# Supplementary material for: Photocross-linking activity-based probes to capture the dynamics of ubiquitin RING E3 ligase interactions
Source: Biochem J. 2026 Jun 3;483(7):1115–30. doi: 10.1042/BCJ20260213 (PMC13234630; doi:10.1042/BCJ20260213)
Supplement: Supplementary Data File S2 [file BCJ-2026-0213_supp2.zip › 03_Chandler_Supplementary datafile2/RNF4/Alphafold/fold_2026_01_22_10_06_2xrnf4_ring_2x_ubc13_2xubiquitin/fold_2026_01_22_10_06_2xrnf4_ring_2x_ubc13_2xubiquitin_model_2.cif]

# By using this file you agree to the legally binding terms of use found at alphafoldserver.com/output-terms
data_6b2c8d429877ac18
#
_entry.id 6b2c8d429877ac18
#
loop_
_atom_type.symbol
C 
N 
O 
S 
#
loop_
_audit_author.name
_audit_author.pdbx_ordinal
"Google DeepMind" 1 
"Isomorphic Labs" 2 
#
_audit_conform.dict_location https://raw.githubusercontent.com/ihmwg/ModelCIF/master/dist/mmcif_ma.dic
_audit_conform.dict_name     mmcif_ma.dic
_audit_conform.dict_version  1.4.5
#
loop_
_chem_comp.formula
_chem_comp.formula_weight
_chem_comp.id
_chem_comp.mon_nstd_flag
_chem_comp.name
_chem_comp.pdbx_smiles
_chem_comp.pdbx_synonyms
_chem_comp.type
"C3 H7 N O2"    89.093  ALA y ALANINE         C[C@H](N)C(O)=O                  ? "L-PEPTIDE LINKING" 
"C6 H15 N4 O2"  175.209 ARG y ARGININE        N[C@@H](CCCNC(N)=[NH2+])C(O)=O   ? "L-PEPTIDE LINKING" 
"C4 H8 N2 O3"   132.118 ASN y ASPARAGINE      N[C@@H](CC(N)=O)C(O)=O           ? "L-PEPTIDE LINKING" 
"C4 H7 N O4"    133.103 ASP y "ASPARTIC ACID" N[C@@H](CC(O)=O)C(O)=O           ? "L-PEPTIDE LINKING" 
"C3 H7 N O2 S"  121.158 CYS y CYSTEINE        N[C@@H](CS)C(O)=O                ? "L-PEPTIDE LINKING" 
"C5 H10 N2 O3"  146.144 GLN y GLUTAMINE       N[C@@H](CCC(N)=O)C(O)=O          ? "L-PEPTIDE LINKING" 
"C5 H9 N O4"    147.129 GLU y "GLUTAMIC ACID" N[C@@H](CCC(O)=O)C(O)=O          ? "L-PEPTIDE LINKING" 
"C2 H5 N O2"    75.067  GLY y GLYCINE         NCC(O)=O                         ? "PEPTIDE LINKING"   
"C6 H10 N3 O2"  156.162 HIS y HISTIDINE       N[C@@H](Cc1c[nH]c[nH+]1)C(O)=O   ? "L-PEPTIDE LINKING" 
"C6 H13 N O2"   131.173 ILE y ISOLEUCINE      CC[C@H](C)[C@H](N)C(O)=O         ? "L-PEPTIDE LINKING" 
"C6 H13 N O2"   131.173 LEU y LEUCINE         CC(C)C[C@H](N)C(O)=O             ? "L-PEPTIDE LINKING" 
"C6 H15 N2 O2"  147.195 LYS y LYSINE          N[C@@H](CCCC[NH3+])C(O)=O        ? "L-PEPTIDE LINKING" 
"C5 H11 N O2 S" 149.211 MET y METHIONINE      CSCC[C@H](N)C(O)=O               ? "L-PEPTIDE LINKING" 
"C9 H11 N O2"   165.189 PHE y PHENYLALANINE   N[C@@H](Cc1ccccc1)C(O)=O         ? "L-PEPTIDE LINKING" 
"C5 H9 N O2"    115.130 PRO y PROLINE         OC(=O)[C@@H]1CCCN1               ? "L-PEPTIDE LINKING" 
"C3 H7 N O3"    105.093 SER y SERINE          N[C@@H](CO)C(O)=O                ? "L-PEPTIDE LINKING" 
"C4 H9 N O3"    119.119 THR y THREONINE       C[C@@H](O)[C@H](N)C(O)=O         ? "L-PEPTIDE LINKING" 
"C11 H12 N2 O2" 204.225 TRP y TRYPTOPHAN      N[C@@H](Cc1c[nH]c2ccccc12)C(O)=O ? "L-PEPTIDE LINKING" 
"C9 H11 N O3"   181.189 TYR y TYROSINE        N[C@@H](Cc1ccc(O)cc1)C(O)=O      ? "L-PEPTIDE LINKING" 
"C5 H11 N O2"   117.146 VAL y VALINE          CC(C)[C@H](N)C(O)=O              ? "L-PEPTIDE LINKING" 
#
_citation.book_publisher          ?
_citation.country                 UK
_citation.id                      primary
_citation.journal_full            Nature
_citation.journal_id_ASTM         NATUAS
_citation.journal_id_CSD          0006
_citation.journal_id_ISSN         0028-0836
_citation.journal_volume          630
_citation.page_first              493
_citation.page_last               500
_citation.pdbx_database_id_DOI    10.1038/s41586-024-07487-w
_citation.pdbx_database_id_PubMed 38718835
_citation.title                   "Accurate structure prediction of biomolecular interactions with AlphaFold 3"
_citation.year                    2024
#
loop_
_citation_author.citation_id
_citation_author.name
_citation_author.ordinal
primary "Google DeepMind" 1 
primary "Isomorphic Labs" 2 
#
loop_
_entity.id
_entity.pdbx_description
_entity.type
1 . polymer 
2 . polymer 
3 . polymer 
4 . polymer 
5 . polymer 
#
loop_
_entity_poly.entity_id
_entity_poly.pdbx_strand_id
_entity_poly.type
1 A polypeptide(L) 
2 B polypeptide(L) 
3 C polypeptide(L) 
4 D polypeptide(L) 
5 E polypeptide(L) 
#
loop_
_entity_poly_seq.entity_id
_entity_poly_seq.hetero
_entity_poly_seq.mon_id
_entity_poly_seq.num
1 n MET 1   
1 n ALA 2   
1 n GLY 3   
1 n LEU 4   
1 n PRO 5   
1 n ARG 6   
1 n ARG 7   
1 n ILE 8   
1 n ILE 9   
1 n LYS 10  
1 n GLU 11  
1 n THR 12  
1 n GLN 13  
1 n ARG 14  
1 n LEU 15  
1 n LEU 16  
1 n ALA 17  
1 n GLU 18  
1 n PRO 19  
1 n VAL 20  
1 n PRO 21  
1 n GLY 22  
1 n ILE 23  
1 n LYS 24  
1 n ALA 25  
1 n GLU 26  
1 n PRO 27  
1 n ASP 28  
1 n GLU 29  
1 n SER 30  
1 n ASN 31  
1 n ALA 32  
1 n ARG 33  
1 n TYR 34  
1 n PHE 35  
1 n HIS 36  
1 n VAL 37  
1 n VAL 38  
1 n ILE 39  
1 n ALA 40  
1 n GLY 41  
1 n PRO 42  
1 n GLN 43  
1 n ASP 44  
1 n SER 45  
1 n PRO 46  
1 n PHE 47  
1 n GLU 48  
1 n GLY 49  
1 n GLY 50  
1 n THR 51  
1 n PHE 52  
1 n LYS 53  
1 n LEU 54  
1 n GLU 55  
1 n LEU 56  
1 n PHE 57  
1 n LEU 58  
1 n PRO 59  
1 n GLU 60  
1 n GLU 61  
1 n TYR 62  
1 n PRO 63  
1 n MET 64  
1 n ALA 65  
1 n ALA 66  
1 n PRO 67  
1 n LYS 68  
1 n VAL 69  
1 n ARG 70  
1 n PHE 71  
1 n MET 72  
1 n THR 73  
1 n LYS 74  
1 n ILE 75  
1 n TYR 76  
1 n HIS 77  
1 n PRO 78  
1 n ASN 79  
1 n VAL 80  
1 n ASP 81  
1 n LYS 82  
1 n LEU 83  
1 n GLY 84  
1 n ARG 85  
1 n ILE 86  
1 n CYS 87  
1 n LEU 88  
1 n ASP 89  
1 n ILE 90  
1 n LEU 91  
1 n LYS 92  
1 n ASP 93  
1 n LYS 94  
1 n TRP 95  
1 n SER 96  
1 n PRO 97  
1 n ALA 98  
1 n LEU 99  
1 n GLN 100 
1 n ILE 101 
1 n ARG 102 
1 n THR 103 
1 n VAL 104 
1 n LEU 105 
1 n LEU 106 
1 n SER 107 
1 n ILE 108 
1 n GLN 109 
1 n ALA 110 
1 n LEU 111 
1 n LEU 112 
1 n SER 113 
1 n ALA 114 
1 n PRO 115 
1 n ASN 116 
1 n PRO 117 
1 n ASP 118 
1 n ASP 119 
1 n PRO 120 
1 n LEU 121 
1 n ALA 122 
1 n ASN 123 
1 n ASP 124 
1 n VAL 125 
1 n ALA 126 
1 n GLU 127 
1 n GLN 128 
1 n TRP 129 
1 n LYS 130 
1 n THR 131 
1 n ASN 132 
1 n GLU 133 
1 n ALA 134 
1 n GLN 135 
1 n ALA 136 
1 n ILE 137 
1 n GLU 138 
1 n THR 139 
1 n ALA 140 
1 n ARG 141 
1 n ALA 142 
1 n TRP 143 
1 n THR 144 
1 n ARG 145 
1 n LEU 146 
1 n TYR 147 
1 n ALA 148 
1 n MET 149 
1 n ASN 150 
1 n ASN 151 
1 n ILE 152 
2 n MET 1   
2 n ALA 2   
2 n GLY 3   
2 n LEU 4   
2 n PRO 5   
2 n ARG 6   
2 n ARG 7   
2 n ILE 8   
2 n ILE 9   
2 n LYS 10  
2 n GLU 11  
2 n THR 12  
2 n GLN 13  
2 n ARG 14  
2 n LEU 15  
2 n LEU 16  
2 n ALA 17  
2 n GLU 18  
2 n PRO 19  
2 n VAL 20  
2 n PRO 21  
2 n GLY 22  
2 n ILE 23  
2 n LYS 24  
2 n ALA 25  
2 n GLU 26  
2 n PRO 27  
2 n ASP 28  
2 n GLU 29  
2 n SER 30  
2 n ASN 31  
2 n ALA 32  
2 n ARG 33  
2 n TYR 34  
2 n PHE 35  
2 n HIS 36  
2 n VAL 37  
2 n VAL 38  
2 n ILE 39  
2 n ALA 40  
2 n GLY 41  
2 n PRO 42  
2 n GLN 43  
2 n ASP 44  
2 n SER 45  
2 n PRO 46  
2 n PHE 47  
2 n GLU 48  
2 n GLY 49  
2 n GLY 50  
2 n THR 51  
2 n PHE 52  
2 n LYS 53  
2 n LEU 54  
2 n GLU 55  
2 n LEU 56  
2 n PHE 57  
2 n LEU 58  
2 n PRO 59  
2 n GLU 60  
2 n GLU 61  
2 n TYR 62  
2 n PRO 63  
2 n MET 64  
2 n ALA 65  
2 n ALA 66  
2 n PRO 67  
2 n LYS 68  
2 n VAL 69  
2 n ARG 70  
2 n PHE 71  
2 n MET 72  
2 n THR 73  
2 n LYS 74  
2 n ILE 75  
2 n TYR 76  
2 n HIS 77  
2 n PRO 78  
2 n ASN 79  
2 n VAL 80  
2 n ASP 81  
2 n LYS 82  
2 n LEU 83  
2 n GLY 84  
2 n ARG 85  
2 n ILE 86  
2 n CYS 87  
2 n LEU 88  
2 n ASP 89  
2 n ILE 90  
2 n LEU 91  
2 n LYS 92  
2 n ASP 93  
2 n LYS 94  
2 n TRP 95  
2 n SER 96  
2 n PRO 97  
2 n ALA 98  
2 n LEU 99  
2 n GLN 100 
2 n ILE 101 
2 n ARG 102 
2 n THR 103 
2 n VAL 104 
2 n LEU 105 
2 n LEU 106 
2 n SER 107 
2 n ILE 108 
2 n GLN 109 
2 n ALA 110 
2 n LEU 111 
2 n LEU 112 
2 n SER 113 
2 n ALA 114 
2 n PRO 115 
2 n ASN 116 
2 n PRO 117 
2 n ASP 118 
2 n ASP 119 
2 n PRO 120 
2 n LEU 121 
2 n ALA 122 
2 n ASN 123 
2 n ASP 124 
2 n VAL 125 
2 n ALA 126 
2 n GLU 127 
2 n GLN 128 
2 n TRP 129 
2 n LYS 130 
2 n THR 131 
2 n ASN 132 
2 n GLU 133 
2 n ALA 134 
2 n GLN 135 
2 n ALA 136 
2 n ILE 137 
2 n GLU 138 
2 n THR 139 
2 n ALA 140 
2 n ARG 141 
2 n ALA 142 
2 n TRP 143 
2 n THR 144 
2 n ARG 145 
2 n LEU 146 
2 n TYR 147 
2 n ALA 148 
2 n MET 149 
2 n ASN 150 
2 n ASN 151 
2 n ILE 152 
3 n MET 1   
3 n GLN 2   
3 n ILE 3   
3 n PHE 4   
3 n VAL 5   
3 n LYS 6   
3 n THR 7   
3 n LEU 8   
3 n THR 9   
3 n GLY 10  
3 n LYS 11  
3 n THR 12  
3 n ILE 13  
3 n THR 14  
3 n LEU 15  
3 n GLU 16  
3 n VAL 17  
3 n GLU 18  
3 n PRO 19  
3 n SER 20  
3 n ASP 21  
3 n THR 22  
3 n ILE 23  
3 n GLU 24  
3 n ASN 25  
3 n VAL 26  
3 n LYS 27  
3 n ALA 28  
3 n LYS 29  
3 n ILE 30  
3 n GLN 31  
3 n CYS 32  
3 n LYS 33  
3 n GLU 34  
3 n GLY 35  
3 n ILE 36  
3 n PRO 37  
3 n PRO 38  
3 n ASP 39  
3 n GLN 40  
3 n GLN 41  
3 n ARG 42  
3 n LEU 43  
3 n ILE 44  
3 n PHE 45  
3 n ALA 46  
3 n GLY 47  
3 n LYS 48  
3 n GLN 49  
3 n LEU 50  
3 n GLU 51  
3 n ASP 52  
3 n GLY 53  
3 n ARG 54  
3 n THR 55  
3 n LEU 56  
3 n SER 57  
3 n ASP 58  
3 n TYR 59  
3 n ASN 60  
3 n ILE 61  
3 n GLN 62  
3 n LYS 63  
3 n GLU 64  
3 n SER 65  
3 n THR 66  
3 n LEU 67  
3 n HIS 68  
3 n LEU 69  
3 n VAL 70  
3 n LEU 71  
3 n ARG 72  
3 n LEU 73  
3 n ARG 74  
3 n GLY 75  
3 n GLY 76  
4 n MET 1   
4 n GLN 2   
4 n ILE 3   
4 n PHE 4   
4 n VAL 5   
4 n LYS 6   
4 n THR 7   
4 n LEU 8   
4 n THR 9   
4 n GLY 10  
4 n LYS 11  
4 n THR 12  
4 n ILE 13  
4 n THR 14  
4 n LEU 15  
4 n GLU 16  
4 n VAL 17  
4 n GLU 18  
4 n PRO 19  
4 n SER 20  
4 n ASP 21  
4 n THR 22  
4 n ILE 23  
4 n GLU 24  
4 n ASN 25  
4 n VAL 26  
4 n LYS 27  
4 n ALA 28  
4 n LYS 29  
4 n ILE 30  
4 n GLN 31  
4 n CYS 32  
4 n LYS 33  
4 n GLU 34  
4 n GLY 35  
4 n ILE 36  
4 n PRO 37  
4 n PRO 38  
4 n ASP 39  
4 n GLN 40  
4 n GLN 41  
4 n ARG 42  
4 n LEU 43  
4 n ILE 44  
4 n PHE 45  
4 n ALA 46  
4 n GLY 47  
4 n LYS 48  
4 n GLN 49  
4 n LEU 50  
4 n GLU 51  
4 n ASP 52  
4 n GLY 53  
4 n ARG 54  
4 n THR 55  
4 n LEU 56  
4 n SER 57  
4 n ASP 58  
4 n TYR 59  
4 n ASN 60  
4 n ILE 61  
4 n GLN 62  
4 n LYS 63  
4 n GLU 64  
4 n SER 65  
4 n THR 66  
4 n LEU 67  
4 n HIS 68  
4 n LEU 69  
4 n VAL 70  
4 n LEU 71  
4 n ARG 72  
4 n LEU 73  
4 n ARG 74  
4 n GLY 75  
4 n GLY 76  
5 n GLY 1   
5 n ALA 2   
5 n MET 3   
5 n ASP 4   
5 n MET 5   
5 n SER 6   
5 n THR 7   
5 n ARG 8   
5 n ASN 9   
5 n PRO 10  
5 n GLN 11  
5 n ARG 12  
5 n LYS 13  
5 n ARG 14  
5 n ARG 15  
5 n GLY 16  
5 n GLY 17  
5 n ALA 18  
5 n VAL 19  
5 n ASN 20  
5 n SER 21  
5 n ARG 22  
5 n GLN 23  
5 n THR 24  
5 n GLN 25  
5 n LYS 26  
5 n ARG 27  
5 n THR 28  
5 n ARG 29  
5 n GLU 30  
5 n THR 31  
5 n THR 32  
5 n SER 33  
5 n THR 34  
5 n PRO 35  
5 n GLU 36  
5 n ILE 37  
5 n SER 38  
5 n LEU 39  
5 n GLU 40  
5 n ALA 41  
5 n GLU 42  
5 n PRO 43  
5 n ILE 44  
5 n GLU 45  
5 n LEU 46  
5 n VAL 47  
5 n GLU 48  
5 n THR 49  
5 n VAL 50  
5 n GLY 51  
5 n ASP 52  
5 n GLU 53  
5 n ILE 54  
5 n VAL 55  
5 n ASP 56  
5 n LEU 57  
5 n THR 58  
5 n CYS 59  
5 n GLU 60  
5 n SER 61  
5 n LEU 62  
5 n GLU 63  
5 n PRO 64  
5 n VAL 65  
5 n VAL 66  
5 n VAL 67  
5 n ASP 68  
5 n LEU 69  
5 n THR 70  
5 n HIS 71  
5 n ASN 72  
5 n ASP 73  
5 n SER 74  
5 n VAL 75  
5 n VAL 76  
5 n ILE 77  
5 n VAL 78  
5 n GLU 79  
5 n GLU 80  
5 n ARG 81  
5 n ARG 82  
5 n ARG 83  
5 n PRO 84  
5 n ARG 85  
5 n ARG 86  
5 n ASN 87  
5 n GLY 88  
5 n ARG 89  
5 n ARG 90  
5 n LEU 91  
5 n ARG 92  
5 n GLN 93  
5 n ASP 94  
5 n HIS 95  
5 n ALA 96  
5 n ASP 97  
5 n SER 98  
5 n CYS 99  
5 n VAL 100 
5 n VAL 101 
5 n SER 102 
5 n SER 103 
5 n ASP 104 
5 n ASP 105 
5 n GLU 106 
5 n GLU 107 
5 n LEU 108 
5 n SER 109 
5 n LYS 110 
5 n ASP 111 
5 n LYS 112 
5 n ASP 113 
5 n VAL 114 
5 n TYR 115 
5 n VAL 116 
5 n THR 117 
5 n THR 118 
5 n HIS 119 
5 n THR 120 
5 n PRO 121 
5 n ARG 122 
5 n SER 123 
5 n THR 124 
5 n LYS 125 
5 n ASP 126 
5 n GLU 127 
5 n GLY 128 
5 n THR 129 
5 n THR 130 
5 n GLY 131 
5 n LEU 132 
5 n ARG 133 
5 n PRO 134 
5 n SER 135 
5 n GLY 136 
5 n THR 137 
5 n VAL 138 
5 n SER 139 
5 n CYS 140 
5 n PRO 141 
5 n ILE 142 
5 n CYS 143 
5 n MET 144 
5 n ASP 145 
5 n GLY 146 
5 n TYR 147 
5 n SER 148 
5 n GLU 149 
5 n ILE 150 
5 n VAL 151 
5 n GLN 152 
5 n ASN 153 
5 n GLY 154 
5 n ARG 155 
5 n LEU 156 
5 n ILE 157 
5 n VAL 158 
5 n SER 159 
5 n THR 160 
5 n GLU 161 
5 n CYS 162 
5 n GLY 163 
5 n HIS 164 
5 n VAL 165 
5 n PHE 166 
5 n CYS 167 
5 n SER 168 
5 n GLN 169 
5 n CYS 170 
5 n LEU 171 
5 n ARG 172 
5 n ASP 173 
5 n SER 174 
5 n LEU 175 
5 n LYS 176 
5 n ASN 177 
5 n ALA 178 
5 n ASN 179 
5 n THR 180 
5 n CYS 181 
5 n PRO 182 
5 n THR 183 
5 n CYS 184 
5 n ARG 185 
5 n LYS 186 
5 n LYS 187 
5 n ILE 188 
5 n ASN 189 
5 n HIS 190 
5 n LYS 191 
5 n ARG 192 
5 n TYR 193 
5 n HIS 194 
5 n PRO 195 
5 n ILE 196 
5 n TYR 197 
5 n ILE 198 
5 n GLY 199 
5 n SER 200 
5 n GLY 201 
5 n THR 202 
5 n VAL 203 
5 n SER 204 
5 n CYS 205 
5 n PRO 206 
5 n ILE 207 
5 n CYS 208 
5 n MET 209 
5 n ASP 210 
5 n GLY 211 
5 n TYR 212 
5 n SER 213 
5 n GLU 214 
5 n ILE 215 
5 n VAL 216 
5 n GLN 217 
5 n ASN 218 
5 n GLY 219 
5 n ARG 220 
5 n LEU 221 
5 n ILE 222 
5 n VAL 223 
5 n SER 224 
5 n THR 225 
5 n GLU 226 
5 n CYS 227 
5 n GLY 228 
5 n HIS 229 
5 n VAL 230 
5 n PHE 231 
5 n CYS 232 
5 n SER 233 
5 n GLN 234 
5 n CYS 235 
5 n LEU 236 
5 n ARG 237 
5 n ASP 238 
5 n SER 239 
5 n LEU 240 
5 n LYS 241 
5 n ASN 242 
5 n ALA 243 
5 n ASN 244 
5 n THR 245 
5 n CYS 246 
5 n PRO 247 
5 n THR 248 
5 n CYS 249 
5 n ARG 250 
5 n LYS 251 
5 n LYS 252 
5 n ILE 253 
5 n ASN 254 
5 n HIS 255 
5 n LYS 256 
5 n ARG 257 
5 n TYR 258 
5 n HIS 259 
5 n PRO 260 
5 n ILE 261 
5 n TYR 262 
5 n ILE 263 
#
_ma_data.content_type "model coordinates"
_ma_data.id           1
_ma_data.name         Model
#
loop_
_ma_data_ref_db.id
_ma_data_ref_db.location_url
_ma_data_ref_db.name
_ma_data_ref_db.release_date
_ma_data_ref_db.version
1  . mgnify                . 2022_05 
2  . mgnify                . 2022_05 
3  . mgnify                . 2022_05 
4  . small_bfd             . default 
5  . small_bfd             . default 
6  . small_bfd             . default 
7  . uniprot_cluster_annot . 2021_04 
8  . uniprot_cluster_annot . 2021_04 
9  . uniprot_cluster_annot . 2021_04 
10 . uniref90              . 2022_05 
11 . uniref90              . 2022_05 
12 . uniref90              . 2022_05 
#
_ma_model_list.data_id          1
_ma_model_list.model_group_id   1
_ma_model_list.model_group_name "AlphaFold-beta-20231127 (28e42126-6655-453a-b545-38e4d603a8f1 @ 2026-02-18 05:56:41)"
_ma_model_list.model_id         1
_ma_model_list.model_name       "Top ranked model"
_ma_model_list.model_type       "Ab initio model"
_ma_model_list.ordinal_id       1
#
loop_
_ma_protocol_step.method_type
_ma_protocol_step.ordinal_id
_ma_protocol_step.protocol_id
_ma_protocol_step.step_id
"coevolution MSA" 1 1 1 
"template search" 2 1 2 
modeling          3 1 3 
#
loop_
_ma_qa_metric.id
_ma_qa_metric.mode
_ma_qa_metric.name
_ma_qa_metric.software_group_id
_ma_qa_metric.type
1 global pLDDT 1 pLDDT 
2 local  pLDDT 1 pLDDT 
#
_ma_qa_metric_global.metric_id    1
_ma_qa_metric_global.metric_value 75.91
_ma_qa_metric_global.model_id     1
_ma_qa_metric_global.ordinal_id   1
#
_ma_software_group.group_id    1
_ma_software_group.ordinal_id  1
_ma_software_group.software_id 1
#
loop_
_ma_target_entity.data_id
_ma_target_entity.entity_id
_ma_target_entity.origin
1 1 . 
1 2 . 
1 3 . 
1 4 . 
1 5 . 
#
loop_
_ma_target_entity_instance.asym_id
_ma_target_entity_instance.details
_ma_target_entity_instance.entity_id
A . 1 
B . 2 
C . 3 
D . 4 
E . 5 
#
loop_
_pdbx_data_usage.details
_pdbx_data_usage.id
_pdbx_data_usage.type
_pdbx_data_usage.url
;NON-COMMERCIAL USE ONLY, BY USING THIS FILE YOU AGREE TO THE TERMS OF USE FOUND
AT alphafoldserver.com/output-terms.
;
1 license    ? 
;THE INFORMATION IS NOT INTENDED FOR, HAS NOT BEEN VALIDATED FOR, AND IS NOT
APPROVED FOR CLINICAL USE. IT SHOULD NOT BE USED FOR CLINICAL PURPOSE OR RELIED
ON FOR MEDICAL OR OTHER PROFESSIONAL ADVICE. IT IS THEORETICAL MODELLING ONLY
AND CAUTION SHOULD BE EXERCISED IN ITS USE. IT IS PROVIDED "AS-IS" WITHOUT ANY
WARRANTY OF ANY KIND, WHETHER EXPRESSED OR IMPLIED. NO WARRANTY IS GIVEN THAT
USE OF THE INFORMATION SHALL NOT INFRINGE THE RIGHTS OF ANY THIRD PARTY.
;
2 disclaimer ? 
#
loop_
_pdbx_poly_seq_scheme.asym_id
_pdbx_poly_seq_scheme.auth_seq_num
_pdbx_poly_seq_scheme.entity_id
_pdbx_poly_seq_scheme.hetero
_pdbx_poly_seq_scheme.mon_id
_pdbx_poly_seq_scheme.pdb_ins_code
_pdbx_poly_seq_scheme.pdb_seq_num
_pdbx_poly_seq_scheme.pdb_strand_id
_pdbx_poly_seq_scheme.seq_id
A 1   1 n MET . 1   A 1   
A 2   1 n ALA . 2   A 2   
A 3   1 n GLY . 3   A 3   
A 4   1 n LEU . 4   A 4   
A 5   1 n PRO . 5   A 5   
A 6   1 n ARG . 6   A 6   
A 7   1 n ARG . 7   A 7   
A 8   1 n ILE . 8   A 8   
A 9   1 n ILE . 9   A 9   
A 10  1 n LYS . 10  A 10  
A 11  1 n GLU . 11  A 11  
A 12  1 n THR . 12  A 12  
A 13  1 n GLN . 13  A 13  
A 14  1 n ARG . 14  A 14  
A 15  1 n LEU . 15  A 15  
A 16  1 n LEU . 16  A 16  
A 17  1 n ALA . 17  A 17  
A 18  1 n GLU . 18  A 18  
A 19  1 n PRO . 19  A 19  
A 20  1 n VAL . 20  A 20  
A 21  1 n PRO . 21  A 21  
A 22  1 n GLY . 22  A 22  
A 23  1 n ILE . 23  A 23  
A 24  1 n LYS . 24  A 24  
A 25  1 n ALA . 25  A 25  
A 26  1 n GLU . 26  A 26  
A 27  1 n PRO . 27  A 27  
A 28  1 n ASP . 28  A 28  
A 29  1 n GLU . 29  A 29  
A 30  1 n SER . 30  A 30  
A 31  1 n ASN . 31  A 31  
A 32  1 n ALA . 32  A 32  
A 33  1 n ARG . 33  A 33  
A 34  1 n TYR . 34  A 34  
A 35  1 n PHE . 35  A 35  
A 36  1 n HIS . 36  A 36  
A 37  1 n VAL . 37  A 37  
A 38  1 n VAL . 38  A 38  
A 39  1 n ILE . 39  A 39  
A 40  1 n ALA . 40  A 40  
A 41  1 n GLY . 41  A 41  
A 42  1 n PRO . 42  A 42  
A 43  1 n GLN . 43  A 43  
A 44  1 n ASP . 44  A 44  
A 45  1 n SER . 45  A 45  
A 46  1 n PRO . 46  A 46  
A 47  1 n PHE . 47  A 47  
A 48  1 n GLU . 48  A 48  
A 49  1 n GLY . 49  A 49  
A 50  1 n GLY . 50  A 50  
A 51  1 n THR . 51  A 51  
A 52  1 n PHE . 52  A 52  
A 53  1 n LYS . 53  A 53  
A 54  1 n LEU . 54  A 54  
A 55  1 n GLU . 55  A 55  
A 56  1 n LEU . 56  A 56  
A 57  1 n PHE . 57  A 57  
A 58  1 n LEU . 58  A 58  
A 59  1 n PRO . 59  A 59  
A 60  1 n GLU . 60  A 60  
A 61  1 n GLU . 61  A 61  
A 62  1 n TYR . 62  A 62  
A 63  1 n PRO . 63  A 63  
A 64  1 n MET . 64  A 64  
A 65  1 n ALA . 65  A 65  
A 66  1 n ALA . 66  A 66  
A 67  1 n PRO . 67  A 67  
A 68  1 n LYS . 68  A 68  
A 69  1 n VAL . 69  A 69  
A 70  1 n ARG . 70  A 70  
A 71  1 n PHE . 71  A 71  
A 72  1 n MET . 72  A 72  
A 73  1 n THR . 73  A 73  
A 74  1 n LYS . 74  A 74  
A 75  1 n ILE . 75  A 75  
A 76  1 n TYR . 76  A 76  
A 77  1 n HIS . 77  A 77  
A 78  1 n PRO . 78  A 78  
A 79  1 n ASN . 79  A 79  
A 80  1 n VAL . 80  A 80  
A 81  1 n ASP . 81  A 81  
A 82  1 n LYS . 82  A 82  
A 83  1 n LEU . 83  A 83  
A 84  1 n GLY . 84  A 84  
A 85  1 n ARG . 85  A 85  
A 86  1 n ILE . 86  A 86  
A 87  1 n CYS . 87  A 87  
A 88  1 n LEU . 88  A 88  
A 89  1 n ASP . 89  A 89  
A 90  1 n ILE . 90  A 90  
A 91  1 n LEU . 91  A 91  
A 92  1 n LYS . 92  A 92  
A 93  1 n ASP . 93  A 93  
A 94  1 n LYS . 94  A 94  
A 95  1 n TRP . 95  A 95  
A 96  1 n SER . 96  A 96  
A 97  1 n PRO . 97  A 97  
A 98  1 n ALA . 98  A 98  
A 99  1 n LEU . 99  A 99  
A 100 1 n GLN . 100 A 100 
A 101 1 n ILE . 101 A 101 
A 102 1 n ARG . 102 A 102 
A 103 1 n THR . 103 A 103 
A 104 1 n VAL . 104 A 104 
A 105 1 n LEU . 105 A 105 
A 106 1 n LEU . 106 A 106 
A 107 1 n SER . 107 A 107 
A 108 1 n ILE . 108 A 108 
A 109 1 n GLN . 109 A 109 
A 110 1 n ALA . 110 A 110 
A 111 1 n LEU . 111 A 111 
A 112 1 n LEU . 112 A 112 
A 113 1 n SER . 113 A 113 
A 114 1 n ALA . 114 A 114 
A 115 1 n PRO . 115 A 115 
A 116 1 n ASN . 116 A 116 
A 117 1 n PRO . 117 A 117 
A 118 1 n ASP . 118 A 118 
A 119 1 n ASP . 119 A 119 
A 120 1 n PRO . 120 A 120 
A 121 1 n LEU . 121 A 121 
A 122 1 n ALA . 122 A 122 
A 123 1 n ASN . 123 A 123 
A 124 1 n ASP . 124 A 124 
A 125 1 n VAL . 125 A 125 
A 126 1 n ALA . 126 A 126 
A 127 1 n GLU . 127 A 127 
A 128 1 n GLN . 128 A 128 
A 129 1 n TRP . 129 A 129 
A 130 1 n LYS . 130 A 130 
A 131 1 n THR . 131 A 131 
A 132 1 n ASN . 132 A 132 
A 133 1 n GLU . 133 A 133 
A 134 1 n ALA . 134 A 134 
A 135 1 n GLN . 135 A 135 
A 136 1 n ALA . 136 A 136 
A 137 1 n ILE . 137 A 137 
A 138 1 n GLU . 138 A 138 
A 139 1 n THR . 139 A 139 
A 140 1 n ALA . 140 A 140 
A 141 1 n ARG . 141 A 141 
A 142 1 n ALA . 142 A 142 
A 143 1 n TRP . 143 A 143 
A 144 1 n THR . 144 A 144 
A 145 1 n ARG . 145 A 145 
A 146 1 n LEU . 146 A 146 
A 147 1 n TYR . 147 A 147 
A 148 1 n ALA . 148 A 148 
A 149 1 n MET . 149 A 149 
A 150 1 n ASN . 150 A 150 
A 151 1 n ASN . 151 A 151 
A 152 1 n ILE . 152 A 152 
B 1   2 n MET . 1   B 1   
B 2   2 n ALA . 2   B 2   
B 3   2 n GLY . 3   B 3   
B 4   2 n LEU . 4   B 4   
B 5   2 n PRO . 5   B 5   
B 6   2 n ARG . 6   B 6   
B 7   2 n ARG . 7   B 7   
B 8   2 n ILE . 8   B 8   
B 9   2 n ILE . 9   B 9   
B 10  2 n LYS . 10  B 10  
B 11  2 n GLU . 11  B 11  
B 12  2 n THR . 12  B 12  
B 13  2 n GLN . 13  B 13  
B 14  2 n ARG . 14  B 14  
B 15  2 n LEU . 15  B 15  
B 16  2 n LEU . 16  B 16  
B 17  2 n ALA . 17  B 17  
B 18  2 n GLU . 18  B 18  
B 19  2 n PRO . 19  B 19  
B 20  2 n VAL . 20  B 20  
B 21  2 n PRO . 21  B 21  
B 22  2 n GLY . 22  B 22  
B 23  2 n ILE . 23  B 23  
B 24  2 n LYS . 24  B 24  
B 25  2 n ALA . 25  B 25  
B 26  2 n GLU . 26  B 26  
B 27  2 n PRO . 27  B 27  
B 28  2 n ASP . 28  B 28  
B 29  2 n GLU . 29  B 29  
B 30  2 n SER . 30  B 30  
B 31  2 n ASN . 31  B 31  
B 32  2 n ALA . 32  B 32  
B 33  2 n ARG . 33  B 33  
B 34  2 n TYR . 34  B 34  
B 35  2 n PHE . 35  B 35  
B 36  2 n HIS . 36  B 36  
B 37  2 n VAL . 37  B 37  
B 38  2 n VAL . 38  B 38  
B 39  2 n ILE . 39  B 39  
B 40  2 n ALA . 40  B 40  
B 41  2 n GLY . 41  B 41  
B 42  2 n PRO . 42  B 42  
B 43  2 n GLN . 43  B 43  
B 44  2 n ASP . 44  B 44  
B 45  2 n SER . 45  B 45  
B 46  2 n PRO . 46  B 46  
B 47  2 n PHE . 47  B 47  
B 48  2 n GLU . 48  B 48  
B 49  2 n GLY . 49  B 49  
B 50  2 n GLY . 50  B 50  
B 51  2 n THR . 51  B 51  
B 52  2 n PHE . 52  B 52  
B 53  2 n LYS . 53  B 53  
B 54  2 n LEU . 54  B 54  
B 55  2 n GLU . 55  B 55  
B 56  2 n LEU . 56  B 56  
B 57  2 n PHE . 57  B 57  
B 58  2 n LEU . 58  B 58  
B 59  2 n PRO . 59  B 59  
B 60  2 n GLU . 60  B 60  
B 61  2 n GLU . 61  B 61  
B 62  2 n TYR . 62  B 62  
B 63  2 n PRO . 63  B 63  
B 64  2 n MET . 64  B 64  
B 65  2 n ALA . 65  B 65  
B 66  2 n ALA . 66  B 66  
B 67  2 n PRO . 67  B 67  
B 68  2 n LYS . 68  B 68  
B 69  2 n VAL . 69  B 69  
B 70  2 n ARG . 70  B 70  
B 71  2 n PHE . 71  B 71  
B 72  2 n MET . 72  B 72  
B 73  2 n THR . 73  B 73  
B 74  2 n LYS . 74  B 74  
B 75  2 n ILE . 75  B 75  
B 76  2 n TYR . 76  B 76  
B 77  2 n HIS . 77  B 77  
B 78  2 n PRO . 78  B 78  
B 79  2 n ASN . 79  B 79  
B 80  2 n VAL . 80  B 80  
B 81  2 n ASP . 81  B 81  
B 82  2 n LYS . 82  B 82  
B 83  2 n LEU . 83  B 83  
B 84  2 n GLY . 84  B 84  
B 85  2 n ARG . 85  B 85  
B 86  2 n ILE . 86  B 86  
B 87  2 n CYS . 87  B 87  
B 88  2 n LEU . 88  B 88  
B 89  2 n ASP . 89  B 89  
B 90  2 n ILE . 90  B 90  
B 91  2 n LEU . 91  B 91  
B 92  2 n LYS . 92  B 92  
B 93  2 n ASP . 93  B 93  
B 94  2 n LYS . 94  B 94  
B 95  2 n TRP . 95  B 95  
B 96  2 n SER . 96  B 96  
B 97  2 n PRO . 97  B 97  
B 98  2 n ALA . 98  B 98  
B 99  2 n LEU . 99  B 99  
B 100 2 n GLN . 100 B 100 
B 101 2 n ILE . 101 B 101 
B 102 2 n ARG . 102 B 102 
B 103 2 n THR . 103 B 103 
B 104 2 n VAL . 104 B 104 
B 105 2 n LEU . 105 B 105 
B 106 2 n LEU . 106 B 106 
B 107 2 n SER . 107 B 107 
B 108 2 n ILE . 108 B 108 
B 109 2 n GLN . 109 B 109 
B 110 2 n ALA . 110 B 110 
B 111 2 n LEU . 111 B 111 
B 112 2 n LEU . 112 B 112 
B 113 2 n SER . 113 B 113 
B 114 2 n ALA . 114 B 114 
B 115 2 n PRO . 115 B 115 
B 116 2 n ASN . 116 B 116 
B 117 2 n PRO . 117 B 117 
B 118 2 n ASP . 118 B 118 
B 119 2 n ASP . 119 B 119 
B 120 2 n PRO . 120 B 120 
B 121 2 n LEU . 121 B 121 
B 122 2 n ALA . 122 B 122 
B 123 2 n ASN . 123 B 123 
B 124 2 n ASP . 124 B 124 
B 125 2 n VAL . 125 B 125 
B 126 2 n ALA . 126 B 126 
B 127 2 n GLU . 127 B 127 
B 128 2 n GLN . 128 B 128 
B 129 2 n TRP . 129 B 129 
B 130 2 n LYS . 130 B 130 
B 131 2 n THR . 131 B 131 
B 132 2 n ASN . 132 B 132 
B 133 2 n GLU . 133 B 133 
B 134 2 n ALA . 134 B 134 
B 135 2 n GLN . 135 B 135 
B 136 2 n ALA . 136 B 136 
B 137 2 n ILE . 137 B 137 
B 138 2 n GLU . 138 B 138 
B 139 2 n THR . 139 B 139 
B 140 2 n ALA . 140 B 140 
B 141 2 n ARG . 141 B 141 
B 142 2 n ALA . 142 B 142 
B 143 2 n TRP . 143 B 143 
B 144 2 n THR . 144 B 144 
B 145 2 n ARG . 145 B 145 
B 146 2 n LEU . 146 B 146 
B 147 2 n TYR . 147 B 147 
B 148 2 n ALA . 148 B 148 
B 149 2 n MET . 149 B 149 
B 150 2 n ASN . 150 B 150 
B 151 2 n ASN . 151 B 151 
B 152 2 n ILE . 152 B 152 
C 1   3 n MET . 1   C 1   
C 2   3 n GLN . 2   C 2   
C 3   3 n ILE . 3   C 3   
C 4   3 n PHE . 4   C 4   
C 5   3 n VAL . 5   C 5   
C 6   3 n LYS . 6   C 6   
C 7   3 n THR . 7   C 7   
C 8   3 n LEU . 8   C 8   
C 9   3 n THR . 9   C 9   
C 10  3 n GLY . 10  C 10  
C 11  3 n LYS . 11  C 11  
C 12  3 n THR . 12  C 12  
C 13  3 n ILE . 13  C 13  
C 14  3 n THR . 14  C 14  
C 15  3 n LEU . 15  C 15  
C 16  3 n GLU . 16  C 16  
C 17  3 n VAL . 17  C 17  
C 18  3 n GLU . 18  C 18  
C 19  3 n PRO . 19  C 19  
C 20  3 n SER . 20  C 20  
C 21  3 n ASP . 21  C 21  
C 22  3 n THR . 22  C 22  
C 23  3 n ILE . 23  C 23  
C 24  3 n GLU . 24  C 24  
C 25  3 n ASN . 25  C 25  
C 26  3 n VAL . 26  C 26  
C 27  3 n LYS . 27  C 27  
C 28  3 n ALA . 28  C 28  
C 29  3 n LYS . 29  C 29  
C 30  3 n ILE . 30  C 30  
C 31  3 n GLN . 31  C 31  
C 32  3 n CYS . 32  C 32  
C 33  3 n LYS . 33  C 33  
C 34  3 n GLU . 34  C 34  
C 35  3 n GLY . 35  C 35  
C 36  3 n ILE . 36  C 36  
C 37  3 n PRO . 37  C 37  
C 38  3 n PRO . 38  C 38  
C 39  3 n ASP . 39  C 39  
C 40  3 n GLN . 40  C 40  
C 41  3 n GLN . 41  C 41  
C 42  3 n ARG . 42  C 42  
C 43  3 n LEU . 43  C 43  
C 44  3 n ILE . 44  C 44  
C 45  3 n PHE . 45  C 45  
C 46  3 n ALA . 46  C 46  
C 47  3 n GLY . 47  C 47  
C 48  3 n LYS . 48  C 48  
C 49  3 n GLN . 49  C 49  
C 50  3 n LEU . 50  C 50  
C 51  3 n GLU . 51  C 51  
C 52  3 n ASP . 52  C 52  
C 53  3 n GLY . 53  C 53  
C 54  3 n ARG . 54  C 54  
C 55  3 n THR . 55  C 55  
C 56  3 n LEU . 56  C 56  
C 57  3 n SER . 57  C 57  
C 58  3 n ASP . 58  C 58  
C 59  3 n TYR . 59  C 59  
C 60  3 n ASN . 60  C 60  
C 61  3 n ILE . 61  C 61  
C 62  3 n GLN . 62  C 62  
C 63  3 n LYS . 63  C 63  
C 64  3 n GLU . 64  C 64  
C 65  3 n SER . 65  C 65  
C 66  3 n THR . 66  C 66  
C 67  3 n LEU . 67  C 67  
C 68  3 n HIS . 68  C 68  
C 69  3 n LEU . 69  C 69  
C 70  3 n VAL . 70  C 70  
C 71  3 n LEU . 71  C 71  
C 72  3 n ARG . 72  C 72  
C 73  3 n LEU . 73  C 73  
C 74  3 n ARG . 74  C 74  
C 75  3 n GLY . 75  C 75  
C 76  3 n GLY . 76  C 76  
D 1   4 n MET . 1   D 1   
D 2   4 n GLN . 2   D 2   
D 3   4 n ILE . 3   D 3   
D 4   4 n PHE . 4   D 4   
D 5   4 n VAL . 5   D 5   
D 6   4 n LYS . 6   D 6   
D 7   4 n THR . 7   D 7   
D 8   4 n LEU . 8   D 8   
D 9   4 n THR . 9   D 9   
D 10  4 n GLY . 10  D 10  
D 11  4 n LYS . 11  D 11  
D 12  4 n THR . 12  D 12  
D 13  4 n ILE . 13  D 13  
D 14  4 n THR . 14  D 14  
D 15  4 n LEU . 15  D 15  
D 16  4 n GLU . 16  D 16  
D 17  4 n VAL . 17  D 17  
D 18  4 n GLU . 18  D 18  
D 19  4 n PRO . 19  D 19  
D 20  4 n SER . 20  D 20  
D 21  4 n ASP . 21  D 21  
D 22  4 n THR . 22  D 22  
D 23  4 n ILE . 23  D 23  
D 24  4 n GLU . 24  D 24  
D 25  4 n ASN . 25  D 25  
D 26  4 n VAL . 26  D 26  
D 27  4 n LYS . 27  D 27  
D 28  4 n ALA . 28  D 28  
D 29  4 n LYS . 29  D 29  
D 30  4 n ILE . 30  D 30  
D 31  4 n GLN . 31  D 31  
D 32  4 n CYS . 32  D 32  
D 33  4 n LYS . 33  D 33  
D 34  4 n GLU . 34  D 34  
D 35  4 n GLY . 35  D 35  
D 36  4 n ILE . 36  D 36  
D 37  4 n PRO . 37  D 37  
D 38  4 n PRO . 38  D 38  
D 39  4 n ASP . 39  D 39  
D 40  4 n GLN . 40  D 40  
D 41  4 n GLN . 41  D 41  
D 42  4 n ARG . 42  D 42  
D 43  4 n LEU . 43  D 43  
D 44  4 n ILE . 44  D 44  
D 45  4 n PHE . 45  D 45  
D 46  4 n ALA . 46  D 46  
D 47  4 n GLY . 47  D 47  
D 48  4 n LYS . 48  D 48  
D 49  4 n GLN . 49  D 49  
D 50  4 n LEU . 50  D 50  
D 51  4 n GLU . 51  D 51  
D 52  4 n ASP . 52  D 52  
D 53  4 n GLY . 53  D 53  
D 54  4 n ARG . 54  D 54  
D 55  4 n THR . 55  D 55  
D 56  4 n LEU . 56  D 56  
D 57  4 n SER . 57  D 57  
D 58  4 n ASP . 58  D 58  
D 59  4 n TYR . 59  D 59  
D 60  4 n ASN . 60  D 60  
D 61  4 n ILE . 61  D 61  
D 62  4 n GLN . 62  D 62  
D 63  4 n LYS . 63  D 63  
D 64  4 n GLU . 64  D 64  
D 65  4 n SER . 65  D 65  
D 66  4 n THR . 66  D 66  
D 67  4 n LEU . 67  D 67  
D 68  4 n HIS . 68  D 68  
D 69  4 n LEU . 69  D 69  
D 70  4 n VAL . 70  D 70  
D 71  4 n LEU . 71  D 71  
D 72  4 n ARG . 72  D 72  
D 73  4 n LEU . 73  D 73  
D 74  4 n ARG . 74  D 74  
D 75  4 n GLY . 75  D 75  
D 76  4 n GLY . 76  D 76  
E 1   5 n GLY . 1   E 1   
E 2   5 n ALA . 2   E 2   
E 3   5 n MET . 3   E 3   
E 4   5 n ASP . 4   E 4   
E 5   5 n MET . 5   E 5   
E 6   5 n SER . 6   E 6   
E 7   5 n THR . 7   E 7   
E 8   5 n ARG . 8   E 8   
E 9   5 n ASN . 9   E 9   
E 10  5 n PRO . 10  E 10  
E 11  5 n GLN . 11  E 11  
E 12  5 n ARG . 12  E 12  
E 13  5 n LYS . 13  E 13  
E 14  5 n ARG . 14  E 14  
E 15  5 n ARG . 15  E 15  
E 16  5 n GLY . 16  E 16  
E 17  5 n GLY . 17  E 17  
E 18  5 n ALA . 18  E 18  
E 19  5 n VAL . 19  E 19  
E 20  5 n ASN . 20  E 20  
E 21  5 n SER . 21  E 21  
E 22  5 n ARG . 22  E 22  
E 23  5 n GLN . 23  E 23  
E 24  5 n THR . 24  E 24  
E 25  5 n GLN . 25  E 25  
E 26  5 n LYS . 26  E 26  
E 27  5 n ARG . 27  E 27  
E 28  5 n THR . 28  E 28  
E 29  5 n ARG . 29  E 29  
E 30  5 n GLU . 30  E 30  
E 31  5 n THR . 31  E 31  
E 32  5 n THR . 32  E 32  
E 33  5 n SER . 33  E 33  
E 34  5 n THR . 34  E 34  
E 35  5 n PRO . 35  E 35  
E 36  5 n GLU . 36  E 36  
E 37  5 n ILE . 37  E 37  
E 38  5 n SER . 38  E 38  
E 39  5 n LEU . 39  E 39  
E 40  5 n GLU . 40  E 40  
E 41  5 n ALA . 41  E 41  
E 42  5 n GLU . 42  E 42  
E 43  5 n PRO . 43  E 43  
E 44  5 n ILE . 44  E 44  
E 45  5 n GLU . 45  E 45  
E 46  5 n LEU . 46  E 46  
E 47  5 n VAL . 47  E 47  
E 48  5 n GLU . 48  E 48  
E 49  5 n THR . 49  E 49  
E 50  5 n VAL . 50  E 50  
E 51  5 n GLY . 51  E 51  
E 52  5 n ASP . 52  E 52  
E 53  5 n GLU . 53  E 53  
E 54  5 n ILE . 54  E 54  
E 55  5 n VAL . 55  E 55  
E 56  5 n ASP . 56  E 56  
E 57  5 n LEU . 57  E 57  
E 58  5 n THR . 58  E 58  
E 59  5 n CYS . 59  E 59  
E 60  5 n GLU . 60  E 60  
E 61  5 n SER . 61  E 61  
E 62  5 n LEU . 62  E 62  
E 63  5 n GLU . 63  E 63  
E 64  5 n PRO . 64  E 64  
E 65  5 n VAL . 65  E 65  
E 66  5 n VAL . 66  E 66  
E 67  5 n VAL . 67  E 67  
E 68  5 n ASP . 68  E 68  
E 69  5 n LEU . 69  E 69  
E 70  5 n THR . 70  E 70  
E 71  5 n HIS . 71  E 71  
E 72  5 n ASN . 72  E 72  
E 73  5 n ASP . 73  E 73  
E 74  5 n SER . 74  E 74  
E 75  5 n VAL . 75  E 75  
E 76  5 n VAL . 76  E 76  
E 77  5 n ILE . 77  E 77  
E 78  5 n VAL . 78  E 78  
E 79  5 n GLU . 79  E 79  
E 80  5 n GLU . 80  E 80  
E 81  5 n ARG . 81  E 81  
E 82  5 n ARG . 82  E 82  
E 83  5 n ARG . 83  E 83  
E 84  5 n PRO . 84  E 84  
E 85  5 n ARG . 85  E 85  
E 86  5 n ARG . 86  E 86  
E 87  5 n ASN . 87  E 87  
E 88  5 n GLY . 88  E 88  
E 89  5 n ARG . 89  E 89  
E 90  5 n ARG . 90  E 90  
E 91  5 n LEU . 91  E 91  
E 92  5 n ARG . 92  E 92  
E 93  5 n GLN . 93  E 93  
E 94  5 n ASP . 94  E 94  
E 95  5 n HIS . 95  E 95  
E 96  5 n ALA . 96  E 96  
E 97  5 n ASP . 97  E 97  
E 98  5 n SER . 98  E 98  
E 99  5 n CYS . 99  E 99  
E 100 5 n VAL . 100 E 100 
E 101 5 n VAL . 101 E 101 
E 102 5 n SER . 102 E 102 
E 103 5 n SER . 103 E 103 
E 104 5 n ASP . 104 E 104 
E 105 5 n ASP . 105 E 105 
E 106 5 n GLU . 106 E 106 
E 107 5 n GLU . 107 E 107 
E 108 5 n LEU . 108 E 108 
E 109 5 n SER . 109 E 109 
E 110 5 n LYS . 110 E 110 
E 111 5 n ASP . 111 E 111 
E 112 5 n LYS . 112 E 112 
E 113 5 n ASP . 113 E 113 
E 114 5 n VAL . 114 E 114 
E 115 5 n TYR . 115 E 115 
E 116 5 n VAL . 116 E 116 
E 117 5 n THR . 117 E 117 
E 118 5 n THR . 118 E 118 
E 119 5 n HIS . 119 E 119 
E 120 5 n THR . 120 E 120 
E 121 5 n PRO . 121 E 121 
E 122 5 n ARG . 122 E 122 
E 123 5 n SER . 123 E 123 
E 124 5 n THR . 124 E 124 
E 125 5 n LYS . 125 E 125 
E 126 5 n ASP . 126 E 126 
E 127 5 n GLU . 127 E 127 
E 128 5 n GLY . 128 E 128 
E 129 5 n THR . 129 E 129 
E 130 5 n THR . 130 E 130 
E 131 5 n GLY . 131 E 131 
E 132 5 n LEU . 132 E 132 
E 133 5 n ARG . 133 E 133 
E 134 5 n PRO . 134 E 134 
E 135 5 n SER . 135 E 135 
E 136 5 n GLY . 136 E 136 
E 137 5 n THR . 137 E 137 
E 138 5 n VAL . 138 E 138 
E 139 5 n SER . 139 E 139 
E 140 5 n CYS . 140 E 140 
E 141 5 n PRO . 141 E 141 
E 142 5 n ILE . 142 E 142 
E 143 5 n CYS . 143 E 143 
E 144 5 n MET . 144 E 144 
E 145 5 n ASP . 145 E 145 
E 146 5 n GLY . 146 E 146 
E 147 5 n TYR . 147 E 147 
E 148 5 n SER . 148 E 148 
E 149 5 n GLU . 149 E 149 
E 150 5 n ILE . 150 E 150 
E 151 5 n VAL . 151 E 151 
E 152 5 n GLN . 152 E 152 
E 153 5 n ASN . 153 E 153 
E 154 5 n GLY . 154 E 154 
E 155 5 n ARG . 155 E 155 
E 156 5 n LEU . 156 E 156 
E 157 5 n ILE . 157 E 157 
E 158 5 n VAL . 158 E 158 
E 159 5 n SER . 159 E 159 
E 160 5 n THR . 160 E 160 
E 161 5 n GLU . 161 E 161 
E 162 5 n CYS . 162 E 162 
E 163 5 n GLY . 163 E 163 
E 164 5 n HIS . 164 E 164 
E 165 5 n VAL . 165 E 165 
E 166 5 n PHE . 166 E 166 
E 167 5 n CYS . 167 E 167 
E 168 5 n SER . 168 E 168 
E 169 5 n GLN . 169 E 169 
E 170 5 n CYS . 170 E 170 
E 171 5 n LEU . 171 E 171 
E 172 5 n ARG . 172 E 172 
E 173 5 n ASP . 173 E 173 
E 174 5 n SER . 174 E 174 
E 175 5 n LEU . 175 E 175 
E 176 5 n LYS . 176 E 176 
E 177 5 n ASN . 177 E 177 
E 178 5 n ALA . 178 E 178 
E 179 5 n ASN . 179 E 179 
E 180 5 n THR . 180 E 180 
E 181 5 n CYS . 181 E 181 
E 182 5 n PRO . 182 E 182 
E 183 5 n THR . 183 E 183 
E 184 5 n CYS . 184 E 184 
E 185 5 n ARG . 185 E 185 
E 186 5 n LYS . 186 E 186 
E 187 5 n LYS . 187 E 187 
E 188 5 n ILE . 188 E 188 
E 189 5 n ASN . 189 E 189 
E 190 5 n HIS . 190 E 190 
E 191 5 n LYS . 191 E 191 
E 192 5 n ARG . 192 E 192 
E 193 5 n TYR . 193 E 193 
E 194 5 n HIS . 194 E 194 
E 195 5 n PRO . 195 E 195 
E 196 5 n ILE . 196 E 196 
E 197 5 n TYR . 197 E 197 
E 198 5 n ILE . 198 E 198 
E 199 5 n GLY . 199 E 199 
E 200 5 n SER . 200 E 200 
E 201 5 n GLY . 201 E 201 
E 202 5 n THR . 202 E 202 
E 203 5 n VAL . 203 E 203 
E 204 5 n SER . 204 E 204 
E 205 5 n CYS . 205 E 205 
E 206 5 n PRO . 206 E 206 
E 207 5 n ILE . 207 E 207 
E 208 5 n CYS . 208 E 208 
E 209 5 n MET . 209 E 209 
E 210 5 n ASP . 210 E 210 
E 211 5 n GLY . 211 E 211 
E 212 5 n TYR . 212 E 212 
E 213 5 n SER . 213 E 213 
E 214 5 n GLU . 214 E 214 
E 215 5 n ILE . 215 E 215 
E 216 5 n VAL . 216 E 216 
E 217 5 n GLN . 217 E 217 
E 218 5 n ASN . 218 E 218 
E 219 5 n GLY . 219 E 219 
E 220 5 n ARG . 220 E 220 
E 221 5 n LEU . 221 E 221 
E 222 5 n ILE . 222 E 222 
E 223 5 n VAL . 223 E 223 
E 224 5 n SER . 224 E 224 
E 225 5 n THR . 225 E 225 
E 226 5 n GLU . 226 E 226 
E 227 5 n CYS . 227 E 227 
E 228 5 n GLY . 228 E 228 
E 229 5 n HIS . 229 E 229 
E 230 5 n VAL . 230 E 230 
E 231 5 n PHE . 231 E 231 
E 232 5 n CYS . 232 E 232 
E 233 5 n SER . 233 E 233 
E 234 5 n GLN . 234 E 234 
E 235 5 n CYS . 235 E 235 
E 236 5 n LEU . 236 E 236 
E 237 5 n ARG . 237 E 237 
E 238 5 n ASP . 238 E 238 
E 239 5 n SER . 239 E 239 
E 240 5 n LEU . 240 E 240 
E 241 5 n LYS . 241 E 241 
E 242 5 n ASN . 242 E 242 
E 243 5 n ALA . 243 E 243 
E 244 5 n ASN . 244 E 244 
E 245 5 n THR . 245 E 245 
E 246 5 n CYS . 246 E 246 
E 247 5 n PRO . 247 E 247 
E 248 5 n THR . 248 E 248 
E 249 5 n CYS . 249 E 249 
E 250 5 n ARG . 250 E 250 
E 251 5 n LYS . 251 E 251 
E 252 5 n LYS . 252 E 252 
E 253 5 n ILE . 253 E 253 
E 254 5 n ASN . 254 E 254 
E 255 5 n HIS . 255 E 255 
E 256 5 n LYS . 256 E 256 
E 257 5 n ARG . 257 E 257 
E 258 5 n TYR . 258 E 258 
E 259 5 n HIS . 259 E 259 
E 260 5 n PRO . 260 E 260 
E 261 5 n ILE . 261 E 261 
E 262 5 n TYR . 262 E 262 
E 263 5 n ILE . 263 E 263 
#
_software.classification other
_software.date           ?
_software.description    "Structure prediction"
_software.name           AlphaFold
_software.pdbx_ordinal   1
_software.type           package
_software.version        "AlphaFold-beta-20231127 (28e42126-6655-453a-b545-38e4d603a8f1 @ 2026-02-18 05:56:41)"
#
loop_
_struct_asym.entity_id
_struct_asym.id
1 A 
2 B 
3 C 
4 D 
5 E 
#
loop_
_atom_site.group_PDB
_atom_site.id
_atom_site.type_symbol
_atom_site.label_atom_id
_atom_site.label_alt_id
_atom_site.label_comp_id
_atom_site.label_asym_id
_atom_site.label_entity_id
_atom_site.label_seq_id
_atom_site.pdbx_PDB_ins_code
_atom_site.Cartn_x
_atom_site.Cartn_y
_atom_site.Cartn_z
_atom_site.occupancy
_atom_site.B_iso_or_equiv
_atom_site.auth_seq_id
_atom_site.auth_asym_id
_atom_site.pdbx_PDB_model_num
ATOM 1    N N   . MET A 1 1   ? 11.233  -15.544 17.040  1.00 52.11 1   A 1 
ATOM 2    C CA  . MET A 1 1   ? 10.401  -16.289 16.072  1.00 58.81 1   A 1 
ATOM 3    C C   . MET A 1 1   ? 11.104  -16.327 14.711  1.00 62.28 1   A 1 
ATOM 4    O O   . MET A 1 1   ? 10.711  -15.624 13.787  1.00 58.85 1   A 1 
ATOM 5    C CB  . MET A 1 1   ? 9.009   -15.649 15.935  1.00 55.52 1   A 1 
ATOM 6    C CG  . MET A 1 1   ? 8.165   -15.748 17.201  1.00 52.55 1   A 1 
ATOM 7    S SD  . MET A 1 1   ? 6.585   -14.860 17.007  1.00 48.33 1   A 1 
ATOM 8    C CE  . MET A 1 1   ? 5.825   -15.222 18.610  1.00 43.87 1   A 1 
ATOM 9    N N   . ALA A 1 2   ? 12.201  -17.063 14.595  1.00 57.44 2   A 1 
ATOM 10   C CA  . ALA A 1 2   ? 12.962  -17.163 13.354  1.00 61.70 2   A 1 
ATOM 11   C C   . ALA A 1 2   ? 12.185  -17.995 12.315  1.00 66.78 2   A 1 
ATOM 12   O O   . ALA A 1 2   ? 11.486  -18.935 12.673  1.00 61.21 2   A 1 
ATOM 13   C CB  . ALA A 1 2   ? 14.344  -17.751 13.663  1.00 54.99 2   A 1 
ATOM 14   N N   . GLY A 1 3   ? 12.286  -17.622 11.031  1.00 74.29 3   A 1 
ATOM 15   C CA  . GLY A 1 3   ? 11.723  -18.386 9.912   1.00 80.37 3   A 1 
ATOM 16   C C   . GLY A 1 3   ? 10.212  -18.270 9.662   1.00 85.29 3   A 1 
ATOM 17   O O   . GLY A 1 3   ? 9.747   -18.715 8.620   1.00 80.62 3   A 1 
ATOM 18   N N   . LEU A 1 4   ? 9.430   -17.660 10.562  1.00 84.14 4   A 1 
ATOM 19   C CA  . LEU A 1 4   ? 7.990   -17.498 10.343  1.00 87.25 4   A 1 
ATOM 20   C C   . LEU A 1 4   ? 7.688   -16.515 9.211   1.00 89.02 4   A 1 
ATOM 21   O O   . LEU A 1 4   ? 8.199   -15.391 9.208   1.00 86.52 4   A 1 
ATOM 22   C CB  . LEU A 1 4   ? 7.294   -17.066 11.645  1.00 85.10 4   A 1 
ATOM 23   C CG  . LEU A 1 4   ? 6.927   -18.245 12.539  1.00 81.80 4   A 1 
ATOM 24   C CD1 . LEU A 1 4   ? 6.753   -17.754 13.971  1.00 76.87 4   A 1 
ATOM 25   C CD2 . LEU A 1 4   ? 5.616   -18.907 12.105  1.00 77.21 4   A 1 
ATOM 26   N N   . PRO A 1 5   ? 6.801   -16.877 8.260   1.00 87.28 5   A 1 
ATOM 27   C CA  . PRO A 1 5   ? 6.335   -15.955 7.228   1.00 87.58 5   A 1 
ATOM 28   C C   . PRO A 1 5   ? 5.726   -14.683 7.824   1.00 89.08 5   A 1 
ATOM 29   O O   . PRO A 1 5   ? 4.935   -14.735 8.764   1.00 87.98 5   A 1 
ATOM 30   C CB  . PRO A 1 5   ? 5.303   -16.734 6.410   1.00 85.42 5   A 1 
ATOM 31   C CG  . PRO A 1 5   ? 5.727   -18.187 6.602   1.00 82.31 5   A 1 
ATOM 32   C CD  . PRO A 1 5   ? 6.250   -18.203 8.032   1.00 84.23 5   A 1 
ATOM 33   N N   . ARG A 1 6   ? 6.010   -13.535 7.212   1.00 86.83 6   A 1 
ATOM 34   C CA  . ARG A 1 6   ? 5.450   -12.229 7.619   1.00 86.30 6   A 1 
ATOM 35   C C   . ARG A 1 6   ? 3.917   -12.244 7.732   1.00 88.61 6   A 1 
ATOM 36   O O   . ARG A 1 6   ? 3.369   -11.578 8.601   1.00 87.39 6   A 1 
ATOM 37   C CB  . ARG A 1 6   ? 5.856   -11.135 6.623   1.00 83.63 6   A 1 
ATOM 38   C CG  . ARG A 1 6   ? 7.347   -10.762 6.701   1.00 74.66 6   A 1 
ATOM 39   C CD  . ARG A 1 6   ? 7.624   -9.617  5.727   1.00 70.19 6   A 1 
ATOM 40   N NE  . ARG A 1 6   ? 9.022   -9.167  5.785   1.00 61.71 6   A 1 
ATOM 41   C CZ  . ARG A 1 6   ? 9.534   -8.136  5.138   1.00 54.87 6   A 1 
ATOM 42   N NH1 . ARG A 1 6   ? 8.817   -7.408  4.324   1.00 50.51 6   A 1 
ATOM 43   N NH2 . ARG A 1 6   ? 10.788  -7.811  5.295   1.00 47.54 6   A 1 
ATOM 44   N N   . ARG A 1 7   ? 3.237   -13.009 6.872   1.00 87.16 7   A 1 
ATOM 45   C CA  . ARG A 1 7   ? 1.781   -13.214 6.944   1.00 89.25 7   A 1 
ATOM 46   C C   . ARG A 1 7   ? 1.352   -13.731 8.308   1.00 90.97 7   A 1 
ATOM 47   O O   . ARG A 1 7   ? 0.436   -13.163 8.884   1.00 90.33 7   A 1 
ATOM 48   C CB  . ARG A 1 7   ? 1.340   -14.149 5.805   1.00 87.26 7   A 1 
ATOM 49   C CG  . ARG A 1 7   ? -0.107  -14.677 5.929   1.00 87.99 7   A 1 
ATOM 50   C CD  . ARG A 1 7   ? -1.171  -13.579 5.914   1.00 86.04 7   A 1 
ATOM 51   N NE  . ARG A 1 7   ? -2.513  -14.145 6.136   1.00 87.48 7   A 1 
ATOM 52   C CZ  . ARG A 1 7   ? -3.412  -14.533 5.244   1.00 89.46 7   A 1 
ATOM 53   N NH1 . ARG A 1 7   ? -3.215  -14.444 3.964   1.00 82.61 7   A 1 
ATOM 54   N NH2 . ARG A 1 7   ? -4.529  -15.039 5.659   1.00 83.90 7   A 1 
ATOM 55   N N   . ILE A 1 8   ? 1.996   -14.773 8.814   1.00 92.57 8   A 1 
ATOM 56   C CA  . ILE A 1 8   ? 1.638   -15.383 10.101  1.00 93.00 8   A 1 
ATOM 57   C C   . ILE A 1 8   ? 1.904   -14.393 11.238  1.00 93.08 8   A 1 
ATOM 58   O O   . ILE A 1 8   ? 1.017   -14.164 12.047  1.00 92.17 8   A 1 
ATOM 59   C CB  . ILE A 1 8   ? 2.363   -16.727 10.316  1.00 93.15 8   A 1 
ATOM 60   C CG1 . ILE A 1 8   ? 1.933   -17.725 9.215   1.00 91.88 8   A 1 
ATOM 61   C CG2 . ILE A 1 8   ? 2.058   -17.292 11.715  1.00 91.90 8   A 1 
ATOM 62   C CD1 . ILE A 1 8   ? 2.595   -19.108 9.301   1.00 90.16 8   A 1 
ATOM 63   N N   . ILE A 1 9   ? 3.051   -13.728 11.242  1.00 92.95 9   A 1 
ATOM 64   C CA  . ILE A 1 9   ? 3.412   -12.733 12.264  1.00 92.14 9   A 1 
ATOM 65   C C   . ILE A 1 9   ? 2.365   -11.616 12.318  1.00 92.19 9   A 1 
ATOM 66   O O   . ILE A 1 9   ? 1.798   -11.334 13.377  1.00 91.50 9   A 1 
ATOM 67   C CB  . ILE A 1 9   ? 4.825   -12.175 12.004  1.00 90.92 9   A 1 
ATOM 68   C CG1 . ILE A 1 9   ? 5.888   -13.294 12.049  1.00 88.14 9   A 1 
ATOM 69   C CG2 . ILE A 1 9   ? 5.166   -11.076 13.030  1.00 87.67 9   A 1 
ATOM 70   C CD1 . ILE A 1 9   ? 7.282   -12.863 11.580  1.00 81.19 9   A 1 
ATOM 71   N N   . LYS A 1 10  ? 2.048   -10.993 11.165  1.00 91.39 10  A 1 
ATOM 72   C CA  . LYS A 1 10  ? 1.079   -9.892  11.082  1.00 90.08 10  A 1 
ATOM 73   C C   . LYS A 1 10  ? -0.349  -10.327 11.409  1.00 90.41 10  A 1 
ATOM 74   O O   . LYS A 1 10  ? -1.108  -9.544  11.962  1.00 89.34 10  A 1 
ATOM 75   C CB  . LYS A 1 10  ? 1.112   -9.270  9.677   1.00 88.47 10  A 1 
ATOM 76   C CG  . LYS A 1 10  ? 2.381   -8.450  9.416   1.00 84.83 10  A 1 
ATOM 77   C CD  . LYS A 1 10  ? 2.327   -7.849  8.017   1.00 81.56 10  A 1 
ATOM 78   C CE  . LYS A 1 10  ? 3.528   -6.928  7.781   1.00 74.67 10  A 1 
ATOM 79   N NZ  . LYS A 1 10  ? 3.397   -6.175  6.520   1.00 68.65 10  A 1 
ATOM 80   N N   . GLU A 1 11  ? -0.729  -11.534 11.036  1.00 92.14 11  A 1 
ATOM 81   C CA  . GLU A 1 11  ? -2.061  -12.067 11.316  1.00 92.44 11  A 1 
ATOM 82   C C   . GLU A 1 11  ? -2.243  -12.393 12.798  1.00 93.25 11  A 1 
ATOM 83   O O   . GLU A 1 11  ? -3.250  -12.012 13.376  1.00 92.22 11  A 1 
ATOM 84   C CB  . GLU A 1 11  ? -2.328  -13.272 10.409  1.00 91.10 11  A 1 
ATOM 85   C CG  . GLU A 1 11  ? -3.771  -13.745 10.551  1.00 88.12 11  A 1 
ATOM 86   C CD  . GLU A 1 11  ? -4.187  -14.752 9.469   1.00 91.53 11  A 1 
ATOM 87   O OE1 . GLU A 1 11  ? -5.331  -15.235 9.553   1.00 86.19 11  A 1 
ATOM 88   O OE2 . GLU A 1 11  ? -3.414  -15.006 8.522   1.00 87.66 11  A 1 
ATOM 89   N N   . THR A 1 12  ? -1.246  -13.007 13.433  1.00 94.21 12  A 1 
ATOM 90   C CA  . THR A 1 12  ? -1.243  -13.266 14.876  1.00 94.12 12  A 1 
ATOM 91   C C   . THR A 1 12  ? -1.346  -11.966 15.667  1.00 94.00 12  A 1 
ATOM 92   O O   . THR A 1 12  ? -2.180  -11.849 16.552  1.00 93.23 12  A 1 
ATOM 93   C CB  . THR A 1 12  ? 0.016   -14.034 15.289  1.00 94.02 12  A 1 
ATOM 94   O OG1 . THR A 1 12  ? 0.098   -15.247 14.571  1.00 90.32 12  A 1 
ATOM 95   C CG2 . THR A 1 12  ? 0.020   -14.394 16.775  1.00 89.78 12  A 1 
ATOM 96   N N   . GLN A 1 13  ? -0.566  -10.936 15.286  1.00 93.33 13  A 1 
ATOM 97   C CA  . GLN A 1 13  ? -0.655  -9.615  15.911  1.00 92.17 13  A 1 
ATOM 98   C C   . GLN A 1 13  ? -2.065  -9.021  15.801  1.00 91.93 13  A 1 
ATOM 99   O O   . GLN A 1 13  ? -2.583  -8.460  16.771  1.00 90.78 13  A 1 
ATOM 100  C CB  . GLN A 1 13  ? 0.362   -8.671  15.260  1.00 91.03 13  A 1 
ATOM 101  C CG  . GLN A 1 13  ? 1.803   -8.970  15.698  1.00 81.72 13  A 1 
ATOM 102  C CD  . GLN A 1 13  ? 2.848   -8.163  14.913  1.00 76.71 13  A 1 
ATOM 103  O OE1 . GLN A 1 13  ? 2.582   -7.564  13.882  1.00 70.02 13  A 1 
ATOM 104  N NE2 . GLN A 1 13  ? 4.075   -8.127  15.380  1.00 66.38 13  A 1 
ATOM 105  N N   . ARG A 1 14  ? -2.730  -9.161  14.638  1.00 92.24 14  A 1 
ATOM 106  C CA  . ARG A 1 14  ? -4.100  -8.667  14.449  1.00 91.03 14  A 1 
ATOM 107  C C   . ARG A 1 14  ? -5.141  -9.467  15.225  1.00 91.78 14  A 1 
ATOM 108  O O   . ARG A 1 14  ? -6.071  -8.864  15.729  1.00 90.44 14  A 1 
ATOM 109  C CB  . ARG A 1 14  ? -4.477  -8.678  12.972  1.00 88.79 14  A 1 
ATOM 110  C CG  . ARG A 1 14  ? -3.830  -7.519  12.221  1.00 80.59 14  A 1 
ATOM 111  C CD  . ARG A 1 14  ? -4.280  -7.648  10.773  1.00 76.96 14  A 1 
ATOM 112  N NE  . ARG A 1 14  ? -3.784  -6.546  9.948   1.00 69.29 14  A 1 
ATOM 113  C CZ  . ARG A 1 14  ? -4.216  -6.300  8.719   1.00 63.64 14  A 1 
ATOM 114  N NH1 . ARG A 1 14  ? -5.085  -7.058  8.119   1.00 59.49 14  A 1 
ATOM 115  N NH2 . ARG A 1 14  ? -3.780  -5.276  8.084   1.00 55.49 14  A 1 
ATOM 116  N N   . LEU A 1 15  ? -4.989  -10.777 15.320  1.00 91.91 15  A 1 
ATOM 117  C CA  . LEU A 1 15  ? -5.884  -11.625 16.120  1.00 92.28 15  A 1 
ATOM 118  C C   . LEU A 1 15  ? -5.874  -11.218 17.590  1.00 92.82 15  A 1 
ATOM 119  O O   . LEU A 1 15  ? -6.928  -11.168 18.213  1.00 91.52 15  A 1 
ATOM 120  C CB  . LEU A 1 15  ? -5.471  -13.093 15.980  1.00 91.57 15  A 1 
ATOM 121  C CG  . LEU A 1 15  ? -5.918  -13.760 14.671  1.00 88.63 15  A 1 
ATOM 122  C CD1 . LEU A 1 15  ? -5.196  -15.099 14.521  1.00 85.07 15  A 1 
ATOM 123  C CD2 . LEU A 1 15  ? -7.422  -14.020 14.660  1.00 84.63 15  A 1 
ATOM 124  N N   . LEU A 1 16  ? -4.692  -10.895 18.126  1.00 93.16 16  A 1 
ATOM 125  C CA  . LEU A 1 16  ? -4.528  -10.458 19.511  1.00 92.90 16  A 1 
ATOM 126  C C   . LEU A 1 16  ? -5.001  -9.007  19.729  1.00 92.84 16  A 1 
ATOM 127  O O   . LEU A 1 16  ? -5.604  -8.707  20.754  1.00 91.28 16  A 1 
ATOM 128  C CB  . LEU A 1 16  ? -3.056  -10.639 19.916  1.00 92.40 16  A 1 
ATOM 129  C CG  . LEU A 1 16  ? -2.558  -12.099 19.909  1.00 89.88 16  A 1 
ATOM 130  C CD1 . LEU A 1 16  ? -1.058  -12.124 20.186  1.00 85.26 16  A 1 
ATOM 131  C CD2 . LEU A 1 16  ? -3.259  -12.967 20.950  1.00 84.42 16  A 1 
ATOM 132  N N   . ALA A 1 17  ? -4.760  -8.116  18.764  1.00 93.01 17  A 1 
ATOM 133  C CA  . ALA A 1 17  ? -5.128  -6.701  18.867  1.00 92.48 17  A 1 
ATOM 134  C C   . ALA A 1 17  ? -6.612  -6.421  18.572  1.00 91.94 17  A 1 
ATOM 135  O O   . ALA A 1 17  ? -7.182  -5.470  19.100  1.00 89.28 17  A 1 
ATOM 136  C CB  . ALA A 1 17  ? -4.225  -5.898  17.920  1.00 91.21 17  A 1 
ATOM 137  N N   . GLU A 1 18  ? -7.245  -7.226  17.708  1.00 90.95 18  A 1 
ATOM 138  C CA  . GLU A 1 18  ? -8.631  -7.064  17.254  1.00 89.60 18  A 1 
ATOM 139  C C   . GLU A 1 18  ? -9.439  -8.352  17.498  1.00 90.23 18  A 1 
ATOM 140  O O   . GLU A 1 18  ? -9.816  -9.045  16.534  1.00 87.42 18  A 1 
ATOM 141  C CB  . GLU A 1 18  ? -8.678  -6.658  15.775  1.00 86.60 18  A 1 
ATOM 142  C CG  . GLU A 1 18  ? -8.069  -5.286  15.442  1.00 78.30 18  A 1 
ATOM 143  C CD  . GLU A 1 18  ? -8.220  -4.971  13.936  1.00 72.50 18  A 1 
ATOM 144  O OE1 . GLU A 1 18  ? -7.485  -4.100  13.420  1.00 66.04 18  A 1 
ATOM 145  O OE2 . GLU A 1 18  ? -9.071  -5.620  13.258  1.00 65.95 18  A 1 
ATOM 146  N N   . PRO A 1 19  ? -9.720  -8.703  18.757  1.00 90.50 19  A 1 
ATOM 147  C CA  . PRO A 1 19  ? -10.496 -9.883  19.085  1.00 90.30 19  A 1 
ATOM 148  C C   . PRO A 1 19  ? -11.924 -9.772  18.537  1.00 91.20 19  A 1 
ATOM 149  O O   . PRO A 1 19  ? -12.505 -8.689  18.435  1.00 89.02 19  A 1 
ATOM 150  C CB  . PRO A 1 19  ? -10.453 -10.002 20.609  1.00 87.71 19  A 1 
ATOM 151  C CG  . PRO A 1 19  ? -10.268 -8.553  21.068  1.00 84.29 19  A 1 
ATOM 152  C CD  . PRO A 1 19  ? -9.389  -7.962  19.969  1.00 87.48 19  A 1 
ATOM 153  N N   . VAL A 1 20  ? -12.504 -10.911 18.181  1.00 90.79 20  A 1 
ATOM 154  C CA  . VAL A 1 20  ? -13.903 -11.025 17.765  1.00 91.01 20  A 1 
ATOM 155  C C   . VAL A 1 20  ? -14.726 -11.499 18.961  1.00 92.15 20  A 1 
ATOM 156  O O   . VAL A 1 20  ? -14.343 -12.499 19.575  1.00 90.79 20  A 1 
ATOM 157  C CB  . VAL A 1 20  ? -14.051 -11.973 16.568  1.00 89.01 20  A 1 
ATOM 158  C CG1 . VAL A 1 20  ? -15.515 -12.093 16.117  1.00 82.54 20  A 1 
ATOM 159  C CG2 . VAL A 1 20  ? -13.237 -11.483 15.368  1.00 82.79 20  A 1 
ATOM 160  N N   . PRO A 1 21  ? -15.856 -10.858 19.301  1.00 90.46 21  A 1 
ATOM 161  C CA  . PRO A 1 21  ? -16.731 -11.330 20.362  1.00 89.64 21  A 1 
ATOM 162  C C   . PRO A 1 21  ? -17.118 -12.805 20.172  1.00 90.61 21  A 1 
ATOM 163  O O   . PRO A 1 21  ? -17.491 -13.213 19.076  1.00 88.32 21  A 1 
ATOM 164  C CB  . PRO A 1 21  ? -17.952 -10.404 20.333  1.00 87.09 21  A 1 
ATOM 165  C CG  . PRO A 1 21  ? -17.389 -9.107  19.748  1.00 83.26 21  A 1 
ATOM 166  C CD  . PRO A 1 21  ? -16.362 -9.610  18.741  1.00 86.87 21  A 1 
ATOM 167  N N   . GLY A 1 22  ? -17.003 -13.598 21.228  1.00 92.09 22  A 1 
ATOM 168  C CA  . GLY A 1 22  ? -17.304 -15.032 21.200  1.00 92.98 22  A 1 
ATOM 169  C C   . GLY A 1 22  ? -16.244 -15.918 20.533  1.00 94.62 22  A 1 
ATOM 170  O O   . GLY A 1 22  ? -16.463 -17.123 20.414  1.00 93.16 22  A 1 
ATOM 171  N N   . ILE A 1 23  ? -15.102 -15.361 20.101  1.00 95.44 23  A 1 
ATOM 172  C CA  . ILE A 1 23  ? -13.991 -16.124 19.526  1.00 95.68 23  A 1 
ATOM 173  C C   . ILE A 1 23  ? -12.688 -15.701 20.201  1.00 95.64 23  A 1 
ATOM 174  O O   . ILE A 1 23  ? -12.311 -14.535 20.153  1.00 94.25 23  A 1 
ATOM 175  C CB  . ILE A 1 23  ? -13.917 -15.972 17.995  1.00 94.98 23  A 1 
ATOM 176  C CG1 . ILE A 1 23  ? -15.213 -16.496 17.335  1.00 92.14 23  A 1 
ATOM 177  C CG2 . ILE A 1 23  ? -12.675 -16.692 17.423  1.00 91.86 23  A 1 
ATOM 178  C CD1 . ILE A 1 23  ? -15.271 -16.356 15.809  1.00 87.19 23  A 1 
ATOM 179  N N   . LYS A 1 24  ? -11.966 -16.672 20.763  1.00 96.34 24  A 1 
ATOM 180  C CA  . LYS A 1 24  ? -10.610 -16.505 21.278  1.00 95.95 24  A 1 
ATOM 181  C C   . LYS A 1 24  ? -9.665  -17.405 20.479  1.00 96.49 24  A 1 
ATOM 182  O O   . LYS A 1 24  ? -9.988  -18.565 20.243  1.00 95.47 24  A 1 
ATOM 183  C CB  . LYS A 1 24  ? -10.593 -16.835 22.780  1.00 93.98 24  A 1 
ATOM 184  C CG  . LYS A 1 24  ? -9.343  -16.290 23.476  1.00 81.43 24  A 1 
ATOM 185  C CD  . LYS A 1 24  ? -9.260  -16.755 24.943  1.00 76.76 24  A 1 
ATOM 186  C CE  . LYS A 1 24  ? -8.125  -16.016 25.640  1.00 65.02 24  A 1 
ATOM 187  N NZ  . LYS A 1 24  ? -7.452  -16.806 26.695  1.00 56.50 24  A 1 
ATOM 188  N N   . ALA A 1 25  ? -8.523  -16.882 20.034  1.00 96.26 25  A 1 
ATOM 189  C CA  . ALA A 1 25  ? -7.490  -17.642 19.356  1.00 96.17 25  A 1 
ATOM 190  C C   . ALA A 1 25  ? -6.118  -17.156 19.831  1.00 96.02 25  A 1 
ATOM 191  O O   . ALA A 1 25  ? -5.771  -15.994 19.620  1.00 94.43 25  A 1 
ATOM 192  C CB  . ALA A 1 25  ? -7.652  -17.489 17.837  1.00 95.44 25  A 1 
ATOM 193  N N   . GLU A 1 26  ? -5.357  -18.047 20.465  1.00 96.28 26  A 1 
ATOM 194  C CA  . GLU A 1 26  ? -4.043  -17.752 21.036  1.00 95.84 26  A 1 
ATOM 195  C C   . GLU A 1 26  ? -2.994  -18.677 20.415  1.00 96.42 26  A 1 
ATOM 196  O O   . GLU A 1 26  ? -3.239  -19.884 20.301  1.00 95.47 26  A 1 
ATOM 197  C CB  . GLU A 1 26  ? -4.085  -17.873 22.566  1.00 93.49 26  A 1 
ATOM 198  C CG  . GLU A 1 26  ? -4.874  -16.704 23.170  1.00 83.53 26  A 1 
ATOM 199  C CD  . GLU A 1 26  ? -5.125  -16.795 24.678  1.00 79.34 26  A 1 
ATOM 200  O OE1 . GLU A 1 26  ? -5.222  -15.728 25.311  1.00 72.35 26  A 1 
ATOM 201  O OE2 . GLU A 1 26  ? -5.436  -17.881 25.203  1.00 71.67 26  A 1 
ATOM 202  N N   . PRO A 1 27  ? -1.840  -18.155 19.975  1.00 96.17 27  A 1 
ATOM 203  C CA  . PRO A 1 27  ? -0.755  -18.994 19.492  1.00 96.05 27  A 1 
ATOM 204  C C   . PRO A 1 27  ? -0.189  -19.835 20.640  1.00 96.18 27  A 1 
ATOM 205  O O   . PRO A 1 27  ? -0.092  -19.356 21.771  1.00 94.65 27  A 1 
ATOM 206  C CB  . PRO A 1 27  ? 0.278   -18.036 18.912  1.00 94.66 27  A 1 
ATOM 207  C CG  . PRO A 1 27  ? 0.077   -16.762 19.745  1.00 91.55 27  A 1 
ATOM 208  C CD  . PRO A 1 27  ? -1.428  -16.764 20.028  1.00 94.54 27  A 1 
ATOM 209  N N   . ASP A 1 28  ? 0.224   -21.055 20.321  1.00 96.33 28  A 1 
ATOM 210  C CA  . ASP A 1 28  ? 0.952   -21.906 21.253  1.00 96.14 28  A 1 
ATOM 211  C C   . ASP A 1 28  ? 2.333   -21.304 21.565  1.00 95.71 28  A 1 
ATOM 212  O O   . ASP A 1 28  ? 3.020   -20.781 20.678  1.00 94.02 28  A 1 
ATOM 213  C CB  . ASP A 1 28  ? 1.071   -23.309 20.667  1.00 95.75 28  A 1 
ATOM 214  C CG  . ASP A 1 28  ? 1.681   -24.291 21.667  1.00 94.43 28  A 1 
ATOM 215  O OD1 . ASP A 1 28  ? 2.922   -24.454 21.614  1.00 87.54 28  A 1 
ATOM 216  O OD2 . ASP A 1 28  ? 0.919   -24.855 22.473  1.00 87.73 28  A 1 
ATOM 217  N N   . GLU A 1 29  ? 2.757   -21.387 22.823  1.00 94.41 29  A 1 
ATOM 218  C CA  . GLU A 1 29  ? 4.024   -20.803 23.271  1.00 93.69 29  A 1 
ATOM 219  C C   . GLU A 1 29  ? 5.244   -21.461 22.618  1.00 93.49 29  A 1 
ATOM 220  O O   . GLU A 1 29  ? 6.252   -20.805 22.359  1.00 89.29 29  A 1 
ATOM 221  C CB  . GLU A 1 29  ? 4.138   -20.925 24.798  1.00 91.77 29  A 1 
ATOM 222  C CG  . GLU A 1 29  ? 3.079   -20.107 25.551  1.00 80.86 29  A 1 
ATOM 223  C CD  . GLU A 1 29  ? 3.266   -20.138 27.081  1.00 71.13 29  A 1 
ATOM 224  O OE1 . GLU A 1 29  ? 2.581   -19.332 27.754  1.00 63.36 29  A 1 
ATOM 225  O OE2 . GLU A 1 29  ? 4.102   -20.930 27.569  1.00 64.40 29  A 1 
ATOM 226  N N   . SER A 1 30  ? 5.138   -22.765 22.313  1.00 93.66 30  A 1 
ATOM 227  C CA  . SER A 1 30  ? 6.214   -23.568 21.730  1.00 93.64 30  A 1 
ATOM 228  C C   . SER A 1 30  ? 6.168   -23.613 20.205  1.00 94.09 30  A 1 
ATOM 229  O O   . SER A 1 30  ? 7.203   -23.780 19.552  1.00 90.35 30  A 1 
ATOM 230  C CB  . SER A 1 30  ? 6.171   -24.982 22.325  1.00 91.85 30  A 1 
ATOM 231  O OG  . SER A 1 30  ? 5.097   -25.741 21.812  1.00 81.24 30  A 1 
ATOM 232  N N   . ASN A 1 31  ? 4.980   -23.449 19.595  1.00 93.73 31  A 1 
ATOM 233  C CA  . ASN A 1 31  ? 4.771   -23.551 18.161  1.00 94.42 31  A 1 
ATOM 234  C C   . ASN A 1 31  ? 3.818   -22.469 17.640  1.00 94.81 31  A 1 
ATOM 235  O O   . ASN A 1 31  ? 2.599   -22.639 17.581  1.00 93.38 31  A 1 
ATOM 236  C CB  . ASN A 1 31  ? 4.288   -24.972 17.842  1.00 92.83 31  A 1 
ATOM 237  C CG  . ASN A 1 31  ? 4.156   -25.223 16.349  1.00 92.52 31  A 1 
ATOM 238  O OD1 . ASN A 1 31  ? 4.374   -24.374 15.496  1.00 88.29 31  A 1 
ATOM 239  N ND2 . ASN A 1 31  ? 3.787   -26.427 15.992  1.00 86.35 31  A 1 
ATOM 240  N N   . ALA A 1 32  ? 4.396   -21.395 17.117  1.00 94.91 32  A 1 
ATOM 241  C CA  . ALA A 1 32  ? 3.648   -20.267 16.570  1.00 94.51 32  A 1 
ATOM 242  C C   . ALA A 1 32  ? 2.781   -20.578 15.321  1.00 95.32 32  A 1 
ATOM 243  O O   . ALA A 1 32  ? 2.089   -19.687 14.815  1.00 93.59 32  A 1 
ATOM 244  C CB  . ALA A 1 32  ? 4.649   -19.145 16.295  1.00 92.54 32  A 1 
ATOM 245  N N   . ARG A 1 33  ? 2.799   -21.809 14.793  1.00 95.88 33  A 1 
ATOM 246  C CA  . ARG A 1 33  ? 1.863   -22.305 13.767  1.00 96.54 33  A 1 
ATOM 247  C C   . ARG A 1 33  ? 0.648   -23.018 14.360  1.00 97.18 33  A 1 
ATOM 248  O O   . ARG A 1 33  ? -0.303  -23.278 13.627  1.00 96.17 33  A 1 
ATOM 249  C CB  . ARG A 1 33  ? 2.590   -23.231 12.779  1.00 95.80 33  A 1 
ATOM 250  C CG  . ARG A 1 33  ? 3.605   -22.498 11.900  1.00 93.90 33  A 1 
ATOM 251  C CD  . ARG A 1 33  ? 4.269   -23.505 10.951  1.00 91.91 33  A 1 
ATOM 252  N NE  . ARG A 1 33  ? 5.135   -22.853 9.941   1.00 88.54 33  A 1 
ATOM 253  C CZ  . ARG A 1 33  ? 4.776   -22.435 8.730   1.00 88.54 33  A 1 
ATOM 254  N NH1 . ARG A 1 33  ? 3.539   -22.501 8.322   1.00 77.85 33  A 1 
ATOM 255  N NH2 . ARG A 1 33  ? 5.657   -21.966 7.919   1.00 82.68 33  A 1 
ATOM 256  N N   . TYR A 1 34  ? 0.672   -23.320 15.640  1.00 97.36 34  A 1 
ATOM 257  C CA  . TYR A 1 34  ? -0.427  -23.955 16.365  1.00 97.48 34  A 1 
ATOM 258  C C   . TYR A 1 34  ? -1.165  -22.904 17.203  1.00 97.44 34  A 1 
ATOM 259  O O   . TYR A 1 34  ? -0.542  -22.029 17.797  1.00 96.49 34  A 1 
ATOM 260  C CB  . TYR A 1 34  ? 0.131   -25.096 17.212  1.00 96.87 34  A 1 
ATOM 261  C CG  . TYR A 1 34  ? -0.925  -26.013 17.780  1.00 93.36 34  A 1 
ATOM 262  C CD1 . TYR A 1 34  ? -1.555  -25.711 19.004  1.00 87.47 34  A 1 
ATOM 263  C CD2 . TYR A 1 34  ? -1.274  -27.190 17.087  1.00 86.70 34  A 1 
ATOM 264  C CE1 . TYR A 1 34  ? -2.518  -26.587 19.543  1.00 83.92 34  A 1 
ATOM 265  C CE2 . TYR A 1 34  ? -2.233  -28.066 17.617  1.00 82.11 34  A 1 
ATOM 266  C CZ  . TYR A 1 34  ? -2.848  -27.763 18.850  1.00 82.93 34  A 1 
ATOM 267  O OH  . TYR A 1 34  ? -3.769  -28.629 19.383  1.00 82.38 34  A 1 
ATOM 268  N N   . PHE A 1 35  ? -2.492  -22.966 17.213  1.00 97.47 35  A 1 
ATOM 269  C CA  . PHE A 1 35  ? -3.342  -22.046 17.951  1.00 97.42 35  A 1 
ATOM 270  C C   . PHE A 1 35  ? -4.342  -22.813 18.797  1.00 97.68 35  A 1 
ATOM 271  O O   . PHE A 1 35  ? -5.041  -23.704 18.298  1.00 96.94 35  A 1 
ATOM 272  C CB  . PHE A 1 35  ? -4.074  -21.088 16.993  1.00 97.09 35  A 1 
ATOM 273  C CG  . PHE A 1 35  ? -3.192  -20.078 16.285  1.00 96.94 35  A 1 
ATOM 274  C CD1 . PHE A 1 35  ? -3.211  -18.722 16.679  1.00 94.19 35  A 1 
ATOM 275  C CD2 . PHE A 1 35  ? -2.343  -20.474 15.243  1.00 94.26 35  A 1 
ATOM 276  C CE1 . PHE A 1 35  ? -2.387  -17.789 16.046  1.00 93.40 35  A 1 
ATOM 277  C CE2 . PHE A 1 35  ? -1.503  -19.541 14.607  1.00 93.35 35  A 1 
ATOM 278  C CZ  . PHE A 1 35  ? -1.525  -18.203 15.017  1.00 94.80 35  A 1 
ATOM 279  N N   . HIS A 1 36  ? -4.473  -22.406 20.050  1.00 97.55 36  A 1 
ATOM 280  C CA  . HIS A 1 36  ? -5.557  -22.801 20.932  1.00 97.33 36  A 1 
ATOM 281  C C   . HIS A 1 36  ? -6.743  -21.864 20.700  1.00 97.28 36  A 1 
ATOM 282  O O   . HIS A 1 36  ? -6.622  -20.645 20.807  1.00 96.13 36  A 1 
ATOM 283  C CB  . HIS A 1 36  ? -5.084  -22.765 22.388  1.00 96.85 36  A 1 
ATOM 284  C CG  . HIS A 1 36  ? -3.929  -23.696 22.633  1.00 95.73 36  A 1 
ATOM 285  N ND1 . HIS A 1 36  ? -4.010  -25.082 22.761  1.00 86.00 36  A 1 
ATOM 286  C CD2 . HIS A 1 36  ? -2.606  -23.337 22.680  1.00 85.86 36  A 1 
ATOM 287  C CE1 . HIS A 1 36  ? -2.766  -25.530 22.889  1.00 87.90 36  A 1 
ATOM 288  N NE2 . HIS A 1 36  ? -1.892  -24.504 22.843  1.00 88.81 36  A 1 
ATOM 289  N N   . VAL A 1 37  ? -7.897  -22.435 20.348  1.00 97.65 37  A 1 
ATOM 290  C CA  . VAL A 1 37  ? -9.092  -21.690 19.967  1.00 97.71 37  A 1 
ATOM 291  C C   . VAL A 1 37  ? -10.245 -22.043 20.899  1.00 97.73 37  A 1 
ATOM 292  O O   . VAL A 1 37  ? -10.459 -23.203 21.227  1.00 96.92 37  A 1 
ATOM 293  C CB  . VAL A 1 37  ? -9.457  -21.949 18.496  1.00 97.15 37  A 1 
ATOM 294  C CG1 . VAL A 1 37  ? -10.733 -21.213 18.083  1.00 94.83 37  A 1 
ATOM 295  C CG2 . VAL A 1 37  ? -8.332  -21.509 17.552  1.00 95.08 37  A 1 
ATOM 296  N N   . VAL A 1 38  ? -11.024 -21.033 21.280  1.00 97.44 38  A 1 
ATOM 297  C CA  . VAL A 1 38  ? -12.323 -21.197 21.944  1.00 97.30 38  A 1 
ATOM 298  C C   . VAL A 1 38  ? -13.366 -20.414 21.159  1.00 97.21 38  A 1 
ATOM 299  O O   . VAL A 1 38  ? -13.167 -19.236 20.859  1.00 96.29 38  A 1 
ATOM 300  C CB  . VAL A 1 38  ? -12.278 -20.763 23.419  1.00 96.30 38  A 1 
ATOM 301  C CG1 . VAL A 1 38  ? -13.605 -21.072 24.120  1.00 91.62 38  A 1 
ATOM 302  C CG2 . VAL A 1 38  ? -11.169 -21.482 24.196  1.00 91.23 38  A 1 
ATOM 303  N N   . ILE A 1 39  ? -14.485 -21.079 20.815  1.00 97.28 39  A 1 
ATOM 304  C CA  . ILE A 1 39  ? -15.623 -20.492 20.104  1.00 97.08 39  A 1 
ATOM 305  C C   . ILE A 1 39  ? -16.868 -20.629 20.986  1.00 97.10 39  A 1 
ATOM 306  O O   . ILE A 1 39  ? -17.176 -21.731 21.447  1.00 96.18 39  A 1 
ATOM 307  C CB  . ILE A 1 39  ? -15.807 -21.152 18.718  1.00 95.80 39  A 1 
ATOM 308  C CG1 . ILE A 1 39  ? -14.564 -20.908 17.827  1.00 85.91 39  A 1 
ATOM 309  C CG2 . ILE A 1 39  ? -17.070 -20.616 18.024  1.00 83.94 39  A 1 
ATOM 310  C CD1 . ILE A 1 39  ? -14.669 -21.509 16.420  1.00 86.28 39  A 1 
ATOM 311  N N   . ALA A 1 40  ? -17.592 -19.541 21.206  1.00 96.59 40  A 1 
ATOM 312  C CA  . ALA A 1 40  ? -18.905 -19.580 21.829  1.00 96.20 40  A 1 
ATOM 313  C C   . ALA A 1 40  ? -19.946 -20.124 20.843  1.00 96.35 40  A 1 
ATOM 314  O O   . ALA A 1 40  ? -19.918 -19.795 19.658  1.00 95.50 40  A 1 
ATOM 315  C CB  . ALA A 1 40  ? -19.273 -18.175 22.328  1.00 94.99 40  A 1 
ATOM 316  N N   . GLY A 1 41  ? -20.866 -20.958 21.328  1.00 95.86 41  A 1 
ATOM 317  C CA  . GLY A 1 41  ? -22.007 -21.409 20.535  1.00 95.77 41  A 1 
ATOM 318  C C   . GLY A 1 41  ? -22.863 -20.216 20.086  1.00 95.64 41  A 1 
ATOM 319  O O   . GLY A 1 41  ? -23.075 -19.290 20.873  1.00 94.27 41  A 1 
ATOM 320  N N   . PRO A 1 42  ? -23.336 -20.192 18.823  1.00 95.57 42  A 1 
ATOM 321  C CA  . PRO A 1 42  ? -24.118 -19.075 18.317  1.00 95.05 42  A 1 
ATOM 322  C C   . PRO A 1 42  ? -25.479 -18.976 19.008  1.00 94.68 42  A 1 
ATOM 323  O O   . PRO A 1 42  ? -26.070 -19.991 19.393  1.00 93.11 42  A 1 
ATOM 324  C CB  . PRO A 1 42  ? -24.242 -19.306 16.809  1.00 93.98 42  A 1 
ATOM 325  C CG  . PRO A 1 42  ? -24.092 -20.815 16.662  1.00 91.70 42  A 1 
ATOM 326  C CD  . PRO A 1 42  ? -23.151 -21.209 17.799  1.00 94.67 42  A 1 
ATOM 327  N N   . GLN A 1 43  ? -25.992 -17.748 19.123  1.00 93.22 43  A 1 
ATOM 328  C CA  . GLN A 1 43  ? -27.327 -17.484 19.661  1.00 91.98 43  A 1 
ATOM 329  C C   . GLN A 1 43  ? -28.418 -18.173 18.823  1.00 92.04 43  A 1 
ATOM 330  O O   . GLN A 1 43  ? -28.248 -18.395 17.626  1.00 90.08 43  A 1 
ATOM 331  C CB  . GLN A 1 43  ? -27.579 -15.976 19.737  1.00 89.21 43  A 1 
ATOM 332  C CG  . GLN A 1 43  ? -26.720 -15.297 20.815  1.00 80.28 43  A 1 
ATOM 333  C CD  . GLN A 1 43  ? -26.978 -13.790 20.930  1.00 74.55 43  A 1 
ATOM 334  O OE1 . GLN A 1 43  ? -27.532 -13.133 20.058  1.00 66.43 43  A 1 
ATOM 335  N NE2 . GLN A 1 43  ? -26.566 -13.171 22.006  1.00 62.84 43  A 1 
ATOM 336  N N   . ASP A 1 44  ? -29.532 -18.494 19.456  1.00 91.67 44  A 1 
ATOM 337  C CA  . ASP A 1 44  ? -30.672 -19.222 18.887  1.00 91.46 44  A 1 
ATOM 338  C C   . ASP A 1 44  ? -30.311 -20.583 18.252  1.00 92.69 44  A 1 
ATOM 339  O O   . ASP A 1 44  ? -31.011 -21.078 17.368  1.00 90.11 44  A 1 
ATOM 340  C CB  . ASP A 1 44  ? -31.480 -18.360 17.904  1.00 89.23 44  A 1 
ATOM 341  C CG  . ASP A 1 44  ? -31.753 -16.924 18.334  1.00 83.08 44  A 1 
ATOM 342  O OD1 . ASP A 1 44  ? -32.095 -16.711 19.513  1.00 77.13 44  A 1 
ATOM 343  O OD2 . ASP A 1 44  ? -31.659 -16.069 17.420  1.00 75.07 44  A 1 
ATOM 344  N N   . SER A 1 45  ? -29.212 -21.187 18.684  1.00 93.52 45  A 1 
ATOM 345  C CA  . SER A 1 45  ? -28.800 -22.526 18.263  1.00 94.54 45  A 1 
ATOM 346  C C   . SER A 1 45  ? -28.838 -23.504 19.445  1.00 95.36 45  A 1 
ATOM 347  O O   . SER A 1 45  ? -28.770 -23.087 20.602  1.00 94.48 45  A 1 
ATOM 348  C CB  . SER A 1 45  ? -27.411 -22.464 17.621  1.00 94.16 45  A 1 
ATOM 349  O OG  . SER A 1 45  ? -26.391 -22.428 18.605  1.00 92.69 45  A 1 
ATOM 350  N N   . PRO A 1 46  ? -28.869 -24.814 19.195  1.00 95.80 46  A 1 
ATOM 351  C CA  . PRO A 1 46  ? -28.743 -25.787 20.282  1.00 95.94 46  A 1 
ATOM 352  C C   . PRO A 1 46  ? -27.372 -25.766 20.981  1.00 96.40 46  A 1 
ATOM 353  O O   . PRO A 1 46  ? -27.213 -26.398 22.019  1.00 95.15 46  A 1 
ATOM 354  C CB  . PRO A 1 46  ? -29.029 -27.142 19.622  1.00 94.86 46  A 1 
ATOM 355  C CG  . PRO A 1 46  ? -28.633 -26.926 18.172  1.00 92.14 46  A 1 
ATOM 356  C CD  . PRO A 1 46  ? -29.032 -25.477 17.916  1.00 95.19 46  A 1 
ATOM 357  N N   . PHE A 1 47  ? -26.414 -25.025 20.436  1.00 96.50 47  A 1 
ATOM 358  C CA  . PHE A 1 47  ? -25.070 -24.836 20.978  1.00 96.82 47  A 1 
ATOM 359  C C   . PHE A 1 47  ? -24.924 -23.552 21.812  1.00 96.71 47  A 1 
ATOM 360  O O   . PHE A 1 47  ? -23.849 -23.301 22.355  1.00 95.56 47  A 1 
ATOM 361  C CB  . PHE A 1 47  ? -24.063 -24.864 19.822  1.00 96.72 47  A 1 
ATOM 362  C CG  . PHE A 1 47  ? -24.275 -26.011 18.853  1.00 96.89 47  A 1 
ATOM 363  C CD1 . PHE A 1 47  ? -23.987 -27.327 19.239  1.00 94.82 47  A 1 
ATOM 364  C CD2 . PHE A 1 47  ? -24.835 -25.774 17.578  1.00 94.70 47  A 1 
ATOM 365  C CE1 . PHE A 1 47  ? -24.241 -28.402 18.366  1.00 93.95 47  A 1 
ATOM 366  C CE2 . PHE A 1 47  ? -25.093 -26.839 16.707  1.00 93.69 47  A 1 
ATOM 367  C CZ  . PHE A 1 47  ? -24.804 -28.155 17.098  1.00 95.30 47  A 1 
ATOM 368  N N   . GLU A 1 48  ? -25.985 -22.743 21.931  1.00 95.79 48  A 1 
ATOM 369  C CA  . GLU A 1 48  ? -25.991 -21.516 22.729  1.00 95.49 48  A 1 
ATOM 370  C C   . GLU A 1 48  ? -25.612 -21.791 24.194  1.00 95.38 48  A 1 
ATOM 371  O O   . GLU A 1 48  ? -26.002 -22.792 24.788  1.00 93.70 48  A 1 
ATOM 372  C CB  . GLU A 1 48  ? -27.360 -20.829 22.615  1.00 93.81 48  A 1 
ATOM 373  C CG  . GLU A 1 48  ? -27.382 -19.464 23.313  1.00 91.49 48  A 1 
ATOM 374  C CD  . GLU A 1 48  ? -28.684 -18.672 23.103  1.00 89.39 48  A 1 
ATOM 375  O OE1 . GLU A 1 48  ? -28.743 -17.532 23.617  1.00 82.96 48  A 1 
ATOM 376  O OE2 . GLU A 1 48  ? -29.606 -19.184 22.428  1.00 82.68 48  A 1 
ATOM 377  N N   . GLY A 1 49  ? -24.797 -20.893 24.758  1.00 94.90 49  A 1 
ATOM 378  C CA  . GLY A 1 49  ? -24.225 -21.023 26.098  1.00 94.85 49  A 1 
ATOM 379  C C   . GLY A 1 49  ? -23.037 -21.982 26.196  1.00 95.70 49  A 1 
ATOM 380  O O   . GLY A 1 49  ? -22.335 -21.980 27.212  1.00 93.48 49  A 1 
ATOM 381  N N   . GLY A 1 50  ? -22.768 -22.784 25.155  1.00 95.50 50  A 1 
ATOM 382  C CA  . GLY A 1 50  ? -21.601 -23.648 25.102  1.00 95.88 50  A 1 
ATOM 383  C C   . GLY A 1 50  ? -20.323 -22.895 24.723  1.00 96.32 50  A 1 
ATOM 384  O O   . GLY A 1 50  ? -20.343 -21.958 23.932  1.00 95.17 50  A 1 
ATOM 385  N N   . THR A 1 51  ? -19.195 -23.371 25.252  1.00 96.97 51  A 1 
ATOM 386  C CA  . THR A 1 51  ? -17.851 -22.944 24.845  1.00 96.99 51  A 1 
ATOM 387  C C   . THR A 1 51  ? -17.081 -24.133 24.285  1.00 97.11 51  A 1 
ATOM 388  O O   . THR A 1 51  ? -16.799 -25.108 24.986  1.00 95.69 51  A 1 
ATOM 389  C CB  . THR A 1 51  ? -17.079 -22.274 25.986  1.00 95.38 51  A 1 
ATOM 390  O OG1 . THR A 1 51  ? -17.138 -23.028 27.169  1.00 85.80 51  A 1 
ATOM 391  C CG2 . THR A 1 51  ? -17.623 -20.883 26.307  1.00 82.12 51  A 1 
ATOM 392  N N   . PHE A 1 52  ? -16.721 -24.074 22.998  1.00 97.09 52  A 1 
ATOM 393  C CA  . PHE A 1 52  ? -16.107 -25.169 22.274  1.00 97.12 52  A 1 
ATOM 394  C C   . PHE A 1 52  ? -14.618 -24.902 22.079  1.00 97.29 52  A 1 
ATOM 395  O O   . PHE A 1 52  ? -14.242 -23.893 21.476  1.00 96.50 52  A 1 
ATOM 396  C CB  . PHE A 1 52  ? -16.827 -25.380 20.940  1.00 96.99 52  A 1 
ATOM 397  C CG  . PHE A 1 52  ? -18.292 -25.741 21.100  1.00 97.19 52  A 1 
ATOM 398  C CD1 . PHE A 1 52  ? -18.684 -27.081 21.204  1.00 95.72 52  A 1 
ATOM 399  C CD2 . PHE A 1 52  ? -19.260 -24.730 21.223  1.00 95.79 52  A 1 
ATOM 400  C CE1 . PHE A 1 52  ? -20.028 -27.418 21.422  1.00 95.24 52  A 1 
ATOM 401  C CE2 . PHE A 1 52  ? -20.608 -25.054 21.447  1.00 95.13 52  A 1 
ATOM 402  C CZ  . PHE A 1 52  ? -20.993 -26.401 21.553  1.00 96.04 52  A 1 
ATOM 403  N N   . LYS A 1 53  ? -13.767 -25.805 22.557  1.00 97.28 53  A 1 
ATOM 404  C CA  . LYS A 1 53  ? -12.323 -25.770 22.320  1.00 97.20 53  A 1 
ATOM 405  C C   . LYS A 1 53  ? -12.016 -26.391 20.963  1.00 97.39 53  A 1 
ATOM 406  O O   . LYS A 1 53  ? -12.558 -27.447 20.619  1.00 96.63 53  A 1 
ATOM 407  C CB  . LYS A 1 53  ? -11.562 -26.463 23.460  1.00 96.61 53  A 1 
ATOM 408  C CG  . LYS A 1 53  ? -11.708 -25.697 24.786  1.00 90.71 53  A 1 
ATOM 409  C CD  . LYS A 1 53  ? -11.022 -26.411 25.963  1.00 85.38 53  A 1 
ATOM 410  C CE  . LYS A 1 53  ? -11.241 -25.585 27.236  1.00 73.98 53  A 1 
ATOM 411  N NZ  . LYS A 1 53  ? -10.840 -26.298 28.478  1.00 64.84 53  A 1 
ATOM 412  N N   . LEU A 1 54  ? -11.155 -25.732 20.193  1.00 97.60 54  A 1 
ATOM 413  C CA  . LEU A 1 54  ? -10.624 -26.231 18.934  1.00 97.89 54  A 1 
ATOM 414  C C   . LEU A 1 54  ? -9.105  -26.097 18.920  1.00 97.83 54  A 1 
ATOM 415  O O   . LEU A 1 54  ? -8.529  -25.263 19.616  1.00 96.82 54  A 1 
ATOM 416  C CB  . LEU A 1 54  ? -11.235 -25.494 17.716  1.00 97.50 54  A 1 
ATOM 417  C CG  . LEU A 1 54  ? -12.765 -25.539 17.580  1.00 96.16 54  A 1 
ATOM 418  C CD1 . LEU A 1 54  ? -13.454 -24.411 18.336  1.00 91.31 54  A 1 
ATOM 419  C CD2 . LEU A 1 54  ? -13.166 -25.369 16.104  1.00 90.57 54  A 1 
ATOM 420  N N   . GLU A 1 55  ? -8.455  -26.907 18.089  1.00 97.73 55  A 1 
ATOM 421  C CA  . GLU A 1 55  ? -7.075  -26.695 17.671  1.00 97.52 55  A 1 
ATOM 422  C C   . GLU A 1 55  ? -7.056  -26.196 16.224  1.00 97.82 55  A 1 
ATOM 423  O O   . GLU A 1 55  ? -7.847  -26.623 15.387  1.00 96.92 55  A 1 
ATOM 424  C CB  . GLU A 1 55  ? -6.240  -27.965 17.865  1.00 95.69 55  A 1 
ATOM 425  C CG  . GLU A 1 55  ? -6.691  -29.140 16.995  1.00 81.46 55  A 1 
ATOM 426  C CD  . GLU A 1 55  ? -5.900  -30.438 17.212  1.00 79.83 55  A 1 
ATOM 427  O OE1 . GLU A 1 55  ? -5.835  -31.238 16.261  1.00 73.04 55  A 1 
ATOM 428  O OE2 . GLU A 1 55  ? -5.449  -30.715 18.339  1.00 76.83 55  A 1 
ATOM 429  N N   . LEU A 1 56  ? -6.118  -25.284 15.916  1.00 97.69 56  A 1 
ATOM 430  C CA  . LEU A 1 56  ? -5.867  -24.807 14.568  1.00 97.72 56  A 1 
ATOM 431  C C   . LEU A 1 56  ? -4.369  -24.872 14.266  1.00 97.88 56  A 1 
ATOM 432  O O   . LEU A 1 56  ? -3.559  -24.347 15.028  1.00 96.86 56  A 1 
ATOM 433  C CB  . LEU A 1 56  ? -6.473  -23.410 14.402  1.00 97.29 56  A 1 
ATOM 434  C CG  . LEU A 1 56  ? -6.298  -22.770 13.009  1.00 96.89 56  A 1 
ATOM 435  C CD1 . LEU A 1 56  ? -7.418  -21.769 12.755  1.00 93.09 56  A 1 
ATOM 436  C CD2 . LEU A 1 56  ? -4.974  -22.000 12.862  1.00 92.20 56  A 1 
ATOM 437  N N   . PHE A 1 57  ? -3.998  -25.487 13.139  1.00 97.54 57  A 1 
ATOM 438  C CA  . PHE A 1 57  ? -2.617  -25.596 12.683  1.00 97.58 57  A 1 
ATOM 439  C C   . PHE A 1 57  ? -2.440  -24.978 11.299  1.00 97.38 57  A 1 
ATOM 440  O O   . PHE A 1 57  ? -3.192  -25.291 10.363  1.00 96.50 57  A 1 
ATOM 441  C CB  . PHE A 1 57  ? -2.187  -27.066 12.718  1.00 96.90 57  A 1 
ATOM 442  C CG  . PHE A 1 57  ? -0.767  -27.286 12.249  1.00 94.07 57  A 1 
ATOM 443  C CD1 . PHE A 1 57  ? -0.514  -27.825 10.974  1.00 88.24 57  A 1 
ATOM 444  C CD2 . PHE A 1 57  ? 0.309   -26.917 13.070  1.00 88.20 57  A 1 
ATOM 445  C CE1 . PHE A 1 57  ? 0.811   -28.004 10.530  1.00 86.43 57  A 1 
ATOM 446  C CE2 . PHE A 1 57  ? 1.631   -27.088 12.635  1.00 84.87 57  A 1 
ATOM 447  C CZ  . PHE A 1 57  ? 1.888   -27.633 11.362  1.00 86.50 57  A 1 
ATOM 448  N N   . LEU A 1 58  ? -1.439  -24.117 11.149  1.00 97.23 58  A 1 
ATOM 449  C CA  . LEU A 1 58  ? -1.062  -23.502 9.879   1.00 96.85 58  A 1 
ATOM 450  C C   . LEU A 1 58  ? 0.021   -24.354 9.195   1.00 96.68 58  A 1 
ATOM 451  O O   . LEU A 1 58  ? 1.165   -24.373 9.668   1.00 95.48 58  A 1 
ATOM 452  C CB  . LEU A 1 58  ? -0.563  -22.067 10.116  1.00 96.52 58  A 1 
ATOM 453  C CG  . LEU A 1 58  ? -1.552  -21.132 10.837  1.00 95.77 58  A 1 
ATOM 454  C CD1 . LEU A 1 58  ? -0.936  -19.740 10.968  1.00 93.72 58  A 1 
ATOM 455  C CD2 . LEU A 1 58  ? -2.878  -21.006 10.084  1.00 93.44 58  A 1 
ATOM 456  N N   . PRO A 1 59  ? -0.291  -25.048 8.073   1.00 96.59 59  A 1 
ATOM 457  C CA  . PRO A 1 59  ? 0.711   -25.812 7.334   1.00 95.93 59  A 1 
ATOM 458  C C   . PRO A 1 59  ? 1.791   -24.901 6.737   1.00 95.44 59  A 1 
ATOM 459  O O   . PRO A 1 59  ? 1.679   -23.672 6.760   1.00 93.95 59  A 1 
ATOM 460  C CB  . PRO A 1 59  ? -0.078  -26.575 6.264   1.00 95.23 59  A 1 
ATOM 461  C CG  . PRO A 1 59  ? -1.268  -25.663 5.986   1.00 93.69 59  A 1 
ATOM 462  C CD  . PRO A 1 59  ? -1.564  -25.064 7.363   1.00 95.92 59  A 1 
ATOM 463  N N   . GLU A 1 60  ? 2.866   -25.497 6.205   1.00 94.98 60  A 1 
ATOM 464  C CA  . GLU A 1 60  ? 3.992   -24.732 5.664   1.00 93.99 60  A 1 
ATOM 465  C C   . GLU A 1 60  ? 3.588   -23.851 4.473   1.00 93.46 60  A 1 
ATOM 466  O O   . GLU A 1 60  ? 4.007   -22.696 4.389   1.00 91.14 60  A 1 
ATOM 467  C CB  . GLU A 1 60  ? 5.120   -25.705 5.301   1.00 92.46 60  A 1 
ATOM 468  C CG  . GLU A 1 60  ? 6.404   -24.963 4.924   1.00 80.96 60  A 1 
ATOM 469  C CD  . GLU A 1 60  ? 7.637   -25.864 4.835   1.00 73.30 60  A 1 
ATOM 470  O OE1 . GLU A 1 60  ? 8.737   -25.283 4.704   1.00 65.66 60  A 1 
ATOM 471  O OE2 . GLU A 1 60  ? 7.479   -27.094 4.951   1.00 64.71 60  A 1 
ATOM 472  N N   . GLU A 1 61  ? 2.691   -24.342 3.625   1.00 91.06 61  A 1 
ATOM 473  C CA  . GLU A 1 61  ? 2.155   -23.666 2.439   1.00 90.09 61  A 1 
ATOM 474  C C   . GLU A 1 61  ? 1.117   -22.573 2.762   1.00 90.82 61  A 1 
ATOM 475  O O   . GLU A 1 61  ? 0.605   -21.923 1.851   1.00 88.68 61  A 1 
ATOM 476  C CB  . GLU A 1 61  ? 1.542   -24.699 1.479   1.00 88.23 61  A 1 
ATOM 477  C CG  . GLU A 1 61  ? 2.442   -25.906 1.144   1.00 80.59 61  A 1 
ATOM 478  C CD  . GLU A 1 61  ? 2.388   -27.045 2.180   1.00 72.10 61  A 1 
ATOM 479  O OE1 . GLU A 1 61  ? 3.003   -28.101 1.907   1.00 63.53 61  A 1 
ATOM 480  O OE2 . GLU A 1 61  ? 1.726   -26.878 3.235   1.00 63.58 61  A 1 
ATOM 481  N N   . TYR A 1 62  ? 0.784   -22.342 4.028   1.00 90.99 62  A 1 
ATOM 482  C CA  . TYR A 1 62  ? -0.121  -21.250 4.408   1.00 92.04 62  A 1 
ATOM 483  C C   . TYR A 1 62  ? 0.464   -19.888 4.012   1.00 91.84 62  A 1 
ATOM 484  O O   . TYR A 1 62  ? 1.620   -19.617 4.310   1.00 89.69 62  A 1 
ATOM 485  C CB  . TYR A 1 62  ? -0.432  -21.318 5.902   1.00 92.28 62  A 1 
ATOM 486  C CG  . TYR A 1 62  ? -1.451  -20.296 6.352   1.00 92.79 62  A 1 
ATOM 487  C CD1 . TYR A 1 62  ? -1.054  -19.055 6.911   1.00 88.35 62  A 1 
ATOM 488  C CD2 . TYR A 1 62  ? -2.828  -20.558 6.196   1.00 87.97 62  A 1 
ATOM 489  C CE1 . TYR A 1 62  ? -2.013  -18.101 7.300   1.00 89.01 62  A 1 
ATOM 490  C CE2 . TYR A 1 62  ? -3.788  -19.617 6.584   1.00 87.64 62  A 1 
ATOM 491  C CZ  . TYR A 1 62  ? -3.377  -18.393 7.129   1.00 92.78 62  A 1 
ATOM 492  O OH  . TYR A 1 62  ? -4.333  -17.468 7.495   1.00 92.15 62  A 1 
ATOM 493  N N   . PRO A 1 63  ? -0.297  -18.987 3.353   1.00 89.63 63  A 1 
ATOM 494  C CA  . PRO A 1 63  ? -1.746  -18.990 3.143   1.00 89.87 63  A 1 
ATOM 495  C C   . PRO A 1 63  ? -2.227  -19.615 1.825   1.00 90.02 63  A 1 
ATOM 496  O O   . PRO A 1 63  ? -3.397  -19.452 1.481   1.00 87.94 63  A 1 
ATOM 497  C CB  . PRO A 1 63  ? -2.122  -17.509 3.229   1.00 89.11 63  A 1 
ATOM 498  C CG  . PRO A 1 63  ? -0.941  -16.834 2.541   1.00 85.31 63  A 1 
ATOM 499  C CD  . PRO A 1 63  ? 0.246   -17.685 3.011   1.00 87.16 63  A 1 
ATOM 500  N N   . MET A 1 64  ? -1.371  -20.290 1.061   1.00 88.46 64  A 1 
ATOM 501  C CA  . MET A 1 64  ? -1.805  -20.914 -0.198  1.00 88.05 64  A 1 
ATOM 502  C C   . MET A 1 64  ? -2.556  -22.237 0.026   1.00 88.61 64  A 1 
ATOM 503  O O   . MET A 1 64  ? -3.415  -22.586 -0.775  1.00 87.07 64  A 1 
ATOM 504  C CB  . MET A 1 64  ? -0.610  -21.114 -1.143  1.00 86.31 64  A 1 
ATOM 505  C CG  . MET A 1 64  ? 0.053   -19.785 -1.544  1.00 85.41 64  A 1 
ATOM 506  S SD  . MET A 1 64  ? -1.041  -18.619 -2.420  1.00 82.81 64  A 1 
ATOM 507  C CE  . MET A 1 64  ? 0.064   -17.221 -2.551  1.00 74.17 64  A 1 
ATOM 508  N N   . ALA A 1 65  ? -2.294  -22.914 1.130   1.00 90.80 65  A 1 
ATOM 509  C CA  . ALA A 1 65  ? -3.089  -24.023 1.641   1.00 90.92 65  A 1 
ATOM 510  C C   . ALA A 1 65  ? -3.968  -23.572 2.816   1.00 92.20 65  A 1 
ATOM 511  O O   . ALA A 1 65  ? -3.639  -22.637 3.549   1.00 91.77 65  A 1 
ATOM 512  C CB  . ALA A 1 65  ? -2.155  -25.174 2.024   1.00 89.42 65  A 1 
ATOM 513  N N   . ALA A 1 66  ? -5.100  -24.255 3.002   1.00 93.75 66  A 1 
ATOM 514  C CA  . ALA A 1 66  ? -6.015  -24.003 4.106   1.00 94.45 66  A 1 
ATOM 515  C C   . ALA A 1 66  ? -5.402  -24.382 5.466   1.00 95.40 66  A 1 
ATOM 516  O O   . ALA A 1 66  ? -4.644  -25.356 5.545   1.00 94.91 66  A 1 
ATOM 517  C CB  . ALA A 1 66  ? -7.325  -24.772 3.864   1.00 93.31 66  A 1 
ATOM 518  N N   . PRO A 1 67  ? -5.759  -23.680 6.554   1.00 96.33 67  A 1 
ATOM 519  C CA  . PRO A 1 67  ? -5.439  -24.159 7.896   1.00 96.61 67  A 1 
ATOM 520  C C   . PRO A 1 67  ? -6.171  -25.468 8.187   1.00 97.04 67  A 1 
ATOM 521  O O   . PRO A 1 67  ? -7.286  -25.710 7.714   1.00 96.10 67  A 1 
ATOM 522  C CB  . PRO A 1 67  ? -5.862  -23.031 8.844   1.00 95.83 67  A 1 
ATOM 523  C CG  . PRO A 1 67  ? -6.991  -22.344 8.090   1.00 93.32 67  A 1 
ATOM 524  C CD  . PRO A 1 67  ? -6.590  -22.490 6.619   1.00 95.61 67  A 1 
ATOM 525  N N   . LYS A 1 68  ? -5.556  -26.314 9.010   1.00 97.00 68  A 1 
ATOM 526  C CA  . LYS A 1 68  ? -6.191  -27.504 9.568   1.00 97.19 68  A 1 
ATOM 527  C C   . LYS A 1 68  ? -6.870  -27.120 10.878  1.00 97.46 68  A 1 
ATOM 528  O O   . LYS A 1 68  ? -6.231  -26.504 11.722  1.00 96.65 68  A 1 
ATOM 529  C CB  . LYS A 1 68  ? -5.153  -28.618 9.767   1.00 96.34 68  A 1 
ATOM 530  C CG  . LYS A 1 68  ? -4.539  -29.076 8.428   1.00 91.65 68  A 1 
ATOM 531  C CD  . LYS A 1 68  ? -3.486  -30.175 8.650   1.00 83.39 68  A 1 
ATOM 532  C CE  . LYS A 1 68  ? -2.876  -30.579 7.317   1.00 75.46 68  A 1 
ATOM 533  N NZ  . LYS A 1 68  ? -1.784  -31.566 7.480   1.00 66.18 68  A 1 
ATOM 534  N N   . VAL A 1 69  ? -8.142  -27.466 11.039  1.00 97.52 69  A 1 
ATOM 535  C CA  . VAL A 1 69  ? -8.916  -27.136 12.243  1.00 97.61 69  A 1 
ATOM 536  C C   . VAL A 1 69  ? -9.687  -28.362 12.703  1.00 97.54 69  A 1 
ATOM 537  O O   . VAL A 1 69  ? -10.225 -29.098 11.877  1.00 96.42 69  A 1 
ATOM 538  C CB  . VAL A 1 69  ? -9.861  -25.937 12.029  1.00 96.97 69  A 1 
ATOM 539  C CG1 . VAL A 1 69  ? -10.353 -25.399 13.376  1.00 91.69 69  A 1 
ATOM 540  C CG2 . VAL A 1 69  ? -9.202  -24.774 11.282  1.00 92.46 69  A 1 
ATOM 541  N N   . ARG A 1 70  ? -9.745  -28.586 14.013  1.00 97.52 70  A 1 
ATOM 542  C CA  . ARG A 1 70  ? -10.433 -29.716 14.640  1.00 97.49 70  A 1 
ATOM 543  C C   . ARG A 1 70  ? -11.081 -29.289 15.954  1.00 97.68 70  A 1 
ATOM 544  O O   . ARG A 1 70  ? -10.468 -28.569 16.728  1.00 96.77 70  A 1 
ATOM 545  C CB  . ARG A 1 70  ? -9.405  -30.847 14.846  1.00 95.40 70  A 1 
ATOM 546  C CG  . ARG A 1 70  ? -10.010 -32.119 15.435  1.00 87.10 70  A 1 
ATOM 547  C CD  . ARG A 1 70  ? -9.002  -33.277 15.453  1.00 86.43 70  A 1 
ATOM 548  N NE  . ARG A 1 70  ? -7.892  -33.033 16.381  1.00 77.84 70  A 1 
ATOM 549  C CZ  . ARG A 1 70  ? -7.633  -33.660 17.511  1.00 73.05 70  A 1 
ATOM 550  N NH1 . ARG A 1 70  ? -8.405  -34.602 17.984  1.00 65.78 70  A 1 
ATOM 551  N NH2 . ARG A 1 70  ? -6.581  -33.364 18.203  1.00 63.11 70  A 1 
ATOM 552  N N   . PHE A 1 71  ? -12.304 -29.755 16.218  1.00 97.34 71  A 1 
ATOM 553  C CA  . PHE A 1 71  ? -12.921 -29.630 17.539  1.00 97.28 71  A 1 
ATOM 554  C C   . PHE A 1 71  ? -12.225 -30.561 18.545  1.00 97.16 71  A 1 
ATOM 555  O O   . PHE A 1 71  ? -12.037 -31.740 18.280  1.00 96.02 71  A 1 
ATOM 556  C CB  . PHE A 1 71  ? -14.419 -29.929 17.463  1.00 96.96 71  A 1 
ATOM 557  C CG  . PHE A 1 71  ? -15.262 -28.766 16.971  1.00 97.13 71  A 1 
ATOM 558  C CD1 . PHE A 1 71  ? -15.776 -27.836 17.893  1.00 94.64 71  A 1 
ATOM 559  C CD2 . PHE A 1 71  ? -15.535 -28.600 15.605  1.00 94.60 71  A 1 
ATOM 560  C CE1 . PHE A 1 71  ? -16.567 -26.760 17.464  1.00 94.29 71  A 1 
ATOM 561  C CE2 . PHE A 1 71  ? -16.327 -27.521 15.163  1.00 94.01 71  A 1 
ATOM 562  C CZ  . PHE A 1 71  ? -16.837 -26.603 16.094  1.00 95.94 71  A 1 
ATOM 563  N N   . MET A 1 72  ? -11.887 -30.015 19.701  1.00 97.11 72  A 1 
ATOM 564  C CA  . MET A 1 72  ? -11.400 -30.760 20.870  1.00 96.98 72  A 1 
ATOM 565  C C   . MET A 1 72  ? -12.534 -31.031 21.857  1.00 96.92 72  A 1 
ATOM 566  O O   . MET A 1 72  ? -12.555 -32.066 22.522  1.00 95.05 72  A 1 
ATOM 567  C CB  . MET A 1 72  ? -10.280 -29.967 21.548  1.00 96.26 72  A 1 
ATOM 568  C CG  . MET A 1 72  ? -9.103  -29.660 20.619  1.00 93.53 72  A 1 
ATOM 569  S SD  . MET A 1 72  ? -8.317  -31.123 19.889  1.00 88.83 72  A 1 
ATOM 570  C CE  . MET A 1 72  ? -7.408  -31.743 21.318  1.00 76.98 72  A 1 
ATOM 571  N N   . THR A 1 73  ? -13.512 -30.120 21.929  1.00 96.15 73  A 1 
ATOM 572  C CA  . THR A 1 73  ? -14.766 -30.338 22.664  1.00 96.27 73  A 1 
ATOM 573  C C   . THR A 1 73  ? -15.701 -31.212 21.831  1.00 96.24 73  A 1 
ATOM 574  O O   . THR A 1 73  ? -15.903 -30.967 20.641  1.00 95.24 73  A 1 
ATOM 575  C CB  . THR A 1 73  ? -15.442 -29.014 23.021  1.00 95.54 73  A 1 
ATOM 576  O OG1 . THR A 1 73  ? -14.552 -28.200 23.761  1.00 90.49 73  A 1 
ATOM 577  C CG2 . THR A 1 73  ? -16.678 -29.216 23.888  1.00 89.77 73  A 1 
ATOM 578  N N   . LYS A 1 74  ? -16.292 -32.213 22.451  1.00 96.23 74  A 1 
ATOM 579  C CA  . LYS A 1 74  ? -17.270 -33.099 21.815  1.00 96.13 74  A 1 
ATOM 580  C C   . LYS A 1 74  ? -18.533 -32.318 21.453  1.00 96.61 74  A 1 
ATOM 581  O O   . LYS A 1 74  ? -19.074 -31.593 22.280  1.00 95.29 74  A 1 
ATOM 582  C CB  . LYS A 1 74  ? -17.538 -34.286 22.749  1.00 94.90 74  A 1 
ATOM 583  C CG  . LYS A 1 74  ? -18.185 -35.478 22.031  1.00 85.71 74  A 1 
ATOM 584  C CD  . LYS A 1 74  ? -18.355 -36.634 23.021  1.00 78.60 74  A 1 
ATOM 585  C CE  . LYS A 1 74  ? -18.947 -37.871 22.355  1.00 69.07 74  A 1 
ATOM 586  N NZ  . LYS A 1 74  ? -19.215 -38.935 23.349  1.00 60.42 74  A 1 
ATOM 587  N N   . ILE A 1 75  ? -19.016 -32.487 20.218  1.00 96.11 75  A 1 
ATOM 588  C CA  . ILE A 1 75  ? -20.171 -31.762 19.681  1.00 96.43 75  A 1 
ATOM 589  C C   . ILE A 1 75  ? -21.046 -32.714 18.858  1.00 96.39 75  A 1 
ATOM 590  O O   . ILE A 1 75  ? -20.536 -33.598 18.168  1.00 95.11 75  A 1 
ATOM 591  C CB  . ILE A 1 75  ? -19.699 -30.513 18.889  1.00 95.90 75  A 1 
ATOM 592  C CG1 . ILE A 1 75  ? -20.895 -29.644 18.458  1.00 92.79 75  A 1 
ATOM 593  C CG2 . ILE A 1 75  ? -18.822 -30.893 17.681  1.00 91.93 75  A 1 
ATOM 594  C CD1 . ILE A 1 75  ? -20.498 -28.279 17.891  1.00 91.37 75  A 1 
ATOM 595  N N   . TYR A 1 76  ? -22.363 -32.542 18.932  1.00 96.09 76  A 1 
ATOM 596  C CA  . TYR A 1 76  ? -23.336 -33.284 18.130  1.00 96.10 76  A 1 
ATOM 597  C C   . TYR A 1 76  ? -23.775 -32.426 16.938  1.00 96.07 76  A 1 
ATOM 598  O O   . TYR A 1 76  ? -24.631 -31.554 17.067  1.00 94.86 76  A 1 
ATOM 599  C CB  . TYR A 1 76  ? -24.502 -33.718 19.020  1.00 95.83 76  A 1 
ATOM 600  C CG  . TYR A 1 76  ? -25.412 -34.733 18.360  1.00 96.00 76  A 1 
ATOM 601  C CD1 . TYR A 1 76  ? -26.589 -34.325 17.710  1.00 93.34 76  A 1 
ATOM 602  C CD2 . TYR A 1 76  ? -25.076 -36.097 18.410  1.00 93.45 76  A 1 
ATOM 603  C CE1 . TYR A 1 76  ? -27.439 -35.278 17.119  1.00 93.04 76  A 1 
ATOM 604  C CE2 . TYR A 1 76  ? -25.921 -37.057 17.823  1.00 92.76 76  A 1 
ATOM 605  C CZ  . TYR A 1 76  ? -27.099 -36.639 17.182  1.00 94.50 76  A 1 
ATOM 606  O OH  . TYR A 1 76  ? -27.923 -37.578 16.606  1.00 93.31 76  A 1 
ATOM 607  N N   . HIS A 1 77  ? -23.149 -32.641 15.778  1.00 96.17 77  A 1 
ATOM 608  C CA  . HIS A 1 77  ? -23.365 -31.847 14.571  1.00 96.11 77  A 1 
ATOM 609  C C   . HIS A 1 77  ? -23.110 -32.693 13.316  1.00 96.08 77  A 1 
ATOM 610  O O   . HIS A 1 77  ? -22.091 -33.388 13.266  1.00 94.71 77  A 1 
ATOM 611  C CB  . HIS A 1 77  ? -22.423 -30.635 14.616  1.00 95.79 77  A 1 
ATOM 612  C CG  . HIS A 1 77  ? -22.686 -29.633 13.521  1.00 96.01 77  A 1 
ATOM 613  N ND1 . HIS A 1 77  ? -22.235 -29.704 12.229  1.00 90.25 77  A 1 
ATOM 614  C CD2 . HIS A 1 77  ? -23.429 -28.485 13.635  1.00 89.80 77  A 1 
ATOM 615  C CE1 . HIS A 1 77  ? -22.699 -28.621 11.573  1.00 90.50 77  A 1 
ATOM 616  N NE2 . HIS A 1 77  ? -23.426 -27.860 12.402  1.00 91.61 77  A 1 
ATOM 617  N N   . PRO A 1 78  ? -23.958 -32.643 12.269  1.00 95.54 78  A 1 
ATOM 618  C CA  . PRO A 1 78  ? -23.833 -33.534 11.110  1.00 94.86 78  A 1 
ATOM 619  C C   . PRO A 1 78  ? -22.545 -33.343 10.294  1.00 94.40 78  A 1 
ATOM 620  O O   . PRO A 1 78  ? -22.078 -34.277 9.642   1.00 92.01 78  A 1 
ATOM 621  C CB  . PRO A 1 78  ? -25.085 -33.270 10.264  1.00 93.99 78  A 1 
ATOM 622  C CG  . PRO A 1 78  ? -25.533 -31.872 10.685  1.00 92.30 78  A 1 
ATOM 623  C CD  . PRO A 1 78  ? -25.148 -31.818 12.159  1.00 94.90 78  A 1 
ATOM 624  N N   . ASN A 1 79  ? -21.943 -32.161 10.358  1.00 94.92 79  A 1 
ATOM 625  C CA  . ASN A 1 79  ? -20.715 -31.829 9.626   1.00 95.09 79  A 1 
ATOM 626  C C   . ASN A 1 79  ? -19.443 -31.895 10.497  1.00 95.08 79  A 1 
ATOM 627  O O   . ASN A 1 79  ? -18.394 -31.411 10.064  1.00 93.76 79  A 1 
ATOM 628  C CB  . ASN A 1 79  ? -20.891 -30.465 8.938   1.00 94.98 79  A 1 
ATOM 629  C CG  . ASN A 1 79  ? -22.182 -30.354 8.147   1.00 94.35 79  A 1 
ATOM 630  O OD1 . ASN A 1 79  ? -23.065 -29.583 8.473   1.00 86.23 79  A 1 
ATOM 631  N ND2 . ASN A 1 79  ? -22.328 -31.122 7.094   1.00 85.68 79  A 1 
ATOM 632  N N   . VAL A 1 80  ? -19.530 -32.467 11.694  1.00 95.41 80  A 1 
ATOM 633  C CA  . VAL A 1 80  ? -18.383 -32.695 12.589  1.00 95.53 80  A 1 
ATOM 634  C C   . VAL A 1 80  ? -18.400 -34.147 13.054  1.00 94.90 80  A 1 
ATOM 635  O O   . VAL A 1 80  ? -19.400 -34.613 13.593  1.00 93.18 80  A 1 
ATOM 636  C CB  . VAL A 1 80  ? -18.374 -31.742 13.799  1.00 95.37 80  A 1 
ATOM 637  C CG1 . VAL A 1 80  ? -17.112 -31.940 14.648  1.00 92.62 80  A 1 
ATOM 638  C CG2 . VAL A 1 80  ? -18.417 -30.267 13.364  1.00 92.62 80  A 1 
ATOM 639  N N   . ASP A 1 81  ? -17.303 -34.880 12.850  1.00 94.35 81  A 1 
ATOM 640  C CA  . ASP A 1 81  ? -17.246 -36.295 13.218  1.00 93.64 81  A 1 
ATOM 641  C C   . ASP A 1 81  ? -16.858 -36.536 14.685  1.00 94.29 81  A 1 
ATOM 642  O O   . ASP A 1 81  ? -16.556 -35.617 15.451  1.00 92.79 81  A 1 
ATOM 643  C CB  . ASP A 1 81  ? -16.368 -37.061 12.208  1.00 91.41 81  A 1 
ATOM 644  C CG  . ASP A 1 81  ? -14.855 -36.967 12.408  1.00 90.09 81  A 1 
ATOM 645  O OD1 . ASP A 1 81  ? -14.370 -36.313 13.347  1.00 85.08 81  A 1 
ATOM 646  O OD2 . ASP A 1 81  ? -14.140 -37.640 11.639  1.00 84.85 81  A 1 
ATOM 647  N N   . LYS A 1 82  ? -16.847 -37.817 15.073  1.00 92.99 82  A 1 
ATOM 648  C CA  . LYS A 1 82  ? -16.507 -38.248 16.441  1.00 92.87 82  A 1 
ATOM 649  C C   . LYS A 1 82  ? -15.079 -37.904 16.881  1.00 93.77 82  A 1 
ATOM 650  O O   . LYS A 1 82  ? -14.794 -37.899 18.075  1.00 91.44 82  A 1 
ATOM 651  C CB  . LYS A 1 82  ? -16.767 -39.761 16.581  1.00 90.57 82  A 1 
ATOM 652  C CG  . LYS A 1 82  ? -18.275 -40.076 16.455  1.00 77.67 82  A 1 
ATOM 653  C CD  . LYS A 1 82  ? -18.607 -41.574 16.480  1.00 71.74 82  A 1 
ATOM 654  C CE  . LYS A 1 82  ? -20.133 -41.671 16.249  1.00 59.07 82  A 1 
ATOM 655  N NZ  . LYS A 1 82  ? -20.647 -43.021 15.936  1.00 51.08 82  A 1 
ATOM 656  N N   . LEU A 1 83  ? -14.176 -37.598 15.920  1.00 93.40 83  A 1 
ATOM 657  C CA  . LEU A 1 83  ? -12.801 -37.155 16.170  1.00 93.98 83  A 1 
ATOM 658  C C   . LEU A 1 83  ? -12.661 -35.624 16.132  1.00 94.61 83  A 1 
ATOM 659  O O   . LEU A 1 83  ? -11.552 -35.108 16.230  1.00 93.08 83  A 1 
ATOM 660  C CB  . LEU A 1 83  ? -11.850 -37.836 15.170  1.00 93.07 83  A 1 
ATOM 661  C CG  . LEU A 1 83  ? -11.849 -39.377 15.211  1.00 89.39 83  A 1 
ATOM 662  C CD1 . LEU A 1 83  ? -10.919 -39.917 14.133  1.00 83.87 83  A 1 
ATOM 663  C CD2 . LEU A 1 83  ? -11.374 -39.919 16.557  1.00 82.69 83  A 1 
ATOM 664  N N   . GLY A 1 84  ? -13.766 -34.903 15.981  1.00 94.52 84  A 1 
ATOM 665  C CA  . GLY A 1 84  ? -13.784 -33.445 15.885  1.00 95.17 84  A 1 
ATOM 666  C C   . GLY A 1 84  ? -13.369 -32.887 14.525  1.00 95.82 84  A 1 
ATOM 667  O O   . GLY A 1 84  ? -13.203 -31.670 14.405  1.00 94.39 84  A 1 
ATOM 668  N N   . ARG A 1 85  ? -13.190 -33.721 13.482  1.00 95.25 85  A 1 
ATOM 669  C CA  . ARG A 1 85  ? -12.875 -33.238 12.133  1.00 94.80 85  A 1 
ATOM 670  C C   . ARG A 1 85  ? -14.067 -32.481 11.556  1.00 94.99 85  A 1 
ATOM 671  O O   . ARG A 1 85  ? -15.204 -32.934 11.658  1.00 93.97 85  A 1 
ATOM 672  C CB  . ARG A 1 85  ? -12.462 -34.392 11.207  1.00 93.60 85  A 1 
ATOM 673  C CG  . ARG A 1 85  ? -11.164 -35.069 11.674  1.00 89.99 85  A 1 
ATOM 674  C CD  . ARG A 1 85  ? -10.762 -36.226 10.741  1.00 87.31 85  A 1 
ATOM 675  N NE  . ARG A 1 85  ? -11.711 -37.337 10.840  1.00 80.24 85  A 1 
ATOM 676  C CZ  . ARG A 1 85  ? -11.616 -38.543 10.313  1.00 75.62 85  A 1 
ATOM 677  N NH1 . ARG A 1 85  ? -10.583 -38.903 9.595   1.00 69.49 85  A 1 
ATOM 678  N NH2 . ARG A 1 85  ? -12.558 -39.408 10.506  1.00 67.95 85  A 1 
ATOM 679  N N   . ILE A 1 86  ? -13.804 -31.343 10.936  1.00 95.68 86  A 1 
ATOM 680  C CA  . ILE A 1 86  ? -14.821 -30.431 10.418  1.00 95.81 86  A 1 
ATOM 681  C C   . ILE A 1 86  ? -14.909 -30.587 8.900   1.00 95.25 86  A 1 
ATOM 682  O O   . ILE A 1 86  ? -13.918 -30.441 8.192   1.00 92.80 86  A 1 
ATOM 683  C CB  . ILE A 1 86  ? -14.508 -28.969 10.813  1.00 95.61 86  A 1 
ATOM 684  C CG1 . ILE A 1 86  ? -14.277 -28.828 12.343  1.00 93.69 86  A 1 
ATOM 685  C CG2 . ILE A 1 86  ? -15.654 -28.048 10.359  1.00 93.11 86  A 1 
ATOM 686  C CD1 . ILE A 1 86  ? -13.760 -27.456 12.769  1.00 92.87 86  A 1 
ATOM 687  N N   . CYS A 1 87  ? -16.116 -30.851 8.397   1.00 94.37 87  A 1 
ATOM 688  C CA  . CYS A 1 87  ? -16.409 -30.878 6.977   1.00 93.03 87  A 1 
ATOM 689  C C   . CYS A 1 87  ? -16.971 -29.521 6.560   1.00 93.34 87  A 1 
ATOM 690  O O   . CYS A 1 87  ? -18.138 -29.218 6.799   1.00 91.19 87  A 1 
ATOM 691  C CB  . CYS A 1 87  ? -17.336 -32.057 6.708   1.00 89.76 87  A 1 
ATOM 692  S SG  . CYS A 1 87  ? -16.991 -32.844 5.125   1.00 77.94 87  A 1 
ATOM 693  N N   . LEU A 1 88  ? -16.117 -28.666 5.973   1.00 93.57 88  A 1 
ATOM 694  C CA  . LEU A 1 88  ? -16.460 -27.302 5.560   1.00 93.97 88  A 1 
ATOM 695  C C   . LEU A 1 88  ? -15.701 -26.963 4.269   1.00 93.86 88  A 1 
ATOM 696  O O   . LEU A 1 88  ? -14.493 -27.149 4.205   1.00 91.99 88  A 1 
ATOM 697  C CB  . LEU A 1 88  ? -16.116 -26.345 6.713   1.00 93.46 88  A 1 
ATOM 698  C CG  . LEU A 1 88  ? -16.445 -24.867 6.449   1.00 93.08 88  A 1 
ATOM 699  C CD1 . LEU A 1 88  ? -17.934 -24.629 6.226   1.00 89.70 88  A 1 
ATOM 700  C CD2 . LEU A 1 88  ? -16.026 -24.029 7.658   1.00 89.20 88  A 1 
ATOM 701  N N   . ASP A 1 89  ? -16.410 -26.449 3.263   1.00 92.55 89  A 1 
ATOM 702  C CA  . ASP A 1 89  ? -15.855 -26.225 1.924   1.00 91.47 89  A 1 
ATOM 703  C C   . ASP A 1 89  ? -14.639 -25.285 1.899   1.00 91.70 89  A 1 
ATOM 704  O O   . ASP A 1 89  ? -13.659 -25.534 1.190   1.00 89.76 89  A 1 
ATOM 705  C CB  . ASP A 1 89  ? -16.972 -25.759 0.978   1.00 89.17 89  A 1 
ATOM 706  C CG  . ASP A 1 89  ? -17.529 -24.353 1.245   1.00 87.22 89  A 1 
ATOM 707  O OD1 . ASP A 1 89  ? -17.345 -23.820 2.358   1.00 82.82 89  A 1 
ATOM 708  O OD2 . ASP A 1 89  ? -18.107 -23.761 0.303   1.00 82.69 89  A 1 
ATOM 709  N N   . ILE A 1 90  ? -14.639 -24.254 2.731   1.00 92.73 90  A 1 
ATOM 710  C CA  . ILE A 1 90  ? -13.517 -23.310 2.822   1.00 92.59 90  A 1 
ATOM 711  C C   . ILE A 1 90  ? -12.240 -23.910 3.439   1.00 92.86 90  A 1 
ATOM 712  O O   . ILE A 1 90  ? -11.178 -23.323 3.289   1.00 91.46 90  A 1 
ATOM 713  C CB  . ILE A 1 90  ? -13.900 -22.019 3.568   1.00 91.85 90  A 1 
ATOM 714  C CG1 . ILE A 1 90  ? -14.252 -22.289 5.036   1.00 86.46 90  A 1 
ATOM 715  C CG2 . ILE A 1 90  ? -15.042 -21.288 2.841   1.00 86.26 90  A 1 
ATOM 716  C CD1 . ILE A 1 90  ? -14.142 -21.044 5.904   1.00 83.62 90  A 1 
ATOM 717  N N   . LEU A 1 91  ? -12.336 -25.064 4.105   1.00 93.97 91  A 1 
ATOM 718  C CA  . LEU A 1 91  ? -11.178 -25.820 4.601   1.00 94.01 91  A 1 
ATOM 719  C C   . LEU A 1 91  ? -10.676 -26.861 3.582   1.00 93.29 91  A 1 
ATOM 720  O O   . LEU A 1 91  ? -9.717  -27.584 3.860   1.00 90.58 91  A 1 
ATOM 721  C CB  . LEU A 1 91  ? -11.527 -26.486 5.946   1.00 94.50 91  A 1 
ATOM 722  C CG  . LEU A 1 91  ? -11.894 -25.514 7.089   1.00 94.42 91  A 1 
ATOM 723  C CD1 . LEU A 1 91  ? -12.253 -26.318 8.345   1.00 92.38 91  A 1 
ATOM 724  C CD2 . LEU A 1 91  ? -10.748 -24.576 7.441   1.00 91.96 91  A 1 
ATOM 725  N N   . LYS A 1 92  ? -11.320 -26.931 2.409   1.00 92.05 92  A 1 
ATOM 726  C CA  . LYS A 1 92  ? -11.056 -27.892 1.328   1.00 89.62 92  A 1 
ATOM 727  C C   . LYS A 1 92  ? -10.869 -27.144 0.002   1.00 88.46 92  A 1 
ATOM 728  O O   . LYS A 1 92  ? -9.972  -26.307 -0.120  1.00 82.43 92  A 1 
ATOM 729  C CB  . LYS A 1 92  ? -12.217 -28.914 1.268   1.00 86.77 92  A 1 
ATOM 730  C CG  . LYS A 1 92  ? -12.495 -29.700 2.555   1.00 81.45 92  A 1 
ATOM 731  C CD  . LYS A 1 92  ? -13.730 -30.573 2.301   1.00 76.53 92  A 1 
ATOM 732  C CE  . LYS A 1 92  ? -14.286 -31.246 3.535   1.00 67.95 92  A 1 
ATOM 733  N NZ  . LYS A 1 92  ? -15.610 -31.861 3.235   1.00 59.69 92  A 1 
ATOM 734  N N   . ASP A 1 93  ? -11.728 -27.398 -0.984  1.00 87.73 93  A 1 
ATOM 735  C CA  . ASP A 1 93  ? -11.638 -26.908 -2.367  1.00 86.12 93  A 1 
ATOM 736  C C   . ASP A 1 93  ? -12.090 -25.454 -2.559  1.00 86.73 93  A 1 
ATOM 737  O O   . ASP A 1 93  ? -11.839 -24.854 -3.606  1.00 82.84 93  A 1 
ATOM 738  C CB  . ASP A 1 93  ? -12.455 -27.848 -3.266  1.00 82.84 93  A 1 
ATOM 739  C CG  . ASP A 1 93  ? -13.957 -27.665 -3.056  1.00 75.13 93  A 1 
ATOM 740  O OD1 . ASP A 1 93  ? -14.405 -27.683 -1.893  1.00 65.04 93  A 1 
ATOM 741  O OD2 . ASP A 1 93  ? -14.659 -27.382 -4.058  1.00 67.12 93  A 1 
ATOM 742  N N   . LYS A 1 94  ? -12.757 -24.844 -1.577  1.00 87.72 94  A 1 
ATOM 743  C CA  . LYS A 1 94  ? -13.173 -23.437 -1.594  1.00 87.33 94  A 1 
ATOM 744  C C   . LYS A 1 94  ? -12.259 -22.526 -0.776  1.00 88.18 94  A 1 
ATOM 745  O O   . LYS A 1 94  ? -12.628 -21.373 -0.542  1.00 85.97 94  A 1 
ATOM 746  C CB  . LYS A 1 94  ? -14.642 -23.287 -1.188  1.00 85.82 94  A 1 
ATOM 747  C CG  . LYS A 1 94  ? -15.633 -24.101 -2.027  1.00 82.72 94  A 1 
ATOM 748  C CD  . LYS A 1 94  ? -15.584 -23.803 -3.511  1.00 76.42 94  A 1 
ATOM 749  C CE  . LYS A 1 94  ? -16.645 -24.633 -4.220  1.00 69.52 94  A 1 
ATOM 750  N NZ  . LYS A 1 94  ? -16.065 -25.547 -5.209  1.00 61.71 94  A 1 
ATOM 751  N N   . TRP A 1 95  ? -11.091 -22.999 -0.373  1.00 87.22 95  A 1 
ATOM 752  C CA  . TRP A 1 95  ? -10.087 -22.157 0.277   1.00 89.49 95  A 1 
ATOM 753  C C   . TRP A 1 95  ? -9.697  -20.970 -0.607  1.00 89.38 95  A 1 
ATOM 754  O O   . TRP A 1 95  ? -9.617  -21.066 -1.834  1.00 86.80 95  A 1 
ATOM 755  C CB  . TRP A 1 95  ? -8.855  -22.969 0.672   1.00 89.98 95  A 1 
ATOM 756  C CG  . TRP A 1 95  ? -7.762  -22.140 1.274   1.00 91.31 95  A 1 
ATOM 757  C CD1 . TRP A 1 95  ? -6.560  -21.900 0.710   1.00 90.34 95  A 1 
ATOM 758  C CD2 . TRP A 1 95  ? -7.792  -21.370 2.517   1.00 91.93 95  A 1 
ATOM 759  N NE1 . TRP A 1 95  ? -5.827  -21.040 1.517   1.00 91.12 95  A 1 
ATOM 760  C CE2 . TRP A 1 95  ? -6.545  -20.684 2.631   1.00 91.80 95  A 1 
ATOM 761  C CE3 . TRP A 1 95  ? -8.740  -21.180 3.546   1.00 91.93 95  A 1 
ATOM 762  C CZ2 . TRP A 1 95  ? -6.260  -19.830 3.728   1.00 91.35 95  A 1 
ATOM 763  C CZ3 . TRP A 1 95  ? -8.451  -20.338 4.631   1.00 91.07 95  A 1 
ATOM 764  C CH2 . TRP A 1 95  ? -7.233  -19.660 4.714   1.00 90.42 95  A 1 
ATOM 765  N N   . SER A 1 96  ? -9.438  -19.851 0.038   1.00 89.18 96  A 1 
ATOM 766  C CA  . SER A 1 96  ? -8.847  -18.675 -0.595  1.00 89.08 96  A 1 
ATOM 767  C C   . SER A 1 96  ? -7.755  -18.101 0.304   1.00 89.63 96  A 1 
ATOM 768  O O   . SER A 1 96  ? -8.004  -17.890 1.492   1.00 88.68 96  A 1 
ATOM 769  C CB  . SER A 1 96  ? -9.919  -17.619 -0.853  1.00 88.19 96  A 1 
ATOM 770  O OG  . SER A 1 96  ? -9.299  -16.413 -1.235  1.00 84.53 96  A 1 
ATOM 771  N N   . PRO A 1 97  ? -6.585  -17.755 -0.241  1.00 88.96 97  A 1 
ATOM 772  C CA  . PRO A 1 97  ? -5.507  -17.153 0.545   1.00 88.05 97  A 1 
ATOM 773  C C   . PRO A 1 97  ? -5.830  -15.740 1.067   1.00 89.05 97  A 1 
ATOM 774  O O   . PRO A 1 97  ? -5.091  -15.214 1.900   1.00 86.72 97  A 1 
ATOM 775  C CB  . PRO A 1 97  ? -4.297  -17.171 -0.391  1.00 87.20 97  A 1 
ATOM 776  C CG  . PRO A 1 97  ? -4.915  -17.101 -1.781  1.00 85.67 97  A 1 
ATOM 777  C CD  . PRO A 1 97  ? -6.184  -17.926 -1.633  1.00 88.17 97  A 1 
ATOM 778  N N   . ALA A 1 98  ? -6.935  -15.139 0.625   1.00 90.39 98  A 1 
ATOM 779  C CA  . ALA A 1 98  ? -7.461  -13.904 1.204   1.00 88.86 98  A 1 
ATOM 780  C C   . ALA A 1 98  ? -8.263  -14.125 2.504   1.00 89.72 98  A 1 
ATOM 781  O O   . ALA A 1 98  ? -8.536  -13.160 3.221   1.00 87.43 98  A 1 
ATOM 782  C CB  . ALA A 1 98  ? -8.303  -13.175 0.156   1.00 87.59 98  A 1 
ATOM 783  N N   . LEU A 1 99  ? -8.646  -15.361 2.810   1.00 89.54 99  A 1 
ATOM 784  C CA  . LEU A 1 99  ? -9.233  -15.708 4.101   1.00 89.10 99  A 1 
ATOM 785  C C   . LEU A 1 99  ? -8.154  -15.681 5.190   1.00 89.52 99  A 1 
ATOM 786  O O   . LEU A 1 99  ? -6.973  -15.863 4.931   1.00 88.63 99  A 1 
ATOM 787  C CB  . LEU A 1 99  ? -9.946  -17.073 4.029   1.00 88.74 99  A 1 
ATOM 788  C CG  . LEU A 1 99  ? -11.108 -17.141 3.013   1.00 87.63 99  A 1 
ATOM 789  C CD1 . LEU A 1 99  ? -11.674 -18.558 2.961   1.00 82.44 99  A 1 
ATOM 790  C CD2 . LEU A 1 99  ? -12.260 -16.200 3.378   1.00 81.62 99  A 1 
ATOM 791  N N   . GLN A 1 100 ? -8.589  -15.440 6.421   1.00 92.51 100 A 1 
ATOM 792  C CA  . GLN A 1 100 ? -7.745  -15.332 7.602   1.00 92.36 100 A 1 
ATOM 793  C C   . GLN A 1 100 ? -8.258  -16.284 8.689   1.00 93.36 100 A 1 
ATOM 794  O O   . GLN A 1 100 ? -9.415  -16.698 8.630   1.00 92.61 100 A 1 
ATOM 795  C CB  . GLN A 1 100 ? -7.760  -13.881 8.105   1.00 89.49 100 A 1 
ATOM 796  C CG  . GLN A 1 100 ? -7.198  -12.893 7.078   1.00 85.58 100 A 1 
ATOM 797  C CD  . GLN A 1 100 ? -7.205  -11.436 7.550   1.00 84.64 100 A 1 
ATOM 798  O OE1 . GLN A 1 100 ? -7.431  -11.102 8.697   1.00 76.35 100 A 1 
ATOM 799  N NE2 . GLN A 1 100 ? -6.955  -10.519 6.651   1.00 74.21 100 A 1 
ATOM 800  N N   . ILE A 1 101 ? -7.448  -16.550 9.701   1.00 94.56 101 A 1 
ATOM 801  C CA  . ILE A 1 101 ? -7.878  -17.341 10.870  1.00 94.99 101 A 1 
ATOM 802  C C   . ILE A 1 101 ? -9.191  -16.779 11.429  1.00 95.13 101 A 1 
ATOM 803  O O   . ILE A 1 101 ? -10.147 -17.531 11.605  1.00 94.70 101 A 1 
ATOM 804  C CB  . ILE A 1 101 ? -6.770  -17.365 11.951  1.00 94.86 101 A 1 
ATOM 805  C CG1 . ILE A 1 101 ? -5.509  -18.079 11.423  1.00 93.30 101 A 1 
ATOM 806  C CG2 . ILE A 1 101 ? -7.281  -18.051 13.226  1.00 93.45 101 A 1 
ATOM 807  C CD1 . ILE A 1 101 ? -4.274  -17.878 12.309  1.00 90.15 101 A 1 
ATOM 808  N N   . ARG A 1 102 ? -9.303  -15.464 11.578  1.00 94.72 102 A 1 
ATOM 809  C CA  . ARG A 1 102 ? -10.533 -14.786 12.011  1.00 94.20 102 A 1 
ATOM 810  C C   . ARG A 1 102 ? -11.756 -15.176 11.171  1.00 94.86 102 A 1 
ATOM 811  O O   . ARG A 1 102 ? -12.799 -15.504 11.728  1.00 94.38 102 A 1 
ATOM 812  C CB  . ARG A 1 102 ? -10.305 -13.269 11.958  1.00 92.94 102 A 1 
ATOM 813  C CG  . ARG A 1 102 ? -11.514 -12.466 12.458  1.00 88.75 102 A 1 
ATOM 814  C CD  . ARG A 1 102 ? -11.280 -10.947 12.341  1.00 87.05 102 A 1 
ATOM 815  N NE  . ARG A 1 102 ? -11.086 -10.528 10.946  1.00 82.41 102 A 1 
ATOM 816  C CZ  . ARG A 1 102 ? -12.025 -10.300 10.029  1.00 79.58 102 A 1 
ATOM 817  N NH1 . ARG A 1 102 ? -13.299 -10.373 10.308  1.00 68.41 102 A 1 
ATOM 818  N NH2 . ARG A 1 102 ? -11.699 -9.993  8.819   1.00 72.81 102 A 1 
ATOM 819  N N   . THR A 1 103 ? -11.655 -15.141 9.835   1.00 93.90 103 A 1 
ATOM 820  C CA  . THR A 1 103 ? -12.783 -15.469 8.941   1.00 93.70 103 A 1 
ATOM 821  C C   . THR A 1 103 ? -13.066 -16.966 8.873   1.00 94.40 103 A 1 
ATOM 822  O O   . THR A 1 103 ? -14.221 -17.346 8.720   1.00 93.88 103 A 1 
ATOM 823  C CB  . THR A 1 103 ? -12.589 -14.917 7.518   1.00 92.46 103 A 1 
ATOM 824  O OG1 . THR A 1 103 ? -11.321 -15.244 7.008   1.00 83.02 103 A 1 
ATOM 825  C CG2 . THR A 1 103 ? -12.685 -13.391 7.489   1.00 81.78 103 A 1 
ATOM 826  N N   . VAL A 1 104 ? -12.060 -17.818 9.049   1.00 95.52 104 A 1 
ATOM 827  C CA  . VAL A 1 104 ? -12.236 -19.267 9.181   1.00 95.89 104 A 1 
ATOM 828  C C   . VAL A 1 104 ? -13.021 -19.594 10.455  1.00 96.26 104 A 1 
ATOM 829  O O   . VAL A 1 104 ? -14.020 -20.300 10.377  1.00 95.91 104 A 1 
ATOM 830  C CB  . VAL A 1 104 ? -10.881 -19.990 9.157   1.00 95.61 104 A 1 
ATOM 831  C CG1 . VAL A 1 104 ? -10.993 -21.469 9.531   1.00 93.13 104 A 1 
ATOM 832  C CG2 . VAL A 1 104 ? -10.252 -19.912 7.760   1.00 93.53 104 A 1 
ATOM 833  N N   . LEU A 1 105 ? -12.625 -19.040 11.593  1.00 96.31 105 A 1 
ATOM 834  C CA  . LEU A 1 105 ? -13.290 -19.284 12.871  1.00 96.43 105 A 1 
ATOM 835  C C   . LEU A 1 105 ? -14.728 -18.752 12.893  1.00 96.56 105 A 1 
ATOM 836  O O   . LEU A 1 105 ? -15.631 -19.461 13.319  1.00 96.14 105 A 1 
ATOM 837  C CB  . LEU A 1 105 ? -12.444 -18.696 14.005  1.00 96.56 105 A 1 
ATOM 838  C CG  . LEU A 1 105 ? -11.067 -19.358 14.188  1.00 96.02 105 A 1 
ATOM 839  C CD1 . LEU A 1 105 ? -10.331 -18.680 15.337  1.00 94.70 105 A 1 
ATOM 840  C CD2 . LEU A 1 105 ? -11.145 -20.860 14.455  1.00 94.39 105 A 1 
ATOM 841  N N   . LEU A 1 106 ? -14.964 -17.558 12.321  1.00 96.20 106 A 1 
ATOM 842  C CA  . LEU A 1 106 ? -16.321 -17.040 12.099  1.00 95.96 106 A 1 
ATOM 843  C C   . LEU A 1 106 ? -17.159 -17.964 11.204  1.00 95.90 106 A 1 
ATOM 844  O O   . LEU A 1 106 ? -18.343 -18.148 11.454  1.00 95.29 106 A 1 
ATOM 845  C CB  . LEU A 1 106 ? -16.242 -15.655 11.449  1.00 95.38 106 A 1 
ATOM 846  C CG  . LEU A 1 106 ? -15.907 -14.517 12.427  1.00 92.75 106 A 1 
ATOM 847  C CD1 . LEU A 1 106 ? -15.497 -13.281 11.635  1.00 89.45 106 A 1 
ATOM 848  C CD2 . LEU A 1 106 ? -17.109 -14.157 13.293  1.00 89.54 106 A 1 
ATOM 849  N N   . SER A 1 107 ? -16.565 -18.564 10.173  1.00 96.17 107 A 1 
ATOM 850  C CA  . SER A 1 107 ? -17.256 -19.502 9.285   1.00 95.84 107 A 1 
ATOM 851  C C   . SER A 1 107 ? -17.598 -20.820 9.982   1.00 95.89 107 A 1 
ATOM 852  O O   . SER A 1 107 ? -18.678 -21.358 9.756   1.00 95.05 107 A 1 
ATOM 853  C CB  . SER A 1 107 ? -16.427 -19.777 8.040   1.00 95.44 107 A 1 
ATOM 854  O OG  . SER A 1 107 ? -16.153 -18.578 7.331   1.00 91.05 107 A 1 
ATOM 855  N N   . ILE A 1 108 ? -16.718 -21.322 10.849  1.00 96.49 108 A 1 
ATOM 856  C CA  . ILE A 1 108 ? -16.985 -22.503 11.687  1.00 96.46 108 A 1 
ATOM 857  C C   . ILE A 1 108 ? -18.100 -22.199 12.689  1.00 96.29 108 A 1 
ATOM 858  O O   . ILE A 1 108 ? -19.014 -22.998 12.838  1.00 95.74 108 A 1 
ATOM 859  C CB  . ILE A 1 108 ? -15.689 -22.978 12.377  1.00 96.63 108 A 1 
ATOM 860  C CG1 . ILE A 1 108 ? -14.702 -23.529 11.325  1.00 95.59 108 A 1 
ATOM 861  C CG2 . ILE A 1 108 ? -15.989 -24.056 13.429  1.00 95.90 108 A 1 
ATOM 862  C CD1 . ILE A 1 108 ? -13.275 -23.677 11.853  1.00 93.32 108 A 1 
ATOM 863  N N   . GLN A 1 109 ? -18.073 -21.034 13.327  1.00 96.16 109 A 1 
ATOM 864  C CA  . GLN A 1 109 ? -19.145 -20.605 14.233  1.00 95.87 109 A 1 
ATOM 865  C C   . GLN A 1 109 ? -20.492 -20.509 13.499  1.00 95.49 109 A 1 
ATOM 866  O O   . GLN A 1 109 ? -21.490 -21.020 13.981  1.00 94.45 109 A 1 
ATOM 867  C CB  . GLN A 1 109 ? -18.732 -19.269 14.869  1.00 95.26 109 A 1 
ATOM 868  C CG  . GLN A 1 109 ? -19.617 -18.915 16.077  1.00 92.70 109 A 1 
ATOM 869  C CD  . GLN A 1 109 ? -19.234 -17.568 16.696  1.00 92.55 109 A 1 
ATOM 870  O OE1 . GLN A 1 109 ? -18.749 -16.667 16.029  1.00 85.07 109 A 1 
ATOM 871  N NE2 . GLN A 1 109 ? -19.450 -17.379 17.972  1.00 83.58 109 A 1 
ATOM 872  N N   . ALA A 1 110 ? -20.505 -19.933 12.286  1.00 95.47 110 A 1 
ATOM 873  C CA  . ALA A 1 110 ? -21.702 -19.865 11.456  1.00 94.63 110 A 1 
ATOM 874  C C   . ALA A 1 110 ? -22.203 -21.251 11.000  1.00 94.43 110 A 1 
ATOM 875  O O   . ALA A 1 110 ? -23.408 -21.457 10.902  1.00 92.98 110 A 1 
ATOM 876  C CB  . ALA A 1 110 ? -21.415 -18.965 10.260  1.00 93.87 110 A 1 
ATOM 877  N N   . LEU A 1 111 ? -21.297 -22.210 10.754  1.00 95.31 111 A 1 
ATOM 878  C CA  . LEU A 1 111 ? -21.663 -23.598 10.446  1.00 95.11 111 A 1 
ATOM 879  C C   . LEU A 1 111 ? -22.474 -24.229 11.588  1.00 95.00 111 A 1 
ATOM 880  O O   . LEU A 1 111 ? -23.402 -24.983 11.316  1.00 94.05 111 A 1 
ATOM 881  C CB  . LEU A 1 111 ? -20.390 -24.405 10.141  1.00 95.10 111 A 1 
ATOM 882  C CG  . LEU A 1 111 ? -20.623 -25.904 9.879   1.00 94.49 111 A 1 
ATOM 883  C CD1 . LEU A 1 111 ? -21.433 -26.135 8.606   1.00 91.80 111 A 1 
ATOM 884  C CD2 . LEU A 1 111 ? -19.283 -26.631 9.740   1.00 91.29 111 A 1 
ATOM 885  N N   . LEU A 1 112 ? -22.183 -23.897 12.847  1.00 95.72 112 A 1 
ATOM 886  C CA  . LEU A 1 112 ? -22.958 -24.388 13.982  1.00 95.69 112 A 1 
ATOM 887  C C   . LEU A 1 112 ? -24.415 -23.900 13.951  1.00 94.93 112 A 1 
ATOM 888  O O   . LEU A 1 112 ? -25.313 -24.635 14.337  1.00 93.29 112 A 1 
ATOM 889  C CB  . LEU A 1 112 ? -22.294 -23.979 15.317  1.00 95.71 112 A 1 
ATOM 890  C CG  . LEU A 1 112 ? -20.843 -24.467 15.524  1.00 95.23 112 A 1 
ATOM 891  C CD1 . LEU A 1 112 ? -20.387 -24.108 16.945  1.00 93.17 112 A 1 
ATOM 892  C CD2 . LEU A 1 112 ? -20.698 -25.972 15.335  1.00 92.84 112 A 1 
ATOM 893  N N   . SER A 1 113 ? -24.667 -22.695 13.421  1.00 94.03 113 A 1 
ATOM 894  C CA  . SER A 1 113 ? -26.028 -22.170 13.236  1.00 92.45 113 A 1 
ATOM 895  C C   . SER A 1 113 ? -26.692 -22.591 11.920  1.00 92.16 113 A 1 
ATOM 896  O O   . SER A 1 113 ? -27.880 -22.348 11.740  1.00 88.49 113 A 1 
ATOM 897  C CB  . SER A 1 113 ? -26.042 -20.644 13.367  1.00 90.23 113 A 1 
ATOM 898  O OG  . SER A 1 113 ? -25.316 -20.002 12.347  1.00 78.29 113 A 1 
ATOM 899  N N   . ALA A 1 114 ? -25.943 -23.206 10.990  1.00 92.33 114 A 1 
ATOM 900  C CA  . ALA A 1 114 ? -26.432 -23.635 9.688   1.00 91.54 114 A 1 
ATOM 901  C C   . ALA A 1 114 ? -25.896 -25.038 9.318   1.00 92.40 114 A 1 
ATOM 902  O O   . ALA A 1 114 ? -25.110 -25.173 8.378   1.00 90.10 114 A 1 
ATOM 903  C CB  . ALA A 1 114 ? -26.078 -22.554 8.654   1.00 89.28 114 A 1 
ATOM 904  N N   . PRO A 1 115 ? -26.282 -26.091 10.054  1.00 92.84 115 A 1 
ATOM 905  C CA  . PRO A 1 115 ? -25.881 -27.453 9.753   1.00 92.98 115 A 1 
ATOM 906  C C   . PRO A 1 115 ? -26.388 -27.889 8.377   1.00 93.16 115 A 1 
ATOM 907  O O   . PRO A 1 115 ? -27.498 -27.529 7.968   1.00 90.95 115 A 1 
ATOM 908  C CB  . PRO A 1 115 ? -26.443 -28.314 10.886  1.00 91.75 115 A 1 
ATOM 909  C CG  . PRO A 1 115 ? -27.646 -27.517 11.386  1.00 89.00 115 A 1 
ATOM 910  C CD  . PRO A 1 115 ? -27.206 -26.070 11.183  1.00 91.96 115 A 1 
ATOM 911  N N   . ASN A 1 116 ? -25.591 -28.673 7.654   1.00 91.09 116 A 1 
ATOM 912  C CA  . ASN A 1 116 ? -25.957 -29.260 6.369   1.00 90.83 116 A 1 
ATOM 913  C C   . ASN A 1 116 ? -25.989 -30.790 6.490   1.00 90.98 116 A 1 
ATOM 914  O O   . ASN A 1 116 ? -24.967 -31.454 6.265   1.00 89.33 116 A 1 
ATOM 915  C CB  . ASN A 1 116 ? -24.992 -28.766 5.290   1.00 89.85 116 A 1 
ATOM 916  C CG  . ASN A 1 116 ? -25.291 -29.397 3.942   1.00 88.08 116 A 1 
ATOM 917  O OD1 . ASN A 1 116 ? -26.406 -29.742 3.607   1.00 82.44 116 A 1 
ATOM 918  N ND2 . ASN A 1 116 ? -24.273 -29.560 3.125   1.00 81.69 116 A 1 
ATOM 919  N N   . PRO A 1 117 ? -27.153 -31.384 6.818   1.00 90.50 117 A 1 
ATOM 920  C CA  . PRO A 1 117 ? -27.282 -32.832 6.928   1.00 90.63 117 A 1 
ATOM 921  C C   . PRO A 1 117 ? -27.296 -33.540 5.566   1.00 90.08 117 A 1 
ATOM 922  O O   . PRO A 1 117 ? -27.197 -34.759 5.514   1.00 85.81 117 A 1 
ATOM 923  C CB  . PRO A 1 117 ? -28.578 -33.038 7.711   1.00 89.57 117 A 1 
ATOM 924  C CG  . PRO A 1 117 ? -29.431 -31.849 7.297   1.00 87.82 117 A 1 
ATOM 925  C CD  . PRO A 1 117 ? -28.399 -30.725 7.164   1.00 90.91 117 A 1 
ATOM 926  N N   . ASP A 1 118 ? -27.407 -32.799 4.440   1.00 89.18 118 A 1 
ATOM 927  C CA  . ASP A 1 118 ? -27.428 -33.373 3.091   1.00 87.63 118 A 1 
ATOM 928  C C   . ASP A 1 118 ? -26.047 -33.761 2.543   1.00 87.17 118 A 1 
ATOM 929  O O   . ASP A 1 118 ? -25.967 -34.552 1.608   1.00 82.36 118 A 1 
ATOM 930  C CB  . ASP A 1 118 ? -28.135 -32.429 2.119   1.00 85.82 118 A 1 
ATOM 931  C CG  . ASP A 1 118 ? -29.632 -32.373 2.378   1.00 81.72 118 A 1 
ATOM 932  O OD1 . ASP A 1 118 ? -30.198 -33.479 2.587   1.00 75.79 118 A 1 
ATOM 933  O OD2 . ASP A 1 118 ? -30.198 -31.270 2.324   1.00 75.23 118 A 1 
ATOM 934  N N   . ASP A 1 119 ? -24.974 -33.241 3.132   1.00 85.95 119 A 1 
ATOM 935  C CA  . ASP A 1 119 ? -23.593 -33.571 2.781   1.00 84.03 119 A 1 
ATOM 936  C C   . ASP A 1 119 ? -22.805 -33.862 4.078   1.00 84.58 119 A 1 
ATOM 937  O O   . ASP A 1 119 ? -22.009 -33.038 4.540   1.00 79.40 119 A 1 
ATOM 938  C CB  . ASP A 1 119 ? -23.033 -32.440 1.912   1.00 80.79 119 A 1 
ATOM 939  C CG  . ASP A 1 119 ? -21.733 -32.774 1.179   1.00 73.94 119 A 1 
ATOM 940  O OD1 . ASP A 1 119 ? -21.240 -33.920 1.284   1.00 68.39 119 A 1 
ATOM 941  O OD2 . ASP A 1 119 ? -21.249 -31.851 0.485   1.00 67.52 119 A 1 
ATOM 942  N N   . PRO A 1 120 ? -23.099 -34.996 4.730   1.00 84.24 120 A 1 
ATOM 943  C CA  . PRO A 1 120 ? -22.661 -35.237 6.094   1.00 84.34 120 A 1 
ATOM 944  C C   . PRO A 1 120 ? -21.243 -35.803 6.175   1.00 85.30 120 A 1 
ATOM 945  O O   . PRO A 1 120 ? -20.796 -36.590 5.342   1.00 80.96 120 A 1 
ATOM 946  C CB  . PRO A 1 120 ? -23.684 -36.211 6.674   1.00 80.64 120 A 1 
ATOM 947  C CG  . PRO A 1 120 ? -24.075 -37.054 5.469   1.00 77.62 120 A 1 
ATOM 948  C CD  . PRO A 1 120 ? -24.017 -36.049 4.314   1.00 80.78 120 A 1 
ATOM 949  N N   . LEU A 1 121 ? -20.570 -35.502 7.282   1.00 82.65 121 A 1 
ATOM 950  C CA  . LEU A 1 121 ? -19.385 -36.232 7.727   1.00 82.14 121 A 1 
ATOM 951  C C   . LEU A 1 121 ? -19.732 -37.260 8.825   1.00 85.08 121 A 1 
ATOM 952  O O   . LEU A 1 121 ? -19.142 -38.337 8.870   1.00 79.53 121 A 1 
ATOM 953  C CB  . LEU A 1 121 ? -18.340 -35.213 8.202   1.00 78.11 121 A 1 
ATOM 954  C CG  . LEU A 1 121 ? -16.992 -35.841 8.582   1.00 75.61 121 A 1 
ATOM 955  C CD1 . LEU A 1 121 ? -16.290 -36.526 7.400   1.00 71.82 121 A 1 
ATOM 956  C CD2 . LEU A 1 121 ? -16.059 -34.755 9.110   1.00 71.20 121 A 1 
ATOM 957  N N   . ALA A 1 122 ? -20.698 -36.925 9.685   1.00 83.17 122 A 1 
ATOM 958  C CA  . ALA A 1 122 ? -21.242 -37.814 10.699  1.00 83.82 122 A 1 
ATOM 959  C C   . ALA A 1 122 ? -22.587 -38.385 10.214  1.00 85.86 122 A 1 
ATOM 960  O O   . ALA A 1 122 ? -23.637 -37.806 10.467  1.00 84.05 122 A 1 
ATOM 961  C CB  . ALA A 1 122 ? -21.350 -37.048 12.022  1.00 82.03 122 A 1 
ATOM 962  N N   . ASN A 1 123 ? -22.551 -39.533 9.495   1.00 88.54 123 A 1 
ATOM 963  C CA  . ASN A 1 123 ? -23.733 -40.107 8.847   1.00 87.33 123 A 1 
ATOM 964  C C   . ASN A 1 123 ? -24.867 -40.434 9.827   1.00 88.94 123 A 1 
ATOM 965  O O   . ASN A 1 123 ? -26.021 -40.158 9.532   1.00 86.01 123 A 1 
ATOM 966  C CB  . ASN A 1 123 ? -23.322 -41.362 8.069   1.00 83.59 123 A 1 
ATOM 967  C CG  . ASN A 1 123 ? -22.446 -41.060 6.866   1.00 78.44 123 A 1 
ATOM 968  O OD1 . ASN A 1 123 ? -22.468 -39.997 6.282   1.00 70.58 123 A 1 
ATOM 969  N ND2 . ASN A 1 123 ? -21.636 -42.008 6.455   1.00 68.19 123 A 1 
ATOM 970  N N   . ASP A 1 124 ? -24.527 -40.971 10.998  1.00 91.55 124 A 1 
ATOM 971  C CA  . ASP A 1 124 ? -25.473 -41.299 12.068  1.00 91.18 124 A 1 
ATOM 972  C C   . ASP A 1 124 ? -26.174 -40.046 12.622  1.00 92.75 124 A 1 
ATOM 973  O O   . ASP A 1 124 ? -27.396 -40.026 12.788  1.00 89.82 124 A 1 
ATOM 974  C CB  . ASP A 1 124 ? -24.748 -42.093 13.174  1.00 88.20 124 A 1 
ATOM 975  C CG  . ASP A 1 124 ? -23.470 -41.470 13.765  1.00 78.94 124 A 1 
ATOM 976  O OD1 . ASP A 1 124 ? -22.814 -40.630 13.107  1.00 68.70 124 A 1 
ATOM 977  O OD2 . ASP A 1 124 ? -23.039 -41.894 14.871  1.00 70.20 124 A 1 
ATOM 978  N N   . VAL A 1 125 ? -25.433 -38.970 12.816  1.00 93.04 125 A 1 
ATOM 979  C CA  . VAL A 1 125 ? -25.984 -37.677 13.252  1.00 93.31 125 A 1 
ATOM 980  C C   . VAL A 1 125 ? -26.853 -37.063 12.152  1.00 93.99 125 A 1 
ATOM 981  O O   . VAL A 1 125 ? -27.926 -36.541 12.436  1.00 92.39 125 A 1 
ATOM 982  C CB  . VAL A 1 125 ? -24.861 -36.707 13.655  1.00 92.66 125 A 1 
ATOM 983  C CG1 . VAL A 1 125 ? -25.414 -35.355 14.098  1.00 88.42 125 A 1 
ATOM 984  C CG2 . VAL A 1 125 ? -24.023 -37.279 14.798  1.00 89.00 125 A 1 
ATOM 985  N N   . ALA A 1 126 ? -26.424 -37.144 10.889  1.00 93.33 126 A 1 
ATOM 986  C CA  . ALA A 1 126 ? -27.152 -36.581 9.759   1.00 92.93 126 A 1 
ATOM 987  C C   . ALA A 1 126 ? -28.469 -37.312 9.482   1.00 93.29 126 A 1 
ATOM 988  O O   . ALA A 1 126 ? -29.478 -36.664 9.205   1.00 92.30 126 A 1 
ATOM 989  C CB  . ALA A 1 126 ? -26.251 -36.612 8.538   1.00 91.86 126 A 1 
ATOM 990  N N   . GLU A 1 127 ? -28.481 -38.633 9.603   1.00 93.77 127 A 1 
ATOM 991  C CA  . GLU A 1 127 ? -29.699 -39.430 9.470   1.00 93.15 127 A 1 
ATOM 992  C C   . GLU A 1 127 ? -30.727 -39.045 10.540  1.00 93.39 127 A 1 
ATOM 993  O O   . GLU A 1 127 ? -31.894 -38.802 10.225  1.00 91.92 127 A 1 
ATOM 994  C CB  . GLU A 1 127 ? -29.326 -40.918 9.539   1.00 92.42 127 A 1 
ATOM 995  C CG  . GLU A 1 127 ? -30.544 -41.825 9.269   1.00 81.11 127 A 1 
ATOM 996  C CD  . GLU A 1 127 ? -30.170 -43.322 9.174   1.00 71.95 127 A 1 
ATOM 997  O OE1 . GLU A 1 127 ? -31.036 -44.087 8.698   1.00 63.20 127 A 1 
ATOM 998  O OE2 . GLU A 1 127 ? -29.037 -43.683 9.569   1.00 63.84 127 A 1 
ATOM 999  N N   . GLN A 1 128 ? -30.299 -38.888 11.792  1.00 94.13 128 A 1 
ATOM 1000 C CA  . GLN A 1 128 ? -31.177 -38.446 12.862  1.00 93.79 128 A 1 
ATOM 1001 C C   . GLN A 1 128 ? -31.653 -37.001 12.652  1.00 94.41 128 A 1 
ATOM 1002 O O   . GLN A 1 128 ? -32.820 -36.695 12.900  1.00 93.26 128 A 1 
ATOM 1003 C CB  . GLN A 1 128 ? -30.462 -38.654 14.204  1.00 92.62 128 A 1 
ATOM 1004 C CG  . GLN A 1 128 ? -31.476 -38.599 15.352  1.00 81.20 128 A 1 
ATOM 1005 C CD  . GLN A 1 128 ? -30.992 -39.340 16.612  1.00 75.52 128 A 1 
ATOM 1006 O OE1 . GLN A 1 128 ? -29.838 -39.659 16.793  1.00 67.61 128 A 1 
ATOM 1007 N NE2 . GLN A 1 128 ? -31.890 -39.661 17.515  1.00 64.51 128 A 1 
ATOM 1008 N N   . TRP A 1 129 ? -30.797 -36.119 12.121  1.00 93.71 129 A 1 
ATOM 1009 C CA  . TRP A 1 129 ? -31.162 -34.733 11.796  1.00 93.58 129 A 1 
ATOM 1010 C C   . TRP A 1 129 ? -32.213 -34.657 10.686  1.00 93.61 129 A 1 
ATOM 1011 O O   . TRP A 1 129 ? -33.114 -33.831 10.759  1.00 91.69 129 A 1 
ATOM 1012 C CB  . TRP A 1 129 ? -29.904 -33.937 11.418  1.00 92.95 129 A 1 
ATOM 1013 C CG  . TRP A 1 129 ? -29.899 -32.531 11.902  1.00 91.39 129 A 1 
ATOM 1014 C CD1 . TRP A 1 129 ? -30.624 -31.504 11.410  1.00 86.46 129 A 1 
ATOM 1015 C CD2 . TRP A 1 129 ? -29.148 -31.978 13.034  1.00 91.05 129 A 1 
ATOM 1016 N NE1 . TRP A 1 129 ? -30.378 -30.358 12.153  1.00 88.49 129 A 1 
ATOM 1017 C CE2 . TRP A 1 129 ? -29.481 -30.606 13.158  1.00 89.92 129 A 1 
ATOM 1018 C CE3 . TRP A 1 129 ? -28.224 -32.521 13.951  1.00 89.68 129 A 1 
ATOM 1019 C CZ2 . TRP A 1 129 ? -28.930 -29.789 14.177  1.00 89.59 129 A 1 
ATOM 1020 C CZ3 . TRP A 1 129 ? -27.673 -31.709 14.960  1.00 86.74 129 A 1 
ATOM 1021 C CH2 . TRP A 1 129 ? -28.029 -30.356 15.074  1.00 87.69 129 A 1 
ATOM 1022 N N   . LYS A 1 130 ? -32.158 -35.548 9.687   1.00 93.46 130 A 1 
ATOM 1023 C CA  . LYS A 1 130 ? -33.124 -35.620 8.582   1.00 92.69 130 A 1 
ATOM 1024 C C   . LYS A 1 130 ? -34.450 -36.261 8.979   1.00 92.87 130 A 1 
ATOM 1025 O O   . LYS A 1 130 ? -35.496 -35.858 8.477   1.00 90.47 130 A 1 
ATOM 1026 C CB  . LYS A 1 130 ? -32.524 -36.418 7.422   1.00 91.13 130 A 1 
ATOM 1027 C CG  . LYS A 1 130 ? -31.435 -35.624 6.690   1.00 85.61 130 A 1 
ATOM 1028 C CD  . LYS A 1 130 ? -30.893 -36.443 5.522   1.00 81.33 130 A 1 
ATOM 1029 C CE  . LYS A 1 130 ? -29.876 -35.577 4.808   1.00 73.58 130 A 1 
ATOM 1030 N NZ  . LYS A 1 130 ? -29.573 -36.044 3.447   1.00 66.60 130 A 1 
ATOM 1031 N N   . THR A 1 131 ? -34.422 -37.303 9.807   1.00 93.51 131 A 1 
ATOM 1032 C CA  . THR A 1 131 ? -35.605 -38.096 10.176  1.00 93.01 131 A 1 
ATOM 1033 C C   . THR A 1 131 ? -36.369 -37.500 11.360  1.00 93.40 131 A 1 
ATOM 1034 O O   . THR A 1 131 ? -37.596 -37.540 11.378  1.00 90.16 131 A 1 
ATOM 1035 C CB  . THR A 1 131 ? -35.231 -39.548 10.497  1.00 91.01 131 A 1 
ATOM 1036 O OG1 . THR A 1 131 ? -34.193 -39.596 11.453  1.00 80.71 131 A 1 
ATOM 1037 C CG2 . THR A 1 131 ? -34.753 -40.307 9.262   1.00 77.68 131 A 1 
ATOM 1038 N N   . ASN A 1 132 ? -35.649 -36.931 12.333  1.00 93.43 132 A 1 
ATOM 1039 C CA  . ASN A 1 132 ? -36.231 -36.309 13.515  1.00 93.88 132 A 1 
ATOM 1040 C C   . ASN A 1 132 ? -35.375 -35.119 13.983  1.00 94.24 132 A 1 
ATOM 1041 O O   . ASN A 1 132 ? -34.643 -35.197 14.972  1.00 92.10 132 A 1 
ATOM 1042 C CB  . ASN A 1 132 ? -36.435 -37.382 14.591  1.00 92.24 132 A 1 
ATOM 1043 C CG  . ASN A 1 132 ? -37.289 -36.882 15.747  1.00 89.51 132 A 1 
ATOM 1044 O OD1 . ASN A 1 132 ? -37.527 -35.706 15.937  1.00 83.00 132 A 1 
ATOM 1045 N ND2 . ASN A 1 132 ? -37.785 -37.787 16.559  1.00 80.45 132 A 1 
ATOM 1046 N N   . GLU A 1 133 ? -35.496 -34.000 13.263  1.00 93.78 133 A 1 
ATOM 1047 C CA  . GLU A 1 133 ? -34.740 -32.775 13.537  1.00 93.57 133 A 1 
ATOM 1048 C C   . GLU A 1 133 ? -34.923 -32.277 14.976  1.00 94.12 133 A 1 
ATOM 1049 O O   . GLU A 1 133 ? -33.948 -31.946 15.642  1.00 93.05 133 A 1 
ATOM 1050 C CB  . GLU A 1 133 ? -35.146 -31.700 12.517  1.00 91.39 133 A 1 
ATOM 1051 C CG  . GLU A 1 133 ? -34.317 -30.423 12.675  1.00 86.99 133 A 1 
ATOM 1052 C CD  . GLU A 1 133 ? -34.608 -29.368 11.598  1.00 85.30 133 A 1 
ATOM 1053 O OE1 . GLU A 1 133 ? -33.726 -28.486 11.414  1.00 77.89 133 A 1 
ATOM 1054 O OE2 . GLU A 1 133 ? -35.692 -29.420 10.980  1.00 80.61 133 A 1 
ATOM 1055 N N   . ALA A 1 134 ? -36.147 -32.313 15.514  1.00 94.99 134 A 1 
ATOM 1056 C CA  . ALA A 1 134 ? -36.423 -31.882 16.881  1.00 95.22 134 A 1 
ATOM 1057 C C   . ALA A 1 134 ? -35.630 -32.709 17.915  1.00 95.76 134 A 1 
ATOM 1058 O O   . ALA A 1 134 ? -35.047 -32.156 18.856  1.00 94.34 134 A 1 
ATOM 1059 C CB  . ALA A 1 134 ? -37.937 -31.967 17.123  1.00 94.50 134 A 1 
ATOM 1060 N N   . GLN A 1 135 ? -35.549 -34.022 17.717  1.00 95.78 135 A 1 
ATOM 1061 C CA  . GLN A 1 135 ? -34.768 -34.902 18.590  1.00 95.54 135 A 1 
ATOM 1062 C C   . GLN A 1 135 ? -33.258 -34.704 18.417  1.00 96.03 135 A 1 
ATOM 1063 O O   . GLN A 1 135 ? -32.511 -34.759 19.394  1.00 95.15 135 A 1 
ATOM 1064 C CB  . GLN A 1 135 ? -35.172 -36.365 18.321  1.00 94.65 135 A 1 
ATOM 1065 C CG  . GLN A 1 135 ? -34.559 -37.344 19.329  1.00 84.82 135 A 1 
ATOM 1066 C CD  . GLN A 1 135 ? -35.038 -37.066 20.761  1.00 75.81 135 A 1 
ATOM 1067 O OE1 . GLN A 1 135 ? -36.212 -36.893 21.016  1.00 66.76 135 A 1 
ATOM 1068 N NE2 . GLN A 1 135 ? -34.146 -36.993 21.723  1.00 63.27 135 A 1 
ATOM 1069 N N   . ALA A 1 136 ? -32.794 -34.442 17.188  1.00 95.54 136 A 1 
ATOM 1070 C CA  . ALA A 1 136 ? -31.397 -34.131 16.918  1.00 95.50 136 A 1 
ATOM 1071 C C   . ALA A 1 136 ? -30.975 -32.810 17.593  1.00 96.05 136 A 1 
ATOM 1072 O O   . ALA A 1 136 ? -29.937 -32.758 18.250  1.00 95.33 136 A 1 
ATOM 1073 C CB  . ALA A 1 136 ? -31.181 -34.090 15.401  1.00 94.64 136 A 1 
ATOM 1074 N N   . ILE A 1 137 ? -31.820 -31.779 17.515  1.00 95.86 137 A 1 
ATOM 1075 C CA  . ILE A 1 137 ? -31.609 -30.485 18.183  1.00 95.72 137 A 1 
ATOM 1076 C C   . ILE A 1 137 ? -31.546 -30.654 19.708  1.00 96.08 137 A 1 
ATOM 1077 O O   . ILE A 1 137 ? -30.624 -30.131 20.338  1.00 95.27 137 A 1 
ATOM 1078 C CB  . ILE A 1 137 ? -32.702 -29.475 17.743  1.00 94.72 137 A 1 
ATOM 1079 C CG1 . ILE A 1 137 ? -32.441 -29.052 16.282  1.00 91.18 137 A 1 
ATOM 1080 C CG2 . ILE A 1 137 ? -32.739 -28.240 18.660  1.00 90.40 137 A 1 
ATOM 1081 C CD1 . ILE A 1 137 ? -33.584 -28.227 15.656  1.00 82.06 137 A 1 
ATOM 1082 N N   . GLU A 1 138 ? -32.467 -31.421 20.312  1.00 96.52 138 A 1 
ATOM 1083 C CA  . GLU A 1 138 ? -32.391 -31.684 21.754  1.00 96.54 138 A 1 
ATOM 1084 C C   . GLU A 1 138 ? -31.155 -32.516 22.144  1.00 96.88 138 A 1 
ATOM 1085 O O   . GLU A 1 138 ? -30.542 -32.251 23.176  1.00 96.24 138 A 1 
ATOM 1086 C CB  . GLU A 1 138 ? -33.682 -32.339 22.269  1.00 96.01 138 A 1 
ATOM 1087 C CG  . GLU A 1 138 ? -34.743 -31.304 22.680  1.00 83.29 138 A 1 
ATOM 1088 C CD  . GLU A 1 138 ? -34.228 -30.325 23.766  1.00 78.67 138 A 1 
ATOM 1089 O OE1 . GLU A 1 138 ? -34.588 -29.125 23.723  1.00 70.62 138 A 1 
ATOM 1090 O OE2 . GLU A 1 138 ? -33.415 -30.735 24.633  1.00 71.17 138 A 1 
ATOM 1091 N N   . THR A 1 139 ? -30.738 -33.448 21.286  1.00 96.01 139 A 1 
ATOM 1092 C CA  . THR A 1 139 ? -29.492 -34.200 21.507  1.00 96.01 139 A 1 
ATOM 1093 C C   . THR A 1 139 ? -28.273 -33.260 21.442  1.00 96.48 139 A 1 
ATOM 1094 O O   . THR A 1 139 ? -27.408 -33.334 22.319  1.00 95.73 139 A 1 
ATOM 1095 C CB  . THR A 1 139 ? -29.347 -35.355 20.511  1.00 95.48 139 A 1 
ATOM 1096 O OG1 . THR A 1 139 ? -30.487 -36.187 20.573  1.00 91.04 139 A 1 
ATOM 1097 C CG2 . THR A 1 139 ? -28.140 -36.235 20.837  1.00 90.21 139 A 1 
ATOM 1098 N N   . ALA A 1 140 ? -28.229 -32.337 20.475  1.00 96.60 140 A 1 
ATOM 1099 C CA  . ALA A 1 140 ? -27.178 -31.323 20.386  1.00 96.47 140 A 1 
ATOM 1100 C C   . ALA A 1 140 ? -27.172 -30.409 21.623  1.00 96.65 140 A 1 
ATOM 1101 O O   . ALA A 1 140 ? -26.111 -30.155 22.205  1.00 95.91 140 A 1 
ATOM 1102 C CB  . ALA A 1 140 ? -27.373 -30.532 19.092  1.00 96.14 140 A 1 
ATOM 1103 N N   . ARG A 1 141 ? -28.350 -29.978 22.099  1.00 96.69 141 A 1 
ATOM 1104 C CA  . ARG A 1 141 ? -28.505 -29.184 23.327  1.00 96.34 141 A 1 
ATOM 1105 C C   . ARG A 1 141 ? -28.060 -29.956 24.580  1.00 96.39 141 A 1 
ATOM 1106 O O   . ARG A 1 141 ? -27.441 -29.378 25.476  1.00 95.47 141 A 1 
ATOM 1107 C CB  . ARG A 1 141 ? -29.967 -28.725 23.421  1.00 95.62 141 A 1 
ATOM 1108 C CG  . ARG A 1 141 ? -30.156 -27.578 24.424  1.00 86.93 141 A 1 
ATOM 1109 C CD  . ARG A 1 141 ? -31.639 -27.245 24.628  1.00 86.97 141 A 1 
ATOM 1110 N NE  . ARG A 1 141 ? -32.330 -26.818 23.403  1.00 80.16 141 A 1 
ATOM 1111 C CZ  . ARG A 1 141 ? -32.354 -25.599 22.864  1.00 74.11 141 A 1 
ATOM 1112 N NH1 . ARG A 1 141 ? -31.785 -24.569 23.434  1.00 64.74 141 A 1 
ATOM 1113 N NH2 . ARG A 1 141 ? -32.983 -25.397 21.750  1.00 68.22 141 A 1 
ATOM 1114 N N   . ALA A 1 142 ? -28.341 -31.259 24.653  1.00 96.60 142 A 1 
ATOM 1115 C CA  . ALA A 1 142 ? -27.888 -32.127 25.736  1.00 96.69 142 A 1 
ATOM 1116 C C   . ALA A 1 142 ? -26.357 -32.286 25.732  1.00 96.62 142 A 1 
ATOM 1117 O O   . ALA A 1 142 ? -25.721 -32.127 26.780  1.00 95.63 142 A 1 
ATOM 1118 C CB  . ALA A 1 142 ? -28.609 -33.468 25.635  1.00 96.29 142 A 1 
ATOM 1119 N N   . TRP A 1 143 ? -25.743 -32.517 24.559  1.00 96.79 143 A 1 
ATOM 1120 C CA  . TRP A 1 143 ? -24.287 -32.601 24.422  1.00 96.57 143 A 1 
ATOM 1121 C C   . TRP A 1 143 ? -23.592 -31.272 24.751  1.00 96.37 143 A 1 
ATOM 1122 O O   . TRP A 1 143 ? -22.550 -31.277 25.405  1.00 94.62 143 A 1 
ATOM 1123 C CB  . TRP A 1 143 ? -23.914 -33.072 23.013  1.00 96.03 143 A 1 
ATOM 1124 C CG  . TRP A 1 143 ? -24.053 -34.535 22.748  1.00 95.77 143 A 1 
ATOM 1125 C CD1 . TRP A 1 143 ? -25.028 -35.352 23.203  1.00 92.79 143 A 1 
ATOM 1126 C CD2 . TRP A 1 143 ? -23.179 -35.380 21.926  1.00 94.62 143 A 1 
ATOM 1127 N NE1 . TRP A 1 143 ? -24.829 -36.638 22.722  1.00 92.55 143 A 1 
ATOM 1128 C CE2 . TRP A 1 143 ? -23.717 -36.695 21.929  1.00 93.86 143 A 1 
ATOM 1129 C CE3 . TRP A 1 143 ? -22.009 -35.140 21.174  1.00 93.25 143 A 1 
ATOM 1130 C CZ2 . TRP A 1 143 ? -23.114 -37.743 21.197  1.00 92.76 143 A 1 
ATOM 1131 C CZ3 . TRP A 1 143 ? -21.410 -36.182 20.450  1.00 91.14 143 A 1 
ATOM 1132 C CH2 . TRP A 1 143 ? -21.967 -37.469 20.466  1.00 91.15 143 A 1 
ATOM 1133 N N   . THR A 1 144 ? -24.190 -30.148 24.373  1.00 96.60 144 A 1 
ATOM 1134 C CA  . THR A 1 144 ? -23.685 -28.814 24.740  1.00 96.48 144 A 1 
ATOM 1135 C C   . THR A 1 144 ? -23.646 -28.651 26.260  1.00 96.01 144 A 1 
ATOM 1136 O O   . THR A 1 144 ? -22.599 -28.307 26.805  1.00 94.63 144 A 1 
ATOM 1137 C CB  . THR A 1 144 ? -24.524 -27.708 24.094  1.00 96.04 144 A 1 
ATOM 1138 O OG1 . THR A 1 144 ? -24.472 -27.856 22.693  1.00 91.71 144 A 1 
ATOM 1139 C CG2 . THR A 1 144 ? -24.010 -26.310 24.413  1.00 91.31 144 A 1 
ATOM 1140 N N   . ARG A 1 145 ? -24.730 -28.990 26.952  1.00 96.36 145 A 1 
ATOM 1141 C CA  . ARG A 1 145 ? -24.763 -28.985 28.435  1.00 95.78 145 A 1 
ATOM 1142 C C   . ARG A 1 145 ? -23.711 -29.918 29.050  1.00 95.70 145 A 1 
ATOM 1143 O O   . ARG A 1 145 ? -23.081 -29.549 30.036  1.00 93.96 145 A 1 
ATOM 1144 C CB  . ARG A 1 145 ? -26.171 -29.338 28.929  1.00 94.70 145 A 1 
ATOM 1145 C CG  . ARG A 1 145 ? -27.136 -28.142 28.776  1.00 85.95 145 A 1 
ATOM 1146 C CD  . ARG A 1 145 ? -28.551 -28.452 29.270  1.00 82.89 145 A 1 
ATOM 1147 N NE  . ARG A 1 145 ? -29.322 -29.214 28.275  1.00 73.47 145 A 1 
ATOM 1148 C CZ  . ARG A 1 145 ? -30.649 -29.316 28.213  1.00 66.08 145 A 1 
ATOM 1149 N NH1 . ARG A 1 145 ? -31.437 -28.786 29.111  1.00 58.56 145 A 1 
ATOM 1150 N NH2 . ARG A 1 145 ? -31.225 -29.951 27.227  1.00 58.55 145 A 1 
ATOM 1151 N N   . LEU A 1 146 ? -23.520 -31.100 28.476  1.00 95.59 146 A 1 
ATOM 1152 C CA  . LEU A 1 146 ? -22.665 -32.138 29.047  1.00 94.95 146 A 1 
ATOM 1153 C C   . LEU A 1 146 ? -21.163 -31.877 28.827  1.00 94.92 146 A 1 
ATOM 1154 O O   . LEU A 1 146 ? -20.358 -32.187 29.701  1.00 92.95 146 A 1 
ATOM 1155 C CB  . LEU A 1 146 ? -23.086 -33.487 28.441  1.00 93.53 146 A 1 
ATOM 1156 C CG  . LEU A 1 146 ? -22.672 -34.691 29.308  1.00 83.78 146 A 1 
ATOM 1157 C CD1 . LEU A 1 146 ? -23.643 -34.892 30.468  1.00 78.19 146 A 1 
ATOM 1158 C CD2 . LEU A 1 146 ? -22.670 -35.977 28.483  1.00 76.96 146 A 1 
ATOM 1159 N N   . TYR A 1 147 ? -20.789 -31.344 27.659  1.00 95.00 147 A 1 
ATOM 1160 C CA  . TYR A 1 147 ? -19.385 -31.272 27.219  1.00 94.84 147 A 1 
ATOM 1161 C C   . TYR A 1 147 ? -18.837 -29.856 27.035  1.00 94.75 147 A 1 
ATOM 1162 O O   . TYR A 1 147 ? -17.624 -29.681 27.076  1.00 91.84 147 A 1 
ATOM 1163 C CB  . TYR A 1 147 ? -19.221 -32.066 25.916  1.00 94.27 147 A 1 
ATOM 1164 C CG  . TYR A 1 147 ? -19.601 -33.532 26.007  1.00 94.58 147 A 1 
ATOM 1165 C CD1 . TYR A 1 147 ? -18.877 -34.406 26.834  1.00 90.97 147 A 1 
ATOM 1166 C CD2 . TYR A 1 147 ? -20.682 -34.034 25.258  1.00 91.16 147 A 1 
ATOM 1167 C CE1 . TYR A 1 147 ? -19.225 -35.767 26.925  1.00 90.09 147 A 1 
ATOM 1168 C CE2 . TYR A 1 147 ? -21.043 -35.394 25.339  1.00 89.79 147 A 1 
ATOM 1169 C CZ  . TYR A 1 147 ? -20.313 -36.255 26.177  1.00 91.85 147 A 1 
ATOM 1170 O OH  . TYR A 1 147 ? -20.670 -37.580 26.262  1.00 90.35 147 A 1 
ATOM 1171 N N   . ALA A 1 148 ? -19.693 -28.851 26.813  1.00 94.71 148 A 1 
ATOM 1172 C CA  . ALA A 1 148 ? -19.261 -27.506 26.433  1.00 94.50 148 A 1 
ATOM 1173 C C   . ALA A 1 148 ? -19.501 -26.434 27.501  1.00 94.00 148 A 1 
ATOM 1174 O O   . ALA A 1 148 ? -18.892 -25.367 27.427  1.00 89.76 148 A 1 
ATOM 1175 C CB  . ALA A 1 148 ? -19.907 -27.136 25.092  1.00 93.47 148 A 1 
ATOM 1176 N N   . MET A 1 149 ? -20.358 -26.659 28.489  1.00 92.64 149 A 1 
ATOM 1177 C CA  . MET A 1 149 ? -20.651 -25.643 29.519  1.00 90.51 149 A 1 
ATOM 1178 C C   . MET A 1 149 ? -19.640 -25.621 30.670  1.00 86.91 149 A 1 
ATOM 1179 O O   . MET A 1 149 ? -19.345 -24.558 31.197  1.00 75.96 149 A 1 
ATOM 1180 C CB  . MET A 1 149 ? -22.086 -25.795 30.038  1.00 87.24 149 A 1 
ATOM 1181 C CG  . MET A 1 149 ? -23.105 -25.387 28.966  1.00 83.66 149 A 1 
ATOM 1182 S SD  . MET A 1 149 ? -24.825 -25.382 29.567  1.00 79.91 149 A 1 
ATOM 1183 C CE  . MET A 1 149 ? -25.628 -24.563 28.172  1.00 70.55 149 A 1 
ATOM 1184 N N   . ASN A 1 150 ? -19.062 -26.763 31.025  1.00 81.44 150 A 1 
ATOM 1185 C CA  . ASN A 1 150 ? -18.111 -26.876 32.137  1.00 77.38 150 A 1 
ATOM 1186 C C   . ASN A 1 150 ? -16.661 -26.543 31.757  1.00 75.10 150 A 1 
ATOM 1187 O O   . ASN A 1 150 ? -15.731 -26.879 32.481  1.00 65.76 150 A 1 
ATOM 1188 C CB  . ASN A 1 150 ? -18.230 -28.282 32.757  1.00 70.01 150 A 1 
ATOM 1189 C CG  . ASN A 1 150 ? -19.559 -28.519 33.459  1.00 62.09 150 A 1 
ATOM 1190 O OD1 . ASN A 1 150 ? -20.342 -27.634 33.727  1.00 54.71 150 A 1 
ATOM 1191 N ND2 . ASN A 1 150 ? -19.837 -29.751 33.786  1.00 53.22 150 A 1 
ATOM 1192 N N   . ASN A 1 151 ? -16.445 -25.934 30.600  1.00 70.61 151 A 1 
ATOM 1193 C CA  . ASN A 1 151 ? -15.103 -25.634 30.081  1.00 65.12 151 A 1 
ATOM 1194 C C   . ASN A 1 151 ? -14.557 -24.256 30.521  1.00 62.51 151 A 1 
ATOM 1195 O O   . ASN A 1 151 ? -13.636 -23.753 29.877  1.00 55.46 151 A 1 
ATOM 1196 C CB  . ASN A 1 151 ? -15.111 -25.812 28.551  1.00 57.38 151 A 1 
ATOM 1197 C CG  . ASN A 1 151 ? -14.799 -27.230 28.103  1.00 51.68 151 A 1 
ATOM 1198 O OD1 . ASN A 1 151 ? -13.983 -27.945 28.663  1.00 48.20 151 A 1 
ATOM 1199 N ND2 . ASN A 1 151 ? -15.361 -27.630 26.990  1.00 46.49 151 A 1 
ATOM 1200 N N   . ILE A 1 152 ? -15.129 -23.658 31.565  1.00 53.93 152 A 1 
ATOM 1201 C CA  . ILE A 1 152 ? -14.645 -22.416 32.187  1.00 50.52 152 A 1 
ATOM 1202 C C   . ILE A 1 152 ? -13.347 -22.698 32.940  1.00 48.49 152 A 1 
ATOM 1203 O O   . ILE A 1 152 ? -13.286 -23.711 33.656  1.00 43.31 152 A 1 
ATOM 1204 C CB  . ILE A 1 152 ? -15.729 -21.774 33.084  1.00 45.25 152 A 1 
ATOM 1205 C CG1 . ILE A 1 152 ? -17.033 -21.540 32.288  1.00 42.31 152 A 1 
ATOM 1206 C CG2 . ILE A 1 152 ? -15.203 -20.447 33.657  1.00 41.92 152 A 1 
ATOM 1207 C CD1 . ILE A 1 152 ? -18.203 -20.997 33.143  1.00 38.22 152 A 1 
ATOM 1208 O OXT . ILE A 1 152 ? -12.410 -21.871 32.771  1.00 36.55 152 A 1 
ATOM 1209 N N   . MET B 2 1   ? -14.920 32.740  0.152   1.00 50.01 1   B 1 
ATOM 1210 C CA  . MET B 2 1   ? -14.881 32.480  -1.309  1.00 56.56 1   B 1 
ATOM 1211 C C   . MET B 2 1   ? -16.051 31.567  -1.684  1.00 59.41 1   B 1 
ATOM 1212 O O   . MET B 2 1   ? -15.890 30.357  -1.764  1.00 56.15 1   B 1 
ATOM 1213 C CB  . MET B 2 1   ? -13.546 31.842  -1.718  1.00 53.62 1   B 1 
ATOM 1214 C CG  . MET B 2 1   ? -12.357 32.787  -1.573  1.00 50.83 1   B 1 
ATOM 1215 S SD  . MET B 2 1   ? -10.793 31.952  -1.950  1.00 46.70 1   B 1 
ATOM 1216 C CE  . MET B 2 1   ? -9.635  33.329  -1.731  1.00 42.78 1   B 1 
ATOM 1217 N N   . ALA B 2 2   ? -17.253 32.114  -1.825  1.00 55.20 2   B 1 
ATOM 1218 C CA  . ALA B 2 2   ? -18.438 31.354  -2.183  1.00 59.24 2   B 1 
ATOM 1219 C C   . ALA B 2 2   ? -18.375 30.923  -3.661  1.00 63.97 2   B 1 
ATOM 1220 O O   . ALA B 2 2   ? -17.851 31.650  -4.492  1.00 58.76 2   B 1 
ATOM 1221 C CB  . ALA B 2 2   ? -19.684 32.197  -1.874  1.00 52.68 2   B 1 
ATOM 1222 N N   . GLY B 2 3   ? -18.897 29.740  -3.987  1.00 72.77 3   B 1 
ATOM 1223 C CA  . GLY B 2 3   ? -19.043 29.256  -5.362  1.00 78.79 3   B 1 
ATOM 1224 C C   . GLY B 2 3   ? -17.798 28.689  -6.053  1.00 83.79 3   B 1 
ATOM 1225 O O   . GLY B 2 3   ? -17.929 28.093  -7.116  1.00 79.07 3   B 1 
ATOM 1226 N N   . LEU B 2 4   ? -16.598 28.832  -5.486  1.00 83.11 4   B 1 
ATOM 1227 C CA  . LEU B 2 4   ? -15.390 28.271  -6.095  1.00 86.28 4   B 1 
ATOM 1228 C C   . LEU B 2 4   ? -15.379 26.736  -6.021  1.00 88.20 4   B 1 
ATOM 1229 O O   . LEU B 2 4   ? -15.573 26.167  -4.942  1.00 85.84 4   B 1 
ATOM 1230 C CB  . LEU B 2 4   ? -14.139 28.860  -5.433  1.00 84.07 4   B 1 
ATOM 1231 C CG  . LEU B 2 4   ? -13.702 30.172  -6.098  1.00 80.66 4   B 1 
ATOM 1232 C CD1 . LEU B 2 4   ? -12.892 30.990  -5.105  1.00 75.60 4   B 1 
ATOM 1233 C CD2 . LEU B 2 4   ? -12.831 29.919  -7.323  1.00 76.11 4   B 1 
ATOM 1234 N N   . PRO B 2 5   ? -15.079 26.037  -7.134  1.00 86.36 5   B 1 
ATOM 1235 C CA  . PRO B 2 5   ? -14.888 24.596  -7.126  1.00 86.79 5   B 1 
ATOM 1236 C C   . PRO B 2 5   ? -13.814 24.161  -6.131  1.00 88.16 5   B 1 
ATOM 1237 O O   . PRO B 2 5   ? -12.737 24.754  -6.060  1.00 87.30 5   B 1 
ATOM 1238 C CB  . PRO B 2 5   ? -14.509 24.218  -8.563  1.00 84.64 5   B 1 
ATOM 1239 C CG  . PRO B 2 5   ? -15.144 25.330  -9.395  1.00 81.41 5   B 1 
ATOM 1240 C CD  . PRO B 2 5   ? -15.006 26.547  -8.492  1.00 83.43 5   B 1 
ATOM 1241 N N   . ARG B 2 6   ? -14.046 23.054  -5.425  1.00 86.03 6   B 1 
ATOM 1242 C CA  . ARG B 2 6   ? -13.077 22.463  -4.484  1.00 85.54 6   B 1 
ATOM 1243 C C   . ARG B 2 6   ? -11.694 22.241  -5.093  1.00 88.21 6   B 1 
ATOM 1244 O O   . ARG B 2 6   ? -10.690 22.425  -4.415  1.00 87.07 6   B 1 
ATOM 1245 C CB  . ARG B 2 6   ? -13.590 21.115  -3.952  1.00 82.51 6   B 1 
ATOM 1246 C CG  . ARG B 2 6   ? -14.772 21.258  -2.984  1.00 74.07 6   B 1 
ATOM 1247 C CD  . ARG B 2 6   ? -15.156 19.864  -2.453  1.00 69.59 6   B 1 
ATOM 1248 N NE  . ARG B 2 6   ? -16.244 19.925  -1.465  1.00 61.39 6   B 1 
ATOM 1249 C CZ  . ARG B 2 6   ? -16.715 18.902  -0.768  1.00 54.49 6   B 1 
ATOM 1250 N NH1 . ARG B 2 6   ? -16.244 17.689  -0.934  1.00 50.04 6   B 1 
ATOM 1251 N NH2 . ARG B 2 6   ? -17.656 19.088  0.096   1.00 47.45 6   B 1 
ATOM 1252 N N   . ARG B 2 7   ? -11.629 21.891  -6.384  1.00 86.79 7   B 1 
ATOM 1253 C CA  . ARG B 2 7   ? -10.374 21.768  -7.136  1.00 89.48 7   B 1 
ATOM 1254 C C   . ARG B 2 7   ? -9.548  23.041  -7.066  1.00 91.28 7   B 1 
ATOM 1255 O O   . ARG B 2 7   ? -8.363  22.953  -6.755  1.00 90.42 7   B 1 
ATOM 1256 C CB  . ARG B 2 7   ? -10.692 21.365  -8.579  1.00 87.14 7   B 1 
ATOM 1257 C CG  . ARG B 2 7   ? -9.495  21.472  -9.555  1.00 87.60 7   B 1 
ATOM 1258 C CD  . ARG B 2 7   ? -8.317  20.568  -9.187  1.00 85.63 7   B 1 
ATOM 1259 N NE  . ARG B 2 7   ? -7.182  20.812  -10.086 1.00 87.12 7   B 1 
ATOM 1260 C CZ  . ARG B 2 7   ? -6.867  20.190  -11.219 1.00 89.05 7   B 1 
ATOM 1261 N NH1 . ARG B 2 7   ? -7.566  19.209  -11.699 1.00 81.90 7   B 1 
ATOM 1262 N NH2 . ARG B 2 7   ? -5.830  20.583  -11.890 1.00 83.23 7   B 1 
ATOM 1263 N N   . ILE B 2 8   ? -10.148 24.200  -7.336  1.00 92.67 8   B 1 
ATOM 1264 C CA  . ILE B 2 8   ? -9.437  25.483  -7.339  1.00 92.94 8   B 1 
ATOM 1265 C C   . ILE B 2 8   ? -8.957  25.819  -5.922  1.00 92.97 8   B 1 
ATOM 1266 O O   . ILE B 2 8   ? -7.794  26.138  -5.740  1.00 92.12 8   B 1 
ATOM 1267 C CB  . ILE B 2 8   ? -10.298 26.611  -7.952  1.00 93.04 8   B 1 
ATOM 1268 C CG1 . ILE B 2 8   ? -10.613 26.276  -9.429  1.00 91.68 8   B 1 
ATOM 1269 C CG2 . ILE B 2 8   ? -9.575  27.962  -7.837  1.00 91.56 8   B 1 
ATOM 1270 C CD1 . ILE B 2 8   ? -11.478 27.308  -10.153 1.00 89.87 8   B 1 
ATOM 1271 N N   . ILE B 2 9   ? -9.808  25.650  -4.913  1.00 92.57 9   B 1 
ATOM 1272 C CA  . ILE B 2 9   ? -9.455  25.912  -3.510  1.00 91.71 9   B 1 
ATOM 1273 C C   . ILE B 2 9   ? -8.254  25.053  -3.088  1.00 91.97 9   B 1 
ATOM 1274 O O   . ILE B 2 9   ? -7.246  25.583  -2.620  1.00 91.42 9   B 1 
ATOM 1275 C CB  . ILE B 2 9   ? -10.675 25.669  -2.592  1.00 90.59 9   B 1 
ATOM 1276 C CG1 . ILE B 2 9   ? -11.847 26.608  -2.961  1.00 87.72 9   B 1 
ATOM 1277 C CG2 . ILE B 2 9   ? -10.282 25.865  -1.116  1.00 87.10 9   B 1 
ATOM 1278 C CD1 . ILE B 2 9   ? -13.166 26.272  -2.260  1.00 80.78 9   B 1 
ATOM 1279 N N   . LYS B 2 10  ? -8.321  23.728  -3.300  1.00 91.09 10  B 1 
ATOM 1280 C CA  . LYS B 2 10  ? -7.255  22.794  -2.925  1.00 89.86 10  B 1 
ATOM 1281 C C   . LYS B 2 10  ? -5.960  23.026  -3.715  1.00 90.31 10  B 1 
ATOM 1282 O O   . LYS B 2 10  ? -4.874  22.857  -3.182  1.00 89.38 10  B 1 
ATOM 1283 C CB  . LYS B 2 10  ? -7.723  21.344  -3.126  1.00 88.17 10  B 1 
ATOM 1284 C CG  . LYS B 2 10  ? -8.765  20.892  -2.091  1.00 84.69 10  B 1 
ATOM 1285 C CD  . LYS B 2 10  ? -9.139  19.425  -2.323  1.00 81.72 10  B 1 
ATOM 1286 C CE  . LYS B 2 10  ? -10.100 18.903  -1.245  1.00 75.02 10  B 1 
ATOM 1287 N NZ  . LYS B 2 10  ? -10.299 17.444  -1.353  1.00 68.95 10  B 1 
ATOM 1288 N N   . GLU B 2 11  ? -6.070  23.385  -4.991  1.00 92.34 11  B 1 
ATOM 1289 C CA  . GLU B 2 11  ? -4.910  23.648  -5.840  1.00 92.51 11  B 1 
ATOM 1290 C C   . GLU B 2 11  ? -4.209  24.955  -5.462  1.00 93.35 11  B 1 
ATOM 1291 O O   . GLU B 2 11  ? -2.990  24.969  -5.345  1.00 92.38 11  B 1 
ATOM 1292 C CB  . GLU B 2 11  ? -5.345  23.619  -7.307  1.00 91.14 11  B 1 
ATOM 1293 C CG  . GLU B 2 11  ? -4.137  23.707  -8.236  1.00 88.02 11  B 1 
ATOM 1294 C CD  . GLU B 2 11  ? -4.472  23.405  -9.695  1.00 91.67 11  B 1 
ATOM 1295 O OE1 . GLU B 2 11  ? -3.549  23.505  -10.526 1.00 85.88 11  B 1 
ATOM 1296 O OE2 . GLU B 2 11  ? -5.616  23.014  -10.003 1.00 87.43 11  B 1 
ATOM 1297 N N   . THR B 2 12  ? -4.959  26.007  -5.188  1.00 94.10 12  B 1 
ATOM 1298 C CA  . THR B 2 12  ? -4.417  27.278  -4.698  1.00 94.03 12  B 1 
ATOM 1299 C C   . THR B 2 12  ? -3.689  27.085  -3.366  1.00 94.00 12  B 1 
ATOM 1300 O O   . THR B 2 12  ? -2.565  27.533  -3.217  1.00 93.26 12  B 1 
ATOM 1301 C CB  . THR B 2 12  ? -5.524  28.330  -4.548  1.00 93.92 12  B 1 
ATOM 1302 O OG1 . THR B 2 12  ? -6.181  28.517  -5.777  1.00 90.14 12  B 1 
ATOM 1303 C CG2 . THR B 2 12  ? -4.990  29.683  -4.113  1.00 89.62 12  B 1 
ATOM 1304 N N   . GLN B 2 13  ? -4.278  26.348  -2.433  1.00 93.20 13  B 1 
ATOM 1305 C CA  . GLN B 2 13  ? -3.626  26.017  -1.157  1.00 92.06 13  B 1 
ATOM 1306 C C   . GLN B 2 13  ? -2.298  25.284  -1.374  1.00 91.90 13  B 1 
ATOM 1307 O O   . GLN B 2 13  ? -1.302  25.608  -0.726  1.00 90.81 13  B 1 
ATOM 1308 C CB  . GLN B 2 13  ? -4.564  25.165  -0.305  1.00 91.06 13  B 1 
ATOM 1309 C CG  . GLN B 2 13  ? -5.713  25.984  0.300   1.00 81.98 13  B 1 
ATOM 1310 C CD  . GLN B 2 13  ? -6.764  25.116  1.011   1.00 76.82 13  B 1 
ATOM 1311 O OE1 . GLN B 2 13  ? -6.828  23.911  0.869   1.00 70.33 13  B 1 
ATOM 1312 N NE2 . GLN B 2 13  ? -7.623  25.720  1.791   1.00 66.41 13  B 1 
ATOM 1313 N N   . ARG B 2 14  ? -2.239  24.316  -2.315  1.00 92.01 14  B 1 
ATOM 1314 C CA  . ARG B 2 14  ? -1.003  23.591  -2.632  1.00 90.72 14  B 1 
ATOM 1315 C C   . ARG B 2 14  ? 0.041   24.455  -3.324  1.00 91.49 14  B 1 
ATOM 1316 O O   . ARG B 2 14  ? 1.215   24.291  -3.038  1.00 90.20 14  B 1 
ATOM 1317 C CB  . ARG B 2 14  ? -1.303  22.361  -3.493  1.00 88.65 14  B 1 
ATOM 1318 C CG  . ARG B 2 14  ? -1.917  21.232  -2.663  1.00 80.78 14  B 1 
ATOM 1319 C CD  . ARG B 2 14  ? -2.129  20.031  -3.585  1.00 77.21 14  B 1 
ATOM 1320 N NE  . ARG B 2 14  ? -2.691  18.882  -2.869  1.00 69.73 14  B 1 
ATOM 1321 C CZ  . ARG B 2 14  ? -2.823  17.659  -3.343  1.00 63.84 14  B 1 
ATOM 1322 N NH1 . ARG B 2 14  ? -2.413  17.349  -4.551  1.00 59.52 14  B 1 
ATOM 1323 N NH2 . ARG B 2 14  ? -3.357  16.723  -2.623  1.00 55.76 14  B 1 
ATOM 1324 N N   . LEU B 2 15  ? -0.362  25.360  -4.209  1.00 91.80 15  B 1 
ATOM 1325 C CA  . LEU B 2 15  ? 0.558   26.298  -4.863  1.00 92.06 15  B 1 
ATOM 1326 C C   . LEU B 2 15  ? 1.264   27.199  -3.851  1.00 92.61 15  B 1 
ATOM 1327 O O   . LEU B 2 15  ? 2.459   27.430  -3.976  1.00 91.29 15  B 1 
ATOM 1328 C CB  . LEU B 2 15  ? -0.216  27.159  -5.876  1.00 91.38 15  B 1 
ATOM 1329 C CG  . LEU B 2 15  ? -0.525  26.456  -7.208  1.00 88.50 15  B 1 
ATOM 1330 C CD1 . LEU B 2 15  ? -1.542  27.288  -7.986  1.00 84.63 15  B 1 
ATOM 1331 C CD2 . LEU B 2 15  ? 0.727   26.307  -8.065  1.00 84.14 15  B 1 
ATOM 1332 N N   . LEU B 2 16  ? 0.533   27.662  -2.833  1.00 92.96 16  B 1 
ATOM 1333 C CA  . LEU B 2 16  ? 1.077   28.512  -1.779  1.00 92.74 16  B 1 
ATOM 1334 C C   . LEU B 2 16  ? 1.924   27.716  -0.770  1.00 92.80 16  B 1 
ATOM 1335 O O   . LEU B 2 16  ? 2.949   28.201  -0.319  1.00 91.36 16  B 1 
ATOM 1336 C CB  . LEU B 2 16  ? -0.086  29.242  -1.081  1.00 92.14 16  B 1 
ATOM 1337 C CG  . LEU B 2 16  ? -0.874  30.221  -1.987  1.00 89.37 16  B 1 
ATOM 1338 C CD1 . LEU B 2 16  ? -2.081  30.751  -1.228  1.00 84.78 16  B 1 
ATOM 1339 C CD2 . LEU B 2 16  ? -0.027  31.391  -2.455  1.00 83.89 16  B 1 
ATOM 1340 N N   . ALA B 2 17  ? 1.516   26.484  -0.434  1.00 92.90 17  B 1 
ATOM 1341 C CA  . ALA B 2 17  ? 2.216   25.643  0.533   1.00 92.57 17  B 1 
ATOM 1342 C C   . ALA B 2 17  ? 3.461   24.945  -0.039  1.00 92.00 17  B 1 
ATOM 1343 O O   . ALA B 2 17  ? 4.417   24.680  0.688   1.00 89.36 17  B 1 
ATOM 1344 C CB  . ALA B 2 17  ? 1.224   24.617  1.081   1.00 91.34 17  B 1 
ATOM 1345 N N   . GLU B 2 18  ? 3.461   24.623  -1.339  1.00 90.88 18  B 1 
ATOM 1346 C CA  . GLU B 2 18  ? 4.526   23.890  -2.035  1.00 89.44 18  B 1 
ATOM 1347 C C   . GLU B 2 18  ? 5.031   24.675  -3.254  1.00 90.01 18  B 1 
ATOM 1348 O O   . GLU B 2 18  ? 4.796   24.266  -4.407  1.00 87.40 18  B 1 
ATOM 1349 C CB  . GLU B 2 18  ? 4.043   22.491  -2.442  1.00 86.45 18  B 1 
ATOM 1350 C CG  . GLU B 2 18  ? 3.693   21.549  -1.283  1.00 78.21 18  B 1 
ATOM 1351 C CD  . GLU B 2 18  ? 3.277   20.164  -1.810  1.00 72.76 18  B 1 
ATOM 1352 O OE1 . GLU B 2 18  ? 2.640   19.400  -1.059  1.00 66.42 18  B 1 
ATOM 1353 O OE2 . GLU B 2 18  ? 3.591   19.843  -2.990  1.00 66.55 18  B 1 
ATOM 1354 N N   . PRO B 2 19  ? 5.728   25.805  -3.047  1.00 90.43 19  B 1 
ATOM 1355 C CA  . PRO B 2 19  ? 6.263   26.598  -4.139  1.00 90.22 19  B 1 
ATOM 1356 C C   . PRO B 2 19  ? 7.312   25.814  -4.939  1.00 91.23 19  B 1 
ATOM 1357 O O   . PRO B 2 19  ? 8.033   24.958  -4.414  1.00 88.92 19  B 1 
ATOM 1358 C CB  . PRO B 2 19  ? 6.840   27.859  -3.487  1.00 87.53 19  B 1 
ATOM 1359 C CG  . PRO B 2 19  ? 7.212   27.393  -2.080  1.00 83.94 19  B 1 
ATOM 1360 C CD  . PRO B 2 19  ? 6.118   26.369  -1.759  1.00 87.15 19  B 1 
ATOM 1361 N N   . VAL B 2 20  ? 7.401   26.116  -6.230  1.00 90.39 20  B 1 
ATOM 1362 C CA  . VAL B 2 20  ? 8.425   25.560  -7.118  1.00 90.51 20  B 1 
ATOM 1363 C C   . VAL B 2 20  ? 9.537   26.602  -7.277  1.00 91.78 20  B 1 
ATOM 1364 O O   . VAL B 2 20  ? 9.222   27.754  -7.579  1.00 90.39 20  B 1 
ATOM 1365 C CB  . VAL B 2 20  ? 7.830   25.172  -8.481  1.00 88.57 20  B 1 
ATOM 1366 C CG1 . VAL B 2 20  ? 8.893   24.597  -9.417  1.00 81.77 20  B 1 
ATOM 1367 C CG2 . VAL B 2 20  ? 6.732   24.115  -8.311  1.00 81.94 20  B 1 
ATOM 1368 N N   . PRO B 2 21  ? 10.821  26.230  -7.112  1.00 90.19 21  B 1 
ATOM 1369 C CA  . PRO B 2 21  ? 11.926  27.154  -7.349  1.00 89.34 21  B 1 
ATOM 1370 C C   . PRO B 2 21  ? 11.831  27.802  -8.732  1.00 90.41 21  B 1 
ATOM 1371 O O   . PRO B 2 21  ? 11.608  27.121  -9.730  1.00 88.08 21  B 1 
ATOM 1372 C CB  . PRO B 2 21  ? 13.196  26.317  -7.182  1.00 86.77 21  B 1 
ATOM 1373 C CG  . PRO B 2 21  ? 12.764  25.204  -6.222  1.00 82.85 21  B 1 
ATOM 1374 C CD  . PRO B 2 21  ? 11.317  24.950  -6.638  1.00 86.48 21  B 1 
ATOM 1375 N N   . GLY B 2 22  ? 11.992  29.129  -8.787  1.00 92.08 22  B 1 
ATOM 1376 C CA  . GLY B 2 22  ? 11.908  29.898  -10.030 1.00 92.88 22  B 1 
ATOM 1377 C C   . GLY B 2 22  ? 10.493  30.141  -10.565 1.00 94.52 22  B 1 
ATOM 1378 O O   . GLY B 2 22  ? 10.354  30.735  -11.634 1.00 93.12 22  B 1 
ATOM 1379 N N   . ILE B 2 23  ? 9.437   29.717  -9.850  1.00 95.23 23  B 1 
ATOM 1380 C CA  . ILE B 2 23  ? 8.046   29.970  -10.229 1.00 95.49 23  B 1 
ATOM 1381 C C   . ILE B 2 23  ? 7.284   30.515  -9.020  1.00 95.34 23  B 1 
ATOM 1382 O O   . ILE B 2 23  ? 7.209   29.862  -7.981  1.00 93.94 23  B 1 
ATOM 1383 C CB  . ILE B 2 23  ? 7.369   28.705  -10.804 1.00 94.75 23  B 1 
ATOM 1384 C CG1 . ILE B 2 23  ? 8.100   28.237  -12.090 1.00 91.85 23  B 1 
ATOM 1385 C CG2 . ILE B 2 23  ? 5.874   28.963  -11.089 1.00 91.43 23  B 1 
ATOM 1386 C CD1 . ILE B 2 23  ? 7.544   26.962  -12.725 1.00 86.71 23  B 1 
ATOM 1387 N N   . LYS B 2 24  ? 6.669   31.683  -9.182  1.00 96.14 24  B 1 
ATOM 1388 C CA  . LYS B 2 24  ? 5.732   32.272  -8.226  1.00 95.77 24  B 1 
ATOM 1389 C C   . LYS B 2 24  ? 4.361   32.385  -8.883  1.00 96.36 24  B 1 
ATOM 1390 O O   . LYS B 2 24  ? 4.266   32.840  -10.012 1.00 95.39 24  B 1 
ATOM 1391 C CB  . LYS B 2 24  ? 6.276   33.630  -7.760  1.00 93.84 24  B 1 
ATOM 1392 C CG  . LYS B 2 24  ? 5.610   34.114  -6.473  1.00 81.98 24  B 1 
ATOM 1393 C CD  . LYS B 2 24  ? 6.044   35.545  -6.093  1.00 76.72 24  B 1 
ATOM 1394 C CE  . LYS B 2 24  ? 5.500   35.876  -4.717  1.00 65.16 24  B 1 
ATOM 1395 N NZ  . LYS B 2 24  ? 5.197   37.313  -4.506  1.00 56.34 24  B 1 
ATOM 1396 N N   . ALA B 2 25  ? 3.307   31.971  -8.203  1.00 96.19 25  B 1 
ATOM 1397 C CA  . ALA B 2 25  ? 1.931   32.109  -8.660  1.00 95.99 25  B 1 
ATOM 1398 C C   . ALA B 2 25  ? 1.048   32.481  -7.466  1.00 95.74 25  B 1 
ATOM 1399 O O   . ALA B 2 25  ? 0.932   31.698  -6.521  1.00 94.17 25  B 1 
ATOM 1400 C CB  . ALA B 2 25  ? 1.473   30.807  -9.325  1.00 95.36 25  B 1 
ATOM 1401 N N   . GLU B 2 26  ? 0.442   33.658  -7.511  1.00 96.15 26  B 1 
ATOM 1402 C CA  . GLU B 2 26  ? -0.402  34.195  -6.439  1.00 95.63 26  B 1 
ATOM 1403 C C   . GLU B 2 26  ? -1.801  34.485  -6.977  1.00 96.20 26  B 1 
ATOM 1404 O O   . GLU B 2 26  ? -1.929  35.074  -8.057  1.00 95.24 26  B 1 
ATOM 1405 C CB  . GLU B 2 26  ? 0.246   35.441  -5.825  1.00 93.30 26  B 1 
ATOM 1406 C CG  . GLU B 2 26  ? 1.473   35.046  -4.996  1.00 83.34 26  B 1 
ATOM 1407 C CD  . GLU B 2 26  ? 2.290   36.221  -4.453  1.00 79.27 26  B 1 
ATOM 1408 O OE1 . GLU B 2 26  ? 2.894   36.069  -3.372  1.00 72.31 26  B 1 
ATOM 1409 O OE2 . GLU B 2 26  ? 2.534   37.212  -5.176  1.00 71.78 26  B 1 
ATOM 1410 N N   . PRO B 2 27  ? -2.874  34.071  -6.290  1.00 95.97 27  B 1 
ATOM 1411 C CA  . PRO B 2 27  ? -4.223  34.420  -6.683  1.00 95.89 27  B 1 
ATOM 1412 C C   . PRO B 2 27  ? -4.438  35.933  -6.532  1.00 95.95 27  B 1 
ATOM 1413 O O   . PRO B 2 27  ? -3.932  36.543  -5.585  1.00 94.48 27  B 1 
ATOM 1414 C CB  . PRO B 2 27  ? -5.138  33.616  -5.773  1.00 94.57 27  B 1 
ATOM 1415 C CG  . PRO B 2 27  ? -4.305  33.456  -4.495  1.00 91.59 27  B 1 
ATOM 1416 C CD  . PRO B 2 27  ? -2.875  33.361  -5.019  1.00 94.50 27  B 1 
ATOM 1417 N N   . ASP B 2 28  ? -5.214  36.509  -7.438  1.00 96.21 28  B 1 
ATOM 1418 C CA  . ASP B 2 28  ? -5.661  37.892  -7.327  1.00 95.93 28  B 1 
ATOM 1419 C C   . ASP B 2 28  ? -6.601  38.064  -6.120  1.00 95.53 28  B 1 
ATOM 1420 O O   . ASP B 2 28  ? -7.457  37.215  -5.850  1.00 93.77 28  B 1 
ATOM 1421 C CB  . ASP B 2 28  ? -6.340  38.318  -8.626  1.00 95.65 28  B 1 
ATOM 1422 C CG  . ASP B 2 28  ? -6.690  39.798  -8.624  1.00 94.25 28  B 1 
ATOM 1423 O OD1 . ASP B 2 28  ? -7.837  40.113  -8.233  1.00 87.24 28  B 1 
ATOM 1424 O OD2 . ASP B 2 28  ? -5.818  40.602  -8.996  1.00 87.39 28  B 1 
ATOM 1425 N N   . GLU B 2 29  ? -6.453  39.175  -5.395  1.00 94.22 29  B 1 
ATOM 1426 C CA  . GLU B 2 29  ? -7.240  39.435  -4.182  1.00 93.48 29  B 1 
ATOM 1427 C C   . GLU B 2 29  ? -8.744  39.576  -4.466  1.00 93.05 29  B 1 
ATOM 1428 O O   . GLU B 2 29  ? -9.578  39.206  -3.652  1.00 88.64 29  B 1 
ATOM 1429 C CB  . GLU B 2 29  ? -6.728  40.709  -3.499  1.00 91.51 29  B 1 
ATOM 1430 C CG  . GLU B 2 29  ? -5.289  40.582  -2.975  1.00 80.51 29  B 1 
ATOM 1431 C CD  . GLU B 2 29  ? -4.825  41.821  -2.192  1.00 70.97 29  B 1 
ATOM 1432 O OE1 . GLU B 2 29  ? -3.736  41.728  -1.562  1.00 63.26 29  B 1 
ATOM 1433 O OE2 . GLU B 2 29  ? -5.538  42.848  -2.202  1.00 63.77 29  B 1 
ATOM 1434 N N   . SER B 2 30  ? -9.077  40.097  -5.653  1.00 93.38 30  B 1 
ATOM 1435 C CA  . SER B 2 30  ? -10.453 40.347  -6.072  1.00 93.20 30  B 1 
ATOM 1436 C C   . SER B 2 30  ? -11.071 39.188  -6.855  1.00 93.58 30  B 1 
ATOM 1437 O O   . SER B 2 30  ? -12.291 39.005  -6.845  1.00 89.82 30  B 1 
ATOM 1438 C CB  . SER B 2 30  ? -10.500 41.647  -6.884  1.00 91.63 30  B 1 
ATOM 1439 O OG  . SER B 2 30  ? -9.954  41.488  -8.179  1.00 81.07 30  B 1 
ATOM 1440 N N   . ASN B 2 31  ? -10.239 38.375  -7.530  1.00 93.43 31  B 1 
ATOM 1441 C CA  . ASN B 2 31  ? -10.689 37.285  -8.384  1.00 94.13 31  B 1 
ATOM 1442 C C   . ASN B 2 31  ? -9.825  36.036  -8.219  1.00 94.50 31  B 1 
ATOM 1443 O O   . ASN B 2 31  ? -8.818  35.843  -8.908  1.00 93.06 31  B 1 
ATOM 1444 C CB  . ASN B 2 31  ? -10.728 37.791  -9.834  1.00 92.53 31  B 1 
ATOM 1445 C CG  . ASN B 2 31  ? -11.302 36.768  -10.795 1.00 92.00 31  B 1 
ATOM 1446 O OD1 . ASN B 2 31  ? -11.665 35.644  -10.465 1.00 87.76 31  B 1 
ATOM 1447 N ND2 . ASN B 2 31  ? -11.409 37.139  -12.052 1.00 85.72 31  B 1 
ATOM 1448 N N   . ALA B 2 32  ? -10.292 35.109  -7.408  1.00 94.41 32  B 1 
ATOM 1449 C CA  . ALA B 2 32  ? -9.601  33.848  -7.131  1.00 93.93 32  B 1 
ATOM 1450 C C   . ALA B 2 32  ? -9.445  32.893  -8.342  1.00 94.80 32  B 1 
ATOM 1451 O O   . ALA B 2 32  ? -8.848  31.820  -8.203  1.00 93.04 32  B 1 
ATOM 1452 C CB  . ALA B 2 32  ? -10.332 33.167  -5.973  1.00 91.91 32  B 1 
ATOM 1453 N N   . ARG B 2 33  ? -9.973  33.237  -9.524  1.00 95.66 33  B 1 
ATOM 1454 C CA  . ARG B 2 33  ? -9.711  32.552  -10.802 1.00 96.12 33  B 1 
ATOM 1455 C C   . ARG B 2 33  ? -8.565  33.179  -11.592 1.00 96.89 33  B 1 
ATOM 1456 O O   . ARG B 2 33  ? -8.108  32.576  -12.557 1.00 95.86 33  B 1 
ATOM 1457 C CB  . ARG B 2 33  ? -10.981 32.498  -11.657 1.00 95.52 33  B 1 
ATOM 1458 C CG  . ARG B 2 33  ? -12.063 31.597  -11.072 1.00 93.64 33  B 1 
ATOM 1459 C CD  . ARG B 2 33  ? -13.301 31.605  -11.990 1.00 91.68 33  B 1 
ATOM 1460 N NE  . ARG B 2 33  ? -14.316 30.615  -11.605 1.00 88.58 33  B 1 
ATOM 1461 C CZ  . ARG B 2 33  ? -14.391 29.360  -12.021 1.00 88.38 33  B 1 
ATOM 1462 N NH1 . ARG B 2 33  ? -13.495 28.827  -12.802 1.00 78.08 33  B 1 
ATOM 1463 N NH2 . ARG B 2 33  ? -15.391 28.605  -11.656 1.00 82.89 33  B 1 
ATOM 1464 N N   . TYR B 2 34  ? -8.113  34.359  -11.210 1.00 97.19 34  B 1 
ATOM 1465 C CA  . TYR B 2 34  ? -6.994  35.062  -11.822 1.00 97.37 34  B 1 
ATOM 1466 C C   . TYR B 2 34  ? -5.752  34.923  -10.943 1.00 97.31 34  B 1 
ATOM 1467 O O   . TYR B 2 34  ? -5.844  34.997  -9.724  1.00 96.50 34  B 1 
ATOM 1468 C CB  . TYR B 2 34  ? -7.395  36.525  -12.059 1.00 96.72 34  B 1 
ATOM 1469 C CG  . TYR B 2 34  ? -6.433  37.287  -12.930 1.00 92.70 34  B 1 
ATOM 1470 C CD1 . TYR B 2 34  ? -5.312  37.928  -12.372 1.00 86.02 34  B 1 
ATOM 1471 C CD2 . TYR B 2 34  ? -6.668  37.385  -14.319 1.00 85.36 34  B 1 
ATOM 1472 C CE1 . TYR B 2 34  ? -4.430  38.660  -13.173 1.00 81.99 34  B 1 
ATOM 1473 C CE2 . TYR B 2 34  ? -5.793  38.115  -15.131 1.00 80.39 34  B 1 
ATOM 1474 C CZ  . TYR B 2 34  ? -4.677  38.759  -14.563 1.00 81.54 34  B 1 
ATOM 1475 O OH  . TYR B 2 34  ? -3.819  39.491  -15.342 1.00 81.04 34  B 1 
ATOM 1476 N N   . PHE B 2 35  ? -4.600  34.680  -11.559 1.00 97.39 35  B 1 
ATOM 1477 C CA  . PHE B 2 35  ? -3.331  34.517  -10.878 1.00 97.30 35  B 1 
ATOM 1478 C C   . PHE B 2 35  ? -2.274  35.421  -11.503 1.00 97.57 35  B 1 
ATOM 1479 O O   . PHE B 2 35  ? -2.092  35.427  -12.719 1.00 96.91 35  B 1 
ATOM 1480 C CB  . PHE B 2 35  ? -2.867  33.051  -10.918 1.00 97.00 35  B 1 
ATOM 1481 C CG  . PHE B 2 35  ? -3.700  32.092  -10.090 1.00 96.83 35  B 1 
ATOM 1482 C CD1 . PHE B 2 35  ? -3.202  31.584  -8.871  1.00 93.90 35  B 1 
ATOM 1483 C CD2 . PHE B 2 35  ? -4.980  31.698  -10.520 1.00 93.98 35  B 1 
ATOM 1484 C CE1 . PHE B 2 35  ? -3.974  30.719  -8.092  1.00 93.22 35  B 1 
ATOM 1485 C CE2 . PHE B 2 35  ? -5.767  30.840  -9.738  1.00 93.18 35  B 1 
ATOM 1486 C CZ  . PHE B 2 35  ? -5.264  30.350  -8.524  1.00 94.76 35  B 1 
ATOM 1487 N N   . HIS B 2 36  ? -1.539  36.139  -10.658 1.00 97.39 36  B 1 
ATOM 1488 C CA  . HIS B 2 36  ? -0.305  36.830  -11.017 1.00 97.10 36  B 1 
ATOM 1489 C C   . HIS B 2 36  ? 0.850   35.840  -10.924 1.00 97.17 36  B 1 
ATOM 1490 O O   . HIS B 2 36  ? 1.076   35.217  -9.890  1.00 96.11 36  B 1 
ATOM 1491 C CB  . HIS B 2 36  ? -0.100  38.027  -10.089 1.00 96.69 36  B 1 
ATOM 1492 C CG  . HIS B 2 36  ? -1.220  39.019  -10.196 1.00 95.43 36  B 1 
ATOM 1493 N ND1 . HIS B 2 36  ? -1.410  39.936  -11.228 1.00 85.65 36  B 1 
ATOM 1494 C CD2 . HIS B 2 36  ? -2.284  39.126  -9.330  1.00 85.48 36  B 1 
ATOM 1495 C CE1 . HIS B 2 36  ? -2.555  40.570  -10.968 1.00 87.37 36  B 1 
ATOM 1496 N NE2 . HIS B 2 36  ? -3.109  40.106  -9.840  1.00 88.49 36  B 1 
ATOM 1497 N N   . VAL B 2 37  ? 1.576   35.663  -12.032 1.00 97.58 37  B 1 
ATOM 1498 C CA  . VAL B 2 37  ? 2.641   34.671  -12.165 1.00 97.64 37  B 1 
ATOM 1499 C C   . VAL B 2 37  ? 3.961   35.362  -12.490 1.00 97.61 37  B 1 
ATOM 1500 O O   . VAL B 2 37  ? 4.009   36.271  -13.313 1.00 96.95 37  B 1 
ATOM 1501 C CB  . VAL B 2 37  ? 2.280   33.615  -13.221 1.00 97.07 37  B 1 
ATOM 1502 C CG1 . VAL B 2 37  ? 3.395   32.588  -13.400 1.00 94.46 37  B 1 
ATOM 1503 C CG2 . VAL B 2 37  ? 1.000   32.858  -12.838 1.00 94.58 37  B 1 
ATOM 1504 N N   . VAL B 2 38  ? 5.042   34.896  -11.879 1.00 97.40 38  B 1 
ATOM 1505 C CA  . VAL B 2 38  ? 6.415   35.232  -12.251 1.00 97.23 38  B 1 
ATOM 1506 C C   . VAL B 2 38  ? 7.186   33.935  -12.474 1.00 97.20 38  B 1 
ATOM 1507 O O   . VAL B 2 38  ? 7.167   33.046  -11.621 1.00 96.27 38  B 1 
ATOM 1508 C CB  . VAL B 2 38  ? 7.103   36.121  -11.199 1.00 96.24 38  B 1 
ATOM 1509 C CG1 . VAL B 2 38  ? 8.490   36.570  -11.677 1.00 91.44 38  B 1 
ATOM 1510 C CG2 . VAL B 2 38  ? 6.283   37.388  -10.904 1.00 90.88 38  B 1 
ATOM 1511 N N   . ILE B 2 39  ? 7.855   33.836  -13.627 1.00 97.19 39  B 1 
ATOM 1512 C CA  . ILE B 2 39  ? 8.694   32.693  -14.001 1.00 97.05 39  B 1 
ATOM 1513 C C   . ILE B 2 39  ? 10.119  33.198  -14.236 1.00 96.93 39  B 1 
ATOM 1514 O O   . ILE B 2 39  ? 10.323  34.149  -14.997 1.00 96.09 39  B 1 
ATOM 1515 C CB  . ILE B 2 39  ? 8.122   31.974  -15.252 1.00 95.81 39  B 1 
ATOM 1516 C CG1 . ILE B 2 39  ? 6.714   31.396  -14.943 1.00 86.02 39  B 1 
ATOM 1517 C CG2 . ILE B 2 39  ? 9.066   30.856  -15.719 1.00 83.92 39  B 1 
ATOM 1518 C CD1 . ILE B 2 39  ? 6.067   30.653  -16.123 1.00 85.56 39  B 1 
ATOM 1519 N N   . ALA B 2 40  ? 11.107  32.566  -13.611 1.00 96.59 40  B 1 
ATOM 1520 C CA  . ALA B 2 40  ? 12.512  32.806  -13.922 1.00 96.24 40  B 1 
ATOM 1521 C C   . ALA B 2 40  ? 12.879  32.148  -15.258 1.00 96.46 40  B 1 
ATOM 1522 O O   . ALA B 2 40  ? 12.436  31.040  -15.553 1.00 95.58 40  B 1 
ATOM 1523 C CB  . ALA B 2 40  ? 13.380  32.277  -12.772 1.00 95.04 40  B 1 
ATOM 1524 N N   . GLY B 2 41  ? 13.703  32.827  -16.063 1.00 95.98 41  B 1 
ATOM 1525 C CA  . GLY B 2 41  ? 14.263  32.237  -17.280 1.00 95.78 41  B 1 
ATOM 1526 C C   . GLY B 2 41  ? 15.097  30.995  -16.940 1.00 95.63 41  B 1 
ATOM 1527 O O   . GLY B 2 41  ? 15.829  31.012  -15.949 1.00 94.32 41  B 1 
ATOM 1528 N N   . PRO B 2 42  ? 14.991  29.907  -17.721 1.00 95.58 42  B 1 
ATOM 1529 C CA  . PRO B 2 42  ? 15.723  28.685  -17.439 1.00 94.96 42  B 1 
ATOM 1530 C C   . PRO B 2 42  ? 17.231  28.869  -17.628 1.00 94.45 42  B 1 
ATOM 1531 O O   . PRO B 2 42  ? 17.668  29.645  -18.478 1.00 92.93 42  B 1 
ATOM 1532 C CB  . PRO B 2 42  ? 15.141  27.630  -18.379 1.00 93.95 42  B 1 
ATOM 1533 C CG  . PRO B 2 42  ? 14.591  28.445  -19.547 1.00 91.74 42  B 1 
ATOM 1534 C CD  . PRO B 2 42  ? 14.164  29.762  -18.903 1.00 94.66 42  B 1 
ATOM 1535 N N   . GLN B 2 43  ? 18.011  28.118  -16.850 1.00 93.34 43  B 1 
ATOM 1536 C CA  . GLN B 2 43  ? 19.473  28.096  -16.975 1.00 92.07 43  B 1 
ATOM 1537 C C   . GLN B 2 43  ? 19.907  27.621  -18.368 1.00 92.11 43  B 1 
ATOM 1538 O O   . GLN B 2 43  ? 19.202  26.862  -19.026 1.00 90.02 43  B 1 
ATOM 1539 C CB  . GLN B 2 43  ? 20.078  27.200  -15.883 1.00 89.35 43  B 1 
ATOM 1540 C CG  . GLN B 2 43  ? 19.938  27.812  -14.483 1.00 80.24 43  B 1 
ATOM 1541 C CD  . GLN B 2 43  ? 20.566  26.952  -13.381 1.00 74.25 43  B 1 
ATOM 1542 O OE1 . GLN B 2 43  ? 20.839  25.779  -13.532 1.00 66.59 43  B 1 
ATOM 1543 N NE2 . GLN B 2 43  ? 20.795  27.509  -12.217 1.00 62.99 43  B 1 
ATOM 1544 N N   . ASP B 2 44  ? 21.082  28.068  -18.803 1.00 91.66 44  B 1 
ATOM 1545 C CA  . ASP B 2 44  ? 21.668  27.814  -20.127 1.00 91.48 44  B 1 
ATOM 1546 C C   . ASP B 2 44  ? 20.763  28.210  -21.308 1.00 92.57 44  B 1 
ATOM 1547 O O   . ASP B 2 44  ? 20.873  27.663  -22.406 1.00 89.99 44  B 1 
ATOM 1548 C CB  . ASP B 2 44  ? 22.155  26.367  -20.273 1.00 89.27 44  B 1 
ATOM 1549 C CG  . ASP B 2 44  ? 22.917  25.793  -19.092 1.00 83.18 44  B 1 
ATOM 1550 O OD1 . ASP B 2 44  ? 23.767  26.517  -18.519 1.00 76.96 44  B 1 
ATOM 1551 O OD2 . ASP B 2 44  ? 22.655  24.600  -18.803 1.00 75.11 44  B 1 
ATOM 1552 N N   . SER B 2 45  ? 19.839  29.153  -21.093 1.00 93.52 45  B 1 
ATOM 1553 C CA  . SER B 2 45  ? 18.998  29.712  -22.144 1.00 94.52 45  B 1 
ATOM 1554 C C   . SER B 2 45  ? 19.294  31.204  -22.355 1.00 95.38 45  B 1 
ATOM 1555 O O   . SER B 2 45  ? 19.821  31.864  -21.460 1.00 94.53 45  B 1 
ATOM 1556 C CB  . SER B 2 45  ? 17.518  29.468  -21.803 1.00 94.24 45  B 1 
ATOM 1557 O OG  . SER B 2 45  ? 17.049  30.421  -20.872 1.00 92.68 45  B 1 
ATOM 1558 N N   . PRO B 2 46  ? 18.913  31.777  -23.496 1.00 95.92 46  B 1 
ATOM 1559 C CA  . PRO B 2 46  ? 19.032  33.221  -23.680 1.00 96.02 46  B 1 
ATOM 1560 C C   . PRO B 2 46  ? 18.132  34.040  -22.742 1.00 96.43 46  B 1 
ATOM 1561 O O   . PRO B 2 46  ? 18.279  35.256  -22.670 1.00 95.19 46  B 1 
ATOM 1562 C CB  . PRO B 2 46  ? 18.696  33.458  -25.157 1.00 94.96 46  B 1 
ATOM 1563 C CG  . PRO B 2 46  ? 17.780  32.295  -25.513 1.00 92.33 46  B 1 
ATOM 1564 C CD  . PRO B 2 46  ? 18.353  31.144  -24.678 1.00 95.37 46  B 1 
ATOM 1565 N N   . PHE B 2 47  ? 17.238  33.386  -22.004 1.00 96.73 47  B 1 
ATOM 1566 C CA  . PHE B 2 47  ? 16.325  33.983  -21.030 1.00 96.81 47  B 1 
ATOM 1567 C C   . PHE B 2 47  ? 16.853  33.903  -19.588 1.00 96.83 47  B 1 
ATOM 1568 O O   . PHE B 2 47  ? 16.199  34.401  -18.677 1.00 95.68 47  B 1 
ATOM 1569 C CB  . PHE B 2 47  ? 14.955  33.313  -21.165 1.00 96.83 47  B 1 
ATOM 1570 C CG  . PHE B 2 47  ? 14.462  33.197  -22.593 1.00 96.95 47  B 1 
ATOM 1571 C CD1 . PHE B 2 47  ? 14.047  34.344  -23.298 1.00 94.68 47  B 1 
ATOM 1572 C CD2 . PHE B 2 47  ? 14.473  31.957  -23.256 1.00 94.58 47  B 1 
ATOM 1573 C CE1 . PHE B 2 47  ? 13.657  34.250  -24.640 1.00 93.94 47  B 1 
ATOM 1574 C CE2 . PHE B 2 47  ? 14.079  31.856  -24.595 1.00 93.72 47  B 1 
ATOM 1575 C CZ  . PHE B 2 47  ? 13.676  33.002  -25.293 1.00 95.35 47  B 1 
ATOM 1576 N N   . GLU B 2 48  ? 18.022  33.288  -19.366 1.00 95.86 48  B 1 
ATOM 1577 C CA  . GLU B 2 48  ? 18.644  33.170  -18.049 1.00 95.58 48  B 1 
ATOM 1578 C C   . GLU B 2 48  ? 18.854  34.545  -17.402 1.00 95.49 48  B 1 
ATOM 1579 O O   . GLU B 2 48  ? 19.206  35.527  -18.057 1.00 93.53 48  B 1 
ATOM 1580 C CB  . GLU B 2 48  ? 19.960  32.392  -18.165 1.00 94.05 48  B 1 
ATOM 1581 C CG  . GLU B 2 48  ? 20.590  32.110  -16.793 1.00 91.78 48  B 1 
ATOM 1582 C CD  . GLU B 2 48  ? 21.828  31.203  -16.852 1.00 89.44 48  B 1 
ATOM 1583 O OE1 . GLU B 2 48  ? 22.372  30.913  -15.762 1.00 83.01 48  B 1 
ATOM 1584 O OE2 . GLU B 2 48  ? 22.234  30.794  -17.969 1.00 82.77 48  B 1 
ATOM 1585 N N   . GLY B 2 49  ? 18.597  34.629  -16.096 1.00 95.10 49  B 1 
ATOM 1586 C CA  . GLY B 2 49  ? 18.627  35.868  -15.320 1.00 94.97 49  B 1 
ATOM 1587 C C   . GLY B 2 49  ? 17.401  36.766  -15.496 1.00 95.80 49  B 1 
ATOM 1588 O O   . GLY B 2 49  ? 17.211  37.694  -14.712 1.00 93.79 49  B 1 
ATOM 1589 N N   . GLY B 2 50  ? 16.541  36.485  -16.480 1.00 95.73 50  B 1 
ATOM 1590 C CA  . GLY B 2 50  ? 15.284  37.201  -16.664 1.00 96.07 50  B 1 
ATOM 1591 C C   . GLY B 2 50  ? 14.186  36.727  -15.715 1.00 96.42 50  B 1 
ATOM 1592 O O   . GLY B 2 50  ? 14.098  35.548  -15.372 1.00 95.30 50  B 1 
ATOM 1593 N N   . THR B 2 51  ? 13.306  37.657  -15.346 1.00 97.05 51  B 1 
ATOM 1594 C CA  . THR B 2 51  ? 12.063  37.368  -14.625 1.00 97.07 51  B 1 
ATOM 1595 C C   . THR B 2 51  ? 10.871  37.810  -15.467 1.00 97.34 51  B 1 
ATOM 1596 O O   . THR B 2 51  ? 10.695  38.991  -15.769 1.00 95.95 51  B 1 
ATOM 1597 C CB  . THR B 2 51  ? 12.022  38.022  -13.236 1.00 95.47 51  B 1 
ATOM 1598 O OG1 . THR B 2 51  ? 12.386  39.373  -13.289 1.00 86.34 51  B 1 
ATOM 1599 C CG2 . THR B 2 51  ? 12.965  37.331  -12.260 1.00 82.92 51  B 1 
ATOM 1600 N N   . PHE B 2 52  ? 10.042  36.852  -15.874 1.00 97.19 52  B 1 
ATOM 1601 C CA  . PHE B 2 52  ? 8.935   37.071  -16.792 1.00 97.20 52  B 1 
ATOM 1602 C C   . PHE B 2 52  ? 7.615   37.071  -16.034 1.00 97.39 52  B 1 
ATOM 1603 O O   . PHE B 2 52  ? 7.270   36.087  -15.377 1.00 96.74 52  B 1 
ATOM 1604 C CB  . PHE B 2 52  ? 8.957   36.014  -17.900 1.00 97.16 52  B 1 
ATOM 1605 C CG  . PHE B 2 52  ? 10.222  36.045  -18.731 1.00 97.32 52  B 1 
ATOM 1606 C CD1 . PHE B 2 52  ? 10.295  36.843  -19.890 1.00 95.74 52  B 1 
ATOM 1607 C CD2 . PHE B 2 52  ? 11.363  35.331  -18.321 1.00 95.83 52  B 1 
ATOM 1608 C CE1 . PHE B 2 52  ? 11.483  36.927  -20.622 1.00 95.40 52  B 1 
ATOM 1609 C CE2 . PHE B 2 52  ? 12.558  35.418  -19.041 1.00 95.32 52  B 1 
ATOM 1610 C CZ  . PHE B 2 52  ? 12.620  36.222  -20.194 1.00 96.24 52  B 1 
ATOM 1611 N N   . LYS B 2 53  ? 6.855   38.165  -16.135 1.00 97.28 53  B 1 
ATOM 1612 C CA  . LYS B 2 53  ? 5.500   38.259  -15.593 1.00 97.30 53  B 1 
ATOM 1613 C C   . LYS B 2 53  ? 4.504   37.645  -16.575 1.00 97.46 53  B 1 
ATOM 1614 O O   . LYS B 2 53  ? 4.579   37.905  -17.779 1.00 96.74 53  B 1 
ATOM 1615 C CB  . LYS B 2 53  ? 5.143   39.718  -15.257 1.00 96.67 53  B 1 
ATOM 1616 C CG  . LYS B 2 53  ? 6.025   40.253  -14.114 1.00 90.97 53  B 1 
ATOM 1617 C CD  . LYS B 2 53  ? 5.741   41.732  -13.790 1.00 85.38 53  B 1 
ATOM 1618 C CE  . LYS B 2 53  ? 6.671   42.176  -12.658 1.00 74.35 53  B 1 
ATOM 1619 N NZ  . LYS B 2 53  ? 6.637   43.636  -12.409 1.00 64.51 53  B 1 
ATOM 1620 N N   . LEU B 2 54  ? 3.588   36.836  -16.060 1.00 97.61 54  B 1 
ATOM 1621 C CA  . LEU B 2 54  ? 2.473   36.271  -16.799 1.00 97.78 54  B 1 
ATOM 1622 C C   . LEU B 2 54  ? 1.172   36.505  -16.045 1.00 97.74 54  B 1 
ATOM 1623 O O   . LEU B 2 54  ? 1.155   36.669  -14.823 1.00 96.90 54  B 1 
ATOM 1624 C CB  . LEU B 2 54  ? 2.663   34.755  -17.068 1.00 97.48 54  B 1 
ATOM 1625 C CG  . LEU B 2 54  ? 3.936   34.351  -17.847 1.00 96.07 54  B 1 
ATOM 1626 C CD1 . LEU B 2 54  ? 5.133   34.128  -16.918 1.00 90.71 54  B 1 
ATOM 1627 C CD2 . LEU B 2 54  ? 3.701   33.036  -18.576 1.00 90.12 54  B 1 
ATOM 1628 N N   . GLU B 2 55  ? 0.063   36.474  -16.769 1.00 97.71 55  B 1 
ATOM 1629 C CA  . GLU B 2 55  ? -1.274  36.317  -16.203 1.00 97.42 55  B 1 
ATOM 1630 C C   . GLU B 2 55  ? -1.784  34.906  -16.494 1.00 97.72 55  B 1 
ATOM 1631 O O   . GLU B 2 55  ? -1.553  34.350  -17.573 1.00 96.79 55  B 1 
ATOM 1632 C CB  . GLU B 2 55  ? -2.223  37.408  -16.719 1.00 95.63 55  B 1 
ATOM 1633 C CG  . GLU B 2 55  ? -2.469  37.333  -18.232 1.00 80.96 55  B 1 
ATOM 1634 C CD  . GLU B 2 55  ? -3.380  38.433  -18.783 1.00 78.86 55  B 1 
ATOM 1635 O OE1 . GLU B 2 55  ? -3.997  38.202  -19.848 1.00 72.39 55  B 1 
ATOM 1636 O OE2 . GLU B 2 55  ? -3.389  39.557  -18.254 1.00 75.93 55  B 1 
ATOM 1637 N N   . LEU B 2 56  ? -2.519  34.319  -15.529 1.00 97.65 56  B 1 
ATOM 1638 C CA  . LEU B 2 56  ? -3.195  33.044  -15.695 1.00 97.64 56  B 1 
ATOM 1639 C C   . LEU B 2 56  ? -4.643  33.172  -15.234 1.00 97.66 56  B 1 
ATOM 1640 O O   . LEU B 2 56  ? -4.903  33.626  -14.123 1.00 96.68 56  B 1 
ATOM 1641 C CB  . LEU B 2 56  ? -2.396  31.947  -14.965 1.00 97.16 56  B 1 
ATOM 1642 C CG  . LEU B 2 56  ? -2.998  30.527  -15.062 1.00 96.77 56  B 1 
ATOM 1643 C CD1 . LEU B 2 56  ? -1.886  29.490  -14.906 1.00 92.69 56  B 1 
ATOM 1644 C CD2 . LEU B 2 56  ? -4.028  30.234  -13.964 1.00 91.88 56  B 1 
ATOM 1645 N N   . PHE B 2 57  ? -5.590  32.753  -16.078 1.00 97.53 57  B 1 
ATOM 1646 C CA  . PHE B 2 57  ? -7.015  32.765  -15.780 1.00 97.48 57  B 1 
ATOM 1647 C C   . PHE B 2 57  ? -7.613  31.362  -15.890 1.00 97.28 57  B 1 
ATOM 1648 O O   . PHE B 2 57  ? -7.436  30.673  -16.901 1.00 96.50 57  B 1 
ATOM 1649 C CB  . PHE B 2 57  ? -7.721  33.767  -16.697 1.00 96.78 57  B 1 
ATOM 1650 C CG  . PHE B 2 57  ? -9.220  33.837  -16.466 1.00 93.66 57  B 1 
ATOM 1651 C CD1 . PHE B 2 57  ? -10.109 33.237  -17.379 1.00 86.93 57  B 1 
ATOM 1652 C CD2 . PHE B 2 57  ? -9.725  34.471  -15.321 1.00 86.78 57  B 1 
ATOM 1653 C CE1 . PHE B 2 57  ? -11.495 33.283  -17.142 1.00 84.71 57  B 1 
ATOM 1654 C CE2 . PHE B 2 57  ? -11.104 34.519  -15.084 1.00 82.99 57  B 1 
ATOM 1655 C CZ  . PHE B 2 57  ? -11.995 33.927  -15.997 1.00 85.38 57  B 1 
ATOM 1656 N N   . LEU B 2 58  ? -8.346  30.939  -14.864 1.00 96.92 58  B 1 
ATOM 1657 C CA  . LEU B 2 58  ? -9.069  29.670  -14.827 1.00 96.57 58  B 1 
ATOM 1658 C C   . LEU B 2 58  ? -10.509 29.874  -15.338 1.00 96.39 58  B 1 
ATOM 1659 O O   . LEU B 2 58  ? -11.303 30.500  -14.622 1.00 95.20 58  B 1 
ATOM 1660 C CB  . LEU B 2 58  ? -9.068  29.096  -13.400 1.00 96.25 58  B 1 
ATOM 1661 C CG  . LEU B 2 58  ? -7.672  28.878  -12.776 1.00 95.53 58  B 1 
ATOM 1662 C CD1 . LEU B 2 58  ? -7.829  28.281  -11.385 1.00 93.24 58  B 1 
ATOM 1663 C CD2 . LEU B 2 58  ? -6.807  27.944  -13.623 1.00 93.04 58  B 1 
ATOM 1664 N N   . PRO B 2 59  ? -10.879 29.369  -16.534 1.00 96.19 59  B 1 
ATOM 1665 C CA  . PRO B 2 59  ? -12.243 29.473  -17.032 1.00 95.53 59  B 1 
ATOM 1666 C C   . PRO B 2 59  ? -13.232 28.693  -16.145 1.00 95.02 59  B 1 
ATOM 1667 O O   . PRO B 2 59  ? -12.829 27.948  -15.249 1.00 93.70 59  B 1 
ATOM 1668 C CB  . PRO B 2 59  ? -12.184 28.948  -18.469 1.00 94.81 59  B 1 
ATOM 1669 C CG  . PRO B 2 59  ? -11.047 27.928  -18.424 1.00 93.31 59  B 1 
ATOM 1670 C CD  . PRO B 2 59  ? -10.066 28.567  -17.445 1.00 95.59 59  B 1 
ATOM 1671 N N   . GLU B 2 60  ? -14.535 28.872  -16.386 1.00 94.48 60  B 1 
ATOM 1672 C CA  . GLU B 2 60  ? -15.566 28.233  -15.568 1.00 93.37 60  B 1 
ATOM 1673 C C   . GLU B 2 60  ? -15.509 26.704  -15.643 1.00 92.96 60  B 1 
ATOM 1674 O O   . GLU B 2 60  ? -15.642 26.027  -14.625 1.00 90.61 60  B 1 
ATOM 1675 C CB  . GLU B 2 60  ? -16.935 28.782  -15.994 1.00 91.98 60  B 1 
ATOM 1676 C CG  . GLU B 2 60  ? -18.045 28.307  -15.035 1.00 80.49 60  B 1 
ATOM 1677 C CD  . GLU B 2 60  ? -19.380 29.045  -15.237 1.00 72.91 60  B 1 
ATOM 1678 O OE1 . GLU B 2 60  ? -20.265 28.822  -14.383 1.00 65.40 60  B 1 
ATOM 1679 O OE2 . GLU B 2 60  ? -19.481 29.845  -16.189 1.00 64.06 60  B 1 
ATOM 1680 N N   . GLU B 2 61  ? -15.191 26.161  -16.817 1.00 90.75 61  B 1 
ATOM 1681 C CA  . GLU B 2 61  ? -15.058 24.733  -17.102 1.00 89.76 61  B 1 
ATOM 1682 C C   . GLU B 2 61  ? -13.764 24.102  -16.565 1.00 90.51 61  B 1 
ATOM 1683 O O   . GLU B 2 61  ? -13.546 22.900  -16.727 1.00 88.56 61  B 1 
ATOM 1684 C CB  . GLU B 2 61  ? -15.177 24.487  -18.612 1.00 87.97 61  B 1 
ATOM 1685 C CG  . GLU B 2 61  ? -16.388 25.143  -19.306 1.00 80.41 61  B 1 
ATOM 1686 C CD  . GLU B 2 61  ? -16.186 26.618  -19.696 1.00 71.73 61  B 1 
ATOM 1687 O OE1 . GLU B 2 61  ? -17.088 27.170  -20.357 1.00 63.51 61  B 1 
ATOM 1688 O OE2 . GLU B 2 61  ? -15.117 27.199  -19.364 1.00 63.23 61  B 1 
ATOM 1689 N N   . TYR B 2 62  ? -12.883 24.869  -15.925 1.00 90.68 62  B 1 
ATOM 1690 C CA  . TYR B 2 62  ? -11.676 24.313  -15.311 1.00 91.73 62  B 1 
ATOM 1691 C C   . TYR B 2 62  ? -12.041 23.305  -14.204 1.00 91.51 62  B 1 
ATOM 1692 O O   . TYR B 2 62  ? -12.862 23.619  -13.353 1.00 89.49 62  B 1 
ATOM 1693 C CB  . TYR B 2 62  ? -10.791 25.432  -14.771 1.00 92.15 62  B 1 
ATOM 1694 C CG  . TYR B 2 62  ? -9.463  24.953  -14.216 1.00 92.57 62  B 1 
ATOM 1695 C CD1 . TYR B 2 62  ? -9.295  24.720  -12.833 1.00 86.82 62  B 1 
ATOM 1696 C CD2 . TYR B 2 62  ? -8.391  24.696  -15.088 1.00 86.40 62  B 1 
ATOM 1697 C CE1 . TYR B 2 62  ? -8.070  24.245  -12.330 1.00 87.99 62  B 1 
ATOM 1698 C CE2 . TYR B 2 62  ? -7.164  24.221  -14.592 1.00 86.45 62  B 1 
ATOM 1699 C CZ  . TYR B 2 62  ? -7.007  23.991  -13.215 1.00 92.60 62  B 1 
ATOM 1700 O OH  . TYR B 2 62  ? -5.805  23.525  -12.746 1.00 91.89 62  B 1 
ATOM 1701 N N   . PRO B 2 63  ? -11.443 22.099  -14.159 1.00 90.22 63  B 1 
ATOM 1702 C CA  . PRO B 2 63  ? -10.264 21.636  -14.894 1.00 90.47 63  B 1 
ATOM 1703 C C   . PRO B 2 63  ? -10.543 20.902  -16.213 1.00 90.60 63  B 1 
ATOM 1704 O O   . PRO B 2 63  ? -9.634  20.294  -16.768 1.00 88.67 63  B 1 
ATOM 1705 C CB  . PRO B 2 63  ? -9.548  20.733  -13.892 1.00 89.80 63  B 1 
ATOM 1706 C CG  . PRO B 2 63  ? -10.721 20.046  -13.191 1.00 86.22 63  B 1 
ATOM 1707 C CD  . PRO B 2 63  ? -11.750 21.167  -13.089 1.00 88.11 63  B 1 
ATOM 1708 N N   . MET B 2 64  ? -11.783 20.900  -16.723 1.00 88.88 64  B 1 
ATOM 1709 C CA  . MET B 2 64  ? -12.080 20.221  -17.989 1.00 88.58 64  B 1 
ATOM 1710 C C   . MET B 2 64  ? -11.635 21.029  -19.215 1.00 89.13 64  B 1 
ATOM 1711 O O   . MET B 2 64  ? -11.306 20.442  -20.238 1.00 87.52 64  B 1 
ATOM 1712 C CB  . MET B 2 64  ? -13.576 19.863  -18.071 1.00 87.14 64  B 1 
ATOM 1713 C CG  . MET B 2 64  ? -14.015 18.903  -16.972 1.00 86.38 64  B 1 
ATOM 1714 S SD  . MET B 2 64  ? -13.166 17.294  -16.978 1.00 84.31 64  B 1 
ATOM 1715 C CE  . MET B 2 64  ? -13.874 16.580  -15.488 1.00 75.99 64  B 1 
ATOM 1716 N N   . ALA B 2 65  ? -11.556 22.337  -19.086 1.00 90.70 65  B 1 
ATOM 1717 C CA  . ALA B 2 65  ? -10.906 23.228  -20.037 1.00 90.73 65  B 1 
ATOM 1718 C C   . ALA B 2 65  ? -9.527  23.673  -19.518 1.00 92.02 65  B 1 
ATOM 1719 O O   . ALA B 2 65  ? -9.297  23.751  -18.309 1.00 91.62 65  B 1 
ATOM 1720 C CB  . ALA B 2 65  ? -11.831 24.407  -20.326 1.00 89.30 65  B 1 
ATOM 1721 N N   . ALA B 2 66  ? -8.621  23.984  -20.438 1.00 93.59 66  B 1 
ATOM 1722 C CA  . ALA B 2 66  ? -7.294  24.488  -20.115 1.00 94.18 66  B 1 
ATOM 1723 C C   . ALA B 2 66  ? -7.348  25.893  -19.489 1.00 95.14 66  B 1 
ATOM 1724 O O   . ALA B 2 66  ? -8.205  26.695  -19.861 1.00 94.74 66  B 1 
ATOM 1725 C CB  . ALA B 2 66  ? -6.434  24.482  -21.388 1.00 92.91 66  B 1 
ATOM 1726 N N   . PRO B 2 67  ? -6.413  26.237  -18.587 1.00 96.10 67  B 1 
ATOM 1727 C CA  . PRO B 2 67  ? -6.230  27.619  -18.179 1.00 96.32 67  B 1 
ATOM 1728 C C   . PRO B 2 67  ? -5.778  28.476  -19.361 1.00 96.70 67  B 1 
ATOM 1729 O O   . PRO B 2 67  ? -5.069  28.021  -20.261 1.00 95.75 67  B 1 
ATOM 1730 C CB  . PRO B 2 67  ? -5.190  27.574  -17.054 1.00 95.63 67  B 1 
ATOM 1731 C CG  . PRO B 2 67  ? -4.363  26.337  -17.388 1.00 93.25 67  B 1 
ATOM 1732 C CD  . PRO B 2 67  ? -5.381  25.387  -18.017 1.00 95.43 67  B 1 
ATOM 1733 N N   . LYS B 2 68  ? -6.164  29.741  -19.345 1.00 96.84 68  B 1 
ATOM 1734 C CA  . LYS B 2 68  ? -5.652  30.750  -20.274 1.00 96.96 68  B 1 
ATOM 1735 C C   . LYS B 2 68  ? -4.418  31.388  -19.649 1.00 97.39 68  B 1 
ATOM 1736 O O   . LYS B 2 68  ? -4.472  31.823  -18.511 1.00 96.52 68  B 1 
ATOM 1737 C CB  . LYS B 2 68  ? -6.738  31.793  -20.579 1.00 96.16 68  B 1 
ATOM 1738 C CG  . LYS B 2 68  ? -7.953  31.167  -21.295 1.00 91.72 68  B 1 
ATOM 1739 C CD  . LYS B 2 68  ? -9.032  32.217  -21.565 1.00 83.49 68  B 1 
ATOM 1740 C CE  . LYS B 2 68  ? -10.231 31.559  -22.241 1.00 75.60 68  B 1 
ATOM 1741 N NZ  . LYS B 2 68  ? -11.358 32.506  -22.438 1.00 66.01 68  B 1 
ATOM 1742 N N   . VAL B 2 69  ? -3.315  31.438  -20.390 1.00 97.22 69  B 1 
ATOM 1743 C CA  . VAL B 2 69  ? -2.049  32.011  -19.912 1.00 97.42 69  B 1 
ATOM 1744 C C   . VAL B 2 69  ? -1.468  32.933  -20.969 1.00 97.30 69  B 1 
ATOM 1745 O O   . VAL B 2 69  ? -1.521  32.620  -22.162 1.00 96.27 69  B 1 
ATOM 1746 C CB  . VAL B 2 69  ? -1.026  30.929  -19.503 1.00 96.79 69  B 1 
ATOM 1747 C CG1 . VAL B 2 69  ? 0.099   31.548  -18.668 1.00 91.02 69  B 1 
ATOM 1748 C CG2 . VAL B 2 69  ? -1.646  29.798  -18.675 1.00 91.49 69  B 1 
ATOM 1749 N N   . ARG B 2 70  ? -0.921  34.072  -20.545 1.00 97.50 70  B 1 
ATOM 1750 C CA  . ARG B 2 70  ? -0.324  35.084  -21.420 1.00 97.36 70  B 1 
ATOM 1751 C C   . ARG B 2 70  ? 0.898   35.707  -20.758 1.00 97.69 70  B 1 
ATOM 1752 O O   . ARG B 2 70  ? 0.860   36.019  -19.574 1.00 96.79 70  B 1 
ATOM 1753 C CB  . ARG B 2 70  ? -1.403  36.132  -21.741 1.00 95.42 70  B 1 
ATOM 1754 C CG  . ARG B 2 70  ? -0.931  37.233  -22.694 1.00 86.82 70  B 1 
ATOM 1755 C CD  . ARG B 2 70  ? -2.089  38.135  -23.129 1.00 85.94 70  B 1 
ATOM 1756 N NE  . ARG B 2 70  ? -2.615  38.943  -22.016 1.00 76.91 70  B 1 
ATOM 1757 C CZ  . ARG B 2 70  ? -2.507  40.244  -21.832 1.00 71.60 70  B 1 
ATOM 1758 N NH1 . ARG B 2 70  ? -1.855  41.015  -22.662 1.00 64.44 70  B 1 
ATOM 1759 N NH2 . ARG B 2 70  ? -3.058  40.800  -20.810 1.00 61.81 70  B 1 
ATOM 1760 N N   . PHE B 2 71  ? 1.971   35.928  -21.515 1.00 97.13 71  B 1 
ATOM 1761 C CA  . PHE B 2 71  ? 3.097   36.743  -21.061 1.00 97.16 71  B 1 
ATOM 1762 C C   . PHE B 2 71  ? 2.697   38.220  -20.994 1.00 97.08 71  B 1 
ATOM 1763 O O   . PHE B 2 71  ? 2.136   38.769  -21.941 1.00 95.97 71  B 1 
ATOM 1764 C CB  . PHE B 2 71  ? 4.308   36.545  -21.978 1.00 96.92 71  B 1 
ATOM 1765 C CG  . PHE B 2 71  ? 5.112   35.291  -21.684 1.00 97.10 71  B 1 
ATOM 1766 C CD1 . PHE B 2 71  ? 6.169   35.349  -20.759 1.00 94.03 71  B 1 
ATOM 1767 C CD2 . PHE B 2 71  ? 4.818   34.078  -22.323 1.00 94.09 71  B 1 
ATOM 1768 C CE1 . PHE B 2 71  ? 6.930   34.204  -20.482 1.00 93.96 71  B 1 
ATOM 1769 C CE2 . PHE B 2 71  ? 5.576   32.931  -22.047 1.00 93.62 71  B 1 
ATOM 1770 C CZ  . PHE B 2 71  ? 6.635   32.994  -21.124 1.00 95.96 71  B 1 
ATOM 1771 N N   . MET B 2 72  ? 3.015   38.857  -19.882 1.00 97.21 72  B 1 
ATOM 1772 C CA  . MET B 2 72  ? 2.904   40.304  -19.692 1.00 97.09 72  B 1 
ATOM 1773 C C   . MET B 2 72  ? 4.254   40.995  -19.931 1.00 97.02 72  B 1 
ATOM 1774 O O   . MET B 2 72  ? 4.300   42.122  -20.403 1.00 95.34 72  B 1 
ATOM 1775 C CB  . MET B 2 72  ? 2.399   40.596  -18.275 1.00 96.43 72  B 1 
ATOM 1776 C CG  . MET B 2 72  ? 1.044   39.945  -17.968 1.00 93.75 72  B 1 
ATOM 1777 S SD  . MET B 2 72  ? -0.292  40.438  -19.091 1.00 88.86 72  B 1 
ATOM 1778 C CE  . MET B 2 72  ? -0.619  42.103  -18.477 1.00 77.30 72  B 1 
ATOM 1779 N N   . THR B 2 73  ? 5.351   40.306  -19.636 1.00 96.38 73  B 1 
ATOM 1780 C CA  . THR B 2 73  ? 6.701   40.735  -20.003 1.00 96.25 73  B 1 
ATOM 1781 C C   . THR B 2 73  ? 6.960   40.410  -21.472 1.00 96.30 73  B 1 
ATOM 1782 O O   . THR B 2 73  ? 6.694   39.310  -21.936 1.00 95.51 73  B 1 
ATOM 1783 C CB  . THR B 2 73  ? 7.754   40.076  -19.117 1.00 95.75 73  B 1 
ATOM 1784 O OG1 . THR B 2 73  ? 7.488   40.349  -17.761 1.00 90.92 73  B 1 
ATOM 1785 C CG2 . THR B 2 73  ? 9.162   40.588  -19.397 1.00 90.07 73  B 1 
ATOM 1786 N N   . LYS B 2 74  ? 7.511   41.368  -22.209 1.00 96.31 74  B 1 
ATOM 1787 C CA  . LYS B 2 74  ? 7.885   41.190  -23.607 1.00 96.21 74  B 1 
ATOM 1788 C C   . LYS B 2 74  ? 9.031   40.181  -23.736 1.00 96.74 74  B 1 
ATOM 1789 O O   . LYS B 2 74  ? 10.022  40.283  -23.014 1.00 95.51 74  B 1 
ATOM 1790 C CB  . LYS B 2 74  ? 8.235   42.566  -24.195 1.00 95.08 74  B 1 
ATOM 1791 C CG  . LYS B 2 74  ? 8.212   42.579  -25.726 1.00 86.49 74  B 1 
ATOM 1792 C CD  . LYS B 2 74  ? 8.514   43.997  -26.216 1.00 78.72 74  B 1 
ATOM 1793 C CE  . LYS B 2 74  ? 8.459   44.097  -27.743 1.00 69.66 74  B 1 
ATOM 1794 N NZ  . LYS B 2 74  ? 8.862   45.435  -28.195 1.00 60.22 74  B 1 
ATOM 1795 N N   . ILE B 2 75  ? 8.896   39.230  -24.646 1.00 96.11 75  B 1 
ATOM 1796 C CA  . ILE B 2 75  ? 9.859   38.140  -24.846 1.00 96.32 75  B 1 
ATOM 1797 C C   . ILE B 2 75  ? 10.049  37.880  -26.344 1.00 96.29 75  B 1 
ATOM 1798 O O   . ILE B 2 75  ? 9.110   37.982  -27.125 1.00 95.07 75  B 1 
ATOM 1799 C CB  . ILE B 2 75  ? 9.405   36.884  -24.058 1.00 95.88 75  B 1 
ATOM 1800 C CG1 . ILE B 2 75  ? 10.484  35.789  -24.103 1.00 92.73 75  B 1 
ATOM 1801 C CG2 . ILE B 2 75  ? 8.041   36.348  -24.542 1.00 91.78 75  B 1 
ATOM 1802 C CD1 . ILE B 2 75  ? 10.217  34.611  -23.144 1.00 91.05 75  B 1 
ATOM 1803 N N   . TYR B 2 76  ? 11.279  37.557  -26.751 1.00 96.09 76  B 1 
ATOM 1804 C CA  . TYR B 2 76  ? 11.612  37.169  -28.118 1.00 96.04 76  B 1 
ATOM 1805 C C   . TYR B 2 76  ? 11.693  35.643  -28.205 1.00 96.06 76  B 1 
ATOM 1806 O O   . TYR B 2 76  ? 12.706  35.041  -27.844 1.00 94.97 76  B 1 
ATOM 1807 C CB  . TYR B 2 76  ? 12.910  37.865  -28.535 1.00 95.83 76  B 1 
ATOM 1808 C CG  . TYR B 2 76  ? 13.193  37.761  -30.019 1.00 95.93 76  B 1 
ATOM 1809 C CD1 . TYR B 2 76  ? 14.040  36.759  -30.513 1.00 93.00 76  B 1 
ATOM 1810 C CD2 . TYR B 2 76  ? 12.611  38.683  -30.904 1.00 93.14 76  B 1 
ATOM 1811 C CE1 . TYR B 2 76  ? 14.312  36.681  -31.892 1.00 92.83 76  B 1 
ATOM 1812 C CE2 . TYR B 2 76  ? 12.878  38.613  -32.279 1.00 92.61 76  B 1 
ATOM 1813 C CZ  . TYR B 2 76  ? 13.732  37.613  -32.770 1.00 94.42 76  B 1 
ATOM 1814 O OH  . TYR B 2 76  ? 13.996  37.545  -34.108 1.00 93.22 76  B 1 
ATOM 1815 N N   . HIS B 2 77  ? 10.608  35.017  -28.651 1.00 96.08 77  B 1 
ATOM 1816 C CA  . HIS B 2 77  ? 10.477  33.560  -28.698 1.00 95.84 77  B 1 
ATOM 1817 C C   . HIS B 2 77  ? 9.521   33.146  -29.831 1.00 95.67 77  B 1 
ATOM 1818 O O   . HIS B 2 77  ? 8.442   33.733  -29.941 1.00 94.38 77  B 1 
ATOM 1819 C CB  . HIS B 2 77  ? 9.960   33.076  -27.339 1.00 95.55 77  B 1 
ATOM 1820 C CG  . HIS B 2 77  ? 9.961   31.583  -27.194 1.00 95.78 77  B 1 
ATOM 1821 N ND1 . HIS B 2 77  ? 9.003   30.706  -27.660 1.00 89.72 77  B 1 
ATOM 1822 C CD2 . HIS B 2 77  ? 10.935  30.821  -26.588 1.00 89.43 77  B 1 
ATOM 1823 C CE1 . HIS B 2 77  ? 9.384   29.462  -27.334 1.00 90.37 77  B 1 
ATOM 1824 N NE2 . HIS B 2 77  ? 10.553  29.498  -26.686 1.00 91.52 77  B 1 
ATOM 1825 N N   . PRO B 2 78  ? 9.840   32.135  -30.662 1.00 95.44 78  B 1 
ATOM 1826 C CA  . PRO B 2 78  ? 9.032   31.798  -31.837 1.00 94.65 78  B 1 
ATOM 1827 C C   . PRO B 2 78  ? 7.607   31.326  -31.520 1.00 94.04 78  B 1 
ATOM 1828 O O   . PRO B 2 78  ? 6.711   31.470  -32.347 1.00 91.40 78  B 1 
ATOM 1829 C CB  . PRO B 2 78  ? 9.837   30.719  -32.578 1.00 93.75 78  B 1 
ATOM 1830 C CG  . PRO B 2 78  ? 10.735  30.113  -31.500 1.00 91.99 78  B 1 
ATOM 1831 C CD  . PRO B 2 78  ? 11.033  31.300  -30.591 1.00 94.73 78  B 1 
ATOM 1832 N N   . ASN B 2 79  ? 7.377   30.794  -30.310 1.00 94.73 79  B 1 
ATOM 1833 C CA  . ASN B 2 79  ? 6.074   30.291  -29.872 1.00 94.77 79  B 1 
ATOM 1834 C C   . ASN B 2 79  ? 5.311   31.268  -28.956 1.00 94.69 79  B 1 
ATOM 1835 O O   . ASN B 2 79  ? 4.319   30.879  -28.332 1.00 93.35 79  B 1 
ATOM 1836 C CB  . ASN B 2 79  ? 6.257   28.912  -29.220 1.00 94.76 79  B 1 
ATOM 1837 C CG  . ASN B 2 79  ? 7.075   27.955  -30.069 1.00 94.09 79  B 1 
ATOM 1838 O OD1 . ASN B 2 79  ? 8.169   27.565  -29.708 1.00 85.89 79  B 1 
ATOM 1839 N ND2 . ASN B 2 79  ? 6.585   27.570  -31.217 1.00 85.43 79  B 1 
ATOM 1840 N N   . VAL B 2 80  ? 5.755   32.517  -28.858 1.00 95.22 80  B 1 
ATOM 1841 C CA  . VAL B 2 80  ? 5.069   33.583  -28.115 1.00 95.20 80  B 1 
ATOM 1842 C C   . VAL B 2 80  ? 4.942   34.804  -29.024 1.00 94.52 80  B 1 
ATOM 1843 O O   . VAL B 2 80  ? 5.928   35.284  -29.563 1.00 92.84 80  B 1 
ATOM 1844 C CB  . VAL B 2 80  ? 5.801   33.953  -26.812 1.00 95.12 80  B 1 
ATOM 1845 C CG1 . VAL B 2 80  ? 5.007   34.997  -26.014 1.00 92.29 80  B 1 
ATOM 1846 C CG2 . VAL B 2 80  ? 6.005   32.730  -25.905 1.00 92.06 80  B 1 
ATOM 1847 N N   . ASP B 2 81  ? 3.723   35.313  -29.202 1.00 94.15 81  B 1 
ATOM 1848 C CA  . ASP B 2 81  ? 3.502   36.451  -30.091 1.00 93.34 81  B 1 
ATOM 1849 C C   . ASP B 2 81  ? 3.724   37.819  -29.417 1.00 93.85 81  B 1 
ATOM 1850 O O   . ASP B 2 81  ? 3.996   37.936  -28.221 1.00 92.40 81  B 1 
ATOM 1851 C CB  . ASP B 2 81  ? 2.134   36.314  -30.785 1.00 91.06 81  B 1 
ATOM 1852 C CG  . ASP B 2 81  ? 0.915   36.739  -29.962 1.00 89.44 81  B 1 
ATOM 1853 O OD1 . ASP B 2 81  ? 1.029   37.170  -28.797 1.00 84.42 81  B 1 
ATOM 1854 O OD2 . ASP B 2 81  ? -0.194  36.709  -30.539 1.00 84.45 81  B 1 
ATOM 1855 N N   . LYS B 2 82  ? 3.571   38.876  -30.210 1.00 92.65 82  B 1 
ATOM 1856 C CA  . LYS B 2 82  ? 3.747   40.276  -29.761 1.00 92.45 82  B 1 
ATOM 1857 C C   . LYS B 2 82  ? 2.746   40.706  -28.667 1.00 93.49 82  B 1 
ATOM 1858 O O   . LYS B 2 82  ? 3.004   41.691  -27.982 1.00 91.15 82  B 1 
ATOM 1859 C CB  . LYS B 2 82  ? 3.676   41.223  -30.970 1.00 90.30 82  B 1 
ATOM 1860 C CG  . LYS B 2 82  ? 4.868   40.992  -31.916 1.00 77.98 82  B 1 
ATOM 1861 C CD  . LYS B 2 82  ? 4.821   41.827  -33.210 1.00 71.71 82  B 1 
ATOM 1862 C CE  . LYS B 2 82  ? 6.034   41.366  -34.039 1.00 59.49 82  B 1 
ATOM 1863 N NZ  . LYS B 2 82  ? 6.042   41.796  -35.460 1.00 50.95 82  B 1 
ATOM 1864 N N   . LEU B 2 83  ? 1.637   39.980  -28.505 1.00 93.22 83  B 1 
ATOM 1865 C CA  . LEU B 2 83  ? 0.637   40.196  -27.455 1.00 93.65 83  B 1 
ATOM 1866 C C   . LEU B 2 83  ? 0.860   39.285  -26.234 1.00 94.43 83  B 1 
ATOM 1867 O O   . LEU B 2 83  ? 0.041   39.289  -25.320 1.00 92.86 83  B 1 
ATOM 1868 C CB  . LEU B 2 83  ? -0.774  40.022  -28.044 1.00 92.82 83  B 1 
ATOM 1869 C CG  . LEU B 2 83  ? -1.115  40.971  -29.212 1.00 89.18 83  B 1 
ATOM 1870 C CD1 . LEU B 2 83  ? -2.513  40.653  -29.741 1.00 83.77 83  B 1 
ATOM 1871 C CD2 . LEU B 2 83  ? -1.098  42.441  -28.792 1.00 82.95 83  B 1 
ATOM 1872 N N   . GLY B 2 84  ? 1.938   38.504  -26.217 1.00 94.60 84  B 1 
ATOM 1873 C CA  . GLY B 2 84  ? 2.256   37.565  -25.151 1.00 94.97 84  B 1 
ATOM 1874 C C   . GLY B 2 84  ? 1.452   36.267  -25.182 1.00 95.63 84  B 1 
ATOM 1875 O O   . GLY B 2 84  ? 1.544   35.487  -24.231 1.00 94.27 84  B 1 
ATOM 1876 N N   . ARG B 2 85  ? 0.665   36.003  -26.240 1.00 95.05 85  B 1 
ATOM 1877 C CA  . ARG B 2 85  ? -0.064  34.731  -26.368 1.00 94.52 85  B 1 
ATOM 1878 C C   . ARG B 2 85  ? 0.911   33.582  -26.574 1.00 94.78 85  B 1 
ATOM 1879 O O   . ARG B 2 85  ? 1.845   33.688  -27.360 1.00 93.72 85  B 1 
ATOM 1880 C CB  . ARG B 2 85  ? -1.086  34.788  -27.514 1.00 93.39 85  B 1 
ATOM 1881 C CG  . ARG B 2 85  ? -2.182  35.833  -27.259 1.00 89.64 85  B 1 
ATOM 1882 C CD  . ARG B 2 85  ? -3.199  35.874  -28.404 1.00 86.75 85  B 1 
ATOM 1883 N NE  . ARG B 2 85  ? -2.585  36.412  -29.630 1.00 79.68 85  B 1 
ATOM 1884 C CZ  . ARG B 2 85  ? -3.186  36.720  -30.773 1.00 74.66 85  B 1 
ATOM 1885 N NH1 . ARG B 2 85  ? -4.462  36.585  -30.938 1.00 68.30 85  B 1 
ATOM 1886 N NH2 . ARG B 2 85  ? -2.478  37.182  -31.756 1.00 67.13 85  B 1 
ATOM 1887 N N   . ILE B 2 86  ? 0.697   32.476  -25.874 1.00 95.27 86  B 1 
ATOM 1888 C CA  . ILE B 2 86  ? 1.583   31.319  -25.859 1.00 95.41 86  B 1 
ATOM 1889 C C   . ILE B 2 86  ? 0.987   30.228  -26.742 1.00 94.68 86  B 1 
ATOM 1890 O O   . ILE B 2 86  ? -0.153  29.801  -26.539 1.00 92.18 86  B 1 
ATOM 1891 C CB  . ILE B 2 86  ? 1.817   30.817  -24.420 1.00 95.30 86  B 1 
ATOM 1892 C CG1 . ILE B 2 86  ? 2.283   31.963  -23.491 1.00 93.40 86  B 1 
ATOM 1893 C CG2 . ILE B 2 86  ? 2.849   29.673  -24.423 1.00 92.82 86  B 1 
ATOM 1894 C CD1 . ILE B 2 86  ? 2.327   31.578  -22.004 1.00 92.48 86  B 1 
ATOM 1895 N N   . CYS B 2 87  ? 1.764   29.741  -27.697 1.00 93.76 87  B 1 
ATOM 1896 C CA  . CYS B 2 87  ? 1.411   28.597  -28.524 1.00 92.42 87  B 1 
ATOM 1897 C C   . CYS B 2 87  ? 2.048   27.340  -27.928 1.00 92.94 87  B 1 
ATOM 1898 O O   . CYS B 2 87  ? 3.237   27.090  -28.102 1.00 90.94 87  B 1 
ATOM 1899 C CB  . CYS B 2 87  ? 1.834   28.895  -29.961 1.00 89.03 87  B 1 
ATOM 1900 S SG  . CYS B 2 87  ? 0.637   28.252  -31.151 1.00 77.23 87  B 1 
ATOM 1901 N N   . LEU B 2 88  ? 1.256   26.566  -27.169 1.00 93.19 88  B 1 
ATOM 1902 C CA  . LEU B 2 88  ? 1.697   25.363  -26.471 1.00 93.55 88  B 1 
ATOM 1903 C C   . LEU B 2 88  ? 0.566   24.331  -26.501 1.00 93.48 88  B 1 
ATOM 1904 O O   . LEU B 2 88  ? -0.570  24.654  -26.159 1.00 91.71 88  B 1 
ATOM 1905 C CB  . LEU B 2 88  ? 2.107   25.751  -25.041 1.00 93.08 88  B 1 
ATOM 1906 C CG  . LEU B 2 88  ? 2.633   24.595  -24.169 1.00 92.66 88  B 1 
ATOM 1907 C CD1 . LEU B 2 88  ? 3.901   23.966  -24.750 1.00 89.13 88  B 1 
ATOM 1908 C CD2 . LEU B 2 88  ? 2.967   25.123  -22.777 1.00 88.57 88  B 1 
ATOM 1909 N N   . ASP B 2 89  ? 0.870   23.092  -26.899 1.00 92.17 89  B 1 
ATOM 1910 C CA  . ASP B 2 89  ? -0.137  22.050  -27.124 1.00 91.08 89  B 1 
ATOM 1911 C C   . ASP B 2 89  ? -0.988  21.727  -25.888 1.00 91.44 89  B 1 
ATOM 1912 O O   . ASP B 2 89  ? -2.206  21.542  -25.996 1.00 89.55 89  B 1 
ATOM 1913 C CB  . ASP B 2 89  ? 0.555   20.795  -27.705 1.00 88.66 89  B 1 
ATOM 1914 C CG  . ASP B 2 89  ? 1.480   20.042  -26.738 1.00 86.37 89  B 1 
ATOM 1915 O OD1 . ASP B 2 89  ? 1.922   20.631  -25.724 1.00 81.79 89  B 1 
ATOM 1916 O OD2 . ASP B 2 89  ? 1.710   18.847  -26.979 1.00 81.92 89  B 1 
ATOM 1917 N N   . ILE B 2 90  ? -0.390  21.752  -24.706 1.00 92.20 90  B 1 
ATOM 1918 C CA  . ILE B 2 90  ? -1.112  21.498  -23.451 1.00 92.09 90  B 1 
ATOM 1919 C C   . ILE B 2 90  ? -2.107  22.608  -23.069 1.00 92.25 90  B 1 
ATOM 1920 O O   . ILE B 2 90  ? -2.964  22.368  -22.226 1.00 90.96 90  B 1 
ATOM 1921 C CB  . ILE B 2 90  ? -0.157  21.216  -22.276 1.00 91.41 90  B 1 
ATOM 1922 C CG1 . ILE B 2 90  ? 0.712   22.441  -21.940 1.00 86.03 90  B 1 
ATOM 1923 C CG2 . ILE B 2 90  ? 0.694   19.972  -22.555 1.00 85.66 90  B 1 
ATOM 1924 C CD1 . ILE B 2 90  ? 1.278   22.392  -20.525 1.00 82.91 90  B 1 
ATOM 1925 N N   . LEU B 2 91  ? -2.012  23.787  -23.670 1.00 93.75 91  B 1 
ATOM 1926 C CA  . LEU B 2 91  ? -2.995  24.869  -23.509 1.00 93.62 91  B 1 
ATOM 1927 C C   . LEU B 2 91  ? -4.109  24.816  -24.564 1.00 92.85 91  B 1 
ATOM 1928 O O   . LEU B 2 91  ? -4.995  25.669  -24.573 1.00 90.19 91  B 1 
ATOM 1929 C CB  . LEU B 2 91  ? -2.275  26.228  -23.527 1.00 94.17 91  B 1 
ATOM 1930 C CG  . LEU B 2 91  ? -1.241  26.448  -22.407 1.00 94.07 91  B 1 
ATOM 1931 C CD1 . LEU B 2 91  ? -0.586  27.824  -22.575 1.00 91.84 91  B 1 
ATOM 1932 C CD2 . LEU B 2 91  ? -1.879  26.400  -21.018 1.00 91.58 91  B 1 
ATOM 1933 N N   . LYS B 2 92  ? -4.063  23.830  -25.471 1.00 91.68 92  B 1 
ATOM 1934 C CA  . LYS B 2 92  ? -4.970  23.631  -26.600 1.00 89.04 92  B 1 
ATOM 1935 C C   . LYS B 2 92  ? -5.530  22.196  -26.581 1.00 87.87 92  B 1 
ATOM 1936 O O   . LYS B 2 92  ? -6.163  21.793  -25.613 1.00 81.65 92  B 1 
ATOM 1937 C CB  . LYS B 2 92  ? -4.227  23.946  -27.919 1.00 85.95 92  B 1 
ATOM 1938 C CG  . LYS B 2 92  ? -3.618  25.348  -28.036 1.00 80.60 92  B 1 
ATOM 1939 C CD  . LYS B 2 92  ? -2.860  25.403  -29.367 1.00 75.46 92  B 1 
ATOM 1940 C CE  . LYS B 2 92  ? -1.997  26.636  -29.550 1.00 66.82 92  B 1 
ATOM 1941 N NZ  . LYS B 2 92  ? -1.094  26.454  -30.721 1.00 58.49 92  B 1 
ATOM 1942 N N   . ASP B 2 93  ? -5.260  21.418  -27.617 1.00 87.02 93  B 1 
ATOM 1943 C CA  . ASP B 2 93  ? -5.814  20.078  -27.861 1.00 85.43 93  B 1 
ATOM 1944 C C   . ASP B 2 93  ? -5.151  18.955  -27.045 1.00 86.30 93  B 1 
ATOM 1945 O O   . ASP B 2 93  ? -5.676  17.844  -26.977 1.00 82.41 93  B 1 
ATOM 1946 C CB  . ASP B 2 93  ? -5.704  19.783  -29.368 1.00 81.95 93  B 1 
ATOM 1947 C CG  . ASP B 2 93  ? -4.255  19.526  -29.783 1.00 74.88 93  B 1 
ATOM 1948 O OD1 . ASP B 2 93  ? -3.390  20.368  -29.464 1.00 65.17 93  B 1 
ATOM 1949 O OD2 . ASP B 2 93  ? -3.979  18.435  -30.332 1.00 67.48 93  B 1 
ATOM 1950 N N   . LYS B 2 94  ? -4.004  19.211  -26.403 1.00 87.40 94  B 1 
ATOM 1951 C CA  . LYS B 2 94  ? -3.322  18.258  -25.516 1.00 87.34 94  B 1 
ATOM 1952 C C   . LYS B 2 94  ? -3.555  18.534  -24.031 1.00 88.45 94  B 1 
ATOM 1953 O O   . LYS B 2 94  ? -2.853  17.944  -23.204 1.00 86.40 94  B 1 
ATOM 1954 C CB  . LYS B 2 94  ? -1.825  18.178  -25.857 1.00 85.81 94  B 1 
ATOM 1955 C CG  . LYS B 2 94  ? -1.521  17.802  -27.304 1.00 83.01 94  B 1 
ATOM 1956 C CD  . LYS B 2 94  ? -2.076  16.448  -27.726 1.00 76.65 94  B 1 
ATOM 1957 C CE  . LYS B 2 94  ? -1.661  16.155  -29.160 1.00 69.84 94  B 1 
ATOM 1958 N NZ  . LYS B 2 94  ? -2.804  16.147  -30.070 1.00 61.77 94  B 1 
ATOM 1959 N N   . TRP B 2 95  ? -4.524  19.367  -23.687 1.00 87.30 95  B 1 
ATOM 1960 C CA  . TRP B 2 95  ? -4.918  19.577  -22.300 1.00 89.49 95  B 1 
ATOM 1961 C C   . TRP B 2 95  ? -5.354  18.261  -21.640 1.00 89.67 95  B 1 
ATOM 1962 O O   . TRP B 2 95  ? -5.956  17.390  -22.268 1.00 87.33 95  B 1 
ATOM 1963 C CB  . TRP B 2 95  ? -6.022  20.627  -22.200 1.00 89.94 95  B 1 
ATOM 1964 C CG  . TRP B 2 95  ? -6.528  20.823  -20.799 1.00 91.63 95  B 1 
ATOM 1965 C CD1 . TRP B 2 95  ? -7.759  20.497  -20.360 1.00 89.96 95  B 1 
ATOM 1966 C CD2 . TRP B 2 95  ? -5.800  21.312  -19.621 1.00 91.75 95  B 1 
ATOM 1967 N NE1 . TRP B 2 95  ? -7.863  20.762  -18.999 1.00 90.62 95  B 1 
ATOM 1968 C CE2 . TRP B 2 95  ? -6.673  21.253  -18.511 1.00 91.48 95  B 1 
ATOM 1969 C CE3 . TRP B 2 95  ? -4.481  21.783  -19.400 1.00 91.64 95  B 1 
ATOM 1970 C CZ2 . TRP B 2 95  ? -6.261  21.647  -17.215 1.00 91.02 95  B 1 
ATOM 1971 C CZ3 . TRP B 2 95  ? -4.076  22.178  -18.115 1.00 90.26 95  B 1 
ATOM 1972 C CH2 . TRP B 2 95  ? -4.957  22.097  -17.037 1.00 89.61 95  B 1 
ATOM 1973 N N   . SER B 2 96  ? -5.054  18.141  -20.369 1.00 89.19 96  B 1 
ATOM 1974 C CA  . SER B 2 96  ? -5.564  17.075  -19.526 1.00 89.07 96  B 1 
ATOM 1975 C C   . SER B 2 96  ? -6.009  17.646  -18.181 1.00 89.81 96  B 1 
ATOM 1976 O O   . SER B 2 96  ? -5.241  18.384  -17.553 1.00 88.64 96  B 1 
ATOM 1977 C CB  . SER B 2 96  ? -4.487  16.015  -19.299 1.00 88.16 96  B 1 
ATOM 1978 O OG  . SER B 2 96  ? -4.909  15.124  -18.296 1.00 84.39 96  B 1 
ATOM 1979 N N   . PRO B 2 97  ? -7.186  17.265  -17.679 1.00 89.89 97  B 1 
ATOM 1980 C CA  . PRO B 2 97  ? -7.650  17.733  -16.373 1.00 88.77 97  B 1 
ATOM 1981 C C   . PRO B 2 97  ? -6.818  17.215  -15.189 1.00 89.66 97  B 1 
ATOM 1982 O O   . PRO B 2 97  ? -6.987  17.695  -14.068 1.00 87.44 97  B 1 
ATOM 1983 C CB  . PRO B 2 97  ? -9.116  17.289  -16.307 1.00 87.87 97  B 1 
ATOM 1984 C CG  . PRO B 2 97  ? -9.151  16.044  -17.184 1.00 86.73 97  B 1 
ATOM 1985 C CD  . PRO B 2 97  ? -8.169  16.384  -18.296 1.00 89.05 97  B 1 
ATOM 1986 N N   . ALA B 2 98  ? -5.901  16.275  -15.420 1.00 89.88 98  B 1 
ATOM 1987 C CA  . ALA B 2 98  ? -4.908  15.869  -14.429 1.00 88.25 98  B 1 
ATOM 1988 C C   . ALA B 2 98  ? -3.697  16.826  -14.326 1.00 89.33 98  B 1 
ATOM 1989 O O   . ALA B 2 98  ? -2.930  16.729  -13.371 1.00 87.34 98  B 1 
ATOM 1990 C CB  . ALA B 2 98  ? -4.445  14.441  -14.752 1.00 86.96 98  B 1 
ATOM 1991 N N   . LEU B 2 99  ? -3.528  17.738  -15.288 1.00 89.64 99  B 1 
ATOM 1992 C CA  . LEU B 2 99  ? -2.547  18.807  -15.191 1.00 89.32 99  B 1 
ATOM 1993 C C   . LEU B 2 99  ? -3.023  19.858  -14.177 1.00 89.70 99  B 1 
ATOM 1994 O O   . LEU B 2 99  ? -4.213  20.026  -13.932 1.00 88.87 99  B 1 
ATOM 1995 C CB  . LEU B 2 99  ? -2.263  19.426  -16.573 1.00 88.88 99  B 1 
ATOM 1996 C CG  . LEU B 2 99  ? -1.701  18.440  -17.616 1.00 87.87 99  B 1 
ATOM 1997 C CD1 . LEU B 2 99  ? -1.561  19.133  -18.973 1.00 82.76 99  B 1 
ATOM 1998 C CD2 . LEU B 2 99  ? -0.322  17.911  -17.226 1.00 81.80 99  B 1 
ATOM 1999 N N   . GLN B 2 100 ? -2.069  20.562  -13.590 1.00 92.41 100 B 1 
ATOM 2000 C CA  . GLN B 2 100 ? -2.286  21.590  -12.579 1.00 92.27 100 B 1 
ATOM 2001 C C   . GLN B 2 100 ? -1.601  22.885  -13.006 1.00 93.25 100 B 1 
ATOM 2002 O O   . GLN B 2 100 ? -0.708  22.853  -13.860 1.00 92.56 100 B 1 
ATOM 2003 C CB  . GLN B 2 100 ? -1.721  21.097  -11.233 1.00 89.49 100 B 1 
ATOM 2004 C CG  . GLN B 2 100 ? -2.411  19.827  -10.732 1.00 85.91 100 B 1 
ATOM 2005 C CD  . GLN B 2 100 ? -1.870  19.332  -9.381  1.00 85.00 100 B 1 
ATOM 2006 O OE1 . GLN B 2 100 ? -1.107  19.984  -8.695  1.00 76.46 100 B 1 
ATOM 2007 N NE2 . GLN B 2 100 ? -2.268  18.147  -8.971  1.00 74.54 100 B 1 
ATOM 2008 N N   . ILE B 2 101 ? -1.937  24.001  -12.379 1.00 94.76 101 B 1 
ATOM 2009 C CA  . ILE B 2 101 ? -1.257  25.292  -12.610 1.00 94.97 101 B 1 
ATOM 2010 C C   . ILE B 2 101 ? 0.264   25.114  -12.493 1.00 95.14 101 B 1 
ATOM 2011 O O   . ILE B 2 101 ? 1.001   25.492  -13.393 1.00 94.73 101 B 1 
ATOM 2012 C CB  . ILE B 2 101 ? -1.773  26.368  -11.637 1.00 94.83 101 B 1 
ATOM 2013 C CG1 . ILE B 2 101 ? -3.269  26.660  -11.888 1.00 93.30 101 B 1 
ATOM 2014 C CG2 . ILE B 2 101 ? -0.951  27.661  -11.777 1.00 93.50 101 B 1 
ATOM 2015 C CD1 . ILE B 2 101 ? -3.928  27.489  -10.780 1.00 90.28 101 B 1 
ATOM 2016 N N   . ARG B 2 102 ? 0.735   24.405  -11.464 1.00 94.61 102 B 1 
ATOM 2017 C CA  . ARG B 2 102 ? 2.154   24.077  -11.271 1.00 94.10 102 B 1 
ATOM 2018 C C   . ARG B 2 102 ? 2.776   23.405  -12.495 1.00 94.79 102 B 1 
ATOM 2019 O O   . ARG B 2 102 ? 3.845   23.809  -12.937 1.00 94.38 102 B 1 
ATOM 2020 C CB  . ARG B 2 102 ? 2.285   23.182  -10.033 1.00 92.82 102 B 1 
ATOM 2021 C CG  . ARG B 2 102 ? 3.748   22.827  -9.697  1.00 88.44 102 B 1 
ATOM 2022 C CD  . ARG B 2 102 ? 3.848   21.895  -8.485  1.00 86.65 102 B 1 
ATOM 2023 N NE  . ARG B 2 102 ? 3.187   20.601  -8.736  1.00 81.73 102 B 1 
ATOM 2024 C CZ  . ARG B 2 102 ? 3.677   19.565  -9.414  1.00 78.45 102 B 1 
ATOM 2025 N NH1 . ARG B 2 102 ? 4.887   19.549  -9.893  1.00 67.26 102 B 1 
ATOM 2026 N NH2 . ARG B 2 102 ? 2.938   18.522  -9.610  1.00 71.50 102 B 1 
ATOM 2027 N N   . THR B 2 103 ? 2.135   22.372  -13.063 1.00 93.80 103 B 1 
ATOM 2028 C CA  . THR B 2 103 ? 2.663   21.640  -14.226 1.00 93.51 103 B 1 
ATOM 2029 C C   . THR B 2 103 ? 2.539   22.436  -15.524 1.00 94.20 103 B 1 
ATOM 2030 O O   . THR B 2 103 ? 3.394   22.305  -16.386 1.00 93.74 103 B 1 
ATOM 2031 C CB  . THR B 2 103 ? 2.017   20.262  -14.402 1.00 92.32 103 B 1 
ATOM 2032 O OG1 . THR B 2 103 ? 0.615   20.334  -14.340 1.00 82.80 103 B 1 
ATOM 2033 C CG2 . THR B 2 103 ? 2.445   19.293  -13.295 1.00 81.25 103 B 1 
ATOM 2034 N N   . VAL B 2 104 ? 1.532   23.294  -15.653 1.00 95.43 104 B 1 
ATOM 2035 C CA  . VAL B 2 104 ? 1.404   24.229  -16.774 1.00 95.78 104 B 1 
ATOM 2036 C C   . VAL B 2 104 ? 2.548   25.247  -16.759 1.00 96.17 104 B 1 
ATOM 2037 O O   . VAL B 2 104 ? 3.228   25.400  -17.766 1.00 95.88 104 B 1 
ATOM 2038 C CB  . VAL B 2 104 ? 0.037   24.939  -16.749 1.00 95.48 104 B 1 
ATOM 2039 C CG1 . VAL B 2 104 ? -0.051  26.090  -17.756 1.00 92.95 104 B 1 
ATOM 2040 C CG2 . VAL B 2 104 ? -1.083  23.945  -17.084 1.00 93.35 104 B 1 
ATOM 2041 N N   . LEU B 2 105 ? 2.819   25.867  -15.623 1.00 96.30 105 B 1 
ATOM 2042 C CA  . LEU B 2 105 ? 3.884   26.863  -15.489 1.00 96.42 105 B 1 
ATOM 2043 C C   . LEU B 2 105 ? 5.276   26.249  -15.694 1.00 96.57 105 B 1 
ATOM 2044 O O   . LEU B 2 105 ? 6.078   26.814  -16.427 1.00 96.21 105 B 1 
ATOM 2045 C CB  . LEU B 2 105 ? 3.762   27.568  -14.133 1.00 96.52 105 B 1 
ATOM 2046 C CG  . LEU B 2 105 ? 2.473   28.390  -13.957 1.00 95.90 105 B 1 
ATOM 2047 C CD1 . LEU B 2 105 ? 2.471   29.026  -12.576 1.00 94.42 105 B 1 
ATOM 2048 C CD2 . LEU B 2 105 ? 2.314   29.483  -15.011 1.00 94.05 105 B 1 
ATOM 2049 N N   . LEU B 2 106 ? 5.525   25.057  -15.158 1.00 96.23 106 B 1 
ATOM 2050 C CA  . LEU B 2 106 ? 6.739   24.286  -15.452 1.00 95.98 106 B 1 
ATOM 2051 C C   . LEU B 2 106 ? 6.877   23.970  -16.948 1.00 96.02 106 B 1 
ATOM 2052 O O   . LEU B 2 106 ? 7.979   24.028  -17.483 1.00 95.43 106 B 1 
ATOM 2053 C CB  . LEU B 2 106 ? 6.716   22.970  -14.660 1.00 95.40 106 B 1 
ATOM 2054 C CG  . LEU B 2 106 ? 7.100   23.119  -13.179 1.00 92.65 106 B 1 
ATOM 2055 C CD1 . LEU B 2 106 ? 6.697   21.851  -12.431 1.00 89.26 106 B 1 
ATOM 2056 C CD2 . LEU B 2 106 ? 8.607   23.309  -13.015 1.00 89.36 106 B 1 
ATOM 2057 N N   . SER B 2 107 ? 5.777   23.662  -17.636 1.00 96.15 107 B 1 
ATOM 2058 C CA  . SER B 2 107 ? 5.791   23.383  -19.074 1.00 95.71 107 B 1 
ATOM 2059 C C   . SER B 2 107 ? 6.076   24.639  -19.900 1.00 95.86 107 B 1 
ATOM 2060 O O   . SER B 2 107 ? 6.801   24.564  -20.888 1.00 95.11 107 B 1 
ATOM 2061 C CB  . SER B 2 107 ? 4.468   22.764  -19.521 1.00 95.43 107 B 1 
ATOM 2062 O OG  . SER B 2 107 ? 4.206   21.559  -18.824 1.00 90.80 107 B 1 
ATOM 2063 N N   . ILE B 2 108 ? 5.555   25.799  -19.486 1.00 96.45 108 B 1 
ATOM 2064 C CA  . ILE B 2 108 ? 5.865   27.096  -20.110 1.00 96.49 108 B 1 
ATOM 2065 C C   . ILE B 2 108 ? 7.340   27.457  -19.890 1.00 96.29 108 B 1 
ATOM 2066 O O   . ILE B 2 108 ? 8.014   27.854  -20.831 1.00 95.79 108 B 1 
ATOM 2067 C CB  . ILE B 2 108 ? 4.911   28.192  -19.589 1.00 96.60 108 B 1 
ATOM 2068 C CG1 . ILE B 2 108 ? 3.471   27.913  -20.081 1.00 95.53 108 B 1 
ATOM 2069 C CG2 . ILE B 2 108 ? 5.362   29.594  -20.049 1.00 95.89 108 B 1 
ATOM 2070 C CD1 . ILE B 2 108 ? 2.408   28.721  -19.330 1.00 93.15 108 B 1 
ATOM 2071 N N   . GLN B 2 109 ? 7.858   27.264  -18.684 1.00 96.16 109 B 1 
ATOM 2072 C CA  . GLN B 2 109 ? 9.272   27.475  -18.394 1.00 95.89 109 B 1 
ATOM 2073 C C   . GLN B 2 109 ? 10.164  26.564  -19.253 1.00 95.46 109 B 1 
ATOM 2074 O O   . GLN B 2 109 ? 11.125  27.032  -19.853 1.00 94.42 109 B 1 
ATOM 2075 C CB  . GLN B 2 109 ? 9.503   27.259  -16.892 1.00 95.32 109 B 1 
ATOM 2076 C CG  . GLN B 2 109 ? 10.868  27.792  -16.431 1.00 92.86 109 B 1 
ATOM 2077 C CD  . GLN B 2 109 ? 11.112  27.544  -14.935 1.00 92.49 109 B 1 
ATOM 2078 O OE1 . GLN B 2 109 ? 10.617  26.596  -14.351 1.00 84.78 109 B 1 
ATOM 2079 N NE2 . GLN B 2 109 ? 11.890  28.374  -14.284 1.00 83.22 109 B 1 
ATOM 2080 N N   . ALA B 2 110 ? 9.809   25.283  -19.390 1.00 95.46 110 B 1 
ATOM 2081 C CA  . ALA B 2 110 ? 10.518  24.347  -20.252 1.00 94.52 110 B 1 
ATOM 2082 C C   . ALA B 2 110 ? 10.439  24.713  -21.742 1.00 94.32 110 B 1 
ATOM 2083 O O   . ALA B 2 110 ? 11.409  24.506  -22.466 1.00 92.78 110 B 1 
ATOM 2084 C CB  . ALA B 2 110 ? 9.969   22.942  -19.999 1.00 93.73 110 B 1 
ATOM 2085 N N   . LEU B 2 111 ? 9.317   25.290  -22.205 1.00 95.53 111 B 1 
ATOM 2086 C CA  . LEU B 2 111 ? 9.183   25.804  -23.573 1.00 95.23 111 B 1 
ATOM 2087 C C   . LEU B 2 111 ? 10.226  26.885  -23.868 1.00 95.02 111 B 1 
ATOM 2088 O O   . LEU B 2 111 ? 10.744  26.928  -24.979 1.00 94.06 111 B 1 
ATOM 2089 C CB  . LEU B 2 111 ? 7.745   26.319  -23.782 1.00 95.07 111 B 1 
ATOM 2090 C CG  . LEU B 2 111 ? 7.486   26.963  -25.161 1.00 94.31 111 B 1 
ATOM 2091 C CD1 . LEU B 2 111 ? 7.609   25.945  -26.288 1.00 91.48 111 B 1 
ATOM 2092 C CD2 . LEU B 2 111 ? 6.096   27.581  -25.199 1.00 90.84 111 B 1 
ATOM 2093 N N   . LEU B 2 112 ? 10.581  27.732  -22.889 1.00 95.62 112 B 1 
ATOM 2094 C CA  . LEU B 2 112 ? 11.622  28.741  -23.066 1.00 95.47 112 B 1 
ATOM 2095 C C   . LEU B 2 112 ? 13.000  28.109  -23.344 1.00 94.70 112 B 1 
ATOM 2096 O O   . LEU B 2 112 ? 13.772  28.662  -24.119 1.00 93.01 112 B 1 
ATOM 2097 C CB  . LEU B 2 112 ? 11.693  29.668  -21.831 1.00 95.61 112 B 1 
ATOM 2098 C CG  . LEU B 2 112 ? 10.402  30.427  -21.481 1.00 95.20 112 B 1 
ATOM 2099 C CD1 . LEU B 2 112 ? 10.680  31.412  -20.345 1.00 93.19 112 B 1 
ATOM 2100 C CD2 . LEU B 2 112 ? 9.838   31.214  -22.659 1.00 92.86 112 B 1 
ATOM 2101 N N   . SER B 2 113 ? 13.285  26.928  -22.776 1.00 93.80 113 B 1 
ATOM 2102 C CA  . SER B 2 113 ? 14.522  26.189  -23.053 1.00 92.25 113 B 1 
ATOM 2103 C C   . SER B 2 113 ? 14.452  25.280  -24.283 1.00 91.76 113 B 1 
ATOM 2104 O O   . SER B 2 113 ? 15.481  24.744  -24.698 1.00 88.04 113 B 1 
ATOM 2105 C CB  . SER B 2 113 ? 14.954  25.381  -21.824 1.00 89.93 113 B 1 
ATOM 2106 O OG  . SER B 2 113 ? 14.034  24.350  -21.505 1.00 77.89 113 B 1 
ATOM 2107 N N   . ALA B 2 114 ? 13.261  25.086  -24.876 1.00 92.14 114 B 1 
ATOM 2108 C CA  . ALA B 2 114 ? 13.039  24.228  -26.029 1.00 91.10 114 B 1 
ATOM 2109 C C   . ALA B 2 114 ? 12.082  24.889  -27.045 1.00 92.03 114 B 1 
ATOM 2110 O O   . ALA B 2 114 ? 10.959  24.410  -27.247 1.00 89.63 114 B 1 
ATOM 2111 C CB  . ALA B 2 114 ? 12.556  22.859  -25.531 1.00 88.77 114 B 1 
ATOM 2112 N N   . PRO B 2 115 ? 12.490  26.008  -27.676 1.00 92.60 115 B 1 
ATOM 2113 C CA  . PRO B 2 115 ? 11.685  26.671  -28.692 1.00 92.66 115 B 1 
ATOM 2114 C C   . PRO B 2 115 ? 11.445  25.759  -29.894 1.00 92.68 115 B 1 
ATOM 2115 O O   . PRO B 2 115 ? 12.321  24.988  -30.298 1.00 90.33 115 B 1 
ATOM 2116 C CB  . PRO B 2 115 ? 12.462  27.936  -29.066 1.00 91.47 115 B 1 
ATOM 2117 C CG  . PRO B 2 115 ? 13.914  27.588  -28.741 1.00 88.98 115 B 1 
ATOM 2118 C CD  . PRO B 2 115 ? 13.782  26.667  -27.532 1.00 91.90 115 B 1 
ATOM 2119 N N   . ASN B 2 116 ? 10.263  25.836  -30.487 1.00 90.86 116 B 1 
ATOM 2120 C CA  . ASN B 2 116 ? 9.893   25.117  -31.699 1.00 90.52 116 B 1 
ATOM 2121 C C   . ASN B 2 116 ? 9.611   26.118  -32.836 1.00 90.66 116 B 1 
ATOM 2122 O O   . ASN B 2 116 ? 8.466   26.552  -33.002 1.00 89.02 116 B 1 
ATOM 2123 C CB  . ASN B 2 116 ? 8.705   24.192  -31.408 1.00 89.52 116 B 1 
ATOM 2124 C CG  . ASN B 2 116 ? 8.241   23.463  -32.660 1.00 87.71 116 B 1 
ATOM 2125 O OD1 . ASN B 2 116 ? 9.002   23.162  -33.562 1.00 81.76 116 B 1 
ATOM 2126 N ND2 . ASN B 2 116 ? 6.969   23.165  -32.737 1.00 81.03 116 B 1 
ATOM 2127 N N   . PRO B 2 117 ? 10.624  26.478  -33.641 1.00 90.22 117 B 1 
ATOM 2128 C CA  . PRO B 2 117 ? 10.446  27.396  -34.758 1.00 90.01 117 B 1 
ATOM 2129 C C   . PRO B 2 117 ? 9.715   26.758  -35.950 1.00 89.56 117 B 1 
ATOM 2130 O O   . PRO B 2 117 ? 9.333   27.463  -36.881 1.00 85.27 117 B 1 
ATOM 2131 C CB  . PRO B 2 117 ? 11.862  27.850  -35.120 1.00 88.96 117 B 1 
ATOM 2132 C CG  . PRO B 2 117 ? 12.717  26.632  -34.772 1.00 87.40 117 B 1 
ATOM 2133 C CD  . PRO B 2 117 ? 12.023  26.079  -33.521 1.00 90.41 117 B 1 
ATOM 2134 N N   . ASP B 2 118 ? 9.499   25.426  -35.949 1.00 88.38 118 B 1 
ATOM 2135 C CA  . ASP B 2 118 ? 8.816   24.722  -37.040 1.00 86.70 118 B 1 
ATOM 2136 C C   . ASP B 2 118 ? 7.289   24.820  -36.995 1.00 86.17 118 B 1 
ATOM 2137 O O   . ASP B 2 118 ? 6.634   24.572  -38.013 1.00 81.23 118 B 1 
ATOM 2138 C CB  . ASP B 2 118 ? 9.251   23.248  -37.073 1.00 84.95 118 B 1 
ATOM 2139 C CG  . ASP B 2 118 ? 10.679  23.099  -37.553 1.00 80.90 118 B 1 
ATOM 2140 O OD1 . ASP B 2 118 ? 11.010  23.796  -38.546 1.00 75.03 118 B 1 
ATOM 2141 O OD2 . ASP B 2 118 ? 11.415  22.284  -36.978 1.00 74.69 118 B 1 
ATOM 2142 N N   . ASP B 2 119 ? 6.719   25.198  -35.862 1.00 84.16 119 B 1 
ATOM 2143 C CA  . ASP B 2 119 ? 5.283   25.412  -35.681 1.00 82.34 119 B 1 
ATOM 2144 C C   . ASP B 2 119 ? 5.067   26.751  -34.954 1.00 83.06 119 B 1 
ATOM 2145 O O   . ASP B 2 119 ? 4.756   26.797  -33.760 1.00 77.75 119 B 1 
ATOM 2146 C CB  . ASP B 2 119 ? 4.696   24.179  -34.972 1.00 78.82 119 B 1 
ATOM 2147 C CG  . ASP B 2 119 ? 3.174   24.084  -35.011 1.00 72.10 119 B 1 
ATOM 2148 O OD1 . ASP B 2 119 ? 2.509   24.949  -35.618 1.00 66.38 119 B 1 
ATOM 2149 O OD2 . ASP B 2 119 ? 2.684   23.081  -34.430 1.00 65.83 119 B 1 
ATOM 2150 N N   . PRO B 2 120 ? 5.337   27.876  -35.648 1.00 82.92 120 B 1 
ATOM 2151 C CA  . PRO B 2 120 ? 5.470   29.165  -34.998 1.00 82.74 120 B 1 
ATOM 2152 C C   . PRO B 2 120 ? 4.123   29.863  -34.769 1.00 83.93 120 B 1 
ATOM 2153 O O   . PRO B 2 120 ? 3.197   29.773  -35.570 1.00 79.37 120 B 1 
ATOM 2154 C CB  . PRO B 2 120 ? 6.376   29.975  -35.921 1.00 78.90 120 B 1 
ATOM 2155 C CG  . PRO B 2 120 ? 6.010   29.452  -37.300 1.00 75.91 120 B 1 
ATOM 2156 C CD  . PRO B 2 120 ? 5.715   27.978  -37.047 1.00 79.02 120 B 1 
ATOM 2157 N N   . LEU B 2 121 ? 4.083   30.675  -33.728 1.00 80.98 121 B 1 
ATOM 2158 C CA  . LEU B 2 121 ? 3.057   31.712  -33.567 1.00 80.13 121 B 1 
ATOM 2159 C C   . LEU B 2 121 ? 3.578   33.099  -33.989 1.00 83.28 121 B 1 
ATOM 2160 O O   . LEU B 2 121 ? 2.826   33.907  -34.535 1.00 77.52 121 B 1 
ATOM 2161 C CB  . LEU B 2 121 ? 2.584   31.699  -32.103 1.00 75.59 121 B 1 
ATOM 2162 C CG  . LEU B 2 121 ? 1.411   32.655  -31.821 1.00 72.47 121 B 1 
ATOM 2163 C CD1 . LEU B 2 121 ? 0.136   32.285  -32.593 1.00 68.79 121 B 1 
ATOM 2164 C CD2 . LEU B 2 121 ? 1.073   32.615  -30.331 1.00 68.49 121 B 1 
ATOM 2165 N N   . ALA B 2 122 ? 4.867   33.363  -33.751 1.00 82.16 122 B 1 
ATOM 2166 C CA  . ALA B 2 122 ? 5.560   34.562  -34.192 1.00 82.53 122 B 1 
ATOM 2167 C C   . ALA B 2 122 ? 6.396   34.250  -35.447 1.00 84.86 122 B 1 
ATOM 2168 O O   . ALA B 2 122 ? 7.570   33.898  -35.343 1.00 83.03 122 B 1 
ATOM 2169 C CB  . ALA B 2 122 ? 6.395   35.112  -33.035 1.00 80.78 122 B 1 
ATOM 2170 N N   . ASN B 2 123 ? 5.795   34.373  -36.639 1.00 87.52 123 B 1 
ATOM 2171 C CA  . ASN B 2 123 ? 6.422   33.966  -37.905 1.00 86.22 123 B 1 
ATOM 2172 C C   . ASN B 2 123 ? 7.752   34.687  -38.186 1.00 88.24 123 B 1 
ATOM 2173 O O   . ASN B 2 123 ? 8.708   34.052  -38.616 1.00 85.21 123 B 1 
ATOM 2174 C CB  . ASN B 2 123 ? 5.437   34.195  -39.061 1.00 82.30 123 B 1 
ATOM 2175 C CG  . ASN B 2 123 ? 4.242   33.263  -39.024 1.00 77.37 123 B 1 
ATOM 2176 O OD1 . ASN B 2 123 ? 4.268   32.172  -38.485 1.00 69.30 123 B 1 
ATOM 2177 N ND2 . ASN B 2 123 ? 3.134   33.673  -39.602 1.00 67.40 123 B 1 
ATOM 2178 N N   . ASP B 2 124 ? 7.816   35.987  -37.900 1.00 91.15 124 B 1 
ATOM 2179 C CA  . ASP B 2 124 ? 9.011   36.810  -38.051 1.00 90.85 124 B 1 
ATOM 2180 C C   . ASP B 2 124 ? 10.161  36.343  -37.134 1.00 92.58 124 B 1 
ATOM 2181 O O   . ASP B 2 124 ? 11.307  36.214  -37.565 1.00 89.58 124 B 1 
ATOM 2182 C CB  . ASP B 2 124 ? 8.653   38.299  -37.821 1.00 87.79 124 B 1 
ATOM 2183 C CG  . ASP B 2 124 ? 7.928   38.657  -36.505 1.00 79.00 124 B 1 
ATOM 2184 O OD1 . ASP B 2 124 ? 7.258   37.790  -35.901 1.00 68.98 124 B 1 
ATOM 2185 O OD2 . ASP B 2 124 ? 7.948   39.846  -36.121 1.00 70.89 124 B 1 
ATOM 2186 N N   . VAL B 2 125 ? 9.853   35.995  -35.895 1.00 93.01 125 B 1 
ATOM 2187 C CA  . VAL B 2 125 ? 10.822  35.441  -34.942 1.00 93.34 125 B 1 
ATOM 2188 C C   . VAL B 2 125 ? 11.268  34.043  -35.362 1.00 93.97 125 B 1 
ATOM 2189 O O   . VAL B 2 125 ? 12.445  33.721  -35.296 1.00 92.52 125 B 1 
ATOM 2190 C CB  . VAL B 2 125 ? 10.235  35.422  -33.515 1.00 92.72 125 B 1 
ATOM 2191 C CG1 . VAL B 2 125 ? 11.225  34.842  -32.505 1.00 88.37 125 B 1 
ATOM 2192 C CG2 . VAL B 2 125 ? 9.849   36.820  -33.047 1.00 88.73 125 B 1 
ATOM 2193 N N   . ALA B 2 126 ? 10.332  33.209  -35.824 1.00 93.03 126 B 1 
ATOM 2194 C CA  . ALA B 2 126 ? 10.630  31.846  -36.249 1.00 92.73 126 B 1 
ATOM 2195 C C   . ALA B 2 126 ? 11.505  31.803  -37.506 1.00 92.95 126 B 1 
ATOM 2196 O O   . ALA B 2 126 ? 12.423  30.986  -37.583 1.00 92.20 126 B 1 
ATOM 2197 C CB  . ALA B 2 126 ? 9.314   31.108  -36.472 1.00 91.64 126 B 1 
ATOM 2198 N N   . GLU B 2 127 ? 11.268  32.688  -38.464 1.00 93.47 127 B 1 
ATOM 2199 C CA  . GLU B 2 127 ? 12.099  32.819  -39.664 1.00 92.85 127 B 1 
ATOM 2200 C C   . GLU B 2 127 ? 13.535  33.210  -39.296 1.00 93.09 127 B 1 
ATOM 2201 O O   . GLU B 2 127 ? 14.486  32.572  -39.751 1.00 91.87 127 B 1 
ATOM 2202 C CB  . GLU B 2 127 ? 11.444  33.831  -40.613 1.00 92.24 127 B 1 
ATOM 2203 C CG  . GLU B 2 127 ? 12.174  33.901  -41.960 1.00 81.24 127 B 1 
ATOM 2204 C CD  . GLU B 2 127 ? 11.443  34.781  -42.990 1.00 71.75 127 B 1 
ATOM 2205 O OE1 . GLU B 2 127 ? 11.814  34.679  -44.187 1.00 63.21 127 B 1 
ATOM 2206 O OE2 . GLU B 2 127 ? 10.528  35.539  -42.599 1.00 63.82 127 B 1 
ATOM 2207 N N   . GLN B 2 128 ? 13.698  34.194  -38.414 1.00 94.01 128 B 1 
ATOM 2208 C CA  . GLN B 2 128 ? 15.017  34.573  -37.903 1.00 93.65 128 B 1 
ATOM 2209 C C   . GLN B 2 128 ? 15.690  33.400  -37.157 1.00 94.33 128 B 1 
ATOM 2210 O O   . GLN B 2 128 ? 16.886  33.165  -37.328 1.00 93.21 128 B 1 
ATOM 2211 C CB  . GLN B 2 128 ? 14.842  35.784  -36.969 1.00 92.58 128 B 1 
ATOM 2212 C CG  . GLN B 2 128 ? 16.172  36.531  -36.737 1.00 81.07 128 B 1 
ATOM 2213 C CD  . GLN B 2 128 ? 16.521  37.516  -37.855 1.00 75.44 128 B 1 
ATOM 2214 O OE1 . GLN B 2 128 ? 15.687  37.985  -38.597 1.00 68.07 128 B 1 
ATOM 2215 N NE2 . GLN B 2 128 ? 17.774  37.897  -37.983 1.00 64.69 128 B 1 
ATOM 2216 N N   . TRP B 2 129 ? 14.931  32.632  -36.358 1.00 93.73 129 B 1 
ATOM 2217 C CA  . TRP B 2 129 ? 15.445  31.488  -35.603 1.00 93.59 129 B 1 
ATOM 2218 C C   . TRP B 2 129 ? 15.924  30.362  -36.522 1.00 93.74 129 B 1 
ATOM 2219 O O   . TRP B 2 129 ? 16.936  29.735  -36.251 1.00 91.90 129 B 1 
ATOM 2220 C CB  . TRP B 2 129 ? 14.374  30.986  -34.616 1.00 93.07 129 B 1 
ATOM 2221 C CG  . TRP B 2 129 ? 14.916  30.502  -33.317 1.00 91.64 129 B 1 
ATOM 2222 C CD1 . TRP B 2 129 ? 15.583  29.345  -33.104 1.00 86.33 129 B 1 
ATOM 2223 C CD2 . TRP B 2 129 ? 14.873  31.185  -32.021 1.00 91.13 129 B 1 
ATOM 2224 N NE1 . TRP B 2 129 ? 15.953  29.261  -31.764 1.00 88.57 129 B 1 
ATOM 2225 C CE2 . TRP B 2 129 ? 15.537  30.372  -31.070 1.00 90.23 129 B 1 
ATOM 2226 C CE3 . TRP B 2 129 ? 14.331  32.413  -31.575 1.00 89.76 129 B 1 
ATOM 2227 C CZ2 . TRP B 2 129 ? 15.684  30.763  -29.715 1.00 89.62 129 B 1 
ATOM 2228 C CZ3 . TRP B 2 129 ? 14.472  32.798  -30.230 1.00 86.37 129 B 1 
ATOM 2229 C CH2 . TRP B 2 129 ? 15.143  31.988  -29.310 1.00 87.38 129 B 1 
ATOM 2230 N N   . LYS B 2 130 ? 15.234  30.123  -37.656 1.00 93.58 130 B 1 
ATOM 2231 C CA  . LYS B 2 130 ? 15.607  29.108  -38.657 1.00 92.66 130 B 1 
ATOM 2232 C C   . LYS B 2 130 ? 16.782  29.518  -39.535 1.00 92.79 130 B 1 
ATOM 2233 O O   . LYS B 2 130 ? 17.579  28.672  -39.916 1.00 90.32 130 B 1 
ATOM 2234 C CB  . LYS B 2 130 ? 14.398  28.804  -39.552 1.00 91.04 130 B 1 
ATOM 2235 C CG  . LYS B 2 130 ? 13.332  27.996  -38.816 1.00 85.41 130 B 1 
ATOM 2236 C CD  . LYS B 2 130 ? 12.166  27.683  -39.752 1.00 81.04 130 B 1 
ATOM 2237 C CE  . LYS B 2 130 ? 11.178  26.845  -38.965 1.00 73.17 130 B 1 
ATOM 2238 N NZ  . LYS B 2 130 ? 10.248  26.091  -39.835 1.00 66.44 130 B 1 
ATOM 2239 N N   . THR B 2 131 ? 16.847  30.794  -39.909 1.00 93.51 131 B 1 
ATOM 2240 C CA  . THR B 2 131 ? 17.854  31.297  -40.854 1.00 92.94 131 B 1 
ATOM 2241 C C   . THR B 2 131 ? 19.158  31.689  -40.168 1.00 93.42 131 B 1 
ATOM 2242 O O   . THR B 2 131 ? 20.234  31.468  -40.721 1.00 90.29 131 B 1 
ATOM 2243 C CB  . THR B 2 131 ? 17.315  32.495  -41.649 1.00 91.01 131 B 1 
ATOM 2244 O OG1 . THR B 2 131 ? 16.801  33.475  -40.776 1.00 80.65 131 B 1 
ATOM 2245 C CG2 . THR B 2 131 ? 16.195  32.096  -42.613 1.00 77.66 131 B 1 
ATOM 2246 N N   . ASN B 2 132 ? 19.076  32.253  -38.966 1.00 93.54 132 B 1 
ATOM 2247 C CA  . ASN B 2 132 ? 20.233  32.672  -38.182 1.00 93.88 132 B 1 
ATOM 2248 C C   . ASN B 2 132 ? 19.962  32.499  -36.676 1.00 94.32 132 B 1 
ATOM 2249 O O   . ASN B 2 132 ? 19.715  33.466  -35.958 1.00 92.36 132 B 1 
ATOM 2250 C CB  . ASN B 2 132 ? 20.618  34.102  -38.589 1.00 92.35 132 B 1 
ATOM 2251 C CG  . ASN B 2 132 ? 21.972  34.509  -38.036 1.00 89.62 132 B 1 
ATOM 2252 O OD1 . ASN B 2 132 ? 22.548  33.901  -37.153 1.00 83.17 132 B 1 
ATOM 2253 N ND2 . ASN B 2 132 ? 22.534  35.577  -38.559 1.00 80.46 132 B 1 
ATOM 2254 N N   . GLU B 2 133 ? 20.032  31.259  -36.219 1.00 93.87 133 B 1 
ATOM 2255 C CA  . GLU B 2 133 ? 19.775  30.902  -34.822 1.00 93.68 133 B 1 
ATOM 2256 C C   . GLU B 2 133 ? 20.663  31.683  -33.838 1.00 94.24 133 B 1 
ATOM 2257 O O   . GLU B 2 133 ? 20.168  32.205  -32.844 1.00 93.14 133 B 1 
ATOM 2258 C CB  . GLU B 2 133 ? 19.956  29.388  -34.656 1.00 91.54 133 B 1 
ATOM 2259 C CG  . GLU B 2 133 ? 19.594  28.918  -33.231 1.00 87.42 133 B 1 
ATOM 2260 C CD  . GLU B 2 133 ? 19.645  27.388  -33.053 1.00 85.44 133 B 1 
ATOM 2261 O OE1 . GLU B 2 133 ? 18.994  26.914  -32.100 1.00 78.17 133 B 1 
ATOM 2262 O OE2 . GLU B 2 133 ? 20.332  26.724  -33.858 1.00 80.83 133 B 1 
ATOM 2263 N N   . ALA B 2 134 ? 21.951  31.856  -34.143 1.00 95.25 134 B 1 
ATOM 2264 C CA  . ALA B 2 134 ? 22.869  32.605  -33.281 1.00 95.54 134 B 1 
ATOM 2265 C C   . ALA B 2 134 ? 22.419  34.069  -33.089 1.00 96.09 134 B 1 
ATOM 2266 O O   . ALA B 2 134 ? 22.426  34.588  -31.972 1.00 94.59 134 B 1 
ATOM 2267 C CB  . ALA B 2 134 ? 24.275  32.516  -33.884 1.00 94.84 134 B 1 
ATOM 2268 N N   . GLN B 2 135 ? 21.952  34.710  -34.153 1.00 96.05 135 B 1 
ATOM 2269 C CA  . GLN B 2 135 ? 21.422  36.073  -34.083 1.00 95.74 135 B 1 
ATOM 2270 C C   . GLN B 2 135 ? 20.072  36.142  -33.355 1.00 96.22 135 B 1 
ATOM 2271 O O   . GLN B 2 135 ? 19.810  37.094  -32.622 1.00 95.35 135 B 1 
ATOM 2272 C CB  . GLN B 2 135 ? 21.317  36.654  -35.508 1.00 94.92 135 B 1 
ATOM 2273 C CG  . GLN B 2 135 ? 20.972  38.153  -35.513 1.00 85.73 135 B 1 
ATOM 2274 C CD  . GLN B 2 135 ? 22.061  38.995  -34.832 1.00 76.61 135 B 1 
ATOM 2275 O OE1 . GLN B 2 135 ? 23.247  38.851  -35.099 1.00 68.04 135 B 1 
ATOM 2276 N NE2 . GLN B 2 135 ? 21.703  39.881  -33.938 1.00 64.30 135 B 1 
ATOM 2277 N N   . ALA B 2 136 ? 19.225  35.128  -33.535 1.00 95.61 136 B 1 
ATOM 2278 C CA  . ALA B 2 136 ? 17.961  35.023  -32.809 1.00 95.61 136 B 1 
ATOM 2279 C C   . ALA B 2 136 ? 18.189  34.848  -31.298 1.00 96.17 136 B 1 
ATOM 2280 O O   . ALA B 2 136 ? 17.565  35.546  -30.494 1.00 95.48 136 B 1 
ATOM 2281 C CB  . ALA B 2 136 ? 17.145  33.864  -33.398 1.00 94.77 136 B 1 
ATOM 2282 N N   . ILE B 2 137 ? 19.147  34.004  -30.906 1.00 96.19 137 B 1 
ATOM 2283 C CA  . ILE B 2 137 ? 19.548  33.794  -29.513 1.00 96.04 137 B 1 
ATOM 2284 C C   . ILE B 2 137 ? 20.083  35.090  -28.888 1.00 96.38 137 B 1 
ATOM 2285 O O   . ILE B 2 137 ? 19.664  35.455  -27.791 1.00 95.56 137 B 1 
ATOM 2286 C CB  . ILE B 2 137 ? 20.561  32.624  -29.417 1.00 95.01 137 B 1 
ATOM 2287 C CG1 . ILE B 2 137 ? 19.822  31.284  -29.671 1.00 91.55 137 B 1 
ATOM 2288 C CG2 . ILE B 2 137 ? 21.270  32.585  -28.051 1.00 90.68 137 B 1 
ATOM 2289 C CD1 . ILE B 2 137 ? 20.752  30.072  -29.826 1.00 81.85 137 B 1 
ATOM 2290 N N   . GLU B 2 138 ? 20.966  35.823  -29.596 1.00 96.83 138 B 1 
ATOM 2291 C CA  . GLU B 2 138 ? 21.451  37.114  -29.085 1.00 96.73 138 B 1 
ATOM 2292 C C   . GLU B 2 138 ? 20.338  38.169  -29.011 1.00 96.97 138 B 1 
ATOM 2293 O O   . GLU B 2 138 ? 20.289  38.950  -28.054 1.00 96.37 138 B 1 
ATOM 2294 C CB  . GLU B 2 138 ? 22.645  37.626  -29.905 1.00 96.26 138 B 1 
ATOM 2295 C CG  . GLU B 2 138 ? 23.984  37.060  -29.401 1.00 83.57 138 B 1 
ATOM 2296 C CD  . GLU B 2 138 ? 24.227  37.383  -27.903 1.00 78.86 138 B 1 
ATOM 2297 O OE1 . GLU B 2 138 ? 24.784  36.530  -27.182 1.00 71.06 138 B 1 
ATOM 2298 O OE2 . GLU B 2 138 ? 23.807  38.466  -27.437 1.00 71.46 138 B 1 
ATOM 2299 N N   . THR B 2 139 ? 19.391  38.150  -29.947 1.00 96.32 139 B 1 
ATOM 2300 C CA  . THR B 2 139 ? 18.214  39.025  -29.878 1.00 96.32 139 B 1 
ATOM 2301 C C   . THR B 2 139 ? 17.339  38.681  -28.673 1.00 96.68 139 B 1 
ATOM 2302 O O   . THR B 2 139 ? 16.926  39.581  -27.938 1.00 96.04 139 B 1 
ATOM 2303 C CB  . THR B 2 139 ? 17.397  38.980  -31.174 1.00 95.78 139 B 1 
ATOM 2304 O OG1 . THR B 2 139 ? 18.221  39.280  -32.278 1.00 91.47 139 B 1 
ATOM 2305 C CG2 . THR B 2 139 ? 16.271  40.011  -31.179 1.00 90.36 139 B 1 
ATOM 2306 N N   . ALA B 2 140 ? 17.119  37.384  -28.387 1.00 96.72 140 B 1 
ATOM 2307 C CA  . ALA B 2 140 ? 16.398  36.932  -27.191 1.00 96.55 140 B 1 
ATOM 2308 C C   . ALA B 2 140 ? 17.122  37.353  -25.902 1.00 96.68 140 B 1 
ATOM 2309 O O   . ALA B 2 140 ? 16.497  37.884  -24.982 1.00 96.01 140 B 1 
ATOM 2310 C CB  . ALA B 2 140 ? 16.208  35.413  -27.270 1.00 96.21 140 B 1 
ATOM 2311 N N   . ARG B 2 141 ? 18.462  37.234  -25.868 1.00 96.96 141 B 1 
ATOM 2312 C CA  . ARG B 2 141 ? 19.295  37.676  -24.738 1.00 96.64 141 B 1 
ATOM 2313 C C   . ARG B 2 141 ? 19.256  39.202  -24.549 1.00 96.68 141 B 1 
ATOM 2314 O O   . ARG B 2 141 ? 19.225  39.678  -23.412 1.00 95.76 141 B 1 
ATOM 2315 C CB  . ARG B 2 141 ? 20.733  37.164  -24.967 1.00 95.99 141 B 1 
ATOM 2316 C CG  . ARG B 2 141 ? 21.589  37.226  -23.693 1.00 87.81 141 B 1 
ATOM 2317 C CD  . ARG B 2 141 ? 23.056  36.874  -23.979 1.00 87.40 141 B 1 
ATOM 2318 N NE  . ARG B 2 141 ? 23.235  35.523  -24.545 1.00 80.20 141 B 1 
ATOM 2319 C CZ  . ARG B 2 141 ? 23.287  34.373  -23.890 1.00 73.82 141 B 1 
ATOM 2320 N NH1 . ARG B 2 141 ? 23.225  34.299  -22.587 1.00 64.77 141 B 1 
ATOM 2321 N NH2 . ARG B 2 141 ? 23.423  33.268  -24.548 1.00 67.72 141 B 1 
ATOM 2322 N N   . ALA B 2 142 ? 19.210  39.963  -25.624 1.00 96.83 142 B 1 
ATOM 2323 C CA  . ALA B 2 142 ? 19.064  41.410  -25.587 1.00 96.78 142 B 1 
ATOM 2324 C C   . ALA B 2 142 ? 17.680  41.823  -25.051 1.00 96.84 142 B 1 
ATOM 2325 O O   . ALA B 2 142 ? 17.595  42.673  -24.162 1.00 95.92 142 B 1 
ATOM 2326 C CB  . ALA B 2 142 ? 19.343  41.983  -26.986 1.00 96.50 142 B 1 
ATOM 2327 N N   . TRP B 2 143 ? 16.602  41.178  -25.525 1.00 96.85 143 B 1 
ATOM 2328 C CA  . TRP B 2 143 ? 15.250  41.437  -25.028 1.00 96.69 143 B 1 
ATOM 2329 C C   . TRP B 2 143 ? 15.089  41.041  -23.554 1.00 96.46 143 B 1 
ATOM 2330 O O   . TRP B 2 143 ? 14.454  41.772  -22.804 1.00 94.85 143 B 1 
ATOM 2331 C CB  . TRP B 2 143 ? 14.215  40.709  -25.900 1.00 96.14 143 B 1 
ATOM 2332 C CG  . TRP B 2 143 ? 13.890  41.347  -27.215 1.00 95.85 143 B 1 
ATOM 2333 C CD1 . TRP B 2 143 ? 14.750  41.980  -28.038 1.00 92.73 143 B 1 
ATOM 2334 C CD2 . TRP B 2 143 ? 12.592  41.386  -27.876 1.00 94.69 143 B 1 
ATOM 2335 N NE1 . TRP B 2 143 ? 14.068  42.408  -29.171 1.00 92.58 143 B 1 
ATOM 2336 C CE2 . TRP B 2 143 ? 12.753  42.048  -29.119 1.00 93.99 143 B 1 
ATOM 2337 C CE3 . TRP B 2 143 ? 11.309  40.911  -27.550 1.00 93.36 143 B 1 
ATOM 2338 C CZ2 . TRP B 2 143 ? 11.680  42.233  -30.022 1.00 93.01 143 B 1 
ATOM 2339 C CZ3 . TRP B 2 143 ? 10.223  41.089  -28.442 1.00 91.27 143 B 1 
ATOM 2340 C CH2 . TRP B 2 143 ? 10.413  41.743  -29.667 1.00 91.30 143 B 1 
ATOM 2341 N N   . THR B 2 144 ? 15.722  39.957  -23.122 1.00 96.81 144 B 1 
ATOM 2342 C CA  . THR B 2 144 ? 15.745  39.553  -21.708 1.00 96.69 144 B 1 
ATOM 2343 C C   . THR B 2 144 ? 16.383  40.647  -20.844 1.00 96.30 144 B 1 
ATOM 2344 O O   . THR B 2 144 ? 15.776  41.083  -19.871 1.00 95.04 144 B 1 
ATOM 2345 C CB  . THR B 2 144 ? 16.477  38.217  -21.522 1.00 96.31 144 B 1 
ATOM 2346 O OG1 . THR B 2 144 ? 15.814  37.233  -22.270 1.00 92.07 144 B 1 
ATOM 2347 C CG2 . THR B 2 144 ? 16.489  37.746  -20.076 1.00 91.21 144 B 1 
ATOM 2348 N N   . ARG B 2 145 ? 17.552  41.170  -21.242 1.00 96.76 145 B 1 
ATOM 2349 C CA  . ARG B 2 145 ? 18.193  42.304  -20.551 1.00 96.08 145 B 1 
ATOM 2350 C C   . ARG B 2 145 ? 17.320  43.556  -20.527 1.00 96.00 145 B 1 
ATOM 2351 O O   . ARG B 2 145 ? 17.268  44.244  -19.515 1.00 94.49 145 B 1 
ATOM 2352 C CB  . ARG B 2 145 ? 19.559  42.604  -21.201 1.00 95.16 145 B 1 
ATOM 2353 C CG  . ARG B 2 145 ? 20.620  41.570  -20.766 1.00 87.08 145 B 1 
ATOM 2354 C CD  . ARG B 2 145 ? 21.995  41.843  -21.385 1.00 83.90 145 B 1 
ATOM 2355 N NE  . ARG B 2 145 ? 22.073  41.357  -22.775 1.00 74.54 145 B 1 
ATOM 2356 C CZ  . ARG B 2 145 ? 23.184  41.100  -23.463 1.00 66.80 145 B 1 
ATOM 2357 N NH1 . ARG B 2 145 ? 24.377  41.325  -22.979 1.00 59.29 145 B 1 
ATOM 2358 N NH2 . ARG B 2 145 ? 23.125  40.582  -24.656 1.00 59.15 145 B 1 
ATOM 2359 N N   . LEU B 2 146 ? 16.628  43.842  -21.629 1.00 95.88 146 B 1 
ATOM 2360 C CA  . LEU B 2 146 ? 15.866  45.082  -21.796 1.00 95.18 146 B 1 
ATOM 2361 C C   . LEU B 2 146 ? 14.524  45.077  -21.050 1.00 95.24 146 B 1 
ATOM 2362 O O   . LEU B 2 146 ? 14.108  46.112  -20.526 1.00 93.43 146 B 1 
ATOM 2363 C CB  . LEU B 2 146 ? 15.653  45.320  -23.302 1.00 93.87 146 B 1 
ATOM 2364 C CG  . LEU B 2 146 ? 15.487  46.814  -23.643 1.00 83.53 146 B 1 
ATOM 2365 C CD1 . LEU B 2 146 ? 16.855  47.474  -23.828 1.00 78.04 146 B 1 
ATOM 2366 C CD2 . LEU B 2 146 ? 14.713  46.988  -24.943 1.00 77.43 146 B 1 
ATOM 2367 N N   . TYR B 2 147 ? 13.831  43.939  -21.026 1.00 95.31 147 B 1 
ATOM 2368 C CA  . TYR B 2 147 ? 12.439  43.851  -20.583 1.00 94.91 147 B 1 
ATOM 2369 C C   . TYR B 2 147 ? 12.210  42.973  -19.334 1.00 94.95 147 B 1 
ATOM 2370 O O   . TYR B 2 147 ? 11.200  43.159  -18.664 1.00 92.43 147 B 1 
ATOM 2371 C CB  . TYR B 2 147 ? 11.560  43.347  -21.737 1.00 94.53 147 B 1 
ATOM 2372 C CG  . TYR B 2 147 ? 11.585  44.206  -22.977 1.00 94.74 147 B 1 
ATOM 2373 C CD1 . TYR B 2 147 ? 11.101  45.532  -22.950 1.00 91.30 147 B 1 
ATOM 2374 C CD2 . TYR B 2 147 ? 12.107  43.706  -24.190 1.00 91.57 147 B 1 
ATOM 2375 C CE1 . TYR B 2 147 ? 11.126  46.335  -24.097 1.00 90.43 147 B 1 
ATOM 2376 C CE2 . TYR B 2 147 ? 12.140  44.498  -25.346 1.00 90.31 147 B 1 
ATOM 2377 C CZ  . TYR B 2 147 ? 11.646  45.814  -25.294 1.00 92.11 147 B 1 
ATOM 2378 O OH  . TYR B 2 147 ? 11.689  46.596  -26.412 1.00 90.74 147 B 1 
ATOM 2379 N N   . ALA B 2 148 ? 13.105  42.028  -19.036 1.00 94.90 148 B 1 
ATOM 2380 C CA  . ALA B 2 148 ? 12.887  41.027  -17.995 1.00 94.53 148 B 1 
ATOM 2381 C C   . ALA B 2 148 ? 13.794  41.173  -16.761 1.00 93.91 148 B 1 
ATOM 2382 O O   . ALA B 2 148 ? 13.475  40.611  -15.719 1.00 89.68 148 B 1 
ATOM 2383 C CB  . ALA B 2 148 ? 12.989  39.631  -18.616 1.00 93.67 148 B 1 
ATOM 2384 N N   . MET B 2 149 ? 14.903  41.895  -16.841 1.00 93.01 149 B 1 
ATOM 2385 C CA  . MET B 2 149 ? 15.819  42.034  -15.699 1.00 90.84 149 B 1 
ATOM 2386 C C   . MET B 2 149 ? 15.415  43.136  -14.718 1.00 87.11 149 B 1 
ATOM 2387 O O   . MET B 2 149 ? 15.616  42.988  -13.520 1.00 76.24 149 B 1 
ATOM 2388 C CB  . MET B 2 149 ? 17.262  42.225  -16.183 1.00 87.78 149 B 1 
ATOM 2389 C CG  . MET B 2 149 ? 17.805  40.933  -16.798 1.00 84.31 149 B 1 
ATOM 2390 S SD  . MET B 2 149 ? 19.566  41.031  -17.247 1.00 80.09 149 B 1 
ATOM 2391 C CE  . MET B 2 149 ? 19.882  39.289  -17.609 1.00 70.52 149 B 1 
ATOM 2392 N N   . ASN B 2 150 ? 14.798  44.210  -15.185 1.00 81.73 150 B 1 
ATOM 2393 C CA  . ASN B 2 150 ? 14.395  45.352  -14.353 1.00 77.28 150 B 1 
ATOM 2394 C C   . ASN B 2 150 ? 13.026  45.166  -13.671 1.00 74.72 150 B 1 
ATOM 2395 O O   . ASN B 2 150 ? 12.416  46.136  -13.218 1.00 65.38 150 B 1 
ATOM 2396 C CB  . ASN B 2 150 ? 14.444  46.634  -15.204 1.00 69.83 150 B 1 
ATOM 2397 C CG  . ASN B 2 150 ? 15.850  47.039  -15.604 1.00 61.98 150 B 1 
ATOM 2398 O OD1 . ASN B 2 150 ? 16.853  46.557  -15.116 1.00 54.90 150 B 1 
ATOM 2399 N ND2 . ASN B 2 150 ? 15.960  47.965  -16.520 1.00 53.01 150 B 1 
ATOM 2400 N N   . ASN B 2 151 ? 12.502  43.955  -13.636 1.00 70.33 151 B 1 
ATOM 2401 C CA  . ASN B 2 151 ? 11.170  43.655  -13.106 1.00 65.41 151 B 1 
ATOM 2402 C C   . ASN B 2 151 ? 11.160  43.330  -11.594 1.00 62.90 151 B 1 
ATOM 2403 O O   . ASN B 2 151 ? 10.205  42.705  -11.125 1.00 55.97 151 B 1 
ATOM 2404 C CB  . ASN B 2 151 ? 10.516  42.562  -13.964 1.00 57.84 151 B 1 
ATOM 2405 C CG  . ASN B 2 151 ? 9.732   43.103  -15.150 1.00 52.44 151 B 1 
ATOM 2406 O OD1 . ASN B 2 151 ? 9.100   44.143  -15.106 1.00 48.91 151 B 1 
ATOM 2407 N ND2 . ASN B 2 151 ? 9.669   42.335  -16.214 1.00 47.07 151 B 1 
ATOM 2408 N N   . ILE B 2 152 ? 12.204  43.714  -10.871 1.00 54.23 152 B 1 
ATOM 2409 C CA  . ILE B 2 152 ? 12.295  43.607  -9.412  1.00 50.81 152 B 1 
ATOM 2410 C C   . ILE B 2 152 ? 11.363  44.639  -8.769  1.00 48.67 152 B 1 
ATOM 2411 O O   . ILE B 2 152 ? 11.362  45.796  -9.224  1.00 43.46 152 B 1 
ATOM 2412 C CB  . ILE B 2 152 ? 13.752  43.725  -8.923  1.00 45.49 152 B 1 
ATOM 2413 C CG1 . ILE B 2 152 ? 14.663  42.693  -9.626  1.00 42.77 152 B 1 
ATOM 2414 C CG2 . ILE B 2 152 ? 13.800  43.536  -7.390  1.00 42.15 152 B 1 
ATOM 2415 C CD1 . ILE B 2 152 ? 16.143  42.808  -9.262  1.00 38.57 152 B 1 
ATOM 2416 O OXT . ILE B 2 152 ? 10.640  44.227  -7.808  1.00 36.78 152 B 1 
ATOM 2417 N N   . MET C 3 1   ? -30.307 4.302   10.127  1.00 91.19 1   C 1 
ATOM 2418 C CA  . MET C 3 1   ? -29.320 4.135   11.203  1.00 93.11 1   C 1 
ATOM 2419 C C   . MET C 3 1   ? -27.980 3.744   10.611  1.00 93.03 1   C 1 
ATOM 2420 O O   . MET C 3 1   ? -27.920 3.336   9.462   1.00 90.64 1   C 1 
ATOM 2421 C CB  . MET C 3 1   ? -29.805 3.128   12.262  1.00 90.36 1   C 1 
ATOM 2422 C CG  . MET C 3 1   ? -29.895 1.685   11.768  1.00 89.43 1   C 1 
ATOM 2423 S SD  . MET C 3 1   ? -30.501 0.536   13.032  1.00 89.98 1   C 1 
ATOM 2424 C CE  . MET C 3 1   ? -30.377 -1.020  12.140  1.00 84.97 1   C 1 
ATOM 2425 N N   . GLN C 3 2   ? -26.901 3.856   11.370  1.00 94.67 2   C 1 
ATOM 2426 C CA  . GLN C 3 2   ? -25.572 3.453   10.940  1.00 94.57 2   C 1 
ATOM 2427 C C   . GLN C 3 2   ? -25.206 2.104   11.579  1.00 95.25 2   C 1 
ATOM 2428 O O   . GLN C 3 2   ? -25.390 1.911   12.775  1.00 93.88 2   C 1 
ATOM 2429 C CB  . GLN C 3 2   ? -24.589 4.576   11.295  1.00 91.64 2   C 1 
ATOM 2430 C CG  . GLN C 3 2   ? -23.220 4.354   10.674  1.00 81.46 2   C 1 
ATOM 2431 C CD  . GLN C 3 2   ? -22.354 5.602   10.833  1.00 81.30 2   C 1 
ATOM 2432 O OE1 . GLN C 3 2   ? -21.605 5.748   11.783  1.00 73.14 2   C 1 
ATOM 2433 N NE2 . GLN C 3 2   ? -22.436 6.533   9.906   1.00 70.50 2   C 1 
ATOM 2434 N N   . ILE C 3 3   ? -24.689 1.181   10.763  1.00 95.76 3   C 1 
ATOM 2435 C CA  . ILE C 3 3   ? -24.095 -0.079  11.219  1.00 95.85 3   C 1 
ATOM 2436 C C   . ILE C 3 3   ? -22.691 -0.239  10.637  1.00 95.55 3   C 1 
ATOM 2437 O O   . ILE C 3 3   ? -22.336 0.382   9.631   1.00 94.58 3   C 1 
ATOM 2438 C CB  . ILE C 3 3   ? -24.975 -1.317  10.908  1.00 95.76 3   C 1 
ATOM 2439 C CG1 . ILE C 3 3   ? -25.129 -1.547  9.384   1.00 92.14 3   C 1 
ATOM 2440 C CG2 . ILE C 3 3   ? -26.331 -1.197  11.620  1.00 89.88 3   C 1 
ATOM 2441 C CD1 . ILE C 3 3   ? -25.808 -2.875  9.032   1.00 91.56 3   C 1 
ATOM 2442 N N   . PHE C 3 4   ? -21.908 -1.124  11.236  1.00 95.81 4   C 1 
ATOM 2443 C CA  . PHE C 3 4   ? -20.566 -1.460  10.770  1.00 95.85 4   C 1 
ATOM 2444 C C   . PHE C 3 4   ? -20.522 -2.869  10.183  1.00 96.04 4   C 1 
ATOM 2445 O O   . PHE C 3 4   ? -21.226 -3.772  10.627  1.00 95.39 4   C 1 
ATOM 2446 C CB  . PHE C 3 4   ? -19.567 -1.269  11.908  1.00 95.39 4   C 1 
ATOM 2447 C CG  . PHE C 3 4   ? -19.613 0.107   12.539  1.00 94.98 4   C 1 
ATOM 2448 C CD1 . PHE C 3 4   ? -19.258 1.243   11.784  1.00 91.63 4   C 1 
ATOM 2449 C CD2 . PHE C 3 4   ? -20.048 0.271   13.859  1.00 91.19 4   C 1 
ATOM 2450 C CE1 . PHE C 3 4   ? -19.345 2.525   12.350  1.00 89.84 4   C 1 
ATOM 2451 C CE2 . PHE C 3 4   ? -20.132 1.549   14.425  1.00 89.36 4   C 1 
ATOM 2452 C CZ  . PHE C 3 4   ? -19.789 2.679   13.671  1.00 91.22 4   C 1 
ATOM 2453 N N   . VAL C 3 5   ? -19.679 -3.073  9.186   1.00 95.18 5   C 1 
ATOM 2454 C CA  . VAL C 3 5   ? -19.369 -4.403  8.646   1.00 95.29 5   C 1 
ATOM 2455 C C   . VAL C 3 5   ? -17.866 -4.587  8.613   1.00 94.32 5   C 1 
ATOM 2456 O O   . VAL C 3 5   ? -17.155 -3.830  7.951   1.00 92.79 5   C 1 
ATOM 2457 C CB  . VAL C 3 5   ? -19.989 -4.631  7.253   1.00 95.38 5   C 1 
ATOM 2458 C CG1 . VAL C 3 5   ? -19.696 -6.050  6.740   1.00 92.52 5   C 1 
ATOM 2459 C CG2 . VAL C 3 5   ? -21.510 -4.441  7.268   1.00 92.82 5   C 1 
ATOM 2460 N N   . LYS C 3 6   ? -17.363 -5.609  9.310   1.00 94.56 6   C 1 
ATOM 2461 C CA  . LYS C 3 6   ? -15.953 -6.001  9.252   1.00 93.83 6   C 1 
ATOM 2462 C C   . LYS C 3 6   ? -15.735 -6.936  8.062   1.00 93.50 6   C 1 
ATOM 2463 O O   . LYS C 3 6   ? -16.265 -8.045  8.030   1.00 92.36 6   C 1 
ATOM 2464 C CB  . LYS C 3 6   ? -15.519 -6.581  10.612  1.00 92.56 6   C 1 
ATOM 2465 C CG  . LYS C 3 6   ? -13.990 -6.611  10.745  1.00 83.38 6   C 1 
ATOM 2466 C CD  . LYS C 3 6   ? -13.554 -6.897  12.192  1.00 78.50 6   C 1 
ATOM 2467 C CE  . LYS C 3 6   ? -12.039 -6.701  12.319  1.00 72.35 6   C 1 
ATOM 2468 N NZ  . LYS C 3 6   ? -11.549 -6.693  13.736  1.00 65.26 6   C 1 
ATOM 2469 N N   . THR C 3 7   ? -14.980 -6.469  7.074   1.00 91.37 7   C 1 
ATOM 2470 C CA  . THR C 3 7   ? -14.773 -7.148  5.786   1.00 90.06 7   C 1 
ATOM 2471 C C   . THR C 3 7   ? -13.764 -8.294  5.881   1.00 89.98 7   C 1 
ATOM 2472 O O   . THR C 3 7   ? -13.125 -8.500  6.914   1.00 88.06 7   C 1 
ATOM 2473 C CB  . THR C 3 7   ? -14.366 -6.157  4.688   1.00 87.79 7   C 1 
ATOM 2474 O OG1 . THR C 3 7   ? -13.033 -5.737  4.866   1.00 82.15 7   C 1 
ATOM 2475 C CG2 . THR C 3 7   ? -15.257 -4.920  4.642   1.00 80.48 7   C 1 
ATOM 2476 N N   . LEU C 3 8   ? -13.556 -9.022  4.779   1.00 87.41 8   C 1 
ATOM 2477 C CA  . LEU C 3 8   ? -12.595 -10.132 4.693   1.00 86.02 8   C 1 
ATOM 2478 C C   . LEU C 3 8   ? -11.163 -9.724  5.071   1.00 85.88 8   C 1 
ATOM 2479 O O   . LEU C 3 8   ? -10.432 -10.501 5.667   1.00 82.58 8   C 1 
ATOM 2480 C CB  . LEU C 3 8   ? -12.595 -10.704 3.259   1.00 84.89 8   C 1 
ATOM 2481 C CG  . LEU C 3 8   ? -13.945 -11.238 2.758   1.00 82.78 8   C 1 
ATOM 2482 C CD1 . LEU C 3 8   ? -13.772 -11.789 1.336   1.00 78.32 8   C 1 
ATOM 2483 C CD2 . LEU C 3 8   ? -14.508 -12.354 3.644   1.00 77.78 8   C 1 
ATOM 2484 N N   . THR C 3 9   ? -10.768 -8.477  4.756   1.00 85.40 9   C 1 
ATOM 2485 C CA  . THR C 3 9   ? -9.431  -7.934  5.054   1.00 82.99 9   C 1 
ATOM 2486 C C   . THR C 3 9   ? -9.275  -7.413  6.485   1.00 83.52 9   C 1 
ATOM 2487 O O   . THR C 3 9   ? -8.189  -6.987  6.873   1.00 79.83 9   C 1 
ATOM 2488 C CB  . THR C 3 9   ? -9.064  -6.818  4.067   1.00 80.11 9   C 1 
ATOM 2489 O OG1 . THR C 3 9   ? -10.001 -5.768  4.144   1.00 74.96 9   C 1 
ATOM 2490 C CG2 . THR C 3 9   ? -9.032  -7.299  2.626   1.00 72.54 9   C 1 
ATOM 2491 N N   . GLY C 3 10  ? -10.349 -7.427  7.268   1.00 83.71 10  C 1 
ATOM 2492 C CA  . GLY C 3 10  ? -10.390 -6.829  8.603   1.00 83.36 10  C 1 
ATOM 2493 C C   . GLY C 3 10  ? -10.726 -5.336  8.619   1.00 84.83 10  C 1 
ATOM 2494 O O   . GLY C 3 10  ? -10.926 -4.785  9.702   1.00 82.16 10  C 1 
ATOM 2495 N N   . LYS C 3 11  ? -10.843 -4.685  7.454   1.00 83.51 11  C 1 
ATOM 2496 C CA  . LYS C 3 11  ? -11.326 -3.301  7.323   1.00 84.22 11  C 1 
ATOM 2497 C C   . LYS C 3 11  ? -12.778 -3.225  7.791   1.00 87.23 11  C 1 
ATOM 2498 O O   . LYS C 3 11  ? -13.594 -4.052  7.400   1.00 86.36 11  C 1 
ATOM 2499 C CB  . LYS C 3 11  ? -11.171 -2.870  5.855   1.00 79.98 11  C 1 
ATOM 2500 C CG  . LYS C 3 11  ? -11.791 -1.507  5.485   1.00 72.09 11  C 1 
ATOM 2501 C CD  . LYS C 3 11  ? -11.788 -1.368  3.962   1.00 68.83 11  C 1 
ATOM 2502 C CE  . LYS C 3 11  ? -12.631 -0.194  3.452   1.00 59.55 11  C 1 
ATOM 2503 N NZ  . LYS C 3 11  ? -12.908 -0.343  2.003   1.00 54.17 11  C 1 
ATOM 2504 N N   . THR C 3 12  ? -13.114 -2.197  8.565   1.00 88.26 12  C 1 
ATOM 2505 C CA  . THR C 3 12  ? -14.503 -1.897  8.917   1.00 88.91 12  C 1 
ATOM 2506 C C   . THR C 3 12  ? -15.064 -0.873  7.941   1.00 89.02 12  C 1 
ATOM 2507 O O   . THR C 3 12  ? -14.470 0.176   7.729   1.00 87.27 12  C 1 
ATOM 2508 C CB  . THR C 3 12  ? -14.613 -1.424  10.370  1.00 88.31 12  C 1 
ATOM 2509 O OG1 . THR C 3 12  ? -14.086 -2.417  11.222  1.00 81.80 12  C 1 
ATOM 2510 C CG2 . THR C 3 12  ? -16.065 -1.211  10.803  1.00 81.08 12  C 1 
ATOM 2511 N N   . ILE C 3 13  ? -16.215 -1.175  7.331   1.00 90.19 13  C 1 
ATOM 2512 C CA  . ILE C 3 13  ? -16.989 -0.242  6.516   1.00 90.33 13  C 1 
ATOM 2513 C C   . ILE C 3 13  ? -18.248 0.173   7.265   1.00 91.71 13  C 1 
ATOM 2514 O O   . ILE C 3 13  ? -18.835 -0.611  8.003   1.00 91.46 13  C 1 
ATOM 2515 C CB  . ILE C 3 13  ? -17.305 -0.800  5.107   1.00 88.79 13  C 1 
ATOM 2516 C CG1 . ILE C 3 13  ? -18.168 -2.081  5.158   1.00 83.35 13  C 1 
ATOM 2517 C CG2 . ILE C 3 13  ? -15.998 -1.022  4.344   1.00 81.11 13  C 1 
ATOM 2518 C CD1 . ILE C 3 13  ? -18.653 -2.572  3.789   1.00 80.87 13  C 1 
ATOM 2519 N N   . THR C 3 14  ? -18.681 1.407   7.034   1.00 91.34 14  C 1 
ATOM 2520 C CA  . THR C 3 14  ? -19.926 1.950   7.568   1.00 90.68 14  C 1 
ATOM 2521 C C   . THR C 3 14  ? -21.019 1.858   6.519   1.00 90.65 14  C 1 
ATOM 2522 O O   . THR C 3 14  ? -20.788 2.191   5.356   1.00 89.12 14  C 1 
ATOM 2523 C CB  . THR C 3 14  ? -19.713 3.401   8.015   1.00 88.94 14  C 1 
ATOM 2524 O OG1 . THR C 3 14  ? -18.606 3.472   8.884   1.00 81.51 14  C 1 
ATOM 2525 C CG2 . THR C 3 14  ? -20.921 3.936   8.765   1.00 79.82 14  C 1 
ATOM 2526 N N   . LEU C 3 15  ? -22.211 1.401   6.903   1.00 92.55 15  C 1 
ATOM 2527 C CA  . LEU C 3 15  ? -23.399 1.359   6.059   1.00 93.15 15  C 1 
ATOM 2528 C C   . LEU C 3 15  ? -24.519 2.188   6.684   1.00 93.65 15  C 1 
ATOM 2529 O O   . LEU C 3 15  ? -24.791 2.056   7.875   1.00 92.90 15  C 1 
ATOM 2530 C CB  . LEU C 3 15  ? -23.872 -0.089  5.845   1.00 92.91 15  C 1 
ATOM 2531 C CG  . LEU C 3 15  ? -22.858 -1.037  5.178   1.00 90.85 15  C 1 
ATOM 2532 C CD1 . LEU C 3 15  ? -23.488 -2.424  5.059   1.00 86.85 15  C 1 
ATOM 2533 C CD2 . LEU C 3 15  ? -22.463 -0.586  3.778   1.00 86.79 15  C 1 
ATOM 2534 N N   . GLU C 3 16  ? -25.196 2.987   5.850   1.00 93.13 16  C 1 
ATOM 2535 C CA  . GLU C 3 16  ? -26.477 3.589   6.193   1.00 92.78 16  C 1 
ATOM 2536 C C   . GLU C 3 16  ? -27.594 2.610   5.821   1.00 93.78 16  C 1 
ATOM 2537 O O   . GLU C 3 16  ? -27.678 2.159   4.672   1.00 92.56 16  C 1 
ATOM 2538 C CB  . GLU C 3 16  ? -26.664 4.934   5.479   1.00 91.11 16  C 1 
ATOM 2539 C CG  . GLU C 3 16  ? -25.664 6.015   5.935   1.00 81.46 16  C 1 
ATOM 2540 C CD  . GLU C 3 16  ? -25.709 6.270   7.450   1.00 75.71 16  C 1 
ATOM 2541 O OE1 . GLU C 3 16  ? -24.631 6.579   8.009   1.00 68.20 16  C 1 
ATOM 2542 O OE2 . GLU C 3 16  ? -26.785 6.114   8.049   1.00 66.78 16  C 1 
ATOM 2543 N N   . VAL C 3 17  ? -28.399 2.231   6.817   1.00 94.57 17  C 1 
ATOM 2544 C CA  . VAL C 3 17  ? -29.462 1.221   6.718   1.00 95.44 17  C 1 
ATOM 2545 C C   . VAL C 3 17  ? -30.660 1.634   7.564   1.00 95.65 17  C 1 
ATOM 2546 O O   . VAL C 3 17  ? -30.535 2.432   8.492   1.00 94.77 17  C 1 
ATOM 2547 C CB  . VAL C 3 17  ? -28.965 -0.171  7.160   1.00 95.47 17  C 1 
ATOM 2548 C CG1 . VAL C 3 17  ? -27.843 -0.697  6.272   1.00 92.16 17  C 1 
ATOM 2549 C CG2 . VAL C 3 17  ? -28.475 -0.204  8.621   1.00 91.84 17  C 1 
ATOM 2550 N N   . GLU C 3 18  ? -31.816 1.032   7.262   1.00 95.30 18  C 1 
ATOM 2551 C CA  . GLU C 3 18  ? -32.996 1.107   8.114   1.00 95.40 18  C 1 
ATOM 2552 C C   . GLU C 3 18  ? -33.234 -0.247  8.811   1.00 96.18 18  C 1 
ATOM 2553 O O   . GLU C 3 18  ? -32.854 -1.287  8.263   1.00 95.00 18  C 1 
ATOM 2554 C CB  . GLU C 3 18  ? -34.221 1.541   7.299   1.00 94.06 18  C 1 
ATOM 2555 C CG  . GLU C 3 18  ? -34.133 2.990   6.781   1.00 86.18 18  C 1 
ATOM 2556 C CD  . GLU C 3 18  ? -33.953 4.022   7.915   1.00 79.61 18  C 1 
ATOM 2557 O OE1 . GLU C 3 18  ? -33.294 5.054   7.660   1.00 71.80 18  C 1 
ATOM 2558 O OE2 . GLU C 3 18  ? -34.438 3.751   9.036   1.00 70.81 18  C 1 
ATOM 2559 N N   . PRO C 3 19  ? -33.874 -0.289  9.991   1.00 95.16 19  C 1 
ATOM 2560 C CA  . PRO C 3 19  ? -34.196 -1.553  10.658  1.00 95.19 19  C 1 
ATOM 2561 C C   . PRO C 3 19  ? -35.039 -2.510  9.799   1.00 95.59 19  C 1 
ATOM 2562 O O   . PRO C 3 19  ? -34.946 -3.728  9.966   1.00 94.27 19  C 1 
ATOM 2563 C CB  . PRO C 3 19  ? -34.954 -1.153  11.929  1.00 94.26 19  C 1 
ATOM 2564 C CG  . PRO C 3 19  ? -34.443 0.260   12.214  1.00 91.93 19  C 1 
ATOM 2565 C CD  . PRO C 3 19  ? -34.240 0.841   10.819  1.00 94.83 19  C 1 
ATOM 2566 N N   . SER C 3 20  ? -35.837 -1.972  8.866   1.00 95.82 20  C 1 
ATOM 2567 C CA  . SER C 3 20  ? -36.648 -2.714  7.898   1.00 95.95 20  C 1 
ATOM 2568 C C   . SER C 3 20  ? -35.877 -3.214  6.664   1.00 96.11 20  C 1 
ATOM 2569 O O   . SER C 3 20  ? -36.457 -3.925  5.845   1.00 94.38 20  C 1 
ATOM 2570 C CB  . SER C 3 20  ? -37.811 -1.825  7.442   1.00 95.05 20  C 1 
ATOM 2571 O OG  . SER C 3 20  ? -37.313 -0.603  6.927   1.00 87.91 20  C 1 
ATOM 2572 N N   . ASP C 3 21  ? -34.592 -2.847  6.483   1.00 96.29 21  C 1 
ATOM 2573 C CA  . ASP C 3 21  ? -33.779 -3.377  5.385   1.00 96.32 21  C 1 
ATOM 2574 C C   . ASP C 3 21  ? -33.621 -4.897  5.535   1.00 96.98 21  C 1 
ATOM 2575 O O   . ASP C 3 21  ? -33.288 -5.407  6.612   1.00 96.10 21  C 1 
ATOM 2576 C CB  . ASP C 3 21  ? -32.385 -2.718  5.328   1.00 95.43 21  C 1 
ATOM 2577 C CG  . ASP C 3 21  ? -32.284 -1.416  4.544   1.00 93.30 21  C 1 
ATOM 2578 O OD1 . ASP C 3 21  ? -32.979 -1.258  3.522   1.00 87.81 21  C 1 
ATOM 2579 O OD2 . ASP C 3 21  ? -31.359 -0.621  4.826   1.00 87.48 21  C 1 
ATOM 2580 N N   . THR C 3 22  ? -33.805 -5.624  4.431   1.00 96.80 22  C 1 
ATOM 2581 C CA  . THR C 3 22  ? -33.497 -7.051  4.371   1.00 97.02 22  C 1 
ATOM 2582 C C   . THR C 3 22  ? -31.986 -7.292  4.373   1.00 97.16 22  C 1 
ATOM 2583 O O   . THR C 3 22  ? -31.195 -6.430  3.978   1.00 96.39 22  C 1 
ATOM 2584 C CB  . THR C 3 22  ? -34.141 -7.739  3.155   1.00 96.31 22  C 1 
ATOM 2585 O OG1 . THR C 3 22  ? -33.636 -7.194  1.958   1.00 90.05 22  C 1 
ATOM 2586 C CG2 . THR C 3 22  ? -35.662 -7.602  3.140   1.00 89.60 22  C 1 
ATOM 2587 N N   . ILE C 3 23  ? -31.568 -8.489  4.755   1.00 96.93 23  C 1 
ATOM 2588 C CA  . ILE C 3 23  ? -30.161 -8.905  4.661   1.00 96.97 23  C 1 
ATOM 2589 C C   . ILE C 3 23  ? -29.665 -8.862  3.207   1.00 96.91 23  C 1 
ATOM 2590 O O   . ILE C 3 23  ? -28.528 -8.472  2.961   1.00 96.59 23  C 1 
ATOM 2591 C CB  . ILE C 3 23  ? -29.973 -10.291 5.308   1.00 96.63 23  C 1 
ATOM 2592 C CG1 . ILE C 3 23  ? -30.360 -10.307 6.805   1.00 94.66 23  C 1 
ATOM 2593 C CG2 . ILE C 3 23  ? -28.536 -10.817 5.135   1.00 95.60 23  C 1 
ATOM 2594 C CD1 . ILE C 3 23  ? -29.668 -9.254  7.692   1.00 91.22 23  C 1 
ATOM 2595 N N   . GLU C 3 24  ? -30.529 -9.159  2.221   1.00 96.73 24  C 1 
ATOM 2596 C CA  . GLU C 3 24  ? -30.226 -9.003  0.798   1.00 96.28 24  C 1 
ATOM 2597 C C   . GLU C 3 24  ? -29.915 -7.540  0.433   1.00 96.26 24  C 1 
ATOM 2598 O O   . GLU C 3 24  ? -28.898 -7.267  -0.215  1.00 95.22 24  C 1 
ATOM 2599 C CB  . GLU C 3 24  ? -31.404 -9.543  -0.024  1.00 94.94 24  C 1 
ATOM 2600 C CG  . GLU C 3 24  ? -31.075 -9.616  -1.519  1.00 82.19 24  C 1 
ATOM 2601 C CD  . GLU C 3 24  ? -32.210 -10.209 -2.361  1.00 76.24 24  C 1 
ATOM 2602 O OE1 . GLU C 3 24  ? -31.950 -10.457 -3.562  1.00 69.23 24  C 1 
ATOM 2603 O OE2 . GLU C 3 24  ? -33.320 -10.414 -1.826  1.00 69.11 24  C 1 
ATOM 2604 N N   . ASN C 3 25  ? -30.686 -6.571  0.934   1.00 96.83 25  C 1 
ATOM 2605 C CA  . ASN C 3 25  ? -30.409 -5.148  0.737   1.00 96.26 25  C 1 
ATOM 2606 C C   . ASN C 3 25  ? -29.070 -4.734  1.363   1.00 96.09 25  C 1 
ATOM 2607 O O   . ASN C 3 25  ? -28.308 -3.969  0.766   1.00 95.05 25  C 1 
ATOM 2608 C CB  . ASN C 3 25  ? -31.551 -4.306  1.330   1.00 95.43 25  C 1 
ATOM 2609 C CG  . ASN C 3 25  ? -32.842 -4.363  0.533   1.00 87.97 25  C 1 
ATOM 2610 O OD1 . ASN C 3 25  ? -32.894 -4.762  -0.606  1.00 77.59 25  C 1 
ATOM 2611 N ND2 . ASN C 3 25  ? -33.918 -3.889  1.121   1.00 75.58 25  C 1 
ATOM 2612 N N   . VAL C 3 26  ? -28.761 -5.262  2.546   1.00 96.89 26  C 1 
ATOM 2613 C CA  . VAL C 3 26  ? -27.462 -5.014  3.191   1.00 96.72 26  C 1 
ATOM 2614 C C   . VAL C 3 26  ? -26.320 -5.590  2.347   1.00 96.41 26  C 1 
ATOM 2615 O O   . VAL C 3 26  ? -25.321 -4.903  2.127   1.00 95.59 26  C 1 
ATOM 2616 C CB  . VAL C 3 26  ? -27.434 -5.573  4.626   1.00 96.77 26  C 1 
ATOM 2617 C CG1 . VAL C 3 26  ? -26.078 -5.342  5.296   1.00 94.34 26  C 1 
ATOM 2618 C CG2 . VAL C 3 26  ? -28.484 -4.880  5.505   1.00 94.51 26  C 1 
ATOM 2619 N N   . LYS C 3 27  ? -26.467 -6.803  1.800   1.00 96.45 27  C 1 
ATOM 2620 C CA  . LYS C 3 27  ? -25.479 -7.408  0.890   1.00 96.36 27  C 1 
ATOM 2621 C C   . LYS C 3 27  ? -25.303 -6.597  -0.396  1.00 95.35 27  C 1 
ATOM 2622 O O   . LYS C 3 27  ? -24.165 -6.431  -0.841  1.00 94.30 27  C 1 
ATOM 2623 C CB  . LYS C 3 27  ? -25.880 -8.854  0.566   1.00 96.50 27  C 1 
ATOM 2624 C CG  . LYS C 3 27  ? -25.650 -9.814  1.748   1.00 96.05 27  C 1 
ATOM 2625 C CD  . LYS C 3 27  ? -26.136 -11.212 1.369   1.00 94.88 27  C 1 
ATOM 2626 C CE  . LYS C 3 27  ? -25.908 -12.208 2.510   1.00 92.72 27  C 1 
ATOM 2627 N NZ  . LYS C 3 27  ? -26.426 -13.544 2.164   1.00 89.64 27  C 1 
ATOM 2628 N N   . ALA C 3 28  ? -26.363 -6.022  -0.962  1.00 96.22 28  C 1 
ATOM 2629 C CA  . ALA C 3 28  ? -26.279 -5.128  -2.107  1.00 95.33 28  C 1 
ATOM 2630 C C   . ALA C 3 28  ? -25.485 -3.846  -1.771  1.00 94.24 28  C 1 
ATOM 2631 O O   . ALA C 3 28  ? -24.586 -3.451  -2.521  1.00 92.09 28  C 1 
ATOM 2632 C CB  . ALA C 3 28  ? -27.700 -4.816  -2.601  1.00 95.04 28  C 1 
ATOM 2633 N N   . LYS C 3 29  ? -25.730 -3.245  -0.605  1.00 93.95 29  C 1 
ATOM 2634 C CA  . LYS C 3 29  ? -24.949 -2.093  -0.109  1.00 92.73 29  C 1 
ATOM 2635 C C   . LYS C 3 29  ? -23.467 -2.446  0.102   1.00 91.84 29  C 1 
ATOM 2636 O O   . LYS C 3 29  ? -22.596 -1.630  -0.183  1.00 90.29 29  C 1 
ATOM 2637 C CB  . LYS C 3 29  ? -25.598 -1.538  1.182   1.00 92.94 29  C 1 
ATOM 2638 C CG  . LYS C 3 29  ? -26.951 -0.843  0.942   1.00 92.08 29  C 1 
ATOM 2639 C CD  . LYS C 3 29  ? -27.656 -0.433  2.256   1.00 89.95 29  C 1 
ATOM 2640 C CE  . LYS C 3 29  ? -29.032 0.189   1.973   1.00 87.19 29  C 1 
ATOM 2641 N NZ  . LYS C 3 29  ? -29.780 0.588   3.213   1.00 81.39 29  C 1 
ATOM 2642 N N   . ILE C 3 30  ? -23.164 -3.666  0.560   1.00 92.40 30  C 1 
ATOM 2643 C CA  . ILE C 3 30  ? -21.777 -4.156  0.678   1.00 92.40 30  C 1 
ATOM 2644 C C   . ILE C 3 30  ? -21.143 -4.345  -0.698  1.00 91.40 30  C 1 
ATOM 2645 O O   . ILE C 3 30  ? -19.998 -3.931  -0.889  1.00 89.23 30  C 1 
ATOM 2646 C CB  . ILE C 3 30  ? -21.717 -5.447  1.518   1.00 93.16 30  C 1 
ATOM 2647 C CG1 . ILE C 3 30  ? -22.092 -5.152  2.983   1.00 92.34 30  C 1 
ATOM 2648 C CG2 . ILE C 3 30  ? -20.297 -6.073  1.477   1.00 92.19 30  C 1 
ATOM 2649 C CD1 . ILE C 3 30  ? -22.426 -6.419  3.794   1.00 91.39 30  C 1 
ATOM 2650 N N   . GLN C 3 31  ? -21.871 -4.910  -1.688  1.00 91.67 31  C 1 
ATOM 2651 C CA  . GLN C 3 31  ? -21.363 -5.077  -3.054  1.00 90.87 31  C 1 
ATOM 2652 C C   . GLN C 3 31  ? -20.911 -3.742  -3.664  1.00 89.29 31  C 1 
ATOM 2653 O O   . GLN C 3 31  ? -19.853 -3.682  -4.289  1.00 86.45 31  C 1 
ATOM 2654 C CB  . GLN C 3 31  ? -22.434 -5.727  -3.940  1.00 89.89 31  C 1 
ATOM 2655 C CG  . GLN C 3 31  ? -21.879 -6.069  -5.327  1.00 89.25 31  C 1 
ATOM 2656 C CD  . GLN C 3 31  ? -22.934 -6.642  -6.283  1.00 87.62 31  C 1 
ATOM 2657 O OE1 . GLN C 3 31  ? -24.130 -6.544  -6.083  1.00 82.75 31  C 1 
ATOM 2658 N NE2 . GLN C 3 31  ? -22.512 -7.260  -7.363  1.00 79.49 31  C 1 
ATOM 2659 N N   . CYS C 3 32  ? -21.658 -2.668  -3.437  1.00 89.15 32  C 1 
ATOM 2660 C CA  . CYS C 3 32  ? -21.300 -1.328  -3.904  1.00 86.11 32  C 1 
ATOM 2661 C C   . CYS C 3 32  ? -19.975 -0.805  -3.317  1.00 85.58 32  C 1 
ATOM 2662 O O   . CYS C 3 32  ? -19.330 0.026   -3.942  1.00 83.44 32  C 1 
ATOM 2663 C CB  . CYS C 3 32  ? -22.439 -0.356  -3.570  1.00 83.99 32  C 1 
ATOM 2664 S SG  . CYS C 3 32  ? -23.896 -0.729  -4.588  1.00 77.09 32  C 1 
ATOM 2665 N N   . LYS C 3 33  ? -19.570 -1.276  -2.123  1.00 86.76 33  C 1 
ATOM 2666 C CA  . LYS C 3 33  ? -18.358 -0.819  -1.427  1.00 85.55 33  C 1 
ATOM 2667 C C   . LYS C 3 33  ? -17.161 -1.761  -1.544  1.00 84.99 33  C 1 
ATOM 2668 O O   . LYS C 3 33  ? -16.034 -1.292  -1.509  1.00 81.05 33  C 1 
ATOM 2669 C CB  . LYS C 3 33  ? -18.689 -0.533  0.050   1.00 84.73 33  C 1 
ATOM 2670 C CG  . LYS C 3 33  ? -19.646 0.664   0.204   1.00 83.76 33  C 1 
ATOM 2671 C CD  . LYS C 3 33  ? -19.696 1.163   1.656   1.00 80.03 33  C 1 
ATOM 2672 C CE  . LYS C 3 33  ? -20.617 2.378   1.742   1.00 75.30 33  C 1 
ATOM 2673 N NZ  . LYS C 3 33  ? -20.446 3.137   3.023   1.00 68.62 33  C 1 
ATOM 2674 N N   . GLU C 3 34  ? -17.394 -3.073  -1.672  1.00 87.55 34  C 1 
ATOM 2675 C CA  . GLU C 3 34  ? -16.351 -4.103  -1.647  1.00 86.94 34  C 1 
ATOM 2676 C C   . GLU C 3 34  ? -16.301 -4.955  -2.925  1.00 87.77 34  C 1 
ATOM 2677 O O   . GLU C 3 34  ? -15.398 -5.784  -3.087  1.00 84.52 34  C 1 
ATOM 2678 C CB  . GLU C 3 34  ? -16.529 -4.985  -0.406  1.00 86.09 34  C 1 
ATOM 2679 C CG  . GLU C 3 34  ? -16.411 -4.226  0.930   1.00 82.10 34  C 1 
ATOM 2680 C CD  . GLU C 3 34  ? -15.006 -3.642  1.187   1.00 81.65 34  C 1 
ATOM 2681 O OE1 . GLU C 3 34  ? -14.902 -2.450  1.533   1.00 73.03 34  C 1 
ATOM 2682 O OE2 . GLU C 3 34  ? -14.024 -4.402  1.082   1.00 74.92 34  C 1 
ATOM 2683 N N   . GLY C 3 35  ? -17.263 -4.805  -3.851  1.00 88.88 35  C 1 
ATOM 2684 C CA  . GLY C 3 35  ? -17.295 -5.514  -5.131  1.00 88.74 35  C 1 
ATOM 2685 C C   . GLY C 3 35  ? -17.499 -7.021  -5.037  1.00 90.11 35  C 1 
ATOM 2686 O O   . GLY C 3 35  ? -17.227 -7.737  -6.009  1.00 88.07 35  C 1 
ATOM 2687 N N   . ILE C 3 36  ? -17.943 -7.526  -3.903  1.00 88.80 36  C 1 
ATOM 2688 C CA  . ILE C 3 36  ? -18.232 -8.950  -3.699  1.00 90.36 36  C 1 
ATOM 2689 C C   . ILE C 3 36  ? -19.712 -9.185  -4.024  1.00 90.62 36  C 1 
ATOM 2690 O O   . ILE C 3 36  ? -20.563 -8.560  -3.396  1.00 89.79 36  C 1 
ATOM 2691 C CB  . ILE C 3 36  ? -17.873 -9.393  -2.263  1.00 90.00 36  C 1 
ATOM 2692 C CG1 . ILE C 3 36  ? -16.396 -9.078  -1.952  1.00 87.44 36  C 1 
ATOM 2693 C CG2 . ILE C 3 36  ? -18.146 -10.902 -2.104  1.00 87.28 36  C 1 
ATOM 2694 C CD1 . ILE C 3 36  ? -15.976 -9.367  -0.502  1.00 83.69 36  C 1 
ATOM 2695 N N   . PRO C 3 37  ? -20.050 -10.083 -4.975  1.00 89.47 37  C 1 
ATOM 2696 C CA  . PRO C 3 37  ? -21.442 -10.398 -5.303  1.00 89.16 37  C 1 
ATOM 2697 C C   . PRO C 3 37  ? -22.221 -10.912 -4.078  1.00 89.70 37  C 1 
ATOM 2698 O O   . PRO C 3 37  ? -21.655 -11.680 -3.298  1.00 89.32 37  C 1 
ATOM 2699 C CB  . PRO C 3 37  ? -21.382 -11.450 -6.408  1.00 87.90 37  C 1 
ATOM 2700 C CG  . PRO C 3 37  ? -20.024 -11.214 -7.060  1.00 84.67 37  C 1 
ATOM 2701 C CD  . PRO C 3 37  ? -19.153 -10.784 -5.880  1.00 86.78 37  C 1 
ATOM 2702 N N   . PRO C 3 38  ? -23.520 -10.561 -3.919  1.00 92.24 38  C 1 
ATOM 2703 C CA  . PRO C 3 38  ? -24.322 -11.003 -2.773  1.00 92.25 38  C 1 
ATOM 2704 C C   . PRO C 3 38  ? -24.366 -12.518 -2.570  1.00 92.21 38  C 1 
ATOM 2705 O O   . PRO C 3 38  ? -24.298 -12.981 -1.433  1.00 90.93 38  C 1 
ATOM 2706 C CB  . PRO C 3 38  ? -25.727 -10.432 -3.025  1.00 91.49 38  C 1 
ATOM 2707 C CG  . PRO C 3 38  ? -25.444 -9.167  -3.818  1.00 88.80 38  C 1 
ATOM 2708 C CD  . PRO C 3 38  ? -24.259 -9.573  -4.692  1.00 90.91 38  C 1 
ATOM 2709 N N   . ASP C 3 39  ? -24.386 -13.301 -3.654  1.00 91.82 39  C 1 
ATOM 2710 C CA  . ASP C 3 39  ? -24.391 -14.773 -3.605  1.00 90.73 39  C 1 
ATOM 2711 C C   . ASP C 3 39  ? -23.105 -15.366 -2.997  1.00 90.58 39  C 1 
ATOM 2712 O O   . ASP C 3 39  ? -23.124 -16.472 -2.456  1.00 88.20 39  C 1 
ATOM 2713 C CB  . ASP C 3 39  ? -24.608 -15.324 -5.022  1.00 89.48 39  C 1 
ATOM 2714 C CG  . ASP C 3 39  ? -23.370 -15.139 -5.900  1.00 84.16 39  C 1 
ATOM 2715 O OD1 . ASP C 3 39  ? -23.041 -13.968 -6.194  1.00 77.97 39  C 1 
ATOM 2716 O OD2 . ASP C 3 39  ? -22.695 -16.149 -6.204  1.00 76.96 39  C 1 
ATOM 2717 N N   . GLN C 3 40  ? -21.991 -14.625 -3.043  1.00 92.12 40  C 1 
ATOM 2718 C CA  . GLN C 3 40  ? -20.723 -15.000 -2.421  1.00 91.57 40  C 1 
ATOM 2719 C C   . GLN C 3 40  ? -20.570 -14.459 -0.992  1.00 91.56 40  C 1 
ATOM 2720 O O   . GLN C 3 40  ? -19.607 -14.834 -0.316  1.00 89.36 40  C 1 
ATOM 2721 C CB  . GLN C 3 40  ? -19.540 -14.541 -3.291  1.00 90.39 40  C 1 
ATOM 2722 C CG  . GLN C 3 40  ? -19.541 -15.176 -4.684  1.00 87.30 40  C 1 
ATOM 2723 C CD  . GLN C 3 40  ? -19.529 -16.705 -4.626  1.00 87.47 40  C 1 
ATOM 2724 O OE1 . GLN C 3 40  ? -18.730 -17.321 -3.936  1.00 81.54 40  C 1 
ATOM 2725 N NE2 . GLN C 3 40  ? -20.420 -17.354 -5.340  1.00 78.91 40  C 1 
ATOM 2726 N N   . GLN C 3 41  ? -21.475 -13.609 -0.527  1.00 92.48 41  C 1 
ATOM 2727 C CA  . GLN C 3 41  ? -21.432 -13.047 0.818   1.00 92.73 41  C 1 
ATOM 2728 C C   . GLN C 3 41  ? -22.175 -13.939 1.821   1.00 92.58 41  C 1 
ATOM 2729 O O   . GLN C 3 41  ? -23.245 -14.473 1.542   1.00 91.05 41  C 1 
ATOM 2730 C CB  . GLN C 3 41  ? -22.009 -11.630 0.840   1.00 92.60 41  C 1 
ATOM 2731 C CG  . GLN C 3 41  ? -21.228 -10.627 -0.018  1.00 91.55 41  C 1 
ATOM 2732 C CD  . GLN C 3 41  ? -21.864 -9.235  0.031   1.00 92.92 41  C 1 
ATOM 2733 O OE1 . GLN C 3 41  ? -22.362 -8.800  1.064   1.00 87.29 41  C 1 
ATOM 2734 N NE2 . GLN C 3 41  ? -21.874 -8.506  -1.054  1.00 86.31 41  C 1 
ATOM 2735 N N   . ARG C 3 42  ? -21.620 -14.039 3.023   1.00 94.22 42  C 1 
ATOM 2736 C CA  . ARG C 3 42  ? -22.348 -14.462 4.218   1.00 93.91 42  C 1 
ATOM 2737 C C   . ARG C 3 42  ? -22.084 -13.455 5.321   1.00 94.58 42  C 1 
ATOM 2738 O O   . ARG C 3 42  ? -20.932 -13.102 5.567   1.00 93.14 42  C 1 
ATOM 2739 C CB  . ARG C 3 42  ? -21.954 -15.881 4.650   1.00 92.93 42  C 1 
ATOM 2740 C CG  . ARG C 3 42  ? -22.353 -16.955 3.623   1.00 84.48 42  C 1 
ATOM 2741 C CD  . ARG C 3 42  ? -23.877 -17.101 3.509   1.00 80.87 42  C 1 
ATOM 2742 N NE  . ARG C 3 42  ? -24.271 -18.106 2.513   1.00 74.30 42  C 1 
ATOM 2743 C CZ  . ARG C 3 42  ? -24.637 -17.877 1.259   1.00 67.05 42  C 1 
ATOM 2744 N NH1 . ARG C 3 42  ? -24.568 -16.700 0.701   1.00 58.87 42  C 1 
ATOM 2745 N NH2 . ARG C 3 42  ? -25.090 -18.849 0.524   1.00 58.50 42  C 1 
ATOM 2746 N N   . LEU C 3 43  ? -23.154 -12.968 5.940   1.00 95.71 43  C 1 
ATOM 2747 C CA  . LEU C 3 43  ? -23.083 -12.053 7.073   1.00 96.24 43  C 1 
ATOM 2748 C C   . LEU C 3 43  ? -23.308 -12.816 8.368   1.00 96.11 43  C 1 
ATOM 2749 O O   . LEU C 3 43  ? -24.168 -13.695 8.422   1.00 95.00 43  C 1 
ATOM 2750 C CB  . LEU C 3 43  ? -24.083 -10.898 6.895   1.00 96.24 43  C 1 
ATOM 2751 C CG  . LEU C 3 43  ? -23.806 -10.005 5.684   1.00 95.40 43  C 1 
ATOM 2752 C CD1 . LEU C 3 43  ? -24.884 -8.920  5.581   1.00 93.08 43  C 1 
ATOM 2753 C CD2 . LEU C 3 43  ? -22.437 -9.309  5.780   1.00 92.22 43  C 1 
ATOM 2754 N N   . ILE C 3 44  ? -22.546 -12.484 9.383   1.00 96.28 44  C 1 
ATOM 2755 C CA  . ILE C 3 44  ? -22.600 -13.117 10.695  1.00 95.93 44  C 1 
ATOM 2756 C C   . ILE C 3 44  ? -22.797 -12.031 11.754  1.00 96.00 44  C 1 
ATOM 2757 O O   . ILE C 3 44  ? -22.090 -11.020 11.752  1.00 95.29 44  C 1 
ATOM 2758 C CB  . ILE C 3 44  ? -21.334 -13.962 10.960  1.00 95.26 44  C 1 
ATOM 2759 C CG1 . ILE C 3 44  ? -21.160 -15.053 9.874   1.00 92.50 44  C 1 
ATOM 2760 C CG2 . ILE C 3 44  ? -21.393 -14.607 12.358  1.00 92.43 44  C 1 
ATOM 2761 C CD1 . ILE C 3 44  ? -19.815 -15.792 9.943   1.00 85.27 44  C 1 
ATOM 2762 N N   . PHE C 3 45  ? -23.752 -12.252 12.667  1.00 95.08 45  C 1 
ATOM 2763 C CA  . PHE C 3 45  ? -24.004 -11.430 13.844  1.00 94.74 45  C 1 
ATOM 2764 C C   . PHE C 3 45  ? -24.222 -12.330 15.053  1.00 94.00 45  C 1 
ATOM 2765 O O   . PHE C 3 45  ? -24.947 -13.318 14.952  1.00 91.94 45  C 1 
ATOM 2766 C CB  . PHE C 3 45  ? -25.205 -10.516 13.586  1.00 94.53 45  C 1 
ATOM 2767 C CG  . PHE C 3 45  ? -25.516 -9.606  14.750  1.00 94.85 45  C 1 
ATOM 2768 C CD1 . PHE C 3 45  ? -26.670 -9.813  15.530  1.00 91.78 45  C 1 
ATOM 2769 C CD2 . PHE C 3 45  ? -24.646 -8.551  15.074  1.00 91.77 45  C 1 
ATOM 2770 C CE1 . PHE C 3 45  ? -26.954 -8.963  16.615  1.00 91.19 45  C 1 
ATOM 2771 C CE2 . PHE C 3 45  ? -24.921 -7.705  16.161  1.00 90.97 45  C 1 
ATOM 2772 C CZ  . PHE C 3 45  ? -26.078 -7.913  16.931  1.00 92.67 45  C 1 
ATOM 2773 N N   . ALA C 3 46  ? -23.576 -12.034 16.172  1.00 92.31 46  C 1 
ATOM 2774 C CA  . ALA C 3 46  ? -23.604 -12.857 17.379  1.00 91.17 46  C 1 
ATOM 2775 C C   . ALA C 3 46  ? -23.308 -14.361 17.116  1.00 91.43 46  C 1 
ATOM 2776 O O   . ALA C 3 46  ? -23.910 -15.245 17.708  1.00 88.33 46  C 1 
ATOM 2777 C CB  . ALA C 3 46  ? -24.909 -12.593 18.136  1.00 89.29 46  C 1 
ATOM 2778 N N   . GLY C 3 47  ? -22.406 -14.642 16.173  1.00 91.78 47  C 1 
ATOM 2779 C CA  . GLY C 3 47  ? -22.050 -15.996 15.727  1.00 91.77 47  C 1 
ATOM 2780 C C   . GLY C 3 47  ? -23.027 -16.646 14.742  1.00 92.53 47  C 1 
ATOM 2781 O O   . GLY C 3 47  ? -22.671 -17.640 14.107  1.00 90.15 47  C 1 
ATOM 2782 N N   . LYS C 3 48  ? -24.223 -16.079 14.554  1.00 92.15 48  C 1 
ATOM 2783 C CA  . LYS C 3 48  ? -25.288 -16.603 13.701  1.00 91.92 48  C 1 
ATOM 2784 C C   . LYS C 3 48  ? -25.171 -16.095 12.269  1.00 93.12 48  C 1 
ATOM 2785 O O   . LYS C 3 48  ? -24.965 -14.905 12.039  1.00 91.67 48  C 1 
ATOM 2786 C CB  . LYS C 3 48  ? -26.632 -16.247 14.344  1.00 88.72 48  C 1 
ATOM 2787 C CG  . LYS C 3 48  ? -27.836 -16.971 13.733  1.00 79.47 48  C 1 
ATOM 2788 C CD  . LYS C 3 48  ? -29.105 -16.572 14.502  1.00 78.99 48  C 1 
ATOM 2789 C CE  . LYS C 3 48  ? -30.345 -17.325 14.039  1.00 69.91 48  C 1 
ATOM 2790 N NZ  . LYS C 3 48  ? -31.512 -16.934 14.861  1.00 64.33 48  C 1 
ATOM 2791 N N   . GLN C 3 49  ? -25.350 -16.990 11.285  1.00 93.65 49  C 1 
ATOM 2792 C CA  . GLN C 3 49  ? -25.476 -16.606 9.877   1.00 93.49 49  C 1 
ATOM 2793 C C   . GLN C 3 49  ? -26.839 -15.950 9.636   1.00 93.96 49  C 1 
ATOM 2794 O O   . GLN C 3 49  ? -27.859 -16.475 10.052  1.00 92.23 49  C 1 
ATOM 2795 C CB  . GLN C 3 49  ? -25.252 -17.833 8.976   1.00 91.05 49  C 1 
ATOM 2796 C CG  . GLN C 3 49  ? -25.167 -17.437 7.497   1.00 83.30 49  C 1 
ATOM 2797 C CD  . GLN C 3 49  ? -24.979 -18.658 6.581   1.00 81.79 49  C 1 
ATOM 2798 O OE1 . GLN C 3 49  ? -23.883 -19.145 6.375   1.00 75.79 49  C 1 
ATOM 2799 N NE2 . GLN C 3 49  ? -26.033 -19.155 6.004   1.00 72.15 49  C 1 
ATOM 2800 N N   . LEU C 3 50  ? -26.849 -14.828 8.930   1.00 94.98 50  C 1 
ATOM 2801 C CA  . LEU C 3 50  ? -28.056 -14.075 8.615   1.00 95.35 50  C 1 
ATOM 2802 C C   . LEU C 3 50  ? -28.669 -14.543 7.292   1.00 95.08 50  C 1 
ATOM 2803 O O   . LEU C 3 50  ? -27.970 -14.670 6.284   1.00 93.66 50  C 1 
ATOM 2804 C CB  . LEU C 3 50  ? -27.744 -12.572 8.624   1.00 95.60 50  C 1 
ATOM 2805 C CG  . LEU C 3 50  ? -27.015 -12.034 9.871   1.00 95.13 50  C 1 
ATOM 2806 C CD1 . LEU C 3 50  ? -26.836 -10.521 9.761   1.00 92.99 50  C 1 
ATOM 2807 C CD2 . LEU C 3 50  ? -27.763 -12.324 11.167  1.00 92.48 50  C 1 
ATOM 2808 N N   . GLU C 3 51  ? -29.979 -14.783 7.286   1.00 94.51 51  C 1 
ATOM 2809 C CA  . GLU C 3 51  ? -30.754 -15.237 6.126   1.00 94.00 51  C 1 
ATOM 2810 C C   . GLU C 3 51  ? -31.216 -14.061 5.264   1.00 94.72 51  C 1 
ATOM 2811 O O   . GLU C 3 51  ? -31.656 -13.034 5.784   1.00 93.32 51  C 1 
ATOM 2812 C CB  . GLU C 3 51  ? -31.968 -16.053 6.586   1.00 92.37 51  C 1 
ATOM 2813 C CG  . GLU C 3 51  ? -31.582 -17.372 7.271   1.00 83.84 51  C 1 
ATOM 2814 C CD  . GLU C 3 51  ? -32.797 -18.125 7.858   1.00 76.24 51  C 1 
ATOM 2815 O OE1 . GLU C 3 51  ? -32.605 -19.289 8.268   1.00 68.62 51  C 1 
ATOM 2816 O OE2 . GLU C 3 51  ? -33.895 -17.536 7.967   1.00 68.07 51  C 1 
ATOM 2817 N N   . ASP C 3 52  ? -31.177 -14.207 3.931   1.00 94.10 52  C 1 
ATOM 2818 C CA  . ASP C 3 52  ? -31.402 -13.103 2.993   1.00 94.45 52  C 1 
ATOM 2819 C C   . ASP C 3 52  ? -32.809 -12.494 3.066   1.00 94.48 52  C 1 
ATOM 2820 O O   . ASP C 3 52  ? -32.952 -11.277 2.920   1.00 89.74 52  C 1 
ATOM 2821 C CB  . ASP C 3 52  ? -31.088 -13.579 1.558   1.00 92.93 52  C 1 
ATOM 2822 C CG  . ASP C 3 52  ? -29.584 -13.716 1.336   1.00 91.35 52  C 1 
ATOM 2823 O OD1 . ASP C 3 52  ? -28.833 -12.928 1.944   1.00 86.40 52  C 1 
ATOM 2824 O OD2 . ASP C 3 52  ? -29.109 -14.595 0.588   1.00 85.31 52  C 1 
ATOM 2825 N N   . GLY C 3 53  ? -33.817 -13.311 3.322   1.00 94.27 53  C 1 
ATOM 2826 C CA  . GLY C 3 53  ? -35.217 -12.874 3.398   1.00 94.47 53  C 1 
ATOM 2827 C C   . GLY C 3 53  ? -35.623 -12.206 4.712   1.00 95.44 53  C 1 
ATOM 2828 O O   . GLY C 3 53  ? -36.742 -11.711 4.805   1.00 92.26 53  C 1 
ATOM 2829 N N   . ARG C 3 54  ? -34.757 -12.187 5.724   1.00 95.44 54  C 1 
ATOM 2830 C CA  . ARG C 3 54  ? -35.046 -11.539 7.011   1.00 95.61 54  C 1 
ATOM 2831 C C   . ARG C 3 54  ? -34.542 -10.100 7.037   1.00 96.58 54  C 1 
ATOM 2832 O O   . ARG C 3 54  ? -33.688 -9.706  6.237   1.00 95.17 54  C 1 
ATOM 2833 C CB  . ARG C 3 54  ? -34.487 -12.342 8.183   1.00 94.39 54  C 1 
ATOM 2834 C CG  . ARG C 3 54  ? -35.053 -13.759 8.239   1.00 90.13 54  C 1 
ATOM 2835 C CD  . ARG C 3 54  ? -34.860 -14.336 9.649   1.00 82.95 54  C 1 
ATOM 2836 N NE  . ARG C 3 54  ? -35.075 -15.775 9.691   1.00 75.27 54  C 1 
ATOM 2837 C CZ  . ARG C 3 54  ? -35.664 -16.481 10.636  1.00 67.69 54  C 1 
ATOM 2838 N NH1 . ARG C 3 54  ? -36.191 -15.931 11.699  1.00 61.39 54  C 1 
ATOM 2839 N NH2 . ARG C 3 54  ? -35.700 -17.769 10.500  1.00 61.91 54  C 1 
ATOM 2840 N N   . THR C 3 55  ? -35.074 -9.325  7.975   1.00 96.33 55  C 1 
ATOM 2841 C CA  . THR C 3 55  ? -34.693 -7.928  8.185   1.00 96.64 55  C 1 
ATOM 2842 C C   . THR C 3 55  ? -33.642 -7.781  9.285   1.00 96.63 55  C 1 
ATOM 2843 O O   . THR C 3 55  ? -33.357 -8.700  10.047  1.00 95.56 55  C 1 
ATOM 2844 C CB  . THR C 3 55  ? -35.916 -7.056  8.490   1.00 95.98 55  C 1 
ATOM 2845 O OG1 . THR C 3 55  ? -36.466 -7.421  9.724   1.00 90.05 55  C 1 
ATOM 2846 C CG2 . THR C 3 55  ? -37.000 -7.143  7.420   1.00 89.49 55  C 1 
ATOM 2847 N N   . LEU C 3 56  ? -33.047 -6.599  9.389   1.00 96.76 56  C 1 
ATOM 2848 C CA  . LEU C 3 56  ? -32.150 -6.279  10.503  1.00 96.71 56  C 1 
ATOM 2849 C C   . LEU C 3 56  ? -32.891 -6.307  11.853  1.00 96.33 56  C 1 
ATOM 2850 O O   . LEU C 3 56  ? -32.315 -6.760  12.843  1.00 95.33 56  C 1 
ATOM 2851 C CB  . LEU C 3 56  ? -31.512 -4.905  10.266  1.00 96.67 56  C 1 
ATOM 2852 C CG  . LEU C 3 56  ? -30.530 -4.848  9.075   1.00 95.79 56  C 1 
ATOM 2853 C CD1 . LEU C 3 56  ? -30.085 -3.406  8.857   1.00 93.02 56  C 1 
ATOM 2854 C CD2 . LEU C 3 56  ? -29.281 -5.690  9.323   1.00 92.36 56  C 1 
ATOM 2855 N N   . SER C 3 57  ? -34.157 -5.883  11.883  1.00 96.44 57  C 1 
ATOM 2856 C CA  . SER C 3 57  ? -34.992 -5.923  13.091  1.00 95.79 57  C 1 
ATOM 2857 C C   . SER C 3 57  ? -35.292 -7.346  13.564  1.00 95.26 57  C 1 
ATOM 2858 O O   . SER C 3 57  ? -35.273 -7.580  14.770  1.00 93.46 57  C 1 
ATOM 2859 C CB  . SER C 3 57  ? -36.298 -5.140  12.895  1.00 94.74 57  C 1 
ATOM 2860 O OG  . SER C 3 57  ? -36.912 -5.419  11.658  1.00 82.25 57  C 1 
ATOM 2861 N N   . ASP C 3 58  ? -35.465 -8.316  12.652  1.00 95.88 58  C 1 
ATOM 2862 C CA  . ASP C 3 58  ? -35.698 -9.720  13.004  1.00 95.01 58  C 1 
ATOM 2863 C C   . ASP C 3 58  ? -34.537 -10.335 13.807  1.00 94.57 58  C 1 
ATOM 2864 O O   . ASP C 3 58  ? -34.722 -11.264 14.583  1.00 92.54 58  C 1 
ATOM 2865 C CB  . ASP C 3 58  ? -35.892 -10.574 11.745  1.00 94.57 58  C 1 
ATOM 2866 C CG  . ASP C 3 58  ? -37.116 -10.208 10.908  1.00 92.34 58  C 1 
ATOM 2867 O OD1 . ASP C 3 58  ? -38.130 -9.767  11.480  1.00 87.56 58  C 1 
ATOM 2868 O OD2 . ASP C 3 58  ? -37.018 -10.364 9.667   1.00 87.11 58  C 1 
ATOM 2869 N N   . TYR C 3 59  ? -33.330 -9.799  13.623  1.00 94.87 59  C 1 
ATOM 2870 C CA  . TYR C 3 59  ? -32.128 -10.211 14.349  1.00 94.36 59  C 1 
ATOM 2871 C C   . TYR C 3 59  ? -31.755 -9.261  15.501  1.00 94.03 59  C 1 
ATOM 2872 O O   . TYR C 3 59  ? -30.656 -9.384  16.050  1.00 91.47 59  C 1 
ATOM 2873 C CB  . TYR C 3 59  ? -30.976 -10.374 13.357  1.00 93.91 59  C 1 
ATOM 2874 C CG  . TYR C 3 59  ? -31.149 -11.521 12.397  1.00 94.29 59  C 1 
ATOM 2875 C CD1 . TYR C 3 59  ? -31.065 -12.855 12.862  1.00 91.60 59  C 1 
ATOM 2876 C CD2 . TYR C 3 59  ? -31.382 -11.283 11.033  1.00 91.73 59  C 1 
ATOM 2877 C CE1 . TYR C 3 59  ? -31.192 -13.932 11.966  1.00 90.61 59  C 1 
ATOM 2878 C CE2 . TYR C 3 59  ? -31.512 -12.352 10.135  1.00 90.46 59  C 1 
ATOM 2879 C CZ  . TYR C 3 59  ? -31.414 -13.671 10.604  1.00 92.59 59  C 1 
ATOM 2880 O OH  . TYR C 3 59  ? -31.528 -14.722 9.724   1.00 90.79 59  C 1 
ATOM 2881 N N   . ASN C 3 60  ? -32.614 -8.306  15.835  1.00 94.18 60  C 1 
ATOM 2882 C CA  . ASN C 3 60  ? -32.350 -7.272  16.837  1.00 93.78 60  C 1 
ATOM 2883 C C   . ASN C 3 60  ? -31.030 -6.510  16.590  1.00 94.20 60  C 1 
ATOM 2884 O O   . ASN C 3 60  ? -30.314 -6.138  17.521  1.00 92.50 60  C 1 
ATOM 2885 C CB  . ASN C 3 60  ? -32.498 -7.890  18.241  1.00 92.24 60  C 1 
ATOM 2886 C CG  . ASN C 3 60  ? -32.569 -6.850  19.345  1.00 83.96 60  C 1 
ATOM 2887 O OD1 . ASN C 3 60  ? -33.025 -5.731  19.169  1.00 75.51 60  C 1 
ATOM 2888 N ND2 . ASN C 3 60  ? -32.135 -7.205  20.530  1.00 71.53 60  C 1 
ATOM 2889 N N   . ILE C 3 61  ? -30.698 -6.291  15.318  1.00 95.14 61  C 1 
ATOM 2890 C CA  . ILE C 3 61  ? -29.512 -5.523  14.934  1.00 95.84 61  C 1 
ATOM 2891 C C   . ILE C 3 61  ? -29.834 -4.039  15.094  1.00 95.77 61  C 1 
ATOM 2892 O O   . ILE C 3 61  ? -30.638 -3.467  14.351  1.00 94.53 61  C 1 
ATOM 2893 C CB  . ILE C 3 61  ? -29.035 -5.900  13.519  1.00 95.85 61  C 1 
ATOM 2894 C CG1 . ILE C 3 61  ? -28.566 -7.375  13.494  1.00 94.00 61  C 1 
ATOM 2895 C CG2 . ILE C 3 61  ? -27.893 -4.977  13.069  1.00 94.25 61  C 1 
ATOM 2896 C CD1 . ILE C 3 61  ? -28.364 -7.940  12.092  1.00 89.86 61  C 1 
ATOM 2897 N N   . GLN C 3 62  ? -29.174 -3.401  16.053  1.00 95.90 62  C 1 
ATOM 2898 C CA  . GLN C 3 62  ? -29.389 -2.008  16.414  1.00 95.41 62  C 1 
ATOM 2899 C C   . GLN C 3 62  ? -28.328 -1.087  15.799  1.00 95.75 62  C 1 
ATOM 2900 O O   . GLN C 3 62  ? -27.380 -1.542  15.142  1.00 94.00 62  C 1 
ATOM 2901 C CB  . GLN C 3 62  ? -29.468 -1.885  17.947  1.00 93.47 62  C 1 
ATOM 2902 C CG  . GLN C 3 62  ? -30.623 -2.716  18.525  1.00 88.91 62  C 1 
ATOM 2903 C CD  . GLN C 3 62  ? -30.851 -2.486  20.022  1.00 82.75 62  C 1 
ATOM 2904 O OE1 . GLN C 3 62  ? -30.276 -1.603  20.635  1.00 72.96 62  C 1 
ATOM 2905 N NE2 . GLN C 3 62  ? -31.710 -3.253  20.645  1.00 68.58 62  C 1 
ATOM 2906 N N   . LYS C 3 63  ? -28.476 0.221   15.994  1.00 95.66 63  C 1 
ATOM 2907 C CA  . LYS C 3 63  ? -27.461 1.194   15.596  1.00 95.92 63  C 1 
ATOM 2908 C C   . LYS C 3 63  ? -26.084 0.816   16.149  1.00 95.83 63  C 1 
ATOM 2909 O O   . LYS C 3 63  ? -25.989 0.268   17.251  1.00 93.81 63  C 1 
ATOM 2910 C CB  . LYS C 3 63  ? -27.873 2.622   16.004  1.00 94.58 63  C 1 
ATOM 2911 C CG  . LYS C 3 63  ? -27.908 2.842   17.526  1.00 87.49 63  C 1 
ATOM 2912 C CD  . LYS C 3 63  ? -27.959 4.338   17.863  1.00 85.62 63  C 1 
ATOM 2913 C CE  . LYS C 3 63  ? -27.655 4.530   19.348  1.00 73.18 63  C 1 
ATOM 2914 N NZ  . LYS C 3 63  ? -26.792 5.718   19.578  1.00 65.51 63  C 1 
ATOM 2915 N N   . GLU C 3 64  ? -25.032 1.129   15.388  1.00 96.02 64  C 1 
ATOM 2916 C CA  . GLU C 3 64  ? -23.637 0.876   15.764  1.00 95.92 64  C 1 
ATOM 2917 C C   . GLU C 3 64  ? -23.262 -0.615  15.941  1.00 95.74 64  C 1 
ATOM 2918 O O   . GLU C 3 64  ? -22.115 -0.918  16.273  1.00 93.14 64  C 1 
ATOM 2919 C CB  . GLU C 3 64  ? -23.240 1.758   16.963  1.00 95.07 64  C 1 
ATOM 2920 C CG  . GLU C 3 64  ? -23.317 3.272   16.658  1.00 91.88 64  C 1 
ATOM 2921 C CD  . GLU C 3 64  ? -23.478 4.127   17.926  1.00 85.92 64  C 1 
ATOM 2922 O OE1 . GLU C 3 64  ? -24.271 5.100   17.875  1.00 77.05 64  C 1 
ATOM 2923 O OE2 . GLU C 3 64  ? -22.894 3.786   18.971  1.00 77.38 64  C 1 
ATOM 2924 N N   . SER C 3 65  ? -24.170 -1.552  15.645  1.00 95.79 65  C 1 
ATOM 2925 C CA  . SER C 3 65  ? -23.857 -2.982  15.622  1.00 95.25 65  C 1 
ATOM 2926 C C   . SER C 3 65  ? -22.794 -3.296  14.569  1.00 95.47 65  C 1 
ATOM 2927 O O   . SER C 3 65  ? -22.773 -2.720  13.476  1.00 94.27 65  C 1 
ATOM 2928 C CB  . SER C 3 65  ? -25.105 -3.826  15.350  1.00 94.32 65  C 1 
ATOM 2929 O OG  . SER C 3 65  ? -26.054 -3.670  16.396  1.00 88.24 65  C 1 
ATOM 2930 N N   . THR C 3 66  ? -21.930 -4.268  14.865  1.00 95.58 66  C 1 
ATOM 2931 C CA  . THR C 3 66  ? -20.913 -4.760  13.925  1.00 95.27 66  C 1 
ATOM 2932 C C   . THR C 3 66  ? -21.290 -6.144  13.401  1.00 95.57 66  C 1 
ATOM 2933 O O   . THR C 3 66  ? -21.317 -7.116  14.143  1.00 94.54 66  C 1 
ATOM 2934 C CB  . THR C 3 66  ? -19.513 -4.762  14.548  1.00 93.78 66  C 1 
ATOM 2935 O OG1 . THR C 3 66  ? -19.154 -3.445  14.908  1.00 87.68 66  C 1 
ATOM 2936 C CG2 . THR C 3 66  ? -18.429 -5.229  13.571  1.00 87.49 66  C 1 
ATOM 2937 N N   . LEU C 3 67  ? -21.517 -6.231  12.076  1.00 96.14 67  C 1 
ATOM 2938 C CA  . LEU C 3 67  ? -21.644 -7.487  11.344  1.00 96.38 67  C 1 
ATOM 2939 C C   . LEU C 3 67  ? -20.263 -7.941  10.846  1.00 96.26 67  C 1 
ATOM 2940 O O   . LEU C 3 67  ? -19.384 -7.137  10.565  1.00 95.32 67  C 1 
ATOM 2941 C CB  . LEU C 3 67  ? -22.628 -7.331  10.169  1.00 96.39 67  C 1 
ATOM 2942 C CG  . LEU C 3 67  ? -24.000 -6.719  10.512  1.00 94.89 67  C 1 
ATOM 2943 C CD1 . LEU C 3 67  ? -24.900 -6.749  9.272   1.00 90.98 67  C 1 
ATOM 2944 C CD2 . LEU C 3 67  ? -24.712 -7.478  11.624  1.00 90.70 67  C 1 
ATOM 2945 N N   . HIS C 3 68  ? -20.090 -9.253  10.679  1.00 96.32 68  C 1 
ATOM 2946 C CA  . HIS C 3 68  ? -18.894 -9.826  10.077  1.00 96.09 68  C 1 
ATOM 2947 C C   . HIS C 3 68  ? -19.215 -10.397 8.697   1.00 96.03 68  C 1 
ATOM 2948 O O   . HIS C 3 68  ? -20.120 -11.206 8.552   1.00 94.79 68  C 1 
ATOM 2949 C CB  . HIS C 3 68  ? -18.284 -10.868 11.012  1.00 95.32 68  C 1 
ATOM 2950 C CG  . HIS C 3 68  ? -17.749 -10.262 12.281  1.00 93.83 68  C 1 
ATOM 2951 N ND1 . HIS C 3 68  ? -16.483 -9.742  12.459  1.00 83.46 68  C 1 
ATOM 2952 C CD2 . HIS C 3 68  ? -18.427 -10.071 13.460  1.00 83.05 68  C 1 
ATOM 2953 C CE1 . HIS C 3 68  ? -16.397 -9.263  13.711  1.00 84.81 68  C 1 
ATOM 2954 N NE2 . HIS C 3 68  ? -17.566 -9.441  14.348  1.00 86.14 68  C 1 
ATOM 2955 N N   . LEU C 3 69  ? -18.439 -10.003 7.675   1.00 94.77 69  C 1 
ATOM 2956 C CA  . LEU C 3 69  ? -18.508 -10.556 6.326   1.00 94.41 69  C 1 
ATOM 2957 C C   . LEU C 3 69  ? -17.530 -11.732 6.200   1.00 94.34 69  C 1 
ATOM 2958 O O   . LEU C 3 69  ? -16.333 -11.588 6.453   1.00 93.15 69  C 1 
ATOM 2959 C CB  . LEU C 3 69  ? -18.212 -9.443  5.317   1.00 94.04 69  C 1 
ATOM 2960 C CG  . LEU C 3 69  ? -18.185 -9.904  3.850   1.00 92.94 69  C 1 
ATOM 2961 C CD1 . LEU C 3 69  ? -19.545 -10.397 3.366   1.00 88.60 69  C 1 
ATOM 2962 C CD2 . LEU C 3 69  ? -17.761 -8.737  2.959   1.00 88.06 69  C 1 
ATOM 2963 N N   . VAL C 3 70  ? -18.060 -12.875 5.731   1.00 94.18 70  C 1 
ATOM 2964 C CA  . VAL C 3 70  ? -17.273 -14.014 5.253   1.00 93.57 70  C 1 
ATOM 2965 C C   . VAL C 3 70  ? -17.694 -14.357 3.820   1.00 93.22 70  C 1 
ATOM 2966 O O   . VAL C 3 70  ? -18.693 -13.829 3.305   1.00 91.86 70  C 1 
ATOM 2967 C CB  . VAL C 3 70  ? -17.360 -15.223 6.206   1.00 92.81 70  C 1 
ATOM 2968 C CG1 . VAL C 3 70  ? -16.878 -14.859 7.611   1.00 88.07 70  C 1 
ATOM 2969 C CG2 . VAL C 3 70  ? -18.775 -15.807 6.310   1.00 88.76 70  C 1 
ATOM 2970 N N   . LEU C 3 71  ? -16.951 -15.226 3.133   1.00 91.43 71  C 1 
ATOM 2971 C CA  . LEU C 3 71  ? -17.389 -15.767 1.848   1.00 90.77 71  C 1 
ATOM 2972 C C   . LEU C 3 71  ? -18.414 -16.888 2.060   1.00 90.53 71  C 1 
ATOM 2973 O O   . LEU C 3 71  ? -18.449 -17.505 3.117   1.00 89.09 71  C 1 
ATOM 2974 C CB  . LEU C 3 71  ? -16.184 -16.240 1.021   1.00 89.89 71  C 1 
ATOM 2975 C CG  . LEU C 3 71  ? -15.258 -15.111 0.537   1.00 87.77 71  C 1 
ATOM 2976 C CD1 . LEU C 3 71  ? -14.095 -15.694 -0.263  1.00 83.95 71  C 1 
ATOM 2977 C CD2 . LEU C 3 71  ? -15.973 -14.091 -0.356  1.00 83.44 71  C 1 
ATOM 2978 N N   . ARG C 3 72  ? -19.209 -17.169 1.014   1.00 91.55 72  C 1 
ATOM 2979 C CA  . ARG C 3 72  ? -20.129 -18.310 0.982   1.00 91.23 72  C 1 
ATOM 2980 C C   . ARG C 3 72  ? -19.423 -19.575 1.455   1.00 91.15 72  C 1 
ATOM 2981 O O   . ARG C 3 72  ? -18.391 -19.950 0.906   1.00 88.42 72  C 1 
ATOM 2982 C CB  . ARG C 3 72  ? -20.701 -18.487 -0.438  1.00 89.09 72  C 1 
ATOM 2983 C CG  . ARG C 3 72  ? -21.672 -19.675 -0.517  1.00 81.43 72  C 1 
ATOM 2984 C CD  . ARG C 3 72  ? -22.238 -19.825 -1.922  1.00 76.60 72  C 1 
ATOM 2985 N NE  . ARG C 3 72  ? -23.101 -21.013 -2.019  1.00 67.00 72  C 1 
ATOM 2986 C CZ  . ARG C 3 72  ? -23.819 -21.375 -3.074  1.00 59.43 72  C 1 
ATOM 2987 N NH1 . ARG C 3 72  ? -23.823 -20.683 -4.184  1.00 53.82 72  C 1 
ATOM 2988 N NH2 . ARG C 3 72  ? -24.544 -22.454 -3.029  1.00 50.42 72  C 1 
ATOM 2989 N N   . LEU C 3 73  ? -20.023 -20.203 2.451   1.00 90.08 73  C 1 
ATOM 2990 C CA  . LEU C 3 73  ? -19.613 -21.458 3.061   1.00 88.96 73  C 1 
ATOM 2991 C C   . LEU C 3 73  ? -20.749 -22.474 2.951   1.00 89.36 73  C 1 
ATOM 2992 O O   . LEU C 3 73  ? -21.921 -22.109 2.853   1.00 86.32 73  C 1 
ATOM 2993 C CB  . LEU C 3 73  ? -19.174 -21.182 4.504   1.00 86.58 73  C 1 
ATOM 2994 C CG  . LEU C 3 73  ? -20.300 -20.688 5.457   1.00 85.20 73  C 1 
ATOM 2995 C CD1 . LEU C 3 73  ? -20.972 -21.834 6.215   1.00 79.17 73  C 1 
ATOM 2996 C CD2 . LEU C 3 73  ? -19.715 -19.738 6.495   1.00 80.25 73  C 1 
ATOM 2997 N N   . ARG C 3 74  ? -20.376 -23.752 2.982   1.00 89.68 74  C 1 
ATOM 2998 C CA  . ARG C 3 74  ? -21.296 -24.882 3.057   1.00 89.96 74  C 1 
ATOM 2999 C C   . ARG C 3 74  ? -20.634 -25.995 3.871   1.00 91.07 74  C 1 
ATOM 3000 O O   . ARG C 3 74  ? -19.470 -26.315 3.628   1.00 88.21 74  C 1 
ATOM 3001 C CB  . ARG C 3 74  ? -21.675 -25.317 1.636   1.00 86.65 74  C 1 
ATOM 3002 C CG  . ARG C 3 74  ? -22.582 -26.550 1.613   1.00 76.32 74  C 1 
ATOM 3003 C CD  . ARG C 3 74  ? -22.964 -26.935 0.194   1.00 72.65 74  C 1 
ATOM 3004 N NE  . ARG C 3 74  ? -23.561 -28.270 0.180   1.00 62.21 74  C 1 
ATOM 3005 C CZ  . ARG C 3 74  ? -24.547 -28.710 -0.596  1.00 54.16 74  C 1 
ATOM 3006 N NH1 . ARG C 3 74  ? -25.125 -27.959 -1.488  1.00 49.37 74  C 1 
ATOM 3007 N NH2 . ARG C 3 74  ? -24.945 -29.948 -0.473  1.00 45.09 74  C 1 
ATOM 3008 N N   . GLY C 3 75  ? -21.353 -26.548 4.814   1.00 89.02 75  C 1 
ATOM 3009 C CA  . GLY C 3 75  ? -20.936 -27.770 5.493   1.00 87.89 75  C 1 
ATOM 3010 C C   . GLY C 3 75  ? -21.060 -28.974 4.556   1.00 86.24 75  C 1 
ATOM 3011 O O   . GLY C 3 75  ? -22.002 -29.043 3.773   1.00 80.18 75  C 1 
ATOM 3012 N N   . GLY C 3 76  ? -20.096 -29.886 4.665   1.00 81.25 76  C 1 
ATOM 3013 C CA  . GLY C 3 76  ? -19.985 -31.061 3.810   1.00 75.66 76  C 1 
ATOM 3014 C C   . GLY C 3 76  ? -18.645 -31.135 3.086   1.00 71.07 76  C 1 
ATOM 3015 O O   . GLY C 3 76  ? -17.818 -30.214 3.181   1.00 63.67 76  C 1 
ATOM 3016 O OXT . GLY C 3 76  ? -18.437 -32.144 2.374   1.00 66.67 76  C 1 
ATOM 3017 N N   . MET D 4 1   ? 23.066  6.881   -6.168  1.00 91.12 1   D 1 
ATOM 3018 C CA  . MET D 4 1   ? 22.621  8.024   -5.352  1.00 93.07 1   D 1 
ATOM 3019 C C   . MET D 4 1   ? 21.106  8.085   -5.349  1.00 92.71 1   D 1 
ATOM 3020 O O   . MET D 4 1   ? 20.467  7.458   -6.190  1.00 90.45 1   D 1 
ATOM 3021 C CB  . MET D 4 1   ? 23.260  9.339   -5.824  1.00 90.23 1   D 1 
ATOM 3022 C CG  . MET D 4 1   ? 22.780  9.811   -7.198  1.00 89.23 1   D 1 
ATOM 3023 S SD  . MET D 4 1   ? 23.590  11.344  -7.747  1.00 89.68 1   D 1 
ATOM 3024 C CE  . MET D 4 1   ? 22.739  11.606  -9.309  1.00 84.35 1   D 1 
ATOM 3025 N N   . GLN D 4 2   ? 20.510  8.822   -4.434  1.00 94.75 2   D 1 
ATOM 3026 C CA  . GLN D 4 2   ? 19.076  9.024   -4.376  1.00 94.57 2   D 1 
ATOM 3027 C C   . GLN D 4 2   ? 18.713  10.403  -4.933  1.00 95.28 2   D 1 
ATOM 3028 O O   . GLN D 4 2   ? 19.349  11.401  -4.582  1.00 93.80 2   D 1 
ATOM 3029 C CB  . GLN D 4 2   ? 18.618  8.819   -2.920  1.00 91.67 2   D 1 
ATOM 3030 C CG  . GLN D 4 2   ? 17.108  8.772   -2.801  1.00 81.45 2   D 1 
ATOM 3031 C CD  . GLN D 4 2   ? 16.697  8.319   -1.398  1.00 80.84 2   D 1 
ATOM 3032 O OE1 . GLN D 4 2   ? 16.477  9.117   -0.510  1.00 72.68 2   D 1 
ATOM 3033 N NE2 . GLN D 4 2   ? 16.587  7.023   -1.175  1.00 69.83 2   D 1 
ATOM 3034 N N   . ILE D 4 3   ? 17.709  10.458  -5.807  1.00 95.76 3   D 1 
ATOM 3035 C CA  . ILE D 4 3   ? 17.091  11.698  -6.286  1.00 95.98 3   D 1 
ATOM 3036 C C   . ILE D 4 3   ? 15.579  11.650  -6.081  1.00 95.65 3   D 1 
ATOM 3037 O O   . ILE D 4 3   ? 14.981  10.578  -5.938  1.00 94.74 3   D 1 
ATOM 3038 C CB  . ILE D 4 3   ? 17.441  12.022  -7.760  1.00 95.83 3   D 1 
ATOM 3039 C CG1 . ILE D 4 3   ? 16.874  10.968  -8.736  1.00 92.52 3   D 1 
ATOM 3040 C CG2 . ILE D 4 3   ? 18.962  12.199  -7.916  1.00 90.17 3   D 1 
ATOM 3041 C CD1 . ILE D 4 3   ? 17.007  11.366  -10.216 1.00 91.46 3   D 1 
ATOM 3042 N N   . PHE D 4 4   ? 14.944  12.810  -6.128  1.00 95.94 4   D 1 
ATOM 3043 C CA  . PHE D 4 4   ? 13.492  12.946  -6.029  1.00 95.85 4   D 1 
ATOM 3044 C C   . PHE D 4 4   ? 12.885  13.355  -7.368  1.00 96.01 4   D 1 
ATOM 3045 O O   . PHE D 4 4   ? 13.480  14.096  -8.145  1.00 95.31 4   D 1 
ATOM 3046 C CB  . PHE D 4 4   ? 13.144  13.916  -4.904  1.00 95.30 4   D 1 
ATOM 3047 C CG  . PHE D 4 4   ? 13.760  13.546  -3.568  1.00 94.91 4   D 1 
ATOM 3048 C CD1 . PHE D 4 4   ? 13.390  12.360  -2.916  1.00 91.32 4   D 1 
ATOM 3049 C CD2 . PHE D 4 4   ? 14.748  14.375  -2.997  1.00 90.87 4   D 1 
ATOM 3050 C CE1 . PHE D 4 4   ? 13.993  11.992  -1.706  1.00 89.48 4   D 1 
ATOM 3051 C CE2 . PHE D 4 4   ? 15.358  14.008  -1.788  1.00 89.09 4   D 1 
ATOM 3052 C CZ  . PHE D 4 4   ? 14.988  12.816  -1.136  1.00 90.93 4   D 1 
ATOM 3053 N N   . VAL D 4 5   ? 11.669  12.895  -7.644  1.00 95.15 5   D 1 
ATOM 3054 C CA  . VAL D 4 5   ? 10.869  13.351  -8.784  1.00 95.26 5   D 1 
ATOM 3055 C C   . VAL D 4 5   ? 9.490   13.754  -8.288  1.00 94.42 5   D 1 
ATOM 3056 O O   . VAL D 4 5   ? 8.761   12.938  -7.729  1.00 93.00 5   D 1 
ATOM 3057 C CB  . VAL D 4 5   ? 10.771  12.289  -9.900  1.00 95.26 5   D 1 
ATOM 3058 C CG1 . VAL D 4 5   ? 9.973   12.817  -11.098 1.00 92.48 5   D 1 
ATOM 3059 C CG2 . VAL D 4 5   ? 12.154  11.868  -10.399 1.00 92.70 5   D 1 
ATOM 3060 N N   . LYS D 4 6   ? 9.117   15.017  -8.510  1.00 94.56 6   D 1 
ATOM 3061 C CA  . LYS D 4 6   ? 7.769   15.507  -8.231  1.00 93.64 6   D 1 
ATOM 3062 C C   . LYS D 4 6   ? 6.856   15.200  -9.414  1.00 93.42 6   D 1 
ATOM 3063 O O   . LYS D 4 6   ? 7.047   15.723  -10.508 1.00 92.40 6   D 1 
ATOM 3064 C CB  . LYS D 4 6   ? 7.825   16.995  -7.835  1.00 92.40 6   D 1 
ATOM 3065 C CG  . LYS D 4 6   ? 6.535   17.446  -7.128  1.00 83.15 6   D 1 
ATOM 3066 C CD  . LYS D 4 6   ? 6.696   18.837  -6.473  1.00 78.12 6   D 1 
ATOM 3067 C CE  . LYS D 4 6   ? 5.469   19.138  -5.605  1.00 71.91 6   D 1 
ATOM 3068 N NZ  . LYS D 4 6   ? 5.627   20.333  -4.730  1.00 64.53 6   D 1 
ATOM 3069 N N   . THR D 4 7   ? 5.875   14.322  -9.212  1.00 91.48 7   D 1 
ATOM 3070 C CA  . THR D 4 7   ? 4.993   13.783  -10.254 1.00 90.27 7   D 1 
ATOM 3071 C C   . THR D 4 7   ? 3.883   14.764  -10.644 1.00 90.35 7   D 1 
ATOM 3072 O O   . THR D 4 7   ? 3.725   15.820  -10.031 1.00 88.57 7   D 1 
ATOM 3073 C CB  . THR D 4 7   ? 4.392   12.435  -9.838  1.00 88.03 7   D 1 
ATOM 3074 O OG1 . THR D 4 7   ? 3.403   12.605  -8.847  1.00 82.27 7   D 1 
ATOM 3075 C CG2 . THR D 4 7   ? 5.434   11.453  -9.310  1.00 80.50 7   D 1 
ATOM 3076 N N   . LEU D 4 8   ? 3.069   14.405  -11.640 1.00 87.83 8   D 1 
ATOM 3077 C CA  . LEU D 4 8   ? 1.938   15.207  -12.109 1.00 86.54 8   D 1 
ATOM 3078 C C   . LEU D 4 8   ? 0.942   15.562  -10.994 1.00 86.49 8   D 1 
ATOM 3079 O O   . LEU D 4 8   ? 0.395   16.661  -10.984 1.00 83.23 8   D 1 
ATOM 3080 C CB  . LEU D 4 8   ? 1.194   14.454  -13.229 1.00 85.41 8   D 1 
ATOM 3081 C CG  . LEU D 4 8   ? 2.036   14.099  -14.463 1.00 83.20 8   D 1 
ATOM 3082 C CD1 . LEU D 4 8   ? 1.144   13.384  -15.482 1.00 78.72 8   D 1 
ATOM 3083 C CD2 . LEU D 4 8   ? 2.645   15.327  -15.139 1.00 78.03 8   D 1 
ATOM 3084 N N   . THR D 4 9   ? 0.749   14.657  -10.027 1.00 85.94 9   D 1 
ATOM 3085 C CA  . THR D 4 9   ? -0.174  14.853  -8.894  1.00 83.45 9   D 1 
ATOM 3086 C C   . THR D 4 9   ? 0.424   15.675  -7.748  1.00 84.23 9   D 1 
ATOM 3087 O O   . THR D 4 9   ? -0.257  15.931  -6.759  1.00 80.50 9   D 1 
ATOM 3088 C CB  . THR D 4 9   ? -0.655  13.508  -8.351  1.00 80.82 9   D 1 
ATOM 3089 O OG1 . THR D 4 9   ? 0.428   12.717  -7.916  1.00 75.95 9   D 1 
ATOM 3090 C CG2 . THR D 4 9   ? -1.412  12.689  -9.399  1.00 73.40 9   D 1 
ATOM 3091 N N   . GLY D 4 10  ? 1.693   16.066  -7.850  1.00 84.50 10  D 1 
ATOM 3092 C CA  . GLY D 4 10  ? 2.429   16.720  -6.772  1.00 83.96 10  D 1 
ATOM 3093 C C   . GLY D 4 10  ? 3.074   15.769  -5.765  1.00 85.32 10  D 1 
ATOM 3094 O O   . GLY D 4 10  ? 3.844   16.226  -4.922  1.00 82.64 10  D 1 
ATOM 3095 N N   . LYS D 4 11  ? 2.833   14.455  -5.877  1.00 84.84 11  D 1 
ATOM 3096 C CA  . LYS D 4 11  ? 3.527   13.429  -5.092  1.00 85.14 11  D 1 
ATOM 3097 C C   . LYS D 4 11  ? 5.015   13.428  -5.448  1.00 87.82 11  D 1 
ATOM 3098 O O   . LYS D 4 11  ? 5.368   13.432  -6.619  1.00 86.64 11  D 1 
ATOM 3099 C CB  . LYS D 4 11  ? 2.873   12.061  -5.378  1.00 80.85 11  D 1 
ATOM 3100 C CG  . LYS D 4 11  ? 3.596   10.857  -4.763  1.00 70.92 11  D 1 
ATOM 3101 C CD  . LYS D 4 11  ? 3.067   9.571   -5.406  1.00 65.85 11  D 1 
ATOM 3102 C CE  . LYS D 4 11  ? 3.970   8.364   -5.147  1.00 56.17 11  D 1 
ATOM 3103 N NZ  . LYS D 4 11  ? 3.699   7.281   -6.116  1.00 49.71 11  D 1 
ATOM 3104 N N   . THR D 4 12  ? 5.872   13.331  -4.439  1.00 88.69 12  D 1 
ATOM 3105 C CA  . THR D 4 12  ? 7.306   13.100  -4.638  1.00 89.22 12  D 1 
ATOM 3106 C C   . THR D 4 12  ? 7.602   11.604  -4.580  1.00 89.42 12  D 1 
ATOM 3107 O O   . THR D 4 12  ? 7.197   10.930  -3.636  1.00 87.84 12  D 1 
ATOM 3108 C CB  . THR D 4 12  ? 8.137   13.890  -3.624  1.00 88.53 12  D 1 
ATOM 3109 O OG1 . THR D 4 12  ? 7.819   15.258  -3.745  1.00 81.83 12  D 1 
ATOM 3110 C CG2 . THR D 4 12  ? 9.640   13.771  -3.881  1.00 80.82 12  D 1 
ATOM 3111 N N   . ILE D 4 13  ? 8.289   11.082  -5.583  1.00 90.17 13  D 1 
ATOM 3112 C CA  . ILE D 4 13  ? 8.829   9.717   -5.599  1.00 90.23 13  D 1 
ATOM 3113 C C   . ILE D 4 13  ? 10.346  9.764   -5.467  1.00 91.51 13  D 1 
ATOM 3114 O O   . ILE D 4 13  ? 10.995  10.680  -5.972  1.00 91.29 13  D 1 
ATOM 3115 C CB  . ILE D 4 13  ? 8.390   8.907   -6.839  1.00 88.71 13  D 1 
ATOM 3116 C CG1 . ILE D 4 13  ? 8.871   9.532   -8.166  1.00 83.16 13  D 1 
ATOM 3117 C CG2 . ILE D 4 13  ? 6.861   8.742   -6.821  1.00 80.49 13  D 1 
ATOM 3118 C CD1 . ILE D 4 13  ? 8.604   8.664   -9.403  1.00 80.55 13  D 1 
ATOM 3119 N N   . THR D 4 14  ? 10.903  8.751   -4.830  1.00 91.32 14  D 1 
ATOM 3120 C CA  . THR D 4 14  ? 12.347  8.565   -4.698  1.00 90.65 14  D 1 
ATOM 3121 C C   . THR D 4 14  ? 12.841  7.574   -5.745  1.00 90.79 14  D 1 
ATOM 3122 O O   . THR D 4 14  ? 12.215  6.532   -5.949  1.00 89.31 14  D 1 
ATOM 3123 C CB  . THR D 4 14  ? 12.687  8.074   -3.284  1.00 88.93 14  D 1 
ATOM 3124 O OG1 . THR D 4 14  ? 12.102  8.939   -2.324  1.00 80.86 14  D 1 
ATOM 3125 C CG2 . THR D 4 14  ? 14.185  8.067   -3.031  1.00 78.61 14  D 1 
ATOM 3126 N N   . LEU D 4 15  ? 13.948  7.897   -6.422  1.00 92.15 15  D 1 
ATOM 3127 C CA  . LEU D 4 15  ? 14.619  7.016   -7.377  1.00 92.78 15  D 1 
ATOM 3128 C C   . LEU D 4 15  ? 16.056  6.755   -6.928  1.00 93.29 15  D 1 
ATOM 3129 O O   . LEU D 4 15  ? 16.770  7.694   -6.575  1.00 92.44 15  D 1 
ATOM 3130 C CB  . LEU D 4 15  ? 14.610  7.621   -8.786  1.00 92.45 15  D 1 
ATOM 3131 C CG  . LEU D 4 15  ? 13.222  7.902   -9.391  1.00 90.30 15  D 1 
ATOM 3132 C CD1 . LEU D 4 15  ? 13.396  8.505   -10.783 1.00 86.20 15  D 1 
ATOM 3133 C CD2 . LEU D 4 15  ? 12.386  6.638   -9.543  1.00 86.01 15  D 1 
ATOM 3134 N N   . GLU D 4 16  ? 16.478  5.488   -7.008  1.00 93.22 16  D 1 
ATOM 3135 C CA  . GLU D 4 16  ? 17.884  5.113   -6.952  1.00 92.78 16  D 1 
ATOM 3136 C C   . GLU D 4 16  ? 18.476  5.186   -8.359  1.00 93.65 16  D 1 
ATOM 3137 O O   . GLU D 4 16  ? 17.964  4.558   -9.290  1.00 92.40 16  D 1 
ATOM 3138 C CB  . GLU D 4 16  ? 18.054  3.713   -6.343  1.00 91.19 16  D 1 
ATOM 3139 C CG  . GLU D 4 16  ? 17.622  3.617   -4.871  1.00 81.52 16  D 1 
ATOM 3140 C CD  . GLU D 4 16  ? 18.352  4.622   -3.969  1.00 75.46 16  D 1 
ATOM 3141 O OE1 . GLU D 4 16  ? 17.708  5.098   -2.998  1.00 67.91 16  D 1 
ATOM 3142 O OE2 . GLU D 4 16  ? 19.517  4.940   -4.256  1.00 66.59 16  D 1 
ATOM 3143 N N   . VAL D 4 17  ? 19.525  6.006   -8.518  1.00 94.55 17  D 1 
ATOM 3144 C CA  . VAL D 4 17  ? 20.178  6.315   -9.791  1.00 95.32 17  D 1 
ATOM 3145 C C   . VAL D 4 17  ? 21.686  6.467   -9.588  1.00 95.69 17  D 1 
ATOM 3146 O O   . VAL D 4 17  ? 22.151  6.718   -8.473  1.00 94.70 17  D 1 
ATOM 3147 C CB  . VAL D 4 17  ? 19.610  7.605   -10.419 1.00 95.38 17  D 1 
ATOM 3148 C CG1 . VAL D 4 17  ? 18.121  7.481   -10.758 1.00 92.41 17  D 1 
ATOM 3149 C CG2 . VAL D 4 17  ? 19.799  8.847   -9.537  1.00 91.91 17  D 1 
ATOM 3150 N N   . GLU D 4 18  ? 22.427  6.349   -10.695 1.00 95.32 18  D 1 
ATOM 3151 C CA  . GLU D 4 18  ? 23.839  6.718   -10.738 1.00 95.41 18  D 1 
ATOM 3152 C C   . GLU D 4 18  ? 24.027  8.022   -11.532 1.00 96.16 18  D 1 
ATOM 3153 O O   . GLU D 4 18  ? 23.222  8.303   -12.422 1.00 94.98 18  D 1 
ATOM 3154 C CB  . GLU D 4 18  ? 24.671  5.570   -11.329 1.00 94.15 18  D 1 
ATOM 3155 C CG  . GLU D 4 18  ? 24.704  4.308   -10.444 1.00 86.41 18  D 1 
ATOM 3156 C CD  . GLU D 4 18  ? 25.268  4.594   -9.036  1.00 79.88 18  D 1 
ATOM 3157 O OE1 . GLU D 4 18  ? 24.826  3.912   -8.090  1.00 71.71 18  D 1 
ATOM 3158 O OE2 . GLU D 4 18  ? 26.100  5.513   -8.909  1.00 71.36 18  D 1 
ATOM 3159 N N   . PRO D 4 19  ? 25.081  8.812   -11.274 1.00 95.09 19  D 1 
ATOM 3160 C CA  . PRO D 4 19  ? 25.358  10.023  -12.057 1.00 94.89 19  D 1 
ATOM 3161 C C   . PRO D 4 19  ? 25.504  9.768   -13.559 1.00 95.38 19  D 1 
ATOM 3162 O O   . PRO D 4 19  ? 25.212  10.650  -14.370 1.00 93.95 19  D 1 
ATOM 3163 C CB  . PRO D 4 19  ? 26.655  10.591  -11.465 1.00 94.00 19  D 1 
ATOM 3164 C CG  . PRO D 4 19  ? 26.651  10.060  -10.026 1.00 91.75 19  D 1 
ATOM 3165 C CD  . PRO D 4 19  ? 26.017  8.683   -10.171 1.00 94.58 19  D 1 
ATOM 3166 N N   . SER D 4 20  ? 25.932  8.557   -13.949 1.00 95.64 20  D 1 
ATOM 3167 C CA  . SER D 4 20  ? 26.061  8.094   -15.334 1.00 95.65 20  D 1 
ATOM 3168 C C   . SER D 4 20  ? 24.745  7.613   -15.969 1.00 95.91 20  D 1 
ATOM 3169 O O   . SER D 4 20  ? 24.751  7.295   -17.157 1.00 94.00 20  D 1 
ATOM 3170 C CB  . SER D 4 20  ? 27.094  6.968   -15.381 1.00 94.85 20  D 1 
ATOM 3171 O OG  . SER D 4 20  ? 26.724  5.929   -14.488 1.00 87.66 20  D 1 
ATOM 3172 N N   . ASP D 4 21  ? 23.629  7.523   -15.228 1.00 96.06 21  D 1 
ATOM 3173 C CA  . ASP D 4 21  ? 22.331  7.172   -15.806 1.00 96.12 21  D 1 
ATOM 3174 C C   . ASP D 4 21  ? 21.906  8.239   -16.826 1.00 96.77 21  D 1 
ATOM 3175 O O   . ASP D 4 21  ? 21.954  9.442   -16.557 1.00 95.92 21  D 1 
ATOM 3176 C CB  . ASP D 4 21  ? 21.244  7.027   -14.729 1.00 95.28 21  D 1 
ATOM 3177 C CG  . ASP D 4 21  ? 21.111  5.645   -14.076 1.00 93.12 21  D 1 
ATOM 3178 O OD1 . ASP D 4 21  ? 21.304  4.616   -14.764 1.00 87.41 21  D 1 
ATOM 3179 O OD2 . ASP D 4 21  ? 20.616  5.579   -12.929 1.00 87.13 21  D 1 
ATOM 3180 N N   . THR D 4 22  ? 21.427  7.791   -17.994 1.00 96.81 22  D 1 
ATOM 3181 C CA  . THR D 4 22  ? 20.805  8.678   -18.978 1.00 96.90 22  D 1 
ATOM 3182 C C   . THR D 4 22  ? 19.420  9.137   -18.503 1.00 97.19 22  D 1 
ATOM 3183 O O   . THR D 4 22  ? 18.762  8.483   -17.695 1.00 96.37 22  D 1 
ATOM 3184 C CB  . THR D 4 22  ? 20.690  8.020   -20.363 1.00 96.20 22  D 1 
ATOM 3185 O OG1 . THR D 4 22  ? 19.874  6.877   -20.302 1.00 89.18 22  D 1 
ATOM 3186 C CG2 . THR D 4 22  ? 22.048  7.611   -20.925 1.00 88.51 22  D 1 
ATOM 3187 N N   . ILE D 4 23  ? 18.949  10.244  -19.047 1.00 96.93 23  D 1 
ATOM 3188 C CA  . ILE D 4 23  ? 17.582  10.724  -18.800 1.00 96.98 23  D 1 
ATOM 3189 C C   . ILE D 4 23  ? 16.538  9.689   -19.253 1.00 96.90 23  D 1 
ATOM 3190 O O   . ILE D 4 23  ? 15.523  9.511   -18.579 1.00 96.66 23  D 1 
ATOM 3191 C CB  . ILE D 4 23  ? 17.374  12.098  -19.464 1.00 96.68 23  D 1 
ATOM 3192 C CG1 . ILE D 4 23  ? 18.346  13.169  -18.921 1.00 94.73 23  D 1 
ATOM 3193 C CG2 . ILE D 4 23  ? 15.920  12.590  -19.330 1.00 95.62 23  D 1 
ATOM 3194 C CD1 . ILE D 4 23  ? 18.346  13.369  -17.400 1.00 91.20 23  D 1 
ATOM 3195 N N   . GLU D 4 24  ? 16.813  8.938   -20.327 1.00 96.62 24  D 1 
ATOM 3196 C CA  . GLU D 4 24  ? 15.978  7.814   -20.763 1.00 96.16 24  D 1 
ATOM 3197 C C   . GLU D 4 24  ? 15.877  6.714   -19.683 1.00 96.16 24  D 1 
ATOM 3198 O O   . GLU D 4 24  ? 14.779  6.275   -19.349 1.00 95.00 24  D 1 
ATOM 3199 C CB  . GLU D 4 24  ? 16.528  7.261   -22.081 1.00 94.82 24  D 1 
ATOM 3200 C CG  . GLU D 4 24  ? 15.585  6.226   -22.705 1.00 82.24 24  D 1 
ATOM 3201 C CD  . GLU D 4 24  ? 16.076  5.699   -24.068 1.00 76.45 24  D 1 
ATOM 3202 O OE1 . GLU D 4 24  ? 15.273  5.001   -24.727 1.00 69.27 24  D 1 
ATOM 3203 O OE2 . GLU D 4 24  ? 17.234  5.989   -24.442 1.00 69.56 24  D 1 
ATOM 3204 N N   . ASN D 4 25  ? 16.994  6.346   -19.051 1.00 96.82 25  D 1 
ATOM 3205 C CA  . ASN D 4 25  ? 16.995  5.383   -17.940 1.00 96.17 25  D 1 
ATOM 3206 C C   . ASN D 4 25  ? 16.186  5.900   -16.739 1.00 95.99 25  D 1 
ATOM 3207 O O   . ASN D 4 25  ? 15.439  5.143   -16.109 1.00 94.90 25  D 1 
ATOM 3208 C CB  . ASN D 4 25  ? 18.439  5.082   -17.510 1.00 95.35 25  D 1 
ATOM 3209 C CG  . ASN D 4 25  ? 19.208  4.227   -18.490 1.00 87.99 25  D 1 
ATOM 3210 O OD1 . ASN D 4 25  ? 18.673  3.585   -19.376 1.00 77.94 25  D 1 
ATOM 3211 N ND2 . ASN D 4 25  ? 20.511  4.156   -18.323 1.00 75.83 25  D 1 
ATOM 3212 N N   . VAL D 4 26  ? 16.286  7.196   -16.429 1.00 96.87 26  D 1 
ATOM 3213 C CA  . VAL D 4 26  ? 15.482  7.820   -15.371 1.00 96.73 26  D 1 
ATOM 3214 C C   . VAL D 4 26  ? 13.993  7.764   -15.712 1.00 96.33 26  D 1 
ATOM 3215 O O   . VAL D 4 26  ? 13.179  7.388   -14.864 1.00 95.60 26  D 1 
ATOM 3216 C CB  . VAL D 4 26  ? 15.942  9.259   -15.087 1.00 96.77 26  D 1 
ATOM 3217 C CG1 . VAL D 4 26  ? 15.095  9.923   -14.003 1.00 94.37 26  D 1 
ATOM 3218 C CG2 . VAL D 4 26  ? 17.395  9.289   -14.606 1.00 94.56 26  D 1 
ATOM 3219 N N   . LYS D 4 27  ? 13.611  8.042   -16.971 1.00 96.56 27  D 1 
ATOM 3220 C CA  . LYS D 4 27  ? 12.220  7.914   -17.439 1.00 96.38 27  D 1 
ATOM 3221 C C   . LYS D 4 27  ? 11.705  6.474   -17.361 1.00 95.28 27  D 1 
ATOM 3222 O O   . LYS D 4 27  ? 10.561  6.276   -16.958 1.00 94.18 27  D 1 
ATOM 3223 C CB  . LYS D 4 27  ? 12.101  8.468   -18.873 1.00 96.45 27  D 1 
ATOM 3224 C CG  . LYS D 4 27  ? 12.177  9.995   -18.925 1.00 96.03 27  D 1 
ATOM 3225 C CD  . LYS D 4 27  ? 12.119  10.455  -20.384 1.00 94.86 27  D 1 
ATOM 3226 C CE  . LYS D 4 27  ? 12.176  11.977  -20.497 1.00 92.68 27  D 1 
ATOM 3227 N NZ  . LYS D 4 27  ? 12.183  12.401  -21.910 1.00 89.53 27  D 1 
ATOM 3228 N N   . ALA D 4 28  ? 12.536  5.477   -17.667 1.00 96.24 28  D 1 
ATOM 3229 C CA  . ALA D 4 28  ? 12.177  4.067   -17.501 1.00 95.30 28  D 1 
ATOM 3230 C C   . ALA D 4 28  ? 11.921  3.710   -16.025 1.00 94.14 28  D 1 
ATOM 3231 O O   . ALA D 4 28  ? 10.908  3.085   -15.695 1.00 91.96 28  D 1 
ATOM 3232 C CB  . ALA D 4 28  ? 13.279  3.200   -18.119 1.00 95.05 28  D 1 
ATOM 3233 N N   . LYS D 4 29  ? 12.766  4.190   -15.107 1.00 94.09 29  D 1 
ATOM 3234 C CA  . LYS D 4 29  ? 12.562  4.040   -13.658 1.00 92.74 29  D 1 
ATOM 3235 C C   . LYS D 4 29  ? 11.272  4.728   -13.180 1.00 91.84 29  D 1 
ATOM 3236 O O   . LYS D 4 29  ? 10.571  4.197   -12.316 1.00 90.17 29  D 1 
ATOM 3237 C CB  . LYS D 4 29  ? 13.800  4.551   -12.887 1.00 93.05 29  D 1 
ATOM 3238 C CG  . LYS D 4 29  ? 15.051  3.665   -13.072 1.00 92.22 29  D 1 
ATOM 3239 C CD  . LYS D 4 29  ? 16.313  4.274   -12.425 1.00 90.04 29  D 1 
ATOM 3240 C CE  . LYS D 4 29  ? 17.544  3.408   -12.691 1.00 87.11 29  D 1 
ATOM 3241 N NZ  . LYS D 4 29  ? 18.809  3.950   -12.107 1.00 81.13 29  D 1 
ATOM 3242 N N   . ILE D 4 30  ? 10.909  5.875   -13.755 1.00 92.62 30  D 1 
ATOM 3243 C CA  . ILE D 4 30  ? 9.639   6.553   -13.470 1.00 92.53 30  D 1 
ATOM 3244 C C   . ILE D 4 30  ? 8.450   5.748   -14.001 1.00 91.41 30  D 1 
ATOM 3245 O O   . ILE D 4 30  ? 7.460   5.593   -13.284 1.00 89.36 30  D 1 
ATOM 3246 C CB  . ILE D 4 30  ? 9.634   7.997   -14.014 1.00 93.09 30  D 1 
ATOM 3247 C CG1 . ILE D 4 30  ? 10.653  8.867   -13.248 1.00 92.33 30  D 1 
ATOM 3248 C CG2 . ILE D 4 30  ? 8.240   8.641   -13.888 1.00 92.08 30  D 1 
ATOM 3249 C CD1 . ILE D 4 30  ? 10.995  10.174  -13.962 1.00 91.34 30  D 1 
ATOM 3250 N N   . GLN D 4 31  ? 8.547   5.184   -15.228 1.00 91.67 31  D 1 
ATOM 3251 C CA  . GLN D 4 31  ? 7.484   4.347   -15.795 1.00 90.79 31  D 1 
ATOM 3252 C C   . GLN D 4 31  ? 7.138   3.174   -14.886 1.00 89.35 31  D 1 
ATOM 3253 O O   . GLN D 4 31  ? 5.960   2.876   -14.679 1.00 86.73 31  D 1 
ATOM 3254 C CB  . GLN D 4 31  ? 7.900   3.841   -17.183 1.00 89.61 31  D 1 
ATOM 3255 C CG  . GLN D 4 31  ? 6.746   3.097   -17.880 1.00 89.03 31  D 1 
ATOM 3256 C CD  . GLN D 4 31  ? 7.134   2.494   -19.235 1.00 87.21 31  D 1 
ATOM 3257 O OE1 . GLN D 4 31  ? 8.291   2.338   -19.579 1.00 82.43 31  D 1 
ATOM 3258 N NE2 . GLN D 4 31  ? 6.175   2.114   -20.038 1.00 79.17 31  D 1 
ATOM 3259 N N   . CYS D 4 32  ? 8.131   2.529   -14.280 1.00 89.28 32  D 1 
ATOM 3260 C CA  . CYS D 4 32  ? 7.916   1.433   -13.337 1.00 86.53 32  D 1 
ATOM 3261 C C   . CYS D 4 32  ? 7.124   1.839   -12.084 1.00 86.27 32  D 1 
ATOM 3262 O O   . CYS D 4 32  ? 6.477   0.994   -11.475 1.00 84.28 32  D 1 
ATOM 3263 C CB  . CYS D 4 32  ? 9.280   0.849   -12.931 1.00 84.38 32  D 1 
ATOM 3264 S SG  . CYS D 4 32  ? 10.039  -0.000  -14.342 1.00 77.75 32  D 1 
ATOM 3265 N N   . LYS D 4 33  ? 7.173   3.120   -11.692 1.00 87.27 33  D 1 
ATOM 3266 C CA  . LYS D 4 33  ? 6.514   3.624   -10.473 1.00 86.16 33  D 1 
ATOM 3267 C C   . LYS D 4 33  ? 5.196   4.360   -10.726 1.00 85.68 33  D 1 
ATOM 3268 O O   . LYS D 4 33  ? 4.331   4.347   -9.859  1.00 81.83 33  D 1 
ATOM 3269 C CB  . LYS D 4 33  ? 7.487   4.517   -9.686  1.00 85.18 33  D 1 
ATOM 3270 C CG  . LYS D 4 33  ? 8.664   3.710   -9.113  1.00 84.08 33  D 1 
ATOM 3271 C CD  . LYS D 4 33  ? 9.444   4.513   -8.069  1.00 79.97 33  D 1 
ATOM 3272 C CE  . LYS D 4 33  ? 10.576  3.648   -7.493  1.00 75.43 33  D 1 
ATOM 3273 N NZ  . LYS D 4 33  ? 11.170  4.229   -6.261  1.00 68.50 33  D 1 
ATOM 3274 N N   . GLU D 4 34  ? 5.044   5.011   -11.888 1.00 87.79 34  D 1 
ATOM 3275 C CA  . GLU D 4 34  ? 3.897   5.869   -12.201 1.00 87.00 34  D 1 
ATOM 3276 C C   . GLU D 4 34  ? 3.108   5.419   -13.446 1.00 87.78 34  D 1 
ATOM 3277 O O   . GLU D 4 34  ? 2.051   5.976   -13.745 1.00 84.68 34  D 1 
ATOM 3278 C CB  . GLU D 4 34  ? 4.367   7.322   -12.359 1.00 86.11 34  D 1 
ATOM 3279 C CG  . GLU D 4 34  ? 5.012   7.916   -11.090 1.00 82.09 34  D 1 
ATOM 3280 C CD  . GLU D 4 34  ? 4.045   8.036   -9.897  1.00 81.32 34  D 1 
ATOM 3281 O OE1 . GLU D 4 34  ? 4.399   7.584   -8.785  1.00 73.16 34  D 1 
ATOM 3282 O OE2 . GLU D 4 34  ? 2.961   8.631   -10.049 1.00 74.51 34  D 1 
ATOM 3283 N N   . GLY D 4 35  ? 3.601   4.421   -14.199 1.00 89.16 35  D 1 
ATOM 3284 C CA  . GLY D 4 35  ? 2.921   3.864   -15.368 1.00 88.81 35  D 1 
ATOM 3285 C C   . GLY D 4 35  ? 2.797   4.814   -16.563 1.00 90.12 35  D 1 
ATOM 3286 O O   . GLY D 4 35  ? 1.981   4.567   -17.454 1.00 88.26 35  D 1 
ATOM 3287 N N   . ILE D 4 36  ? 3.555   5.896   -16.587 1.00 89.74 36  D 1 
ATOM 3288 C CA  . ILE D 4 36  ? 3.575   6.857   -17.691 1.00 90.89 36  D 1 
ATOM 3289 C C   . ILE D 4 36  ? 4.677   6.437   -18.669 1.00 91.13 36  D 1 
ATOM 3290 O O   . ILE D 4 36  ? 5.836   6.359   -18.260 1.00 90.37 36  D 1 
ATOM 3291 C CB  . ILE D 4 36  ? 3.762   8.299   -17.180 1.00 90.41 36  D 1 
ATOM 3292 C CG1 . ILE D 4 36  ? 2.669   8.662   -16.152 1.00 87.69 36  D 1 
ATOM 3293 C CG2 . ILE D 4 36  ? 3.725   9.285   -18.367 1.00 87.32 36  D 1 
ATOM 3294 C CD1 . ILE D 4 36  ? 2.856   10.024  -15.484 1.00 83.56 36  D 1 
ATOM 3295 N N   . PRO D 4 37  ? 4.369   6.179   -19.965 1.00 89.76 37  D 1 
ATOM 3296 C CA  . PRO D 4 37  ? 5.381   5.831   -20.960 1.00 89.45 37  D 1 
ATOM 3297 C C   . PRO D 4 37  ? 6.462   6.917   -21.100 1.00 90.11 37  D 1 
ATOM 3298 O O   . PRO D 4 37  ? 6.118   8.103   -21.062 1.00 89.97 37  D 1 
ATOM 3299 C CB  . PRO D 4 37  ? 4.620   5.633   -22.271 1.00 87.97 37  D 1 
ATOM 3300 C CG  . PRO D 4 37  ? 3.207   5.271   -21.810 1.00 84.64 37  D 1 
ATOM 3301 C CD  . PRO D 4 37  ? 3.042   6.099   -20.544 1.00 86.85 37  D 1 
ATOM 3302 N N   . PRO D 4 38  ? 7.745   6.556   -21.322 1.00 92.01 38  D 1 
ATOM 3303 C CA  . PRO D 4 38  ? 8.837   7.530   -21.456 1.00 92.15 38  D 1 
ATOM 3304 C C   . PRO D 4 38  ? 8.605   8.597   -22.529 1.00 92.31 38  D 1 
ATOM 3305 O O   . PRO D 4 38  ? 8.917   9.762   -22.305 1.00 91.25 38  D 1 
ATOM 3306 C CB  . PRO D 4 38  ? 10.090  6.702   -21.751 1.00 91.36 38  D 1 
ATOM 3307 C CG  . PRO D 4 38  ? 9.800   5.378   -21.044 1.00 88.65 38  D 1 
ATOM 3308 C CD  . PRO D 4 38  ? 8.297   5.206   -21.271 1.00 90.75 38  D 1 
ATOM 3309 N N   . ASP D 4 39  ? 7.977   8.234   -23.647 1.00 91.93 39  D 1 
ATOM 3310 C CA  . ASP D 4 39  ? 7.663   9.161   -24.746 1.00 90.92 39  D 1 
ATOM 3311 C C   . ASP D 4 39  ? 6.665   10.262  -24.348 1.00 90.78 39  D 1 
ATOM 3312 O O   . ASP D 4 39  ? 6.664   11.341  -24.940 1.00 88.54 39  D 1 
ATOM 3313 C CB  . ASP D 4 39  ? 7.119   8.370   -25.940 1.00 89.59 39  D 1 
ATOM 3314 C CG  . ASP D 4 39  ? 5.701   7.844   -25.680 1.00 83.98 39  D 1 
ATOM 3315 O OD1 . ASP D 4 39  ? 5.561   6.981   -24.789 1.00 76.97 39  D 1 
ATOM 3316 O OD2 . ASP D 4 39  ? 4.750   8.367   -26.314 1.00 76.72 39  D 1 
ATOM 3317 N N   . GLN D 4 40  ? 5.843   10.013  -23.319 1.00 92.40 40  D 1 
ATOM 3318 C CA  . GLN D 4 40  ? 4.912   10.987  -22.754 1.00 91.95 40  D 1 
ATOM 3319 C C   . GLN D 4 40  ? 5.511   11.790  -21.592 1.00 92.06 40  D 1 
ATOM 3320 O O   . GLN D 4 40  ? 4.880   12.739  -21.137 1.00 90.07 40  D 1 
ATOM 3321 C CB  . GLN D 4 40  ? 3.608   10.296  -22.305 1.00 90.93 40  D 1 
ATOM 3322 C CG  . GLN D 4 40  ? 2.861   9.612   -23.459 1.00 87.77 40  D 1 
ATOM 3323 C CD  . GLN D 4 40  ? 2.520   10.581  -24.591 1.00 88.04 40  D 1 
ATOM 3324 O OE1 . GLN D 4 40  ? 1.977   11.653  -24.372 1.00 81.99 40  D 1 
ATOM 3325 N NE2 . GLN D 4 40  ? 2.841   10.233  -25.812 1.00 79.27 40  D 1 
ATOM 3326 N N   . GLN D 4 41  ? 6.696   11.430  -21.114 1.00 92.79 41  D 1 
ATOM 3327 C CA  . GLN D 4 41  ? 7.361   12.137  -20.022 1.00 93.00 41  D 1 
ATOM 3328 C C   . GLN D 4 41  ? 8.229   13.289  -20.533 1.00 92.78 41  D 1 
ATOM 3329 O O   . GLN D 4 41  ? 8.934   13.173  -21.537 1.00 91.51 41  D 1 
ATOM 3330 C CB  . GLN D 4 41  ? 8.203   11.175  -19.177 1.00 92.75 41  D 1 
ATOM 3331 C CG  . GLN D 4 41  ? 7.387   10.066  -18.485 1.00 91.70 41  D 1 
ATOM 3332 C CD  . GLN D 4 41  ? 8.285   9.134   -17.676 1.00 93.06 41  D 1 
ATOM 3333 O OE1 . GLN D 4 41  ? 9.252   9.563   -17.058 1.00 87.42 41  D 1 
ATOM 3334 N NE2 . GLN D 4 41  ? 8.004   7.859   -17.662 1.00 86.35 41  D 1 
ATOM 3335 N N   . ARG D 4 42  ? 8.243   14.384  -19.796 1.00 94.00 42  D 1 
ATOM 3336 C CA  . ARG D 4 42  ? 9.290   15.414  -19.859 1.00 93.70 42  D 1 
ATOM 3337 C C   . ARG D 4 42  ? 9.756   15.702  -18.444 1.00 94.36 42  D 1 
ATOM 3338 O O   . ARG D 4 42  ? 8.934   15.925  -17.553 1.00 93.01 42  D 1 
ATOM 3339 C CB  . ARG D 4 42  ? 8.789   16.683  -20.557 1.00 92.67 42  D 1 
ATOM 3340 C CG  . ARG D 4 42  ? 8.450   16.470  -22.039 1.00 84.55 42  D 1 
ATOM 3341 C CD  . ARG D 4 42  ? 9.703   16.159  -22.872 1.00 80.68 42  D 1 
ATOM 3342 N NE  . ARG D 4 42  ? 9.396   15.929  -24.283 1.00 74.29 42  D 1 
ATOM 3343 C CZ  . ARG D 4 42  ? 9.209   14.757  -24.878 1.00 67.12 42  D 1 
ATOM 3344 N NH1 . ARG D 4 42  ? 9.168   13.627  -24.222 1.00 58.77 42  D 1 
ATOM 3345 N NH2 . ARG D 4 42  ? 9.071   14.697  -26.159 1.00 58.46 42  D 1 
ATOM 3346 N N   . LEU D 4 43  ? 11.063  15.654  -18.232 1.00 95.60 43  D 1 
ATOM 3347 C CA  . LEU D 4 43  ? 11.689  15.981  -16.960 1.00 96.02 43  D 1 
ATOM 3348 C C   . LEU D 4 43  ? 12.261  17.388  -17.017 1.00 96.04 43  D 1 
ATOM 3349 O O   . LEU D 4 43  ? 12.841  17.780  -18.035 1.00 95.05 43  D 1 
ATOM 3350 C CB  . LEU D 4 43  ? 12.756  14.931  -16.598 1.00 96.14 43  D 1 
ATOM 3351 C CG  . LEU D 4 43  ? 12.194  13.522  -16.369 1.00 95.29 43  D 1 
ATOM 3352 C CD1 . LEU D 4 43  ? 13.343  12.555  -16.068 1.00 92.93 43  D 1 
ATOM 3353 C CD2 . LEU D 4 43  ? 11.205  13.474  -15.208 1.00 91.98 43  D 1 
ATOM 3354 N N   . ILE D 4 44  ? 12.096  18.136  -15.950 1.00 96.09 44  D 1 
ATOM 3355 C CA  . ILE D 4 44  ? 12.559  19.514  -15.823 1.00 95.84 44  D 1 
ATOM 3356 C C   . ILE D 4 44  ? 13.424  19.629  -14.573 1.00 95.81 44  D 1 
ATOM 3357 O O   . ILE D 4 44  ? 13.038  19.170  -13.498 1.00 95.20 44  D 1 
ATOM 3358 C CB  . ILE D 4 44  ? 11.356  20.501  -15.796 1.00 95.10 44  D 1 
ATOM 3359 C CG1 . ILE D 4 44  ? 10.496  20.354  -17.077 1.00 92.29 44  D 1 
ATOM 3360 C CG2 . ILE D 4 44  ? 11.848  21.947  -15.639 1.00 92.11 44  D 1 
ATOM 3361 C CD1 . ILE D 4 44  ? 9.183   21.140  -17.028 1.00 84.83 44  D 1 
ATOM 3362 N N   . PHE D 4 45  ? 14.597  20.269  -14.723 1.00 94.78 45  D 1 
ATOM 3363 C CA  . PHE D 4 45  ? 15.503  20.624  -13.635 1.00 94.43 45  D 1 
ATOM 3364 C C   . PHE D 4 45  ? 16.001  22.057  -13.841 1.00 93.54 45  D 1 
ATOM 3365 O O   . PHE D 4 45  ? 16.367  22.417  -14.958 1.00 91.56 45  D 1 
ATOM 3366 C CB  . PHE D 4 45  ? 16.664  19.623  -13.584 1.00 94.19 45  D 1 
ATOM 3367 C CG  . PHE D 4 45  ? 17.633  19.899  -12.456 1.00 94.47 45  D 1 
ATOM 3368 C CD1 . PHE D 4 45  ? 18.925  20.383  -12.731 1.00 91.11 45  D 1 
ATOM 3369 C CD2 . PHE D 4 45  ? 17.244  19.679  -11.121 1.00 91.08 45  D 1 
ATOM 3370 C CE1 . PHE D 4 45  ? 19.824  20.632  -11.682 1.00 90.53 45  D 1 
ATOM 3371 C CE2 . PHE D 4 45  ? 18.139  19.934  -10.072 1.00 90.35 45  D 1 
ATOM 3372 C CZ  . PHE D 4 45  ? 19.429  20.408  -10.351 1.00 92.10 45  D 1 
ATOM 3373 N N   . ALA D 4 46  ? 15.975  22.864  -12.797 1.00 92.22 46  D 1 
ATOM 3374 C CA  . ALA D 4 46  ? 16.310  24.289  -12.870 1.00 90.77 46  D 1 
ATOM 3375 C C   . ALA D 4 46  ? 15.597  25.050  -14.016 1.00 91.12 46  D 1 
ATOM 3376 O O   . ALA D 4 46  ? 16.167  25.911  -14.673 1.00 88.02 46  D 1 
ATOM 3377 C CB  . ALA D 4 46  ? 17.837  24.435  -12.868 1.00 88.93 46  D 1 
ATOM 3378 N N   . GLY D 4 47  ? 14.341  24.692  -14.295 1.00 91.45 47  D 1 
ATOM 3379 C CA  . GLY D 4 47  ? 13.534  25.242  -15.388 1.00 91.26 47  D 1 
ATOM 3380 C C   . GLY D 4 47  ? 13.820  24.671  -16.781 1.00 92.00 47  D 1 
ATOM 3381 O O   . GLY D 4 47  ? 13.015  24.869  -17.691 1.00 89.58 47  D 1 
ATOM 3382 N N   . LYS D 4 48  ? 14.917  23.926  -16.952 1.00 91.99 48  D 1 
ATOM 3383 C CA  . LYS D 4 48  ? 15.367  23.363  -18.228 1.00 91.73 48  D 1 
ATOM 3384 C C   . LYS D 4 48  ? 14.780  21.974  -18.465 1.00 92.90 48  D 1 
ATOM 3385 O O   . LYS D 4 48  ? 14.777  21.128  -17.571 1.00 91.37 48  D 1 
ATOM 3386 C CB  . LYS D 4 48  ? 16.906  23.361  -18.223 1.00 88.50 48  D 1 
ATOM 3387 C CG  . LYS D 4 48  ? 17.537  23.066  -19.593 1.00 79.20 48  D 1 
ATOM 3388 C CD  . LYS D 4 48  ? 19.065  23.169  -19.449 1.00 78.02 48  D 1 
ATOM 3389 C CE  . LYS D 4 48  ? 19.798  22.998  -20.773 1.00 68.95 48  D 1 
ATOM 3390 N NZ  . LYS D 4 48  ? 21.262  23.168  -20.567 1.00 63.19 48  D 1 
ATOM 3391 N N   . GLN D 4 49  ? 14.319  21.715  -19.697 1.00 93.37 49  D 1 
ATOM 3392 C CA  . GLN D 4 49  ? 13.918  20.376  -20.127 1.00 93.07 49  D 1 
ATOM 3393 C C   . GLN D 4 49  ? 15.158  19.505  -20.327 1.00 93.56 49  D 1 
ATOM 3394 O O   . GLN D 4 49  ? 16.117  19.922  -20.970 1.00 91.86 49  D 1 
ATOM 3395 C CB  . GLN D 4 49  ? 13.056  20.466  -21.392 1.00 90.60 49  D 1 
ATOM 3396 C CG  . GLN D 4 49  ? 12.454  19.104  -21.770 1.00 82.91 49  D 1 
ATOM 3397 C CD  . GLN D 4 49  ? 11.618  19.173  -23.051 1.00 81.24 49  D 1 
ATOM 3398 O OE1 . GLN D 4 49  ? 10.462  19.550  -23.058 1.00 74.94 49  D 1 
ATOM 3399 N NE2 . GLN D 4 49  ? 12.182  18.785  -24.167 1.00 71.33 49  D 1 
ATOM 3400 N N   . LEU D 4 50  ? 15.134  18.287  -19.828 1.00 94.65 50  D 1 
ATOM 3401 C CA  . LEU D 4 50  ? 16.231  17.330  -19.917 1.00 95.06 50  D 1 
ATOM 3402 C C   . LEU D 4 50  ? 16.096  16.465  -21.183 1.00 94.88 50  D 1 
ATOM 3403 O O   . LEU D 4 50  ? 15.027  15.921  -21.459 1.00 93.49 50  D 1 
ATOM 3404 C CB  . LEU D 4 50  ? 16.299  16.489  -18.637 1.00 95.40 50  D 1 
ATOM 3405 C CG  . LEU D 4 50  ? 16.315  17.281  -17.303 1.00 94.99 50  D 1 
ATOM 3406 C CD1 . LEU D 4 50  ? 16.455  16.320  -16.130 1.00 92.90 50  D 1 
ATOM 3407 C CD2 . LEU D 4 50  ? 17.456  18.287  -17.227 1.00 92.36 50  D 1 
ATOM 3408 N N   . GLU D 4 51  ? 17.189  16.332  -21.923 1.00 94.24 51  D 1 
ATOM 3409 C CA  . GLU D 4 51  ? 17.262  15.555  -23.167 1.00 93.84 51  D 1 
ATOM 3410 C C   . GLU D 4 51  ? 17.573  14.082  -22.884 1.00 94.42 51  D 1 
ATOM 3411 O O   . GLU D 4 51  ? 18.412  13.771  -22.045 1.00 93.02 51  D 1 
ATOM 3412 C CB  . GLU D 4 51  ? 18.337  16.142  -24.093 1.00 92.04 51  D 1 
ATOM 3413 C CG  . GLU D 4 51  ? 17.989  17.548  -24.606 1.00 83.23 51  D 1 
ATOM 3414 C CD  . GLU D 4 51  ? 19.140  18.206  -25.405 1.00 75.72 51  D 1 
ATOM 3415 O OE1 . GLU D 4 51  ? 18.909  19.309  -25.919 1.00 68.23 51  D 1 
ATOM 3416 O OE2 . GLU D 4 51  ? 20.262  17.655  -25.439 1.00 68.02 51  D 1 
ATOM 3417 N N   . ASP D 4 52  ? 16.938  13.150  -23.624 1.00 93.91 52  D 1 
ATOM 3418 C CA  . ASP D 4 52  ? 16.993  11.713  -23.337 1.00 94.15 52  D 1 
ATOM 3419 C C   . ASP D 4 52  ? 18.396  11.103  -23.446 1.00 94.05 52  D 1 
ATOM 3420 O O   . ASP D 4 52  ? 18.744  10.224  -22.653 1.00 89.04 52  D 1 
ATOM 3421 C CB  . ASP D 4 52  ? 15.992  10.965  -24.248 1.00 92.67 52  D 1 
ATOM 3422 C CG  . ASP D 4 52  ? 14.551  11.201  -23.810 1.00 90.97 52  D 1 
ATOM 3423 O OD1 . ASP D 4 52  ? 14.340  11.356  -22.591 1.00 85.77 52  D 1 
ATOM 3424 O OD2 . ASP D 4 52  ? 13.608  11.249  -24.621 1.00 84.87 52  D 1 
ATOM 3425 N N   . GLY D 4 53  ? 19.205  11.588  -24.379 1.00 94.16 53  D 1 
ATOM 3426 C CA  . GLY D 4 53  ? 20.561  11.080  -24.617 1.00 94.35 53  D 1 
ATOM 3427 C C   . GLY D 4 53  ? 21.633  11.598  -23.657 1.00 95.23 53  D 1 
ATOM 3428 O O   . GLY D 4 53  ? 22.768  11.127  -23.720 1.00 92.13 53  D 1 
ATOM 3429 N N   . ARG D 4 54  ? 21.318  12.551  -22.785 1.00 95.41 54  D 1 
ATOM 3430 C CA  . ARG D 4 54  ? 22.260  13.084  -21.798 1.00 95.53 54  D 1 
ATOM 3431 C C   . ARG D 4 54  ? 22.160  12.342  -20.465 1.00 96.47 54  D 1 
ATOM 3432 O O   . ARG D 4 54  ? 21.164  11.682  -20.188 1.00 95.03 54  D 1 
ATOM 3433 C CB  . ARG D 4 54  ? 22.086  14.593  -21.612 1.00 94.31 54  D 1 
ATOM 3434 C CG  . ARG D 4 54  ? 22.286  15.373  -22.915 1.00 89.89 54  D 1 
ATOM 3435 C CD  . ARG D 4 54  ? 22.568  16.833  -22.595 1.00 82.58 54  D 1 
ATOM 3436 N NE  . ARG D 4 54  ? 22.430  17.695  -23.764 1.00 75.03 54  D 1 
ATOM 3437 C CZ  . ARG D 4 54  ? 23.149  18.739  -24.107 1.00 67.86 54  D 1 
ATOM 3438 N NH1 . ARG D 4 54  ? 24.193  19.131  -23.421 1.00 61.40 54  D 1 
ATOM 3439 N NH2 . ARG D 4 54  ? 22.808  19.418  -25.166 1.00 61.73 54  D 1 
ATOM 3440 N N   . THR D 4 55  ? 23.203  12.488  -19.654 1.00 96.20 55  D 1 
ATOM 3441 C CA  . THR D 4 55  ? 23.279  11.878  -18.323 1.00 96.50 55  D 1 
ATOM 3442 C C   . THR D 4 55  ? 22.850  12.857  -17.225 1.00 96.51 55  D 1 
ATOM 3443 O O   . THR D 4 55  ? 22.708  14.057  -17.441 1.00 95.42 55  D 1 
ATOM 3444 C CB  . THR D 4 55  ? 24.680  11.328  -18.034 1.00 95.80 55  D 1 
ATOM 3445 O OG1 . THR D 4 55  ? 25.594  12.378  -17.955 1.00 89.42 55  D 1 
ATOM 3446 C CG2 . THR D 4 55  ? 25.161  10.330  -19.090 1.00 88.56 55  D 1 
ATOM 3447 N N   . LEU D 4 56  ? 22.648  12.342  -16.018 1.00 96.58 56  D 1 
ATOM 3448 C CA  . LEU D 4 56  ? 22.404  13.188  -14.850 1.00 96.50 56  D 1 
ATOM 3449 C C   . LEU D 4 56  ? 23.614  14.093  -14.539 1.00 96.10 56  D 1 
ATOM 3450 O O   . LEU D 4 56  ? 23.425  15.250  -14.165 1.00 95.19 56  D 1 
ATOM 3451 C CB  . LEU D 4 56  ? 22.062  12.306  -13.635 1.00 96.52 56  D 1 
ATOM 3452 C CG  . LEU D 4 56  ? 20.706  11.571  -13.742 1.00 95.64 56  D 1 
ATOM 3453 C CD1 . LEU D 4 56  ? 20.555  10.626  -12.554 1.00 92.77 56  D 1 
ATOM 3454 C CD2 . LEU D 4 56  ? 19.523  12.531  -13.722 1.00 91.92 56  D 1 
ATOM 3455 N N   . SER D 4 57  ? 24.835  13.587  -14.745 1.00 96.33 57  D 1 
ATOM 3456 C CA  . SER D 4 57  ? 26.067  14.362  -14.551 1.00 95.77 57  D 1 
ATOM 3457 C C   . SER D 4 57  ? 26.206  15.524  -15.542 1.00 95.29 57  D 1 
ATOM 3458 O O   . SER D 4 57  ? 26.645  16.594  -15.129 1.00 93.34 57  D 1 
ATOM 3459 C CB  . SER D 4 57  ? 27.309  13.466  -14.616 1.00 94.66 57  D 1 
ATOM 3460 O OG  . SER D 4 57  ? 27.278  12.577  -15.710 1.00 82.00 57  D 1 
ATOM 3461 N N   . ASP D 4 58  ? 25.748  15.370  -16.789 1.00 95.78 58  D 1 
ATOM 3462 C CA  . ASP D 4 58  ? 25.789  16.441  -17.796 1.00 94.91 58  D 1 
ATOM 3463 C C   . ASP D 4 58  ? 24.971  17.676  -17.376 1.00 94.49 58  D 1 
ATOM 3464 O O   . ASP D 4 58  ? 25.250  18.797  -17.797 1.00 92.41 58  D 1 
ATOM 3465 C CB  . ASP D 4 58  ? 25.227  15.950  -19.138 1.00 94.48 58  D 1 
ATOM 3466 C CG  . ASP D 4 58  ? 26.026  14.816  -19.783 1.00 92.12 58  D 1 
ATOM 3467 O OD1 . ASP D 4 58  ? 27.260  14.770  -19.606 1.00 87.00 58  D 1 
ATOM 3468 O OD2 . ASP D 4 58  ? 25.375  13.994  -20.467 1.00 86.63 58  D 1 
ATOM 3469 N N   . TYR D 4 59  ? 23.954  17.469  -16.528 1.00 94.99 59  D 1 
ATOM 3470 C CA  . TYR D 4 59  ? 23.114  18.534  -15.980 1.00 94.37 59  D 1 
ATOM 3471 C C   . TYR D 4 59  ? 23.494  18.921  -14.539 1.00 93.94 59  D 1 
ATOM 3472 O O   . TYR D 4 59  ? 22.741  19.657  -13.893 1.00 91.45 59  D 1 
ATOM 3473 C CB  . TYR D 4 59  ? 21.642  18.114  -16.085 1.00 93.91 59  D 1 
ATOM 3474 C CG  . TYR D 4 59  ? 21.129  18.045  -17.508 1.00 94.26 59  D 1 
ATOM 3475 C CD1 . TYR D 4 59  ? 20.949  19.228  -18.251 1.00 91.50 59  D 1 
ATOM 3476 C CD2 . TYR D 4 59  ? 20.802  16.813  -18.086 1.00 91.63 59  D 1 
ATOM 3477 C CE1 . TYR D 4 59  ? 20.439  19.180  -19.554 1.00 90.47 59  D 1 
ATOM 3478 C CE2 . TYR D 4 59  ? 20.295  16.750  -19.396 1.00 90.47 59  D 1 
ATOM 3479 C CZ  . TYR D 4 59  ? 20.111  17.938  -20.129 1.00 92.49 59  D 1 
ATOM 3480 O OH  . TYR D 4 59  ? 19.607  17.890  -21.395 1.00 90.63 59  D 1 
ATOM 3481 N N   . ASN D 4 60  ? 24.613  18.415  -14.026 1.00 94.06 60  D 1 
ATOM 3482 C CA  . ASN D 4 60  ? 25.040  18.616  -12.642 1.00 93.59 60  D 1 
ATOM 3483 C C   . ASN D 4 60  ? 23.953  18.242  -11.605 1.00 94.01 60  D 1 
ATOM 3484 O O   . ASN D 4 60  ? 23.805  18.890  -10.567 1.00 92.28 60  D 1 
ATOM 3485 C CB  . ASN D 4 60  ? 25.623  20.033  -12.495 1.00 92.06 60  D 1 
ATOM 3486 C CG  . ASN D 4 60  ? 26.396  20.236  -11.199 1.00 84.01 60  D 1 
ATOM 3487 O OD1 . ASN D 4 60  ? 26.973  19.330  -10.632 1.00 75.27 60  D 1 
ATOM 3488 N ND2 . ASN D 4 60  ? 26.441  21.456  -10.718 1.00 71.60 60  D 1 
ATOM 3489 N N   . ILE D 4 61  ? 23.177  17.214  -11.896 1.00 94.90 61  D 1 
ATOM 3490 C CA  . ILE D 4 61  ? 22.154  16.701  -10.983 1.00 95.50 61  D 1 
ATOM 3491 C C   . ILE D 4 61  ? 22.845  15.853  -9.916  1.00 95.57 61  D 1 
ATOM 3492 O O   . ILE D 4 61  ? 23.366  14.771  -10.192 1.00 94.40 61  D 1 
ATOM 3493 C CB  . ILE D 4 61  ? 21.048  15.950  -11.742 1.00 95.62 61  D 1 
ATOM 3494 C CG1 . ILE D 4 61  ? 20.289  16.922  -12.674 1.00 93.70 61  D 1 
ATOM 3495 C CG2 . ILE D 4 61  ? 20.060  15.294  -10.760 1.00 93.91 61  D 1 
ATOM 3496 C CD1 . ILE D 4 61  ? 19.375  16.231  -13.689 1.00 89.15 61  D 1 
ATOM 3497 N N   . GLN D 4 62  ? 22.822  16.341  -8.686  1.00 95.62 62  D 1 
ATOM 3498 C CA  . GLN D 4 62  ? 23.484  15.720  -7.547  1.00 95.10 62  D 1 
ATOM 3499 C C   . GLN D 4 62  ? 22.508  14.911  -6.689  1.00 95.49 62  D 1 
ATOM 3500 O O   . GLN D 4 62  ? 21.301  14.884  -6.949  1.00 93.68 62  D 1 
ATOM 3501 C CB  . GLN D 4 62  ? 24.229  16.805  -6.745  1.00 93.20 62  D 1 
ATOM 3502 C CG  . GLN D 4 62  ? 25.300  17.511  -7.595  1.00 88.42 62  D 1 
ATOM 3503 C CD  . GLN D 4 62  ? 26.179  18.469  -6.783  1.00 82.63 62  D 1 
ATOM 3504 O OE1 . GLN D 4 62  ? 26.130  18.534  -5.569  1.00 72.92 62  D 1 
ATOM 3505 N NE2 . GLN D 4 62  ? 27.020  19.230  -7.435  1.00 68.95 62  D 1 
ATOM 3506 N N   . LYS D 4 63  ? 23.026  14.241  -5.659  1.00 95.39 63  D 1 
ATOM 3507 C CA  . LYS D 4 63  ? 22.186  13.559  -4.668  1.00 95.64 63  D 1 
ATOM 3508 C C   . LYS D 4 63  ? 21.128  14.505  -4.096  1.00 95.53 63  D 1 
ATOM 3509 O O   . LYS D 4 63  ? 21.379  15.699  -3.938  1.00 93.34 63  D 1 
ATOM 3510 C CB  . LYS D 4 63  ? 23.046  12.914  -3.566  1.00 94.34 63  D 1 
ATOM 3511 C CG  . LYS D 4 63  ? 23.759  13.930  -2.657  1.00 87.46 63  D 1 
ATOM 3512 C CD  . LYS D 4 63  ? 24.268  13.263  -1.373  1.00 85.18 63  D 1 
ATOM 3513 C CE  . LYS D 4 63  ? 24.617  14.336  -0.340  1.00 72.96 63  D 1 
ATOM 3514 N NZ  . LYS D 4 63  ? 24.077  14.000  0.998   1.00 65.13 63  D 1 
ATOM 3515 N N   . GLU D 4 64  ? 19.968  13.956  -3.776  1.00 95.83 64  D 1 
ATOM 3516 C CA  . GLU D 4 64  ? 18.845  14.690  -3.174  1.00 95.84 64  D 1 
ATOM 3517 C C   . GLU D 4 64  ? 18.245  15.805  -4.055  1.00 95.60 64  D 1 
ATOM 3518 O O   . GLU D 4 64  ? 17.313  16.489  -3.633  1.00 92.98 64  D 1 
ATOM 3519 C CB  . GLU D 4 64  ? 19.208  15.155  -1.748  1.00 94.90 64  D 1 
ATOM 3520 C CG  . GLU D 4 64  ? 19.496  13.986  -0.780  1.00 91.78 64  D 1 
ATOM 3521 C CD  . GLU D 4 64  ? 20.391  14.395  0.399   1.00 85.88 64  D 1 
ATOM 3522 O OE1 . GLU D 4 64  ? 21.264  13.574  0.782   1.00 77.04 64  D 1 
ATOM 3523 O OE2 . GLU D 4 64  ? 20.287  15.540  0.885   1.00 77.41 64  D 1 
ATOM 3524 N N   . SER D 4 65  ? 18.695  15.964  -5.311  1.00 95.55 65  D 1 
ATOM 3525 C CA  . SER D 4 65  ? 18.079  16.879  -6.268  1.00 94.95 65  D 1 
ATOM 3526 C C   . SER D 4 65  ? 16.626  16.491  -6.557  1.00 95.28 65  D 1 
ATOM 3527 O O   . SER D 4 65  ? 16.277  15.309  -6.638  1.00 94.16 65  D 1 
ATOM 3528 C CB  . SER D 4 65  ? 18.858  16.919  -7.586  1.00 94.05 65  D 1 
ATOM 3529 O OG  . SER D 4 65  ? 20.168  17.422  -7.375  1.00 87.49 65  D 1 
ATOM 3530 N N   . THR D 4 66  ? 15.773  17.496  -6.779  1.00 95.26 66  D 1 
ATOM 3531 C CA  . THR D 4 66  ? 14.373  17.293  -7.168  1.00 94.95 66  D 1 
ATOM 3532 C C   . THR D 4 66  ? 14.163  17.644  -8.637  1.00 95.37 66  D 1 
ATOM 3533 O O   . THR D 4 66  ? 14.290  18.803  -9.033  1.00 94.35 66  D 1 
ATOM 3534 C CB  . THR D 4 66  ? 13.411  18.074  -6.263  1.00 93.47 66  D 1 
ATOM 3535 O OG1 . THR D 4 66  ? 13.556  17.633  -4.931  1.00 86.99 66  D 1 
ATOM 3536 C CG2 . THR D 4 66  ? 11.942  17.845  -6.624  1.00 86.67 66  D 1 
ATOM 3537 N N   . LEU D 4 67  ? 13.774  16.638  -9.444  1.00 95.93 67  D 1 
ATOM 3538 C CA  . LEU D 4 67  ? 13.288  16.811  -10.805 1.00 96.17 67  D 1 
ATOM 3539 C C   . LEU D 4 67  ? 11.766  17.005  -10.794 1.00 96.18 67  D 1 
ATOM 3540 O O   . LEU D 4 67  ? 11.060  16.483  -9.932  1.00 95.23 67  D 1 
ATOM 3541 C CB  . LEU D 4 67  ? 13.682  15.604  -11.680 1.00 96.16 67  D 1 
ATOM 3542 C CG  . LEU D 4 67  ? 15.169  15.196  -11.632 1.00 94.72 67  D 1 
ATOM 3543 C CD1 . LEU D 4 67  ? 15.426  14.068  -12.639 1.00 90.83 67  D 1 
ATOM 3544 C CD2 . LEU D 4 67  ? 16.092  16.361  -11.985 1.00 90.43 67  D 1 
ATOM 3545 N N   . HIS D 4 68  ? 11.244  17.695  -11.797 1.00 96.14 68  D 1 
ATOM 3546 C CA  . HIS D 4 68  ? 9.809   17.836  -12.008 1.00 95.95 68  D 1 
ATOM 3547 C C   . HIS D 4 68  ? 9.365   17.049  -13.242 1.00 95.94 68  D 1 
ATOM 3548 O O   . HIS D 4 68  ? 9.921   17.234  -14.326 1.00 94.83 68  D 1 
ATOM 3549 C CB  . HIS D 4 68  ? 9.430   19.312  -12.094 1.00 95.19 68  D 1 
ATOM 3550 C CG  . HIS D 4 68  ? 9.632   20.036  -10.785 1.00 93.60 68  D 1 
ATOM 3551 N ND1 . HIS D 4 68  ? 8.722   20.120  -9.754  1.00 82.96 68  D 1 
ATOM 3552 C CD2 . HIS D 4 68  ? 10.771  20.685  -10.362 1.00 82.65 68  D 1 
ATOM 3553 C CE1 . HIS D 4 68  ? 9.291   20.810  -8.749  1.00 84.45 68  D 1 
ATOM 3554 N NE2 . HIS D 4 68  ? 10.528  21.160  -9.083  1.00 85.82 68  D 1 
ATOM 3555 N N   . LEU D 4 69  ? 8.356   16.191  -13.095 1.00 94.88 69  D 1 
ATOM 3556 C CA  . LEU D 4 69  ? 7.711   15.472  -14.195 1.00 94.50 69  D 1 
ATOM 3557 C C   . LEU D 4 69  ? 6.535   16.289  -14.729 1.00 94.52 69  D 1 
ATOM 3558 O O   . LEU D 4 69  ? 5.622   16.649  -13.977 1.00 93.54 69  D 1 
ATOM 3559 C CB  . LEU D 4 69  ? 7.282   14.082  -13.704 1.00 94.16 69  D 1 
ATOM 3560 C CG  . LEU D 4 69  ? 6.527   13.235  -14.750 1.00 93.18 69  D 1 
ATOM 3561 C CD1 . LEU D 4 69  ? 7.408   12.874  -15.944 1.00 88.76 69  D 1 
ATOM 3562 C CD2 . LEU D 4 69  ? 6.053   11.938  -14.105 1.00 88.32 69  D 1 
ATOM 3563 N N   . VAL D 4 70  ? 6.529   16.509  -16.060 1.00 94.26 70  D 1 
ATOM 3564 C CA  . VAL D 4 70  ? 5.370   16.991  -16.815 1.00 93.67 70  D 1 
ATOM 3565 C C   . VAL D 4 70  ? 5.054   16.014  -17.950 1.00 93.43 70  D 1 
ATOM 3566 O O   . VAL D 4 70  ? 5.829   15.087  -18.224 1.00 92.38 70  D 1 
ATOM 3567 C CB  . VAL D 4 70  ? 5.568   18.437  -17.318 1.00 92.81 70  D 1 
ATOM 3568 C CG1 . VAL D 4 70  ? 5.820   19.401  -16.154 1.00 87.88 70  D 1 
ATOM 3569 C CG2 . VAL D 4 70  ? 6.716   18.576  -18.323 1.00 88.47 70  D 1 
ATOM 3570 N N   . LEU D 4 71  ? 3.907   16.170  -18.615 1.00 91.53 71  D 1 
ATOM 3571 C CA  . LEU D 4 71  ? 3.616   15.413  -19.833 1.00 90.76 71  D 1 
ATOM 3572 C C   . LEU D 4 71  ? 4.346   16.029  -21.032 1.00 90.53 71  D 1 
ATOM 3573 O O   . LEU D 4 71  ? 4.693   17.207  -21.014 1.00 89.05 71  D 1 
ATOM 3574 C CB  . LEU D 4 71  ? 2.102   15.319  -20.067 1.00 89.98 71  D 1 
ATOM 3575 C CG  . LEU D 4 71  ? 1.356   14.475  -19.030 1.00 87.88 71  D 1 
ATOM 3576 C CD1 . LEU D 4 71  ? -0.136  14.453  -19.355 1.00 83.74 71  D 1 
ATOM 3577 C CD2 . LEU D 4 71  ? 1.842   13.018  -18.996 1.00 83.41 71  D 1 
ATOM 3578 N N   . ARG D 4 72  ? 4.536   15.227  -22.094 1.00 91.78 72  D 1 
ATOM 3579 C CA  . ARG D 4 72  ? 5.065   15.693  -23.382 1.00 91.41 72  D 1 
ATOM 3580 C C   . ARG D 4 72  ? 4.350   16.969  -23.810 1.00 91.48 72  D 1 
ATOM 3581 O O   . ARG D 4 72  ? 3.125   16.997  -23.913 1.00 88.63 72  D 1 
ATOM 3582 C CB  . ARG D 4 72  ? 4.909   14.596  -24.446 1.00 89.15 72  D 1 
ATOM 3583 C CG  . ARG D 4 72  ? 5.443   15.040  -25.818 1.00 81.32 72  D 1 
ATOM 3584 C CD  . ARG D 4 72  ? 5.299   13.929  -26.854 1.00 75.84 72  D 1 
ATOM 3585 N NE  . ARG D 4 72  ? 5.726   14.392  -28.182 1.00 66.29 72  D 1 
ATOM 3586 C CZ  . ARG D 4 72  ? 5.812   13.644  -29.278 1.00 58.72 72  D 1 
ATOM 3587 N NH1 . ARG D 4 72  ? 5.513   12.377  -29.269 1.00 53.20 72  D 1 
ATOM 3588 N NH2 . ARG D 4 72  ? 6.199   14.178  -30.405 1.00 49.73 72  D 1 
ATOM 3589 N N   . LEU D 4 73  ? 5.153   17.984  -24.074 1.00 90.17 73  D 1 
ATOM 3590 C CA  . LEU D 4 73  ? 4.759   19.296  -24.565 1.00 88.55 73  D 1 
ATOM 3591 C C   . LEU D 4 73  ? 5.468   19.573  -25.882 1.00 88.97 73  D 1 
ATOM 3592 O O   . LEU D 4 73  ? 6.534   19.032  -26.171 1.00 86.04 73  D 1 
ATOM 3593 C CB  . LEU D 4 73  ? 5.057   20.336  -23.469 1.00 86.14 73  D 1 
ATOM 3594 C CG  . LEU D 4 73  ? 6.559   20.524  -23.126 1.00 84.69 73  D 1 
ATOM 3595 C CD1 . LEU D 4 73  ? 7.212   21.647  -23.931 1.00 78.85 73  D 1 
ATOM 3596 C CD2 . LEU D 4 73  ? 6.709   20.874  -21.648 1.00 80.05 73  D 1 
ATOM 3597 N N   . ARG D 4 74  ? 4.856   20.442  -26.688 1.00 89.46 74  D 1 
ATOM 3598 C CA  . ARG D 4 74  ? 5.423   20.981  -27.921 1.00 89.68 74  D 1 
ATOM 3599 C C   . ARG D 4 74  ? 4.925   22.411  -28.095 1.00 90.78 74  D 1 
ATOM 3600 O O   . ARG D 4 74  ? 3.731   22.664  -27.957 1.00 87.93 74  D 1 
ATOM 3601 C CB  . ARG D 4 74  ? 5.046   20.062  -29.092 1.00 86.38 74  D 1 
ATOM 3602 C CG  . ARG D 4 74  ? 5.515   20.595  -30.446 1.00 75.88 74  D 1 
ATOM 3603 C CD  . ARG D 4 74  ? 5.153   19.637  -31.575 1.00 71.65 74  D 1 
ATOM 3604 N NE  . ARG D 4 74  ? 5.309   20.290  -32.871 1.00 61.65 74  D 1 
ATOM 3605 C CZ  . ARG D 4 74  ? 5.653   19.747  -34.028 1.00 53.43 74  D 1 
ATOM 3606 N NH1 . ARG D 4 74  ? 5.930   18.481  -34.139 1.00 48.51 74  D 1 
ATOM 3607 N NH2 . ARG D 4 74  ? 5.713   20.496  -35.096 1.00 44.38 74  D 1 
ATOM 3608 N N   . GLY D 4 75  ? 5.836   23.319  -28.379 1.00 88.73 75  D 1 
ATOM 3609 C CA  . GLY D 4 75  ? 5.473   24.661  -28.817 1.00 87.18 75  D 1 
ATOM 3610 C C   . GLY D 4 75  ? 4.886   24.623  -30.227 1.00 85.12 75  D 1 
ATOM 3611 O O   . GLY D 4 75  ? 5.350   23.846  -31.062 1.00 78.77 75  D 1 
ATOM 3612 N N   . GLY D 4 76  ? 3.887   25.461  -30.462 1.00 80.36 76  D 1 
ATOM 3613 C CA  . GLY D 4 76  ? 3.160   25.535  -31.724 1.00 74.58 76  D 1 
ATOM 3614 C C   . GLY D 4 76  ? 1.654   25.398  -31.548 1.00 69.37 76  D 1 
ATOM 3615 O O   . GLY D 4 76  ? 1.166   25.249  -30.416 1.00 61.47 76  D 1 
ATOM 3616 O OXT . GLY D 4 76  ? 0.962   25.426  -32.583 1.00 65.45 76  D 1 
ATOM 3617 N N   . GLY E 5 1   ? -51.922 -3.002  -57.519 1.00 21.47 1   E 1 
ATOM 3618 C CA  . GLY E 5 1   ? -52.142 -3.870  -58.659 1.00 25.86 1   E 1 
ATOM 3619 C C   . GLY E 5 1   ? -51.003 -4.836  -58.919 1.00 27.04 1   E 1 
ATOM 3620 O O   . GLY E 5 1   ? -50.983 -5.888  -58.286 1.00 24.16 1   E 1 
ATOM 3621 N N   . ALA E 5 2   ? -50.140 -4.494  -59.866 1.00 22.49 2   E 1 
ATOM 3622 C CA  . ALA E 5 2   ? -49.423 -5.478  -60.671 1.00 25.47 2   E 1 
ATOM 3623 C C   . ALA E 5 2   ? -48.221 -6.179  -60.017 1.00 25.13 2   E 1 
ATOM 3624 O O   . ALA E 5 2   ? -47.810 -5.887  -58.903 1.00 24.24 2   E 1 
ATOM 3625 C CB  . ALA E 5 2   ? -49.072 -4.812  -62.008 1.00 24.46 2   E 1 
ATOM 3626 N N   . MET E 5 3   ? -47.694 -7.115  -60.780 1.00 20.34 3   E 1 
ATOM 3627 C CA  . MET E 5 3   ? -47.170 -8.439  -60.421 1.00 23.96 3   E 1 
ATOM 3628 C C   . MET E 5 3   ? -45.660 -8.582  -60.192 1.00 22.98 3   E 1 
ATOM 3629 O O   . MET E 5 3   ? -45.284 -9.538  -59.536 1.00 22.17 3   E 1 
ATOM 3630 C CB  . MET E 5 3   ? -47.503 -9.377  -61.599 1.00 24.01 3   E 1 
ATOM 3631 C CG  . MET E 5 3   ? -48.964 -9.788  -61.748 1.00 23.67 3   E 1 
ATOM 3632 S SD  . MET E 5 3   ? -49.207 -10.758 -63.274 1.00 22.99 3   E 1 
ATOM 3633 C CE  . MET E 5 3   ? -50.820 -11.522 -62.945 1.00 22.26 3   E 1 
ATOM 3634 N N   . ASP E 5 4   ? -44.830 -7.853  -60.888 1.00 26.03 4   E 1 
ATOM 3635 C CA  . ASP E 5 4   ? -43.808 -8.509  -61.708 1.00 29.96 4   E 1 
ATOM 3636 C C   . ASP E 5 4   ? -42.709 -9.297  -60.945 1.00 28.06 4   E 1 
ATOM 3637 O O   . ASP E 5 4   ? -42.190 -8.887  -59.908 1.00 27.60 4   E 1 
ATOM 3638 C CB  . ASP E 5 4   ? -43.235 -7.535  -62.748 1.00 29.73 4   E 1 
ATOM 3639 C CG  . ASP E 5 4   ? -42.598 -8.224  -63.960 1.00 26.23 4   E 1 
ATOM 3640 O OD1 . ASP E 5 4   ? -42.670 -9.470  -64.064 1.00 27.01 4   E 1 
ATOM 3641 O OD2 . ASP E 5 4   ? -42.004 -7.489  -64.780 1.00 29.48 4   E 1 
ATOM 3642 N N   . MET E 5 5   ? -42.395 -10.465 -61.506 1.00 24.37 5   E 1 
ATOM 3643 C CA  . MET E 5 5   ? -41.721 -11.622 -60.874 1.00 27.81 5   E 1 
ATOM 3644 C C   . MET E 5 5   ? -40.180 -11.655 -60.981 1.00 26.39 5   E 1 
ATOM 3645 O O   . MET E 5 5   ? -39.605 -12.682 -60.638 1.00 24.62 5   E 1 
ATOM 3646 C CB  . MET E 5 5   ? -42.239 -12.898 -61.562 1.00 26.97 5   E 1 
ATOM 3647 C CG  . MET E 5 5   ? -43.655 -13.337 -61.190 1.00 27.19 5   E 1 
ATOM 3648 S SD  . MET E 5 5   ? -44.023 -14.942 -61.982 1.00 26.15 5   E 1 
ATOM 3649 C CE  . MET E 5 5   ? -45.646 -15.302 -61.250 1.00 24.18 5   E 1 
ATOM 3650 N N   . SER E 5 6   ? -39.524 -10.676 -61.544 1.00 26.43 6   E 1 
ATOM 3651 C CA  . SER E 5 6   ? -38.352 -10.914 -62.395 1.00 28.67 6   E 1 
ATOM 3652 C C   . SER E 5 6   ? -37.218 -11.761 -61.772 1.00 26.99 6   E 1 
ATOM 3653 O O   . SER E 5 6   ? -36.682 -11.480 -60.701 1.00 25.81 6   E 1 
ATOM 3654 C CB  . SER E 5 6   ? -37.815 -9.600  -62.958 1.00 28.25 6   E 1 
ATOM 3655 O OG  . SER E 5 6   ? -36.983 -9.866  -64.066 1.00 26.82 6   E 1 
ATOM 3656 N N   . THR E 5 7   ? -36.832 -12.803 -62.496 1.00 24.50 7   E 1 
ATOM 3657 C CA  . THR E 5 7   ? -36.282 -14.092 -62.012 1.00 27.61 7   E 1 
ATOM 3658 C C   . THR E 5 7   ? -34.763 -14.258 -62.038 1.00 26.84 7   E 1 
ATOM 3659 O O   . THR E 5 7   ? -34.269 -15.374 -61.850 1.00 24.42 7   E 1 
ATOM 3660 C CB  . THR E 5 7   ? -36.849 -15.194 -62.920 1.00 24.88 7   E 1 
ATOM 3661 O OG1 . THR E 5 7   ? -36.740 -14.806 -64.276 1.00 23.03 7   E 1 
ATOM 3662 C CG2 . THR E 5 7   ? -38.316 -15.496 -62.668 1.00 24.50 7   E 1 
ATOM 3663 N N   . ARG E 5 8   ? -34.025 -13.231 -62.397 1.00 27.84 8   E 1 
ATOM 3664 C CA  . ARG E 5 8   ? -32.652 -13.384 -62.918 1.00 34.28 8   E 1 
ATOM 3665 C C   . ARG E 5 8   ? -31.647 -14.057 -61.951 1.00 31.74 8   E 1 
ATOM 3666 O O   . ARG E 5 8   ? -31.779 -13.932 -60.756 1.00 29.42 8   E 1 
ATOM 3667 C CB  . ARG E 5 8   ? -32.112 -11.993 -63.322 1.00 32.95 8   E 1 
ATOM 3668 C CG  . ARG E 5 8   ? -32.811 -11.411 -64.545 1.00 31.71 8   E 1 
ATOM 3669 C CD  . ARG E 5 8   ? -32.102 -10.117 -64.961 1.00 30.23 8   E 1 
ATOM 3670 N NE  . ARG E 5 8   ? -32.744 -9.501  -66.125 1.00 29.50 8   E 1 
ATOM 3671 C CZ  . ARG E 5 8   ? -32.286 -8.457  -66.815 1.00 28.29 8   E 1 
ATOM 3672 N NH1 . ARG E 5 8   ? -31.163 -7.861  -66.499 1.00 26.87 8   E 1 
ATOM 3673 N NH2 . ARG E 5 8   ? -32.953 -7.983  -67.823 1.00 29.73 8   E 1 
ATOM 3674 N N   . ASN E 5 9   ? -30.539 -14.592 -62.398 1.00 29.67 9   E 1 
ATOM 3675 C CA  . ASN E 5 9   ? -30.131 -15.586 -63.407 1.00 33.35 9   E 1 
ATOM 3676 C C   . ASN E 5 9   ? -28.642 -15.957 -63.101 1.00 32.77 9   E 1 
ATOM 3677 O O   . ASN E 5 9   ? -28.090 -15.449 -62.123 1.00 30.28 9   E 1 
ATOM 3678 C CB  . ASN E 5 9   ? -30.389 -15.055 -64.844 1.00 30.70 9   E 1 
ATOM 3679 C CG  . ASN E 5 9   ? -30.647 -16.131 -65.882 1.00 25.20 9   E 1 
ATOM 3680 O OD1 . ASN E 5 9   ? -30.939 -17.280 -65.604 1.00 24.62 9   E 1 
ATOM 3681 N ND2 . ASN E 5 9   ? -30.526 -15.801 -67.151 1.00 28.60 9   E 1 
ATOM 3682 N N   . PRO E 5 10  ? -27.913 -16.817 -63.828 1.00 25.29 10  E 1 
ATOM 3683 C CA  . PRO E 5 10  ? -27.375 -18.067 -63.253 1.00 30.29 10  E 1 
ATOM 3684 C C   . PRO E 5 10  ? -25.844 -18.261 -63.351 1.00 31.17 10  E 1 
ATOM 3685 O O   . PRO E 5 10  ? -25.365 -19.371 -63.102 1.00 28.45 10  E 1 
ATOM 3686 C CB  . PRO E 5 10  ? -28.070 -19.105 -64.137 1.00 26.64 10  E 1 
ATOM 3687 C CG  . PRO E 5 10  ? -28.007 -18.466 -65.522 1.00 27.11 10  E 1 
ATOM 3688 C CD  . PRO E 5 10  ? -27.966 -16.958 -65.230 1.00 32.73 10  E 1 
ATOM 3689 N N   . GLN E 5 11  ? -25.089 -17.319 -63.871 1.00 24.77 11  E 1 
ATOM 3690 C CA  . GLN E 5 11  ? -23.811 -17.573 -64.578 1.00 28.72 11  E 1 
ATOM 3691 C C   . GLN E 5 11  ? -22.573 -17.881 -63.684 1.00 27.12 11  E 1 
ATOM 3692 O O   . GLN E 5 11  ? -22.524 -17.415 -62.557 1.00 25.63 11  E 1 
ATOM 3693 C CB  . GLN E 5 11  ? -23.509 -16.342 -65.454 1.00 27.88 11  E 1 
ATOM 3694 C CG  . GLN E 5 11  ? -24.441 -16.180 -66.653 1.00 26.41 11  E 1 
ATOM 3695 C CD  . GLN E 5 11  ? -23.934 -15.147 -67.670 1.00 24.64 11  E 1 
ATOM 3696 O OE1 . GLN E 5 11  ? -22.804 -14.681 -67.633 1.00 27.04 11  E 1 
ATOM 3697 N NE2 . GLN E 5 11  ? -24.734 -14.782 -68.632 1.00 28.30 11  E 1 
ATOM 3698 N N   . ARG E 5 12  ? -21.471 -18.519 -64.182 1.00 24.96 12  E 1 
ATOM 3699 C CA  . ARG E 5 12  ? -21.228 -19.570 -65.223 1.00 29.57 12  E 1 
ATOM 3700 C C   . ARG E 5 12  ? -19.820 -20.222 -65.186 1.00 26.70 12  E 1 
ATOM 3701 O O   . ARG E 5 12  ? -19.719 -21.435 -65.384 1.00 25.42 12  E 1 
ATOM 3702 C CB  . ARG E 5 12  ? -21.408 -18.980 -66.646 1.00 28.75 12  E 1 
ATOM 3703 C CG  . ARG E 5 12  ? -21.498 -20.021 -67.767 1.00 27.16 12  E 1 
ATOM 3704 C CD  . ARG E 5 12  ? -21.613 -19.338 -69.135 1.00 26.87 12  E 1 
ATOM 3705 N NE  . ARG E 5 12  ? -21.995 -20.284 -70.200 1.00 25.76 12  E 1 
ATOM 3706 C CZ  . ARG E 5 12  ? -22.173 -19.999 -71.485 1.00 24.89 12  E 1 
ATOM 3707 N NH1 . ARG E 5 12  ? -21.951 -18.815 -71.973 1.00 22.98 12  E 1 
ATOM 3708 N NH2 . ARG E 5 12  ? -22.586 -20.912 -72.306 1.00 25.13 12  E 1 
ATOM 3709 N N   . LYS E 5 13  ? -18.765 -19.447 -65.157 1.00 27.03 13  E 1 
ATOM 3710 C CA  . LYS E 5 13  ? -17.414 -19.800 -65.708 1.00 30.90 13  E 1 
ATOM 3711 C C   . LYS E 5 13  ? -16.408 -20.217 -64.609 1.00 28.28 13  E 1 
ATOM 3712 O O   . LYS E 5 13  ? -16.717 -19.973 -63.450 1.00 26.63 13  E 1 
ATOM 3713 C CB  . LYS E 5 13  ? -16.902 -18.553 -66.471 1.00 29.57 13  E 1 
ATOM 3714 C CG  . LYS E 5 13  ? -17.582 -18.276 -67.815 1.00 27.86 13  E 1 
ATOM 3715 C CD  . LYS E 5 13  ? -16.943 -17.044 -68.482 1.00 27.21 13  E 1 
ATOM 3716 C CE  . LYS E 5 13  ? -17.566 -16.760 -69.864 1.00 24.79 13  E 1 
ATOM 3717 N NZ  . LYS E 5 13  ? -17.012 -15.522 -70.488 1.00 23.64 13  E 1 
ATOM 3718 N N   . ARG E 5 14  ? -15.184 -20.697 -64.846 1.00 25.83 14  E 1 
ATOM 3719 C CA  . ARG E 5 14  ? -14.331 -21.430 -65.836 1.00 31.62 14  E 1 
ATOM 3720 C C   . ARG E 5 14  ? -13.030 -21.816 -65.046 1.00 28.74 14  E 1 
ATOM 3721 O O   . ARG E 5 14  ? -12.827 -21.210 -64.001 1.00 26.93 14  E 1 
ATOM 3722 C CB  . ARG E 5 14  ? -13.912 -20.474 -66.984 1.00 30.12 14  E 1 
ATOM 3723 C CG  . ARG E 5 14  ? -14.357 -20.874 -68.410 1.00 28.41 14  E 1 
ATOM 3724 C CD  . ARG E 5 14  ? -13.641 -19.983 -69.433 1.00 27.26 14  E 1 
ATOM 3725 N NE  . ARG E 5 14  ? -14.018 -20.279 -70.833 1.00 25.63 14  E 1 
ATOM 3726 C CZ  . ARG E 5 14  ? -13.460 -19.770 -71.932 1.00 23.90 14  E 1 
ATOM 3727 N NH1 . ARG E 5 14  ? -12.473 -18.920 -71.867 1.00 22.65 14  E 1 
ATOM 3728 N NH2 . ARG E 5 14  ? -13.885 -20.110 -73.112 1.00 24.57 14  E 1 
ATOM 3729 N N   . ARG E 5 15  ? -12.083 -22.662 -65.458 1.00 29.48 15  E 1 
ATOM 3730 C CA  . ARG E 5 15  ? -12.006 -23.902 -66.261 1.00 34.39 15  E 1 
ATOM 3731 C C   . ARG E 5 15  ? -10.794 -24.799 -65.907 1.00 30.86 15  E 1 
ATOM 3732 O O   . ARG E 5 15  ? -11.029 -25.951 -65.548 1.00 28.87 15  E 1 
ATOM 3733 C CB  . ARG E 5 15  ? -11.903 -23.579 -67.777 1.00 32.80 15  E 1 
ATOM 3734 C CG  . ARG E 5 15  ? -12.184 -24.795 -68.683 1.00 32.12 15  E 1 
ATOM 3735 C CD  . ARG E 5 15  ? -11.849 -24.498 -70.154 1.00 31.80 15  E 1 
ATOM 3736 N NE  . ARG E 5 15  ? -12.361 -25.551 -71.054 1.00 30.71 15  E 1 
ATOM 3737 C CZ  . ARG E 5 15  ? -12.062 -25.704 -72.340 1.00 29.32 15  E 1 
ATOM 3738 N NH1 . ARG E 5 15  ? -11.210 -24.934 -72.972 1.00 26.71 15  E 1 
ATOM 3739 N NH2 . ARG E 5 15  ? -12.618 -26.658 -73.036 1.00 29.43 15  E 1 
ATOM 3740 N N   . GLY E 5 16  ? -9.564  -24.379 -66.138 1.00 29.43 16  E 1 
ATOM 3741 C CA  . GLY E 5 16  ? -8.410  -25.294 -66.313 1.00 29.89 16  E 1 
ATOM 3742 C C   . GLY E 5 16  ? -7.506  -25.503 -65.074 1.00 28.63 16  E 1 
ATOM 3743 O O   . GLY E 5 16  ? -7.813  -24.958 -64.027 1.00 26.35 16  E 1 
ATOM 3744 N N   . GLY E 5 17  ? -6.384  -26.240 -65.112 1.00 28.25 17  E 1 
ATOM 3745 C CA  . GLY E 5 17  ? -5.905  -27.146 -66.178 1.00 28.28 17  E 1 
ATOM 3746 C C   . GLY E 5 17  ? -4.574  -27.853 -65.883 1.00 27.20 17  E 1 
ATOM 3747 O O   . GLY E 5 17  ? -4.481  -29.058 -66.052 1.00 25.02 17  E 1 
ATOM 3748 N N   . ALA E 5 18  ? -3.536  -27.126 -65.533 1.00 25.97 18  E 1 
ATOM 3749 C CA  . ALA E 5 18  ? -2.169  -27.589 -65.791 1.00 29.05 18  E 1 
ATOM 3750 C C   . ALA E 5 18  ? -1.613  -28.672 -64.834 1.00 27.54 18  E 1 
ATOM 3751 O O   . ALA E 5 18  ? -2.038  -28.815 -63.693 1.00 26.19 18  E 1 
ATOM 3752 C CB  . ALA E 5 18  ? -1.243  -26.369 -65.882 1.00 27.33 18  E 1 
ATOM 3753 N N   . VAL E 5 19  ? -0.647  -29.391 -65.380 1.00 26.19 19  E 1 
ATOM 3754 C CA  . VAL E 5 19  ? -0.401  -30.828 -65.093 1.00 28.70 19  E 1 
ATOM 3755 C C   . VAL E 5 19  ? 0.795   -31.145 -64.178 1.00 27.31 19  E 1 
ATOM 3756 O O   . VAL E 5 19  ? 0.774   -32.182 -63.518 1.00 25.18 19  E 1 
ATOM 3757 C CB  . VAL E 5 19  ? -0.187  -31.534 -66.459 1.00 25.96 19  E 1 
ATOM 3758 C CG1 . VAL E 5 19  ? 0.108   -33.037 -66.387 1.00 23.10 19  E 1 
ATOM 3759 C CG2 . VAL E 5 19  ? -1.408  -31.366 -67.381 1.00 26.22 19  E 1 
ATOM 3760 N N   . ASN E 5 20  ? 1.864   -30.398 -64.256 1.00 25.79 20  E 1 
ATOM 3761 C CA  . ASN E 5 20  ? 3.167   -31.012 -64.573 1.00 28.45 20  E 1 
ATOM 3762 C C   . ASN E 5 20  ? 3.881   -31.839 -63.456 1.00 27.26 20  E 1 
ATOM 3763 O O   . ASN E 5 20  ? 3.633   -31.694 -62.274 1.00 25.53 20  E 1 
ATOM 3764 C CB  . ASN E 5 20  ? 4.076   -29.942 -65.213 1.00 26.75 20  E 1 
ATOM 3765 C CG  . ASN E 5 20  ? 4.876   -30.459 -66.389 1.00 23.00 20  E 1 
ATOM 3766 O OD1 . ASN E 5 20  ? 4.845   -31.624 -66.763 1.00 22.69 20  E 1 
ATOM 3767 N ND2 . ASN E 5 20  ? 5.627   -29.601 -67.029 1.00 25.68 20  E 1 
ATOM 3768 N N   . SER E 5 21  ? 4.795   -32.680 -63.914 1.00 25.61 21  E 1 
ATOM 3769 C CA  . SER E 5 21  ? 4.920   -34.088 -63.491 1.00 28.49 21  E 1 
ATOM 3770 C C   . SER E 5 21  ? 6.181   -34.526 -62.721 1.00 26.90 21  E 1 
ATOM 3771 O O   . SER E 5 21  ? 6.221   -35.675 -62.265 1.00 25.22 21  E 1 
ATOM 3772 C CB  . SER E 5 21  ? 4.910   -34.898 -64.780 1.00 26.56 21  E 1 
ATOM 3773 O OG  . SER E 5 21  ? 5.931   -34.432 -65.655 1.00 25.34 21  E 1 
ATOM 3774 N N   . ARG E 5 22  ? 7.215   -33.740 -62.737 1.00 22.13 22  E 1 
ATOM 3775 C CA  . ARG E 5 22  ? 8.601   -34.247 -62.589 1.00 26.07 22  E 1 
ATOM 3776 C C   . ARG E 5 22  ? 8.893   -34.962 -61.250 1.00 23.89 22  E 1 
ATOM 3777 O O   . ARG E 5 22  ? 8.395   -34.541 -60.220 1.00 22.53 22  E 1 
ATOM 3778 C CB  . ARG E 5 22  ? 9.584   -33.084 -62.809 1.00 24.78 22  E 1 
ATOM 3779 C CG  . ARG E 5 22  ? 9.877   -32.859 -64.300 1.00 23.53 22  E 1 
ATOM 3780 C CD  . ARG E 5 22  ? 10.964  -31.783 -64.474 1.00 23.97 22  E 1 
ATOM 3781 N NE  . ARG E 5 22  ? 11.390  -31.669 -65.884 1.00 22.80 22  E 1 
ATOM 3782 C CZ  . ARG E 5 22  ? 12.336  -30.860 -66.349 1.00 22.85 22  E 1 
ATOM 3783 N NH1 . ARG E 5 22  ? 12.980  -30.037 -65.567 1.00 21.22 22  E 1 
ATOM 3784 N NH2 . ARG E 5 22  ? 12.650  -30.872 -67.612 1.00 23.45 22  E 1 
ATOM 3785 N N   . GLN E 5 23  ? 9.563   -35.936 -61.206 1.00 23.92 23  E 1 
ATOM 3786 C CA  . GLN E 5 23  ? 10.816  -36.694 -61.451 1.00 27.03 23  E 1 
ATOM 3787 C C   . GLN E 5 23  ? 11.826  -36.518 -60.283 1.00 25.14 23  E 1 
ATOM 3788 O O   . GLN E 5 23  ? 11.833  -35.458 -59.685 1.00 23.65 23  E 1 
ATOM 3789 C CB  . GLN E 5 23  ? 11.485  -36.357 -62.804 1.00 26.35 23  E 1 
ATOM 3790 C CG  . GLN E 5 23  ? 11.042  -37.238 -63.982 1.00 24.91 23  E 1 
ATOM 3791 C CD  . GLN E 5 23  ? 11.992  -37.122 -65.193 1.00 23.92 23  E 1 
ATOM 3792 O OE1 . GLN E 5 23  ? 12.878  -36.277 -65.250 1.00 25.65 23  E 1 
ATOM 3793 N NE2 . GLN E 5 23  ? 11.844  -37.962 -66.186 1.00 26.49 23  E 1 
ATOM 3794 N N   . THR E 5 24  ? 12.746  -37.430 -59.985 1.00 27.13 24  E 1 
ATOM 3795 C CA  . THR E 5 24  ? 12.905  -38.903 -60.196 1.00 30.02 24  E 1 
ATOM 3796 C C   . THR E 5 24  ? 13.867  -39.535 -59.170 1.00 28.57 24  E 1 
ATOM 3797 O O   . THR E 5 24  ? 13.607  -40.626 -58.679 1.00 26.04 24  E 1 
ATOM 3798 C CB  . THR E 5 24  ? 13.559  -39.297 -61.554 1.00 27.18 24  E 1 
ATOM 3799 O OG1 . THR E 5 24  ? 13.859  -38.213 -62.369 1.00 24.68 24  E 1 
ATOM 3800 C CG2 . THR E 5 24  ? 12.712  -40.281 -62.359 1.00 26.02 24  E 1 
ATOM 3801 N N   . GLN E 5 25  ? 15.042  -38.960 -58.999 1.00 25.60 25  E 1 
ATOM 3802 C CA  . GLN E 5 25  ? 16.303  -39.672 -58.658 1.00 29.11 25  E 1 
ATOM 3803 C C   . GLN E 5 25  ? 16.618  -39.767 -57.135 1.00 27.48 25  E 1 
ATOM 3804 O O   . GLN E 5 25  ? 16.014  -39.038 -56.364 1.00 26.05 25  E 1 
ATOM 3805 C CB  . GLN E 5 25  ? 17.430  -38.931 -59.393 1.00 28.15 25  E 1 
ATOM 3806 C CG  . GLN E 5 25  ? 17.443  -39.126 -60.909 1.00 26.87 25  E 1 
ATOM 3807 C CD  . GLN E 5 25  ? 18.727  -38.609 -61.580 1.00 25.74 25  E 1 
ATOM 3808 O OE1 . GLN E 5 25  ? 19.746  -38.346 -60.951 1.00 27.82 25  E 1 
ATOM 3809 N NE2 . GLN E 5 25  ? 18.742  -38.479 -62.873 1.00 29.24 25  E 1 
ATOM 3810 N N   . LYS E 5 26  ? 17.604  -40.556 -56.654 1.00 23.11 26  E 1 
ATOM 3811 C CA  . LYS E 5 26  ? 18.321  -41.744 -57.190 1.00 26.27 26  E 1 
ATOM 3812 C C   . LYS E 5 26  ? 19.050  -42.608 -56.127 1.00 23.88 26  E 1 
ATOM 3813 O O   . LYS E 5 26  ? 18.886  -43.822 -56.127 1.00 22.97 26  E 1 
ATOM 3814 C CB  . LYS E 5 26  ? 19.405  -41.299 -58.209 1.00 26.08 26  E 1 
ATOM 3815 C CG  . LYS E 5 26  ? 19.986  -42.435 -59.061 1.00 25.72 26  E 1 
ATOM 3816 C CD  . LYS E 5 26  ? 21.089  -41.890 -59.998 1.00 26.19 26  E 1 
ATOM 3817 C CE  . LYS E 5 26  ? 21.541  -42.943 -60.991 1.00 24.65 26  E 1 
ATOM 3818 N NZ  . LYS E 5 26  ? 22.538  -42.392 -61.941 1.00 24.35 26  E 1 
ATOM 3819 N N   . ARG E 5 27  ? 19.961  -42.032 -55.378 1.00 26.87 27  E 1 
ATOM 3820 C CA  . ARG E 5 27  ? 21.181  -42.712 -54.836 1.00 30.25 27  E 1 
ATOM 3821 C C   . ARG E 5 27  ? 21.282  -42.588 -53.299 1.00 26.30 27  E 1 
ATOM 3822 O O   . ARG E 5 27  ? 20.592  -41.745 -52.763 1.00 25.10 27  E 1 
ATOM 3823 C CB  . ARG E 5 27  ? 22.417  -42.025 -55.479 1.00 29.05 27  E 1 
ATOM 3824 C CG  . ARG E 5 27  ? 22.878  -42.600 -56.814 1.00 28.33 27  E 1 
ATOM 3825 C CD  . ARG E 5 27  ? 24.208  -41.948 -57.217 1.00 28.78 27  E 1 
ATOM 3826 N NE  . ARG E 5 27  ? 24.809  -42.591 -58.412 1.00 28.05 27  E 1 
ATOM 3827 C CZ  . ARG E 5 27  ? 25.988  -42.299 -58.947 1.00 27.28 27  E 1 
ATOM 3828 N NH1 . ARG E 5 27  ? 26.755  -41.351 -58.482 1.00 25.47 27  E 1 
ATOM 3829 N NH2 . ARG E 5 27  ? 26.437  -42.969 -59.974 1.00 26.88 27  E 1 
ATOM 3830 N N   . THR E 5 28  ? 22.131  -43.265 -52.556 1.00 27.83 28  E 1 
ATOM 3831 C CA  . THR E 5 28  ? 22.884  -44.543 -52.647 1.00 30.05 28  E 1 
ATOM 3832 C C   . THR E 5 28  ? 23.209  -45.045 -51.222 1.00 28.36 28  E 1 
ATOM 3833 O O   . THR E 5 28  ? 22.427  -44.797 -50.314 1.00 25.85 28  E 1 
ATOM 3834 C CB  . THR E 5 28  ? 24.223  -44.481 -53.448 1.00 26.69 28  E 1 
ATOM 3835 O OG1 . THR E 5 28  ? 24.602  -43.184 -53.828 1.00 24.73 28  E 1 
ATOM 3836 C CG2 . THR E 5 28  ? 24.190  -45.353 -54.689 1.00 26.41 28  E 1 
ATOM 3837 N N   . ARG E 5 29  ? 24.277  -45.721 -51.022 1.00 23.13 29  E 1 
ATOM 3838 C CA  . ARG E 5 29  ? 24.473  -47.037 -50.403 1.00 25.94 29  E 1 
ATOM 3839 C C   . ARG E 5 29  ? 24.952  -47.160 -48.948 1.00 23.39 29  E 1 
ATOM 3840 O O   . ARG E 5 29  ? 24.381  -47.939 -48.198 1.00 22.24 29  E 1 
ATOM 3841 C CB  . ARG E 5 29  ? 25.528  -47.739 -51.289 1.00 24.79 29  E 1 
ATOM 3842 C CG  . ARG E 5 29  ? 25.227  -49.156 -51.723 1.00 23.66 29  E 1 
ATOM 3843 C CD  . ARG E 5 29  ? 26.467  -49.671 -52.454 1.00 24.48 29  E 1 
ATOM 3844 N NE  . ARG E 5 29  ? 26.250  -50.983 -53.094 1.00 24.15 29  E 1 
ATOM 3845 C CZ  . ARG E 5 29  ? 27.198  -51.705 -53.691 1.00 24.27 29  E 1 
ATOM 3846 N NH1 . ARG E 5 29  ? 28.436  -51.325 -53.726 1.00 22.64 29  E 1 
ATOM 3847 N NH2 . ARG E 5 29  ? 26.901  -52.840 -54.252 1.00 24.51 29  E 1 
ATOM 3848 N N   . GLU E 5 30  ? 26.094  -46.604 -48.704 1.00 28.04 30  E 1 
ATOM 3849 C CA  . GLU E 5 30  ? 27.204  -47.276 -47.989 1.00 29.20 30  E 1 
ATOM 3850 C C   . GLU E 5 30  ? 27.283  -46.976 -46.476 1.00 26.35 30  E 1 
ATOM 3851 O O   . GLU E 5 30  ? 26.559  -46.118 -46.006 1.00 25.40 30  E 1 
ATOM 3852 C CB  . GLU E 5 30  ? 28.487  -46.815 -48.716 1.00 29.54 30  E 1 
ATOM 3853 C CG  . GLU E 5 30  ? 28.834  -47.707 -49.898 1.00 28.95 30  E 1 
ATOM 3854 C CD  . GLU E 5 30  ? 29.925  -47.146 -50.823 1.00 28.78 30  E 1 
ATOM 3855 O OE1 . GLU E 5 30  ? 30.099  -47.778 -51.892 1.00 27.49 30  E 1 
ATOM 3856 O OE2 . GLU E 5 30  ? 30.516  -46.107 -50.490 1.00 32.60 30  E 1 
ATOM 3857 N N   . THR E 5 31  ? 28.169  -47.572 -45.706 1.00 28.37 31  E 1 
ATOM 3858 C CA  . THR E 5 31  ? 28.445  -48.986 -45.344 1.00 29.77 31  E 1 
ATOM 3859 C C   . THR E 5 31  ? 29.037  -49.056 -43.941 1.00 27.92 31  E 1 
ATOM 3860 O O   . THR E 5 31  ? 28.788  -50.029 -43.240 1.00 25.62 31  E 1 
ATOM 3861 C CB  . THR E 5 31  ? 29.519  -49.691 -46.214 1.00 26.80 31  E 1 
ATOM 3862 O OG1 . THR E 5 31  ? 30.367  -48.785 -46.860 1.00 24.97 31  E 1 
ATOM 3863 C CG2 . THR E 5 31  ? 28.936  -50.646 -47.242 1.00 26.25 31  E 1 
ATOM 3864 N N   . THR E 5 32  ? 29.918  -48.163 -43.602 1.00 26.29 32  E 1 
ATOM 3865 C CA  . THR E 5 32  ? 31.125  -48.521 -42.833 1.00 28.03 32  E 1 
ATOM 3866 C C   . THR E 5 32  ? 30.927  -48.727 -41.323 1.00 27.22 32  E 1 
ATOM 3867 O O   . THR E 5 32  ? 29.978  -48.259 -40.718 1.00 24.97 32  E 1 
ATOM 3868 C CB  . THR E 5 32  ? 32.306  -47.562 -43.097 1.00 24.68 32  E 1 
ATOM 3869 O OG1 . THR E 5 32  ? 31.998  -46.590 -44.074 1.00 22.85 32  E 1 
ATOM 3870 C CG2 . THR E 5 32  ? 33.515  -48.307 -43.618 1.00 24.48 32  E 1 
ATOM 3871 N N   . SER E 5 33  ? 31.886  -49.434 -40.758 1.00 26.10 33  E 1 
ATOM 3872 C CA  . SER E 5 33  ? 31.714  -50.471 -39.723 1.00 28.23 33  E 1 
ATOM 3873 C C   . SER E 5 33  ? 32.315  -50.205 -38.334 1.00 26.55 33  E 1 
ATOM 3874 O O   . SER E 5 33  ? 32.498  -51.154 -37.584 1.00 25.63 33  E 1 
ATOM 3875 C CB  . SER E 5 33  ? 32.446  -51.692 -40.274 1.00 26.91 33  E 1 
ATOM 3876 O OG  . SER E 5 33  ? 33.770  -51.343 -40.636 1.00 25.86 33  E 1 
ATOM 3877 N N   . THR E 5 34  ? 32.757  -49.026 -38.048 1.00 28.46 34  E 1 
ATOM 3878 C CA  . THR E 5 34  ? 33.925  -48.787 -37.168 1.00 30.09 34  E 1 
ATOM 3879 C C   . THR E 5 34  ? 33.801  -49.331 -35.716 1.00 28.53 34  E 1 
ATOM 3880 O O   . THR E 5 34  ? 32.690  -49.453 -35.210 1.00 26.30 34  E 1 
ATOM 3881 C CB  . THR E 5 34  ? 34.338  -47.305 -37.184 1.00 26.91 34  E 1 
ATOM 3882 O OG1 . THR E 5 34  ? 33.830  -46.622 -38.314 1.00 24.33 34  E 1 
ATOM 3883 C CG2 . THR E 5 34  ? 35.838  -47.109 -37.267 1.00 27.75 34  E 1 
ATOM 3884 N N   . PRO E 5 35  ? 34.923  -49.699 -35.121 1.00 22.61 35  E 1 
ATOM 3885 C CA  . PRO E 5 35  ? 35.073  -50.963 -34.384 1.00 25.62 35  E 1 
ATOM 3886 C C   . PRO E 5 35  ? 35.090  -50.882 -32.842 1.00 25.73 35  E 1 
ATOM 3887 O O   . PRO E 5 35  ? 34.472  -50.034 -32.225 1.00 24.29 35  E 1 
ATOM 3888 C CB  . PRO E 5 35  ? 36.375  -51.523 -34.974 1.00 23.00 35  E 1 
ATOM 3889 C CG  . PRO E 5 35  ? 37.250  -50.272 -35.083 1.00 23.32 35  E 1 
ATOM 3890 C CD  . PRO E 5 35  ? 36.239  -49.230 -35.527 1.00 28.87 35  E 1 
ATOM 3891 N N   . GLU E 5 36  ? 35.834  -51.800 -32.282 1.00 27.12 36  E 1 
ATOM 3892 C CA  . GLU E 5 36  ? 35.628  -52.679 -31.123 1.00 28.09 36  E 1 
ATOM 3893 C C   . GLU E 5 36  ? 35.892  -52.166 -29.696 1.00 25.60 36  E 1 
ATOM 3894 O O   . GLU E 5 36  ? 35.419  -52.824 -28.777 1.00 25.11 36  E 1 
ATOM 3895 C CB  . GLU E 5 36  ? 36.636  -53.843 -31.292 1.00 28.47 36  E 1 
ATOM 3896 C CG  . GLU E 5 36  ? 36.383  -54.775 -32.472 1.00 28.17 36  E 1 
ATOM 3897 C CD  . GLU E 5 36  ? 37.493  -55.819 -32.654 1.00 28.26 36  E 1 
ATOM 3898 O OE1 . GLU E 5 36  ? 37.154  -56.954 -33.083 1.00 26.46 36  E 1 
ATOM 3899 O OE2 . GLU E 5 36  ? 38.670  -55.479 -32.420 1.00 32.30 36  E 1 
ATOM 3900 N N   . ILE E 5 37  ? 36.738  -51.225 -29.475 1.00 28.24 37  E 1 
ATOM 3901 C CA  . ILE E 5 37  ? 37.799  -51.332 -28.446 1.00 31.37 37  E 1 
ATOM 3902 C C   . ILE E 5 37  ? 37.283  -51.700 -27.038 1.00 29.50 37  E 1 
ATOM 3903 O O   . ILE E 5 37  ? 36.381  -51.075 -26.499 1.00 28.28 37  E 1 
ATOM 3904 C CB  . ILE E 5 37  ? 38.736  -50.102 -28.449 1.00 29.48 37  E 1 
ATOM 3905 C CG1 . ILE E 5 37  ? 39.360  -49.907 -29.842 1.00 28.25 37  E 1 
ATOM 3906 C CG2 . ILE E 5 37  ? 39.827  -50.244 -27.380 1.00 31.03 37  E 1 
ATOM 3907 C CD1 . ILE E 5 37  ? 40.259  -48.668 -29.998 1.00 29.90 37  E 1 
ATOM 3908 N N   . SER E 5 38  ? 37.957  -52.687 -26.479 1.00 25.73 38  E 1 
ATOM 3909 C CA  . SER E 5 38  ? 37.483  -53.631 -25.460 1.00 26.95 38  E 1 
ATOM 3910 C C   . SER E 5 38  ? 37.831  -53.352 -23.993 1.00 25.43 38  E 1 
ATOM 3911 O O   . SER E 5 38  ? 37.695  -54.268 -23.186 1.00 25.23 38  E 1 
ATOM 3912 C CB  . SER E 5 38  ? 38.116  -54.977 -25.808 1.00 26.59 38  E 1 
ATOM 3913 O OG  . SER E 5 38  ? 39.531  -54.854 -25.810 1.00 25.35 38  E 1 
ATOM 3914 N N   . LEU E 5 39  ? 38.371  -52.208 -23.669 1.00 22.20 39  E 1 
ATOM 3915 C CA  . LEU E 5 39  ? 39.317  -52.104 -22.553 1.00 26.74 39  E 1 
ATOM 3916 C C   . LEU E 5 39  ? 38.831  -52.714 -21.226 1.00 24.69 39  E 1 
ATOM 3917 O O   . LEU E 5 39  ? 37.789  -52.365 -20.687 1.00 23.47 39  E 1 
ATOM 3918 C CB  . LEU E 5 39  ? 39.807  -50.657 -22.386 1.00 25.40 39  E 1 
ATOM 3919 C CG  . LEU E 5 39  ? 40.912  -50.271 -23.376 1.00 23.31 39  E 1 
ATOM 3920 C CD1 . LEU E 5 39  ? 41.168  -48.756 -23.318 1.00 24.18 39  E 1 
ATOM 3921 C CD2 . LEU E 5 39  ? 42.242  -50.978 -23.102 1.00 29.39 39  E 1 
ATOM 3922 N N   . GLU E 5 40  ? 39.693  -53.586 -20.736 1.00 29.09 40  E 1 
ATOM 3923 C CA  . GLU E 5 40  ? 39.502  -54.606 -19.697 1.00 31.47 40  E 1 
ATOM 3924 C C   . GLU E 5 40  ? 39.581  -54.096 -18.236 1.00 28.34 40  E 1 
ATOM 3925 O O   . GLU E 5 40  ? 40.245  -54.733 -17.421 1.00 28.40 40  E 1 
ATOM 3926 C CB  . GLU E 5 40  ? 40.604  -55.675 -19.864 1.00 31.91 40  E 1 
ATOM 3927 C CG  . GLU E 5 40  ? 40.639  -56.405 -21.201 1.00 30.97 40  E 1 
ATOM 3928 C CD  . GLU E 5 40  ? 41.808  -57.407 -21.268 1.00 31.21 40  E 1 
ATOM 3929 O OE1 . GLU E 5 40  ? 41.587  -58.527 -21.791 1.00 28.80 40  E 1 
ATOM 3930 O OE2 . GLU E 5 40  ? 42.923  -57.043 -20.836 1.00 34.09 40  E 1 
ATOM 3931 N N   . ALA E 5 41  ? 39.019  -52.961 -17.898 1.00 28.03 41  E 1 
ATOM 3932 C CA  . ALA E 5 41  ? 39.365  -52.322 -16.623 1.00 30.42 41  E 1 
ATOM 3933 C C   . ALA E 5 41  ? 39.358  -53.296 -15.431 1.00 29.26 41  E 1 
ATOM 3934 O O   . ALA E 5 41  ? 38.338  -53.903 -15.103 1.00 28.77 41  E 1 
ATOM 3935 C CB  . ALA E 5 41  ? 38.449  -51.119 -16.399 1.00 29.66 41  E 1 
ATOM 3936 N N   . GLU E 5 42  ? 40.526  -53.431 -14.854 1.00 27.66 42  E 1 
ATOM 3937 C CA  . GLU E 5 42  ? 40.904  -54.557 -13.997 1.00 28.80 42  E 1 
ATOM 3938 C C   . GLU E 5 42  ? 40.154  -54.612 -12.656 1.00 26.33 42  E 1 
ATOM 3939 O O   . GLU E 5 42  ? 39.687  -53.606 -12.134 1.00 26.11 42  E 1 
ATOM 3940 C CB  . GLU E 5 42  ? 42.423  -54.513 -13.744 1.00 29.96 42  E 1 
ATOM 3941 C CG  . GLU E 5 42  ? 43.276  -54.933 -14.945 1.00 29.44 42  E 1 
ATOM 3942 C CD  . GLU E 5 42  ? 44.786  -54.982 -14.604 1.00 29.43 42  E 1 
ATOM 3943 O OE1 . GLU E 5 42  ? 45.504  -55.795 -15.225 1.00 28.32 42  E 1 
ATOM 3944 O OE2 . GLU E 5 42  ? 45.209  -54.196 -13.722 1.00 33.96 42  E 1 
ATOM 3945 N N   . PRO E 5 43  ? 40.084  -55.806 -12.068 1.00 26.87 43  E 1 
ATOM 3946 C CA  . PRO E 5 43  ? 39.145  -56.167 -11.000 1.00 27.58 43  E 1 
ATOM 3947 C C   . PRO E 5 43  ? 39.607  -55.845 -9.575  1.00 27.42 43  E 1 
ATOM 3948 O O   . PRO E 5 43  ? 39.148  -56.524 -8.659  1.00 26.59 43  E 1 
ATOM 3949 C CB  . PRO E 5 43  ? 38.946  -57.674 -11.214 1.00 26.39 43  E 1 
ATOM 3950 C CG  . PRO E 5 43  ? 40.331  -58.138 -11.654 1.00 26.58 43  E 1 
ATOM 3951 C CD  . PRO E 5 43  ? 40.784  -56.983 -12.537 1.00 32.82 43  E 1 
ATOM 3952 N N   . ILE E 5 44  ? 40.517  -54.907 -9.387  1.00 34.67 44  E 1 
ATOM 3953 C CA  . ILE E 5 44  ? 41.471  -54.909 -8.271  1.00 34.87 44  E 1 
ATOM 3954 C C   . ILE E 5 44  ? 40.842  -55.306 -6.922  1.00 33.20 44  E 1 
ATOM 3955 O O   . ILE E 5 44  ? 39.955  -54.641 -6.393  1.00 32.08 44  E 1 
ATOM 3956 C CB  . ILE E 5 44  ? 42.267  -53.586 -8.186  1.00 34.37 44  E 1 
ATOM 3957 C CG1 . ILE E 5 44  ? 43.068  -53.356 -9.486  1.00 32.84 44  E 1 
ATOM 3958 C CG2 . ILE E 5 44  ? 43.206  -53.583 -6.959  1.00 35.65 44  E 1 
ATOM 3959 C CD1 . ILE E 5 44  ? 43.830  -52.023 -9.558  1.00 34.40 44  E 1 
ATOM 3960 N N   . GLU E 5 45  ? 41.425  -56.385 -6.389  1.00 29.59 45  E 1 
ATOM 3961 C CA  . GLU E 5 45  ? 40.915  -57.239 -5.304  1.00 31.71 45  E 1 
ATOM 3962 C C   . GLU E 5 45  ? 40.945  -56.654 -3.881  1.00 28.95 45  E 1 
ATOM 3963 O O   . GLU E 5 45  ? 40.658  -57.397 -2.949  1.00 29.32 45  E 1 
ATOM 3964 C CB  . GLU E 5 45  ? 41.791  -58.508 -5.258  1.00 33.63 45  E 1 
ATOM 3965 C CG  . GLU E 5 45  ? 41.736  -59.419 -6.488  1.00 32.54 45  E 1 
ATOM 3966 C CD  . GLU E 5 45  ? 42.636  -60.659 -6.314  1.00 31.02 45  E 1 
ATOM 3967 O OE1 . GLU E 5 45  ? 42.177  -61.765 -6.683  1.00 28.46 45  E 1 
ATOM 3968 O OE2 . GLU E 5 45  ? 43.765  -60.491 -5.822  1.00 33.27 45  E 1 
ATOM 3969 N N   . LEU E 5 46  ? 41.338  -55.423 -3.664  1.00 27.58 46  E 1 
ATOM 3970 C CA  . LEU E 5 46  ? 42.065  -54.988 -2.454  1.00 28.96 46  E 1 
ATOM 3971 C C   . LEU E 5 46  ? 41.538  -55.582 -1.127  1.00 26.62 46  E 1 
ATOM 3972 O O   . LEU E 5 46  ? 40.358  -55.455 -0.786  1.00 25.79 46  E 1 
ATOM 3973 C CB  . LEU E 5 46  ? 42.171  -53.456 -2.402  1.00 28.14 46  E 1 
ATOM 3974 C CG  . LEU E 5 46  ? 43.346  -52.903 -3.214  1.00 25.71 46  E 1 
ATOM 3975 C CD1 . LEU E 5 46  ? 43.250  -51.369 -3.290  1.00 26.83 46  E 1 
ATOM 3976 C CD2 . LEU E 5 46  ? 44.712  -53.249 -2.598  1.00 32.11 46  E 1 
ATOM 3977 N N   . VAL E 5 47  ? 42.469  -56.231 -0.441  1.00 25.53 47  E 1 
ATOM 3978 C CA  . VAL E 5 47  ? 42.200  -57.519 0.235   1.00 27.26 47  E 1 
ATOM 3979 C C   . VAL E 5 47  ? 41.769  -57.452 1.715   1.00 25.70 47  E 1 
ATOM 3980 O O   . VAL E 5 47  ? 40.616  -57.735 2.034   1.00 24.91 47  E 1 
ATOM 3981 C CB  . VAL E 5 47  ? 43.417  -58.461 0.061   1.00 25.90 47  E 1 
ATOM 3982 C CG1 . VAL E 5 47  ? 43.091  -59.906 0.433   1.00 23.13 47  E 1 
ATOM 3983 C CG2 . VAL E 5 47  ? 43.989  -58.499 -1.370  1.00 27.04 47  E 1 
ATOM 3984 N N   . GLU E 5 48  ? 42.704  -57.221 2.600   1.00 29.83 48  E 1 
ATOM 3985 C CA  . GLU E 5 48  ? 42.954  -58.223 3.655   1.00 31.31 48  E 1 
ATOM 3986 C C   . GLU E 5 48  ? 42.407  -58.009 5.086   1.00 29.03 48  E 1 
ATOM 3987 O O   . GLU E 5 48  ? 41.619  -58.805 5.579   1.00 28.53 48  E 1 
ATOM 3988 C CB  . GLU E 5 48  ? 44.483  -58.435 3.788   1.00 32.14 48  E 1 
ATOM 3989 C CG  . GLU E 5 48  ? 45.012  -59.722 3.191   1.00 31.05 48  E 1 
ATOM 3990 C CD  . GLU E 5 48  ? 46.509  -59.959 3.483   1.00 29.75 48  E 1 
ATOM 3991 O OE1 . GLU E 5 48  ? 47.020  -61.016 3.039   1.00 28.14 48  E 1 
ATOM 3992 O OE2 . GLU E 5 48  ? 47.138  -59.107 4.152   1.00 33.27 48  E 1 
ATOM 3993 N N   . THR E 5 49  ? 42.997  -57.072 5.783   1.00 29.44 49  E 1 
ATOM 3994 C CA  . THR E 5 49  ? 43.486  -57.331 7.162   1.00 31.44 49  E 1 
ATOM 3995 C C   . THR E 5 49  ? 42.462  -57.128 8.306   1.00 29.28 49  E 1 
ATOM 3996 O O   . THR E 5 49  ? 41.432  -56.535 8.096   1.00 27.31 49  E 1 
ATOM 3997 C CB  . THR E 5 49  ? 44.729  -56.475 7.433   1.00 29.17 49  E 1 
ATOM 3998 O OG1 . THR E 5 49  ? 44.470  -55.121 7.108   1.00 28.01 49  E 1 
ATOM 3999 C CG2 . THR E 5 49  ? 45.942  -56.893 6.626   1.00 29.73 49  E 1 
ATOM 4000 N N   . VAL E 5 50  ? 42.760  -57.457 9.531   1.00 26.84 50  E 1 
ATOM 4001 C CA  . VAL E 5 50  ? 43.008  -58.709 10.283  1.00 28.96 50  E 1 
ATOM 4002 C C   . VAL E 5 50  ? 42.171  -58.657 11.590  1.00 27.76 50  E 1 
ATOM 4003 O O   . VAL E 5 50  ? 41.008  -58.252 11.545  1.00 26.88 50  E 1 
ATOM 4004 C CB  . VAL E 5 50  ? 44.510  -58.980 10.564  1.00 26.61 50  E 1 
ATOM 4005 C CG1 . VAL E 5 50  ? 44.753  -60.231 11.419  1.00 24.14 50  E 1 
ATOM 4006 C CG2 . VAL E 5 50  ? 45.340  -59.198 9.304   1.00 28.66 50  E 1 
ATOM 4007 N N   . GLY E 5 51  ? 42.702  -59.088 12.688  1.00 26.40 51  E 1 
ATOM 4008 C CA  . GLY E 5 51  ? 42.088  -59.524 13.955  1.00 26.75 51  E 1 
ATOM 4009 C C   . GLY E 5 51  ? 41.701  -58.431 14.988  1.00 26.55 51  E 1 
ATOM 4010 O O   . GLY E 5 51  ? 41.114  -57.448 14.610  1.00 25.19 51  E 1 
ATOM 4011 N N   . ASP E 5 52  ? 41.977  -58.492 16.267  1.00 27.24 52  E 1 
ATOM 4012 C CA  . ASP E 5 52  ? 42.244  -59.665 17.128  1.00 28.13 52  E 1 
ATOM 4013 C C   . ASP E 5 52  ? 41.506  -59.541 18.488  1.00 27.06 52  E 1 
ATOM 4014 O O   . ASP E 5 52  ? 40.503  -60.207 18.703  1.00 25.89 52  E 1 
ATOM 4015 C CB  . ASP E 5 52  ? 43.763  -59.826 17.409  1.00 27.31 52  E 1 
ATOM 4016 C CG  . ASP E 5 52  ? 44.480  -60.897 16.583  1.00 25.56 52  E 1 
ATOM 4017 O OD1 . ASP E 5 52  ? 43.841  -61.923 16.269  1.00 27.62 52  E 1 
ATOM 4018 O OD2 . ASP E 5 52  ? 45.678  -60.687 16.283  1.00 30.63 52  E 1 
ATOM 4019 N N   . GLU E 5 53  ? 42.028  -58.741 19.404  1.00 30.87 53  E 1 
ATOM 4020 C CA  . GLU E 5 53  ? 42.214  -59.167 20.807  1.00 33.27 53  E 1 
ATOM 4021 C C   . GLU E 5 53  ? 41.160  -58.760 21.882  1.00 30.80 53  E 1 
ATOM 4022 O O   . GLU E 5 53  ? 40.101  -58.233 21.593  1.00 31.12 53  E 1 
ATOM 4023 C CB  . GLU E 5 53  ? 43.651  -58.801 21.236  1.00 34.06 53  E 1 
ATOM 4024 C CG  . GLU E 5 53  ? 44.649  -59.956 21.103  1.00 33.25 53  E 1 
ATOM 4025 C CD  . GLU E 5 53  ? 45.954  -59.732 21.887  1.00 32.41 53  E 1 
ATOM 4026 O OE1 . GLU E 5 53  ? 46.756  -60.697 21.937  1.00 29.90 53  E 1 
ATOM 4027 O OE2 . GLU E 5 53  ? 46.134  -58.645 22.476  1.00 35.32 53  E 1 
ATOM 4028 N N   . ILE E 5 54  ? 41.512  -59.029 23.127  1.00 36.59 54  E 1 
ATOM 4029 C CA  . ILE E 5 54  ? 40.839  -59.867 24.133  1.00 38.40 54  E 1 
ATOM 4030 C C   . ILE E 5 54  ? 40.122  -59.123 25.276  1.00 37.75 54  E 1 
ATOM 4031 O O   . ILE E 5 54  ? 39.078  -59.591 25.729  1.00 37.40 54  E 1 
ATOM 4032 C CB  . ILE E 5 54  ? 41.931  -60.813 24.726  1.00 37.59 54  E 1 
ATOM 4033 C CG1 . ILE E 5 54  ? 42.461  -61.829 23.684  1.00 34.98 54  E 1 
ATOM 4034 C CG2 . ILE E 5 54  ? 41.472  -61.578 25.987  1.00 36.85 54  E 1 
ATOM 4035 C CD1 . ILE E 5 54  ? 43.768  -62.533 24.095  1.00 34.71 54  E 1 
ATOM 4036 N N   . VAL E 5 55  ? 40.725  -58.114 25.851  1.00 30.05 55  E 1 
ATOM 4037 C CA  . VAL E 5 55  ? 40.958  -58.058 27.315  1.00 31.28 55  E 1 
ATOM 4038 C C   . VAL E 5 55  ? 39.702  -57.909 28.206  1.00 30.20 55  E 1 
ATOM 4039 O O   . VAL E 5 55  ? 38.795  -57.143 27.944  1.00 29.68 55  E 1 
ATOM 4040 C CB  . VAL E 5 55  ? 42.032  -57.016 27.699  1.00 31.23 55  E 1 
ATOM 4041 C CG1 . VAL E 5 55  ? 42.454  -57.140 29.164  1.00 28.21 55  E 1 
ATOM 4042 C CG2 . VAL E 5 55  ? 43.315  -57.165 26.863  1.00 33.04 55  E 1 
ATOM 4043 N N   . ASP E 5 56  ? 39.765  -58.605 29.304  1.00 35.25 56  E 1 
ATOM 4044 C CA  . ASP E 5 56  ? 38.698  -59.131 30.171  1.00 36.44 56  E 1 
ATOM 4045 C C   . ASP E 5 56  ? 38.262  -58.264 31.387  1.00 33.57 56  E 1 
ATOM 4046 O O   . ASP E 5 56  ? 37.369  -58.652 32.132  1.00 33.67 56  E 1 
ATOM 4047 C CB  . ASP E 5 56  ? 39.300  -60.460 30.675  1.00 38.02 56  E 1 
ATOM 4048 C CG  . ASP E 5 56  ? 38.404  -61.378 31.501  1.00 33.92 56  E 1 
ATOM 4049 O OD1 . ASP E 5 56  ? 37.191  -61.437 31.238  1.00 34.43 56  E 1 
ATOM 4050 O OD2 . ASP E 5 56  ? 38.965  -62.067 32.381  1.00 37.47 56  E 1 
ATOM 4051 N N   . LEU E 5 57  ? 38.898  -57.165 31.644  1.00 39.32 57  E 1 
ATOM 4052 C CA  . LEU E 5 57  ? 39.148  -56.644 32.999  1.00 36.86 57  E 1 
ATOM 4053 C C   . LEU E 5 57  ? 37.926  -56.559 33.945  1.00 35.84 57  E 1 
ATOM 4054 O O   . LEU E 5 57  ? 36.886  -56.014 33.617  1.00 32.02 57  E 1 
ATOM 4055 C CB  . LEU E 5 57  ? 39.894  -55.297 32.934  1.00 34.52 57  E 1 
ATOM 4056 C CG  . LEU E 5 57  ? 41.393  -55.438 32.629  1.00 31.67 57  E 1 
ATOM 4057 C CD1 . LEU E 5 57  ? 42.003  -54.054 32.397  1.00 29.49 57  E 1 
ATOM 4058 C CD2 . LEU E 5 57  ? 42.173  -56.097 33.772  1.00 33.85 57  E 1 
ATOM 4059 N N   . THR E 5 58  ? 38.146  -57.066 35.142  1.00 37.05 58  E 1 
ATOM 4060 C CA  . THR E 5 58  ? 37.147  -57.742 35.993  1.00 35.54 58  E 1 
ATOM 4061 C C   . THR E 5 58  ? 36.440  -56.960 37.108  1.00 34.37 58  E 1 
ATOM 4062 O O   . THR E 5 58  ? 35.227  -57.092 37.250  1.00 31.65 58  E 1 
ATOM 4063 C CB  . THR E 5 58  ? 37.843  -58.937 36.673  1.00 33.54 58  E 1 
ATOM 4064 O OG1 . THR E 5 58  ? 39.086  -58.538 37.224  1.00 31.60 58  E 1 
ATOM 4065 C CG2 . THR E 5 58  ? 38.153  -60.094 35.714  1.00 32.95 58  E 1 
ATOM 4066 N N   . CYS E 5 59  ? 37.169  -56.312 38.012  1.00 23.44 59  E 1 
ATOM 4067 C CA  . CYS E 5 59  ? 36.957  -56.645 39.434  1.00 25.29 59  E 1 
ATOM 4068 C C   . CYS E 5 59  ? 35.975  -55.828 40.301  1.00 25.17 59  E 1 
ATOM 4069 O O   . CYS E 5 59  ? 34.821  -56.203 40.441  1.00 24.04 59  E 1 
ATOM 4070 C CB  . CYS E 5 59  ? 38.329  -56.764 40.123  1.00 24.23 59  E 1 
ATOM 4071 S SG  . CYS E 5 59  ? 39.050  -58.404 39.870  1.00 21.13 59  E 1 
ATOM 4072 N N   . GLU E 5 60  ? 36.486  -54.887 41.055  1.00 25.35 60  E 1 
ATOM 4073 C CA  . GLU E 5 60  ? 36.177  -54.802 42.498  1.00 26.41 60  E 1 
ATOM 4074 C C   . GLU E 5 60  ? 35.133  -53.752 42.973  1.00 25.32 60  E 1 
ATOM 4075 O O   . GLU E 5 60  ? 34.461  -53.107 42.189  1.00 23.97 60  E 1 
ATOM 4076 C CB  . GLU E 5 60  ? 37.500  -54.671 43.279  1.00 26.03 60  E 1 
ATOM 4077 C CG  . GLU E 5 60  ? 38.193  -56.000 43.564  1.00 25.06 60  E 1 
ATOM 4078 C CD  . GLU E 5 60  ? 39.399  -55.873 44.507  1.00 23.99 60  E 1 
ATOM 4079 O OE1 . GLU E 5 60  ? 39.888  -56.943 44.940  1.00 22.41 60  E 1 
ATOM 4080 O OE2 . GLU E 5 60  ? 39.821  -54.735 44.803  1.00 26.48 60  E 1 
ATOM 4081 N N   . SER E 5 61  ? 34.985  -53.571 44.267  1.00 23.37 61  E 1 
ATOM 4082 C CA  . SER E 5 61  ? 33.832  -53.853 45.122  1.00 25.08 61  E 1 
ATOM 4083 C C   . SER E 5 61  ? 33.229  -52.701 45.948  1.00 24.09 61  E 1 
ATOM 4084 O O   . SER E 5 61  ? 32.079  -52.832 46.364  1.00 23.18 61  E 1 
ATOM 4085 C CB  . SER E 5 61  ? 34.297  -54.904 46.133  1.00 24.20 61  E 1 
ATOM 4086 O OG  . SER E 5 61  ? 35.474  -54.465 46.795  1.00 22.65 61  E 1 
ATOM 4087 N N   . LEU E 5 62  ? 33.984  -51.723 46.372  1.00 23.60 62  E 1 
ATOM 4088 C CA  . LEU E 5 62  ? 33.930  -51.224 47.762  1.00 26.33 62  E 1 
ATOM 4089 C C   . LEU E 5 62  ? 32.732  -50.331 48.182  1.00 24.85 62  E 1 
ATOM 4090 O O   . LEU E 5 62  ? 31.974  -49.799 47.381  1.00 24.07 62  E 1 
ATOM 4091 C CB  . LEU E 5 62  ? 35.277  -50.575 48.139  1.00 24.66 62  E 1 
ATOM 4092 C CG  . LEU E 5 62  ? 36.366  -51.589 48.532  1.00 22.52 62  E 1 
ATOM 4093 C CD1 . LEU E 5 62  ? 37.717  -50.879 48.638  1.00 22.85 62  E 1 
ATOM 4094 C CD2 . LEU E 5 62  ? 36.082  -52.282 49.862  1.00 26.70 62  E 1 
ATOM 4095 N N   . GLU E 5 63  ? 32.604  -50.216 49.494  1.00 28.84 63  E 1 
ATOM 4096 C CA  . GLU E 5 63  ? 31.412  -49.872 50.274  1.00 30.52 63  E 1 
ATOM 4097 C C   . GLU E 5 63  ? 31.046  -48.364 50.362  1.00 29.04 63  E 1 
ATOM 4098 O O   . GLU E 5 63  ? 31.909  -47.501 50.423  1.00 28.27 63  E 1 
ATOM 4099 C CB  . GLU E 5 63  ? 31.602  -50.376 51.715  1.00 30.45 63  E 1 
ATOM 4100 C CG  . GLU E 5 63  ? 31.752  -51.903 51.856  1.00 28.83 63  E 1 
ATOM 4101 C CD  . GLU E 5 63  ? 31.938  -52.356 53.317  1.00 26.52 63  E 1 
ATOM 4102 O OE1 . GLU E 5 63  ? 31.501  -53.487 53.631  1.00 25.18 63  E 1 
ATOM 4103 O OE2 . GLU E 5 63  ? 32.510  -51.575 54.113  1.00 28.55 63  E 1 
ATOM 4104 N N   . PRO E 5 64  ? 29.751  -48.031 50.502  1.00 25.80 64  E 1 
ATOM 4105 C CA  . PRO E 5 64  ? 29.250  -46.669 50.625  1.00 26.10 64  E 1 
ATOM 4106 C C   . PRO E 5 64  ? 29.216  -46.188 52.088  1.00 26.82 64  E 1 
ATOM 4107 O O   . PRO E 5 64  ? 28.155  -46.152 52.714  1.00 25.44 64  E 1 
ATOM 4108 C CB  . PRO E 5 64  ? 27.862  -46.735 49.975  1.00 24.20 64  E 1 
ATOM 4109 C CG  . PRO E 5 64  ? 27.362  -48.108 50.404  1.00 24.45 64  E 1 
ATOM 4110 C CD  . PRO E 5 64  ? 28.631  -48.959 50.402  1.00 29.93 64  E 1 
ATOM 4111 N N   . VAL E 5 65  ? 30.339  -45.831 52.663  1.00 29.05 65  E 1 
ATOM 4112 C CA  . VAL E 5 65  ? 30.421  -45.487 54.093  1.00 31.08 65  E 1 
ATOM 4113 C C   . VAL E 5 65  ? 29.610  -44.226 54.431  1.00 29.67 65  E 1 
ATOM 4114 O O   . VAL E 5 65  ? 29.929  -43.119 53.999  1.00 29.27 65  E 1 
ATOM 4115 C CB  . VAL E 5 65  ? 31.885  -45.356 54.570  1.00 30.23 65  E 1 
ATOM 4116 C CG1 . VAL E 5 65  ? 31.963  -45.088 56.070  1.00 26.98 65  E 1 
ATOM 4117 C CG2 . VAL E 5 65  ? 32.675  -46.640 54.289  1.00 31.28 65  E 1 
ATOM 4118 N N   . VAL E 5 66  ? 28.574  -44.389 55.229  1.00 33.04 66  E 1 
ATOM 4119 C CA  . VAL E 5 66  ? 27.603  -43.360 55.637  1.00 35.01 66  E 1 
ATOM 4120 C C   . VAL E 5 66  ? 28.108  -42.608 56.871  1.00 34.62 66  E 1 
ATOM 4121 O O   . VAL E 5 66  ? 27.716  -42.924 57.998  1.00 34.46 66  E 1 
ATOM 4122 C CB  . VAL E 5 66  ? 26.209  -43.982 55.883  1.00 34.64 66  E 1 
ATOM 4123 C CG1 . VAL E 5 66  ? 25.132  -42.924 56.126  1.00 30.94 66  E 1 
ATOM 4124 C CG2 . VAL E 5 66  ? 25.746  -44.841 54.696  1.00 34.18 66  E 1 
ATOM 4125 N N   . VAL E 5 67  ? 29.019  -41.662 56.702  1.00 34.08 67  E 1 
ATOM 4126 C CA  . VAL E 5 67  ? 29.634  -40.992 57.861  1.00 37.39 67  E 1 
ATOM 4127 C C   . VAL E 5 67  ? 28.649  -40.032 58.544  1.00 37.17 67  E 1 
ATOM 4128 O O   . VAL E 5 67  ? 28.045  -39.178 57.916  1.00 35.70 67  E 1 
ATOM 4129 C CB  . VAL E 5 67  ? 30.961  -40.298 57.503  1.00 37.31 67  E 1 
ATOM 4130 C CG1 . VAL E 5 67  ? 31.652  -39.742 58.745  1.00 33.53 67  E 1 
ATOM 4131 C CG2 . VAL E 5 67  ? 31.949  -41.282 56.849  1.00 37.98 67  E 1 
ATOM 4132 N N   . ASP E 5 68  ? 28.554  -40.148 59.845  1.00 38.97 68  E 1 
ATOM 4133 C CA  . ASP E 5 68  ? 27.474  -39.712 60.740  1.00 41.11 68  E 1 
ATOM 4134 C C   . ASP E 5 68  ? 27.728  -38.375 61.476  1.00 38.25 68  E 1 
ATOM 4135 O O   . ASP E 5 68  ? 27.388  -38.242 62.655  1.00 38.28 68  E 1 
ATOM 4136 C CB  . ASP E 5 68  ? 27.298  -40.887 61.730  1.00 42.27 68  E 1 
ATOM 4137 C CG  . ASP E 5 68  ? 26.087  -40.801 62.647  1.00 37.73 68  E 1 
ATOM 4138 O OD1 . ASP E 5 68  ? 25.059  -40.226 62.241  1.00 37.63 68  E 1 
ATOM 4139 O OD2 . ASP E 5 68  ? 26.178  -41.370 63.771  1.00 41.32 68  E 1 
ATOM 4140 N N   . LEU E 5 69  ? 28.384  -37.393 60.870  1.00 42.82 69  E 1 
ATOM 4141 C CA  . LEU E 5 69  ? 28.981  -36.285 61.635  1.00 40.48 69  E 1 
ATOM 4142 C C   . LEU E 5 69  ? 27.980  -35.479 62.492  1.00 40.04 69  E 1 
ATOM 4143 O O   . LEU E 5 69  ? 26.936  -35.045 62.025  1.00 36.39 69  E 1 
ATOM 4144 C CB  . LEU E 5 69  ? 29.806  -35.370 60.713  1.00 38.38 69  E 1 
ATOM 4145 C CG  . LEU E 5 69  ? 31.173  -35.968 60.329  1.00 35.43 69  E 1 
ATOM 4146 C CD1 . LEU E 5 69  ? 31.842  -35.069 59.277  1.00 33.16 69  E 1 
ATOM 4147 C CD2 . LEU E 5 69  ? 32.134  -36.078 61.511  1.00 37.17 69  E 1 
ATOM 4148 N N   . THR E 5 70  ? 28.366  -35.257 63.763  1.00 45.03 70  E 1 
ATOM 4149 C CA  . THR E 5 70  ? 27.454  -35.162 64.911  1.00 44.23 70  E 1 
ATOM 4150 C C   . THR E 5 70  ? 27.075  -33.772 65.480  1.00 43.43 70  E 1 
ATOM 4151 O O   . THR E 5 70  ? 25.958  -33.315 65.256  1.00 40.01 70  E 1 
ATOM 4152 C CB  . THR E 5 70  ? 27.999  -36.046 66.053  1.00 41.96 70  E 1 
ATOM 4153 O OG1 . THR E 5 70  ? 29.364  -35.768 66.273  1.00 40.02 70  E 1 
ATOM 4154 C CG2 . THR E 5 70  ? 27.910  -37.552 65.759  1.00 39.96 70  E 1 
ATOM 4155 N N   . HIS E 5 71  ? 27.905  -33.144 66.330  1.00 30.08 71  E 1 
ATOM 4156 C CA  . HIS E 5 71  ? 27.409  -32.649 67.636  1.00 32.45 71  E 1 
ATOM 4157 C C   . HIS E 5 71  ? 27.223  -31.137 67.930  1.00 30.92 71  E 1 
ATOM 4158 O O   . HIS E 5 71  ? 26.135  -30.737 68.343  1.00 29.13 71  E 1 
ATOM 4159 C CB  . HIS E 5 71  ? 28.328  -33.217 68.732  1.00 30.29 71  E 1 
ATOM 4160 C CG  . HIS E 5 71  ? 27.896  -34.535 69.322  1.00 29.08 71  E 1 
ATOM 4161 N ND1 . HIS E 5 71  ? 26.650  -34.840 69.783  1.00 28.07 71  E 1 
ATOM 4162 C CD2 . HIS E 5 71  ? 28.695  -35.617 69.589  1.00 29.93 71  E 1 
ATOM 4163 C CE1 . HIS E 5 71  ? 26.685  -36.088 70.296  1.00 29.17 71  E 1 
ATOM 4164 N NE2 . HIS E 5 71  ? 27.910  -36.583 70.200  1.00 29.96 71  E 1 
ATOM 4165 N N   . ASN E 5 72  ? 28.306  -30.360 67.974  1.00 27.54 72  E 1 
ATOM 4166 C CA  . ASN E 5 72  ? 28.526  -29.280 68.984  1.00 28.33 72  E 1 
ATOM 4167 C C   . ASN E 5 72  ? 27.923  -27.874 68.653  1.00 27.27 72  E 1 
ATOM 4168 O O   . ASN E 5 72  ? 27.519  -27.655 67.534  1.00 25.94 72  E 1 
ATOM 4169 C CB  . ASN E 5 72  ? 30.050  -29.212 69.186  1.00 26.88 72  E 1 
ATOM 4170 C CG  . ASN E 5 72  ? 30.633  -30.317 70.045  1.00 24.68 72  E 1 
ATOM 4171 O OD1 . ASN E 5 72  ? 29.960  -31.075 70.702  1.00 24.86 72  E 1 
ATOM 4172 N ND2 . ASN E 5 72  ? 31.947  -30.421 70.070  1.00 27.38 72  E 1 
ATOM 4173 N N   . ASP E 5 73  ? 27.864  -26.810 69.495  1.00 26.76 73  E 1 
ATOM 4174 C CA  . ASP E 5 73  ? 28.103  -26.661 70.949  1.00 26.10 73  E 1 
ATOM 4175 C C   . ASP E 5 73  ? 27.327  -25.476 71.618  1.00 25.00 73  E 1 
ATOM 4176 O O   . ASP E 5 73  ? 26.339  -25.698 72.307  1.00 23.10 73  E 1 
ATOM 4177 C CB  . ASP E 5 73  ? 29.619  -26.461 71.200  1.00 24.04 73  E 1 
ATOM 4178 C CG  . ASP E 5 73  ? 30.140  -27.053 72.511  1.00 21.51 73  E 1 
ATOM 4179 O OD1 . ASP E 5 73  ? 29.368  -27.687 73.251  1.00 21.28 73  E 1 
ATOM 4180 O OD2 . ASP E 5 73  ? 31.350  -26.867 72.760  1.00 23.18 73  E 1 
ATOM 4181 N N   . SER E 5 74  ? 27.788  -24.220 71.524  1.00 24.30 74  E 1 
ATOM 4182 C CA  . SER E 5 74  ? 27.737  -23.194 72.607  1.00 24.01 74  E 1 
ATOM 4183 C C   . SER E 5 74  ? 27.228  -21.774 72.206  1.00 22.81 74  E 1 
ATOM 4184 O O   . SER E 5 74  ? 26.919  -21.567 71.059  1.00 21.93 74  E 1 
ATOM 4185 C CB  . SER E 5 74  ? 29.164  -23.137 73.145  1.00 23.56 74  E 1 
ATOM 4186 O OG  . SER E 5 74  ? 30.061  -22.584 72.202  1.00 22.35 74  E 1 
ATOM 4187 N N   . VAL E 5 75  ? 27.146  -20.677 73.022  1.00 25.34 75  E 1 
ATOM 4188 C CA  . VAL E 5 75  ? 26.981  -20.417 74.481  1.00 24.92 75  E 1 
ATOM 4189 C C   . VAL E 5 75  ? 26.020  -19.235 74.827  1.00 24.37 75  E 1 
ATOM 4190 O O   . VAL E 5 75  ? 24.854  -19.490 75.113  1.00 23.52 75  E 1 
ATOM 4191 C CB  . VAL E 5 75  ? 28.317  -20.138 75.231  1.00 23.88 75  E 1 
ATOM 4192 C CG1 . VAL E 5 75  ? 28.104  -20.213 76.752  1.00 21.41 75  E 1 
ATOM 4193 C CG2 . VAL E 5 75  ? 29.492  -21.051 74.929  1.00 24.81 75  E 1 
ATOM 4194 N N   . VAL E 5 76  ? 26.496  -17.981 74.980  1.00 22.71 76  E 1 
ATOM 4195 C CA  . VAL E 5 76  ? 26.051  -16.945 75.984  1.00 22.91 76  E 1 
ATOM 4196 C C   . VAL E 5 76  ? 25.719  -15.538 75.399  1.00 22.34 76  E 1 
ATOM 4197 O O   . VAL E 5 76  ? 25.783  -15.385 74.198  1.00 21.27 76  E 1 
ATOM 4198 C CB  . VAL E 5 76  ? 27.126  -16.802 77.097  1.00 22.27 76  E 1 
ATOM 4199 C CG1 . VAL E 5 76  ? 26.559  -17.119 78.476  1.00 19.29 76  E 1 
ATOM 4200 C CG2 . VAL E 5 76  ? 28.400  -17.650 76.974  1.00 21.57 76  E 1 
ATOM 4201 N N   . ILE E 5 77  ? 25.442  -14.398 76.019  1.00 25.15 77  E 1 
ATOM 4202 C CA  . ILE E 5 77  ? 24.922  -13.915 77.337  1.00 25.53 77  E 1 
ATOM 4203 C C   . ILE E 5 77  ? 23.881  -12.752 77.217  1.00 24.76 77  E 1 
ATOM 4204 O O   . ILE E 5 77  ? 22.913  -12.743 77.948  1.00 23.47 77  E 1 
ATOM 4205 C CB  . ILE E 5 77  ? 26.039  -13.329 78.269  1.00 24.69 77  E 1 
ATOM 4206 C CG1 . ILE E 5 77  ? 27.270  -14.218 78.476  1.00 22.80 77  E 1 
ATOM 4207 C CG2 . ILE E 5 77  ? 25.479  -12.919 79.658  1.00 25.18 77  E 1 
ATOM 4208 C CD1 . ILE E 5 77  ? 28.405  -13.628 79.332  1.00 23.60 77  E 1 
ATOM 4209 N N   . VAL E 5 78  ? 24.133  -11.664 76.458  1.00 22.59 78  E 1 
ATOM 4210 C CA  . VAL E 5 78  ? 24.218  -10.282 77.001  1.00 23.70 78  E 1 
ATOM 4211 C C   . VAL E 5 78  ? 22.897  -9.500  77.297  1.00 22.87 78  E 1 
ATOM 4212 O O   . VAL E 5 78  ? 21.818  -9.803  76.834  1.00 21.60 78  E 1 
ATOM 4213 C CB  . VAL E 5 78  ? 25.165  -9.393  76.148  1.00 22.63 78  E 1 
ATOM 4214 C CG1 . VAL E 5 78  ? 25.575  -8.093  76.846  1.00 19.72 78  E 1 
ATOM 4215 C CG2 . VAL E 5 78  ? 26.480  -10.092 75.784  1.00 22.97 78  E 1 
ATOM 4216 N N   . GLU E 5 79  ? 23.082  -8.471  78.076  1.00 23.54 79  E 1 
ATOM 4217 C CA  . GLU E 5 79  ? 22.262  -7.682  79.005  1.00 25.51 79  E 1 
ATOM 4218 C C   . GLU E 5 79  ? 21.031  -6.858  78.558  1.00 23.88 79  E 1 
ATOM 4219 O O   . GLU E 5 79  ? 20.705  -6.623  77.421  1.00 22.88 79  E 1 
ATOM 4220 C CB  . GLU E 5 79  ? 23.224  -6.701  79.717  1.00 26.18 79  E 1 
ATOM 4221 C CG  . GLU E 5 79  ? 23.851  -7.197  81.021  1.00 25.19 79  E 1 
ATOM 4222 C CD  . GLU E 5 79  ? 24.602  -6.077  81.780  1.00 24.43 79  E 1 
ATOM 4223 O OE1 . GLU E 5 79  ? 25.182  -6.381  82.840  1.00 22.81 79  E 1 
ATOM 4224 O OE2 . GLU E 5 79  ? 24.566  -4.888  81.354  1.00 28.68 79  E 1 
ATOM 4225 N N   . GLU E 5 80  ? 20.476  -6.292  79.549  1.00 22.42 80  E 1 
ATOM 4226 C CA  . GLU E 5 80  ? 19.133  -5.806  79.908  1.00 23.67 80  E 1 
ATOM 4227 C C   . GLU E 5 80  ? 18.713  -4.376  79.469  1.00 22.02 80  E 1 
ATOM 4228 O O   . GLU E 5 80  ? 17.525  -4.078  79.476  1.00 21.13 80  E 1 
ATOM 4229 C CB  . GLU E 5 80  ? 19.170  -5.840  81.457  1.00 23.92 80  E 1 
ATOM 4230 C CG  . GLU E 5 80  ? 17.863  -5.835  82.243  1.00 23.19 80  E 1 
ATOM 4231 C CD  . GLU E 5 80  ? 18.037  -5.478  83.739  1.00 23.26 80  E 1 
ATOM 4232 O OE1 . GLU E 5 80  ? 17.022  -5.527  84.464  1.00 21.83 80  E 1 
ATOM 4233 O OE2 . GLU E 5 80  ? 19.124  -5.049  84.153  1.00 27.27 80  E 1 
ATOM 4234 N N   . ARG E 5 81  ? 19.589  -3.428  79.272  1.00 25.10 81  E 1 
ATOM 4235 C CA  . ARG E 5 81  ? 19.465  -2.103  79.920  1.00 29.20 81  E 1 
ATOM 4236 C C   . ARG E 5 81  ? 18.281  -1.191  79.544  1.00 25.97 81  E 1 
ATOM 4237 O O   . ARG E 5 81  ? 17.776  -1.115  78.456  1.00 24.45 81  E 1 
ATOM 4238 C CB  . ARG E 5 81  ? 20.786  -1.319  79.861  1.00 28.07 81  E 1 
ATOM 4239 C CG  . ARG E 5 81  ? 21.750  -1.797  80.943  1.00 26.90 81  E 1 
ATOM 4240 C CD  . ARG E 5 81  ? 22.964  -0.868  81.069  1.00 27.44 81  E 1 
ATOM 4241 N NE  . ARG E 5 81  ? 23.935  -1.430  82.022  1.00 26.36 81  E 1 
ATOM 4242 C CZ  . ARG E 5 81  ? 24.948  -0.829  82.623  1.00 25.26 81  E 1 
ATOM 4243 N NH1 . ARG E 5 81  ? 25.179  0.443   82.469  1.00 23.30 81  E 1 
ATOM 4244 N NH2 . ARG E 5 81  ? 25.729  -1.531  83.388  1.00 24.08 81  E 1 
ATOM 4245 N N   . ARG E 5 82  ? 17.914  -0.411  80.553  1.00 24.43 82  E 1 
ATOM 4246 C CA  . ARG E 5 82  ? 16.598  0.114   80.957  1.00 28.02 82  E 1 
ATOM 4247 C C   . ARG E 5 82  ? 16.050  1.437   80.381  1.00 25.20 82  E 1 
ATOM 4248 O O   . ARG E 5 82  ? 14.859  1.683   80.578  1.00 23.65 82  E 1 
ATOM 4249 C CB  . ARG E 5 82  ? 16.685  0.367   82.480  1.00 27.13 82  E 1 
ATOM 4250 C CG  . ARG E 5 82  ? 16.986  -0.845  83.366  1.00 26.14 82  E 1 
ATOM 4251 C CD  . ARG E 5 82  ? 17.131  -0.369  84.815  1.00 25.99 82  E 1 
ATOM 4252 N NE  . ARG E 5 82  ? 17.344  -1.515  85.729  1.00 24.28 82  E 1 
ATOM 4253 C CZ  . ARG E 5 82  ? 17.438  -1.474  87.046  1.00 23.69 82  E 1 
ATOM 4254 N NH1 . ARG E 5 82  ? 17.383  -0.350  87.724  1.00 21.68 82  E 1 
ATOM 4255 N NH2 . ARG E 5 82  ? 17.598  -2.582  87.690  1.00 22.31 82  E 1 
ATOM 4256 N N   . ARG E 5 83  ? 16.845  2.384   79.933  1.00 26.95 83  E 1 
ATOM 4257 C CA  . ARG E 5 83  ? 16.651  3.786   80.409  1.00 30.17 83  E 1 
ATOM 4258 C C   . ARG E 5 83  ? 15.516  4.636   79.757  1.00 26.92 83  E 1 
ATOM 4259 O O   . ARG E 5 83  ? 14.962  4.256   78.754  1.00 25.44 83  E 1 
ATOM 4260 C CB  . ARG E 5 83  ? 18.015  4.507   80.417  1.00 29.78 83  E 1 
ATOM 4261 C CG  . ARG E 5 83  ? 18.643  4.497   81.822  1.00 28.79 83  E 1 
ATOM 4262 C CD  . ARG E 5 83  ? 19.820  5.470   81.900  1.00 28.78 83  E 1 
ATOM 4263 N NE  . ARG E 5 83  ? 20.466  5.442   83.233  1.00 27.72 83  E 1 
ATOM 4264 C CZ  . ARG E 5 83  ? 21.425  6.253   83.670  1.00 27.13 83  E 1 
ATOM 4265 N NH1 . ARG E 5 83  ? 21.898  7.217   82.923  1.00 24.82 83  E 1 
ATOM 4266 N NH2 . ARG E 5 83  ? 21.930  6.112   84.865  1.00 25.30 83  E 1 
ATOM 4267 N N   . PRO E 5 84  ? 15.165  5.789   80.359  1.00 23.57 84  E 1 
ATOM 4268 C CA  . PRO E 5 84  ? 13.829  5.990   80.952  1.00 25.32 84  E 1 
ATOM 4269 C C   . PRO E 5 84  ? 12.854  7.098   80.447  1.00 25.23 84  E 1 
ATOM 4270 O O   . PRO E 5 84  ? 11.652  6.824   80.468  1.00 22.55 84  E 1 
ATOM 4271 C CB  . PRO E 5 84  ? 14.189  6.244   82.420  1.00 22.46 84  E 1 
ATOM 4272 C CG  . PRO E 5 84  ? 15.444  7.102   82.328  1.00 21.54 84  E 1 
ATOM 4273 C CD  . PRO E 5 84  ? 16.073  6.652   81.005  1.00 24.94 84  E 1 
ATOM 4274 N N   . ARG E 5 85  ? 13.218  8.383   80.202  1.00 23.81 85  E 1 
ATOM 4275 C CA  . ARG E 5 85  ? 12.581  9.388   81.107  1.00 26.92 85  E 1 
ATOM 4276 C C   . ARG E 5 85  ? 11.480  10.385  80.649  1.00 24.80 85  E 1 
ATOM 4277 O O   . ARG E 5 85  ? 10.367  10.298  81.164  1.00 23.08 85  E 1 
ATOM 4278 C CB  . ARG E 5 85  ? 13.690  10.161  81.857  1.00 25.45 85  E 1 
ATOM 4279 C CG  . ARG E 5 85  ? 13.442  10.203  83.369  1.00 24.14 85  E 1 
ATOM 4280 C CD  . ARG E 5 85  ? 14.535  11.029  84.080  1.00 23.48 85  E 1 
ATOM 4281 N NE  . ARG E 5 85  ? 14.502  10.836  85.543  1.00 23.12 85  E 1 
ATOM 4282 C CZ  . ARG E 5 85  ? 15.242  11.475  86.443  1.00 22.71 85  E 1 
ATOM 4283 N NH1 . ARG E 5 85  ? 16.072  12.424  86.103  1.00 21.19 85  E 1 
ATOM 4284 N NH2 . ARG E 5 85  ? 15.177  11.167  87.703  1.00 21.92 85  E 1 
ATOM 4285 N N   . ARG E 5 86  ? 11.793  11.449  79.936  1.00 21.67 86  E 1 
ATOM 4286 C CA  . ARG E 5 86  ? 11.175  12.801  80.175  1.00 25.10 86  E 1 
ATOM 4287 C C   . ARG E 5 86  ? 10.477  13.438  78.937  1.00 23.13 86  E 1 
ATOM 4288 O O   . ARG E 5 86  ? 10.803  13.041  77.847  1.00 21.53 86  E 1 
ATOM 4289 C CB  . ARG E 5 86  ? 12.317  13.741  80.636  1.00 23.33 86  E 1 
ATOM 4290 C CG  . ARG E 5 86  ? 12.349  14.060  82.134  1.00 22.31 86  E 1 
ATOM 4291 C CD  . ARG E 5 86  ? 13.387  15.144  82.422  1.00 21.55 86  E 1 
ATOM 4292 N NE  . ARG E 5 86  ? 13.319  15.642  83.815  1.00 21.57 86  E 1 
ATOM 4293 C CZ  . ARG E 5 86  ? 14.079  16.583  84.364  1.00 21.23 86  E 1 
ATOM 4294 N NH1 . ARG E 5 86  ? 15.045  17.167  83.699  1.00 20.08 86  E 1 
ATOM 4295 N NH2 . ARG E 5 86  ? 13.885  16.966  85.587  1.00 21.10 86  E 1 
ATOM 4296 N N   . ASN E 5 87  ? 9.641   14.510  78.993  1.00 23.98 87  E 1 
ATOM 4297 C CA  . ASN E 5 87  ? 8.789   15.110  80.054  1.00 25.31 87  E 1 
ATOM 4298 C C   . ASN E 5 87  ? 7.667   16.065  79.529  1.00 24.45 87  E 1 
ATOM 4299 O O   . ASN E 5 87  ? 6.516   15.910  79.906  1.00 22.76 87  E 1 
ATOM 4300 C CB  . ASN E 5 87  ? 9.652   15.949  81.041  1.00 23.48 87  E 1 
ATOM 4301 C CG  . ASN E 5 87  ? 9.076   16.077  82.446  1.00 20.43 87  E 1 
ATOM 4302 O OD1 . ASN E 5 87  ? 8.177   15.378  82.872  1.00 20.11 87  E 1 
ATOM 4303 N ND2 . ASN E 5 87  ? 9.620   16.958  83.256  1.00 22.67 87  E 1 
ATOM 4304 N N   . GLY E 5 88  ? 7.986   17.137  78.837  1.00 22.24 88  E 1 
ATOM 4305 C CA  . GLY E 5 88  ? 7.289   18.427  79.006  1.00 22.16 88  E 1 
ATOM 4306 C C   . GLY E 5 88  ? 6.191   18.893  78.024  1.00 21.83 88  E 1 
ATOM 4307 O O   . GLY E 5 88  ? 5.674   18.123  77.239  1.00 20.15 88  E 1 
ATOM 4308 N N   . ARG E 5 89  ? 5.813   20.158  78.105  1.00 19.79 89  E 1 
ATOM 4309 C CA  . ARG E 5 89  ? 4.504   20.611  78.631  1.00 22.13 89  E 1 
ATOM 4310 C C   . ARG E 5 89  ? 3.605   21.565  77.798  1.00 20.77 89  E 1 
ATOM 4311 O O   . ARG E 5 89  ? 2.392   21.351  77.802  1.00 19.52 89  E 1 
ATOM 4312 C CB  . ARG E 5 89  ? 4.814   21.317  79.977  1.00 20.90 89  E 1 
ATOM 4313 C CG  . ARG E 5 89  ? 3.629   21.476  80.934  1.00 19.93 89  E 1 
ATOM 4314 C CD  . ARG E 5 89  ? 4.041   22.368  82.125  1.00 19.74 89  E 1 
ATOM 4315 N NE  . ARG E 5 89  ? 3.032   22.371  83.204  1.00 19.56 89  E 1 
ATOM 4316 C CZ  . ARG E 5 89  ? 3.066   23.104  84.307  1.00 19.71 89  E 1 
ATOM 4317 N NH1 . ARG E 5 89  ? 3.998   23.986  84.534  1.00 18.25 89  E 1 
ATOM 4318 N NH2 . ARG E 5 89  ? 2.145   22.965  85.214  1.00 19.56 89  E 1 
ATOM 4319 N N   . ARG E 5 90  ? 4.072   22.688  77.304  1.00 21.36 90  E 1 
ATOM 4320 C CA  . ARG E 5 90  ? 3.298   23.973  77.205  1.00 24.09 90  E 1 
ATOM 4321 C C   . ARG E 5 90  ? 3.042   24.472  75.749  1.00 21.80 90  E 1 
ATOM 4322 O O   . ARG E 5 90  ? 3.726   23.997  74.881  1.00 20.95 90  E 1 
ATOM 4323 C CB  . ARG E 5 90  ? 4.119   25.050  77.955  1.00 23.44 90  E 1 
ATOM 4324 C CG  . ARG E 5 90  ? 3.671   25.330  79.390  1.00 21.89 90  E 1 
ATOM 4325 C CD  . ARG E 5 90  ? 4.392   26.576  79.922  1.00 21.79 90  E 1 
ATOM 4326 N NE  . ARG E 5 90  ? 3.893   26.985  81.256  1.00 21.13 90  E 1 
ATOM 4327 C CZ  . ARG E 5 90  ? 4.238   28.083  81.933  1.00 20.95 90  E 1 
ATOM 4328 N NH1 . ARG E 5 90  ? 5.121   28.930  81.467  1.00 19.68 90  E 1 
ATOM 4329 N NH2 . ARG E 5 90  ? 3.702   28.346  83.087  1.00 20.33 90  E 1 
ATOM 4330 N N   . LEU E 5 91  ? 2.197   25.473  75.431  1.00 20.38 91  E 1 
ATOM 4331 C CA  . LEU E 5 91  ? 0.916   26.005  75.992  1.00 23.57 91  E 1 
ATOM 4332 C C   . LEU E 5 91  ? 0.064   26.816  74.984  1.00 21.87 91  E 1 
ATOM 4333 O O   . LEU E 5 91  ? -1.041  26.369  74.705  1.00 20.46 91  E 1 
ATOM 4334 C CB  . LEU E 5 91  ? 1.157   26.908  77.236  1.00 21.67 91  E 1 
ATOM 4335 C CG  . LEU E 5 91  ? 0.320   26.531  78.477  1.00 19.69 91  E 1 
ATOM 4336 C CD1 . LEU E 5 91  ? 0.712   27.425  79.658  1.00 19.90 91  E 1 
ATOM 4337 C CD2 . LEU E 5 91  ? -1.179  26.638  78.293  1.00 23.24 91  E 1 
ATOM 4338 N N   . ARG E 5 92  ? 0.448   28.025  74.565  1.00 21.79 92  E 1 
ATOM 4339 C CA  . ARG E 5 92  ? -0.546  29.124  74.429  1.00 25.86 92  E 1 
ATOM 4340 C C   . ARG E 5 92  ? -0.908  29.718  73.038  1.00 23.66 92  E 1 
ATOM 4341 O O   . ARG E 5 92  ? -1.764  29.128  72.379  1.00 22.54 92  E 1 
ATOM 4342 C CB  . ARG E 5 92  ? -0.226  30.230  75.469  1.00 24.49 92  E 1 
ATOM 4343 C CG  . ARG E 5 92  ? -1.341  30.436  76.503  1.00 23.00 92  E 1 
ATOM 4344 C CD  . ARG E 5 92  ? -1.057  31.716  77.305  1.00 22.30 92  E 1 
ATOM 4345 N NE  . ARG E 5 92  ? -1.989  31.887  78.441  1.00 21.64 92  E 1 
ATOM 4346 C CZ  . ARG E 5 92  ? -2.209  33.033  79.102  1.00 21.72 92  E 1 
ATOM 4347 N NH1 . ARG E 5 92  ? -1.624  34.144  78.759  1.00 21.11 92  E 1 
ATOM 4348 N NH2 . ARG E 5 92  ? -3.027  33.065  80.111  1.00 21.85 92  E 1 
ATOM 4349 N N   . GLN E 5 93  ? -0.397  30.868  72.666  1.00 21.84 93  E 1 
ATOM 4350 C CA  . GLN E 5 93  ? -1.175  32.087  72.294  1.00 23.38 93  E 1 
ATOM 4351 C C   . GLN E 5 93  ? -1.045  32.532  70.806  1.00 22.18 93  E 1 
ATOM 4352 O O   . GLN E 5 93  ? -0.378  31.851  70.061  1.00 21.01 93  E 1 
ATOM 4353 C CB  . GLN E 5 93  ? -0.682  33.203  73.242  1.00 21.70 93  E 1 
ATOM 4354 C CG  . GLN E 5 93  ? -1.617  33.463  74.420  1.00 20.63 93  E 1 
ATOM 4355 C CD  . GLN E 5 93  ? -1.074  34.521  75.393  1.00 19.05 93  E 1 
ATOM 4356 O OE1 . GLN E 5 93  ? -0.000  34.395  75.962  1.00 21.38 93  E 1 
ATOM 4357 N NE2 . GLN E 5 93  ? -1.812  35.566  75.655  1.00 21.79 93  E 1 
ATOM 4358 N N   . ASP E 5 94  ? -1.500  33.667  70.346  1.00 24.51 94  E 1 
ATOM 4359 C CA  . ASP E 5 94  ? -2.823  34.259  70.089  1.00 26.53 94  E 1 
ATOM 4360 C C   . ASP E 5 94  ? -2.850  35.025  68.731  1.00 24.45 94  E 1 
ATOM 4361 O O   . ASP E 5 94  ? -3.755  34.827  67.944  1.00 22.48 94  E 1 
ATOM 4362 C CB  . ASP E 5 94  ? -3.202  35.329  71.144  1.00 24.44 94  E 1 
ATOM 4363 C CG  . ASP E 5 94  ? -3.833  34.818  72.439  1.00 21.79 94  E 1 
ATOM 4364 O OD1 . ASP E 5 94  ? -4.556  33.804  72.401  1.00 22.33 94  E 1 
ATOM 4365 O OD2 . ASP E 5 94  ? -3.565  35.425  73.505  1.00 23.27 94  E 1 
ATOM 4366 N N   . HIS E 5 95  ? -1.951  35.970  68.506  1.00 18.11 95  E 1 
ATOM 4367 C CA  . HIS E 5 95  ? -2.270  37.287  67.922  1.00 19.91 95  E 1 
ATOM 4368 C C   . HIS E 5 95  ? -2.295  37.467  66.377  1.00 18.93 95  E 1 
ATOM 4369 O O   . HIS E 5 95  ? -1.973  36.581  65.613  1.00 17.71 95  E 1 
ATOM 4370 C CB  . HIS E 5 95  ? -1.376  38.351  68.575  1.00 18.70 95  E 1 
ATOM 4371 C CG  . HIS E 5 95  ? -1.949  38.906  69.849  1.00 16.80 95  E 1 
ATOM 4372 N ND1 . HIS E 5 95  ? -3.082  39.677  69.964  1.00 16.49 95  E 1 
ATOM 4373 C CD2 . HIS E 5 95  ? -1.445  38.768  71.111  1.00 16.83 95  E 1 
ATOM 4374 C CE1 . HIS E 5 95  ? -3.241  39.987  71.262  1.00 17.48 95  E 1 
ATOM 4375 N NE2 . HIS E 5 95  ? -2.272  39.457  71.988  1.00 18.43 95  E 1 
ATOM 4376 N N   . ALA E 5 96  ? -2.717  38.655  65.953  1.00 19.14 96  E 1 
ATOM 4377 C CA  . ALA E 5 96  ? -3.547  38.924  64.770  1.00 21.35 96  E 1 
ATOM 4378 C C   . ALA E 5 96  ? -2.983  39.758  63.591  1.00 20.43 96  E 1 
ATOM 4379 O O   . ALA E 5 96  ? -3.341  39.457  62.453  1.00 19.40 96  E 1 
ATOM 4380 C CB  . ALA E 5 96  ? -4.812  39.614  65.314  1.00 19.94 96  E 1 
ATOM 4381 N N   . ASP E 5 97  ? -2.269  40.845  63.832  1.00 19.09 97  E 1 
ATOM 4382 C CA  . ASP E 5 97  ? -2.603  42.129  63.180  1.00 19.04 97  E 1 
ATOM 4383 C C   . ASP E 5 97  ? -2.232  42.427  61.702  1.00 18.48 97  E 1 
ATOM 4384 O O   . ASP E 5 97  ? -3.060  42.225  60.818  1.00 17.20 97  E 1 
ATOM 4385 C CB  . ASP E 5 97  ? -2.132  43.300  64.068  1.00 17.99 97  E 1 
ATOM 4386 C CG  . ASP E 5 97  ? -2.954  43.519  65.330  1.00 16.18 97  E 1 
ATOM 4387 O OD1 . ASP E 5 97  ? -4.189  43.339  65.273  1.00 16.56 97  E 1 
ATOM 4388 O OD2 . ASP E 5 97  ? -2.333  43.894  66.346  1.00 18.27 97  E 1 
ATOM 4389 N N   . SER E 5 98  ? -1.108  43.140  61.450  1.00 20.33 98  E 1 
ATOM 4390 C CA  . SER E 5 98  ? -1.285  44.400  60.716  1.00 20.11 98  E 1 
ATOM 4391 C C   . SER E 5 98  ? -0.724  44.560  59.272  1.00 19.27 98  E 1 
ATOM 4392 O O   . SER E 5 98  ? -1.221  43.882  58.385  1.00 18.57 98  E 1 
ATOM 4393 C CB  . SER E 5 98  ? -0.987  45.555  61.684  1.00 19.58 98  E 1 
ATOM 4394 O OG  . SER E 5 98  ? 0.400   45.670  61.937  1.00 18.53 98  E 1 
ATOM 4395 N N   . CYS E 5 99  ? 0.254   45.455  58.922  1.00 14.55 99  E 1 
ATOM 4396 C CA  . CYS E 5 99  ? -0.067  46.775  58.350  1.00 15.66 99  E 1 
ATOM 4397 C C   . CYS E 5 99  ? 0.534   47.112  56.967  1.00 15.63 99  E 1 
ATOM 4398 O O   . CYS E 5 99  ? -0.194  47.475  56.059  1.00 14.67 99  E 1 
ATOM 4399 C CB  . CYS E 5 99  ? 0.451   47.871  59.307  1.00 14.65 99  E 1 
ATOM 4400 S SG  . CYS E 5 99  ? -0.765  48.359  60.542  1.00 13.01 99  E 1 
ATOM 4401 N N   . VAL E 5 100 ? 1.853   47.208  56.845  1.00 21.46 100 E 1 
ATOM 4402 C CA  . VAL E 5 100 ? 2.561   48.323  56.149  1.00 23.75 100 E 1 
ATOM 4403 C C   . VAL E 5 100 ? 3.019   48.045  54.686  1.00 23.25 100 E 1 
ATOM 4404 O O   . VAL E 5 100 ? 2.989   46.903  54.272  1.00 22.02 100 E 1 
ATOM 4405 C CB  . VAL E 5 100 ? 3.770   48.766  57.021  1.00 22.62 100 E 1 
ATOM 4406 C CG1 . VAL E 5 100 ? 3.943   50.267  57.058  1.00 20.01 100 E 1 
ATOM 4407 C CG2 . VAL E 5 100 ? 3.735   48.330  58.494  1.00 22.59 100 E 1 
ATOM 4408 N N   . VAL E 5 101 ? 3.598   48.909  53.896  1.00 19.24 101 E 1 
ATOM 4409 C CA  . VAL E 5 101 ? 3.230   50.200  53.276  1.00 20.14 101 E 1 
ATOM 4410 C C   . VAL E 5 101 ? 3.747   50.297  51.821  1.00 19.49 101 E 1 
ATOM 4411 O O   . VAL E 5 101 ? 2.959   50.478  50.903  1.00 18.26 101 E 1 
ATOM 4412 C CB  . VAL E 5 101 ? 3.823   51.434  54.013  1.00 19.08 101 E 1 
ATOM 4413 C CG1 . VAL E 5 101 ? 3.751   52.741  53.214  1.00 16.95 101 E 1 
ATOM 4414 C CG2 . VAL E 5 101 ? 3.152   51.748  55.337  1.00 18.68 101 E 1 
ATOM 4415 N N   . SER E 5 102 ? 5.047   50.301  51.605  1.00 19.18 102 E 1 
ATOM 4416 C CA  . SER E 5 102 ? 5.778   51.144  50.630  1.00 20.47 102 E 1 
ATOM 4417 C C   . SER E 5 102 ? 6.084   50.514  49.248  1.00 19.84 102 E 1 
ATOM 4418 O O   . SER E 5 102 ? 5.738   49.379  49.016  1.00 18.87 102 E 1 
ATOM 4419 C CB  . SER E 5 102 ? 7.079   51.579  51.313  1.00 19.49 102 E 1 
ATOM 4420 O OG  . SER E 5 102 ? 7.774   50.476  51.855  1.00 17.74 102 E 1 
ATOM 4421 N N   . SER E 5 103 ? 6.772   51.189  48.334  1.00 18.68 103 E 1 
ATOM 4422 C CA  . SER E 5 103 ? 6.414   52.346  47.504  1.00 20.64 103 E 1 
ATOM 4423 C C   . SER E 5 103 ? 7.086   52.332  46.112  1.00 20.17 103 E 1 
ATOM 4424 O O   . SER E 5 103 ? 6.364   52.410  45.128  1.00 18.87 103 E 1 
ATOM 4425 C CB  . SER E 5 103 ? 6.721   53.702  48.160  1.00 18.93 103 E 1 
ATOM 4426 O OG  . SER E 5 103 ? 7.836   53.650  49.029  1.00 17.13 103 E 1 
ATOM 4427 N N   . ASP E 5 104 ? 8.404   52.300  45.999  1.00 18.23 104 E 1 
ATOM 4428 C CA  . ASP E 5 104 ? 9.115   53.156  45.026  1.00 19.09 104 E 1 
ATOM 4429 C C   . ASP E 5 104 ? 9.358   52.646  43.576  1.00 18.51 104 E 1 
ATOM 4430 O O   . ASP E 5 104 ? 9.061   51.517  43.214  1.00 16.58 104 E 1 
ATOM 4431 C CB  . ASP E 5 104 ? 10.427  53.651  45.676  1.00 17.09 104 E 1 
ATOM 4432 C CG  . ASP E 5 104 ? 10.201  54.571  46.877  1.00 15.25 104 E 1 
ATOM 4433 O OD1 . ASP E 5 104 ? 9.158   55.252  46.925  1.00 15.37 104 E 1 
ATOM 4434 O OD2 . ASP E 5 104 ? 11.054  54.553  47.795  1.00 16.85 104 E 1 
ATOM 4435 N N   . ASP E 5 105 ? 9.908   53.572  42.776  1.00 19.10 105 E 1 
ATOM 4436 C CA  . ASP E 5 105 ? 9.674   53.780  41.330  1.00 20.29 105 E 1 
ATOM 4437 C C   . ASP E 5 105 ? 10.542  53.057  40.272  1.00 19.01 105 E 1 
ATOM 4438 O O   . ASP E 5 105 ? 10.028  52.573  39.260  1.00 17.76 105 E 1 
ATOM 4439 C CB  . ASP E 5 105 ? 9.918   55.280  41.058  1.00 19.32 105 E 1 
ATOM 4440 C CG  . ASP E 5 105 ? 8.878   56.239  41.613  1.00 17.33 105 E 1 
ATOM 4441 O OD1 . ASP E 5 105 ? 7.673   55.994  41.394  1.00 18.14 105 E 1 
ATOM 4442 O OD2 . ASP E 5 105 ? 9.285   57.259  42.212  1.00 19.35 105 E 1 
ATOM 4443 N N   . GLU E 5 106 ? 11.822  53.191  40.373  1.00 19.29 106 E 1 
ATOM 4444 C CA  . GLU E 5 106 ? 12.794  53.335  39.248  1.00 20.54 106 E 1 
ATOM 4445 C C   . GLU E 5 106 ? 13.140  52.045  38.443  1.00 19.59 106 E 1 
ATOM 4446 O O   . GLU E 5 106 ? 12.779  50.957  38.846  1.00 18.54 106 E 1 
ATOM 4447 C CB  . GLU E 5 106 ? 14.076  53.949  39.849  1.00 20.47 106 E 1 
ATOM 4448 C CG  . GLU E 5 106 ? 14.027  55.465  40.101  1.00 19.30 106 E 1 
ATOM 4449 C CD  . GLU E 5 106 ? 15.378  56.067  40.521  1.00 19.01 106 E 1 
ATOM 4450 O OE1 . GLU E 5 106 ? 15.449  57.319  40.612  1.00 18.01 106 E 1 
ATOM 4451 O OE2 . GLU E 5 106 ? 16.345  55.309  40.739  1.00 22.16 106 E 1 
ATOM 4452 N N   . GLU E 5 107 ? 13.882  52.010  37.336  1.00 21.64 107 E 1 
ATOM 4453 C CA  . GLU E 5 107 ? 14.116  52.951  36.223  1.00 22.16 107 E 1 
ATOM 4454 C C   . GLU E 5 107 ? 14.296  52.189  34.878  1.00 20.51 107 E 1 
ATOM 4455 O O   . GLU E 5 107 ? 13.316  51.807  34.250  1.00 19.57 107 E 1 
ATOM 4456 C CB  . GLU E 5 107 ? 15.348  53.866  36.508  1.00 22.26 107 E 1 
ATOM 4457 C CG  . GLU E 5 107 ? 15.375  55.163  35.690  1.00 21.03 107 E 1 
ATOM 4458 C CD  . GLU E 5 107 ? 16.744  55.858  35.590  1.00 20.62 107 E 1 
ATOM 4459 O OE1 . GLU E 5 107 ? 16.769  57.010  35.107  1.00 19.07 107 E 1 
ATOM 4460 O OE2 . GLU E 5 107 ? 17.777  55.222  35.867  1.00 23.98 107 E 1 
ATOM 4461 N N   . LEU E 5 108 ? 15.524  52.010  34.396  1.00 21.75 108 E 1 
ATOM 4462 C CA  . LEU E 5 108 ? 15.854  52.149  32.967  1.00 22.23 108 E 1 
ATOM 4463 C C   . LEU E 5 108 ? 15.961  50.912  32.054  1.00 20.18 108 E 1 
ATOM 4464 O O   . LEU E 5 108 ? 15.429  50.940  30.947  1.00 19.14 108 E 1 
ATOM 4465 C CB  . LEU E 5 108 ? 17.200  52.907  32.865  1.00 21.42 108 E 1 
ATOM 4466 C CG  . LEU E 5 108 ? 17.096  54.445  32.890  1.00 19.85 108 E 1 
ATOM 4467 C CD1 . LEU E 5 108 ? 18.483  55.051  33.132  1.00 20.25 108 E 1 
ATOM 4468 C CD2 . LEU E 5 108 ? 16.558  54.991  31.576  1.00 23.71 108 E 1 
ATOM 4469 N N   . SER E 5 109 ? 16.860  49.990  32.353  1.00 21.51 109 E 1 
ATOM 4470 C CA  . SER E 5 109 ? 17.834  49.652  31.303  1.00 22.50 109 E 1 
ATOM 4471 C C   . SER E 5 109 ? 17.403  48.634  30.227  1.00 21.54 109 E 1 
ATOM 4472 O O   . SER E 5 109 ? 16.429  47.909  30.337  1.00 20.64 109 E 1 
ATOM 4473 C CB  . SER E 5 109 ? 19.208  49.321  31.893  1.00 21.41 109 E 1 
ATOM 4474 O OG  . SER E 5 109 ? 19.188  48.087  32.574  1.00 19.87 109 E 1 
ATOM 4475 N N   . LYS E 5 110 ? 18.169  48.671  29.125  1.00 22.07 110 E 1 
ATOM 4476 C CA  . LYS E 5 110 ? 17.732  48.325  27.760  1.00 24.19 110 E 1 
ATOM 4477 C C   . LYS E 5 110 ? 17.717  46.861  27.328  1.00 22.21 110 E 1 
ATOM 4478 O O   . LYS E 5 110 ? 17.119  46.610  26.281  1.00 20.78 110 E 1 
ATOM 4479 C CB  . LYS E 5 110 ? 18.672  49.044  26.781  1.00 23.39 110 E 1 
ATOM 4480 C CG  . LYS E 5 110 ? 18.525  50.574  26.740  1.00 22.03 110 E 1 
ATOM 4481 C CD  . LYS E 5 110 ? 19.596  51.153  25.816  1.00 21.34 110 E 1 
ATOM 4482 C CE  . LYS E 5 110 ? 19.436  52.671  25.726  1.00 19.76 110 E 1 
ATOM 4483 N NZ  . LYS E 5 110 ? 20.552  53.305  24.999  1.00 19.69 110 E 1 
ATOM 4484 N N   . ASP E 5 111 ? 18.529  45.999  27.908  1.00 22.92 111 E 1 
ATOM 4485 C CA  . ASP E 5 111 ? 19.279  45.052  27.084  1.00 23.22 111 E 1 
ATOM 4486 C C   . ASP E 5 111 ? 18.412  44.058  26.299  1.00 21.74 111 E 1 
ATOM 4487 O O   . ASP E 5 111 ? 17.520  43.382  26.811  1.00 20.13 111 E 1 
ATOM 4488 C CB  . ASP E 5 111 ? 20.439  44.403  27.846  1.00 21.53 111 E 1 
ATOM 4489 C CG  . ASP E 5 111 ? 21.731  45.202  27.696  1.00 19.44 111 E 1 
ATOM 4490 O OD1 . ASP E 5 111 ? 21.875  45.900  26.663  1.00 20.04 111 E 1 
ATOM 4491 O OD2 . ASP E 5 111 ? 22.570  45.138  28.620  1.00 21.88 111 E 1 
ATOM 4492 N N   . LYS E 5 112 ? 18.699  44.033  24.990  1.00 21.82 112 E 1 
ATOM 4493 C CA  . LYS E 5 112 ? 17.964  43.293  23.975  1.00 23.44 112 E 1 
ATOM 4494 C C   . LYS E 5 112 ? 18.388  41.820  23.949  1.00 21.31 112 E 1 
ATOM 4495 O O   . LYS E 5 112 ? 18.881  41.370  22.912  1.00 20.14 112 E 1 
ATOM 4496 C CB  . LYS E 5 112 ? 18.193  43.898  22.589  1.00 22.96 112 E 1 
ATOM 4497 C CG  . LYS E 5 112 ? 17.598  45.285  22.357  1.00 21.62 112 E 1 
ATOM 4498 C CD  . LYS E 5 112 ? 17.982  45.697  20.931  1.00 21.30 112 E 1 
ATOM 4499 C CE  . LYS E 5 112 ? 17.345  47.017  20.530  1.00 19.80 112 E 1 
ATOM 4500 N NZ  . LYS E 5 112 ? 17.737  47.405  19.157  1.00 18.85 112 E 1 
ATOM 4501 N N   . ASP E 5 113 ? 18.234  41.091  25.026  1.00 23.79 113 E 1 
ATOM 4502 C CA  . ASP E 5 113 ? 18.579  39.683  25.011  1.00 23.20 113 E 1 
ATOM 4503 C C   . ASP E 5 113 ? 17.723  38.972  23.967  1.00 21.60 113 E 1 
ATOM 4504 O O   . ASP E 5 113 ? 16.514  38.750  24.114  1.00 20.02 113 E 1 
ATOM 4505 C CB  . ASP E 5 113 ? 18.501  39.052  26.405  1.00 21.87 113 E 1 
ATOM 4506 C CG  . ASP E 5 113 ? 19.855  39.027  27.119  1.00 19.63 113 E 1 
ATOM 4507 O OD1 . ASP E 5 113 ? 20.889  39.118  26.420  1.00 20.31 113 E 1 
ATOM 4508 O OD2 . ASP E 5 113 ? 19.845  38.838  28.354  1.00 22.05 113 E 1 
ATOM 4509 N N   . VAL E 5 114 ? 18.385  38.683  22.859  1.00 24.01 114 E 1 
ATOM 4510 C CA  . VAL E 5 114 ? 17.808  37.964  21.741  1.00 23.48 114 E 1 
ATOM 4511 C C   . VAL E 5 114 ? 17.617  36.540  22.228  1.00 22.05 114 E 1 
ATOM 4512 O O   . VAL E 5 114 ? 18.512  35.712  22.097  1.00 20.92 114 E 1 
ATOM 4513 C CB  . VAL E 5 114 ? 18.697  38.031  20.477  1.00 22.37 114 E 1 
ATOM 4514 C CG1 . VAL E 5 114 ? 18.092  37.259  19.312  1.00 19.96 114 E 1 
ATOM 4515 C CG2 . VAL E 5 114 ? 18.884  39.485  20.024  1.00 23.05 114 E 1 
ATOM 4516 N N   . TYR E 5 115 ? 16.443  36.281  22.800  1.00 25.54 115 E 1 
ATOM 4517 C CA  . TYR E 5 115 ? 16.022  34.929  23.144  1.00 25.53 115 E 1 
ATOM 4518 C C   . TYR E 5 115 ? 16.019  34.118  21.857  1.00 23.39 115 E 1 
ATOM 4519 O O   . TYR E 5 115 ? 15.049  34.102  21.106  1.00 21.99 115 E 1 
ATOM 4520 C CB  . TYR E 5 115 ? 14.656  34.935  23.844  1.00 25.42 115 E 1 
ATOM 4521 C CG  . TYR E 5 115 ? 14.756  35.193  25.330  1.00 25.01 115 E 1 
ATOM 4522 C CD1 . TYR E 5 115 ? 14.864  34.102  26.219  1.00 23.66 115 E 1 
ATOM 4523 C CD2 . TYR E 5 115 ? 14.754  36.505  25.832  1.00 24.59 115 E 1 
ATOM 4524 C CE1 . TYR E 5 115 ? 14.974  34.321  27.599  1.00 22.26 115 E 1 
ATOM 4525 C CE2 . TYR E 5 115 ? 14.870  36.733  27.215  1.00 22.82 115 E 1 
ATOM 4526 C CZ  . TYR E 5 115 ? 14.983  35.643  28.097  1.00 24.77 115 E 1 
ATOM 4527 O OH  . TYR E 5 115 ? 15.097  35.859  29.452  1.00 25.96 115 E 1 
ATOM 4528 N N   . VAL E 5 116 ? 17.151  33.464  21.614  1.00 26.77 116 E 1 
ATOM 4529 C CA  . VAL E 5 116 ? 17.274  32.420  20.613  1.00 26.11 116 E 1 
ATOM 4530 C C   . VAL E 5 116 ? 16.304  31.344  21.064  1.00 24.55 116 E 1 
ATOM 4531 O O   . VAL E 5 116 ? 16.620  30.499  21.896  1.00 23.28 116 E 1 
ATOM 4532 C CB  . VAL E 5 116 ? 18.717  31.873  20.509  1.00 25.26 116 E 1 
ATOM 4533 C CG1 . VAL E 5 116 ? 18.809  30.748  19.479  1.00 22.22 116 E 1 
ATOM 4534 C CG2 . VAL E 5 116 ? 19.676  32.979  20.079  1.00 25.73 116 E 1 
ATOM 4535 N N   . THR E 5 117 ? 15.089  31.442  20.548  1.00 24.05 117 E 1 
ATOM 4536 C CA  . THR E 5 117 ? 14.043  30.462  20.804  1.00 24.30 117 E 1 
ATOM 4537 C C   . THR E 5 117 ? 14.548  29.203  20.133  1.00 23.28 117 E 1 
ATOM 4538 O O   . THR E 5 117 ? 14.366  29.012  18.930  1.00 21.19 117 E 1 
ATOM 4539 C CB  . THR E 5 117 ? 12.677  30.890  20.258  1.00 22.54 117 E 1 
ATOM 4540 O OG1 . THR E 5 117 ? 12.499  32.272  20.326  1.00 20.67 117 E 1 
ATOM 4541 C CG2 . THR E 5 117 ? 11.548  30.263  21.070  1.00 21.50 117 E 1 
ATOM 4542 N N   . THR E 5 118 ? 15.266  28.403  20.911  1.00 21.96 118 E 1 
ATOM 4543 C CA  . THR E 5 118 ? 15.703  27.085  20.489  1.00 22.67 118 E 1 
ATOM 4544 C C   . THR E 5 118 ? 14.417  26.321  20.213  1.00 22.06 118 E 1 
ATOM 4545 O O   . THR E 5 118 ? 13.782  25.789  21.113  1.00 20.03 118 E 1 
ATOM 4546 C CB  . THR E 5 118 ? 16.571  26.387  21.546  1.00 20.44 118 E 1 
ATOM 4547 O OG1 . THR E 5 118 ? 16.087  26.618  22.840  1.00 18.73 118 E 1 
ATOM 4548 C CG2 . THR E 5 118 ? 18.009  26.894  21.518  1.00 19.74 118 E 1 
ATOM 4549 N N   . HIS E 5 119 ? 14.021  26.333  18.941  1.00 22.94 119 E 1 
ATOM 4550 C CA  . HIS E 5 119 ? 12.984  25.471  18.425  1.00 23.98 119 E 1 
ATOM 4551 C C   . HIS E 5 119 ? 13.517  24.051  18.571  1.00 22.68 119 E 1 
ATOM 4552 O O   . HIS E 5 119 ? 14.086  23.490  17.637  1.00 21.03 119 E 1 
ATOM 4553 C CB  . HIS E 5 119 ? 12.638  25.819  16.972  1.00 22.29 119 E 1 
ATOM 4554 C CG  . HIS E 5 119 ? 11.611  26.907  16.849  1.00 20.76 119 E 1 
ATOM 4555 N ND1 . HIS E 5 119 ? 10.256  26.764  17.029  1.00 19.84 119 E 1 
ATOM 4556 C CD2 . HIS E 5 119 ? 11.824  28.222  16.508  1.00 19.78 119 E 1 
ATOM 4557 C CE1 . HIS E 5 119 ? 9.675   27.953  16.803  1.00 19.59 119 E 1 
ATOM 4558 N NE2 . HIS E 5 119 ? 10.590  28.864  16.482  1.00 19.60 119 E 1 
ATOM 4559 N N   . THR E 5 120 ? 13.396  23.529  19.773  1.00 24.10 120 E 1 
ATOM 4560 C CA  . THR E 5 120 ? 13.666  22.140  20.083  1.00 24.71 120 E 1 
ATOM 4561 C C   . THR E 5 120 ? 12.801  21.390  19.096  1.00 24.09 120 E 1 
ATOM 4562 O O   . THR E 5 120 ? 11.583  21.571  19.140  1.00 22.01 120 E 1 
ATOM 4563 C CB  . THR E 5 120 ? 13.278  21.767  21.526  1.00 22.52 120 E 1 
ATOM 4564 O OG1 . THR E 5 120 ? 13.186  22.889  22.355  1.00 20.06 120 E 1 
ATOM 4565 C CG2 . THR E 5 120 ? 14.317  20.839  22.146  1.00 20.42 120 E 1 
ATOM 4566 N N   . PRO E 5 121 ? 13.408  20.675  18.139  1.00 21.38 121 E 1 
ATOM 4567 C CA  . PRO E 5 121 ? 12.634  20.025  17.100  1.00 21.86 121 E 1 
ATOM 4568 C C   . PRO E 5 121 ? 11.694  19.089  17.838  1.00 22.33 121 E 1 
ATOM 4569 O O   . PRO E 5 121 ? 12.144  18.172  18.521  1.00 20.53 121 E 1 
ATOM 4570 C CB  . PRO E 5 121 ? 13.651  19.303  16.205  1.00 19.53 121 E 1 
ATOM 4571 C CG  . PRO E 5 121 ? 14.863  19.131  17.112  1.00 18.84 121 E 1 
ATOM 4572 C CD  . PRO E 5 121 ? 14.806  20.349  18.030  1.00 21.18 121 E 1 
ATOM 4573 N N   . ARG E 5 122 ? 10.417  19.441  17.821  1.00 24.85 122 E 1 
ATOM 4574 C CA  . ARG E 5 122 ? 9.407   18.760  18.619  1.00 24.69 122 E 1 
ATOM 4575 C C   . ARG E 5 122 ? 9.438   17.338  18.113  1.00 23.07 122 E 1 
ATOM 4576 O O   . ARG E 5 122 ? 9.008   17.120  16.983  1.00 21.73 122 E 1 
ATOM 4577 C CB  . ARG E 5 122 ? 8.043   19.455  18.444  1.00 23.24 122 E 1 
ATOM 4578 C CG  . ARG E 5 122 ? 7.091   19.191  19.619  1.00 21.83 122 E 1 
ATOM 4579 C CD  . ARG E 5 122 ? 5.769   19.935  19.385  1.00 21.21 122 E 1 
ATOM 4580 N NE  . ARG E 5 122 ? 4.967   20.051  20.615  1.00 20.70 122 E 1 
ATOM 4581 C CZ  . ARG E 5 122 ? 3.778   20.638  20.726  1.00 19.81 122 E 1 
ATOM 4582 N NH1 . ARG E 5 122 ? 3.171   21.127  19.688  1.00 18.70 122 E 1 
ATOM 4583 N NH2 . ARG E 5 122 ? 3.202   20.731  21.883  1.00 18.84 122 E 1 
ATOM 4584 N N   . SER E 5 123 ? 10.062  16.453  18.873  1.00 19.47 123 E 1 
ATOM 4585 C CA  . SER E 5 123 ? 10.224  15.063  18.484  1.00 19.97 123 E 1 
ATOM 4586 C C   . SER E 5 123 ? 8.825   14.591  18.147  1.00 19.86 123 E 1 
ATOM 4587 O O   . SER E 5 123 ? 7.954   14.611  19.017  1.00 18.65 123 E 1 
ATOM 4588 C CB  . SER E 5 123 ? 10.837  14.224  19.618  1.00 18.21 123 E 1 
ATOM 4589 O OG  . SER E 5 123 ? 10.093  14.370  20.805  1.00 16.20 123 E 1 
ATOM 4590 N N   . THR E 5 124 ? 8.599   14.304  16.873  1.00 20.71 124 E 1 
ATOM 4591 C CA  . THR E 5 124 ? 7.364   13.690  16.436  1.00 21.14 124 E 1 
ATOM 4592 C C   . THR E 5 124 ? 7.308   12.395  17.214  1.00 21.45 124 E 1 
ATOM 4593 O O   . THR E 5 124 ? 7.990   11.436  16.870  1.00 19.43 124 E 1 
ATOM 4594 C CB  . THR E 5 124 ? 7.357   13.430  14.919  1.00 18.44 124 E 1 
ATOM 4595 O OG1 . THR E 5 124 ? 8.634   12.997  14.493  1.00 16.63 124 E 1 
ATOM 4596 C CG2 . THR E 5 124 ? 7.034   14.706  14.145  1.00 16.61 124 E 1 
ATOM 4597 N N   . LYS E 5 125 ? 6.596   12.431  18.350  1.00 22.39 125 E 1 
ATOM 4598 C CA  . LYS E 5 125 ? 6.171   11.214  19.003  1.00 23.03 125 E 1 
ATOM 4599 C C   . LYS E 5 125 ? 5.461   10.464  17.895  1.00 22.28 125 E 1 
ATOM 4600 O O   . LYS E 5 125 ? 4.435   10.940  17.409  1.00 20.93 125 E 1 
ATOM 4601 C CB  . LYS E 5 125 ? 5.224   11.485  20.176  1.00 21.27 125 E 1 
ATOM 4602 C CG  . LYS E 5 125 ? 5.956   11.914  21.463  1.00 19.29 125 E 1 
ATOM 4603 C CD  . LYS E 5 125 ? 4.949   12.061  22.608  1.00 18.52 125 E 1 
ATOM 4604 C CE  . LYS E 5 125 ? 5.658   12.341  23.929  1.00 17.02 125 E 1 
ATOM 4605 N NZ  . LYS E 5 125 ? 4.693   12.412  25.069  1.00 16.17 125 E 1 
ATOM 4606 N N   . ASP E 5 126 ? 6.053   9.352   17.486  1.00 25.02 126 E 1 
ATOM 4607 C CA  . ASP E 5 126 ? 5.266   8.269   16.936  1.00 24.29 126 E 1 
ATOM 4608 C C   . ASP E 5 126 ? 4.259   7.935   18.033  1.00 23.74 126 E 1 
ATOM 4609 O O   . ASP E 5 126 ? 4.520   7.137   18.933  1.00 22.12 126 E 1 
ATOM 4610 C CB  . ASP E 5 126 ? 6.154   7.055   16.570  1.00 22.45 126 E 1 
ATOM 4611 C CG  . ASP E 5 126 ? 6.665   7.060   15.129  1.00 20.02 126 E 1 
ATOM 4612 O OD1 . ASP E 5 126 ? 5.935   7.562   14.248  1.00 19.14 126 E 1 
ATOM 4613 O OD2 . ASP E 5 126 ? 7.768   6.513   14.907  1.00 19.52 126 E 1 
ATOM 4614 N N   . GLU E 5 127 ? 3.142   8.656   18.023  1.00 24.60 127 E 1 
ATOM 4615 C CA  . GLU E 5 127 ? 1.979   8.232   18.757  1.00 23.94 127 E 1 
ATOM 4616 C C   . GLU E 5 127 ? 1.718   6.834   18.223  1.00 23.25 127 E 1 
ATOM 4617 O O   . GLU E 5 127 ? 1.562   6.650   17.015  1.00 21.96 127 E 1 
ATOM 4618 C CB  . GLU E 5 127 ? 0.789   9.168   18.552  1.00 22.77 127 E 1 
ATOM 4619 C CG  . GLU E 5 127 ? 0.965   10.468  19.350  1.00 20.93 127 E 1 
ATOM 4620 C CD  . GLU E 5 127 ? -0.288  11.363  19.352  1.00 19.10 127 E 1 
ATOM 4621 O OE1 . GLU E 5 127 ? -0.377  12.210  20.271  1.00 17.76 127 E 1 
ATOM 4622 O OE2 . GLU E 5 127 ? -1.134  11.216  18.444  1.00 21.24 127 E 1 
ATOM 4623 N N   . GLY E 5 128 ? 1.766   5.869   19.120  1.00 24.27 128 E 1 
ATOM 4624 C CA  . GLY E 5 128 ? 1.442   4.486   18.821  1.00 22.88 128 E 1 
ATOM 4625 C C   . GLY E 5 128 ? -0.026  4.408   18.421  1.00 23.33 128 E 1 
ATOM 4626 O O   . GLY E 5 128 ? -0.884  4.111   19.245  1.00 21.69 128 E 1 
ATOM 4627 N N   . THR E 5 129 ? -0.306  4.808   17.170  1.00 29.60 129 E 1 
ATOM 4628 C CA  . THR E 5 129 ? -1.633  4.890   16.614  1.00 29.37 129 E 1 
ATOM 4629 C C   . THR E 5 129 ? -2.200  3.491   16.709  1.00 29.18 129 E 1 
ATOM 4630 O O   . THR E 5 129 ? -1.637  2.542   16.155  1.00 27.40 129 E 1 
ATOM 4631 C CB  . THR E 5 129 ? -1.650  5.420   15.168  1.00 26.33 129 E 1 
ATOM 4632 O OG1 . THR E 5 129 ? -0.524  4.997   14.443  1.00 24.23 129 E 1 
ATOM 4633 C CG2 . THR E 5 129 ? -1.670  6.935   15.134  1.00 24.02 129 E 1 
ATOM 4634 N N   . THR E 5 130 ? -3.272  3.369   17.472  1.00 28.92 130 E 1 
ATOM 4635 C CA  . THR E 5 130 ? -4.009  2.120   17.618  1.00 29.28 130 E 1 
ATOM 4636 C C   . THR E 5 130 ? -4.260  1.534   16.234  1.00 29.51 130 E 1 
ATOM 4637 O O   . THR E 5 130 ? -4.620  2.250   15.302  1.00 27.94 130 E 1 
ATOM 4638 C CB  . THR E 5 130 ? -5.349  2.356   18.332  1.00 26.11 130 E 1 
ATOM 4639 O OG1 . THR E 5 130 ? -5.898  3.603   17.983  1.00 24.05 130 E 1 
ATOM 4640 C CG2 . THR E 5 130 ? -5.168  2.360   19.850  1.00 23.52 130 E 1 
ATOM 4641 N N   . GLY E 5 131 ? -4.039  0.228   16.089  1.00 35.46 131 E 1 
ATOM 4642 C CA  . GLY E 5 131 ? -3.938  -0.479  14.803  1.00 34.77 131 E 1 
ATOM 4643 C C   . GLY E 5 131 ? -5.210  -0.552  13.933  1.00 35.68 131 E 1 
ATOM 4644 O O   . GLY E 5 131 ? -5.275  -1.403  13.043  1.00 33.62 131 E 1 
ATOM 4645 N N   . LEU E 5 132 ? -6.165  0.346   14.128  1.00 38.84 132 E 1 
ATOM 4646 C CA  . LEU E 5 132 ? -7.161  0.743   13.151  1.00 38.05 132 E 1 
ATOM 4647 C C   . LEU E 5 132 ? -6.409  1.263   11.923  1.00 40.27 132 E 1 
ATOM 4648 O O   . LEU E 5 132 ? -6.093  2.447   11.815  1.00 38.06 132 E 1 
ATOM 4649 C CB  . LEU E 5 132 ? -8.073  1.835   13.755  1.00 33.22 132 E 1 
ATOM 4650 C CG  . LEU E 5 132 ? -9.101  1.301   14.756  1.00 29.79 132 E 1 
ATOM 4651 C CD1 . LEU E 5 132 ? -9.649  2.446   15.611  1.00 26.79 132 E 1 
ATOM 4652 C CD2 . LEU E 5 132 ? -10.286 0.643   14.036  1.00 29.68 132 E 1 
ATOM 4653 N N   . ARG E 5 133 ? -6.100  0.364   10.991  1.00 50.64 133 E 1 
ATOM 4654 C CA  . ARG E 5 133 ? -5.568  0.746   9.684   1.00 51.64 133 E 1 
ATOM 4655 C C   . ARG E 5 133 ? -6.515  1.787   9.110   1.00 52.27 133 E 1 
ATOM 4656 O O   . ARG E 5 133 ? -7.700  1.468   8.960   1.00 50.13 133 E 1 
ATOM 4657 C CB  . ARG E 5 133 ? -5.474  -0.450  8.727   1.00 48.74 133 E 1 
ATOM 4658 C CG  . ARG E 5 133 ? -4.204  -1.270  8.955   1.00 44.74 133 E 1 
ATOM 4659 C CD  . ARG E 5 133 ? -4.030  -2.273  7.814   1.00 42.27 133 E 1 
ATOM 4660 N NE  . ARG E 5 133 ? -2.761  -3.008  7.936   1.00 39.64 133 E 1 
ATOM 4661 C CZ  . ARG E 5 133 ? -2.161  -3.710  6.984   1.00 36.90 133 E 1 
ATOM 4662 N NH1 . ARG E 5 133 ? -2.704  -3.875  5.810   1.00 36.55 133 E 1 
ATOM 4663 N NH2 . ARG E 5 133 ? -1.002  -4.256  7.201   1.00 35.42 133 E 1 
ATOM 4664 N N   . PRO E 5 134 ? -6.033  2.996   8.780   1.00 50.35 134 E 1 
ATOM 4665 C CA  . PRO E 5 134 ? -6.880  4.014   8.209   1.00 51.10 134 E 1 
ATOM 4666 C C   . PRO E 5 134 ? -7.564  3.445   6.971   1.00 53.64 134 E 1 
ATOM 4667 O O   . PRO E 5 134 ? -6.908  2.820   6.131   1.00 51.93 134 E 1 
ATOM 4668 C CB  . PRO E 5 134 ? -5.959  5.195   7.884   1.00 47.87 134 E 1 
ATOM 4669 C CG  . PRO E 5 134 ? -4.768  4.994   8.811   1.00 47.86 134 E 1 
ATOM 4670 C CD  . PRO E 5 134 ? -4.686  3.480   8.954   1.00 50.25 134 E 1 
ATOM 4671 N N   . SER E 5 135 ? -8.870  3.605   6.851   1.00 54.12 135 E 1 
ATOM 4672 C CA  . SER E 5 135 ? -9.593  3.203   5.653   1.00 55.18 135 E 1 
ATOM 4673 C C   . SER E 5 135 ? -8.974  3.906   4.441   1.00 58.36 135 E 1 
ATOM 4674 O O   . SER E 5 135 ? -8.826  5.124   4.441   1.00 54.91 135 E 1 
ATOM 4675 C CB  . SER E 5 135 ? -11.085 3.541   5.791   1.00 50.53 135 E 1 
ATOM 4676 O OG  . SER E 5 135 ? -11.267 4.904   6.099   1.00 46.03 135 E 1 
ATOM 4677 N N   . GLY E 5 136 ? -8.558  3.132   3.428   1.00 59.30 136 E 1 
ATOM 4678 C CA  . GLY E 5 136 ? -7.858  3.659   2.253   1.00 59.68 136 E 1 
ATOM 4679 C C   . GLY E 5 136 ? -6.354  3.414   2.203   1.00 63.22 136 E 1 
ATOM 4680 O O   . GLY E 5 136 ? -5.744  3.657   1.152   1.00 61.11 136 E 1 
ATOM 4681 N N   . THR E 5 137 ? -5.718  2.888   3.267   1.00 71.66 137 E 1 
ATOM 4682 C CA  . THR E 5 137 ? -4.357  2.354   3.136   1.00 73.71 137 E 1 
ATOM 4683 C C   . THR E 5 137 ? -4.379  1.054   2.346   1.00 77.80 137 E 1 
ATOM 4684 O O   . THR E 5 137 ? -4.886  0.029   2.811   1.00 76.08 137 E 1 
ATOM 4685 C CB  . THR E 5 137 ? -3.631  2.147   4.473   1.00 67.86 137 E 1 
ATOM 4686 O OG1 . THR E 5 137 ? -4.403  1.452   5.407   1.00 58.64 137 E 1 
ATOM 4687 C CG2 . THR E 5 137 ? -3.222  3.478   5.088   1.00 55.21 137 E 1 
ATOM 4688 N N   . VAL E 5 138 ? -3.799  1.074   1.154   1.00 82.56 138 E 1 
ATOM 4689 C CA  . VAL E 5 138 ? -3.709  -0.101  0.294   1.00 85.52 138 E 1 
ATOM 4690 C C   . VAL E 5 138 ? -2.825  -1.159  0.950   1.00 87.26 138 E 1 
ATOM 4691 O O   . VAL E 5 138 ? -1.678  -0.898  1.309   1.00 85.87 138 E 1 
ATOM 4692 C CB  . VAL E 5 138 ? -3.206  0.253   -1.100  1.00 84.02 138 E 1 
ATOM 4693 C CG1 . VAL E 5 138 ? -3.138  -0.973  -2.013  1.00 77.07 138 E 1 
ATOM 4694 C CG2 . VAL E 5 138 ? -4.147  1.269   -1.742  1.00 77.77 138 E 1 
ATOM 4695 N N   . SER E 5 139 ? -3.355  -2.372  1.057   1.00 87.30 139 E 1 
ATOM 4696 C CA  . SER E 5 139 ? -2.611  -3.542  1.506   1.00 87.71 139 E 1 
ATOM 4697 C C   . SER E 5 139 ? -3.039  -4.785  0.746   1.00 89.57 139 E 1 
ATOM 4698 O O   . SER E 5 139 ? -4.181  -4.895  0.306   1.00 88.29 139 E 1 
ATOM 4699 C CB  . SER E 5 139 ? -2.761  -3.735  3.014   1.00 84.48 139 E 1 
ATOM 4700 O OG  . SER E 5 139 ? -4.100  -3.911  3.408   1.00 75.19 139 E 1 
ATOM 4701 N N   . CYS E 5 140 ? -2.131  -5.741  0.586   1.00 87.53 140 E 1 
ATOM 4702 C CA  . CYS E 5 140 ? -2.468  -7.020  -0.017  1.00 89.58 140 E 1 
ATOM 4703 C C   . CYS E 5 140 ? -3.162  -7.920  1.019   1.00 89.39 140 E 1 
ATOM 4704 O O   . CYS E 5 140 ? -2.548  -8.228  2.036   1.00 88.71 140 E 1 
ATOM 4705 C CB  . CYS E 5 140 ? -1.187  -7.661  -0.560  1.00 90.22 140 E 1 
ATOM 4706 S SG  . CYS E 5 140 ? -1.572  -9.281  -1.281  1.00 90.95 140 E 1 
ATOM 4707 N N   . PRO E 5 141 ? -4.384  -8.442  0.754   1.00 90.26 141 E 1 
ATOM 4708 C CA  . PRO E 5 141 ? -5.069  -9.305  1.712   1.00 88.69 141 E 1 
ATOM 4709 C C   . PRO E 5 141 ? -4.415  -10.685 1.884   1.00 89.60 141 E 1 
ATOM 4710 O O   . PRO E 5 141 ? -4.724  -11.385 2.838   1.00 87.34 141 E 1 
ATOM 4711 C CB  . PRO E 5 141 ? -6.496  -9.422  1.168   1.00 88.16 141 E 1 
ATOM 4712 C CG  . PRO E 5 141 ? -6.329  -9.241  -0.332  1.00 86.77 141 E 1 
ATOM 4713 C CD  . PRO E 5 141 ? -5.190  -8.228  -0.429  1.00 89.13 141 E 1 
ATOM 4714 N N   . ILE E 5 142 ? -3.500  -11.072 0.986   1.00 90.37 142 E 1 
ATOM 4715 C CA  . ILE E 5 142 ? -2.820  -12.381 1.026   1.00 89.95 142 E 1 
ATOM 4716 C C   . ILE E 5 142 ? -1.552  -12.321 1.881   1.00 90.44 142 E 1 
ATOM 4717 O O   . ILE E 5 142 ? -1.446  -13.056 2.854   1.00 87.12 142 E 1 
ATOM 4718 C CB  . ILE E 5 142 ? -2.544  -12.901 -0.404  1.00 89.30 142 E 1 
ATOM 4719 C CG1 . ILE E 5 142 ? -3.862  -13.017 -1.200  1.00 89.00 142 E 1 
ATOM 4720 C CG2 . ILE E 5 142 ? -1.812  -14.253 -0.336  1.00 86.80 142 E 1 
ATOM 4721 C CD1 . ILE E 5 142 ? -3.680  -13.422 -2.665  1.00 87.03 142 E 1 
ATOM 4722 N N   . CYS E 5 143 ? -0.591  -11.458 1.563   1.00 89.74 143 E 1 
ATOM 4723 C CA  . CYS E 5 143 ? 0.632   -11.321 2.368   1.00 88.16 143 E 1 
ATOM 4724 C C   . CYS E 5 143 ? 0.501   -10.334 3.536   1.00 88.21 143 E 1 
ATOM 4725 O O   . CYS E 5 143 ? 1.384   -10.283 4.386   1.00 87.02 143 E 1 
ATOM 4726 C CB  . CYS E 5 143 ? 1.822   -10.968 1.470   1.00 87.33 143 E 1 
ATOM 4727 S SG  . CYS E 5 143 ? 1.618   -9.342  0.683   1.00 87.83 143 E 1 
ATOM 4728 N N   . MET E 5 144 ? -0.578  -9.562  3.581   1.00 85.87 144 E 1 
ATOM 4729 C CA  . MET E 5 144 ? -0.868  -8.502  4.550   1.00 85.01 144 E 1 
ATOM 4730 C C   . MET E 5 144 ? 0.156   -7.352  4.578   1.00 86.95 144 E 1 
ATOM 4731 O O   . MET E 5 144 ? 0.135   -6.535  5.498   1.00 84.15 144 E 1 
ATOM 4732 C CB  . MET E 5 144 ? -1.158  -9.077  5.943   1.00 82.60 144 E 1 
ATOM 4733 C CG  . MET E 5 144 ? -2.238  -10.162 5.919   1.00 82.13 144 E 1 
ATOM 4734 S SD  . MET E 5 144 ? -2.519  -10.965 7.516   1.00 80.69 144 E 1 
ATOM 4735 C CE  . MET E 5 144 ? -3.460  -9.701  8.373   1.00 75.20 144 E 1 
ATOM 4736 N N   . ASP E 5 145 ? 1.025   -7.251  3.559   1.00 89.19 145 E 1 
ATOM 4737 C CA  . ASP E 5 145 ? 1.955   -6.136  3.420   1.00 88.32 145 E 1 
ATOM 4738 C C   . ASP E 5 145 ? 1.227   -4.859  2.989   1.00 88.30 145 E 1 
ATOM 4739 O O   . ASP E 5 145 ? 0.311   -4.897  2.158   1.00 87.65 145 E 1 
ATOM 4740 C CB  . ASP E 5 145 ? 3.073   -6.468  2.424   1.00 87.38 145 E 1 
ATOM 4741 C CG  . ASP E 5 145 ? 4.037   -7.562  2.882   1.00 87.06 145 E 1 
ATOM 4742 O OD1 . ASP E 5 145 ? 4.192   -7.759  4.108   1.00 83.09 145 E 1 
ATOM 4743 O OD2 . ASP E 5 145 ? 4.671   -8.185  2.006   1.00 82.21 145 E 1 
ATOM 4744 N N   . GLY E 5 146 ? 1.633   -3.724  3.553   1.00 89.28 146 E 1 
ATOM 4745 C CA  . GLY E 5 146 ? 1.164   -2.405  3.159   1.00 88.70 146 E 1 
ATOM 4746 C C   . GLY E 5 146 ? 1.824   -1.901  1.870   1.00 89.64 146 E 1 
ATOM 4747 O O   . GLY E 5 146 ? 2.781   -2.487  1.373   1.00 88.69 146 E 1 
ATOM 4748 N N   . TYR E 5 147 ? 1.331   -0.784  1.361   1.00 87.49 147 E 1 
ATOM 4749 C CA  . TYR E 5 147 ? 1.843   -0.141  0.138   1.00 87.95 147 E 1 
ATOM 4750 C C   . TYR E 5 147 ? 3.368   0.006   0.135   1.00 88.37 147 E 1 
ATOM 4751 O O   . TYR E 5 147 ? 4.024   -0.440  -0.804  1.00 87.47 147 E 1 
ATOM 4752 C CB  . TYR E 5 147 ? 1.183   1.231   -0.013  1.00 86.85 147 E 1 
ATOM 4753 C CG  . TYR E 5 147 ? 1.700   2.015   -1.198  1.00 87.08 147 E 1 
ATOM 4754 C CD1 . TYR E 5 147 ? 2.771   2.936   -1.064  1.00 83.39 147 E 1 
ATOM 4755 C CD2 . TYR E 5 147 ? 1.157   1.794   -2.474  1.00 83.61 147 E 1 
ATOM 4756 C CE1 . TYR E 5 147 ? 3.284   3.604   -2.180  1.00 81.84 147 E 1 
ATOM 4757 C CE2 . TYR E 5 147 ? 1.669   2.462   -3.606  1.00 80.68 147 E 1 
ATOM 4758 C CZ  . TYR E 5 147 ? 2.732   3.362   -3.447  1.00 82.09 147 E 1 
ATOM 4759 O OH  . TYR E 5 147 ? 3.245   4.004   -4.557  1.00 79.59 147 E 1 
ATOM 4760 N N   . SER E 5 148 ? 3.932   0.586   1.190   1.00 88.64 148 E 1 
ATOM 4761 C CA  . SER E 5 148 ? 5.364   0.847   1.290   1.00 87.52 148 E 1 
ATOM 4762 C C   . SER E 5 148 ? 6.184   -0.432  1.203   1.00 87.93 148 E 1 
ATOM 4763 O O   . SER E 5 148 ? 7.110   -0.518  0.411   1.00 86.12 148 E 1 
ATOM 4764 C CB  . SER E 5 148 ? 5.681   1.589   2.592   1.00 85.31 148 E 1 
ATOM 4765 O OG  . SER E 5 148 ? 4.878   2.745   2.684   1.00 74.48 148 E 1 
ATOM 4766 N N   . GLU E 5 149 ? 5.792   -1.478  1.932   1.00 88.01 149 E 1 
ATOM 4767 C CA  . GLU E 5 149 ? 6.476   -2.777  1.930   1.00 88.09 149 E 1 
ATOM 4768 C C   . GLU E 5 149 ? 6.383   -3.468  0.561   1.00 88.47 149 E 1 
ATOM 4769 O O   . GLU E 5 149 ? 7.324   -4.127  0.122   1.00 87.01 149 E 1 
ATOM 4770 C CB  . GLU E 5 149 ? 5.856   -3.689  2.992   1.00 87.09 149 E 1 
ATOM 4771 C CG  . GLU E 5 149 ? 5.995   -3.181  4.436   1.00 81.74 149 E 1 
ATOM 4772 C CD  . GLU E 5 149 ? 5.123   -4.023  5.366   1.00 78.93 149 E 1 
ATOM 4773 O OE1 . GLU E 5 149 ? 5.657   -4.774  6.208   1.00 71.54 149 E 1 
ATOM 4774 O OE2 . GLU E 5 149 ? 3.880   -3.986  5.239   1.00 72.00 149 E 1 
ATOM 4775 N N   . ILE E 5 150 ? 5.251   -3.346  -0.136  1.00 89.49 150 E 1 
ATOM 4776 C CA  . ILE E 5 150 ? 5.066   -3.919  -1.471  1.00 89.50 150 E 1 
ATOM 4777 C C   . ILE E 5 150 ? 6.004   -3.258  -2.480  1.00 88.69 150 E 1 
ATOM 4778 O O   . ILE E 5 150 ? 6.716   -3.952  -3.190  1.00 86.85 150 E 1 
ATOM 4779 C CB  . ILE E 5 150 ? 3.574   -3.838  -1.902  1.00 90.22 150 E 1 
ATOM 4780 C CG1 . ILE E 5 150 ? 2.720   -4.788  -1.040  1.00 89.42 150 E 1 
ATOM 4781 C CG2 . ILE E 5 150 ? 3.402   -4.198  -3.393  1.00 89.34 150 E 1 
ATOM 4782 C CD1 . ILE E 5 150 ? 1.211   -4.521  -1.123  1.00 87.24 150 E 1 
ATOM 4783 N N   . VAL E 5 151 ? 6.004   -1.934  -2.516  1.00 87.86 151 E 1 
ATOM 4784 C CA  . VAL E 5 151 ? 6.767   -1.153  -3.503  1.00 85.57 151 E 1
[truncated: 67,263 more chars]
