# Supplementary material for: Photocross-linking activity-based probes to capture the dynamics of ubiquitin RING E3 ligase interactions
Source: Biochem J. 2026 Jun 3;483(7):1115–30. doi: 10.1042/BCJ20260213 (PMC13234630; doi:10.1042/BCJ20260213)
Supplement: Supplementary Data File S2 [file BCJ-2026-0213_supp2.zip › 03_Chandler_Supplementary datafile2/RNF4/Alphafold/fold_2026_01_22_10_06_2xrnf4_ring_2x_ubc13_2xubiquitin/fold_2026_01_22_10_06_2xrnf4_ring_2x_ubc13_2xubiquitin_summary_confidences_3.json]

{
 "chain_iptm": [
  0.64,
  0.64,
  0.65,
  0.65,
  0.66
 ],
 "chain_pair_iptm": [
  [
   0.86,
   0.5,
   0.87,
   0.54,
   0.66
  ],
  [
   0.5,
   0.86,
   0.54,
   0.87,
   0.65
  ],
  [
   0.87,
   0.54,
   0.81,
   0.52,
   0.67
  ],
  [
   0.54,
   0.87,
   0.52,
   0.8,
   0.67
  ],
  [
   0.66,
   0.65,
   0.67,
   0.67,
   0.47
  ]
 ],
 "chain_pair_pae_min": [
  [
   0.76,
   5.68,
   1.38,
   5.27,
   3.64
  ],
  [
   5.72,
   0.76,
   5.32,
   1.38,
   3.6
  ],
  [
   1.58,
   5.23,
   0.76,
   4.74,
   3.32
  ],
  [
   5.28,
   1.63,
   4.99,
   0.76,
   2.92
  ],
  [
   5.37,
   4.58,
   3.25,
   3.2,
   0.76
  ]
 ],
 "chain_ptm": [
  0.86,
  0.86,
  0.81,
  0.8,
  0.47
 ],
 "fraction_disordered": 0.19,
 "has_clash": 0.0,
 "iptm": 0.65,
 "num_recycles": 10.0,
 "ptm": 0.66,
 "ranking_score": 0.75
}
