# Supplementary material for: Photocross-linking activity-based probes to capture the dynamics of ubiquitin RING E3 ligase interactions
Source: Biochem J. 2026 Jun 3;483(7):1115–30. doi: 10.1042/BCJ20260213 (PMC13234630; doi:10.1042/BCJ20260213)
Supplement: Supplementary Data File S2 [file BCJ-2026-0213_supp2.zip › 03_Chandler_Supplementary datafile2/RNF4/Alphafold/fold_2026_01_22_10_06_2xrnf4_ring_2x_ubc13_2xubiquitin/fold_2026_01_22_10_06_2xrnf4_ring_2x_ubc13_2xubiquitin_summary_confidences_0.json]

{
 "chain_iptm": [
  0.65,
  0.65,
  0.66,
  0.66,
  0.67
 ],
 "chain_pair_iptm": [
  [
   0.86,
   0.51,
   0.87,
   0.56,
   0.66
  ],
  [
   0.51,
   0.86,
   0.54,
   0.87,
   0.66
  ],
  [
   0.87,
   0.54,
   0.81,
   0.54,
   0.67
  ],
  [
   0.56,
   0.87,
   0.54,
   0.81,
   0.68
  ],
  [
   0.66,
   0.66,
   0.67,
   0.68,
   0.47
  ]
 ],
 "chain_pair_pae_min": [
  [
   0.76,
   5.63,
   1.37,
   5.09,
   3.47
  ],
  [
   5.69,
   0.76,
   5.3,
   1.37,
   3.52
  ],
  [
   1.53,
   5.21,
   0.76,
   4.66,
   3.24
  ],
  [
   5.16,
   1.61,
   4.92,
   0.76,
   2.87
  ],
  [
   4.96,
   4.51,
   3.45,
   3.16,
   0.76
  ]
 ],
 "chain_ptm": [
  0.86,
  0.86,
  0.81,
  0.81,
  0.47
 ],
 "fraction_disordered": 0.18,
 "has_clash": 0.0,
 "iptm": 0.66,
 "num_recycles": 10.0,
 "ptm": 0.67,
 "ranking_score": 0.75
}
