# Supplementary material for: Photocross-linking activity-based probes to capture the dynamics of ubiquitin RING E3 ligase interactions
Source: Biochem J. 2026 Jun 3;483(7):1115–30. doi: 10.1042/BCJ20260213 (PMC13234630; doi:10.1042/BCJ20260213)
Supplement: Supplementary Data File S2 [file BCJ-2026-0213_supp2.zip › 03_Chandler_Supplementary datafile2/RNF4/Alphafold/fold_2026_01_22_10_06_2xrnf4_ring_2x_ubc13_2xubiquitin/fold_2026_01_22_10_06_2xrnf4_ring_2x_ubc13_2xubiquitin_model_1.cif]

# By using this file you agree to the legally binding terms of use found at alphafoldserver.com/output-terms
data_6b2c8d429877ac18
#
_entry.id 6b2c8d429877ac18
#
loop_
_atom_type.symbol
C 
N 
O 
S 
#
loop_
_audit_author.name
_audit_author.pdbx_ordinal
"Google DeepMind" 1 
"Isomorphic Labs" 2 
#
_audit_conform.dict_location https://raw.githubusercontent.com/ihmwg/ModelCIF/master/dist/mmcif_ma.dic
_audit_conform.dict_name     mmcif_ma.dic
_audit_conform.dict_version  1.4.5
#
loop_
_chem_comp.formula
_chem_comp.formula_weight
_chem_comp.id
_chem_comp.mon_nstd_flag
_chem_comp.name
_chem_comp.pdbx_smiles
_chem_comp.pdbx_synonyms
_chem_comp.type
"C3 H7 N O2"    89.093  ALA y ALANINE         C[C@H](N)C(O)=O                  ? "L-PEPTIDE LINKING" 
"C6 H15 N4 O2"  175.209 ARG y ARGININE        N[C@@H](CCCNC(N)=[NH2+])C(O)=O   ? "L-PEPTIDE LINKING" 
"C4 H8 N2 O3"   132.118 ASN y ASPARAGINE      N[C@@H](CC(N)=O)C(O)=O           ? "L-PEPTIDE LINKING" 
"C4 H7 N O4"    133.103 ASP y "ASPARTIC ACID" N[C@@H](CC(O)=O)C(O)=O           ? "L-PEPTIDE LINKING" 
"C3 H7 N O2 S"  121.158 CYS y CYSTEINE        N[C@@H](CS)C(O)=O                ? "L-PEPTIDE LINKING" 
"C5 H10 N2 O3"  146.144 GLN y GLUTAMINE       N[C@@H](CCC(N)=O)C(O)=O          ? "L-PEPTIDE LINKING" 
"C5 H9 N O4"    147.129 GLU y "GLUTAMIC ACID" N[C@@H](CCC(O)=O)C(O)=O          ? "L-PEPTIDE LINKING" 
"C2 H5 N O2"    75.067  GLY y GLYCINE         NCC(O)=O                         ? "PEPTIDE LINKING"   
"C6 H10 N3 O2"  156.162 HIS y HISTIDINE       N[C@@H](Cc1c[nH]c[nH+]1)C(O)=O   ? "L-PEPTIDE LINKING" 
"C6 H13 N O2"   131.173 ILE y ISOLEUCINE      CC[C@H](C)[C@H](N)C(O)=O         ? "L-PEPTIDE LINKING" 
"C6 H13 N O2"   131.173 LEU y LEUCINE         CC(C)C[C@H](N)C(O)=O             ? "L-PEPTIDE LINKING" 
"C6 H15 N2 O2"  147.195 LYS y LYSINE          N[C@@H](CCCC[NH3+])C(O)=O        ? "L-PEPTIDE LINKING" 
"C5 H11 N O2 S" 149.211 MET y METHIONINE      CSCC[C@H](N)C(O)=O               ? "L-PEPTIDE LINKING" 
"C9 H11 N O2"   165.189 PHE y PHENYLALANINE   N[C@@H](Cc1ccccc1)C(O)=O         ? "L-PEPTIDE LINKING" 
"C5 H9 N O2"    115.130 PRO y PROLINE         OC(=O)[C@@H]1CCCN1               ? "L-PEPTIDE LINKING" 
"C3 H7 N O3"    105.093 SER y SERINE          N[C@@H](CO)C(O)=O                ? "L-PEPTIDE LINKING" 
"C4 H9 N O3"    119.119 THR y THREONINE       C[C@@H](O)[C@H](N)C(O)=O         ? "L-PEPTIDE LINKING" 
"C11 H12 N2 O2" 204.225 TRP y TRYPTOPHAN      N[C@@H](Cc1c[nH]c2ccccc12)C(O)=O ? "L-PEPTIDE LINKING" 
"C9 H11 N O3"   181.189 TYR y TYROSINE        N[C@@H](Cc1ccc(O)cc1)C(O)=O      ? "L-PEPTIDE LINKING" 
"C5 H11 N O2"   117.146 VAL y VALINE          CC(C)[C@H](N)C(O)=O              ? "L-PEPTIDE LINKING" 
#
_citation.book_publisher          ?
_citation.country                 UK
_citation.id                      primary
_citation.journal_full            Nature
_citation.journal_id_ASTM         NATUAS
_citation.journal_id_CSD          0006
_citation.journal_id_ISSN         0028-0836
_citation.journal_volume          630
_citation.page_first              493
_citation.page_last               500
_citation.pdbx_database_id_DOI    10.1038/s41586-024-07487-w
_citation.pdbx_database_id_PubMed 38718835
_citation.title                   "Accurate structure prediction of biomolecular interactions with AlphaFold 3"
_citation.year                    2024
#
loop_
_citation_author.citation_id
_citation_author.name
_citation_author.ordinal
primary "Google DeepMind" 1 
primary "Isomorphic Labs" 2 
#
loop_
_entity.id
_entity.pdbx_description
_entity.type
1 . polymer 
2 . polymer 
3 . polymer 
4 . polymer 
5 . polymer 
#
loop_
_entity_poly.entity_id
_entity_poly.pdbx_strand_id
_entity_poly.type
1 A polypeptide(L) 
2 B polypeptide(L) 
3 C polypeptide(L) 
4 D polypeptide(L) 
5 E polypeptide(L) 
#
loop_
_entity_poly_seq.entity_id
_entity_poly_seq.hetero
_entity_poly_seq.mon_id
_entity_poly_seq.num
1 n MET 1   
1 n ALA 2   
1 n GLY 3   
1 n LEU 4   
1 n PRO 5   
1 n ARG 6   
1 n ARG 7   
1 n ILE 8   
1 n ILE 9   
1 n LYS 10  
1 n GLU 11  
1 n THR 12  
1 n GLN 13  
1 n ARG 14  
1 n LEU 15  
1 n LEU 16  
1 n ALA 17  
1 n GLU 18  
1 n PRO 19  
1 n VAL 20  
1 n PRO 21  
1 n GLY 22  
1 n ILE 23  
1 n LYS 24  
1 n ALA 25  
1 n GLU 26  
1 n PRO 27  
1 n ASP 28  
1 n GLU 29  
1 n SER 30  
1 n ASN 31  
1 n ALA 32  
1 n ARG 33  
1 n TYR 34  
1 n PHE 35  
1 n HIS 36  
1 n VAL 37  
1 n VAL 38  
1 n ILE 39  
1 n ALA 40  
1 n GLY 41  
1 n PRO 42  
1 n GLN 43  
1 n ASP 44  
1 n SER 45  
1 n PRO 46  
1 n PHE 47  
1 n GLU 48  
1 n GLY 49  
1 n GLY 50  
1 n THR 51  
1 n PHE 52  
1 n LYS 53  
1 n LEU 54  
1 n GLU 55  
1 n LEU 56  
1 n PHE 57  
1 n LEU 58  
1 n PRO 59  
1 n GLU 60  
1 n GLU 61  
1 n TYR 62  
1 n PRO 63  
1 n MET 64  
1 n ALA 65  
1 n ALA 66  
1 n PRO 67  
1 n LYS 68  
1 n VAL 69  
1 n ARG 70  
1 n PHE 71  
1 n MET 72  
1 n THR 73  
1 n LYS 74  
1 n ILE 75  
1 n TYR 76  
1 n HIS 77  
1 n PRO 78  
1 n ASN 79  
1 n VAL 80  
1 n ASP 81  
1 n LYS 82  
1 n LEU 83  
1 n GLY 84  
1 n ARG 85  
1 n ILE 86  
1 n CYS 87  
1 n LEU 88  
1 n ASP 89  
1 n ILE 90  
1 n LEU 91  
1 n LYS 92  
1 n ASP 93  
1 n LYS 94  
1 n TRP 95  
1 n SER 96  
1 n PRO 97  
1 n ALA 98  
1 n LEU 99  
1 n GLN 100 
1 n ILE 101 
1 n ARG 102 
1 n THR 103 
1 n VAL 104 
1 n LEU 105 
1 n LEU 106 
1 n SER 107 
1 n ILE 108 
1 n GLN 109 
1 n ALA 110 
1 n LEU 111 
1 n LEU 112 
1 n SER 113 
1 n ALA 114 
1 n PRO 115 
1 n ASN 116 
1 n PRO 117 
1 n ASP 118 
1 n ASP 119 
1 n PRO 120 
1 n LEU 121 
1 n ALA 122 
1 n ASN 123 
1 n ASP 124 
1 n VAL 125 
1 n ALA 126 
1 n GLU 127 
1 n GLN 128 
1 n TRP 129 
1 n LYS 130 
1 n THR 131 
1 n ASN 132 
1 n GLU 133 
1 n ALA 134 
1 n GLN 135 
1 n ALA 136 
1 n ILE 137 
1 n GLU 138 
1 n THR 139 
1 n ALA 140 
1 n ARG 141 
1 n ALA 142 
1 n TRP 143 
1 n THR 144 
1 n ARG 145 
1 n LEU 146 
1 n TYR 147 
1 n ALA 148 
1 n MET 149 
1 n ASN 150 
1 n ASN 151 
1 n ILE 152 
2 n MET 1   
2 n ALA 2   
2 n GLY 3   
2 n LEU 4   
2 n PRO 5   
2 n ARG 6   
2 n ARG 7   
2 n ILE 8   
2 n ILE 9   
2 n LYS 10  
2 n GLU 11  
2 n THR 12  
2 n GLN 13  
2 n ARG 14  
2 n LEU 15  
2 n LEU 16  
2 n ALA 17  
2 n GLU 18  
2 n PRO 19  
2 n VAL 20  
2 n PRO 21  
2 n GLY 22  
2 n ILE 23  
2 n LYS 24  
2 n ALA 25  
2 n GLU 26  
2 n PRO 27  
2 n ASP 28  
2 n GLU 29  
2 n SER 30  
2 n ASN 31  
2 n ALA 32  
2 n ARG 33  
2 n TYR 34  
2 n PHE 35  
2 n HIS 36  
2 n VAL 37  
2 n VAL 38  
2 n ILE 39  
2 n ALA 40  
2 n GLY 41  
2 n PRO 42  
2 n GLN 43  
2 n ASP 44  
2 n SER 45  
2 n PRO 46  
2 n PHE 47  
2 n GLU 48  
2 n GLY 49  
2 n GLY 50  
2 n THR 51  
2 n PHE 52  
2 n LYS 53  
2 n LEU 54  
2 n GLU 55  
2 n LEU 56  
2 n PHE 57  
2 n LEU 58  
2 n PRO 59  
2 n GLU 60  
2 n GLU 61  
2 n TYR 62  
2 n PRO 63  
2 n MET 64  
2 n ALA 65  
2 n ALA 66  
2 n PRO 67  
2 n LYS 68  
2 n VAL 69  
2 n ARG 70  
2 n PHE 71  
2 n MET 72  
2 n THR 73  
2 n LYS 74  
2 n ILE 75  
2 n TYR 76  
2 n HIS 77  
2 n PRO 78  
2 n ASN 79  
2 n VAL 80  
2 n ASP 81  
2 n LYS 82  
2 n LEU 83  
2 n GLY 84  
2 n ARG 85  
2 n ILE 86  
2 n CYS 87  
2 n LEU 88  
2 n ASP 89  
2 n ILE 90  
2 n LEU 91  
2 n LYS 92  
2 n ASP 93  
2 n LYS 94  
2 n TRP 95  
2 n SER 96  
2 n PRO 97  
2 n ALA 98  
2 n LEU 99  
2 n GLN 100 
2 n ILE 101 
2 n ARG 102 
2 n THR 103 
2 n VAL 104 
2 n LEU 105 
2 n LEU 106 
2 n SER 107 
2 n ILE 108 
2 n GLN 109 
2 n ALA 110 
2 n LEU 111 
2 n LEU 112 
2 n SER 113 
2 n ALA 114 
2 n PRO 115 
2 n ASN 116 
2 n PRO 117 
2 n ASP 118 
2 n ASP 119 
2 n PRO 120 
2 n LEU 121 
2 n ALA 122 
2 n ASN 123 
2 n ASP 124 
2 n VAL 125 
2 n ALA 126 
2 n GLU 127 
2 n GLN 128 
2 n TRP 129 
2 n LYS 130 
2 n THR 131 
2 n ASN 132 
2 n GLU 133 
2 n ALA 134 
2 n GLN 135 
2 n ALA 136 
2 n ILE 137 
2 n GLU 138 
2 n THR 139 
2 n ALA 140 
2 n ARG 141 
2 n ALA 142 
2 n TRP 143 
2 n THR 144 
2 n ARG 145 
2 n LEU 146 
2 n TYR 147 
2 n ALA 148 
2 n MET 149 
2 n ASN 150 
2 n ASN 151 
2 n ILE 152 
3 n MET 1   
3 n GLN 2   
3 n ILE 3   
3 n PHE 4   
3 n VAL 5   
3 n LYS 6   
3 n THR 7   
3 n LEU 8   
3 n THR 9   
3 n GLY 10  
3 n LYS 11  
3 n THR 12  
3 n ILE 13  
3 n THR 14  
3 n LEU 15  
3 n GLU 16  
3 n VAL 17  
3 n GLU 18  
3 n PRO 19  
3 n SER 20  
3 n ASP 21  
3 n THR 22  
3 n ILE 23  
3 n GLU 24  
3 n ASN 25  
3 n VAL 26  
3 n LYS 27  
3 n ALA 28  
3 n LYS 29  
3 n ILE 30  
3 n GLN 31  
3 n CYS 32  
3 n LYS 33  
3 n GLU 34  
3 n GLY 35  
3 n ILE 36  
3 n PRO 37  
3 n PRO 38  
3 n ASP 39  
3 n GLN 40  
3 n GLN 41  
3 n ARG 42  
3 n LEU 43  
3 n ILE 44  
3 n PHE 45  
3 n ALA 46  
3 n GLY 47  
3 n LYS 48  
3 n GLN 49  
3 n LEU 50  
3 n GLU 51  
3 n ASP 52  
3 n GLY 53  
3 n ARG 54  
3 n THR 55  
3 n LEU 56  
3 n SER 57  
3 n ASP 58  
3 n TYR 59  
3 n ASN 60  
3 n ILE 61  
3 n GLN 62  
3 n LYS 63  
3 n GLU 64  
3 n SER 65  
3 n THR 66  
3 n LEU 67  
3 n HIS 68  
3 n LEU 69  
3 n VAL 70  
3 n LEU 71  
3 n ARG 72  
3 n LEU 73  
3 n ARG 74  
3 n GLY 75  
3 n GLY 76  
4 n MET 1   
4 n GLN 2   
4 n ILE 3   
4 n PHE 4   
4 n VAL 5   
4 n LYS 6   
4 n THR 7   
4 n LEU 8   
4 n THR 9   
4 n GLY 10  
4 n LYS 11  
4 n THR 12  
4 n ILE 13  
4 n THR 14  
4 n LEU 15  
4 n GLU 16  
4 n VAL 17  
4 n GLU 18  
4 n PRO 19  
4 n SER 20  
4 n ASP 21  
4 n THR 22  
4 n ILE 23  
4 n GLU 24  
4 n ASN 25  
4 n VAL 26  
4 n LYS 27  
4 n ALA 28  
4 n LYS 29  
4 n ILE 30  
4 n GLN 31  
4 n CYS 32  
4 n LYS 33  
4 n GLU 34  
4 n GLY 35  
4 n ILE 36  
4 n PRO 37  
4 n PRO 38  
4 n ASP 39  
4 n GLN 40  
4 n GLN 41  
4 n ARG 42  
4 n LEU 43  
4 n ILE 44  
4 n PHE 45  
4 n ALA 46  
4 n GLY 47  
4 n LYS 48  
4 n GLN 49  
4 n LEU 50  
4 n GLU 51  
4 n ASP 52  
4 n GLY 53  
4 n ARG 54  
4 n THR 55  
4 n LEU 56  
4 n SER 57  
4 n ASP 58  
4 n TYR 59  
4 n ASN 60  
4 n ILE 61  
4 n GLN 62  
4 n LYS 63  
4 n GLU 64  
4 n SER 65  
4 n THR 66  
4 n LEU 67  
4 n HIS 68  
4 n LEU 69  
4 n VAL 70  
4 n LEU 71  
4 n ARG 72  
4 n LEU 73  
4 n ARG 74  
4 n GLY 75  
4 n GLY 76  
5 n GLY 1   
5 n ALA 2   
5 n MET 3   
5 n ASP 4   
5 n MET 5   
5 n SER 6   
5 n THR 7   
5 n ARG 8   
5 n ASN 9   
5 n PRO 10  
5 n GLN 11  
5 n ARG 12  
5 n LYS 13  
5 n ARG 14  
5 n ARG 15  
5 n GLY 16  
5 n GLY 17  
5 n ALA 18  
5 n VAL 19  
5 n ASN 20  
5 n SER 21  
5 n ARG 22  
5 n GLN 23  
5 n THR 24  
5 n GLN 25  
5 n LYS 26  
5 n ARG 27  
5 n THR 28  
5 n ARG 29  
5 n GLU 30  
5 n THR 31  
5 n THR 32  
5 n SER 33  
5 n THR 34  
5 n PRO 35  
5 n GLU 36  
5 n ILE 37  
5 n SER 38  
5 n LEU 39  
5 n GLU 40  
5 n ALA 41  
5 n GLU 42  
5 n PRO 43  
5 n ILE 44  
5 n GLU 45  
5 n LEU 46  
5 n VAL 47  
5 n GLU 48  
5 n THR 49  
5 n VAL 50  
5 n GLY 51  
5 n ASP 52  
5 n GLU 53  
5 n ILE 54  
5 n VAL 55  
5 n ASP 56  
5 n LEU 57  
5 n THR 58  
5 n CYS 59  
5 n GLU 60  
5 n SER 61  
5 n LEU 62  
5 n GLU 63  
5 n PRO 64  
5 n VAL 65  
5 n VAL 66  
5 n VAL 67  
5 n ASP 68  
5 n LEU 69  
5 n THR 70  
5 n HIS 71  
5 n ASN 72  
5 n ASP 73  
5 n SER 74  
5 n VAL 75  
5 n VAL 76  
5 n ILE 77  
5 n VAL 78  
5 n GLU 79  
5 n GLU 80  
5 n ARG 81  
5 n ARG 82  
5 n ARG 83  
5 n PRO 84  
5 n ARG 85  
5 n ARG 86  
5 n ASN 87  
5 n GLY 88  
5 n ARG 89  
5 n ARG 90  
5 n LEU 91  
5 n ARG 92  
5 n GLN 93  
5 n ASP 94  
5 n HIS 95  
5 n ALA 96  
5 n ASP 97  
5 n SER 98  
5 n CYS 99  
5 n VAL 100 
5 n VAL 101 
5 n SER 102 
5 n SER 103 
5 n ASP 104 
5 n ASP 105 
5 n GLU 106 
5 n GLU 107 
5 n LEU 108 
5 n SER 109 
5 n LYS 110 
5 n ASP 111 
5 n LYS 112 
5 n ASP 113 
5 n VAL 114 
5 n TYR 115 
5 n VAL 116 
5 n THR 117 
5 n THR 118 
5 n HIS 119 
5 n THR 120 
5 n PRO 121 
5 n ARG 122 
5 n SER 123 
5 n THR 124 
5 n LYS 125 
5 n ASP 126 
5 n GLU 127 
5 n GLY 128 
5 n THR 129 
5 n THR 130 
5 n GLY 131 
5 n LEU 132 
5 n ARG 133 
5 n PRO 134 
5 n SER 135 
5 n GLY 136 
5 n THR 137 
5 n VAL 138 
5 n SER 139 
5 n CYS 140 
5 n PRO 141 
5 n ILE 142 
5 n CYS 143 
5 n MET 144 
5 n ASP 145 
5 n GLY 146 
5 n TYR 147 
5 n SER 148 
5 n GLU 149 
5 n ILE 150 
5 n VAL 151 
5 n GLN 152 
5 n ASN 153 
5 n GLY 154 
5 n ARG 155 
5 n LEU 156 
5 n ILE 157 
5 n VAL 158 
5 n SER 159 
5 n THR 160 
5 n GLU 161 
5 n CYS 162 
5 n GLY 163 
5 n HIS 164 
5 n VAL 165 
5 n PHE 166 
5 n CYS 167 
5 n SER 168 
5 n GLN 169 
5 n CYS 170 
5 n LEU 171 
5 n ARG 172 
5 n ASP 173 
5 n SER 174 
5 n LEU 175 
5 n LYS 176 
5 n ASN 177 
5 n ALA 178 
5 n ASN 179 
5 n THR 180 
5 n CYS 181 
5 n PRO 182 
5 n THR 183 
5 n CYS 184 
5 n ARG 185 
5 n LYS 186 
5 n LYS 187 
5 n ILE 188 
5 n ASN 189 
5 n HIS 190 
5 n LYS 191 
5 n ARG 192 
5 n TYR 193 
5 n HIS 194 
5 n PRO 195 
5 n ILE 196 
5 n TYR 197 
5 n ILE 198 
5 n GLY 199 
5 n SER 200 
5 n GLY 201 
5 n THR 202 
5 n VAL 203 
5 n SER 204 
5 n CYS 205 
5 n PRO 206 
5 n ILE 207 
5 n CYS 208 
5 n MET 209 
5 n ASP 210 
5 n GLY 211 
5 n TYR 212 
5 n SER 213 
5 n GLU 214 
5 n ILE 215 
5 n VAL 216 
5 n GLN 217 
5 n ASN 218 
5 n GLY 219 
5 n ARG 220 
5 n LEU 221 
5 n ILE 222 
5 n VAL 223 
5 n SER 224 
5 n THR 225 
5 n GLU 226 
5 n CYS 227 
5 n GLY 228 
5 n HIS 229 
5 n VAL 230 
5 n PHE 231 
5 n CYS 232 
5 n SER 233 
5 n GLN 234 
5 n CYS 235 
5 n LEU 236 
5 n ARG 237 
5 n ASP 238 
5 n SER 239 
5 n LEU 240 
5 n LYS 241 
5 n ASN 242 
5 n ALA 243 
5 n ASN 244 
5 n THR 245 
5 n CYS 246 
5 n PRO 247 
5 n THR 248 
5 n CYS 249 
5 n ARG 250 
5 n LYS 251 
5 n LYS 252 
5 n ILE 253 
5 n ASN 254 
5 n HIS 255 
5 n LYS 256 
5 n ARG 257 
5 n TYR 258 
5 n HIS 259 
5 n PRO 260 
5 n ILE 261 
5 n TYR 262 
5 n ILE 263 
#
_ma_data.content_type "model coordinates"
_ma_data.id           1
_ma_data.name         Model
#
loop_
_ma_data_ref_db.id
_ma_data_ref_db.location_url
_ma_data_ref_db.name
_ma_data_ref_db.release_date
_ma_data_ref_db.version
1  . mgnify                . 2022_05 
2  . mgnify                . 2022_05 
3  . mgnify                . 2022_05 
4  . small_bfd             . default 
5  . small_bfd             . default 
6  . small_bfd             . default 
7  . uniprot_cluster_annot . 2021_04 
8  . uniprot_cluster_annot . 2021_04 
9  . uniprot_cluster_annot . 2021_04 
10 . uniref90              . 2022_05 
11 . uniref90              . 2022_05 
12 . uniref90              . 2022_05 
#
_ma_model_list.data_id          1
_ma_model_list.model_group_id   1
_ma_model_list.model_group_name "AlphaFold-beta-20231127 (28e42126-6655-453a-b545-38e4d603a8f1 @ 2026-02-18 05:56:41)"
_ma_model_list.model_id         1
_ma_model_list.model_name       "Top ranked model"
_ma_model_list.model_type       "Ab initio model"
_ma_model_list.ordinal_id       1
#
loop_
_ma_protocol_step.method_type
_ma_protocol_step.ordinal_id
_ma_protocol_step.protocol_id
_ma_protocol_step.step_id
"coevolution MSA" 1 1 1 
"template search" 2 1 2 
modeling          3 1 3 
#
loop_
_ma_qa_metric.id
_ma_qa_metric.mode
_ma_qa_metric.name
_ma_qa_metric.software_group_id
_ma_qa_metric.type
1 global pLDDT 1 pLDDT 
2 local  pLDDT 1 pLDDT 
#
_ma_qa_metric_global.metric_id    1
_ma_qa_metric_global.metric_value 76.05
_ma_qa_metric_global.model_id     1
_ma_qa_metric_global.ordinal_id   1
#
_ma_software_group.group_id    1
_ma_software_group.ordinal_id  1
_ma_software_group.software_id 1
#
loop_
_ma_target_entity.data_id
_ma_target_entity.entity_id
_ma_target_entity.origin
1 1 . 
1 2 . 
1 3 . 
1 4 . 
1 5 . 
#
loop_
_ma_target_entity_instance.asym_id
_ma_target_entity_instance.details
_ma_target_entity_instance.entity_id
A . 1 
B . 2 
C . 3 
D . 4 
E . 5 
#
loop_
_pdbx_data_usage.details
_pdbx_data_usage.id
_pdbx_data_usage.type
_pdbx_data_usage.url
;NON-COMMERCIAL USE ONLY, BY USING THIS FILE YOU AGREE TO THE TERMS OF USE FOUND
AT alphafoldserver.com/output-terms.
;
1 license    ? 
;THE INFORMATION IS NOT INTENDED FOR, HAS NOT BEEN VALIDATED FOR, AND IS NOT
APPROVED FOR CLINICAL USE. IT SHOULD NOT BE USED FOR CLINICAL PURPOSE OR RELIED
ON FOR MEDICAL OR OTHER PROFESSIONAL ADVICE. IT IS THEORETICAL MODELLING ONLY
AND CAUTION SHOULD BE EXERCISED IN ITS USE. IT IS PROVIDED "AS-IS" WITHOUT ANY
WARRANTY OF ANY KIND, WHETHER EXPRESSED OR IMPLIED. NO WARRANTY IS GIVEN THAT
USE OF THE INFORMATION SHALL NOT INFRINGE THE RIGHTS OF ANY THIRD PARTY.
;
2 disclaimer ? 
#
loop_
_pdbx_poly_seq_scheme.asym_id
_pdbx_poly_seq_scheme.auth_seq_num
_pdbx_poly_seq_scheme.entity_id
_pdbx_poly_seq_scheme.hetero
_pdbx_poly_seq_scheme.mon_id
_pdbx_poly_seq_scheme.pdb_ins_code
_pdbx_poly_seq_scheme.pdb_seq_num
_pdbx_poly_seq_scheme.pdb_strand_id
_pdbx_poly_seq_scheme.seq_id
A 1   1 n MET . 1   A 1   
A 2   1 n ALA . 2   A 2   
A 3   1 n GLY . 3   A 3   
A 4   1 n LEU . 4   A 4   
A 5   1 n PRO . 5   A 5   
A 6   1 n ARG . 6   A 6   
A 7   1 n ARG . 7   A 7   
A 8   1 n ILE . 8   A 8   
A 9   1 n ILE . 9   A 9   
A 10  1 n LYS . 10  A 10  
A 11  1 n GLU . 11  A 11  
A 12  1 n THR . 12  A 12  
A 13  1 n GLN . 13  A 13  
A 14  1 n ARG . 14  A 14  
A 15  1 n LEU . 15  A 15  
A 16  1 n LEU . 16  A 16  
A 17  1 n ALA . 17  A 17  
A 18  1 n GLU . 18  A 18  
A 19  1 n PRO . 19  A 19  
A 20  1 n VAL . 20  A 20  
A 21  1 n PRO . 21  A 21  
A 22  1 n GLY . 22  A 22  
A 23  1 n ILE . 23  A 23  
A 24  1 n LYS . 24  A 24  
A 25  1 n ALA . 25  A 25  
A 26  1 n GLU . 26  A 26  
A 27  1 n PRO . 27  A 27  
A 28  1 n ASP . 28  A 28  
A 29  1 n GLU . 29  A 29  
A 30  1 n SER . 30  A 30  
A 31  1 n ASN . 31  A 31  
A 32  1 n ALA . 32  A 32  
A 33  1 n ARG . 33  A 33  
A 34  1 n TYR . 34  A 34  
A 35  1 n PHE . 35  A 35  
A 36  1 n HIS . 36  A 36  
A 37  1 n VAL . 37  A 37  
A 38  1 n VAL . 38  A 38  
A 39  1 n ILE . 39  A 39  
A 40  1 n ALA . 40  A 40  
A 41  1 n GLY . 41  A 41  
A 42  1 n PRO . 42  A 42  
A 43  1 n GLN . 43  A 43  
A 44  1 n ASP . 44  A 44  
A 45  1 n SER . 45  A 45  
A 46  1 n PRO . 46  A 46  
A 47  1 n PHE . 47  A 47  
A 48  1 n GLU . 48  A 48  
A 49  1 n GLY . 49  A 49  
A 50  1 n GLY . 50  A 50  
A 51  1 n THR . 51  A 51  
A 52  1 n PHE . 52  A 52  
A 53  1 n LYS . 53  A 53  
A 54  1 n LEU . 54  A 54  
A 55  1 n GLU . 55  A 55  
A 56  1 n LEU . 56  A 56  
A 57  1 n PHE . 57  A 57  
A 58  1 n LEU . 58  A 58  
A 59  1 n PRO . 59  A 59  
A 60  1 n GLU . 60  A 60  
A 61  1 n GLU . 61  A 61  
A 62  1 n TYR . 62  A 62  
A 63  1 n PRO . 63  A 63  
A 64  1 n MET . 64  A 64  
A 65  1 n ALA . 65  A 65  
A 66  1 n ALA . 66  A 66  
A 67  1 n PRO . 67  A 67  
A 68  1 n LYS . 68  A 68  
A 69  1 n VAL . 69  A 69  
A 70  1 n ARG . 70  A 70  
A 71  1 n PHE . 71  A 71  
A 72  1 n MET . 72  A 72  
A 73  1 n THR . 73  A 73  
A 74  1 n LYS . 74  A 74  
A 75  1 n ILE . 75  A 75  
A 76  1 n TYR . 76  A 76  
A 77  1 n HIS . 77  A 77  
A 78  1 n PRO . 78  A 78  
A 79  1 n ASN . 79  A 79  
A 80  1 n VAL . 80  A 80  
A 81  1 n ASP . 81  A 81  
A 82  1 n LYS . 82  A 82  
A 83  1 n LEU . 83  A 83  
A 84  1 n GLY . 84  A 84  
A 85  1 n ARG . 85  A 85  
A 86  1 n ILE . 86  A 86  
A 87  1 n CYS . 87  A 87  
A 88  1 n LEU . 88  A 88  
A 89  1 n ASP . 89  A 89  
A 90  1 n ILE . 90  A 90  
A 91  1 n LEU . 91  A 91  
A 92  1 n LYS . 92  A 92  
A 93  1 n ASP . 93  A 93  
A 94  1 n LYS . 94  A 94  
A 95  1 n TRP . 95  A 95  
A 96  1 n SER . 96  A 96  
A 97  1 n PRO . 97  A 97  
A 98  1 n ALA . 98  A 98  
A 99  1 n LEU . 99  A 99  
A 100 1 n GLN . 100 A 100 
A 101 1 n ILE . 101 A 101 
A 102 1 n ARG . 102 A 102 
A 103 1 n THR . 103 A 103 
A 104 1 n VAL . 104 A 104 
A 105 1 n LEU . 105 A 105 
A 106 1 n LEU . 106 A 106 
A 107 1 n SER . 107 A 107 
A 108 1 n ILE . 108 A 108 
A 109 1 n GLN . 109 A 109 
A 110 1 n ALA . 110 A 110 
A 111 1 n LEU . 111 A 111 
A 112 1 n LEU . 112 A 112 
A 113 1 n SER . 113 A 113 
A 114 1 n ALA . 114 A 114 
A 115 1 n PRO . 115 A 115 
A 116 1 n ASN . 116 A 116 
A 117 1 n PRO . 117 A 117 
A 118 1 n ASP . 118 A 118 
A 119 1 n ASP . 119 A 119 
A 120 1 n PRO . 120 A 120 
A 121 1 n LEU . 121 A 121 
A 122 1 n ALA . 122 A 122 
A 123 1 n ASN . 123 A 123 
A 124 1 n ASP . 124 A 124 
A 125 1 n VAL . 125 A 125 
A 126 1 n ALA . 126 A 126 
A 127 1 n GLU . 127 A 127 
A 128 1 n GLN . 128 A 128 
A 129 1 n TRP . 129 A 129 
A 130 1 n LYS . 130 A 130 
A 131 1 n THR . 131 A 131 
A 132 1 n ASN . 132 A 132 
A 133 1 n GLU . 133 A 133 
A 134 1 n ALA . 134 A 134 
A 135 1 n GLN . 135 A 135 
A 136 1 n ALA . 136 A 136 
A 137 1 n ILE . 137 A 137 
A 138 1 n GLU . 138 A 138 
A 139 1 n THR . 139 A 139 
A 140 1 n ALA . 140 A 140 
A 141 1 n ARG . 141 A 141 
A 142 1 n ALA . 142 A 142 
A 143 1 n TRP . 143 A 143 
A 144 1 n THR . 144 A 144 
A 145 1 n ARG . 145 A 145 
A 146 1 n LEU . 146 A 146 
A 147 1 n TYR . 147 A 147 
A 148 1 n ALA . 148 A 148 
A 149 1 n MET . 149 A 149 
A 150 1 n ASN . 150 A 150 
A 151 1 n ASN . 151 A 151 
A 152 1 n ILE . 152 A 152 
B 1   2 n MET . 1   B 1   
B 2   2 n ALA . 2   B 2   
B 3   2 n GLY . 3   B 3   
B 4   2 n LEU . 4   B 4   
B 5   2 n PRO . 5   B 5   
B 6   2 n ARG . 6   B 6   
B 7   2 n ARG . 7   B 7   
B 8   2 n ILE . 8   B 8   
B 9   2 n ILE . 9   B 9   
B 10  2 n LYS . 10  B 10  
B 11  2 n GLU . 11  B 11  
B 12  2 n THR . 12  B 12  
B 13  2 n GLN . 13  B 13  
B 14  2 n ARG . 14  B 14  
B 15  2 n LEU . 15  B 15  
B 16  2 n LEU . 16  B 16  
B 17  2 n ALA . 17  B 17  
B 18  2 n GLU . 18  B 18  
B 19  2 n PRO . 19  B 19  
B 20  2 n VAL . 20  B 20  
B 21  2 n PRO . 21  B 21  
B 22  2 n GLY . 22  B 22  
B 23  2 n ILE . 23  B 23  
B 24  2 n LYS . 24  B 24  
B 25  2 n ALA . 25  B 25  
B 26  2 n GLU . 26  B 26  
B 27  2 n PRO . 27  B 27  
B 28  2 n ASP . 28  B 28  
B 29  2 n GLU . 29  B 29  
B 30  2 n SER . 30  B 30  
B 31  2 n ASN . 31  B 31  
B 32  2 n ALA . 32  B 32  
B 33  2 n ARG . 33  B 33  
B 34  2 n TYR . 34  B 34  
B 35  2 n PHE . 35  B 35  
B 36  2 n HIS . 36  B 36  
B 37  2 n VAL . 37  B 37  
B 38  2 n VAL . 38  B 38  
B 39  2 n ILE . 39  B 39  
B 40  2 n ALA . 40  B 40  
B 41  2 n GLY . 41  B 41  
B 42  2 n PRO . 42  B 42  
B 43  2 n GLN . 43  B 43  
B 44  2 n ASP . 44  B 44  
B 45  2 n SER . 45  B 45  
B 46  2 n PRO . 46  B 46  
B 47  2 n PHE . 47  B 47  
B 48  2 n GLU . 48  B 48  
B 49  2 n GLY . 49  B 49  
B 50  2 n GLY . 50  B 50  
B 51  2 n THR . 51  B 51  
B 52  2 n PHE . 52  B 52  
B 53  2 n LYS . 53  B 53  
B 54  2 n LEU . 54  B 54  
B 55  2 n GLU . 55  B 55  
B 56  2 n LEU . 56  B 56  
B 57  2 n PHE . 57  B 57  
B 58  2 n LEU . 58  B 58  
B 59  2 n PRO . 59  B 59  
B 60  2 n GLU . 60  B 60  
B 61  2 n GLU . 61  B 61  
B 62  2 n TYR . 62  B 62  
B 63  2 n PRO . 63  B 63  
B 64  2 n MET . 64  B 64  
B 65  2 n ALA . 65  B 65  
B 66  2 n ALA . 66  B 66  
B 67  2 n PRO . 67  B 67  
B 68  2 n LYS . 68  B 68  
B 69  2 n VAL . 69  B 69  
B 70  2 n ARG . 70  B 70  
B 71  2 n PHE . 71  B 71  
B 72  2 n MET . 72  B 72  
B 73  2 n THR . 73  B 73  
B 74  2 n LYS . 74  B 74  
B 75  2 n ILE . 75  B 75  
B 76  2 n TYR . 76  B 76  
B 77  2 n HIS . 77  B 77  
B 78  2 n PRO . 78  B 78  
B 79  2 n ASN . 79  B 79  
B 80  2 n VAL . 80  B 80  
B 81  2 n ASP . 81  B 81  
B 82  2 n LYS . 82  B 82  
B 83  2 n LEU . 83  B 83  
B 84  2 n GLY . 84  B 84  
B 85  2 n ARG . 85  B 85  
B 86  2 n ILE . 86  B 86  
B 87  2 n CYS . 87  B 87  
B 88  2 n LEU . 88  B 88  
B 89  2 n ASP . 89  B 89  
B 90  2 n ILE . 90  B 90  
B 91  2 n LEU . 91  B 91  
B 92  2 n LYS . 92  B 92  
B 93  2 n ASP . 93  B 93  
B 94  2 n LYS . 94  B 94  
B 95  2 n TRP . 95  B 95  
B 96  2 n SER . 96  B 96  
B 97  2 n PRO . 97  B 97  
B 98  2 n ALA . 98  B 98  
B 99  2 n LEU . 99  B 99  
B 100 2 n GLN . 100 B 100 
B 101 2 n ILE . 101 B 101 
B 102 2 n ARG . 102 B 102 
B 103 2 n THR . 103 B 103 
B 104 2 n VAL . 104 B 104 
B 105 2 n LEU . 105 B 105 
B 106 2 n LEU . 106 B 106 
B 107 2 n SER . 107 B 107 
B 108 2 n ILE . 108 B 108 
B 109 2 n GLN . 109 B 109 
B 110 2 n ALA . 110 B 110 
B 111 2 n LEU . 111 B 111 
B 112 2 n LEU . 112 B 112 
B 113 2 n SER . 113 B 113 
B 114 2 n ALA . 114 B 114 
B 115 2 n PRO . 115 B 115 
B 116 2 n ASN . 116 B 116 
B 117 2 n PRO . 117 B 117 
B 118 2 n ASP . 118 B 118 
B 119 2 n ASP . 119 B 119 
B 120 2 n PRO . 120 B 120 
B 121 2 n LEU . 121 B 121 
B 122 2 n ALA . 122 B 122 
B 123 2 n ASN . 123 B 123 
B 124 2 n ASP . 124 B 124 
B 125 2 n VAL . 125 B 125 
B 126 2 n ALA . 126 B 126 
B 127 2 n GLU . 127 B 127 
B 128 2 n GLN . 128 B 128 
B 129 2 n TRP . 129 B 129 
B 130 2 n LYS . 130 B 130 
B 131 2 n THR . 131 B 131 
B 132 2 n ASN . 132 B 132 
B 133 2 n GLU . 133 B 133 
B 134 2 n ALA . 134 B 134 
B 135 2 n GLN . 135 B 135 
B 136 2 n ALA . 136 B 136 
B 137 2 n ILE . 137 B 137 
B 138 2 n GLU . 138 B 138 
B 139 2 n THR . 139 B 139 
B 140 2 n ALA . 140 B 140 
B 141 2 n ARG . 141 B 141 
B 142 2 n ALA . 142 B 142 
B 143 2 n TRP . 143 B 143 
B 144 2 n THR . 144 B 144 
B 145 2 n ARG . 145 B 145 
B 146 2 n LEU . 146 B 146 
B 147 2 n TYR . 147 B 147 
B 148 2 n ALA . 148 B 148 
B 149 2 n MET . 149 B 149 
B 150 2 n ASN . 150 B 150 
B 151 2 n ASN . 151 B 151 
B 152 2 n ILE . 152 B 152 
C 1   3 n MET . 1   C 1   
C 2   3 n GLN . 2   C 2   
C 3   3 n ILE . 3   C 3   
C 4   3 n PHE . 4   C 4   
C 5   3 n VAL . 5   C 5   
C 6   3 n LYS . 6   C 6   
C 7   3 n THR . 7   C 7   
C 8   3 n LEU . 8   C 8   
C 9   3 n THR . 9   C 9   
C 10  3 n GLY . 10  C 10  
C 11  3 n LYS . 11  C 11  
C 12  3 n THR . 12  C 12  
C 13  3 n ILE . 13  C 13  
C 14  3 n THR . 14  C 14  
C 15  3 n LEU . 15  C 15  
C 16  3 n GLU . 16  C 16  
C 17  3 n VAL . 17  C 17  
C 18  3 n GLU . 18  C 18  
C 19  3 n PRO . 19  C 19  
C 20  3 n SER . 20  C 20  
C 21  3 n ASP . 21  C 21  
C 22  3 n THR . 22  C 22  
C 23  3 n ILE . 23  C 23  
C 24  3 n GLU . 24  C 24  
C 25  3 n ASN . 25  C 25  
C 26  3 n VAL . 26  C 26  
C 27  3 n LYS . 27  C 27  
C 28  3 n ALA . 28  C 28  
C 29  3 n LYS . 29  C 29  
C 30  3 n ILE . 30  C 30  
C 31  3 n GLN . 31  C 31  
C 32  3 n CYS . 32  C 32  
C 33  3 n LYS . 33  C 33  
C 34  3 n GLU . 34  C 34  
C 35  3 n GLY . 35  C 35  
C 36  3 n ILE . 36  C 36  
C 37  3 n PRO . 37  C 37  
C 38  3 n PRO . 38  C 38  
C 39  3 n ASP . 39  C 39  
C 40  3 n GLN . 40  C 40  
C 41  3 n GLN . 41  C 41  
C 42  3 n ARG . 42  C 42  
C 43  3 n LEU . 43  C 43  
C 44  3 n ILE . 44  C 44  
C 45  3 n PHE . 45  C 45  
C 46  3 n ALA . 46  C 46  
C 47  3 n GLY . 47  C 47  
C 48  3 n LYS . 48  C 48  
C 49  3 n GLN . 49  C 49  
C 50  3 n LEU . 50  C 50  
C 51  3 n GLU . 51  C 51  
C 52  3 n ASP . 52  C 52  
C 53  3 n GLY . 53  C 53  
C 54  3 n ARG . 54  C 54  
C 55  3 n THR . 55  C 55  
C 56  3 n LEU . 56  C 56  
C 57  3 n SER . 57  C 57  
C 58  3 n ASP . 58  C 58  
C 59  3 n TYR . 59  C 59  
C 60  3 n ASN . 60  C 60  
C 61  3 n ILE . 61  C 61  
C 62  3 n GLN . 62  C 62  
C 63  3 n LYS . 63  C 63  
C 64  3 n GLU . 64  C 64  
C 65  3 n SER . 65  C 65  
C 66  3 n THR . 66  C 66  
C 67  3 n LEU . 67  C 67  
C 68  3 n HIS . 68  C 68  
C 69  3 n LEU . 69  C 69  
C 70  3 n VAL . 70  C 70  
C 71  3 n LEU . 71  C 71  
C 72  3 n ARG . 72  C 72  
C 73  3 n LEU . 73  C 73  
C 74  3 n ARG . 74  C 74  
C 75  3 n GLY . 75  C 75  
C 76  3 n GLY . 76  C 76  
D 1   4 n MET . 1   D 1   
D 2   4 n GLN . 2   D 2   
D 3   4 n ILE . 3   D 3   
D 4   4 n PHE . 4   D 4   
D 5   4 n VAL . 5   D 5   
D 6   4 n LYS . 6   D 6   
D 7   4 n THR . 7   D 7   
D 8   4 n LEU . 8   D 8   
D 9   4 n THR . 9   D 9   
D 10  4 n GLY . 10  D 10  
D 11  4 n LYS . 11  D 11  
D 12  4 n THR . 12  D 12  
D 13  4 n ILE . 13  D 13  
D 14  4 n THR . 14  D 14  
D 15  4 n LEU . 15  D 15  
D 16  4 n GLU . 16  D 16  
D 17  4 n VAL . 17  D 17  
D 18  4 n GLU . 18  D 18  
D 19  4 n PRO . 19  D 19  
D 20  4 n SER . 20  D 20  
D 21  4 n ASP . 21  D 21  
D 22  4 n THR . 22  D 22  
D 23  4 n ILE . 23  D 23  
D 24  4 n GLU . 24  D 24  
D 25  4 n ASN . 25  D 25  
D 26  4 n VAL . 26  D 26  
D 27  4 n LYS . 27  D 27  
D 28  4 n ALA . 28  D 28  
D 29  4 n LYS . 29  D 29  
D 30  4 n ILE . 30  D 30  
D 31  4 n GLN . 31  D 31  
D 32  4 n CYS . 32  D 32  
D 33  4 n LYS . 33  D 33  
D 34  4 n GLU . 34  D 34  
D 35  4 n GLY . 35  D 35  
D 36  4 n ILE . 36  D 36  
D 37  4 n PRO . 37  D 37  
D 38  4 n PRO . 38  D 38  
D 39  4 n ASP . 39  D 39  
D 40  4 n GLN . 40  D 40  
D 41  4 n GLN . 41  D 41  
D 42  4 n ARG . 42  D 42  
D 43  4 n LEU . 43  D 43  
D 44  4 n ILE . 44  D 44  
D 45  4 n PHE . 45  D 45  
D 46  4 n ALA . 46  D 46  
D 47  4 n GLY . 47  D 47  
D 48  4 n LYS . 48  D 48  
D 49  4 n GLN . 49  D 49  
D 50  4 n LEU . 50  D 50  
D 51  4 n GLU . 51  D 51  
D 52  4 n ASP . 52  D 52  
D 53  4 n GLY . 53  D 53  
D 54  4 n ARG . 54  D 54  
D 55  4 n THR . 55  D 55  
D 56  4 n LEU . 56  D 56  
D 57  4 n SER . 57  D 57  
D 58  4 n ASP . 58  D 58  
D 59  4 n TYR . 59  D 59  
D 60  4 n ASN . 60  D 60  
D 61  4 n ILE . 61  D 61  
D 62  4 n GLN . 62  D 62  
D 63  4 n LYS . 63  D 63  
D 64  4 n GLU . 64  D 64  
D 65  4 n SER . 65  D 65  
D 66  4 n THR . 66  D 66  
D 67  4 n LEU . 67  D 67  
D 68  4 n HIS . 68  D 68  
D 69  4 n LEU . 69  D 69  
D 70  4 n VAL . 70  D 70  
D 71  4 n LEU . 71  D 71  
D 72  4 n ARG . 72  D 72  
D 73  4 n LEU . 73  D 73  
D 74  4 n ARG . 74  D 74  
D 75  4 n GLY . 75  D 75  
D 76  4 n GLY . 76  D 76  
E 1   5 n GLY . 1   E 1   
E 2   5 n ALA . 2   E 2   
E 3   5 n MET . 3   E 3   
E 4   5 n ASP . 4   E 4   
E 5   5 n MET . 5   E 5   
E 6   5 n SER . 6   E 6   
E 7   5 n THR . 7   E 7   
E 8   5 n ARG . 8   E 8   
E 9   5 n ASN . 9   E 9   
E 10  5 n PRO . 10  E 10  
E 11  5 n GLN . 11  E 11  
E 12  5 n ARG . 12  E 12  
E 13  5 n LYS . 13  E 13  
E 14  5 n ARG . 14  E 14  
E 15  5 n ARG . 15  E 15  
E 16  5 n GLY . 16  E 16  
E 17  5 n GLY . 17  E 17  
E 18  5 n ALA . 18  E 18  
E 19  5 n VAL . 19  E 19  
E 20  5 n ASN . 20  E 20  
E 21  5 n SER . 21  E 21  
E 22  5 n ARG . 22  E 22  
E 23  5 n GLN . 23  E 23  
E 24  5 n THR . 24  E 24  
E 25  5 n GLN . 25  E 25  
E 26  5 n LYS . 26  E 26  
E 27  5 n ARG . 27  E 27  
E 28  5 n THR . 28  E 28  
E 29  5 n ARG . 29  E 29  
E 30  5 n GLU . 30  E 30  
E 31  5 n THR . 31  E 31  
E 32  5 n THR . 32  E 32  
E 33  5 n SER . 33  E 33  
E 34  5 n THR . 34  E 34  
E 35  5 n PRO . 35  E 35  
E 36  5 n GLU . 36  E 36  
E 37  5 n ILE . 37  E 37  
E 38  5 n SER . 38  E 38  
E 39  5 n LEU . 39  E 39  
E 40  5 n GLU . 40  E 40  
E 41  5 n ALA . 41  E 41  
E 42  5 n GLU . 42  E 42  
E 43  5 n PRO . 43  E 43  
E 44  5 n ILE . 44  E 44  
E 45  5 n GLU . 45  E 45  
E 46  5 n LEU . 46  E 46  
E 47  5 n VAL . 47  E 47  
E 48  5 n GLU . 48  E 48  
E 49  5 n THR . 49  E 49  
E 50  5 n VAL . 50  E 50  
E 51  5 n GLY . 51  E 51  
E 52  5 n ASP . 52  E 52  
E 53  5 n GLU . 53  E 53  
E 54  5 n ILE . 54  E 54  
E 55  5 n VAL . 55  E 55  
E 56  5 n ASP . 56  E 56  
E 57  5 n LEU . 57  E 57  
E 58  5 n THR . 58  E 58  
E 59  5 n CYS . 59  E 59  
E 60  5 n GLU . 60  E 60  
E 61  5 n SER . 61  E 61  
E 62  5 n LEU . 62  E 62  
E 63  5 n GLU . 63  E 63  
E 64  5 n PRO . 64  E 64  
E 65  5 n VAL . 65  E 65  
E 66  5 n VAL . 66  E 66  
E 67  5 n VAL . 67  E 67  
E 68  5 n ASP . 68  E 68  
E 69  5 n LEU . 69  E 69  
E 70  5 n THR . 70  E 70  
E 71  5 n HIS . 71  E 71  
E 72  5 n ASN . 72  E 72  
E 73  5 n ASP . 73  E 73  
E 74  5 n SER . 74  E 74  
E 75  5 n VAL . 75  E 75  
E 76  5 n VAL . 76  E 76  
E 77  5 n ILE . 77  E 77  
E 78  5 n VAL . 78  E 78  
E 79  5 n GLU . 79  E 79  
E 80  5 n GLU . 80  E 80  
E 81  5 n ARG . 81  E 81  
E 82  5 n ARG . 82  E 82  
E 83  5 n ARG . 83  E 83  
E 84  5 n PRO . 84  E 84  
E 85  5 n ARG . 85  E 85  
E 86  5 n ARG . 86  E 86  
E 87  5 n ASN . 87  E 87  
E 88  5 n GLY . 88  E 88  
E 89  5 n ARG . 89  E 89  
E 90  5 n ARG . 90  E 90  
E 91  5 n LEU . 91  E 91  
E 92  5 n ARG . 92  E 92  
E 93  5 n GLN . 93  E 93  
E 94  5 n ASP . 94  E 94  
E 95  5 n HIS . 95  E 95  
E 96  5 n ALA . 96  E 96  
E 97  5 n ASP . 97  E 97  
E 98  5 n SER . 98  E 98  
E 99  5 n CYS . 99  E 99  
E 100 5 n VAL . 100 E 100 
E 101 5 n VAL . 101 E 101 
E 102 5 n SER . 102 E 102 
E 103 5 n SER . 103 E 103 
E 104 5 n ASP . 104 E 104 
E 105 5 n ASP . 105 E 105 
E 106 5 n GLU . 106 E 106 
E 107 5 n GLU . 107 E 107 
E 108 5 n LEU . 108 E 108 
E 109 5 n SER . 109 E 109 
E 110 5 n LYS . 110 E 110 
E 111 5 n ASP . 111 E 111 
E 112 5 n LYS . 112 E 112 
E 113 5 n ASP . 113 E 113 
E 114 5 n VAL . 114 E 114 
E 115 5 n TYR . 115 E 115 
E 116 5 n VAL . 116 E 116 
E 117 5 n THR . 117 E 117 
E 118 5 n THR . 118 E 118 
E 119 5 n HIS . 119 E 119 
E 120 5 n THR . 120 E 120 
E 121 5 n PRO . 121 E 121 
E 122 5 n ARG . 122 E 122 
E 123 5 n SER . 123 E 123 
E 124 5 n THR . 124 E 124 
E 125 5 n LYS . 125 E 125 
E 126 5 n ASP . 126 E 126 
E 127 5 n GLU . 127 E 127 
E 128 5 n GLY . 128 E 128 
E 129 5 n THR . 129 E 129 
E 130 5 n THR . 130 E 130 
E 131 5 n GLY . 131 E 131 
E 132 5 n LEU . 132 E 132 
E 133 5 n ARG . 133 E 133 
E 134 5 n PRO . 134 E 134 
E 135 5 n SER . 135 E 135 
E 136 5 n GLY . 136 E 136 
E 137 5 n THR . 137 E 137 
E 138 5 n VAL . 138 E 138 
E 139 5 n SER . 139 E 139 
E 140 5 n CYS . 140 E 140 
E 141 5 n PRO . 141 E 141 
E 142 5 n ILE . 142 E 142 
E 143 5 n CYS . 143 E 143 
E 144 5 n MET . 144 E 144 
E 145 5 n ASP . 145 E 145 
E 146 5 n GLY . 146 E 146 
E 147 5 n TYR . 147 E 147 
E 148 5 n SER . 148 E 148 
E 149 5 n GLU . 149 E 149 
E 150 5 n ILE . 150 E 150 
E 151 5 n VAL . 151 E 151 
E 152 5 n GLN . 152 E 152 
E 153 5 n ASN . 153 E 153 
E 154 5 n GLY . 154 E 154 
E 155 5 n ARG . 155 E 155 
E 156 5 n LEU . 156 E 156 
E 157 5 n ILE . 157 E 157 
E 158 5 n VAL . 158 E 158 
E 159 5 n SER . 159 E 159 
E 160 5 n THR . 160 E 160 
E 161 5 n GLU . 161 E 161 
E 162 5 n CYS . 162 E 162 
E 163 5 n GLY . 163 E 163 
E 164 5 n HIS . 164 E 164 
E 165 5 n VAL . 165 E 165 
E 166 5 n PHE . 166 E 166 
E 167 5 n CYS . 167 E 167 
E 168 5 n SER . 168 E 168 
E 169 5 n GLN . 169 E 169 
E 170 5 n CYS . 170 E 170 
E 171 5 n LEU . 171 E 171 
E 172 5 n ARG . 172 E 172 
E 173 5 n ASP . 173 E 173 
E 174 5 n SER . 174 E 174 
E 175 5 n LEU . 175 E 175 
E 176 5 n LYS . 176 E 176 
E 177 5 n ASN . 177 E 177 
E 178 5 n ALA . 178 E 178 
E 179 5 n ASN . 179 E 179 
E 180 5 n THR . 180 E 180 
E 181 5 n CYS . 181 E 181 
E 182 5 n PRO . 182 E 182 
E 183 5 n THR . 183 E 183 
E 184 5 n CYS . 184 E 184 
E 185 5 n ARG . 185 E 185 
E 186 5 n LYS . 186 E 186 
E 187 5 n LYS . 187 E 187 
E 188 5 n ILE . 188 E 188 
E 189 5 n ASN . 189 E 189 
E 190 5 n HIS . 190 E 190 
E 191 5 n LYS . 191 E 191 
E 192 5 n ARG . 192 E 192 
E 193 5 n TYR . 193 E 193 
E 194 5 n HIS . 194 E 194 
E 195 5 n PRO . 195 E 195 
E 196 5 n ILE . 196 E 196 
E 197 5 n TYR . 197 E 197 
E 198 5 n ILE . 198 E 198 
E 199 5 n GLY . 199 E 199 
E 200 5 n SER . 200 E 200 
E 201 5 n GLY . 201 E 201 
E 202 5 n THR . 202 E 202 
E 203 5 n VAL . 203 E 203 
E 204 5 n SER . 204 E 204 
E 205 5 n CYS . 205 E 205 
E 206 5 n PRO . 206 E 206 
E 207 5 n ILE . 207 E 207 
E 208 5 n CYS . 208 E 208 
E 209 5 n MET . 209 E 209 
E 210 5 n ASP . 210 E 210 
E 211 5 n GLY . 211 E 211 
E 212 5 n TYR . 212 E 212 
E 213 5 n SER . 213 E 213 
E 214 5 n GLU . 214 E 214 
E 215 5 n ILE . 215 E 215 
E 216 5 n VAL . 216 E 216 
E 217 5 n GLN . 217 E 217 
E 218 5 n ASN . 218 E 218 
E 219 5 n GLY . 219 E 219 
E 220 5 n ARG . 220 E 220 
E 221 5 n LEU . 221 E 221 
E 222 5 n ILE . 222 E 222 
E 223 5 n VAL . 223 E 223 
E 224 5 n SER . 224 E 224 
E 225 5 n THR . 225 E 225 
E 226 5 n GLU . 226 E 226 
E 227 5 n CYS . 227 E 227 
E 228 5 n GLY . 228 E 228 
E 229 5 n HIS . 229 E 229 
E 230 5 n VAL . 230 E 230 
E 231 5 n PHE . 231 E 231 
E 232 5 n CYS . 232 E 232 
E 233 5 n SER . 233 E 233 
E 234 5 n GLN . 234 E 234 
E 235 5 n CYS . 235 E 235 
E 236 5 n LEU . 236 E 236 
E 237 5 n ARG . 237 E 237 
E 238 5 n ASP . 238 E 238 
E 239 5 n SER . 239 E 239 
E 240 5 n LEU . 240 E 240 
E 241 5 n LYS . 241 E 241 
E 242 5 n ASN . 242 E 242 
E 243 5 n ALA . 243 E 243 
E 244 5 n ASN . 244 E 244 
E 245 5 n THR . 245 E 245 
E 246 5 n CYS . 246 E 246 
E 247 5 n PRO . 247 E 247 
E 248 5 n THR . 248 E 248 
E 249 5 n CYS . 249 E 249 
E 250 5 n ARG . 250 E 250 
E 251 5 n LYS . 251 E 251 
E 252 5 n LYS . 252 E 252 
E 253 5 n ILE . 253 E 253 
E 254 5 n ASN . 254 E 254 
E 255 5 n HIS . 255 E 255 
E 256 5 n LYS . 256 E 256 
E 257 5 n ARG . 257 E 257 
E 258 5 n TYR . 258 E 258 
E 259 5 n HIS . 259 E 259 
E 260 5 n PRO . 260 E 260 
E 261 5 n ILE . 261 E 261 
E 262 5 n TYR . 262 E 262 
E 263 5 n ILE . 263 E 263 
#
_software.classification other
_software.date           ?
_software.description    "Structure prediction"
_software.name           AlphaFold
_software.pdbx_ordinal   1
_software.type           package
_software.version        "AlphaFold-beta-20231127 (28e42126-6655-453a-b545-38e4d603a8f1 @ 2026-02-18 05:56:41)"
#
loop_
_struct_asym.entity_id
_struct_asym.id
1 A 
2 B 
3 C 
4 D 
5 E 
#
loop_
_atom_site.group_PDB
_atom_site.id
_atom_site.type_symbol
_atom_site.label_atom_id
_atom_site.label_alt_id
_atom_site.label_comp_id
_atom_site.label_asym_id
_atom_site.label_entity_id
_atom_site.label_seq_id
_atom_site.pdbx_PDB_ins_code
_atom_site.Cartn_x
_atom_site.Cartn_y
_atom_site.Cartn_z
_atom_site.occupancy
_atom_site.B_iso_or_equiv
_atom_site.auth_seq_id
_atom_site.auth_asym_id
_atom_site.pdbx_PDB_model_num
ATOM 1    N N   . MET A 1 1   ? -20.050 25.718  12.034  1.00 52.10 1   A 1 
ATOM 2    C CA  . MET A 1 1   ? -19.108 25.729  10.885  1.00 58.71 1   A 1 
ATOM 3    C C   . MET A 1 1   ? -19.828 25.432  9.560   1.00 62.07 1   A 1 
ATOM 4    O O   . MET A 1 1   ? -19.370 24.614  8.773   1.00 58.59 1   A 1 
ATOM 5    C CB  . MET A 1 1   ? -17.956 24.731  11.104  1.00 55.53 1   A 1 
ATOM 6    C CG  . MET A 1 1   ? -17.043 25.083  12.281  1.00 52.69 1   A 1 
ATOM 7    S SD  . MET A 1 1   ? -15.712 23.851  12.460  1.00 48.45 1   A 1 
ATOM 8    C CE  . MET A 1 1   ? -14.816 24.544  13.882  1.00 44.03 1   A 1 
ATOM 9    N N   . ALA A 1 2   ? -20.987 26.025  9.314   1.00 57.54 2   A 1 
ATOM 10   C CA  . ALA A 1 2   ? -21.729 25.824  8.073   1.00 61.90 2   A 1 
ATOM 11   C C   . ALA A 1 2   ? -20.984 26.471  6.894   1.00 66.89 2   A 1 
ATOM 12   O O   . ALA A 1 2   ? -20.420 27.551  7.047   1.00 61.31 2   A 1 
ATOM 13   C CB  . ALA A 1 2   ? -23.152 26.378  8.247   1.00 55.23 2   A 1 
ATOM 14   N N   . GLY A 1 3   ? -20.954 25.803  5.737   1.00 74.77 3   A 1 
ATOM 15   C CA  . GLY A 1 3   ? -20.342 26.320  4.509   1.00 80.79 3   A 1 
ATOM 16   C C   . GLY A 1 3   ? -18.820 26.173  4.365   1.00 85.46 3   A 1 
ATOM 17   O O   . GLY A 1 3   ? -18.301 26.393  3.279   1.00 80.88 3   A 1 
ATOM 18   N N   . LEU A 1 4   ? -18.089 25.778  5.418   1.00 84.14 4   A 1 
ATOM 19   C CA  . LEU A 1 4   ? -16.649 25.567  5.304   1.00 87.35 4   A 1 
ATOM 20   C C   . LEU A 1 4   ? -16.319 24.284  4.529   1.00 89.00 4   A 1 
ATOM 21   O O   . LEU A 1 4   ? -16.873 23.222  4.815   1.00 86.53 4   A 1 
ATOM 22   C CB  . LEU A 1 4   ? -15.987 25.534  6.691   1.00 85.29 4   A 1 
ATOM 23   C CG  . LEU A 1 4   ? -15.812 26.914  7.320   1.00 82.10 4   A 1 
ATOM 24   C CD1 . LEU A 1 4   ? -15.462 26.730  8.795   1.00 77.11 4   A 1 
ATOM 25   C CD2 . LEU A 1 4   ? -14.678 27.713  6.665   1.00 77.46 4   A 1 
ATOM 26   N N   . PRO A 1 5   ? -15.341 24.339  3.596   1.00 87.36 5   A 1 
ATOM 27   C CA  . PRO A 1 5   ? -14.816 23.142  2.945   1.00 87.58 5   A 1 
ATOM 28   C C   . PRO A 1 5   ? -14.306 22.116  3.954   1.00 89.15 5   A 1 
ATOM 29   O O   . PRO A 1 5   ? -13.614 22.449  4.919   1.00 88.00 5   A 1 
ATOM 30   C CB  . PRO A 1 5   ? -13.694 23.634  2.029   1.00 85.34 5   A 1 
ATOM 31   C CG  . PRO A 1 5   ? -14.086 25.076  1.725   1.00 82.23 5   A 1 
ATOM 32   C CD  . PRO A 1 5   ? -14.729 25.528  3.035   1.00 84.19 5   A 1 
ATOM 33   N N   . ARG A 1 6   ? -14.547 20.823  3.682   1.00 86.94 6   A 1 
ATOM 34   C CA  . ARG A 1 6   ? -14.067 19.707  4.523   1.00 86.53 6   A 1 
ATOM 35   C C   . ARG A 1 6   ? -12.557 19.760  4.783   1.00 88.80 6   A 1 
ATOM 36   O O   . ARG A 1 6   ? -12.114 19.401  5.867   1.00 87.65 6   A 1 
ATOM 37   C CB  . ARG A 1 6   ? -14.395 18.365  3.863   1.00 83.77 6   A 1 
ATOM 38   C CG  . ARG A 1 6   ? -15.902 18.046  3.837   1.00 74.70 6   A 1 
ATOM 39   C CD  . ARG A 1 6   ? -16.111 16.673  3.193   1.00 70.28 6   A 1 
ATOM 40   N NE  . ARG A 1 6   ? -17.518 16.294  3.134   1.00 61.69 6   A 1 
ATOM 41   C CZ  . ARG A 1 6   ? -18.001 15.164  2.638   1.00 54.90 6   A 1 
ATOM 42   N NH1 . ARG A 1 6   ? -17.220 14.258  2.119   1.00 50.48 6   A 1 
ATOM 43   N NH2 . ARG A 1 6   ? -19.285 14.927  2.656   1.00 47.50 6   A 1 
ATOM 44   N N   . ARG A 1 7   ? -11.770 20.224  3.806   1.00 87.15 7   A 1 
ATOM 45   C CA  . ARG A 1 7   ? -10.328 20.441  3.949   1.00 89.58 7   A 1 
ATOM 46   C C   . ARG A 1 7   ? -10.005 21.348  5.128   1.00 91.28 7   A 1 
ATOM 47   O O   . ARG A 1 7   ? -9.176  20.979  5.950   1.00 90.68 7   A 1 
ATOM 48   C CB  . ARG A 1 7   ? -9.766  20.992  2.624   1.00 87.55 7   A 1 
ATOM 49   C CG  . ARG A 1 7   ? -8.311  21.514  2.707   1.00 88.36 7   A 1 
ATOM 50   C CD  . ARG A 1 7   ? -7.299  20.439  3.077   1.00 86.50 7   A 1 
ATOM 51   N NE  . ARG A 1 7   ? -5.954  21.030  3.234   1.00 87.99 7   A 1 
ATOM 52   C CZ  . ARG A 1 7   ? -4.986  21.124  2.338   1.00 89.93 7   A 1 
ATOM 53   N NH1 . ARG A 1 7   ? -5.089  20.651  1.132   1.00 83.22 7   A 1 
ATOM 54   N NH2 . ARG A 1 7   ? -3.882  21.715  2.667   1.00 84.48 7   A 1 
ATOM 55   N N   . ILE A 1 8   ? -10.668 22.512  5.229   1.00 92.89 8   A 1 
ATOM 56   C CA  . ILE A 1 8   ? -10.407 23.485  6.298   1.00 93.22 8   A 1 
ATOM 57   C C   . ILE A 1 8   ? -10.796 22.894  7.656   1.00 93.25 8   A 1 
ATOM 58   O O   . ILE A 1 8   ? -10.011 22.957  8.592   1.00 92.42 8   A 1 
ATOM 59   C CB  . ILE A 1 8   ? -11.120 24.826  6.021   1.00 93.30 8   A 1 
ATOM 60   C CG1 . ILE A 1 8   ? -10.580 25.437  4.714   1.00 92.01 8   A 1 
ATOM 61   C CG2 . ILE A 1 8   ? -10.925 25.795  7.197   1.00 92.06 8   A 1 
ATOM 62   C CD1 . ILE A 1 8   ? -11.216 26.778  4.311   1.00 90.24 8   A 1 
ATOM 63   N N   . ILE A 1 9   ? -11.951 22.233  7.750   1.00 93.19 9   A 1 
ATOM 64   C CA  . ILE A 1 9   ? -12.423 21.593  8.987   1.00 92.32 9   A 1 
ATOM 65   C C   . ILE A 1 9   ? -11.403 20.549  9.475   1.00 92.47 9   A 1 
ATOM 66   O O   . ILE A 1 9   ? -10.928 20.620  10.606  1.00 91.82 9   A 1 
ATOM 67   C CB  . ILE A 1 9   ? -13.822 20.976  8.781   1.00 91.09 9   A 1 
ATOM 68   C CG1 . ILE A 1 9   ? -14.855 22.059  8.402   1.00 88.25 9   A 1 
ATOM 69   C CG2 . ILE A 1 9   ? -14.272 20.237  10.053  1.00 87.78 9   A 1 
ATOM 70   C CD1 . ILE A 1 9   ? -16.209 21.507  7.950   1.00 81.21 9   A 1 
ATOM 71   N N   . LYS A 1 10  ? -11.009 19.606  8.605   1.00 91.69 10  A 1 
ATOM 72   C CA  . LYS A 1 10  ? -10.070 18.529  8.943   1.00 90.36 10  A 1 
ATOM 73   C C   . LYS A 1 10  ? -8.663  19.047  9.259   1.00 90.81 10  A 1 
ATOM 74   O O   . LYS A 1 10  ? -7.975  18.488  10.105  1.00 89.76 10  A 1 
ATOM 75   C CB  . LYS A 1 10  ? -9.997  17.502  7.803   1.00 88.86 10  A 1 
ATOM 76   C CG  . LYS A 1 10  ? -11.268 16.641  7.682   1.00 85.35 10  A 1 
ATOM 77   C CD  . LYS A 1 10  ? -11.118 15.614  6.557   1.00 82.17 10  A 1 
ATOM 78   C CE  . LYS A 1 10  ? -12.343 14.697  6.485   1.00 75.36 10  A 1 
ATOM 79   N NZ  . LYS A 1 10  ? -12.159 13.584  5.529   1.00 69.39 10  A 1 
ATOM 80   N N   . GLU A 1 11  ? -8.213  20.074  8.553   1.00 92.42 11  A 1 
ATOM 81   C CA  . GLU A 1 11  ? -6.891  20.666  8.770   1.00 92.72 11  A 1 
ATOM 82   C C   . GLU A 1 11  ? -6.823  21.442  10.085  1.00 93.55 11  A 1 
ATOM 83   O O   . GLU A 1 11  ? -5.878  21.267  10.841  1.00 92.49 11  A 1 
ATOM 84   C CB  . GLU A 1 11  ? -6.528  21.531  7.560   1.00 91.42 11  A 1 
ATOM 85   C CG  . GLU A 1 11  ? -5.080  22.008  7.643   1.00 88.60 11  A 1 
ATOM 86   C CD  . GLU A 1 11  ? -4.578  22.641  6.337   1.00 92.05 11  A 1 
ATOM 87   O OE1 . GLU A 1 11  ? -3.406  23.069  6.327   1.00 86.64 11  A 1 
ATOM 88   O OE2 . GLU A 1 11  ? -5.304  22.643  5.325   1.00 88.05 11  A 1 
ATOM 89   N N   . THR A 1 12  ? -7.857  22.214  10.412  1.00 94.52 12  A 1 
ATOM 90   C CA  . THR A 1 12  ? -7.973  22.922  11.693  1.00 94.42 12  A 1 
ATOM 91   C C   . THR A 1 12  ? -7.984  21.941  12.859  1.00 94.34 12  A 1 
ATOM 92   O O   . THR A 1 12  ? -7.241  22.112  13.813  1.00 93.48 12  A 1 
ATOM 93   C CB  . THR A 1 12  ? -9.236  23.791  11.727  1.00 94.21 12  A 1 
ATOM 94   O OG1 . THR A 1 12  ? -9.224  24.701  10.644  1.00 90.63 12  A 1 
ATOM 95   C CG2 . THR A 1 12  ? -9.341  24.615  13.001  1.00 90.13 12  A 1 
ATOM 96   N N   . GLN A 1 13  ? -8.764  20.854  12.757  1.00 93.51 13  A 1 
ATOM 97   C CA  . GLN A 1 13  ? -8.777  19.805  13.781  1.00 92.35 13  A 1 
ATOM 98   C C   . GLN A 1 13  ? -7.382  19.200  13.998  1.00 92.22 13  A 1 
ATOM 99   O O   . GLN A 1 13  ? -6.978  18.990  15.142  1.00 91.03 13  A 1 
ATOM 100  C CB  . GLN A 1 13  ? -9.763  18.706  13.376  1.00 91.29 13  A 1 
ATOM 101  C CG  . GLN A 1 13  ? -11.228 19.139  13.567  1.00 82.03 13  A 1 
ATOM 102  C CD  . GLN A 1 13  ? -12.230 18.118  13.012  1.00 76.98 13  A 1 
ATOM 103  O OE1 . GLN A 1 13  ? -11.900 17.223  12.256  1.00 70.26 13  A 1 
ATOM 104  N NE2 . GLN A 1 13  ? -13.488 18.238  13.363  1.00 66.60 13  A 1 
ATOM 105  N N   . ARG A 1 14  ? -6.612  18.954  12.920  1.00 92.62 14  A 1 
ATOM 106  C CA  . ARG A 1 14  ? -5.246  18.417  13.038  1.00 91.41 14  A 1 
ATOM 107  C C   . ARG A 1 14  ? -4.255  19.421  13.615  1.00 92.09 14  A 1 
ATOM 108  O O   . ARG A 1 14  ? -3.398  19.016  14.385  1.00 90.73 14  A 1 
ATOM 109  C CB  . ARG A 1 14  ? -4.739  17.930  11.689  1.00 89.30 14  A 1 
ATOM 110  C CG  . ARG A 1 14  ? -5.399  16.616  11.315  1.00 81.31 14  A 1 
ATOM 111  C CD  . ARG A 1 14  ? -4.798  16.136  10.001  1.00 77.78 14  A 1 
ATOM 112  N NE  . ARG A 1 14  ? -5.496  14.956  9.521   1.00 70.20 14  A 1 
ATOM 113  C CZ  . ARG A 1 14  ? -5.452  14.490  8.293   1.00 64.52 14  A 1 
ATOM 114  N NH1 . ARG A 1 14  ? -4.592  14.953  7.422   1.00 60.27 14  A 1 
ATOM 115  N NH2 . ARG A 1 14  ? -6.300  13.574  7.928   1.00 56.41 14  A 1 
ATOM 116  N N   . LEU A 1 15  ? -4.365  20.693  13.262  1.00 92.31 15  A 1 
ATOM 117  C CA  . LEU A 1 15  ? -3.521  21.749  13.833  1.00 92.55 15  A 1 
ATOM 118  C C   . LEU A 1 15  ? -3.696  21.847  15.346  1.00 93.04 15  A 1 
ATOM 119  O O   . LEU A 1 15  ? -2.703  21.995  16.055  1.00 91.80 15  A 1 
ATOM 120  C CB  . LEU A 1 15  ? -3.871  23.095  13.183  1.00 91.91 15  A 1 
ATOM 121  C CG  . LEU A 1 15  ? -3.218  23.322  11.813  1.00 89.04 15  A 1 
ATOM 122  C CD1 . LEU A 1 15  ? -3.869  24.524  11.134  1.00 85.54 15  A 1 
ATOM 123  C CD2 . LEU A 1 15  ? -1.721  23.615  11.958  1.00 85.14 15  A 1 
ATOM 124  N N   . LEU A 1 16  ? -4.931  21.719  15.844  1.00 93.39 16  A 1 
ATOM 125  C CA  . LEU A 1 16  ? -5.228  21.762  17.273  1.00 93.12 16  A 1 
ATOM 126  C C   . LEU A 1 16  ? -4.830  20.458  17.994  1.00 93.01 16  A 1 
ATOM 127  O O   . LEU A 1 16  ? -4.342  20.509  19.123  1.00 91.54 16  A 1 
ATOM 128  C CB  . LEU A 1 16  ? -6.728  22.061  17.459  1.00 92.70 16  A 1 
ATOM 129  C CG  . LEU A 1 16  ? -7.173  23.451  16.949  1.00 90.30 16  A 1 
ATOM 130  C CD1 . LEU A 1 16  ? -8.698  23.558  17.043  1.00 85.72 16  A 1 
ATOM 131  C CD2 . LEU A 1 16  ? -6.552  24.593  17.749  1.00 84.92 16  A 1 
ATOM 132  N N   . ALA A 1 17  ? -4.996  19.309  17.354  1.00 93.13 17  A 1 
ATOM 133  C CA  . ALA A 1 17  ? -4.674  18.005  17.937  1.00 92.55 17  A 1 
ATOM 134  C C   . ALA A 1 17  ? -3.176  17.671  17.929  1.00 92.04 17  A 1 
ATOM 135  O O   . ALA A 1 17  ? -2.681  16.980  18.814  1.00 89.38 17  A 1 
ATOM 136  C CB  . ALA A 1 17  ? -5.475  16.930  17.194  1.00 91.32 17  A 1 
ATOM 137  N N   . GLU A 1 18  ? -2.434  18.147  16.912  1.00 91.29 18  A 1 
ATOM 138  C CA  . GLU A 1 18  ? -1.009  17.874  16.696  1.00 89.80 18  A 1 
ATOM 139  C C   . GLU A 1 18  ? -0.216  19.189  16.545  1.00 90.33 18  A 1 
ATOM 140  O O   . GLU A 1 18  ? 0.241   19.525  15.439  1.00 87.46 18  A 1 
ATOM 141  C CB  . GLU A 1 18  ? -0.800  16.966  15.474  1.00 86.91 18  A 1 
ATOM 142  C CG  . GLU A 1 18  ? -1.362  15.548  15.615  1.00 78.71 18  A 1 
ATOM 143  C CD  . GLU A 1 18  ? -1.029  14.689  14.377  1.00 72.93 18  A 1 
ATOM 144  O OE1 . GLU A 1 18  ? -1.673  13.640  14.168  1.00 66.42 18  A 1 
ATOM 145  O OE2 . GLU A 1 18  ? -0.109  15.079  13.591  1.00 66.48 18  A 1 
ATOM 146  N N   . PRO A 1 19  ? -0.031  19.956  17.627  1.00 90.43 19  A 1 
ATOM 147  C CA  . PRO A 1 19  ? 0.728   21.190  17.588  1.00 90.21 19  A 1 
ATOM 148  C C   . PRO A 1 19  ? 2.192   20.929  17.228  1.00 91.00 19  A 1 
ATOM 149  O O   . PRO A 1 19  ? 2.787   19.915  17.601  1.00 88.79 19  A 1 
ATOM 150  C CB  . PRO A 1 19  ? 0.562   21.827  18.974  1.00 87.53 19  A 1 
ATOM 151  C CG  . PRO A 1 19  ? 0.318   20.623  19.881  1.00 84.18 19  A 1 
ATOM 152  C CD  . PRO A 1 19  ? -0.475  19.668  18.987  1.00 87.35 19  A 1 
ATOM 153  N N   . VAL A 1 20  ? 2.795   21.870  16.496  1.00 90.67 20  A 1 
ATOM 154  C CA  . VAL A 1 20  ? 4.218   21.836  16.148  1.00 90.82 20  A 1 
ATOM 155  C C   . VAL A 1 20  ? 5.000   22.636  17.186  1.00 91.96 20  A 1 
ATOM 156  O O   . VAL A 1 20  ? 4.620   23.770  17.463  1.00 90.55 20  A 1 
ATOM 157  C CB  . VAL A 1 20  ? 4.448   22.382  14.732  1.00 88.80 20  A 1 
ATOM 158  C CG1 . VAL A 1 20  ? 5.931   22.332  14.339  1.00 82.27 20  A 1 
ATOM 159  C CG2 . VAL A 1 20  ? 3.667   21.569  13.690  1.00 82.51 20  A 1 
ATOM 160  N N   . PRO A 1 21  ? 6.104   22.109  17.755  1.00 90.08 21  A 1 
ATOM 161  C CA  . PRO A 1 21  ? 6.962   22.869  18.664  1.00 89.13 21  A 1 
ATOM 162  C C   . PRO A 1 21  ? 7.393   24.209  18.054  1.00 90.21 21  A 1 
ATOM 163  O O   . PRO A 1 21  ? 7.810   24.268  16.900  1.00 87.97 21  A 1 
ATOM 164  C CB  . PRO A 1 21  ? 8.161   21.958  18.956  1.00 86.53 21  A 1 
ATOM 165  C CG  . PRO A 1 21  ? 7.589   20.554  18.768  1.00 82.77 21  A 1 
ATOM 166  C CD  . PRO A 1 21  ? 6.601   20.744  17.620  1.00 86.34 21  A 1 
ATOM 167  N N   . GLY A 1 22  ? 7.264   25.289  18.826  1.00 91.88 22  A 1 
ATOM 168  C CA  . GLY A 1 22  ? 7.604   26.638  18.377  1.00 92.78 22  A 1 
ATOM 169  C C   . GLY A 1 22  ? 6.584   27.302  17.437  1.00 94.42 22  A 1 
ATOM 170  O O   . GLY A 1 22  ? 6.824   28.418  16.988  1.00 93.03 22  A 1 
ATOM 171  N N   . ILE A 1 23  ? 5.448   26.659  17.131  1.00 95.40 23  A 1 
ATOM 172  C CA  . ILE A 1 23  ? 4.389   27.223  16.295  1.00 95.67 23  A 1 
ATOM 173  C C   . ILE A 1 23  ? 3.040   27.029  16.989  1.00 95.63 23  A 1 
ATOM 174  O O   . ILE A 1 23  ? 2.640   25.903  17.272  1.00 94.25 23  A 1 
ATOM 175  C CB  . ILE A 1 23  ? 4.393   26.619  14.872  1.00 94.98 23  A 1 
ATOM 176  C CG1 . ILE A 1 23  ? 5.735   26.918  14.166  1.00 92.14 23  A 1 
ATOM 177  C CG2 . ILE A 1 23  ? 3.201   27.144  14.048  1.00 91.88 23  A 1 
ATOM 178  C CD1 . ILE A 1 23  ? 5.876   26.301  12.770  1.00 87.13 23  A 1 
ATOM 179  N N   . LYS A 1 24  ? 2.303   28.122  17.186  1.00 96.31 24  A 1 
ATOM 180  C CA  . LYS A 1 24  ? 0.910   28.119  17.635  1.00 95.97 24  A 1 
ATOM 181  C C   . LYS A 1 24  ? 0.040   28.714  16.525  1.00 96.48 24  A 1 
ATOM 182  O O   . LYS A 1 24  ? 0.375   29.768  16.003  1.00 95.48 24  A 1 
ATOM 183  C CB  . LYS A 1 24  ? 0.794   28.886  18.954  1.00 93.98 24  A 1 
ATOM 184  C CG  . LYS A 1 24  ? -0.488  28.541  19.719  1.00 81.46 24  A 1 
ATOM 185  C CD  . LYS A 1 24  ? -0.683  29.420  20.962  1.00 76.76 24  A 1 
ATOM 186  C CE  . LYS A 1 24  ? -1.843  28.875  21.793  1.00 65.10 24  A 1 
ATOM 187  N NZ  . LYS A 1 24  ? -2.620  29.920  22.496  1.00 56.58 24  A 1 
ATOM 188  N N   . ALA A 1 25  ? -1.057  28.058  16.156  1.00 96.25 25  A 1 
ATOM 189  C CA  . ALA A 1 25  ? -2.025  28.554  15.196  1.00 96.29 25  A 1 
ATOM 190  C C   . ALA A 1 25  ? -3.437  28.239  15.691  1.00 96.02 25  A 1 
ATOM 191  O O   . ALA A 1 25  ? -3.784  27.070  15.857  1.00 94.53 25  A 1 
ATOM 192  C CB  . ALA A 1 25  ? -1.749  27.931  13.819  1.00 95.54 25  A 1 
ATOM 193  N N   . GLU A 1 26  ? -4.235  29.296  15.936  1.00 96.36 26  A 1 
ATOM 194  C CA  . GLU A 1 26  ? -5.602  29.183  16.453  1.00 95.91 26  A 1 
ATOM 195  C C   . GLU A 1 26  ? -6.576  29.860  15.488  1.00 96.51 26  A 1 
ATOM 196  O O   . GLU A 1 26  ? -6.291  30.972  15.020  1.00 95.50 26  A 1 
ATOM 197  C CB  . GLU A 1 26  ? -5.684  29.778  17.869  1.00 93.51 26  A 1 
ATOM 198  C CG  . GLU A 1 26  ? -4.962  28.880  18.877  1.00 83.54 26  A 1 
ATOM 199  C CD  . GLU A 1 26  ? -4.840  29.438  20.297  1.00 79.35 26  A 1 
ATOM 200  O OE1 . GLU A 1 26  ? -4.844  28.627  21.247  1.00 72.33 26  A 1 
ATOM 201  O OE2 . GLU A 1 26  ? -4.534  30.632  20.485  1.00 71.64 26  A 1 
ATOM 202  N N   . PRO A 1 27  ? -7.706  29.215  15.124  1.00 96.18 27  A 1 
ATOM 203  C CA  . PRO A 1 27  ? -8.722  29.854  14.310  1.00 96.06 27  A 1 
ATOM 204  C C   . PRO A 1 27  ? -9.364  31.013  15.081  1.00 96.19 27  A 1 
ATOM 205  O O   . PRO A 1 27  ? -9.550  30.926  16.298  1.00 94.61 27  A 1 
ATOM 206  C CB  . PRO A 1 27  ? -9.728  28.759  13.973  1.00 94.70 27  A 1 
ATOM 207  C CG  . PRO A 1 27  ? -9.626  27.818  15.183  1.00 91.61 27  A 1 
ATOM 208  C CD  . PRO A 1 27  ? -8.151  27.907  15.576  1.00 94.59 27  A 1 
ATOM 209  N N   . ASP A 1 28  ? -9.724  32.076  14.365  1.00 96.33 28  A 1 
ATOM 210  C CA  . ASP A 1 28  ? -10.504 33.180  14.922  1.00 96.13 28  A 1 
ATOM 211  C C   . ASP A 1 28  ? -11.916 32.711  15.303  1.00 95.73 28  A 1 
ATOM 212  O O   . ASP A 1 28  ? -12.540 31.911  14.589  1.00 93.95 28  A 1 
ATOM 213  C CB  . ASP A 1 28  ? -10.550 34.327  13.904  1.00 95.70 28  A 1 
ATOM 214  C CG  . ASP A 1 28  ? -11.218 35.574  14.483  1.00 94.31 28  A 1 
ATOM 215  O OD1 . ASP A 1 28  ? -12.451 35.694  14.310  1.00 87.29 28  A 1 
ATOM 216  O OD2 . ASP A 1 28  ? -10.497 36.386  15.096  1.00 87.46 28  A 1 
ATOM 217  N N   . GLU A 1 29  ? -12.443 33.214  16.420  1.00 94.40 29  A 1 
ATOM 218  C CA  . GLU A 1 29  ? -13.749 32.809  16.937  1.00 93.76 29  A 1 
ATOM 219  C C   . GLU A 1 29  ? -14.901 33.189  16.000  1.00 93.45 29  A 1 
ATOM 220  O O   . GLU A 1 29  ? -15.907 32.488  15.918  1.00 89.24 29  A 1 
ATOM 221  C CB  . GLU A 1 29  ? -13.984 33.452  18.311  1.00 91.82 29  A 1 
ATOM 222  C CG  . GLU A 1 29  ? -13.007 32.970  19.386  1.00 80.90 29  A 1 
ATOM 223  C CD  . GLU A 1 29  ? -13.321 33.531  20.784  1.00 71.16 29  A 1 
ATOM 224  O OE1 . GLU A 1 29  ? -12.711 33.023  21.758  1.00 63.32 29  A 1 
ATOM 225  O OE2 . GLU A 1 29  ? -14.172 34.437  20.902  1.00 64.39 29  A 1 
ATOM 226  N N   . SER A 1 30  ? -14.738 34.307  15.264  1.00 93.68 30  A 1 
ATOM 227  C CA  . SER A 1 30  ? -15.756 34.857  14.366  1.00 93.60 30  A 1 
ATOM 228  C C   . SER A 1 30  ? -15.574 34.431  12.908  1.00 94.08 30  A 1 
ATOM 229  O O   . SER A 1 30  ? -16.540 34.390  12.146  1.00 90.30 30  A 1 
ATOM 230  C CB  . SER A 1 30  ? -15.773 36.386  14.493  1.00 91.84 30  A 1 
ATOM 231  O OG  . SER A 1 30  ? -14.645 36.980  13.896  1.00 81.24 30  A 1 
ATOM 232  N N   . ASN A 1 31  ? -14.344 34.095  12.498  1.00 93.70 31  A 1 
ATOM 233  C CA  . ASN A 1 31  ? -14.010 33.731  11.126  1.00 94.40 31  A 1 
ATOM 234  C C   . ASN A 1 31  ? -13.032 32.552  11.065  1.00 94.82 31  A 1 
ATOM 235  O O   . ASN A 1 31  ? -11.814 32.713  11.063  1.00 93.36 31  A 1 
ATOM 236  C CB  . ASN A 1 31  ? -13.476 34.978  10.409  1.00 92.88 31  A 1 
ATOM 237  C CG  . ASN A 1 31  ? -13.225 34.738  8.930   1.00 92.63 31  A 1 
ATOM 238  O OD1 . ASN A 1 31  ? -13.391 33.656  8.380   1.00 88.43 31  A 1 
ATOM 239  N ND2 . ASN A 1 31  ? -12.812 35.767  8.233   1.00 86.48 31  A 1 
ATOM 240  N N   . ALA A 1 32  ? -13.576 31.359  10.865  1.00 95.00 32  A 1 
ATOM 241  C CA  . ALA A 1 32  ? -12.789 30.127  10.775  1.00 94.62 32  A 1 
ATOM 242  C C   . ALA A 1 32  ? -11.831 30.036  9.562   1.00 95.40 32  A 1 
ATOM 243  O O   . ALA A 1 32  ? -11.104 29.045  9.433   1.00 93.68 32  A 1 
ATOM 244  C CB  . ALA A 1 32  ? -13.773 28.958  10.820  1.00 92.64 32  A 1 
ATOM 245  N N   . ARG A 1 33  ? -11.817 31.033  8.665   1.00 95.86 33  A 1 
ATOM 246  C CA  . ARG A 1 33  ? -10.797 31.193  7.611   1.00 96.50 33  A 1 
ATOM 247  C C   . ARG A 1 33  ? -9.611  32.056  8.048   1.00 97.16 33  A 1 
ATOM 248  O O   . ARG A 1 33  ? -8.599  32.076  7.357   1.00 96.20 33  A 1 
ATOM 249  C CB  . ARG A 1 33  ? -11.422 31.767  6.328   1.00 95.83 33  A 1 
ATOM 250  C CG  . ARG A 1 33  ? -12.406 30.807  5.648   1.00 93.96 33  A 1 
ATOM 251  C CD  . ARG A 1 33  ? -12.988 31.480  4.396   1.00 91.99 33  A 1 
ATOM 252  N NE  . ARG A 1 33  ? -13.811 30.560  3.580   1.00 88.64 33  A 1 
ATOM 253  C CZ  . ARG A 1 33  ? -13.405 29.803  2.574   1.00 88.63 33  A 1 
ATOM 254  N NH1 . ARG A 1 33  ? -12.156 29.689  2.255   1.00 78.01 33  A 1 
ATOM 255  N NH2 . ARG A 1 33  ? -14.269 29.163  1.858   1.00 82.80 33  A 1 
ATOM 256  N N   . TYR A 1 34  ? -9.717  32.748  9.173   1.00 97.37 34  A 1 
ATOM 257  C CA  . TYR A 1 34  ? -8.666  33.578  9.748   1.00 97.48 34  A 1 
ATOM 258  C C   . TYR A 1 34  ? -8.026  32.850  10.935  1.00 97.44 34  A 1 
ATOM 259  O O   . TYR A 1 34  ? -8.717  32.219  11.726  1.00 96.52 34  A 1 
ATOM 260  C CB  . TYR A 1 34  ? -9.262  34.934  10.135  1.00 96.90 34  A 1 
ATOM 261  C CG  . TYR A 1 34  ? -8.232  35.968  10.514  1.00 93.38 34  A 1 
ATOM 262  C CD1 . TYR A 1 34  ? -7.771  36.064  11.839  1.00 87.44 34  A 1 
ATOM 263  C CD2 . TYR A 1 34  ? -7.745  36.865  9.540   1.00 86.68 34  A 1 
ATOM 264  C CE1 . TYR A 1 34  ? -6.830  37.045  12.201  1.00 83.88 34  A 1 
ATOM 265  C CE2 . TYR A 1 34  ? -6.810  37.846  9.888   1.00 82.10 34  A 1 
ATOM 266  C CZ  . TYR A 1 34  ? -6.353  37.941  11.224  1.00 82.87 34  A 1 
ATOM 267  O OH  . TYR A 1 34  ? -5.452  38.907  11.577  1.00 82.37 34  A 1 
ATOM 268  N N   . PHE A 1 35  ? -6.705  32.907  11.032  1.00 97.55 35  A 1 
ATOM 269  C CA  . PHE A 1 35  ? -5.940  32.270  12.091  1.00 97.52 35  A 1 
ATOM 270  C C   . PHE A 1 35  ? -5.000  33.278  12.743  1.00 97.75 35  A 1 
ATOM 271  O O   . PHE A 1 35  ? -4.241  33.972  12.057  1.00 96.97 35  A 1 
ATOM 272  C CB  . PHE A 1 35  ? -5.143  31.073  11.550  1.00 97.17 35  A 1 
ATOM 273  C CG  . PHE A 1 35  ? -5.974  29.889  11.122  1.00 97.03 35  A 1 
ATOM 274  C CD1 . PHE A 1 35  ? -6.032  28.730  11.929  1.00 94.32 35  A 1 
ATOM 275  C CD2 . PHE A 1 35  ? -6.716  29.915  9.928   1.00 94.38 35  A 1 
ATOM 276  C CE1 . PHE A 1 35  ? -6.824  27.637  11.553  1.00 93.57 35  A 1 
ATOM 277  C CE2 . PHE A 1 35  ? -7.519  28.824  9.547   1.00 93.53 35  A 1 
ATOM 278  C CZ  . PHE A 1 35  ? -7.570  27.693  10.367  1.00 94.95 35  A 1 
ATOM 279  N N   . HIS A 1 36  ? -4.986  33.293  14.071  1.00 97.45 36  A 1 
ATOM 280  C CA  . HIS A 1 36  ? -3.975  33.949  14.883  1.00 97.31 36  A 1 
ATOM 281  C C   . HIS A 1 36  ? -2.794  32.998  15.056  1.00 97.27 36  A 1 
ATOM 282  O O   . HIS A 1 36  ? -2.939  31.883  15.551  1.00 96.06 36  A 1 
ATOM 283  C CB  . HIS A 1 36  ? -4.573  34.358  16.235  1.00 96.75 36  A 1 
ATOM 284  C CG  . HIS A 1 36  ? -5.735  35.297  16.086  1.00 95.57 36  A 1 
ATOM 285  N ND1 . HIS A 1 36  ? -5.658  36.658  15.781  1.00 85.69 36  A 1 
ATOM 286  C CD2 . HIS A 1 36  ? -7.057  34.948  16.153  1.00 85.54 36  A 1 
ATOM 287  C CE1 . HIS A 1 36  ? -6.908  37.097  15.678  1.00 87.60 36  A 1 
ATOM 288  N NE2 . HIS A 1 36  ? -7.777  36.097  15.890  1.00 88.50 36  A 1 
ATOM 289  N N   . VAL A 1 37  ? -1.604  33.431  14.617  1.00 97.67 37  A 1 
ATOM 290  C CA  . VAL A 1 37  ? -0.397  32.609  14.599  1.00 97.61 37  A 1 
ATOM 291  C C   . VAL A 1 37  ? 0.686   33.243  15.461  1.00 97.64 37  A 1 
ATOM 292  O O   . VAL A 1 37  ? 0.898   34.453  15.425  1.00 96.85 37  A 1 
ATOM 293  C CB  . VAL A 1 37  ? 0.090   32.385  13.159  1.00 97.10 37  A 1 
ATOM 294  C CG1 . VAL A 1 37  ? 1.370   31.549  13.109  1.00 94.79 37  A 1 
ATOM 295  C CG2 . VAL A 1 37  ? -0.970  31.668  12.313  1.00 95.01 37  A 1 
ATOM 296  N N   . VAL A 1 38  ? 1.412   32.422  16.215  1.00 97.44 38  A 1 
ATOM 297  C CA  . VAL A 1 38  ? 2.645   32.792  16.905  1.00 97.30 38  A 1 
ATOM 298  C C   . VAL A 1 38  ? 3.742   31.810  16.493  1.00 97.23 38  A 1 
ATOM 299  O O   . VAL A 1 38  ? 3.549   30.600  16.590  1.00 96.27 38  A 1 
ATOM 300  C CB  . VAL A 1 38  ? 2.476   32.840  18.430  1.00 96.24 38  A 1 
ATOM 301  C CG1 . VAL A 1 38  ? 3.739   33.366  19.110  1.00 91.52 38  A 1 
ATOM 302  C CG2 . VAL A 1 38  ? 1.313   33.746  18.845  1.00 91.11 38  A 1 
ATOM 303  N N   . ILE A 1 39  ? 4.881   32.344  16.028  1.00 97.18 39  A 1 
ATOM 304  C CA  . ILE A 1 39  ? 6.056   31.571  15.622  1.00 97.08 39  A 1 
ATOM 305  C C   . ILE A 1 39  ? 7.239   31.981  16.509  1.00 97.01 39  A 1 
ATOM 306  O O   . ILE A 1 39  ? 7.528   33.167  16.639  1.00 96.10 39  A 1 
ATOM 307  C CB  . ILE A 1 39  ? 6.355   31.771  14.114  1.00 95.68 39  A 1 
ATOM 308  C CG1 . ILE A 1 39  ? 5.193   31.216  13.259  1.00 85.52 39  A 1 
ATOM 309  C CG2 . ILE A 1 39  ? 7.677   31.093  13.720  1.00 83.65 39  A 1 
ATOM 310  C CD1 . ILE A 1 39  ? 5.404   31.325  11.740  1.00 85.78 39  A 1 
ATOM 311  N N   . ALA A 1 40  ? 7.930   31.007  17.099  1.00 96.47 40  A 1 
ATOM 312  C CA  . ALA A 1 40  ? 9.191   31.243  17.789  1.00 96.13 40  A 1 
ATOM 313  C C   . ALA A 1 40  ? 10.317  31.476  16.779  1.00 96.25 40  A 1 
ATOM 314  O O   . ALA A 1 40  ? 10.374  30.814  15.736  1.00 95.38 40  A 1 
ATOM 315  C CB  . ALA A 1 40  ? 9.492   30.051  18.716  1.00 94.89 40  A 1 
ATOM 316  N N   . GLY A 1 41  ? 11.235  32.401  17.077  1.00 95.67 41  A 1 
ATOM 317  C CA  . GLY A 1 41  ? 12.442  32.597  16.283  1.00 95.58 41  A 1 
ATOM 318  C C   . GLY A 1 41  ? 13.296  31.321  16.245  1.00 95.31 41  A 1 
ATOM 319  O O   . GLY A 1 41  ? 13.402  30.636  17.266  1.00 93.95 41  A 1 
ATOM 320  N N   . PRO A 1 42  ? 13.895  30.979  15.088  1.00 95.39 42  A 1 
ATOM 321  C CA  . PRO A 1 42  ? 14.720  29.787  14.969  1.00 94.87 42  A 1 
ATOM 322  C C   . PRO A 1 42  ? 15.961  29.849  15.861  1.00 94.46 42  A 1 
ATOM 323  O O   . PRO A 1 42  ? 16.536  30.925  16.053  1.00 92.82 42  A 1 
ATOM 324  C CB  . PRO A 1 42  ? 15.122  29.688  13.489  1.00 93.73 42  A 1 
ATOM 325  C CG  . PRO A 1 42  ? 14.141  30.596  12.773  1.00 91.47 42  A 1 
ATOM 326  C CD  . PRO A 1 42  ? 13.785  31.653  13.805  1.00 94.50 42  A 1 
ATOM 327  N N   . GLN A 1 43  ? 16.424  28.691  16.342  1.00 92.82 43  A 1 
ATOM 328  C CA  . GLN A 1 43  ? 17.711  28.582  17.029  1.00 91.45 43  A 1 
ATOM 329  C C   . GLN A 1 43  ? 18.863  28.991  16.095  1.00 91.54 43  A 1 
ATOM 330  O O   . GLN A 1 43  ? 18.775  28.848  14.876  1.00 89.53 43  A 1 
ATOM 331  C CB  . GLN A 1 43  ? 17.915  27.159  17.558  1.00 88.73 43  A 1 
ATOM 332  C CG  . GLN A 1 43  ? 16.953  26.836  18.717  1.00 79.77 43  A 1 
ATOM 333  C CD  . GLN A 1 43  ? 17.171  25.443  19.308  1.00 74.09 43  A 1 
ATOM 334  O OE1 . GLN A 1 43  ? 17.804  24.559  18.747  1.00 66.03 43  A 1 
ATOM 335  N NE2 . GLN A 1 43  ? 16.631  25.184  20.474  1.00 62.54 43  A 1 
ATOM 336  N N   . ASP A 1 44  ? 19.954  29.507  16.680  1.00 91.27 44  A 1 
ATOM 337  C CA  . ASP A 1 44  ? 21.136  30.038  15.985  1.00 91.05 44  A 1 
ATOM 338  C C   . ASP A 1 44  ? 20.832  31.147  14.963  1.00 92.28 44  A 1 
ATOM 339  O O   . ASP A 1 44  ? 21.580  31.354  14.006  1.00 89.75 44  A 1 
ATOM 340  C CB  . ASP A 1 44  ? 21.975  28.918  15.343  1.00 88.77 44  A 1 
ATOM 341  C CG  . ASP A 1 44  ? 22.261  27.704  16.218  1.00 82.59 44  A 1 
ATOM 342  O OD1 . ASP A 1 44  ? 22.521  27.886  17.422  1.00 76.69 44  A 1 
ATOM 343  O OD2 . ASP A 1 44  ? 22.270  26.604  15.617  1.00 74.67 44  A 1 
ATOM 344  N N   . SER A 1 45  ? 19.725  31.863  15.132  1.00 93.10 45  A 1 
ATOM 345  C CA  . SER A 1 45  ? 19.376  33.024  14.318  1.00 94.23 45  A 1 
ATOM 346  C C   . SER A 1 45  ? 19.338  34.299  15.164  1.00 95.06 45  A 1 
ATOM 347  O O   . SER A 1 45  ? 19.157  34.234  16.384  1.00 94.19 45  A 1 
ATOM 348  C CB  . SER A 1 45  ? 18.039  32.776  13.599  1.00 93.89 45  A 1 
ATOM 349  O OG  . SER A 1 45  ? 16.941  33.004  14.464  1.00 92.39 45  A 1 
ATOM 350  N N   . PRO A 1 46  ? 19.430  35.489  14.556  1.00 95.64 46  A 1 
ATOM 351  C CA  . PRO A 1 46  ? 19.250  36.738  15.307  1.00 95.81 46  A 1 
ATOM 352  C C   . PRO A 1 46  ? 17.828  36.930  15.857  1.00 96.21 46  A 1 
ATOM 353  O O   . PRO A 1 46  ? 17.592  37.852  16.636  1.00 95.01 46  A 1 
ATOM 354  C CB  . PRO A 1 46  ? 19.634  37.845  14.311  1.00 94.69 46  A 1 
ATOM 355  C CG  . PRO A 1 46  ? 19.354  37.229  12.952  1.00 91.92 46  A 1 
ATOM 356  C CD  . PRO A 1 46  ? 19.719  35.759  13.158  1.00 95.01 46  A 1 
ATOM 357  N N   . PHE A 1 47  ? 16.896  36.058  15.486  1.00 96.41 47  A 1 
ATOM 358  C CA  . PHE A 1 47  ? 15.511  36.038  15.950  1.00 96.72 47  A 1 
ATOM 359  C C   . PHE A 1 47  ? 15.274  35.058  17.111  1.00 96.60 47  A 1 
ATOM 360  O O   . PHE A 1 47  ? 14.159  34.980  17.619  1.00 95.51 47  A 1 
ATOM 361  C CB  . PHE A 1 47  ? 14.597  35.729  14.758  1.00 96.68 47  A 1 
ATOM 362  C CG  . PHE A 1 47  ? 14.919  36.523  13.511  1.00 96.83 47  A 1 
ATOM 363  C CD1 . PHE A 1 47  ? 14.664  37.901  13.462  1.00 94.85 47  A 1 
ATOM 364  C CD2 . PHE A 1 47  ? 15.547  35.908  12.411  1.00 94.72 47  A 1 
ATOM 365  C CE1 . PHE A 1 47  ? 15.023  38.657  12.328  1.00 94.00 47  A 1 
ATOM 366  C CE2 . PHE A 1 47  ? 15.907  36.653  11.281  1.00 93.76 47  A 1 
ATOM 367  C CZ  . PHE A 1 47  ? 15.648  38.027  11.245  1.00 95.25 47  A 1 
ATOM 368  N N   . GLU A 1 48  ? 16.302  34.316  17.540  1.00 95.65 48  A 1 
ATOM 369  C CA  . GLU A 1 48  ? 16.211  33.371  18.655  1.00 95.38 48  A 1 
ATOM 370  C C   . GLU A 1 48  ? 15.729  34.058  19.942  1.00 95.25 48  A 1 
ATOM 371  O O   . GLU A 1 48  ? 16.089  35.188  20.252  1.00 93.49 48  A 1 
ATOM 372  C CB  . GLU A 1 48  ? 17.566  32.672  18.854  1.00 93.66 48  A 1 
ATOM 373  C CG  . GLU A 1 48  ? 17.485  31.562  19.916  1.00 91.31 48  A 1 
ATOM 374  C CD  . GLU A 1 48  ? 18.763  30.720  20.038  1.00 89.10 48  A 1 
ATOM 375  O OE1 . GLU A 1 48  ? 18.753  29.796  20.890  1.00 82.84 48  A 1 
ATOM 376  O OE2 . GLU A 1 48  ? 19.735  30.965  19.291  1.00 82.35 48  A 1 
ATOM 377  N N   . GLY A 1 49  ? 14.861  33.363  20.680  1.00 94.83 49  A 1 
ATOM 378  C CA  . GLY A 1 49  ? 14.192  33.871  21.878  1.00 94.75 49  A 1 
ATOM 379  C C   . GLY A 1 49  ? 13.017  34.812  21.601  1.00 95.60 49  A 1 
ATOM 380  O O   . GLY A 1 49  ? 12.234  35.097  22.514  1.00 93.35 49  A 1 
ATOM 381  N N   . GLY A 1 50  ? 12.845  35.282  20.356  1.00 95.53 50  A 1 
ATOM 382  C CA  . GLY A 1 50  ? 11.700  36.090  19.958  1.00 95.88 50  A 1 
ATOM 383  C C   . GLY A 1 50  ? 10.443  35.261  19.701  1.00 96.33 50  A 1 
ATOM 384  O O   . GLY A 1 50  ? 10.507  34.122  19.244  1.00 95.10 50  A 1 
ATOM 385  N N   . THR A 1 51  ? 9.279   35.873  19.944  1.00 96.95 51  A 1 
ATOM 386  C CA  . THR A 1 51  ? 7.973   35.343  19.555  1.00 96.95 51  A 1 
ATOM 387  C C   . THR A 1 51  ? 7.278   36.313  18.608  1.00 97.14 51  A 1 
ATOM 388  O O   . THR A 1 51  ? 6.995   37.463  18.958  1.00 95.65 51  A 1 
ATOM 389  C CB  . THR A 1 51  ? 7.084   35.018  20.767  1.00 95.32 51  A 1 
ATOM 390  O OG1 . THR A 1 51  ? 7.021   36.103  21.666  1.00 85.77 51  A 1 
ATOM 391  C CG2 . THR A 1 51  ? 7.587   33.808  21.543  1.00 82.09 51  A 1 
ATOM 392  N N   . PHE A 1 52  ? 7.010   35.862  17.381  1.00 96.96 52  A 1 
ATOM 393  C CA  . PHE A 1 52  ? 6.481   36.689  16.311  1.00 97.11 52  A 1 
ATOM 394  C C   . PHE A 1 52  ? 5.011   36.362  16.074  1.00 97.29 52  A 1 
ATOM 395  O O   . PHE A 1 52  ? 4.669   35.220  15.770  1.00 96.46 52  A 1 
ATOM 396  C CB  . PHE A 1 52  ? 7.317   36.507  15.042  1.00 96.97 52  A 1 
ATOM 397  C CG  . PHE A 1 52  ? 8.770   36.912  15.224  1.00 97.17 52  A 1 
ATOM 398  C CD1 . PHE A 1 52  ? 9.178   38.234  14.980  1.00 95.65 52  A 1 
ATOM 399  C CD2 . PHE A 1 52  ? 9.704   35.982  15.713  1.00 95.72 52  A 1 
ATOM 400  C CE1 . PHE A 1 52  ? 10.497  38.622  15.210  1.00 95.17 52  A 1 
ATOM 401  C CE2 . PHE A 1 52  ? 11.033  36.368  15.956  1.00 95.06 52  A 1 
ATOM 402  C CZ  . PHE A 1 52  ? 11.431  37.692  15.707  1.00 95.96 52  A 1 
ATOM 403  N N   . LYS A 1 53  ? 4.134   37.358  16.180  1.00 97.26 53  A 1 
ATOM 404  C CA  . LYS A 1 53  ? 2.713   37.242  15.836  1.00 97.23 53  A 1 
ATOM 405  C C   . LYS A 1 53  ? 2.534   37.411  14.335  1.00 97.39 53  A 1 
ATOM 406  O O   . LYS A 1 53  ? 3.100   38.327  13.734  1.00 96.59 53  A 1 
ATOM 407  C CB  . LYS A 1 53  ? 1.869   38.247  16.642  1.00 96.57 53  A 1 
ATOM 408  C CG  . LYS A 1 53  ? 1.909   37.945  18.152  1.00 90.65 53  A 1 
ATOM 409  C CD  . LYS A 1 53  ? 1.079   38.942  18.978  1.00 85.34 53  A 1 
ATOM 410  C CE  . LYS A 1 53  ? 1.206   38.577  20.463  1.00 73.91 53  A 1 
ATOM 411  N NZ  . LYS A 1 53  ? 0.539   39.549  21.369  1.00 64.74 53  A 1 
ATOM 412  N N   . LEU A 1 54  ? 1.745   36.537  13.732  1.00 97.53 54  A 1 
ATOM 413  C CA  . LEU A 1 54  ? 1.328   36.615  12.344  1.00 97.78 54  A 1 
ATOM 414  C C   . LEU A 1 54  ? -0.194  36.470  12.248  1.00 97.72 54  A 1 
ATOM 415  O O   . LEU A 1 54  ? -0.840  35.901  13.126  1.00 96.77 54  A 1 
ATOM 416  C CB  . LEU A 1 54  ? 2.020   35.552  11.464  1.00 97.47 54  A 1 
ATOM 417  C CG  . LEU A 1 54  ? 3.560   35.568  11.459  1.00 96.13 54  A 1 
ATOM 418  C CD1 . LEU A 1 54  ? 4.153   34.715  12.570  1.00 91.29 54  A 1 
ATOM 419  C CD2 . LEU A 1 54  ? 4.092   34.992  10.138  1.00 90.54 54  A 1 
ATOM 420  N N   . GLU A 1 55  ? -0.753  36.958  11.148  1.00 97.72 55  A 1 
ATOM 421  C CA  . GLU A 1 55  ? -2.095  36.614  10.699  1.00 97.51 55  A 1 
ATOM 422  C C   . GLU A 1 55  ? -2.004  35.685  9.482   1.00 97.81 55  A 1 
ATOM 423  O O   . GLU A 1 55  ? -1.135  35.849  8.619   1.00 96.89 55  A 1 
ATOM 424  C CB  . GLU A 1 55  ? -2.920  37.877  10.412  1.00 95.61 55  A 1 
ATOM 425  C CG  . GLU A 1 55  ? -2.319  38.751  9.308   1.00 81.40 55  A 1 
ATOM 426  C CD  . GLU A 1 55  ? -3.115  40.024  9.001   1.00 79.75 55  A 1 
ATOM 427  O OE1 . GLU A 1 55  ? -3.020  40.495  7.848   1.00 72.92 55  A 1 
ATOM 428  O OE2 . GLU A 1 55  ? -3.729  40.619  9.905   1.00 76.61 55  A 1 
ATOM 429  N N   . LEU A 1 56  ? -2.925  34.708  9.395   1.00 97.75 56  A 1 
ATOM 430  C CA  . LEU A 1 56  ? -3.078  33.838  8.240   1.00 97.81 56  A 1 
ATOM 431  C C   . LEU A 1 56  ? -4.542  33.800  7.820   1.00 97.87 56  A 1 
ATOM 432  O O   . LEU A 1 56  ? -5.415  33.542  8.641   1.00 96.93 56  A 1 
ATOM 433  C CB  . LEU A 1 56  ? -2.484  32.454  8.566   1.00 97.36 56  A 1 
ATOM 434  C CG  . LEU A 1 56  ? -2.561  31.422  7.422   1.00 96.95 56  A 1 
ATOM 435  C CD1 . LEU A 1 56  ? -1.442  30.402  7.569   1.00 93.17 56  A 1 
ATOM 436  C CD2 . LEU A 1 56  ? -3.878  30.632  7.415   1.00 92.30 56  A 1 
ATOM 437  N N   . PHE A 1 57  ? -4.815  34.038  6.532   1.00 97.50 57  A 1 
ATOM 438  C CA  . PHE A 1 57  ? -6.152  33.996  5.960   1.00 97.58 57  A 1 
ATOM 439  C C   . PHE A 1 57  ? -6.231  32.987  4.807   1.00 97.39 57  A 1 
ATOM 440  O O   . PHE A 1 57  ? -5.392  32.992  3.904   1.00 96.47 57  A 1 
ATOM 441  C CB  . PHE A 1 57  ? -6.551  35.410  5.514   1.00 96.88 57  A 1 
ATOM 442  C CG  . PHE A 1 57  ? -7.925  35.468  4.875   1.00 94.01 57  A 1 
ATOM 443  C CD1 . PHE A 1 57  ? -8.059  35.622  3.483   1.00 88.32 57  A 1 
ATOM 444  C CD2 . PHE A 1 57  ? -9.076  35.331  5.672   1.00 88.18 57  A 1 
ATOM 445  C CE1 . PHE A 1 57  ? -9.335  35.652  2.895   1.00 86.38 57  A 1 
ATOM 446  C CE2 . PHE A 1 57  ? -10.351 35.357  5.093   1.00 84.83 57  A 1 
ATOM 447  C CZ  . PHE A 1 57  ? -10.490 35.518  3.700   1.00 86.34 57  A 1 
ATOM 448  N N   . LEU A 1 58  ? -7.250  32.135  4.836   1.00 97.22 58  A 1 
ATOM 449  C CA  . LEU A 1 58  ? -7.539  31.157  3.789   1.00 96.96 58  A 1 
ATOM 450  C C   . LEU A 1 58  ? -8.541  31.760  2.786   1.00 96.75 58  A 1 
ATOM 451  O O   . LEU A 1 58  ? -9.718  31.912  3.135   1.00 95.58 58  A 1 
ATOM 452  C CB  . LEU A 1 58  ? -8.089  29.862  4.412   1.00 96.60 58  A 1 
ATOM 453  C CG  . LEU A 1 58  ? -7.183  29.206  5.470   1.00 95.85 58  A 1 
ATOM 454  C CD1 . LEU A 1 58  ? -7.842  27.915  5.974   1.00 93.84 58  A 1 
ATOM 455  C CD2 . LEU A 1 58  ? -5.802  28.857  4.912   1.00 93.57 58  A 1 
ATOM 456  N N   . PRO A 1 59  ? -8.124  32.094  1.543   1.00 96.56 59  A 1 
ATOM 457  C CA  . PRO A 1 59  ? -9.031  32.617  0.531   1.00 96.04 59  A 1 
ATOM 458  C C   . PRO A 1 59  ? -10.076 31.569  0.110   1.00 95.53 59  A 1 
ATOM 459  O O   . PRO A 1 59  ? -9.968  30.392  0.465   1.00 93.99 59  A 1 
ATOM 460  C CB  . PRO A 1 59  ? -8.127  33.054  -0.627  1.00 95.25 59  A 1 
ATOM 461  C CG  . PRO A 1 59  ? -6.946  32.089  -0.531  1.00 93.70 59  A 1 
ATOM 462  C CD  . PRO A 1 59  ? -6.789  31.900  0.979   1.00 95.93 59  A 1 
ATOM 463  N N   . GLU A 1 60  ? -11.089 31.996  -0.657  1.00 94.99 60  A 1 
ATOM 464  C CA  . GLU A 1 60  ? -12.199 31.120  -1.044  1.00 93.86 60  A 1 
ATOM 465  C C   . GLU A 1 60  ? -11.740 29.912  -1.871  1.00 93.49 60  A 1 
ATOM 466  O O   . GLU A 1 60  ? -12.226 28.797  -1.677  1.00 91.01 60  A 1 
ATOM 467  C CB  . GLU A 1 60  ? -13.260 31.942  -1.787  1.00 92.39 60  A 1 
ATOM 468  C CG  . GLU A 1 60  ? -14.612 31.221  -1.959  1.00 80.90 60  A 1 
ATOM 469  C CD  . GLU A 1 60  ? -15.227 30.767  -0.618  1.00 73.30 60  A 1 
ATOM 470  O OE1 . GLU A 1 60  ? -15.868 29.703  -0.585  1.00 65.60 60  A 1 
ATOM 471  O OE2 . GLU A 1 60  ? -14.982 31.422  0.415   1.00 64.64 60  A 1 
ATOM 472  N N   . GLU A 1 61  ? -10.730 30.101  -2.723  1.00 91.06 61  A 1 
ATOM 473  C CA  . GLU A 1 61  ? -10.137 29.074  -3.585  1.00 90.06 61  A 1 
ATOM 474  C C   . GLU A 1 61  ? -9.164  28.135  -2.858  1.00 90.72 61  A 1 
ATOM 475  O O   . GLU A 1 61  ? -8.595  27.233  -3.481  1.00 88.54 61  A 1 
ATOM 476  C CB  . GLU A 1 61  ? -9.429  29.731  -4.782  1.00 88.20 61  A 1 
ATOM 477  C CG  . GLU A 1 61  ? -10.281 30.739  -5.581  1.00 80.53 61  A 1 
ATOM 478  C CD  . GLU A 1 61  ? -10.383 32.144  -4.946  1.00 72.01 61  A 1 
ATOM 479  O OE1 . GLU A 1 61  ? -11.103 32.981  -5.530  1.00 63.48 61  A 1 
ATOM 480  O OE2 . GLU A 1 61  ? -9.737  32.383  -3.891  1.00 63.47 61  A 1 
ATOM 481  N N   . TYR A 1 62  ? -8.945  28.295  -1.549  1.00 90.88 62  A 1 
ATOM 482  C CA  . TYR A 1 62  ? -8.114  27.367  -0.784  1.00 91.91 62  A 1 
ATOM 483  C C   . TYR A 1 62  ? -8.714  25.955  -0.788  1.00 91.73 62  A 1 
ATOM 484  O O   . TYR A 1 62  ? -9.903  25.800  -0.539  1.00 89.44 62  A 1 
ATOM 485  C CB  . TYR A 1 62  ? -7.918  27.887  0.642   1.00 92.23 62  A 1 
ATOM 486  C CG  . TYR A 1 62  ? -6.975  27.043  1.469   1.00 92.78 62  A 1 
ATOM 487  C CD1 . TYR A 1 62  ? -7.453  26.028  2.331   1.00 88.56 62  A 1 
ATOM 488  C CD2 . TYR A 1 62  ? -5.579  27.252  1.372   1.00 88.13 62  A 1 
ATOM 489  C CE1 . TYR A 1 62  ? -6.560  25.229  3.066   1.00 89.14 62  A 1 
ATOM 490  C CE2 . TYR A 1 62  ? -4.683  26.460  2.103   1.00 87.78 62  A 1 
ATOM 491  C CZ  . TYR A 1 62  ? -5.175  25.453  2.945   1.00 92.76 62  A 1 
ATOM 492  O OH  . TYR A 1 62  ? -4.289  24.667  3.653   1.00 92.15 62  A 1 
ATOM 493  N N   . PRO A 1 63  ? -7.937  24.882  -1.049  1.00 89.44 63  A 1 
ATOM 494  C CA  . PRO A 1 63  ? -6.474  24.805  -1.126  1.00 89.66 63  A 1 
ATOM 495  C C   . PRO A 1 63  ? -5.871  24.980  -2.525  1.00 89.70 63  A 1 
ATOM 496  O O   . PRO A 1 63  ? -4.682  24.729  -2.699  1.00 87.54 63  A 1 
ATOM 497  C CB  . PRO A 1 63  ? -6.157  23.421  -0.553  1.00 88.92 63  A 1 
ATOM 498  C CG  . PRO A 1 63  ? -7.314  22.579  -1.093  1.00 85.14 63  A 1 
ATOM 499  C CD  . PRO A 1 63  ? -8.493  23.541  -1.000  1.00 87.02 63  A 1 
ATOM 500  N N   . MET A 1 64  ? -6.640  25.374  -3.539  1.00 88.05 64  A 1 
ATOM 501  C CA  . MET A 1 64  ? -6.090  25.578  -4.889  1.00 87.45 64  A 1 
ATOM 502  C C   . MET A 1 64  ? -5.307  26.893  -5.010  1.00 88.13 64  A 1 
ATOM 503  O O   . MET A 1 64  ? -4.355  26.969  -5.779  1.00 86.49 64  A 1 
ATOM 504  C CB  . MET A 1 64  ? -7.200  25.495  -5.947  1.00 85.63 64  A 1 
ATOM 505  C CG  . MET A 1 64  ? -7.888  24.123  -5.972  1.00 84.71 64  A 1 
ATOM 506  S SD  . MET A 1 64  ? -6.785  22.720  -6.328  1.00 81.89 64  A 1 
ATOM 507  C CE  . MET A 1 64  ? -7.949  21.373  -6.171  1.00 73.36 64  A 1 
ATOM 508  N N   . ALA A 1 65  ? -5.650  27.896  -4.213  1.00 90.53 65  A 1 
ATOM 509  C CA  . ALA A 1 65  ? -4.870  29.107  -4.015  1.00 90.70 65  A 1 
ATOM 510  C C   . ALA A 1 65  ? -4.092  29.062  -2.687  1.00 92.13 65  A 1 
ATOM 511  O O   . ALA A 1 65  ? -4.515  28.433  -1.719  1.00 91.64 65  A 1 
ATOM 512  C CB  . ALA A 1 65  ? -5.802  30.322  -4.100  1.00 89.12 65  A 1 
ATOM 513  N N   . ALA A 1 66  ? -2.951  29.768  -2.640  1.00 93.55 66  A 1 
ATOM 514  C CA  . ALA A 1 66  ? -2.120  29.885  -1.450  1.00 94.37 66  A 1 
ATOM 515  C C   . ALA A 1 66  ? -2.828  30.689  -0.332  1.00 95.40 66  A 1 
ATOM 516  O O   . ALA A 1 66  ? -3.548  31.651  -0.634  1.00 94.87 66  A 1 
ATOM 517  C CB  . ALA A 1 66  ? -0.785  30.538  -1.824  1.00 93.16 66  A 1 
ATOM 518  N N   . PRO A 1 67  ? -2.573  30.377  0.950   1.00 96.31 67  A 1 
ATOM 519  C CA  . PRO A 1 67  ? -2.996  31.234  2.052   1.00 96.64 67  A 1 
ATOM 520  C C   . PRO A 1 67  ? -2.295  32.594  1.981   1.00 96.90 67  A 1 
ATOM 521  O O   . PRO A 1 67  ? -1.168  32.726  1.490   1.00 96.06 67  A 1 
ATOM 522  C CB  . PRO A 1 67  ? -2.651  30.465  3.330   1.00 95.84 67  A 1 
ATOM 523  C CG  . PRO A 1 67  ? -1.470  29.601  2.913   1.00 93.35 67  A 1 
ATOM 524  C CD  . PRO A 1 67  ? -1.769  29.269  1.451   1.00 95.61 67  A 1 
ATOM 525  N N   . LYS A 1 68  ? -2.952  33.632  2.507   1.00 97.01 68  A 1 
ATOM 526  C CA  . LYS A 1 68  ? -2.348  34.941  2.736   1.00 97.17 68  A 1 
ATOM 527  C C   . LYS A 1 68  ? -1.756  34.961  4.141   1.00 97.46 68  A 1 
ATOM 528  O O   . LYS A 1 68  ? -2.448  34.599  5.080   1.00 96.66 68  A 1 
ATOM 529  C CB  . LYS A 1 68  ? -3.384  36.056  2.539   1.00 96.34 68  A 1 
ATOM 530  C CG  . LYS A 1 68  ? -4.081  36.059  1.166   1.00 91.66 68  A 1 
ATOM 531  C CD  . LYS A 1 68  ? -3.107  36.183  -0.011  1.00 83.34 68  A 1 
ATOM 532  C CE  . LYS A 1 68  ? -3.882  36.216  -1.319  1.00 75.45 68  A 1 
ATOM 533  N NZ  . LYS A 1 68  ? -2.991  36.229  -2.506  1.00 66.12 68  A 1 
ATOM 534  N N   . VAL A 1 69  ? -0.497  35.370  4.286   1.00 97.53 69  A 1 
ATOM 535  C CA  . VAL A 1 69  ? 0.183   35.421  5.582   1.00 97.60 69  A 1 
ATOM 536  C C   . VAL A 1 69  ? 0.939   36.742  5.715   1.00 97.54 69  A 1 
ATOM 537  O O   . VAL A 1 69  ? 1.536   37.207  4.744   1.00 96.37 69  A 1 
ATOM 538  C CB  . VAL A 1 69  ? 1.133   34.227  5.811   1.00 96.97 69  A 1 
ATOM 539  C CG1 . VAL A 1 69  ? 1.497   34.111  7.294   1.00 91.68 69  A 1 
ATOM 540  C CG2 . VAL A 1 69  ? 0.517   32.882  5.387   1.00 92.40 69  A 1 
ATOM 541  N N   . ARG A 1 70  ? 0.901   37.351  6.900   1.00 97.51 70  A 1 
ATOM 542  C CA  . ARG A 1 70  ? 1.557   38.627  7.200   1.00 97.48 70  A 1 
ATOM 543  C C   . ARG A 1 70  ? 2.073   38.637  8.637   1.00 97.65 70  A 1 
ATOM 544  O O   . ARG A 1 70  ? 1.376   38.188  9.542   1.00 96.74 70  A 1 
ATOM 545  C CB  . ARG A 1 70  ? 0.546   39.759  6.936   1.00 95.38 70  A 1 
ATOM 546  C CG  . ARG A 1 70  ? 1.103   41.154  7.196   1.00 87.14 70  A 1 
ATOM 547  C CD  . ARG A 1 70  ? 0.124   42.266  6.768   1.00 86.47 70  A 1 
ATOM 548  N NE  . ARG A 1 70  ? -1.089  42.280  7.597   1.00 78.01 70  A 1 
ATOM 549  C CZ  . ARG A 1 70  ? -1.742  43.338  8.045   1.00 73.30 70  A 1 
ATOM 550  N NH1 . ARG A 1 70  ? -1.357  44.551  7.789   1.00 65.96 70  A 1 
ATOM 551  N NH2 . ARG A 1 70  ? -2.812  43.195  8.766   1.00 63.39 70  A 1 
ATOM 552  N N   . PHE A 1 71  ? 3.284   39.182  8.858   1.00 97.21 71  A 1 
ATOM 553  C CA  . PHE A 1 71  ? 3.780   39.471  10.201  1.00 97.29 71  A 1 
ATOM 554  C C   . PHE A 1 71  ? 3.027   40.664  10.807  1.00 97.09 71  A 1 
ATOM 555  O O   . PHE A 1 71  ? 2.890   41.708  10.178  1.00 95.95 71  A 1 
ATOM 556  C CB  . PHE A 1 71  ? 5.285   39.743  10.170  1.00 96.93 71  A 1 
ATOM 557  C CG  . PHE A 1 71  ? 6.142   38.494  10.129  1.00 97.09 71  A 1 
ATOM 558  C CD1 . PHE A 1 71  ? 6.581   37.913  11.329  1.00 94.65 71  A 1 
ATOM 559  C CD2 . PHE A 1 71  ? 6.509   37.906  8.910   1.00 94.59 71  A 1 
ATOM 560  C CE1 . PHE A 1 71  ? 7.390   36.764  11.318  1.00 94.29 71  A 1 
ATOM 561  C CE2 . PHE A 1 71  ? 7.315   36.755  8.886   1.00 94.02 71  A 1 
ATOM 562  C CZ  . PHE A 1 71  ? 7.751   36.182  10.096  1.00 95.88 71  A 1 
ATOM 563  N N   . MET A 1 72  ? 2.579   40.512  12.046  1.00 97.02 72  A 1 
ATOM 564  C CA  . MET A 1 72  ? 2.009   41.579  12.869  1.00 96.89 72  A 1 
ATOM 565  C C   . MET A 1 72  ? 3.060   42.167  13.818  1.00 96.84 72  A 1 
ATOM 566  O O   . MET A 1 72  ? 3.023   43.353  14.138  1.00 95.00 72  A 1 
ATOM 567  C CB  . MET A 1 72  ? 0.820   41.027  13.665  1.00 96.17 72  A 1 
ATOM 568  C CG  . MET A 1 72  ? -0.281  40.435  12.775  1.00 93.39 72  A 1 
ATOM 569  S SD  . MET A 1 72  ? -0.970  41.603  11.572  1.00 88.60 72  A 1 
ATOM 570  C CE  . MET A 1 72  ? -2.033  42.587  12.649  1.00 76.83 72  A 1 
ATOM 571  N N   . THR A 1 73  ? 4.032   41.360  14.246  1.00 96.15 73  A 1 
ATOM 572  C CA  . THR A 1 73  ? 5.214   41.803  14.994  1.00 96.26 73  A 1 
ATOM 573  C C   . THR A 1 73  ? 6.248   42.384  14.024  1.00 96.24 73  A 1 
ATOM 574  O O   . THR A 1 73  ? 6.533   41.787  12.987  1.00 95.23 73  A 1 
ATOM 575  C CB  . THR A 1 73  ? 5.813   40.654  15.806  1.00 95.51 73  A 1 
ATOM 576  O OG1 . THR A 1 73  ? 4.838   40.117  16.670  1.00 90.42 73  A 1 
ATOM 577  C CG2 . THR A 1 73  ? 6.976   41.093  16.684  1.00 89.73 73  A 1 
ATOM 578  N N   . LYS A 1 74  ? 6.829   43.539  14.363  1.00 96.10 74  A 1 
ATOM 579  C CA  . LYS A 1 74  ? 7.921   44.124  13.581  1.00 96.13 74  A 1 
ATOM 580  C C   . LYS A 1 74  ? 9.138   43.198  13.590  1.00 96.51 74  A 1 
ATOM 581  O O   . LYS A 1 74  ? 9.543   42.713  14.638  1.00 95.22 74  A 1 
ATOM 582  C CB  . LYS A 1 74  ? 8.305   45.505  14.117  1.00 94.86 74  A 1 
ATOM 583  C CG  . LYS A 1 74  ? 7.230   46.567  13.870  1.00 85.66 74  A 1 
ATOM 584  C CD  . LYS A 1 74  ? 7.717   47.930  14.364  1.00 78.53 74  A 1 
ATOM 585  C CE  . LYS A 1 74  ? 6.672   49.018  14.144  1.00 69.08 74  A 1 
ATOM 586  N NZ  . LYS A 1 74  ? 7.132   50.326  14.664  1.00 60.40 74  A 1 
ATOM 587  N N   . ILE A 1 75  ? 9.735   43.006  12.413  1.00 96.10 75  A 1 
ATOM 588  C CA  . ILE A 1 75  ? 10.908  42.152  12.223  1.00 96.42 75  A 1 
ATOM 589  C C   . ILE A 1 75  ? 11.855  42.815  11.222  1.00 96.38 75  A 1 
ATOM 590  O O   . ILE A 1 75  ? 11.418  43.433  10.250  1.00 95.03 75  A 1 
ATOM 591  C CB  . ILE A 1 75  ? 10.468  40.732  11.811  1.00 95.90 75  A 1 
ATOM 592  C CG1 . ILE A 1 75  ? 11.672  39.774  11.757  1.00 92.88 75  A 1 
ATOM 593  C CG2 . ILE A 1 75  ? 9.685   40.720  10.476  1.00 92.03 75  A 1 
ATOM 594  C CD1 . ILE A 1 75  ? 11.291  38.300  11.622  1.00 91.42 75  A 1 
ATOM 595  N N   . TYR A 1 76  ? 13.156  42.717  11.463  1.00 96.07 76  A 1 
ATOM 596  C CA  . TYR A 1 76  ? 14.203  43.198  10.562  1.00 96.00 76  A 1 
ATOM 597  C C   . TYR A 1 76  ? 14.729  42.029  9.729   1.00 95.96 76  A 1 
ATOM 598  O O   . TYR A 1 76  ? 15.566  41.252  10.189  1.00 94.80 76  A 1 
ATOM 599  C CB  . TYR A 1 76  ? 15.290  43.901  11.381  1.00 95.77 76  A 1 
ATOM 600  C CG  . TYR A 1 76  ? 16.276  44.675  10.527  1.00 95.91 76  A 1 
ATOM 601  C CD1 . TYR A 1 76  ? 17.500  44.087  10.153  1.00 93.35 76  A 1 
ATOM 602  C CD2 . TYR A 1 76  ? 15.965  45.976  10.110  1.00 93.42 76  A 1 
ATOM 603  C CE1 . TYR A 1 76  ? 18.413  44.808  9.372   1.00 92.97 76  A 1 
ATOM 604  C CE2 . TYR A 1 76  ? 16.877  46.707  9.327   1.00 92.71 76  A 1 
ATOM 605  C CZ  . TYR A 1 76  ? 18.101  46.118  8.964   1.00 94.36 76  A 1 
ATOM 606  O OH  . TYR A 1 76  ? 18.992  46.829  8.195   1.00 93.19 76  A 1 
ATOM 607  N N   . HIS A 1 77  ? 14.188  41.858  8.517   1.00 96.19 77  A 1 
ATOM 608  C CA  . HIS A 1 77  ? 14.493  40.731  7.635   1.00 96.13 77  A 1 
ATOM 609  C C   . HIS A 1 77  ? 14.366  41.155  6.162   1.00 95.97 77  A 1 
ATOM 610  O O   . HIS A 1 77  ? 13.368  41.791  5.820   1.00 94.68 77  A 1 
ATOM 611  C CB  . HIS A 1 77  ? 13.530  39.587  7.968   1.00 95.75 77  A 1 
ATOM 612  C CG  . HIS A 1 77  ? 13.853  38.308  7.251   1.00 95.94 77  A 1 
ATOM 613  N ND1 . HIS A 1 77  ? 13.514  37.982  5.956   1.00 90.27 77  A 1 
ATOM 614  C CD2 . HIS A 1 77  ? 14.558  37.248  7.765   1.00 89.89 77  A 1 
ATOM 615  C CE1 . HIS A 1 77  ? 14.005  36.753  5.696   1.00 90.50 77  A 1 
ATOM 616  N NE2 . HIS A 1 77  ? 14.646  36.283  6.774   1.00 91.61 77  A 1 
ATOM 617  N N   . PRO A 1 78  ? 15.301  40.802  5.260   1.00 95.34 78  A 1 
ATOM 618  C CA  . PRO A 1 78  ? 15.292  41.286  3.877   1.00 94.79 78  A 1 
ATOM 619  C C   . PRO A 1 78  ? 14.069  40.848  3.054   1.00 94.33 78  A 1 
ATOM 620  O O   . PRO A 1 78  ? 13.666  41.545  2.123   1.00 91.94 78  A 1 
ATOM 621  C CB  . PRO A 1 78  ? 16.606  40.780  3.263   1.00 93.84 78  A 1 
ATOM 622  C CG  . PRO A 1 78  ? 16.990  39.595  4.139   1.00 92.13 78  A 1 
ATOM 623  C CD  . PRO A 1 78  ? 16.485  40.000  5.513   1.00 94.72 78  A 1 
ATOM 624  N N   . ASN A 1 79  ? 13.459  39.722  3.403   1.00 94.74 79  A 1 
ATOM 625  C CA  . ASN A 1 79  ? 12.283  39.180  2.706   1.00 94.95 79  A 1 
ATOM 626  C C   . ASN A 1 79  ? 10.942  39.503  3.401   1.00 94.95 79  A 1 
ATOM 627  O O   . ASN A 1 79  ? 9.916   38.920  3.046   1.00 93.73 79  A 1 
ATOM 628  C CB  . ASN A 1 79  ? 12.473  37.672  2.488   1.00 94.87 79  A 1 
ATOM 629  C CG  . ASN A 1 79  ? 13.813  37.324  1.882   1.00 94.21 79  A 1 
ATOM 630  O OD1 . ASN A 1 79  ? 14.652  36.696  2.505   1.00 85.99 79  A 1 
ATOM 631  N ND2 . ASN A 1 79  ? 14.063  37.728  0.661   1.00 85.44 79  A 1 
ATOM 632  N N   . VAL A 1 80  ? 10.939  40.407  4.386   1.00 95.44 80  A 1 
ATOM 633  C CA  . VAL A 1 80  ? 9.730   40.888  5.068   1.00 95.52 80  A 1 
ATOM 634  C C   . VAL A 1 80  ? 9.751   42.414  5.086   1.00 94.90 80  A 1 
ATOM 635  O O   . VAL A 1 80  ? 10.695  43.019  5.577   1.00 93.15 80  A 1 
ATOM 636  C CB  . VAL A 1 80  ? 9.602   40.336  6.501   1.00 95.36 80  A 1 
ATOM 637  C CG1 . VAL A 1 80  ? 8.278   40.779  7.143   1.00 92.72 80  A 1 
ATOM 638  C CG2 . VAL A 1 80  ? 9.641   38.801  6.526   1.00 92.74 80  A 1 
ATOM 639  N N   . ASP A 1 81  ? 8.701   43.047  4.552   1.00 94.27 81  A 1 
ATOM 640  C CA  . ASP A 1 81  ? 8.653   44.503  4.489   1.00 93.53 81  A 1 
ATOM 641  C C   . ASP A 1 81  ? 8.142   45.167  5.780   1.00 94.07 81  A 1 
ATOM 642  O O   . ASP A 1 81  ? 7.728   44.508  6.742   1.00 92.74 81  A 1 
ATOM 643  C CB  . ASP A 1 81  ? 7.896   44.948  3.218   1.00 91.36 81  A 1 
ATOM 644  C CG  . ASP A 1 81  ? 6.364   44.910  3.294   1.00 90.07 81  A 1 
ATOM 645  O OD1 . ASP A 1 81  ? 5.779   44.578  4.340   1.00 85.26 81  A 1 
ATOM 646  O OD2 . ASP A 1 81  ? 5.743   45.302  2.290   1.00 84.93 81  A 1 
ATOM 647  N N   . LYS A 1 82  ? 8.141   46.512  5.785   1.00 92.85 82  A 1 
ATOM 648  C CA  . LYS A 1 82  ? 7.684   47.324  6.931   1.00 92.78 82  A 1 
ATOM 649  C C   . LYS A 1 82  ? 6.203   47.124  7.292   1.00 93.68 82  A 1 
ATOM 650  O O   . LYS A 1 82  ? 5.798   47.464  8.403   1.00 91.33 82  A 1 
ATOM 651  C CB  . LYS A 1 82  ? 7.962   48.814  6.647   1.00 90.49 82  A 1 
ATOM 652  C CG  . LYS A 1 82  ? 9.478   49.099  6.590   1.00 77.66 82  A 1 
ATOM 653  C CD  . LYS A 1 82  ? 9.826   50.545  6.231   1.00 71.69 82  A 1 
ATOM 654  C CE  . LYS A 1 82  ? 11.367  50.590  6.135   1.00 58.98 82  A 1 
ATOM 655  N NZ  . LYS A 1 82  ? 11.932  51.796  5.501   1.00 50.99 82  A 1 
ATOM 656  N N   . LEU A 1 83  ? 5.392   46.580  6.379   1.00 93.34 83  A 1 
ATOM 657  C CA  . LEU A 1 83  ? 3.988   46.229  6.602   1.00 93.88 83  A 1 
ATOM 658  C C   . LEU A 1 83  ? 3.808   44.761  7.015   1.00 94.53 83  A 1 
ATOM 659  O O   . LEU A 1 83  ? 2.673   44.305  7.155   1.00 92.97 83  A 1 
ATOM 660  C CB  . LEU A 1 83  ? 3.164   46.577  5.345   1.00 92.97 83  A 1 
ATOM 661  C CG  . LEU A 1 83  ? 3.217   48.051  4.909   1.00 89.32 83  A 1 
ATOM 662  C CD1 . LEU A 1 83  ? 2.424   48.236  3.621   1.00 83.81 83  A 1 
ATOM 663  C CD2 . LEU A 1 83  ? 2.632   48.985  5.962   1.00 82.61 83  A 1 
ATOM 664  N N   . GLY A 1 84  ? 4.896   44.026  7.194   1.00 94.52 84  A 1 
ATOM 665  C CA  . GLY A 1 84  ? 4.886   42.607  7.544   1.00 95.15 84  A 1 
ATOM 666  C C   . GLY A 1 84  ? 4.557   41.665  6.383   1.00 95.80 84  A 1 
ATOM 667  O O   . GLY A 1 84  ? 4.354   40.474  6.623   1.00 94.41 84  A 1 
ATOM 668  N N   . ARG A 1 85  ? 4.492   42.154  5.125   1.00 95.18 85  A 1 
ATOM 669  C CA  . ARG A 1 85  ? 4.280   41.280  3.962   1.00 94.82 85  A 1 
ATOM 670  C C   . ARG A 1 85  ? 5.490   40.380  3.756   1.00 94.95 85  A 1 
ATOM 671  O O   . ARG A 1 85  ? 6.626   40.840  3.831   1.00 93.91 85  A 1 
ATOM 672  C CB  . ARG A 1 85  ? 3.992   42.097  2.697   1.00 93.58 85  A 1 
ATOM 673  C CG  . ARG A 1 85  ? 2.690   42.914  2.820   1.00 89.97 85  A 1 
ATOM 674  C CD  . ARG A 1 85  ? 2.414   43.729  1.545   1.00 87.31 85  A 1 
ATOM 675  N NE  . ARG A 1 85  ? 3.403   44.797  1.379   1.00 80.25 85  A 1 
ATOM 676  C CZ  . ARG A 1 85  ? 3.416   45.756  0.466   1.00 75.64 85  A 1 
ATOM 677  N NH1 . ARG A 1 85  ? 2.488   45.864  -0.441  1.00 69.48 85  A 1 
ATOM 678  N NH2 . ARG A 1 85  ? 4.380   46.621  0.459   1.00 67.92 85  A 1 
ATOM 679  N N   . ILE A 1 86  ? 5.247   39.112  3.488   1.00 95.56 86  A 1 
ATOM 680  C CA  . ILE A 1 86  ? 6.276   38.085  3.349   1.00 95.73 86  A 1 
ATOM 681  C C   . ILE A 1 86  ? 6.466   37.778  1.864   1.00 95.17 86  A 1 
ATOM 682  O O   . ILE A 1 86  ? 5.517   37.425  1.170   1.00 92.71 86  A 1 
ATOM 683  C CB  . ILE A 1 86  ? 5.906   36.814  4.143   1.00 95.55 86  A 1 
ATOM 684  C CG1 . ILE A 1 86  ? 5.554   37.143  5.622   1.00 93.64 86  A 1 
ATOM 685  C CG2 . ILE A 1 86  ? 7.069   35.803  4.081   1.00 93.05 86  A 1 
ATOM 686  C CD1 . ILE A 1 86  ? 4.988   35.957  6.402   1.00 92.79 86  A 1 
ATOM 687  N N   . CYS A 1 87  ? 7.713   37.880  1.379   1.00 94.29 87  A 1 
ATOM 688  C CA  . CYS A 1 87  ? 8.082   37.447  0.043   1.00 92.92 87  A 1 
ATOM 689  C C   . CYS A 1 87  ? 8.666   36.039  0.121   1.00 93.21 87  A 1 
ATOM 690  O O   . CYS A 1 87  ? 9.803   35.843  0.545   1.00 91.10 87  A 1 
ATOM 691  C CB  . CYS A 1 87  ? 9.010   38.479  -0.577  1.00 89.57 87  A 1 
ATOM 692  S SG  . CYS A 1 87  ? 8.613   38.779  -2.314  1.00 77.59 87  A 1 
ATOM 693  N N   . LEU A 1 88  ? 7.856   35.032  -0.251  1.00 93.56 88  A 1 
ATOM 694  C CA  . LEU A 1 88  ? 8.215   33.616  -0.212  1.00 93.97 88  A 1 
ATOM 695  C C   . LEU A 1 88  ? 7.535   32.902  -1.387  1.00 93.75 88  A 1 
ATOM 696  O O   . LEU A 1 88  ? 6.332   33.062  -1.587  1.00 91.89 88  A 1 
ATOM 697  C CB  . LEU A 1 88  ? 7.780   33.049  1.156   1.00 93.46 88  A 1 
ATOM 698  C CG  . LEU A 1 88  ? 8.130   31.571  1.386   1.00 93.03 88  A 1 
ATOM 699  C CD1 . LEU A 1 88  ? 9.633   31.315  1.352   1.00 89.77 88  A 1 
ATOM 700  C CD2 . LEU A 1 88  ? 7.619   31.133  2.757   1.00 89.25 88  A 1 
ATOM 701  N N   . ASP A 1 89  ? 8.294   32.116  -2.149  1.00 92.59 89  A 1 
ATOM 702  C CA  . ASP A 1 89  ? 7.825   31.502  -3.395  1.00 91.45 89  A 1 
ATOM 703  C C   . ASP A 1 89  ? 6.606   30.579  -3.207  1.00 91.61 89  A 1 
ATOM 704  O O   . ASP A 1 89  ? 5.677   30.599  -4.019  1.00 89.57 89  A 1 
ATOM 705  C CB  . ASP A 1 89  ? 8.996   30.777  -4.075  1.00 89.07 89  A 1 
ATOM 706  C CG  . ASP A 1 89  ? 9.518   29.529  -3.344  1.00 87.11 89  A 1 
ATOM 707  O OD1 . ASP A 1 89  ? 9.253   29.381  -2.132  1.00 82.65 89  A 1 
ATOM 708  O OD2 . ASP A 1 89  ? 10.140  28.679  -4.016  1.00 82.60 89  A 1 
ATOM 709  N N   . ILE A 1 90  ? 6.541   29.837  -2.109  1.00 92.64 90  A 1 
ATOM 710  C CA  . ILE A 1 90  ? 5.402   28.958  -1.806  1.00 92.47 90  A 1 
ATOM 711  C C   . ILE A 1 90  ? 4.097   29.703  -1.493  1.00 92.67 90  A 1 
ATOM 712  O O   . ILE A 1 90  ? 3.038   29.090  -1.521  1.00 91.26 90  A 1 
ATOM 713  C CB  . ILE A 1 90  ? 5.717   27.952  -0.677  1.00 91.64 90  A 1 
ATOM 714  C CG1 . ILE A 1 90  ? 5.949   28.668  0.667   1.00 86.14 90  A 1 
ATOM 715  C CG2 . ILE A 1 90  ? 6.911   27.060  -1.054  1.00 85.81 90  A 1 
ATOM 716  C CD1 . ILE A 1 90  ? 5.785   27.733  1.861   1.00 83.22 90  A 1 
ATOM 717  N N   . LEU A 1 91  ? 4.162   31.009  -1.214  1.00 93.85 91  A 1 
ATOM 718  C CA  . LEU A 1 91  ? 2.985   31.873  -1.059  1.00 93.94 91  A 1 
ATOM 719  C C   . LEU A 1 91  ? 2.564   32.542  -2.380  1.00 93.18 91  A 1 
ATOM 720  O O   . LEU A 1 91  ? 1.619   33.333  -2.402  1.00 90.42 91  A 1 
ATOM 721  C CB  . LEU A 1 91  ? 3.245   32.920  0.038   1.00 94.40 91  A 1 
ATOM 722  C CG  . LEU A 1 91  ? 3.534   32.353  1.447   1.00 94.30 91  A 1 
ATOM 723  C CD1 . LEU A 1 91  ? 3.800   33.507  2.410   1.00 92.33 91  A 1 
ATOM 724  C CD2 . LEU A 1 91  ? 2.365   31.538  1.991   1.00 91.90 91  A 1 
ATOM 725  N N   . LYS A 1 92  ? 3.275   32.238  -3.478  1.00 91.85 92  A 1 
ATOM 726  C CA  . LYS A 1 92  ? 3.111   32.820  -4.819  1.00 89.52 92  A 1 
ATOM 727  C C   . LYS A 1 92  ? 3.026   31.709  -5.873  1.00 88.29 92  A 1 
ATOM 728  O O   . LYS A 1 92  ? 2.096   30.915  -5.855  1.00 82.08 92  A 1 
ATOM 729  C CB  . LYS A 1 92  ? 4.271   33.802  -5.088  1.00 86.67 92  A 1 
ATOM 730  C CG  . LYS A 1 92  ? 4.392   34.988  -4.115  1.00 81.39 92  A 1 
ATOM 731  C CD  . LYS A 1 92  ? 5.642   35.783  -4.493  1.00 76.50 92  A 1 
ATOM 732  C CE  . LYS A 1 92  ? 5.939   36.937  -3.556  1.00 67.95 92  A 1 
ATOM 733  N NZ  . LYS A 1 92  ? 7.233   37.572  -3.920  1.00 59.68 92  A 1 
ATOM 734  N N   . ASP A 1 93  ? 4.011   31.617  -6.770  1.00 87.62 93  A 1 
ATOM 735  C CA  . ASP A 1 93  ? 4.047   30.743  -7.945  1.00 86.00 93  A 1 
ATOM 736  C C   . ASP A 1 93  ? 4.462   29.290  -7.647  1.00 86.54 93  A 1 
ATOM 737  O O   . ASP A 1 93  ? 4.263   28.405  -8.480  1.00 82.58 93  A 1 
ATOM 738  C CB  . ASP A 1 93  ? 4.997   31.368  -8.981  1.00 82.77 93  A 1 
ATOM 739  C CG  . ASP A 1 93  ? 6.450   31.292  -8.525  1.00 75.18 93  A 1 
ATOM 740  O OD1 . ASP A 1 93  ? 6.737   31.744  -7.399  1.00 65.17 93  A 1 
ATOM 741  O OD2 . ASP A 1 93  ? 7.272   30.680  -9.253  1.00 67.16 93  A 1 
ATOM 742  N N   . LYS A 1 94  ? 5.027   29.014  -6.469  1.00 87.80 94  A 1 
ATOM 743  C CA  . LYS A 1 94  ? 5.406   27.663  -6.035  1.00 87.40 94  A 1 
ATOM 744  C C   . LYS A 1 94  ? 4.413   27.028  -5.067  1.00 88.27 94  A 1 
ATOM 745  O O   . LYS A 1 94  ? 4.744   26.021  -4.439  1.00 85.96 94  A 1 
ATOM 746  C CB  . LYS A 1 94  ? 6.842   27.650  -5.483  1.00 85.78 94  A 1 
ATOM 747  C CG  . LYS A 1 94  ? 7.911   28.146  -6.468  1.00 82.75 94  A 1 
ATOM 748  C CD  . LYS A 1 94  ? 7.990   27.320  -7.745  1.00 76.39 94  A 1 
ATOM 749  C CE  . LYS A 1 94  ? 9.096   27.876  -8.637  1.00 69.48 94  A 1 
ATOM 750  N NZ  . LYS A 1 94  ? 8.569   28.409  -9.900  1.00 61.65 94  A 1 
ATOM 751  N N   . TRP A 1 95  ? 3.206   27.569  -4.949  1.00 87.10 95  A 1 
ATOM 752  C CA  . TRP A 1 95  ? 2.145   26.954  -4.161  1.00 89.25 95  A 1 
ATOM 753  C C   . TRP A 1 95  ? 1.806   25.550  -4.675  1.00 89.17 95  A 1 
ATOM 754  O O   . TRP A 1 95  ? 1.821   25.274  -5.877  1.00 86.53 95  A 1 
ATOM 755  C CB  . TRP A 1 95  ? 0.904   27.838  -4.139  1.00 89.85 95  A 1 
ATOM 756  C CG  . TRP A 1 95  ? -0.250  27.226  -3.409  1.00 91.20 95  A 1 
ATOM 757  C CD1 . TRP A 1 95  ? -1.402  26.807  -3.973  1.00 90.21 95  A 1 
ATOM 758  C CD2 . TRP A 1 95  ? -0.344  26.885  -1.986  1.00 91.79 95  A 1 
ATOM 759  N NE1 . TRP A 1 95  ? -2.219  26.240  -3.001  1.00 91.01 95  A 1 
ATOM 760  C CE2 . TRP A 1 95  ? -1.604  26.256  -1.774  1.00 91.65 95  A 1 
ATOM 761  C CE3 . TRP A 1 95  ? 0.514   27.036  -0.872  1.00 91.82 95  A 1 
ATOM 762  C CZ2 . TRP A 1 95  ? -1.995  25.791  -0.498  1.00 91.28 95  A 1 
ATOM 763  C CZ3 . TRP A 1 95  ? 0.121   26.580  0.393   1.00 90.96 95  A 1 
ATOM 764  C CH2 . TRP A 1 95  ? -1.115  25.951  0.578   1.00 90.35 95  A 1 
ATOM 765  N N   . SER A 1 96  ? 1.474   24.678  -3.751  1.00 88.85 96  A 1 
ATOM 766  C CA  . SER A 1 96  ? 0.902   23.365  -4.050  1.00 88.85 96  A 1 
ATOM 767  C C   . SER A 1 96  ? -0.255  23.079  -3.106  1.00 89.64 96  A 1 
ATOM 768  O O   . SER A 1 96  ? -0.104  23.236  -1.895  1.00 88.60 96  A 1 
ATOM 769  C CB  . SER A 1 96  ? 1.966   22.275  -3.912  1.00 88.07 96  A 1 
ATOM 770  O OG  . SER A 1 96  ? 1.350   21.012  -3.976  1.00 84.43 96  A 1 
ATOM 771  N N   . PRO A 1 97  ? -1.396  22.579  -3.612  1.00 88.97 97  A 1 
ATOM 772  C CA  . PRO A 1 97  ? -2.544  22.247  -2.768  1.00 88.18 97  A 1 
ATOM 773  C C   . PRO A 1 97  ? -2.297  21.069  -1.809  1.00 89.26 97  A 1 
ATOM 774  O O   . PRO A 1 97  ? -3.108  20.827  -0.909  1.00 86.88 97  A 1 
ATOM 775  C CB  . PRO A 1 97  ? -3.684  21.971  -3.755  1.00 87.43 97  A 1 
ATOM 776  C CG  . PRO A 1 97  ? -2.967  21.477  -5.004  1.00 85.62 97  A 1 
ATOM 777  C CD  . PRO A 1 97  ? -1.692  22.320  -5.017  1.00 88.05 97  A 1 
ATOM 778  N N   . ALA A 1 98  ? -1.181  20.350  -1.963  1.00 90.36 98  A 1 
ATOM 779  C CA  . ALA A 1 98  ? -0.742  19.347  -0.991  1.00 88.96 98  A 1 
ATOM 780  C C   . ALA A 1 98  ? -0.035  19.943  0.244   1.00 89.92 98  A 1 
ATOM 781  O O   . ALA A 1 98  ? 0.131   19.247  1.241   1.00 87.57 98  A 1 
ATOM 782  C CB  . ALA A 1 98  ? 0.158   18.331  -1.705  1.00 87.77 98  A 1 
ATOM 783  N N   . LEU A 1 99  ? 0.383   21.212  0.186   1.00 89.54 99  A 1 
ATOM 784  C CA  . LEU A 1 99  ? 0.890   21.924  1.356   1.00 89.23 99  A 1 
ATOM 785  C C   . LEU A 1 99  ? -0.257  22.230  2.325   1.00 89.50 99  A 1 
ATOM 786  O O   . LEU A 1 99  ? -1.416  22.342  1.936   1.00 88.66 99  A 1 
ATOM 787  C CB  . LEU A 1 99  ? 1.633   23.211  0.941   1.00 88.83 99  A 1 
ATOM 788  C CG  . LEU A 1 99  ? 2.871   22.986  0.051   1.00 87.78 99  A 1 
ATOM 789  C CD1 . LEU A 1 99  ? 3.469   24.325  -0.362  1.00 82.53 99  A 1 
ATOM 790  C CD2 . LEU A 1 99  ? 3.957   22.181  0.763   1.00 81.67 99  A 1 
ATOM 791  N N   . GLN A 1 100 ? 0.082   22.355  3.607   1.00 92.74 100 A 1 
ATOM 792  C CA  . GLN A 1 100 ? -0.851  22.608  4.697   1.00 92.57 100 A 1 
ATOM 793  C C   . GLN A 1 100 ? -0.430  23.872  5.452   1.00 93.45 100 A 1 
ATOM 794  O O   . GLN A 1 100 ? 0.727   24.275  5.373   1.00 92.71 100 A 1 
ATOM 795  C CB  . GLN A 1 100 ? -0.871  21.397  5.646   1.00 89.76 100 A 1 
ATOM 796  C CG  . GLN A 1 100 ? -1.280  20.103  4.934   1.00 86.05 100 A 1 
ATOM 797  C CD  . GLN A 1 100 ? -1.382  18.892  5.860   1.00 85.26 100 A 1 
ATOM 798  O OE1 . GLN A 1 100 ? -1.268  18.965  7.076   1.00 76.89 100 A 1 
ATOM 799  N NE2 . GLN A 1 100 ? -1.607  17.727  5.305   1.00 74.78 100 A 1 
ATOM 800  N N   . ILE A 1 101 ? -1.329  24.435  6.261   1.00 94.96 101 A 1 
ATOM 801  C CA  . ILE A 1 101 ? -1.001  25.570  7.145   1.00 95.29 101 A 1 
ATOM 802  C C   . ILE A 1 101 ? 0.251   25.247  7.973   1.00 95.30 101 A 1 
ATOM 803  O O   . ILE A 1 101 ? 1.193   26.032  7.993   1.00 94.88 101 A 1 
ATOM 804  C CB  . ILE A 1 101 ? -2.199  25.911  8.060   1.00 95.08 101 A 1 
ATOM 805  C CG1 . ILE A 1 101 ? -3.415  26.371  7.232   1.00 93.58 101 A 1 
ATOM 806  C CG2 . ILE A 1 101 ? -1.806  27.005  9.074   1.00 93.75 101 A 1 
ATOM 807  C CD1 . ILE A 1 101 ? -4.717  26.438  8.038   1.00 90.43 101 A 1 
ATOM 808  N N   . ARG A 1 102 ? 0.337   24.052  8.539   1.00 94.91 102 A 1 
ATOM 809  C CA  . ARG A 1 102 ? 1.507   23.563  9.276   1.00 94.40 102 A 1 
ATOM 810  C C   . ARG A 1 102 ? 2.810   23.693  8.472   1.00 94.95 102 A 1 
ATOM 811  O O   . ARG A 1 102 ? 3.792   24.204  8.987   1.00 94.50 102 A 1 
ATOM 812  C CB  . ARG A 1 102 ? 1.265   22.103  9.676   1.00 93.21 102 A 1 
ATOM 813  C CG  . ARG A 1 102 ? 2.391   21.520  10.541  1.00 89.16 102 A 1 
ATOM 814  C CD  . ARG A 1 102 ? 2.148   20.036  10.856  1.00 87.52 102 A 1 
ATOM 815  N NE  . ARG A 1 102 ? 2.227   19.205  9.640   1.00 82.85 102 A 1 
ATOM 816  C CZ  . ARG A 1 102 ? 3.327   18.721  9.066   1.00 80.12 102 A 1 
ATOM 817  N NH1 . ARG A 1 102 ? 4.507   18.917  9.571   1.00 68.81 102 A 1 
ATOM 818  N NH2 . ARG A 1 102 ? 3.239   18.044  7.972   1.00 73.24 102 A 1 
ATOM 819  N N   . THR A 1 103 ? 2.839   23.217  7.213   1.00 94.13 103 A 1 
ATOM 820  C CA  . THR A 1 103 ? 4.045   23.264  6.369   1.00 93.82 103 A 1 
ATOM 821  C C   . THR A 1 103 ? 4.353   24.671  5.869   1.00 94.40 103 A 1 
ATOM 822  O O   . THR A 1 103 ? 5.522   25.009  5.720   1.00 93.91 103 A 1 
ATOM 823  C CB  . THR A 1 103 ? 3.968   22.291  5.178   1.00 92.49 103 A 1 
ATOM 824  O OG1 . THR A 1 103 ? 2.745   22.413  4.491   1.00 83.14 103 A 1 
ATOM 825  C CG2 . THR A 1 103 ? 4.064   20.839  5.636   1.00 81.97 103 A 1 
ATOM 826  N N   . VAL A 1 104 ? 3.352   25.521  5.663   1.00 95.50 104 A 1 
ATOM 827  C CA  . VAL A 1 104 ? 3.538   26.943  5.348   1.00 95.85 104 A 1 
ATOM 828  C C   . VAL A 1 104 ? 4.208   27.667  6.519   1.00 96.29 104 A 1 
ATOM 829  O O   . VAL A 1 104 ? 5.216   28.333  6.312   1.00 95.92 104 A 1 
ATOM 830  C CB  . VAL A 1 104 ? 2.196   27.602  4.973   1.00 95.65 104 A 1 
ATOM 831  C CG1 . VAL A 1 104 ? 2.307   29.123  4.868   1.00 93.26 104 A 1 
ATOM 832  C CG2 . VAL A 1 104 ? 1.698   27.075  3.626   1.00 93.67 104 A 1 
ATOM 833  N N   . LEU A 1 105 ? 3.708   27.494  7.732   1.00 96.34 105 A 1 
ATOM 834  C CA  . LEU A 1 105 ? 4.261   28.140  8.927   1.00 96.41 105 A 1 
ATOM 835  C C   . LEU A 1 105 ? 5.684   27.661  9.243   1.00 96.48 105 A 1 
ATOM 836  O O   . LEU A 1 105 ? 6.548   28.484  9.508   1.00 96.10 105 A 1 
ATOM 837  C CB  . LEU A 1 105 ? 3.307   27.923  10.110  1.00 96.58 105 A 1 
ATOM 838  C CG  . LEU A 1 105 ? 1.932   28.597  9.958   1.00 96.05 105 A 1 
ATOM 839  C CD1 . LEU A 1 105 ? 1.081   28.295  11.182  1.00 94.77 105 A 1 
ATOM 840  C CD2 . LEU A 1 105 ? 2.019   30.115  9.772   1.00 94.45 105 A 1 
ATOM 841  N N   . LEU A 1 106 ? 5.962   26.357  9.097   1.00 96.23 106 A 1 
ATOM 842  C CA  . LEU A 1 106 ? 7.320   25.817  9.176   1.00 95.99 106 A 1 
ATOM 843  C C   . LEU A 1 106 ? 8.253   26.435  8.113   1.00 95.93 106 A 1 
ATOM 844  O O   . LEU A 1 106 ? 9.400   26.716  8.405   1.00 95.28 106 A 1 
ATOM 845  C CB  . LEU A 1 106 ? 7.287   24.300  8.990   1.00 95.42 106 A 1 
ATOM 846  C CG  . LEU A 1 106 ? 6.846   23.520  10.236  1.00 92.89 106 A 1 
ATOM 847  C CD1 . LEU A 1 106 ? 6.487   22.092  9.836   1.00 89.66 106 A 1 
ATOM 848  C CD2 . LEU A 1 106 ? 7.972   23.457  11.274  1.00 89.69 106 A 1 
ATOM 849  N N   . SER A 1 107 ? 7.757   26.654  6.890   1.00 96.17 107 A 1 
ATOM 850  C CA  . SER A 1 107 ? 8.539   27.268  5.817   1.00 95.73 107 A 1 
ATOM 851  C C   . SER A 1 107 ? 8.847   28.744  6.094   1.00 95.78 107 A 1 
ATOM 852  O O   . SER A 1 107 ? 9.951   29.196  5.814   1.00 95.03 107 A 1 
ATOM 853  C CB  . SER A 1 107 ? 7.826   27.142  4.478   1.00 95.42 107 A 1 
ATOM 854  O OG  . SER A 1 107 ? 7.587   25.782  4.153   1.00 91.03 107 A 1 
ATOM 855  N N   . ILE A 1 108 ? 7.905   29.491  6.682   1.00 96.38 108 A 1 
ATOM 856  C CA  . ILE A 1 108 ? 8.123   30.880  7.127   1.00 96.37 108 A 1 
ATOM 857  C C   . ILE A 1 108 ? 9.140   30.921  8.270   1.00 96.26 108 A 1 
ATOM 858  O O   . ILE A 1 108 ? 10.044  31.740  8.244   1.00 95.66 108 A 1 
ATOM 859  C CB  . ILE A 1 108 ? 6.781   31.538  7.524   1.00 96.57 108 A 1 
ATOM 860  C CG1 . ILE A 1 108 ? 5.902   31.723  6.263   1.00 95.54 108 A 1 
ATOM 861  C CG2 . ILE A 1 108 ? 7.008   32.898  8.207   1.00 95.86 108 A 1 
ATOM 862  C CD1 . ILE A 1 108 ? 4.438   32.016  6.593   1.00 93.14 108 A 1 
ATOM 863  N N   . GLN A 1 109 ? 9.036   30.012  9.243   1.00 95.95 109 A 1 
ATOM 864  C CA  . GLN A 1 109 ? 10.020  29.900  10.324  1.00 95.65 109 A 1 
ATOM 865  C C   . GLN A 1 109 ? 11.424  29.597  9.773   1.00 95.25 109 A 1 
ATOM 866  O O   . GLN A 1 109 ? 12.386  30.261  10.143  1.00 94.22 109 A 1 
ATOM 867  C CB  . GLN A 1 109 ? 9.538   28.821  11.309  1.00 95.10 109 A 1 
ATOM 868  C CG  . GLN A 1 109 ? 10.338  28.850  12.622  1.00 92.51 109 A 1 
ATOM 869  C CD  . GLN A 1 109 ? 9.902   27.740  13.584  1.00 92.31 109 A 1 
ATOM 870  O OE1 . GLN A 1 109 ? 9.442   26.683  13.189  1.00 84.91 109 A 1 
ATOM 871  N NE2 . GLN A 1 109 ? 10.051  27.939  14.877  1.00 83.47 109 A 1 
ATOM 872  N N   . ALA A 1 110 ? 11.540  28.678  8.817   1.00 95.38 110 A 1 
ATOM 873  C CA  . ALA A 1 110 ? 12.804  28.355  8.160   1.00 94.54 110 A 1 
ATOM 874  C C   . ALA A 1 110 ? 13.373  29.526  7.339   1.00 94.20 110 A 1 
ATOM 875  O O   . ALA A 1 110 ? 14.584  29.703  7.295   1.00 92.83 110 A 1 
ATOM 876  C CB  . ALA A 1 110 ? 12.593  27.119  7.287   1.00 93.72 110 A 1 
ATOM 877  N N   . LEU A 1 111 ? 12.515  30.354  6.718   1.00 95.30 111 A 1 
ATOM 878  C CA  . LEU A 1 111 ? 12.943  31.570  6.013   1.00 95.13 111 A 1 
ATOM 879  C C   . LEU A 1 111 ? 13.673  32.536  6.953   1.00 94.94 111 A 1 
ATOM 880  O O   . LEU A 1 111 ? 14.641  33.175  6.538   1.00 93.89 111 A 1 
ATOM 881  C CB  . LEU A 1 111 ? 11.719  32.236  5.362   1.00 95.03 111 A 1 
ATOM 882  C CG  . LEU A 1 111 ? 12.017  33.565  4.645   1.00 94.41 111 A 1 
ATOM 883  C CD1 . LEU A 1 111 ? 12.930  33.369  3.436   1.00 91.81 111 A 1 
ATOM 884  C CD2 . LEU A 1 111 ? 10.717  34.222  4.173   1.00 91.24 111 A 1 
ATOM 885  N N   . LEU A 1 112 ? 13.270  32.629  8.232   1.00 95.51 112 A 1 
ATOM 886  C CA  . LEU A 1 112 ? 13.956  33.469  9.215   1.00 95.37 112 A 1 
ATOM 887  C C   . LEU A 1 112 ? 15.409  33.016  9.454   1.00 94.63 112 A 1 
ATOM 888  O O   . LEU A 1 112 ? 16.271  33.856  9.678   1.00 92.92 112 A 1 
ATOM 889  C CB  . LEU A 1 112 ? 13.180  33.497  10.547  1.00 95.50 112 A 1 
ATOM 890  C CG  . LEU A 1 112 ? 11.733  34.016  10.472  1.00 95.03 112 A 1 
ATOM 891  C CD1 . LEU A 1 112 ? 11.149  34.113  11.891  1.00 93.00 112 A 1 
ATOM 892  C CD2 . LEU A 1 112 ? 11.636  35.389  9.818   1.00 92.70 112 A 1 
ATOM 893  N N   . SER A 1 113 ? 15.701  31.709  9.344   1.00 93.74 113 A 1 
ATOM 894  C CA  . SER A 1 113 ? 17.065  31.180  9.444   1.00 92.16 113 A 1 
ATOM 895  C C   . SER A 1 113 ? 17.851  31.198  8.124   1.00 91.79 113 A 1 
ATOM 896  O O   . SER A 1 113 ? 19.052  30.948  8.136   1.00 88.14 113 A 1 
ATOM 897  C CB  . SER A 1 113 ? 17.059  29.765  10.034  1.00 89.81 113 A 1 
ATOM 898  O OG  . SER A 1 113 ? 16.434  28.828  9.189   1.00 77.77 113 A 1 
ATOM 899  N N   . ALA A 1 114 ? 17.180  31.476  6.985   1.00 92.11 114 A 1 
ATOM 900  C CA  . ALA A 1 114 ? 17.790  31.498  5.659   1.00 91.30 114 A 1 
ATOM 901  C C   . ALA A 1 114 ? 17.318  32.727  4.849   1.00 92.11 114 A 1 
ATOM 902  O O   . ALA A 1 114 ? 16.608  32.570  3.854   1.00 89.79 114 A 1 
ATOM 903  C CB  . ALA A 1 114 ? 17.492  30.159  4.975   1.00 89.10 114 A 1 
ATOM 904  N N   . PRO A 1 115 ? 17.680  33.956  5.271   1.00 92.52 115 A 1 
ATOM 905  C CA  . PRO A 1 115 ? 17.331  35.166  4.544   1.00 92.68 115 A 1 
ATOM 906  C C   . PRO A 1 115 ? 17.965  35.171  3.150   1.00 92.77 115 A 1 
ATOM 907  O O   . PRO A 1 115 ? 19.112  34.756  2.977   1.00 90.60 115 A 1 
ATOM 908  C CB  . PRO A 1 115 ? 17.829  36.328  5.416   1.00 91.44 115 A 1 
ATOM 909  C CG  . PRO A 1 115 ? 18.972  35.721  6.223   1.00 88.72 115 A 1 
ATOM 910  C CD  . PRO A 1 115 ? 18.519  34.280  6.427   1.00 91.70 115 A 1 
ATOM 911  N N   . ASN A 1 116 ? 17.230  35.671  2.148   1.00 90.79 116 A 1 
ATOM 912  C CA  . ASN A 1 116 ? 17.715  35.849  0.780   1.00 90.50 116 A 1 
ATOM 913  C C   . ASN A 1 116 ? 17.791  37.345  0.445   1.00 90.65 116 A 1 
ATOM 914  O O   . ASN A 1 116 ? 16.807  37.910  -0.050  1.00 88.98 116 A 1 
ATOM 915  C CB  . ASN A 1 116 ? 16.816  35.060  -0.186  1.00 89.51 116 A 1 
ATOM 916  C CG  . ASN A 1 116 ? 17.252  35.260  -1.629  1.00 87.76 116 A 1 
ATOM 917  O OD1 . ASN A 1 116 ? 18.404  35.516  -1.938  1.00 82.04 116 A 1 
ATOM 918  N ND2 . ASN A 1 116 ? 16.327  35.168  -2.555  1.00 81.33 116 A 1 
ATOM 919  N N   . PRO A 1 117 ? 18.941  38.008  0.680   1.00 90.22 117 A 1 
ATOM 920  C CA  . PRO A 1 117 ? 19.111  39.424  0.367   1.00 90.22 117 A 1 
ATOM 921  C C   . PRO A 1 117 ? 19.256  39.696  -1.135  1.00 89.67 117 A 1 
ATOM 922  O O   . PRO A 1 117 ? 19.227  40.854  -1.548  1.00 85.34 117 A 1 
ATOM 923  C CB  . PRO A 1 117 ? 20.346  39.850  1.165   1.00 89.14 117 A 1 
ATOM 924  C CG  . PRO A 1 117 ? 21.192  38.581  1.187   1.00 87.36 117 A 1 
ATOM 925  C CD  . PRO A 1 117 ? 20.141  37.474  1.303   1.00 90.49 117 A 1 
ATOM 926  N N   . ASP A 1 118 ? 19.421  38.660  -1.989  1.00 88.76 118 A 1 
ATOM 927  C CA  . ASP A 1 118 ? 19.558  38.814  -3.438  1.00 87.23 118 A 1 
ATOM 928  C C   . ASP A 1 118 ? 18.233  39.031  -4.180  1.00 86.75 118 A 1 
ATOM 929  O O   . ASP A 1 118 ? 18.241  39.534  -5.303  1.00 81.91 118 A 1 
ATOM 930  C CB  . ASP A 1 118 ? 20.298  37.611  -4.033  1.00 85.41 118 A 1 
ATOM 931  C CG  . ASP A 1 118 ? 21.761  37.592  -3.626  1.00 81.22 118 A 1 
ATOM 932  O OD1 . ASP A 1 118 ? 22.366  38.695  -3.652  1.00 75.34 118 A 1 
ATOM 933  O OD2 . ASP A 1 118 ? 22.278  36.501  -3.345  1.00 74.69 118 A 1 
ATOM 934  N N   . ASP A 1 119 ? 17.109  38.681  -3.562  1.00 85.78 119 A 1 
ATOM 935  C CA  . ASP A 1 119 ? 15.769  38.880  -4.105  1.00 83.83 119 A 1 
ATOM 936  C C   . ASP A 1 119 ? 14.878  39.517  -3.017  1.00 84.35 119 A 1 
ATOM 937  O O   . ASP A 1 119 ? 14.025  38.865  -2.423  1.00 79.03 119 A 1 
ATOM 938  C CB  . ASP A 1 119 ? 15.266  37.539  -4.657  1.00 80.42 119 A 1 
ATOM 939  C CG  . ASP A 1 119 ? 14.131  37.653  -5.678  1.00 73.54 119 A 1 
ATOM 940  O OD1 . ASP A 1 119 ? 13.594  38.762  -5.897  1.00 67.98 119 A 1 
ATOM 941  O OD2 . ASP A 1 119 ? 13.829  36.581  -6.262  1.00 67.04 119 A 1 
ATOM 942  N N   . PRO A 1 120 ? 15.142  40.796  -2.670  1.00 83.82 120 A 1 
ATOM 943  C CA  . PRO A 1 120 ? 14.581  41.405  -1.483  1.00 83.93 120 A 1 
ATOM 944  C C   . PRO A 1 120 ? 13.169  41.951  -1.708  1.00 84.94 120 A 1 
ATOM 945  O O   . PRO A 1 120 ? 12.816  42.458  -2.768  1.00 80.59 120 A 1 
ATOM 946  C CB  . PRO A 1 120 ? 15.555  42.520  -1.111  1.00 80.24 120 A 1 
ATOM 947  C CG  . PRO A 1 120 ? 16.083  42.978  -2.468  1.00 77.07 120 A 1 
ATOM 948  C CD  . PRO A 1 120 ? 16.125  41.687  -3.272  1.00 80.23 120 A 1 
ATOM 949  N N   . LEU A 1 121 ? 12.386  41.971  -0.626  1.00 82.69 121 A 1 
ATOM 950  C CA  . LEU A 1 121 ? 11.176  42.789  -0.532  1.00 82.23 121 A 1 
ATOM 951  C C   . LEU A 1 121 ? 11.432  44.104  0.238   1.00 84.95 121 A 1 
ATOM 952  O O   . LEU A 1 121 ? 10.835  45.130  -0.073  1.00 79.47 121 A 1 
ATOM 953  C CB  . LEU A 1 121 ? 10.075  41.943  0.125   1.00 78.12 121 A 1 
ATOM 954  C CG  . LEU A 1 121 ? 8.703   42.638  0.176   1.00 75.56 121 A 1 
ATOM 955  C CD1 . LEU A 1 121 ? 8.129   42.939  -1.215  1.00 71.64 121 A 1 
ATOM 956  C CD2 . LEU A 1 121 ? 7.709   41.750  0.915   1.00 71.00 121 A 1 
ATOM 957  N N   . ALA A 1 122 ? 12.332  44.066  1.225   1.00 82.87 122 A 1 
ATOM 958  C CA  . ALA A 1 122 ? 12.790  45.223  1.971   1.00 83.64 122 A 1 
ATOM 959  C C   . ALA A 1 122 ? 14.187  45.640  1.467   1.00 85.67 122 A 1 
ATOM 960  O O   . ALA A 1 122 ? 15.201  45.191  1.994   1.00 83.88 122 A 1 
ATOM 961  C CB  . ALA A 1 122 ? 12.762  44.901  3.465   1.00 81.76 122 A 1 
ATOM 962  N N   . ASN A 1 123 ? 14.239  46.506  0.445   1.00 88.30 123 A 1 
ATOM 963  C CA  . ASN A 1 123 ? 15.488  46.880  -0.240  1.00 87.24 123 A 1 
ATOM 964  C C   . ASN A 1 123 ? 16.531  47.490  0.701   1.00 88.83 123 A 1 
ATOM 965  O O   . ASN A 1 123 ? 17.697  47.141  0.621   1.00 85.87 123 A 1 
ATOM 966  C CB  . ASN A 1 123 ? 15.170  47.846  -1.384  1.00 83.37 123 A 1 
ATOM 967  C CG  . ASN A 1 123 ? 14.406  47.195  -2.528  1.00 78.18 123 A 1 
ATOM 968  O OD1 . ASN A 1 123 ? 14.376  45.996  -2.705  1.00 70.38 123 A 1 
ATOM 969  N ND2 . ASN A 1 123 ? 13.764  47.988  -3.349  1.00 67.95 123 A 1 
ATOM 970  N N   . ASP A 1 124 ? 16.107  48.372  1.623   1.00 91.47 124 A 1 
ATOM 971  C CA  . ASP A 1 124 ? 16.961  49.013  2.615   1.00 91.19 124 A 1 
ATOM 972  C C   . ASP A 1 124 ? 17.598  47.996  3.583   1.00 92.69 124 A 1 
ATOM 973  O O   . ASP A 1 124 ? 18.798  48.063  3.865   1.00 89.72 124 A 1 
ATOM 974  C CB  . ASP A 1 124 ? 16.158  50.103  3.368   1.00 88.15 124 A 1 
ATOM 975  C CG  . ASP A 1 124 ? 14.837  49.664  4.030   1.00 78.83 124 A 1 
ATOM 976  O OD1 . ASP A 1 124 ? 14.243  48.631  3.635   1.00 68.52 124 A 1 
ATOM 977  O OD2 . ASP A 1 124 ? 14.319  50.419  4.895   1.00 70.06 124 A 1 
ATOM 978  N N   . VAL A 1 125 ? 16.831  47.011  4.017   1.00 93.02 125 A 1 
ATOM 979  C CA  . VAL A 1 125 ? 17.322  45.921  4.870   1.00 93.33 125 A 1 
ATOM 980  C C   . VAL A 1 125 ? 18.286  45.019  4.095   1.00 93.89 125 A 1 
ATOM 981  O O   . VAL A 1 125 ? 19.340  44.664  4.610   1.00 92.29 125 A 1 
ATOM 982  C CB  . VAL A 1 125 ? 16.152  45.101  5.440   1.00 92.64 125 A 1 
ATOM 983  C CG1 . VAL A 1 125 ? 16.640  43.948  6.321   1.00 88.46 125 A 1 
ATOM 984  C CG2 . VAL A 1 125 ? 15.217  45.979  6.280   1.00 89.08 125 A 1 
ATOM 985  N N   . ALA A 1 126 ? 17.947  44.679  2.845   1.00 93.31 126 A 1 
ATOM 986  C CA  . ALA A 1 126 ? 18.775  43.808  2.020   1.00 92.94 126 A 1 
ATOM 987  C C   . ALA A 1 126 ? 20.119  44.442  1.654   1.00 93.25 126 A 1 
ATOM 988  O O   . ALA A 1 126 ? 21.151  43.772  1.678   1.00 92.25 126 A 1 
ATOM 989  C CB  . ALA A 1 126 ? 17.985  43.457  0.764   1.00 91.84 126 A 1 
ATOM 990  N N   . GLU A 1 127 ? 20.135  45.732  1.354   1.00 93.65 127 A 1 
ATOM 991  C CA  . GLU A 1 127 ? 21.361  46.476  1.054   1.00 93.09 127 A 1 
ATOM 992  C C   . GLU A 1 127 ? 22.292  46.514  2.278   1.00 93.27 127 A 1 
ATOM 993  O O   . GLU A 1 127 ? 23.491  46.260  2.163   1.00 91.82 127 A 1 
ATOM 994  C CB  . GLU A 1 127 ? 20.972  47.878  0.563   1.00 92.31 127 A 1 
ATOM 995  C CG  . GLU A 1 127 ? 22.166  48.651  -0.012  1.00 81.02 127 A 1 
ATOM 996  C CD  . GLU A 1 127 ? 21.724  49.950  -0.723  1.00 71.86 127 A 1 
ATOM 997  O OE1 . GLU A 1 127 ? 22.487  50.403  -1.602  1.00 63.18 127 A 1 
ATOM 998  O OE2 . GLU A 1 127 ? 20.624  50.462  -0.406  1.00 63.67 127 A 1 
ATOM 999  N N   . GLN A 1 128 ? 21.742  46.732  3.478   1.00 94.03 128 A 1 
ATOM 1000 C CA  . GLN A 1 128 ? 22.517  46.663  4.714   1.00 93.66 128 A 1 
ATOM 1001 C C   . GLN A 1 128 ? 23.011  45.235  5.001   1.00 94.21 128 A 1 
ATOM 1002 O O   . GLN A 1 128 ? 24.136  45.060  5.462   1.00 93.12 128 A 1 
ATOM 1003 C CB  . GLN A 1 128 ? 21.676  47.240  5.858   1.00 92.54 128 A 1 
ATOM 1004 C CG  . GLN A 1 128 ? 22.564  47.611  7.053   1.00 81.17 128 A 1 
ATOM 1005 C CD  . GLN A 1 128 ? 21.800  48.381  8.151   1.00 75.47 128 A 1 
ATOM 1006 O OE1 . GLN A 1 128 ? 20.590  48.508  8.155   1.00 67.61 128 A 1 
ATOM 1007 N NE2 . GLN A 1 128 ? 22.498  48.911  9.131   1.00 64.51 128 A 1 
ATOM 1008 N N   . TRP A 1 129 ? 22.205  44.206  4.679   1.00 93.54 129 A 1 
ATOM 1009 C CA  . TRP A 1 129 ? 22.601  42.801  4.836   1.00 93.48 129 A 1 
ATOM 1010 C C   . TRP A 1 129 ? 23.766  42.430  3.912   1.00 93.54 129 A 1 
ATOM 1011 O O   . TRP A 1 129 ? 24.697  41.763  4.338   1.00 91.51 129 A 1 
ATOM 1012 C CB  . TRP A 1 129 ? 21.393  41.882  4.597   1.00 92.79 129 A 1 
ATOM 1013 C CG  . TRP A 1 129 ? 21.313  40.721  5.525   1.00 91.19 129 A 1 
ATOM 1014 C CD1 . TRP A 1 129 ? 22.049  39.588  5.465   1.00 86.29 129 A 1 
ATOM 1015 C CD2 . TRP A 1 129 ? 20.449  40.575  6.706   1.00 90.78 129 A 1 
ATOM 1016 N NE1 . TRP A 1 129 ? 21.704  38.749  6.523   1.00 88.29 129 A 1 
ATOM 1017 C CE2 . TRP A 1 129 ? 20.730  39.322  7.302   1.00 89.67 129 A 1 
ATOM 1018 C CE3 . TRP A 1 129 ? 19.464  41.395  7.299   1.00 89.40 129 A 1 
ATOM 1019 C CZ2 . TRP A 1 129 ? 20.064  38.885  8.477   1.00 89.37 129 A 1 
ATOM 1020 C CZ3 . TRP A 1 129 ? 18.799  40.959  8.465   1.00 86.50 129 A 1 
ATOM 1021 C CH2 . TRP A 1 129 ? 19.101  39.724  9.045   1.00 87.46 129 A 1 
ATOM 1022 N N   . LYS A 1 130 ? 23.767  42.926  2.663   1.00 93.38 130 A 1 
ATOM 1023 C CA  . LYS A 1 130 ? 24.839  42.683  1.680   1.00 92.57 130 A 1 
ATOM 1024 C C   . LYS A 1 130 ? 26.126  43.450  1.980   1.00 92.78 130 A 1 
ATOM 1025 O O   . LYS A 1 130 ? 27.206  42.944  1.705   1.00 90.38 130 A 1 
ATOM 1026 C CB  . LYS A 1 130 ? 24.350  43.072  0.281   1.00 91.02 130 A 1 
ATOM 1027 C CG  . LYS A 1 130 ? 23.337  42.064  -0.275  1.00 85.49 130 A 1 
ATOM 1028 C CD  . LYS A 1 130 ? 22.924  42.446  -1.696  1.00 81.25 130 A 1 
ATOM 1029 C CE  . LYS A 1 130 ? 22.004  41.348  -2.202  1.00 73.50 130 A 1 
ATOM 1030 N NZ  . LYS A 1 130 ? 21.837  41.343  -3.666  1.00 66.57 130 A 1 
ATOM 1031 N N   . THR A 1 131 ? 26.030  44.691  2.479   1.00 93.41 131 A 1 
ATOM 1032 C CA  . THR A 1 131 ? 27.181  45.578  2.706   1.00 92.93 131 A 1 
ATOM 1033 C C   . THR A 1 131 ? 27.829  45.379  4.066   1.00 93.31 131 A 1 
ATOM 1034 O O   . THR A 1 131 ? 29.052  45.443  4.184   1.00 90.04 131 A 1 
ATOM 1035 C CB  . THR A 1 131 ? 26.796  47.053  2.531   1.00 90.87 131 A 1 
ATOM 1036 O OG1 . THR A 1 131 ? 25.657  47.366  3.303   1.00 80.54 131 A 1 
ATOM 1037 C CG2 . THR A 1 131 ? 26.485  47.407  1.084   1.00 77.52 131 A 1 
ATOM 1038 N N   . ASN A 1 132 ? 27.025  45.113  5.099   1.00 93.23 132 A 1 
ATOM 1039 C CA  . ASN A 1 132 ? 27.499  44.875  6.457   1.00 93.68 132 A 1 
ATOM 1040 C C   . ASN A 1 132 ? 26.598  43.863  7.187   1.00 94.12 132 A 1 
ATOM 1041 O O   . ASN A 1 132 ? 25.796  44.217  8.054   1.00 91.92 132 A 1 
ATOM 1042 C CB  . ASN A 1 132 ? 27.629  46.215  7.188   1.00 92.06 132 A 1 
ATOM 1043 C CG  . ASN A 1 132 ? 28.423  46.088  8.482   1.00 89.25 132 A 1 
ATOM 1044 O OD1 . ASN A 1 132 ? 28.601  45.020  9.044   1.00 82.68 132 A 1 
ATOM 1045 N ND2 . ASN A 1 132 ? 28.928  47.185  8.986   1.00 80.14 132 A 1 
ATOM 1046 N N   . GLU A 1 133 ? 26.767  42.597  6.841   1.00 93.68 133 A 1 
ATOM 1047 C CA  . GLU A 1 133 ? 25.980  41.490  7.390   1.00 93.47 133 A 1 
ATOM 1048 C C   . GLU A 1 133 ? 26.031  41.437  8.928   1.00 94.04 133 A 1 
ATOM 1049 O O   . GLU A 1 133 ? 24.994  41.306  9.571   1.00 93.01 133 A 1 
ATOM 1050 C CB  . GLU A 1 133 ? 26.479  40.179  6.771   1.00 91.24 133 A 1 
ATOM 1051 C CG  . GLU A 1 133 ? 25.623  38.979  7.204   1.00 86.68 133 A 1 
ATOM 1052 C CD  . GLU A 1 133 ? 26.028  37.664  6.520   1.00 84.85 133 A 1 
ATOM 1053 O OE1 . GLU A 1 133 ? 25.175  36.745  6.515   1.00 77.59 133 A 1 
ATOM 1054 O OE2 . GLU A 1 133 ? 27.168  37.573  6.019   1.00 80.12 133 A 1 
ATOM 1055 N N   . ALA A 1 134 ? 27.203  41.645  9.541   1.00 94.78 134 A 1 
ATOM 1056 C CA  . ALA A 1 134 ? 27.348  41.624  10.994  1.00 95.20 134 A 1 
ATOM 1057 C C   . ALA A 1 134 ? 26.490  42.703  11.683  1.00 95.77 134 A 1 
ATOM 1058 O O   . ALA A 1 134 ? 25.842  42.448  12.704  1.00 94.33 134 A 1 
ATOM 1059 C CB  . ALA A 1 134 ? 28.839  41.781  11.337  1.00 94.41 134 A 1 
ATOM 1060 N N   . GLN A 1 135 ? 26.416  43.894  11.095  1.00 95.78 135 A 1 
ATOM 1061 C CA  . GLN A 1 135 ? 25.592  44.984  11.628  1.00 95.64 135 A 1 
ATOM 1062 C C   . GLN A 1 135 ? 24.095  44.759  11.355  1.00 96.04 135 A 1 
ATOM 1063 O O   . GLN A 1 135 ? 23.258  45.100  12.197  1.00 95.19 135 A 1 
ATOM 1064 C CB  . GLN A 1 135 ? 26.102  46.312  11.046  1.00 94.71 135 A 1 
ATOM 1065 C CG  . GLN A 1 135 ? 25.474  47.522  11.757  1.00 84.96 135 A 1 
ATOM 1066 C CD  . GLN A 1 135 ? 26.067  48.861  11.299  1.00 75.95 135 A 1 
ATOM 1067 O OE1 . GLN A 1 135 ? 26.855  48.961  10.377  1.00 66.85 135 A 1 
ATOM 1068 N NE2 . GLN A 1 135 ? 25.697  49.954  11.940  1.00 63.28 135 A 1 
ATOM 1069 N N   . ALA A 1 136 ? 23.757  44.163  10.225  1.00 95.53 136 A 1 
ATOM 1070 C CA  . ALA A 1 136 ? 22.381  43.772  9.923   1.00 95.41 136 A 1 
ATOM 1071 C C   . ALA A 1 136 ? 21.873  42.709  10.910  1.00 96.08 136 A 1 
ATOM 1072 O O   . ALA A 1 136 ? 20.783  42.852  11.463  1.00 95.32 136 A 1 
ATOM 1073 C CB  . ALA A 1 136 ? 22.313  43.285  8.472   1.00 94.58 136 A 1 
ATOM 1074 N N   . ILE A 1 137 ? 22.699  41.703  11.220  1.00 95.88 137 A 1 
ATOM 1075 C CA  . ILE A 1 137 ? 22.397  40.666  12.218  1.00 95.70 137 A 1 
ATOM 1076 C C   . ILE A 1 137 ? 22.205  41.281  13.608  1.00 96.18 137 A 1 
ATOM 1077 O O   . ILE A 1 137 ? 21.221  40.963  14.284  1.00 95.32 137 A 1 
ATOM 1078 C CB  . ILE A 1 137 ? 23.500  39.578  12.201  1.00 94.67 137 A 1 
ATOM 1079 C CG1 . ILE A 1 137 ? 23.384  38.741  10.906  1.00 91.12 137 A 1 
ATOM 1080 C CG2 . ILE A 1 137 ? 23.412  38.664  13.435  1.00 90.29 137 A 1 
ATOM 1081 C CD1 . ILE A 1 137 ? 24.568  37.781  10.672  1.00 81.75 137 A 1 
ATOM 1082 N N   . GLU A 1 138 ? 23.081  42.215  14.043  1.00 96.50 138 A 1 
ATOM 1083 C CA  . GLU A 1 138 ? 22.887  42.915  15.324  1.00 96.50 138 A 1 
ATOM 1084 C C   . GLU A 1 138 ? 21.627  43.792  15.336  1.00 96.86 138 A 1 
ATOM 1085 O O   . GLU A 1 138 ? 20.916  43.832  16.343  1.00 96.31 138 A 1 
ATOM 1086 C CB  . GLU A 1 138 ? 24.125  43.745  15.709  1.00 96.07 138 A 1 
ATOM 1087 C CG  . GLU A 1 138 ? 25.129  42.959  16.564  1.00 83.33 138 A 1 
ATOM 1088 C CD  . GLU A 1 138 ? 24.519  42.418  17.885  1.00 78.82 138 A 1 
ATOM 1089 O OE1 . GLU A 1 138 ? 25.022  41.398  18.405  1.00 70.86 138 A 1 
ATOM 1090 O OE2 . GLU A 1 138 ? 23.508  42.958  18.374  1.00 71.28 138 A 1 
ATOM 1091 N N   . THR A 1 139 ? 21.294  44.418  14.212  1.00 96.04 139 A 1 
ATOM 1092 C CA  . THR A 1 139 ? 20.048  45.181  14.080  1.00 96.13 139 A 1 
ATOM 1093 C C   . THR A 1 139 ? 18.830  44.255  14.194  1.00 96.45 139 A 1 
ATOM 1094 O O   . THR A 1 139 ? 17.898  44.570  14.942  1.00 95.75 139 A 1 
ATOM 1095 C CB  . THR A 1 139 ? 20.015  45.988  12.777  1.00 95.51 139 A 1 
ATOM 1096 O OG1 . THR A 1 139 ? 21.155  46.815  12.691  1.00 91.01 139 A 1 
ATOM 1097 C CG2 . THR A 1 139 ? 18.793  46.908  12.714  1.00 90.16 139 A 1 
ATOM 1098 N N   . ALA A 1 140 ? 18.849  43.093  13.536  1.00 96.60 140 A 1 
ATOM 1099 C CA  . ALA A 1 140 ? 17.793  42.091  13.650  1.00 96.46 140 A 1 
ATOM 1100 C C   . ALA A 1 140 ? 17.646  41.585  15.104  1.00 96.65 140 A 1 
ATOM 1101 O O   . ALA A 1 140 ? 16.534  41.519  15.631  1.00 95.90 140 A 1 
ATOM 1102 C CB  . ALA A 1 140 ? 18.085  40.948  12.678  1.00 96.10 140 A 1 
ATOM 1103 N N   . ARG A 1 141 ? 18.774  41.328  15.787  1.00 96.68 141 A 1 
ATOM 1104 C CA  . ARG A 1 141 ? 18.801  40.926  17.205  1.00 96.30 141 A 1 
ATOM 1105 C C   . ARG A 1 141 ? 18.277  42.033  18.140  1.00 96.39 141 A 1 
ATOM 1106 O O   . ARG A 1 141 ? 17.578  41.739  19.113  1.00 95.49 141 A 1 
ATOM 1107 C CB  . ARG A 1 141 ? 20.234  40.497  17.551  1.00 95.61 141 A 1 
ATOM 1108 C CG  . ARG A 1 141 ? 20.330  39.792  18.898  1.00 87.02 141 A 1 
ATOM 1109 C CD  . ARG A 1 141 ? 21.781  39.408  19.210  1.00 87.02 141 A 1 
ATOM 1110 N NE  . ARG A 1 141 ? 22.286  38.332  18.327  1.00 80.23 141 A 1 
ATOM 1111 C CZ  . ARG A 1 141 ? 23.506  38.199  17.845  1.00 74.24 141 A 1 
ATOM 1112 N NH1 . ARG A 1 141 ? 24.469  39.045  18.100  1.00 64.79 141 A 1 
ATOM 1113 N NH2 . ARG A 1 141 ? 23.796  37.186  17.083  1.00 68.31 141 A 1 
ATOM 1114 N N   . ALA A 1 142 ? 18.566  43.305  17.844  1.00 96.61 142 A 1 
ATOM 1115 C CA  . ALA A 1 142 ? 18.038  44.451  18.577  1.00 96.65 142 A 1 
ATOM 1116 C C   . ALA A 1 142 ? 16.520  44.597  18.386  1.00 96.61 142 A 1 
ATOM 1117 O O   . ALA A 1 142 ? 15.786  44.757  19.370  1.00 95.64 142 A 1 
ATOM 1118 C CB  . ALA A 1 142 ? 18.799  45.713  18.150  1.00 96.29 142 A 1 
ATOM 1119 N N   . TRP A 1 143 ? 16.021  44.447  17.141  1.00 96.77 143 A 1 
ATOM 1120 C CA  . TRP A 1 143 ? 14.580  44.463  16.854  1.00 96.56 143 A 1 
ATOM 1121 C C   . TRP A 1 143 ? 13.841  43.294  17.507  1.00 96.38 143 A 1 
ATOM 1122 O O   . TRP A 1 143 ? 12.756  43.494  18.056  1.00 94.64 143 A 1 
ATOM 1123 C CB  . TRP A 1 143 ? 14.345  44.462  15.337  1.00 96.04 143 A 1 
ATOM 1124 C CG  . TRP A 1 143 ? 14.514  45.769  14.637  1.00 95.74 143 A 1 
ATOM 1125 C CD1 . TRP A 1 143 ? 15.496  46.681  14.842  1.00 92.72 143 A 1 
ATOM 1126 C CD2 . TRP A 1 143 ? 13.666  46.329  13.577  1.00 94.53 143 A 1 
ATOM 1127 N NE1 . TRP A 1 143 ? 15.322  47.753  13.989  1.00 92.48 143 A 1 
ATOM 1128 C CE2 . TRP A 1 143 ? 14.222  47.579  13.193  1.00 93.78 143 A 1 
ATOM 1129 C CE3 . TRP A 1 143 ? 12.505  45.885  12.912  1.00 93.16 143 A 1 
ATOM 1130 C CZ2 . TRP A 1 143 ? 13.630  48.370  12.178  1.00 92.67 143 A 1 
ATOM 1131 C CZ3 . TRP A 1 143 ? 11.920  46.670  11.907  1.00 91.02 143 A 1 
ATOM 1132 C CH2 . TRP A 1 143 ? 12.486  47.896  11.545  1.00 91.03 143 A 1 
ATOM 1133 N N   . THR A 1 144 ? 14.438  42.113  17.547  1.00 96.51 144 A 1 
ATOM 1134 C CA  . THR A 1 144 ? 13.885  40.956  18.263  1.00 96.49 144 A 1 
ATOM 1135 C C   . THR A 1 144 ? 13.717  41.260  19.751  1.00 96.04 144 A 1 
ATOM 1136 O O   . THR A 1 144 ? 12.631  41.073  20.293  1.00 94.60 144 A 1 
ATOM 1137 C CB  . THR A 1 144 ? 14.761  39.715  18.054  1.00 96.03 144 A 1 
ATOM 1138 O OG1 . THR A 1 144 ? 14.838  39.433  16.678  1.00 91.78 144 A 1 
ATOM 1139 C CG2 . THR A 1 144 ? 14.195  38.471  18.733  1.00 91.33 144 A 1 
ATOM 1140 N N   . ARG A 1 145 ? 14.743  41.831  20.400  1.00 96.35 145 A 1 
ATOM 1141 C CA  . ARG A 1 145 ? 14.654  42.264  21.810  1.00 95.76 145 A 1 
ATOM 1142 C C   . ARG A 1 145 ? 13.568  43.327  22.047  1.00 95.64 145 A 1 
ATOM 1143 O O   . ARG A 1 145 ? 12.853  43.246  23.040  1.00 93.91 145 A 1 
ATOM 1144 C CB  . ARG A 1 145 ? 16.024  42.758  22.291  1.00 94.65 145 A 1 
ATOM 1145 C CG  . ARG A 1 145 ? 16.969  41.579  22.592  1.00 85.95 145 A 1 
ATOM 1146 C CD  . ARG A 1 145 ? 18.340  42.036  23.109  1.00 82.92 145 A 1 
ATOM 1147 N NE  . ARG A 1 145 ? 19.283  42.316  22.014  1.00 73.57 145 A 1 
ATOM 1148 C CZ  . ARG A 1 145 ? 20.557  42.678  22.155  1.00 66.26 145 A 1 
ATOM 1149 N NH1 . ARG A 1 145 ? 21.093  42.919  23.323  1.00 58.69 145 A 1 
ATOM 1150 N NH2 . ARG A 1 145 ? 21.338  42.794  21.117  1.00 58.71 145 A 1 
ATOM 1151 N N   . LEU A 1 146 ? 13.441  44.295  21.147  1.00 95.59 146 A 1 
ATOM 1152 C CA  . LEU A 1 146 ? 12.503  45.413  21.295  1.00 94.98 146 A 1 
ATOM 1153 C C   . LEU A 1 146 ? 11.040  45.039  21.024  1.00 94.94 146 A 1 
ATOM 1154 O O   . LEU A 1 146 ? 10.145  45.556  21.695  1.00 92.93 146 A 1 
ATOM 1155 C CB  . LEU A 1 146 ? 12.943  46.556  20.362  1.00 93.47 146 A 1 
ATOM 1156 C CG  . LEU A 1 146 ? 14.175  47.334  20.847  1.00 83.75 146 A 1 
ATOM 1157 C CD1 . LEU A 1 146 ? 14.709  48.209  19.715  1.00 78.16 146 A 1 
ATOM 1158 C CD2 . LEU A 1 146 ? 13.835  48.243  22.029  1.00 76.91 146 A 1 
ATOM 1159 N N   . TYR A 1 147 ? 10.781  44.202  20.027  1.00 94.92 147 A 1 
ATOM 1160 C CA  . TYR A 1 147 ? 9.426   43.981  19.491  1.00 94.74 147 A 1 
ATOM 1161 C C   . TYR A 1 147 ? 8.884   42.566  19.690  1.00 94.66 147 A 1 
ATOM 1162 O O   . TYR A 1 147 ? 7.666   42.395  19.645  1.00 91.75 147 A 1 
ATOM 1163 C CB  . TYR A 1 147 ? 9.400   44.348  18.003  1.00 94.17 147 A 1 
ATOM 1164 C CG  . TYR A 1 147 ? 9.791   45.787  17.703  1.00 94.46 147 A 1 
ATOM 1165 C CD1 . TYR A 1 147 ? 9.014   46.854  18.203  1.00 90.79 147 A 1 
ATOM 1166 C CD2 . TYR A 1 147 ? 10.932  46.071  16.928  1.00 90.97 147 A 1 
ATOM 1167 C CE1 . TYR A 1 147 ? 9.377   48.189  17.938  1.00 89.88 147 A 1 
ATOM 1168 C CE2 . TYR A 1 147 ? 11.304  47.402  16.660  1.00 89.57 147 A 1 
ATOM 1169 C CZ  . TYR A 1 147 ? 10.527  48.455  17.161  1.00 91.69 147 A 1 
ATOM 1170 O OH  . TYR A 1 147 ? 10.895  49.754  16.908  1.00 90.19 147 A 1 
ATOM 1171 N N   . ALA A 1 148 ? 9.736   41.562  19.905  1.00 94.60 148 A 1 
ATOM 1172 C CA  . ALA A 1 148 ? 9.326   40.157  19.920  1.00 94.43 148 A 1 
ATOM 1173 C C   . ALA A 1 148 ? 9.485   39.461  21.278  1.00 93.91 148 A 1 
ATOM 1174 O O   . ALA A 1 148 ? 8.857   38.422  21.483  1.00 89.54 148 A 1 
ATOM 1175 C CB  . ALA A 1 148 ? 10.076  39.422  18.807  1.00 93.36 148 A 1 
ATOM 1176 N N   . MET A 1 149 ? 10.281  39.991  22.217  1.00 92.51 149 A 1 
ATOM 1177 C CA  . MET A 1 149 ? 10.485  39.337  23.526  1.00 90.52 149 A 1 
ATOM 1178 C C   . MET A 1 149 ? 9.410   39.686  24.561  1.00 86.90 149 A 1 
ATOM 1179 O O   . MET A 1 149 ? 8.986   38.822  25.315  1.00 76.00 149 A 1 
ATOM 1180 C CB  . MET A 1 149 ? 11.884  39.622  24.067  1.00 87.17 149 A 1 
ATOM 1181 C CG  . MET A 1 149 ? 12.958  38.906  23.242  1.00 83.59 149 A 1 
ATOM 1182 S SD  . MET A 1 149 ? 14.628  39.053  23.952  1.00 79.85 149 A 1 
ATOM 1183 C CE  . MET A 1 149 ? 15.502  37.868  22.916  1.00 70.52 149 A 1 
ATOM 1184 N N   . ASN A 1 150 ? 8.926   40.917  24.584  1.00 81.60 150 A 1 
ATOM 1185 C CA  . ASN A 1 150 ? 7.935   41.387  25.566  1.00 77.86 150 A 1 
ATOM 1186 C C   . ASN A 1 150 ? 6.476   41.114  25.147  1.00 75.91 150 A 1 
ATOM 1187 O O   . ASN A 1 150 ? 5.549   41.637  25.757  1.00 66.51 150 A 1 
ATOM 1188 C CB  . ASN A 1 150 ? 8.165   42.878  25.846  1.00 70.39 150 A 1 
ATOM 1189 C CG  . ASN A 1 150 ? 9.440   43.147  26.632  1.00 62.41 150 A 1 
ATOM 1190 O OD1 . ASN A 1 150 ? 10.050  42.289  27.233  1.00 54.77 150 A 1 
ATOM 1191 N ND2 . ASN A 1 150 ? 9.864   44.380  26.660  1.00 53.42 150 A 1 
ATOM 1192 N N   . ASN A 1 151 ? 6.258   40.364  24.093  1.00 72.30 151 A 1 
ATOM 1193 C CA  . ASN A 1 151 ? 4.925   40.129  23.525  1.00 66.94 151 A 1 
ATOM 1194 C C   . ASN A 1 151 ? 4.196   38.920  24.138  1.00 64.11 151 A 1 
ATOM 1195 O O   . ASN A 1 151 ? 3.235   38.429  23.534  1.00 56.76 151 A 1 
ATOM 1196 C CB  . ASN A 1 151 ? 5.038   40.062  21.991  1.00 59.12 151 A 1 
ATOM 1197 C CG  . ASN A 1 151 ? 4.678   41.356  21.283  1.00 53.30 151 A 1 
ATOM 1198 O OD1 . ASN A 1 151 ? 4.009   42.244  21.784  1.00 49.43 151 A 1 
ATOM 1199 N ND2 . ASN A 1 151 ? 5.050   41.448  20.027  1.00 48.00 151 A 1 
ATOM 1200 N N   . ILE A 1 152 ? 4.667   38.416  25.280  1.00 55.90 152 A 1 
ATOM 1201 C CA  . ILE A 1 152 ? 4.013   37.376  26.083  1.00 52.42 152 A 1 
ATOM 1202 C C   . ILE A 1 152 ? 2.867   38.003  26.871  1.00 50.39 152 A 1 
ATOM 1203 O O   . ILE A 1 152 ? 3.082   39.072  27.464  1.00 45.04 152 A 1 
ATOM 1204 C CB  . ILE A 1 152 ? 5.028   36.633  26.985  1.00 47.08 152 A 1 
ATOM 1205 C CG1 . ILE A 1 152 ? 6.189   36.054  26.154  1.00 43.89 152 A 1 
ATOM 1206 C CG2 . ILE A 1 152 ? 4.300   35.514  27.750  1.00 43.28 152 A 1 
ATOM 1207 C CD1 . ILE A 1 152 ? 7.287   35.369  26.983  1.00 39.66 152 A 1 
ATOM 1208 O OXT . ILE A 1 152 ? 1.776   37.386  26.846  1.00 38.07 152 A 1 
ATOM 1209 N N   . MET B 2 1   ? 5.633   -25.111 13.427  1.00 50.10 1   B 1 
ATOM 1210 C CA  . MET B 2 1   ? 5.584   -24.767 11.985  1.00 56.66 1   B 1 
ATOM 1211 C C   . MET B 2 1   ? 6.901   -24.125 11.517  1.00 59.52 1   B 1 
ATOM 1212 O O   . MET B 2 1   ? 6.894   -23.094 10.856  1.00 56.12 1   B 1 
ATOM 1213 C CB  . MET B 2 1   ? 4.397   -23.840 11.681  1.00 53.81 1   B 1 
ATOM 1214 C CG  . MET B 2 1   ? 3.029   -24.489 11.904  1.00 51.13 1   B 1 
ATOM 1215 S SD  . MET B 2 1   ? 1.684   -23.342 11.501  1.00 47.00 1   B 1 
ATOM 1216 C CE  . MET B 2 1   ? 0.242   -24.392 11.830  1.00 43.04 1   B 1 
ATOM 1217 N N   . ALA B 2 2   ? 8.050   -24.676 11.896  1.00 55.32 2   B 1 
ATOM 1218 C CA  . ALA B 2 2   ? 9.352   -24.164 11.478  1.00 59.33 2   B 1 
ATOM 1219 C C   . ALA B 2 2   ? 9.547   -24.410 9.967   1.00 64.08 2   B 1 
ATOM 1220 O O   . ALA B 2 2   ? 9.163   -25.455 9.459   1.00 58.74 2   B 1 
ATOM 1221 C CB  . ALA B 2 2   ? 10.448  -24.824 12.320  1.00 52.84 2   B 1 
ATOM 1222 N N   . GLY B 2 3   ? 10.119  -23.422 9.247   1.00 73.17 3   B 1 
ATOM 1223 C CA  . GLY B 2 3   ? 10.430  -23.522 7.818   1.00 79.16 3   B 1 
ATOM 1224 C C   . GLY B 2 3   ? 9.285   -23.243 6.836   1.00 84.06 3   B 1 
ATOM 1225 O O   . GLY B 2 3   ? 9.546   -23.113 5.645   1.00 79.34 3   B 1 
ATOM 1226 N N   . LEU B 2 4   ? 8.031   -23.112 7.289   1.00 83.20 4   B 1 
ATOM 1227 C CA  . LEU B 2 4   ? 6.927   -22.780 6.387   1.00 86.46 4   B 1 
ATOM 1228 C C   . LEU B 2 4   ? 6.980   -21.308 5.936   1.00 88.32 4   B 1 
ATOM 1229 O O   . LEU B 2 4   ? 7.130   -20.410 6.766   1.00 86.00 4   B 1 
ATOM 1230 C CB  . LEU B 2 4   ? 5.576   -23.079 7.047   1.00 84.24 4   B 1 
ATOM 1231 C CG  . LEU B 2 4   ? 5.211   -24.570 7.043   1.00 80.87 4   B 1 
ATOM 1232 C CD1 . LEU B 2 4   ? 4.058   -24.784 8.007   1.00 75.78 4   B 1 
ATOM 1233 C CD2 . LEU B 2 4   ? 4.778   -25.064 5.665   1.00 76.30 4   B 1 
ATOM 1234 N N   . PRO B 2 5   ? 6.759   -21.029 4.631   1.00 86.36 5   B 1 
ATOM 1235 C CA  . PRO B 2 5   ? 6.596   -19.671 4.137   1.00 86.66 5   B 1 
ATOM 1236 C C   . PRO B 2 5   ? 5.468   -18.928 4.854   1.00 88.19 5   B 1 
ATOM 1237 O O   . PRO B 2 5   ? 4.381   -19.469 5.071   1.00 87.29 5   B 1 
ATOM 1238 C CB  . PRO B 2 5   ? 6.312   -19.806 2.633   1.00 84.53 5   B 1 
ATOM 1239 C CG  . PRO B 2 5   ? 6.969   -21.137 2.271   1.00 81.28 5   B 1 
ATOM 1240 C CD  . PRO B 2 5   ? 6.753   -21.974 3.525   1.00 83.29 5   B 1 
ATOM 1241 N N   . ARG B 2 6   ? 5.668   -17.637 5.139   1.00 86.03 6   B 1 
ATOM 1242 C CA  . ARG B 2 6   ? 4.659   -16.767 5.772   1.00 85.60 6   B 1 
ATOM 1243 C C   . ARG B 2 6   ? 3.312   -16.780 5.037   1.00 88.23 6   B 1 
ATOM 1244 O O   . ARG B 2 6   ? 2.268   -16.716 5.680   1.00 87.17 6   B 1 
ATOM 1245 C CB  . ARG B 2 6   ? 5.159   -15.314 5.827   1.00 82.64 6   B 1 
ATOM 1246 C CG  . ARG B 2 6   ? 6.326   -15.112 6.801   1.00 74.23 6   B 1 
ATOM 1247 C CD  . ARG B 2 6   ? 6.717   -13.621 6.802   1.00 69.82 6   B 1 
ATOM 1248 N NE  . ARG B 2 6   ? 7.833   -13.339 7.717   1.00 61.62 6   B 1 
ATOM 1249 C CZ  . ARG B 2 6   ? 8.376   -12.151 7.928   1.00 54.72 6   B 1 
ATOM 1250 N NH1 . ARG B 2 6   ? 7.946   -11.085 7.291   1.00 50.26 6   B 1 
ATOM 1251 N NH2 . ARG B 2 6   ? 9.338   -12.021 8.780   1.00 47.73 6   B 1 
ATOM 1252 N N   . ARG B 2 7   ? 3.327   -16.901 3.710   1.00 87.05 7   B 1 
ATOM 1253 C CA  . ARG B 2 7   ? 2.125   -17.049 2.879   1.00 89.57 7   B 1 
ATOM 1254 C C   . ARG B 2 7   ? 1.273   -18.227 3.328   1.00 91.38 7   B 1 
ATOM 1255 O O   . ARG B 2 7   ? 0.081   -18.040 3.535   1.00 90.55 7   B 1 
ATOM 1256 C CB  . ARG B 2 7   ? 2.545   -17.161 1.408   1.00 87.36 7   B 1 
ATOM 1257 C CG  . ARG B 2 7   ? 1.406   -17.577 0.448   1.00 87.86 7   B 1 
ATOM 1258 C CD  . ARG B 2 7   ? 0.251   -16.581 0.383   1.00 85.89 7   B 1 
ATOM 1259 N NE  . ARG B 2 7   ? -0.830  -17.086 -0.470  1.00 87.41 7   B 1 
ATOM 1260 C CZ  . ARG B 2 7   ? -1.042  -16.856 -1.767  1.00 89.30 7   B 1 
ATOM 1261 N NH1 . ARG B 2 7   ? -0.275  -16.086 -2.481  1.00 82.29 7   B 1 
ATOM 1262 N NH2 . ARG B 2 7   ? -2.041  -17.434 -2.361  1.00 83.64 7   B 1 
ATOM 1263 N N   . ILE B 2 8   ? 1.867   -19.407 3.508   1.00 92.79 8   B 1 
ATOM 1264 C CA  . ILE B 2 8   ? 1.135   -20.619 3.901   1.00 93.02 8   B 1 
ATOM 1265 C C   . ILE B 2 8   ? 0.558   -20.460 5.309   1.00 93.09 8   B 1 
ATOM 1266 O O   . ILE B 2 8   ? -0.611  -20.732 5.516   1.00 92.24 8   B 1 
ATOM 1267 C CB  . ILE B 2 8   ? 2.023   -21.878 3.776   1.00 93.06 8   B 1 
ATOM 1268 C CG1 . ILE B 2 8   ? 2.459   -22.069 2.302   1.00 91.68 8   B 1 
ATOM 1269 C CG2 . ILE B 2 8   ? 1.268   -23.115 4.289   1.00 91.61 8   B 1 
ATOM 1270 C CD1 . ILE B 2 8   ? 3.353   -23.289 2.048   1.00 89.86 8   B 1 
ATOM 1271 N N   . ILE B 2 9   ? 1.337   -19.918 6.248   1.00 92.79 9   B 1 
ATOM 1272 C CA  . ILE B 2 9   ? 0.892   -19.677 7.626   1.00 92.03 9   B 1 
ATOM 1273 C C   . ILE B 2 9   ? -0.323  -18.743 7.643   1.00 92.16 9   B 1 
ATOM 1274 O O   . ILE B 2 9   ? -1.376  -19.092 8.183   1.00 91.69 9   B 1 
ATOM 1275 C CB  . ILE B 2 9   ? 2.050   -19.131 8.487   1.00 90.84 9   B 1 
ATOM 1276 C CG1 . ILE B 2 9   ? 3.224   -20.134 8.542   1.00 87.94 9   B 1 
ATOM 1277 C CG2 . ILE B 2 9   ? 1.558   -18.804 9.905   1.00 87.37 9   B 1 
ATOM 1278 C CD1 . ILE B 2 9   ? 4.503   -19.570 9.177   1.00 80.98 9   B 1 
ATOM 1279 N N   . LYS B 2 10  ? -0.217  -17.568 6.998   1.00 91.16 10  B 1 
ATOM 1280 C CA  . LYS B 2 10  ? -1.294  -16.568 6.959   1.00 89.95 10  B 1 
ATOM 1281 C C   . LYS B 2 10  ? -2.533  -17.061 6.208   1.00 90.52 10  B 1 
ATOM 1282 O O   . LYS B 2 10  ? -3.657  -16.748 6.594   1.00 89.60 10  B 1 
ATOM 1283 C CB  . LYS B 2 10  ? -0.787  -15.268 6.310   1.00 88.36 10  B 1 
ATOM 1284 C CG  . LYS B 2 10  ? 0.199   -14.493 7.206   1.00 85.00 10  B 1 
ATOM 1285 C CD  . LYS B 2 10  ? 0.642   -13.195 6.519   1.00 82.16 10  B 1 
ATOM 1286 C CE  . LYS B 2 10  ? 1.540   -12.358 7.436   1.00 75.60 10  B 1 
ATOM 1287 N NZ  . LYS B 2 10  ? 1.860   -11.040 6.857   1.00 69.59 10  B 1 
ATOM 1288 N N   . GLU B 2 11  ? -2.356  -17.816 5.133   1.00 92.40 11  B 1 
ATOM 1289 C CA  . GLU B 2 11  ? -3.456  -18.353 4.340   1.00 92.73 11  B 1 
ATOM 1290 C C   . GLU B 2 11  ? -4.210  -19.457 5.086   1.00 93.49 11  B 1 
ATOM 1291 O O   . GLU B 2 11  ? -5.438  -19.445 5.121   1.00 92.51 11  B 1 
ATOM 1292 C CB  . GLU B 2 11  ? -2.920  -18.829 2.990   1.00 91.29 11  B 1 
ATOM 1293 C CG  . GLU B 2 11  ? -4.057  -19.195 2.040   1.00 88.22 11  B 1 
ATOM 1294 C CD  . GLU B 2 11  ? -3.594  -19.415 0.599   1.00 91.84 11  B 1 
ATOM 1295 O OE1 . GLU B 2 11  ? -4.454  -19.776 -0.227  1.00 86.05 11  B 1 
ATOM 1296 O OE2 . GLU B 2 11  ? -2.413  -19.165 0.276   1.00 87.56 11  B 1 
ATOM 1297 N N   . THR B 2 12  ? -3.497  -20.353 5.763   1.00 94.31 12  B 1 
ATOM 1298 C CA  . THR B 2 12  ? -4.091  -21.391 6.611   1.00 94.22 12  B 1 
ATOM 1299 C C   . THR B 2 12  ? -4.895  -20.775 7.751   1.00 94.22 12  B 1 
ATOM 1300 O O   . THR B 2 12  ? -6.038  -21.160 7.972   1.00 93.55 12  B 1 
ATOM 1301 C CB  . THR B 2 12  ? -3.007  -22.324 7.175   1.00 94.07 12  B 1 
ATOM 1302 O OG1 . THR B 2 12  ? -2.258  -22.883 6.125   1.00 90.31 12  B 1 
ATOM 1303 C CG2 . THR B 2 12  ? -3.596  -23.473 7.974   1.00 89.84 12  B 1 
ATOM 1304 N N   . GLN B 2 13  ? -4.348  -19.757 8.425   1.00 93.32 13  B 1 
ATOM 1305 C CA  . GLN B 2 13  ? -5.073  -19.033 9.473   1.00 92.39 13  B 1 
ATOM 1306 C C   . GLN B 2 13  ? -6.372  -18.414 8.945   1.00 92.20 13  B 1 
ATOM 1307 O O   . GLN B 2 13  ? -7.409  -18.511 9.605   1.00 91.16 13  B 1 
ATOM 1308 C CB  . GLN B 2 13  ? -4.169  -17.936 10.058  1.00 91.29 13  B 1 
ATOM 1309 C CG  . GLN B 2 13  ? -3.078  -18.509 10.975  1.00 82.25 13  B 1 
ATOM 1310 C CD  . GLN B 2 13  ? -2.072  -17.450 11.428  1.00 77.05 13  B 1 
ATOM 1311 O OE1 . GLN B 2 13  ? -1.967  -16.348 10.906  1.00 70.51 13  B 1 
ATOM 1312 N NE2 . GLN B 2 13  ? -1.279  -17.749 12.429  1.00 66.55 13  B 1 
ATOM 1313 N N   . ARG B 2 14  ? -6.364  -17.814 7.738   1.00 92.33 14  B 1 
ATOM 1314 C CA  . ARG B 2 14  ? -7.569  -17.234 7.120   1.00 91.10 14  B 1 
ATOM 1315 C C   . ARG B 2 14  ? -8.581  -18.284 6.695   1.00 91.89 14  B 1 
ATOM 1316 O O   . ARG B 2 14  ? -9.772  -18.053 6.848   1.00 90.62 14  B 1 
ATOM 1317 C CB  . ARG B 2 14  ? -7.200  -16.363 5.928   1.00 89.18 14  B 1 
ATOM 1318 C CG  . ARG B 2 14  ? -6.587  -15.029 6.368   1.00 81.56 14  B 1 
ATOM 1319 C CD  . ARG B 2 14  ? -6.259  -14.207 5.120   1.00 78.08 14  B 1 
ATOM 1320 N NE  . ARG B 2 14  ? -5.572  -12.955 5.470   1.00 70.75 14  B 1 
ATOM 1321 C CZ  . ARG B 2 14  ? -5.173  -12.031 4.612   1.00 64.84 14  B 1 
ATOM 1322 N NH1 . ARG B 2 14  ? -5.428  -12.134 3.337   1.00 60.40 14  B 1 
ATOM 1323 N NH2 . ARG B 2 14  ? -4.515  -10.993 5.021   1.00 56.82 14  B 1 
ATOM 1324 N N   . LEU B 2 15  ? -8.143  -19.430 6.178   1.00 92.23 15  B 1 
ATOM 1325 C CA  . LEU B 2 15  ? -9.030  -20.540 5.821   1.00 92.48 15  B 1 
ATOM 1326 C C   . LEU B 2 15  ? -9.796  -21.072 7.032   1.00 93.02 15  B 1 
ATOM 1327 O O   . LEU B 2 15  ? -10.983 -21.337 6.921   1.00 91.80 15  B 1 
ATOM 1328 C CB  . LEU B 2 15  ? -8.210  -21.680 5.192   1.00 91.75 15  B 1 
ATOM 1329 C CG  . LEU B 2 15  ? -7.876  -21.474 3.705   1.00 88.82 15  B 1 
ATOM 1330 C CD1 . LEU B 2 15  ? -6.812  -22.475 3.283   1.00 84.95 15  B 1 
ATOM 1331 C CD2 . LEU B 2 15  ? -9.110  -21.689 2.826   1.00 84.44 15  B 1 
ATOM 1332 N N   . LEU B 2 16  ? -9.127  -21.178 8.188   1.00 93.49 16  B 1 
ATOM 1333 C CA  . LEU B 2 16  ? -9.745  -21.637 9.429   1.00 93.12 16  B 1 
ATOM 1334 C C   . LEU B 2 16  ? -10.646 -20.565 10.067  1.00 93.13 16  B 1 
ATOM 1335 O O   . LEU B 2 16  ? -11.697 -20.893 10.603  1.00 91.76 16  B 1 
ATOM 1336 C CB  . LEU B 2 16  ? -8.635  -22.077 10.403  1.00 92.73 16  B 1 
ATOM 1337 C CG  . LEU B 2 16  ? -7.813  -23.305 9.933   1.00 90.19 16  B 1 
ATOM 1338 C CD1 . LEU B 2 16  ? -6.654  -23.534 10.896  1.00 85.68 16  B 1 
ATOM 1339 C CD2 . LEU B 2 16  ? -8.649  -24.571 9.843   1.00 84.80 16  B 1 
ATOM 1340 N N   . ALA B 2 17  ? -10.258 -19.284 9.988   1.00 93.33 17  B 1 
ATOM 1341 C CA  . ALA B 2 17  ? -11.013 -18.175 10.571  1.00 92.75 17  B 1 
ATOM 1342 C C   . ALA B 2 17  ? -12.237 -17.755 9.734   1.00 92.14 17  B 1 
ATOM 1343 O O   . ALA B 2 17  ? -13.244 -17.313 10.284  1.00 89.45 17  B 1 
ATOM 1344 C CB  . ALA B 2 17  ? -10.060 -16.995 10.769  1.00 91.60 17  B 1 
ATOM 1345 N N   . GLU B 2 18  ? -12.158 -17.876 8.396   1.00 91.05 18  B 1 
ATOM 1346 C CA  . GLU B 2 18  ? -13.191 -17.462 7.449   1.00 89.44 18  B 1 
ATOM 1347 C C   . GLU B 2 18  ? -13.578 -18.618 6.508   1.00 89.93 18  B 1 
ATOM 1348 O O   . GLU B 2 18  ? -13.235 -18.597 5.316   1.00 87.20 18  B 1 
ATOM 1349 C CB  . GLU B 2 18  ? -12.734 -16.239 6.648   1.00 86.54 18  B 1 
ATOM 1350 C CG  . GLU B 2 18  ? -12.534 -14.961 7.467   1.00 78.38 18  B 1 
ATOM 1351 C CD  . GLU B 2 18  ? -12.169 -13.769 6.567   1.00 72.98 18  B 1 
ATOM 1352 O OE1 . GLU B 2 18  ? -11.711 -12.734 7.093   1.00 66.62 18  B 1 
ATOM 1353 O OE2 . GLU B 2 18  ? -12.347 -13.875 5.314   1.00 66.81 18  B 1 
ATOM 1354 N N   . PRO B 2 19  ? -14.282 -19.644 7.015   1.00 90.23 19  B 1 
ATOM 1355 C CA  . PRO B 2 19  ? -14.715 -20.768 6.196   1.00 90.04 19  B 1 
ATOM 1356 C C   . PRO B 2 19  ? -15.683 -20.309 5.104   1.00 90.82 19  B 1 
ATOM 1357 O O   . PRO B 2 19  ? -16.496 -19.402 5.278   1.00 88.53 19  B 1 
ATOM 1358 C CB  . PRO B 2 19  ? -15.344 -21.763 7.170   1.00 87.30 19  B 1 
ATOM 1359 C CG  . PRO B 2 19  ? -15.842 -20.886 8.316   1.00 83.86 19  B 1 
ATOM 1360 C CD  . PRO B 2 19  ? -14.786 -19.774 8.376   1.00 87.06 19  B 1 
ATOM 1361 N N   . VAL B 2 20  ? -15.604 -20.974 3.943   1.00 90.35 20  B 1 
ATOM 1362 C CA  . VAL B 2 20  ? -16.520 -20.743 2.819   1.00 90.51 20  B 1 
ATOM 1363 C C   . VAL B 2 20  ? -17.672 -21.738 2.917   1.00 91.66 20  B 1 
ATOM 1364 O O   . VAL B 2 20  ? -17.406 -22.933 3.059   1.00 90.23 20  B 1 
ATOM 1365 C CB  . VAL B 2 20  ? -15.788 -20.860 1.477   1.00 88.49 20  B 1 
ATOM 1366 C CG1 . VAL B 2 20  ? -16.725 -20.592 0.297   1.00 81.74 20  B 1 
ATOM 1367 C CG2 . VAL B 2 20  ? -14.635 -19.849 1.393   1.00 81.88 20  B 1 
ATOM 1368 N N   . PRO B 2 21  ? -18.943 -21.311 2.797   1.00 89.87 21  B 1 
ATOM 1369 C CA  . PRO B 2 21  ? -20.080 -22.231 2.764   1.00 89.02 21  B 1 
ATOM 1370 C C   . PRO B 2 21  ? -19.899 -23.313 1.696   1.00 90.11 21  B 1 
ATOM 1371 O O   . PRO B 2 21  ? -19.533 -23.024 0.562   1.00 87.82 21  B 1 
ATOM 1372 C CB  . PRO B 2 21  ? -21.305 -21.353 2.483   1.00 86.39 21  B 1 
ATOM 1373 C CG  . PRO B 2 21  ? -20.901 -19.991 3.050   1.00 82.50 21  B 1 
ATOM 1374 C CD  . PRO B 2 21  ? -19.406 -19.931 2.745   1.00 86.07 21  B 1 
ATOM 1375 N N   . GLY B 2 22  ? -20.137 -24.575 2.068   1.00 91.88 22  B 1 
ATOM 1376 C CA  . GLY B 2 22  ? -19.982 -25.726 1.180   1.00 92.75 22  B 1 
ATOM 1377 C C   . GLY B 2 22  ? -18.543 -26.178 0.917   1.00 94.43 22  B 1 
ATOM 1378 O O   . GLY B 2 22  ? -18.339 -27.114 0.147   1.00 92.95 22  B 1 
ATOM 1379 N N   . ILE B 2 23  ? -17.535 -25.552 1.547   1.00 95.24 23  B 1 
ATOM 1380 C CA  . ILE B 2 23  ? -16.127 -25.939 1.422   1.00 95.46 23  B 1 
ATOM 1381 C C   . ILE B 2 23  ? -15.500 -26.042 2.812   1.00 95.42 23  B 1 
ATOM 1382 O O   . ILE B 2 23  ? -15.492 -25.070 3.567   1.00 93.95 23  B 1 
ATOM 1383 C CB  . ILE B 2 23  ? -15.348 -24.967 0.511   1.00 94.77 23  B 1 
ATOM 1384 C CG1 . ILE B 2 23  ? -15.946 -24.964 -0.919  1.00 91.85 23  B 1 
ATOM 1385 C CG2 . ILE B 2 23  ? -13.851 -25.323 0.480   1.00 91.41 23  B 1 
ATOM 1386 C CD1 . ILE B 2 23  ? -15.297 -23.977 -1.889  1.00 86.61 23  B 1 
ATOM 1387 N N   . LYS B 2 24  ? -14.909 -27.200 3.121   1.00 96.12 24  B 1 
ATOM 1388 C CA  . LYS B 2 24  ? -14.073 -27.420 4.307   1.00 95.76 24  B 1 
ATOM 1389 C C   . LYS B 2 24  ? -12.659 -27.751 3.856   1.00 96.37 24  B 1 
ATOM 1390 O O   . LYS B 2 24  ? -12.481 -28.588 2.979   1.00 95.39 24  B 1 
ATOM 1391 C CB  . LYS B 2 24  ? -14.688 -28.526 5.162   1.00 93.83 24  B 1 
ATOM 1392 C CG  . LYS B 2 24  ? -14.173 -28.503 6.604   1.00 81.98 24  B 1 
ATOM 1393 C CD  . LYS B 2 24  ? -14.665 -29.711 7.424   1.00 76.67 24  B 1 
ATOM 1394 C CE  . LYS B 2 24  ? -14.285 -29.505 8.877   1.00 65.10 24  B 1 
ATOM 1395 N NZ  . LYS B 2 24  ? -13.978 -30.762 9.606   1.00 56.31 24  B 1 
ATOM 1396 N N   . ALA B 2 25  ? -11.649 -27.092 4.416   1.00 96.18 25  B 1 
ATOM 1397 C CA  . ALA B 2 25  ? -10.241 -27.365 4.155   1.00 96.05 25  B 1 
ATOM 1398 C C   . ALA B 2 25  ? -9.466  -27.305 5.467   1.00 95.81 25  B 1 
ATOM 1399 O O   . ALA B 2 25  ? -9.435  -26.256 6.109   1.00 94.24 25  B 1 
ATOM 1400 C CB  . ALA B 2 25  ? -9.708  -26.366 3.124   1.00 95.41 25  B 1 
ATOM 1401 N N   . GLU B 2 26  ? -8.854  -28.426 5.854   1.00 96.15 26  B 1 
ATOM 1402 C CA  . GLU B 2 26  ? -8.102  -28.554 7.103   1.00 95.54 26  B 1 
ATOM 1403 C C   . GLU B 2 26  ? -6.670  -29.002 6.794   1.00 96.21 26  B 1 
ATOM 1404 O O   . GLU B 2 26  ? -6.481  -29.924 5.988   1.00 95.14 26  B 1 
ATOM 1405 C CB  . GLU B 2 26  ? -8.817  -29.525 8.058   1.00 93.19 26  B 1 
ATOM 1406 C CG  . GLU B 2 26  ? -10.098 -28.885 8.607   1.00 83.13 26  B 1 
ATOM 1407 C CD  . GLU B 2 26  ? -10.986 -29.806 9.454   1.00 79.06 26  B 1 
ATOM 1408 O OE1 . GLU B 2 26  ? -11.677 -29.291 10.357  1.00 72.03 26  B 1 
ATOM 1409 O OE2 . GLU B 2 26  ? -11.186 -30.991 9.103   1.00 71.46 26  B 1 
ATOM 1410 N N   . PRO B 2 27  ? -5.641  -28.377 7.379   1.00 95.99 27  B 1 
ATOM 1411 C CA  . PRO B 2 27  ? -4.271  -28.839 7.222   1.00 95.85 27  B 1 
ATOM 1412 C C   . PRO B 2 27  ? -4.090  -30.205 7.891   1.00 95.97 27  B 1 
ATOM 1413 O O   . PRO B 2 27  ? -4.679  -30.468 8.939   1.00 94.37 27  B 1 
ATOM 1414 C CB  . PRO B 2 27  ? -3.400  -27.759 7.868   1.00 94.54 27  B 1 
ATOM 1415 C CG  . PRO B 2 27  ? -4.315  -27.177 8.950   1.00 91.55 27  B 1 
ATOM 1416 C CD  . PRO B 2 27  ? -5.707  -27.275 8.329   1.00 94.48 27  B 1 
ATOM 1417 N N   . ASP B 2 28  ? -3.248  -31.048 7.293   1.00 96.14 28  B 1 
ATOM 1418 C CA  . ASP B 2 28  ? -2.833  -32.309 7.895   1.00 95.93 28  B 1 
ATOM 1419 C C   . ASP B 2 28  ? -1.999  -32.065 9.161   1.00 95.42 28  B 1 
ATOM 1420 O O   . ASP B 2 28  ? -1.171  -31.153 9.216   1.00 93.70 28  B 1 
ATOM 1421 C CB  . ASP B 2 28  ? -2.059  -33.133 6.867   1.00 95.57 28  B 1 
ATOM 1422 C CG  . ASP B 2 28  ? -1.737  -34.531 7.386   1.00 94.15 28  B 1 
ATOM 1423 O OD1 . ASP B 2 28  ? -0.634  -34.688 7.958   1.00 87.09 28  B 1 
ATOM 1424 O OD2 . ASP B 2 28  ? -2.584  -35.425 7.225   1.00 87.24 28  B 1 
ATOM 1425 N N   . GLU B 2 29  ? -2.200  -32.899 10.187  1.00 94.11 29  B 1 
ATOM 1426 C CA  . GLU B 2 29  ? -1.522  -32.750 11.478  1.00 93.28 29  B 1 
ATOM 1427 C C   . GLU B 2 29  ? -0.001  -32.935 11.373  1.00 92.99 29  B 1 
ATOM 1428 O O   . GLU B 2 29  ? 0.765   -32.314 12.110  1.00 88.47 29  B 1 
ATOM 1429 C CB  . GLU B 2 29  ? -2.080  -33.770 12.478  1.00 91.33 29  B 1 
ATOM 1430 C CG  . GLU B 2 29  ? -3.566  -33.546 12.824  1.00 80.29 29  B 1 
ATOM 1431 C CD  . GLU B 2 29  ? -4.088  -34.502 13.905  1.00 70.77 29  B 1 
ATOM 1432 O OE1 . GLU B 2 29  ? -5.226  -34.257 14.390  1.00 62.98 29  B 1 
ATOM 1433 O OE2 . GLU B 2 29  ? -3.373  -35.459 14.264  1.00 63.52 29  B 1 
ATOM 1434 N N   . SER B 2 30  ? 0.442   -33.790 10.434  1.00 93.26 30  B 1 
ATOM 1435 C CA  . SER B 2 30  ? 1.846   -34.134 10.236  1.00 93.14 30  B 1 
ATOM 1436 C C   . SER B 2 30  ? 2.535   -33.303 9.145   1.00 93.46 30  B 1 
ATOM 1437 O O   . SER B 2 30  ? 3.755   -33.126 9.176   1.00 89.73 30  B 1 
ATOM 1438 C CB  . SER B 2 30  ? 1.963   -35.631 9.942   1.00 91.53 30  B 1 
ATOM 1439 O OG  . SER B 2 30  ? 1.498   -35.959 8.648   1.00 80.97 30  B 1 
ATOM 1440 N N   . ASN B 2 31  ? 1.765   -32.781 8.179   1.00 93.40 31  B 1 
ATOM 1441 C CA  . ASN B 2 31  ? 2.283   -32.032 7.047   1.00 94.11 31  B 1 
ATOM 1442 C C   . ASN B 2 31  ? 1.409   -30.815 6.718   1.00 94.54 31  B 1 
ATOM 1443 O O   . ASN B 2 31  ? 0.454   -30.889 5.938   1.00 93.01 31  B 1 
ATOM 1444 C CB  . ASN B 2 31  ? 2.440   -32.989 5.857   1.00 92.52 31  B 1 
ATOM 1445 C CG  . ASN B 2 31  ? 3.093   -32.323 4.658   1.00 92.03 31  B 1 
ATOM 1446 O OD1 . ASN B 2 31  ? 3.428   -31.143 4.629   1.00 87.78 31  B 1 
ATOM 1447 N ND2 . ASN B 2 31  ? 3.305   -33.083 3.611   1.00 85.74 31  B 1 
ATOM 1448 N N   . ALA B 2 32  ? 1.819   -29.651 7.201   1.00 94.53 32  B 1 
ATOM 1449 C CA  . ALA B 2 32  ? 1.113   -28.387 6.981   1.00 94.04 32  B 1 
ATOM 1450 C C   . ALA B 2 32  ? 1.071   -27.898 5.513   1.00 94.91 32  B 1 
ATOM 1451 O O   . ALA B 2 32  ? 0.460   -26.861 5.226   1.00 93.09 32  B 1 
ATOM 1452 C CB  . ALA B 2 32  ? 1.737   -27.341 7.914   1.00 92.03 32  B 1 
ATOM 1453 N N   . ARG B 2 33  ? 1.706   -28.601 4.561   1.00 95.67 33  B 1 
ATOM 1454 C CA  . ARG B 2 33  ? 1.548   -28.389 3.111   1.00 96.22 33  B 1 
ATOM 1455 C C   . ARG B 2 33  ? 0.447   -29.256 2.497   1.00 96.89 33  B 1 
ATOM 1456 O O   . ARG B 2 33  ? 0.066   -29.019 1.359   1.00 95.90 33  B 1 
ATOM 1457 C CB  . ARG B 2 33  ? 2.875   -28.629 2.375   1.00 95.62 33  B 1 
ATOM 1458 C CG  . ARG B 2 33  ? 3.949   -27.594 2.713   1.00 93.79 33  B 1 
ATOM 1459 C CD  . ARG B 2 33  ? 5.246   -27.922 1.937   1.00 91.86 33  B 1 
ATOM 1460 N NE  . ARG B 2 33  ? 6.272   -26.876 2.058   1.00 88.80 33  B 1 
ATOM 1461 C CZ  . ARG B 2 33  ? 6.448   -25.836 1.269   1.00 88.65 33  B 1 
ATOM 1462 N NH1 . ARG B 2 33  ? 5.636   -25.543 0.307   1.00 78.47 33  B 1 
ATOM 1463 N NH2 . ARG B 2 33  ? 7.484   -25.068 1.426   1.00 83.22 33  B 1 
ATOM 1464 N N   . TYR B 2 34  ? -0.055  -30.241 3.220   1.00 97.18 34  B 1 
ATOM 1465 C CA  . TYR B 2 34  ? -1.135  -31.127 2.802   1.00 97.37 34  B 1 
ATOM 1466 C C   . TYR B 2 34  ? -2.441  -30.714 3.489   1.00 97.31 34  B 1 
ATOM 1467 O O   . TYR B 2 34  ? -2.445  -30.381 4.673   1.00 96.49 34  B 1 
ATOM 1468 C CB  . TYR B 2 34  ? -0.742  -32.575 3.104   1.00 96.73 34  B 1 
ATOM 1469 C CG  . TYR B 2 34  ? -1.657  -33.601 2.484   1.00 92.69 34  B 1 
ATOM 1470 C CD1 . TYR B 2 34  ? -2.813  -34.032 3.165   1.00 85.93 34  B 1 
ATOM 1471 C CD2 . TYR B 2 34  ? -1.352  -34.146 1.222   1.00 85.29 34  B 1 
ATOM 1472 C CE1 . TYR B 2 34  ? -3.649  -35.009 2.599   1.00 81.92 34  B 1 
ATOM 1473 C CE2 . TYR B 2 34  ? -2.178  -35.123 0.649   1.00 80.34 34  B 1 
ATOM 1474 C CZ  . TYR B 2 34  ? -3.329  -35.556 1.340   1.00 81.44 34  B 1 
ATOM 1475 O OH  . TYR B 2 34  ? -4.134  -36.523 0.800   1.00 81.00 34  B 1 
ATOM 1476 N N   . PHE B 2 35  ? -3.542  -30.711 2.747   1.00 97.36 35  B 1 
ATOM 1477 C CA  . PHE B 2 35  ? -4.860  -30.336 3.236   1.00 97.33 35  B 1 
ATOM 1478 C C   . PHE B 2 35  ? -5.876  -31.420 2.897   1.00 97.59 35  B 1 
ATOM 1479 O O   . PHE B 2 35  ? -5.984  -31.840 1.742   1.00 96.88 35  B 1 
ATOM 1480 C CB  . PHE B 2 35  ? -5.301  -28.985 2.665   1.00 97.04 35  B 1 
ATOM 1481 C CG  . PHE B 2 35  ? -4.520  -27.783 3.165   1.00 96.90 35  B 1 
ATOM 1482 C CD1 . PHE B 2 35  ? -5.094  -26.908 4.112   1.00 93.96 35  B 1 
ATOM 1483 C CD2 . PHE B 2 35  ? -3.216  -27.526 2.702   1.00 94.07 35  B 1 
ATOM 1484 C CE1 . PHE B 2 35  ? -4.371  -25.810 4.598   1.00 93.32 35  B 1 
ATOM 1485 C CE2 . PHE B 2 35  ? -2.478  -26.439 3.188   1.00 93.30 35  B 1 
ATOM 1486 C CZ  . PHE B 2 35  ? -3.058  -25.580 4.141   1.00 94.86 35  B 1 
ATOM 1487 N N   . HIS B 2 36  ? -6.681  -31.801 3.879   1.00 97.38 36  B 1 
ATOM 1488 C CA  . HIS B 2 36  ? -7.888  -32.585 3.700   1.00 97.10 36  B 1 
ATOM 1489 C C   . HIS B 2 36  ? -9.038  -31.641 3.359   1.00 97.18 36  B 1 
ATOM 1490 O O   . HIS B 2 36  ? -9.349  -30.721 4.111   1.00 96.06 36  B 1 
ATOM 1491 C CB  . HIS B 2 36  ? -8.179  -33.392 4.965   1.00 96.60 36  B 1 
ATOM 1492 C CG  . HIS B 2 36  ? -7.065  -34.333 5.308   1.00 95.34 36  B 1 
ATOM 1493 N ND1 . HIS B 2 36  ? -6.784  -35.541 4.675   1.00 85.56 36  B 1 
ATOM 1494 C CD2 . HIS B 2 36  ? -6.094  -34.110 6.263   1.00 85.43 36  B 1 
ATOM 1495 C CE1 . HIS B 2 36  ? -5.673  -36.020 5.249   1.00 87.28 36  B 1 
ATOM 1496 N NE2 . HIS B 2 36  ? -5.231  -35.185 6.200   1.00 88.41 36  B 1 
ATOM 1497 N N   . VAL B 2 37  ? -9.670  -31.850 2.199   1.00 97.45 37  B 1 
ATOM 1498 C CA  . VAL B 2 37  ? -10.703 -30.969 1.658   1.00 97.51 37  B 1 
ATOM 1499 C C   . VAL B 2 37  ? -12.007 -31.741 1.474   1.00 97.60 37  B 1 
ATOM 1500 O O   . VAL B 2 37  ? -12.008 -32.869 0.995   1.00 96.86 37  B 1 
ATOM 1501 C CB  . VAL B 2 37  ? -10.246 -30.321 0.339   1.00 97.02 37  B 1 
ATOM 1502 C CG1 . VAL B 2 37  ? -11.319 -29.414 -0.254  1.00 94.39 37  B 1 
ATOM 1503 C CG2 . VAL B 2 37  ? -8.976  -29.485 0.538   1.00 94.51 37  B 1 
ATOM 1504 N N   . VAL B 2 38  ? -13.119 -31.111 1.815   1.00 97.34 38  B 1 
ATOM 1505 C CA  . VAL B 2 38  ? -14.469 -31.564 1.477   1.00 97.20 38  B 1 
ATOM 1506 C C   . VAL B 2 38  ? -15.196 -30.432 0.766   1.00 97.20 38  B 1 
ATOM 1507 O O   . VAL B 2 38  ? -15.249 -29.313 1.267   1.00 96.24 38  B 1 
ATOM 1508 C CB  . VAL B 2 38  ? -15.246 -32.051 2.716   1.00 96.18 38  B 1 
ATOM 1509 C CG1 . VAL B 2 38  ? -16.596 -32.657 2.314   1.00 91.33 38  B 1 
ATOM 1510 C CG2 . VAL B 2 38  ? -14.473 -33.123 3.496   1.00 90.74 38  B 1 
ATOM 1511 N N   . ILE B 2 39  ? -15.758 -30.738 -0.421  1.00 97.09 39  B 1 
ATOM 1512 C CA  . ILE B 2 39  ? -16.534 -29.800 -1.236  1.00 96.99 39  B 1 
ATOM 1513 C C   . ILE B 2 39  ? -17.952 -30.353 -1.395  1.00 96.92 39  B 1 
ATOM 1514 O O   . ILE B 2 39  ? -18.122 -31.508 -1.789  1.00 95.97 39  B 1 
ATOM 1515 C CB  . ILE B 2 39  ? -15.838 -29.549 -2.602  1.00 95.70 39  B 1 
ATOM 1516 C CG1 . ILE B 2 39  ? -14.463 -28.870 -2.380  1.00 85.91 39  B 1 
ATOM 1517 C CG2 . ILE B 2 39  ? -16.725 -28.695 -3.524  1.00 83.74 39  B 1 
ATOM 1518 C CD1 . ILE B 2 39  ? -13.704 -28.535 -3.680  1.00 85.17 39  B 1 
ATOM 1519 N N   . ALA B 2 40  ? -18.963 -29.534 -1.117  1.00 96.48 40  B 1 
ATOM 1520 C CA  . ALA B 2 40  ? -20.349 -29.861 -1.428  1.00 96.03 40  B 1 
ATOM 1521 C C   . ALA B 2 40  ? -20.605 -29.735 -2.930  1.00 96.25 40  B 1 
ATOM 1522 O O   . ALA B 2 40  ? -20.097 -28.815 -3.575  1.00 95.34 40  B 1 
ATOM 1523 C CB  . ALA B 2 40  ? -21.277 -28.953 -0.612  1.00 94.87 40  B 1 
ATOM 1524 N N   . GLY B 2 41  ? -21.409 -30.645 -3.506  1.00 95.77 41  B 1 
ATOM 1525 C CA  . GLY B 2 41  ? -21.855 -30.533 -4.893  1.00 95.56 41  B 1 
ATOM 1526 C C   . GLY B 2 41  ? -22.652 -29.241 -5.105  1.00 95.32 41  B 1 
ATOM 1527 O O   . GLY B 2 41  ? -23.431 -28.861 -4.235  1.00 93.95 41  B 1 
ATOM 1528 N N   . PRO B 2 42  ? -22.466 -28.548 -6.252  1.00 95.25 42  B 1 
ATOM 1529 C CA  . PRO B 2 42  ? -23.186 -27.317 -6.536  1.00 94.69 42  B 1 
ATOM 1530 C C   . PRO B 2 42  ? -24.696 -27.542 -6.641  1.00 94.06 42  B 1 
ATOM 1531 O O   . PRO B 2 42  ? -25.134 -28.589 -7.123  1.00 92.41 42  B 1 
ATOM 1532 C CB  . PRO B 2 42  ? -22.628 -26.786 -7.858  1.00 93.59 42  B 1 
ATOM 1533 C CG  . PRO B 2 42  ? -21.304 -27.523 -8.031  1.00 91.46 42  B 1 
ATOM 1534 C CD  . PRO B 2 42  ? -21.534 -28.846 -7.316  1.00 94.43 42  B 1 
ATOM 1535 N N   . GLN B 2 43  ? -25.479 -26.528 -6.267  1.00 92.80 43  B 1 
ATOM 1536 C CA  . GLN B 2 43  ? -26.918 -26.523 -6.508  1.00 91.45 43  B 1 
ATOM 1537 C C   . GLN B 2 43  ? -27.220 -26.580 -8.016  1.00 91.50 43  B 1 
ATOM 1538 O O   . GLN B 2 43  ? -26.431 -26.114 -8.838  1.00 89.34 43  B 1 
ATOM 1539 C CB  . GLN B 2 43  ? -27.560 -25.289 -5.869  1.00 88.75 43  B 1 
ATOM 1540 C CG  . GLN B 2 43  ? -27.538 -25.357 -4.332  1.00 79.68 43  B 1 
ATOM 1541 C CD  . GLN B 2 43  ? -28.223 -24.161 -3.661  1.00 73.78 43  B 1 
ATOM 1542 O OE1 . GLN B 2 43  ? -28.480 -23.128 -4.243  1.00 66.15 43  B 1 
ATOM 1543 N NE2 . GLN B 2 43  ? -28.533 -24.263 -2.393  1.00 62.65 43  B 1 
ATOM 1544 N N   . ASP B 2 44  ? -28.375 -27.151 -8.373  1.00 91.19 44  B 1 
ATOM 1545 C CA  . ASP B 2 44  ? -28.833 -27.393 -9.753  1.00 90.99 44  B 1 
ATOM 1546 C C   . ASP B 2 44  ? -27.850 -28.201 -10.616 1.00 92.15 44  B 1 
ATOM 1547 O O   . ASP B 2 44  ? -27.839 -28.078 -11.842 1.00 89.52 44  B 1 
ATOM 1548 C CB  . ASP B 2 44  ? -29.239 -26.091 -10.452 1.00 88.71 44  B 1 
ATOM 1549 C CG  . ASP B 2 44  ? -30.148 -25.158 -9.672  1.00 82.59 44  B 1 
ATOM 1550 O OD1 . ASP B 2 44  ? -31.067 -25.649 -8.984  1.00 76.37 44  B 1 
ATOM 1551 O OD2 . ASP B 2 44  ? -29.920 -23.931 -9.827  1.00 74.59 44  B 1 
ATOM 1552 N N   . SER B 2 45  ? -26.991 -29.015 -10.000 1.00 93.10 45  B 1 
ATOM 1553 C CA  . SER B 2 45  ? -26.087 -29.922 -10.700 1.00 94.10 45  B 1 
ATOM 1554 C C   . SER B 2 45  ? -26.420 -31.384 -10.372 1.00 94.96 45  B 1 
ATOM 1555 O O   . SER B 2 45  ? -27.019 -31.666 -9.335  1.00 94.15 45  B 1 
ATOM 1556 C CB  . SER B 2 45  ? -24.633 -29.578 -10.353 1.00 93.89 45  B 1 
ATOM 1557 O OG  . SER B 2 45  ? -24.267 -30.114 -9.097  1.00 92.26 45  B 1 
ATOM 1558 N N   . PRO B 2 46  ? -26.002 -32.352 -11.201 1.00 95.72 46  B 1 
ATOM 1559 C CA  . PRO B 2 46  ? -26.157 -33.762 -10.859 1.00 95.81 46  B 1 
ATOM 1560 C C   . PRO B 2 46  ? -25.351 -34.196 -9.626  1.00 96.33 46  B 1 
ATOM 1561 O O   . PRO B 2 46  ? -25.523 -35.312 -9.143  1.00 94.96 46  B 1 
ATOM 1562 C CB  . PRO B 2 46  ? -25.736 -34.523 -12.120 1.00 94.72 46  B 1 
ATOM 1563 C CG  . PRO B 2 46  ? -24.763 -33.573 -12.810 1.00 92.06 46  B 1 
ATOM 1564 C CD  . PRO B 2 46  ? -25.350 -32.195 -12.487 1.00 95.12 46  B 1 
ATOM 1565 N N   . PHE B 2 47  ? -24.494 -33.317 -9.099  1.00 96.43 47  B 1 
ATOM 1566 C CA  . PHE B 2 47  ? -23.679 -33.527 -7.908  1.00 96.64 47  B 1 
ATOM 1567 C C   . PHE B 2 47  ? -24.302 -32.925 -6.636  1.00 96.60 47  B 1 
ATOM 1568 O O   . PHE B 2 47  ? -23.739 -33.073 -5.556  1.00 95.51 47  B 1 
ATOM 1569 C CB  . PHE B 2 47  ? -22.278 -32.959 -8.168  1.00 96.67 47  B 1 
ATOM 1570 C CG  . PHE B 2 47  ? -21.682 -33.357 -9.502  1.00 96.80 47  B 1 
ATOM 1571 C CD1 . PHE B 2 47  ? -21.284 -34.682 -9.745  1.00 94.64 47  B 1 
ATOM 1572 C CD2 . PHE B 2 47  ? -21.591 -32.414 -10.549 1.00 94.56 47  B 1 
ATOM 1573 C CE1 . PHE B 2 47  ? -20.801 -35.065 -11.001 1.00 93.93 47  B 1 
ATOM 1574 C CE2 . PHE B 2 47  ? -21.112 -32.789 -11.808 1.00 93.71 47  B 1 
ATOM 1575 C CZ  . PHE B 2 47  ? -20.716 -34.119 -12.039 1.00 95.24 47  B 1 
ATOM 1576 N N   . GLU B 2 48  ? -25.460 -32.266 -6.750  1.00 95.65 48  B 1 
ATOM 1577 C CA  . GLU B 2 48  ? -26.171 -31.669 -5.616  1.00 95.26 48  B 1 
ATOM 1578 C C   . GLU B 2 48  ? -26.479 -32.714 -4.530  1.00 95.15 48  B 1 
ATOM 1579 O O   . GLU B 2 48  ? -26.820 -33.857 -4.812  1.00 93.08 48  B 1 
ATOM 1580 C CB  . GLU B 2 48  ? -27.444 -30.968 -6.103  1.00 93.75 48  B 1 
ATOM 1581 C CG  . GLU B 2 48  ? -28.150 -30.197 -4.971  1.00 91.49 48  B 1 
ATOM 1582 C CD  . GLU B 2 48  ? -29.330 -29.334 -5.440  1.00 89.06 48  B 1 
ATOM 1583 O OE1 . GLU B 2 48  ? -29.937 -28.685 -4.559  1.00 82.87 48  B 1 
ATOM 1584 O OE2 . GLU B 2 48  ? -29.624 -29.309 -6.657  1.00 82.36 48  B 1 
ATOM 1585 N N   . GLY B 2 49  ? -26.320 -32.313 -3.267  1.00 94.94 49  B 1 
ATOM 1586 C CA  . GLY B 2 49  ? -26.450 -33.174 -2.103  1.00 94.69 49  B 1 
ATOM 1587 C C   . GLY B 2 49  ? -25.244 -34.083 -1.837  1.00 95.64 49  B 1 
ATOM 1588 O O   . GLY B 2 49  ? -25.149 -34.664 -0.751  1.00 93.48 49  B 1 
ATOM 1589 N N   . GLY B 2 50  ? -24.305 -34.205 -2.788  1.00 95.64 50  B 1 
ATOM 1590 C CA  . GLY B 2 50  ? -23.063 -34.946 -2.596  1.00 95.99 50  B 1 
ATOM 1591 C C   . GLY B 2 50  ? -22.020 -34.168 -1.804  1.00 96.30 50  B 1 
ATOM 1592 O O   . GLY B 2 50  ? -21.928 -32.946 -1.890  1.00 95.15 50  B 1 
ATOM 1593 N N   . THR B 2 51  ? -21.175 -34.899 -1.077  1.00 96.96 51  B 1 
ATOM 1594 C CA  . THR B 2 51  ? -19.970 -34.372 -0.430  1.00 96.98 51  B 1 
ATOM 1595 C C   . THR B 2 51  ? -18.740 -35.090 -0.970  1.00 97.23 51  B 1 
ATOM 1596 O O   . THR B 2 51  ? -18.585 -36.305 -0.835  1.00 95.83 51  B 1 
ATOM 1597 C CB  . THR B 2 51  ? -20.033 -34.466 1.104   1.00 95.37 51  B 1 
ATOM 1598 O OG1 . THR B 2 51  ? -20.396 -35.754 1.528   1.00 86.29 51  B 1 
ATOM 1599 C CG2 . THR B 2 51  ? -21.041 -33.488 1.692   1.00 82.85 51  B 1 
ATOM 1600 N N   . PHE B 2 52  ? -17.845 -34.347 -1.617  1.00 97.06 52  B 1 
ATOM 1601 C CA  . PHE B 2 52  ? -16.679 -34.883 -2.314  1.00 97.14 52  B 1 
ATOM 1602 C C   . PHE B 2 52  ? -15.416 -34.598 -1.508  1.00 97.39 52  B 1 
ATOM 1603 O O   . PHE B 2 52  ? -15.104 -33.448 -1.225  1.00 96.63 52  B 1 
ATOM 1604 C CB  . PHE B 2 52  ? -16.610 -34.291 -3.723  1.00 97.08 52  B 1 
ATOM 1605 C CG  . PHE B 2 52  ? -17.814 -34.624 -4.576  1.00 97.24 52  B 1 
ATOM 1606 C CD1 . PHE B 2 52  ? -17.834 -35.792 -5.361  1.00 95.62 52  B 1 
ATOM 1607 C CD2 . PHE B 2 52  ? -18.956 -33.805 -4.538  1.00 95.72 52  B 1 
ATOM 1608 C CE1 . PHE B 2 52  ? -18.974 -36.134 -6.095  1.00 95.28 52  B 1 
ATOM 1609 C CE2 . PHE B 2 52  ? -20.105 -34.150 -5.264  1.00 95.19 52  B 1 
ATOM 1610 C CZ  . PHE B 2 52  ? -20.114 -35.314 -6.040  1.00 96.11 52  B 1 
ATOM 1611 N N   . LYS B 2 53  ? -14.671 -35.654 -1.156  1.00 97.29 53  B 1 
ATOM 1612 C CA  . LYS B 2 53  ? -13.360 -35.541 -0.517  1.00 97.23 53  B 1 
ATOM 1613 C C   . LYS B 2 53  ? -12.291 -35.303 -1.574  1.00 97.38 53  B 1 
ATOM 1614 O O   . LYS B 2 53  ? -12.264 -35.981 -2.601  1.00 96.63 53  B 1 
ATOM 1615 C CB  . LYS B 2 53  ? -13.054 -36.783 0.337   1.00 96.57 53  B 1 
ATOM 1616 C CG  . LYS B 2 53  ? -14.038 -36.914 1.515   1.00 90.77 53  B 1 
ATOM 1617 C CD  . LYS B 2 53  ? -13.761 -38.152 2.384   1.00 85.22 53  B 1 
ATOM 1618 C CE  . LYS B 2 53  ? -14.803 -38.204 3.506   1.00 74.14 53  B 1 
ATOM 1619 N NZ  . LYS B 2 53  ? -14.699 -39.424 4.343   1.00 64.35 53  B 1 
ATOM 1620 N N   . LEU B 2 54  ? -11.416 -34.346 -1.321  1.00 97.51 54  B 1 
ATOM 1621 C CA  . LEU B 2 54  ? -10.236 -34.060 -2.122  1.00 97.76 54  B 1 
ATOM 1622 C C   . LEU B 2 54  ? -9.002  -34.003 -1.235  1.00 97.72 54  B 1 
ATOM 1623 O O   . LEU B 2 54  ? -9.087  -33.749 -0.031  1.00 96.82 54  B 1 
ATOM 1624 C CB  . LEU B 2 54  ? -10.385 -32.745 -2.922  1.00 97.42 54  B 1 
ATOM 1625 C CG  . LEU B 2 54  ? -11.592 -32.651 -3.878  1.00 96.00 54  B 1 
ATOM 1626 C CD1 . LEU B 2 54  ? -12.839 -32.100 -3.176  1.00 90.56 54  B 1 
ATOM 1627 C CD2 . LEU B 2 54  ? -11.279 -31.697 -5.025  1.00 89.93 54  B 1 
ATOM 1628 N N   . GLU B 2 55  ? -7.839  -34.196 -1.841  1.00 97.70 55  B 1 
ATOM 1629 C CA  . GLU B 2 55  ? -6.549  -33.833 -1.266  1.00 97.43 55  B 1 
ATOM 1630 C C   . GLU B 2 55  ? -5.999  -32.604 -1.996  1.00 97.60 55  B 1 
ATOM 1631 O O   . GLU B 2 55  ? -6.140  -32.464 -3.214  1.00 96.74 55  B 1 
ATOM 1632 C CB  . GLU B 2 55  ? -5.576  -35.024 -1.309  1.00 95.56 55  B 1 
ATOM 1633 C CG  . GLU B 2 55  ? -5.266  -35.498 -2.729  1.00 81.00 55  B 1 
ATOM 1634 C CD  . GLU B 2 55  ? -4.315  -36.692 -2.808  1.00 78.92 55  B 1 
ATOM 1635 O OE1 . GLU B 2 55  ? -3.652  -36.834 -3.859  1.00 72.35 55  B 1 
ATOM 1636 O OE2 . GLU B 2 55  ? -4.300  -37.548 -1.907  1.00 75.78 55  B 1 
ATOM 1637 N N   . LEU B 2 56  ? -5.342  -31.704 -1.249  1.00 97.68 56  B 1 
ATOM 1638 C CA  . LEU B 2 56  ? -4.631  -30.562 -1.793  1.00 97.62 56  B 1 
ATOM 1639 C C   . LEU B 2 56  ? -3.223  -30.517 -1.212  1.00 97.69 56  B 1 
ATOM 1640 O O   . LEU B 2 56  ? -3.054  -30.552 0.007   1.00 96.76 56  B 1 
ATOM 1641 C CB  . LEU B 2 56  ? -5.445  -29.281 -1.552  1.00 97.19 56  B 1 
ATOM 1642 C CG  . LEU B 2 56  ? -4.810  -27.978 -2.090  1.00 96.79 56  B 1 
ATOM 1643 C CD1 . LEU B 2 56  ? -5.907  -26.959 -2.399  1.00 92.69 56  B 1 
ATOM 1644 C CD2 . LEU B 2 56  ? -3.860  -27.317 -1.087  1.00 91.86 56  B 1 
ATOM 1645 N N   . PHE B 2 57  ? -2.210  -30.415 -2.072  1.00 97.50 57  B 1 
ATOM 1646 C CA  . PHE B 2 57  ? -0.810  -30.310 -1.682  1.00 97.47 57  B 1 
ATOM 1647 C C   . PHE B 2 57  ? -0.173  -29.028 -2.231  1.00 97.25 57  B 1 
ATOM 1648 O O   . PHE B 2 57  ? -0.288  -28.732 -3.421  1.00 96.52 57  B 1 
ATOM 1649 C CB  . PHE B 2 57  ? -0.054  -31.570 -2.137  1.00 96.80 57  B 1 
ATOM 1650 C CG  . PHE B 2 57  ? 1.415   -31.543 -1.795  1.00 93.63 57  B 1 
ATOM 1651 C CD1 . PHE B 2 57  ? 2.372   -31.308 -2.803  1.00 86.91 57  B 1 
ATOM 1652 C CD2 . PHE B 2 57  ? 1.835   -31.716 -0.463  1.00 86.82 57  B 1 
ATOM 1653 C CE1 . PHE B 2 57  ? 3.742   -31.261 -2.472  1.00 84.76 57  B 1 
ATOM 1654 C CE2 . PHE B 2 57  ? 3.200   -31.662 -0.133  1.00 83.11 57  B 1 
ATOM 1655 C CZ  . PHE B 2 57  ? 4.152   -31.437 -1.138  1.00 85.40 57  B 1 
ATOM 1656 N N   . LEU B 2 58  ? 0.516   -28.293 -1.372  1.00 96.91 58  B 1 
ATOM 1657 C CA  . LEU B 2 58  ? 1.260   -27.093 -1.728  1.00 96.65 58  B 1 
ATOM 1658 C C   . LEU B 2 58  ? 2.725   -27.460 -2.030  1.00 96.39 58  B 1 
ATOM 1659 O O   . LEU B 2 58  ? 3.457   -27.791 -1.091  1.00 95.24 58  B 1 
ATOM 1660 C CB  . LEU B 2 58  ? 1.174   -26.059 -0.593  1.00 96.27 58  B 1 
ATOM 1661 C CG  . LEU B 2 58  ? -0.258  -25.651 -0.178  1.00 95.55 58  B 1 
ATOM 1662 C CD1 . LEU B 2 58  ? -0.187  -24.604 0.929   1.00 93.27 58  B 1 
ATOM 1663 C CD2 . LEU B 2 58  ? -1.054  -25.083 -1.351  1.00 93.08 58  B 1 
ATOM 1664 N N   . PRO B 2 59  ? 3.173   -27.416 -3.306  1.00 96.19 59  B 1 
ATOM 1665 C CA  . PRO B 2 59  ? 4.566   -27.697 -3.642  1.00 95.61 59  B 1 
ATOM 1666 C C   . PRO B 2 59  ? 5.523   -26.648 -3.045  1.00 95.13 59  B 1 
ATOM 1667 O O   . PRO B 2 59  ? 5.086   -25.612 -2.536  1.00 93.80 59  B 1 
ATOM 1668 C CB  . PRO B 2 59  ? 4.602   -27.724 -5.177  1.00 94.88 59  B 1 
ATOM 1669 C CG  . PRO B 2 59  ? 3.494   -26.749 -5.568  1.00 93.35 59  B 1 
ATOM 1670 C CD  . PRO B 2 59  ? 2.443   -26.980 -4.488  1.00 95.62 59  B 1 
ATOM 1671 N N   . GLU B 2 60  ? 6.834   -26.920 -3.106  1.00 94.48 60  B 1 
ATOM 1672 C CA  . GLU B 2 60  ? 7.839   -26.048 -2.486  1.00 93.46 60  B 1 
ATOM 1673 C C   . GLU B 2 60  ? 7.831   -24.630 -3.070  1.00 92.97 60  B 1 
ATOM 1674 O O   . GLU B 2 60  ? 7.964   -23.654 -2.342  1.00 90.58 60  B 1 
ATOM 1675 C CB  . GLU B 2 60  ? 9.223   -26.703 -2.616  1.00 92.00 60  B 1 
ATOM 1676 C CG  . GLU B 2 60  ? 10.302  -26.050 -1.720  1.00 80.45 60  B 1 
ATOM 1677 C CD  . GLU B 2 60  ? 9.922   -26.044 -0.222  1.00 72.86 60  B 1 
ATOM 1678 O OE1 . GLU B 2 60  ? 10.282  -25.088 0.482   1.00 65.32 60  B 1 
ATOM 1679 O OE2 . GLU B 2 60  ? 9.177   -26.947 0.225   1.00 63.86 60  B 1 
ATOM 1680 N N   . GLU B 2 61  ? 7.564   -24.506 -4.375  1.00 90.86 61  B 1 
ATOM 1681 C CA  . GLU B 2 61  ? 7.505   -23.243 -5.117  1.00 89.96 61  B 1 
ATOM 1682 C C   . GLU B 2 61  ? 6.186   -22.473 -4.913  1.00 90.54 61  B 1 
ATOM 1683 O O   . GLU B 2 61  ? 6.001   -21.400 -5.492  1.00 88.55 61  B 1 
ATOM 1684 C CB  . GLU B 2 61  ? 7.737   -23.494 -6.614  1.00 88.16 61  B 1 
ATOM 1685 C CG  . GLU B 2 61  ? 9.005   -24.299 -6.964  1.00 80.61 61  B 1 
ATOM 1686 C CD  . GLU B 2 61  ? 8.870   -25.820 -6.794  1.00 71.97 61  B 1 
ATOM 1687 O OE1 . GLU B 2 61  ? 9.891   -26.510 -7.019  1.00 63.75 61  B 1 
ATOM 1688 O OE2 . GLU B 2 61  ? 7.763   -26.306 -6.448  1.00 63.56 61  B 1 
ATOM 1689 N N   . TYR B 2 62  ? 5.255   -22.973 -4.109  1.00 90.59 62  B 1 
ATOM 1690 C CA  . TYR B 2 62  ? 4.022   -22.241 -3.805  1.00 91.61 62  B 1 
ATOM 1691 C C   . TYR B 2 62  ? 4.331   -20.923 -3.074  1.00 91.34 62  B 1 
ATOM 1692 O O   . TYR B 2 62  ? 5.096   -20.933 -2.117  1.00 89.13 62  B 1 
ATOM 1693 C CB  . TYR B 2 62  ? 3.069   -23.124 -2.993  1.00 92.04 62  B 1 
ATOM 1694 C CG  . TYR B 2 62  ? 1.723   -22.475 -2.726  1.00 92.50 62  B 1 
ATOM 1695 C CD1 . TYR B 2 62  ? 1.476   -21.770 -1.526  1.00 86.82 62  B 1 
ATOM 1696 C CD2 . TYR B 2 62  ? 0.703   -22.542 -3.695  1.00 86.34 62  B 1 
ATOM 1697 C CE1 . TYR B 2 62  ? 0.239   -21.145 -1.302  1.00 87.93 62  B 1 
ATOM 1698 C CE2 . TYR B 2 62  ? -0.537  -21.920 -3.480  1.00 86.38 62  B 1 
ATOM 1699 C CZ  . TYR B 2 62  ? -0.770  -21.217 -2.283  1.00 92.52 62  B 1 
ATOM 1700 O OH  . TYR B 2 62  ? -1.977  -20.604 -2.085  1.00 91.81 62  B 1 
ATOM 1701 N N   . PRO B 2 63  ? 3.747   -19.771 -3.471  1.00 89.81 63  B 1 
ATOM 1702 C CA  . PRO B 2 63  ? 2.629   -19.588 -4.392  1.00 90.09 63  B 1 
ATOM 1703 C C   . PRO B 2 63  ? 3.013   -19.334 -5.862  1.00 90.22 63  B 1 
ATOM 1704 O O   . PRO B 2 63  ? 2.143   -18.966 -6.652  1.00 88.27 63  B 1 
ATOM 1705 C CB  . PRO B 2 63  ? 1.871   -18.392 -3.810  1.00 89.43 63  B 1 
ATOM 1706 C CG  . PRO B 2 63  ? 3.006   -17.512 -3.294  1.00 85.75 63  B 1 
ATOM 1707 C CD  . PRO B 2 63  ? 3.999   -18.535 -2.750  1.00 87.73 63  B 1 
ATOM 1708 N N   . MET B 2 64  ? 4.281   -19.491 -6.258  1.00 88.55 64  B 1 
ATOM 1709 C CA  . MET B 2 64  ? 4.677   -19.268 -7.656  1.00 88.15 64  B 1 
ATOM 1710 C C   . MET B 2 64  ? 4.286   -20.441 -8.566  1.00 88.81 64  B 1 
ATOM 1711 O O   . MET B 2 64  ? 3.996   -20.232 -9.738  1.00 87.25 64  B 1 
ATOM 1712 C CB  . MET B 2 64  ? 6.175   -18.967 -7.754  1.00 86.76 64  B 1 
ATOM 1713 C CG  . MET B 2 64  ? 6.572   -17.692 -7.004  1.00 86.06 64  B 1 
ATOM 1714 S SD  . MET B 2 64  ? 5.744   -16.186 -7.587  1.00 83.89 64  B 1 
ATOM 1715 C CE  . MET B 2 64  ? 6.392   -15.007 -6.394  1.00 75.52 64  B 1 
ATOM 1716 N N   . ALA B 2 65  ? 4.196   -21.642 -8.020  1.00 90.53 65  B 1 
ATOM 1717 C CA  . ALA B 2 65  ? 3.604   -22.804 -8.664  1.00 90.73 65  B 1 
ATOM 1718 C C   . ALA B 2 65  ? 2.187   -23.073 -8.126  1.00 91.92 65  B 1 
ATOM 1719 O O   . ALA B 2 65  ? 1.864   -22.772 -6.979  1.00 91.58 65  B 1 
ATOM 1720 C CB  . ALA B 2 65  ? 4.531   -24.009 -8.478  1.00 89.30 65  B 1 
ATOM 1721 N N   . ALA B 2 66  ? 1.339   -23.671 -8.967  1.00 93.48 66  B 1 
ATOM 1722 C CA  . ALA B 2 66  ? -0.016  -24.054 -8.599  1.00 94.18 66  B 1 
ATOM 1723 C C   . ALA B 2 66  ? -0.040  -25.175 -7.550  1.00 95.12 66  B 1 
ATOM 1724 O O   . ALA B 2 66  ? 0.815   -26.067 -7.588  1.00 94.73 66  B 1 
ATOM 1725 C CB  . ALA B 2 66  ? -0.781  -24.475 -9.867  1.00 92.89 66  B 1 
ATOM 1726 N N   . PRO B 2 67  ? -1.047  -25.214 -6.658  1.00 96.02 67  B 1 
ATOM 1727 C CA  . PRO B 2 67  ? -1.276  -26.365 -5.805  1.00 96.31 67  B 1 
ATOM 1728 C C   . PRO B 2 67  ? -1.628  -27.602 -6.633  1.00 96.60 67  B 1 
ATOM 1729 O O   . PRO B 2 67  ? -2.210  -27.510 -7.716  1.00 95.66 67  B 1 
ATOM 1730 C CB  . PRO B 2 67  ? -2.405  -25.956 -4.856  1.00 95.60 67  B 1 
ATOM 1731 C CG  . PRO B 2 67  ? -3.188  -24.923 -5.656  1.00 93.23 67  B 1 
ATOM 1732 C CD  . PRO B 2 67  ? -2.110  -24.230 -6.485  1.00 95.35 67  B 1 
ATOM 1733 N N   . LYS B 2 68  ? -1.301  -28.787 -6.115  1.00 96.83 68  B 1 
ATOM 1734 C CA  . LYS B 2 68  ? -1.761  -30.064 -6.645  1.00 96.86 68  B 1 
ATOM 1735 C C   . LYS B 2 68  ? -3.066  -30.432 -5.959  1.00 97.26 68  B 1 
ATOM 1736 O O   . LYS B 2 68  ? -3.126  -30.403 -4.735  1.00 96.43 68  B 1 
ATOM 1737 C CB  . LYS B 2 68  ? -0.698  -31.154 -6.454  1.00 96.13 68  B 1 
ATOM 1738 C CG  . LYS B 2 68  ? 0.689   -30.816 -7.056  1.00 91.68 68  B 1 
ATOM 1739 C CD  . LYS B 2 68  ? 0.642   -30.537 -8.561  1.00 83.44 68  B 1 
ATOM 1740 C CE  . LYS B 2 68  ? 2.054   -30.254 -9.068  1.00 75.55 68  B 1 
ATOM 1741 N NZ  . LYS B 2 68  ? 2.073   -29.883 -10.505 1.00 65.92 68  B 1 
ATOM 1742 N N   . VAL B 2 69  ? -4.101  -30.765 -6.724  1.00 97.24 69  B 1 
ATOM 1743 C CA  . VAL B 2 69  ? -5.412  -31.128 -6.179  1.00 97.40 69  B 1 
ATOM 1744 C C   . VAL B 2 69  ? -5.931  -32.375 -6.883  1.00 97.33 69  B 1 
ATOM 1745 O O   . VAL B 2 69  ? -5.769  -32.513 -8.101  1.00 96.19 69  B 1 
ATOM 1746 C CB  . VAL B 2 69  ? -6.435  -29.978 -6.266  1.00 96.75 69  B 1 
ATOM 1747 C CG1 . VAL B 2 69  ? -7.632  -30.255 -5.346  1.00 90.99 69  B 1 
ATOM 1748 C CG2 . VAL B 2 69  ? -5.849  -28.617 -5.857  1.00 91.46 69  B 1 
ATOM 1749 N N   . ARG B 2 70  ? -6.540  -33.288 -6.133  1.00 97.43 70  B 1 
ATOM 1750 C CA  . ARG B 2 70  ? -7.088  -34.553 -6.640  1.00 97.35 70  B 1 
ATOM 1751 C C   . ARG B 2 70  ? -8.357  -34.926 -5.885  1.00 97.59 70  B 1 
ATOM 1752 O O   . ARG B 2 70  ? -8.410  -34.794 -4.666  1.00 96.69 70  B 1 
ATOM 1753 C CB  . ARG B 2 70  ? -5.994  -35.623 -6.512  1.00 95.26 70  B 1 
ATOM 1754 C CG  . ARG B 2 70  ? -6.426  -37.007 -7.028  1.00 86.56 70  B 1 
ATOM 1755 C CD  . ARG B 2 70  ? -5.268  -38.011 -7.028  1.00 85.67 70  B 1 
ATOM 1756 N NE  . ARG B 2 70  ? -4.804  -38.329 -5.667  1.00 76.58 70  B 1 
ATOM 1757 C CZ  . ARG B 2 70  ? -4.378  -39.491 -5.214  1.00 71.23 70  B 1 
ATOM 1758 N NH1 . ARG B 2 70  ? -4.334  -40.553 -5.977  1.00 64.07 70  B 1 
ATOM 1759 N NH2 . ARG B 2 70  ? -3.990  -39.619 -3.992  1.00 61.42 70  B 1 
ATOM 1760 N N   . PHE B 2 71  ? -9.380  -35.423 -6.590  1.00 97.13 71  B 1 
ATOM 1761 C CA  . PHE B 2 71  ? -10.550 -36.043 -5.961  1.00 97.17 71  B 1 
ATOM 1762 C C   . PHE B 2 71  ? -10.179 -37.403 -5.356  1.00 96.96 71  B 1 
ATOM 1763 O O   . PHE B 2 71  ? -9.571  -38.243 -6.016  1.00 95.85 71  B 1 
ATOM 1764 C CB  . PHE B 2 71  ? -11.687 -36.183 -6.974  1.00 96.84 71  B 1 
ATOM 1765 C CG  . PHE B 2 71  ? -12.486 -34.914 -7.195  1.00 97.03 71  B 1 
ATOM 1766 C CD1 . PHE B 2 71  ? -13.627 -34.663 -6.411  1.00 94.03 71  B 1 
ATOM 1767 C CD2 . PHE B 2 71  ? -12.115 -33.987 -8.182  1.00 94.08 71  B 1 
ATOM 1768 C CE1 . PHE B 2 71  ? -14.392 -33.502 -6.614  1.00 93.93 71  B 1 
ATOM 1769 C CE2 . PHE B 2 71  ? -12.864 -32.821 -8.386  1.00 93.61 71  B 1 
ATOM 1770 C CZ  . PHE B 2 71  ? -14.009 -32.576 -7.600  1.00 95.87 71  B 1 
ATOM 1771 N N   . MET B 2 72  ? -10.585 -37.623 -4.127  1.00 97.24 72  B 1 
ATOM 1772 C CA  . MET B 2 72  ? -10.501 -38.913 -3.434  1.00 96.99 72  B 1 
ATOM 1773 C C   . MET B 2 72  ? -11.836 -39.666 -3.516  1.00 96.92 72  B 1 
ATOM 1774 O O   . MET B 2 72  ? -11.861 -40.894 -3.561  1.00 95.19 72  B 1 
ATOM 1775 C CB  . MET B 2 72  ? -10.103 -38.687 -1.974  1.00 96.32 72  B 1 
ATOM 1776 C CG  . MET B 2 72  ? -8.764  -37.949 -1.823  1.00 93.59 72  B 1 
ATOM 1777 S SD  . MET B 2 72  ? -7.357  -38.790 -2.593  1.00 88.63 72  B 1 
ATOM 1778 C CE  . MET B 2 72  ? -7.076  -40.109 -1.399  1.00 77.10 72  B 1 
ATOM 1779 N N   . THR B 2 73  ? -12.950 -38.945 -3.576  1.00 96.29 73  B 1 
ATOM 1780 C CA  . THR B 2 73  ? -14.284 -39.498 -3.852  1.00 96.27 73  B 1 
ATOM 1781 C C   . THR B 2 73  ? -14.444 -39.712 -5.357  1.00 96.34 73  B 1 
ATOM 1782 O O   . THR B 2 73  ? -14.126 -38.831 -6.151  1.00 95.43 73  B 1 
ATOM 1783 C CB  . THR B 2 73  ? -15.381 -38.578 -3.314  1.00 95.68 73  B 1 
ATOM 1784 O OG1 . THR B 2 73  ? -15.203 -38.370 -1.931  1.00 90.67 73  B 1 
ATOM 1785 C CG2 . THR B 2 73  ? -16.781 -39.164 -3.489  1.00 89.87 73  B 1 
ATOM 1786 N N   . LYS B 2 74  ? -14.971 -40.875 -5.763  1.00 96.22 74  B 1 
ATOM 1787 C CA  . LYS B 2 74  ? -15.293 -41.142 -7.158  1.00 96.20 74  B 1 
ATOM 1788 C C   . LYS B 2 74  ? -16.366 -40.178 -7.659  1.00 96.62 74  B 1 
ATOM 1789 O O   . LYS B 2 74  ? -17.379 -39.983 -6.989  1.00 95.40 74  B 1 
ATOM 1790 C CB  . LYS B 2 74  ? -15.759 -42.593 -7.357  1.00 95.01 74  B 1 
ATOM 1791 C CG  . LYS B 2 74  ? -14.623 -43.612 -7.160  1.00 86.40 74  B 1 
ATOM 1792 C CD  . LYS B 2 74  ? -15.150 -45.019 -7.451  1.00 78.73 74  B 1 
ATOM 1793 C CE  . LYS B 2 74  ? -14.049 -46.067 -7.269  1.00 69.67 74  B 1 
ATOM 1794 N NZ  . LYS B 2 74  ? -14.565 -47.425 -7.502  1.00 60.23 74  B 1 
ATOM 1795 N N   . ILE B 2 75  ? -16.162 -39.626 -8.845  1.00 96.14 75  B 1 
ATOM 1796 C CA  . ILE B 2 75  ? -17.074 -38.681 -9.483  1.00 96.31 75  B 1 
ATOM 1797 C C   . ILE B 2 75  ? -17.143 -38.970 -10.984 1.00 96.26 75  B 1 
ATOM 1798 O O   . ILE B 2 75  ? -16.141 -39.320 -11.602 1.00 95.00 75  B 1 
ATOM 1799 C CB  . ILE B 2 75  ? -16.644 -37.227 -9.154  1.00 95.85 75  B 1 
ATOM 1800 C CG1 . ILE B 2 75  ? -17.677 -36.215 -9.673  1.00 92.67 75  B 1 
ATOM 1801 C CG2 . ILE B 2 75  ? -15.226 -36.899 -9.669  1.00 91.77 75  B 1 
ATOM 1802 C CD1 . ILE B 2 75  ? -17.460 -34.785 -9.151  1.00 90.96 75  B 1 
ATOM 1803 N N   . TYR B 2 76  ? -18.339 -38.852 -11.579 1.00 96.08 76  B 1 
ATOM 1804 C CA  . TYR B 2 76  ? -18.559 -38.990 -13.013 1.00 96.01 76  B 1 
ATOM 1805 C C   . TYR B 2 76  ? -18.613 -37.603 -13.654 1.00 95.98 76  B 1 
ATOM 1806 O O   . TYR B 2 76  ? -19.645 -36.931 -13.629 1.00 94.93 76  B 1 
ATOM 1807 C CB  . TYR B 2 76  ? -19.827 -39.811 -13.244 1.00 95.84 76  B 1 
ATOM 1808 C CG  . TYR B 2 76  ? -20.000 -40.246 -14.682 1.00 95.94 76  B 1 
ATOM 1809 C CD1 . TYR B 2 76  ? -20.810 -39.506 -15.564 1.00 93.10 76  B 1 
ATOM 1810 C CD2 . TYR B 2 76  ? -19.346 -41.407 -15.143 1.00 93.21 76  B 1 
ATOM 1811 C CE1 . TYR B 2 76  ? -20.972 -39.923 -16.890 1.00 92.90 76  B 1 
ATOM 1812 C CE2 . TYR B 2 76  ? -19.507 -41.833 -16.475 1.00 92.71 76  B 1 
ATOM 1813 C CZ  . TYR B 2 76  ? -20.322 -41.089 -17.345 1.00 94.44 76  B 1 
ATOM 1814 O OH  . TYR B 2 76  ? -20.481 -41.498 -18.638 1.00 93.24 76  B 1 
ATOM 1815 N N   . HIS B 2 77  ? -17.473 -37.138 -14.189 1.00 95.99 77  B 1 
ATOM 1816 C CA  . HIS B 2 77  ? -17.320 -35.793 -14.734 1.00 95.81 77  B 1 
ATOM 1817 C C   . HIS B 2 77  ? -16.274 -35.790 -15.866 1.00 95.65 77  B 1 
ATOM 1818 O O   . HIS B 2 77  ? -15.202 -36.369 -15.683 1.00 94.30 77  B 1 
ATOM 1819 C CB  . HIS B 2 77  ? -16.891 -34.852 -13.600 1.00 95.52 77  B 1 
ATOM 1820 C CG  . HIS B 2 77  ? -16.872 -33.406 -14.005 1.00 95.71 77  B 1 
ATOM 1821 N ND1 . HIS B 2 77  ? -15.869 -32.749 -14.687 1.00 89.65 77  B 1 
ATOM 1822 C CD2 . HIS B 2 77  ? -17.860 -32.477 -13.764 1.00 89.41 77  B 1 
ATOM 1823 C CE1 . HIS B 2 77  ? -16.246 -31.467 -14.853 1.00 90.32 77  B 1 
ATOM 1824 N NE2 . HIS B 2 77  ? -17.449 -31.273 -14.301 1.00 91.48 77  B 1 
ATOM 1825 N N   . PRO B 2 78  ? -16.513 -35.148 -17.026 1.00 95.32 78  B 1 
ATOM 1826 C CA  . PRO B 2 78  ? -15.616 -35.231 -18.180 1.00 94.57 78  B 1 
ATOM 1827 C C   . PRO B 2 78  ? -14.210 -34.660 -17.940 1.00 94.03 78  B 1 
ATOM 1828 O O   . PRO B 2 78  ? -13.252 -35.096 -18.567 1.00 91.43 78  B 1 
ATOM 1829 C CB  . PRO B 2 78  ? -16.346 -34.481 -19.307 1.00 93.64 78  B 1 
ATOM 1830 C CG  . PRO B 2 78  ? -17.318 -33.553 -18.580 1.00 91.84 78  B 1 
ATOM 1831 C CD  . PRO B 2 78  ? -17.701 -34.358 -17.340 1.00 94.62 78  B 1 
ATOM 1832 N N   . ASN B 2 79  ? -14.065 -33.724 -17.002 1.00 94.62 79  B 1 
ATOM 1833 C CA  . ASN B 2 79  ? -12.782 -33.094 -16.673 1.00 94.68 79  B 1 
ATOM 1834 C C   . ASN B 2 79  ? -12.103 -33.686 -15.417 1.00 94.65 79  B 1 
ATOM 1835 O O   . ASN B 2 79  ? -11.142 -33.102 -14.911 1.00 93.29 79  B 1 
ATOM 1836 C CB  . ASN B 2 79  ? -12.979 -31.571 -16.563 1.00 94.68 79  B 1 
ATOM 1837 C CG  . ASN B 2 79  ? -13.724 -30.974 -17.743 1.00 94.03 79  B 1 
ATOM 1838 O OD1 . ASN B 2 79  ? -14.837 -30.492 -17.616 1.00 85.73 79  B 1 
ATOM 1839 N ND2 . ASN B 2 79  ? -13.143 -31.000 -18.915 1.00 85.34 79  B 1 
ATOM 1840 N N   . VAL B 2 80  ? -12.596 -34.827 -14.919 1.00 95.22 80  B 1 
ATOM 1841 C CA  . VAL B 2 80  ? -11.987 -35.556 -13.796 1.00 95.24 80  B 1 
ATOM 1842 C C   . VAL B 2 80  ? -11.827 -37.018 -14.197 1.00 94.62 80  B 1 
ATOM 1843 O O   . VAL B 2 80  ? -12.794 -37.670 -14.565 1.00 92.86 80  B 1 
ATOM 1844 C CB  . VAL B 2 80  ? -12.813 -35.436 -12.505 1.00 95.10 80  B 1 
ATOM 1845 C CG1 . VAL B 2 80  ? -12.102 -36.127 -11.333 1.00 92.28 80  B 1 
ATOM 1846 C CG2 . VAL B 2 80  ? -13.050 -33.973 -12.100 1.00 92.12 80  B 1 
ATOM 1847 N N   . ASP B 2 81  ? -10.605 -37.553 -14.125 1.00 93.96 81  B 1 
ATOM 1848 C CA  . ASP B 2 81  ? -10.351 -38.942 -14.528 1.00 93.12 81  B 1 
ATOM 1849 C C   . ASP B 2 81  ? -10.646 -39.968 -13.418 1.00 93.66 81  B 1 
ATOM 1850 O O   . ASP B 2 81  ? -10.973 -39.644 -12.278 1.00 92.31 81  B 1 
ATOM 1851 C CB  . ASP B 2 81  ? -8.937  -39.058 -15.125 1.00 91.01 81  B 1 
ATOM 1852 C CG  . ASP B 2 81  ? -7.790  -39.157 -14.127 1.00 89.47 81  B 1 
ATOM 1853 O OD1 . ASP B 2 81  ? -7.984  -39.158 -12.900 1.00 84.62 81  B 1 
ATOM 1854 O OD2 . ASP B 2 81  ? -6.644  -39.317 -14.610 1.00 84.53 81  B 1 
ATOM 1855 N N   . LYS B 2 82  ? -10.500 -41.259 -13.771 1.00 92.69 82  B 1 
ATOM 1856 C CA  . LYS B 2 82  ? -10.732 -42.386 -12.855 1.00 92.37 82  B 1 
ATOM 1857 C C   . LYS B 2 82  ? -9.806  -42.401 -11.623 1.00 93.36 82  B 1 
ATOM 1858 O O   . LYS B 2 82  ? -10.123 -43.070 -10.640 1.00 90.94 82  B 1 
ATOM 1859 C CB  . LYS B 2 82  ? -10.612 -43.717 -13.623 1.00 90.20 82  B 1 
ATOM 1860 C CG  . LYS B 2 82  ? -11.743 -43.862 -14.657 1.00 77.90 82  B 1 
ATOM 1861 C CD  . LYS B 2 82  ? -11.636 -45.132 -15.528 1.00 71.68 82  B 1 
ATOM 1862 C CE  . LYS B 2 82  ? -12.781 -45.033 -16.542 1.00 59.46 82  B 1 
ATOM 1863 N NZ  . LYS B 2 82  ? -12.709 -45.973 -17.689 1.00 50.96 82  B 1 
ATOM 1864 N N   . LEU B 2 83  ? -8.679  -41.673 -11.665 1.00 93.22 83  B 1 
ATOM 1865 C CA  . LEU B 2 83  ? -7.740  -41.504 -10.550 1.00 93.59 83  B 1 
ATOM 1866 C C   . LEU B 2 83  ? -8.014  -40.226 -9.744  1.00 94.30 83  B 1 
ATOM 1867 O O   . LEU B 2 83  ? -7.261  -39.907 -8.830  1.00 92.77 83  B 1 
ATOM 1868 C CB  . LEU B 2 83  ? -6.293  -41.541 -11.083 1.00 92.78 83  B 1 
ATOM 1869 C CG  . LEU B 2 83  ? -5.907  -42.833 -11.832 1.00 89.14 83  B 1 
ATOM 1870 C CD1 . LEU B 2 83  ? -4.484  -42.705 -12.366 1.00 83.71 83  B 1 
ATOM 1871 C CD2 . LEU B 2 83  ? -5.962  -44.065 -10.927 1.00 82.90 83  B 1 
ATOM 1872 N N   . GLY B 2 84  ? -9.075  -39.494 -10.077 1.00 94.63 84  B 1 
ATOM 1873 C CA  . GLY B 2 84  ? -9.443  -38.239 -9.438  1.00 95.05 84  B 1 
ATOM 1874 C C   . GLY B 2 84  ? -8.596  -37.034 -9.861  1.00 95.60 84  B 1 
ATOM 1875 O O   . GLY B 2 84  ? -8.720  -35.977 -9.246  1.00 94.26 84  B 1 
ATOM 1876 N N   . ARG B 2 85  ? -7.741  -37.157 -10.895 1.00 95.09 85  B 1 
ATOM 1877 C CA  . ARG B 2 85  ? -6.971  -36.012 -11.404 1.00 94.60 85  B 1 
ATOM 1878 C C   . ARG B 2 85  ? -7.908  -35.010 -12.059 1.00 94.78 85  B 1 
ATOM 1879 O O   . ARG B 2 85  ? -8.795  -35.386 -12.818 1.00 93.71 85  B 1 
ATOM 1880 C CB  . ARG B 2 85  ? -5.884  -36.467 -12.386 1.00 93.45 85  B 1 
ATOM 1881 C CG  . ARG B 2 85  ? -4.841  -37.372 -11.721 1.00 89.80 85  B 1 
ATOM 1882 C CD  . ARG B 2 85  ? -3.762  -37.814 -12.720 1.00 86.97 85  B 1 
ATOM 1883 N NE  . ARG B 2 85  ? -4.319  -38.717 -13.741 1.00 79.93 85  B 1 
ATOM 1884 C CZ  . ARG B 2 85  ? -3.661  -39.373 -14.690 1.00 74.93 85  B 1 
ATOM 1885 N NH1 . ARG B 2 85  ? -2.374  -39.299 -14.818 1.00 68.59 85  B 1 
ATOM 1886 N NH2 . ARG B 2 85  ? -4.322  -40.122 -15.526 1.00 67.41 85  B 1 
ATOM 1887 N N   . ILE B 2 86  ? -7.714  -33.730 -11.780 1.00 95.36 86  B 1 
ATOM 1888 C CA  . ILE B 2 86  ? -8.563  -32.634 -12.246 1.00 95.40 86  B 1 
ATOM 1889 C C   . ILE B 2 86  ? -7.854  -31.919 -13.391 1.00 94.77 86  B 1 
ATOM 1890 O O   . ILE B 2 86  ? -6.722  -31.450 -13.246 1.00 92.31 86  B 1 
ATOM 1891 C CB  . ILE B 2 86  ? -8.897  -31.659 -11.095 1.00 95.31 86  B 1 
ATOM 1892 C CG1 . ILE B 2 86  ? -9.460  -32.405 -9.865  1.00 93.36 86  B 1 
ATOM 1893 C CG2 . ILE B 2 86  ? -9.898  -30.596 -11.587 1.00 92.77 86  B 1 
ATOM 1894 C CD1 . ILE B 2 86  ? -9.637  -31.519 -8.622  1.00 92.38 86  B 1 
ATOM 1895 N N   . CYS B 2 87  ? -8.528  -31.802 -14.538 1.00 93.75 87  B 1 
ATOM 1896 C CA  . CYS B 2 87  ? -8.065  -30.984 -15.653 1.00 92.54 87  B 1 
ATOM 1897 C C   . CYS B 2 87  ? -8.748  -29.621 -15.586 1.00 93.00 87  B 1 
ATOM 1898 O O   . CYS B 2 87  ? -9.920  -29.477 -15.911 1.00 91.03 87  B 1 
ATOM 1899 C CB  . CYS B 2 87  ? -8.311  -31.743 -16.956 1.00 89.11 87  B 1 
ATOM 1900 S SG  . CYS B 2 87  ? -6.897  -31.613 -18.083 1.00 77.37 87  B 1 
ATOM 1901 N N   . LEU B 2 88  ? -8.004  -28.613 -15.104 1.00 93.25 88  B 1 
ATOM 1902 C CA  . LEU B 2 88  ? -8.480  -27.245 -14.923 1.00 93.58 88  B 1 
ATOM 1903 C C   . LEU B 2 88  ? -7.320  -26.286 -15.212 1.00 93.58 88  B 1 
ATOM 1904 O O   . LEU B 2 88  ? -6.229  -26.464 -14.679 1.00 91.73 88  B 1 
ATOM 1905 C CB  . LEU B 2 88  ? -9.025  -27.107 -13.489 1.00 93.12 88  B 1 
ATOM 1906 C CG  . LEU B 2 88  ? -9.613  -25.725 -13.152 1.00 92.70 88  B 1 
ATOM 1907 C CD1 . LEU B 2 88  ? -10.813 -25.372 -14.027 1.00 89.18 88  B 1 
ATOM 1908 C CD2 . LEU B 2 88  ? -10.089 -25.720 -11.694 1.00 88.61 88  B 1 
ATOM 1909 N N   . ASP B 2 89  ? -7.555  -25.266 -16.045 1.00 92.47 89  B 1 
ATOM 1910 C CA  . ASP B 2 89  ? -6.513  -24.359 -16.531 1.00 91.29 89  B 1 
ATOM 1911 C C   . ASP B 2 89  ? -5.769  -23.618 -15.413 1.00 91.62 89  B 1 
ATOM 1912 O O   . ASP B 2 89  ? -4.542  -23.476 -15.457 1.00 89.69 89  B 1 
ATOM 1913 C CB  . ASP B 2 89  ? -7.119  -23.401 -17.570 1.00 89.01 89  B 1 
ATOM 1914 C CG  . ASP B 2 89  ? -8.126  -22.376 -17.014 1.00 86.93 89  B 1 
ATOM 1915 O OD1 . ASP B 2 89  ? -8.662  -22.588 -15.901 1.00 82.54 89  B 1 
ATOM 1916 O OD2 . ASP B 2 89  ? -8.328  -21.348 -17.676 1.00 82.52 89  B 1 
ATOM 1917 N N   . ILE B 2 90  ? -6.469  -23.215 -14.347 1.00 92.34 90  B 1 
ATOM 1918 C CA  . ILE B 2 90  ? -5.857  -22.529 -13.202 1.00 92.28 90  B 1 
ATOM 1919 C C   . ILE B 2 90  ? -4.918  -23.429 -12.370 1.00 92.49 90  B 1 
ATOM 1920 O O   . ILE B 2 90  ? -4.137  -22.907 -11.587 1.00 91.15 90  B 1 
ATOM 1921 C CB  . ILE B 2 90  ? -6.901  -21.865 -12.287 1.00 91.55 90  B 1 
ATOM 1922 C CG1 . ILE B 2 90  ? -7.815  -22.907 -11.608 1.00 86.17 90  B 1 
ATOM 1923 C CG2 . ILE B 2 90  ? -7.720  -20.820 -13.068 1.00 85.84 90  B 1 
ATOM 1924 C CD1 . ILE B 2 90  ? -8.498  -22.364 -10.364 1.00 83.06 90  B 1 
ATOM 1925 N N   . LEU B 2 91  ? -4.982  -24.747 -12.539 1.00 93.88 91  B 1 
ATOM 1926 C CA  . LEU B 2 91  ? -4.040  -25.699 -11.926 1.00 93.71 91  B 1 
ATOM 1927 C C   . LEU B 2 91  ? -2.835  -26.011 -12.838 1.00 92.98 91  B 1 
ATOM 1928 O O   . LEU B 2 91  ? -1.988  -26.835 -12.492 1.00 90.36 91  B 1 
ATOM 1929 C CB  . LEU B 2 91  ? -4.783  -26.986 -11.537 1.00 94.28 91  B 1 
ATOM 1930 C CG  . LEU B 2 91  ? -5.931  -26.812 -10.515 1.00 94.12 91  B 1 
ATOM 1931 C CD1 . LEU B 2 91  ? -6.589  -28.165 -10.256 1.00 91.88 91  B 1 
ATOM 1932 C CD2 . LEU B 2 91  ? -5.421  -26.266 -9.173  1.00 91.60 91  B 1 
ATOM 1933 N N   . LYS B 2 92  ? -2.773  -25.358 -14.020 1.00 91.88 92  B 1 
ATOM 1934 C CA  . LYS B 2 92  ? -1.765  -25.564 -15.073 1.00 89.33 92  B 1 
ATOM 1935 C C   . LYS B 2 92  ? -1.193  -24.213 -15.529 1.00 88.19 92  B 1 
ATOM 1936 O O   . LYS B 2 92  ? -0.555  -23.520 -14.741 1.00 82.11 92  B 1 
ATOM 1937 C CB  . LYS B 2 92  ? -2.407  -26.351 -16.234 1.00 86.31 92  B 1 
ATOM 1938 C CG  . LYS B 2 92  ? -2.960  -27.737 -15.872 1.00 81.00 92  B 1 
ATOM 1939 C CD  . LYS B 2 92  ? -3.631  -28.305 -17.132 1.00 75.82 92  B 1 
ATOM 1940 C CE  . LYS B 2 92  ? -4.323  -29.632 -16.918 1.00 67.14 92  B 1 
ATOM 1941 N NZ  . LYS B 2 92  ? -5.071  -30.013 -18.145 1.00 58.80 92  B 1 
ATOM 1942 N N   . ASP B 2 93  ? -1.448  -23.817 -16.768 1.00 87.42 93  B 1 
ATOM 1943 C CA  . ASP B 2 93  ? -0.875  -22.645 -17.443 1.00 85.91 93  B 1 
ATOM 1944 C C   . ASP B 2 93  ? -1.562  -21.313 -17.097 1.00 86.72 93  B 1 
ATOM 1945 O O   . ASP B 2 93  ? -1.007  -20.243 -17.368 1.00 82.78 93  B 1 
ATOM 1946 C CB  . ASP B 2 93  ? -0.920  -22.889 -18.959 1.00 82.53 93  B 1 
ATOM 1947 C CG  . ASP B 2 93  ? -2.357  -22.849 -19.490 1.00 75.48 93  B 1 
ATOM 1948 O OD1 . ASP B 2 93  ? -3.192  -23.608 -18.956 1.00 65.68 93  B 1 
ATOM 1949 O OD2 . ASP B 2 93  ? -2.654  -21.994 -20.353 1.00 68.02 93  B 1 
ATOM 1950 N N   . LYS B 2 94  ? -2.753  -21.338 -16.497 1.00 87.80 94  B 1 
ATOM 1951 C CA  . LYS B 2 94  ? -3.474  -20.140 -16.049 1.00 87.74 94  B 1 
ATOM 1952 C C   . LYS B 2 94  ? -3.343  -19.873 -14.551 1.00 88.88 94  B 1 
ATOM 1953 O O   . LYS B 2 94  ? -4.101  -19.053 -14.021 1.00 86.77 94  B 1 
ATOM 1954 C CB  . LYS B 2 94  ? -4.943  -20.190 -16.495 1.00 86.19 94  B 1 
ATOM 1955 C CG  . LYS B 2 94  ? -5.141  -20.309 -18.014 1.00 83.45 94  B 1 
ATOM 1956 C CD  . LYS B 2 94  ? -4.528  -19.158 -18.804 1.00 77.13 94  B 1 
ATOM 1957 C CE  . LYS B 2 94  ? -4.798  -19.367 -20.289 1.00 70.24 94  B 1 
ATOM 1958 N NZ  . LYS B 2 94  ? -3.550  -19.435 -21.058 1.00 62.12 94  B 1 
ATOM 1959 N N   . TRP B 2 95  ? -2.401  -20.512 -13.874 1.00 87.32 95  B 1 
ATOM 1960 C CA  . TRP B 2 95  ? -2.102  -20.212 -12.473 1.00 89.45 95  B 1 
ATOM 1961 C C   . TRP B 2 95  ? -1.695  -18.746 -12.288 1.00 89.67 95  B 1 
ATOM 1962 O O   . TRP B 2 95  ? -1.012  -18.146 -13.124 1.00 87.22 95  B 1 
ATOM 1963 C CB  . TRP B 2 95  ? -1.027  -21.152 -11.928 1.00 89.94 95  B 1 
ATOM 1964 C CG  . TRP B 2 95  ? -0.627  -20.840 -10.514 1.00 91.71 95  B 1 
ATOM 1965 C CD1 . TRP B 2 95  ? 0.568   -20.358 -10.131 1.00 89.97 95  B 1 
ATOM 1966 C CD2 . TRP B 2 95  ? -1.447  -20.911 -9.303  1.00 91.76 95  B 1 
ATOM 1967 N NE1 . TRP B 2 95  ? 0.565   -20.136 -8.758  1.00 90.59 95  B 1 
ATOM 1968 C CE2 . TRP B 2 95  ? -0.661  -20.453 -8.214  1.00 91.46 95  B 1 
ATOM 1969 C CE3 . TRP B 2 95  ? -2.776  -21.309 -9.028  1.00 91.62 95  B 1 
ATOM 1970 C CZ2 . TRP B 2 95  ? -1.171  -20.383 -6.897  1.00 90.99 95  B 1 
ATOM 1971 C CZ3 . TRP B 2 95  ? -3.289  -21.240 -7.712  1.00 90.23 95  B 1 
ATOM 1972 C CH2 . TRP B 2 95  ? -2.486  -20.777 -6.669  1.00 89.56 95  B 1 
ATOM 1973 N N   . SER B 2 96  ? -2.100  -18.179 -11.168 1.00 88.85 96  B 1 
ATOM 1974 C CA  . SER B 2 96  ? -1.613  -16.881 -10.709 1.00 88.87 96  B 1 
ATOM 1975 C C   . SER B 2 96  ? -1.302  -16.951 -9.216  1.00 89.60 96  B 1 
ATOM 1976 O O   . SER B 2 96  ? -2.134  -17.419 -8.442  1.00 88.54 96  B 1 
ATOM 1977 C CB  . SER B 2 96  ? -2.669  -15.804 -10.963 1.00 87.96 96  B 1 
ATOM 1978 O OG  . SER B 2 96  ? -2.286  -14.623 -10.309 1.00 84.30 96  B 1 
ATOM 1979 N N   . PRO B 2 97  ? -0.149  -16.416 -8.773  1.00 89.58 97  B 1 
ATOM 1980 C CA  . PRO B 2 97  ? 0.209   -16.413 -7.356  1.00 88.35 97  B 1 
ATOM 1981 C C   . PRO B 2 97  ? -0.691  -15.518 -6.486  1.00 89.35 97  B 1 
ATOM 1982 O O   . PRO B 2 97  ? -0.627  -15.594 -5.256  1.00 87.21 97  B 1 
ATOM 1983 C CB  . PRO B 2 97  ? 1.673   -15.965 -7.330  1.00 87.57 97  B 1 
ATOM 1984 C CG  . PRO B 2 97  ? 1.809   -15.099 -8.572  1.00 86.39 97  B 1 
ATOM 1985 C CD  . PRO B 2 97  ? 0.902   -15.808 -9.572  1.00 88.73 97  B 1 
ATOM 1986 N N   . ALA B 2 98  ? -1.560  -14.713 -7.094  1.00 89.77 98  B 1 
ATOM 1987 C CA  . ALA B 2 98  ? -2.608  -13.980 -6.376  1.00 88.36 98  B 1 
ATOM 1988 C C   . ALA B 2 98  ? -3.841  -14.841 -6.036  1.00 89.51 98  B 1 
ATOM 1989 O O   . ALA B 2 98  ? -4.660  -14.424 -5.217  1.00 87.50 98  B 1 
ATOM 1990 C CB  . ALA B 2 98  ? -3.002  -12.751 -7.204  1.00 87.10 98  B 1 
ATOM 1991 N N   . LEU B 2 99  ? -3.987  -16.020 -6.649  1.00 89.33 99  B 1 
ATOM 1992 C CA  . LEU B 2 99  ? -5.008  -16.984 -6.266  1.00 89.02 99  B 1 
ATOM 1993 C C   . LEU B 2 99  ? -4.646  -17.621 -4.915  1.00 89.31 99  B 1 
ATOM 1994 O O   . LEU B 2 99  ? -3.481  -17.717 -4.545  1.00 88.65 99  B 1 
ATOM 1995 C CB  . LEU B 2 99  ? -5.208  -18.049 -7.361  1.00 88.69 99  B 1 
ATOM 1996 C CG  . LEU B 2 99  ? -5.673  -17.496 -8.721  1.00 87.79 99  B 1 
ATOM 1997 C CD1 . LEU B 2 99  ? -5.759  -18.630 -9.750  1.00 82.63 99  B 1 
ATOM 1998 C CD2 . LEU B 2 99  ? -7.048  -16.838 -8.645  1.00 81.65 99  B 1 
ATOM 1999 N N   . GLN B 2 100 ? -5.673  -18.072 -4.194  1.00 92.41 100 B 1 
ATOM 2000 C CA  . GLN B 2 100 ? -5.556  -18.677 -2.873  1.00 92.35 100 B 1 
ATOM 2001 C C   . GLN B 2 100 ? -6.196  -20.068 -2.888  1.00 93.27 100 B 1 
ATOM 2002 O O   . GLN B 2 100 ? -7.012  -20.353 -3.766  1.00 92.55 100 B 1 
ATOM 2003 C CB  . GLN B 2 100 ? -6.248  -17.771 -1.841  1.00 89.55 100 B 1 
ATOM 2004 C CG  . GLN B 2 100 ? -5.645  -16.368 -1.789  1.00 86.03 100 B 1 
ATOM 2005 C CD  . GLN B 2 100 ? -6.279  -15.470 -0.718  1.00 85.18 100 B 1 
ATOM 2006 O OE1 . GLN B 2 100 ? -7.090  -15.877 0.089   1.00 76.52 100 B 1 
ATOM 2007 N NE2 . GLN B 2 100 ? -5.912  -14.211 -0.684  1.00 74.60 100 B 1 
ATOM 2008 N N   . ILE B 2 101 ? -5.904  -20.893 -1.888  1.00 94.86 101 B 1 
ATOM 2009 C CA  . ILE B 2 101 ? -6.566  -22.202 -1.714  1.00 95.16 101 B 1 
ATOM 2010 C C   . ILE B 2 101 ? -8.085  -22.033 -1.776  1.00 95.24 101 B 1 
ATOM 2011 O O   . ILE B 2 101 ? -8.759  -22.731 -2.529  1.00 94.84 101 B 1 
ATOM 2012 C CB  . ILE B 2 101 ? -6.128  -22.869 -0.396  1.00 94.93 101 B 1 
ATOM 2013 C CG1 . ILE B 2 101 ? -4.608  -23.161 -0.396  1.00 93.40 101 B 1 
ATOM 2014 C CG2 . ILE B 2 101 ? -6.915  -24.168 -0.152  1.00 93.61 101 B 1 
ATOM 2015 C CD1 . ILE B 2 101 ? -4.058  -23.539 0.982   1.00 90.29 101 B 1 
ATOM 2016 N N   . ARG B 2 102 ? -8.634  -21.027 -1.091  1.00 94.82 102 B 1 
ATOM 2017 C CA  . ARG B 2 102 ? -10.058 -20.681 -1.126  1.00 94.33 102 B 1 
ATOM 2018 C C   . ARG B 2 102 ? -10.588 -20.489 -2.543  1.00 94.85 102 B 1 
ATOM 2019 O O   . ARG B 2 102 ? -11.612 -21.056 -2.899  1.00 94.47 102 B 1 
ATOM 2020 C CB  . ARG B 2 102 ? -10.270 -19.409 -0.293  1.00 93.00 102 B 1 
ATOM 2021 C CG  . ARG B 2 102 ? -11.751 -19.001 -0.168  1.00 88.76 102 B 1 
ATOM 2022 C CD  . ARG B 2 102 ? -11.915 -17.686 0.602   1.00 87.01 102 B 1 
ATOM 2023 N NE  . ARG B 2 102 ? -11.330 -16.550 -0.132  1.00 82.12 102 B 1 
ATOM 2024 C CZ  . ARG B 2 102 ? -11.907 -15.854 -1.112  1.00 78.94 102 B 1 
ATOM 2025 N NH1 . ARG B 2 102 ? -13.129 -16.076 -1.498  1.00 67.70 102 B 1 
ATOM 2026 N NH2 . ARG B 2 102 ? -11.248 -14.920 -1.715  1.00 71.99 102 B 1 
ATOM 2027 N N   . THR B 2 103 ? -9.912  -19.694 -3.390  1.00 93.81 103 B 1 
ATOM 2028 C CA  . THR B 2 103 ? -10.350 -19.420 -4.764  1.00 93.50 103 B 1 
ATOM 2029 C C   . THR B 2 103 ? -10.135 -20.613 -5.697  1.00 94.20 103 B 1 
ATOM 2030 O O   . THR B 2 103 ? -10.926 -20.811 -6.604  1.00 93.69 103 B 1 
ATOM 2031 C CB  . THR B 2 103 ? -9.683  -18.173 -5.361  1.00 92.24 103 B 1 
ATOM 2032 O OG1 . THR B 2 103 ? -8.291  -18.175 -5.153  1.00 82.76 103 B 1 
ATOM 2033 C CG2 . THR B 2 103 ? -10.206 -16.892 -4.705  1.00 81.27 103 B 1 
ATOM 2034 N N   . VAL B 2 104 ? -9.117  -21.435 -5.454  1.00 95.44 104 B 1 
ATOM 2035 C CA  . VAL B 2 104 ? -8.908  -22.699 -6.171  1.00 95.79 104 B 1 
ATOM 2036 C C   . VAL B 2 104 ? -10.055 -23.668 -5.895  1.00 96.25 104 B 1 
ATOM 2037 O O   . VAL B 2 104 ? -10.656 -24.183 -6.835  1.00 95.90 104 B 1 
ATOM 2038 C CB  . VAL B 2 104 ? -7.545  -23.320 -5.811  1.00 95.52 104 B 1 
ATOM 2039 C CG1 . VAL B 2 104 ? -7.395  -24.747 -6.353  1.00 93.04 104 B 1 
ATOM 2040 C CG2 . VAL B 2 104 ? -6.403  -22.484 -6.383  1.00 93.44 104 B 1 
ATOM 2041 N N   . LEU B 2 105 ? -10.411 -23.871 -4.632  1.00 96.33 105 B 1 
ATOM 2042 C CA  . LEU B 2 105 ? -11.494 -24.785 -4.237  1.00 96.42 105 B 1 
ATOM 2043 C C   . LEU B 2 105 ? -12.860 -24.308 -4.743  1.00 96.59 105 B 1 
ATOM 2044 O O   . LEU B 2 105 ? -13.612 -25.113 -5.288  1.00 96.16 105 B 1 
ATOM 2045 C CB  . LEU B 2 105 ? -11.480 -24.969 -2.717  1.00 96.52 105 B 1 
ATOM 2046 C CG  . LEU B 2 105 ? -10.222 -25.673 -2.176  1.00 95.90 105 B 1 
ATOM 2047 C CD1 . LEU B 2 105 ? -10.318 -25.775 -0.662  1.00 94.46 105 B 1 
ATOM 2048 C CD2 . LEU B 2 105 ? -10.011 -27.065 -2.759  1.00 94.07 105 B 1 
ATOM 2049 N N   . LEU B 2 106 ? -13.147 -23.009 -4.685  1.00 96.22 106 B 1 
ATOM 2050 C CA  . LEU B 2 106 ? -14.329 -22.411 -5.315  1.00 95.99 106 B 1 
ATOM 2051 C C   . LEU B 2 106 ? -14.346 -22.641 -6.833  1.00 96.01 106 B 1 
ATOM 2052 O O   . LEU B 2 106 ? -15.401 -22.917 -7.393  1.00 95.40 106 B 1 
ATOM 2053 C CB  . LEU B 2 106 ? -14.355 -20.902 -5.031  1.00 95.43 106 B 1 
ATOM 2054 C CG  . LEU B 2 106 ? -14.850 -20.528 -3.626  1.00 92.74 106 B 1 
ATOM 2055 C CD1 . LEU B 2 106 ? -14.484 -19.075 -3.338  1.00 89.39 106 B 1 
ATOM 2056 C CD2 . LEU B 2 106 ? -16.368 -20.670 -3.514  1.00 89.43 106 B 1 
ATOM 2057 N N   . SER B 2 107 ? -13.199 -22.559 -7.511  1.00 96.09 107 B 1 
ATOM 2058 C CA  . SER B 2 107 ? -13.098 -22.796 -8.955  1.00 95.74 107 B 1 
ATOM 2059 C C   . SER B 2 107 ? -13.342 -24.267 -9.316  1.00 95.76 107 B 1 
ATOM 2060 O O   . SER B 2 107 ? -13.991 -24.548 -10.320 1.00 94.99 107 B 1 
ATOM 2061 C CB  . SER B 2 107 ? -11.747 -22.351 -9.490  1.00 95.43 107 B 1 
ATOM 2062 O OG  . SER B 2 107 ? -11.522 -20.974 -9.230  1.00 90.85 107 B 1 
ATOM 2063 N N   . ILE B 2 108 ? -12.867 -25.198 -8.493  1.00 96.46 108 B 1 
ATOM 2064 C CA  . ILE B 2 108 ? -13.142 -26.634 -8.655  1.00 96.37 108 B 1 
ATOM 2065 C C   . ILE B 2 108 ? -14.626 -26.923 -8.423  1.00 96.28 108 B 1 
ATOM 2066 O O   . ILE B 2 108 ? -15.235 -27.645 -9.212  1.00 95.68 108 B 1 
ATOM 2067 C CB  . ILE B 2 108 ? -12.238 -27.470 -7.716  1.00 96.57 108 B 1 
ATOM 2068 C CG1 . ILE B 2 108 ? -10.761 -27.354 -8.174  1.00 95.49 108 B 1 
ATOM 2069 C CG2 . ILE B 2 108 ? -12.667 -28.949 -7.686  1.00 95.86 108 B 1 
ATOM 2070 C CD1 . ILE B 2 108 ? -9.763  -27.828 -7.112  1.00 93.04 108 B 1 
ATOM 2071 N N   . GLN B 2 109 ? -15.234 -26.336 -7.406  1.00 96.06 109 B 1 
ATOM 2072 C CA  . GLN B 2 109 ? -16.670 -26.459 -7.162  1.00 95.78 109 B 1 
ATOM 2073 C C   . GLN B 2 109 ? -17.485 -25.925 -8.351  1.00 95.29 109 B 1 
ATOM 2074 O O   . GLN B 2 109 ? -18.394 -26.597 -8.828  1.00 94.27 109 B 1 
ATOM 2075 C CB  . GLN B 2 109 ? -17.017 -25.732 -5.852  1.00 95.18 109 B 1 
ATOM 2076 C CG  . GLN B 2 109 ? -18.431 -26.063 -5.362  1.00 92.70 109 B 1 
ATOM 2077 C CD  . GLN B 2 109 ? -18.794 -25.301 -4.083  1.00 92.26 109 B 1 
ATOM 2078 O OE1 . GLN B 2 109 ? -18.316 -24.207 -3.824  1.00 84.67 109 B 1 
ATOM 2079 N NE2 . GLN B 2 109 ? -19.664 -25.829 -3.258  1.00 83.14 109 B 1 
ATOM 2080 N N   . ALA B 2 110 ? -17.105 -24.759 -8.894  1.00 95.25 110 B 1 
ATOM 2081 C CA  . ALA B 2 110 ? -17.747 -24.184 -10.078 1.00 94.43 110 B 1 
ATOM 2082 C C   . ALA B 2 110 ? -17.560 -25.035 -11.336 1.00 94.11 110 B 1 
ATOM 2083 O O   . ALA B 2 110 ? -18.476 -25.111 -12.155 1.00 92.63 110 B 1 
ATOM 2084 C CB  . ALA B 2 110 ? -17.204 -22.772 -10.278 1.00 93.59 110 B 1 
ATOM 2085 N N   . LEU B 2 111 ? -16.410 -25.721 -11.502 1.00 95.43 111 B 1 
ATOM 2086 C CA  . LEU B 2 111 ? -16.183 -26.659 -12.608 1.00 95.03 111 B 1 
ATOM 2087 C C   . LEU B 2 111 ? -17.217 -27.792 -12.598 1.00 94.81 111 B 1 
ATOM 2088 O O   . LEU B 2 111 ? -17.654 -28.210 -13.669 1.00 93.88 111 B 1 
ATOM 2089 C CB  . LEU B 2 111 ? -14.746 -27.205 -12.521 1.00 94.97 111 B 1 
ATOM 2090 C CG  . LEU B 2 111 ? -14.400 -28.267 -13.589 1.00 94.25 111 B 1 
ATOM 2091 C CD1 . LEU B 2 111 ? -14.412 -27.672 -14.996 1.00 91.52 111 B 1 
ATOM 2092 C CD2 . LEU B 2 111 ? -13.030 -28.863 -13.313 1.00 90.89 111 B 1 
ATOM 2093 N N   . LEU B 2 112 ? -17.662 -28.270 -11.428 1.00 95.50 112 B 1 
ATOM 2094 C CA  . LEU B 2 112 ? -18.698 -29.298 -11.326 1.00 95.29 112 B 1 
ATOM 2095 C C   . LEU B 2 112 ? -20.037 -28.831 -11.920 1.00 94.44 112 B 1 
ATOM 2096 O O   . LEU B 2 112 ? -20.761 -29.632 -12.493 1.00 92.67 112 B 1 
ATOM 2097 C CB  . LEU B 2 112 ? -18.878 -29.752 -9.864  1.00 95.42 112 B 1 
ATOM 2098 C CG  . LEU B 2 112 ? -17.628 -30.329 -9.168  1.00 95.02 112 B 1 
ATOM 2099 C CD1 . LEU B 2 112 ? -18.015 -30.854 -7.787  1.00 93.04 112 B 1 
ATOM 2100 C CD2 . LEU B 2 112 ? -16.995 -31.467 -9.960  1.00 92.73 112 B 1 
ATOM 2101 N N   . SER B 2 113 ? -20.352 -27.533 -11.843 1.00 93.54 113 B 1 
ATOM 2102 C CA  . SER B 2 113 ? -21.556 -26.956 -12.459 1.00 91.88 113 B 1 
ATOM 2103 C C   . SER B 2 113 ? -21.377 -26.555 -13.925 1.00 91.45 113 B 1 
ATOM 2104 O O   . SER B 2 113 ? -22.359 -26.225 -14.582 1.00 87.69 113 B 1 
ATOM 2105 C CB  . SER B 2 113 ? -22.063 -25.764 -11.640 1.00 89.54 113 B 1 
ATOM 2106 O OG  . SER B 2 113 ? -21.168 -24.669 -11.659 1.00 77.40 113 B 1 
ATOM 2107 N N   . ALA B 2 114 ? -20.140 -26.564 -14.451 1.00 91.81 114 B 1 
ATOM 2108 C CA  . ALA B 2 114 ? -19.814 -26.171 -15.817 1.00 90.80 114 B 1 
ATOM 2109 C C   . ALA B 2 114 ? -18.811 -27.156 -16.457 1.00 91.63 114 B 1 
ATOM 2110 O O   . ALA B 2 114 ? -17.669 -26.785 -16.735 1.00 89.32 114 B 1 
ATOM 2111 C CB  . ALA B 2 114 ? -19.331 -24.717 -15.798 1.00 88.57 114 B 1 
ATOM 2112 N N   . PRO B 2 115 ? -19.208 -28.432 -16.682 1.00 92.33 115 B 1 
ATOM 2113 C CA  . PRO B 2 115 ? -18.352 -29.410 -17.328 1.00 92.38 115 B 1 
ATOM 2114 C C   . PRO B 2 115 ? -18.014 -28.983 -18.756 1.00 92.37 115 B 1 
ATOM 2115 O O   . PRO B 2 115 ? -18.862 -28.452 -19.479 1.00 89.98 115 B 1 
ATOM 2116 C CB  . PRO B 2 115 ? -19.127 -30.729 -17.277 1.00 91.16 115 B 1 
ATOM 2117 C CG  . PRO B 2 115 ? -20.588 -30.289 -17.207 1.00 88.66 115 B 1 
ATOM 2118 C CD  . PRO B 2 115 ? -20.524 -28.996 -16.406 1.00 91.62 115 B 1 
ATOM 2119 N N   . ASN B 2 116 ? -16.774 -29.231 -19.194 1.00 90.66 116 B 1 
ATOM 2120 C CA  . ASN B 2 116 ? -16.313 -28.990 -20.559 1.00 90.34 116 B 1 
ATOM 2121 C C   . ASN B 2 116 ? -15.989 -30.324 -21.246 1.00 90.59 116 B 1 
ATOM 2122 O O   . ASN B 2 116 ? -14.846 -30.790 -21.174 1.00 88.84 116 B 1 
ATOM 2123 C CB  . ASN B 2 116 ? -15.121 -28.021 -20.530 1.00 89.34 116 B 1 
ATOM 2124 C CG  . ASN B 2 116 ? -14.570 -27.777 -21.929 1.00 87.58 116 B 1 
ATOM 2125 O OD1 . ASN B 2 116 ? -15.263 -27.855 -22.925 1.00 81.56 116 B 1 
ATOM 2126 N ND2 . ASN B 2 116 ? -13.297 -27.485 -22.024 1.00 80.84 116 B 1 
ATOM 2127 N N   . PRO B 2 117 ? -16.960 -30.947 -21.935 1.00 90.01 117 B 1 
ATOM 2128 C CA  . PRO B 2 117 ? -16.734 -32.210 -22.635 1.00 89.84 117 B 1 
ATOM 2129 C C   . PRO B 2 117 ? -15.923 -32.046 -23.929 1.00 89.37 117 B 1 
ATOM 2130 O O   . PRO B 2 117 ? -15.521 -33.037 -24.525 1.00 85.05 117 B 1 
ATOM 2131 C CB  . PRO B 2 117 ? -18.139 -32.756 -22.898 1.00 88.75 117 B 1 
ATOM 2132 C CG  . PRO B 2 117 ? -18.978 -31.494 -23.070 1.00 87.17 117 B 1 
ATOM 2133 C CD  . PRO B 2 117 ? -18.352 -30.530 -22.060 1.00 90.20 117 B 1 
ATOM 2134 N N   . ASP B 2 118 ? -15.658 -30.809 -24.394 1.00 88.07 118 B 1 
ATOM 2135 C CA  . ASP B 2 118 ? -14.884 -30.547 -25.611 1.00 86.50 118 B 1 
ATOM 2136 C C   . ASP B 2 118 ? -13.365 -30.642 -25.417 1.00 86.16 118 B 1 
ATOM 2137 O O   . ASP B 2 118 ? -12.639 -30.833 -26.398 1.00 81.24 118 B 1 
ATOM 2138 C CB  . ASP B 2 118 ? -15.252 -29.174 -26.194 1.00 84.78 118 B 1 
ATOM 2139 C CG  . ASP B 2 118 ? -16.651 -29.163 -26.784 1.00 80.72 118 B 1 
ATOM 2140 O OD1 . ASP B 2 118 ? -16.974 -30.173 -27.465 1.00 74.89 118 B 1 
ATOM 2141 O OD2 . ASP B 2 118 ? -17.357 -28.161 -26.604 1.00 74.52 118 B 1 
ATOM 2142 N N   . ASP B 2 119 ? -12.884 -30.559 -24.194 1.00 84.15 119 B 1 
ATOM 2143 C CA  . ASP B 2 119 ? -11.473 -30.686 -23.833 1.00 82.33 119 B 1 
ATOM 2144 C C   . ASP B 2 119 ? -11.350 -31.656 -22.645 1.00 83.09 119 B 1 
ATOM 2145 O O   . ASP B 2 119 ? -11.110 -31.250 -21.505 1.00 77.84 119 B 1 
ATOM 2146 C CB  . ASP B 2 119 ? -10.914 -29.275 -23.589 1.00 78.88 119 B 1 
ATOM 2147 C CG  . ASP B 2 119 ? -9.397  -29.163 -23.688 1.00 72.14 119 B 1 
ATOM 2148 O OD1 . ASP B 2 119 ? -8.702  -30.192 -23.810 1.00 66.47 119 B 1 
ATOM 2149 O OD2 . ASP B 2 119 ? -8.948  -27.988 -23.660 1.00 65.82 119 B 1 
ATOM 2150 N N   . PRO B 2 120 ? -11.617 -32.958 -22.873 1.00 83.03 120 B 1 
ATOM 2151 C CA  . PRO B 2 120 ? -11.811 -33.908 -21.803 1.00 82.93 120 B 1 
ATOM 2152 C C   . PRO B 2 120 ? -10.500 -34.459 -21.244 1.00 84.04 120 B 1 
ATOM 2153 O O   . PRO B 2 120 ? -9.521  -34.670 -21.954 1.00 79.47 120 B 1 
ATOM 2154 C CB  . PRO B 2 120 ? -12.676 -35.019 -22.405 1.00 79.16 120 B 1 
ATOM 2155 C CG  . PRO B 2 120 ? -12.214 -35.047 -23.857 1.00 76.15 120 B 1 
ATOM 2156 C CD  . PRO B 2 120 ? -11.919 -33.582 -24.157 1.00 79.25 120 B 1 
ATOM 2157 N N   . LEU B 2 121 ? -10.531 -34.825 -19.972 1.00 81.38 121 B 1 
ATOM 2158 C CA  . LEU B 2 121 ? -9.535  -35.713 -19.372 1.00 80.63 121 B 1 
ATOM 2159 C C   . LEU B 2 121 ? -10.044 -37.170 -19.294 1.00 83.66 121 B 1 
ATOM 2160 O O   . LEU B 2 121 ? -9.262  -38.110 -19.438 1.00 78.00 121 B 1 
ATOM 2161 C CB  . LEU B 2 121 ? -9.160  -35.165 -17.987 1.00 76.10 121 B 1 
ATOM 2162 C CG  . LEU B 2 121 ? -8.035  -35.949 -17.292 1.00 72.91 121 B 1 
ATOM 2163 C CD1 . LEU B 2 121 ? -6.703  -35.890 -18.055 1.00 69.08 121 B 1 
ATOM 2164 C CD2 . LEU B 2 121 ? -7.797  -35.368 -15.901 1.00 68.80 121 B 1 
ATOM 2165 N N   . ALA B 2 122 ? -11.354 -37.361 -19.089 1.00 82.19 122 B 1 
ATOM 2166 C CA  . ALA B 2 122 ? -12.030 -38.646 -19.114 1.00 82.60 122 B 1 
ATOM 2167 C C   . ALA B 2 122 ? -12.775 -38.813 -20.449 1.00 84.89 122 B 1 
ATOM 2168 O O   . ALA B 2 122 ? -13.948 -38.458 -20.559 1.00 83.03 122 B 1 
ATOM 2169 C CB  . ALA B 2 122 ? -12.947 -38.749 -17.896 1.00 80.94 122 B 1 
ATOM 2170 N N   . ASN B 2 123 ? -12.089 -39.359 -21.475 1.00 87.61 123 B 1 
ATOM 2171 C CA  . ASN B 2 123 ? -12.615 -39.442 -22.841 1.00 86.21 123 B 1 
ATOM 2172 C C   . ASN B 2 123 ? -13.933 -40.228 -22.926 1.00 88.22 123 B 1 
ATOM 2173 O O   . ASN B 2 123 ? -14.852 -39.798 -23.618 1.00 85.23 123 B 1 
ATOM 2174 C CB  . ASN B 2 123 ? -11.554 -40.073 -23.756 1.00 82.26 123 B 1 
ATOM 2175 C CG  . ASN B 2 123 ? -10.348 -39.175 -23.985 1.00 77.19 123 B 1 
ATOM 2176 O OD1 . ASN B 2 123 ? -10.366 -37.981 -23.800 1.00 69.11 123 B 1 
ATOM 2177 N ND2 . ASN B 2 123 ? -9.237  -39.746 -24.405 1.00 67.18 123 B 1 
ATOM 2178 N N   . ASP B 2 124 ? -14.037 -41.341 -22.215 1.00 91.05 124 B 1 
ATOM 2179 C CA  . ASP B 2 124 ? -15.240 -42.177 -22.159 1.00 90.77 124 B 1 
ATOM 2180 C C   . ASP B 2 124 ? -16.445 -41.434 -21.556 1.00 92.47 124 B 1 
ATOM 2181 O O   . ASP B 2 124 ? -17.561 -41.497 -22.081 1.00 89.45 124 B 1 
ATOM 2182 C CB  . ASP B 2 124 ? -14.933 -43.484 -21.398 1.00 87.75 124 B 1 
ATOM 2183 C CG  . ASP B 2 124 ? -14.331 -43.349 -19.980 1.00 78.93 124 B 1 
ATOM 2184 O OD1 . ASP B 2 124 ? -13.756 -42.296 -19.634 1.00 68.96 124 B 1 
ATOM 2185 O OD2 . ASP B 2 124 ? -14.359 -44.353 -19.227 1.00 70.90 124 B 1 
ATOM 2186 N N   . VAL B 2 125 ? -16.224 -40.661 -20.503 1.00 93.01 125 B 1 
ATOM 2187 C CA  . VAL B 2 125 ? -17.251 -39.816 -19.880 1.00 93.32 125 B 1 
ATOM 2188 C C   . VAL B 2 125 ? -17.654 -38.675 -20.811 1.00 93.87 125 B 1 
ATOM 2189 O O   . VAL B 2 125 ? -18.836 -38.401 -20.978 1.00 92.48 125 B 1 
ATOM 2190 C CB  . VAL B 2 125 ? -16.772 -39.270 -18.521 1.00 92.75 125 B 1 
ATOM 2191 C CG1 . VAL B 2 125 ? -17.824 -38.375 -17.870 1.00 88.46 125 B 1 
ATOM 2192 C CG2 . VAL B 2 125 ? -16.437 -40.401 -17.551 1.00 88.79 125 B 1 
ATOM 2193 N N   . ALA B 2 126 ? -16.680 -38.027 -21.460 1.00 93.13 126 B 1 
ATOM 2194 C CA  . ALA B 2 126 ? -16.936 -36.904 -22.355 1.00 92.72 126 B 1 
ATOM 2195 C C   . ALA B 2 126 ? -17.700 -37.323 -23.618 1.00 92.96 126 B 1 
ATOM 2196 O O   . ALA B 2 126 ? -18.601 -36.614 -24.050 1.00 92.17 126 B 1 
ATOM 2197 C CB  . ALA B 2 126 ? -15.597 -36.268 -22.723 1.00 91.69 126 B 1 
ATOM 2198 N N   . GLU B 2 127 ? -17.381 -38.481 -24.181 1.00 93.37 127 B 1 
ATOM 2199 C CA  . GLU B 2 127 ? -18.082 -39.030 -25.346 1.00 92.78 127 B 1 
ATOM 2200 C C   . GLU B 2 127 ? -19.540 -39.343 -25.006 1.00 93.05 127 B 1 
ATOM 2201 O O   . GLU B 2 127 ? -20.451 -38.987 -25.762 1.00 91.80 127 B 1 
ATOM 2202 C CB  . GLU B 2 127 ? -17.307 -40.251 -25.841 1.00 92.16 127 B 1 
ATOM 2203 C CG  . GLU B 2 127 ? -17.809 -40.749 -27.203 1.00 81.22 127 B 1 
ATOM 2204 C CD  . GLU B 2 127 ? -16.882 -41.820 -27.798 1.00 71.79 127 B 1 
ATOM 2205 O OE1 . GLU B 2 127 ? -16.890 -41.955 -29.053 1.00 63.30 127 B 1 
ATOM 2206 O OE2 . GLU B 2 127 ? -16.158 -42.492 -27.030 1.00 63.77 127 B 1 
ATOM 2207 N N   . GLN B 2 128 ? -19.800 -39.908 -23.829 1.00 93.93 128 B 1 
ATOM 2208 C CA  . GLN B 2 128 ? -21.160 -40.139 -23.356 1.00 93.59 128 B 1 
ATOM 2209 C C   . GLN B 2 128 ? -21.897 -38.817 -23.071 1.00 94.24 128 B 1 
ATOM 2210 O O   . GLN B 2 128 ? -23.081 -38.690 -23.368 1.00 93.16 128 B 1 
ATOM 2211 C CB  . GLN B 2 128 ? -21.111 -41.061 -22.136 1.00 92.57 128 B 1 
ATOM 2212 C CG  . GLN B 2 128 ? -22.492 -41.694 -21.869 1.00 81.03 128 B 1 
ATOM 2213 C CD  . GLN B 2 128 ? -22.455 -42.788 -20.796 1.00 75.38 128 B 1 
ATOM 2214 O OE1 . GLN B 2 128 ? -21.487 -42.995 -20.092 1.00 68.09 128 B 1 
ATOM 2215 N NE2 . GLN B 2 128 ? -23.527 -43.527 -20.633 1.00 64.67 128 B 1 
ATOM 2216 N N   . TRP B 2 129 ? -21.198 -37.804 -22.553 1.00 93.61 129 B 1 
ATOM 2217 C CA  . TRP B 2 129 ? -21.765 -36.468 -22.310 1.00 93.46 129 B 1 
ATOM 2218 C C   . TRP B 2 129 ? -22.169 -35.776 -23.617 1.00 93.62 129 B 1 
ATOM 2219 O O   . TRP B 2 129 ? -23.234 -35.178 -23.687 1.00 91.80 129 B 1 
ATOM 2220 C CB  . TRP B 2 129 ? -20.774 -35.603 -21.516 1.00 92.98 129 B 1 
ATOM 2221 C CG  . TRP B 2 129 ? -21.403 -34.738 -20.479 1.00 91.52 129 B 1 
ATOM 2222 C CD1 . TRP B 2 129 ? -22.076 -33.588 -20.689 1.00 86.15 129 B 1 
ATOM 2223 C CD2 . TRP B 2 129 ? -21.455 -34.981 -19.038 1.00 90.94 129 B 1 
ATOM 2224 N NE1 . TRP B 2 129 ? -22.545 -33.091 -19.478 1.00 88.38 129 B 1 
ATOM 2225 C CE2 . TRP B 2 129 ? -22.180 -33.915 -18.441 1.00 90.05 129 B 1 
ATOM 2226 C CE3 . TRP B 2 129 ? -20.954 -35.992 -18.185 1.00 89.55 129 B 1 
ATOM 2227 C CZ2 . TRP B 2 129 ? -22.418 -33.860 -17.042 1.00 89.41 129 B 1 
ATOM 2228 C CZ3 . TRP B 2 129 ? -21.188 -35.930 -16.802 1.00 86.14 129 B 1 
ATOM 2229 C CH2 . TRP B 2 129 ? -21.917 -34.883 -16.238 1.00 87.16 129 B 1 
ATOM 2230 N N   . LYS B 2 130 ? -21.362 -35.914 -24.689 1.00 93.55 130 B 1 
ATOM 2231 C CA  . LYS B 2 130 ? -21.643 -35.337 -26.014 1.00 92.58 130 B 1 
ATOM 2232 C C   . LYS B 2 130 ? -22.749 -36.065 -26.774 1.00 92.78 130 B 1 
ATOM 2233 O O   . LYS B 2 130 ? -23.494 -35.437 -27.510 1.00 90.28 130 B 1 
ATOM 2234 C CB  . LYS B 2 130 ? -20.365 -35.356 -26.871 1.00 91.03 130 B 1 
ATOM 2235 C CG  . LYS B 2 130 ? -19.363 -34.299 -26.407 1.00 85.42 130 B 1 
ATOM 2236 C CD  . LYS B 2 130 ? -18.133 -34.300 -27.314 1.00 81.10 130 B 1 
ATOM 2237 C CE  . LYS B 2 130 ? -17.235 -33.160 -26.844 1.00 73.30 130 B 1 
ATOM 2238 N NZ  . LYS B 2 130 ? -16.219 -32.761 -27.840 1.00 66.55 130 B 1 
ATOM 2239 N N   . THR B 2 131 ? -22.823 -37.394 -26.651 1.00 93.40 131 B 1 
ATOM 2240 C CA  . THR B 2 131 ? -23.761 -38.228 -27.419 1.00 92.83 131 B 1 
ATOM 2241 C C   . THR B 2 131 ? -25.118 -38.375 -26.744 1.00 93.20 131 B 1 
ATOM 2242 O O   . THR B 2 131 ? -26.142 -38.386 -27.421 1.00 90.18 131 B 1 
ATOM 2243 C CB  . THR B 2 131 ? -23.175 -39.624 -27.692 1.00 90.87 131 B 1 
ATOM 2244 O OG1 . THR B 2 131 ? -22.698 -40.203 -26.499 1.00 80.50 131 B 1 
ATOM 2245 C CG2 . THR B 2 131 ? -22.009 -39.580 -28.678 1.00 77.51 131 B 1 
ATOM 2246 N N   . ASN B 2 132 ? -25.135 -38.471 -25.411 1.00 93.33 132 B 1 
ATOM 2247 C CA  . ASN B 2 132 ? -26.357 -38.588 -24.626 1.00 93.79 132 B 1 
ATOM 2248 C C   . ASN B 2 132 ? -26.207 -37.876 -23.270 1.00 94.13 132 B 1 
ATOM 2249 O O   . ASN B 2 132 ? -26.059 -38.512 -22.223 1.00 92.20 132 B 1 
ATOM 2250 C CB  . ASN B 2 132 ? -26.743 -40.076 -24.518 1.00 92.20 132 B 1 
ATOM 2251 C CG  . ASN B 2 132 ? -28.158 -40.247 -24.000 1.00 89.39 132 B 1 
ATOM 2252 O OD1 . ASN B 2 132 ? -28.787 -39.376 -23.421 1.00 82.87 132 B 1 
ATOM 2253 N ND2 . ASN B 2 132 ? -28.729 -41.417 -24.203 1.00 80.15 132 B 1 
ATOM 2254 N N   . GLU B 2 133 ? -26.290 -36.560 -23.308 1.00 93.77 133 B 1 
ATOM 2255 C CA  . GLU B 2 133 ? -26.133 -35.707 -22.126 1.00 93.45 133 B 1 
ATOM 2256 C C   . GLU B 2 133 ? -27.102 -36.074 -20.995 1.00 94.11 133 B 1 
ATOM 2257 O O   . GLU B 2 133 ? -26.692 -36.194 -19.841 1.00 93.05 133 B 1 
ATOM 2258 C CB  . GLU B 2 133 ? -26.305 -34.243 -22.556 1.00 91.41 133 B 1 
ATOM 2259 C CG  . GLU B 2 133 ? -26.046 -33.263 -21.397 1.00 87.21 133 B 1 
ATOM 2260 C CD  . GLU B 2 133 ? -26.097 -31.786 -21.822 1.00 85.11 133 B 1 
ATOM 2261 O OE1 . GLU B 2 133 ? -25.532 -30.969 -21.070 1.00 77.95 133 B 1 
ATOM 2262 O OE2 . GLU B 2 133 ? -26.700 -31.497 -22.875 1.00 80.40 133 B 1 
ATOM 2263 N N   . ALA B 2 134 ? -28.363 -36.353 -21.313 1.00 95.18 134 B 1 
ATOM 2264 C CA  . ALA B 2 134 ? -29.358 -36.728 -20.305 1.00 95.42 134 B 1 
ATOM 2265 C C   . ALA B 2 134 ? -28.965 -38.006 -19.544 1.00 95.86 134 B 1 
ATOM 2266 O O   . ALA B 2 134 ? -29.104 -38.086 -18.318 1.00 94.50 134 B 1 
ATOM 2267 C CB  . ALA B 2 134 ? -30.717 -36.870 -21.000 1.00 94.72 134 B 1 
ATOM 2268 N N   . GLN B 2 135 ? -28.420 -38.998 -20.243 1.00 95.85 135 B 1 
ATOM 2269 C CA  . GLN B 2 135 ? -27.964 -40.247 -19.629 1.00 95.74 135 B 1 
ATOM 2270 C C   . GLN B 2 135 ? -26.645 -40.059 -18.857 1.00 96.10 135 B 1 
ATOM 2271 O O   . GLN B 2 135 ? -26.457 -40.672 -17.807 1.00 95.33 135 B 1 
ATOM 2272 C CB  . GLN B 2 135 ? -27.853 -41.323 -20.714 1.00 94.90 135 B 1 
ATOM 2273 C CG  . GLN B 2 135 ? -27.641 -42.723 -20.108 1.00 85.72 135 B 1 
ATOM 2274 C CD  . GLN B 2 135 ? -27.659 -43.835 -21.156 1.00 76.64 135 B 1 
ATOM 2275 O OE1 . GLN B 2 135 ? -27.709 -43.625 -22.359 1.00 68.01 135 B 1 
ATOM 2276 N NE2 . GLN B 2 135 ? -27.616 -45.074 -20.738 1.00 64.22 135 B 1 
ATOM 2277 N N   . ALA B 2 136 ? -25.761 -39.190 -19.339 1.00 95.61 136 B 1 
ATOM 2278 C CA  . ALA B 2 136 ? -24.544 -38.818 -18.626 1.00 95.54 136 B 1 
ATOM 2279 C C   . ALA B 2 136 ? -24.868 -38.107 -17.298 1.00 96.19 136 B 1 
ATOM 2280 O O   . ALA B 2 136 ? -24.319 -38.466 -16.256 1.00 95.50 136 B 1 
ATOM 2281 C CB  . ALA B 2 136 ? -23.672 -37.954 -19.546 1.00 94.75 136 B 1 
ATOM 2282 N N   . ILE B 2 137 ? -25.829 -37.170 -17.306 1.00 96.17 137 B 1 
ATOM 2283 C CA  . ILE B 2 137 ? -26.314 -36.474 -16.113 1.00 95.91 137 B 1 
ATOM 2284 C C   . ILE B 2 137 ? -26.927 -37.464 -15.111 1.00 96.29 137 B 1 
ATOM 2285 O O   . ILE B 2 137 ? -26.598 -37.407 -13.920 1.00 95.56 137 B 1 
ATOM 2286 C CB  . ILE B 2 137 ? -27.305 -35.351 -16.516 1.00 94.86 137 B 1 
ATOM 2287 C CG1 . ILE B 2 137 ? -26.525 -34.195 -17.194 1.00 91.35 137 B 1 
ATOM 2288 C CG2 . ILE B 2 137 ? -28.090 -34.813 -15.304 1.00 90.40 137 B 1 
ATOM 2289 C CD1 . ILE B 2 137 ? -27.419 -33.129 -17.843 1.00 81.51 137 B 1 
ATOM 2290 N N   . GLU B 2 138 ? -27.764 -38.420 -15.562 1.00 96.70 138 B 1 
ATOM 2291 C CA  . GLU B 2 138 ? -28.307 -39.457 -14.660 1.00 96.72 138 B 1 
ATOM 2292 C C   . GLU B 2 138 ? -27.211 -40.384 -14.108 1.00 96.97 138 B 1 
ATOM 2293 O O   . GLU B 2 138 ? -27.252 -40.753 -12.934 1.00 96.39 138 B 1 
ATOM 2294 C CB  . GLU B 2 138 ? -29.413 -40.281 -15.335 1.00 96.24 138 B 1 
ATOM 2295 C CG  . GLU B 2 138 ? -30.813 -39.657 -15.152 1.00 83.53 138 B 1 
ATOM 2296 C CD  . GLU B 2 138 ? -31.232 -39.502 -13.666 1.00 78.95 138 B 1 
ATOM 2297 O OE1 . GLU B 2 138 ? -32.109 -38.661 -13.376 1.00 71.24 138 B 1 
ATOM 2298 O OE2 . GLU B 2 138 ? -30.645 -40.147 -12.773 1.00 71.43 138 B 1 
ATOM 2299 N N   . THR B 2 139 ? -26.205 -40.701 -14.921 1.00 96.30 139 B 1 
ATOM 2300 C CA  . THR B 2 139 ? -25.055 -41.478 -14.454 1.00 96.32 139 B 1 
ATOM 2301 C C   . THR B 2 139 ? -24.263 -40.704 -13.393 1.00 96.65 139 B 1 
ATOM 2302 O O   . THR B 2 139 ? -23.938 -41.272 -12.344 1.00 96.05 139 B 1 
ATOM 2303 C CB  . THR B 2 139 ? -24.141 -41.896 -15.615 1.00 95.82 139 B 1 
ATOM 2304 O OG1 . THR B 2 139 ? -24.885 -42.594 -16.590 1.00 91.45 139 B 1 
ATOM 2305 C CG2 . THR B 2 139 ? -23.029 -42.840 -15.156 1.00 90.38 139 B 1 
ATOM 2306 N N   . ALA B 2 140 ? -24.025 -39.401 -13.585 1.00 96.71 140 B 1 
ATOM 2307 C CA  . ALA B 2 140 ? -23.374 -38.545 -12.590 1.00 96.57 140 B 1 
ATOM 2308 C C   . ALA B 2 140 ? -24.189 -38.461 -11.290 1.00 96.69 140 B 1 
ATOM 2309 O O   . ALA B 2 140 ? -23.640 -38.614 -10.193 1.00 95.96 140 B 1 
ATOM 2310 C CB  . ALA B 2 140 ? -23.158 -37.153 -13.207 1.00 96.19 140 B 1 
ATOM 2311 N N   . ARG B 2 141 ? -25.520 -38.331 -11.395 1.00 96.85 141 B 1 
ATOM 2312 C CA  . ARG B 2 141 ? -26.439 -38.335 -10.242 1.00 96.60 141 B 1 
ATOM 2313 C C   . ARG B 2 141 ? -26.453 -39.681 -9.513  1.00 96.67 141 B 1 
ATOM 2314 O O   . ARG B 2 141 ? -26.511 -39.715 -8.287  1.00 95.71 141 B 1 
ATOM 2315 C CB  . ARG B 2 141 ? -27.830 -37.921 -10.757 1.00 95.93 141 B 1 
ATOM 2316 C CG  . ARG B 2 141 ? -28.819 -37.621 -9.618  1.00 87.82 141 B 1 
ATOM 2317 C CD  . ARG B 2 141 ? -30.194 -37.248 -10.181 1.00 87.39 141 B 1 
ATOM 2318 N NE  . ARG B 2 141 ? -30.188 -35.931 -10.849 1.00 80.28 141 B 1 
ATOM 2319 C CZ  . ARG B 2 141 ? -30.866 -35.582 -11.927 1.00 74.00 141 B 1 
ATOM 2320 N NH1 . ARG B 2 141 ? -31.644 -36.411 -12.569 1.00 64.88 141 B 1 
ATOM 2321 N NH2 . ARG B 2 141 ? -30.768 -34.378 -12.392 1.00 67.90 141 B 1 
ATOM 2322 N N   . ALA B 2 142 ? -26.369 -40.803 -10.239 1.00 96.80 142 B 1 
ATOM 2323 C CA  . ALA B 2 142 ? -26.254 -42.132 -9.657  1.00 96.76 142 B 1 
ATOM 2324 C C   . ALA B 2 142 ? -24.921 -42.325 -8.915  1.00 96.83 142 B 1 
ATOM 2325 O O   . ALA B 2 142 ? -24.914 -42.796 -7.775  1.00 95.90 142 B 1 
ATOM 2326 C CB  . ALA B 2 142 ? -26.455 -43.179 -10.764 1.00 96.49 142 B 1 
ATOM 2327 N N   . TRP B 2 143 ? -23.801 -41.897 -9.512  1.00 96.88 143 B 1 
ATOM 2328 C CA  . TRP B 2 143 ? -22.483 -41.935 -8.856  1.00 96.68 143 B 1 
ATOM 2329 C C   . TRP B 2 143 ? -22.435 -41.045 -7.608  1.00 96.47 143 B 1 
ATOM 2330 O O   . TRP B 2 143 ? -21.884 -41.458 -6.595  1.00 94.85 143 B 1 
ATOM 2331 C CB  . TRP B 2 143 ? -21.387 -41.532 -9.848  1.00 96.15 143 B 1 
ATOM 2332 C CG  . TRP B 2 143 ? -20.944 -42.583 -10.820 1.00 95.83 143 B 1 
ATOM 2333 C CD1 . TRP B 2 143 ? -21.734 -43.435 -11.501 1.00 92.67 143 B 1 
ATOM 2334 C CD2 . TRP B 2 143 ? -19.579 -42.882 -11.242 1.00 94.65 143 B 1 
ATOM 2335 N NE1 . TRP B 2 143 ? -20.956 -44.248 -12.321 1.00 92.57 143 B 1 
ATOM 2336 C CE2 . TRP B 2 143 ? -19.635 -43.934 -12.194 1.00 93.97 143 B 1 
ATOM 2337 C CE3 . TRP B 2 143 ? -18.305 -42.352 -10.915 1.00 93.36 143 B 1 
ATOM 2338 C CZ2 . TRP B 2 143 ? -18.469 -44.450 -12.805 1.00 92.98 143 B 1 
ATOM 2339 C CZ3 . TRP B 2 143 ? -17.148 -42.871 -11.521 1.00 91.23 143 B 1 
ATOM 2340 C CH2 . TRP B 2 143 ? -17.226 -43.907 -12.454 1.00 91.26 143 B 1 
ATOM 2341 N N   . THR B 2 144 ? -23.075 -39.870 -7.646  1.00 96.71 144 B 1 
ATOM 2342 C CA  . THR B 2 144 ? -23.203 -38.994 -6.475  1.00 96.58 144 B 1 
ATOM 2343 C C   . THR B 2 144 ? -23.920 -39.711 -5.328  1.00 96.23 144 B 1 
ATOM 2344 O O   . THR B 2 144 ? -23.404 -39.749 -4.213  1.00 94.93 144 B 1 
ATOM 2345 C CB  . THR B 2 144 ? -23.919 -37.684 -6.834  1.00 96.21 144 B 1 
ATOM 2346 O OG1 . THR B 2 144 ? -23.187 -37.030 -7.848  1.00 91.92 144 B 1 
ATOM 2347 C CG2 . THR B 2 144 ? -24.024 -36.721 -5.664  1.00 91.13 144 B 1 
ATOM 2348 N N   . ARG B 2 145 ? -25.058 -40.376 -5.609  1.00 96.66 145 B 1 
ATOM 2349 C CA  . ARG B 2 145 ? -25.782 -41.181 -4.607  1.00 95.97 145 B 1 
ATOM 2350 C C   . ARG B 2 145 ? -24.947 -42.340 -4.049  1.00 95.93 145 B 1 
ATOM 2351 O O   . ARG B 2 145 ? -24.988 -42.589 -2.849  1.00 94.34 145 B 1 
ATOM 2352 C CB  . ARG B 2 145 ? -27.109 -41.694 -5.204  1.00 95.03 145 B 1 
ATOM 2353 C CG  . ARG B 2 145 ? -28.170 -40.583 -5.265  1.00 86.94 145 B 1 
ATOM 2354 C CD  . ARG B 2 145 ? -29.510 -41.100 -5.799  1.00 83.80 145 B 1 
ATOM 2355 N NE  . ARG B 2 145 ? -29.757 -40.662 -7.184  1.00 74.57 145 B 1 
ATOM 2356 C CZ  . ARG B 2 145 ? -30.861 -40.891 -7.892  1.00 66.90 145 B 1 
ATOM 2357 N NH1 . ARG B 2 145 ? -31.846 -41.620 -7.448  1.00 59.38 145 B 1 
ATOM 2358 N NH2 . ARG B 2 145 ? -31.017 -40.372 -9.077  1.00 59.25 145 B 1 
ATOM 2359 N N   . LEU B 2 146 ? -24.189 -43.031 -4.899  1.00 95.77 146 B 1 
ATOM 2360 C CA  . LEU B 2 146 ? -23.405 -44.201 -4.509  1.00 95.06 146 B 1 
ATOM 2361 C C   . LEU B 2 146 ? -22.133 -43.877 -3.730  1.00 95.12 146 B 1 
ATOM 2362 O O   . LEU B 2 146 ? -21.777 -44.609 -2.814  1.00 93.35 146 B 1 
ATOM 2363 C CB  . LEU B 2 146 ? -23.053 -45.005 -5.780  1.00 93.79 146 B 1 
ATOM 2364 C CG  . LEU B 2 146 ? -24.233 -45.801 -6.374  1.00 83.54 146 B 1 
ATOM 2365 C CD1 . LEU B 2 146 ? -23.868 -46.290 -7.776  1.00 78.03 146 B 1 
ATOM 2366 C CD2 . LEU B 2 146 ? -24.574 -47.018 -5.517  1.00 77.43 146 B 1 
ATOM 2367 N N   . TYR B 2 147 ? -21.428 -42.811 -4.105  1.00 95.11 147 B 1 
ATOM 2368 C CA  . TYR B 2 147 ? -20.068 -42.545 -3.624  1.00 94.74 147 B 1 
ATOM 2369 C C   . TYR B 2 147 ? -19.921 -41.282 -2.772  1.00 94.75 147 B 1 
ATOM 2370 O O   . TYR B 2 147 ? -18.950 -41.192 -2.021  1.00 92.19 147 B 1 
ATOM 2371 C CB  . TYR B 2 147 ? -19.107 -42.492 -4.819  1.00 94.37 147 B 1 
ATOM 2372 C CG  . TYR B 2 147 ? -19.063 -43.754 -5.650  1.00 94.59 147 B 1 
ATOM 2373 C CD1 . TYR B 2 147 ? -18.630 -44.977 -5.092  1.00 91.05 147 B 1 
ATOM 2374 C CD2 . TYR B 2 147 ? -19.466 -43.736 -7.003  1.00 91.33 147 B 1 
ATOM 2375 C CE1 . TYR B 2 147 ? -18.597 -46.147 -5.850  1.00 90.18 147 B 1 
ATOM 2376 C CE2 . TYR B 2 147 ? -19.439 -44.906 -7.777  1.00 90.07 147 B 1 
ATOM 2377 C CZ  . TYR B 2 147 ? -19.006 -46.109 -7.200  1.00 91.92 147 B 1 
ATOM 2378 O OH  . TYR B 2 147 ? -18.978 -47.260 -7.945  1.00 90.57 147 B 1 
ATOM 2379 N N   . ALA B 2 148 ? -20.847 -40.317 -2.872  1.00 94.71 148 B 1 
ATOM 2380 C CA  . ALA B 2 148 ? -20.694 -39.003 -2.248  1.00 94.34 148 B 1 
ATOM 2381 C C   . ALA B 2 148 ? -21.716 -38.693 -1.145  1.00 93.74 148 B 1 
ATOM 2382 O O   . ALA B 2 148 ? -21.469 -37.801 -0.339  1.00 89.45 148 B 1 
ATOM 2383 C CB  . ALA B 2 148 ? -20.699 -37.931 -3.343  1.00 93.52 148 B 1 
ATOM 2384 N N   . MET B 2 149 ? -22.851 -39.410 -1.067  1.00 92.71 149 B 1 
ATOM 2385 C CA  . MET B 2 149 ? -23.864 -39.127 -0.039  1.00 90.61 149 B 1 
ATOM 2386 C C   . MET B 2 149 ? -23.599 -39.814 1.299   1.00 86.92 149 B 1 
ATOM 2387 O O   . MET B 2 149 ? -23.818 -39.217 2.348   1.00 76.13 149 B 1 
ATOM 2388 C CB  . MET B 2 149 ? -25.270 -39.463 -0.555  1.00 87.48 149 B 1 
ATOM 2389 C CG  . MET B 2 149 ? -25.712 -38.478 -1.642  1.00 84.03 149 B 1 
ATOM 2390 S SD  . MET B 2 149 ? -27.435 -38.705 -2.159  1.00 79.86 149 B 1 
ATOM 2391 C CE  . MET B 2 149 ? -27.651 -37.219 -3.163  1.00 70.31 149 B 1 
ATOM 2392 N N   . ASN B 2 150 ? -23.094 -41.035 1.293   1.00 81.82 150 B 1 
ATOM 2393 C CA  . ASN B 2 150 ? -22.840 -41.816 2.518   1.00 77.57 150 B 1 
ATOM 2394 C C   . ASN B 2 150 ? -21.461 -41.563 3.147   1.00 75.34 150 B 1 
ATOM 2395 O O   . ASN B 2 150 ? -21.032 -42.302 4.027   1.00 65.98 150 B 1 
ATOM 2396 C CB  . ASN B 2 150 ? -23.053 -43.308 2.210   1.00 70.14 150 B 1 
ATOM 2397 C CG  . ASN B 2 150 ? -24.506 -43.672 1.969   1.00 62.24 150 B 1 
ATOM 2398 O OD1 . ASN B 2 150 ? -25.439 -42.956 2.264   1.00 55.06 150 B 1 
ATOM 2399 N ND2 . ASN B 2 150 ? -24.738 -44.844 1.434   1.00 53.26 150 B 1 
ATOM 2400 N N   . ASN B 2 151 ? -20.739 -40.554 2.679   1.00 71.84 151 B 1 
ATOM 2401 C CA  . ASN B 2 151 ? -19.356 -40.293 3.099   1.00 66.94 151 B 1 
ATOM 2402 C C   . ASN B 2 151 ? -19.252 -39.347 4.316   1.00 64.32 151 B 1 
ATOM 2403 O O   . ASN B 2 151 ? -18.177 -38.772 4.534   1.00 57.03 151 B 1 
ATOM 2404 C CB  . ASN B 2 151 ? -18.534 -39.828 1.885   1.00 59.19 151 B 1 
ATOM 2405 C CG  . ASN B 2 151 ? -17.699 -40.918 1.244   1.00 53.59 151 B 1 
ATOM 2406 O OD1 . ASN B 2 151 ? -17.392 -41.961 1.793   1.00 49.78 151 B 1 
ATOM 2407 N ND2 . ASN B 2 151 ? -17.222 -40.653 0.037   1.00 48.13 151 B 1 
ATOM 2408 N N   . ILE B 2 152 ? -20.346 -39.160 5.054   1.00 56.23 152 B 1 
ATOM 2409 C CA  . ILE B 2 152 ? -20.363 -38.445 6.335   1.00 52.80 152 B 1 
ATOM 2410 C C   . ILE B 2 152 ? -19.789 -39.359 7.416   1.00 50.56 152 B 1 
ATOM 2411 O O   . ILE B 2 152 ? -20.189 -40.542 7.473   1.00 45.21 152 B 1 
ATOM 2412 C CB  . ILE B 2 152 ? -21.774 -37.917 6.679   1.00 47.42 152 B 1 
ATOM 2413 C CG1 . ILE B 2 152 ? -22.338 -37.051 5.532   1.00 44.41 152 B 1 
ATOM 2414 C CG2 . ILE B 2 152 ? -21.712 -37.103 7.993   1.00 43.56 152 B 1 
ATOM 2415 C CD1 . ILE B 2 152 ? -23.770 -36.546 5.769   1.00 40.03 152 B 1 
ATOM 2416 O OXT . ILE B 2 152 ? -18.914 -38.844 8.181   1.00 38.30 152 B 1 
ATOM 2417 N N   . MET C 3 1   ? 20.965  4.742   14.523  1.00 90.98 1   C 1 
ATOM 2418 C CA  . MET C 3 1   ? 19.918  5.205   15.450  1.00 93.02 1   C 1 
ATOM 2419 C C   . MET C 3 1   ? 18.637  5.451   14.677  1.00 92.91 1   C 1 
ATOM 2420 O O   . MET C 3 1   ? 18.680  5.588   13.464  1.00 90.54 1   C 1 
ATOM 2421 C CB  . MET C 3 1   ? 20.372  6.449   16.229  1.00 90.16 1   C 1 
ATOM 2422 C CG  . MET C 3 1   ? 20.549  7.701   15.374  1.00 89.19 1   C 1 
ATOM 2423 S SD  . MET C 3 1   ? 21.120  9.140   16.323  1.00 89.76 1   C 1 
ATOM 2424 C CE  . MET C 3 1   ? 21.139  10.393  15.033  1.00 84.69 1   C 1 
ATOM 2425 N N   . GLN C 3 2   ? 17.488  5.515   15.354  1.00 94.46 2   C 1 
ATOM 2426 C CA  . GLN C 3 2   ? 16.231  5.916   14.728  1.00 94.38 2   C 1 
ATOM 2427 C C   . GLN C 3 2   ? 15.988  7.412   14.914  1.00 95.17 2   C 1 
ATOM 2428 O O   . GLN C 3 2   ? 16.180  7.945   16.005  1.00 93.80 2   C 1 
ATOM 2429 C CB  . GLN C 3 2   ? 15.055  5.103   15.281  1.00 91.64 2   C 1 
ATOM 2430 C CG  . GLN C 3 2   ? 15.116  3.666   14.763  1.00 81.94 2   C 1 
ATOM 2431 C CD  . GLN C 3 2   ? 13.918  2.814   15.154  1.00 81.81 2   C 1 
ATOM 2432 O OE1 . GLN C 3 2   ? 13.063  3.174   15.944  1.00 73.74 2   C 1 
ATOM 2433 N NE2 . GLN C 3 2   ? 13.820  1.641   14.579  1.00 71.11 2   C 1 
ATOM 2434 N N   . ILE C 3 3   ? 15.530  8.075   13.849  1.00 95.65 3   C 1 
ATOM 2435 C CA  . ILE C 3 3   ? 14.920  9.405   13.889  1.00 95.85 3   C 1 
ATOM 2436 C C   . ILE C 3 3   ? 13.556  9.363   13.209  1.00 95.49 3   C 1 
ATOM 2437 O O   . ILE C 3 3   ? 13.261  8.465   12.418  1.00 94.52 3   C 1 
ATOM 2438 C CB  . ILE C 3 3   ? 15.824  10.497  13.273  1.00 95.74 3   C 1 
ATOM 2439 C CG1 . ILE C 3 3   ? 16.062  10.265  11.759  1.00 92.11 3   C 1 
ATOM 2440 C CG2 . ILE C 3 3   ? 17.143  10.601  14.064  1.00 89.81 3   C 1 
ATOM 2441 C CD1 . ILE C 3 3   ? 16.783  11.425  11.067  1.00 91.57 3   C 1 
ATOM 2442 N N   . PHE C 3 4   ? 12.729  10.365  13.490  1.00 95.81 4   C 1 
ATOM 2443 C CA  . PHE C 3 4   ? 11.429  10.525  12.859  1.00 95.87 4   C 1 
ATOM 2444 C C   . PHE C 3 4   ? 11.434  11.685  11.875  1.00 96.02 4   C 1 
ATOM 2445 O O   . PHE C 3 4   ? 12.100  12.699  12.080  1.00 95.36 4   C 1 
ATOM 2446 C CB  . PHE C 3 4   ? 10.350  10.676  13.935  1.00 95.35 4   C 1 
ATOM 2447 C CG  . PHE C 3 4   ? 10.325  9.540   14.938  1.00 94.95 4   C 1 
ATOM 2448 C CD1 . PHE C 3 4   ? 10.031  8.232   14.523  1.00 91.67 4   C 1 
ATOM 2449 C CD2 . PHE C 3 4   ? 10.632  9.783   16.286  1.00 91.23 4   C 1 
ATOM 2450 C CE1 . PHE C 3 4   ? 10.047  7.169   15.437  1.00 89.89 4   C 1 
ATOM 2451 C CE2 . PHE C 3 4   ? 10.648  8.727   17.205  1.00 89.40 4   C 1 
ATOM 2452 C CZ  . PHE C 3 4   ? 10.358  7.414   16.785  1.00 91.22 4   C 1 
ATOM 2453 N N   . VAL C 3 5   ? 10.673  11.577  10.796  1.00 95.16 5   C 1 
ATOM 2454 C CA  . VAL C 3 5   ? 10.411  12.680  9.861   1.00 95.25 5   C 1 
ATOM 2455 C C   . VAL C 3 5   ? 8.912   12.830  9.691   1.00 94.24 5   C 1 
ATOM 2456 O O   . VAL C 3 5   ? 8.233   11.905  9.246   1.00 92.76 5   C 1 
ATOM 2457 C CB  . VAL C 3 5   ? 11.121  12.485  8.511   1.00 95.31 5   C 1 
ATOM 2458 C CG1 . VAL C 3 5   ? 10.869  13.677  7.574   1.00 92.51 5   C 1 
ATOM 2459 C CG2 . VAL C 3 5   ? 12.632  12.322  8.680   1.00 92.83 5   C 1 
ATOM 2460 N N   . LYS C 3 6   ? 8.386   14.014  10.028  1.00 94.67 6   C 1 
ATOM 2461 C CA  . LYS C 3 6   ? 6.992   14.366  9.777   1.00 93.94 6   C 1 
ATOM 2462 C C   . LYS C 3 6   ? 6.852   14.901  8.350   1.00 93.62 6   C 1 
ATOM 2463 O O   . LYS C 3 6   ? 7.371   15.969  8.029   1.00 92.56 6   C 1 
ATOM 2464 C CB  . LYS C 3 6   ? 6.479   15.321  10.873  1.00 92.72 6   C 1 
ATOM 2465 C CG  . LYS C 3 6   ? 4.948   15.373  10.903  1.00 83.58 6   C 1 
ATOM 2466 C CD  . LYS C 3 6   ? 4.423   16.035  12.193  1.00 78.81 6   C 1 
ATOM 2467 C CE  . LYS C 3 6   ? 2.899   15.889  12.278  1.00 72.75 6   C 1 
ATOM 2468 N NZ  . LYS C 3 6   ? 2.326   16.220  13.619  1.00 65.63 6   C 1 
ATOM 2469 N N   . THR C 3 7   ? 6.176   14.139  7.486   1.00 91.37 7   C 1 
ATOM 2470 C CA  . THR C 3 7   ? 6.070   14.403  6.046   1.00 90.27 7   C 1 
ATOM 2471 C C   . THR C 3 7   ? 5.079   15.528  5.727   1.00 90.26 7   C 1 
ATOM 2472 O O   . THR C 3 7   ? 4.376   16.030  6.616   1.00 88.39 7   C 1 
ATOM 2473 C CB  . THR C 3 7   ? 5.693   13.124  5.265   1.00 88.09 7   C 1 
ATOM 2474 O OG1 . THR C 3 7   ? 4.348   12.792  5.479   1.00 82.47 7   C 1 
ATOM 2475 C CG2 . THR C 3 7   ? 6.564   11.935  5.640   1.00 80.89 7   C 1 
ATOM 2476 N N   . LEU C 3 8   ? 4.960   15.895  4.453   1.00 87.84 8   C 1 
ATOM 2477 C CA  . LEU C 3 8   ? 4.034   16.934  3.970   1.00 86.43 8   C 1 
ATOM 2478 C C   . LEU C 3 8   ? 2.572   16.665  4.371   1.00 86.39 8   C 1 
ATOM 2479 O O   . LEU C 3 8   ? 1.828   17.597  4.668   1.00 83.15 8   C 1 
ATOM 2480 C CB  . LEU C 3 8   ? 4.125   17.032  2.435   1.00 85.37 8   C 1 
ATOM 2481 C CG  . LEU C 3 8   ? 5.516   17.385  1.876   1.00 83.45 8   C 1 
ATOM 2482 C CD1 . LEU C 3 8   ? 5.439   17.478  0.349   1.00 79.16 8   C 1 
ATOM 2483 C CD2 . LEU C 3 8   ? 6.049   18.719  2.417   1.00 78.59 8   C 1 
ATOM 2484 N N   . THR C 3 9   ? 2.162   15.385  4.424   1.00 85.83 9   C 1 
ATOM 2485 C CA  . THR C 3 9   ? 0.789   14.978  4.786   1.00 83.57 9   C 1 
ATOM 2486 C C   . THR C 3 9   ? 0.548   14.888  6.299   1.00 84.23 9   C 1 
ATOM 2487 O O   . THR C 3 9   ? -0.566  14.577  6.727   1.00 80.60 9   C 1 
ATOM 2488 C CB  . THR C 3 9   ? 0.431   13.637  4.137   1.00 80.90 9   C 1 
ATOM 2489 O OG1 . THR C 3 9   ? 1.296   12.612  4.571   1.00 75.87 9   C 1 
ATOM 2490 C CG2 . THR C 3 9   ? 0.505   13.685  2.612   1.00 73.51 9   C 1 
ATOM 2491 N N   . GLY C 3 10  ? 1.569   15.143  7.113   1.00 84.23 10  C 1 
ATOM 2492 C CA  . GLY C 3 10  ? 1.528   14.983  8.563   1.00 83.85 10  C 1 
ATOM 2493 C C   . GLY C 3 10  ? 1.801   13.559  9.062   1.00 85.33 10  C 1 
ATOM 2494 O O   . GLY C 3 10  ? 1.909   13.359  10.267  1.00 82.55 10  C 1 
ATOM 2495 N N   . LYS C 3 11  ? 1.970   12.586  8.158   1.00 83.90 11  C 1 
ATOM 2496 C CA  . LYS C 3 11  ? 2.426   11.229  8.496   1.00 84.52 11  C 1 
ATOM 2497 C C   . LYS C 3 11  ? 3.852   11.294  9.042   1.00 87.42 11  C 1 
ATOM 2498 O O   . LYS C 3 11  ? 4.687   11.991  8.494   1.00 86.50 11  C 1 
ATOM 2499 C CB  . LYS C 3 11  ? 2.336   10.348  7.234   1.00 80.48 11  C 1 
ATOM 2500 C CG  . LYS C 3 11  ? 2.930   8.930   7.355   1.00 72.66 11  C 1 
ATOM 2501 C CD  . LYS C 3 11  ? 3.021   8.300   5.965   1.00 69.49 11  C 1 
ATOM 2502 C CE  . LYS C 3 11  ? 3.887   7.036   5.919   1.00 60.14 11  C 1 
ATOM 2503 N NZ  . LYS C 3 11  ? 4.302   6.731   4.528   1.00 54.72 11  C 1 
ATOM 2504 N N   . THR C 3 12  ? 4.136   10.515  10.091  1.00 88.25 12  C 1 
ATOM 2505 C CA  . THR C 3 12  ? 5.497   10.338  10.602  1.00 88.81 12  C 1 
ATOM 2506 C C   . THR C 3 12  ? 6.099   9.066   10.022  1.00 88.93 12  C 1 
ATOM 2507 O O   . THR C 3 12  ? 5.491   8.007   10.091  1.00 87.10 12  C 1 
ATOM 2508 C CB  . THR C 3 12  ? 5.509   10.332  12.132  1.00 88.24 12  C 1 
ATOM 2509 O OG1 . THR C 3 12  ? 4.949   11.543  12.600  1.00 81.73 12  C 1 
ATOM 2510 C CG2 . THR C 3 12  ? 6.928   10.264  12.698  1.00 81.06 12  C 1 
ATOM 2511 N N   . ILE C 3 13  ? 7.294   9.172   9.429   1.00 89.89 13  C 1 
ATOM 2512 C CA  . ILE C 3 13  ? 8.098   8.032   8.984   1.00 90.11 13  C 1 
ATOM 2513 C C   . ILE C 3 13  ? 9.310   7.872   9.893   1.00 91.51 13  C 1 
ATOM 2514 O O   . ILE C 3 13  ? 9.871   8.857   10.377  1.00 91.22 13  C 1 
ATOM 2515 C CB  . ILE C 3 13  ? 8.505   8.145   7.495   1.00 88.62 13  C 1 
ATOM 2516 C CG1 . ILE C 3 13  ? 9.377   9.380   7.204   1.00 83.31 13  C 1 
ATOM 2517 C CG2 . ILE C 3 13  ? 7.245   8.116   6.621   1.00 81.09 13  C 1 
ATOM 2518 C CD1 . ILE C 3 13  ? 9.921   9.452   5.772   1.00 80.85 13  C 1 
ATOM 2519 N N   . THR C 3 14  ? 9.744   6.630   10.098  1.00 91.03 14  C 1 
ATOM 2520 C CA  . THR C 3 14  ? 10.961  6.300   10.833  1.00 90.38 14  C 1 
ATOM 2521 C C   . THR C 3 14  ? 12.105  6.062   9.859   1.00 90.56 14  C 1 
ATOM 2522 O O   . THR C 3 14  ? 11.933  5.348   8.868   1.00 88.97 14  C 1 
ATOM 2523 C CB  . THR C 3 14  ? 10.748  5.061   11.717  1.00 88.66 14  C 1 
ATOM 2524 O OG1 . THR C 3 14  ? 9.586   5.232   12.497  1.00 81.18 14  C 1 
ATOM 2525 C CG2 . THR C 3 14  ? 11.914  4.836   12.674  1.00 79.49 14  C 1 
ATOM 2526 N N   . LEU C 3 15  ? 13.273  6.659   10.116  1.00 92.36 15  C 1 
ATOM 2527 C CA  . LEU C 3 15  ? 14.502  6.443   9.354   1.00 92.99 15  C 1 
ATOM 2528 C C   . LEU C 3 15  ? 15.572  5.831   10.255  1.00 93.56 15  C 1 
ATOM 2529 O O   . LEU C 3 15  ? 15.771  6.298   11.375  1.00 92.77 15  C 1 
ATOM 2530 C CB  . LEU C 3 15  ? 15.004  7.762   8.744   1.00 92.79 15  C 1 
ATOM 2531 C CG  . LEU C 3 15  ? 14.038  8.476   7.783   1.00 90.72 15  C 1 
ATOM 2532 C CD1 . LEU C 3 15  ? 14.706  9.748   7.267   1.00 86.75 15  C 1 
ATOM 2533 C CD2 . LEU C 3 15  ? 13.673  7.617   6.573   1.00 86.71 15  C 1 
ATOM 2534 N N   . GLU C 3 16  ? 16.292  4.832   9.730   1.00 93.03 16  C 1 
ATOM 2535 C CA  . GLU C 3 16  ? 17.545  4.353   10.302  1.00 92.65 16  C 1 
ATOM 2536 C C   . GLU C 3 16  ? 18.688  5.221   9.752   1.00 93.65 16  C 1 
ATOM 2537 O O   . GLU C 3 16  ? 18.855  5.339   8.534   1.00 92.47 16  C 1 
ATOM 2538 C CB  . GLU C 3 16  ? 17.778  2.876   9.960   1.00 90.97 16  C 1 
ATOM 2539 C CG  . GLU C 3 16  ? 16.749  1.923   10.582  1.00 81.28 16  C 1 
ATOM 2540 C CD  . GLU C 3 16  ? 16.722  1.954   12.117  1.00 75.64 16  C 1 
ATOM 2541 O OE1 . GLU C 3 16  ? 15.667  1.559   12.676  1.00 68.17 16  C 1 
ATOM 2542 O OE2 . GLU C 3 16  ? 17.700  2.395   12.737  1.00 66.80 16  C 1 
ATOM 2543 N N   . VAL C 3 17  ? 19.422  5.865   10.652  1.00 94.49 17  C 1 
ATOM 2544 C CA  . VAL C 3 17  ? 20.501  6.810   10.347  1.00 95.44 17  C 1 
ATOM 2545 C C   . VAL C 3 17  ? 21.647  6.655   11.338  1.00 95.65 17  C 1 
ATOM 2546 O O   . VAL C 3 17  ? 21.461  6.166   12.454  1.00 94.73 17  C 1 
ATOM 2547 C CB  . VAL C 3 17  ? 20.003  8.273   10.351  1.00 95.47 17  C 1 
ATOM 2548 C CG1 . VAL C 3 17  ? 18.933  8.525   9.289   1.00 92.30 17  C 1 
ATOM 2549 C CG2 . VAL C 3 17  ? 19.442  8.717   11.708  1.00 91.94 17  C 1 
ATOM 2550 N N   . GLU C 3 18  ? 22.836  7.135   10.931  1.00 95.24 18  C 1 
ATOM 2551 C CA  . GLU C 3 18  ? 23.975  7.306   11.826  1.00 95.43 18  C 1 
ATOM 2552 C C   . GLU C 3 18  ? 24.173  8.797   12.148  1.00 96.19 18  C 1 
ATOM 2553 O O   . GLU C 3 18  ? 23.846  9.651   11.317  1.00 94.95 18  C 1 
ATOM 2554 C CB  . GLU C 3 18  ? 25.242  6.700   11.200  1.00 94.02 18  C 1 
ATOM 2555 C CG  . GLU C 3 18  ? 25.178  5.173   11.035  1.00 86.14 18  C 1 
ATOM 2556 C CD  . GLU C 3 18  ? 24.908  4.437   12.367  1.00 79.65 18  C 1 
ATOM 2557 O OE1 . GLU C 3 18  ? 24.234  3.389   12.326  1.00 71.81 18  C 1 
ATOM 2558 O OE2 . GLU C 3 18  ? 25.348  4.954   13.423  1.00 70.84 18  C 1 
ATOM 2559 N N   . PRO C 3 19  ? 24.739  9.160   13.323  1.00 95.06 19  C 1 
ATOM 2560 C CA  . PRO C 3 19  ? 25.031  10.556  13.651  1.00 95.06 19  C 1 
ATOM 2561 C C   . PRO C 3 19  ? 25.939  11.258  12.623  1.00 95.47 19  C 1 
ATOM 2562 O O   . PRO C 3 19  ? 25.844  12.472  12.445  1.00 94.20 19  C 1 
ATOM 2563 C CB  . PRO C 3 19  ? 25.694  10.513  15.028  1.00 94.18 19  C 1 
ATOM 2564 C CG  . PRO C 3 19  ? 25.151  9.227   15.644  1.00 91.84 19  C 1 
ATOM 2565 C CD  . PRO C 3 19  ? 25.036  8.296   14.442  1.00 94.75 19  C 1 
ATOM 2566 N N   . SER C 3 20  ? 26.793  10.494  11.931  1.00 95.84 20  C 1 
ATOM 2567 C CA  . SER C 3 20  ? 27.683  10.962  10.861  1.00 95.88 20  C 1 
ATOM 2568 C C   . SER C 3 20  ? 27.012  11.105  9.490   1.00 96.03 20  C 1 
ATOM 2569 O O   . SER C 3 20  ? 27.670  11.566  8.556   1.00 94.30 20  C 1 
ATOM 2570 C CB  . SER C 3 20  ? 28.867  9.998   10.748  1.00 94.99 20  C 1 
ATOM 2571 O OG  . SER C 3 20  ? 28.395  8.681   10.538  1.00 87.83 20  C 1 
ATOM 2572 N N   . ASP C 3 21  ? 25.736  10.696  9.313   1.00 96.29 21  C 1 
ATOM 2573 C CA  . ASP C 3 21  ? 25.025  10.886  8.053   1.00 96.24 21  C 1 
ATOM 2574 C C   . ASP C 3 21  ? 24.877  12.384  7.749   1.00 96.87 21  C 1 
ATOM 2575 O O   . ASP C 3 21  ? 24.476  13.176  8.605   1.00 96.06 21  C 1 
ATOM 2576 C CB  . ASP C 3 21  ? 23.631  10.225  8.073   1.00 95.39 21  C 1 
ATOM 2577 C CG  . ASP C 3 21  ? 23.590  8.732   7.749   1.00 93.24 21  C 1 
ATOM 2578 O OD1 . ASP C 3 21  ? 24.429  8.245   6.969   1.00 87.80 21  C 1 
ATOM 2579 O OD2 . ASP C 3 21  ? 22.595  8.079   8.138   1.00 87.44 21  C 1 
ATOM 2580 N N   . THR C 3 22  ? 25.143  12.764  6.490   1.00 96.83 22  C 1 
ATOM 2581 C CA  . THR C 3 22  ? 24.851  14.106  5.996   1.00 97.00 22  C 1 
ATOM 2582 C C   . THR C 3 22  ? 23.342  14.318  5.829   1.00 97.17 22  C 1 
ATOM 2583 O O   . THR C 3 22  ? 22.575  13.371  5.665   1.00 96.38 22  C 1 
ATOM 2584 C CB  . THR C 3 22  ? 25.577  14.424  4.679   1.00 96.28 22  C 1 
ATOM 2585 O OG1 . THR C 3 22  ? 25.142  13.566  3.659   1.00 90.04 22  C 1 
ATOM 2586 C CG2 . THR C 3 22  ? 27.093  14.299  4.805   1.00 89.54 22  C 1 
ATOM 2587 N N   . ILE C 3 23  ? 22.915  15.571  5.812   1.00 96.91 23  C 1 
ATOM 2588 C CA  . ILE C 3 23  ? 21.520  15.923  5.510   1.00 97.06 23  C 1 
ATOM 2589 C C   . ILE C 3 23  ? 21.118  15.453  4.104   1.00 96.90 23  C 1 
ATOM 2590 O O   . ILE C 3 23  ? 19.991  14.988  3.915   1.00 96.66 23  C 1 
ATOM 2591 C CB  . ILE C 3 23  ? 21.299  17.432  5.706   1.00 96.66 23  C 1 
ATOM 2592 C CG1 . ILE C 3 23  ? 21.572  17.888  7.159   1.00 94.69 23  C 1 
ATOM 2593 C CG2 . ILE C 3 23  ? 19.893  17.875  5.271   1.00 95.63 23  C 1 
ATOM 2594 C CD1 . ILE C 3 23  ? 20.792  17.134  8.256   1.00 91.17 23  C 1 
ATOM 2595 N N   . GLU C 3 24  ? 22.042  15.460  3.133   1.00 96.71 24  C 1 
ATOM 2596 C CA  . GLU C 3 24  ? 21.831  14.899  1.796   1.00 96.29 24  C 1 
ATOM 2597 C C   . GLU C 3 24  ? 21.536  13.390  1.848   1.00 96.26 24  C 1 
ATOM 2598 O O   . GLU C 3 24  ? 20.552  12.932  1.264   1.00 95.21 24  C 1 
ATOM 2599 C CB  . GLU C 3 24  ? 23.062  15.209  0.938   1.00 94.92 24  C 1 
ATOM 2600 C CG  . GLU C 3 24  ? 22.839  14.844  -0.538  1.00 82.21 24  C 1 
ATOM 2601 C CD  . GLU C 3 24  ? 24.022  15.232  -1.427  1.00 76.27 24  C 1 
ATOM 2602 O OE1 . GLU C 3 24  ? 23.843  15.151  -2.666  1.00 69.24 24  C 1 
ATOM 2603 O OE2 . GLU C 3 24  ? 25.088  15.606  -0.891  1.00 69.04 24  C 1 
ATOM 2604 N N   . ASN C 3 25  ? 22.291  12.622  2.639   1.00 96.80 25  C 1 
ATOM 2605 C CA  . ASN C 3 25  ? 22.025  11.191  2.843   1.00 96.15 25  C 1 
ATOM 2606 C C   . ASN C 3 25  ? 20.649  10.949  3.480   1.00 96.07 25  C 1 
ATOM 2607 O O   . ASN C 3 25  ? 19.927  10.025  3.096   1.00 95.03 25  C 1 
ATOM 2608 C CB  . ASN C 3 25  ? 23.127  10.573  3.722   1.00 95.38 25  C 1 
ATOM 2609 C CG  . ASN C 3 25  ? 24.465  10.440  3.021   1.00 87.78 25  C 1 
ATOM 2610 O OD1 . ASN C 3 25  ? 24.593  10.541  1.819   1.00 77.49 25  C 1 
ATOM 2611 N ND2 . ASN C 3 25  ? 25.498  10.151  3.771   1.00 75.41 25  C 1 
ATOM 2612 N N   . VAL C 3 26  ? 20.248  11.794  4.434   1.00 96.89 26  C 1 
ATOM 2613 C CA  . VAL C 3 26  ? 18.911  11.719  5.041   1.00 96.81 26  C 1 
ATOM 2614 C C   . VAL C 3 26  ? 17.826  12.008  3.997   1.00 96.41 26  C 1 
ATOM 2615 O O   . VAL C 3 26  ? 16.826  11.290  3.938   1.00 95.64 26  C 1 
ATOM 2616 C CB  . VAL C 3 26  ? 18.787  12.657  6.253   1.00 96.83 26  C 1 
ATOM 2617 C CG1 . VAL C 3 26  ? 17.388  12.620  6.869   1.00 94.49 26  C 1 
ATOM 2618 C CG2 . VAL C 3 26  ? 19.768  12.249  7.364   1.00 94.64 26  C 1 
ATOM 2619 N N   . LYS C 3 27  ? 18.024  13.010  3.122   1.00 96.58 27  C 1 
ATOM 2620 C CA  . LYS C 3 27  ? 17.096  13.308  2.018   1.00 96.48 27  C 1 
ATOM 2621 C C   . LYS C 3 27  ? 16.997  12.158  1.016   1.00 95.46 27  C 1 
ATOM 2622 O O   . LYS C 3 27  ? 15.884  11.852  0.571   1.00 94.41 27  C 1 
ATOM 2623 C CB  . LYS C 3 27  ? 17.521  14.604  1.313   1.00 96.58 27  C 1 
ATOM 2624 C CG  . LYS C 3 27  ? 17.225  15.858  2.151   1.00 96.14 27  C 1 
ATOM 2625 C CD  . LYS C 3 27  ? 17.750  17.088  1.410   1.00 94.96 27  C 1 
ATOM 2626 C CE  . LYS C 3 27  ? 17.472  18.364  2.204   1.00 92.81 27  C 1 
ATOM 2627 N NZ  . LYS C 3 27  ? 17.970  19.543  1.471   1.00 89.76 27  C 1 
ATOM 2628 N N   . ALA C 3 28  ? 18.095  11.463  0.703   1.00 96.20 28  C 1 
ATOM 2629 C CA  . ALA C 3 28  ? 18.079  10.268  -0.142  1.00 95.41 28  C 1 
ATOM 2630 C C   . ALA C 3 28  ? 17.241  9.134   0.498   1.00 94.32 28  C 1 
ATOM 2631 O O   . ALA C 3 28  ? 16.379  8.546   -0.153  1.00 92.18 28  C 1 
ATOM 2632 C CB  . ALA C 3 28  ? 19.522  9.834   -0.418  1.00 95.07 28  C 1 
ATOM 2633 N N   . LYS C 3 29  ? 17.408  8.900   1.802   1.00 93.95 29  C 1 
ATOM 2634 C CA  . LYS C 3 29  ? 16.577  7.935   2.556   1.00 92.63 29  C 1 
ATOM 2635 C C   . LYS C 3 29  ? 15.089  8.324   2.565   1.00 91.80 29  C 1 
ATOM 2636 O O   . LYS C 3 29  ? 14.223  7.453   2.517   1.00 90.33 29  C 1 
ATOM 2637 C CB  . LYS C 3 29  ? 17.126  7.783   3.992   1.00 92.85 29  C 1 
ATOM 2638 C CG  . LYS C 3 29  ? 18.487  7.066   4.050   1.00 91.95 29  C 1 
ATOM 2639 C CD  . LYS C 3 29  ? 19.088  7.060   5.476   1.00 89.79 29  C 1 
ATOM 2640 C CE  . LYS C 3 29  ? 20.491  6.433   5.476   1.00 87.07 29  C 1 
ATOM 2641 N NZ  . LYS C 3 29  ? 21.151  6.442   6.815   1.00 81.31 29  C 1 
ATOM 2642 N N   . ILE C 3 30  ? 14.771  9.625   2.599   1.00 92.44 30  C 1 
ATOM 2643 C CA  . ILE C 3 30  ? 13.386  10.117  2.480   1.00 92.52 30  C 1 
ATOM 2644 C C   . ILE C 3 30  ? 12.843  9.878   1.070   1.00 91.53 30  C 1 
ATOM 2645 O O   . ILE C 3 30  ? 11.713  9.423   0.942   1.00 89.38 30  C 1 
ATOM 2646 C CB  . ILE C 3 30  ? 13.272  11.593  2.898   1.00 93.27 30  C 1 
ATOM 2647 C CG1 . ILE C 3 30  ? 13.535  11.749  4.407   1.00 92.45 30  C 1 
ATOM 2648 C CG2 . ILE C 3 30  ? 11.869  12.160  2.575   1.00 92.31 30  C 1 
ATOM 2649 C CD1 . ILE C 3 30  ? 13.828  13.200  4.830   1.00 91.55 30  C 1 
ATOM 2650 N N   . GLN C 3 31  ? 13.643  10.124  0.014   1.00 91.79 31  C 1 
ATOM 2651 C CA  . GLN C 3 31  ? 13.237  9.870   -1.377  1.00 91.06 31  C 1 
ATOM 2652 C C   . GLN C 3 31  ? 12.809  8.415   -1.578  1.00 89.57 31  C 1 
ATOM 2653 O O   . GLN C 3 31  ? 11.773  8.159   -2.191  1.00 86.79 31  C 1 
ATOM 2654 C CB  . GLN C 3 31  ? 14.379  10.233  -2.334  1.00 90.15 31  C 1 
ATOM 2655 C CG  . GLN C 3 31  ? 13.955  10.117  -3.801  1.00 89.50 31  C 1 
ATOM 2656 C CD  . GLN C 3 31  ? 15.097  10.385  -4.789  1.00 87.93 31  C 1 
ATOM 2657 O OE1 . GLN C 3 31  ? 16.260  10.415  -4.445  1.00 83.01 31  C 1 
ATOM 2658 N NE2 . GLN C 3 31  ? 14.788  10.586  -6.049  1.00 79.76 31  C 1 
ATOM 2659 N N   . CYS C 3 32  ? 13.543  7.458   -1.014  1.00 89.15 32  C 1 
ATOM 2660 C CA  . CYS C 3 32  ? 13.189  6.038   -1.071  1.00 86.13 32  C 1 
ATOM 2661 C C   . CYS C 3 32  ? 11.832  5.710   -0.435  1.00 85.57 32  C 1 
ATOM 2662 O O   . CYS C 3 32  ? 11.199  4.730   -0.822  1.00 83.43 32  C 1 
ATOM 2663 C CB  . CYS C 3 32  ? 14.292  5.215   -0.392  1.00 84.03 32  C 1 
ATOM 2664 S SG  . CYS C 3 32  ? 15.830  5.325   -1.349  1.00 77.10 32  C 1 
ATOM 2665 N N   . LYS C 3 33  ? 11.366  6.510   0.543   1.00 86.58 33  C 1 
ATOM 2666 C CA  . LYS C 3 33  ? 10.119  6.269   1.281   1.00 85.35 33  C 1 
ATOM 2667 C C   . LYS C 3 33  ? 8.930   7.119   0.818   1.00 84.78 33  C 1 
ATOM 2668 O O   . LYS C 3 33  ? 7.795   6.682   0.977   1.00 80.90 33  C 1 
ATOM 2669 C CB  . LYS C 3 33  ? 10.349  6.445   2.790   1.00 84.45 33  C 1 
ATOM 2670 C CG  . LYS C 3 33  ? 11.248  5.334   3.368   1.00 83.34 33  C 1 
ATOM 2671 C CD  . LYS C 3 33  ? 11.174  5.294   4.898   1.00 79.62 33  C 1 
ATOM 2672 C CE  . LYS C 3 33  ? 12.021  4.133   5.419   1.00 74.89 33  C 1 
ATOM 2673 N NZ  . LYS C 3 33  ? 11.748  3.832   6.858   1.00 68.27 33  C 1 
ATOM 2674 N N   . GLU C 3 34  ? 9.176   8.323   0.287   1.00 87.45 34  C 1 
ATOM 2675 C CA  . GLU C 3 34  ? 8.137   9.293   -0.059  1.00 87.01 34  C 1 
ATOM 2676 C C   . GLU C 3 34  ? 8.195   9.743   -1.537  1.00 87.85 34  C 1 
ATOM 2677 O O   . GLU C 3 34  ? 7.321   10.488  -1.989  1.00 84.69 34  C 1 
ATOM 2678 C CB  . GLU C 3 34  ? 8.218   10.505  0.883   1.00 86.26 34  C 1 
ATOM 2679 C CG  . GLU C 3 34  ? 7.967   10.173  2.364   1.00 82.33 34  C 1 
ATOM 2680 C CD  . GLU C 3 34  ? 6.520   9.762   2.690   1.00 82.06 34  C 1 
ATOM 2681 O OE1 . GLU C 3 34  ? 6.323   8.769   3.422   1.00 73.43 34  C 1 
ATOM 2682 O OE2 . GLU C 3 34  ? 5.587   10.479  2.278   1.00 75.30 34  C 1 
ATOM 2683 N N   . GLY C 3 35  ? 9.210   9.328   -2.307  1.00 88.87 35  C 1 
ATOM 2684 C CA  . GLY C 3 35  ? 9.341   9.617   -3.734  1.00 88.70 35  C 1 
ATOM 2685 C C   . GLY C 3 35  ? 9.567   11.091  -4.078  1.00 90.12 35  C 1 
ATOM 2686 O O   . GLY C 3 35  ? 9.327   11.501  -5.217  1.00 88.05 35  C 1 
ATOM 2687 N N   . ILE C 3 36  ? 9.979   11.910  -3.117  1.00 88.73 36  C 1 
ATOM 2688 C CA  . ILE C 3 36  ? 10.262  13.329  -3.320  1.00 90.25 36  C 1 
ATOM 2689 C C   . ILE C 3 36  ? 11.767  13.488  -3.583  1.00 90.54 36  C 1 
ATOM 2690 O O   . ILE C 3 36  ? 12.556  13.116  -2.719  1.00 89.62 36  C 1 
ATOM 2691 C CB  . ILE C 3 36  ? 9.792   14.178  -2.117  1.00 89.97 36  C 1 
ATOM 2692 C CG1 . ILE C 3 36  ? 8.295   13.945  -1.836  1.00 87.43 36  C 1 
ATOM 2693 C CG2 . ILE C 3 36  ? 10.063  15.671  -2.399  1.00 87.23 36  C 1 
ATOM 2694 C CD1 . ILE C 3 36  ? 7.767   14.650  -0.574  1.00 83.73 36  C 1 
ATOM 2695 N N   . PRO C 3 37  ? 12.189  14.057  -4.739  1.00 89.57 37  C 1 
ATOM 2696 C CA  . PRO C 3 37  ? 13.604  14.281  -5.038  1.00 89.16 37  C 1 
ATOM 2697 C C   . PRO C 3 37  ? 14.300  15.146  -3.971  1.00 89.74 37  C 1 
ATOM 2698 O O   . PRO C 3 37  ? 13.691  16.105  -3.488  1.00 89.30 37  C 1 
ATOM 2699 C CB  . PRO C 3 37  ? 13.632  14.955  -6.415  1.00 87.83 37  C 1 
ATOM 2700 C CG  . PRO C 3 37  ? 12.336  14.495  -7.063  1.00 84.49 37  C 1 
ATOM 2701 C CD  . PRO C 3 37  ? 11.370  14.420  -5.883  1.00 86.57 37  C 1 
ATOM 2702 N N   . PRO C 3 38  ? 15.579  14.873  -3.619  1.00 92.33 38  C 1 
ATOM 2703 C CA  . PRO C 3 38  ? 16.313  15.633  -2.595  1.00 92.35 38  C 1 
ATOM 2704 C C   . PRO C 3 38  ? 16.360  17.145  -2.840  1.00 92.34 38  C 1 
ATOM 2705 O O   . PRO C 3 38  ? 16.210  17.917  -1.899  1.00 91.02 38  C 1 
ATOM 2706 C CB  . PRO C 3 38  ? 17.719  15.026  -2.571  1.00 91.58 38  C 1 
ATOM 2707 C CG  . PRO C 3 38  ? 17.476  13.583  -2.978  1.00 88.89 38  C 1 
ATOM 2708 C CD  . PRO C 3 38  ? 16.366  13.713  -4.020  1.00 90.98 38  C 1 
ATOM 2709 N N   . ASP C 3 39  ? 16.466  17.579  -4.101  1.00 92.01 39  C 1 
ATOM 2710 C CA  . ASP C 3 39  ? 16.491  18.995  -4.484  1.00 91.04 39  C 1 
ATOM 2711 C C   . ASP C 3 39  ? 15.173  19.728  -4.174  1.00 90.85 39  C 1 
ATOM 2712 O O   . ASP C 3 39  ? 15.173  20.946  -3.964  1.00 88.51 39  C 1 
ATOM 2713 C CB  . ASP C 3 39  ? 16.824  19.114  -5.979  1.00 89.78 39  C 1 
ATOM 2714 C CG  . ASP C 3 39  ? 15.640  18.684  -6.853  1.00 84.41 39  C 1 
ATOM 2715 O OD1 . ASP C 3 39  ? 15.300  17.487  -6.801  1.00 78.12 39  C 1 
ATOM 2716 O OD2 . ASP C 3 39  ? 15.010  19.572  -7.475  1.00 77.13 39  C 1 
ATOM 2717 N N   . GLN C 3 40  ? 14.058  18.999  -4.111  1.00 92.11 40  C 1 
ATOM 2718 C CA  . GLN C 3 40  ? 12.744  19.527  -3.727  1.00 91.57 40  C 1 
ATOM 2719 C C   . GLN C 3 40  ? 12.488  19.458  -2.220  1.00 91.67 40  C 1 
ATOM 2720 O O   . GLN C 3 40  ? 11.497  20.030  -1.752  1.00 89.40 40  C 1 
ATOM 2721 C CB  . GLN C 3 40  ? 11.624  18.803  -4.495  1.00 90.35 40  C 1 
ATOM 2722 C CG  . GLN C 3 40  ? 11.721  18.983  -6.016  1.00 87.31 40  C 1 
ATOM 2723 C CD  . GLN C 3 40  ? 11.707  20.454  -6.426  1.00 87.47 40  C 1 
ATOM 2724 O OE1 . GLN C 3 40  ? 10.856  21.234  -6.005  1.00 81.41 40  C 1 
ATOM 2725 N NE2 . GLN C 3 40  ? 12.638  20.874  -7.244  1.00 78.74 40  C 1 
ATOM 2726 N N   . GLN C 3 41  ? 13.325  18.772  -1.446  1.00 92.77 41  C 1 
ATOM 2727 C CA  . GLN C 3 41  ? 13.168  18.635  -0.001  1.00 93.04 41  C 1 
ATOM 2728 C C   . GLN C 3 41  ? 13.854  19.777  0.754   1.00 92.78 41  C 1 
ATOM 2729 O O   . GLN C 3 41  ? 14.960  20.212  0.425   1.00 91.21 41  C 1 
ATOM 2730 C CB  . GLN C 3 41  ? 13.703  17.280  0.479   1.00 92.83 41  C 1 
ATOM 2731 C CG  . GLN C 3 41  ? 12.946  16.075  -0.095  1.00 91.82 41  C 1 
ATOM 2732 C CD  . GLN C 3 41  ? 13.559  14.757  0.390   1.00 93.17 41  C 1 
ATOM 2733 O OE1 . GLN C 3 41  ? 13.990  14.647  1.535   1.00 87.58 41  C 1 
ATOM 2734 N NE2 . GLN C 3 41  ? 13.626  13.747  -0.437  1.00 86.61 41  C 1 
ATOM 2735 N N   . ARG C 3 42  ? 13.223  20.230  1.823   1.00 94.33 42  C 1 
ATOM 2736 C CA  . ARG C 3 42  ? 13.866  20.992  2.896   1.00 94.10 42  C 1 
ATOM 2737 C C   . ARG C 3 42  ? 13.510  20.349  4.226   1.00 94.66 42  C 1 
ATOM 2738 O O   . ARG C 3 42  ? 12.339  20.074  4.485   1.00 93.34 42  C 1 
ATOM 2739 C CB  . ARG C 3 42  ? 13.461  22.471  2.864   1.00 93.06 42  C 1 
ATOM 2740 C CG  . ARG C 3 42  ? 13.931  23.210  1.601   1.00 84.73 42  C 1 
ATOM 2741 C CD  . ARG C 3 42  ? 15.467  23.329  1.545   1.00 81.09 42  C 1 
ATOM 2742 N NE  . ARG C 3 42  ? 15.932  23.992  0.316   1.00 74.51 42  C 1 
ATOM 2743 C CZ  . ARG C 3 42  ? 16.333  23.403  -0.803  1.00 67.30 42  C 1 
ATOM 2744 N NH1 . ARG C 3 42  ? 16.246  22.112  -0.999  1.00 59.09 42  C 1 
ATOM 2745 N NH2 . ARG C 3 42  ? 16.840  24.111  -1.761  1.00 58.75 42  C 1 
ATOM 2746 N N   . LEU C 3 43  ? 14.518  20.090  5.046   1.00 95.73 43  C 1 
ATOM 2747 C CA  . LEU C 3 43  ? 14.357  19.548  6.388   1.00 96.20 43  C 1 
ATOM 2748 C C   . LEU C 3 43  ? 14.503  20.669  7.410   1.00 96.12 43  C 1 
ATOM 2749 O O   . LEU C 3 43  ? 15.371  21.529  7.269   1.00 95.03 43  C 1 
ATOM 2750 C CB  . LEU C 3 43  ? 15.354  18.407  6.635   1.00 96.29 43  C 1 
ATOM 2751 C CG  . LEU C 3 43  ? 15.124  17.176  5.744   1.00 95.47 43  C 1 
ATOM 2752 C CD1 . LEU C 3 43  ? 16.213  16.133  6.020   1.00 93.26 43  C 1 
ATOM 2753 C CD2 . LEU C 3 43  ? 13.759  16.521  6.001   1.00 92.41 43  C 1 
ATOM 2754 N N   . ILE C 3 44  ? 13.658  20.660  8.426   1.00 96.27 44  C 1 
ATOM 2755 C CA  . ILE C 3 44  ? 13.623  21.656  9.491   1.00 95.91 44  C 1 
ATOM 2756 C C   . ILE C 3 44  ? 13.722  20.937  10.838  1.00 95.94 44  C 1 
ATOM 2757 O O   . ILE C 3 44  ? 12.996  19.980  11.085  1.00 95.24 44  C 1 
ATOM 2758 C CB  . ILE C 3 44  ? 12.355  22.534  9.393   1.00 95.24 44  C 1 
ATOM 2759 C CG1 . ILE C 3 44  ? 12.283  23.249  8.014   1.00 92.51 44  C 1 
ATOM 2760 C CG2 . ILE C 3 44  ? 12.320  23.566  10.531  1.00 92.43 44  C 1 
ATOM 2761 C CD1 . ILE C 3 44  ? 10.954  23.967  7.760   1.00 85.30 44  C 1 
ATOM 2762 N N   . PHE C 3 45  ? 14.616  21.425  11.711  1.00 94.85 45  C 1 
ATOM 2763 C CA  . PHE C 3 45  ? 14.766  20.986  13.093  1.00 94.40 45  C 1 
ATOM 2764 C C   . PHE C 3 45  ? 14.908  22.204  14.001  1.00 93.60 45  C 1 
ATOM 2765 O O   . PHE C 3 45  ? 15.657  23.121  13.676  1.00 91.45 45  C 1 
ATOM 2766 C CB  . PHE C 3 45  ? 15.972  20.050  13.211  1.00 94.28 45  C 1 
ATOM 2767 C CG  . PHE C 3 45  ? 16.171  19.510  14.607  1.00 94.57 45  C 1 
ATOM 2768 C CD1 . PHE C 3 45  ? 17.260  19.937  15.391  1.00 91.68 45  C 1 
ATOM 2769 C CD2 . PHE C 3 45  ? 15.259  18.578  15.144  1.00 91.67 45  C 1 
ATOM 2770 C CE1 . PHE C 3 45  ? 17.438  19.431  16.691  1.00 91.10 45  C 1 
ATOM 2771 C CE2 . PHE C 3 45  ? 15.431  18.079  16.438  1.00 90.90 45  C 1 
ATOM 2772 C CZ  . PHE C 3 45  ? 16.525  18.498  17.214  1.00 92.48 45  C 1 
ATOM 2773 N N   . ALA C 3 46  ? 14.157  22.243  15.095  1.00 91.72 46  C 1 
ATOM 2774 C CA  . ALA C 3 46  ? 14.104  23.395  16.006  1.00 90.35 46  C 1 
ATOM 2775 C C   . ALA C 3 46  ? 13.876  24.753  15.288  1.00 90.71 46  C 1 
ATOM 2776 O O   . ALA C 3 46  ? 14.448  25.772  15.640  1.00 87.45 46  C 1 
ATOM 2777 C CB  . ALA C 3 46  ? 15.335  23.360  16.917  1.00 88.28 46  C 1 
ATOM 2778 N N   . GLY C 3 47  ? 13.053  24.745  14.235  1.00 91.06 47  C 1 
ATOM 2779 C CA  . GLY C 3 47  ? 12.770  25.913  13.388  1.00 91.17 47  C 1 
ATOM 2780 C C   . GLY C 3 47  ? 13.829  26.248  12.332  1.00 91.90 47  C 1 
ATOM 2781 O O   . GLY C 3 47  ? 13.543  27.014  11.411  1.00 89.53 47  C 1 
ATOM 2782 N N   . LYS C 3 48  ? 15.026  25.651  12.412  1.00 91.85 48  C 1 
ATOM 2783 C CA  . LYS C 3 48  ? 16.155  25.902  11.514  1.00 91.52 48  C 1 
ATOM 2784 C C   . LYS C 3 48  ? 16.122  24.994  10.287  1.00 92.80 48  C 1 
ATOM 2785 O O   . LYS C 3 48  ? 15.903  23.785  10.413  1.00 91.38 48  C 1 
ATOM 2786 C CB  . LYS C 3 48  ? 17.451  25.737  12.324  1.00 88.33 48  C 1 
ATOM 2787 C CG  . LYS C 3 48  ? 18.706  26.220  11.589  1.00 79.00 48  C 1 
ATOM 2788 C CD  . LYS C 3 48  ? 19.927  26.036  12.521  1.00 78.39 48  C 1 
ATOM 2789 C CE  . LYS C 3 48  ? 21.220  26.589  11.924  1.00 69.28 48  C 1 
ATOM 2790 N NZ  . LYS C 3 48  ? 22.326  26.438  12.899  1.00 63.76 48  C 1 
ATOM 2791 N N   . GLN C 3 49  ? 16.368  25.561  9.101   1.00 93.46 49  C 1 
ATOM 2792 C CA  . GLN C 3 49  ? 16.583  24.785  7.880   1.00 93.26 49  C 1 
ATOM 2793 C C   . GLN C 3 49  ? 17.957  24.110  7.928   1.00 93.75 49  C 1 
ATOM 2794 O O   . GLN C 3 49  ? 18.955  24.749  8.225   1.00 92.08 49  C 1 
ATOM 2795 C CB  . GLN C 3 49  ? 16.429  25.690  6.646   1.00 90.88 49  C 1 
ATOM 2796 C CG  . GLN C 3 49  ? 16.448  24.887  5.342   1.00 83.20 49  C 1 
ATOM 2797 C CD  . GLN C 3 49  ? 16.297  25.783  4.104   1.00 81.70 49  C 1 
ATOM 2798 O OE1 . GLN C 3 49  ? 15.224  26.254  3.765   1.00 75.81 49  C 1 
ATOM 2799 N NE2 . GLN C 3 49  ? 17.358  26.031  3.390   1.00 72.19 49  C 1 
ATOM 2800 N N   . LEU C 3 50  ? 18.014  22.826  7.615   1.00 94.89 50  C 1 
ATOM 2801 C CA  . LEU C 3 50  ? 19.234  22.029  7.628   1.00 95.19 50  C 1 
ATOM 2802 C C   . LEU C 3 50  ? 19.945  22.100  6.269   1.00 94.97 50  C 1 
ATOM 2803 O O   . LEU C 3 50  ? 19.319  21.934  5.218   1.00 93.49 50  C 1 
ATOM 2804 C CB  . LEU C 3 50  ? 18.909  20.588  8.050   1.00 95.51 50  C 1 
ATOM 2805 C CG  . LEU C 3 50  ? 18.094  20.433  9.354   1.00 95.04 50  C 1 
ATOM 2806 C CD1 . LEU C 3 50  ? 17.911  18.950  9.677   1.00 93.00 50  C 1 
ATOM 2807 C CD2 . LEU C 3 50  ? 18.763  21.097  10.552  1.00 92.48 50  C 1 
ATOM 2808 N N   . GLU C 3 51  ? 21.261  22.344  6.290   1.00 94.44 51  C 1 
ATOM 2809 C CA  . GLU C 3 51  ? 22.119  22.430  5.106   1.00 94.01 51  C 1 
ATOM 2810 C C   . GLU C 3 51  ? 22.601  21.044  4.671   1.00 94.63 51  C 1 
ATOM 2811 O O   . GLU C 3 51  ? 22.979  20.224  5.503   1.00 93.25 51  C 1 
ATOM 2812 C CB  . GLU C 3 51  ? 23.324  23.334  5.389   1.00 92.29 51  C 1 
ATOM 2813 C CG  . GLU C 3 51  ? 22.964  24.818  5.566   1.00 83.83 51  C 1 
ATOM 2814 C CD  . GLU C 3 51  ? 24.146  25.623  6.145   1.00 76.26 51  C 1 
ATOM 2815 O OE1 . GLU C 3 51  ? 23.899  26.677  6.776   1.00 68.71 51  C 1 
ATOM 2816 O OE2 . GLU C 3 51  ? 25.301  25.145  6.088   1.00 68.08 51  C 1 
ATOM 2817 N N   . ASP C 3 52  ? 22.666  20.797  3.348   1.00 94.11 52  C 1 
ATOM 2818 C CA  . ASP C 3 52  ? 22.910  19.463  2.788   1.00 94.38 52  C 1 
ATOM 2819 C C   . ASP C 3 52  ? 24.282  18.875  3.149   1.00 94.36 52  C 1 
ATOM 2820 O O   . ASP C 3 52  ? 24.378  17.676  3.421   1.00 89.37 52  C 1 
ATOM 2821 C CB  . ASP C 3 52  ? 22.718  19.512  1.253   1.00 92.80 52  C 1 
ATOM 2822 C CG  . ASP C 3 52  ? 21.243  19.709  0.870   1.00 91.18 52  C 1 
ATOM 2823 O OD1 . ASP C 3 52  ? 20.378  19.443  1.729   1.00 86.17 52  C 1 
ATOM 2824 O OD2 . ASP C 3 52  ? 20.918  20.122  -0.257  1.00 85.08 52  C 1 
ATOM 2825 N N   . GLY C 3 53  ? 25.326  19.698  3.198   1.00 94.29 53  C 1 
ATOM 2826 C CA  . GLY C 3 53  ? 26.697  19.276  3.502   1.00 94.39 53  C 1 
ATOM 2827 C C   . GLY C 3 53  ? 27.011  19.066  4.992   1.00 95.30 53  C 1 
ATOM 2828 O O   . GLY C 3 53  ? 28.104  18.612  5.307   1.00 92.14 53  C 1 
ATOM 2829 N N   . ARG C 3 54  ? 26.080  19.395  5.901   1.00 95.34 54  C 1 
ATOM 2830 C CA  . ARG C 3 54  ? 26.276  19.169  7.337   1.00 95.52 54  C 1 
ATOM 2831 C C   . ARG C 3 54  ? 25.747  17.800  7.764   1.00 96.55 54  C 1 
ATOM 2832 O O   . ARG C 3 54  ? 24.914  17.203  7.075   1.00 95.09 54  C 1 
ATOM 2833 C CB  . ARG C 3 54  ? 25.665  20.290  8.181   1.00 94.31 54  C 1 
ATOM 2834 C CG  . ARG C 3 54  ? 26.196  21.676  7.824   1.00 90.04 54  C 1 
ATOM 2835 C CD  . ARG C 3 54  ? 25.929  22.648  8.979   1.00 82.81 54  C 1 
ATOM 2836 N NE  . ARG C 3 54  ? 26.025  24.051  8.582   1.00 75.13 54  C 1 
ATOM 2837 C CZ  . ARG C 3 54  ? 26.154  25.100  9.364   1.00 67.56 54  C 1 
ATOM 2838 N NH1 . ARG C 3 54  ? 26.308  24.994  10.655  1.00 61.32 54  C 1 
ATOM 2839 N NH2 . ARG C 3 54  ? 26.110  26.289  8.839   1.00 61.76 54  C 1 
ATOM 2840 N N   . THR C 3 55  ? 26.220  17.332  8.916   1.00 96.34 55  C 1 
ATOM 2841 C CA  . THR C 3 55  ? 25.808  16.043  9.484   1.00 96.61 55  C 1 
ATOM 2842 C C   . THR C 3 55  ? 24.681  16.205  10.516  1.00 96.61 55  C 1 
ATOM 2843 O O   . THR C 3 55  ? 24.381  17.301  10.985  1.00 95.49 55  C 1 
ATOM 2844 C CB  . THR C 3 55  ? 26.998  15.302  10.105  1.00 95.93 55  C 1 
ATOM 2845 O OG1 . THR C 3 55  ? 27.480  16.013  11.209  1.00 90.01 55  C 1 
ATOM 2846 C CG2 . THR C 3 55  ? 28.140  15.078  9.124   1.00 89.43 55  C 1 
ATOM 2847 N N   . LEU C 3 56  ? 24.051  15.097  10.887  1.00 96.75 56  C 1 
ATOM 2848 C CA  . LEU C 3 56  ? 23.083  15.097  11.989  1.00 96.74 56  C 1 
ATOM 2849 C C   . LEU C 3 56  ? 23.738  15.501  13.323  1.00 96.24 56  C 1 
ATOM 2850 O O   . LEU C 3 56  ? 23.110  16.214  14.110  1.00 95.25 56  C 1 
ATOM 2851 C CB  . LEU C 3 56  ? 22.439  13.706  12.105  1.00 96.66 56  C 1 
ATOM 2852 C CG  . LEU C 3 56  ? 21.531  13.307  10.919  1.00 95.77 56  C 1 
ATOM 2853 C CD1 . LEU C 3 56  ? 21.069  11.865  11.103  1.00 93.01 56  C 1 
ATOM 2854 C CD2 . LEU C 3 56  ? 20.292  14.192  10.822  1.00 92.34 56  C 1 
ATOM 2855 N N   . SER C 3 57  ? 24.994  15.105  13.560  1.00 96.44 57  C 1 
ATOM 2856 C CA  . SER C 3 57  ? 25.754  15.473  14.760  1.00 95.75 57  C 1 
ATOM 2857 C C   . SER C 3 57  ? 26.060  16.972  14.828  1.00 95.27 57  C 1 
ATOM 2858 O O   . SER C 3 57  ? 25.977  17.539  15.917  1.00 93.35 57  C 1 
ATOM 2859 C CB  . SER C 3 57  ? 27.049  14.663  14.871  1.00 94.69 57  C 1 
ATOM 2860 O OG  . SER C 3 57  ? 27.759  14.599  13.658  1.00 82.15 57  C 1 
ATOM 2861 N N   . ASP C 3 58  ? 26.316  17.645  13.696  1.00 95.77 58  C 1 
ATOM 2862 C CA  . ASP C 3 58  ? 26.558  19.095  13.650  1.00 94.92 58  C 1 
ATOM 2863 C C   . ASP C 3 58  ? 25.354  19.909  14.160  1.00 94.48 58  C 1 
ATOM 2864 O O   . ASP C 3 58  ? 25.508  21.010  14.681  1.00 92.39 58  C 1 
ATOM 2865 C CB  . ASP C 3 58  ? 26.857  19.550  12.213  1.00 94.46 58  C 1 
ATOM 2866 C CG  . ASP C 3 58  ? 28.125  18.959  11.613  1.00 92.17 58  C 1 
ATOM 2867 O OD1 . ASP C 3 58  ? 29.095  18.717  12.359  1.00 87.41 58  C 1 
ATOM 2868 O OD2 . ASP C 3 58  ? 28.122  18.744  10.375  1.00 86.95 58  C 1 
ATOM 2869 N N   . TYR C 3 59  ? 24.143  19.353  14.019  1.00 94.79 59  C 1 
ATOM 2870 C CA  . TYR C 3 59  ? 22.904  19.949  14.517  1.00 94.26 59  C 1 
ATOM 2871 C C   . TYR C 3 59  ? 22.449  19.374  15.869  1.00 93.81 59  C 1 
ATOM 2872 O O   . TYR C 3 59  ? 21.336  19.670  16.311  1.00 91.26 59  C 1 
ATOM 2873 C CB  . TYR C 3 59  ? 21.815  19.810  13.450  1.00 93.77 59  C 1 
ATOM 2874 C CG  . TYR C 3 59  ? 22.065  20.636  12.216  1.00 94.14 59  C 1 
ATOM 2875 C CD1 . TYR C 3 59  ? 22.005  22.054  12.277  1.00 91.46 59  C 1 
ATOM 2876 C CD2 . TYR C 3 59  ? 22.332  20.018  10.984  1.00 91.58 59  C 1 
ATOM 2877 C CE1 . TYR C 3 59  ? 22.200  22.826  11.122  1.00 90.42 59  C 1 
ATOM 2878 C CE2 . TYR C 3 59  ? 22.532  20.782  9.826   1.00 90.26 59  C 1 
ATOM 2879 C CZ  . TYR C 3 59  ? 22.456  22.182  9.902   1.00 92.34 59  C 1 
ATOM 2880 O OH  . TYR C 3 59  ? 22.628  22.932  8.759   1.00 90.49 59  C 1 
ATOM 2881 N N   . ASN C 3 60  ? 23.269  18.546  16.524  1.00 93.97 60  C 1 
ATOM 2882 C CA  . ASN C 3 60  ? 22.932  17.847  17.756  1.00 93.66 60  C 1 
ATOM 2883 C C   . ASN C 3 60  ? 21.599  17.061  17.674  1.00 94.02 60  C 1 
ATOM 2884 O O   . ASN C 3 60  ? 20.841  16.977  18.638  1.00 92.32 60  C 1 
ATOM 2885 C CB  . ASN C 3 60  ? 23.029  18.841  18.928  1.00 92.06 60  C 1 
ATOM 2886 C CG  . ASN C 3 60  ? 23.054  18.164  20.285  1.00 83.69 60  C 1 
ATOM 2887 O OD1 . ASN C 3 60  ? 23.493  17.038  20.455  1.00 75.24 60  C 1 
ATOM 2888 N ND2 . ASN C 3 60  ? 22.603  18.856  21.308  1.00 71.24 60  C 1 
ATOM 2889 N N   . ILE C 3 61  ? 21.308  16.500  16.501  1.00 95.03 61  C 1 
ATOM 2890 C CA  . ILE C 3 61  ? 20.116  15.667  16.288  1.00 95.73 61  C 1 
ATOM 2891 C C   . ILE C 3 61  ? 20.365  14.303  16.909  1.00 95.75 61  C 1 
ATOM 2892 O O   . ILE C 3 61  ? 21.220  13.536  16.465  1.00 94.43 61  C 1 
ATOM 2893 C CB  . ILE C 3 61  ? 19.747  15.606  14.791  1.00 95.78 61  C 1 
ATOM 2894 C CG1 . ILE C 3 61  ? 19.319  17.004  14.291  1.00 93.91 61  C 1 
ATOM 2895 C CG2 . ILE C 3 61  ? 18.604  14.596  14.562  1.00 94.16 61  C 1 
ATOM 2896 C CD1 . ILE C 3 61  ? 19.221  17.127  12.774  1.00 89.66 61  C 1 
ATOM 2897 N N   . GLN C 3 62  ? 19.585  13.987  17.939  1.00 95.81 62  C 1 
ATOM 2898 C CA  . GLN C 3 62  ? 19.734  12.767  18.720  1.00 95.30 62  C 1 
ATOM 2899 C C   . GLN C 3 62  ? 18.723  11.686  18.319  1.00 95.77 62  C 1 
ATOM 2900 O O   . GLN C 3 62  ? 17.828  11.909  17.492  1.00 93.95 62  C 1 
ATOM 2901 C CB  . GLN C 3 62  ? 19.668  13.095  20.223  1.00 93.37 62  C 1 
ATOM 2902 C CG  . GLN C 3 62  ? 20.785  14.084  20.614  1.00 88.72 62  C 1 
ATOM 2903 C CD  . GLN C 3 62  ? 21.116  14.075  22.110  1.00 82.50 62  C 1 
ATOM 2904 O OE1 . GLN C 3 62  ? 20.620  13.283  22.888  1.00 72.72 62  C 1 
ATOM 2905 N NE2 . GLN C 3 62  ? 22.016  14.925  22.535  1.00 68.33 62  C 1 
ATOM 2906 N N   . LYS C 3 63  ? 18.872  10.502  18.903  1.00 95.56 63  C 1 
ATOM 2907 C CA  . LYS C 3 63  ? 17.917  9.408   18.773  1.00 95.94 63  C 1 
ATOM 2908 C C   . LYS C 3 63  ? 16.497  9.911   19.065  1.00 95.83 63  C 1 
ATOM 2909 O O   . LYS C 3 63  ? 16.297  10.685  19.994  1.00 93.82 63  C 1 
ATOM 2910 C CB  . LYS C 3 63  ? 18.321  8.275   19.728  1.00 94.55 63  C 1 
ATOM 2911 C CG  . LYS C 3 63  ? 17.546  6.974   19.444  1.00 87.38 63  C 1 
ATOM 2912 C CD  . LYS C 3 63  ? 17.677  5.962   20.580  1.00 85.58 63  C 1 
ATOM 2913 C CE  . LYS C 3 63  ? 16.783  4.758   20.268  1.00 73.12 63  C 1 
ATOM 2914 N NZ  . LYS C 3 63  ? 16.205  4.138   21.489  1.00 65.45 63  C 1 
ATOM 2915 N N   . GLU C 3 64  ? 15.524  9.434   18.268  1.00 95.90 64  C 1 
ATOM 2916 C CA  . GLU C 3 64  ? 14.097  9.755   18.411  1.00 95.92 64  C 1 
ATOM 2917 C C   . GLU C 3 64  ? 13.732  11.236  18.178  1.00 95.63 64  C 1 
ATOM 2918 O O   . GLU C 3 64  ? 12.575  11.621  18.341  1.00 93.15 64  C 1 
ATOM 2919 C CB  . GLU C 3 64  ? 13.537  9.165   19.721  1.00 95.10 64  C 1 
ATOM 2920 C CG  . GLU C 3 64  ? 13.603  7.625   19.720  1.00 92.00 64  C 1 
ATOM 2921 C CD  . GLU C 3 64  ? 13.374  6.979   21.095  1.00 86.20 64  C 1 
ATOM 2922 O OE1 . GLU C 3 64  ? 13.889  5.838   21.262  1.00 77.26 64  C 1 
ATOM 2923 O OE2 . GLU C 3 64  ? 12.743  7.601   21.961  1.00 77.67 64  C 1 
ATOM 2924 N N   . SER C 3 65  ? 14.667  12.057  17.698  1.00 95.69 65  C 1 
ATOM 2925 C CA  . SER C 3 65  ? 14.379  13.424  17.245  1.00 95.18 65  C 1 
ATOM 2926 C C   . SER C 3 65  ? 13.398  13.416  16.069  1.00 95.35 65  C 1 
ATOM 2927 O O   . SER C 3 65  ? 13.449  12.549  15.192  1.00 94.26 65  C 1 
ATOM 2928 C CB  . SER C 3 65  ? 15.651  14.159  16.842  1.00 94.21 65  C 1 
ATOM 2929 O OG  . SER C 3 65  ? 16.517  14.313  17.955  1.00 88.11 65  C 1 
ATOM 2930 N N   . THR C 3 66  ? 12.529  14.432  16.009  1.00 95.48 66  C 1 
ATOM 2931 C CA  . THR C 3 66  ? 11.588  14.622  14.900  1.00 95.19 66  C 1 
ATOM 2932 C C   . THR C 3 66  ? 12.022  15.784  14.014  1.00 95.59 66  C 1 
ATOM 2933 O O   . THR C 3 66  ? 12.015  16.938  14.437  1.00 94.50 66  C 1 
ATOM 2934 C CB  . THR C 3 66  ? 10.148  14.805  15.393  1.00 93.67 66  C 1 
ATOM 2935 O OG1 . THR C 3 66  ? 9.742   13.659  16.105  1.00 87.49 66  C 1 
ATOM 2936 C CG2 . THR C 3 66  ? 9.143   14.961  14.246  1.00 87.27 66  C 1 
ATOM 2937 N N   . LEU C 3 67  ? 12.350  15.479  12.746  1.00 96.01 67  C 1 
ATOM 2938 C CA  . LEU C 3 67  ? 12.547  16.464  11.683  1.00 96.37 67  C 1 
ATOM 2939 C C   . LEU C 3 67  ? 11.212  16.742  10.979  1.00 96.25 67  C 1 
ATOM 2940 O O   . LEU C 3 67  ? 10.341  15.874  10.884  1.00 95.31 67  C 1 
ATOM 2941 C CB  . LEU C 3 67  ? 13.606  15.968  10.680  1.00 96.38 67  C 1 
ATOM 2942 C CG  . LEU C 3 67  ? 14.938  15.488  11.285  1.00 94.88 67  C 1 
ATOM 2943 C CD1 . LEU C 3 67  ? 15.924  15.152  10.159  1.00 90.94 67  C 1 
ATOM 2944 C CD2 . LEU C 3 67  ? 15.585  16.545  12.175  1.00 90.67 67  C 1 
ATOM 2945 N N   . HIS C 3 68  ? 11.063  17.943  10.430  1.00 96.30 68  C 1 
ATOM 2946 C CA  . HIS C 3 68  ? 9.920   18.299  9.601   1.00 96.08 68  C 1 
ATOM 2947 C C   . HIS C 3 68  ? 10.338  18.429  8.145   1.00 96.01 68  C 1 
ATOM 2948 O O   . HIS C 3 68  ? 11.262  19.171  7.820   1.00 94.91 68  C 1 
ATOM 2949 C CB  . HIS C 3 68  ? 9.262   19.577  10.127  1.00 95.37 68  C 1 
ATOM 2950 C CG  . HIS C 3 68  ? 8.629   19.388  11.476  1.00 93.89 68  C 1 
ATOM 2951 N ND1 . HIS C 3 68  ? 7.355   18.914  11.725  1.00 83.41 68  C 1 
ATOM 2952 C CD2 . HIS C 3 68  ? 9.214   19.614  12.701  1.00 83.00 68  C 1 
ATOM 2953 C CE1 . HIS C 3 68  ? 7.170   18.870  13.051  1.00 84.76 68  C 1 
ATOM 2954 N NE2 . HIS C 3 68  ? 8.281   19.281  13.680  1.00 86.12 68  C 1 
ATOM 2955 N N   . LEU C 3 69  ? 9.639   17.738  7.232   1.00 94.87 69  C 1 
ATOM 2956 C CA  . LEU C 3 69  ? 9.805   17.870  5.785   1.00 94.62 69  C 1 
ATOM 2957 C C   . LEU C 3 69  ? 8.865   18.952  5.252   1.00 94.51 69  C 1 
ATOM 2958 O O   . LEU C 3 69  ? 7.654   18.915  5.482   1.00 93.39 69  C 1 
ATOM 2959 C CB  . LEU C 3 69  ? 9.550   16.498  5.137   1.00 94.27 69  C 1 
ATOM 2960 C CG  . LEU C 3 69  ? 9.630   16.502  3.598   1.00 93.21 69  C 1 
ATOM 2961 C CD1 . LEU C 3 69  ? 11.033  16.809  3.087   1.00 89.02 69  C 1 
ATOM 2962 C CD2 . LEU C 3 69  ? 9.226   15.125  3.072   1.00 88.47 69  C 1 
ATOM 2963 N N   . VAL C 3 70  ? 9.439   19.896  4.485   1.00 94.49 70  C 1 
ATOM 2964 C CA  . VAL C 3 70  ? 8.711   20.839  3.630   1.00 93.89 70  C 1 
ATOM 2965 C C   . VAL C 3 70  ? 9.247   20.745  2.197   1.00 93.52 70  C 1 
ATOM 2966 O O   . VAL C 3 70  ? 10.263  20.090  1.947   1.00 92.17 70  C 1 
ATOM 2967 C CB  . VAL C 3 70  ? 8.757   22.278  4.186   1.00 93.06 70  C 1 
ATOM 2968 C CG1 . VAL C 3 70  ? 8.180   22.351  5.601   1.00 88.41 70  C 1 
ATOM 2969 C CG2 . VAL C 3 70  ? 10.169  22.878  4.198   1.00 89.13 70  C 1 
ATOM 2970 N N   . LEU C 3 71  ? 8.569   21.371  1.230   1.00 91.60 71  C 1 
ATOM 2971 C CA  . LEU C 3 71  ? 9.113   21.495  -0.126  1.00 90.99 71  C 1 
ATOM 2972 C C   . LEU C 3 71  ? 10.131  22.637  -0.199  1.00 90.73 71  C 1 
ATOM 2973 O O   . LEU C 3 71  ? 10.098  23.554  0.621   1.00 89.28 71  C 1 
ATOM 2974 C CB  . LEU C 3 71  ? 7.977   21.672  -1.151  1.00 90.19 71  C 1 
ATOM 2975 C CG  . LEU C 3 71  ? 7.068   20.439  -1.315  1.00 88.10 71  C 1 
ATOM 2976 C CD1 . LEU C 3 71  ? 5.999   20.721  -2.375  1.00 84.25 71  C 1 
ATOM 2977 C CD2 . LEU C 3 71  ? 7.839   19.190  -1.758  1.00 83.76 71  C 1 
ATOM 2978 N N   . ARG C 3 72  ? 11.005  22.596  -1.220  1.00 91.96 72  C 1 
ATOM 2979 C CA  . ARG C 3 72  ? 11.942  23.677  -1.550  1.00 91.63 72  C 1 
ATOM 2980 C C   . ARG C 3 72  ? 11.219  25.018  -1.533  1.00 91.47 72  C 1 
ATOM 2981 O O   . ARG C 3 72  ? 10.188  25.183  -2.177  1.00 88.78 72  C 1 
ATOM 2982 C CB  . ARG C 3 72  ? 12.594  23.409  -2.913  1.00 89.45 72  C 1 
ATOM 2983 C CG  . ARG C 3 72  ? 13.611  24.505  -3.295  1.00 81.84 72  C 1 
ATOM 2984 C CD  . ARG C 3 72  ? 14.287  24.180  -4.625  1.00 76.94 72  C 1 
ATOM 2985 N NE  . ARG C 3 72  ? 15.229  25.242  -5.019  1.00 67.47 72  C 1 
ATOM 2986 C CZ  . ARG C 3 72  ? 16.053  25.208  -6.066  1.00 60.03 72  C 1 
ATOM 2987 N NH1 . ARG C 3 72  ? 16.099  24.183  -6.873  1.00 54.33 72  C 1 
ATOM 2988 N NH2 . ARG C 3 72  ? 16.839  26.208  -6.316  1.00 50.98 72  C 1 
ATOM 2989 N N   . LEU C 3 73  ? 11.810  25.956  -0.797  1.00 90.37 73  C 1 
ATOM 2990 C CA  . LEU C 3 73  ? 11.376  27.335  -0.631  1.00 89.16 73  C 1 
ATOM 2991 C C   . LEU C 3 73  ? 12.537  28.274  -0.934  1.00 89.58 73  C 1 
ATOM 2992 O O   . LEU C 3 73  ? 13.704  27.912  -0.799  1.00 86.57 73  C 1 
ATOM 2993 C CB  . LEU C 3 73  ? 10.812  27.495  0.801   1.00 86.97 73  C 1 
ATOM 2994 C CG  . LEU C 3 73  ? 11.838  27.283  1.942   1.00 85.62 73  C 1 
ATOM 2995 C CD1 . LEU C 3 73  ? 12.504  28.582  2.386   1.00 79.64 73  C 1 
ATOM 2996 C CD2 . LEU C 3 73  ? 11.134  26.698  3.163   1.00 80.63 73  C 1 
ATOM 2997 N N   . ARG C 3 74  ? 12.191  29.496  -1.343  1.00 89.66 74  C 1 
ATOM 2998 C CA  . ARG C 3 74  ? 13.123  30.595  -1.538  1.00 89.95 74  C 1 
ATOM 2999 C C   . ARG C 3 74  ? 12.441  31.902  -1.152  1.00 90.97 74  C 1 
ATOM 3000 O O   . ARG C 3 74  ? 11.318  32.158  -1.592  1.00 88.07 74  C 1 
ATOM 3001 C CB  . ARG C 3 74  ? 13.614  30.600  -2.994  1.00 86.65 74  C 1 
ATOM 3002 C CG  . ARG C 3 74  ? 14.637  31.712  -3.265  1.00 76.33 74  C 1 
ATOM 3003 C CD  . ARG C 3 74  ? 15.087  31.716  -4.719  1.00 72.72 74  C 1 
ATOM 3004 N NE  . ARG C 3 74  ? 15.911  32.905  -4.982  1.00 62.43 74  C 1 
ATOM 3005 C CZ  . ARG C 3 74  ? 16.412  33.284  -6.148  1.00 54.47 74  C 1 
ATOM 3006 N NH1 . ARG C 3 74  ? 16.265  32.570  -7.221  1.00 49.70 74  C 1 
ATOM 3007 N NH2 . ARG C 3 74  ? 17.051  34.414  -6.238  1.00 45.41 74  C 1 
ATOM 3008 N N   . GLY C 3 75  ? 13.104  32.704  -0.334  1.00 88.82 75  C 1 
ATOM 3009 C CA  . GLY C 3 75  ? 12.703  34.090  -0.102  1.00 87.69 75  C 1 
ATOM 3010 C C   . GLY C 3 75  ? 12.958  34.936  -1.351  1.00 85.82 75  C 1 
ATOM 3011 O O   . GLY C 3 75  ? 13.903  34.682  -2.091  1.00 79.62 75  C 1 
ATOM 3012 N N   . GLY C 3 76  ? 12.116  35.935  -1.561  1.00 80.87 76  C 1 
ATOM 3013 C CA  . GLY C 3 76  ? 12.214  36.855  -2.676  1.00 75.36 76  C 1 
ATOM 3014 C C   . GLY C 3 76  ? 11.165  37.954  -2.583  1.00 70.79 76  C 1 
ATOM 3015 O O   . GLY C 3 76  ? 10.331  37.935  -1.659  1.00 63.41 76  C 1 
ATOM 3016 O OXT . GLY C 3 76  ? 11.191  38.857  -3.457  1.00 66.16 76  C 1 
ATOM 3017 N N   . MET D 4 1   ? -30.696 -2.675  -4.181  1.00 91.04 1   D 1 
ATOM 3018 C CA  . MET D 4 1   ? -30.378 -3.429  -2.957  1.00 93.09 1   D 1 
ATOM 3019 C C   . MET D 4 1   ? -28.869 -3.538  -2.810  1.00 92.72 1   D 1 
ATOM 3020 O O   . MET D 4 1   ? -28.151 -3.335  -3.778  1.00 90.40 1   D 1 
ATOM 3021 C CB  . MET D 4 1   ? -31.066 -4.804  -2.958  1.00 90.16 1   D 1 
ATOM 3022 C CG  . MET D 4 1   ? -30.540 -5.778  -4.016  1.00 89.12 1   D 1 
ATOM 3023 S SD  . MET D 4 1   ? -31.411 -7.373  -4.015  1.00 89.56 1   D 1 
ATOM 3024 C CE  . MET D 4 1   ? -30.498 -8.235  -5.303  1.00 84.17 1   D 1 
ATOM 3025 N N   . GLN D 4 2   ? -28.367 -3.860  -1.621  1.00 94.59 2   D 1 
ATOM 3026 C CA  . GLN D 4 2   ? -26.955 -4.162  -1.427  1.00 94.39 2   D 1 
ATOM 3027 C C   . GLN D 4 2   ? -26.705 -5.665  -1.514  1.00 95.15 2   D 1 
ATOM 3028 O O   . GLN D 4 2   ? -27.457 -6.460  -0.948  1.00 93.75 2   D 1 
ATOM 3029 C CB  . GLN D 4 2   ? -26.451 -3.607  -0.088  1.00 91.55 2   D 1 
ATOM 3030 C CG  . GLN D 4 2   ? -26.363 -2.080  -0.153  1.00 81.84 2   D 1 
ATOM 3031 C CD  . GLN D 4 2   ? -25.740 -1.444  1.091   1.00 81.30 2   D 1 
ATOM 3032 O OE1 . GLN D 4 2   ? -25.492 -2.074  2.106   1.00 73.22 2   D 1 
ATOM 3033 N NE2 . GLN D 4 2   ? -25.461 -0.165  1.023   1.00 70.35 2   D 1 
ATOM 3034 N N   . ILE D 4 3   ? -25.630 -6.046  -2.207  1.00 95.77 3   D 1 
ATOM 3035 C CA  . ILE D 4 3   ? -25.030 -7.376  -2.144  1.00 95.96 3   D 1 
ATOM 3036 C C   . ILE D 4 3   ? -23.544 -7.256  -1.805  1.00 95.65 3   D 1 
ATOM 3037 O O   . ILE D 4 3   ? -22.932 -6.199  -1.988  1.00 94.68 3   D 1 
ATOM 3038 C CB  . ILE D 4 3   ? -25.246 -8.196  -3.438  1.00 95.82 3   D 1 
ATOM 3039 C CG1 . ILE D 4 3   ? -24.542 -7.551  -4.653  1.00 92.38 3   D 1 
ATOM 3040 C CG2 . ILE D 4 3   ? -26.743 -8.414  -3.675  1.00 89.95 3   D 1 
ATOM 3041 C CD1 . ILE D 4 3   ? -24.562 -8.429  -5.912  1.00 91.32 3   D 1 
ATOM 3042 N N   . PHE D 4 4   ? -22.956 -8.351  -1.354  1.00 95.82 4   D 1 
ATOM 3043 C CA  . PHE D 4 4   ? -21.528 -8.430  -1.073  1.00 95.85 4   D 1 
ATOM 3044 C C   . PHE D 4 4   ? -20.809 -9.282  -2.116  1.00 96.00 4   D 1 
ATOM 3045 O O   . PHE D 4 4   ? -21.345 -10.261 -2.630  1.00 95.36 4   D 1 
ATOM 3046 C CB  . PHE D 4 4   ? -21.305 -8.949  0.349   1.00 95.28 4   D 1 
ATOM 3047 C CG  . PHE D 4 4   ? -22.015 -8.138  1.413   1.00 94.88 4   D 1 
ATOM 3048 C CD1 . PHE D 4 4   ? -21.677 -6.788  1.615   1.00 91.24 4   D 1 
ATOM 3049 C CD2 . PHE D 4 4   ? -23.050 -8.718  2.174   1.00 90.77 4   D 1 
ATOM 3050 C CE1 . PHE D 4 4   ? -22.366 -6.022  2.570   1.00 89.36 4   D 1 
ATOM 3051 C CE2 . PHE D 4 4   ? -23.734 -7.954  3.126   1.00 88.97 4   D 1 
ATOM 3052 C CZ  . PHE D 4 4   ? -23.404 -6.601  3.328   1.00 90.86 4   D 1 
ATOM 3053 N N   . VAL D 4 5   ? -19.572 -8.928  -2.436  1.00 95.17 5   D 1 
ATOM 3054 C CA  . VAL D 4 5   ? -18.684 -9.750  -3.266  1.00 95.28 5   D 1 
ATOM 3055 C C   . VAL D 4 5   ? -17.373 -9.956  -2.524  1.00 94.42 5   D 1 
ATOM 3056 O O   . VAL D 4 5   ? -16.674 -8.999  -2.206  1.00 92.99 5   D 1 
ATOM 3057 C CB  . VAL D 4 5   ? -18.451 -9.139  -4.661  1.00 95.29 5   D 1 
ATOM 3058 C CG1 . VAL D 4 5   ? -17.561 -10.045 -5.520  1.00 92.49 5   D 1 
ATOM 3059 C CG2 . VAL D 4 5   ? -19.769 -8.924  -5.409  1.00 92.68 5   D 1 
ATOM 3060 N N   . LYS D 4 6   ? -17.036 -11.223 -2.248  1.00 94.57 6   D 1 
ATOM 3061 C CA  . LYS D 4 6   ? -15.744 -11.589 -1.677  1.00 93.80 6   D 1 
ATOM 3062 C C   . LYS D 4 6   ? -14.716 -11.720 -2.799  1.00 93.62 6   D 1 
ATOM 3063 O O   . LYS D 4 6   ? -14.808 -12.614 -3.637  1.00 92.62 6   D 1 
ATOM 3064 C CB  . LYS D 4 6   ? -15.896 -12.847 -0.799  1.00 92.55 6   D 1 
ATOM 3065 C CG  . LYS D 4 6   ? -14.704 -13.016 0.164   1.00 83.34 6   D 1 
ATOM 3066 C CD  . LYS D 4 6   ? -14.987 -14.070 1.254   1.00 78.26 6   D 1 
ATOM 3067 C CE  . LYS D 4 6   ? -13.865 -14.044 2.299   1.00 72.05 6   D 1 
ATOM 3068 N NZ  . LYS D 4 6   ? -14.172 -14.812 3.541   1.00 64.63 6   D 1 
ATOM 3069 N N   . THR D 4 7   ? -13.748 -10.801 -2.836  1.00 91.35 7   D 1 
ATOM 3070 C CA  . THR D 4 7   ? -12.762 -10.667 -3.915  1.00 90.25 7   D 1 
ATOM 3071 C C   . THR D 4 7   ? -11.661 -11.726 -3.842  1.00 90.39 7   D 1 
ATOM 3072 O O   . THR D 4 7   ? -11.599 -12.515 -2.897  1.00 88.68 7   D 1 
ATOM 3073 C CB  . THR D 4 7   ? -12.135 -9.256  -3.934  1.00 88.14 7   D 1 
ATOM 3074 O OG1 . THR D 4 7   ? -11.261 -9.087  -2.850  1.00 82.47 7   D 1 
ATOM 3075 C CG2 . THR D 4 7   ? -13.184 -8.154  -3.878  1.00 80.73 7   D 1 
ATOM 3076 N N   . LEU D 4 8   ? -10.755 -11.740 -4.829  1.00 88.11 8   D 1 
ATOM 3077 C CA  . LEU D 4 8   ? -9.623  -12.676 -4.890  1.00 86.74 8   D 1 
ATOM 3078 C C   . LEU D 4 8   ? -8.747  -12.646 -3.625  1.00 86.66 8   D 1 
ATOM 3079 O O   . LEU D 4 8   ? -8.249  -13.681 -3.195  1.00 83.56 8   D 1 
ATOM 3080 C CB  . LEU D 4 8   ? -8.747  -12.352 -6.123  1.00 85.70 8   D 1 
ATOM 3081 C CG  . LEU D 4 8   ? -9.467  -12.427 -7.481  1.00 83.59 8   D 1 
ATOM 3082 C CD1 . LEU D 4 8   ? -8.467  -12.109 -8.597  1.00 79.16 8   D 1 
ATOM 3083 C CD2 . LEU D 4 8   ? -10.063 -13.812 -7.756  1.00 78.51 8   D 1 
ATOM 3084 N N   . THR D 4 9   ? -8.594  -11.471 -2.999  1.00 86.42 9   D 1 
ATOM 3085 C CA  . THR D 4 9   ? -7.789  -11.284 -1.779  1.00 83.95 9   D 1 
ATOM 3086 C C   . THR D 4 9   ? -8.532  -11.650 -0.484  1.00 84.64 9   D 1 
ATOM 3087 O O   . THR D 4 9   ? -7.968  -11.538 0.598   1.00 81.13 9   D 1 
ATOM 3088 C CB  . THR D 4 9   ? -7.268  -9.847  -1.683  1.00 81.55 9   D 1 
ATOM 3089 O OG1 . THR D 4 9   ? -8.338  -8.927  -1.643  1.00 76.86 9   D 1 
ATOM 3090 C CG2 . THR D 4 9   ? -6.387  -9.467  -2.871  1.00 74.45 9   D 1 
ATOM 3091 N N   . GLY D 4 10  ? -9.798  -12.058 -0.579  1.00 85.01 10  D 1 
ATOM 3092 C CA  . GLY D 4 10  ? -10.656 -12.314 0.578   1.00 84.35 10  D 1 
ATOM 3093 C C   . GLY D 4 10  ? -11.349 -11.079 1.144   1.00 85.60 10  D 1 
ATOM 3094 O O   . GLY D 4 10  ? -12.217 -11.224 2.003   1.00 82.87 10  D 1 
ATOM 3095 N N   . LYS D 4 11  ? -11.040 -9.877  0.652   1.00 85.03 11  D 1 
ATOM 3096 C CA  . LYS D 4 11  ? -11.751 -8.642  0.991   1.00 85.24 11  D 1 
ATOM 3097 C C   . LYS D 4 11  ? -13.196 -8.723  0.501   1.00 87.94 11  D 1 
ATOM 3098 O O   . LYS D 4 11  ? -13.444 -9.142  -0.622  1.00 86.67 11  D 1 
ATOM 3099 C CB  . LYS D 4 11  ? -11.013 -7.457  0.362   1.00 81.01 11  D 1 
ATOM 3100 C CG  . LYS D 4 11  ? -11.717 -6.098  0.515   1.00 70.97 11  D 1 
ATOM 3101 C CD  . LYS D 4 11  ? -11.234 -5.170  -0.592  1.00 65.87 11  D 1 
ATOM 3102 C CE  . LYS D 4 11  ? -12.143 -3.955  -0.783  1.00 56.07 11  D 1 
ATOM 3103 N NZ  . LYS D 4 11  ? -11.985 -3.395  -2.138  1.00 49.62 11  D 1 
ATOM 3104 N N   . THR D 4 12  ? -14.132 -8.233  1.302   1.00 88.78 12  D 1 
ATOM 3105 C CA  . THR D 4 12  ? -15.530 -8.077  0.892   1.00 89.21 12  D 1 
ATOM 3106 C C   . THR D 4 12  ? -15.776 -6.647  0.412   1.00 89.32 12  D 1 
ATOM 3107 O O   . THR D 4 12  ? -15.430 -5.691  1.096   1.00 87.73 12  D 1 
ATOM 3108 C CB  . THR D 4 12  ? -16.479 -8.468  2.032   1.00 88.48 12  D 1 
ATOM 3109 O OG1 . THR D 4 12  ? -16.199 -9.796  2.415   1.00 81.75 12  D 1 
ATOM 3110 C CG2 . THR D 4 12  ? -17.944 -8.438  1.604   1.00 80.72 12  D 1 
ATOM 3111 N N   . ILE D 4 13  ? -16.363 -6.498  -0.773  1.00 90.19 13  D 1 
ATOM 3112 C CA  . ILE D 4 13  ? -16.856 -5.223  -1.301  1.00 90.24 13  D 1 
ATOM 3113 C C   . ILE D 4 13  ? -18.384 -5.228  -1.317  1.00 91.50 13  D 1 
ATOM 3114 O O   . ILE D 4 13  ? -19.003 -6.264  -1.556  1.00 91.31 13  D 1 
ATOM 3115 C CB  . ILE D 4 13  ? -16.273 -4.887  -2.691  1.00 88.63 13  D 1 
ATOM 3116 C CG1 . ILE D 4 13  ? -16.639 -5.935  -3.768  1.00 83.13 13  D 1 
ATOM 3117 C CG2 . ILE D 4 13  ? -14.754 -4.711  -2.578  1.00 80.51 13  D 1 
ATOM 3118 C CD1 . ILE D 4 13  ? -16.203 -5.555  -5.191  1.00 80.53 13  D 1 
ATOM 3119 N N   . THR D 4 14  ? -18.981 -4.057  -1.107  1.00 91.22 14  D 1 
ATOM 3120 C CA  . THR D 4 14  ? -20.424 -3.846  -1.223  1.00 90.67 14  D 1 
ATOM 3121 C C   . THR D 4 14  ? -20.752 -3.279  -2.597  1.00 90.75 14  D 1 
ATOM 3122 O O   . THR D 4 14  ? -20.089 -2.349  -3.055  1.00 89.38 14  D 1 
ATOM 3123 C CB  . THR D 4 14  ? -20.929 -2.907  -0.118  1.00 88.89 14  D 1 
ATOM 3124 O OG1 . THR D 4 14  ? -20.455 -3.353  1.137   1.00 80.78 14  D 1 
ATOM 3125 C CG2 . THR D 4 14  ? -22.447 -2.870  -0.045  1.00 78.57 14  D 1 
ATOM 3126 N N   . LEU D 4 15  ? -21.769 -3.837  -3.262  1.00 92.08 15  D 1 
ATOM 3127 C CA  . LEU D 4 15  ? -22.302 -3.336  -4.529  1.00 92.77 15  D 1 
ATOM 3128 C C   . LEU D 4 15  ? -23.757 -2.919  -4.355  1.00 93.28 15  D 1 
ATOM 3129 O O   . LEU D 4 15  ? -24.540 -3.658  -3.757  1.00 92.47 15  D 1 
ATOM 3130 C CB  . LEU D 4 15  ? -22.191 -4.402  -5.629  1.00 92.56 15  D 1 
ATOM 3131 C CG  . LEU D 4 15  ? -20.765 -4.893  -5.947  1.00 90.50 15  D 1 
ATOM 3132 C CD1 . LEU D 4 15  ? -20.834 -5.927  -7.065  1.00 86.45 15  D 1 
ATOM 3133 C CD2 . LEU D 4 15  ? -19.849 -3.766  -6.416  1.00 86.25 15  D 1 
ATOM 3134 N N   . GLU D 4 16  ? -24.120 -1.761  -4.924  1.00 93.20 16  D 1 
ATOM 3135 C CA  . GLU D 4 16  ? -25.505 -1.369  -5.145  1.00 92.78 16  D 1 
ATOM 3136 C C   . GLU D 4 16  ? -25.979 -1.977  -6.468  1.00 93.65 16  D 1 
ATOM 3137 O O   . GLU D 4 16  ? -25.365 -1.750  -7.514  1.00 92.39 16  D 1 
ATOM 3138 C CB  . GLU D 4 16  ? -25.648 0.157   -5.160  1.00 91.12 16  D 1 
ATOM 3139 C CG  . GLU D 4 16  ? -25.336 0.828   -3.817  1.00 81.45 16  D 1 
ATOM 3140 C CD  . GLU D 4 16  ? -26.257 0.370   -2.676  1.00 75.57 16  D 1 
ATOM 3141 O OE1 . GLU D 4 16  ? -25.826 0.495   -1.503  1.00 68.15 16  D 1 
ATOM 3142 O OE2 . GLU D 4 16  ? -27.361 -0.127  -2.950  1.00 66.80 16  D 1 
ATOM 3143 N N   . VAL D 4 17  ? -27.030 -2.798  -6.403  1.00 94.45 17  D 1 
ATOM 3144 C CA  . VAL D 4 17  ? -27.584 -3.545  -7.538  1.00 95.33 17  D 1 
ATOM 3145 C C   . VAL D 4 17  ? -29.111 -3.587  -7.455  1.00 95.55 17  D 1 
ATOM 3146 O O   . VAL D 4 17  ? -29.688 -3.437  -6.378  1.00 94.64 17  D 1 
ATOM 3147 C CB  . VAL D 4 17  ? -27.028 -4.978  -7.604  1.00 95.35 17  D 1 
ATOM 3148 C CG1 . VAL D 4 17  ? -25.514 -5.002  -7.815  1.00 92.40 17  D 1 
ATOM 3149 C CG2 . VAL D 4 17  ? -27.357 -5.812  -6.354  1.00 91.86 17  D 1 
ATOM 3150 N N   . GLU D 4 18  ? -29.747 -3.854  -8.602  1.00 95.30 18  D 1 
ATOM 3151 C CA  . GLU D 4 18  ? -31.166 -4.184  -8.669  1.00 95.44 18  D 1 
ATOM 3152 C C   . GLU D 4 18  ? -31.351 -5.686  -8.928  1.00 96.05 18  D 1 
ATOM 3153 O O   . GLU D 4 18  ? -30.496 -6.299  -9.573  1.00 94.94 18  D 1 
ATOM 3154 C CB  . GLU D 4 18  ? -31.859 -3.343  -9.759  1.00 94.07 18  D 1 
ATOM 3155 C CG  . GLU D 4 18  ? -31.874 -1.831  -9.445  1.00 86.37 18  D 1 
ATOM 3156 C CD  . GLU D 4 18  ? -32.553 -1.512  -8.108  1.00 79.95 18  D 1 
ATOM 3157 O OE1 . GLU D 4 18  ? -32.110 -0.547  -7.443  1.00 71.77 18  D 1 
ATOM 3158 O OE2 . GLU D 4 18  ? -33.485 -2.252  -7.722  1.00 71.43 18  D 1 
ATOM 3159 N N   . PRO D 4 19  ? -32.459 -6.311  -8.485  1.00 94.97 19  D 1 
ATOM 3160 C CA  . PRO D 4 19  ? -32.735 -7.724  -8.780  1.00 94.89 19  D 1 
ATOM 3161 C C   . PRO D 4 19  ? -32.754 -8.056  -10.277 1.00 95.28 19  D 1 
ATOM 3162 O O   . PRO D 4 19  ? -32.440 -9.180  -10.667 1.00 93.90 19  D 1 
ATOM 3163 C CB  . PRO D 4 19  ? -34.089 -8.010  -8.135  1.00 93.93 19  D 1 
ATOM 3164 C CG  . PRO D 4 19  ? -34.180 -6.975  -7.011  1.00 91.65 19  D 1 
ATOM 3165 C CD  . PRO D 4 19  ? -33.470 -5.765  -7.605  1.00 94.53 19  D 1 
ATOM 3166 N N   . SER D 4 20  ? -33.103 -7.075  -11.127 1.00 95.62 20  D 1 
ATOM 3167 C CA  . SER D 4 20  ? -33.106 -7.169  -12.590 1.00 95.65 20  D 1 
ATOM 3168 C C   . SER D 4 20  ? -31.735 -6.978  -13.247 1.00 95.81 20  D 1 
ATOM 3169 O O   . SER D 4 20  ? -31.634 -7.126  -14.460 1.00 93.93 20  D 1 
ATOM 3170 C CB  . SER D 4 20  ? -34.088 -6.137  -13.149 1.00 94.78 20  D 1 
ATOM 3171 O OG  . SER D 4 20  ? -33.740 -4.843  -12.691 1.00 87.60 20  D 1 
ATOM 3172 N N   . ASP D 4 21  ? -30.669 -6.626  -12.493 1.00 96.07 21  D 1 
ATOM 3173 C CA  . ASP D 4 21  ? -29.327 -6.517  -13.051 1.00 96.02 21  D 1 
ATOM 3174 C C   . ASP D 4 21  ? -28.853 -7.881  -13.570 1.00 96.77 21  D 1 
ATOM 3175 O O   . ASP D 4 21  ? -28.965 -8.904  -12.887 1.00 95.85 21  D 1 
ATOM 3176 C CB  . ASP D 4 21  ? -28.313 -5.984  -12.016 1.00 95.21 21  D 1 
ATOM 3177 C CG  . ASP D 4 21  ? -28.252 -4.461  -11.855 1.00 93.01 21  D 1 
ATOM 3178 O OD1 . ASP D 4 21  ? -28.505 -3.723  -12.829 1.00 87.26 21  D 1 
ATOM 3179 O OD2 . ASP D 4 21  ? -27.759 -4.005  -10.792 1.00 87.00 21  D 1 
ATOM 3180 N N   . THR D 4 22  ? -28.263 -7.884  -14.780 1.00 96.70 22  D 1 
ATOM 3181 C CA  . THR D 4 22  ? -27.590 -9.066  -15.313 1.00 96.90 22  D 1 
ATOM 3182 C C   . THR D 4 22  ? -26.274 -9.329  -14.578 1.00 97.17 22  D 1 
ATOM 3183 O O   . THR D 4 22  ? -25.667 -8.429  -13.991 1.00 96.36 22  D 1 
ATOM 3184 C CB  . THR D 4 22  ? -27.333 -8.952  -16.828 1.00 96.18 22  D 1 
ATOM 3185 O OG1 . THR D 4 22  ? -26.476 -7.872  -17.105 1.00 89.15 22  D 1 
ATOM 3186 C CG2 . THR D 4 22  ? -28.619 -8.758  -17.624 1.00 88.50 22  D 1 
ATOM 3187 N N   . ILE D 4 23  ? -25.784 -10.554 -14.642 1.00 96.93 23  D 1 
ATOM 3188 C CA  . ILE D 4 23  ? -24.459 -10.910 -14.111 1.00 96.97 23  D 1 
ATOM 3189 C C   . ILE D 4 23  ? -23.348 -10.098 -14.801 1.00 96.92 23  D 1 
ATOM 3190 O O   . ILE D 4 23  ? -22.401 -9.685  -14.138 1.00 96.69 23  D 1 
ATOM 3191 C CB  . ILE D 4 23  ? -24.231 -12.423 -14.221 1.00 96.67 23  D 1 
ATOM 3192 C CG1 . ILE D 4 23  ? -25.274 -13.238 -13.423 1.00 94.73 23  D 1 
ATOM 3193 C CG2 . ILE D 4 23  ? -22.811 -12.835 -13.792 1.00 95.61 23  D 1 
ATOM 3194 C CD1 . ILE D 4 23  ? -25.417 -12.874 -11.938 1.00 91.16 23  D 1 
ATOM 3195 N N   . GLU D 4 24  ? -23.502 -9.792  -16.102 1.00 96.73 24  D 1 
ATOM 3196 C CA  . GLU D 4 24  ? -22.596 -8.905  -16.831 1.00 96.19 24  D 1 
ATOM 3197 C C   . GLU D 4 24  ? -22.557 -7.486  -16.223 1.00 96.17 24  D 1 
ATOM 3198 O O   . GLU D 4 24  ? -21.479 -6.959  -15.952 1.00 95.00 24  D 1 
ATOM 3199 C CB  . GLU D 4 24  ? -23.011 -8.882  -18.302 1.00 94.82 24  D 1 
ATOM 3200 C CG  . GLU D 4 24  ? -21.992 -8.144  -19.174 1.00 82.29 24  D 1 
ATOM 3201 C CD  . GLU D 4 24  ? -22.341 -8.181  -20.672 1.00 76.48 24  D 1 
ATOM 3202 O OE1 . GLU D 4 24  ? -21.467 -7.767  -21.464 1.00 69.27 24  D 1 
ATOM 3203 O OE2 . GLU D 4 24  ? -23.464 -8.614  -21.012 1.00 69.44 24  D 1 
ATOM 3204 N N   . ASN D 4 25  ? -23.715 -6.908  -15.880 1.00 96.83 25  D 1 
ATOM 3205 C CA  . ASN D 4 25  ? -23.786 -5.610  -15.207 1.00 96.18 25  D 1 
ATOM 3206 C C   . ASN D 4 25  ? -23.108 -5.643  -13.827 1.00 96.05 25  D 1 
ATOM 3207 O O   . ASN D 4 25  ? -22.408 -4.706  -13.440 1.00 94.93 25  D 1 
ATOM 3208 C CB  . ASN D 4 25  ? -25.253 -5.173  -15.061 1.00 95.36 25  D 1 
ATOM 3209 C CG  . ASN D 4 25  ? -25.905 -4.761  -16.370 1.00 87.91 25  D 1 
ATOM 3210 O OD1 . ASN D 4 25  ? -25.272 -4.529  -17.377 1.00 77.90 25  D 1 
ATOM 3211 N ND2 . ASN D 4 25  ? -27.209 -4.612  -16.363 1.00 75.76 25  D 1 
ATOM 3212 N N   . VAL D 4 26  ? -23.276 -6.738  -13.073 1.00 96.89 26  D 1 
ATOM 3213 C CA  . VAL D 4 26  ? -22.590 -6.925  -11.788 1.00 96.71 26  D 1 
ATOM 3214 C C   . VAL D 4 26  ? -21.074 -6.994  -11.986 1.00 96.41 26  D 1 
ATOM 3215 O O   . VAL D 4 26  ? -20.330 -6.349  -11.239 1.00 95.67 26  D 1 
ATOM 3216 C CB  . VAL D 4 26  ? -23.121 -8.165  -11.048 1.00 96.78 26  D 1 
ATOM 3217 C CG1 . VAL D 4 26  ? -22.388 -8.389  -9.719  1.00 94.43 26  D 1 
ATOM 3218 C CG2 . VAL D 4 26  ? -24.608 -8.010  -10.712 1.00 94.60 26  D 1 
ATOM 3219 N N   . LYS D 4 27  ? -20.591 -7.701  -13.025 1.00 96.69 27  D 1 
ATOM 3220 C CA  . LYS D 4 27  ? -19.164 -7.752  -13.366 1.00 96.47 27  D 1 
ATOM 3221 C C   . LYS D 4 27  ? -18.607 -6.382  -13.760 1.00 95.35 27  D 1 
ATOM 3222 O O   . LYS D 4 27  ? -17.502 -6.042  -13.337 1.00 94.39 27  D 1 
ATOM 3223 C CB  . LYS D 4 27  ? -18.926 -8.776  -14.482 1.00 96.56 27  D 1 
ATOM 3224 C CG  . LYS D 4 27  ? -19.058 -10.224 -13.998 1.00 96.13 27  D 1 
ATOM 3225 C CD  . LYS D 4 27  ? -18.888 -11.175 -15.183 1.00 94.97 27  D 1 
ATOM 3226 C CE  . LYS D 4 27  ? -19.017 -12.629 -14.743 1.00 92.81 27  D 1 
ATOM 3227 N NZ  . LYS D 4 27  ? -18.853 -13.538 -15.895 1.00 89.71 27  D 1 
ATOM 3228 N N   . ALA D 4 28  ? -19.366 -5.556  -14.488 1.00 96.34 28  D 1 
ATOM 3229 C CA  . ALA D 4 28  ? -18.978 -4.181  -14.800 1.00 95.44 28  D 1 
ATOM 3230 C C   . ALA D 4 28  ? -18.837 -3.322  -13.529 1.00 94.24 28  D 1 
ATOM 3231 O O   . ALA D 4 28  ? -17.832 -2.629  -13.346 1.00 92.11 28  D 1 
ATOM 3232 C CB  . ALA D 4 28  ? -20.002 -3.597  -15.781 1.00 95.14 28  D 1 
ATOM 3233 N N   . LYS D 4 29  ? -19.784 -3.435  -12.584 1.00 94.26 29  D 1 
ATOM 3234 C CA  . LYS D 4 29  ? -19.690 -2.772  -11.269 1.00 92.91 29  D 1 
ATOM 3235 C C   . LYS D 4 29  ? -18.478 -3.251  -10.457 1.00 92.00 29  D 1 
ATOM 3236 O O   . LYS D 4 29  ? -17.854 -2.452  -9.744  1.00 90.38 29  D 1 
ATOM 3237 C CB  . LYS D 4 29  ? -21.005 -2.973  -10.482 1.00 93.21 29  D 1 
ATOM 3238 C CG  . LYS D 4 29  ? -22.204 -2.211  -11.089 1.00 92.32 29  D 1 
ATOM 3239 C CD  . LYS D 4 29  ? -23.530 -2.549  -10.381 1.00 90.09 29  D 1 
ATOM 3240 C CE  . LYS D 4 29  ? -24.713 -1.865  -11.075 1.00 87.17 29  D 1 
ATOM 3241 N NZ  . LYS D 4 29  ? -26.035 -2.186  -10.468 1.00 81.20 29  D 1 
ATOM 3242 N N   . ILE D 4 30  ? -18.102 -4.535  -10.565 1.00 92.84 30  D 1 
ATOM 3243 C CA  . ILE D 4 30  ? -16.879 -5.061  -9.943  1.00 92.73 30  D 1 
ATOM 3244 C C   . ILE D 4 30  ? -15.628 -4.485  -10.612 1.00 91.70 30  D 1 
ATOM 3245 O O   . ILE D 4 30  ? -14.701 -4.090  -9.901  1.00 89.66 30  D 1 
ATOM 3246 C CB  . ILE D 4 30  ? -16.865 -6.604  -9.940  1.00 93.31 30  D 1 
ATOM 3247 C CG1 . ILE D 4 30  ? -17.969 -7.150  -9.001  1.00 92.54 30  D 1 
ATOM 3248 C CG2 . ILE D 4 30  ? -15.501 -7.153  -9.470  1.00 92.31 30  D 1 
ATOM 3249 C CD1 . ILE D 4 30  ? -18.279 -8.629  -9.238  1.00 91.57 30  D 1 
ATOM 3250 N N   . GLN D 4 31  ? -15.601 -4.375  -11.958 1.00 92.06 31  D 1 
ATOM 3251 C CA  . GLN D 4 31  ? -14.476 -3.783  -12.687 1.00 91.18 31  D 1 
ATOM 3252 C C   . GLN D 4 31  ? -14.175 -2.364  -12.207 1.00 89.79 31  D 1 
ATOM 3253 O O   . GLN D 4 31  ? -13.014 -2.026  -11.976 1.00 87.23 31  D 1 
ATOM 3254 C CB  . GLN D 4 31  ? -14.762 -3.789  -14.195 1.00 90.11 31  D 1 
ATOM 3255 C CG  . GLN D 4 31  ? -13.549 -3.318  -15.015 1.00 89.52 31  D 1 
ATOM 3256 C CD  . GLN D 4 31  ? -13.827 -3.226  -16.510 1.00 87.73 31  D 1 
ATOM 3257 O OE1 . GLN D 4 31  ? -14.945 -3.251  -16.976 1.00 82.88 31  D 1 
ATOM 3258 N NE2 . GLN D 4 31  ? -12.803 -3.104  -17.320 1.00 79.58 31  D 1 
ATOM 3259 N N   . CYS D 4 32  ? -15.196 -1.548  -11.970 1.00 89.65 32  D 1 
ATOM 3260 C CA  . CYS D 4 32  ? -15.033 -0.192  -11.445 1.00 86.92 32  D 1 
ATOM 3261 C C   . CYS D 4 32  ? -14.370 -0.150  -10.053 1.00 86.59 32  D 1 
ATOM 3262 O O   . CYS D 4 32  ? -13.737 0.850   -9.712  1.00 84.67 32  D 1 
ATOM 3263 C CB  . CYS D 4 32  ? -16.404 0.495   -11.392 1.00 84.74 32  D 1 
ATOM 3264 S SG  . CYS D 4 32  ? -17.028 0.773   -13.071 1.00 78.23 32  D 1 
ATOM 3265 N N   . LYS D 4 33  ? -14.506 -1.201  -9.239  1.00 87.36 33  D 1 
ATOM 3266 C CA  . LYS D 4 33  ? -13.984 -1.259  -7.861  1.00 86.25 33  D 1 
ATOM 3267 C C   . LYS D 4 33  ? -12.672 -2.037  -7.705  1.00 85.85 33  D 1 
ATOM 3268 O O   . LYS D 4 33  ? -11.915 -1.744  -6.792  1.00 82.07 33  D 1 
ATOM 3269 C CB  . LYS D 4 33  ? -15.050 -1.822  -6.912  1.00 85.26 33  D 1 
ATOM 3270 C CG  . LYS D 4 33  ? -16.233 -0.849  -6.734  1.00 84.10 33  D 1 
ATOM 3271 C CD  . LYS D 4 33  ? -17.103 -1.235  -5.538  1.00 80.03 33  D 1 
ATOM 3272 C CE  . LYS D 4 33  ? -18.222 -0.195  -5.358  1.00 75.46 33  D 1 
ATOM 3273 N NZ  . LYS D 4 33  ? -18.916 -0.325  -4.056  1.00 68.55 33  D 1 
ATOM 3274 N N   . GLU D 4 34  ? -12.422 -3.034  -8.568  1.00 87.66 34  D 1 
ATOM 3275 C CA  . GLU D 4 34  ? -11.280 -3.946  -8.461  1.00 87.14 34  D 1 
ATOM 3276 C C   . GLU D 4 34  ? -10.381 -3.965  -9.714  1.00 87.99 34  D 1 
ATOM 3277 O O   . GLU D 4 34  ? -9.326  -4.604  -9.708  1.00 85.00 34  D 1 
ATOM 3278 C CB  . GLU D 4 34  ? -11.777 -5.362  -8.132  1.00 86.31 34  D 1 
ATOM 3279 C CG  . GLU D 4 34  ? -12.500 -5.479  -6.774  1.00 82.37 34  D 1 
ATOM 3280 C CD  . GLU D 4 34  ? -11.581 -5.263  -5.558  1.00 81.75 34  D 1 
ATOM 3281 O OE1 . GLU D 4 34  ? -11.958 -4.491  -4.650  1.00 73.46 34  D 1 
ATOM 3282 O OE2 . GLU D 4 34  ? -10.522 -5.916  -5.474  1.00 74.89 34  D 1 
ATOM 3283 N N   . GLY D 4 35  ? -10.776 -3.290  -10.811 1.00 89.16 35  D 1 
ATOM 3284 C CA  . GLY D 4 35  ? -9.989  -3.181  -12.043 1.00 89.02 35  D 1 
ATOM 3285 C C   . GLY D 4 35  ? -9.798  -4.488  -12.807 1.00 90.43 35  D 1 
ATOM 3286 O O   . GLY D 4 35  ? -8.877  -4.591  -13.621 1.00 88.42 35  D 1 
ATOM 3287 N N   . ILE D 4 36  ? -10.614 -5.502  -12.553 1.00 89.62 36  D 1 
ATOM 3288 C CA  . ILE D 4 36  ? -10.563 -6.792  -13.243 1.00 90.85 36  D 1 
ATOM 3289 C C   . ILE D 4 36  ? -11.575 -6.767  -14.400 1.00 90.91 36  D 1 
ATOM 3290 O O   . ILE D 4 36  ? -12.758 -6.581  -14.130 1.00 90.18 36  D 1 
ATOM 3291 C CB  . ILE D 4 36  ? -10.817 -7.962  -12.271 1.00 90.42 36  D 1 
ATOM 3292 C CG1 . ILE D 4 36  ? -9.826  -7.923  -11.088 1.00 87.76 36  D 1 
ATOM 3293 C CG2 . ILE D 4 36  ? -10.695 -9.302  -13.022 1.00 87.39 36  D 1 
ATOM 3294 C CD1 . ILE D 4 36  ? -10.088 -8.969  -10.003 1.00 83.77 36  D 1 
ATOM 3295 N N   . PRO D 4 37  ? -11.155 -6.967  -15.667 1.00 89.87 37  D 1 
ATOM 3296 C CA  . PRO D 4 37  ? -12.069 -7.000  -16.802 1.00 89.25 37  D 1 
ATOM 3297 C C   . PRO D 4 37  ? -13.162 -8.071  -16.644 1.00 90.03 37  D 1 
ATOM 3298 O O   . PRO D 4 37  ? -12.868 -9.167  -16.156 1.00 89.91 37  D 1 
ATOM 3299 C CB  . PRO D 4 37  ? -11.197 -7.268  -18.028 1.00 87.77 37  D 1 
ATOM 3300 C CG  . PRO D 4 37  ? -9.826  -6.745  -17.612 1.00 84.46 37  D 1 
ATOM 3301 C CD  . PRO D 4 37  ? -9.774  -7.064  -16.123 1.00 86.70 37  D 1 
ATOM 3302 N N   . PRO D 4 38  ? -14.416 -7.815  -17.097 1.00 92.14 38  D 1 
ATOM 3303 C CA  . PRO D 4 38  ? -15.523 -8.772  -16.966 1.00 92.28 38  D 1 
ATOM 3304 C C   . PRO D 4 38  ? -15.241 -10.151 -17.567 1.00 92.54 38  D 1 
ATOM 3305 O O   . PRO D 4 38  ? -15.610 -11.161 -16.973 1.00 91.41 38  D 1 
ATOM 3306 C CB  . PRO D 4 38  ? -16.722 -8.098  -17.646 1.00 91.44 38  D 1 
ATOM 3307 C CG  . PRO D 4 38  ? -16.443 -6.613  -17.432 1.00 88.71 38  D 1 
ATOM 3308 C CD  . PRO D 4 38  ? -14.925 -6.537  -17.572 1.00 90.81 38  D 1 
ATOM 3309 N N   . ASP D 4 39  ? -14.524 -10.218 -18.692 1.00 92.11 39  D 1 
ATOM 3310 C CA  . ASP D 4 39  ? -14.155 -11.474 -19.358 1.00 91.12 39  D 1 
ATOM 3311 C C   . ASP D 4 39  ? -13.222 -12.355 -18.513 1.00 91.06 39  D 1 
ATOM 3312 O O   . ASP D 4 39  ? -13.218 -13.582 -18.666 1.00 88.84 39  D 1 
ATOM 3313 C CB  . ASP D 4 39  ? -13.504 -11.158 -20.713 1.00 89.84 39  D 1 
ATOM 3314 C CG  . ASP D 4 39  ? -12.097 -10.582 -20.537 1.00 84.19 39  D 1 
ATOM 3315 O OD1 . ASP D 4 39  ? -11.998 -9.469  -19.980 1.00 77.07 39  D 1 
ATOM 3316 O OD2 . ASP D 4 39  ? -11.118 -11.300 -20.857 1.00 76.83 39  D 1 
ATOM 3317 N N   . GLN D 4 40  ? -12.452 -11.757 -17.593 1.00 92.54 40  D 1 
ATOM 3318 C CA  . GLN D 4 40  ? -11.587 -12.461 -16.650 1.00 92.28 40  D 1 
ATOM 3319 C C   . GLN D 4 40  ? -12.297 -12.820 -15.335 1.00 92.35 40  D 1 
ATOM 3320 O O   . GLN D 4 40  ? -11.739 -13.576 -14.535 1.00 90.34 40  D 1 
ATOM 3321 C CB  . GLN D 4 40  ? -10.321 -11.641 -16.355 1.00 91.17 40  D 1 
ATOM 3322 C CG  . GLN D 4 40  ? -9.461  -11.396 -17.606 1.00 88.10 40  D 1 
ATOM 3323 C CD  . GLN D 4 40  ? -9.036  -12.700 -18.282 1.00 88.36 40  D 1 
ATOM 3324 O OE1 . GLN D 4 40  ? -8.546  -13.621 -17.654 1.00 82.27 40  D 1 
ATOM 3325 N NE2 . GLN D 4 40  ? -9.244  -12.814 -19.574 1.00 79.60 40  D 1 
ATOM 3326 N N   . GLN D 4 41  ? -13.498 -12.308 -15.092 1.00 93.05 41  D 1 
ATOM 3327 C CA  . GLN D 4 41  ? -14.257 -12.586 -13.876 1.00 93.23 41  D 1 
ATOM 3328 C C   . GLN D 4 41  ? -15.121 -13.840 -14.018 1.00 92.86 41  D 1 
ATOM 3329 O O   . GLN D 4 41  ? -15.758 -14.078 -15.043 1.00 91.63 41  D 1 
ATOM 3330 C CB  . GLN D 4 41  ? -15.122 -11.385 -13.486 1.00 92.92 41  D 1 
ATOM 3331 C CG  . GLN D 4 41  ? -14.314 -10.120 -13.146 1.00 91.90 41  D 1 
ATOM 3332 C CD  . GLN D 4 41  ? -15.236 -8.947  -12.818 1.00 93.29 41  D 1 
ATOM 3333 O OE1 . GLN D 4 41  ? -16.275 -9.119  -12.187 1.00 87.44 41  D 1 
ATOM 3334 N NE2 . GLN D 4 41  ? -14.910 -7.752  -13.220 1.00 86.40 41  D 1 
ATOM 3335 N N   . ARG D 4 42  ? -15.216 -14.617 -12.948 1.00 94.34 42  D 1 
ATOM 3336 C CA  . ARG D 4 42  ? -16.286 -15.600 -12.726 1.00 93.92 42  D 1 
ATOM 3337 C C   . ARG D 4 42  ? -16.874 -15.365 -11.348 1.00 94.56 42  D 1 
ATOM 3338 O O   . ARG D 4 42  ? -16.131 -15.247 -10.375 1.00 93.23 42  D 1 
ATOM 3339 C CB  . ARG D 4 42  ? -15.770 -17.033 -12.886 1.00 92.93 42  D 1 
ATOM 3340 C CG  . ARG D 4 42  ? -15.315 -17.364 -14.319 1.00 84.88 42  D 1 
ATOM 3341 C CD  . ARG D 4 42  ? -16.492 -17.380 -15.303 1.00 80.96 42  D 1 
ATOM 3342 N NE  . ARG D 4 42  ? -16.083 -17.661 -16.679 1.00 74.56 42  D 1 
ATOM 3343 C CZ  . ARG D 4 42  ? -15.861 -16.770 -17.637 1.00 67.36 42  D 1 
ATOM 3344 N NH1 . ARG D 4 42  ? -15.873 -15.477 -17.429 1.00 58.91 42  D 1 
ATOM 3345 N NH2 . ARG D 4 42  ? -15.630 -17.167 -18.848 1.00 58.63 42  D 1 
ATOM 3346 N N   . LEU D 4 43  ? -18.198 -15.267 -11.281 1.00 95.61 43  D 1 
ATOM 3347 C CA  . LEU D 4 43  ? -18.932 -15.126 -10.032 1.00 96.11 43  D 1 
ATOM 3348 C C   . LEU D 4 43  ? -19.533 -16.469 -9.647  1.00 95.90 43  D 1 
ATOM 3349 O O   . LEU D 4 43  ? -20.042 -17.195 -10.498 1.00 95.02 43  D 1 
ATOM 3350 C CB  . LEU D 4 43  ? -19.994 -14.024 -10.152 1.00 96.17 43  D 1 
ATOM 3351 C CG  . LEU D 4 43  ? -19.417 -12.614 -10.370 1.00 95.36 43  D 1 
ATOM 3352 C CD1 . LEU D 4 43  ? -20.558 -11.615 -10.553 1.00 93.05 43  D 1 
ATOM 3353 C CD2 . LEU D 4 43  ? -18.567 -12.158 -9.183  1.00 92.12 43  D 1 
ATOM 3354 N N   . ILE D 4 44  ? -19.469 -16.801 -8.366  1.00 95.96 44  D 1 
ATOM 3355 C CA  . ILE D 4 44  ? -19.970 -18.051 -7.806  1.00 95.73 44  D 1 
ATOM 3356 C C   . ILE D 4 44  ? -20.931 -17.726 -6.669  1.00 95.70 44  D 1 
ATOM 3357 O O   . ILE D 4 44  ? -20.616 -16.923 -5.788  1.00 95.00 44  D 1 
ATOM 3358 C CB  . ILE D 4 44  ? -18.803 -18.959 -7.346  1.00 95.00 44  D 1 
ATOM 3359 C CG1 . ILE D 4 44  ? -17.840 -19.267 -8.516  1.00 92.21 44  D 1 
ATOM 3360 C CG2 . ILE D 4 44  ? -19.340 -20.265 -6.738  1.00 92.03 44  D 1 
ATOM 3361 C CD1 . ILE D 4 44  ? -16.553 -19.976 -8.096  1.00 84.70 44  D 1 
ATOM 3362 N N   . PHE D 4 45  ? -22.111 -18.380 -6.686  1.00 94.36 45  D 1 
ATOM 3363 C CA  . PHE D 4 45  ? -23.108 -18.325 -5.620  1.00 93.82 45  D 1 
ATOM 3364 C C   . PHE D 4 45  ? -23.628 -19.738 -5.343  1.00 92.84 45  D 1 
ATOM 3365 O O   . PHE D 4 45  ? -23.930 -20.470 -6.285  1.00 90.75 45  D 1 
ATOM 3366 C CB  . PHE D 4 45  ? -24.239 -17.372 -6.025  1.00 93.75 45  D 1 
ATOM 3367 C CG  . PHE D 4 45  ? -25.296 -17.219 -4.953  1.00 94.04 45  D 1 
ATOM 3368 C CD1 . PHE D 4 45  ? -26.582 -17.762 -5.135  1.00 90.98 45  D 1 
ATOM 3369 C CD2 . PHE D 4 45  ? -24.991 -16.541 -3.760  1.00 90.97 45  D 1 
ATOM 3370 C CE1 . PHE D 4 45  ? -27.556 -17.615 -4.137  1.00 90.40 45  D 1 
ATOM 3371 C CE2 . PHE D 4 45  ? -25.963 -16.395 -2.763  1.00 90.28 45  D 1 
ATOM 3372 C CZ  . PHE D 4 45  ? -27.253 -16.932 -2.947  1.00 91.84 45  D 1 
ATOM 3373 N N   . ALA D 4 46  ? -23.683 -20.135 -4.078  1.00 91.34 46  D 1 
ATOM 3374 C CA  . ALA D 4 46  ? -24.057 -21.487 -3.668  1.00 89.76 46  D 1 
ATOM 3375 C C   . ALA D 4 46  ? -23.287 -22.609 -4.420  1.00 90.12 46  D 1 
ATOM 3376 O O   . ALA D 4 46  ? -23.845 -23.651 -4.767  1.00 86.97 46  D 1 
ATOM 3377 C CB  . ALA D 4 46  ? -25.579 -21.619 -3.718  1.00 87.70 46  D 1 
ATOM 3378 N N   . GLY D 4 47  ? -22.007 -22.378 -4.718  1.00 90.46 47  D 1 
ATOM 3379 C CA  . GLY D 4 47  ? -21.144 -23.281 -5.488  1.00 90.39 47  D 1 
ATOM 3380 C C   . GLY D 4 47  ? -21.307 -23.234 -7.005  1.00 91.10 47  D 1 
ATOM 3381 O O   . GLY D 4 47  ? -20.445 -23.737 -7.728  1.00 88.73 47  D 1 
ATOM 3382 N N   . LYS D 4 48  ? -22.372 -22.597 -7.515  1.00 91.38 48  D 1 
ATOM 3383 C CA  . LYS D 4 48  ? -22.701 -22.516 -8.936  1.00 91.13 48  D 1 
ATOM 3384 C C   . LYS D 4 48  ? -22.036 -21.303 -9.595  1.00 92.43 48  D 1 
ATOM 3385 O O   . LYS D 4 48  ? -22.080 -20.196 -9.064  1.00 90.92 48  D 1 
ATOM 3386 C CB  . LYS D 4 48  ? -24.232 -22.481 -9.065  1.00 87.86 48  D 1 
ATOM 3387 C CG  . LYS D 4 48  ? -24.744 -22.651 -10.504 1.00 78.56 48  D 1 
ATOM 3388 C CD  . LYS D 4 48  ? -26.279 -22.657 -10.489 1.00 77.23 48  D 1 
ATOM 3389 C CE  . LYS D 4 48  ? -26.877 -22.926 -11.861 1.00 68.16 48  D 1 
ATOM 3390 N NZ  . LYS D 4 48  ? -28.364 -22.991 -11.769 1.00 62.48 48  D 1 
ATOM 3391 N N   . GLN D 4 49  ? -21.458 -21.508 -10.788 1.00 92.96 49  D 1 
ATOM 3392 C CA  . GLN D 4 49  ? -20.984 -20.410 -11.632 1.00 92.78 49  D 1 
ATOM 3393 C C   . GLN D 4 49  ? -22.174 -19.680 -12.252 1.00 93.29 49  D 1 
ATOM 3394 O O   . GLN D 4 49  ? -23.072 -20.307 -12.806 1.00 91.59 49  D 1 
ATOM 3395 C CB  . GLN D 4 49  ? -20.015 -20.953 -12.694 1.00 90.35 49  D 1 
ATOM 3396 C CG  . GLN D 4 49  ? -19.334 -19.814 -13.473 1.00 82.74 49  D 1 
ATOM 3397 C CD  . GLN D 4 49  ? -18.376 -20.344 -14.547 1.00 81.14 49  D 1 
ATOM 3398 O OE1 . GLN D 4 49  ? -17.280 -20.782 -14.287 1.00 74.86 49  D 1 
ATOM 3399 N NE2 . GLN D 4 49  ? -18.771 -20.288 -15.796 1.00 71.32 49  D 1 
ATOM 3400 N N   . LEU D 4 50  ? -22.175 -18.354 -12.192 1.00 94.55 50  D 1 
ATOM 3401 C CA  . LEU D 4 50  ? -23.242 -17.512 -12.711 1.00 94.86 50  D 1 
ATOM 3402 C C   . LEU D 4 50  ? -22.980 -17.156 -14.184 1.00 94.68 50  D 1 
ATOM 3403 O O   . LEU D 4 50  ? -21.879 -16.749 -14.555 1.00 93.32 50  D 1 
ATOM 3404 C CB  . LEU D 4 50  ? -23.400 -16.265 -11.828 1.00 95.26 50  D 1 
ATOM 3405 C CG  . LEU D 4 50  ? -23.564 -16.530 -10.311 1.00 94.87 50  D 1 
ATOM 3406 C CD1 . LEU D 4 50  ? -23.780 -15.211 -9.572  1.00 92.80 50  D 1 
ATOM 3407 C CD2 . LEU D 4 50  ? -24.727 -17.450 -9.986  1.00 92.25 50  D 1 
ATOM 3408 N N   . GLU D 4 51  ? -24.009 -17.302 -15.029 1.00 94.14 51  D 1 
ATOM 3409 C CA  . GLU D 4 51  ? -23.960 -17.001 -16.467 1.00 93.71 51  D 1 
ATOM 3410 C C   . GLU D 4 51  ? -24.240 -15.519 -16.728 1.00 94.44 51  D 1 
ATOM 3411 O O   . GLU D 4 51  ? -25.124 -14.929 -16.119 1.00 92.90 51  D 1 
ATOM 3412 C CB  . GLU D 4 51  ? -24.985 -17.859 -17.213 1.00 91.93 51  D 1 
ATOM 3413 C CG  . GLU D 4 51  ? -24.643 -19.358 -17.249 1.00 83.25 51  D 1 
ATOM 3414 C CD  . GLU D 4 51  ? -25.848 -20.199 -17.729 1.00 75.78 51  D 1 
ATOM 3415 O OE1 . GLU D 4 51  ? -25.932 -21.372 -17.332 1.00 68.32 51  D 1 
ATOM 3416 O OE2 . GLU D 4 51  ? -26.756 -19.656 -18.385 1.00 68.04 51  D 1 
ATOM 3417 N N   . ASP D 4 52  ? -23.521 -14.916 -17.692 1.00 93.84 52  D 1 
ATOM 3418 C CA  . ASP D 4 52  ? -23.522 -13.465 -17.926 1.00 94.09 52  D 1 
ATOM 3419 C C   . ASP D 4 52  ? -24.895 -12.907 -18.342 1.00 93.87 52  D 1 
ATOM 3420 O O   . ASP D 4 52  ? -25.278 -11.821 -17.897 1.00 88.68 52  D 1 
ATOM 3421 C CB  . ASP D 4 52  ? -22.443 -13.111 -18.970 1.00 92.49 52  D 1 
ATOM 3422 C CG  . ASP D 4 52  ? -21.027 -13.276 -18.410 1.00 90.79 52  D 1 
ATOM 3423 O OD1 . ASP D 4 52  ? -20.879 -13.261 -17.174 1.00 85.52 52  D 1 
ATOM 3424 O OD2 . ASP D 4 52  ? -20.045 -13.425 -19.158 1.00 84.67 52  D 1 
ATOM 3425 N N   . GLY D 4 53  ? -25.643 -13.645 -19.137 1.00 94.17 53  D 1 
ATOM 3426 C CA  . GLY D 4 53  ? -26.956 -13.233 -19.641 1.00 94.28 53  D 1 
ATOM 3427 C C   . GLY D 4 53  ? -28.120 -13.408 -18.661 1.00 95.10 53  D 1 
ATOM 3428 O O   . GLY D 4 53  ? -29.228 -12.983 -18.975 1.00 92.06 53  D 1 
ATOM 3429 N N   . ARG D 4 54  ? -27.906 -14.035 -17.506 1.00 95.33 54  D 1 
ATOM 3430 C CA  . ARG D 4 54  ? -28.956 -14.197 -16.483 1.00 95.51 54  D 1 
ATOM 3431 C C   . ARG D 4 54  ? -28.944 -13.031 -15.492 1.00 96.49 54  D 1 
ATOM 3432 O O   . ARG D 4 54  ? -27.940 -12.327 -15.360 1.00 95.01 54  D 1 
ATOM 3433 C CB  . ARG D 4 54  ? -28.846 -15.543 -15.762 1.00 94.29 54  D 1 
ATOM 3434 C CG  . ARG D 4 54  ? -28.902 -16.747 -16.715 1.00 89.88 54  D 1 
ATOM 3435 C CD  . ARG D 4 54  ? -29.282 -18.001 -15.932 1.00 82.57 54  D 1 
ATOM 3436 N NE  . ARG D 4 54  ? -28.955 -19.237 -16.650 1.00 74.97 54  D 1 
ATOM 3437 C CZ  . ARG D 4 54  ? -29.408 -20.451 -16.418 1.00 67.82 54  D 1 
ATOM 3438 N NH1 . ARG D 4 54  ? -30.330 -20.686 -15.522 1.00 61.43 54  D 1 
ATOM 3439 N NH2 . ARG D 4 54  ? -28.927 -21.456 -17.087 1.00 61.68 54  D 1 
ATOM 3440 N N   . THR D 4 55  ? -30.061 -12.865 -14.789 1.00 96.21 55  D 1 
ATOM 3441 C CA  . THR D 4 55  ? -30.224 -11.814 -13.778 1.00 96.52 55  D 1 
ATOM 3442 C C   . THR D 4 55  ? -29.929 -12.328 -12.367 1.00 96.50 55  D 1 
ATOM 3443 O O   . THR D 4 55  ? -29.848 -13.530 -12.112 1.00 95.41 55  D 1 
ATOM 3444 C CB  . THR D 4 55  ? -31.622 -11.187 -13.840 1.00 95.77 55  D 1 
ATOM 3445 O OG1 . THR D 4 55  ? -32.583 -12.135 -13.482 1.00 89.42 55  D 1 
ATOM 3446 C CG2 . THR D 4 55  ? -31.967 -10.630 -15.223 1.00 88.55 55  D 1 
ATOM 3447 N N   . LEU D 4 56  ? -29.787 -11.413 -11.408 1.00 96.57 56  D 1 
ATOM 3448 C CA  . LEU D 4 56  ? -29.683 -11.778 -9.991  1.00 96.50 56  D 1 
ATOM 3449 C C   . LEU D 4 56  ? -30.951 -12.486 -9.493  1.00 96.14 56  D 1 
ATOM 3450 O O   . LEU D 4 56  ? -30.850 -13.428 -8.706  1.00 95.10 56  D 1 
ATOM 3451 C CB  . LEU D 4 56  ? -29.405 -10.515 -9.157  1.00 96.50 56  D 1 
ATOM 3452 C CG  . LEU D 4 56  ? -28.023 -9.880  -9.395  1.00 95.60 56  D 1 
ATOM 3453 C CD1 . LEU D 4 56  ? -27.938 -8.567  -8.610  1.00 92.68 56  D 1 
ATOM 3454 C CD2 . LEU D 4 56  ? -26.882 -10.770 -8.930  1.00 91.80 56  D 1 
ATOM 3455 N N   . SER D 4 57  ? -32.136 -12.078 -9.982  1.00 96.33 57  D 1 
ATOM 3456 C CA  . SER D 4 57  ? -33.415 -12.711 -9.639  1.00 95.68 57  D 1 
ATOM 3457 C C   . SER D 4 57  ? -33.531 -14.139 -10.164 1.00 95.27 57  D 1 
ATOM 3458 O O   . SER D 4 57  ? -34.053 -14.981 -9.443  1.00 93.29 57  D 1 
ATOM 3459 C CB  . SER D 4 57  ? -34.602 -11.865 -10.128 1.00 94.61 57  D 1 
ATOM 3460 O OG  . SER D 4 57  ? -34.441 -11.424 -11.458 1.00 81.94 57  D 1 
ATOM 3461 N N   . ASP D 4 58  ? -32.967 -14.449 -11.340 1.00 95.69 58  D 1 
ATOM 3462 C CA  . ASP D 4 58  ? -32.974 -15.812 -11.893 1.00 94.82 58  D 1 
ATOM 3463 C C   . ASP D 4 58  ? -32.241 -16.819 -10.989 1.00 94.39 58  D 1 
ATOM 3464 O O   . ASP D 4 58  ? -32.554 -18.011 -10.981 1.00 92.23 58  D 1 
ATOM 3465 C CB  . ASP D 4 58  ? -32.298 -15.843 -13.272 1.00 94.38 58  D 1 
ATOM 3466 C CG  . ASP D 4 58  ? -33.004 -15.017 -14.344 1.00 92.03 58  D 1 
ATOM 3467 O OD1 . ASP D 4 58  ? -34.244 -14.899 -14.300 1.00 86.98 58  D 1 
ATOM 3468 O OD2 . ASP D 4 58  ? -32.272 -14.494 -15.216 1.00 86.56 58  D 1 
ATOM 3469 N N   . TYR D 4 59  ? -31.269 -16.344 -10.217 1.00 94.85 59  D 1 
ATOM 3470 C CA  . TYR D 4 59  ? -30.518 -17.139 -9.246  1.00 94.17 59  D 1 
ATOM 3471 C C   . TYR D 4 59  ? -31.043 -16.996 -7.800  1.00 93.70 59  D 1 
ATOM 3472 O O   . TYR D 4 59  ? -30.396 -17.479 -6.872  1.00 91.16 59  D 1 
ATOM 3473 C CB  . TYR D 4 59  ? -29.037 -16.794 -9.346  1.00 93.76 59  D 1 
ATOM 3474 C CG  . TYR D 4 59  ? -28.390 -17.229 -10.645 1.00 94.09 59  D 1 
ATOM 3475 C CD1 . TYR D 4 59  ? -28.231 -18.601 -10.921 1.00 91.32 59  D 1 
ATOM 3476 C CD2 . TYR D 4 59  ? -27.927 -16.284 -11.560 1.00 91.48 59  D 1 
ATOM 3477 C CE1 . TYR D 4 59  ? -27.613 -19.021 -12.100 1.00 90.28 59  D 1 
ATOM 3478 C CE2 . TYR D 4 59  ? -27.298 -16.693 -12.754 1.00 90.28 59  D 1 
ATOM 3479 C CZ  . TYR D 4 59  ? -27.142 -18.068 -13.016 1.00 92.23 59  D 1 
ATOM 3480 O OH  . TYR D 4 59  ? -26.534 -18.477 -14.170 1.00 90.32 59  D 1 
ATOM 3481 N N   . ASN D 4 60  ? -32.171 -16.313 -7.611  1.00 93.87 60  D 1 
ATOM 3482 C CA  . ASN D 4 60  ? -32.734 -16.012 -6.299  1.00 93.37 60  D 1 
ATOM 3483 C C   . ASN D 4 60  ? -31.730 -15.331 -5.339  1.00 93.81 60  D 1 
ATOM 3484 O O   . ASN D 4 60  ? -31.723 -15.579 -4.131  1.00 92.07 60  D 1 
ATOM 3485 C CB  . ASN D 4 60  ? -33.409 -17.280 -5.742  1.00 91.84 60  D 1 
ATOM 3486 C CG  . ASN D 4 60  ? -34.347 -17.003 -4.579  1.00 83.70 60  D 1 
ATOM 3487 O OD1 . ASN D 4 60  ? -34.927 -15.938 -4.438  1.00 74.96 60  D 1 
ATOM 3488 N ND2 . ASN D 4 60  ? -34.553 -17.982 -3.726  1.00 71.28 60  D 1 
ATOM 3489 N N   . ILE D 4 61  ? -30.865 -14.483 -5.880  1.00 94.80 61  D 1 
ATOM 3490 C CA  . ILE D 4 61  ? -29.890 -13.718 -5.092  1.00 95.42 61  D 1 
ATOM 3491 C C   . ILE D 4 61  ? -30.629 -12.578 -4.388  1.00 95.45 61  D 1 
ATOM 3492 O O   . ILE D 4 61  ? -31.105 -11.631 -5.019  1.00 94.28 61  D 1 
ATOM 3493 C CB  . ILE D 4 61  ? -28.708 -13.249 -5.968  1.00 95.53 61  D 1 
ATOM 3494 C CG1 . ILE D 4 61  ? -27.910 -14.475 -6.471  1.00 93.60 61  D 1 
ATOM 3495 C CG2 . ILE D 4 61  ? -27.784 -12.311 -5.175  1.00 93.79 61  D 1 
ATOM 3496 C CD1 . ILE D 4 61  ? -26.901 -14.153 -7.579  1.00 89.02 61  D 1 
ATOM 3497 N N   . GLN D 4 62  ? -30.678 -12.655 -3.061  1.00 95.52 62  D 1 
ATOM 3498 C CA  . GLN D 4 62  ? -31.393 -11.725 -2.201  1.00 95.03 62  D 1 
ATOM 3499 C C   . GLN D 4 62  ? -30.482 -10.596 -1.705  1.00 95.38 62  D 1 
ATOM 3500 O O   . GLN D 4 62  ? -29.252 -10.620 -1.870  1.00 93.54 62  D 1 
ATOM 3501 C CB  . GLN D 4 62  ? -32.009 -12.511 -1.024  1.00 93.00 62  D 1 
ATOM 3502 C CG  . GLN D 4 62  ? -33.049 -13.574 -1.464  1.00 88.19 62  D 1 
ATOM 3503 C CD  . GLN D 4 62  ? -34.350 -12.976 -1.993  1.00 82.43 62  D 1 
ATOM 3504 O OE1 . GLN D 4 62  ? -34.749 -11.878 -1.627  1.00 72.73 62  D 1 
ATOM 3505 N NE2 . GLN D 4 62  ? -35.066 -13.681 -2.828  1.00 68.77 62  D 1 
ATOM 3506 N N   . LYS D 4 63  ? -31.079 -9.599  -1.049  1.00 95.28 63  D 1 
ATOM 3507 C CA  . LYS D 4 63  ? -30.351 -8.559  -0.319  1.00 95.54 63  D 1 
ATOM 3508 C C   . LYS D 4 63  ? -29.338 -9.194  0.645   1.00 95.52 63  D 1 
ATOM 3509 O O   . LYS D 4 63  ? -29.645 -10.190 1.289   1.00 93.27 63  D 1 
ATOM 3510 C CB  . LYS D 4 63  ? -31.367 -7.675  0.433   1.00 94.26 63  D 1 
ATOM 3511 C CG  . LYS D 4 63  ? -30.721 -6.403  1.003   1.00 87.35 63  D 1 
ATOM 3512 C CD  . LYS D 4 63  ? -31.611 -5.714  2.041   1.00 85.07 63  D 1 
ATOM 3513 C CE  . LYS D 4 63  ? -30.854 -4.529  2.648   1.00 72.81 63  D 1 
ATOM 3514 N NZ  . LYS D 4 63  ? -31.186 -4.306  4.079   1.00 64.98 63  D 1 
ATOM 3515 N N   . GLU D 4 64  ? -28.153 -8.578  0.747   1.00 95.74 64  D 1 
ATOM 3516 C CA  . GLU D 4 64  ? -27.070 -9.010  1.640   1.00 95.71 64  D 1 
ATOM 3517 C C   . GLU D 4 64  ? -26.466 -10.393 1.319   1.00 95.41 64  D 1 
ATOM 3518 O O   . GLU D 4 64  ? -25.607 -10.879 2.052   1.00 92.88 64  D 1 
ATOM 3519 C CB  . GLU D 4 64  ? -27.473 -8.832  3.115   1.00 94.78 64  D 1 
ATOM 3520 C CG  . GLU D 4 64  ? -27.701 -7.341  3.460   1.00 91.71 64  D 1 
ATOM 3521 C CD  . GLU D 4 64  ? -28.433 -7.107  4.782   1.00 85.91 64  D 1 
ATOM 3522 O OE1 . GLU D 4 64  ? -29.091 -6.037  4.877   1.00 77.05 64  D 1 
ATOM 3523 O OE2 . GLU D 4 64  ? -28.366 -7.964  5.688   1.00 77.46 64  D 1 
ATOM 3524 N N   . SER D 4 65  ? -26.822 -11.000 0.176   1.00 95.46 65  D 1 
ATOM 3525 C CA  . SER D 4 65  ? -26.157 -12.207 -0.321  1.00 94.85 65  D 1 
ATOM 3526 C C   . SER D 4 65  ? -24.678 -11.950 -0.600  1.00 95.17 65  D 1 
ATOM 3527 O O   . SER D 4 65  ? -24.287 -10.878 -1.073  1.00 94.08 65  D 1 
ATOM 3528 C CB  . SER D 4 65  ? -26.827 -12.730 -1.593  1.00 93.96 65  D 1 
ATOM 3529 O OG  . SER D 4 65  ? -28.164 -13.119 -1.322  1.00 87.41 65  D 1 
ATOM 3530 N N   . THR D 4 66  ? -23.831 -12.961 -0.372  1.00 95.15 66  D 1 
ATOM 3531 C CA  . THR D 4 66  ? -22.403 -12.914 -0.682  1.00 94.86 66  D 1 
ATOM 3532 C C   . THR D 4 66  ? -22.085 -13.755 -1.918  1.00 95.29 66  D 1 
ATOM 3533 O O   . THR D 4 66  ? -22.198 -14.980 -1.887  1.00 94.27 66  D 1 
ATOM 3534 C CB  . THR D 4 66  ? -21.538 -13.329 0.517   1.00 93.35 66  D 1 
ATOM 3535 O OG1 . THR D 4 66  ? -21.777 -12.452 1.590   1.00 86.85 66  D 1 
ATOM 3536 C CG2 . THR D 4 66  ? -20.041 -13.247 0.228   1.00 86.51 66  D 1 
ATOM 3537 N N   . LEU D 4 67  ? -21.621 -13.097 -2.992  1.00 95.82 67  D 1 
ATOM 3538 C CA  . LEU D 4 67  ? -21.030 -13.741 -4.159  1.00 96.17 67  D 1 
ATOM 3539 C C   . LEU D 4 67  ? -19.520 -13.907 -3.952  1.00 96.15 67  D 1 
ATOM 3540 O O   . LEU D 4 67  ? -18.873 -13.108 -3.280  1.00 95.24 67  D 1 
ATOM 3541 C CB  . LEU D 4 67  ? -21.323 -12.920 -5.430  1.00 96.12 67  D 1 
ATOM 3542 C CG  . LEU D 4 67  ? -22.796 -12.528 -5.658  1.00 94.68 67  D 1 
ATOM 3543 C CD1 . LEU D 4 67  ? -22.937 -11.832 -7.018  1.00 90.81 67  D 1 
ATOM 3544 C CD2 . LEU D 4 67  ? -23.718 -13.744 -5.659  1.00 90.40 67  D 1 
ATOM 3545 N N   . HIS D 4 68  ? -18.932 -14.923 -4.580  1.00 96.12 68  D 1 
ATOM 3546 C CA  . HIS D 4 68  ? -17.490 -15.119 -4.601  1.00 95.97 68  D 1 
ATOM 3547 C C   . HIS D 4 68  ? -16.933 -14.815 -5.987  1.00 96.02 68  D 1 
ATOM 3548 O O   . HIS D 4 68  ? -17.386 -15.379 -6.983  1.00 94.92 68  D 1 
ATOM 3549 C CB  . HIS D 4 68  ? -17.148 -16.533 -4.138  1.00 95.20 68  D 1 
ATOM 3550 C CG  . HIS D 4 68  ? -17.484 -16.769 -2.690  1.00 93.61 68  D 1 
ATOM 3551 N ND1 . HIS D 4 68  ? -16.660 -16.500 -1.613  1.00 82.89 68  D 1 
ATOM 3552 C CD2 . HIS D 4 68  ? -18.660 -17.255 -2.181  1.00 82.62 68  D 1 
ATOM 3553 C CE1 . HIS D 4 68  ? -17.328 -16.833 -0.489  1.00 84.38 68  D 1 
ATOM 3554 N NE2 . HIS D 4 68  ? -18.541 -17.285 -0.803  1.00 85.77 68  D 1 
ATOM 3555 N N   . LEU D 4 69  ? -15.912 -13.950 -6.066  1.00 94.86 69  D 1 
ATOM 3556 C CA  . LEU D 4 69  ? -15.157 -13.670 -7.289  1.00 94.72 69  D 1 
ATOM 3557 C C   . LEU D 4 69  ? -13.971 -14.631 -7.400  1.00 94.61 69  D 1 
ATOM 3558 O O   . LEU D 4 69  ? -13.150 -14.729 -6.485  1.00 93.69 69  D 1 
ATOM 3559 C CB  . LEU D 4 69  ? -14.721 -12.197 -7.276  1.00 94.32 69  D 1 
ATOM 3560 C CG  . LEU D 4 69  ? -13.869 -11.769 -8.481  1.00 93.37 69  D 1 
ATOM 3561 C CD1 . LEU D 4 69  ? -14.647 -11.834 -9.793  1.00 88.92 69  D 1 
ATOM 3562 C CD2 . LEU D 4 69  ? -13.396 -10.334 -8.284  1.00 88.46 69  D 1 
ATOM 3563 N N   . VAL D 4 70  ? -13.859 -15.283 -8.572  1.00 94.46 70  D 1 
ATOM 3564 C CA  . VAL D 4 70  ? -12.661 -16.003 -9.012  1.00 93.87 70  D 1 
ATOM 3565 C C   . VAL D 4 70  ? -12.237 -15.486 -10.387 1.00 93.61 70  D 1 
ATOM 3566 O O   . VAL D 4 70  ? -12.968 -14.723 -11.028 1.00 92.57 70  D 1 
ATOM 3567 C CB  . VAL D 4 70  ? -12.867 -17.534 -8.993  1.00 92.95 70  D 1 
ATOM 3568 C CG1 . VAL D 4 70  ? -13.253 -18.025 -7.598  1.00 87.97 70  D 1 
ATOM 3569 C CG2 . VAL D 4 70  ? -13.924 -18.014 -9.993  1.00 88.60 70  D 1 
ATOM 3570 N N   . LEU D 4 71  ? -11.055 -15.872 -10.872 1.00 91.73 71  D 1 
ATOM 3571 C CA  . LEU D 4 71  ? -10.654 -15.577 -12.254 1.00 91.05 71  D 1 
ATOM 3572 C C   . LEU D 4 71  ? -11.283 -16.582 -13.219 1.00 90.74 71  D 1 
ATOM 3573 O O   . LEU D 4 71  ? -11.646 -17.691 -12.825 1.00 89.30 71  D 1 
ATOM 3574 C CB  . LEU D 4 71  ? -9.124  -15.537 -12.373 1.00 90.30 71  D 1 
ATOM 3575 C CG  . LEU D 4 71  ? -8.455  -14.373 -11.624 1.00 88.27 71  D 1 
ATOM 3576 C CD1 . LEU D 4 71  ? -6.944  -14.416 -11.839 1.00 84.11 71  D 1 
ATOM 3577 C CD2 . LEU D 4 71  ? -8.950  -13.004 -12.100 1.00 83.75 71  D 1 
ATOM 3578 N N   . ARG D 4 72  ? -11.373 -16.202 -14.512 1.00 92.15 72  D 1 
ATOM 3579 C CA  . ARG D 4 72  ? -11.791 -17.088 -15.604 1.00 91.83 72  D 1 
ATOM 3580 C C   . ARG D 4 72  ? -11.075 -18.427 -15.502 1.00 91.76 72  D 1 
ATOM 3581 O O   . ARG D 4 72  ? -9.845  -18.473 -15.397 1.00 88.98 72  D 1 
ATOM 3582 C CB  . ARG D 4 72  ? -11.522 -16.414 -16.961 1.00 89.57 72  D 1 
ATOM 3583 C CG  . ARG D 4 72  ? -11.976 -17.292 -18.151 1.00 81.83 72  D 1 
ATOM 3584 C CD  . ARG D 4 72  ? -11.745 -16.570 -19.476 1.00 76.35 72  D 1 
ATOM 3585 N NE  . ARG D 4 72  ? -12.133 -17.421 -20.615 1.00 66.76 72  D 1 
ATOM 3586 C CZ  . ARG D 4 72  ? -12.166 -17.047 -21.886 1.00 59.23 72  D 1 
ATOM 3587 N NH1 . ARG D 4 72  ? -11.831 -15.842 -22.257 1.00 53.62 72  D 1 
ATOM 3588 N NH2 . ARG D 4 72  ? -12.537 -17.887 -22.811 1.00 50.18 72  D 1 
ATOM 3589 N N   . LEU D 4 73  ? -11.867 -19.486 -15.558 1.00 90.65 73  D 1 
ATOM 3590 C CA  . LEU D 4 73  ? -11.459 -20.876 -15.521 1.00 89.07 73  D 1 
ATOM 3591 C C   . LEU D 4 73  ? -12.079 -21.620 -16.702 1.00 89.37 73  D 1 
ATOM 3592 O O   . LEU D 4 73  ? -13.132 -21.230 -17.212 1.00 86.40 73  D 1 
ATOM 3593 C CB  . LEU D 4 73  ? -11.843 -21.465 -14.149 1.00 86.67 73  D 1 
ATOM 3594 C CG  . LEU D 4 73  ? -13.367 -21.521 -13.855 1.00 85.17 73  D 1 
ATOM 3595 C CD1 . LEU D 4 73  ? -14.008 -22.847 -14.262 1.00 79.35 73  D 1 
ATOM 3596 C CD2 . LEU D 4 73  ? -13.615 -21.340 -12.361 1.00 80.40 73  D 1 
ATOM 3597 N N   . ARG D 4 74  ? -11.423 -22.700 -17.123 1.00 89.87 74  D 1 
ATOM 3598 C CA  . ARG D 4 74  ? -11.917 -23.639 -18.125 1.00 89.89 74  D 1 
ATOM 3599 C C   . ARG D 4 74  ? -11.448 -25.045 -17.755 1.00 90.95 74  D 1 
ATOM 3600 O O   . ARG D 4 74  ? -10.273 -25.242 -17.476 1.00 88.07 74  D 1 
ATOM 3601 C CB  . ARG D 4 74  ? -11.438 -23.205 -19.513 1.00 86.59 74  D 1 
ATOM 3602 C CG  . ARG D 4 74  ? -11.938 -24.134 -20.623 1.00 75.93 74  D 1 
ATOM 3603 C CD  . ARG D 4 74  ? -11.428 -23.703 -21.994 1.00 71.72 74  D 1 
ATOM 3604 N NE  . ARG D 4 74  ? -11.741 -24.733 -22.985 1.00 61.69 74  D 1 
ATOM 3605 C CZ  . ARG D 4 74  ? -11.491 -24.706 -24.292 1.00 53.54 74  D 1 
ATOM 3606 N NH1 . ARG D 4 74  ? -10.954 -23.667 -24.862 1.00 48.61 74  D 1 
ATOM 3607 N NH2 . ARG D 4 74  ? -11.760 -25.749 -25.020 1.00 44.47 74  D 1 
ATOM 3608 N N   . GLY D 4 75  ? -12.370 -25.999 -17.752 1.00 88.70 75  D 1 
ATOM 3609 C CA  . GLY D 4 75  ? -12.017 -27.412 -17.692 1.00 87.16 75  D 1 
ATOM 3610 C C   . GLY D 4 75  ? -11.365 -27.869 -19.001 1.00 85.02 75  D 1 
ATOM 3611 O O   . GLY D 4 75  ? -11.705 -27.358 -20.068 1.00 78.62 75  D 1 
ATOM 3612 N N   . GLY D 4 76  ? -10.455 -28.826 -18.905 1.00 80.16 76  D 1 
ATOM 3613 C CA  . GLY D 4 76  ? -9.744  -29.392 -20.037 1.00 74.45 76  D 1 
ATOM 3614 C C   . GLY D 4 76  ? -8.797  -30.493 -19.606 1.00 69.39 76  D 1 
ATOM 3615 O O   . GLY D 4 76  ? -8.637  -30.728 -18.391 1.00 61.49 76  D 1 
ATOM 3616 O OXT . GLY D 4 76  ? -8.202  -31.139 -20.503 1.00 65.29 76  D 1 
ATOM 3617 N N   . GLY E 5 1   ? 1.868   -5.053  -92.616 1.00 21.98 1   E 1 
ATOM 3618 C CA  . GLY E 5 1   ? 0.966   -3.952  -92.937 1.00 25.87 1   E 1 
ATOM 3619 C C   . GLY E 5 1   ? -0.444  -4.272  -92.438 1.00 27.00 1   E 1 
ATOM 3620 O O   . GLY E 5 1   ? -1.292  -4.604  -93.255 1.00 24.17 1   E 1 
ATOM 3621 N N   . ALA E 5 2   ? -0.619  -4.281  -91.120 1.00 22.55 2   E 1 
ATOM 3622 C CA  . ALA E 5 2   ? -1.904  -4.686  -90.552 1.00 25.28 2   E 1 
ATOM 3623 C C   . ALA E 5 2   ? -2.988  -3.623  -90.821 1.00 24.92 2   E 1 
ATOM 3624 O O   . ALA E 5 2   ? -2.696  -2.434  -90.922 1.00 24.13 2   E 1 
ATOM 3625 C CB  . ALA E 5 2   ? -1.715  -4.989  -89.068 1.00 24.27 2   E 1 
ATOM 3626 N N   . MET E 5 3   ? -4.219  -4.108  -90.956 1.00 21.11 3   E 1 
ATOM 3627 C CA  . MET E 5 3   ? -5.303  -3.400  -91.661 1.00 25.27 3   E 1 
ATOM 3628 C C   . MET E 5 3   ? -5.994  -2.284  -90.866 1.00 24.27 3   E 1 
ATOM 3629 O O   . MET E 5 3   ? -5.865  -2.147  -89.668 1.00 23.43 3   E 1 
ATOM 3630 C CB  . MET E 5 3   ? -6.339  -4.425  -92.155 1.00 25.30 3   E 1 
ATOM 3631 C CG  . MET E 5 3   ? -5.909  -5.148  -93.439 1.00 25.02 3   E 1 
ATOM 3632 S SD  . MET E 5 3   ? -7.178  -6.322  -94.009 1.00 24.32 3   E 1 
ATOM 3633 C CE  . MET E 5 3   ? -6.530  -6.763  -95.644 1.00 23.41 3   E 1 
ATOM 3634 N N   . ASP E 5 4   ? -6.805  -1.536  -91.600 1.00 27.13 4   E 1 
ATOM 3635 C CA  . ASP E 5 4   ? -7.173  -0.120  -91.508 1.00 31.59 4   E 1 
ATOM 3636 C C   . ASP E 5 4   ? -8.560  0.197   -90.887 1.00 29.55 4   E 1 
ATOM 3637 O O   . ASP E 5 4   ? -8.775  1.302   -90.409 1.00 29.12 4   E 1 
ATOM 3638 C CB  . ASP E 5 4   ? -7.145  0.331   -92.985 1.00 31.29 4   E 1 
ATOM 3639 C CG  . ASP E 5 4   ? -7.371  1.814   -93.258 1.00 27.51 4   E 1 
ATOM 3640 O OD1 . ASP E 5 4   ? -6.930  2.653   -92.457 1.00 28.08 4   E 1 
ATOM 3641 O OD2 . ASP E 5 4   ? -7.966  2.103   -94.325 1.00 30.50 4   E 1 
ATOM 3642 N N   . MET E 5 5   ? -9.523  -0.696  -90.993 1.00 25.66 5   E 1 
ATOM 3643 C CA  . MET E 5 5   ? -10.921 -0.372  -91.361 1.00 29.52 5   E 1 
ATOM 3644 C C   . MET E 5 5   ? -11.731 0.565   -90.427 1.00 28.08 5   E 1 
ATOM 3645 O O   . MET E 5 5   ? -11.485 0.733   -89.258 1.00 26.14 5   E 1 
ATOM 3646 C CB  . MET E 5 5   ? -11.719 -1.652  -91.665 1.00 28.53 5   E 1 
ATOM 3647 C CG  . MET E 5 5   ? -11.534 -2.108  -93.117 1.00 28.95 5   E 1 
ATOM 3648 S SD  . MET E 5 5   ? -12.810 -3.291  -93.650 1.00 27.93 5   E 1 
ATOM 3649 C CE  . MET E 5 5   ? -12.226 -3.640  -95.333 1.00 25.60 5   E 1 
ATOM 3650 N N   . SER E 5 6   ? -12.796 1.114   -90.994 1.00 26.64 6   E 1 
ATOM 3651 C CA  . SER E 5 6   ? -13.234 2.514   -91.036 1.00 28.77 6   E 1 
ATOM 3652 C C   . SER E 5 6   ? -14.512 2.920   -90.262 1.00 27.15 6   E 1 
ATOM 3653 O O   . SER E 5 6   ? -14.567 4.019   -89.718 1.00 25.93 6   E 1 
ATOM 3654 C CB  . SER E 5 6   ? -13.481 2.790   -92.536 1.00 28.33 6   E 1 
ATOM 3655 O OG  . SER E 5 6   ? -14.097 4.019   -92.809 1.00 26.89 6   E 1 
ATOM 3656 N N   . THR E 5 7   ? -15.585 2.195   -90.420 1.00 25.10 7   E 1 
ATOM 3657 C CA  . THR E 5 7   ? -16.959 2.736   -90.590 1.00 28.01 7   E 1 
ATOM 3658 C C   . THR E 5 7   ? -17.729 3.121   -89.300 1.00 27.13 7   E 1 
ATOM 3659 O O   . THR E 5 7   ? -17.332 2.782   -88.222 1.00 24.73 7   E 1 
ATOM 3660 C CB  . THR E 5 7   ? -17.810 1.737   -91.402 1.00 25.27 7   E 1 
ATOM 3661 O OG1 . THR E 5 7   ? -17.735 0.453   -90.846 1.00 23.32 7   E 1 
ATOM 3662 C CG2 . THR E 5 7   ? -17.387 1.625   -92.849 1.00 24.69 7   E 1 
ATOM 3663 N N   . ARG E 5 8   ? -18.879 3.720   -89.330 1.00 29.02 8   E 1 
ATOM 3664 C CA  . ARG E 5 8   ? -19.400 5.058   -89.659 1.00 35.37 8   E 1 
ATOM 3665 C C   . ARG E 5 8   ? -20.455 5.570   -88.654 1.00 32.90 8   E 1 
ATOM 3666 O O   . ARG E 5 8   ? -20.376 6.724   -88.282 1.00 30.52 8   E 1 
ATOM 3667 C CB  . ARG E 5 8   ? -20.096 5.049   -91.046 1.00 33.94 8   E 1 
ATOM 3668 C CG  . ARG E 5 8   ? -19.505 5.996   -92.102 1.00 32.41 8   E 1 
ATOM 3669 C CD  . ARG E 5 8   ? -20.406 6.008   -93.342 1.00 30.70 8   E 1 
ATOM 3670 N NE  . ARG E 5 8   ? -19.821 6.773   -94.459 1.00 29.76 8   E 1 
ATOM 3671 C CZ  . ARG E 5 8   ? -20.416 7.064   -95.610 1.00 28.41 8   E 1 
ATOM 3672 N NH1 . ARG E 5 8   ? -21.653 6.706   -95.864 1.00 26.95 8   E 1 
ATOM 3673 N NH2 . ARG E 5 8   ? -19.790 7.726   -96.534 1.00 29.68 8   E 1 
ATOM 3674 N N   . ASN E 5 9   ? -21.496 4.801   -88.327 1.00 30.06 9   E 1 
ATOM 3675 C CA  . ASN E 5 9   ? -22.871 5.336   -88.558 1.00 33.46 9   E 1 
ATOM 3676 C C   . ASN E 5 9   ? -23.659 5.876   -87.313 1.00 32.79 9   E 1 
ATOM 3677 O O   . ASN E 5 9   ? -23.029 6.588   -86.525 1.00 30.32 9   E 1 
ATOM 3678 C CB  . ASN E 5 9   ? -23.565 4.336   -89.527 1.00 30.86 9   E 1 
ATOM 3679 C CG  . ASN E 5 9   ? -24.481 4.967   -90.543 1.00 25.37 9   E 1 
ATOM 3680 O OD1 . ASN E 5 9   ? -24.506 6.168   -90.789 1.00 24.78 9   E 1 
ATOM 3681 N ND2 . ASN E 5 9   ? -25.293 4.167   -91.205 1.00 28.66 9   E 1 
ATOM 3682 N N   . PRO E 5 10  ? -24.970 5.709   -87.039 1.00 25.55 10  E 1 
ATOM 3683 C CA  . PRO E 5 10  ? -25.887 6.857   -87.123 1.00 30.29 10  E 1 
ATOM 3684 C C   . PRO E 5 10  ? -26.641 7.281   -85.829 1.00 30.98 10  E 1 
ATOM 3685 O O   . PRO E 5 10  ? -26.170 7.131   -84.718 1.00 28.32 10  E 1 
ATOM 3686 C CB  . PRO E 5 10  ? -26.864 6.408   -88.220 1.00 26.76 10  E 1 
ATOM 3687 C CG  . PRO E 5 10  ? -27.044 4.915   -87.910 1.00 27.12 10  E 1 
ATOM 3688 C CD  . PRO E 5 10  ? -25.802 4.542   -87.090 1.00 32.50 10  E 1 
ATOM 3689 N N   . GLN E 5 11  ? -27.812 7.810   -85.957 1.00 25.26 11  E 1 
ATOM 3690 C CA  . GLN E 5 11  ? -28.483 9.019   -85.479 1.00 29.11 11  E 1 
ATOM 3691 C C   . GLN E 5 11  ? -29.200 9.086   -84.110 1.00 27.72 11  E 1 
ATOM 3692 O O   . GLN E 5 11  ? -29.368 10.207  -83.621 1.00 26.07 11  E 1 
ATOM 3693 C CB  . GLN E 5 11  ? -29.610 9.320   -86.495 1.00 28.18 11  E 1 
ATOM 3694 C CG  . GLN E 5 11  ? -29.181 9.778   -87.888 1.00 26.61 11  E 1 
ATOM 3695 C CD  . GLN E 5 11  ? -30.397 9.949   -88.824 1.00 24.83 11  E 1 
ATOM 3696 O OE1 . GLN E 5 11  ? -31.497 9.448   -88.596 1.00 27.02 11  E 1 
ATOM 3697 N NE2 . GLN E 5 11  ? -30.254 10.654  -89.917 1.00 28.17 11  E 1 
ATOM 3698 N N   . ARG E 5 12  ? -29.897 8.078   -83.629 1.00 26.76 12  E 1 
ATOM 3699 C CA  . ARG E 5 12  ? -31.316 8.272   -83.227 1.00 31.58 12  E 1 
ATOM 3700 C C   . ARG E 5 12  ? -31.600 9.143   -81.981 1.00 28.62 12  E 1 
ATOM 3701 O O   . ARG E 5 12  ? -30.993 9.005   -80.939 1.00 27.15 12  E 1 
ATOM 3702 C CB  . ARG E 5 12  ? -32.071 6.932   -83.183 1.00 30.62 12  E 1 
ATOM 3703 C CG  . ARG E 5 12  ? -32.961 6.738   -84.420 1.00 28.77 12  E 1 
ATOM 3704 C CD  . ARG E 5 12  ? -33.759 5.434   -84.351 1.00 28.31 12  E 1 
ATOM 3705 N NE  . ARG E 5 12  ? -34.628 5.257   -85.535 1.00 26.93 12  E 1 
ATOM 3706 C CZ  . ARG E 5 12  ? -35.455 4.245   -85.773 1.00 25.86 12  E 1 
ATOM 3707 N NH1 . ARG E 5 12  ? -35.608 3.266   -84.920 1.00 23.86 12  E 1 
ATOM 3708 N NH2 . ARG E 5 12  ? -36.141 4.194   -86.878 1.00 26.03 12  E 1 
ATOM 3709 N N   . LYS E 5 13  ? -32.621 10.037  -82.126 1.00 28.32 13  E 1 
ATOM 3710 C CA  . LYS E 5 13  ? -32.921 11.283  -81.378 1.00 32.43 13  E 1 
ATOM 3711 C C   . LYS E 5 13  ? -33.832 11.233  -80.120 1.00 29.55 13  E 1 
ATOM 3712 O O   . LYS E 5 13  ? -33.994 12.301  -79.524 1.00 27.87 13  E 1 
ATOM 3713 C CB  . LYS E 5 13  ? -33.643 12.243  -82.353 1.00 30.96 13  E 1 
ATOM 3714 C CG  . LYS E 5 13  ? -32.771 13.133  -83.246 1.00 29.18 13  E 1 
ATOM 3715 C CD  . LYS E 5 13  ? -33.670 14.041  -84.090 1.00 28.52 13  E 1 
ATOM 3716 C CE  . LYS E 5 13  ? -32.855 15.065  -84.898 1.00 26.02 13  E 1 
ATOM 3717 N NZ  . LYS E 5 13  ? -33.701 15.940  -85.747 1.00 24.87 13  E 1 
ATOM 3718 N N   . ARG E 5 14  ? -34.551 10.187  -79.809 1.00 27.72 14  E 1 
ATOM 3719 C CA  . ARG E 5 14  ? -35.892 10.258  -79.161 1.00 33.52 14  E 1 
ATOM 3720 C C   . ARG E 5 14  ? -35.937 10.892  -77.743 1.00 30.40 14  E 1 
ATOM 3721 O O   . ARG E 5 14  ? -34.944 10.928  -77.064 1.00 28.47 14  E 1 
ATOM 3722 C CB  . ARG E 5 14  ? -36.550 8.863   -79.144 1.00 31.96 14  E 1 
ATOM 3723 C CG  . ARG E 5 14  ? -37.299 8.533   -80.442 1.00 30.15 14  E 1 
ATOM 3724 C CD  . ARG E 5 14  ? -38.112 7.240   -80.271 1.00 28.98 14  E 1 
ATOM 3725 N NE  . ARG E 5 14  ? -38.964 6.949   -81.444 1.00 27.20 14  E 1 
ATOM 3726 C CZ  . ARG E 5 14  ? -39.849 5.968   -81.554 1.00 25.32 14  E 1 
ATOM 3727 N NH1 . ARG E 5 14  ? -40.037 5.109   -80.593 1.00 23.94 14  E 1 
ATOM 3728 N NH2 . ARG E 5 14  ? -40.583 5.835   -82.623 1.00 25.90 14  E 1 
ATOM 3729 N N   . ARG E 5 15  ? -37.085 11.316  -77.222 1.00 31.66 15  E 1 
ATOM 3730 C CA  . ARG E 5 15  ? -37.785 12.613  -77.290 1.00 36.65 15  E 1 
ATOM 3731 C C   . ARG E 5 15  ? -38.273 13.135  -75.919 1.00 32.88 15  E 1 
ATOM 3732 O O   . ARG E 5 15  ? -37.903 14.241  -75.571 1.00 30.61 15  E 1 
ATOM 3733 C CB  . ARG E 5 15  ? -39.009 12.511  -78.240 1.00 34.84 15  E 1 
ATOM 3734 C CG  . ARG E 5 15  ? -39.373 13.814  -78.974 1.00 34.03 15  E 1 
ATOM 3735 C CD  . ARG E 5 15  ? -40.726 13.679  -79.694 1.00 33.76 15  E 1 
ATOM 3736 N NE  . ARG E 5 15  ? -40.971 14.768  -80.663 1.00 32.29 15  E 1 
ATOM 3737 C CZ  . ARG E 5 15  ? -42.117 15.014  -81.303 1.00 30.85 15  E 1 
ATOM 3738 N NH1 . ARG E 5 15  ? -43.202 14.313  -81.097 1.00 28.12 15  E 1 
ATOM 3739 N NH2 . ARG E 5 15  ? -42.195 15.986  -82.171 1.00 30.89 15  E 1 
ATOM 3740 N N   . GLY E 5 16  ? -39.145 12.427  -75.188 1.00 29.73 16  E 1 
ATOM 3741 C CA  . GLY E 5 16  ? -40.346 13.104  -74.676 1.00 30.17 16  E 1 
ATOM 3742 C C   . GLY E 5 16  ? -40.555 13.472  -73.200 1.00 28.93 16  E 1 
ATOM 3743 O O   . GLY E 5 16  ? -40.686 14.647  -72.892 1.00 26.50 16  E 1 
ATOM 3744 N N   . GLY E 5 17  ? -40.784 12.489  -72.302 1.00 29.25 17  E 1 
ATOM 3745 C CA  . GLY E 5 17  ? -41.805 12.608  -71.253 1.00 29.16 17  E 1 
ATOM 3746 C C   . GLY E 5 17  ? -41.612 13.658  -70.145 1.00 28.04 17  E 1 
ATOM 3747 O O   . GLY E 5 17  ? -40.603 13.670  -69.453 1.00 25.73 17  E 1 
ATOM 3748 N N   . ALA E 5 18  ? -42.641 14.478  -69.943 1.00 26.57 18  E 1 
ATOM 3749 C CA  . ALA E 5 18  ? -42.710 15.634  -69.038 1.00 29.47 18  E 1 
ATOM 3750 C C   . ALA E 5 18  ? -43.254 15.259  -67.641 1.00 27.81 18  E 1 
ATOM 3751 O O   . ALA E 5 18  ? -44.394 15.554  -67.320 1.00 26.49 18  E 1 
ATOM 3752 C CB  . ALA E 5 18  ? -43.595 16.696  -69.720 1.00 27.82 18  E 1 
ATOM 3753 N N   . VAL E 5 19  ? -42.487 14.596  -66.807 1.00 27.15 19  E 1 
ATOM 3754 C CA  . VAL E 5 19  ? -43.009 14.108  -65.514 1.00 29.62 19  E 1 
ATOM 3755 C C   . VAL E 5 19  ? -43.355 15.269  -64.573 1.00 28.12 19  E 1 
ATOM 3756 O O   . VAL E 5 19  ? -42.595 16.222  -64.423 1.00 25.80 19  E 1 
ATOM 3757 C CB  . VAL E 5 19  ? -42.091 13.070  -64.850 1.00 26.75 19  E 1 
ATOM 3758 C CG1 . VAL E 5 19  ? -42.715 12.498  -63.568 1.00 23.75 19  E 1 
ATOM 3759 C CG2 . VAL E 5 19  ? -41.832 11.890  -65.797 1.00 26.89 19  E 1 
ATOM 3760 N N   . ASN E 5 20  ? -44.522 15.183  -63.953 1.00 25.86 20  E 1 
ATOM 3761 C CA  . ASN E 5 20  ? -45.271 16.294  -63.351 1.00 28.35 20  E 1 
ATOM 3762 C C   . ASN E 5 20  ? -44.824 16.649  -61.905 1.00 27.07 20  E 1 
ATOM 3763 O O   . ASN E 5 20  ? -44.223 15.861  -61.194 1.00 25.35 20  E 1 
ATOM 3764 C CB  . ASN E 5 20  ? -46.768 15.929  -63.472 1.00 26.59 20  E 1 
ATOM 3765 C CG  . ASN E 5 20  ? -47.700 17.121  -63.555 1.00 22.82 20  E 1 
ATOM 3766 O OD1 . ASN E 5 20  ? -47.328 18.276  -63.418 1.00 22.44 20  E 1 
ATOM 3767 N ND2 . ASN E 5 20  ? -48.964 16.885  -63.785 1.00 25.41 20  E 1 
ATOM 3768 N N   . SER E 5 21  ? -45.193 17.848  -61.461 1.00 25.54 21  E 1 
ATOM 3769 C CA  . SER E 5 21  ? -44.510 18.680  -60.444 1.00 27.98 21  E 1 
ATOM 3770 C C   . SER E 5 21  ? -44.959 18.576  -58.974 1.00 26.52 21  E 1 
ATOM 3771 O O   . SER E 5 21  ? -44.569 19.441  -58.189 1.00 24.74 21  E 1 
ATOM 3772 C CB  . SER E 5 21  ? -44.698 20.141  -60.877 1.00 26.11 21  E 1 
ATOM 3773 O OG  . SER E 5 21  ? -46.074 20.456  -60.962 1.00 24.72 21  E 1 
ATOM 3774 N N   . ARG E 5 22  ? -45.827 17.690  -58.570 1.00 23.31 22  E 1 
ATOM 3775 C CA  . ARG E 5 22  ? -46.766 17.911  -57.447 1.00 27.07 22  E 1 
ATOM 3776 C C   . ARG E 5 22  ? -46.103 18.322  -56.120 1.00 24.68 22  E 1 
ATOM 3777 O O   . ARG E 5 22  ? -45.302 17.597  -55.545 1.00 23.19 22  E 1 
ATOM 3778 C CB  . ARG E 5 22  ? -47.721 16.713  -57.284 1.00 25.69 22  E 1 
ATOM 3779 C CG  . ARG E 5 22  ? -49.183 17.135  -57.510 1.00 24.35 22  E 1 
ATOM 3780 C CD  . ARG E 5 22  ? -50.138 15.947  -57.329 1.00 24.71 22  E 1 
ATOM 3781 N NE  . ARG E 5 22  ? -51.540 16.329  -57.631 1.00 23.47 22  E 1 
ATOM 3782 C CZ  . ARG E 5 22  ? -52.613 15.542  -57.544 1.00 23.39 22  E 1 
ATOM 3783 N NH1 . ARG E 5 22  ? -52.522 14.313  -57.147 1.00 21.65 22  E 1 
ATOM 3784 N NH2 . ARG E 5 22  ? -53.789 16.002  -57.857 1.00 23.86 22  E 1 
ATOM 3785 N N   . GLN E 5 23  ? -46.525 19.495  -55.606 1.00 26.00 23  E 1 
ATOM 3786 C CA  . GLN E 5 23  ? -45.945 20.338  -54.543 1.00 28.81 23  E 1 
ATOM 3787 C C   . GLN E 5 23  ? -46.236 19.935  -53.074 1.00 26.60 23  E 1 
ATOM 3788 O O   . GLN E 5 23  ? -46.278 20.831  -52.229 1.00 25.08 23  E 1 
ATOM 3789 C CB  . GLN E 5 23  ? -46.501 21.759  -54.744 1.00 28.11 23  E 1 
ATOM 3790 C CG  . GLN E 5 23  ? -45.750 22.639  -55.733 1.00 26.62 23  E 1 
ATOM 3791 C CD  . GLN E 5 23  ? -46.398 24.033  -55.816 1.00 25.51 23  E 1 
ATOM 3792 O OE1 . GLN E 5 23  ? -47.562 24.232  -55.507 1.00 27.09 23  E 1 
ATOM 3793 N NE2 . GLN E 5 23  ? -45.675 25.038  -56.242 1.00 27.58 23  E 1 
ATOM 3794 N N   . THR E 5 24  ? -46.499 18.711  -52.689 1.00 27.01 24  E 1 
ATOM 3795 C CA  . THR E 5 24  ? -47.166 18.425  -51.404 1.00 29.74 24  E 1 
ATOM 3796 C C   . THR E 5 24  ? -46.438 19.037  -50.192 1.00 28.25 24  E 1 
ATOM 3797 O O   . THR E 5 24  ? -45.325 18.650  -49.835 1.00 25.69 24  E 1 
ATOM 3798 C CB  . THR E 5 24  ? -47.412 16.930  -51.165 1.00 26.96 24  E 1 
ATOM 3799 O OG1 . THR E 5 24  ? -46.477 16.119  -51.834 1.00 24.42 24  E 1 
ATOM 3800 C CG2 . THR E 5 24  ? -48.790 16.531  -51.667 1.00 25.75 24  E 1 
ATOM 3801 N N   . GLN E 5 25  ? -47.142 19.987  -49.548 1.00 25.73 25  E 1 
ATOM 3802 C CA  . GLN E 5 25  ? -46.700 20.782  -48.397 1.00 28.53 25  E 1 
ATOM 3803 C C   . GLN E 5 25  ? -46.537 19.908  -47.137 1.00 26.77 25  E 1 
ATOM 3804 O O   . GLN E 5 25  ? -47.453 19.783  -46.325 1.00 25.25 25  E 1 
ATOM 3805 C CB  . GLN E 5 25  ? -47.742 21.878  -48.110 1.00 27.61 25  E 1 
ATOM 3806 C CG  . GLN E 5 25  ? -47.815 23.003  -49.151 1.00 26.19 25  E 1 
ATOM 3807 C CD  . GLN E 5 25  ? -48.921 24.015  -48.835 1.00 25.15 25  E 1 
ATOM 3808 O OE1 . GLN E 5 25  ? -49.891 23.730  -48.151 1.00 27.09 25  E 1 
ATOM 3809 N NE2 . GLN E 5 25  ? -48.836 25.219  -49.333 1.00 28.45 25  E 1 
ATOM 3810 N N   . LYS E 5 26  ? -45.368 19.297  -46.921 1.00 24.30 26  E 1 
ATOM 3811 C CA  . LYS E 5 26  ? -45.121 18.475  -45.731 1.00 26.66 26  E 1 
ATOM 3812 C C   . LYS E 5 26  ? -45.006 19.388  -44.507 1.00 24.15 26  E 1 
ATOM 3813 O O   . LYS E 5 26  ? -44.045 20.150  -44.398 1.00 23.03 26  E 1 
ATOM 3814 C CB  . LYS E 5 26  ? -43.898 17.563  -45.961 1.00 26.54 26  E 1 
ATOM 3815 C CG  . LYS E 5 26  ? -44.094 16.189  -45.309 1.00 25.84 26  E 1 
ATOM 3816 C CD  . LYS E 5 26  ? -42.922 15.238  -45.628 1.00 26.02 26  E 1 
ATOM 3817 C CE  . LYS E 5 26  ? -43.210 13.832  -45.112 1.00 24.54 26  E 1 
ATOM 3818 N NZ  . LYS E 5 26  ? -42.095 12.905  -45.369 1.00 23.99 26  E 1 
ATOM 3819 N N   . ARG E 5 27  ? -45.998 19.350  -43.608 1.00 27.89 27  E 1 
ATOM 3820 C CA  . ARG E 5 27  ? -46.080 20.230  -42.431 1.00 30.66 27  E 1 
ATOM 3821 C C   . ARG E 5 27  ? -44.877 20.023  -41.499 1.00 26.61 27  E 1 
ATOM 3822 O O   . ARG E 5 27  ? -44.588 18.905  -41.089 1.00 25.17 27  E 1 
ATOM 3823 C CB  . ARG E 5 27  ? -47.395 20.009  -41.657 1.00 29.51 27  E 1 
ATOM 3824 C CG  . ARG E 5 27  ? -48.562 20.861  -42.178 1.00 28.53 27  E 1 
ATOM 3825 C CD  . ARG E 5 27  ? -49.810 20.621  -41.325 1.00 28.81 27  E 1 
ATOM 3826 N NE  . ARG E 5 27  ? -50.893 21.589  -41.624 1.00 27.95 27  E 1 
ATOM 3827 C CZ  . ARG E 5 27  ? -52.106 21.618  -41.078 1.00 26.90 27  E 1 
ATOM 3828 N NH1 . ARG E 5 27  ? -52.498 20.723  -40.219 1.00 25.08 27  E 1 
ATOM 3829 N NH2 . ARG E 5 27  ? -52.943 22.566  -41.382 1.00 26.33 27  E 1 
ATOM 3830 N N   . THR E 5 28  ? -44.256 21.150  -41.115 1.00 26.83 28  E 1 
ATOM 3831 C CA  . THR E 5 28  ? -43.096 21.311  -40.219 1.00 28.27 28  E 1 
ATOM 3832 C C   . THR E 5 28  ? -43.450 21.147  -38.740 1.00 26.57 28  E 1 
ATOM 3833 O O   . THR E 5 28  ? -43.377 22.104  -37.981 1.00 24.10 28  E 1 
ATOM 3834 C CB  . THR E 5 28  ? -42.492 22.718  -40.428 1.00 25.04 28  E 1 
ATOM 3835 O OG1 . THR E 5 28  ? -43.537 23.673  -40.504 1.00 22.94 28  E 1 
ATOM 3836 C CG2 . THR E 5 28  ? -41.697 22.817  -41.717 1.00 24.32 28  E 1 
ATOM 3837 N N   . ARG E 5 29  ? -43.905 19.996  -38.275 1.00 23.84 29  E 1 
ATOM 3838 C CA  . ARG E 5 29  ? -44.248 19.843  -36.853 1.00 26.14 29  E 1 
ATOM 3839 C C   . ARG E 5 29  ? -42.958 19.866  -36.023 1.00 23.36 29  E 1 
ATOM 3840 O O   . ARG E 5 29  ? -42.265 18.861  -35.946 1.00 22.04 29  E 1 
ATOM 3841 C CB  . ARG E 5 29  ? -45.127 18.606  -36.621 1.00 24.93 29  E 1 
ATOM 3842 C CG  . ARG E 5 29  ? -45.995 18.783  -35.367 1.00 23.65 29  E 1 
ATOM 3843 C CD  . ARG E 5 29  ? -46.907 17.570  -35.149 1.00 24.39 29  E 1 
ATOM 3844 N NE  . ARG E 5 29  ? -47.926 17.828  -34.095 1.00 24.06 29  E 1 
ATOM 3845 C CZ  . ARG E 5 29  ? -48.819 16.957  -33.623 1.00 24.20 29  E 1 
ATOM 3846 N NH1 . ARG E 5 29  ? -48.865 15.723  -34.035 1.00 22.57 29  E 1 
ATOM 3847 N NH2 . ARG E 5 29  ? -49.680 17.329  -32.717 1.00 24.38 29  E 1 
ATOM 3848 N N   . GLU E 5 30  ? -42.646 21.016  -35.403 1.00 27.20 30  E 1 
ATOM 3849 C CA  . GLU E 5 30  ? -41.531 21.265  -34.478 1.00 27.71 30  E 1 
ATOM 3850 C C   . GLU E 5 30  ? -41.742 20.486  -33.166 1.00 25.08 30  E 1 
ATOM 3851 O O   . GLU E 5 30  ? -42.169 21.043  -32.159 1.00 23.91 30  E 1 
ATOM 3852 C CB  . GLU E 5 30  ? -41.410 22.770  -34.187 1.00 28.00 30  E 1 
ATOM 3853 C CG  . GLU E 5 30  ? -40.946 23.606  -35.378 1.00 27.01 30  E 1 
ATOM 3854 C CD  . GLU E 5 30  ? -40.871 25.103  -35.050 1.00 26.69 30  E 1 
ATOM 3855 O OE1 . GLU E 5 30  ? -40.045 25.782  -35.701 1.00 25.45 30  E 1 
ATOM 3856 O OE2 . GLU E 5 30  ? -41.667 25.560  -34.194 1.00 30.35 30  E 1 
ATOM 3857 N N   . THR E 5 31  ? -41.498 19.192  -33.153 1.00 26.28 31  E 1 
ATOM 3858 C CA  . THR E 5 31  ? -41.444 18.452  -31.896 1.00 26.88 31  E 1 
ATOM 3859 C C   . THR E 5 31  ? -40.212 18.914  -31.127 1.00 25.32 31  E 1 
ATOM 3860 O O   . THR E 5 31  ? -39.085 18.543  -31.453 1.00 23.06 31  E 1 
ATOM 3861 C CB  . THR E 5 31  ? -41.420 16.930  -32.102 1.00 24.15 31  E 1 
ATOM 3862 O OG1 . THR E 5 31  ? -40.652 16.579  -33.221 1.00 22.06 31  E 1 
ATOM 3863 C CG2 . THR E 5 31  ? -42.834 16.400  -32.345 1.00 22.87 31  E 1 
ATOM 3864 N N   . THR E 5 32  ? -40.446 19.741  -30.103 1.00 24.87 32  E 1 
ATOM 3865 C CA  . THR E 5 32  ? -39.450 20.216  -29.139 1.00 25.73 32  E 1 
ATOM 3866 C C   . THR E 5 32  ? -38.904 19.033  -28.333 1.00 25.02 32  E 1 
ATOM 3867 O O   . THR E 5 32  ? -39.388 18.733  -27.245 1.00 22.68 32  E 1 
ATOM 3868 C CB  . THR E 5 32  ? -40.080 21.248  -28.191 1.00 22.52 32  E 1 
ATOM 3869 O OG1 . THR E 5 32  ? -41.340 20.800  -27.744 1.00 20.33 32  E 1 
ATOM 3870 C CG2 . THR E 5 32  ? -40.306 22.600  -28.877 1.00 21.35 32  E 1 
ATOM 3871 N N   . SER E 5 33  ? -37.922 18.333  -28.892 1.00 24.70 33  E 1 
ATOM 3872 C CA  . SER E 5 33  ? -37.205 17.269  -28.192 1.00 25.90 33  E 1 
ATOM 3873 C C   . SER E 5 33  ? -36.468 17.886  -27.008 1.00 24.55 33  E 1 
ATOM 3874 O O   . SER E 5 33  ? -35.486 18.612  -27.194 1.00 23.37 33  E 1 
ATOM 3875 C CB  . SER E 5 33  ? -36.236 16.557  -29.135 1.00 24.60 33  E 1 
ATOM 3876 O OG  . SER E 5 33  ? -35.401 17.486  -29.778 1.00 22.99 33  E 1 
ATOM 3877 N N   . THR E 5 34  ? -36.955 17.646  -25.791 1.00 27.98 34  E 1 
ATOM 3878 C CA  . THR E 5 34  ? -36.277 18.013  -24.553 1.00 29.17 34  E 1 
ATOM 3879 C C   . THR E 5 34  ? -34.870 17.409  -24.580 1.00 27.50 34  E 1 
ATOM 3880 O O   . THR E 5 34  ? -34.760 16.196  -24.758 1.00 25.20 34  E 1 
ATOM 3881 C CB  . THR E 5 34  ? -37.028 17.514  -23.317 1.00 25.95 34  E 1 
ATOM 3882 O OG1 . THR E 5 34  ? -37.903 16.451  -23.630 1.00 23.21 34  E 1 
ATOM 3883 C CG2 . THR E 5 34  ? -37.895 18.613  -22.711 1.00 26.27 34  E 1 
ATOM 3884 N N   . PRO E 5 35  ? -33.808 18.228  -24.453 1.00 23.32 35  E 1 
ATOM 3885 C CA  . PRO E 5 35  ? -32.444 17.727  -24.482 1.00 25.20 35  E 1 
ATOM 3886 C C   . PRO E 5 35  ? -32.214 16.922  -23.202 1.00 25.00 35  E 1 
ATOM 3887 O O   . PRO E 5 35  ? -32.007 17.492  -22.135 1.00 23.52 35  E 1 
ATOM 3888 C CB  . PRO E 5 35  ? -31.559 18.976  -24.605 1.00 22.95 35  E 1 
ATOM 3889 C CG  . PRO E 5 35  ? -32.386 20.061  -23.931 1.00 22.62 35  E 1 
ATOM 3890 C CD  . PRO E 5 35  ? -33.829 19.664  -24.235 1.00 26.81 35  E 1 
ATOM 3891 N N   . GLU E 5 36  ? -32.316 15.608  -23.301 1.00 25.01 36  E 1 
ATOM 3892 C CA  . GLU E 5 36  ? -31.847 14.752  -22.221 1.00 25.56 36  E 1 
ATOM 3893 C C   . GLU E 5 36  ? -30.356 15.025  -22.039 1.00 23.61 36  E 1 
ATOM 3894 O O   . GLU E 5 36  ? -29.547 14.829  -22.946 1.00 22.84 36  E 1 
ATOM 3895 C CB  . GLU E 5 36  ? -32.132 13.267  -22.494 1.00 25.90 36  E 1 
ATOM 3896 C CG  . GLU E 5 36  ? -33.608 12.922  -22.228 1.00 25.10 36  E 1 
ATOM 3897 C CD  . GLU E 5 36  ? -33.925 11.423  -22.358 1.00 24.78 36  E 1 
ATOM 3898 O OE1 . GLU E 5 36  ? -34.926 10.993  -21.737 1.00 23.03 36  E 1 
ATOM 3899 O OE2 . GLU E 5 36  ? -33.193 10.718  -23.096 1.00 28.35 36  E 1 
ATOM 3900 N N   . ILE E 5 37  ? -30.013 15.544  -20.854 1.00 29.52 37  E 1 
ATOM 3901 C CA  . ILE E 5 37  ? -28.631 15.791  -20.457 1.00 31.77 37  E 1 
ATOM 3902 C C   . ILE E 5 37  ? -27.994 14.425  -20.198 1.00 29.81 37  E 1 
ATOM 3903 O O   . ILE E 5 37  ? -27.897 13.974  -19.062 1.00 28.29 37  E 1 
ATOM 3904 C CB  . ILE E 5 37  ? -28.560 16.740  -19.238 1.00 29.77 37  E 1 
ATOM 3905 C CG1 . ILE E 5 37  ? -29.334 18.053  -19.488 1.00 28.05 37  E 1 
ATOM 3906 C CG2 . ILE E 5 37  ? -27.093 17.053  -18.895 1.00 30.48 37  E 1 
ATOM 3907 C CD1 . ILE E 5 37  ? -29.468 18.959  -18.256 1.00 29.01 37  E 1 
ATOM 3908 N N   . SER E 5 38  ? -27.607 13.743  -21.286 1.00 25.02 38  E 1 
ATOM 3909 C CA  . SER E 5 38  ? -26.769 12.563  -21.190 1.00 25.99 38  E 1 
ATOM 3910 C C   . SER E 5 38  ? -25.445 13.014  -20.579 1.00 24.54 38  E 1 
ATOM 3911 O O   . SER E 5 38  ? -24.658 13.725  -21.207 1.00 24.06 38  E 1 
ATOM 3912 C CB  . SER E 5 38  ? -26.591 11.882  -22.553 1.00 25.40 38  E 1 
ATOM 3913 O OG  . SER E 5 38  ? -26.110 12.780  -23.527 1.00 23.81 38  E 1 
ATOM 3914 N N   . LEU E 5 39  ? -25.229 12.646  -19.327 1.00 24.24 39  E 1 
ATOM 3915 C CA  . LEU E 5 39  ? -23.930 12.746  -18.682 1.00 27.63 39  E 1 
ATOM 3916 C C   . LEU E 5 39  ? -22.990 11.769  -19.398 1.00 25.49 39  E 1 
ATOM 3917 O O   . LEU E 5 39  ? -22.776 10.650  -18.932 1.00 24.06 39  E 1 
ATOM 3918 C CB  . LEU E 5 39  ? -24.060 12.449  -17.184 1.00 26.11 39  E 1 
ATOM 3919 C CG  . LEU E 5 39  ? -24.610 13.617  -16.350 1.00 23.67 39  E 1 
ATOM 3920 C CD1 . LEU E 5 39  ? -25.080 13.122  -14.984 1.00 24.14 39  E 1 
ATOM 3921 C CD2 . LEU E 5 39  ? -23.546 14.698  -16.122 1.00 28.30 39  E 1 
ATOM 3922 N N   . GLU E 5 40  ? -22.483 12.190  -20.557 1.00 29.47 40  E 1 
ATOM 3923 C CA  . GLU E 5 40  ? -21.440 11.480  -21.282 1.00 31.77 40  E 1 
ATOM 3924 C C   . GLU E 5 40  ? -20.228 11.378  -20.360 1.00 28.74 40  E 1 
ATOM 3925 O O   . GLU E 5 40  ? -19.490 12.334  -20.131 1.00 28.53 40  E 1 
ATOM 3926 C CB  . GLU E 5 40  ? -21.105 12.160  -22.615 1.00 32.06 40  E 1 
ATOM 3927 C CG  . GLU E 5 40  ? -22.220 11.986  -23.655 1.00 30.56 40  E 1 
ATOM 3928 C CD  . GLU E 5 40  ? -21.852 12.536  -25.041 1.00 30.49 40  E 1 
ATOM 3929 O OE1 . GLU E 5 40  ? -22.500 12.099  -26.020 1.00 28.27 40  E 1 
ATOM 3930 O OE2 . GLU E 5 40  ? -20.939 13.398  -25.127 1.00 32.54 40  E 1 
ATOM 3931 N N   . ALA E 5 41  ? -20.059 10.204  -19.762 1.00 29.73 41  E 1 
ATOM 3932 C CA  . ALA E 5 41  ? -18.816 9.836   -19.135 1.00 31.12 41  E 1 
ATOM 3933 C C   . ALA E 5 41  ? -17.769 9.792   -20.256 1.00 29.75 41  E 1 
ATOM 3934 O O   . ALA E 5 41  ? -17.710 8.815   -20.997 1.00 29.20 41  E 1 
ATOM 3935 C CB  . ALA E 5 41  ? -18.991 8.491   -18.422 1.00 30.51 41  E 1 
ATOM 3936 N N   . GLU E 5 42  ? -16.991 10.891  -20.419 1.00 32.26 42  E 1 
ATOM 3937 C CA  . GLU E 5 42  ? -15.917 10.944  -21.413 1.00 33.53 42  E 1 
ATOM 3938 C C   . GLU E 5 42  ? -15.064 9.682   -21.278 1.00 30.50 42  E 1 
ATOM 3939 O O   . GLU E 5 42  ? -14.472 9.457   -20.211 1.00 29.95 42  E 1 
ATOM 3940 C CB  . GLU E 5 42  ? -15.020 12.179  -21.232 1.00 34.54 42  E 1 
ATOM 3941 C CG  . GLU E 5 42  ? -15.625 13.499  -21.718 1.00 33.08 42  E 1 
ATOM 3942 C CD  . GLU E 5 42  ? -14.610 14.668  -21.654 1.00 32.64 42  E 1 
ATOM 3943 O OE1 . GLU E 5 42  ? -14.796 15.658  -22.382 1.00 31.49 42  E 1 
ATOM 3944 O OE2 . GLU E 5 42  ? -13.631 14.577  -20.866 1.00 35.13 42  E 1 
ATOM 3945 N N   . PRO E 5 43  ? -15.025 8.833   -22.325 1.00 27.98 43  E 1 
ATOM 3946 C CA  . PRO E 5 43  ? -14.204 7.643   -22.289 1.00 28.66 43  E 1 
ATOM 3947 C C   . PRO E 5 43  ? -12.752 8.096   -22.128 1.00 28.21 43  E 1 
ATOM 3948 O O   . PRO E 5 43  ? -12.254 8.925   -22.891 1.00 27.47 43  E 1 
ATOM 3949 C CB  . PRO E 5 43  ? -14.480 6.895   -23.598 1.00 27.83 43  E 1 
ATOM 3950 C CG  . PRO E 5 43  ? -14.958 7.992   -24.541 1.00 27.54 43  E 1 
ATOM 3951 C CD  . PRO E 5 43  ? -15.666 8.977   -23.618 1.00 32.71 43  E 1 
ATOM 3952 N N   . ILE E 5 44  ? -12.076 7.578   -21.110 1.00 35.57 44  E 1 
ATOM 3953 C CA  . ILE E 5 44  ? -10.639 7.798   -20.960 1.00 35.05 44  E 1 
ATOM 3954 C C   . ILE E 5 44  ? -9.976  7.058   -22.126 1.00 32.93 44  E 1 
ATOM 3955 O O   . ILE E 5 44  ? -9.728  5.852   -22.029 1.00 31.94 44  E 1 
ATOM 3956 C CB  . ILE E 5 44  ? -10.121 7.352   -19.578 1.00 34.89 44  E 1 
ATOM 3957 C CG1 . ILE E 5 44  ? -10.850 8.113   -18.441 1.00 32.93 44  E 1 
ATOM 3958 C CG2 . ILE E 5 44  ? -8.601  7.565   -19.482 1.00 35.40 44  E 1 
ATOM 3959 C CD1 . ILE E 5 44  ? -10.508 7.623   -17.028 1.00 34.17 44  E 1 
ATOM 3960 N N   . GLU E 5 45  ? -9.732  7.769   -23.240 1.00 31.08 45  E 1 
ATOM 3961 C CA  . GLU E 5 45  ? -8.954  7.245   -24.353 1.00 33.00 45  E 1 
ATOM 3962 C C   . GLU E 5 45  ? -7.571  6.854   -23.829 1.00 30.25 45  E 1 
ATOM 3963 O O   . GLU E 5 45  ? -6.735  7.695   -23.492 1.00 30.24 45  E 1 
ATOM 3964 C CB  . GLU E 5 45  ? -8.842  8.247   -25.508 1.00 34.73 45  E 1 
ATOM 3965 C CG  . GLU E 5 45  ? -10.121 8.341   -26.355 1.00 33.09 45  E 1 
ATOM 3966 C CD  . GLU E 5 45  ? -9.919  9.174   -27.630 1.00 31.45 45  E 1 
ATOM 3967 O OE1 . GLU E 5 45  ? -10.678 8.929   -28.598 1.00 29.31 45  E 1 
ATOM 3968 O OE2 . GLU E 5 45  ? -9.004  10.025  -27.639 1.00 32.89 45  E 1 
ATOM 3969 N N   . LEU E 5 46  ? -7.353  5.549   -23.748 1.00 31.65 46  E 1 
ATOM 3970 C CA  . LEU E 5 46  ? -6.036  4.958   -23.561 1.00 32.58 46  E 1 
ATOM 3971 C C   . LEU E 5 46  ? -5.251  5.154   -24.863 1.00 29.71 46  E 1 
ATOM 3972 O O   . LEU E 5 46  ? -5.140  4.232   -25.667 1.00 28.72 46  E 1 
ATOM 3973 C CB  . LEU E 5 46  ? -6.170  3.474   -23.177 1.00 31.80 46  E 1 
ATOM 3974 C CG  . LEU E 5 46  ? -6.612  3.233   -21.724 1.00 28.82 46  E 1 
ATOM 3975 C CD1 . LEU E 5 46  ? -7.059  1.768   -21.556 1.00 29.75 46  E 1 
ATOM 3976 C CD2 . LEU E 5 46  ? -5.474  3.488   -20.733 1.00 33.60 46  E 1 
ATOM 3977 N N   . VAL E 5 47  ? -4.752  6.376   -25.079 1.00 28.12 47  E 1 
ATOM 3978 C CA  . VAL E 5 47  ? -3.894  6.660   -26.228 1.00 29.46 47  E 1 
ATOM 3979 C C   . VAL E 5 47  ? -2.649  5.780   -26.099 1.00 27.71 47  E 1 
ATOM 3980 O O   . VAL E 5 47  ? -1.875  5.914   -25.150 1.00 26.77 47  E 1 
ATOM 3981 C CB  . VAL E 5 47  ? -3.534  8.154   -26.320 1.00 28.21 47  E 1 
ATOM 3982 C CG1 . VAL E 5 47  ? -2.733  8.441   -27.594 1.00 25.00 47  E 1 
ATOM 3983 C CG2 . VAL E 5 47  ? -4.782  9.041   -26.363 1.00 28.22 47  E 1 
ATOM 3984 N N   . GLU E 5 48  ? -2.447  4.893   -27.074 1.00 29.91 48  E 1 
ATOM 3985 C CA  . GLU E 5 48  ? -1.257  4.043   -27.235 1.00 30.80 48  E 1 
ATOM 3986 C C   . GLU E 5 48  ? -0.008  4.870   -27.611 1.00 28.61 48  E 1 
ATOM 3987 O O   . GLU E 5 48  ? 0.595   4.671   -28.657 1.00 27.97 48  E 1 
ATOM 3988 C CB  . GLU E 5 48  ? -1.500  2.952   -28.300 1.00 31.80 48  E 1 
ATOM 3989 C CG  . GLU E 5 48  ? -2.557  1.894   -27.937 1.00 30.27 48  E 1 
ATOM 3990 C CD  . GLU E 5 48  ? -2.565  0.743   -28.962 1.00 28.90 48  E 1 
ATOM 3991 O OE1 . GLU E 5 48  ? -2.794  -0.415  -28.538 1.00 27.42 48  E 1 
ATOM 3992 O OE2 . GLU E 5 48  ? -2.321  0.997   -30.165 1.00 31.41 48  E 1 
ATOM 3993 N N   . THR E 5 49  ? 0.374   5.864   -26.798 1.00 30.14 49  E 1 
ATOM 3994 C CA  . THR E 5 49  ? 1.582   6.645   -27.097 1.00 31.31 49  E 1 
ATOM 3995 C C   . THR E 5 49  ? 2.846   5.787   -26.984 1.00 29.16 49  E 1 
ATOM 3996 O O   . THR E 5 49  ? 2.930   4.850   -26.188 1.00 27.26 49  E 1 
ATOM 3997 C CB  . THR E 5 49  ? 1.693   7.945   -26.300 1.00 29.58 49  E 1 
ATOM 3998 O OG1 . THR E 5 49  ? 1.321   7.771   -24.954 1.00 27.96 49  E 1 
ATOM 3999 C CG2 . THR E 5 49  ? 0.781   9.022   -26.879 1.00 29.23 49  E 1 
ATOM 4000 N N   . VAL E 5 50  ? 3.814   6.121   -27.838 1.00 28.63 50  E 1 
ATOM 4001 C CA  . VAL E 5 50  ? 5.006   5.341   -28.227 1.00 30.19 50  E 1 
ATOM 4002 C C   . VAL E 5 50  ? 5.990   5.136   -27.052 1.00 28.89 50  E 1 
ATOM 4003 O O   . VAL E 5 50  ? 5.886   5.764   -26.005 1.00 27.84 50  E 1 
ATOM 4004 C CB  . VAL E 5 50  ? 5.668   6.014   -29.452 1.00 27.98 50  E 1 
ATOM 4005 C CG1 . VAL E 5 50  ? 6.801   5.199   -30.072 1.00 25.05 50  E 1 
ATOM 4006 C CG2 . VAL E 5 50  ? 4.650   6.255   -30.580 1.00 28.71 50  E 1 
ATOM 4007 N N   . GLY E 5 51  ? 6.936   4.222   -27.246 1.00 29.00 51  E 1 
ATOM 4008 C CA  . GLY E 5 51  ? 7.877   3.697   -26.264 1.00 29.19 51  E 1 
ATOM 4009 C C   . GLY E 5 51  ? 8.973   4.651   -25.782 1.00 28.47 51  E 1 
ATOM 4010 O O   . GLY E 5 51  ? 10.139  4.358   -26.002 1.00 27.14 51  E 1 
ATOM 4011 N N   . ASP E 5 52  ? 8.630   5.749   -25.118 1.00 30.54 52  E 1 
ATOM 4012 C CA  . ASP E 5 52  ? 9.631   6.525   -24.393 1.00 30.91 52  E 1 
ATOM 4013 C C   . ASP E 5 52  ? 10.340  5.651   -23.344 1.00 29.46 52  E 1 
ATOM 4014 O O   . ASP E 5 52  ? 9.694   4.879   -22.618 1.00 28.36 52  E 1 
ATOM 4015 C CB  . ASP E 5 52  ? 9.011   7.761   -23.723 1.00 30.66 52  E 1 
ATOM 4016 C CG  . ASP E 5 52  ? 8.753   8.943   -24.670 1.00 28.32 52  E 1 
ATOM 4017 O OD1 . ASP E 5 52  ? 9.417   9.032   -25.722 1.00 29.73 52  E 1 
ATOM 4018 O OD2 . ASP E 5 52  ? 7.881   9.768   -24.296 1.00 31.33 52  E 1 
ATOM 4019 N N   . GLU E 5 53  ? 11.664  5.771   -23.299 1.00 29.69 53  E 1 
ATOM 4020 C CA  . GLU E 5 53  ? 12.531  4.994   -22.427 1.00 31.37 53  E 1 
ATOM 4021 C C   . GLU E 5 53  ? 12.121  5.178   -20.960 1.00 29.20 53  E 1 
ATOM 4022 O O   . GLU E 5 53  ? 12.200  6.266   -20.394 1.00 29.04 53  E 1 
ATOM 4023 C CB  . GLU E 5 53  ? 14.001  5.383   -22.629 1.00 32.29 53  E 1 
ATOM 4024 C CG  . GLU E 5 53  ? 14.545  4.921   -23.996 1.00 30.97 53  E 1 
ATOM 4025 C CD  . GLU E 5 53  ? 16.004  5.323   -24.238 1.00 29.91 53  E 1 
ATOM 4026 O OE1 . GLU E 5 53  ? 16.676  4.593   -24.999 1.00 28.05 53  E 1 
ATOM 4027 O OE2 . GLU E 5 53  ? 16.427  6.373   -23.707 1.00 31.58 53  E 1 
ATOM 4028 N N   . ILE E 5 54  ? 11.691  4.083   -20.350 1.00 37.87 54  E 1 
ATOM 4029 C CA  . ILE E 5 54  ? 11.550  4.028   -18.904 1.00 39.00 54  E 1 
ATOM 4030 C C   . ILE E 5 54  ? 12.966  4.105   -18.336 1.00 37.55 54  E 1 
ATOM 4031 O O   . ILE E 5 54  ? 13.697  3.116   -18.371 1.00 37.64 54  E 1 
ATOM 4032 C CB  . ILE E 5 54  ? 10.803  2.755   -18.442 1.00 38.95 54  E 1 
ATOM 4033 C CG1 . ILE E 5 54  ? 9.381   2.705   -19.055 1.00 36.41 54  E 1 
ATOM 4034 C CG2 . ILE E 5 54  ? 10.722  2.711   -16.905 1.00 37.93 54  E 1 
ATOM 4035 C CD1 . ILE E 5 54  ? 8.634   1.396   -18.797 1.00 36.08 54  E 1 
ATOM 4036 N N   . VAL E 5 55  ? 13.339  5.289   -17.854 1.00 31.88 55  E 1 
ATOM 4037 C CA  . VAL E 5 55  ? 14.585  5.470   -17.110 1.00 32.39 55  E 1 
ATOM 4038 C C   . VAL E 5 55  ? 14.532  4.525   -15.916 1.00 31.13 55  E 1 
ATOM 4039 O O   . VAL E 5 55  ? 13.699  4.692   -15.019 1.00 30.82 55  E 1 
ATOM 4040 C CB  . VAL E 5 55  ? 14.784  6.933   -16.658 1.00 32.61 55  E 1 
ATOM 4041 C CG1 . VAL E 5 55  ? 16.109  7.106   -15.911 1.00 29.84 55  E 1 
ATOM 4042 C CG2 . VAL E 5 55  ? 14.789  7.883   -17.865 1.00 33.93 55  E 1 
ATOM 4043 N N   . ASP E 5 56  ? 15.388  3.509   -15.968 1.00 36.65 56  E 1 
ATOM 4044 C CA  . ASP E 5 56  ? 15.542  2.571   -14.877 1.00 37.22 56  E 1 
ATOM 4045 C C   . ASP E 5 56  ? 16.062  3.356   -13.670 1.00 34.45 56  E 1 
ATOM 4046 O O   . ASP E 5 56  ? 17.156  3.914   -13.697 1.00 35.09 56  E 1 
ATOM 4047 C CB  . ASP E 5 56  ? 16.462  1.420   -15.314 1.00 39.29 56  E 1 
ATOM 4048 C CG  . ASP E 5 56  ? 16.355  0.179   -14.418 1.00 34.79 56  E 1 
ATOM 4049 O OD1 . ASP E 5 56  ? 15.538  0.199   -13.470 1.00 35.56 56  E 1 
ATOM 4050 O OD2 . ASP E 5 56  ? 17.037  -0.820  -14.723 1.00 37.69 56  E 1 
ATOM 4051 N N   . LEU E 5 57  ? 15.249  3.451   -12.622 1.00 41.70 57  E 1 
ATOM 4052 C CA  . LEU E 5 57  ? 15.649  4.024   -11.336 1.00 39.37 57  E 1 
ATOM 4053 C C   . LEU E 5 57  ? 16.549  3.041   -10.560 1.00 37.82 57  E 1 
ATOM 4054 O O   . LEU E 5 57  ? 16.411  2.883   -9.352  1.00 34.72 57  E 1 
ATOM 4055 C CB  . LEU E 5 57  ? 14.410  4.478   -10.529 1.00 37.39 57  E 1 
ATOM 4056 C CG  . LEU E 5 57  ? 13.710  5.744   -11.048 1.00 34.64 57  E 1 
ATOM 4057 C CD1 . LEU E 5 57  ? 12.372  5.914   -10.322 1.00 33.14 57  E 1 
ATOM 4058 C CD2 . LEU E 5 57  ? 14.534  7.007   -10.791 1.00 36.69 57  E 1 
ATOM 4059 N N   . THR E 5 58  ? 17.445  2.378   -11.256 1.00 39.09 58  E 1 
ATOM 4060 C CA  . THR E 5 58  ? 18.621  1.803   -10.634 1.00 37.51 58  E 1 
ATOM 4061 C C   . THR E 5 58  ? 19.449  2.972   -10.116 1.00 35.79 58  E 1 
ATOM 4062 O O   . THR E 5 58  ? 20.098  3.677   -10.882 1.00 33.39 58  E 1 
ATOM 4063 C CB  . THR E 5 58  ? 19.425  0.925   -11.606 1.00 35.90 58  E 1 
ATOM 4064 O OG1 . THR E 5 58  ? 19.511  1.494   -12.896 1.00 33.88 58  E 1 
ATOM 4065 C CG2 . THR E 5 58  ? 18.778  -0.450  -11.767 1.00 35.05 58  E 1 
ATOM 4066 N N   . CYS E 5 59  ? 19.418  3.196   -8.811  1.00 27.62 59  E 1 
ATOM 4067 C CA  . CYS E 5 59  ? 20.508  3.921   -8.172  1.00 29.46 59  E 1 
ATOM 4068 C C   . CYS E 5 59  ? 21.791  3.197   -8.583  1.00 28.87 59  E 1 
ATOM 4069 O O   . CYS E 5 59  ? 21.964  2.028   -8.242  1.00 27.82 59  E 1 
ATOM 4070 C CB  . CYS E 5 59  ? 20.340  3.910   -6.646  1.00 28.72 59  E 1 
ATOM 4071 S SG  . CYS E 5 59  ? 18.954  4.994   -6.143  1.00 25.25 59  E 1 
ATOM 4072 N N   . GLU E 5 60  ? 22.666  3.885   -9.337  1.00 26.29 60  E 1 
ATOM 4073 C CA  . GLU E 5 60  ? 24.026  3.424   -9.590  1.00 26.84 60  E 1 
ATOM 4074 C C   . GLU E 5 60  ? 24.736  3.336   -8.236  1.00 25.51 60  E 1 
ATOM 4075 O O   . GLU E 5 60  ? 25.327  4.298   -7.745  1.00 24.18 60  E 1 
ATOM 4076 C CB  . GLU E 5 60  ? 24.762  4.365   -10.554 1.00 26.51 60  E 1 
ATOM 4077 C CG  . GLU E 5 60  ? 24.251  4.271   -12.003 1.00 25.22 60  E 1 
ATOM 4078 C CD  . GLU E 5 60  ? 25.011  5.182   -12.979 1.00 24.24 60  E 1 
ATOM 4079 O OE1 . GLU E 5 60  ? 24.951  4.900   -14.198 1.00 22.66 60  E 1 
ATOM 4080 O OE2 . GLU E 5 60  ? 25.625  6.177   -12.523 1.00 25.77 60  E 1 
ATOM 4081 N N   . SER E 5 61  ? 24.618  2.193   -7.585  1.00 23.86 61  E 1 
ATOM 4082 C CA  . SER E 5 61  ? 25.516  1.851   -6.502  1.00 25.37 61  E 1 
ATOM 4083 C C   . SER E 5 61  ? 26.896  1.740   -7.128  1.00 24.18 61  E 1 
ATOM 4084 O O   . SER E 5 61  ? 27.130  0.814   -7.910  1.00 23.40 61  E 1 
ATOM 4085 C CB  . SER E 5 61  ? 25.100  0.539   -5.824  1.00 24.93 61  E 1 
ATOM 4086 O OG  . SER E 5 61  ? 24.945  -0.496  -6.766  1.00 23.43 61  E 1 
ATOM 4087 N N   . LEU E 5 62  ? 27.769  2.708   -6.823  1.00 24.30 62  E 1 
ATOM 4088 C CA  . LEU E 5 62  ? 29.191  2.609   -7.114  1.00 26.31 62  E 1 
ATOM 4089 C C   . LEU E 5 62  ? 29.655  1.208   -6.714  1.00 24.75 62  E 1 
ATOM 4090 O O   . LEU E 5 62  ? 29.471  0.813   -5.561  1.00 23.80 62  E 1 
ATOM 4091 C CB  . LEU E 5 62  ? 29.958  3.676   -6.317  1.00 25.01 62  E 1 
ATOM 4092 C CG  . LEU E 5 62  ? 29.854  5.093   -6.900  1.00 22.79 62  E 1 
ATOM 4093 C CD1 . LEU E 5 62  ? 30.284  6.121   -5.862  1.00 22.79 62  E 1 
ATOM 4094 C CD2 . LEU E 5 62  ? 30.747  5.256   -8.134  1.00 25.99 62  E 1 
ATOM 4095 N N   . GLU E 5 63  ? 30.208  0.473   -7.678  1.00 29.00 63  E 1 
ATOM 4096 C CA  . GLU E 5 63  ? 30.767  -0.854  -7.424  1.00 30.73 63  E 1 
ATOM 4097 C C   . GLU E 5 63  ? 31.854  -0.699  -6.353  1.00 29.00 63  E 1 
ATOM 4098 O O   . GLU E 5 63  ? 32.866  -0.039  -6.619  1.00 28.34 63  E 1 
ATOM 4099 C CB  . GLU E 5 63  ? 31.358  -1.469  -8.697  1.00 30.93 63  E 1 
ATOM 4100 C CG  . GLU E 5 63  ? 30.289  -1.880  -9.729  1.00 29.43 63  E 1 
ATOM 4101 C CD  . GLU E 5 63  ? 30.880  -2.604  -10.952 1.00 27.21 63  E 1 
ATOM 4102 O OE1 . GLU E 5 63  ? 30.113  -3.344  -11.599 1.00 25.80 63  E 1 
ATOM 4103 O OE2 . GLU E 5 63  ? 32.090  -2.421  -11.236 1.00 28.77 63  E 1 
ATOM 4104 N N   . PRO E 5 64  ? 31.672  -1.233  -5.138  1.00 26.24 64  E 1 
ATOM 4105 C CA  . PRO E 5 64  ? 32.767  -1.261  -4.205  1.00 26.01 64  E 1 
ATOM 4106 C C   . PRO E 5 64  ? 33.818  -2.176  -4.827  1.00 26.41 64  E 1 
ATOM 4107 O O   . PRO E 5 64  ? 33.579  -3.374  -5.000  1.00 24.96 64  E 1 
ATOM 4108 C CB  . PRO E 5 64  ? 32.177  -1.791  -2.890  1.00 24.27 64  E 1 
ATOM 4109 C CG  . PRO E 5 64  ? 30.995  -2.637  -3.352  1.00 24.49 64  E 1 
ATOM 4110 C CD  . PRO E 5 64  ? 30.524  -1.961  -4.635  1.00 29.81 64  E 1 
ATOM 4111 N N   . VAL E 5 65  ? 34.972  -1.598  -5.189  1.00 27.28 65  E 1 
ATOM 4112 C CA  . VAL E 5 65  ? 36.121  -2.365  -5.661  1.00 28.86 65  E 1 
ATOM 4113 C C   . VAL E 5 65  ? 36.457  -3.370  -4.564  1.00 27.56 65  E 1 
ATOM 4114 O O   . VAL E 5 65  ? 36.951  -2.991  -3.503  1.00 27.04 65  E 1 
ATOM 4115 C CB  . VAL E 5 65  ? 37.321  -1.453  -5.982  1.00 28.41 65  E 1 
ATOM 4116 C CG1 . VAL E 5 65  ? 38.530  -2.263  -6.450  1.00 25.27 65  E 1 
ATOM 4117 C CG2 . VAL E 5 65  ? 36.966  -0.449  -7.089  1.00 29.47 65  E 1 
ATOM 4118 N N   . VAL E 5 66  ? 36.124  -4.628  -4.815  1.00 34.93 66  E 1 
ATOM 4119 C CA  . VAL E 5 66  ? 36.470  -5.729  -3.920  1.00 36.62 66  E 1 
ATOM 4120 C C   . VAL E 5 66  ? 37.984  -5.861  -3.997  1.00 35.84 66  E 1 
ATOM 4121 O O   . VAL E 5 66  ? 38.510  -6.480  -4.919  1.00 35.66 66  E 1 
ATOM 4122 C CB  . VAL E 5 66  ? 35.745  -7.037  -4.288  1.00 36.57 66  E 1 
ATOM 4123 C CG1 . VAL E 5 66  ? 36.122  -8.177  -3.338  1.00 32.63 66  E 1 
ATOM 4124 C CG2 . VAL E 5 66  ? 34.217  -6.852  -4.209  1.00 36.56 66  E 1 
ATOM 4125 N N   . VAL E 5 67  ? 38.656  -5.196  -3.072  1.00 33.49 67  E 1 
ATOM 4126 C CA  . VAL E 5 67  ? 40.099  -5.331  -2.946  1.00 36.06 67  E 1 
ATOM 4127 C C   . VAL E 5 67  ? 40.361  -6.795  -2.621  1.00 35.95 67  E 1 
ATOM 4128 O O   . VAL E 5 67  ? 39.927  -7.291  -1.586  1.00 34.59 67  E 1 
ATOM 4129 C CB  . VAL E 5 67  ? 40.680  -4.398  -1.872  1.00 36.32 67  E 1 
ATOM 4130 C CG1 . VAL E 5 67  ? 42.193  -4.571  -1.740  1.00 32.73 67  E 1 
ATOM 4131 C CG2 . VAL E 5 67  ? 40.412  -2.922  -2.227  1.00 37.39 67  E 1 
ATOM 4132 N N   . ASP E 5 68  ? 41.062  -7.437  -3.542  1.00 36.15 68  E 1 
ATOM 4133 C CA  . ASP E 5 68  ? 41.490  -8.818  -3.420  1.00 37.52 68  E 1 
ATOM 4134 C C   . ASP E 5 68  ? 42.465  -8.914  -2.237  1.00 34.66 68  E 1 
ATOM 4135 O O   . ASP E 5 68  ? 43.654  -8.608  -2.350  1.00 34.94 68  E 1 
ATOM 4136 C CB  . ASP E 5 68  ? 42.094  -9.239  -4.768  1.00 39.41 68  E 1 
ATOM 4137 C CG  . ASP E 5 68  ? 42.347  -10.737 -4.899  1.00 35.08 68  E 1 
ATOM 4138 O OD1 . ASP E 5 68  ? 41.896  -11.484 -4.013  1.00 35.59 68  E 1 
ATOM 4139 O OD2 . ASP E 5 68  ? 42.978  -11.121 -5.912  1.00 39.61 68  E 1 
ATOM 4140 N N   . LEU E 5 69  ? 41.955  -9.275  -1.076  1.00 43.43 69  E 1 
ATOM 4141 C CA  . LEU E 5 69  ? 42.779  -9.575  0.096   1.00 40.66 69  E 1 
ATOM 4142 C C   . LEU E 5 69  ? 43.492  -10.901 -0.151  1.00 40.31 69  E 1 
ATOM 4143 O O   . LEU E 5 69  ? 43.028  -11.966 0.238   1.00 36.56 69  E 1 
ATOM 4144 C CB  . LEU E 5 69  ? 41.920  -9.579  1.378   1.00 38.57 69  E 1 
ATOM 4145 C CG  . LEU E 5 69  ? 41.565  -8.176  1.900   1.00 35.53 69  E 1 
ATOM 4146 C CD1 . LEU E 5 69  ? 40.543  -8.306  3.040   1.00 33.30 69  E 1 
ATOM 4147 C CD2 . LEU E 5 69  ? 42.771  -7.429  2.456   1.00 37.88 69  E 1 
ATOM 4148 N N   . THR E 5 70  ? 44.633  -10.793 -0.832  1.00 41.22 70  E 1 
ATOM 4149 C CA  . THR E 5 70  ? 45.348  -11.904 -1.457  1.00 39.44 70  E 1 
ATOM 4150 C C   . THR E 5 70  ? 45.950  -12.940 -0.500  1.00 38.63 70  E 1 
ATOM 4151 O O   . THR E 5 70  ? 45.492  -14.076 -0.461  1.00 35.44 70  E 1 
ATOM 4152 C CB  . THR E 5 70  ? 46.471  -11.363 -2.372  1.00 37.40 70  E 1 
ATOM 4153 O OG1 . THR E 5 70  ? 47.173  -10.314 -1.722  1.00 35.46 70  E 1 
ATOM 4154 C CG2 . THR E 5 70  ? 45.932  -10.776 -3.673  1.00 35.73 70  E 1 
ATOM 4155 N N   . HIS E 5 71  ? 47.058  -12.593 0.154   1.00 30.25 71  E 1 
ATOM 4156 C CA  . HIS E 5 71  ? 48.172  -13.545 0.199   1.00 32.16 71  E 1 
ATOM 4157 C C   . HIS E 5 71  ? 48.352  -14.397 1.449   1.00 30.62 71  E 1 
ATOM 4158 O O   . HIS E 5 71  ? 48.606  -15.591 1.320   1.00 28.85 71  E 1 
ATOM 4159 C CB  . HIS E 5 71  ? 49.485  -12.793 -0.078  1.00 30.20 71  E 1 
ATOM 4160 C CG  . HIS E 5 71  ? 49.830  -12.602 -1.538  1.00 29.00 71  E 1 
ATOM 4161 N ND1 . HIS E 5 71  ? 49.218  -13.162 -2.628  1.00 27.90 71  E 1 
ATOM 4162 C CD2 . HIS E 5 71  ? 50.901  -11.876 -2.007  1.00 29.85 71  E 1 
ATOM 4163 C CE1 . HIS E 5 71  ? 49.882  -12.777 -3.726  1.00 28.84 71  E 1 
ATOM 4164 N NE2 . HIS E 5 71  ? 50.913  -12.000 -3.389  1.00 29.61 71  E 1 
ATOM 4165 N N   . ASN E 5 72  ? 48.475  -13.789 2.611   1.00 26.40 72  E 1 
ATOM 4166 C CA  . ASN E 5 72  ? 49.536  -14.294 3.482   1.00 26.93 72  E 1 
ATOM 4167 C C   . ASN E 5 72  ? 49.215  -15.621 4.200   1.00 25.99 72  E 1 
ATOM 4168 O O   . ASN E 5 72  ? 48.384  -15.688 5.098   1.00 24.64 72  E 1 
ATOM 4169 C CB  . ASN E 5 72  ? 50.054  -13.187 4.420   1.00 25.56 72  E 1 
ATOM 4170 C CG  . ASN E 5 72  ? 51.377  -12.593 3.969   1.00 23.37 72  E 1 
ATOM 4171 O OD1 . ASN E 5 72  ? 52.111  -13.131 3.164   1.00 23.49 72  E 1 
ATOM 4172 N ND2 . ASN E 5 72  ? 51.748  -11.449 4.501   1.00 26.02 72  E 1 
ATOM 4173 N N   . ASP E 5 73  ? 50.018  -16.630 3.856   1.00 26.59 73  E 1 
ATOM 4174 C CA  . ASP E 5 73  ? 49.962  -18.033 4.296   1.00 25.83 73  E 1 
ATOM 4175 C C   . ASP E 5 73  ? 50.202  -18.305 5.794   1.00 24.82 73  E 1 
ATOM 4176 O O   . ASP E 5 73  ? 50.150  -19.461 6.196   1.00 22.81 73  E 1 
ATOM 4177 C CB  . ASP E 5 73  ? 51.076  -18.801 3.554   1.00 23.83 73  E 1 
ATOM 4178 C CG  . ASP E 5 73  ? 50.788  -19.112 2.096   1.00 21.29 73  E 1 
ATOM 4179 O OD1 . ASP E 5 73  ? 49.624  -19.405 1.778   1.00 21.08 73  E 1 
ATOM 4180 O OD2 . ASP E 5 73  ? 51.765  -19.092 1.317   1.00 23.10 73  E 1 
ATOM 4181 N N   . SER E 5 74  ? 50.606  -17.349 6.596   1.00 24.21 74  E 1 
ATOM 4182 C CA  . SER E 5 74  ? 51.492  -17.661 7.719   1.00 23.84 74  E 1 
ATOM 4183 C C   . SER E 5 74  ? 50.882  -18.622 8.746   1.00 22.61 74  E 1 
ATOM 4184 O O   . SER E 5 74  ? 49.996  -18.283 9.530   1.00 21.65 74  E 1 
ATOM 4185 C CB  . SER E 5 74  ? 52.045  -16.394 8.373   1.00 23.24 74  E 1 
ATOM 4186 O OG  . SER E 5 74  ? 51.016  -15.536 8.804   1.00 21.94 74  E 1 
ATOM 4187 N N   . VAL E 5 75  ? 51.433  -19.839 8.740   1.00 26.24 75  E 1 
ATOM 4188 C CA  . VAL E 5 75  ? 50.907  -21.068 9.367   1.00 25.41 75  E 1 
ATOM 4189 C C   . VAL E 5 75  ? 51.213  -21.153 10.875  1.00 24.77 75  E 1 
ATOM 4190 O O   . VAL E 5 75  ? 51.516  -22.232 11.371  1.00 23.88 75  E 1 
ATOM 4191 C CB  . VAL E 5 75  ? 51.449  -22.309 8.601   1.00 24.49 75  E 1 
ATOM 4192 C CG1 . VAL E 5 75  ? 50.723  -23.618 8.930   1.00 21.94 75  E 1 
ATOM 4193 C CG2 . VAL E 5 75  ? 51.372  -22.143 7.078   1.00 25.62 75  E 1 
ATOM 4194 N N   . VAL E 5 76  ? 51.260  -20.046 11.617  1.00 23.32 76  E 1 
ATOM 4195 C CA  . VAL E 5 76  ? 51.988  -20.037 12.894  1.00 23.32 76  E 1 
ATOM 4196 C C   . VAL E 5 76  ? 51.501  -21.122 13.861  1.00 22.64 76  E 1 
ATOM 4197 O O   . VAL E 5 76  ? 50.367  -21.113 14.343  1.00 21.49 76  E 1 
ATOM 4198 C CB  . VAL E 5 76  ? 52.029  -18.644 13.555  1.00 22.72 76  E 1 
ATOM 4199 C CG1 . VAL E 5 76  ? 52.851  -18.662 14.844  1.00 19.71 76  E 1 
ATOM 4200 C CG2 . VAL E 5 76  ? 52.679  -17.618 12.618  1.00 22.21 76  E 1 
ATOM 4201 N N   . ILE E 5 77  ? 52.425  -22.056 14.143  1.00 26.97 77  E 1 
ATOM 4202 C CA  . ILE E 5 77  ? 52.244  -23.407 14.700  1.00 27.33 77  E 1 
ATOM 4203 C C   . ILE E 5 77  ? 52.055  -23.416 16.235  1.00 26.15 77  E 1 
ATOM 4204 O O   . ILE E 5 77  ? 52.378  -24.395 16.885  1.00 24.91 77  E 1 
ATOM 4205 C CB  . ILE E 5 77  ? 53.454  -24.287 14.267  1.00 26.50 77  E 1 
ATOM 4206 C CG1 . ILE E 5 77  ? 53.694  -24.226 12.729  1.00 24.68 77  E 1 
ATOM 4207 C CG2 . ILE E 5 77  ? 53.352  -25.770 14.671  1.00 27.22 77  E 1 
ATOM 4208 C CD1 . ILE E 5 77  ? 55.021  -24.868 12.256  1.00 25.54 77  E 1 
ATOM 4209 N N   . VAL E 5 78  ? 51.621  -22.356 16.903  1.00 24.69 78  E 1 
ATOM 4210 C CA  . VAL E 5 78  ? 51.898  -22.147 18.336  1.00 25.82 78  E 1 
ATOM 4211 C C   . VAL E 5 78  ? 51.617  -23.392 19.198  1.00 24.56 78  E 1 
ATOM 4212 O O   . VAL E 5 78  ? 50.481  -23.870 19.292  1.00 23.29 78  E 1 
ATOM 4213 C CB  . VAL E 5 78  ? 51.213  -20.891 18.904  1.00 24.58 78  E 1 
ATOM 4214 C CG1 . VAL E 5 78  ? 51.619  -20.647 20.362  1.00 21.42 78  E 1 
ATOM 4215 C CG2 . VAL E 5 78  ? 51.599  -19.643 18.109  1.00 25.30 78  E 1 
ATOM 4216 N N   . GLU E 5 79  ? 52.700  -23.895 19.822  1.00 25.94 79  E 1 
ATOM 4217 C CA  . GLU E 5 79  ? 52.854  -25.275 20.309  1.00 28.02 79  E 1 
ATOM 4218 C C   . GLU E 5 79  ? 52.095  -25.664 21.598  1.00 25.85 79  E 1 
ATOM 4219 O O   . GLU E 5 79  ? 51.203  -26.509 21.569  1.00 25.03 79  E 1 
ATOM 4220 C CB  . GLU E 5 79  ? 54.352  -25.550 20.590  1.00 28.88 79  E 1 
ATOM 4221 C CG  . GLU E 5 79  ? 55.343  -25.548 19.427  1.00 27.92 79  E 1 
ATOM 4222 C CD  . GLU E 5 79  ? 56.756  -25.849 19.967  1.00 27.05 79  E 1 
ATOM 4223 O OE1 . GLU E 5 79  ? 57.417  -26.758 19.417  1.00 25.37 79  E 1 
ATOM 4224 O OE2 . GLU E 5 79  ? 57.165  -25.191 20.959  1.00 31.23 79  E 1 
ATOM 4225 N N   . GLU E 5 80  ? 52.588  -25.222 22.792  1.00 24.20 80  E 1 
ATOM 4226 C CA  . GLU E 5 80  ? 53.301  -26.207 23.623  1.00 25.76 80  E 1 
ATOM 4227 C C   . GLU E 5 80  ? 52.615  -26.721 24.916  1.00 23.74 80  E 1 
ATOM 4228 O O   . GLU E 5 80  ? 52.415  -27.926 25.065  1.00 22.89 80  E 1 
ATOM 4229 C CB  . GLU E 5 80  ? 54.707  -25.658 23.983  1.00 26.16 80  E 1 
ATOM 4230 C CG  . GLU E 5 80  ? 55.804  -26.722 24.124  1.00 25.52 80  E 1 
ATOM 4231 C CD  . GLU E 5 80  ? 57.115  -26.223 24.790  1.00 25.67 80  E 1 
ATOM 4232 O OE1 . GLU E 5 80  ? 58.096  -26.992 24.770  1.00 24.22 80  E 1 
ATOM 4233 O OE2 . GLU E 5 80  ? 57.135  -25.137 25.409  1.00 29.77 80  E 1 
ATOM 4234 N N   . ARG E 5 81  ? 52.448  -25.925 25.936  1.00 27.83 81  E 1 
ATOM 4235 C CA  . ARG E 5 81  ? 52.934  -26.371 27.260  1.00 32.43 81  E 1 
ATOM 4236 C C   . ARG E 5 81  ? 52.008  -27.202 28.158  1.00 28.85 81  E 1 
ATOM 4237 O O   . ARG E 5 81  ? 50.811  -27.058 28.220  1.00 27.33 81  E 1 
ATOM 4238 C CB  . ARG E 5 81  ? 53.607  -25.214 28.024  1.00 31.21 81  E 1 
ATOM 4239 C CG  . ARG E 5 81  ? 55.066  -25.107 27.578  1.00 30.21 81  E 1 
ATOM 4240 C CD  . ARG E 5 81  ? 55.850  -24.031 28.320  1.00 30.91 81  E 1 
ATOM 4241 N NE  . ARG E 5 81  ? 57.201  -23.971 27.728  1.00 29.69 81  E 1 
ATOM 4242 C CZ  . ARG E 5 81  ? 58.231  -23.237 28.097  1.00 28.09 81  E 1 
ATOM 4243 N NH1 . ARG E 5 81  ? 58.178  -22.454 29.144  1.00 25.87 81  E 1 
ATOM 4244 N NH2 . ARG E 5 81  ? 59.326  -23.295 27.390  1.00 26.83 81  E 1 
ATOM 4245 N N   . ARG E 5 82  ? 52.695  -28.094 28.927  1.00 26.34 82  E 1 
ATOM 4246 C CA  . ARG E 5 82  ? 52.240  -29.367 29.520  1.00 30.63 82  E 1 
ATOM 4247 C C   . ARG E 5 82  ? 51.564  -29.393 30.907  1.00 27.41 82  E 1 
ATOM 4248 O O   . ARG E 5 82  ? 50.866  -30.363 31.169  1.00 25.93 82  E 1 
ATOM 4249 C CB  . ARG E 5 82  ? 53.496  -30.252 29.686  1.00 29.77 82  E 1 
ATOM 4250 C CG  . ARG E 5 82  ? 54.139  -30.836 28.417  1.00 28.91 82  E 1 
ATOM 4251 C CD  . ARG E 5 82  ? 55.402  -31.597 28.845  1.00 28.91 82  E 1 
ATOM 4252 N NE  . ARG E 5 82  ? 55.951  -32.435 27.754  1.00 27.10 82  E 1 
ATOM 4253 C CZ  . ARG E 5 82  ? 57.033  -33.199 27.822  1.00 26.14 82  E 1 
ATOM 4254 N NH1 . ARG E 5 82  ? 57.781  -33.250 28.891  1.00 23.83 82  E 1 
ATOM 4255 N NH2 . ARG E 5 82  ? 57.378  -33.936 26.810  1.00 24.67 82  E 1 
ATOM 4256 N N   . ARG E 5 83  ? 51.972  -28.585 31.903  1.00 28.77 83  E 1 
ATOM 4257 C CA  . ARG E 5 83  ? 52.486  -29.184 33.177  1.00 32.65 83  E 1 
ATOM 4258 C C   . ARG E 5 83  ? 51.454  -29.519 34.306  1.00 29.00 83  E 1 
ATOM 4259 O O   . ARG E 5 83  ? 50.307  -29.132 34.220  1.00 27.56 83  E 1 
ATOM 4260 C CB  . ARG E 5 83  ? 53.695  -28.357 33.674  1.00 32.19 83  E 1 
ATOM 4261 C CG  . ARG E 5 83  ? 55.027  -29.087 33.414  1.00 31.10 83  E 1 
ATOM 4262 C CD  . ARG E 5 83  ? 56.198  -28.387 34.108  1.00 31.07 83  E 1 
ATOM 4263 N NE  . ARG E 5 83  ? 57.484  -29.039 33.786  1.00 29.77 83  E 1 
ATOM 4264 C CZ  . ARG E 5 83  ? 58.686  -28.732 34.279  1.00 28.87 83  E 1 
ATOM 4265 N NH1 . ARG E 5 83  ? 58.837  -27.803 35.180  1.00 26.41 83  E 1 
ATOM 4266 N NH2 . ARG E 5 83  ? 59.759  -29.352 33.869  1.00 27.02 83  E 1 
ATOM 4267 N N   . PRO E 5 84  ? 51.853  -30.268 35.377  1.00 24.06 84  E 1 
ATOM 4268 C CA  . PRO E 5 84  ? 51.101  -31.466 35.828  1.00 26.00 84  E 1 
ATOM 4269 C C   . PRO E 5 84  ? 50.578  -31.604 37.294  1.00 25.70 84  E 1 
ATOM 4270 O O   . PRO E 5 84  ? 49.737  -32.472 37.531  1.00 23.08 84  E 1 
ATOM 4271 C CB  . PRO E 5 84  ? 52.157  -32.549 35.605  1.00 23.00 84  E 1 
ATOM 4272 C CG  . PRO E 5 84  ? 53.442  -31.877 36.095  1.00 22.10 84  E 1 
ATOM 4273 C CD  . PRO E 5 84  ? 53.213  -30.398 35.752  1.00 25.78 84  E 1 
ATOM 4274 N N   . ARG E 5 85  ? 51.182  -31.013 38.315  1.00 24.73 85  E 1 
ATOM 4275 C CA  . ARG E 5 85  ? 51.285  -31.525 39.724  1.00 28.01 85  E 1 
ATOM 4276 C C   . ARG E 5 85  ? 50.159  -31.068 40.701  1.00 25.82 85  E 1 
ATOM 4277 O O   . ARG E 5 85  ? 49.506  -30.102 40.391  1.00 24.09 85  E 1 
ATOM 4278 C CB  . ARG E 5 85  ? 52.652  -31.077 40.281  1.00 26.50 85  E 1 
ATOM 4279 C CG  . ARG E 5 85  ? 53.852  -31.915 39.823  1.00 25.12 85  E 1 
ATOM 4280 C CD  . ARG E 5 85  ? 55.117  -31.446 40.566  1.00 24.42 85  E 1 
ATOM 4281 N NE  . ARG E 5 85  ? 56.289  -32.286 40.263  1.00 24.02 85  E 1 
ATOM 4282 C CZ  . ARG E 5 85  ? 57.499  -32.185 40.808  1.00 23.46 85  E 1 
ATOM 4283 N NH1 . ARG E 5 85  ? 57.774  -31.262 41.691  1.00 21.86 85  E 1 
ATOM 4284 N NH2 . ARG E 5 85  ? 58.449  -33.002 40.486  1.00 22.63 85  E 1 
ATOM 4285 N N   . ARG E 5 86  ? 49.974  -31.609 41.945  1.00 22.97 86  E 1 
ATOM 4286 C CA  . ARG E 5 86  ? 50.007  -32.952 42.594  1.00 26.94 86  E 1 
ATOM 4287 C C   . ARG E 5 86  ? 49.300  -33.034 43.985  1.00 24.74 86  E 1 
ATOM 4288 O O   . ARG E 5 86  ? 48.417  -33.861 44.129  1.00 23.12 86  E 1 
ATOM 4289 C CB  . ARG E 5 86  ? 51.458  -33.457 42.803  1.00 25.04 86  E 1 
ATOM 4290 C CG  . ARG E 5 86  ? 51.591  -34.993 42.807  1.00 24.04 86  E 1 
ATOM 4291 C CD  . ARG E 5 86  ? 53.007  -35.420 43.211  1.00 23.36 86  E 1 
ATOM 4292 N NE  . ARG E 5 86  ? 53.247  -36.858 42.954  1.00 23.29 86  E 1 
ATOM 4293 C CZ  . ARG E 5 86  ? 54.318  -37.561 43.317  1.00 22.82 86  E 1 
ATOM 4294 N NH1 . ARG E 5 86  ? 55.289  -37.040 44.023  1.00 21.45 86  E 1 
ATOM 4295 N NH2 . ARG E 5 86  ? 54.430  -38.807 42.989  1.00 22.59 86  E 1 
ATOM 4296 N N   . ASN E 5 87  ? 49.774  -32.347 45.065  1.00 24.38 87  E 1 
ATOM 4297 C CA  . ASN E 5 87  ? 49.610  -32.670 46.527  1.00 25.93 87  E 1 
ATOM 4298 C C   . ASN E 5 87  ? 48.562  -31.788 47.281  1.00 25.09 87  E 1 
ATOM 4299 O O   . ASN E 5 87  ? 48.091  -30.834 46.695  1.00 23.28 87  E 1 
ATOM 4300 C CB  . ASN E 5 87  ? 51.021  -32.499 47.165  1.00 24.06 87  E 1 
ATOM 4301 C CG  . ASN E 5 87  ? 51.930  -33.711 47.108  1.00 20.92 87  E 1 
ATOM 4302 O OD1 . ASN E 5 87  ? 51.616  -34.760 46.583  1.00 20.58 87  E 1 
ATOM 4303 N ND2 . ASN E 5 87  ? 53.111  -33.603 47.671  1.00 23.20 87  E 1 
ATOM 4304 N N   . GLY E 5 88  ? 48.137  -31.932 48.574  1.00 23.64 88  E 1 
ATOM 4305 C CA  . GLY E 5 88  ? 48.528  -32.866 49.638  1.00 23.78 88  E 1 
ATOM 4306 C C   . GLY E 5 88  ? 47.774  -32.776 51.012  1.00 23.30 88  E 1 
ATOM 4307 O O   . GLY E 5 88  ? 47.003  -33.669 51.331  1.00 21.49 88  E 1 
ATOM 4308 N N   . ARG E 5 89  ? 48.017  -31.780 51.901  1.00 20.47 89  E 1 
ATOM 4309 C CA  . ARG E 5 89  ? 47.781  -31.782 53.394  1.00 23.34 89  E 1 
ATOM 4310 C C   . ARG E 5 89  ? 46.489  -31.053 53.882  1.00 21.75 89  E 1 
ATOM 4311 O O   . ARG E 5 89  ? 45.929  -30.343 53.068  1.00 20.58 89  E 1 
ATOM 4312 C CB  . ARG E 5 89  ? 49.007  -31.093 54.040  1.00 22.11 89  E 1 
ATOM 4313 C CG  . ARG E 5 89  ? 50.128  -32.021 54.502  1.00 21.28 89  E 1 
ATOM 4314 C CD  . ARG E 5 89  ? 51.184  -31.188 55.246  1.00 21.19 89  E 1 
ATOM 4315 N NE  . ARG E 5 89  ? 52.208  -32.009 55.913  1.00 21.06 89  E 1 
ATOM 4316 C CZ  . ARG E 5 89  ? 53.237  -31.567 56.631  1.00 21.08 89  E 1 
ATOM 4317 N NH1 . ARG E 5 89  ? 53.453  -30.292 56.800  1.00 19.51 89  E 1 
ATOM 4318 N NH2 . ARG E 5 89  ? 54.055  -32.395 57.204  1.00 20.96 89  E 1 
ATOM 4319 N N   . ARG E 5 90  ? 46.037  -31.047 55.192  1.00 21.76 90  E 1 
ATOM 4320 C CA  . ARG E 5 90  ? 45.883  -32.022 56.315  1.00 24.87 90  E 1 
ATOM 4321 C C   . ARG E 5 90  ? 44.924  -31.593 57.488  1.00 22.51 90  E 1 
ATOM 4322 O O   . ARG E 5 90  ? 44.122  -32.419 57.887  1.00 21.73 90  E 1 
ATOM 4323 C CB  . ARG E 5 90  ? 47.256  -32.329 56.979  1.00 24.18 90  E 1 
ATOM 4324 C CG  . ARG E 5 90  ? 47.300  -33.639 57.781  1.00 22.59 90  E 1 
ATOM 4325 C CD  . ARG E 5 90  ? 48.583  -33.750 58.611  1.00 22.51 90  E 1 
ATOM 4326 N NE  . ARG E 5 90  ? 48.783  -35.118 59.135  1.00 21.73 90  E 1 
ATOM 4327 C CZ  . ARG E 5 90  ? 49.631  -35.485 60.103  1.00 21.60 90  E 1 
ATOM 4328 N NH1 . ARG E 5 90  ? 50.372  -34.624 60.756  1.00 20.27 90  E 1 
ATOM 4329 N NH2 . ARG E 5 90  ? 49.741  -36.737 60.435  1.00 21.02 90  E 1 
ATOM 4330 N N   . LEU E 5 91  ? 45.122  -30.439 58.169  1.00 21.36 91  E 1 
ATOM 4331 C CA  . LEU E 5 91  ? 44.812  -30.134 59.614  1.00 25.25 91  E 1 
ATOM 4332 C C   . LEU E 5 91  ? 43.572  -29.213 59.837  1.00 23.38 91  E 1 
ATOM 4333 O O   . LEU E 5 91  ? 43.094  -28.686 58.844  1.00 21.95 91  E 1 
ATOM 4334 C CB  . LEU E 5 91  ? 46.086  -29.449 60.172  1.00 23.27 91  E 1 
ATOM 4335 C CG  . LEU E 5 91  ? 47.327  -30.327 60.352  1.00 21.21 91  E 1 
ATOM 4336 C CD1 . LEU E 5 91  ? 48.550  -29.446 60.624  1.00 21.63 91  E 1 
ATOM 4337 C CD2 . LEU E 5 91  ? 47.193  -31.314 61.505  1.00 25.30 91  E 1 
ATOM 4338 N N   . ARG E 5 92  ? 43.020  -28.853 61.070  1.00 22.18 92  E 1 
ATOM 4339 C CA  . ARG E 5 92  ? 43.014  -29.415 62.453  1.00 26.47 92  E 1 
ATOM 4340 C C   . ARG E 5 92  ? 41.804  -29.006 63.360  1.00 24.18 92  E 1 
ATOM 4341 O O   . ARG E 5 92  ? 40.960  -29.855 63.608  1.00 23.10 92  E 1 
ATOM 4342 C CB  . ARG E 5 92  ? 44.304  -29.009 63.210  1.00 25.06 92  E 1 
ATOM 4343 C CG  . ARG E 5 92  ? 44.655  -29.924 64.392  1.00 23.59 92  E 1 
ATOM 4344 C CD  . ARG E 5 92  ? 45.752  -29.272 65.242  1.00 22.87 92  E 1 
ATOM 4345 N NE  . ARG E 5 92  ? 46.357  -30.211 66.201  1.00 22.20 92  E 1 
ATOM 4346 C CZ  . ARG E 5 92  ? 47.151  -29.884 67.221  1.00 22.27 92  E 1 
ATOM 4347 N NH1 . ARG E 5 92  ? 47.429  -28.639 67.507  1.00 21.57 92  E 1 
ATOM 4348 N NH2 . ARG E 5 92  ? 47.667  -30.791 67.975  1.00 22.34 92  E 1 
ATOM 4349 N N   . GLN E 5 93  ? 41.796  -27.812 63.952  1.00 21.91 93  E 1 
ATOM 4350 C CA  . GLN E 5 93  ? 41.174  -27.384 65.254  1.00 23.89 93  E 1 
ATOM 4351 C C   . GLN E 5 93  ? 39.921  -26.485 65.088  1.00 22.66 93  E 1 
ATOM 4352 O O   . GLN E 5 93  ? 39.544  -26.278 63.935  1.00 21.47 93  E 1 
ATOM 4353 C CB  . GLN E 5 93  ? 42.289  -26.601 66.001  1.00 22.08 93  E 1 
ATOM 4354 C CG  . GLN E 5 93  ? 43.335  -27.456 66.701  1.00 21.04 93  E 1 
ATOM 4355 C CD  . GLN E 5 93  ? 44.399  -26.586 67.373  1.00 19.48 93  E 1 
ATOM 4356 O OE1 . GLN E 5 93  ? 45.200  -25.935 66.728  1.00 21.81 93  E 1 
ATOM 4357 N NE2 . GLN E 5 93  ? 44.464  -26.574 68.680  1.00 22.19 93  E 1 
ATOM 4358 N N   . ASP E 5 94  ? 39.253  -25.836 66.054  1.00 26.04 94  E 1 
ATOM 4359 C CA  . ASP E 5 94  ? 38.954  -25.852 67.515  1.00 28.54 94  E 1 
ATOM 4360 C C   . ASP E 5 94  ? 37.539  -25.192 67.701  1.00 26.45 94  E 1 
ATOM 4361 O O   . ASP E 5 94  ? 36.796  -25.166 66.729  1.00 24.33 94  E 1 
ATOM 4362 C CB  . ASP E 5 94  ? 40.047  -25.068 68.293  1.00 26.31 94  E 1 
ATOM 4363 C CG  . ASP E 5 94  ? 41.183  -25.902 68.885  1.00 23.44 94  E 1 
ATOM 4364 O OD1 . ASP E 5 94  ? 41.019  -27.120 69.065  1.00 24.03 94  E 1 
ATOM 4365 O OD2 . ASP E 5 94  ? 42.272  -25.321 69.126  1.00 25.10 94  E 1 
ATOM 4366 N N   . HIS E 5 95  ? 37.032  -24.513 68.718  1.00 19.63 95  E 1 
ATOM 4367 C CA  . HIS E 5 95  ? 36.533  -24.888 70.038  1.00 21.92 95  E 1 
ATOM 4368 C C   . HIS E 5 95  ? 35.102  -24.365 70.388  1.00 20.74 95  E 1 
ATOM 4369 O O   . HIS E 5 95  ? 34.171  -25.137 70.424  1.00 19.48 95  E 1 
ATOM 4370 C CB  . HIS E 5 95  ? 37.499  -24.385 71.122  1.00 20.55 95  E 1 
ATOM 4371 C CG  . HIS E 5 95  ? 38.164  -25.451 71.951  1.00 18.47 95  E 1 
ATOM 4372 N ND1 . HIS E 5 95  ? 37.602  -26.597 72.430  1.00 18.32 95  E 1 
ATOM 4373 C CD2 . HIS E 5 95  ? 39.459  -25.433 72.414  1.00 18.81 95  E 1 
ATOM 4374 C CE1 . HIS E 5 95  ? 38.534  -27.264 73.143  1.00 19.60 95  E 1 
ATOM 4375 N NE2 . HIS E 5 95  ? 39.664  -26.580 73.159  1.00 20.49 95  E 1 
ATOM 4376 N N   . ALA E 5 96  ? 34.960  -23.082 70.780  1.00 19.93 96  E 1 
ATOM 4377 C CA  . ALA E 5 96  ? 34.025  -22.581 71.816  1.00 22.37 96  E 1 
ATOM 4378 C C   . ALA E 5 96  ? 32.820  -21.728 71.301  1.00 21.34 96  E 1 
ATOM 4379 O O   . ALA E 5 96  ? 32.771  -21.454 70.115  1.00 20.32 96  E 1 
ATOM 4380 C CB  . ALA E 5 96  ? 34.930  -21.783 72.777  1.00 20.97 96  E 1 
ATOM 4381 N N   . ASP E 5 97  ? 31.831  -21.190 72.091  1.00 20.09 97  E 1 
ATOM 4382 C CA  . ASP E 5 97  ? 31.344  -21.523 73.451  1.00 20.54 97  E 1 
ATOM 4383 C C   . ASP E 5 97  ? 29.850  -21.138 73.713  1.00 19.75 97  E 1 
ATOM 4384 O O   . ASP E 5 97  ? 28.949  -21.950 73.500  1.00 18.48 97  E 1 
ATOM 4385 C CB  . ASP E 5 97  ? 32.233  -20.842 74.519  1.00 19.53 97  E 1 
ATOM 4386 C CG  . ASP E 5 97  ? 32.308  -21.581 75.858  1.00 17.61 97  E 1 
ATOM 4387 O OD1 . ASP E 5 97  ? 32.018  -22.792 75.885  1.00 18.25 97  E 1 
ATOM 4388 O OD2 . ASP E 5 97  ? 32.698  -20.932 76.845  1.00 20.34 97  E 1 
ATOM 4389 N N   . SER E 5 98  ? 29.575  -19.942 74.218  1.00 20.11 98  E 1 
ATOM 4390 C CA  . SER E 5 98  ? 28.422  -19.500 75.048  1.00 20.02 98  E 1 
ATOM 4391 C C   . SER E 5 98  ? 27.284  -18.756 74.296  1.00 19.27 98  E 1 
ATOM 4392 O O   . SER E 5 98  ? 27.280  -18.791 73.078  1.00 18.58 98  E 1 
ATOM 4393 C CB  . SER E 5 98  ? 29.049  -18.659 76.169  1.00 19.44 98  E 1 
ATOM 4394 O OG  . SER E 5 98  ? 29.674  -17.501 75.665  1.00 18.32 98  E 1 
ATOM 4395 N N   . CYS E 5 99  ? 26.329  -17.978 74.871  1.00 14.95 99  E 1 
ATOM 4396 C CA  . CYS E 5 99  ? 25.408  -17.825 76.024  1.00 16.29 99  E 1 
ATOM 4397 C C   . CYS E 5 99  ? 24.229  -16.916 75.530  1.00 16.22 99  E 1 
ATOM 4398 O O   . CYS E 5 99  ? 24.319  -16.450 74.414  1.00 15.20 99  E 1 
ATOM 4399 C CB  . CYS E 5 99  ? 26.159  -17.102 77.161  1.00 15.24 99  E 1 
ATOM 4400 S SG  . CYS E 5 99  ? 26.827  -18.240 78.394  1.00 13.59 99  E 1 
ATOM 4401 N N   . VAL E 5 100 ? 23.154  -16.430 76.166  1.00 21.18 100 E 1 
ATOM 4402 C CA  . VAL E 5 100 ? 22.275  -16.776 77.308  1.00 23.57 100 E 1 
ATOM 4403 C C   . VAL E 5 100 ? 20.755  -16.547 77.025  1.00 22.96 100 E 1 
ATOM 4404 O O   . VAL E 5 100 ? 20.003  -17.512 77.026  1.00 21.80 100 E 1 
ATOM 4405 C CB  . VAL E 5 100 ? 22.558  -15.936 78.585  1.00 22.43 100 E 1 
ATOM 4406 C CG1 . VAL E 5 100 ? 21.821  -16.506 79.806  1.00 19.94 100 E 1 
ATOM 4407 C CG2 . VAL E 5 100 ? 24.006  -15.761 79.005  1.00 22.51 100 E 1 
ATOM 4408 N N   . VAL E 5 101 ? 20.276  -15.278 76.958  1.00 20.42 101 E 1 
ATOM 4409 C CA  . VAL E 5 101 ? 19.000  -14.759 77.551  1.00 21.74 101 E 1 
ATOM 4410 C C   . VAL E 5 101 ? 17.719  -14.739 76.667  1.00 20.76 101 E 1 
ATOM 4411 O O   . VAL E 5 101 ? 17.787  -15.097 75.507  1.00 19.62 101 E 1 
ATOM 4412 C CB  . VAL E 5 101 ? 19.211  -13.352 78.166  1.00 20.57 101 E 1 
ATOM 4413 C CG1 . VAL E 5 101 ? 19.118  -13.386 79.674  1.00 18.39 101 E 1 
ATOM 4414 C CG2 . VAL E 5 101 ? 20.499  -12.628 77.795  1.00 20.53 101 E 1 
ATOM 4415 N N   . SER E 5 102 ? 16.550  -14.230 77.112  1.00 20.26 102 E 1 
ATOM 4416 C CA  . SER E 5 102 ? 15.394  -14.891 77.731  1.00 21.76 102 E 1 
ATOM 4417 C C   . SER E 5 102 ? 13.986  -14.468 77.220  1.00 20.94 102 E 1 
ATOM 4418 O O   . SER E 5 102 ? 13.294  -15.298 76.649  1.00 20.05 102 E 1 
ATOM 4419 C CB  . SER E 5 102 ? 15.402  -14.697 79.257  1.00 20.86 102 E 1 
ATOM 4420 O OG  . SER E 5 102 ? 15.424  -13.318 79.584  1.00 19.12 102 E 1 
ATOM 4421 N N   . SER E 5 103 ? 13.499  -13.257 77.516  1.00 18.78 103 E 1 
ATOM 4422 C CA  . SER E 5 103 ? 12.077  -12.891 77.779  1.00 20.80 103 E 1 
ATOM 4423 C C   . SER E 5 103 ? 11.390  -12.113 76.625  1.00 20.35 103 E 1 
ATOM 4424 O O   . SER E 5 103 ? 11.994  -11.983 75.574  1.00 19.02 103 E 1 
ATOM 4425 C CB  . SER E 5 103 ? 12.107  -12.081 79.083  1.00 19.06 103 E 1 
ATOM 4426 O OG  . SER E 5 103 ? 13.014  -11.000 79.004  1.00 17.26 103 E 1 
ATOM 4427 N N   . ASP E 5 104 ? 10.189  -11.504 76.666  1.00 19.60 104 E 1 
ATOM 4428 C CA  . ASP E 5 104 ? 8.910   -11.609 77.408  1.00 21.07 104 E 1 
ATOM 4429 C C   . ASP E 5 104 ? 7.717   -11.188 76.489  1.00 20.23 104 E 1 
ATOM 4430 O O   . ASP E 5 104 ? 7.877   -11.112 75.277  1.00 18.09 104 E 1 
ATOM 4431 C CB  . ASP E 5 104 ? 8.927   -10.727 78.685  1.00 18.88 104 E 1 
ATOM 4432 C CG  . ASP E 5 104 ? 9.252   -11.469 79.984  1.00 16.85 104 E 1 
ATOM 4433 O OD1 . ASP E 5 104 ? 9.070   -12.707 80.041  1.00 17.38 104 E 1 
ATOM 4434 O OD2 . ASP E 5 104 ? 9.744   -10.797 80.925  1.00 19.44 104 E 1 
ATOM 4435 N N   . ASP E 5 105 ? 6.541   -10.853 77.048  1.00 20.03 105 E 1 
ATOM 4436 C CA  . ASP E 5 105 ? 5.148   -11.103 76.608  1.00 21.46 105 E 1 
ATOM 4437 C C   . ASP E 5 105 ? 4.475   -10.357 75.423  1.00 20.13 105 E 1 
ATOM 4438 O O   . ASP E 5 105 ? 3.830   -11.005 74.599  1.00 18.85 105 E 1 
ATOM 4439 C CB  . ASP E 5 105 ? 4.244   -10.841 77.823  1.00 20.52 105 E 1 
ATOM 4440 C CG  . ASP E 5 105 ? 4.438   -11.797 78.995  1.00 18.41 105 E 1 
ATOM 4441 O OD1 . ASP E 5 105 ? 4.619   -13.010 78.742  1.00 19.38 105 E 1 
ATOM 4442 O OD2 . ASP E 5 105 ? 4.391   -11.306 80.139  1.00 20.79 105 E 1 
ATOM 4443 N N   . GLU E 5 106 ? 4.371   -9.030  75.459  1.00 19.86 106 E 1 
ATOM 4444 C CA  . GLU E 5 106 ? 3.062   -8.348  75.378  1.00 21.44 106 E 1 
ATOM 4445 C C   . GLU E 5 106 ? 2.235   -8.463  74.067  1.00 20.29 106 E 1 
ATOM 4446 O O   . GLU E 5 106 ? 2.737   -8.380  72.950  1.00 19.36 106 E 1 
ATOM 4447 C CB  . GLU E 5 106 ? 3.166   -6.878  75.818  1.00 21.53 106 E 1 
ATOM 4448 C CG  . GLU E 5 106 ? 2.955   -6.687  77.330  1.00 20.43 106 E 1 
ATOM 4449 C CD  . GLU E 5 106 ? 2.852   -5.216  77.772  1.00 20.21 106 E 1 
ATOM 4450 O OE1 . GLU E 5 106 ? 2.370   -4.975  78.912  1.00 19.21 106 E 1 
ATOM 4451 O OE2 . GLU E 5 106 ? 3.221   -4.318  76.984  1.00 23.34 106 E 1 
ATOM 4452 N N   . GLU E 5 107 ? 0.893   -8.573  74.259  1.00 22.40 107 E 1 
ATOM 4453 C CA  . GLU E 5 107 ? -0.137  -8.995  73.276  1.00 23.18 107 E 1 
ATOM 4454 C C   . GLU E 5 107 ? -0.539  -8.003  72.165  1.00 21.32 107 E 1 
ATOM 4455 O O   . GLU E 5 107 ? -1.292  -8.406  71.275  1.00 20.44 107 E 1 
ATOM 4456 C CB  . GLU E 5 107 ? -1.446  -9.273  74.045  1.00 23.33 107 E 1 
ATOM 4457 C CG  . GLU E 5 107 ? -1.481  -10.526 74.912  1.00 22.11 107 E 1 
ATOM 4458 C CD  . GLU E 5 107 ? -2.877  -10.738 75.513  1.00 21.71 107 E 1 
ATOM 4459 O OE1 . GLU E 5 107 ? -3.364  -11.894 75.488  1.00 20.17 107 E 1 
ATOM 4460 O OE2 . GLU E 5 107 ? -3.479  -9.743  75.973  1.00 25.13 107 E 1 
ATOM 4461 N N   . LEU E 5 108 ? -0.238  -6.728  72.248  1.00 22.76 108 E 1 
ATOM 4462 C CA  . LEU E 5 108 ? -1.151  -5.635  71.901  1.00 23.31 108 E 1 
ATOM 4463 C C   . LEU E 5 108 ? -1.890  -5.790  70.552  1.00 21.09 108 E 1 
ATOM 4464 O O   . LEU E 5 108 ? -1.312  -5.827  69.469  1.00 19.99 108 E 1 
ATOM 4465 C CB  . LEU E 5 108 ? -0.434  -4.273  72.015  1.00 22.49 108 E 1 
ATOM 4466 C CG  . LEU E 5 108 ? -0.709  -3.580  73.368  1.00 20.78 108 E 1 
ATOM 4467 C CD1 . LEU E 5 108 ? 0.314   -2.470  73.609  1.00 21.17 108 E 1 
ATOM 4468 C CD2 . LEU E 5 108 ? -2.100  -2.962  73.435  1.00 24.96 108 E 1 
ATOM 4469 N N   . SER E 5 109 ? -3.221  -5.815  70.702  1.00 21.93 109 E 1 
ATOM 4470 C CA  . SER E 5 109 ? -4.236  -6.141  69.693  1.00 23.00 109 E 1 
ATOM 4471 C C   . SER E 5 109 ? -4.408  -5.056  68.621  1.00 21.91 109 E 1 
ATOM 4472 O O   . SER E 5 109 ? -5.426  -4.372  68.580  1.00 21.11 109 E 1 
ATOM 4473 C CB  . SER E 5 109 ? -5.560  -6.392  70.424  1.00 21.94 109 E 1 
ATOM 4474 O OG  . SER E 5 109 ? -5.930  -5.255  71.175  1.00 20.42 109 E 1 
ATOM 4475 N N   . LYS E 5 110 ? -3.418  -4.853  67.768  1.00 22.65 110 E 1 
ATOM 4476 C CA  . LYS E 5 110 ? -3.539  -3.872  66.689  1.00 24.97 110 E 1 
ATOM 4477 C C   . LYS E 5 110 ? -4.662  -4.293  65.750  1.00 22.81 110 E 1 
ATOM 4478 O O   . LYS E 5 110 ? -4.467  -5.181  64.920  1.00 21.42 110 E 1 
ATOM 4479 C CB  . LYS E 5 110 ? -2.216  -3.677  65.932  1.00 24.17 110 E 1 
ATOM 4480 C CG  . LYS E 5 110 ? -1.266  -2.792  66.737  1.00 22.89 110 E 1 
ATOM 4481 C CD  . LYS E 5 110 ? 0.016   -2.500  65.956  1.00 22.30 110 E 1 
ATOM 4482 C CE  . LYS E 5 110 ? 0.895   -1.579  66.797  1.00 20.69 110 E 1 
ATOM 4483 N NZ  . LYS E 5 110 ? 2.202   -1.305  66.172  1.00 20.74 110 E 1 
ATOM 4484 N N   . ASP E 5 111 ? -5.806  -3.602  65.889  1.00 23.62 111 E 1 
ATOM 4485 C CA  . ASP E 5 111 ? -6.938  -3.697  64.983  1.00 24.01 111 E 1 
ATOM 4486 C C   . ASP E 5 111 ? -6.439  -3.476  63.555  1.00 22.43 111 E 1 
ATOM 4487 O O   . ASP E 5 111 ? -6.104  -2.370  63.118  1.00 20.88 111 E 1 
ATOM 4488 C CB  . ASP E 5 111 ? -8.034  -2.689  65.356  1.00 22.36 111 E 1 
ATOM 4489 C CG  . ASP E 5 111 ? -8.961  -3.218  66.453  1.00 20.22 111 E 1 
ATOM 4490 O OD1 . ASP E 5 111 ? -9.290  -4.425  66.397  1.00 20.98 111 E 1 
ATOM 4491 O OD2 . ASP E 5 111 ? -9.326  -2.413  67.334  1.00 23.09 111 E 1 
ATOM 4492 N N   . LYS E 5 112 ? -6.351  -4.602  62.845  1.00 23.10 112 E 1 
ATOM 4493 C CA  . LYS E 5 112 ? -6.109  -4.613  61.412  1.00 25.10 112 E 1 
ATOM 4494 C C   . LYS E 5 112 ? -7.409  -4.207  60.733  1.00 22.74 112 E 1 
ATOM 4495 O O   . LYS E 5 112 ? -8.056  -5.046  60.122  1.00 21.53 112 E 1 
ATOM 4496 C CB  . LYS E 5 112 ? -5.652  -5.993  60.930  1.00 24.56 112 E 1 
ATOM 4497 C CG  . LYS E 5 112 ? -4.229  -6.366  61.354  1.00 23.24 112 E 1 
ATOM 4498 C CD  . LYS E 5 112 ? -3.906  -7.758  60.792  1.00 23.00 112 E 1 
ATOM 4499 C CE  . LYS E 5 112 ? -2.482  -8.176  61.142  1.00 21.47 112 E 1 
ATOM 4500 N NZ  . LYS E 5 112 ? -2.183  -9.551  60.675  1.00 20.49 112 E 1 
ATOM 4501 N N   . ASP E 5 113 ? -7.779  -2.915  60.865  1.00 25.06 113 E 1 
ATOM 4502 C CA  . ASP E 5 113 ? -8.778  -2.340  59.979  1.00 24.63 113 E 1 
ATOM 4503 C C   . ASP E 5 113 ? -8.262  -2.512  58.557  1.00 22.81 113 E 1 
ATOM 4504 O O   . ASP E 5 113 ? -7.444  -1.733  58.038  1.00 21.22 113 E 1 
ATOM 4505 C CB  . ASP E 5 113 ? -9.086  -0.884  60.341  1.00 23.17 113 E 1 
ATOM 4506 C CG  . ASP E 5 113 ? -10.265 -0.732  61.298  1.00 20.79 113 E 1 
ATOM 4507 O OD1 . ASP E 5 113 ? -11.112 -1.659  61.347  1.00 21.68 113 E 1 
ATOM 4508 O OD2 . ASP E 5 113 ? -10.362 0.351   61.916  1.00 23.81 113 E 1 
ATOM 4509 N N   . VAL E 5 114 ? -8.700  -3.627  57.985  1.00 25.40 114 E 1 
ATOM 4510 C CA  . VAL E 5 114 ? -8.489  -3.952  56.590  1.00 25.18 114 E 1 
ATOM 4511 C C   . VAL E 5 114 ? -9.368  -2.965  55.828  1.00 23.57 114 E 1 
ATOM 4512 O O   . VAL E 5 114 ? -10.470 -3.294  55.412  1.00 22.45 114 E 1 
ATOM 4513 C CB  . VAL E 5 114 ? -8.820  -5.418  56.255  1.00 24.01 114 E 1 
ATOM 4514 C CG1 . VAL E 5 114 ? -8.504  -5.747  54.796  1.00 21.46 114 E 1 
ATOM 4515 C CG2 . VAL E 5 114 ? -8.010  -6.389  57.123  1.00 24.67 114 E 1 
ATOM 4516 N N   . TYR E 5 115 ? -8.871  -1.711  55.733  1.00 26.43 115 E 1 
ATOM 4517 C CA  . TYR E 5 115 ? -9.395  -0.770  54.771  1.00 26.60 115 E 1 
ATOM 4518 C C   . TYR E 5 115 ? -9.280  -1.462  53.419  1.00 24.37 115 E 1 
ATOM 4519 O O   . TYR E 5 115 ? -8.221  -1.468  52.793  1.00 22.87 115 E 1 
ATOM 4520 C CB  . TYR E 5 115 ? -8.658  0.580   54.825  1.00 26.48 115 E 1 
ATOM 4521 C CG  . TYR E 5 115 ? -9.404  1.602   55.663  1.00 26.09 115 E 1 
ATOM 4522 C CD1 . TYR E 5 115 ? -10.338 2.461   55.040  1.00 24.67 115 E 1 
ATOM 4523 C CD2 . TYR E 5 115 ? -9.199  1.676   57.046  1.00 25.65 115 E 1 
ATOM 4524 C CE1 . TYR E 5 115 ? -11.058 3.394   55.807  1.00 23.14 115 E 1 
ATOM 4525 C CE2 . TYR E 5 115 ? -9.923  2.606   57.821  1.00 23.79 115 E 1 
ATOM 4526 C CZ  . TYR E 5 115 ? -10.853 3.467   57.200  1.00 25.84 115 E 1 
ATOM 4527 O OH  . TYR E 5 115 ? -11.562 4.373   57.947  1.00 26.90 115 E 1 
ATOM 4528 N N   . VAL E 5 116 ? -10.393 -2.076  53.044  1.00 26.96 116 E 1 
ATOM 4529 C CA  . VAL E 5 116 ? -10.643 -2.529  51.685  1.00 26.43 116 E 1 
ATOM 4530 C C   . VAL E 5 116 ? -10.600 -1.247  50.867  1.00 24.86 116 E 1 
ATOM 4531 O O   . VAL E 5 116 ? -11.610 -0.584  50.668  1.00 23.62 116 E 1 
ATOM 4532 C CB  . VAL E 5 116 ? -11.992 -3.267  51.546  1.00 25.56 116 E 1 
ATOM 4533 C CG1 . VAL E 5 116 ? -12.216 -3.738  50.112  1.00 22.56 116 E 1 
ATOM 4534 C CG2 . VAL E 5 116 ? -12.034 -4.494  52.455  1.00 26.11 116 E 1 
ATOM 4535 N N   . THR E 5 117 ? -9.385  -0.854  50.508  1.00 24.68 117 E 1 
ATOM 4536 C CA  . THR E 5 117 ? -9.175  0.143   49.487  1.00 25.13 117 E 1 
ATOM 4537 C C   . THR E 5 117 ? -9.804  -0.468  48.255  1.00 23.95 117 E 1 
ATOM 4538 O O   . THR E 5 117 ? -9.186  -1.266  47.551  1.00 21.91 117 E 1 
ATOM 4539 C CB  . THR E 5 117 ? -7.689  0.493   49.274  1.00 23.35 117 E 1 
ATOM 4540 O OG1 . THR E 5 117 ? -6.853  -0.622  49.446  1.00 21.57 117 E 1 
ATOM 4541 C CG2 . THR E 5 117 ? -7.222  1.553   50.264  1.00 22.63 117 E 1 
ATOM 4542 N N   . THR E 5 118 ? -11.087 -0.129  48.086  1.00 22.75 118 E 1 
ATOM 4543 C CA  . THR E 5 118 ? -11.792 -0.330  46.843  1.00 23.86 118 E 1 
ATOM 4544 C C   . THR E 5 118 ? -10.982 0.469   45.840  1.00 23.07 118 E 1 
ATOM 4545 O O   . THR E 5 118 ? -11.151 1.671   45.681  1.00 20.94 118 E 1 
ATOM 4546 C CB  . THR E 5 118 ? -13.254 0.147   46.926  1.00 21.40 118 E 1 
ATOM 4547 O OG1 . THR E 5 118 ? -13.354 1.373   47.598  1.00 19.73 118 E 1 
ATOM 4548 C CG2 . THR E 5 118 ? -14.129 -0.844  47.691  1.00 21.01 118 E 1 
ATOM 4549 N N   . HIS E 5 119 ? -10.014 -0.229  45.230  1.00 24.74 119 E 1 
ATOM 4550 C CA  . HIS E 5 119 ? -9.368  0.210   44.022  1.00 26.05 119 E 1 
ATOM 4551 C C   . HIS E 5 119 ? -10.499 0.274   43.011  1.00 24.47 119 E 1 
ATOM 4552 O O   . HIS E 5 119 ? -10.759 -0.693  42.299  1.00 22.76 119 E 1 
ATOM 4553 C CB  . HIS E 5 119 ? -8.254  -0.761  43.602  1.00 24.31 119 E 1 
ATOM 4554 C CG  . HIS E 5 119 ? -6.932  -0.474  44.249  1.00 22.91 119 E 1 
ATOM 4555 N ND1 . HIS E 5 119 ? -6.046  0.505   43.864  1.00 22.22 119 E 1 
ATOM 4556 C CD2 . HIS E 5 119 ? -6.351  -1.140  45.296  1.00 22.22 119 E 1 
ATOM 4557 C CE1 . HIS E 5 119 ? -4.970  0.424   44.662  1.00 22.04 119 E 1 
ATOM 4558 N NE2 . HIS E 5 119 ? -5.115  -0.561  45.543  1.00 21.93 119 E 1 
ATOM 4559 N N   . THR E 5 120 ? -11.226 1.383   43.040  1.00 24.82 120 E 1 
ATOM 4560 C CA  . THR E 5 120 ? -12.102 1.780   41.958  1.00 25.72 120 E 1 
ATOM 4561 C C   . THR E 5 120 ? -11.227 1.621   40.734  1.00 24.97 120 E 1 
ATOM 4562 O O   . THR E 5 120 ? -10.159 2.240   40.701  1.00 22.75 120 E 1 
ATOM 4563 C CB  . THR E 5 120 ? -12.576 3.238   42.090  1.00 23.21 120 E 1 
ATOM 4564 O OG1 . THR E 5 120 ? -11.652 4.027   42.790  1.00 20.65 120 E 1 
ATOM 4565 C CG2 . THR E 5 120 ? -13.899 3.321   42.847  1.00 21.14 120 E 1 
ATOM 4566 N N   . PRO E 5 121 ? -11.588 0.677   39.861  1.00 21.68 121 E 1 
ATOM 4567 C CA  . PRO E 5 121 ? -10.747 0.391   38.720  1.00 22.38 121 E 1 
ATOM 4568 C C   . PRO E 5 121 ? -10.585 1.744   38.041  1.00 22.94 121 E 1 
ATOM 4569 O O   . PRO E 5 121 ? -11.584 2.344   37.650  1.00 21.00 121 E 1 
ATOM 4570 C CB  . PRO E 5 121 ? -11.507 -0.644  37.882  1.00 19.80 121 E 1 
ATOM 4571 C CG  . PRO E 5 121 ? -12.955 -0.468  38.318  1.00 19.15 121 E 1 
ATOM 4572 C CD  . PRO E 5 121 ? -12.842 -0.025  39.776  1.00 21.79 121 E 1 
ATOM 4573 N N   . ARG E 5 122 ? -9.369  2.284   38.070  1.00 25.75 122 E 1 
ATOM 4574 C CA  . ARG E 5 122 ? -9.091  3.541   37.387  1.00 25.75 122 E 1 
ATOM 4575 C C   . ARG E 5 122 ? -9.583  3.287   35.995  1.00 24.09 122 E 1 
ATOM 4576 O O   . ARG E 5 122 ? -9.028  2.404   35.341  1.00 22.67 122 E 1 
ATOM 4577 C CB  . ARG E 5 122 ? -7.590  3.885   37.372  1.00 24.41 122 E 1 
ATOM 4578 C CG  . ARG E 5 122 ? -7.220  4.949   38.412  1.00 23.15 122 E 1 
ATOM 4579 C CD  . ARG E 5 122 ? -5.736  5.283   38.283  1.00 22.65 122 E 1 
ATOM 4580 N NE  . ARG E 5 122 ? -5.348  6.414   39.152  1.00 22.06 122 E 1 
ATOM 4581 C CZ  . ARG E 5 122 ? -4.116  6.900   39.307  1.00 21.22 122 E 1 
ATOM 4582 N NH1 . ARG E 5 122 ? -3.103  6.359   38.694  1.00 19.94 122 E 1 
ATOM 4583 N NH2 . ARG E 5 122 ? -3.902  7.922   40.076  1.00 20.30 122 E 1 
ATOM 4584 N N   . SER E 5 123 ? -10.668 3.953   35.608  1.00 19.57 123 E 1 
ATOM 4585 C CA  . SER E 5 123 ? -11.180 3.891   34.251  1.00 20.08 123 E 1 
ATOM 4586 C C   . SER E 5 123 ? -9.949  4.118   33.398  1.00 19.89 123 E 1 
ATOM 4587 O O   . SER E 5 123 ? -9.323  5.173   33.524  1.00 18.68 123 E 1 
ATOM 4588 C CB  . SER E 5 123 ? -12.228 4.986   34.007  1.00 18.24 123 E 1 
ATOM 4589 O OG  . SER E 5 123 ? -11.722 6.248   34.401  1.00 16.21 123 E 1 
ATOM 4590 N N   . THR E 5 124 ? -9.518  3.064   32.711  1.00 18.73 124 E 1 
ATOM 4591 C CA  . THR E 5 124 ? -8.411  3.152   31.779  1.00 19.21 124 E 1 
ATOM 4592 C C   . THR E 5 124 ? -8.827  4.298   30.888  1.00 19.55 124 E 1 
ATOM 4593 O O   . THR E 5 124 ? -9.796  4.157   30.145  1.00 17.70 124 E 1 
ATOM 4594 C CB  . THR E 5 124 ? -8.244  1.859   30.970  1.00 16.68 124 E 1 
ATOM 4595 O OG1 . THR E 5 124 ? -9.509  1.284   30.699  1.00 14.96 124 E 1 
ATOM 4596 C CG2 . THR E 5 124 ? -7.436  0.824   31.752  1.00 14.92 124 E 1 
ATOM 4597 N N   . LYS E 5 125 ? -8.228  5.477   31.134  1.00 22.07 125 E 1 
ATOM 4598 C CA  . LYS E 5 125 ? -8.464  6.624   30.283  1.00 23.01 125 E 1 
ATOM 4599 C C   . LYS E 5 125 ? -8.242  6.054   28.907  1.00 22.15 125 E 1 
ATOM 4600 O O   . LYS E 5 125 ? -7.181  5.462   28.710  1.00 20.84 125 E 1 
ATOM 4601 C CB  . LYS E 5 125 ? -7.471  7.760   30.539  1.00 21.19 125 E 1 
ATOM 4602 C CG  . LYS E 5 125 ? -7.885  8.666   31.713  1.00 19.28 125 E 1 
ATOM 4603 C CD  . LYS E 5 125 ? -6.891  9.820   31.830  1.00 18.57 125 E 1 
ATOM 4604 C CE  . LYS E 5 125 ? -7.363  10.837  32.862  1.00 17.02 125 E 1 
ATOM 4605 N NZ  . LYS E 5 125 ? -6.436  12.000  32.945  1.00 16.23 125 E 1 
ATOM 4606 N N   . ASP E 5 126 ? -9.242  6.181   28.059  1.00 22.73 126 E 1 
ATOM 4607 C CA  . ASP E 5 126 ? -9.037  5.976   26.634  1.00 22.07 126 E 1 
ATOM 4608 C C   . ASP E 5 126 ? -7.761  6.730   26.333  1.00 21.74 126 E 1 
ATOM 4609 O O   . ASP E 5 126 ? -7.723  7.958   26.463  1.00 20.14 126 E 1 
ATOM 4610 C CB  . ASP E 5 126 ? -10.219 6.549   25.824  1.00 20.10 126 E 1 
ATOM 4611 C CG  . ASP E 5 126 ? -11.140 5.494   25.225  1.00 17.75 126 E 1 
ATOM 4612 O OD1 . ASP E 5 126 ? -10.648 4.389   24.916  1.00 16.81 126 E 1 
ATOM 4613 O OD2 . ASP E 5 126 ? -12.339 5.824   25.053  1.00 17.11 126 E 1 
ATOM 4614 N N   . GLU E 5 127 ? -6.669  6.004   26.123  1.00 23.54 127 E 1 
ATOM 4615 C CA  . GLU E 5 127 ? -5.438  6.589   25.626  1.00 22.90 127 E 1 
ATOM 4616 C C   . GLU E 5 127 ? -5.883  7.206   24.321  1.00 22.29 127 E 1 
ATOM 4617 O O   . GLU E 5 127 ? -6.215  6.483   23.390  1.00 21.05 127 E 1 
ATOM 4618 C CB  . GLU E 5 127 ? -4.343  5.551   25.401  1.00 21.71 127 E 1 
ATOM 4619 C CG  . GLU E 5 127 ? -3.651  5.150   26.706  1.00 19.99 127 E 1 
ATOM 4620 C CD  . GLU E 5 127 ? -2.429  4.245   26.463  1.00 18.24 127 E 1 
ATOM 4621 O OE1 . GLU E 5 127 ? -1.527  4.265   27.330  1.00 16.89 127 E 1 
ATOM 4622 O OE2 . GLU E 5 127 ? -2.400  3.553   25.424  1.00 20.50 127 E 1 
ATOM 4623 N N   . GLY E 5 128 ? -6.091  8.527   24.357  1.00 23.48 128 E 1 
ATOM 4624 C CA  . GLY E 5 128 ? -6.743  9.237   23.279  1.00 22.06 128 E 1 
ATOM 4625 C C   . GLY E 5 128 ? -5.950  8.902   22.040  1.00 22.51 128 E 1 
ATOM 4626 O O   . GLY E 5 128 ? -4.800  9.313   21.953  1.00 20.94 128 E 1 
ATOM 4627 N N   . THR E 5 129 ? -6.517  8.027   21.223  1.00 29.23 129 E 1 
ATOM 4628 C CA  . THR E 5 129 ? -5.791  7.391   20.131  1.00 28.86 129 E 1 
ATOM 4629 C C   . THR E 5 129 ? -5.326  8.522   19.241  1.00 28.86 129 E 1 
ATOM 4630 O O   . THR E 5 129 ? -6.111  9.054   18.452  1.00 27.10 129 E 1 
ATOM 4631 C CB  . THR E 5 129 ? -6.651  6.375   19.351  1.00 25.75 129 E 1 
ATOM 4632 O OG1 . THR E 5 129 ? -8.025  6.613   19.528  1.00 23.56 129 E 1 
ATOM 4633 C CG2 . THR E 5 129 ? -6.376  4.950   19.785  1.00 23.33 129 E 1 
ATOM 4634 N N   . THR E 5 130 ? -4.100  8.984   19.499  1.00 31.13 130 E 1 
ATOM 4635 C CA  . THR E 5 130 ? -3.502  10.080  18.767  1.00 31.68 130 E 1 
ATOM 4636 C C   . THR E 5 130 ? -3.665  9.672   17.330  1.00 31.82 130 E 1 
ATOM 4637 O O   . THR E 5 130 ? -3.371  8.524   16.991  1.00 30.20 130 E 1 
ATOM 4638 C CB  . THR E 5 130 ? -2.019  10.291  19.098  1.00 28.51 130 E 1 
ATOM 4639 O OG1 . THR E 5 130 ? -1.395  9.081   19.458  1.00 26.51 130 E 1 
ATOM 4640 C CG2 . THR E 5 130 ? -1.839  11.264  20.254  1.00 25.91 130 E 1 
ATOM 4641 N N   . GLY E 5 131 ? -4.217  10.553  16.503  1.00 36.38 131 E 1 
ATOM 4642 C CA  . GLY E 5 131 ? -4.653  10.234  15.137  1.00 35.67 131 E 1 
ATOM 4643 C C   . GLY E 5 131 ? -3.491  9.949   14.172  1.00 36.59 131 E 1 
ATOM 4644 O O   . GLY E 5 131 ? -3.491  10.425  13.038  1.00 34.50 131 E 1 
ATOM 4645 N N   . LEU E 5 132 ? -2.518  9.175   14.616  1.00 40.20 132 E 1 
ATOM 4646 C CA  . LEU E 5 132 ? -1.587  8.380   13.865  1.00 39.65 132 E 1 
ATOM 4647 C C   . LEU E 5 132 ? -2.453  7.562   12.931  1.00 41.86 132 E 1 
ATOM 4648 O O   . LEU E 5 132 ? -2.985  6.513   13.292  1.00 39.73 132 E 1 
ATOM 4649 C CB  . LEU E 5 132 ? -0.771  7.482   14.814  1.00 34.87 132 E 1 
ATOM 4650 C CG  . LEU E 5 132 ? 0.408   8.200   15.489  1.00 31.53 132 E 1 
ATOM 4651 C CD1 . LEU E 5 132 ? 0.886   7.418   16.710  1.00 28.42 132 E 1 
ATOM 4652 C CD2 . LEU E 5 132 ? 1.589   8.330   14.519  1.00 31.29 132 E 1 
ATOM 4653 N N   . ARG E 5 133 ? -2.627  8.097   11.733  1.00 52.80 133 E 1 
ATOM 4654 C CA  . ARG E 5 133 ? -3.253  7.371   10.638  1.00 53.84 133 E 1 
ATOM 4655 C C   . ARG E 5 133 ? -2.586  6.007   10.617  1.00 54.25 133 E 1 
ATOM 4656 O O   . ARG E 5 133 ? -1.355  5.977   10.496  1.00 52.13 133 E 1 
ATOM 4657 C CB  . ARG E 5 133 ? -2.995  8.076   9.304   1.00 51.03 133 E 1 
ATOM 4658 C CG  . ARG E 5 133 ? -3.856  9.322   9.128   1.00 47.39 133 E 1 
ATOM 4659 C CD  . ARG E 5 133 ? -3.537  9.895   7.750   1.00 45.06 133 E 1 
ATOM 4660 N NE  . ARG E 5 133 ? -4.386  11.057  7.426   1.00 42.42 133 E 1 
ATOM 4661 C CZ  . ARG E 5 133 ? -4.292  11.765  6.323   1.00 39.14 133 E 1 
ATOM 4662 N NH1 . ARG E 5 133 ? -3.384  11.518  5.420   1.00 38.71 133 E 1 
ATOM 4663 N NH2 . ARG E 5 133 ? -5.102  12.742  6.103   1.00 37.59 133 E 1 
ATOM 4664 N N   . PRO E 5 134 ? -3.345  4.916   10.747  1.00 51.27 134 E 1 
ATOM 4665 C CA  . PRO E 5 134 ? -2.761  3.592   10.729  1.00 52.50 134 E 1 
ATOM 4666 C C   . PRO E 5 134 ? -1.872  3.483   9.490   1.00 55.40 134 E 1 
ATOM 4667 O O   . PRO E 5 134 ? -2.290  3.889   8.401   1.00 53.55 134 E 1 
ATOM 4668 C CB  . PRO E 5 134 ? -3.929  2.603   10.712  1.00 49.08 134 E 1 
ATOM 4669 C CG  . PRO E 5 134 ? -5.107  3.401   11.246  1.00 49.24 134 E 1 
ATOM 4670 C CD  . PRO E 5 134 ? -4.777  4.847   10.912  1.00 52.47 134 E 1 
ATOM 4671 N N   . SER E 5 135 ? -0.640  3.035   9.654   1.00 54.92 135 E 1 
ATOM 4672 C CA  . SER E 5 135 ? 0.303   2.964   8.546   1.00 56.37 135 E 1 
ATOM 4673 C C   . SER E 5 135 ? -0.314  2.155   7.397   1.00 60.59 135 E 1 
ATOM 4674 O O   . SER E 5 135 ? -0.851  1.067   7.615   1.00 56.54 135 E 1 
ATOM 4675 C CB  . SER E 5 135 ? 1.642   2.377   9.003   1.00 51.24 135 E 1 
ATOM 4676 O OG  . SER E 5 135 ? 1.461   1.113   9.599   1.00 46.75 135 E 1 
ATOM 4677 N N   . GLY E 5 136 ? -0.291  2.711   6.180   1.00 60.93 136 E 1 
ATOM 4678 C CA  . GLY E 5 136 ? -0.953  2.104   5.028   1.00 62.18 136 E 1 
ATOM 4679 C C   . GLY E 5 136 ? -2.426  2.456   4.828   1.00 67.74 136 E 1 
ATOM 4680 O O   . GLY E 5 136 ? -3.031  1.926   3.892   1.00 64.36 136 E 1 
ATOM 4681 N N   . THR E 5 137 ? -3.030  3.356   5.635   1.00 74.15 137 E 1 
ATOM 4682 C CA  . THR E 5 137 ? -4.333  3.930   5.288   1.00 76.54 137 E 1 
ATOM 4683 C C   . THR E 5 137 ? -4.179  5.034   4.243   1.00 80.33 137 E 1 
ATOM 4684 O O   . THR E 5 137 ? -3.481  6.027   4.451   1.00 77.85 137 E 1 
ATOM 4685 C CB  . THR E 5 137 ? -5.145  4.454   6.473   1.00 70.43 137 E 1 
ATOM 4686 O OG1 . THR E 5 137 ? -4.456  5.388   7.252   1.00 60.58 137 E 1 
ATOM 4687 C CG2 . THR E 5 137 ? -5.611  3.313   7.364   1.00 57.12 137 E 1 
ATOM 4688 N N   . VAL E 5 138 ? -4.870  4.878   3.114   1.00 83.65 138 E 1 
ATOM 4689 C CA  . VAL E 5 138 ? -4.825  5.840   2.023   1.00 86.41 138 E 1 
ATOM 4690 C C   . VAL E 5 138 ? -5.722  7.035   2.318   1.00 87.97 138 E 1 
ATOM 4691 O O   . VAL E 5 138 ? -6.883  6.898   2.708   1.00 86.34 138 E 1 
ATOM 4692 C CB  . VAL E 5 138 ? -5.189  5.182   0.696   1.00 84.76 138 E 1 
ATOM 4693 C CG1 . VAL E 5 138 ? -5.197  6.174   -0.463  1.00 77.28 138 E 1 
ATOM 4694 C CG2 . VAL E 5 138 ? -4.152  4.106   0.383   1.00 78.14 138 E 1 
ATOM 4695 N N   . SER E 5 139 ? -5.183  8.230   2.063   1.00 87.94 139 E 1 
ATOM 4696 C CA  . SER E 5 139 ? -5.937  9.473   2.079   1.00 88.11 139 E 1 
ATOM 4697 C C   . SER E 5 139 ? -5.429  10.426  1.005   1.00 89.89 139 E 1 
ATOM 4698 O O   . SER E 5 139 ? -4.243  10.437  0.696   1.00 88.49 139 E 1 
ATOM 4699 C CB  . SER E 5 139 ? -5.828  10.142  3.445   1.00 84.86 139 E 1 
ATOM 4700 O OG  . SER E 5 139 ? -4.482  10.457  3.722   1.00 75.52 139 E 1 
ATOM 4701 N N   . CYS E 5 140 ? -6.312  11.272  0.466   1.00 87.51 140 E 1 
ATOM 4702 C CA  . CYS E 5 140 ? -5.893  12.316  -0.460  1.00 89.59 140 E 1 
ATOM 4703 C C   . CYS E 5 140 ? -5.265  13.489  0.314   1.00 89.48 140 E 1 
ATOM 4704 O O   . CYS E 5 140 ? -5.947  14.073  1.152   1.00 88.81 140 E 1 
ATOM 4705 C CB  . CYS E 5 140 ? -7.109  12.754  -1.278  1.00 90.20 140 E 1 
ATOM 4706 S SG  . CYS E 5 140 ? -6.646  14.094  -2.406  1.00 90.89 140 E 1 
ATOM 4707 N N   . PRO E 5 141 ? -4.020  13.926  -0.002  1.00 90.35 141 E 1 
ATOM 4708 C CA  . PRO E 5 141 ? -3.392  15.046  0.698   1.00 88.78 141 E 1 
ATOM 4709 C C   . PRO E 5 141 ? -4.040  16.405  0.397   1.00 89.73 141 E 1 
ATOM 4710 O O   . PRO E 5 141 ? -3.812  17.365  1.123   1.00 87.51 141 E 1 
ATOM 4711 C CB  . PRO E 5 141 ? -1.928  15.005  0.266   1.00 88.29 141 E 1 
ATOM 4712 C CG  . PRO E 5 141 ? -1.981  14.379  -1.124  1.00 87.01 141 E 1 
ATOM 4713 C CD  . PRO E 5 141 ? -3.128  13.376  -1.000  1.00 89.39 141 E 1 
ATOM 4714 N N   . ILE E 5 142 ? -4.860  16.503  -0.659  1.00 90.37 142 E 1 
ATOM 4715 C CA  . ILE E 5 142 ? -5.519  17.750  -1.073  1.00 89.89 142 E 1 
ATOM 4716 C C   . ILE E 5 142 ? -6.851  17.944  -0.335  1.00 90.34 142 E 1 
ATOM 4717 O O   . ILE E 5 142 ? -7.007  18.931  0.373   1.00 87.09 142 E 1 
ATOM 4718 C CB  . ILE E 5 142 ? -5.675  17.816  -2.610  1.00 89.13 142 E 1 
ATOM 4719 C CG1 . ILE E 5 142 ? -4.295  17.693  -3.303  1.00 88.86 142 E 1 
ATOM 4720 C CG2 . ILE E 5 142 ? -6.386  19.119  -3.013  1.00 86.61 142 E 1 
ATOM 4721 C CD1 . ILE E 5 142 ? -4.354  17.643  -4.826  1.00 86.93 142 E 1 
ATOM 4722 N N   . CYS E 5 143 ? -7.804  17.020  -0.464  1.00 89.70 143 E 1 
ATOM 4723 C CA  . CYS E 5 143 ? -9.081  17.131  0.257   1.00 88.27 143 E 1 
ATOM 4724 C C   . CYS E 5 143 ? -9.052  16.551  1.676   1.00 88.31 143 E 1 
ATOM 4725 O O   . CYS E 5 143 ? -9.994  16.762  2.435   1.00 87.29 143 E 1 
ATOM 4726 C CB  . CYS E 5 143 ? -10.209 16.512  -0.580  1.00 87.41 143 E 1 
ATOM 4727 S SG  . CYS E 5 143 ? -9.980  14.724  -0.802  1.00 88.00 143 E 1 
ATOM 4728 N N   . MET E 5 144 ? -7.999  15.834  2.036   1.00 86.26 144 E 1 
ATOM 4729 C CA  . MET E 5 144 ? -7.822  15.091  3.293   1.00 85.64 144 E 1 
ATOM 4730 C C   . MET E 5 144 ? -8.883  14.018  3.566   1.00 87.45 144 E 1 
ATOM 4731 O O   . MET E 5 144 ? -8.986  13.537  4.701   1.00 84.69 144 E 1 
ATOM 4732 C CB  . MET E 5 144 ? -7.652  16.034  4.489   1.00 83.33 144 E 1 
ATOM 4733 C CG  . MET E 5 144 ? -6.525  17.042  4.324   1.00 82.82 144 E 1 
ATOM 4734 S SD  . MET E 5 144 ? -6.227  17.938  5.870   1.00 81.55 144 E 1 
ATOM 4735 C CE  . MET E 5 144 ? -4.749  18.838  5.424   1.00 75.93 144 E 1 
ATOM 4736 N N   . ASP E 5 145 ? -9.663  13.599  2.555   1.00 89.17 145 E 1 
ATOM 4737 C CA  . ASP E 5 145 ? -10.599 12.496  2.700   1.00 88.30 145 E 1 
ATOM 4738 C C   . ASP E 5 145 ? -9.853  11.158  2.772   1.00 88.32 145 E 1 
ATOM 4739 O O   . ASP E 5 145 ? -8.873  10.932  2.055   1.00 87.71 145 E 1 
ATOM 4740 C CB  . ASP E 5 145 ? -11.631 12.489  1.569   1.00 87.46 145 E 1 
ATOM 4741 C CG  . ASP E 5 145 ? -12.610 13.666  1.589   1.00 87.17 145 E 1 
ATOM 4742 O OD1 . ASP E 5 145 ? -12.841 14.245  2.674   1.00 83.13 145 E 1 
ATOM 4743 O OD2 . ASP E 5 145 ? -13.196 13.955  0.527   1.00 82.23 145 E 1 
ATOM 4744 N N   . GLY E 5 146 ? -10.318 10.266  3.640   1.00 89.45 146 E 1 
ATOM 4745 C CA  . GLY E 5 146 ? -9.849  8.888   3.721   1.00 88.80 146 E 1 
ATOM 4746 C C   . GLY E 5 146 ? -10.419 8.012   2.608   1.00 89.81 146 E 1 
ATOM 4747 O O   . GLY E 5 146 ? -11.338 8.402   1.889   1.00 88.86 146 E 1 
ATOM 4748 N N   . TYR E 5 147 ? -9.901  6.797   2.492   1.00 87.76 147 E 1 
ATOM 4749 C CA  . TYR E 5 147 ? -10.314 5.830   1.464   1.00 88.29 147 E 1 
ATOM 4750 C C   . TYR E 5 147 ? -11.834 5.635   1.387   1.00 88.48 147 E 1 
ATOM 4751 O O   . TYR E 5 147 ? -12.413 5.734   0.312   1.00 87.59 147 E 1 
ATOM 4752 C CB  . TYR E 5 147 ? -9.638  4.484   1.744   1.00 87.16 147 E 1 
ATOM 4753 C CG  . TYR E 5 147 ? -10.074 3.389   0.793   1.00 87.39 147 E 1 
ATOM 4754 C CD1 . TYR E 5 147 ? -11.142 2.524   1.122   1.00 83.78 147 E 1 
ATOM 4755 C CD2 . TYR E 5 147 ? -9.454  3.267   -0.461  1.00 84.02 147 E 1 
ATOM 4756 C CE1 . TYR E 5 147 ? -11.592 1.572   0.205   1.00 82.28 147 E 1 
ATOM 4757 C CE2 . TYR E 5 147 ? -9.900  2.303   -1.386  1.00 81.18 147 E 1 
ATOM 4758 C CZ  . TYR E 5 147 ? -10.974 1.467   -1.049  1.00 82.66 147 E 1 
ATOM 4759 O OH  . TYR E 5 147 ? -11.433 0.550   -1.973  1.00 80.15 147 E 1 
ATOM 4760 N N   . SER E 5 148 ? -12.479 5.399   2.521   1.00 88.73 148 E 1 
ATOM 4761 C CA  . SER E 5 148 ? -13.918 5.144   2.586   1.00 87.61 148 E 1 
ATOM 4762 C C   . SER E 5 148 ? -14.724 6.346   2.102   1.00 88.04 148 E 1 
ATOM 4763 O O   . SER E 5 148 ? -15.604 6.175   1.265   1.00 86.35 148 E 1 
ATOM 4764 C CB  . SER E 5 148 ? -14.348 4.738   4.007   1.00 85.41 148 E 1 
ATOM 4765 O OG  . SER E 5 148 ? -13.386 5.062   4.976   1.00 74.66 148 E 1 
ATOM 4766 N N   . GLU E 5 149 ? -14.377 7.564   2.510   1.00 88.11 149 E 1 
ATOM 4767 C CA  . GLU E 5 149 ? -15.051 8.790   2.064   1.00 88.37 149 E 1 
ATOM 4768 C C   . GLU E 5 149 ? -14.868 9.027   0.557   1.00 88.68 149 E 1 
ATOM 4769 O O   . GLU E 5 149 ? -15.778 9.490   -0.123  1.00 87.18 149 E 1 
ATOM 4770 C CB  . GLU E 5 149 ? -14.474 10.003  2.817   1.00 87.48 149 E 1 
ATOM 4771 C CG  . GLU E 5 149 ? -14.734 10.004  4.336   1.00 82.13 149 E 1 
ATOM 4772 C CD  . GLU E 5 149 ? -13.912 11.117  4.988   1.00 79.45 149 E 1 
ATOM 4773 O OE1 . GLU E 5 149 ? -14.466 12.175  5.353   1.00 71.87 149 E 1 
ATOM 4774 O OE2 . GLU E 5 149 ? -12.676 10.980  5.092   1.00 72.41 149 E 1 
ATOM 4775 N N   . ILE E 5 150 ? -13.690 8.697   0.003   1.00 89.89 150 E 1 
ATOM 4776 C CA  . ILE E 5 150 ? -13.412 8.846   -1.429  1.00 89.93 150 E 1 
ATOM 4777 C C   . ILE E 5 150 ? -14.274 7.877   -2.245  1.00 88.97 150 E 1 
ATOM 4778 O O   . ILE E 5 150 ? -14.946 8.309   -3.175  1.00 87.08 150 E 1 
ATOM 4779 C CB  . ILE E 5 150 ? -11.900 8.679   -1.710  1.00 90.58 150 E 1 
ATOM 4780 C CG1 . ILE E 5 150 ? -11.117 9.876   -1.120  1.00 89.75 150 E 1 
ATOM 4781 C CG2 . ILE E 5 150 ? -11.630 8.588   -3.227  1.00 89.61 150 E 1 
ATOM 4782 C CD1 . ILE E 5 150 ? -9.612  9.642   -0.999  1.00 87.48 150 E 1 
ATOM 4783 N N   . VAL E 5 151 ? -14.267 6.600   -1.886  1.00 88.06 151 E 1 
ATOM 4784 C CA  . VAL E 5 151 ? -14.964 5.540   -2.632  1.00 85.75 151 E 1
[truncated: 67,263 more chars]
