# Supplementary material for: Photocross-linking activity-based probes to capture the dynamics of ubiquitin RING E3 ligase interactions
Source: Biochem J. 2026 Jun 3;483(7):1115–30. doi: 10.1042/BCJ20260213 (PMC13234630; doi:10.1042/BCJ20260213)
Supplement: Supplementary Data File S2 [file BCJ-2026-0213_supp2.zip › 03_Chandler_Supplementary datafile2/RNF4/Alphafold/fold_2026_01_22_10_06_2xrnf4_ring_2x_ubc13_2xubiquitin/fold_2026_01_22_10_06_2xrnf4_ring_2x_ubc13_2xubiquitin_summary_confidences_1.json]

{
 "chain_iptm": [
  0.65,
  0.65,
  0.65,
  0.66,
  0.66
 ],
 "chain_pair_iptm": [
  [
   0.86,
   0.52,
   0.87,
   0.56,
   0.66
  ],
  [
   0.52,
   0.86,
   0.54,
   0.87,
   0.66
  ],
  [
   0.87,
   0.54,
   0.81,
   0.54,
   0.66
  ],
  [
   0.56,
   0.87,
   0.54,
   0.81,
   0.68
  ],
  [
   0.66,
   0.66,
   0.66,
   0.68,
   0.47
  ]
 ],
 "chain_pair_pae_min": [
  [
   0.76,
   5.46,
   1.36,
   5.07,
   3.48
  ],
  [
   5.62,
   0.76,
   5.18,
   1.36,
   3.61
  ],
  [
   1.49,
   4.97,
   0.76,
   4.53,
   3.32
  ],
  [
   5.11,
   1.58,
   4.78,
   0.76,
   2.98
  ],
  [
   4.98,
   4.82,
   3.45,
   3.33,
   0.76
  ]
 ],
 "chain_ptm": [
  0.86,
  0.86,
  0.81,
  0.81,
  0.47
 ],
 "fraction_disordered": 0.18,
 "has_clash": 0.0,
 "iptm": 0.66,
 "num_recycles": 10.0,
 "ptm": 0.67,
 "ranking_score": 0.75
}
