# Supplementary material for: Photocross-linking activity-based probes to capture the dynamics of ubiquitin RING E3 ligase interactions
Source: Biochem J. 2026 Jun 3;483(7):1115–30. doi: 10.1042/BCJ20260213 (PMC13234630; doi:10.1042/BCJ20260213)
Supplement: Supplementary Data File S2 [file BCJ-2026-0213_supp2.zip › 03_Chandler_Supplementary datafile2/RNF4/Alphafold/fold_2026_01_22_10_06_2xrnf4_ring_2x_ubc13_2xubiquitin/fold_2026_01_22_10_06_2xrnf4_ring_2x_ubc13_2xubiquitin_job_request.json]

[{
 "name": "2026-01-22_10:06_2xRNF4-RING_2x_Ubc13_2xUbiquitin",
 "modelSeeds": [
  "1751925876"
 ],
 "sequences": [
  {
   "proteinChain": {
    "sequence": "MAGLPRRIIKETQRLLAEPVPGIKAEPDESNARYFHVVIAGPQDSPFEGGTFKLELFLPEEYPMAAPKVRFMTKIYHPNVDKLGRICLDILKDKWSPALQIRTVLLSIQALLSAPNPDDPLANDVAEQWKTNEAQAIETARAWTRLYAMNNI",
    "count": 2,
    "useStructureTemplate": true
   }
  },
  {
   "proteinChain": {
    "sequence": "MQIFVKTLTGKTITLEVEPSDTIENVKAKIQCKEGIPPDQQRLIFAGKQLEDGRTLSDYNIQKESTLHLVLRLRGG",
    "count": 2,
    "useStructureTemplate": true
   }
  },
  {
   "proteinChain": {
    "sequence": "GAMDMSTRNPQRKRRGGAVNSRQTQKRTRETTSTPEISLEAEPIELVETVGDEIVDLTCESLEPVVVDLTHNDSVVIVEERRRPRRNGRRLRQDHADSCVVSSDDEELSKDKDVYVTTHTPRSTKDEGTTGLRPSGTVSCPICMDGYSEIVQNGRLIVSTECGHVFCSQCLRDSLKNANTCPTCRKKINHKRYHPIYIGSGTVSCPICMDGYSEIVQNGRLIVSTECGHVFCSQCLRDSLKNANTCPTCRKKINHKRYHPIYI",
    "count": 1,
    "useStructureTemplate": true
   }
  }
 ],
 "dialect": "alphafoldserver",
 "version": 1
}
]
