# Supplementary material for: Photocross-linking activity-based probes to capture the dynamics of ubiquitin RING E3 ligase interactions
Source: Biochem J. 2026 Jun 3;483(7):1115–30. doi: 10.1042/BCJ20260213 (PMC13234630; doi:10.1042/BCJ20260213)
Supplement: Supplementary Data File S2 [file BCJ-2026-0213_supp2.zip › 03_Chandler_Supplementary datafile2/RNF4/Alphafold/fold_2026_01_22_10_06_2xrnf4_ring_2x_ubc13_2xubiquitin/pLDDT scores RNF4-RING.xlsx]

## Sheet: All
Atom number	Element	Type	Residue Three letter	Chain	Residue number	pLDDT
3617	N	N	GLY	E	1	21.87	19.766	66.559	46.453	1
3618	C	CA	GLY	E	1	26.56	20.528	66.054	47.597	1
3619	C	C	GLY	E	1	27.71	21.156	64.721	47.264	1
3620	O	O	GLY	E	1	24.79	20.543	63.965	46.52	1
3621	N	N	ALA	E	2	22.39	22.376	64.457	47.764	1
3622	C	CA	ALA	E	2	25.47	23.286	63.547	47.069	1
3623	C	C	ALA	E	2	25.14	23.484	62.148	47.685	1
3624	O	O	ALA	E	2	24.23	23.829	61.228	46.946	1
3625	C	CB	ALA	E	2	24.46	24.646	64.281	46.995	1
3626	N	N	MET	E	3	20.23	23.382	62.001	49.001	1
3627	C	CA	MET	E	3	24.06	24.42	61.272	49.751	1
3628	C	C	MET	E	3	23.18	24.435	59.739	49.724	1
3629	O	O	MET	E	3	22.38	25.466	59.183	49.374	1
3630	C	CB	MET	E	3	24.18	24.411	61.746	51.213	1
3631	C	CG	MET	E	3	23.94	25.291	62.978	51.45	1
3632	S	SD	MET	E	3	23.32	25.323	63.452	53.205	1
3633	C	CE	MET	E	3	22.59	26.764	64.559	53.228	1
3634	N	N	ASP	E	4	26.43	23.441	59.062	50.274	1
3635	C	CA	ASP	E	4	30.66	23.79	58.159	51.386	1
3636	C	C	ASP	E	4	28.66	24.41	56.772	51.044	1
3637	O	O	ASP	E	4	28.22	24.316	56.256	49.937	1
3638	C	CB	ASP	E	4	30.37	22.622	58.071	52.388	1
3639	C	CG	ASP	E	4	26.71	23.051	57.795	53.833	1
3640	O	OD1	ASP	E	4	27.36	24.275	57.724	54.114	1
3641	O	OD2	ASP	E	4	29.88	22.145	57.636	54.675	1
3642	N	N	MET	E	5	24.57	25.077	56.218	52.043	1
3643	C	CA	MET	E	5	28.1	26.317	55.418	51.967	1
3644	C	C	MET	E	5	26.69	26.227	53.891	51.753	1
3645	O	O	MET	E	5	24.91	27.11	53.335	51.11	1
3646	C	CB	MET	E	5	27.29	27.045	55.58	53.319	1
3647	C	CG	MET	E	5	27.59	27.682	56.943	53.598	1
3648	S	SD	MET	E	5	26.58	28.543	56.887	55.216	1
3649	C	CE	MET	E	5	24.54	29.257	58.562	55.241	1
3650	N	N	SER	E	6	26.61	25.384	53.195	52.509	1
3651	C	CA	SER	E	6	28.67	26.014	52.213	53.409	1
3652	C	C	SER	E	6	27.09	26.404	50.837	52.809	1
3653	O	O	SER	E	6	25.85	25.824	50.327	51.871	1
3654	C	CB	SER	E	6	28.25	25.244	52.101	54.742	1
3655	O	OG	SER	E	6	26.76	24.521	50.916	54.888	1
3656	N	N	THR	E	7	24.71	27.422	50.262	53.417	1
3657	C	CA	THR	E	7	27.64	28.416	49.344	52.819	1
3658	C	C	THR	E	7	26.72	28.234	47.836	53.034	1
3659	O	O	THR	E	7	24.3	29.02	47.066	52.476	1
3660	C	CB	THR	E	7	24.84	29.791	49.68	53.441	1
3661	O	OG1	THR	E	7	23.04	29.658	49.897	54.826	1
3662	C	CG2	THR	E	7	24.53	30.413	50.943	52.856	1
3663	N	N	ARG	E	8	27.2	27.377	47.409	53.939	1
3664	C	CA	ARG	E	8	33.18	27.718	46.26	54.786	1
3665	C	C	ARG	E	8	30.52	27.874	44.907	54.065	1
3666	O	O	ARG	E	8	28.32	27.001	44.439	53.354	1
3667	C	CB	ARG	E	8	32.02	26.781	46.148	56.003	1
3668	C	CG	ARG	E	8	30.74	27.148	47.169	57.092	1
3669	C	CD	ARG	E	8	29.16	26.299	46.948	58.346	1
3670	N	NE	ARG	E	8	28.46	26.668	47.895	59.412	1
3671	C	CZ	ARG	E	8	27.31	26.177	47.919	60.652	1
3672	N	NH1	ARG	E	8	25.93	25.28	47.059	61.058	1
3673	N	NH2	ARG	E	8	28.57	26.58	48.817	61.504	1
3674	N	N	ASN	E	9	29.57	28.978	44.248	54.369	1
3675	C	CA	ASN	E	9	33.25	29.68	43.18	53.628	1
3676	C	C	ASN	E	9	32.57	29.32	41.69	53.917	1
3677	O	O	ASN	E	9	30.06	29.428	40.874	53.003	1
3678	C	CB	ASN	E	9	30.55	31.178	43.464	53.939	1
3679	C	CG	ASN	E	9	25.01	32.182	42.866	52.98	1
3680	O	OD1	ASN	E	9	24.34	31.887	42.294	51.948	1
3681	N	ND2	ASN	E	9	28.49	33.462	42.989	53.288	1
3682	N	N	PRO	E	10	24.79	29.007	41.266	55.164	1
3683	C	CA	PRO	E	10	29.59	29.946	40.287	55.714	1
3684	C	C	PRO	E	10	30.37	29.629	38.782	55.595	1
3685	O	O	PRO	E	10	27.7	30.468	38.03	55.082	1
3686	C	CB	PRO	E	10	26.07	30.106	40.714	57.179	1
3687	C	CG	PRO	E	10	26.54	28.749	41.261	57.553	1
3688	C	CD	PRO	E	10	32.14	28.21	41.812	56.218	1
3689	N	N	GLN	E	11	24.77	28.576	38.262	56.195	1
3690	C	CA	GLN	E	11	28.5	28.788	37.02	56.946	1
3691	C	C	GLN	E	11	26.94	28.615	35.703	56.167	1
3692	O	O	GLN	E	11	25.48	27.532	35.301	55.755	1
3693	C	CB	GLN	E	11	27.86	27.975	37.016	58.26	1
3694	C	CG	GLN	E	11	26.39	28.755	37.671	59.416	1
3695	C	CD	GLN	E	11	24.61	28.057	37.54	60.781	1
3696	O	OE1	GLN	E	11	26.98	26.984	36.987	60.932	1
3697	N	NE2	GLN	E	11	28.19	28.658	38.042	61.828	1
3698	N	N	ARG	E	12	24.96	29.735	34.954	56.131	1
3699	C	CA	ARG	E	12	29.87	29.933	33.608	55.555	1
3700	C	C	ARG	E	12	27	29.265	32.426	56.303	1
3701	O	O	ARG	E	12	25.74	29.88	31.354	56.326	1
3702	C	CB	ARG	E	12	29.08	31.453	33.337	55.498	1
3703	C	CG	ARG	E	12	27.49	32.211	33.892	54.29	1
3704	C	CD	ARG	E	12	27.18	33.679	33.442	54.399	1
3705	N	NE	ARG	E	12	26.04	34.463	33.752	53.194	1
3706	C	CZ	ARG	E	12	25.13	35.745	33.47	52.994	1
3707	N	NH1	ARG	E	12	23.2	36.469	32.88	53.899	1
3708	N	NH2	ARG	E	12	25.47	36.322	33.774	51.869	1
3709	N	N	LYS	E	13	27.21	28.126	32.548	56.955	1
3710	C	CA	LYS	E	13	31.32	27.726	31.586	57.993	1
3711	C	C	LYS	E	13	28.58	27.839	30.103	57.555	1
3712	O	O	LYS	E	13	26.87	27.129	29.629	56.679	1
3713	C	CB	LYS	E	13	30	26.344	31.898	58.587	1
3714	C	CG	LYS	E	13	28.35	26.462	32.848	59.788	1
3715	C	CD	LYS	E	13	27.68	25.106	33.109	60.463	1
3716	C	CE	LYS	E	13	25.3	25.3	34.013	61.701	1
3717	N	NZ	LYS	E	13	24.17	24.025	34.396	62.35	1
3718	N	N	ARG	E	14	25.52	28.721	29.394	58.278	1
3719	C	CA	ARG	E	14	31.23	29.236	28.033	58.027	1
3720	C	C	ARG	E	14	28.31	28.302	26.852	58.385	1
3721	O	O	ARG	E	14	26.59	28.808	25.74	58.366	1
3722	C	CB	ARG	E	14	29.89	30.516	27.841	58.87	1
3723	C	CG	ARG	E	14	28.22	31.806	28.469	58.336	1
3724	C	CD	ARG	E	14	27.08	32.943	28.116	59.31	1
3725	N	NE	ARG	E	14	25.5	34.28	28.458	58.797	1
3726	C	CZ	ARG	E	14	23.72	35.427	28.245	59.421	1
3727	N	NH1	ARG	E	14	22.45	35.479	27.733	60.621	1
3728	N	NH2	ARG	E	14	24.34	36.557	28.531	58.852	1
3729	N	N	ARG	E	15	30.68	27.063	27.032	58.794	1
3730	C	CA	ARG	E	15	35.69	26.389	26.112	59.729	1
3731	C	C	ARG	E	15	31.96	26.516	24.623	59.361	1
3732	O	O	ARG	E	15	29.88	26.075	24.211	58.292	1
3733	C	CB	ARG	E	15	34.03	24.918	26.488	59.931	1
3734	C	CG	ARG	E	15	33.29	24.732	27.539	61.037	1
3735	C	CD	ARG	E	15	32.88	23.241	27.764	61.304	1
3736	N	NE	ARG	E	15	31.64	23.02	28.599	62.507	1
3737	C	CZ	ARG	E	15	30.13	21.838	28.919	63.031	1
3738	N	NH1	ARG	E	15	27.4	20.718	28.549	62.477	1
3739	N	NH2	ARG	E	15	30.16	21.769	29.606	64.132	1
3740	N	N	GLY	E	16	29.03	27.102	23.865	60.279	1
3741	C	CA	GLY	E	16	29.49	27.527	22.478	60.068	1
3742	C	C	GLY	E	16	28.22	26.994	21.431	61.052	1
3743	O	O	GLY	E	16	25.99	27.656	20.409	61.214	1
3744	N	N	GLY	E	17	28.45	25.889	21.658	61.744	1
3745	C	CA	GLY	E	17	28.48	25.376	20.701	62.743	1
3746	C	C	GLY	E	17	27.4	24.811	19.393	62.144	1
3747	O	O	GLY	E	17	25.24	24.979	19.154	60.965	1
3748	N	N	ALA	E	18	26.37	24.108	18.513	62.791	1
3749	C	CA	ALA	E	18	29.25	24.212	17.975	64.15	1
3750	C	C	ALA	E	18	27.71	24.054	16.428	64.069	1
3751	O	O	ALA	E	18	26.41	23.903	15.885	62.985	1
3752	C	CB	ALA	E	18	27.61	23.154	18.625	65.06	1
3753	N	N	VAL	E	19	26.79	24.124	15.751	65.205	1
3754	C	CA	VAL	E	19	29.4	24.798	14.437	65.35	1
3755	C	C	VAL	E	19	28.04	23.932	13.158	65.343	1
3756	O	O	VAL	E	19	25.76	24.379	12.131	64.827	1
3757	C	CB	VAL	E	19	26.47	25.588	14.469	66.685	1
3758	C	CG1	VAL	E	19	23.56	26.375	13.192	66.992	1
3759	C	CG2	VAL	E	19	26.77	26.588	15.64	66.731	1
3760	N	N	ASN	E	20	26.29	22.829	13.171	66.026	1
3761	C	CA	ASN	E	20	28.85	22.276	12.014	66.783	1
3762	C	C	ASN	E	20	27.66	21.807	10.766	65.984	1
3763	O	O	ASN	E	20	25.86	21.499	10.879	64.822	1
3764	C	CB	ASN	E	20	27.01	21.096	12.554	67.623	1
3765	C	CG	ASN	E	20	23.2	21.466	12.964	69.027	1
3766	O	OD1	ASN	E	20	22.83	22.556	12.743	69.533	1
3767	N	ND2	ASN	E	20	25.9	20.538	13.557	69.742	1
3768	N	N	SER	E	21	25.84	21.619	9.625	66.577	1
3769	C	CA	SER	E	21	28.79	22.393	8.713	67.426	1
3770	C	C	SER	E	21	27.3	21.952	7.234	67.261	1
3771	O	O	SER	E	21	25.59	22.411	6.607	66.307	1
3772	C	CB	SER	E	21	26.89	22.433	9.129	68.91	1
3773	O	OG	SER	E	21	25.68	21.142	9.015	69.503	1
3774	N	N	ARG	E	22	22.33	21.208	6.64	68.185	1
3775	C	CA	ARG	E	22	26.17	21.564	5.297	68.698	1
3776	C	C	ARG	E	22	23.99	20.845	3.998	68.258	1
3777	O	O	ARG	E	22	22.58	21.503	3.089	67.766	1
3778	C	CB	ARG	E	22	24.76	21.493	5.35	70.238	1
3779	C	CG	ARG	E	22	23.45	22.822	5.609	70.946	1
3780	C	CD	ARG	E	22	23.82	22.578	5.528	72.462	1
3781	N	NE	ARG	E	22	22.68	23.826	5.693	73.228	1
3782	C	CZ	ARG	E	22	22.74	23.928	5.664	74.557	1
3783	N	NH1	ARG	E	22	21.1	22.887	5.493	75.327	1
3784	N	NH2	ARG	E	22	23.28	25.088	5.794	75.14	1
3785	N	N	GLN	E	23	23.93	19.631	3.827	68.707	1
3786	C	CA	GLN	E	23	27.04	19.168	2.541	69.317	1
3787	C	C	GLN	E	23	25.14	18.263	1.654	68.407	1
3788	O	O	GLN	E	23	23.74	17.935	2.105	67.329	1
3789	C	CB	GLN	E	23	26.42	18.407	2.924	70.604	1
3790	C	CG	GLN	E	23	24.98	19.284	3.134	71.84	1
3791	C	CD	GLN	E	23	23.98	18.439	3.356	73.112	1
3792	O	OE1	GLN	E	23	25.61	17.248	3.614	73.071	1
3793	N	NE2	GLN	E	23	26.4	19.022	3.262	74.285	1
3794	N	N	THR	E	24	27.04	17.773	0.467	68.699	1
3795	C	CA	THR	E	24	29.94	18.17	-0.715	69.511	1
3796	C	C	THR	E	24	28.57	17.554	-2.019	68.934	1
3797	O	O	THR	E	24	26	18.06	-2.53	67.956	1
3798	C	CB	THR	E	24	27.04	17.761	-0.67	71.022	1
3799	O	OG1	THR	E	24	24.5	17.005	0.455	71.373	1
3800	C	CG2	THR	E	24	25.8	18.958	-0.761	71.961	1
3801	N	N	GLN	E	25	25.94	16.562	-2.588	69.575	1
3802	C	CA	GLN	E	25	29.31	16.437	-4	69.984	1
3803	C	C	GLN	E	25	27.58	15.698	-5.013	69.071	1
3804	O	O	GLN	E	25	26.17	15.27	-4.722	67.965	1
3805	C	CB	GLN	E	25	28.24	15.854	-4.044	71.419	1
3806	C	CG	GLN	E	25	26.9	16.909	-4.219	72.52	1
3807	C	CD	GLN	E	25	25.69	16.291	-4.302	73.928	1
3808	O	OE1	GLN	E	25	27.72	15.086	-4.266	74.12	1
3809	N	NE2	GLN	E	25	29.14	17.092	-4.422	74.958	1
3810	N	N	LYS	E	26	22.5	15.597	-6.219	69.577	1
3811	C	CA	LYS	E	26	25.87	15.778	-7.55	68.968	1
3812	C	C	LYS	E	26	23.58	14.511	-8.41	68.726	1
3813	O	O	LYS	E	26	22.59	14.677	-9.582	68.422	1
3814	C	CB	LYS	E	26	25.56	16.695	-8.303	69.964	1
3815	C	CG	LYS	E	26	25.13	17.644	-9.362	69.399	1
3816	C	CD	LYS	E	26	25.55	18.393	-10.058	70.557	1
3817	C	CE	LYS	E	26	24	19.495	-10.98	70.06	1
3818	N	NZ	LYS	E	26	23.67	20.169	-11.694	71.16	1
3819	N	N	ARG	E	27	26.67	13.329	-7.947	69.012	1
3820	C	CA	ARG	E	27	30.05	12.277	-8.747	69.667	1
3821	C	C	ARG	E	27	26.13	11.748	-10.007	68.939	1
3822	O	O	ARG	E	27	24.89	11.913	-10.211	67.753	1
3823	C	CB	ARG	E	27	28.87	11.133	-7.841	70.179	1
3824	C	CG	ARG	E	27	28.11	11.033	-7.881	71.715	1
3825	C	CD	ARG	E	27	28.57	9.817	-7.092	72.212	1
3826	N	NE	ARG	E	27	27.74	9.745	-7.083	73.699	1
3827	C	CZ	ARG	E	27	27	8.746	-6.601	74.425	1
3828	N	NH1	ARG	E	27	25.28	7.69	-6.069	73.893	1
3829	N	NH2	ARG	E	27	26.64	8.797	-6.647	75.733	1
3830	N	N	THR	E	28	28	11.167	-10.842	69.753	1
3831	C	CA	THR	E	28	30.05	10.73	-12.26	69.716	1
3832	C	C	THR	E	28	28.26	9.389	-12.51	68.97	1
3833	O	O	THR	E	28	25.77	8.886	-11.583	68.357	1
3834	C	CB	THR	E	28	26.62	10.576	-12.652	71.202	1
3835	O	OG1	THR	E	28	24.66	9.856	-11.646	71.914	1
3836	C	CG2	THR	E	28	26.28	11.907	-12.817	71.932	1
3837	N	N	ARG	E	29	22.84	8.722	-13.669	69.018	1
3838	C	CA	ARG	E	29	25.54	9.018	-15.124	68.932	1
3839	C	C	ARG	E	29	23.09	7.775	-15.936	68.512	1
3840	O	O	ARG	E	29	21.84	7.927	-16.966	67.877	1
3841	C	CB	ARG	E	29	24.35	9.425	-15.673	70.323	1
3842	C	CG	ARG	E	29	23.23	9.954	-17.116	70.313	1
3843	C	CD	ARG	E	29	24.18	10.084	-17.653	71.742	1
3844	N	NE	ARG	E	29	23.94	10.821	-18.945	71.789	1
3845	C	CZ	ARG	E	29	24.25	10.876	-19.787	72.817	1
3846	N	NH1	ARG	E	29	22.61	10.22	-19.577	73.928	1
3847	N	NH2	ARG	E	29	24.44	11.607	-20.855	72.741	1
3848	N	N	GLU	E	30	28.21	6.629	-15.547	68.97	1
3849	C	CA	GLU	E	30	29.4	5.412	-16.354	69.242	1
3850	C	C	GLU	E	30	26.55	4.482	-16.538	68.011	1
3851	O	O	GLU	E	30	25.52	4.74	-15.924	66.992	1
3852	C	CB	GLU	E	30	29.67	4.681	-15.606	70.374	1
3853	C	CG	GLU	E	30	29.06	5.251	-15.88	71.766	1
3854	C	CD	GLU	E	30	28.82	4.452	-15.202	72.889	1
3855	O	OE1	GLU	E	30	27.53	4.999	-15.126	74.008	1
3856	O	OE2	GLU	E	30	32.81	3.307	-14.78	72.619	1
3857	N	N	THR	E	31	27.87	3.384	-17.296	67.985	1
3858	C	CA	THR	E	31	29.17	2.863	-18.481	68.71	1
3859	C	C	THR	E	31	27.32	1.933	-19.286	67.768	1
3860	O	O	THR	E	31	25.05	2.05	-19.19	66.556	1
3861	C	CB	THR	E	31	26.15	2.089	-18.165	70.021	1
3862	O	OG1	THR	E	31	24.35	1.814	-16.794	70.206	1
3863	C	CG2	THR	E	31	25.62	2.788	-18.677	71.272	1
3864	N	N	THR	E	32	26.19	1.048	-20.057	68.295	1
3865	C	CA	THR	E	32	27.83	0.666	-21.442	67.964	1
3866	C	C	THR	E	32	27.02	-0.563	-21.728	67.099	1
3867	O	O	THR	E	32	24.74	-0.614	-22.818	66.536	1
3868	C	CB	THR	E	32	24.44	0.374	-22.157	69.293	1
3869	O	OG1	THR	E	32	22.59	-0.367	-21.313	70.158	1
3870	C	CG2	THR	E	32	24.18	1.648	-22.545	70.059	1
3871	N	N	SER	E	33	25.94	-1.58	-20.943	67.166	1
3872	C	CA	SER	E	33	27.92	-2.93	-21.501	67.318	1
3873	C	C	SER	E	33	26.35	-3.466	-22.341	66.152	1
3874	O	O	SER	E	33	25.31	-3.215	-22.076	64.988	1
3875	C	CB	SER	E	33	26.62	-3.937	-20.429	67.729	1
3876	O	OG	SER	E	33	25.51	-3.962	-19.39	66.777	1
3877	N	N	THR	E	34	27.66	-4.208	-23.339	66.501	1
3878	C	CA	THR	E	34	29.19	-4.405	-24.642	65.845	1
3879	C	C	THR	E	34	27.74	-5.563	-24.838	64.841	1
3880	O	O	THR	E	34	25.59	-5.37	-25.634	63.922	1
3881	C	CB	THR	E	34	26.02	-4.612	-25.711	66.946	1
3882	O	OG1	THR	E	34	23.49	-4.83	-25.131	68.218	1
3883	C	CG2	THR	E	34	26.75	-3.401	-26.622	67.132	1
3884	N	N	PRO	E	35	22.62	-6.749	-24.325	65.085	1
3885	C	CA	PRO	E	35	25.53	-7.814	-25.256	65.432	1
3886	C	C	PRO	E	35	25.7	-8.618	-25.944	64.306	1
3887	O	O	PRO	E	35	24.2	-8.25	-27.047	63.903	1
3888	C	CB	PRO	E	35	22.86	-8.665	-24.49	66.449	1
3889	C	CG	PRO	E	35	23.13	-8.591	-23.065	65.974	1
3890	C	CD	PRO	E	35	28.59	-7.178	-22.986	65.371	1
3891	N	N	GLU	E	36	26.74	-9.752	-25.435	63.929	1
3892	C	CA	GLU	E	36	27.59	-10.942	-26.295	63.958	1
3893	C	C	GLU	E	36	25.32	-11.396	-26.979	62.646	1
3894	O	O	GLU	E	36	24.71	-10.843	-26.777	61.573	1
3895	C	CB	GLU	E	36	27.98	-12.108	-25.555	64.661	1
3896	C	CG	GLU	E	36	27.57	-12.223	-25.947	66.138	1
3897	C	CD	GLU	E	36	27.6	-13.412	-25.3	66.867	1
3898	O	OE1	GLU	E	36	25.83	-13.618	-25.673	68.053	1
3899	O	OE2	GLU	E	36	31.73	-14.092	-24.436	66.256	1
3900	N	N	ILE	E	37	27.54	-12.414	-27.825	62.805	1
3901	C	CA	ILE	E	37	30.47	-12.597	-29.147	62.184	1
3902	C	C	ILE	E	37	28.7	-13.627	-29.177	61.03	1
3903	O	O	ILE	E	37	27.47	-13.682	-30.175	60.328	1
3904	C	CB	ILE	E	37	28.45	-13.038	-30.114	63.32	1
3905	C	CG1	ILE	E	37	27.19	-11.991	-30.202	64.46	1
3906	C	CG2	ILE	E	37	29.92	-13.369	-31.537	62.842	1
3907	C	CD1	ILE	E	37	28.84	-12.514	-30.844	65.764	1
3908	N	N	SER	E	38	25.31	-14.465	-28.202	60.902	1
3909	C	CA	SER	E	38	26.75	-15.889	-28.366	60.592	1
3910	C	C	SER	E	38	25.24	-16.22	-29.312	59.431	1
3911	O	O	SER	E	38	25.04	-15.649	-29.249	58.347	1
3912	C	CB	SER	E	38	26.26	-16.609	-27.024	60.442	1
3913	O	OG	SER	E	38	25.01	-16	-26.242	59.436	1
3914	N	N	LEU	E	39	21.53	-17.156	-30.188	59.737	1
3915	C	CA	LEU	E	39	25.64	-17.405	-31.507	59.137	1
3916	C	C	LEU	E	39	23.79	-18.353	-31.564	57.936	1
3917	O	O	LEU	E	39	22.61	-18.454	-32.642	57.363	1
3918	C	CB	LEU	E	39	24.39	-18.03	-32.365	60.252	1
3919	C	CG	LEU	E	39	22.42	-17.043	-33.071	61.191	1
3920	C	CD1	LEU	E	39	23.24	-17.74	-33.439	62.508	1
3921	C	CD2	LEU	E	39	28.24	-16.502	-34.348	60.564	1
3922	N	N	GLU	E	40	28.39	-19.121	-30.532	57.695	1
3923	C	CA	GLU	E	40	30.77	-20.519	-30.728	57.27	1
3924	C	C	GLU	E	40	27.83	-20.704	-31.582	56.003	1
3925	O	O	GLU	E	40	27.75	-19.957	-31.497	55.031	1
3926	C	CB	GLU	E	40	31.1	-21.287	-29.401	57.225	1
3927	C	CG	GLU	E	40	30.09	-21.621	-28.916	58.639	1
3928	C	CD	GLU	E	40	30.16	-22.438	-27.611	58.684	1
3929	O	OE1	GLU	E	40	27.84	-23.024	-27.345	59.765	1
3930	O	OE2	GLU	E	40	32.94	-22.426	-26.869	57.677	1
3931	N	N	ALA	E	41	27.21	-21.727	-32.455	56.11	1
3932	C	CA	ALA	E	41	29.41	-21.763	-33.774	55.473	1
3933	C	C	ALA	E	41	28.46	-22.889	-33.976	54.44	1
3934	O	O	ALA	E	41	27.92	-23.304	-35.12	54.24	1
3935	C	CB	ALA	E	41	28.67	-21.894	-34.783	56.629	1
3936	N	N	GLU	E	42	28.06	-23.43	-32.928	53.902	1
3937	C	CA	GLU	E	42	29.22	-24.81	-32.925	53.373	1
3938	C	C	GLU	E	42	26.61	-25.121	-33.902	52.199	1
3939	O	O	GLU	E	42	26.44	-24.215	-34.489	51.609	1
3940	C	CB	GLU	E	42	30.39	-25.236	-31.472	53.094	1
3941	C	CG	GLU	E	42	29.83	-25.874	-30.802	54.321	1
3942	C	CD	GLU	E	42	29.76	-26.778	-29.601	53.99	1
3943	O	OE1	GLU	E	42	28.72	-27.456	-29.128	54.921	1
3944	O	OE2	GLU	E	42	34.1	-26.828	-29.207	52.802	1
3945	N	N	PRO	E	43	26.87	-26.41	-34.134	51.964	1
3946	C	CA	PRO	E	43	27.48	-26.982	-35.484	51.957	1
3947	C	C	PRO	E	43	27.34	-27.209	-36.133	50.581	1
3948	O	O	PRO	E	43	26.5	-26.88	-35.614	49.521	1
3949	C	CB	PRO	E	43	26.29	-28.286	-35.314	52.768	1
3950	C	CG	PRO	E	43	26.5	-28.761	-33.924	52.359	1
3951	C	CD	PRO	E	43	32.79	-27.464	-33.161	52.163	1
3952	N	N	ILE	E	44	34.77	-27.79	-37.337	50.658	1
3953	C	CA	ILE	E	44	34.87	-27.692	-38.466	49.723	1
3954	C	C	ILE	E	44	33.2	-28.817	-38.534	48.658	1
3955	O	O	ILE	E	44	32.11	-29.028	-39.595	48.09	1
3956	C	CB	ILE	E	44	34.32	-27.636	-39.776	50.572	1
3957	C	CG1	ILE	E	44	32.75	-26.544	-39.715	51.679	1
3958	C	CG2	ILE	E	44	35.58	-27.433	-41.062	49.752	1
3959	C	CD1	ILE	E	44	34.31	-26.636	-40.85	52.72	1
3960	N	N	GLU	E	45	30.59	-29.567	-37.499	48.426	1
3961	C	CA	GLU	E	45	32.9	-30.938	-37.64	47.892	1
3962	C	C	GLU	E	45	29.85	-31.122	-38.611	46.71	1
3963	O	O	GLU	E	45	30.35	-30.316	-38.706	45.787	1
3964	C	CB	GLU	E	45	34.8	-31.612	-36.283	47.617	1
3965	C	CG	GLU	E	45	33.71	-32.255	-35.711	48.887	1
3966	C	CD	GLU	E	45	32.1	-33.192	-34.51	48.624	1
3967	O	OE1	GLU	E	45	29.5	-33.945	-34.16	49.554	1
3968	O	OE2	GLU	E	45	34.31	-33.159	-33.977	47.493	1
3969	N	N	LEU	E	46	28.88	-32.219	-39.35	46.809	1
3970	C	CA	LEU	E	46	30.36	-32.422	-40.748	46.379	1
3971	C	C	LEU	E	46	27.8	-33.151	-40.962	45.03	1
3972	O	O	LEU	E	46	27.07	-33.668	-42.06	44.832	1
3973	C	CB	LEU	E	46	29.63	-33.243	-41.416	47.504	1
3974	C	CG	LEU	E	46	27.18	-32.427	-42.227	48.512	1
3975	C	CD1	LEU	E	46	28.43	-33.265	-42.456	49.787	1
3976	C	CD2	LEU	E	46	34.11	-32.045	-43.595	47.96	1
3977	N	N	VAL	E	47	25.94	-33.314	-39.975	44.205	1
3978	C	CA	VAL	E	47	27.66	-34.484	-39.825	43.331	1
3979	C	C	VAL	E	47	26	-34.849	-41.093	42.535	1
3980	O	O	VAL	E	47	25.32	-34.025	-41.741	41.891	1
3981	C	CB	VAL	E	47	26.29	-34.392	-38.597	42.414	1
3982	C	CG1	VAL	E	47	23.47	-35.693	-38.359	41.648	1
3983	C	CG2	VAL	E	47	27.65	-34.1	-37.317	43.21	1
3984	N	N	GLU	E	48	30.13	-36.117	-41.413	42.629	1
3985	C	CA	GLU	E	48	31.61	-36.857	-42.626	42.261	1
3986	C	C	GLU	E	48	29.23	-37.066	-42.84	40.73	1
3987	O	O	GLU	E	48	28.73	-36.389	-42.212	39.925	1
3988	C	CB	GLU	E	48	32.49	-38.224	-42.525	42.983	1
3989	C	CG	GLU	E	48	31.37	-38.226	-42.404	44.506	1
3990	C	CD	GLU	E	48	30.03	-39.669	-42.439	45.059	1
3991	O	OE1	GLU	E	48	28.38	-39.841	-42.888	46.219	1
3992	O	OE2	GLU	E	48	33.44	-40.6	-42.046	44.325	1
3993	N	N	THR	E	49	29.5	-38.026	-43.61	40.248	1
3994	C	CA	THR	E	49	31.44	-38.269	-45.065	40.13	1
3995	C	C	THR	E	49	29.28	-38.897	-45.448	38.776	1
3996	O	O	THR	E	49	27.32	-38.582	-46.501	38.248	1
3997	C	CB	THR	E	49	29.2	-39.307	-45.579	41.163	1
3998	O	OG1	THR	E	49	28.04	-40.318	-44.619	41.395	1
3999	C	CG2	THR	E	49	29.75	-38.718	-45.996	42.5	1
4000	N	N	VAL	E	50	26.03	-39.851	-44.678	38.291	1
4001	C	CA	VAL	E	50	28.06	-40.983	-45.147	37.444	1
4002	C	C	VAL	E	50	26.86	-40.56	-45.456	35.98	1
4003	O	O	VAL	E	50	25.99	-39.662	-44.8	35.475	1
4004	C	CB	VAL	E	50	25.72	-42.106	-44.086	37.463	1
4005	C	CG1	VAL	E	50	23.25	-43.446	-44.647	37.017	1
4006	C	CG2	VAL	E	50	27.49	-42.339	-43.455	38.844	1
4007	N	N	GLY	E	51	26.42	-41.112	-46.334	35.201	1
4008	C	CA	GLY	E	51	26.75	-42.056	-47.448	35.305	1
4009	C	C	GLY	E	51	26.55	-42.337	-48.091	33.934	1
4010	O	O	GLY	E	51	25.19	-41.509	-48.826	33.402	1
4011	N	N	ASP	E	52	27.14	-43.507	-47.805	33.419	1
4012	C	CA	ASP	E	52	27.91	-44.248	-48.616	32.426	1
4013	C	C	ASP	E	52	26.86	-43.862	-48.444	30.928	1
4014	O	O	ASP	E	52	25.73	-43.046	-47.6	30.59	1
4015	C	CB	ASP	E	52	27.2	-45.735	-48.266	32.633	1
4016	C	CG	ASP	E	52	25.48	-46.261	-48.508	34.048	1
4017	O	OD1	ASP	E	52	27.55	-45.801	-49.469	34.697	1
4018	O	OD2	ASP	E	52	30.6	-47.112	-47.699	34.482	1
4019	N	N	GLU	E	53	30.97	-44.478	-49.103	29.966	1
4020	C	CA	GLU	E	53	33.37	-44.799	-50.528	29.724	1
4021	C	C	GLU	E	53	30.82	-44.994	-50.791	28.2	1
4022	O	O	GLU	E	53	31.27	-44.288	-51.624	27.636	1
4023	C	CB	GLU	E	53	34.25	-46.088	-50.955	30.465	1
4024	C	CG	GLU	E	53	33.43	-46.208	-52.474	30.687	1
4025	C	CD	GLU	E	53	32.62	-47.545	-52.922	31.31	1
4026	O	OE1	GLU	E	53	30.09	-47.544	-53.983	31.976	1
4027	O	OE2	GLU	E	53	35.42	-48.565	-52.245	31.083	1
4028	N	N	ILE	E	54	37.09	-45.981	-50.176	27.584	1
4029	C	CA	ILE	E	54	38.91	-46.856	-50.888	26.637	1
4030	C	C	ILE	E	54	38.05	-46.35	-50.956	25.184	1
4031	O	O	ILE	E	54	37.68	-45.742	-50.038	24.641	1
4032	C	CB	ILE	E	54	38.31	-48.32	-50.388	26.732	1
4033	C	CG1	ILE	E	54	35.8	-48.849	-50.525	28.176	1
4034	C	CG2	ILE	E	54	37.8	-49.255	-51.149	25.759	1
4035	C	CD1	ILE	E	54	35.58	-50.281	-50.013	28.406	1
4036	N	N	VAL	E	55	30.05	-46.667	-52.064	24.541	1
4037	C	CA	VAL	E	55	30.98	-46.08	-52.663	23.327	1
4038	C	C	VAL	E	55	29.93	-46.737	-52.268	21.994	1
4039	O	O	VAL	E	55	29.3	-46.192	-52.62	20.945	1
4040	C	CB	VAL	E	55	30.99	-46.16	-54.207	23.495	1
4041	C	CG1	VAL	E	55	27.84	-45.514	-55.014	22.367	1
4042	C	CG2	VAL	E	55	32.98	-45.528	-54.689	24.804	1
4043	N	N	ASP	E	56	34.65	-47.889	-51.668	21.995	1
4044	C	CA	ASP	E	56	35.51	-49.006	-52.042	21.12	1
4045	C	C	ASP	E	56	32.47	-48.722	-52.069	19.596	1
4046	O	O	ASP	E	56	32.69	-48.011	-51.241	19.023	1
4047	C	CB	ASP	E	56	37.58	-50.276	-51.266	21.486	1
4048	C	CG	ASP	E	56	33.35	-51.563	-52.042	21.169	1
4049	O	OD1	ASP	E	56	34.01	-51.477	-53.201	20.691	1
4050	O	OD2	ASP	E	56	37.16	-52.645	-51.47	21.401	1
4051	N	N	LEU	E	57	39.8	-49.308	-53.099	18.983	1
4052	C	CA	LEU	E	57	37.16	-48.927	-53.721	17.708	1
4053	C	C	LEU	E	57	36.01	-49.607	-53.162	16.45	1
4054	O	O	LEU	E	57	32.03	-49.246	-53.614	15.362	1
4055	C	CB	LEU	E	57	34.88	-49.303	-55.208	17.82	1
4056	C	CG	LEU	E	57	32.03	-48.283	-56.106	18.525	1
4057	C	CD1	LEU	E	57	29.73	-48.953	-57.407	18.98	1
4058	C	CD2	LEU	E	57	34.14	-47.137	-56.481	17.59	1
4059	N	N	THR	E	58	41.15	-50.664	-52.364	16.582	1
4060	C	CA	THR	E	58	38.83	-51.819	-52.517	15.689	1
4061	C	C	THR	E	58	37.07	-51.571	-52.192	14.219	1
4062	O	O	THR	E	58	34.14	-50.789	-51.338	13.838	1
4063	C	CB	THR	E	58	37.13	-53.071	-51.785	16.207	1
4064	O	OG1	THR	E	58	34.69	-52.754	-50.498	16.663	1
4065	C	CG2	THR	E	58	36.62	-53.716	-52.538	17.357	1
4066	N	N	CYS	E	59	23.41	-52.291	-52.963	13.387	1
4067	C	CA	CYS	E	59	25.39	-51.959	-53.264	11.998	1
4068	C	C	CYS	E	59	25.17	-52.619	-52.399	10.917	1
4069	O	O	CYS	E	59	24.04	-52.491	-52.765	9.742	1
4070	C	CB	CYS	E	59	24.43	-52.404	-54.712	11.73	1
4071	S	SG	CYS	E	59	21.25	-51.573	-55.913	12.798	1
4072	N	N	GLU	E	60	26.75	-53.417	-51.407	11.28	1
4073	C	CA	GLU	E	60	27.91	-54.606	-51.068	10.487	1
4074	C	C	GLU	E	60	26.54	-54.379	-50.777	8.989	1
4075	O	O	GLU	E	60	25.28	-53.361	-50.253	8.55	1
4076	C	CB	GLU	E	60	27.63	-55.469	-49.985	11.145	1
4077	C	CG	GLU	E	60	26.83	-56.337	-50.563	12.27	1
4078	C	CD	GLU	E	60	25.71	-57.447	-49.607	12.741	1
4079	O	OE1	GLU	E	60	24	-58.372	-50.106	13.425	1
4080	O	OE2	GLU	E	60	28.16	-57.388	-48.412	12.394	1
4081	N	N	SER	E	61	23.97	-55.42	-51.155	8.253	1
4082	C	CA	SER	E	61	25.68	-55.384	-51.627	6.869	1
4083	C	C	SER	E	61	24.59	-55.807	-50.617	5.798	1
4084	O	O	SER	E	61	23.75	-56.286	-51.05	4.751	1
4085	C	CB	SER	E	61	24.84	-56.318	-52.843	6.803	1
4086	O	OG	SER	E	61	23.31	-57.605	-52.497	7.26	1
4087	N	N	LEU	E	62	23.1	-55.764	-49.342	6.084	1
4088	C	CA	LEU	E	62	25.84	-56.674	-48.375	5.459	1
4089	C	C	LEU	E	62	24.45	-56.709	-48.366	3.918	1
4090	O	O	LEU	E	62	23.66	-55.749	-48.641	3.21	1
4091	C	CB	LEU	E	62	24.21	-56.459	-46.967	6.05	1
4092	C	CG	LEU	E	62	22.09	-57.201	-46.738	7.382	1
4093	C	CD1	LEU	E	62	22.43	-56.736	-45.422	8.01	1
4094	C	CD2	LEU	E	62	26.34	-58.718	-46.668	7.221	1
4095	N	N	GLU	E	63	29	-57.878	-48.031	3.482	1
4096	C	CA	GLU	E	63	30.84	-58.557	-48.413	2.247	1
4097	C	C	GLU	E	63	29.23	-58.116	-47.689	0.941	1
4098	O	O	GLU	E	63	28.5	-57.298	-46.777	0.942	1
4099	C	CB	GLU	E	63	30.79	-60.064	-48.214	2.488	1
4100	C	CG	GLU	E	63	29.18	-60.775	-49.378	3.21	1
4101	C	CD	GLU	E	63	26.83	-62.31	-49.257	3.168	1
4102	O	OE1	GLU	E	63	25.46	-62.976	-50.283	3.426	1
4103	O	OE2	GLU	E	63	28.79	-62.815	-48.154	2.849	1
4104	N	N	PRO	E	64	25.41	-58.708	-48.103	-0.184	1
4105	C	CA	PRO	E	64	25.74	-58.127	-48.014	-1.525	1
4106	C	C	PRO	E	64	26.43	-58.555	-46.81	-2.389	1
4107	O	O	PRO	E	64	24.93	-58.545	-46.94	-3.607	1
4108	C	CB	PRO	E	64	23.72	-58.597	-49.334	-2.161	1
4109	C	CG	PRO	E	64	24.03	-60.01	-49.481	-1.617	1
4110	C	CD	PRO	E	64	29.44	-59.856	-48.969	-0.194	1
4111	N	N	VAL	E	65	27.95	-59.036	-45.726	-1.833	1
4112	C	CA	VAL	E	65	29.78	-60.075	-44.862	-2.435	1
4113	C	C	VAL	E	65	28.47	-59.795	-44.388	-3.878	1
4114	O	O	VAL	E	65	27.95	-58.681	-44.048	-4.257	1
4115	C	CB	VAL	E	65	28.96	-60.479	-43.703	-1.508	1
4116	C	CG1	VAL	E	65	25.73	-61.675	-42.921	-2.058	1
4117	C	CG2	VAL	E	65	30.02	-60.883	-44.194	-0.114	1
4118	N	N	VAL	E	66	33.24	-60.897	-44.351	-4.633	1
4119	C	CA	VAL	E	66	35.2	-61.031	-44.587	-6.082	1
4120	C	C	VAL	E	66	34.83	-60.851	-43.379	-7.021	1
4121	O	O	VAL	E	66	34.61	-60.535	-43.557	-8.198	1
4122	C	CB	VAL	E	66	34.76	-62.465	-45.132	-6.309	1
4123	C	CG1	VAL	E	66	30.99	-62.83	-45.436	-7.756	1
4124	C	CG2	VAL	E	66	34.33	-62.728	-46.412	-5.497	1
4125	N	N	VAL	E	67	33.88	-61.162	-42.189	-6.556	1
4126	C	CA	VAL	E	67	37.39	-61.742	-41.058	-7.332	1
4127	C	C	VAL	E	67	37.37	-60.866	-40.56	-8.505	1
4128	O	O	VAL	E	67	35.74	-59.655	-40.574	-8.388	1
4129	C	CB	VAL	E	67	37.17	-62.036	-39.882	-6.371	1
4130	C	CG1	VAL	E	67	33.28	-63.065	-38.914	-6.939	1
4131	C	CG2	VAL	E	67	37.88	-62.556	-40.297	-4.993	1
4132	N	N	ASP	E	68	38.67	-61.326	-39.99	-9.552	1
4133	C	CA	ASP	E	68	40.83	-62.387	-40.145	-10.548	1
4134	C	C	ASP	E	68	37.95	-61.882	-39.506	-11.879	1
4135	O	O	ASP	E	68	38.08	-60.746	-39.041	-11.961	1
4136	C	CB	ASP	E	68	42.14	-63.705	-39.512	-10.057	1
4137	C	CG	ASP	E	68	37.65	-64.908	-39.739	-10.988	1
4138	O	OD1	ASP	E	68	37.55	-64.86	-40.679	-11.809	1
4139	O	OD2	ASP	E	68	41.53	-65.871	-38.943	-10.905	1
4140	N	N	LEU	E	69	42.12	-62.692	-39.551	-12.887	1
4141	C	CA	LEU	E	69	39.88	-62.372	-39.631	-14.324	1
4142	C	C	LEU	E	69	39.41	-62.03	-38.354	-15.106	1
4143	O	O	LEU	E	69	35.77	-61.383	-38.449	-16.146	1
4144	C	CB	LEU	E	69	37.78	-63.624	-40.215	-14.985	1
4145	C	CG	LEU	E	69	34.87	-63.889	-41.707	-14.717	1
4146	C	CD1	LEU	E	69	32.61	-65.361	-42.025	-14.958	1
4147	C	CD2	LEU	E	69	36.68	-63.058	-42.574	-15.651	1
4148	N	N	THR	E	70	44.01	-62.638	-37.235	-14.747	1
4149	C	CA	THR	E	70	42.7	-63.083	-36.221	-15.745	1
4150	C	C	THR	E	70	41.92	-61.958	-35.375	-16.378	1
4151	O	O	THR	E	70	38.6	-60.882	-35.291	-15.825	1
4152	C	CB	THR	E	70	40.67	-64.143	-35.308	-15.106	1
4153	O	OG1	THR	E	70	38.66	-63.602	-34.619	-14.005	1
4154	C	CG2	THR	E	70	39.04	-65.364	-36.061	-14.605	1
4155	N	N	HIS	E	71	29.48	-62.045	-34.644	-17.479	1
4156	C	CA	HIS	E	71	31.85	-63.056	-34.472	-18.531	1
4157	C	C	HIS	E	71	30.42	-62.396	-34.024	-19.866	1
4158	O	O	HIS	E	71	28.54	-61.294	-34.435	-20.197	1
4159	C	CB	HIS	E	71	29.66	-64.125	-33.448	-18.087	1
4160	C	CG	HIS	E	71	28.45	-65.545	-33.965	-18.051	1
4161	N	ND1	HIS	E	71	27.32	-66.078	-35.039	-18.724	1
4162	C	CD2	HIS	E	71	29.2	-66.572	-33.434	-17.303	1
4163	C	CE1	HIS	E	71	28.41	-67.371	-35.152	-18.38	1
4164	N	NE2	HIS	E	71	29.31	-67.705	-34.197	-17.521	1
4165	N	N	ASN	E	72	26.72	-63.1	-33.231	-20.622	1
4166	C	CA	ASN	E	72	27.3	-62.993	-32.836	-22.038	1
4167	C	C	ASN	E	72	26.37	-61.909	-31.768	-22.365	1
4168	O	O	ASN	E	72	25.02	-61.198	-31.329	-21.475	1
4169	C	CB	ASN	E	72	25.9	-64.406	-32.324	-22.384	1
4170	C	CG	ASN	E	72	23.71	-65.507	-33.362	-22.339	1
4171	O	OD1	ASN	E	72	23.84	-65.292	-34.547	-22.415	1
4172	N	ND2	ASN	E	72	26.41	-66.745	-32.934	-22.233	1
4173	N	N	ASP	E	73	26.86	-61.722	-31.164	-23.536	1
4174	C	CA	ASP	E	73	26.11	-62.271	-31.426	-24.88	1
4175	C	C	ASP	E	73	25.14	-61.348	-30.884	-25.996	1
4176	O	O	ASP	E	73	23.16	-61.017	-31.579	-26.934	1
4177	C	CB	ASP	E	73	24.1	-63.633	-30.705	-25.045	1
4178	C	CG	ASP	E	73	21.62	-64.794	-31.577	-25.543	1
4179	O	OD1	ASP	E	73	21.42	-64.59	-32.761	-25.833	1
4180	O	OD2	ASP	E	73	23.45	-65.922	-31.025	-25.601	1
4181	N	N	SER	E	74	24.93	-61.05	-29.585	-25.971	1
4182	C	CA	SER	E	74	24.72	-61.203	-28.831	-27.22	1
4183	C	C	SER	E	74	23.44	-60.059	-28.905	-28.252	1
4184	O	O	SER	E	74	22.56	-58.92	-29.203	-27.976	1
4185	C	CB	SER	E	74	24.27	-61.554	-27.362	-26.985	1
4186	O	OG	SER	E	74	23.09	-62.318	-27.15	-25.842	1
4187	N	N	VAL	E	75	26.23	-60.453	-28.506	-29.458	1
4188	C	CA	VAL	E	75	25.52	-60.12	-29.149	-30.743	1
4189	C	C	VAL	E	75	24.87	-58.942	-28.552	-31.529	1
4190	O	O	VAL	E	75	24.02	-58.394	-29.236	-32.387	1
4191	C	CB	VAL	E	75	24.57	-61.389	-29.071	-31.629	1
4192	C	CG1	VAL	E	75	22.08	-61.265	-29.743	-32.99	1
4193	C	CG2	VAL	E	75	25.85	-62.62	-29.691	-30.95	1
4194	N	N	VAL	E	76	23.41	-58.634	-27.294	-31.386	1
4195	C	CA	VAL	E	76	23.4	-58.402	-26.425	-32.544	1
4196	C	C	VAL	E	76	22.72	-57.274	-26.891	-33.479	1
4197	O	O	VAL	E	76	21.74	-56.125	-27.071	-33.084	1
4198	C	CB	VAL	E	76	22.86	-58.261	-24.939	-32.172	1
4199	C	CG1	VAL	E	76	19.79	-58.193	-24.051	-33.412	1
4200	C	CG2	VAL	E	76	22.38	-59.458	-24.456	-31.342	1
4201	N	N	ILE	E	77	26.05	-57.672	-27.024	-34.736	1
4202	C	CA	ILE	E	77	26.43	-57.072	-27.869	-35.789	1
4203	C	C	ILE	E	77	25.46	-55.895	-27.23	-36.553	1
4204	O	O	ILE	E	77	24.2	-55.121	-27.944	-37.167	1
4205	C	CB	ILE	E	77	25.6	-58.217	-28.227	-36.775	1
4206	C	CG1	ILE	E	77	23.82	-59.36	-28.994	-36.07	1
4207	C	CG2	ILE	E	77	26.26	-57.759	-29.017	-38.012	1
4208	C	CD1	ILE	E	77	24.63	-60.659	-29.094	-36.893	1
4209	N	N	VAL	E	78	22.99	-55.808	-25.929	-36.635	1
4210	C	CA	VAL	E	78	24.03	-55.601	-25.219	-37.901	1
4211	C	C	VAL	E	78	23.07	-54.338	-25.617	-38.698	1
4212	O	O	VAL	E	78	21.79	-53.24	-25.767	-38.181	1
4213	C	CB	VAL	E	78	22.91	-55.71	-23.687	-37.775	1
4214	C	CG1	VAL	E	78	19.92	-55.717	-22.998	-39.141	1
4215	C	CG2	VAL	E	78	23.43	-57.004	-23.268	-37.071	1
4216	N	N	GLU	E	79	24.71	-54.549	-25.726	-39.965	1
4217	C	CA	GLU	E	79	26.84	-53.946	-26.634	-40.943	1
4218	C	C	GLU	E	79	24.88	-52.674	-26.141	-41.67	1
4219	O	O	GLU	E	79	24.04	-51.866	-26.956	-42.098	1
4220	C	CB	GLU	E	79	27.61	-55.056	-26.845	-42	1
4221	C	CG	GLU	E	79	26.68	-55.128	-28.21	-42.655	1
4222	C	CD	GLU	E	79	25.85	-56.17	-28.283	-43.777	1
4223	O	OE1	GLU	E	79	24.11	-56.33	-29.398	-44.334	1
4224	O	OE2	GLU	E	79	30.28	-56.766	-27.246	-44.138	1
4225	N	N	GLU	E	80	22.72	-52.565	-24.874	-41.966	1
4226	C	CA	GLU	E	80	24.17	-52.182	-24.472	-43.319	1
4227	C	C	GLU	E	80	22.42	-50.744	-24.82	-43.759	1
4228	O	O	GLU	E	80	21.6	-49.737	-24.287	-43.311	1
4229	C	CB	GLU	E	80	24.5	-52.541	-23.013	-43.638	1
4230	C	CG	GLU	E	80	23.99	-53.813	-22.905	-44.495	1
4231	C	CD	GLU	E	80	24.23	-53.965	-21.562	-45.245	1
4232	O	OE1	GLU	E	80	22.87	-54.588	-21.579	-46.335	1
4233	O	OE2	GLU	E	80	28.6	-53.401	-20.557	-44.799	1
4234	N	N	ARG	E	81	25.72	-50.687	-25.7	-44.738	1
4235	C	CA	ARG	E	81	30.21	-49.509	-26.376	-45.321	1
4236	C	C	ARG	E	81	26.87	-48.635	-25.558	-46.276	1
4237	O	O	ARG	E	81	25.36	-47.624	-26.095	-46.726	1
4238	C	CB	ARG	E	81	29.09	-50.026	-27.573	-46.139	1
4239	C	CG	ARG	E	81	28.13	-50.465	-28.809	-45.363	1
4240	C	CD	ARG	E	81	28.81	-50.941	-29.852	-46.377	1
4241	N	NE	ARG	E	81	27.6	-51.173	-31.177	-45.764	1
4242	C	CZ	ARG	E	81	26.44	-51.572	-32.271	-46.397	1
4243	N	NH1	ARG	E	81	24.38	-51.838	-32.27	-47.669	1
4244	N	NH2	ARG	E	81	25.29	-51.701	-33.388	-45.746	1
4245	N	N	ARG	E	82	24.22	-49.08	-24.446	-46.757	1
4246	C	CA	ARG	E	82	27.72	-48.72	-23.964	-48.108	1
4247	C	C	ARG	E	82	25.02	-47.264	-23.468	-48.249	1
4248	O	O	ARG	E	82	23.46	-46.691	-23.003	-47.307	1
4249	C	CB	ARG	E	82	26.88	-49.694	-22.852	-48.537	1
4250	C	CG	ARG	E	82	25.92	-51.121	-23.334	-48.764	1
4251	C	CD	ARG	E	82	25.8	-51.97	-22.183	-49.328	1
4252	N	NE	ARG	E	82	24.16	-53.394	-22.551	-49.426	1
4253	C	CZ	ARG	E	82	23.74	-54.352	-21.864	-50.029	1
4254	N	NH1	ARG	E	82	21.73	-54.101	-20.79	-50.714	1
4255	N	NH2	ARG	E	82	22.36	-55.586	-22.251	-49.936	1
4256	N	N	ARG	E	83	26.35	-46.632	-23.447	-49.402	1
4257	C	CA	ARG	E	83	30.07	-46.435	-24.376	-50.538	1
4258	C	C	ARG	E	83	26.81	-45.126	-24.102	-51.341	1
4259	O	O	ARG	E	83	25.4	-44.332	-25.028	-51.415	1
4260	C	CB	ARG	E	83	29.67	-47.655	-24.364	-51.501	1
4261	C	CG	ARG	E	83	28.82	-48.029	-25.736	-52.084	1
4262	C	CD	ARG	E	83	28.88	-49.056	-25.591	-53.211	1
4263	N	NE	ARG	E	83	27.81	-49.626	-26.889	-53.631	1
4264	C	CZ	ARG	E	83	27.26	-50.413	-27.119	-54.681	1
4265	N	NH1	ARG	E	83	24.95	-50.726	-26.167	-55.528	1
4266	N	NH2	ARG	E	83	25.49	-50.9	-28.301	-54.91	1
4267	N	N	PRO	E	84	23.67	-44.908	-22.975	-52.032	1
4268	C	CA	PRO	E	84	25.4	-44.625	-23.204	-53.45	1
4269	C	C	PRO	E	84	25.21	-43.219	-22.972	-54.081	1
4270	O	O	PRO	E	84	22.51	-42.602	-23.947	-54.517	1
4271	C	CB	PRO	E	84	22.42	-45.709	-22.382	-54.152	1
4272	C	CG	PRO	E	84	21.51	-45.898	-21.151	-53.282	1
4273	C	CD	PRO	E	84	25	-45.405	-21.628	-51.899	1
4274	N	N	ARG	E	85	24	-42.79	-21.765	-54.343	1
4275	C	CA	ARG	E	85	27.34	-42.093	-21.4	-55.621	1
4276	C	C	ARG	E	85	25.22	-40.575	-21.089	-55.507	1
4277	O	O	ARG	E	85	23.46	-40.135	-20.838	-54.417	1
4278	C	CB	ARG	E	85	25.8	-42.803	-20.144	-56.183	1
4279	C	CG	ARG	E	85	24.52	-44.194	-20.379	-56.773	1
4280	C	CD	ARG	E	85	23.95	-44.739	-19.067	-57.37	1
4281	N	NE	ARG	E	85	23.52	-46.078	-19.245	-57.972	1
4282	C	CZ	ARG	E	85	23.18	-46.793	-18.312	-58.587	1
4283	N	NH1	ARG	E	85	21.6	-46.348	-17.087	-58.733	1
4284	N	NH2	ARG	E	85	22.38	-47.968	-18.578	-59.063	1
4285	N	N	ARG	E	86	21.67	-39.752	-21.001	-56.563	1
4286	C	CA	ARG	E	86	25.14	-39.651	-21.657	-57.89	1
4287	C	C	ARG	E	86	23.13	-38.207	-21.714	-58.47	1
4288	O	O	ARG	E	86	21.54	-37.693	-22.823	-58.525	1
4289	C	CB	ARG	E	86	23.33	-40.584	-20.992	-58.949	1
4290	C	CG	ARG	E	86	22.27	-41.109	-21.957	-60.022	1
4291	C	CD	ARG	E	86	21.53	-41.842	-21.195	-61.127	1
4292	N	NE	ARG	E	86	21.5	-42.539	-22.098	-62.07	1
4293	C	CZ	ARG	E	86	21.19	-43.179	-21.753	-63.177	1
4294	N	NH1	ARG	E	86	20.05	-43.239	-20.511	-63.587	1
4295	N	NH2	ARG	E	86	21.08	-43.775	-22.641	-63.914	1
4296	N	N	ASN	E	87	24.28	-37.582	-20.64	-59.023	1
4297	C	CA	ASN	E	87	26.03	-37.068	-20.837	-60.405	1
4298	C	C	ASN	E	87	25.05	-35.564	-20.693	-60.795	1
4299	O	O	ASN	E	87	23.28	-34.953	-21.676	-61.199	1
4300	C	CB	ASN	E	87	24.08	-37.94	-19.961	-61.347	1
4301	C	CG	ASN	E	87	20.96	-38.116	-20.548	-62.74	1
4302	O	OD1	ASN	E	87	20.67	-38.029	-21.736	-62.983	1
4303	N	ND2	ASN	E	87	23.27	-38.445	-19.727	-63.714	1
4304	N	N	GLY	E	88	22.54	-35.029	-19.506	-60.884	1
4305	C	CA	GLY	E	88	22.36	-34.116	-19.143	-61.987	1
4306	C	C	GLY	E	88	22.03	-32.626	-19.58	-62	1
4307	O	O	GLY	E	88	20.34	-32.07	-19.988	-60.988	1
4308	N	N	ARG	E	89	20.09	-31.982	-19.491	-63.146	1
4309	C	CA	ARG	E	89	22.42	-30.99	-20.469	-63.676	1
4310	C	C	ARG	E	89	20.97	-29.594	-19.982	-64.151	1
4311	O	O	ARG	E	89	19.72	-28.694	-20.815	-64.22	1
4312	C	CB	ARG	E	89	21.22	-31.688	-21.127	-64.89	1
4313	C	CG	ARG	E	89	20.22	-31.179	-22.504	-65.312	1
4314	C	CD	ARG	E	89	20.01	-31.835	-22.907	-66.64	1
4315	N	NE	ARG	E	89	19.79	-31.637	-24.331	-66.968	1
4316	C	CZ	ARG	E	89	19.81	-31.952	-24.935	-68.107	1
4317	N	NH1	ARG	E	89	18.29	-32.44	-24.282	-69.126	1
4318	N	NH2	ARG	E	89	19.6	-31.785	-26.21	-68.242	1
4319	N	N	ARG	E	90	21.46	-29.463	-18.793	-64.671	1
4320	C	CA	ARG	E	90	24.19	-28.447	-18.428	-65.704	1
4321	C	C	ARG	E	90	21.83	-27.058	-17.994	-65.165	1
4322	O	O	ARG	E	90	21.01	-26.977	-17.758	-63.979	1
4323	C	CB	ARG	E	90	23.55	-29.05	-17.266	-66.538	1
4324	C	CG	ARG	E	90	22.02	-30.015	-17.724	-67.628	1
4325	C	CD	ARG	E	90	21.98	-30.331	-16.529	-68.537	1
4326	N	NE	ARG	E	90	21.27	-31.174	-16.917	-69.693	1
4327	C	CZ	ARG	E	90	21.02	-31.454	-16.146	-70.746	1
4328	N	NH1	ARG	E	90	19.72	-30.996	-14.926	-70.851	1
4329	N	NH2	ARG	E	90	20.39	-32.189	-16.598	-71.717	1
4330	N	N	LEU	E	91	20.88	-25.977	-17.786	-65.908	1
4331	C	CA	LEU	E	91	23.97	-25.363	-18.319	-67.157	1
4332	C	C	LEU	E	91	22.37	-23.875	-17.866	-67.171	1
4333	O	O	LEU	E	91	20.88	-23.468	-17.122	-66.293	1
4334	C	CB	LEU	E	91	22.02	-26.124	-17.839	-68.417	1
4335	C	CG	LEU	E	91	19.97	-26.423	-18.975	-69.421	1
4336	C	CD1	LEU	E	91	20.12	-27.662	-18.683	-70.248	1
4337	C	CD2	LEU	E	91	23.78	-25.285	-19.227	-70.388	1
4338	N	N	ARG	E	92	22.09	-23.065	-18.361	-68.054	1
4339	C	CA	ARG	E	92	26.36	-21.603	-18.589	-67.977	1
4340	C	C	ARG	E	92	24.06	-20.601	-17.513	-68.455	1
4341	O	O	ARG	E	92	22.99	-19.421	-17.827	-68.354	1
4342	C	CB	ARG	E	92	24.95	-21.284	-19.827	-68.824	1
4343	C	CG	ARG	E	92	23.52	-21.595	-21.194	-68.22	1
4344	C	CD	ARG	E	92	22.9	-21.127	-22.244	-69.225	1
4345	N	NE	ARG	E	92	22.21	-21.205	-23.616	-68.687	1
4346	C	CZ	ARG	E	92	22.28	-20.875	-24.725	-69.352	1
4347	N	NH1	ARG	E	92	21.63	-20.495	-24.689	-70.597	1
4348	N	NH2	ARG	E	92	22.46	-20.908	-25.876	-68.763	1
4349	N	N	GLN	E	93	22.04	-20.946	-16.44	-69.058	1
4350	C	CA	GLN	E	93	23.58	-20.261	-15.863	-70.235	1
4351	C	C	GLN	E	93	22.28	-18.734	-15.59	-70.164	1
4352	O	O	GLN	E	93	21.13	-18.157	-15.46	-69.096	1
4353	C	CB	GLN	E	93	21.87	-21.008	-14.621	-70.752	1
4354	C	CG	GLN	E	93	20.86	-22.013	-15.023	-71.845	1
4355	C	CD	GLN	E	93	19.32	-22.754	-13.827	-72.438	1
4356	O	OE1	GLN	E	93	21.75	-23.157	-12.909	-71.758	1
4357	N	NE2	GLN	E	93	22.23	-23.012	-13.819	-73.721	1
4358	N	N	ASP	E	94	25.41	-18.137	-15.524	-71.366	1
4359	C	CA	ASP	E	94	27.43	-16.769	-15.943	-71.727	1
4360	C	C	ASP	E	94	25.35	-15.604	-14.916	-71.679	1
4361	O	O	ASP	E	94	23.22	-14.463	-15.346	-71.573	1
4362	C	CB	ASP	E	94	25.18	-16.82	-16.417	-73.188	1
4363	C	CG	ASP	E	94	22.45	-17.76	-17.584	-73.445	1
4364	O	OD1	ASP	E	94	23.02	-17.593	-18.639	-72.795	1
4365	O	OD2	ASP	E	94	24.09	-18.676	-17.424	-74.286	1
4366	N	N	HIS	E	95	18.3	-15.813	-13.674	-71.953	1
4367	C	CA	HIS	E	95	20.23	-15.019	-12.934	-72.954	1
4368	C	C	HIS	E	95	19.02	-13.509	-12.68	-72.682	1
4369	O	O	HIS	E	95	17.86	-13.017	-12.802	-71.577	1
4370	C	CB	HIS	E	95	18.91	-15.741	-11.651	-73.359	1
4371	C	CG	HIS	E	95	16.99	-16.68	-11.857	-74.519	1
4372	N	ND1	HIS	E	95	16.71	-16.321	-12.173	-75.801	1
4373	C	CD2	HIS	E	95	17.07	-18.039	-11.76	-74.503	1
4374	C	CE1	HIS	E	95	17.81	-17.449	-12.274	-76.529	1
4375	N	NE2	HIS	E	95	18.79	-18.511	-12.025	-75.782	1
4376	N	N	ALA	E	96	19.7	-12.794	-12.352	-73.766	1
4377	C	CA	ALA	E	96	21.95	-11.417	-12.774	-74.051	1
4378	C	C	ALA	E	96	20.81	-10.331	-11.682	-74.232	1
4379	O	O	ALA	E	96	19.84	-9.185	-12.051	-74.493	1
4380	C	CB	ALA	E	96	20.49	-11.505	-13.592	-75.345	1
4381	N	N	ASP	E	97	18.99	-10.659	-10.436	-74.219	1
4382	C	CA	ASP	E	97	18.8	-9.844	-9.348	-74.802	1
4383	C	C	ASP	E	97	18.28	-8.418	-9.16	-74.229	1
4384	O	O	ASP	E	97	17.04	-8.148	-9.544	-73.109	1
4385	C	CB	ASP	E	97	17.84	-10.623	-8.035	-74.639	1
4386	C	CG	ASP	E	97	16.03	-11.856	-7.896	-75.524	1
4387	O	OD1	ASP	E	97	16.34	-11.916	-8.58	-76.567	1
4388	O	OD2	ASP	E	97	17.98	-12.726	-7.081	-75.158	1
4389	N	N	SER	E	98	20.2	-7.478	-8.476	-74.867	1
4390	C	CA	SER	E	98	20.02	-6.858	-8.59	-76.188	1
4391	C	C	SER	E	98	19.17	-5.426	-8.006	-76.23	1
4392	O	O	SER	E	98	18.46	-4.481	-8.781	-76.381	1
4393	C	CB	SER	E	98	19.37	-7.69	-7.933	-77.313	1
4394	O	OG	SER	E	98	18.29	-7.902	-6.558	-77.065	1
4395	N	N	CYS	E	99	14.65	-5.237	-6.703	-76.239	1
4396	C	CA	CYS	E	99	15.76	-4.151	-6.051	-77.006	1
4397	C	C	CYS	E	99	15.8	-2.801	-5.774	-76.303	1
4398	O	O	CYS	E	99	14.78	-2.158	-6.722	-75.882	1
4399	C	CB	CYS	E	99	14.76	-4.749	-4.837	-77.738	1
4400	S	SG	CYS	E	99	13.12	-6.118	-5.293	-78.819	1
4401	N	N	VAL	E	100	21.06	-2.28	-4.566	-76.094	1
4402	C	CA	VAL	E	100	23.75	-1.412	-3.712	-76.943	1
4403	C	C	VAL	E	100	23.25	0.029	-3.622	-76.342	1
4404	O	O	VAL	E	100	22.11	0.246	-4.211	-75.296	1
4405	C	CB	VAL	E	100	22.63	-2.015	-2.284	-77.083	1
4406	C	CG1	VAL	E	100	20.12	-1.64	-1.614	-78.392	1
4407	C	CG2	VAL	E	100	22.81	-3.535	-2.164	-76.988	1
4408	N	N	VAL	E	101	19.62	1.027	-2.913	-76.712	1
4409	C	CA	VAL	E	101	20.83	1.908	-2.771	-77.881	1
4410	C	C	VAL	E	101	20.09	3.4	-2.864	-77.504	1
4411	O	O	VAL	E	101	18.89	4.014	-3.915	-77.642	1
4412	C	CB	VAL	E	101	19.7	1.726	-1.41	-78.613	1
4413	C	CG1	VAL	E	101	17.53	2.654	-1.262	-79.831	1
4414	C	CG2	VAL	E	101	19.49	0.327	-1.12	-79.139	1
4415	N	N	SER	E	102	18.98	4.03	-1.751	-77.13	1
4416	C	CA	SER	E	102	20.37	5.414	-1.36	-77.447	1
4417	C	C	SER	E	102	19.7	6.346	-1.269	-76.22	1
4418	O	O	SER	E	102	18.8	5.893	-1.521	-75.121	1
4419	C	CB	SER	E	102	19.36	5.325	0.013	-78.143	1
4420	O	OG	SER	E	102	17.61	4.662	0.961	-77.329	1
4421	N	N	SER	E	103	18.28	7.614	-0.87	-76.292	1
4422	C	CA	SER	E	103	20.23	8.694	-1.068	-77.266	1
4423	C	C	SER	E	103	19.87	10.061	-1.026	-76.583	1
4424	O	O	SER	E	103	18.49	10.678	-2.08	-76.446	1
4425	C	CB	SER	E	103	18.53	8.682	-0.051	-78.425	1
4426	O	OG	SER	E	103	16.74	8.564	1.281	-77.966	1
4427	N	N	ASP	E	104	18.34	10.55	0.147	-76.213	1
4428	C	CA	ASP	E	104	19.29	11.957	0.485	-76.428	1
4429	C	C	ASP	E	104	18.62	12.993	0.125	-75.336	1
4430	O	O	ASP	E	104	16.72	12.678	-0.267	-74.222	1
4431	C	CB	ASP	E	104	17.23	12.054	1.975	-76.817	1
4432	C	CG	ASP	E	104	15.38	11.363	2.292	-78.14	1
4433	O	OD1	ASP	E	104	15.56	11.333	1.416	-79.028	1
4434	O	OD2	ASP	E	104	17.19	10.79	3.405	-78.247	1
4435	N	N	ASP	E	105	19.41	14.247	0.311	-75.744	1
4436	C	CA	ASP	E	105	20.69	15.472	-0.367	-75.282	1
4437	C	C	ASP	E	105	19.4	16.173	0.132	-74.003	1
4438	O	O	ASP	E	105	18.11	16.916	-0.647	-73.398	1
4439	C	CB	ASP	E	105	19.66	16.515	-0.209	-76.401	1
4440	C	CG	ASP	E	105	17.6	16.285	-1.056	-77.655	1
4441	O	OD1	ASP	E	105	18.45	15.999	-2.26	-77.509	1
4442	O	OD2	ASP	E	105	19.72	16.453	-0.495	-78.759	1
4443	N	N	GLU	E	106	19.29	16.137	1.391	-73.718	1
4444	C	CA	GLU	E	106	20.6	17.366	2.132	-73.368	1
4445	C	C	GLU	E	106	19.59	18.186	1.69	-72.141	1
4446	O	O	GLU	E	106	18.58	17.716	1.074	-71.196	1
4447	C	CB	GLU	E	106	20.58	17.118	3.652	-73.346	1
4448	C	CG	GLU	E	106	19.47	17.365	4.311	-74.709	1
4449	C	CD	GLU	E	106	19.19	17.419	5.846	-74.677	1
4450	O	OE1	GLU	E	106	18.18	17.816	6.439	-75.709	1
4451	O	OE2	GLU	E	106	22.28	17.085	6.439	-73.625	1
4452	N	N	GLU	E	107	21.52	19.464	2.052	-72.232	1
4453	C	CA	GLU	E	107	22.06	20.614	1.314	-71.688	1
4454	C	C	GLU	E	107	20.34	20.915	1.396	-70.165	1
4455	O	O	GLU	E	107	19.46	20.614	0.474	-69.419	1
4456	C	CB	GLU	E	107	22.13	21.883	1.748	-72.451	1
4457	C	CG	GLU	E	107	20.94	21.969	1.514	-73.961	1
4458	C	CD	GLU	E	107	20.53	23.34	1.981	-74.474	1
4459	O	OE1	GLU	E	107	19.05	24.009	1.204	-75.202	1
4460	O	OE2	GLU	E	107	23.97	23.763	3.104	-74.109	1
4461	N	N	LEU	E	108	21.75	21.668	2.422	-69.713	1
4462	C	CA	LEU	E	108	22.13	23.043	2.133	-69.269	1
4463	C	C	LEU	E	108	20.18	23.34	2.116	-67.762	1
4464	O	O	LEU	E	108	19.08	23.991	1.201	-67.269	1
4465	C	CB	LEU	E	108	21.34	24.007	3.155	-69.934	1
4466	C	CG	LEU	E	108	19.73	24.822	2.619	-71.122	1
4467	C	CD1	LEU	E	108	20.07	25.484	3.795	-71.865	1
4468	C	CD2	LEU	E	108	23.63	25.919	1.653	-70.7	1
4469	N	N	SER	E	109	21.04	23.114	3.225	-67.119	1
4470	C	CA	SER	E	109	22.12	24.113	3.663	-66.14	1
4471	C	C	SER	E	109	21.1	24.1	2.91	-64.8	1
4472	O	O	SER	E	109	20.25	23.081	2.527	-64.254	1
4473	C	CB	SER	E	109	21	24.102	5.186	-65.954	1
4474	O	OG	SER	E	109	19.45	22.873	5.634	-65.441	1
4475	N	N	LYS	E	110	21.67	25.317	2.695	-64.304	1
4476	C	CA	LYS	E	110	23.89	25.669	1.701	-63.272	1
4477	C	C	LYS	E	110	21.91	25.454	2.102	-61.819	1
4478	O	O	LYS	E	110	20.49	26.007	1.386	-60.971	1
4479	C	CB	LYS	E	110	23.04	27.155	1.348	-63.434	1
4480	C	CG	LYS	E	110	21.73	27.45	0.294	-64.5	1
4481	C	CD	LYS	E	110	21.06	28.955	0.056	-64.548	1
4482	C	CE	LYS	E	110	19.51	29.275	-1.04	-65.555	1
4483	N	NZ	LYS	E	110	19.5	30.726	-1.203	-65.777	1
4484	N	N	ASP	E	111	22.32	24.848	3.231	-61.521	1
4485	C	CA	ASP	E	111	22.63	25.139	3.889	-60.253	1
4486	C	C	ASP	E	111	21.3	24.888	2.98	-59.051	1
4487	O	O	ASP	E	111	19.73	23.811	2.417	-58.835	1
4488	C	CB	ASP	E	111	20.91	24.474	5.267	-60.151	1
4489	C	CG	ASP	E	111	18.84	25.339	6.354	-60.799	1
4490	O	OD1	ASP	E	111	19.42	26.58	6.167	-60.847	1
4491	O	OD2	ASP	E	111	21.28	24.768	7.366	-61.245	1
4492	N	N	LYS	E	112	21.61	25.989	2.775	-58.323	1
4493	C	CA	LYS	E	112	23.5	26.066	1.866	-57.189	1
4494	C	C	LYS	E	112	21.32	25.426	2.526	-55.973	1
4495	O	O	LYS	E	112	20.15	26.14	2.89	-55.038	1
4496	C	CB	LYS	E	112	22.94	27.522	1.506	-56.868	1
4497	C	CG	LYS	E	112	21.61	28.21	0.601	-57.891	1
4498	C	CD	LYS	E	112	21.35	29.649	0.386	-57.406	1
4499	C	CE	LYS	E	112	19.88	30.413	-0.579	-58.301	1
4500	N	NZ	LYS	E	112	19.03	31.81	-0.747	-57.831	1
4501	N	N	ASP	E	113	23.99	24.105	2.681	-55.992	1
4502	C	CA	ASP	E	113	23.43	23.398	3.137	-54.81	1
4503	C	C	ASP	E	113	21.84	23.673	2.147	-53.681	1
4504	O	O	ASP	E	113	20.2	23.166	1.023	-53.628	1
4505	C	CB	ASP	E	113	21.96	21.909	3.339	-55.084	1
4506	C	CG	ASP	E	113	19.69	21.602	4.737	-55.627	1
4507	O	OD1	ASP	E	113	20.42	22.407	5.659	-55.353	1
4508	O	OD2	ASP	E	113	22.28	20.54	4.877	-56.266	1
4509	N	N	VAL	E	114	23.93	24.581	2.577	-52.821	1
4510	C	CA	VAL	E	114	23.68	24.914	1.856	-51.601	1
4511	C	C	VAL	E	114	22.25	23.665	1.949	-50.74	1
4512	O	O	VAL	E	114	21.13	23.482	2.911	-50.006	1
4513	C	CB	VAL	E	114	22.47	26.152	2.433	-50.895	1
4514	C	CG1	VAL	E	114	20.04	26.473	1.691	-49.609	1
4515	C	CG2	VAL	E	114	23.09	27.389	2.338	-51.808	1
4516	N	N	TYR	E	115	25.7	22.799	0.934	-50.863	1
4517	C	CA	TYR	E	115	25.74	21.67	0.729	-49.975	1
4518	C	C	TYR	E	115	23.69	22.23	0.55	-48.57	1
4519	O	O	TYR	E	115	22.2	22.524	-0.565	-48.135	1
4520	C	CB	TYR	E	115	25.56	20.827	-0.47	-50.425	1
4521	C	CG	TYR	E	115	25.16	19.889	-0.161	-51.578	1
4522	C	CD1	TYR	E	115	23.74	18.578	0.273	-51.311	1
4523	C	CD2	TYR	E	115	24.69	20.327	-0.293	-52.904	1
4524	C	CE1	TYR	E	115	22.38	17.702	0.569	-52.367	1
4525	C	CE2	TYR	E	115	23.02	19.46	0.008	-53.968	1
4526	C	CZ	TYR	E	115	25.02	18.146	0.444	-53.705	1
4527	O	OH	TYR	E	115	26.17	17.293	0.734	-54.73	1
4528	N	N	VAL	E	116	26.17	22.412	1.668	-47.888	1
4529	C	CA	VAL	E	116	25.63	22.629	1.686	-46.452	1
4530	C	C	VAL	E	116	24.25	21.376	1.054	-45.873	1
4531	O	O	VAL	E	116	22.9	20.338	1.697	-45.749	1
4532	C	CB	VAL	E	116	24.66	22.864	3.105	-45.897	1
4533	C	CG1	VAL	E	116	21.65	23.063	3.078	-44.383	1
4534	C	CG2	VAL	E	116	25.16	24.118	3.723	-46.52	1
4535	N	N	THR	E	117	24.05	21.475	-0.246	-45.614	1
4536	C	CA	THR	E	117	24.54	20.468	-0.987	-44.873	1
4537	C	C	THR	E	117	23.48	20.434	-0.362	-43.489	1
4538	O	O	THR	E	117	21.34	21.174	-0.76	-42.593	1
4539	C	CB	THR	E	117	22.65	20.761	-2.495	-44.809	1
4540	O	OG1	THR	E	117	20.76	22.124	-2.776	-44.964	1
4541	C	CG2	THR	E	117	21.63	20.033	-3.254	-45.918	1
4542	N	N	THR	E	118	21.66	19.602	0.662	-43.362	1
4543	C	CA	THR	E	118	22.47	19.225	1.198	-42.066	1
4544	C	C	THR	E	118	21.86	18.559	0.035	-41.354	1
4545	O	O	THR	E	118	19.84	17.397	-0.274	-41.567	1
4546	C	CB	THR	E	118	20.15	18.282	2.407	-42.19	1
4547	O	OG1	THR	E	118	18.42	17.292	2.188	-43.155	1
4548	C	CG2	THR	E	118	19.41	19.037	3.664	-42.599	1
4549	N	N	HIS	E	119	23.94	19.364	-0.66	-40.559	1
4550	C	CA	HIS	E	119	25.18	18.872	-1.625	-39.606	1
4551	C	C	HIS	E	119	23.68	17.96	-0.832	-38.681	1
4552	O	O	HIS	E	119	22	18.433	-0.226	-37.727	1
4553	C	CB	HIS	E	119	23.44	20.025	-2.29	-38.846	1
4554	C	CG	HIS	E	119	21.96	20.58	-3.494	-39.54	1
4555	N	ND1	HIS	E	119	21.2	20.016	-4.747	-39.546	1
4556	C	CD2	HIS	E	119	21.15	21.745	-3.582	-40.264	1
4557	C	CE1	HIS	E	119	21.03	20.821	-5.559	-40.249	1
4558	N	NE2	HIS	E	119	20.98	21.879	-4.893	-40.7	1
4559	N	N	THR	E	120	24.94	16.681	-0.78	-39.034	1
4560	C	CA	THR	E	120	25.7	15.647	-0.29	-38.146	1
4561	C	C	THR	E	120	24.99	15.882	-1.05	-36.85	1
4562	O	O	THR	E	120	22.79	15.824	-2.284	-36.88	1
4563	C	CB	THR	E	120	23.3	14.236	-0.563	-38.685	1
4564	O	OG1	THR	E	120	20.74	14.2	-1.712	-39.479	1
4565	C	CG2	THR	E	120	21.18	13.744	0.597	-39.546	1
4566	N	N	PRO	E	121	21.78	16.291	-0.361	-35.799	1
4567	C	CA	PRO	E	121	22.36	16.604	-1.046	-34.569	1
4568	C	C	PRO	E	121	22.82	15.35	-1.835	-34.24	1
4569	O	O	PRO	E	121	20.96	14.26	-1.265	-34.242	1
4570	C	CB	PRO	E	121	19.86	16.938	0.047	-33.545	1
4571	C	CG	PRO	E	121	19.16	16.266	1.29	-34.118	1
4572	C	CD	PRO	E	121	21.67	16.313	1.068	-35.629	1
4573	N	N	ARG	E	122	25.05	15.491	-3.154	-34.1	1
4574	C	CA	ARG	E	122	25.09	14.364	-3.996	-33.715	1
4575	C	C	ARG	E	122	23.47	13.754	-3.292	-32.532	1
4576	O	O	ARG	E	122	22.13	14.448	-3.131	-31.53	1
4577	C	CB	ARG	E	122	23.68	14.801	-5.414	-33.308	1
4578	C	CG	ARG	E	122	22.41	14.762	-6.408	-34.479	1
4579	C	CD	ARG	E	122	21.86	15.166	-7.795	-33.979	1
4580	N	NE	ARG	E	122	21.32	14.978	-8.843	-35.003	1
4581	C	CZ	ARG	E	122	20.52	15.322	-10.125	-34.892	1
4582	N	NH1	ARG	E	122	19.34	15.911	-10.576	-33.826	1
4583	N	NH2	ARG	E	122	19.59	15.072	-10.955	-35.861	1
4584	N	N	SER	E	123	19.77	12.514	-2.838	-32.659	1
4585	C	CA	SER	E	123	20.37	11.729	-2.409	-31.516	1
4586	C	C	SER	E	123	20.16	11.856	-3.573	-30.554	1
4587	O	O	SER	E	123	18.94	11.383	-4.672	-30.866	1
4588	C	CB	SER	E	123	18.51	10.265	-2.158	-31.911	1
4589	O	OG	SER	E	123	16.48	9.734	-3.269	-32.593	1
4590	N	N	THR	E	124	19.71	12.632	-3.375	-29.5	1
4591	C	CA	THR	E	124	20.2	12.689	-4.33	-28.411	1
4592	C	C	THR	E	124	20.55	11.229	-4.529	-28.078	1
4593	O	O	THR	E	124	18.62	10.565	-3.573	-27.673	1
4594	C	CB	THR	E	124	17.57	13.447	-3.768	-27.2	1
4595	O	OG1	THR	E	124	15.79	13.207	-2.381	-27.063	1
4596	C	CG2	THR	E	124	15.75	14.954	-3.948	-27.383	1
4597	N	N	LYS	E	125	22.49	10.714	-5.719	-28.434	1
4598	C	CA	LYS	E	125	23.2	9.399	-6.105	-27.976	1
4599	C	C	LYS	E	125	22.48	9.454	-5.788	-26.498	1
4600	O	O	LYS	E	125	21.15	10.396	-6.236	-25.842	1
4601	C	CB	LYS	E	125	21.45	9.123	-7.597	-28.202	1
4602	C	CG	LYS	E	125	19.47	8.707	-7.929	-29.647	1
4603	C	CD	LYS	E	125	18.72	8.404	-9.421	-29.767	1
4604	C	CE	LYS	E	125	17.18	7.851	-9.761	-31.146	1
4605	N	NZ	LYS	E	125	16.38	7.533	-11.216	-31.271	1
4606	N	N	ASP	E	126	24.64	8.502	-5.005	-26.028	1
4607	C	CA	ASP	E	126	23.89	8.1	-5.146	-24.646	1
4608	C	C	ASP	E	126	23.34	7.755	-6.622	-24.524	1
4609	O	O	ASP	E	126	21.72	6.659	-7.065	-24.888	1
4610	C	CB	ASP	E	126	21.97	6.889	-4.238	-24.315	1
4611	C	CG	ASP	E	126	19.54	7.251	-2.921	-23.625	1
4612	O	OD1	ASP	E	126	18.63	8.255	-2.901	-22.878	1
4613	O	OD2	ASP	E	126	18.98	6.483	-1.947	-23.811	1
4614	N	N	GLU	E	127	24.6	8.762	-7.419	-24.192	1
4615	C	CA	GLU	E	127	24	8.529	-8.76	-23.725	1
4616	C	C	GLU	E	127	23.25	7.504	-8.538	-22.645	1
4617	O	O	GLU	E	127	21.97	7.674	-7.656	-21.796	1
4618	C	CB	GLU	E	127	22.73	9.799	-9.423	-23.203	1
4619	C	CG	GLU	E	127	20.89	10.706	-9.875	-24.359	1
4620	C	CD	GLU	E	127	19.06	11.918	-10.705	-23.89	1
4621	O	OE1	GLU	E	127	17.75	12.445	-11.454	-24.745	1
4622	O	OE2	GLU	E	127	21.36	12.295	-10.591	-22.71	1
4623	N	N	GLY	E	128	24.87	6.409	-9.264	-22.738	1
4624	C	CA	GLY	E	128	23.48	5.4	-9.295	-21.7	1
4625	C	C	GLY	E	128	23.9	6.06	-9.878	-20.461	1
4626	O	O	GLY	E	128	22.22	5.94	-11.071	-20.199	1
4627	N	N	THR	E	129	31.14	6.869	-9.051	-19.81	1
4628	C	CA	THR	E	129	30.87	7.644	-9.4	-18.642	1
4629	C	C	THR	E	129	30.68	6.61	-9.927	-17.691	1
4630	O	O	THR	E	129	28.84	5.64	-9.227	-17.371	1
4631	C	CB	THR	E	129	27.68	8.417	-8.21	-18.043	1
4632	O	OG1	THR	E	129	25.47	7.782	-6.983	-18.282	1
4633	C	CG2	THR	E	129	25.23	9.818	-8.112	-18.62	1
4634	N	N	THR	E	130	33.41	6.773	-11.198	-17.349	1
4635	C	CA	THR	E	130	33.98	5.939	-11.879	-16.37	1
4636	C	C	THR	E	130	34.03	5.675	-10.899	-15.251	1
4637	O	O	THR	E	130	32.33	6.612	-10.236	-14.795	1
4638	C	CB	THR	E	130	30.78	6.653	-13.104	-15.792	1
4639	O	OG1	THR	E	130	28.71	8.047	-12.903	-15.747	1
4640	C	CG2	THR	E	130	28.06	6.398	-14.344	-16.645	1
4641	N	N	GLY	E	131	38.46	4.417	-10.751	-14.854	1
4642	C	CA	GLY	E	131	37.97	3.929	-9.647	-14.009	1
4643	C	C	GLY	E	131	38.78	4.506	-9.561	-12.582	1
4644	O	O	GLY	E	131	36.62	3.782	-9.222	-11.647	1
4645	N	N	LEU	E	132	43.13	5.784	-9.83	-12.423	1
4646	C	CA	LEU	E	132	42.55	6.711	-9.354	-11.425	1
4647	C	C	LEU	E	132	44.77	6.611	-7.836	-11.426	1
4648	O	O	LEU	E	132	42.46	7.359	-7.132	-12.097	1
4649	C	CB	LEU	E	132	37.65	8.14	-9.823	-11.789	1
4650	C	CG	LEU	E	132	34.17	8.403	-11.306	-11.51	1
4651	C	CD1	LEU	E	132	31.09	9.634	-11.78	-12.284	1
4652	C	CD2	LEU	E	132	33.97	8.663	-11.546	-10.02	1
4653	N	N	ARG	E	133	54.01	5.623	-7.344	-10.697	1
4654	C	CA	ARG	E	133	55.03	5.479	-5.926	-10.425	1
4655	C	C	ARG	E	133	55.47	6.845	-5.422	-9.986	1
4656	O	O	ARG	E	133	53.37	7.402	-6.022	-9.061	1
4657	C	CB	ARG	E	133	52.3	4.451	-5.691	-9.313	1
4658	C	CG	ARG	E	133	48.85	3.024	-5.848	-9.825	1
4659	C	CD	ARG	E	133	46.72	2.04	-5.59	-8.689	1
4660	N	NE	ARG	E	133	44.14	0.659	-5.534	-9.196	1
4661	C	CZ	ARG	E	133	40.74	-0.428	-5.397	-8.462	1
4662	N	NH1	ARG	E	133	40.28	-0.375	-5.426	-7.16	1
4663	N	NH2	ARG	E	133	39.13	-1.585	-5.206	-9.015	1
4664	N	N	PRO	E	134	51.65	7.367	-4.368	-10.612	1
4665	C	CA	PRO	E	134	52.93	8.648	-3.815	-10.219	1
4666	C	C	PRO	E	134	55.81	8.659	-3.623	-8.708	1
4667	O	O	PRO	E	134	53.9	7.692	-3.105	-8.14	1
4668	C	CB	PRO	E	134	49.41	8.801	-2.501	-10.984	1
4669	C	CG	PRO	E	134	49.56	7.875	-2.66	-12.182	1
4670	C	CD	PRO	E	134	52.71	6.788	-3.608	-11.7	1
4671	N	N	SER	E	135	56.71	9.692	-4.082	-8.043	1
4672	C	CA	SER	E	135	58.08	9.813	-3.947	-6.597	1
4673	C	C	SER	E	135	61.56	9.683	-2.471	-6.237	1
4674	O	O	SER	E	135	57.75	10.381	-1.628	-6.803	1
4675	C	CB	SER	E	135	53.3	11.148	-4.532	-6.134	1
4676	O	OG	SER	E	135	48.62	11.172	-4.623	-4.735	1
4677	N	N	GLY	E	136	61.74	8.742	-2.132	-5.359	1
4678	C	CA	GLY	E	136	62.68	8.378	-0.749	-5.067	1
4679	C	C	GLY	E	136	67.24	7.146	-0.206	-5.784	1
4680	O	O	GLY	E	136	64.3	6.719	0.908	-5.475	1
4681	N	N	THR	E	137	73.56	6.524	-0.967	-6.695	1
4682	C	CA	THR	E	137	75.9	5.199	-0.617	-7.217	1
4683	C	C	THR	E	137	79.92	4.136	-1.002	-6.199	1
4684	O	O	THR	E	137	77.72	3.85	-2.174	-5.987	1
4685	C	CB	THR	E	137	69.84	4.902	-1.282	-8.562	1
4686	O	OG1	THR	E	137	60.14	5.913	-0.961	-9.478	1
4687	C	CG2	THR	E	137	56.7	3.59	-0.775	-9.164	1
4688	N	N	VAL	E	138	83.56	3.518	0.011	-5.592	1
4689	C	CA	VAL	E	138	86.42	2.482	-0.204	-4.59	1
4690	C	C	VAL	E	138	87.96	1.239	-0.819	-5.219	1
4691	O	O	VAL	E	138	86.61	0.76	-0.407	-6.276	1
4692	C	CB	VAL	E	138	84.69	2.16	1.085	-3.841	1
4693	C	CG1	VAL	E	138	77.66	0.977	0.926	-2.887	1
4694	C	CG2	VAL	E	138	78.37	3.383	1.461	-3.014	1
4695	N	N	SER	E	139	88.1	0.687	-1.804	-4.506	1
4696	C	CA	SER	E	139	88.33	-0.576	-2.425	-4.845	1
4697	C	C	SER	E	139	90.07	-1.311	-2.899	-3.6	1
4698	O	O	SER	E	139	88.78	-0.69	-3.207	-2.589	1
4699	C	CB	SER	E	139	85.26	-0.344	-3.587	-5.78	1
4700	O	OG	SER	E	139	76.1	0.46	-4.594	-5.222	1
4701	N	N	CYS	E	140	87.93	-2.63	-2.98	-3.684	1
4702	C	CA	CYS	E	140	89.88	-3.415	-3.542	-2.604	1
4703	C	C	CYS	E	140	89.79	-3.425	-5.075	-2.698	1
4704	O	O	CYS	E	140	89.22	-3.895	-5.603	-3.702	1
4705	C	CB	CYS	E	140	90.6	-4.825	-2.957	-2.663	1
4706	S	SG	CYS	E	140	91.39	-5.839	-3.66	-1.337	1
4707	N	N	PRO	E	141	90.66	-3	-5.816	-1.648	1
4708	C	CA	PRO	E	141	89.29	-3.008	-7.28	-1.686	1
4709	C	C	PRO	E	141	90.11	-4.417	-7.884	-1.674	1
4710	O	O	PRO	E	141	88.02	-4.575	-9.06	-1.979	1
4711	C	CB	PRO	E	141	88.76	-2.196	-7.702	-0.46	1
4712	C	CG	PRO	E	141	87.52	-2.4	-6.557	0.525	1
4713	C	CD	PRO	E	141	89.87	-2.467	-5.335	-0.388	1
4714	N	N	ILE	E	142	90.77	-5.448	-7.106	-1.343	1
4715	C	CA	ILE	E	142	90.35	-6.841	-7.56	-1.272	1
4716	C	C	ILE	E	142	90.83	-7.531	-7.45	-2.643	1
4717	O	O	ILE	E	142	87.68	-7.938	-8.47	-3.188	1
4718	C	CB	ILE	E	142	89.82	-7.617	-6.814	-0.161	1
4719	C	CG1	ILE	E	142	89.54	-6.928	-7.019	1.209	1
4720	C	CG2	ILE	E	142	87.41	-9.082	-7.296	-0.128	1
4721	C	CD1	ILE	E	142	87.77	-7.561	-6.238	2.352	1
4722	N	N	CYS	E	143	90.23	-7.645	-6.261	-3.212	1
4723	C	CA	CYS	E	143	88.76	-8.258	-6.102	-4.544	1
4724	C	C	CYS	E	143	88.73	-7.287	-6.345	-5.707	1
4725	O	O	CYS	E	143	87.8	-7.72	-6.435	-6.848	1
4726	C	CB	CYS	E	143	87.85	-8.924	-4.729	-4.65	1
4727	S	SG	CYS	E	143	88.48	-7.718	-3.373	-4.569	1
4728	N	N	MET	E	144	86.57	-5.994	-6.447	-5.42	1
4729	C	CA	MET	E	144	85.74	-4.898	-6.595	-6.384	1
4730	C	C	MET	E	144	87.65	-4.78	-5.441	-7.397	1
4731	O	O	MET	E	144	84.95	-4.098	-5.586	-8.405	1
4732	C	CB	MET	E	144	83.39	-4.913	-7.984	-7.034	1
4733	C	CG	MET	E	144	83.06	-4.934	-9.111	-6.009	1
4734	S	SD	MET	E	144	81.94	-5.004	-10.778	-6.72	1
4735	C	CE	MET	E	144	76.66	-3.309	-10.987	-7.268	1
4736	N	N	ASP	E	145	89.49	-5.396	-4.281	-7.127	1
4737	C	CA	ASP	E	145	88.62	-5.237	-3.087	-7.954	1
4738	C	C	ASP	E	145	88.64	-3.878	-2.427	-7.71	1
4739	O	O	ASP	E	145	88.14	-3.384	-2.368	-6.579	1
4740	C	CB	ASP	E	145	87.82	-6.372	-2.089	-7.71	1
4741	C	CG	ASP	E	145	87.69	-7.742	-2.552	-8.201	1
4742	O	OD1	ASP	E	145	83.82	-7.808	-3.394	-9.123	1
4743	O	OD2	ASP	E	145	82.9	-8.748	-2.019	-7.687	1
4744	N	N	GLY	E	146	89.68	-3.271	-1.912	-8.774	1
4745	C	CA	GLY	E	146	89.01	-2.053	-1.116	-8.711	1
4746	C	C	GLY	E	146	89.94	-2.315	0.332	-8.283	1
4747	O	O	GLY	E	146	88.97	-3.457	0.779	-8.212	1
4748	N	N	TYR	E	147	87.99	-1.238	1.068	-8.047	1
4749	C	CA	TYR	E	147	88.35	-1.296	2.48	-7.643	1
4750	C	C	TYR	E	147	88.77	-2.223	3.316	-8.524	1
4751	O	O	TYR	E	147	87.9	-3.121	3.985	-8.014	1
4752	C	CB	TYR	E	147	87.17	0.125	3.06	-7.668	1
4753	C	CG	TYR	E	147	87.34	0.16	4.545	-7.383	1
4754	C	CD1	TYR	E	147	83.82	0.116	5.491	-8.429	1
4755	C	CD2	TYR	E	147	83.93	0.165	5.003	-6.053	1
4756	C	CE1	TYR	E	147	82.12	0.053	6.865	-8.152	1
4757	C	CE2	TYR	E	147	80.95	0.105	6.378	-5.769	1
4758	C	CZ	TYR	E	147	82.24	0.042	7.302	-6.817	1
4759	O	OH	TYR	E	147	79.71	-0.057	8.646	-6.532	1
4760	N	N	SER	E	148	88.81	-2.039	3.257	-9.833	1
4761	C	CA	SER	E	148	87.93	-2.807	4.062	-10.785	1
4762	C	C	SER	E	148	88.34	-4.296	3.761	-10.709	1
4763	O	O	SER	E	148	86.61	-5.099	4.675	-10.588	1
4764	C	CB	SER	E	148	85.7	-2.288	3.836	-12.21	1
4765	O	OG	SER	E	148	74.89	-0.899	4.089	-12.253	1
4766	N	N	GLU	E	149	88.4	-4.679	2.485	-10.667	1
4767	C	CA	GLU	E	149	88.59	-6.081	2.067	-10.565	1
4768	C	C	GLU	E	149	88.97	-6.713	2.496	-9.232	1
4769	O	O	GLU	E	149	87.63	-7.887	2.853	-9.176	1
4770	C	CB	GLU	E	149	87.65	-6.176	0.537	-10.668	1
4771	C	CG	GLU	E	149	82.35	-5.704	-0.048	-12.016	1
4772	C	CD	GLU	E	149	79.63	-5.605	-1.578	-11.894	1
4773	O	OE1	GLU	E	149	72.27	-6.483	-2.302	-12.41	1
4774	O	OE2	GLU	E	149	72.69	-4.668	-2.08	-11.24	1
4775	N	N	ILE	E	150	89.99	-5.951	2.473	-8.14	1
4776	C	CA	ILE	E	150	90.02	-6.424	2.902	-6.82	1
4777	C	C	ILE	E	150	89.29	-6.718	4.403	-6.821	1
4778	O	O	ILE	E	150	87.55	-7.805	4.804	-6.419	1
4779	C	CB	ILE	E	150	90.7	-5.42	2.495	-5.716	1
4780	C	CG1	ILE	E	150	89.9	-5.416	0.959	-5.542	1
4781	C	CG2	ILE	E	150	89.83	-5.764	3.162	-4.368	1
4782	C	CD1	ILE	E	150	87.84	-4.205	0.422	-4.766	1
4783	N	N	VAL	E	151	88.46	-5.773	5.209	-7.271	1
4784	C	CA	VAL	E	151	86.27	-5.857	6.674	-7.219	1
4785	C	C	VAL	E	151	85.83	-6.841	7.231	-8.249	1
4786	O	O	VAL	E	151	83.87	-7.612	8.123	-7.918	1
4787	C	CB	VAL	E	151	84.08	-4.456	7.297	-7.366	1
4788	C	CG1	VAL	E	151	75.45	-4.5	8.828	-7.412	1
4789	C	CG2	VAL	E	151	76.5	-3.572	6.903	-6.175	1
4790	N	N	GLN	E	152	85.24	-6.87	6.685	-9.466	1
4791	C	CA	GLN	E	152	83.69	-7.807	7.109	-10.508	1
4792	C	C	GLN	E	152	84.07	-9.27	6.89	-10.098	1
4793	O	O	GLN	E	152	81.72	-10.122	7.713	-10.415	1
4794	C	CB	GLN	E	152	80.98	-7.516	6.352	-11.808	1
4795	C	CG	GLN	E	152	72.82	-6.271	6.897	-12.531	1
4796	C	CD	GLN	E	152	67.9	-5.853	6.03	-13.724	1
4797	O	OE1	GLN	E	152	60.28	-6.296	4.914	-13.916	1
4798	N	NE2	GLN	E	152	58.1	-4.96	6.506	-14.558	1
4799	N	N	ASN	E	153	85.27	-9.549	5.839	-9.325	1
4800	C	CA	ASN	E	153	85.69	-10.889	5.567	-8.801	1
4801	C	C	ASN	E	153	86.72	-11.208	6.331	-7.495	1
4802	O	O	ASN	E	153	82.75	-12.085	5.908	-6.745	1
4803	C	CB	ASN	E	153	83.12	-11.069	4.052	-8.658	1
4804	C	CG	ASN	E	153	76.99	-11.089	3.34	-10.002	1
4805	O	OD1	ASN	E	153	66.76	-11.7	3.765	-10.958	1
4806	N	ND2	ASN	E	153	66.72	-10.454	2.196	-10.098	1
4807	N	N	GLY	E	154	84.22	-10.471	7.384	-7.158	1
4808	C	CA	GLY	E	154	84.36	-10.687	8.2	-5.954	1
4809	C	C	GLY	E	154	86.62	-10.373	7.503	-4.625	1
4810	O	O	GLY	E	154	84.31	-10.598	8.068	-3.556	1
4811	N	N	ARG	E	155	87.41	-9.853	6.279	-4.648	1
4812	C	CA	ARG	E	155	89.1	-9.403	5.577	-3.44	1
4813	C	C	ARG	E	155	89.31	-8.045	6.115	-2.999	1
4814	O	O	ARG	E	155	88.26	-7.202	6.476	-3.814	1
4815	C	CB	ARG	E	155	89.03	-9.359	4.061	-3.676	1
4816	C	CG	ARG	E	155	88.89	-10.742	3.455	-3.976	1
4817	C	CD	ARG	E	155	88.75	-10.642	1.951	-4.265	1
4818	N	NE	ARG	E	155	87.2	-10.011	1.698	-5.571	1
4819	C	CZ	ARG	E	155	88.04	-9.507	0.555	-6.029	1
4820	N	NH1	ARG	E	155	80.38	-9.479	-0.542	-5.326	1
4821	N	NH2	ARG	E	155	82.79	-9.031	0.494	-7.224	1
4822	N	N	LEU	E	156	91.32	-7.814	6.098	-1.7	1
4823	C	CA	LEU	E	156	91.61	-6.504	6.397	-1.123	1
4824	C	C	LEU	E	156	92.8	-5.684	5.117	-0.973	1
4825	O	O	LEU	E	156	91.99	-6.22	4.021	-0.794	1
4826	C	CB	LEU	E	156	89.81	-6.68	7.136	0.219	1
4827	C	CG	LEU	E	156	86.67	-7.392	8.494	0.114	1
4828	C	CD1	LEU	E	156	81.74	-7.61	9.058	1.508	1
4829	C	CD2	LEU	E	156	80.34	-6.581	9.508	-0.702	1
4830	N	N	ILE	E	157	92.39	-4.369	5.274	-0.981	1
4831	C	CA	ILE	E	157	92.67	-3.455	4.265	-0.454	1
4832	C	C	ILE	E	157	93.24	-3.288	4.556	1.027	1
4833	O	O	ILE	E	157	92.63	-3.089	5.698	1.425	1
4834	C	CB	ILE	E	157	91.82	-2.128	4.264	-1.231	1
4835	C	CG1	ILE	E	157	88.17	-2.437	3.96	-2.71	1
4836	C	CG2	ILE	E	157	87.94	-1.176	3.211	-0.643	1
4837	C	CD1	ILE	E	157	79.35	-1.212	3.875	-3.609	1
4838	N	N	VAL	E	158	94.1	-3.413	3.527	1.849	1
4839	C	CA	VAL	E	158	94.35	-3.344	3.629	3.308	1
4840	C	C	VAL	E	158	94.77	-2.331	2.646	3.859	1
4841	O	O	VAL	E	158	94.53	-2.15	1.558	3.322	1
4842	C	CB	VAL	E	158	93.83	-4.724	3.443	3.976	1
4843	C	CG1	VAL	E	158	89.89	-5.709	4.529	3.547	1
4844	C	CG2	VAL	E	158	89.94	-5.364	2.076	3.693	1
4845	N	N	SER	E	159	94.33	-1.689	3.018	4.968	1
4846	C	CA	SER	E	159	94.65	-0.837	2.148	5.762	1
4847	C	C	SER	E	159	94.33	-1.432	1.961	7.156	1
4848	O	O	SER	E	159	93.32	-1.893	2.917	7.774	1
4849	C	CB	SER	E	159	94.3	0.582	2.707	5.861	1
4850	O	OG	SER	E	159	90.19	1.398	1.831	6.595	1
4851	N	N	THR	E	160	94.22	-1.397	0.734	7.652	1
4852	C	CA	THR	E	160	94.08	-1.582	0.453	9.071	1
4853	C	C	THR	E	160	93.94	-0.356	0.913	9.874	1
4854	O	O	THR	E	160	93.42	0.731	1.067	9.32	1
4855	C	CB	THR	E	160	93.86	-1.808	-1.046	9.293	1
4856	O	OG1	THR	E	160	89.71	-0.706	-1.783	8.822	1
4857	C	CG2	THR	E	160	89.84	-3.046	-1.562	8.563	1
4858	N	N	GLU	E	161	92.26	-0.483	1.044	11.208	1
4859	C	CA	GLU	E	161	91.3	0.665	1.319	12.093	1
4860	C	C	GLU	E	161	91.84	1.729	0.195	12.075	1
4861	O	O	GLU	E	161	89.25	2.89	0.434	12.406	1
4862	C	CB	GLU	E	161	88.71	0.186	1.489	13.542	1
4863	C	CG	GLU	E	161	78.78	-0.641	2.757	13.789	1
4864	C	CD	GLU	E	161	73.01	-1.14	2.863	15.242	1
4865	O	OE1	GLU	E	161	67.74	-1.675	3.932	15.598	1
4866	O	OE2	GLU	E	161	67.98	-1.066	1.871	16.006	1
4867	N	N	CYS	E	162	91.58	1.357	-1.017	11.677	1
4868	C	CA	CYS	E	162	91.71	2.305	-2.111	11.466	1
4869	C	C	CYS	E	162	92.13	2.985	-2.079	10.085	1
4870	O	O	CYS	E	162	90.78	3.739	-2.993	9.765	1
4871	C	CB	CYS	E	162	90.58	1.642	-3.465	11.767	1
4872	S	SG	CYS	E	162	88.6	0.064	-3.7	10.887	1
4873	N	N	GLY	E	163	92.16	2.727	-1.047	9.293	1
4874	C	CA	GLY	E	163	92.88	3.425	-0.784	8.045	1
4875	C	C	GLY	E	163	93.88	2.883	-1.503	6.814	1
4876	O	O	GLY	E	163	92.24	3.501	-1.416	5.759	1
4877	N	N	HIS	E	164	92.03	1.753	-2.192	6.922	1
4878	C	CA	HIS	E	164	92.87	1.173	-2.899	5.782	1
4879	C	C	HIS	E	164	92.54	0.222	-2.009	4.984	1
4880	O	O	HIS	E	164	91.66	-0.609	-1.298	5.55	1
4881	C	CB	HIS	E	164	92.78	0.533	-4.206	6.238	1
4882	C	CG	HIS	E	164	93.82	1.524	-5.108	6.908	1
4883	N	ND1	HIS	E	164	89.83	1.702	-5.242	8.267	1
4884	C	CD2	HIS	E	164	88.55	2.503	-5.854	6.303	1
4885	C	CE1	HIS	E	164	89.78	2.741	-6.051	8.474	1
4886	N	NE2	HIS	E	164	89.89	3.265	-6.446	7.3	1
4887	N	N	VAL	E	165	93.58	0.359	-2.066	3.672	1
4888	C	CA	VAL	E	165	93.71	-0.27	-1.132	2.734	1
4889	C	C	VAL	E	165	93.71	-1.447	-1.786	2.02	1
4890	O	O	VAL	E	165	92.93	-1.367	-2.927	1.572	1
4891	C	CB	VAL	E	165	92.82	0.771	-0.591	1.738	1
4892	C	CG1	VAL	E	165	88.38	0.152	0.373	0.728	1
4893	C	CG2	VAL	E	165	88.92	1.886	0.159	2.481	1
4894	N	N	PHE	E	166	93.99	-2.545	-1.03	1.895	1
4895	C	CA	PHE	E	166	94.05	-3.793	-1.444	1.249	1
4896	C	C	PHE	E	166	94.28	-4.427	-0.256	0.51	1
4897	O	O	PHE	E	166	93.58	-4.03	0.892	0.715	1
4898	C	CB	PHE	E	166	93.75	-4.764	-1.981	2.313	1
4899	C	CG	PHE	E	166	94.05	-4.201	-3.069	3.206	1
4900	C	CD1	PHE	E	166	89.28	-4.3	-4.415	2.829	1
4901	C	CD2	PHE	E	166	88.79	-3.537	-2.73	4.397	1
4902	C	CE1	PHE	E	166	88.57	-3.725	-5.421	3.626	1
4903	C	CE2	PHE	E	166	88.23	-2.955	-3.733	5.197	1
4904	C	CZ	PHE	E	166	91.95	-3.045	-5.072	4.803	1
4905	N	N	CYS	E	167	92.84	-5.444	-0.499	-0.302	1
4906	C	CA	CYS	E	167	92.73	-6.342	0.585	-0.669	1
4907	C	C	CYS	E	167	93.36	-7.333	0.865	0.478	1
4908	O	O	CYS	E	167	93.11	-7.709	-0.046	1.221	1
4909	C	CB	CYS	E	167	91.03	-7.012	0.323	-2.025	1
4910	S	SG	CYS	E	167	88.48	-8.504	-0.702	-1.908	1
4911	N	N	SER	E	168	93.5	-7.777	2.119	0.605	1
4912	C	CA	SER	E	168	93.28	-8.672	2.568	1.668	1
4913	C	C	SER	E	168	93.29	-9.961	1.749	1.765	1
4914	O	O	SER	E	168	92.52	-10.352	1.368	2.865	1
4915	C	CB	SER	E	168	92.22	-9.015	4.05	1.47	1
4916	O	OG	SER	E	168	88.99	-9.49	4.302	0.161	1
4917	N	N	GLN	E	169	91.96	-10.577	1.418	0.635	1
4918	C	CA	GLN	E	169	91.7	-11.811	0.64	0.6	1
4919	C	C	GLN	E	169	91.87	-11.598	-0.782	1.126	1
4920	O	O	GLN	E	169	91.12	-12.29	-1.195	2.052	1
4921	C	CB	GLN	E	169	91.49	-12.387	0.645	-0.823	1
4922	C	CG	GLN	E	169	84.47	-13.784	-0.002	-0.896	1
4923	C	CD	GLN	E	169	80.04	-14.8	0.748	-0.029	1
4924	O	OE1	GLN	E	169	73.69	-14.8	1.959	0.054	1
4925	N	NE2	GLN	E	169	68.26	-15.676	0.057	0.654	1
4926	N	N	CYS	E	170	91.05	-10.599	-1.503	0.633	1
4927	C	CA	CYS	E	170	90.65	-10.345	-2.88	1.054	1
4928	C	C	CYS	E	170	90.52	-10	-2.994	2.544	1
4929	O	O	CYS	E	170	90.5	-10.473	-3.914	3.207	1
4930	C	CB	CYS	E	170	90.42	-9.21	-3.478	0.224	1
4931	S	SG	CYS	E	170	89.69	-9.714	-3.716	-1.499	1
4932	N	N	LEU	E	171	92.49	-9.207	-2.07	3.091	1
4933	C	CA	LEU	E	171	92.27	-8.894	-2.09	4.518	1
4934	C	C	LEU	E	171	91.77	-10.136	-1.802	5.358	1
4935	O	O	LEU	E	171	91.16	-10.384	-2.504	6.329	1
4936	C	CB	LEU	E	171	92.48	-7.741	-1.125	4.829	1
4937	C	CG	LEU	E	171	92.33	-7.294	-1.19	6.306	1
4938	C	CD1	LEU	E	171	88.98	-6.764	-2.565	6.714	1
4939	C	CD2	LEU	E	171	88.16	-6.174	-0.176	6.546	1
4940	N	N	ARG	E	172	92.21	-10.931	-0.808	4.965	1
4941	C	CA	ARG	E	172	91.53	-12.191	-0.484	5.636	1
4942	C	C	ARG	E	172	91.43	-13.14	-1.68	5.671	1
4943	O	O	ARG	E	172	90.42	-13.718	-1.953	6.712	1
4944	C	CB	ARG	E	172	90.74	-12.83	0.73	4.939	1
4945	C	CG	ARG	E	172	83.65	-14.14	1.175	5.614	1
4946	C	CD	ARG	E	172	80.6	-14.755	2.346	4.836	1
4947	N	NE	ARG	E	172	71.82	-16.031	2.778	5.43	1
4948	C	CZ	ARG	E	172	64.41	-16.847	3.683	4.941	1
4949	N	NH1	ARG	E	172	56.63	-16.578	4.314	3.827	1
4950	N	NH2	ARG	E	172	56.43	-17.955	3.987	5.556	1
4951	N	N	ASP	E	173	89.46	-13.274	-2.383	4.567	1
4952	C	CA	ASP	E	173	88.3	-14.174	-3.534	4.476	1
4953	C	C	ASP	E	173	88.82	-13.636	-4.745	5.26	1
4954	O	O	ASP	E	173	87.83	-14.392	-5.384	5.98	1
4955	C	CB	ASP	E	173	88.2	-14.451	-3.862	3.001	1
4956	C	CG	ASP	E	173	87.56	-15.243	-2.74	2.305	1
4957	O	OD1	ASP	E	173	83.59	-16.051	-2.069	3.003	1
4958	O	OD2	ASP	E	173	83.54	-15.036	-2.533	1.103	1
4959	N	N	SER	E	174	88.79	-12.333	-4.993	5.237	1
4960	C	CA	SER	E	174	87.68	-11.716	-6.022	6.082	1
4961	C	C	SER	E	174	88.37	-11.914	-5.741	7.579	1
4962	O	O	SER	E	174	88.58	-12.22	-6.648	8.347	1
4963	C	CB	SER	E	174	87.27	-10.228	-6.135	5.768	1
4964	O	OG	SER	E	174	80.02	-9.628	-7.132	6.559	1
4965	N	N	LEU	E	175	89.49	-11.789	-4.473	8.006	1
4966	C	CA	LEU	E	175	88.8	-11.947	-4.066	9.403	1
4967	C	C	LEU	E	175	87.89	-13.395	-4.117	9.906	1
4968	O	O	LEU	E	175	85.74	-13.604	-4.072	11.116	1
4969	C	CB	LEU	E	175	88.84	-11.359	-2.657	9.595	1
4970	C	CG	LEU	E	175	88.37	-9.822	-2.589	9.546	1
4971	C	CD1	LEU	E	175	86.06	-9.383	-1.131	9.622	1
4972	C	CD2	LEU	E	175	85.97	-9.176	-3.345	10.705	1
4973	N	N	LYS	E	176	87.72	-14.394	-4.239	9.029	1
4974	C	CA	LYS	E	176	85.81	-15.774	-4.537	9.44	1
4975	C	C	LYS	E	176	84.93	-15.903	-5.959	9.987	1
4976	O	O	LYS	E	176	81.64	-16.703	-6.181	10.888	1
4977	C	CB	LYS	E	176	84.64	-16.741	-4.368	8.26	1
4978	C	CG	LYS	E	176	80.35	-16.92	-2.91	7.801	1
4979	C	CD	LYS	E	176	77.07	-17.681	-2.896	6.471	1
4980	C	CE	LYS	E	176	68.61	-17.821	-1.496	5.895	1
4981	N	NZ	LYS	E	176	62.08	-18.259	-1.56	4.465	1
4982	N	N	ASN	E	177	84.2	-15.104	-6.888	9.475	1
4983	C	CA	ASN	E	177	81.9	-15.179	-8.306	9.802	1
4984	C	C	ASN	E	177	82.51	-14.166	-8.723	10.878	1
4985	O	O	ASN	E	177	77.7	-14.447	-9.597	11.694	1
4986	C	CB	ASN	E	177	78.87	-14.974	-9.108	8.505	1
4987	C	CG	ASN	E	177	75.33	-16.049	-8.853	7.459	1
4988	O	OD1	ASN	E	177	67.95	-17.116	-8.347	7.734	1
4989	N	ND2	ASN	E	177	66.97	-15.785	-9.205	6.219	1
4990	N	N	ALA	E	178	82.95	-12.979	-8.115	10.885	1
4991	C	CA	ALA	E	178	82.49	-11.913	-8.457	11.821	1
4992	C	C	ALA	E	178	84.42	-11.06	-7.237	12.192	1
4993	O	O	ALA	E	178	81.17	-10.575	-6.51	11.329	1
4994	C	CB	ALA	E	178	78.83	-11.053	-9.567	11.204	1
4995	N	N	ASN	E	179	87.78	-10.775	-7.061	13.49	1
4996	C	CA	ASN	E	179	88.29	-9.906	-5.99	13.992	1
4997	C	C	ASN	E	179	89.42	-8.412	-6.366	13.949	1
4998	O	O	ASN	E	179	86.49	-7.67	-6.157	14.916	1
4999	C	CB	ASN	E	179	84.93	-10.383	-5.56	15.384	1
5000	C	CG	ASN	E	179	77.32	-11.714	-4.825	15.354	1
5001	O	OD1	ASN	E	179	65.38	-12.064	-4.147	14.415	1
5002	N	ND2	ASN	E	179	67.28	-12.481	-4.92	16.413	1
5003	N	N	THR	E	180	88.23	-7.977	-6.963	12.854	1
5004	C	CA	THR	E	180	88.73	-6.589	-7.38	12.646	1
5005	C	C	THR	E	180	90.31	-6.081	-6.918	11.283	1
5006	O	O	THR	E	180	89.99	-6.848	-6.774	10.33	1
5007	C	CB	THR	E	180	87.29	-6.406	-8.899	12.781	1
5008	O	OG1	THR	E	180	82.16	-7.277	-9.593	11.922	1
5009	C	CG2	THR	E	180	81.69	-6.666	-9.392	14.204	1
5010	N	N	CYS	E	181	89.64	-4.774	-6.699	11.194	1
5011	C	CA	CYS	E	181	91.28	-4.142	-6.416	9.911	1
5012	C	C	CYS	E	181	91.27	-4.255	-7.644	8.996	1
5013	O	O	CYS	E	181	90.51	-3.765	-8.707	9.379	1
5014	C	CB	CYS	E	181	91.58	-2.679	-6.036	10.152	1
5015	S	SG	CYS	E	181	91.74	-1.836	-5.75	8.565	1
5016	N	N	PRO	E	182	91.6	-4.792	-7.514	7.782	1
5017	C	CA	PRO	E	182	90.72	-4.905	-8.647	6.863	1
5018	C	C	PRO	E	182	91.12	-3.579	-9.34	6.535	1
5019	O	O	PRO	E	182	89.45	-3.564	-10.531	6.266	1
5020	C	CB	PRO	E	182	90.19	-5.546	-8.06	5.596	1
5021	C	CG	PRO	E	182	89.05	-6.365	-6.887	6.116	1
5022	C	CD	PRO	E	182	89.56	-5.495	-6.349	7.252	1
5023	N	N	THR	E	183	90.78	-2.464	-8.614	6.595	1
5024	C	CA	THR	E	183	89.54	-1.146	-9.168	6.246	1
5025	C	C	THR	E	183	90.16	-0.458	-9.867	7.42	1
5026	O	O	THR	E	183	87.91	0.031	-10.977	7.249	1
5027	C	CB	THR	E	183	88.83	-0.23	-8.08	5.663	1
5028	O	OG1	THR	E	183	86.14	-0.869	-7.46	4.574	1
5029	C	CG2	THR	E	183	85.96	1.086	-8.629	5.143	1
5030	N	N	CYS	E	184	90.17	-0.401	-9.244	8.594	1
5031	C	CA	CYS	E	184	89.66	0.384	-9.767	9.729	1
5032	C	C	CYS	E	184	89.79	-0.451	-10.196	10.945	1
5033	O	O	CYS	E	184	88.29	0.121	-10.568	11.976	1
5034	C	CB	CYS	E	184	88.73	1.461	-8.752	10.116	1
5035	S	SG	CYS	E	184	88.62	0.746	-7.32	10.988	1
5036	N	N	ARG	E	185	84.11	-1.766	-10.109	10.868	1
5037	C	CA	ARG	E	185	83.28	-2.727	-10.438	11.94	1
5038	C	C	ARG	E	185	85.2	-2.564	-9.615	13.237	1
5039	O	O	ARG	E	185	83.62	-3.225	-9.921	14.229	1
5040	C	CB	ARG	E	185	78.79	-2.732	-11.953	12.214	1
5041	C	CG	ARG	E	185	77.81	-3.104	-12.815	10.989	1
5042	C	CD	ARG	E	185	75.8	-2.965	-14.29	11.358	1
5043	N	NE	ARG	E	185	76.16	-3.463	-15.202	10.303	1
5044	C	CZ	ARG	E	185	73.53	-3.179	-16.496	10.189	1
5045	N	NH1	ARG	E	185	67.93	-2.356	-17.101	10.996	1
5046	N	NH2	ARG	E	185	68.95	-3.731	-17.217	9.266	1
5047	N	N	LYS	E	186	88.96	-1.747	-8.566	13.265	1
5048	C	CA	LYS	E	186	87.95	-1.648	-7.671	14.416	1
5049	C	C	LYS	E	186	87.83	-3.004	-7.018	14.675	1
5050	O	O	LYS	E	186	87.41	-3.624	-6.506	13.749	1
5051	C	CB	LYS	E	186	86.61	-0.536	-6.632	14.198	1
5052	C	CG	LYS	E	186	79.24	-0.276	-5.767	15.438	1
5053	C	CD	LYS	E	186	75.92	0.903	-4.819	15.205	1
5054	C	CE	LYS	E	186	66.98	1.176	-3.957	16.445	1
5055	N	NZ	LYS	E	186	59.34	2.344	-3.056	16.249	1
5056	N	N	LYS	E	187	90.45	-3.439	-7.009	15.945	1
5057	C	CA	LYS	E	187	89.81	-4.675	-6.318	16.334	1
5058	C	C	LYS	E	187	89.63	-4.54	-4.821	16.057	1
5059	O	O	LYS	E	187	87.16	-3.589	-4.188	16.499	1
5060	C	CB	LYS	E	187	88.18	-5.024	-6.58	17.808	1
5061	C	CG	LYS	E	187	78.28	-5.454	-8.039	18.058	1
5062	C	CD	LYS	E	187	72.91	-5.885	-8.25	19.521	1
5063	C	CE	LYS	E	187	62.69	-6.328	-9.693	19.748	1
5064	N	NZ	LYS	E	187	54.5	-6.753	-9.954	21.146	1
5065	N	N	ILE	E	188	88.05	-5.518	-4.28	15.352	1
5066	C	CA	ILE	E	188	86.03	-5.654	-2.86	15.052	1
5067	C	C	ILE	E	188	83.58	-7.124	-2.458	15.227	1
5068	O	O	ILE	E	188	75.91	-8.009	-3.306	15.303	1
5069	C	CB	ILE	E	188	83.9	-5.132	-2.51	13.638	1
5070	C	CG1	ILE	E	188	79.5	-5.874	-3.273	12.518	1
5071	C	CG2	ILE	E	188	76.35	-3.613	-2.736	13.56	1
5072	C	CD1	ILE	E	188	73.63	-5.474	-2.839	11.105	1
5073	N	N	ASN	E	189	80.43	-7.382	-1.161	15.314	1
5074	C	CA	ASN	E	189	77.05	-8.736	-0.626	15.256	1
5075	C	C	ASN	E	189	76.15	-8.898	0.262	14.019	1
5076	O	O	ASN	E	189	69.01	-7.926	0.598	13.348	1
5077	C	CB	ASN	E	189	71.64	-9.069	0.06	16.601	1
5078	C	CG	ASN	E	189	66.05	-8.292	1.338	16.871	1
5079	O	OD1	ASN	E	189	58.34	-7.782	2.004	15.995	1
5080	N	ND2	ASN	E	189	58.69	-8.231	1.763	18.113	1
5081	N	N	HIS	E	190	73	-10.126	0.695	13.754	1
5082	C	CA	HIS	E	190	69.58	-10.458	1.542	12.597	1
5083	C	C	HIS	E	190	70.24	-9.705	2.886	12.532	1
5084	O	O	HIS	E	190	63.99	-9.741	3.543	11.497	1
5085	C	CB	HIS	E	190	62.9	-11.968	1.807	12.605	1
5086	C	CG	HIS	E	190	57.66	-12.787	0.564	12.408	1
5087	N	ND1	HIS	E	190	52.09	-13.085	-0.386	13.364	1
5088	C	CD2	HIS	E	190	50.44	-13.381	0.141	11.238	1
5089	C	CE1	HIS	E	190	46.95	-13.828	-1.344	12.788	1
5090	N	NE2	HIS	E	190	47.25	-14.032	-1.048	11.498	1
5091	N	N	LYS	E	191	73.36	-9.042	3.321	13.607	1
5092	C	CA	LYS	E	191	72.81	-8.257	4.567	13.662	1
5093	C	C	LYS	E	191	77.33	-6.747	4.344	13.531	1
5094	O	O	LYS	E	191	70.92	-6.01	5.319	13.422	1
5095	C	CB	LYS	E	191	62.86	-8.585	5.347	14.944	1
5096	C	CG	LYS	E	191	53.42	-10.061	5.779	15.01	1
5097	C	CD	LYS	E	191	46.17	-10.31	6.662	16.24	1
5098	C	CE	LYS	E	191	39.01	-11.767	7.123	16.289	1
5099	N	NZ	LYS	E	191	33.27	-12.048	8	17.449	1
5100	N	N	ARG	E	192	83.16	-6.279	3.094	13.555	1
5101	C	CA	ARG	E	192	83.13	-4.85	2.732	13.489	1
5102	C	C	ARG	E	192	85.83	-4.351	2.498	12.059	1
5103	O	O	ARG	E	192	83.14	-3.587	1.569	11.786	1
5104	C	CB	ARG	E	192	77.38	-4.568	1.545	14.413	1
5105	C	CG	ARG	E	192	69.53	-4.57	1.974	15.882	1
5106	C	CD	ARG	E	192	62.7	-4.1	0.799	16.728	1
5107	N	NE	ARG	E	192	55.66	-4.014	1.18	18.145	1
5108	C	CZ	ARG	E	192	48.66	-3.625	0.375	19.118	1
5109	N	NH1	ARG	E	192	44.69	-3.282	-0.863	18.883	1
5110	N	NH2	ARG	E	192	42.56	-3.581	0.811	20.341	1
5111	N	N	TYR	E	193	89.36	-4.791	3.348	11.162	1
5112	C	CA	TYR	E	193	91.28	-4.28	3.449	9.808	1
5113	C	C	TYR	E	193	92.08	-4.418	4.896	9.327	1
5114	O	O	TYR	E	193	90.27	-5.24	5.655	9.843	1
5115	C	CB	TYR	E	193	90.34	-4.995	2.466	8.876	1
5116	C	CG	TYR	E	193	90.65	-6.452	2.776	8.594	1
5117	C	CD1	TYR	E	193	86.74	-7.474	2.285	9.446	1
5118	C	CD2	TYR	E	193	86.47	-6.817	3.541	7.475	1
5119	C	CE1	TYR	E	193	85.66	-8.817	2.561	9.176	1
5120	C	CE2	TYR	E	193	85.21	-8.161	3.827	7.194	1
5121	C	CZ	TYR	E	193	86.66	-9.158	3.328	8.044	1
5122	O	OH	TYR	E	193	84.8	-10.479	3.594	7.771	1
5123	N	N	HIS	E	194	92.17	-3.627	5.269	8.354	1
5124	C	CA	HIS	E	194	92.42	-3.627	6.61	7.773	1
5125	C	C	HIS	E	194	93.46	-3.279	6.545	6.284	1
5126	O	O	HIS	E	194	92.8	-2.665	5.574	5.839	1
5127	C	CB	HIS	E	194	91.38	-2.644	7.495	8.558	1
5128	C	CG	HIS	E	194	92.14	-1.228	7.015	8.503	1
5129	N	ND1	HIS	E	194	86.91	-0.343	7.184	7.446	1
5130	C	CD2	HIS	E	194	86.63	-0.56	6.283	9.468	1
5131	C	CE1	HIS	E	194	87.49	0.807	6.59	7.765	1
5132	N	NE2	HIS	E	194	88.52	0.715	6.026	8.982	1
5133	N	N	PRO	E	195	91.57	-3.649	7.567	5.502	1
5134	C	CA	PRO	E	195	91.68	-3.183	7.681	4.123	1
5135	C	C	PRO	E	195	92.65	-1.655	7.722	4.046	1
5136	O	O	PRO	E	195	92.06	-0.989	8.211	4.956	1
5137	C	CB	PRO	E	195	89.8	-3.804	8.972	3.581	1
5138	C	CG	PRO	E	195	86.68	-4.998	9.217	4.491	1
5139	C	CD	PRO	E	195	89.17	-4.521	8.674	5.835	1
5140	N	N	ILE	E	196	91.72	-1.115	7.259	2.937	1
5141	C	CA	ILE	E	196	92.22	0.272	7.511	2.55	1
5142	C	C	ILE	E	196	92.27	0.323	8.128	1.153	1
5143	O	O	ILE	E	196	90.49	-0.424	7.735	0.254	1
5144	C	CB	ILE	E	196	91.29	1.168	6.261	2.659	1
5145	C	CG1	ILE	E	196	85.55	0.69	5.097	1.774	1
5146	C	CG2	ILE	E	196	83.09	1.287	5.835	4.131	1
5147	C	CD1	ILE	E	196	84.68	1.662	3.916	1.727	1
5148	N	N	TYR	E	197	91.07	1.223	9.072	0.978	1
5149	C	CA	TYR	E	197	89.45	1.398	9.837	-0.25	1
5150	C	C	TYR	E	197	87.9	2.739	9.46	-0.886	1
5151	O	O	TYR	E	197	85.51	3.784	9.987	-0.523	1
5152	C	CB	TYR	E	197	88.93	1.275	11.325	0.067	1
5153	C	CG	TYR	E	197	89.17	-0.004	11.682	0.789	1
5154	C	CD1	TYR	E	197	87.22	-1.216	11.824	0.089	1
5155	C	CD2	TYR	E	197	87.16	0	11.851	2.188	1
5156	C	CE1	TYR	E	197	86.47	-2.397	12.156	0.761	1
5157	C	CE2	TYR	E	197	86.14	-1.179	12.179	2.876	1
5158	C	CZ	TYR	E	197	89.02	-2.381	12.332	2.164	1
5159	O	OH	TYR	E	197	87.13	-3.536	12.675	2.828	1
5160	N	N	ILE	E	198	87.2	2.71	8.511	-1.815	1
5161	C	CA	ILE	E	198	83.78	3.908	7.865	-2.37	1
5162	C	C	ILE	E	198	79.97	4.234	8.288	-3.805	1
5163	O	O	ILE	E	198	68.81	5.175	7.784	-4.402	1
5164	C	CB	ILE	E	198	80.53	3.787	6.336	-2.266	1
5165	C	CG1	ILE	E	198	74.79	2.469	5.847	-2.897	1
5166	C	CG2	ILE	E	198	69.61	3.914	5.905	-0.797	1
5167	C	CD1	ILE	E	198	67.28	2.424	4.353	-3.026	1
5168	N	N	GLY	E	199	75.87	3.468	9.204	-4.353	1
5169	C	CA	GLY	E	199	71.56	3.676	9.644	-5.728	1
5170	C	C	GLY	E	199	70.88	3.365	8.58	-6.784	1
5171	O	O	GLY	E	199	63.71	2.811	7.52	-6.495	1
5172	N	N	SER	E	200	66.8	3.679	8.881	-8.04	1
5173	C	CA	SER	E	200	63.46	3.469	7.964	-9.154	1
5174	C	C	SER	E	200	63.64	4.638	6.99	-9.312	1
5175	O	O	SER	E	200	56.42	5.788	7.382	-9.189	1
5176	C	CB	SER	E	200	56.32	3.268	8.736	-10.468	1
5177	O	OG	SER	E	200	50.34	4.301	9.687	-10.641	1
5178	N	N	GLY	E	201	62.73	4.332	5.749	-9.658	1
5179	C	CA	GLY	E	201	61.48	5.338	4.741	-9.981	1
5180	C	C	GLY	E	201	65.34	6.04	4.168	-8.746	1
5181	O	O	GLY	E	201	61	5.408	3.555	-7.899	1
5182	N	N	THR	E	202	70.35	7.347	4.353	-8.68	1
5183	C	CA	THR	E	202	71.7	8.186	3.8	-7.62	1
5184	C	C	THR	E	202	75.64	8.371	4.791	-6.472	1
5185	O	O	THR	E	202	73.53	8.55	5.991	-6.672	1
5186	C	CB	THR	E	202	65.66	9.547	3.353	-8.15	1
5187	O	OG1	THR	E	202	57.56	10.178	4.397	-8.848	1
5188	C	CG2	THR	E	202	54.36	9.418	2.167	-9.103	1
5189	N	N	VAL	E	203	82.87	8.378	4.273	-5.252	1
5190	C	CA	VAL	E	203	85.73	8.658	5.073	-4.062	1
5191	C	C	VAL	E	203	87.47	10.093	5.593	-4.096	1
5192	O	O	VAL	E	203	85.85	11.032	4.851	-4.386	1
5193	C	CB	VAL	E	203	83.75	8.387	4.272	-2.785	1
5194	C	CG1	VAL	E	203	77.2	8.787	5.022	-1.512	1
5195	C	CG2	VAL	E	203	77.55	6.896	3.976	-2.695	1
5196	N	N	SER	E	204	87.61	10.251	6.86	-3.735	1
5197	C	CA	SER	E	204	87.94	11.547	7.502	-3.567	1
5198	C	C	SER	E	204	89.88	11.552	8.397	-2.325	1
5199	O	O	SER	E	204	88.14	10.508	8.883	-1.889	1
5200	C	CB	SER	E	204	84.15	11.923	8.298	-4.822	1
5201	O	OG	SER	E	204	75.3	10.98	9.311	-5.092	1
5202	N	N	CYS	E	205	87.74	12.724	8.611	-1.74	1
5203	C	CA	CYS	E	205	89.79	12.884	9.552	-0.639	1
5204	C	C	CYS	E	205	89.49	13.1	10.968	-1.185	1
5205	O	O	CYS	E	205	88.98	14.075	11.182	-1.898	1
5206	C	CB	CYS	E	205	90.41	14.049	9.097	0.24	1
5207	S	SG	CYS	E	205	91.43	14.319	10.287	1.581	1
5208	N	N	PRO	E	206	90.66	12.286	11.978	-0.799	1
5209	C	CA	PRO	E	206	89.19	12.463	13.345	-1.298	1
5210	C	C	PRO	E	206	89.91	13.732	14.029	-0.781	1
5211	O	O	PRO	E	206	87.96	14.14	15.049	-1.321	1
5212	C	CB	PRO	E	206	88.23	11.198	14.083	-0.851	1
5213	C	CG	PRO	E	206	87.69	10.773	13.34	0.405	1
5214	C	CD	PRO	E	206	90.26	11.151	11.892	0.102	1
5215	N	N	ILE	E	207	90.79	14.382	13.487	0.25	1
5216	C	CA	ILE	E	207	90.15	15.592	14.052	0.854	1
5217	C	C	ILE	E	207	90.63	16.843	13.552	0.123	1
5218	O	O	ILE	E	207	87.88	17.568	14.354	-0.448	1
5219	C	CB	ILE	E	207	89.57	15.634	13.793	2.374	1
5220	C	CG1	ILE	E	207	89.12	14.388	14.391	3.061	1
5221	C	CG2	ILE	E	207	87.41	16.932	14.373	2.973	1
5222	C	CD1	ILE	E	207	87.76	14.284	14.084	4.554	1
5223	N	N	CYS	E	208	89.42	17.103	12.243	0.113	1
5224	C	CA	CYS	E	208	87.25	18.268	11.698	-0.59	1
5225	C	C	CYS	E	208	87.24	18.035	11.445	-2.085	1
5226	O	O	CYS	E	208	86.39	18.99	11.178	-2.809	1
5227	C	CB	CYS	E	208	86.11	18.766	10.431	0.116	1
5228	S	SG	CYS	E	208	87.08	17.54	9.089	0.062	1
5229	N	N	MET	E	209	87.68	16.8	11.525	-2.539	1
5230	C	CA	MET	E	209	86.14	16.353	11.235	-3.911	1
5231	C	C	MET	E	209	87.45	16.653	9.805	-4.392	1
5232	O	O	MET	E	209	85.58	16.609	9.542	-5.592	1
5233	C	CB	MET	E	209	84.22	16.836	12.318	-4.894	1
5234	C	CG	MET	E	209	84.02	16.472	13.736	-4.44	1
5235	S	SD	MET	E	209	83.18	17.076	15.049	-5.538	1
5236	C	CE	MET	E	209	77.25	15.931	14.9	-6.911	1
5237	N	N	ASP	E	210	88.68	16.931	8.88	-3.468	1
5238	C	CA	ASP	E	210	88.11	17.095	7.47	-3.795	1
5239	C	C	ASP	E	210	87.91	15.738	6.808	-4.049	1
5240	O	O	ASP	E	210	87	14.762	7.075	-3.35	1
5241	C	CB	ASP	E	210	87.14	17.854	6.726	-2.688	1
5242	C	CG	ASP	E	210	86.48	19.32	7.117	-2.54	1
5243	O	OD1	ASP	E	210	82.64	19.925	7.616	-3.509	1
5244	O	OD2	ASP	E	210	81.6	19.877	6.852	-1.454	1
5245	N	N	GLY	E	211	88.69	15.686	5.928	-5.043	1
5246	C	CA	GLY	E	211	88.01	14.528	5.091	-5.325	1
5247	C	C	GLY	E	211	88.74	14.405	3.915	-4.366	1
5248	O	O	GLY	E	211	87.57	15.309	3.618	-3.586	1
5249	N	N	TYR	E	212	87.15	13.289	3.212	-4.461	1
5250	C	CA	TYR	E	212	87.18	12.995	2.037	-3.622	1
5251	C	C	TYR	E	212	87.58	14.141	1.03	-3.579	1
5252	O	O	TYR	E	212	86.65	14.595	0.651	-2.494	1
5253	C	CB	TYR	E	212	85.75	11.726	1.358	-4.149	1
5254	C	CG	TYR	E	212	85.62	11.384	0.084	-3.416	1
5255	C	CD1	TYR	E	212	81.36	11.88	-1.163	-3.858	1
5256	C	CD2	TYR	E	212	81.37	10.609	0.133	-2.248	1
5257	C	CE1	TYR	E	212	79.58	11.609	-2.338	-3.128	1
5258	C	CE2	TYR	E	212	77.86	10.332	-1.042	-1.515	1
5259	C	CZ	TYR	E	212	79.15	10.84	-2.262	-1.964	1
5260	O	OH	TYR	E	212	76.88	10.576	-3.408	-1.245	1
5261	N	N	SER	E	213	87.11	14.63	0.616	-4.731	1
5262	C	CA	SER	E	213	85.9	15.679	-0.398	-4.836	1
5263	C	C	SER	E	213	86.01	16.961	0.044	-4.144	1
5264	O	O	SER	E	213	84.03	17.51	-0.705	-3.348	1
5265	C	CB	SER	E	213	83.56	15.951	-0.73	-6.308	1
5266	O	OG	SER	E	213	73.22	14.749	-1.118	-6.941	1
5267	N	N	GLU	E	214	87.7	17.388	1.287	-4.348	1
5268	C	CA	GLU	E	214	87.49	18.59	1.841	-3.713	1
5269	C	C	GLU	E	214	87.75	18.436	1.945	-2.189	1
5270	O	O	GLU	E	214	86.06	19.393	1.734	-1.444	1
5271	C	CB	GLU	E	214	86.14	18.88	3.24	-4.271	1
5272	C	CG	GLU	E	214	80.3	19.211	3.284	-5.77	1
5273	C	CD	GLU	E	214	77.58	19.236	4.749	-6.246	1
5274	O	OE1	GLU	E	214	69.44	20.329	5.322	-6.44	1
5275	O	OE2	GLU	E	214	70.66	18.152	5.356	-6.374	1
5276	N	N	ILE	E	215	88.75	17.236	2.267	-1.7	1
5277	C	CA	ILE	E	215	88.92	16.959	2.355	-0.261	1
5278	C	C	ILE	E	215	88.05	17.055	0.974	0.388	1
5279	O	O	ILE	E	215	86.15	17.753	0.823	1.383	1
5280	C	CB	ILE	E	215	89.59	15.586	3.036	-0.021	1
5281	C	CG1	ILE	E	215	88.55	15.653	4.525	-0.399	1
5282	C	CG2	ILE	E	215	88.38	15.158	2.9	1.46	1
5283	C	CD1	ILE	E	215	86.01	14.281	5.191	-0.552	1
5284	N	N	VAL	E	216	87.68	16.374	-0.012	-0.181	1
5285	C	CA	VAL	E	216	85.36	16.264	-1.359	0.386	1
5286	C	C	VAL	E	216	84.43	17.562	-2.154	0.239	1
5287	O	O	VAL	E	216	82.41	17.975	-2.814	1.189	1
5288	C	CB	VAL	E	216	83.24	15.064	-2.106	-0.22	1
5289	C	CG1	VAL	E	216	74.09	14.959	-3.557	0.287	1
5290	C	CG2	VAL	E	216	74.96	13.755	-1.401	0.161	1
5291	N	N	GLN	E	217	84.3	18.244	-2.062	-0.898	1
5292	C	CA	GLN	E	217	82.48	19.526	-2.738	-1.123	1
5293	C	C	GLN	E	217	82.57	20.607	-2.273	-0.141	1
5294	O	O	GLN	E	217	79.35	21.412	-3.08	0.306	1
5295	C	CB	GLN	E	217	79.49	19.999	-2.5	-2.559	1
5296	C	CG	GLN	E	217	70.96	19.222	-3.357	-3.579	1
5297	C	CD	GLN	E	217	65.94	19.543	-2.98	-5.028	1
5298	O	OE1	GLN	E	217	58.43	20.171	-1.979	-5.327	1
5299	N	NE2	GLN	E	217	56.48	19.111	-3.77	-5.98	1
5300	N	N	ASN	E	218	83.58	20.574	-1.001	0.261	1
5301	C	CA	ASN	E	218	83.38	21.498	-0.456	1.257	1
5302	C	C	ASN	E	218	84.21	21.047	-0.693	2.706	1
5303	O	O	ASN	E	218	80.3	21.482	0.031	3.608	1
5304	C	CB	ASN	E	218	80.39	21.744	1.027	0.94	1
5305	C	CG	ASN	E	218	74.1	22.5	1.228	-0.365	1
5306	O	OD1	ASN	E	218	65.07	23.46	0.563	-0.663	1
5307	N	ND2	ASN	E	218	64.65	22.119	2.203	-1.157	1
5308	N	N	GLY	E	219	82.41	20.127	-1.626	2.963	1
5309	C	CA	GLY	E	219	82.36	19.642	-1.961	4.31	1
5310	C	C	GLY	E	219	84.62	18.811	-0.874	4.999	1
5311	O	O	GLY	E	219	81.84	18.437	-1.018	6.164	1
5312	N	N	ARG	E	220	86.6	18.497	0.231	4.312	1
5313	C	CA	ARG	E	220	87.81	17.601	1.268	4.831	1
5314	C	C	ARG	E	220	87.94	16.146	0.812	4.689	1
5315	O	O	ARG	E	220	86.77	15.782	0.136	3.734	1
5316	C	CB	ARG	E	220	87.64	17.841	2.603	4.116	1
5317	C	CG	ARG	E	220	87.33	19.252	3.173	4.351	1
5318	C	CD	ARG	E	220	86.84	19.47	4.472	3.56	1
5319	N	NE	ARG	E	220	84.93	19.581	4.211	2.126	1
5320	C	CZ	ARG	E	220	84.53	19.497	5.09	1.13	1
5321	N	NH1	ARG	E	220	76.98	19.281	6.36	1.31	1
5322	N	NH2	ARG	E	220	79.19	19.655	4.701	-0.097	1
5323	N	N	LEU	E	221	91.1	15.319	1.254	5.62	1
5324	C	CA	LEU	E	221	91.51	13.876	1.057	5.538	1
5325	C	C	LEU	E	221	92.64	13.222	2.246	4.828	1
5326	O	O	LEU	E	221	91.6	13.708	3.376	4.886	1
5327	C	CB	LEU	E	221	89.52	13.291	0.84	6.942	1
5328	C	CG	LEU	E	221	85.78	13.815	-0.422	7.66	1
5329	C	CD1	LEU	E	221	80.29	13.262	-0.464	9.083	1
5330	C	CD2	LEU	E	221	79.02	13.392	-1.706	6.935	1
5331	N	N	ILE	E	222	92.27	12.086	1.99	4.211	1
5332	C	CA	ILE	E	222	92.39	11.134	3.033	3.844	1
5333	C	C	ILE	E	222	93.03	10.226	3.252	5.043	1
5334	O	O	ILE	E	222	92.23	9.744	2.295	5.641	1
5335	C	CB	ILE	E	222	91.12	10.368	2.666	2.564	1
5336	C	CG1	ILE	E	222	87.33	11.386	2.466	1.422	1
5337	C	CG2	ILE	E	222	86.48	9.35	3.765	2.212	1
5338	C	CD1	ILE	E	222	77.54	10.757	2.091	0.092	1
5339	N	N	VAL	E	223	93.81	10.034	4.505	5.424	1
5340	C	CA	VAL	E	223	94.29	9.239	4.889	6.594	1
5341	C	C	VAL	E	223	94.66	8.178	5.906	6.201	1
5342	O	O	VAL	E	223	94.51	8.4	6.727	5.312	1
5343	C	CB	VAL	E	223	93.65	10.112	5.408	7.748	1
5344	C	CG1	VAL	E	223	89.49	11.068	4.334	8.263	1
5345	C	CG2	VAL	E	223	89.97	10.938	6.647	7.387	1
5346	N	N	SER	E	224	94.01	7.04	5.871	6.888	1
5347	C	CA	SER	E	224	94.28	5.993	6.875	6.795	1
5348	C	C	SER	E	224	93.93	5.823	7.578	8.139	1
5349	O	O	SER	E	224	93	5.818	6.949	9.194	1
5350	C	CB	SER	E	224	93.75	4.677	6.246	6.36	1
5351	O	OG	SER	E	224	89.72	3.673	7.237	6.253	1
5352	N	N	THR	E	225	94.31	5.651	8.889	8.089	1
5353	C	CA	THR	E	225	93.86	5.129	9.668	9.211	1
5354	C	C	THR	E	225	93.81	3.628	9.409	9.391	1
5355	O	O	THR	E	225	93.21	2.953	8.968	8.464	1
5356	C	CB	THR	E	225	93.58	5.378	11.16	8.993	1
5357	O	OG1	THR	E	225	89.38	4.742	11.595	7.822	1
5358	C	CG2	THR	E	225	89.64	6.861	11.497	8.859	1
5359	N	N	GLU	E	226	91.78	3.061	9.78	10.547	1
5360	C	CA	GLU	E	226	90.92	1.604	9.724	10.765	1
5361	C	C	GLU	E	226	91.3	0.805	10.657	9.823	1
5362	O	O	GLU	E	226	88.57	-0.38	10.436	9.587	1
5363	C	CB	GLU	E	226	88.13	1.264	10.116	12.213	1
5364	C	CG	GLU	E	226	78.4	1.729	9.107	13.27	1
5365	C	CD	GLU	E	226	72.88	1.398	9.557	14.702	1
5366	O	OE1	GLU	E	226	66.49	1.587	8.753	15.639	1
5367	O	OE2	GLU	E	226	67.02	1.021	10.739	14.921	1
5368	N	N	CYS	E	227	91.58	1.439	11.683	9.277	1
5369	C	CA	CYS	E	227	91.5	0.836	12.534	8.252	1
5370	C	C	CYS	E	227	92.01	0.927	11.944	6.832	1
5371	O	O	CYS	E	227	90.69	0.497	12.593	5.879	1
5372	C	CB	CYS	E	227	90.07	1.395	13.963	8.335	1
5373	S	SG	CYS	E	227	87.36	3.212	14.017	8.345	1
5374	N	N	GLY	E	228	91.69	1.467	10.746	6.69	1
5375	C	CA	GLY	E	228	92.49	1.463	9.99	5.442	1
5376	C	C	GLY	E	228	93.37	2.603	10.284	4.482	1
5377	O	O	GLY	E	228	91.68	2.589	9.778	3.359	1
5378	N	N	HIS	E	229	92.12	3.595	11.076	4.885	1
5379	C	CA	HIS	E	229	92.86	4.736	11.374	4.021	1
5380	C	C	HIS	E	229	92.64	5.852	10.345	4.189	1
5381	O	O	HIS	E	229	91.69	6.199	9.953	5.301	1
5382	C	CB	HIS	E	229	92.73	5.211	12.808	4.236	1
5383	C	CG	HIS	E	229	93.83	4.114	13.799	3.958	1
5384	N	ND1	HIS	E	229	89.84	3.334	14.421	4.903	1
5385	C	CD2	HIS	E	229	89.23	3.625	14.164	2.733	1
5386	C	CE1	HIS	E	229	89.76	2.403	15.142	4.27	1
5387	N	NE2	HIS	E	229	90.09	2.542	15.01	2.943	1
5388	N	N	VAL	E	230	93.69	6.412	9.927	3.068	1
5389	C	CA	VAL	E	230	93.84	7.324	8.788	2.974	1
5390	C	C	VAL	E	230	93.9	8.763	9.264	2.753	1
5391	O	O	VAL	E	230	92.67	9.013	10.157	1.956	1
5392	C	CB	VAL	E	230	92.64	6.864	7.822	1.868	1
5393	C	CG1	VAL	E	230	87.24	7.808	6.628	1.723	1
5394	C	CG2	VAL	E	230	87.6	5.463	7.282	2.171	1
5395	N	N	PHE	E	231	93.79	9.703	8.627	3.459	1
5396	C	CA	PHE	E	231	93.89	11.133	8.921	3.416	1
5397	C	C	PHE	E	231	94.07	11.94	7.63	3.55	1
5398	O	O	PHE	E	231	93.19	11.402	6.586	3.931	1
5399	C	CB	PHE	E	231	93.57	11.492	9.88	4.557	1
5400	C	CG	PHE	E	231	94.03	10.658	11.14	4.616	1
5401	C	CD1	PHE	E	231	89.79	11.041	12.286	3.891	1
5402	C	CD2	PHE	E	231	89.62	9.464	11.177	5.358	1
5403	C	CE1	PHE	E	231	89.1	10.239	13.435	3.891	1
5404	C	CE2	PHE	E	231	89.05	8.651	12.322	5.359	1
5405	C	CZ	PHE	E	231	91.96	9.035	13.449	4.622	1
5406	N	N	CYS	E	232	92.64	13.247	7.675	3.315	1
5407	C	CA	CYS	E	232	92.13	14.104	6.625	3.838	1
5408	C	C	CYS	E	232	92.85	14.36	6.844	5.338	1
5409	O	O	CYS	E	232	92.21	14.406	7.981	5.816	1
5410	C	CB	CYS	E	232	89.42	15.384	6.48	2.997	1
5411	S	SG	CYS	E	232	86.27	16.713	7.598	3.515	1
5412	N	N	SER	E	233	92.73	14.54	5.751	6.082	1
5413	C	CA	SER	E	233	92.38	14.728	5.775	7.538	1
5414	C	C	SER	E	233	92.45	15.873	6.678	7.986	1
5415	O	O	SER	E	233	91.71	15.702	7.45	8.924	1
5416	C	CB	SER	E	233	91.26	14.959	4.348	8.054	1
5417	O	OG	SER	E	233	87.85	15.992	3.697	7.346	1
5418	N	N	GLN	E	234	91.76	16.997	6.645	7.289	1
5419	C	CA	GLN	E	234	91.43	18.163	7.453	7.618	1
5420	C	C	GLN	E	234	91.58	17.874	8.949	7.447	1
5421	O	O	GLN	E	234	90.81	18.066	9.713	8.39	1
5422	C	CB	GLN	E	234	90.66	19.359	6.983	6.772	1
5423	C	CG	GLN	E	234	82.93	20.669	7.693	7.149	1
5424	C	CD	GLN	E	234	78.33	21.039	7.5	8.621	1
5425	O	OE1	GLN	E	234	71.57	20.876	6.435	9.202	1
5426	N	NE2	GLN	E	234	66.2	21.513	8.532	9.265	1
5427	N	N	CYS	E	235	90.85	17.33	9.363	6.307	1
5428	C	CA	CYS	E	235	90.48	17.042	10.77	6.04	1
5429	C	C	CYS	E	235	90.42	16.02	11.361	7.017	1
5430	O	O	CYS	E	235	90.28	16.195	12.487	7.472	1
5431	C	CB	CYS	E	235	89.76	16.533	10.934	4.606	1
5432	S	SG	CYS	E	235	88.67	17.852	10.604	3.404	1
5433	N	N	LEU	E	236	91.97	14.956	10.625	7.359	1
5434	C	CA	LEU	E	236	91.85	13.974	11.107	8.327	1
5435	C	C	LEU	E	236	91.35	14.593	11.233	9.718	1
5436	O	O	LEU	E	236	90.91	14.401	12.252	10.373	1
5437	C	CB	LEU	E	236	92.14	12.726	10.217	8.326	1
5438	C	CG	LEU	E	236	91.85	11.612	10.745	9.252	1
5439	C	CD1	LEU	E	236	88.25	11.098	12.128	8.845	1
5440	C	CD2	LEU	E	236	87.46	10.425	9.789	9.229	1
5441	N	N	ARG	E	237	91.93	15.375	10.244	10.152	1
5442	C	CA	ARG	E	237	91.12	16.078	10.288	11.441	1
5443	C	C	ARG	E	237	91.03	17.003	11.492	11.538	1
5444	O	O	ARG	E	237	89.92	17.013	12.154	12.571	1
5445	C	CB	ARG	E	237	90.23	16.857	8.973	11.64	1
5446	C	CG	ARG	E	237	83.08	17.453	8.877	13.049	1
5447	C	CD	ARG	E	237	80.32	18.226	7.568	13.244	1
5448	N	NE	ARG	E	237	71.39	19.56	7.622	12.618	1
5449	C	CZ	ARG	E	237	64.84	20.533	6.721	12.77	1
5450	N	NH1	ARG	E	237	57.22	20.354	5.639	13.472	1
5451	N	NH2	ARG	E	237	56.71	21.687	6.901	12.231	1
5452	N	N	ASP	E	238	89.76	17.738	11.8	10.481	1
5453	C	CA	ASP	E	238	88.74	18.67	12.92	10.473	1
5454	C	C	ASP	E	238	88.81	17.952	14.273	10.4	1
5455	O	O	ASP	E	238	87.51	18.304	15.192	11.135	1
5456	C	CB	ASP	E	238	88.39	19.693	12.731	9.341	1
5457	C	CG	ASP	E	238	87.4	20.599	11.517	9.596	1
5458	O	OD1	ASP	E	238	83.46	20.869	11.206	10.785	1
5459	O	OD2	ASP	E	238	83.42	21.019	10.865	8.621	1
5460	N	N	SER	E	239	88.76	16.86	14.386	9.64	1
5461	C	CA	SER	E	239	87.75	16.01	15.58	9.656	1
5462	C	C	SER	E	239	88.27	15.404	15.849	11.034	1
5463	O	O	SER	E	239	88.24	15.38	16.989	11.498	1
5464	C	CB	SER	E	239	87.2	14.904	15.444	8.612	1
5465	O	OG	SER	E	239	79.75	14.084	16.587	8.595	1
5466	N	N	LEU	E	240	88.85	14.953	14.798	11.734	1
5467	C	CA	LEU	E	240	88.32	14.345	14.911	13.058	1
5468	C	C	LEU	E	240	87.46	15.338	15.272	14.174	1
5469	O	O	LEU	E	240	85.42	14.9	15.676	15.248	1
5470	C	CB	LEU	E	240	88.58	13.6	13.606	13.389	1
5471	C	CG	LEU	E	240	87.81	12.303	13.391	12.594	1
5472	C	CD1	LEU	E	240	85.53	11.734	12.008	12.933	1
5473	C	CD2	LEU	E	240	85.46	11.239	14.435	12.925	1
5474	N	N	LYS	E	241	87.92	16.647	15.183	13.954	1
5475	C	CA	LYS	E	241	85.94	17.651	15.728	14.879	1
5476	C	C	LYS	E	241	85.24	17.613	17.256	14.908	1
5477	O	O	LYS	E	241	81.99	17.858	17.841	15.954	1
5478	C	CB	LYS	E	241	84.76	19.06	15.268	14.484	1
5479	C	CG	LYS	E	241	80.55	19.305	13.761	14.697	1
5480	C	CD	LYS	E	241	76.99	20.623	13.378	14.029	1
5481	C	CE	LYS	E	241	69.53	20.889	11.87	14.105	1
5482	N	NZ	LYS	E	241	62.83	21.985	11.481	13.178	1
5483	N	N	ASN	E	242	85.32	17.285	17.883	13.781	1
5484	C	CA	ASN	E	242	82.9	17.324	19.327	13.6	1
5485	C	C	ASN	E	242	83.13	15.953	19.987	13.788	1
5486	O	O	ASN	E	242	78.72	15.867	21.103	14.288	1
5487	C	CB	ASN	E	242	80.23	17.896	19.622	12.204	1
5488	C	CG	ASN	E	242	76.56	19.324	19.128	12.021	1
5489	O	OD1	ASN	E	242	69.11	20.053	18.852	12.956	1
5490	N	ND2	ASN	E	242	67.6	19.771	18.995	10.789	1
5491	N	N	ALA	E	243	83.19	14.865	19.306	13.39	1
5492	C	CA	ALA	E	243	83.08	13.513	19.846	13.474	1
5493	C	C	ALA	E	243	85.21	12.479	18.751	13.753	1
5494	O	O	ALA	E	243	82.5	12.421	17.732	13.072	1
5495	C	CB	ALA	E	243	79.21	13.198	20.581	12.17	1
5496	N	N	ASN	E	244	88.08	11.575	19.005	14.709	1
5497	C	CA	ASN	E	244	88.28	10.48	18.088	15.048	1
5498	C	C	ASN	E	244	89.73	9.246	18.293	14.152	1
5499	O	O	ASN	E	244	86.53	8.107	18.366	14.624	1
5500	C	CB	ASN	E	244	84.35	10.163	18.207	16.547	1
5501	C	CG	ASN	E	244	76.44	11.259	17.639	17.426	1
5502	O	OD1	ASN	E	244	64.43	11.982	16.728	17.072	1
5503	N	ND2	ASN	E	244	67.62	11.394	18.141	18.635	1
5504	N	N	THR	E	245	88.84	9.474	18.425	12.852	1
5505	C	CA	THR	E	245	89.52	8.423	18.613	11.855	1
5506	C	C	THR	E	245	90.82	8.62	17.676	10.675	1
5507	O	O	THR	E	245	90.16	9.74	17.277	10.353	1
5508	C	CB	THR	E	245	88.24	8.344	20.064	11.359	1
5509	O	OG1	THR	E	245	82.52	9.587	20.507	10.871	1
5510	C	CG2	THR	E	245	81.43	7.908	21.038	12.448	1
5511	N	N	CYS	E	246	89.82	7.525	17.318	10.012	1
5512	C	CA	CYS	E	246	91.27	7.591	16.566	8.771	1
5513	C	C	CYS	E	246	91.16	8.276	17.41	7.692	1
5514	O	O	CYS	E	246	90.59	7.784	18.499	7.393	1
5515	C	CB	CYS	E	246	91.49	6.168	16.163	8.354	1
5516	S	SG	CYS	E	246	91.93	6.216	15.295	6.758	1
5517	N	N	PRO	E	247	91.2	9.336	16.918	7.035	1
5518	C	CA	PRO	E	247	90.42	10.011	17.669	5.976	1
5519	C	C	PRO	E	247	90.83	9.105	18.091	4.82	1
5520	O	O	PRO	E	247	89.14	9.346	19.132	4.206	1
5521	C	CB	PRO	E	247	89.92	11.13	16.735	5.496	1
5522	C	CG	PRO	E	247	89	11.445	15.891	6.72	1
5523	C	CD	PRO	E	247	89.46	10.075	15.71	7.362	1
5524	N	N	THR	E	248	91.27	8.039	17.336	4.538	1
5525	C	CA	THR	E	248	90.51	7.146	17.629	3.412	1
5526	C	C	THR	E	248	90.97	6.043	18.632	3.765	1
5527	O	O	THR	E	248	88.56	5.827	19.571	3.011	1
5528	C	CB	THR	E	248	89.77	6.53	16.338	2.849	1
5529	O	OG1	THR	E	248	86.99	7.555	15.438	2.507	1
5530	C	CG2	THR	E	248	86.19	5.706	16.567	1.59	1
5531	N	N	CYS	E	249	90.67	5.342	18.451	4.879	1
5532	C	CA	CYS	E	249	90.55	4.16	19.264	5.209	1
5533	C	C	CYS	E	249	90.56	4.309	20.151	6.451	1
5534	O	O	CYS	E	249	89.44	3.343	20.797	6.862	1
5535	C	CB	CYS	E	249	89.44	2.93	18.354	5.32	1
5536	S	SG	CYS	E	249	89.37	2.979	17.353	6.84	1
5537	N	N	ARG	E	250	87.42	5.473	20.163	7.092	1
5538	C	CA	ARG	E	250	86.65	5.794	20.917	8.321	1
5539	C	C	ARG	E	250	87.62	4.912	20.575	9.539	1
5540	O	O	ARG	E	250	86.09	5	21.267	10.559	1
5541	C	CB	ARG	E	250	83.49	5.822	22.429	8.031	1
5542	C	CG	ARG	E	250	82.31	6.845	22.847	6.956	1
5543	C	CD	ARG	E	250	80.96	6.695	24.35	6.69	1
5544	N	NE	ARG	E	250	81.4	7.742	24.883	5.791	1
5545	C	CZ	ARG	E	250	79.46	7.678	26.026	5.121	1
5546	N	NH1	ARG	E	250	74.06	6.62	26.785	5.132	1
5547	N	NH2	ARG	E	250	74.42	8.688	26.435	4.428	1
5548	N	N	LYS	E	251	89.95	4.1	19.529	9.504	1
5549	C	CA	LYS	E	251	88.98	3.339	19.08	10.669	1
5550	C	C	LYS	E	251	88.91	4.297	18.684	11.792	1
5551	O	O	LYS	E	251	88.06	5.24	17.936	11.555	1
5552	C	CB	LYS	E	251	87.3	2.403	17.926	10.281	1
5553	C	CG	LYS	E	251	79.66	1.466	17.511	11.431	1
5554	C	CD	LYS	E	251	75.09	0.486	16.43	10.975	1
5555	C	CE	LYS	E	251	66.05	-0.465	16.031	12.112	1
5556	N	NZ	LYS	E	251	58.08	-1.446	15.002	11.683	1
5557	N	N	LYS	E	252	91.28	4.026	19.158	13.018	1
5558	C	CA	LYS	E	252	90.64	4.811	18.769	14.19	1
5559	C	C	LYS	E	252	90.42	4.68	17.269	14.431	1
5560	O	O	LYS	E	252	88.29	3.567	16.747	14.498	1
5561	C	CB	LYS	E	252	88.87	4.395	19.571	15.433	1
5562	C	CG	LYS	E	252	77.68	4.801	21.053	15.351	1
5563	C	CD	LYS	E	252	72.58	4.455	21.802	16.643	1
5564	C	CE	LYS	E	252	62.3	4.879	23.272	16.54	1
5565	N	NZ	LYS	E	252	54.51	4.552	24.052	17.767	1
5566	N	N	ILE	E	253	88.98	5.812	16.603	14.569	1
5567	C	CA	ILE	E	253	87.03	5.931	15.181	14.892	1
5568	C	C	ILE	E	253	84.98	7.038	15.001	15.927	1
5569	O	O	ILE	E	253	78.89	7.849	15.897	16.164	1
5570	C	CB	ILE	E	253	85.47	6.172	14.317	13.63	1
5571	C	CG1	ILE	E	253	81.42	7.466	14.701	12.883	1
5572	C	CG2	ILE	E	253	78.99	4.948	14.372	12.708	1
5573	C	CD1	ILE	E	253	75.15	7.797	13.778	11.706	1
5574	N	N	ASN	E	254	81.73	7.087	13.839	16.561	1
5575	C	CA	ASN	E	254	78.27	8.217	13.444	17.399	1
5576	C	C	ASN	E	254	77.15	8.951	12.245	16.777	1
5577	O	O	ASN	E	254	70.83	8.441	11.603	15.86	1
5578	C	CB	ASN	E	254	72.61	7.738	13.23	18.848	1
5579	C	CG	ASN	E	254	66.47	6.847	12.013	19.052	1
5580	O	OD1	ASN	E	254	58.83	6.841	11.065	18.3	1
5581	N	ND2	ASN	E	254	58.84	6.095	11.979	20.123	1
5582	N	N	HIS	E	255	73.13	10.112	11.913	17.316	1
5583	C	CA	HIS	E	255	70.65	10.945	10.803	16.827	1
5584	C	C	HIS	E	255	72.13	10.273	9.414	16.848	1
5585	O	O	HIS	E	255	66.88	10.79	8.479	16.251	1
5586	C	CB	HIS	E	255	64.22	12.228	10.757	17.662	1
5587	C	CG	HIS	E	255	58.98	13.103	11.971	17.494	1
5588	N	ND1	HIS	E	255	52.89	12.917	13.206	18.08	1
5589	C	CD2	HIS	E	255	51.53	14.23	12.054	16.716	1
5590	C	CE1	HIS	E	255	48.47	13.9	14.008	17.675	1
5591	N	NE2	HIS	E	255	49.2	14.724	13.354	16.85	1
5592	N	N	LYS	E	256	74.86	9.142	9.251	17.54	1
5593	C	CA	LYS	E	256	73.93	8.384	7.999	17.622	1
5594	C	C	LYS	E	256	77.93	7.151	7.959	16.71	1
5595	O	O	LYS	E	256	71.63	6.525	6.915	16.59	1
5596	C	CB	LYS	E	256	63.95	7.989	7.712	19.077	1
5597	C	CG	LYS	E	256	54.6	9.205	7.514	20	1
5598	C	CD	LYS	E	256	47.98	8.761	7.092	21.407	1
5599	C	CE	LYS	E	256	41.02	9.97	6.869	22.305	1
5600	N	NZ	LYS	E	256	35.81	9.584	6.412	23.662	1
5601	N	N	ARG	E	257	82.89	6.791	9.076	16.081	1
5602	C	CA	ARG	E	257	83.62	5.602	9.212	15.223	1
5603	C	C	ARG	E	257	86.71	5.89	8.945	13.743	1
5604	O	O	ARG	E	257	83.63	5.435	9.658	12.851	1
5605	C	CB	ARG	E	257	76.86	4.933	10.569	15.46	1
5606	C	CG	ARG	E	257	66.83	4.184	10.595	16.786	1
5607	C	CD	ARG	E	257	60.64	3.378	11.884	16.865	1
5608	N	NE	ARG	E	257	53.25	2.571	11.945	18.092	1
5609	C	CZ	ARG	E	257	46.7	1.74	12.912	18.404	1
5610	N	NH1	ARG	E	257	43.36	1.551	13.938	17.621	1
5611	N	NH2	ARG	E	257	40.83	1.064	12.862	19.521	1
5612	N	N	TYR	E	258	89.08	6.659	7.9	13.5	1
5613	C	CA	TYR	E	258	91.08	6.858	7.322	12.182	1
5614	C	C	TYR	E	258	92.08	7.055	5.813	12.333	1
5615	O	O	TYR	E	258	90.24	7.449	5.33	13.388	1
[truncated: 54 more rows]

## Sheet: AlphaC_only
Atom number	Element	Type	Residue Three letter	Chain	Residue number	pLDDT
3618	C	CA	GLY	E	1	26.56
3622	C	CA	ALA	E	2	25.47
3627	C	CA	MET	E	3	24.06
3635	C	CA	ASP	E	4	30.66
3643	C	CA	MET	E	5	28.1
3651	C	CA	SER	E	6	28.67
3657	C	CA	THR	E	7	27.64
3664	C	CA	ARG	E	8	33.18
3675	C	CA	ASN	E	9	33.25
3683	C	CA	PRO	E	10	29.59
3690	C	CA	GLN	E	11	28.5
3699	C	CA	ARG	E	12	29.87
3710	C	CA	LYS	E	13	31.32
3719	C	CA	ARG	E	14	31.23
3730	C	CA	ARG	E	15	35.69
3741	C	CA	GLY	E	16	29.49
3745	C	CA	GLY	E	17	28.48
3749	C	CA	ALA	E	18	29.25
3754	C	CA	VAL	E	19	29.4
3761	C	CA	ASN	E	20	28.85
3769	C	CA	SER	E	21	28.79
3775	C	CA	ARG	E	22	26.17
3786	C	CA	GLN	E	23	27.04
3795	C	CA	THR	E	24	29.94
3802	C	CA	GLN	E	25	29.31
3811	C	CA	LYS	E	26	25.87
3820	C	CA	ARG	E	27	30.05
3831	C	CA	THR	E	28	30.05
3838	C	CA	ARG	E	29	25.54
3849	C	CA	GLU	E	30	29.4
3858	C	CA	THR	E	31	29.17
3865	C	CA	THR	E	32	27.83
3872	C	CA	SER	E	33	27.92
3878	C	CA	THR	E	34	29.19
3885	C	CA	PRO	E	35	25.53
3892	C	CA	GLU	E	36	27.59
3901	C	CA	ILE	E	37	30.47
3909	C	CA	SER	E	38	26.75
3915	C	CA	LEU	E	39	25.64
3923	C	CA	GLU	E	40	30.77
3932	C	CA	ALA	E	41	29.41
3937	C	CA	GLU	E	42	29.22
3946	C	CA	PRO	E	43	27.48
3953	C	CA	ILE	E	44	34.87
3961	C	CA	GLU	E	45	32.9
3970	C	CA	LEU	E	46	30.36
3978	C	CA	VAL	E	47	27.66
3985	C	CA	GLU	E	48	31.61
3994	C	CA	THR	E	49	31.44
4001	C	CA	VAL	E	50	28.06
4008	C	CA	GLY	E	51	26.75
4012	C	CA	ASP	E	52	27.91
4020	C	CA	GLU	E	53	33.37
4029	C	CA	ILE	E	54	38.91
4037	C	CA	VAL	E	55	30.98
4044	C	CA	ASP	E	56	35.51
4052	C	CA	LEU	E	57	37.16
4060	C	CA	THR	E	58	38.83
4067	C	CA	CYS	E	59	25.39
4073	C	CA	GLU	E	60	27.91
4082	C	CA	SER	E	61	25.68
4088	C	CA	LEU	E	62	25.84
4096	C	CA	GLU	E	63	30.84
4105	C	CA	PRO	E	64	25.74
4112	C	CA	VAL	E	65	29.78
4119	C	CA	VAL	E	66	35.2
4126	C	CA	VAL	E	67	37.39
4133	C	CA	ASP	E	68	40.83
4141	C	CA	LEU	E	69	39.88
4149	C	CA	THR	E	70	42.7
4156	C	CA	HIS	E	71	31.85
4166	C	CA	ASN	E	72	27.3
4174	C	CA	ASP	E	73	26.11
4182	C	CA	SER	E	74	24.72
4188	C	CA	VAL	E	75	25.52
4195	C	CA	VAL	E	76	23.4
4202	C	CA	ILE	E	77	26.43
4210	C	CA	VAL	E	78	24.03
4217	C	CA	GLU	E	79	26.84
4226	C	CA	GLU	E	80	24.17
4235	C	CA	ARG	E	81	30.21
4246	C	CA	ARG	E	82	27.72
4257	C	CA	ARG	E	83	30.07
4268	C	CA	PRO	E	84	25.4
4275	C	CA	ARG	E	85	27.34
4286	C	CA	ARG	E	86	25.14
4297	C	CA	ASN	E	87	26.03
4305	C	CA	GLY	E	88	22.36
4309	C	CA	ARG	E	89	22.42
4320	C	CA	ARG	E	90	24.19
4331	C	CA	LEU	E	91	23.97
4339	C	CA	ARG	E	92	26.36
4350	C	CA	GLN	E	93	23.58
4359	C	CA	ASP	E	94	27.43
4367	C	CA	HIS	E	95	20.23
4377	C	CA	ALA	E	96	21.95
4382	C	CA	ASP	E	97	18.8
4390	C	CA	SER	E	98	20.02
4396	C	CA	CYS	E	99	15.76
4402	C	CA	VAL	E	100	23.75
4409	C	CA	VAL	E	101	20.83
4416	C	CA	SER	E	102	20.37
4422	C	CA	SER	E	103	20.23
4428	C	CA	ASP	E	104	19.29
4436	C	CA	ASP	E	105	20.69
4444	C	CA	GLU	E	106	20.6
4453	C	CA	GLU	E	107	22.06
4462	C	CA	LEU	E	108	22.13
4470	C	CA	SER	E	109	22.12
4476	C	CA	LYS	E	110	23.89
4485	C	CA	ASP	E	111	22.63
4493	C	CA	LYS	E	112	23.5
4502	C	CA	ASP	E	113	23.43
4510	C	CA	VAL	E	114	23.68
4517	C	CA	TYR	E	115	25.74
4529	C	CA	VAL	E	116	25.63
4536	C	CA	THR	E	117	24.54
4543	C	CA	THR	E	118	22.47
4550	C	CA	HIS	E	119	25.18
4560	C	CA	THR	E	120	25.7
4567	C	CA	PRO	E	121	22.36
4574	C	CA	ARG	E	122	25.09
4585	C	CA	SER	E	123	20.37
4591	C	CA	THR	E	124	20.2
4598	C	CA	LYS	E	125	23.2
4607	C	CA	ASP	E	126	23.89
4615	C	CA	GLU	E	127	24
4624	C	CA	GLY	E	128	23.48
4628	C	CA	THR	E	129	30.87
4635	C	CA	THR	E	130	33.98
4642	C	CA	GLY	E	131	37.97
4646	C	CA	LEU	E	132	42.55
4654	C	CA	ARG	E	133	55.03
4665	C	CA	PRO	E	134	52.93
4672	C	CA	SER	E	135	58.08
4678	C	CA	GLY	E	136	62.68
4682	C	CA	THR	E	137	75.9
4689	C	CA	VAL	E	138	86.42
4696	C	CA	SER	E	139	88.33
4702	C	CA	CYS	E	140	89.88
4708	C	CA	PRO	E	141	89.29
4715	C	CA	ILE	E	142	90.35
4723	C	CA	CYS	E	143	88.76
4729	C	CA	MET	E	144	85.74
4737	C	CA	ASP	E	145	88.62
4745	C	CA	GLY	E	146	89.01
4749	C	CA	TYR	E	147	88.35
4761	C	CA	SER	E	148	87.93
4767	C	CA	GLU	E	149	88.59
4776	C	CA	ILE	E	150	90.02
4784	C	CA	VAL	E	151	86.27
4791	C	CA	GLN	E	152	83.69
4800	C	CA	ASN	E	153	85.69
4808	C	CA	GLY	E	154	84.36
4812	C	CA	ARG	E	155	89.1
4823	C	CA	LEU	E	156	91.61
4831	C	CA	ILE	E	157	92.67
4839	C	CA	VAL	E	158	94.35
4846	C	CA	SER	E	159	94.65
4852	C	CA	THR	E	160	94.08
4859	C	CA	GLU	E	161	91.3
4868	C	CA	CYS	E	162	91.71
4874	C	CA	GLY	E	163	92.88
4878	C	CA	HIS	E	164	92.87
4888	C	CA	VAL	E	165	93.71
4895	C	CA	PHE	E	166	94.05
4906	C	CA	CYS	E	167	92.73
4912	C	CA	SER	E	168	93.28
4918	C	CA	GLN	E	169	91.7
4927	C	CA	CYS	E	170	90.65
4933	C	CA	LEU	E	171	92.27
4941	C	CA	ARG	E	172	91.53
4952	C	CA	ASP	E	173	88.3
4960	C	CA	SER	E	174	87.68
4966	C	CA	LEU	E	175	88.8
4974	C	CA	LYS	E	176	85.81
4983	C	CA	ASN	E	177	81.9
4991	C	CA	ALA	E	178	82.49
4996	C	CA	ASN	E	179	88.29
5004	C	CA	THR	E	180	88.73
5011	C	CA	CYS	E	181	91.28
5017	C	CA	PRO	E	182	90.72
5024	C	CA	THR	E	183	89.54
5031	C	CA	CYS	E	184	89.66
5037	C	CA	ARG	E	185	83.28
5048	C	CA	LYS	E	186	87.95
5057	C	CA	LYS	E	187	89.81
5066	C	CA	ILE	E	188	86.03
5074	C	CA	ASN	E	189	77.05
5082	C	CA	HIS	E	190	69.58
5092	C	CA	LYS	E	191	72.81
5101	C	CA	ARG	E	192	83.13
5112	C	CA	TYR	E	193	91.28
5124	C	CA	HIS	E	194	92.42
5134	C	CA	PRO	E	195	91.68
5141	C	CA	ILE	E	196	92.22
5149	C	CA	TYR	E	197	89.45
5161	C	CA	ILE	E	198	83.78
5169	C	CA	GLY	E	199	71.56
5173	C	CA	SER	E	200	63.46
5179	C	CA	GLY	E	201	61.48
5183	C	CA	THR	E	202	71.7
5190	C	CA	VAL	E	203	85.73
5197	C	CA	SER	E	204	87.94
5203	C	CA	CYS	E	205	89.79
5209	C	CA	PRO	E	206	89.19
5216	C	CA	ILE	E	207	90.15
5224	C	CA	CYS	E	208	87.25
5230	C	CA	MET	E	209	86.14
5238	C	CA	ASP	E	210	88.11
5246	C	CA	GLY	E	211	88.01
5250	C	CA	TYR	E	212	87.18
5262	C	CA	SER	E	213	85.9
5268	C	CA	GLU	E	214	87.49
5277	C	CA	ILE	E	215	88.92
5285	C	CA	VAL	E	216	85.36
5292	C	CA	GLN	E	217	82.48
5301	C	CA	ASN	E	218	83.38
5309	C	CA	GLY	E	219	82.36
5313	C	CA	ARG	E	220	87.81
5324	C	CA	LEU	E	221	91.51
5332	C	CA	ILE	E	222	92.39
5340	C	CA	VAL	E	223	94.29
5347	C	CA	SER	E	224	94.28
5353	C	CA	THR	E	225	93.86
5360	C	CA	GLU	E	226	90.92
5369	C	CA	CYS	E	227	91.5
5375	C	CA	GLY	E	228	92.49
5379	C	CA	HIS	E	229	92.86
5389	C	CA	VAL	E	230	93.84
5396	C	CA	PHE	E	231	93.89
5407	C	CA	CYS	E	232	92.13
5413	C	CA	SER	E	233	92.38
5419	C	CA	GLN	E	234	91.43
5428	C	CA	CYS	E	235	90.48
5434	C	CA	LEU	E	236	91.85
5442	C	CA	ARG	E	237	91.12
5453	C	CA	ASP	E	238	88.74
5461	C	CA	SER	E	239	87.75
5467	C	CA	LEU	E	240	88.32
5475	C	CA	LYS	E	241	85.94
5484	C	CA	ASN	E	242	82.9
5492	C	CA	ALA	E	243	83.08
5497	C	CA	ASN	E	244	88.28
5505	C	CA	THR	E	245	89.52
5512	C	CA	CYS	E	246	91.27
5518	C	CA	PRO	E	247	90.42
5525	C	CA	THR	E	248	90.51
5532	C	CA	CYS	E	249	90.55
5538	C	CA	ARG	E	250	86.65
5549	C	CA	LYS	E	251	88.98
5558	C	CA	LYS	E	252	90.64
5567	C	CA	ILE	E	253	87.03
5575	C	CA	ASN	E	254	78.27
5583	C	CA	HIS	E	255	70.65
5593	C	CA	LYS	E	256	73.93
5602	C	CA	ARG	E	257	83.62
5613	C	CA	TYR	E	258	91.08
5625	C	CA	HIS	E	259	91.62
5635	C	CA	PRO	E	260	91.77
5642	C	CA	ILE	E	261	92.13
5650	C	CA	TYR	E	262	89.06
5662	C	CA	ILE	E	263	81.44
