# Supplementary material for: Photocross-linking activity-based probes to capture the dynamics of ubiquitin RING E3 ligase interactions
Source: Biochem J. 2026 Jun 3;483(7):1115–30. doi: 10.1042/BCJ20260213 (PMC13234630; doi:10.1042/BCJ20260213)
Supplement: Supplementary Data File S2 [file BCJ-2026-0213_supp2.zip › 03_Chandler_Supplementary datafile2/RNF4/Alphafold/fold_2026_01_22_10_06_2xrnf4_ring_2x_ubc13_2xubiquitin/fold_2026_01_22_10_06_2xrnf4_ring_2x_ubc13_2xubiquitin_model_3.cif]

# By using this file you agree to the legally binding terms of use found at alphafoldserver.com/output-terms
data_6b2c8d429877ac18
#
_entry.id 6b2c8d429877ac18
#
loop_
_atom_type.symbol
C 
N 
O 
S 
#
loop_
_audit_author.name
_audit_author.pdbx_ordinal
"Google DeepMind" 1 
"Isomorphic Labs" 2 
#
_audit_conform.dict_location https://raw.githubusercontent.com/ihmwg/ModelCIF/master/dist/mmcif_ma.dic
_audit_conform.dict_name     mmcif_ma.dic
_audit_conform.dict_version  1.4.5
#
loop_
_chem_comp.formula
_chem_comp.formula_weight
_chem_comp.id
_chem_comp.mon_nstd_flag
_chem_comp.name
_chem_comp.pdbx_smiles
_chem_comp.pdbx_synonyms
_chem_comp.type
"C3 H7 N O2"    89.093  ALA y ALANINE         C[C@H](N)C(O)=O                  ? "L-PEPTIDE LINKING" 
"C6 H15 N4 O2"  175.209 ARG y ARGININE        N[C@@H](CCCNC(N)=[NH2+])C(O)=O   ? "L-PEPTIDE LINKING" 
"C4 H8 N2 O3"   132.118 ASN y ASPARAGINE      N[C@@H](CC(N)=O)C(O)=O           ? "L-PEPTIDE LINKING" 
"C4 H7 N O4"    133.103 ASP y "ASPARTIC ACID" N[C@@H](CC(O)=O)C(O)=O           ? "L-PEPTIDE LINKING" 
"C3 H7 N O2 S"  121.158 CYS y CYSTEINE        N[C@@H](CS)C(O)=O                ? "L-PEPTIDE LINKING" 
"C5 H10 N2 O3"  146.144 GLN y GLUTAMINE       N[C@@H](CCC(N)=O)C(O)=O          ? "L-PEPTIDE LINKING" 
"C5 H9 N O4"    147.129 GLU y "GLUTAMIC ACID" N[C@@H](CCC(O)=O)C(O)=O          ? "L-PEPTIDE LINKING" 
"C2 H5 N O2"    75.067  GLY y GLYCINE         NCC(O)=O                         ? "PEPTIDE LINKING"   
"C6 H10 N3 O2"  156.162 HIS y HISTIDINE       N[C@@H](Cc1c[nH]c[nH+]1)C(O)=O   ? "L-PEPTIDE LINKING" 
"C6 H13 N O2"   131.173 ILE y ISOLEUCINE      CC[C@H](C)[C@H](N)C(O)=O         ? "L-PEPTIDE LINKING" 
"C6 H13 N O2"   131.173 LEU y LEUCINE         CC(C)C[C@H](N)C(O)=O             ? "L-PEPTIDE LINKING" 
"C6 H15 N2 O2"  147.195 LYS y LYSINE          N[C@@H](CCCC[NH3+])C(O)=O        ? "L-PEPTIDE LINKING" 
"C5 H11 N O2 S" 149.211 MET y METHIONINE      CSCC[C@H](N)C(O)=O               ? "L-PEPTIDE LINKING" 
"C9 H11 N O2"   165.189 PHE y PHENYLALANINE   N[C@@H](Cc1ccccc1)C(O)=O         ? "L-PEPTIDE LINKING" 
"C5 H9 N O2"    115.130 PRO y PROLINE         OC(=O)[C@@H]1CCCN1               ? "L-PEPTIDE LINKING" 
"C3 H7 N O3"    105.093 SER y SERINE          N[C@@H](CO)C(O)=O                ? "L-PEPTIDE LINKING" 
"C4 H9 N O3"    119.119 THR y THREONINE       C[C@@H](O)[C@H](N)C(O)=O         ? "L-PEPTIDE LINKING" 
"C11 H12 N2 O2" 204.225 TRP y TRYPTOPHAN      N[C@@H](Cc1c[nH]c2ccccc12)C(O)=O ? "L-PEPTIDE LINKING" 
"C9 H11 N O3"   181.189 TYR y TYROSINE        N[C@@H](Cc1ccc(O)cc1)C(O)=O      ? "L-PEPTIDE LINKING" 
"C5 H11 N O2"   117.146 VAL y VALINE          CC(C)[C@H](N)C(O)=O              ? "L-PEPTIDE LINKING" 
#
_citation.book_publisher          ?
_citation.country                 UK
_citation.id                      primary
_citation.journal_full            Nature
_citation.journal_id_ASTM         NATUAS
_citation.journal_id_CSD          0006
_citation.journal_id_ISSN         0028-0836
_citation.journal_volume          630
_citation.page_first              493
_citation.page_last               500
_citation.pdbx_database_id_DOI    10.1038/s41586-024-07487-w
_citation.pdbx_database_id_PubMed 38718835
_citation.title                   "Accurate structure prediction of biomolecular interactions with AlphaFold 3"
_citation.year                    2024
#
loop_
_citation_author.citation_id
_citation_author.name
_citation_author.ordinal
primary "Google DeepMind" 1 
primary "Isomorphic Labs" 2 
#
loop_
_entity.id
_entity.pdbx_description
_entity.type
1 . polymer 
2 . polymer 
3 . polymer 
4 . polymer 
5 . polymer 
#
loop_
_entity_poly.entity_id
_entity_poly.pdbx_strand_id
_entity_poly.type
1 A polypeptide(L) 
2 B polypeptide(L) 
3 C polypeptide(L) 
4 D polypeptide(L) 
5 E polypeptide(L) 
#
loop_
_entity_poly_seq.entity_id
_entity_poly_seq.hetero
_entity_poly_seq.mon_id
_entity_poly_seq.num
1 n MET 1   
1 n ALA 2   
1 n GLY 3   
1 n LEU 4   
1 n PRO 5   
1 n ARG 6   
1 n ARG 7   
1 n ILE 8   
1 n ILE 9   
1 n LYS 10  
1 n GLU 11  
1 n THR 12  
1 n GLN 13  
1 n ARG 14  
1 n LEU 15  
1 n LEU 16  
1 n ALA 17  
1 n GLU 18  
1 n PRO 19  
1 n VAL 20  
1 n PRO 21  
1 n GLY 22  
1 n ILE 23  
1 n LYS 24  
1 n ALA 25  
1 n GLU 26  
1 n PRO 27  
1 n ASP 28  
1 n GLU 29  
1 n SER 30  
1 n ASN 31  
1 n ALA 32  
1 n ARG 33  
1 n TYR 34  
1 n PHE 35  
1 n HIS 36  
1 n VAL 37  
1 n VAL 38  
1 n ILE 39  
1 n ALA 40  
1 n GLY 41  
1 n PRO 42  
1 n GLN 43  
1 n ASP 44  
1 n SER 45  
1 n PRO 46  
1 n PHE 47  
1 n GLU 48  
1 n GLY 49  
1 n GLY 50  
1 n THR 51  
1 n PHE 52  
1 n LYS 53  
1 n LEU 54  
1 n GLU 55  
1 n LEU 56  
1 n PHE 57  
1 n LEU 58  
1 n PRO 59  
1 n GLU 60  
1 n GLU 61  
1 n TYR 62  
1 n PRO 63  
1 n MET 64  
1 n ALA 65  
1 n ALA 66  
1 n PRO 67  
1 n LYS 68  
1 n VAL 69  
1 n ARG 70  
1 n PHE 71  
1 n MET 72  
1 n THR 73  
1 n LYS 74  
1 n ILE 75  
1 n TYR 76  
1 n HIS 77  
1 n PRO 78  
1 n ASN 79  
1 n VAL 80  
1 n ASP 81  
1 n LYS 82  
1 n LEU 83  
1 n GLY 84  
1 n ARG 85  
1 n ILE 86  
1 n CYS 87  
1 n LEU 88  
1 n ASP 89  
1 n ILE 90  
1 n LEU 91  
1 n LYS 92  
1 n ASP 93  
1 n LYS 94  
1 n TRP 95  
1 n SER 96  
1 n PRO 97  
1 n ALA 98  
1 n LEU 99  
1 n GLN 100 
1 n ILE 101 
1 n ARG 102 
1 n THR 103 
1 n VAL 104 
1 n LEU 105 
1 n LEU 106 
1 n SER 107 
1 n ILE 108 
1 n GLN 109 
1 n ALA 110 
1 n LEU 111 
1 n LEU 112 
1 n SER 113 
1 n ALA 114 
1 n PRO 115 
1 n ASN 116 
1 n PRO 117 
1 n ASP 118 
1 n ASP 119 
1 n PRO 120 
1 n LEU 121 
1 n ALA 122 
1 n ASN 123 
1 n ASP 124 
1 n VAL 125 
1 n ALA 126 
1 n GLU 127 
1 n GLN 128 
1 n TRP 129 
1 n LYS 130 
1 n THR 131 
1 n ASN 132 
1 n GLU 133 
1 n ALA 134 
1 n GLN 135 
1 n ALA 136 
1 n ILE 137 
1 n GLU 138 
1 n THR 139 
1 n ALA 140 
1 n ARG 141 
1 n ALA 142 
1 n TRP 143 
1 n THR 144 
1 n ARG 145 
1 n LEU 146 
1 n TYR 147 
1 n ALA 148 
1 n MET 149 
1 n ASN 150 
1 n ASN 151 
1 n ILE 152 
2 n MET 1   
2 n ALA 2   
2 n GLY 3   
2 n LEU 4   
2 n PRO 5   
2 n ARG 6   
2 n ARG 7   
2 n ILE 8   
2 n ILE 9   
2 n LYS 10  
2 n GLU 11  
2 n THR 12  
2 n GLN 13  
2 n ARG 14  
2 n LEU 15  
2 n LEU 16  
2 n ALA 17  
2 n GLU 18  
2 n PRO 19  
2 n VAL 20  
2 n PRO 21  
2 n GLY 22  
2 n ILE 23  
2 n LYS 24  
2 n ALA 25  
2 n GLU 26  
2 n PRO 27  
2 n ASP 28  
2 n GLU 29  
2 n SER 30  
2 n ASN 31  
2 n ALA 32  
2 n ARG 33  
2 n TYR 34  
2 n PHE 35  
2 n HIS 36  
2 n VAL 37  
2 n VAL 38  
2 n ILE 39  
2 n ALA 40  
2 n GLY 41  
2 n PRO 42  
2 n GLN 43  
2 n ASP 44  
2 n SER 45  
2 n PRO 46  
2 n PHE 47  
2 n GLU 48  
2 n GLY 49  
2 n GLY 50  
2 n THR 51  
2 n PHE 52  
2 n LYS 53  
2 n LEU 54  
2 n GLU 55  
2 n LEU 56  
2 n PHE 57  
2 n LEU 58  
2 n PRO 59  
2 n GLU 60  
2 n GLU 61  
2 n TYR 62  
2 n PRO 63  
2 n MET 64  
2 n ALA 65  
2 n ALA 66  
2 n PRO 67  
2 n LYS 68  
2 n VAL 69  
2 n ARG 70  
2 n PHE 71  
2 n MET 72  
2 n THR 73  
2 n LYS 74  
2 n ILE 75  
2 n TYR 76  
2 n HIS 77  
2 n PRO 78  
2 n ASN 79  
2 n VAL 80  
2 n ASP 81  
2 n LYS 82  
2 n LEU 83  
2 n GLY 84  
2 n ARG 85  
2 n ILE 86  
2 n CYS 87  
2 n LEU 88  
2 n ASP 89  
2 n ILE 90  
2 n LEU 91  
2 n LYS 92  
2 n ASP 93  
2 n LYS 94  
2 n TRP 95  
2 n SER 96  
2 n PRO 97  
2 n ALA 98  
2 n LEU 99  
2 n GLN 100 
2 n ILE 101 
2 n ARG 102 
2 n THR 103 
2 n VAL 104 
2 n LEU 105 
2 n LEU 106 
2 n SER 107 
2 n ILE 108 
2 n GLN 109 
2 n ALA 110 
2 n LEU 111 
2 n LEU 112 
2 n SER 113 
2 n ALA 114 
2 n PRO 115 
2 n ASN 116 
2 n PRO 117 
2 n ASP 118 
2 n ASP 119 
2 n PRO 120 
2 n LEU 121 
2 n ALA 122 
2 n ASN 123 
2 n ASP 124 
2 n VAL 125 
2 n ALA 126 
2 n GLU 127 
2 n GLN 128 
2 n TRP 129 
2 n LYS 130 
2 n THR 131 
2 n ASN 132 
2 n GLU 133 
2 n ALA 134 
2 n GLN 135 
2 n ALA 136 
2 n ILE 137 
2 n GLU 138 
2 n THR 139 
2 n ALA 140 
2 n ARG 141 
2 n ALA 142 
2 n TRP 143 
2 n THR 144 
2 n ARG 145 
2 n LEU 146 
2 n TYR 147 
2 n ALA 148 
2 n MET 149 
2 n ASN 150 
2 n ASN 151 
2 n ILE 152 
3 n MET 1   
3 n GLN 2   
3 n ILE 3   
3 n PHE 4   
3 n VAL 5   
3 n LYS 6   
3 n THR 7   
3 n LEU 8   
3 n THR 9   
3 n GLY 10  
3 n LYS 11  
3 n THR 12  
3 n ILE 13  
3 n THR 14  
3 n LEU 15  
3 n GLU 16  
3 n VAL 17  
3 n GLU 18  
3 n PRO 19  
3 n SER 20  
3 n ASP 21  
3 n THR 22  
3 n ILE 23  
3 n GLU 24  
3 n ASN 25  
3 n VAL 26  
3 n LYS 27  
3 n ALA 28  
3 n LYS 29  
3 n ILE 30  
3 n GLN 31  
3 n CYS 32  
3 n LYS 33  
3 n GLU 34  
3 n GLY 35  
3 n ILE 36  
3 n PRO 37  
3 n PRO 38  
3 n ASP 39  
3 n GLN 40  
3 n GLN 41  
3 n ARG 42  
3 n LEU 43  
3 n ILE 44  
3 n PHE 45  
3 n ALA 46  
3 n GLY 47  
3 n LYS 48  
3 n GLN 49  
3 n LEU 50  
3 n GLU 51  
3 n ASP 52  
3 n GLY 53  
3 n ARG 54  
3 n THR 55  
3 n LEU 56  
3 n SER 57  
3 n ASP 58  
3 n TYR 59  
3 n ASN 60  
3 n ILE 61  
3 n GLN 62  
3 n LYS 63  
3 n GLU 64  
3 n SER 65  
3 n THR 66  
3 n LEU 67  
3 n HIS 68  
3 n LEU 69  
3 n VAL 70  
3 n LEU 71  
3 n ARG 72  
3 n LEU 73  
3 n ARG 74  
3 n GLY 75  
3 n GLY 76  
4 n MET 1   
4 n GLN 2   
4 n ILE 3   
4 n PHE 4   
4 n VAL 5   
4 n LYS 6   
4 n THR 7   
4 n LEU 8   
4 n THR 9   
4 n GLY 10  
4 n LYS 11  
4 n THR 12  
4 n ILE 13  
4 n THR 14  
4 n LEU 15  
4 n GLU 16  
4 n VAL 17  
4 n GLU 18  
4 n PRO 19  
4 n SER 20  
4 n ASP 21  
4 n THR 22  
4 n ILE 23  
4 n GLU 24  
4 n ASN 25  
4 n VAL 26  
4 n LYS 27  
4 n ALA 28  
4 n LYS 29  
4 n ILE 30  
4 n GLN 31  
4 n CYS 32  
4 n LYS 33  
4 n GLU 34  
4 n GLY 35  
4 n ILE 36  
4 n PRO 37  
4 n PRO 38  
4 n ASP 39  
4 n GLN 40  
4 n GLN 41  
4 n ARG 42  
4 n LEU 43  
4 n ILE 44  
4 n PHE 45  
4 n ALA 46  
4 n GLY 47  
4 n LYS 48  
4 n GLN 49  
4 n LEU 50  
4 n GLU 51  
4 n ASP 52  
4 n GLY 53  
4 n ARG 54  
4 n THR 55  
4 n LEU 56  
4 n SER 57  
4 n ASP 58  
4 n TYR 59  
4 n ASN 60  
4 n ILE 61  
4 n GLN 62  
4 n LYS 63  
4 n GLU 64  
4 n SER 65  
4 n THR 66  
4 n LEU 67  
4 n HIS 68  
4 n LEU 69  
4 n VAL 70  
4 n LEU 71  
4 n ARG 72  
4 n LEU 73  
4 n ARG 74  
4 n GLY 75  
4 n GLY 76  
5 n GLY 1   
5 n ALA 2   
5 n MET 3   
5 n ASP 4   
5 n MET 5   
5 n SER 6   
5 n THR 7   
5 n ARG 8   
5 n ASN 9   
5 n PRO 10  
5 n GLN 11  
5 n ARG 12  
5 n LYS 13  
5 n ARG 14  
5 n ARG 15  
5 n GLY 16  
5 n GLY 17  
5 n ALA 18  
5 n VAL 19  
5 n ASN 20  
5 n SER 21  
5 n ARG 22  
5 n GLN 23  
5 n THR 24  
5 n GLN 25  
5 n LYS 26  
5 n ARG 27  
5 n THR 28  
5 n ARG 29  
5 n GLU 30  
5 n THR 31  
5 n THR 32  
5 n SER 33  
5 n THR 34  
5 n PRO 35  
5 n GLU 36  
5 n ILE 37  
5 n SER 38  
5 n LEU 39  
5 n GLU 40  
5 n ALA 41  
5 n GLU 42  
5 n PRO 43  
5 n ILE 44  
5 n GLU 45  
5 n LEU 46  
5 n VAL 47  
5 n GLU 48  
5 n THR 49  
5 n VAL 50  
5 n GLY 51  
5 n ASP 52  
5 n GLU 53  
5 n ILE 54  
5 n VAL 55  
5 n ASP 56  
5 n LEU 57  
5 n THR 58  
5 n CYS 59  
5 n GLU 60  
5 n SER 61  
5 n LEU 62  
5 n GLU 63  
5 n PRO 64  
5 n VAL 65  
5 n VAL 66  
5 n VAL 67  
5 n ASP 68  
5 n LEU 69  
5 n THR 70  
5 n HIS 71  
5 n ASN 72  
5 n ASP 73  
5 n SER 74  
5 n VAL 75  
5 n VAL 76  
5 n ILE 77  
5 n VAL 78  
5 n GLU 79  
5 n GLU 80  
5 n ARG 81  
5 n ARG 82  
5 n ARG 83  
5 n PRO 84  
5 n ARG 85  
5 n ARG 86  
5 n ASN 87  
5 n GLY 88  
5 n ARG 89  
5 n ARG 90  
5 n LEU 91  
5 n ARG 92  
5 n GLN 93  
5 n ASP 94  
5 n HIS 95  
5 n ALA 96  
5 n ASP 97  
5 n SER 98  
5 n CYS 99  
5 n VAL 100 
5 n VAL 101 
5 n SER 102 
5 n SER 103 
5 n ASP 104 
5 n ASP 105 
5 n GLU 106 
5 n GLU 107 
5 n LEU 108 
5 n SER 109 
5 n LYS 110 
5 n ASP 111 
5 n LYS 112 
5 n ASP 113 
5 n VAL 114 
5 n TYR 115 
5 n VAL 116 
5 n THR 117 
5 n THR 118 
5 n HIS 119 
5 n THR 120 
5 n PRO 121 
5 n ARG 122 
5 n SER 123 
5 n THR 124 
5 n LYS 125 
5 n ASP 126 
5 n GLU 127 
5 n GLY 128 
5 n THR 129 
5 n THR 130 
5 n GLY 131 
5 n LEU 132 
5 n ARG 133 
5 n PRO 134 
5 n SER 135 
5 n GLY 136 
5 n THR 137 
5 n VAL 138 
5 n SER 139 
5 n CYS 140 
5 n PRO 141 
5 n ILE 142 
5 n CYS 143 
5 n MET 144 
5 n ASP 145 
5 n GLY 146 
5 n TYR 147 
5 n SER 148 
5 n GLU 149 
5 n ILE 150 
5 n VAL 151 
5 n GLN 152 
5 n ASN 153 
5 n GLY 154 
5 n ARG 155 
5 n LEU 156 
5 n ILE 157 
5 n VAL 158 
5 n SER 159 
5 n THR 160 
5 n GLU 161 
5 n CYS 162 
5 n GLY 163 
5 n HIS 164 
5 n VAL 165 
5 n PHE 166 
5 n CYS 167 
5 n SER 168 
5 n GLN 169 
5 n CYS 170 
5 n LEU 171 
5 n ARG 172 
5 n ASP 173 
5 n SER 174 
5 n LEU 175 
5 n LYS 176 
5 n ASN 177 
5 n ALA 178 
5 n ASN 179 
5 n THR 180 
5 n CYS 181 
5 n PRO 182 
5 n THR 183 
5 n CYS 184 
5 n ARG 185 
5 n LYS 186 
5 n LYS 187 
5 n ILE 188 
5 n ASN 189 
5 n HIS 190 
5 n LYS 191 
5 n ARG 192 
5 n TYR 193 
5 n HIS 194 
5 n PRO 195 
5 n ILE 196 
5 n TYR 197 
5 n ILE 198 
5 n GLY 199 
5 n SER 200 
5 n GLY 201 
5 n THR 202 
5 n VAL 203 
5 n SER 204 
5 n CYS 205 
5 n PRO 206 
5 n ILE 207 
5 n CYS 208 
5 n MET 209 
5 n ASP 210 
5 n GLY 211 
5 n TYR 212 
5 n SER 213 
5 n GLU 214 
5 n ILE 215 
5 n VAL 216 
5 n GLN 217 
5 n ASN 218 
5 n GLY 219 
5 n ARG 220 
5 n LEU 221 
5 n ILE 222 
5 n VAL 223 
5 n SER 224 
5 n THR 225 
5 n GLU 226 
5 n CYS 227 
5 n GLY 228 
5 n HIS 229 
5 n VAL 230 
5 n PHE 231 
5 n CYS 232 
5 n SER 233 
5 n GLN 234 
5 n CYS 235 
5 n LEU 236 
5 n ARG 237 
5 n ASP 238 
5 n SER 239 
5 n LEU 240 
5 n LYS 241 
5 n ASN 242 
5 n ALA 243 
5 n ASN 244 
5 n THR 245 
5 n CYS 246 
5 n PRO 247 
5 n THR 248 
5 n CYS 249 
5 n ARG 250 
5 n LYS 251 
5 n LYS 252 
5 n ILE 253 
5 n ASN 254 
5 n HIS 255 
5 n LYS 256 
5 n ARG 257 
5 n TYR 258 
5 n HIS 259 
5 n PRO 260 
5 n ILE 261 
5 n TYR 262 
5 n ILE 263 
#
_ma_data.content_type "model coordinates"
_ma_data.id           1
_ma_data.name         Model
#
loop_
_ma_data_ref_db.id
_ma_data_ref_db.location_url
_ma_data_ref_db.name
_ma_data_ref_db.release_date
_ma_data_ref_db.version
1  . mgnify                . 2022_05 
2  . mgnify                . 2022_05 
3  . mgnify                . 2022_05 
4  . small_bfd             . default 
5  . small_bfd             . default 
6  . small_bfd             . default 
7  . uniprot_cluster_annot . 2021_04 
8  . uniprot_cluster_annot . 2021_04 
9  . uniprot_cluster_annot . 2021_04 
10 . uniref90              . 2022_05 
11 . uniref90              . 2022_05 
12 . uniref90              . 2022_05 
#
_ma_model_list.data_id          1
_ma_model_list.model_group_id   1
_ma_model_list.model_group_name "AlphaFold-beta-20231127 (28e42126-6655-453a-b545-38e4d603a8f1 @ 2026-02-18 05:56:41)"
_ma_model_list.model_id         1
_ma_model_list.model_name       "Top ranked model"
_ma_model_list.model_type       "Ab initio model"
_ma_model_list.ordinal_id       1
#
loop_
_ma_protocol_step.method_type
_ma_protocol_step.ordinal_id
_ma_protocol_step.protocol_id
_ma_protocol_step.step_id
"coevolution MSA" 1 1 1 
"template search" 2 1 2 
modeling          3 1 3 
#
loop_
_ma_qa_metric.id
_ma_qa_metric.mode
_ma_qa_metric.name
_ma_qa_metric.software_group_id
_ma_qa_metric.type
1 global pLDDT 1 pLDDT 
2 local  pLDDT 1 pLDDT 
#
_ma_qa_metric_global.metric_id    1
_ma_qa_metric_global.metric_value 75.86
_ma_qa_metric_global.model_id     1
_ma_qa_metric_global.ordinal_id   1
#
_ma_software_group.group_id    1
_ma_software_group.ordinal_id  1
_ma_software_group.software_id 1
#
loop_
_ma_target_entity.data_id
_ma_target_entity.entity_id
_ma_target_entity.origin
1 1 . 
1 2 . 
1 3 . 
1 4 . 
1 5 . 
#
loop_
_ma_target_entity_instance.asym_id
_ma_target_entity_instance.details
_ma_target_entity_instance.entity_id
A . 1 
B . 2 
C . 3 
D . 4 
E . 5 
#
loop_
_pdbx_data_usage.details
_pdbx_data_usage.id
_pdbx_data_usage.type
_pdbx_data_usage.url
;NON-COMMERCIAL USE ONLY, BY USING THIS FILE YOU AGREE TO THE TERMS OF USE FOUND
AT alphafoldserver.com/output-terms.
;
1 license    ? 
;THE INFORMATION IS NOT INTENDED FOR, HAS NOT BEEN VALIDATED FOR, AND IS NOT
APPROVED FOR CLINICAL USE. IT SHOULD NOT BE USED FOR CLINICAL PURPOSE OR RELIED
ON FOR MEDICAL OR OTHER PROFESSIONAL ADVICE. IT IS THEORETICAL MODELLING ONLY
AND CAUTION SHOULD BE EXERCISED IN ITS USE. IT IS PROVIDED "AS-IS" WITHOUT ANY
WARRANTY OF ANY KIND, WHETHER EXPRESSED OR IMPLIED. NO WARRANTY IS GIVEN THAT
USE OF THE INFORMATION SHALL NOT INFRINGE THE RIGHTS OF ANY THIRD PARTY.
;
2 disclaimer ? 
#
loop_
_pdbx_poly_seq_scheme.asym_id
_pdbx_poly_seq_scheme.auth_seq_num
_pdbx_poly_seq_scheme.entity_id
_pdbx_poly_seq_scheme.hetero
_pdbx_poly_seq_scheme.mon_id
_pdbx_poly_seq_scheme.pdb_ins_code
_pdbx_poly_seq_scheme.pdb_seq_num
_pdbx_poly_seq_scheme.pdb_strand_id
_pdbx_poly_seq_scheme.seq_id
A 1   1 n MET . 1   A 1   
A 2   1 n ALA . 2   A 2   
A 3   1 n GLY . 3   A 3   
A 4   1 n LEU . 4   A 4   
A 5   1 n PRO . 5   A 5   
A 6   1 n ARG . 6   A 6   
A 7   1 n ARG . 7   A 7   
A 8   1 n ILE . 8   A 8   
A 9   1 n ILE . 9   A 9   
A 10  1 n LYS . 10  A 10  
A 11  1 n GLU . 11  A 11  
A 12  1 n THR . 12  A 12  
A 13  1 n GLN . 13  A 13  
A 14  1 n ARG . 14  A 14  
A 15  1 n LEU . 15  A 15  
A 16  1 n LEU . 16  A 16  
A 17  1 n ALA . 17  A 17  
A 18  1 n GLU . 18  A 18  
A 19  1 n PRO . 19  A 19  
A 20  1 n VAL . 20  A 20  
A 21  1 n PRO . 21  A 21  
A 22  1 n GLY . 22  A 22  
A 23  1 n ILE . 23  A 23  
A 24  1 n LYS . 24  A 24  
A 25  1 n ALA . 25  A 25  
A 26  1 n GLU . 26  A 26  
A 27  1 n PRO . 27  A 27  
A 28  1 n ASP . 28  A 28  
A 29  1 n GLU . 29  A 29  
A 30  1 n SER . 30  A 30  
A 31  1 n ASN . 31  A 31  
A 32  1 n ALA . 32  A 32  
A 33  1 n ARG . 33  A 33  
A 34  1 n TYR . 34  A 34  
A 35  1 n PHE . 35  A 35  
A 36  1 n HIS . 36  A 36  
A 37  1 n VAL . 37  A 37  
A 38  1 n VAL . 38  A 38  
A 39  1 n ILE . 39  A 39  
A 40  1 n ALA . 40  A 40  
A 41  1 n GLY . 41  A 41  
A 42  1 n PRO . 42  A 42  
A 43  1 n GLN . 43  A 43  
A 44  1 n ASP . 44  A 44  
A 45  1 n SER . 45  A 45  
A 46  1 n PRO . 46  A 46  
A 47  1 n PHE . 47  A 47  
A 48  1 n GLU . 48  A 48  
A 49  1 n GLY . 49  A 49  
A 50  1 n GLY . 50  A 50  
A 51  1 n THR . 51  A 51  
A 52  1 n PHE . 52  A 52  
A 53  1 n LYS . 53  A 53  
A 54  1 n LEU . 54  A 54  
A 55  1 n GLU . 55  A 55  
A 56  1 n LEU . 56  A 56  
A 57  1 n PHE . 57  A 57  
A 58  1 n LEU . 58  A 58  
A 59  1 n PRO . 59  A 59  
A 60  1 n GLU . 60  A 60  
A 61  1 n GLU . 61  A 61  
A 62  1 n TYR . 62  A 62  
A 63  1 n PRO . 63  A 63  
A 64  1 n MET . 64  A 64  
A 65  1 n ALA . 65  A 65  
A 66  1 n ALA . 66  A 66  
A 67  1 n PRO . 67  A 67  
A 68  1 n LYS . 68  A 68  
A 69  1 n VAL . 69  A 69  
A 70  1 n ARG . 70  A 70  
A 71  1 n PHE . 71  A 71  
A 72  1 n MET . 72  A 72  
A 73  1 n THR . 73  A 73  
A 74  1 n LYS . 74  A 74  
A 75  1 n ILE . 75  A 75  
A 76  1 n TYR . 76  A 76  
A 77  1 n HIS . 77  A 77  
A 78  1 n PRO . 78  A 78  
A 79  1 n ASN . 79  A 79  
A 80  1 n VAL . 80  A 80  
A 81  1 n ASP . 81  A 81  
A 82  1 n LYS . 82  A 82  
A 83  1 n LEU . 83  A 83  
A 84  1 n GLY . 84  A 84  
A 85  1 n ARG . 85  A 85  
A 86  1 n ILE . 86  A 86  
A 87  1 n CYS . 87  A 87  
A 88  1 n LEU . 88  A 88  
A 89  1 n ASP . 89  A 89  
A 90  1 n ILE . 90  A 90  
A 91  1 n LEU . 91  A 91  
A 92  1 n LYS . 92  A 92  
A 93  1 n ASP . 93  A 93  
A 94  1 n LYS . 94  A 94  
A 95  1 n TRP . 95  A 95  
A 96  1 n SER . 96  A 96  
A 97  1 n PRO . 97  A 97  
A 98  1 n ALA . 98  A 98  
A 99  1 n LEU . 99  A 99  
A 100 1 n GLN . 100 A 100 
A 101 1 n ILE . 101 A 101 
A 102 1 n ARG . 102 A 102 
A 103 1 n THR . 103 A 103 
A 104 1 n VAL . 104 A 104 
A 105 1 n LEU . 105 A 105 
A 106 1 n LEU . 106 A 106 
A 107 1 n SER . 107 A 107 
A 108 1 n ILE . 108 A 108 
A 109 1 n GLN . 109 A 109 
A 110 1 n ALA . 110 A 110 
A 111 1 n LEU . 111 A 111 
A 112 1 n LEU . 112 A 112 
A 113 1 n SER . 113 A 113 
A 114 1 n ALA . 114 A 114 
A 115 1 n PRO . 115 A 115 
A 116 1 n ASN . 116 A 116 
A 117 1 n PRO . 117 A 117 
A 118 1 n ASP . 118 A 118 
A 119 1 n ASP . 119 A 119 
A 120 1 n PRO . 120 A 120 
A 121 1 n LEU . 121 A 121 
A 122 1 n ALA . 122 A 122 
A 123 1 n ASN . 123 A 123 
A 124 1 n ASP . 124 A 124 
A 125 1 n VAL . 125 A 125 
A 126 1 n ALA . 126 A 126 
A 127 1 n GLU . 127 A 127 
A 128 1 n GLN . 128 A 128 
A 129 1 n TRP . 129 A 129 
A 130 1 n LYS . 130 A 130 
A 131 1 n THR . 131 A 131 
A 132 1 n ASN . 132 A 132 
A 133 1 n GLU . 133 A 133 
A 134 1 n ALA . 134 A 134 
A 135 1 n GLN . 135 A 135 
A 136 1 n ALA . 136 A 136 
A 137 1 n ILE . 137 A 137 
A 138 1 n GLU . 138 A 138 
A 139 1 n THR . 139 A 139 
A 140 1 n ALA . 140 A 140 
A 141 1 n ARG . 141 A 141 
A 142 1 n ALA . 142 A 142 
A 143 1 n TRP . 143 A 143 
A 144 1 n THR . 144 A 144 
A 145 1 n ARG . 145 A 145 
A 146 1 n LEU . 146 A 146 
A 147 1 n TYR . 147 A 147 
A 148 1 n ALA . 148 A 148 
A 149 1 n MET . 149 A 149 
A 150 1 n ASN . 150 A 150 
A 151 1 n ASN . 151 A 151 
A 152 1 n ILE . 152 A 152 
B 1   2 n MET . 1   B 1   
B 2   2 n ALA . 2   B 2   
B 3   2 n GLY . 3   B 3   
B 4   2 n LEU . 4   B 4   
B 5   2 n PRO . 5   B 5   
B 6   2 n ARG . 6   B 6   
B 7   2 n ARG . 7   B 7   
B 8   2 n ILE . 8   B 8   
B 9   2 n ILE . 9   B 9   
B 10  2 n LYS . 10  B 10  
B 11  2 n GLU . 11  B 11  
B 12  2 n THR . 12  B 12  
B 13  2 n GLN . 13  B 13  
B 14  2 n ARG . 14  B 14  
B 15  2 n LEU . 15  B 15  
B 16  2 n LEU . 16  B 16  
B 17  2 n ALA . 17  B 17  
B 18  2 n GLU . 18  B 18  
B 19  2 n PRO . 19  B 19  
B 20  2 n VAL . 20  B 20  
B 21  2 n PRO . 21  B 21  
B 22  2 n GLY . 22  B 22  
B 23  2 n ILE . 23  B 23  
B 24  2 n LYS . 24  B 24  
B 25  2 n ALA . 25  B 25  
B 26  2 n GLU . 26  B 26  
B 27  2 n PRO . 27  B 27  
B 28  2 n ASP . 28  B 28  
B 29  2 n GLU . 29  B 29  
B 30  2 n SER . 30  B 30  
B 31  2 n ASN . 31  B 31  
B 32  2 n ALA . 32  B 32  
B 33  2 n ARG . 33  B 33  
B 34  2 n TYR . 34  B 34  
B 35  2 n PHE . 35  B 35  
B 36  2 n HIS . 36  B 36  
B 37  2 n VAL . 37  B 37  
B 38  2 n VAL . 38  B 38  
B 39  2 n ILE . 39  B 39  
B 40  2 n ALA . 40  B 40  
B 41  2 n GLY . 41  B 41  
B 42  2 n PRO . 42  B 42  
B 43  2 n GLN . 43  B 43  
B 44  2 n ASP . 44  B 44  
B 45  2 n SER . 45  B 45  
B 46  2 n PRO . 46  B 46  
B 47  2 n PHE . 47  B 47  
B 48  2 n GLU . 48  B 48  
B 49  2 n GLY . 49  B 49  
B 50  2 n GLY . 50  B 50  
B 51  2 n THR . 51  B 51  
B 52  2 n PHE . 52  B 52  
B 53  2 n LYS . 53  B 53  
B 54  2 n LEU . 54  B 54  
B 55  2 n GLU . 55  B 55  
B 56  2 n LEU . 56  B 56  
B 57  2 n PHE . 57  B 57  
B 58  2 n LEU . 58  B 58  
B 59  2 n PRO . 59  B 59  
B 60  2 n GLU . 60  B 60  
B 61  2 n GLU . 61  B 61  
B 62  2 n TYR . 62  B 62  
B 63  2 n PRO . 63  B 63  
B 64  2 n MET . 64  B 64  
B 65  2 n ALA . 65  B 65  
B 66  2 n ALA . 66  B 66  
B 67  2 n PRO . 67  B 67  
B 68  2 n LYS . 68  B 68  
B 69  2 n VAL . 69  B 69  
B 70  2 n ARG . 70  B 70  
B 71  2 n PHE . 71  B 71  
B 72  2 n MET . 72  B 72  
B 73  2 n THR . 73  B 73  
B 74  2 n LYS . 74  B 74  
B 75  2 n ILE . 75  B 75  
B 76  2 n TYR . 76  B 76  
B 77  2 n HIS . 77  B 77  
B 78  2 n PRO . 78  B 78  
B 79  2 n ASN . 79  B 79  
B 80  2 n VAL . 80  B 80  
B 81  2 n ASP . 81  B 81  
B 82  2 n LYS . 82  B 82  
B 83  2 n LEU . 83  B 83  
B 84  2 n GLY . 84  B 84  
B 85  2 n ARG . 85  B 85  
B 86  2 n ILE . 86  B 86  
B 87  2 n CYS . 87  B 87  
B 88  2 n LEU . 88  B 88  
B 89  2 n ASP . 89  B 89  
B 90  2 n ILE . 90  B 90  
B 91  2 n LEU . 91  B 91  
B 92  2 n LYS . 92  B 92  
B 93  2 n ASP . 93  B 93  
B 94  2 n LYS . 94  B 94  
B 95  2 n TRP . 95  B 95  
B 96  2 n SER . 96  B 96  
B 97  2 n PRO . 97  B 97  
B 98  2 n ALA . 98  B 98  
B 99  2 n LEU . 99  B 99  
B 100 2 n GLN . 100 B 100 
B 101 2 n ILE . 101 B 101 
B 102 2 n ARG . 102 B 102 
B 103 2 n THR . 103 B 103 
B 104 2 n VAL . 104 B 104 
B 105 2 n LEU . 105 B 105 
B 106 2 n LEU . 106 B 106 
B 107 2 n SER . 107 B 107 
B 108 2 n ILE . 108 B 108 
B 109 2 n GLN . 109 B 109 
B 110 2 n ALA . 110 B 110 
B 111 2 n LEU . 111 B 111 
B 112 2 n LEU . 112 B 112 
B 113 2 n SER . 113 B 113 
B 114 2 n ALA . 114 B 114 
B 115 2 n PRO . 115 B 115 
B 116 2 n ASN . 116 B 116 
B 117 2 n PRO . 117 B 117 
B 118 2 n ASP . 118 B 118 
B 119 2 n ASP . 119 B 119 
B 120 2 n PRO . 120 B 120 
B 121 2 n LEU . 121 B 121 
B 122 2 n ALA . 122 B 122 
B 123 2 n ASN . 123 B 123 
B 124 2 n ASP . 124 B 124 
B 125 2 n VAL . 125 B 125 
B 126 2 n ALA . 126 B 126 
B 127 2 n GLU . 127 B 127 
B 128 2 n GLN . 128 B 128 
B 129 2 n TRP . 129 B 129 
B 130 2 n LYS . 130 B 130 
B 131 2 n THR . 131 B 131 
B 132 2 n ASN . 132 B 132 
B 133 2 n GLU . 133 B 133 
B 134 2 n ALA . 134 B 134 
B 135 2 n GLN . 135 B 135 
B 136 2 n ALA . 136 B 136 
B 137 2 n ILE . 137 B 137 
B 138 2 n GLU . 138 B 138 
B 139 2 n THR . 139 B 139 
B 140 2 n ALA . 140 B 140 
B 141 2 n ARG . 141 B 141 
B 142 2 n ALA . 142 B 142 
B 143 2 n TRP . 143 B 143 
B 144 2 n THR . 144 B 144 
B 145 2 n ARG . 145 B 145 
B 146 2 n LEU . 146 B 146 
B 147 2 n TYR . 147 B 147 
B 148 2 n ALA . 148 B 148 
B 149 2 n MET . 149 B 149 
B 150 2 n ASN . 150 B 150 
B 151 2 n ASN . 151 B 151 
B 152 2 n ILE . 152 B 152 
C 1   3 n MET . 1   C 1   
C 2   3 n GLN . 2   C 2   
C 3   3 n ILE . 3   C 3   
C 4   3 n PHE . 4   C 4   
C 5   3 n VAL . 5   C 5   
C 6   3 n LYS . 6   C 6   
C 7   3 n THR . 7   C 7   
C 8   3 n LEU . 8   C 8   
C 9   3 n THR . 9   C 9   
C 10  3 n GLY . 10  C 10  
C 11  3 n LYS . 11  C 11  
C 12  3 n THR . 12  C 12  
C 13  3 n ILE . 13  C 13  
C 14  3 n THR . 14  C 14  
C 15  3 n LEU . 15  C 15  
C 16  3 n GLU . 16  C 16  
C 17  3 n VAL . 17  C 17  
C 18  3 n GLU . 18  C 18  
C 19  3 n PRO . 19  C 19  
C 20  3 n SER . 20  C 20  
C 21  3 n ASP . 21  C 21  
C 22  3 n THR . 22  C 22  
C 23  3 n ILE . 23  C 23  
C 24  3 n GLU . 24  C 24  
C 25  3 n ASN . 25  C 25  
C 26  3 n VAL . 26  C 26  
C 27  3 n LYS . 27  C 27  
C 28  3 n ALA . 28  C 28  
C 29  3 n LYS . 29  C 29  
C 30  3 n ILE . 30  C 30  
C 31  3 n GLN . 31  C 31  
C 32  3 n CYS . 32  C 32  
C 33  3 n LYS . 33  C 33  
C 34  3 n GLU . 34  C 34  
C 35  3 n GLY . 35  C 35  
C 36  3 n ILE . 36  C 36  
C 37  3 n PRO . 37  C 37  
C 38  3 n PRO . 38  C 38  
C 39  3 n ASP . 39  C 39  
C 40  3 n GLN . 40  C 40  
C 41  3 n GLN . 41  C 41  
C 42  3 n ARG . 42  C 42  
C 43  3 n LEU . 43  C 43  
C 44  3 n ILE . 44  C 44  
C 45  3 n PHE . 45  C 45  
C 46  3 n ALA . 46  C 46  
C 47  3 n GLY . 47  C 47  
C 48  3 n LYS . 48  C 48  
C 49  3 n GLN . 49  C 49  
C 50  3 n LEU . 50  C 50  
C 51  3 n GLU . 51  C 51  
C 52  3 n ASP . 52  C 52  
C 53  3 n GLY . 53  C 53  
C 54  3 n ARG . 54  C 54  
C 55  3 n THR . 55  C 55  
C 56  3 n LEU . 56  C 56  
C 57  3 n SER . 57  C 57  
C 58  3 n ASP . 58  C 58  
C 59  3 n TYR . 59  C 59  
C 60  3 n ASN . 60  C 60  
C 61  3 n ILE . 61  C 61  
C 62  3 n GLN . 62  C 62  
C 63  3 n LYS . 63  C 63  
C 64  3 n GLU . 64  C 64  
C 65  3 n SER . 65  C 65  
C 66  3 n THR . 66  C 66  
C 67  3 n LEU . 67  C 67  
C 68  3 n HIS . 68  C 68  
C 69  3 n LEU . 69  C 69  
C 70  3 n VAL . 70  C 70  
C 71  3 n LEU . 71  C 71  
C 72  3 n ARG . 72  C 72  
C 73  3 n LEU . 73  C 73  
C 74  3 n ARG . 74  C 74  
C 75  3 n GLY . 75  C 75  
C 76  3 n GLY . 76  C 76  
D 1   4 n MET . 1   D 1   
D 2   4 n GLN . 2   D 2   
D 3   4 n ILE . 3   D 3   
D 4   4 n PHE . 4   D 4   
D 5   4 n VAL . 5   D 5   
D 6   4 n LYS . 6   D 6   
D 7   4 n THR . 7   D 7   
D 8   4 n LEU . 8   D 8   
D 9   4 n THR . 9   D 9   
D 10  4 n GLY . 10  D 10  
D 11  4 n LYS . 11  D 11  
D 12  4 n THR . 12  D 12  
D 13  4 n ILE . 13  D 13  
D 14  4 n THR . 14  D 14  
D 15  4 n LEU . 15  D 15  
D 16  4 n GLU . 16  D 16  
D 17  4 n VAL . 17  D 17  
D 18  4 n GLU . 18  D 18  
D 19  4 n PRO . 19  D 19  
D 20  4 n SER . 20  D 20  
D 21  4 n ASP . 21  D 21  
D 22  4 n THR . 22  D 22  
D 23  4 n ILE . 23  D 23  
D 24  4 n GLU . 24  D 24  
D 25  4 n ASN . 25  D 25  
D 26  4 n VAL . 26  D 26  
D 27  4 n LYS . 27  D 27  
D 28  4 n ALA . 28  D 28  
D 29  4 n LYS . 29  D 29  
D 30  4 n ILE . 30  D 30  
D 31  4 n GLN . 31  D 31  
D 32  4 n CYS . 32  D 32  
D 33  4 n LYS . 33  D 33  
D 34  4 n GLU . 34  D 34  
D 35  4 n GLY . 35  D 35  
D 36  4 n ILE . 36  D 36  
D 37  4 n PRO . 37  D 37  
D 38  4 n PRO . 38  D 38  
D 39  4 n ASP . 39  D 39  
D 40  4 n GLN . 40  D 40  
D 41  4 n GLN . 41  D 41  
D 42  4 n ARG . 42  D 42  
D 43  4 n LEU . 43  D 43  
D 44  4 n ILE . 44  D 44  
D 45  4 n PHE . 45  D 45  
D 46  4 n ALA . 46  D 46  
D 47  4 n GLY . 47  D 47  
D 48  4 n LYS . 48  D 48  
D 49  4 n GLN . 49  D 49  
D 50  4 n LEU . 50  D 50  
D 51  4 n GLU . 51  D 51  
D 52  4 n ASP . 52  D 52  
D 53  4 n GLY . 53  D 53  
D 54  4 n ARG . 54  D 54  
D 55  4 n THR . 55  D 55  
D 56  4 n LEU . 56  D 56  
D 57  4 n SER . 57  D 57  
D 58  4 n ASP . 58  D 58  
D 59  4 n TYR . 59  D 59  
D 60  4 n ASN . 60  D 60  
D 61  4 n ILE . 61  D 61  
D 62  4 n GLN . 62  D 62  
D 63  4 n LYS . 63  D 63  
D 64  4 n GLU . 64  D 64  
D 65  4 n SER . 65  D 65  
D 66  4 n THR . 66  D 66  
D 67  4 n LEU . 67  D 67  
D 68  4 n HIS . 68  D 68  
D 69  4 n LEU . 69  D 69  
D 70  4 n VAL . 70  D 70  
D 71  4 n LEU . 71  D 71  
D 72  4 n ARG . 72  D 72  
D 73  4 n LEU . 73  D 73  
D 74  4 n ARG . 74  D 74  
D 75  4 n GLY . 75  D 75  
D 76  4 n GLY . 76  D 76  
E 1   5 n GLY . 1   E 1   
E 2   5 n ALA . 2   E 2   
E 3   5 n MET . 3   E 3   
E 4   5 n ASP . 4   E 4   
E 5   5 n MET . 5   E 5   
E 6   5 n SER . 6   E 6   
E 7   5 n THR . 7   E 7   
E 8   5 n ARG . 8   E 8   
E 9   5 n ASN . 9   E 9   
E 10  5 n PRO . 10  E 10  
E 11  5 n GLN . 11  E 11  
E 12  5 n ARG . 12  E 12  
E 13  5 n LYS . 13  E 13  
E 14  5 n ARG . 14  E 14  
E 15  5 n ARG . 15  E 15  
E 16  5 n GLY . 16  E 16  
E 17  5 n GLY . 17  E 17  
E 18  5 n ALA . 18  E 18  
E 19  5 n VAL . 19  E 19  
E 20  5 n ASN . 20  E 20  
E 21  5 n SER . 21  E 21  
E 22  5 n ARG . 22  E 22  
E 23  5 n GLN . 23  E 23  
E 24  5 n THR . 24  E 24  
E 25  5 n GLN . 25  E 25  
E 26  5 n LYS . 26  E 26  
E 27  5 n ARG . 27  E 27  
E 28  5 n THR . 28  E 28  
E 29  5 n ARG . 29  E 29  
E 30  5 n GLU . 30  E 30  
E 31  5 n THR . 31  E 31  
E 32  5 n THR . 32  E 32  
E 33  5 n SER . 33  E 33  
E 34  5 n THR . 34  E 34  
E 35  5 n PRO . 35  E 35  
E 36  5 n GLU . 36  E 36  
E 37  5 n ILE . 37  E 37  
E 38  5 n SER . 38  E 38  
E 39  5 n LEU . 39  E 39  
E 40  5 n GLU . 40  E 40  
E 41  5 n ALA . 41  E 41  
E 42  5 n GLU . 42  E 42  
E 43  5 n PRO . 43  E 43  
E 44  5 n ILE . 44  E 44  
E 45  5 n GLU . 45  E 45  
E 46  5 n LEU . 46  E 46  
E 47  5 n VAL . 47  E 47  
E 48  5 n GLU . 48  E 48  
E 49  5 n THR . 49  E 49  
E 50  5 n VAL . 50  E 50  
E 51  5 n GLY . 51  E 51  
E 52  5 n ASP . 52  E 52  
E 53  5 n GLU . 53  E 53  
E 54  5 n ILE . 54  E 54  
E 55  5 n VAL . 55  E 55  
E 56  5 n ASP . 56  E 56  
E 57  5 n LEU . 57  E 57  
E 58  5 n THR . 58  E 58  
E 59  5 n CYS . 59  E 59  
E 60  5 n GLU . 60  E 60  
E 61  5 n SER . 61  E 61  
E 62  5 n LEU . 62  E 62  
E 63  5 n GLU . 63  E 63  
E 64  5 n PRO . 64  E 64  
E 65  5 n VAL . 65  E 65  
E 66  5 n VAL . 66  E 66  
E 67  5 n VAL . 67  E 67  
E 68  5 n ASP . 68  E 68  
E 69  5 n LEU . 69  E 69  
E 70  5 n THR . 70  E 70  
E 71  5 n HIS . 71  E 71  
E 72  5 n ASN . 72  E 72  
E 73  5 n ASP . 73  E 73  
E 74  5 n SER . 74  E 74  
E 75  5 n VAL . 75  E 75  
E 76  5 n VAL . 76  E 76  
E 77  5 n ILE . 77  E 77  
E 78  5 n VAL . 78  E 78  
E 79  5 n GLU . 79  E 79  
E 80  5 n GLU . 80  E 80  
E 81  5 n ARG . 81  E 81  
E 82  5 n ARG . 82  E 82  
E 83  5 n ARG . 83  E 83  
E 84  5 n PRO . 84  E 84  
E 85  5 n ARG . 85  E 85  
E 86  5 n ARG . 86  E 86  
E 87  5 n ASN . 87  E 87  
E 88  5 n GLY . 88  E 88  
E 89  5 n ARG . 89  E 89  
E 90  5 n ARG . 90  E 90  
E 91  5 n LEU . 91  E 91  
E 92  5 n ARG . 92  E 92  
E 93  5 n GLN . 93  E 93  
E 94  5 n ASP . 94  E 94  
E 95  5 n HIS . 95  E 95  
E 96  5 n ALA . 96  E 96  
E 97  5 n ASP . 97  E 97  
E 98  5 n SER . 98  E 98  
E 99  5 n CYS . 99  E 99  
E 100 5 n VAL . 100 E 100 
E 101 5 n VAL . 101 E 101 
E 102 5 n SER . 102 E 102 
E 103 5 n SER . 103 E 103 
E 104 5 n ASP . 104 E 104 
E 105 5 n ASP . 105 E 105 
E 106 5 n GLU . 106 E 106 
E 107 5 n GLU . 107 E 107 
E 108 5 n LEU . 108 E 108 
E 109 5 n SER . 109 E 109 
E 110 5 n LYS . 110 E 110 
E 111 5 n ASP . 111 E 111 
E 112 5 n LYS . 112 E 112 
E 113 5 n ASP . 113 E 113 
E 114 5 n VAL . 114 E 114 
E 115 5 n TYR . 115 E 115 
E 116 5 n VAL . 116 E 116 
E 117 5 n THR . 117 E 117 
E 118 5 n THR . 118 E 118 
E 119 5 n HIS . 119 E 119 
E 120 5 n THR . 120 E 120 
E 121 5 n PRO . 121 E 121 
E 122 5 n ARG . 122 E 122 
E 123 5 n SER . 123 E 123 
E 124 5 n THR . 124 E 124 
E 125 5 n LYS . 125 E 125 
E 126 5 n ASP . 126 E 126 
E 127 5 n GLU . 127 E 127 
E 128 5 n GLY . 128 E 128 
E 129 5 n THR . 129 E 129 
E 130 5 n THR . 130 E 130 
E 131 5 n GLY . 131 E 131 
E 132 5 n LEU . 132 E 132 
E 133 5 n ARG . 133 E 133 
E 134 5 n PRO . 134 E 134 
E 135 5 n SER . 135 E 135 
E 136 5 n GLY . 136 E 136 
E 137 5 n THR . 137 E 137 
E 138 5 n VAL . 138 E 138 
E 139 5 n SER . 139 E 139 
E 140 5 n CYS . 140 E 140 
E 141 5 n PRO . 141 E 141 
E 142 5 n ILE . 142 E 142 
E 143 5 n CYS . 143 E 143 
E 144 5 n MET . 144 E 144 
E 145 5 n ASP . 145 E 145 
E 146 5 n GLY . 146 E 146 
E 147 5 n TYR . 147 E 147 
E 148 5 n SER . 148 E 148 
E 149 5 n GLU . 149 E 149 
E 150 5 n ILE . 150 E 150 
E 151 5 n VAL . 151 E 151 
E 152 5 n GLN . 152 E 152 
E 153 5 n ASN . 153 E 153 
E 154 5 n GLY . 154 E 154 
E 155 5 n ARG . 155 E 155 
E 156 5 n LEU . 156 E 156 
E 157 5 n ILE . 157 E 157 
E 158 5 n VAL . 158 E 158 
E 159 5 n SER . 159 E 159 
E 160 5 n THR . 160 E 160 
E 161 5 n GLU . 161 E 161 
E 162 5 n CYS . 162 E 162 
E 163 5 n GLY . 163 E 163 
E 164 5 n HIS . 164 E 164 
E 165 5 n VAL . 165 E 165 
E 166 5 n PHE . 166 E 166 
E 167 5 n CYS . 167 E 167 
E 168 5 n SER . 168 E 168 
E 169 5 n GLN . 169 E 169 
E 170 5 n CYS . 170 E 170 
E 171 5 n LEU . 171 E 171 
E 172 5 n ARG . 172 E 172 
E 173 5 n ASP . 173 E 173 
E 174 5 n SER . 174 E 174 
E 175 5 n LEU . 175 E 175 
E 176 5 n LYS . 176 E 176 
E 177 5 n ASN . 177 E 177 
E 178 5 n ALA . 178 E 178 
E 179 5 n ASN . 179 E 179 
E 180 5 n THR . 180 E 180 
E 181 5 n CYS . 181 E 181 
E 182 5 n PRO . 182 E 182 
E 183 5 n THR . 183 E 183 
E 184 5 n CYS . 184 E 184 
E 185 5 n ARG . 185 E 185 
E 186 5 n LYS . 186 E 186 
E 187 5 n LYS . 187 E 187 
E 188 5 n ILE . 188 E 188 
E 189 5 n ASN . 189 E 189 
E 190 5 n HIS . 190 E 190 
E 191 5 n LYS . 191 E 191 
E 192 5 n ARG . 192 E 192 
E 193 5 n TYR . 193 E 193 
E 194 5 n HIS . 194 E 194 
E 195 5 n PRO . 195 E 195 
E 196 5 n ILE . 196 E 196 
E 197 5 n TYR . 197 E 197 
E 198 5 n ILE . 198 E 198 
E 199 5 n GLY . 199 E 199 
E 200 5 n SER . 200 E 200 
E 201 5 n GLY . 201 E 201 
E 202 5 n THR . 202 E 202 
E 203 5 n VAL . 203 E 203 
E 204 5 n SER . 204 E 204 
E 205 5 n CYS . 205 E 205 
E 206 5 n PRO . 206 E 206 
E 207 5 n ILE . 207 E 207 
E 208 5 n CYS . 208 E 208 
E 209 5 n MET . 209 E 209 
E 210 5 n ASP . 210 E 210 
E 211 5 n GLY . 211 E 211 
E 212 5 n TYR . 212 E 212 
E 213 5 n SER . 213 E 213 
E 214 5 n GLU . 214 E 214 
E 215 5 n ILE . 215 E 215 
E 216 5 n VAL . 216 E 216 
E 217 5 n GLN . 217 E 217 
E 218 5 n ASN . 218 E 218 
E 219 5 n GLY . 219 E 219 
E 220 5 n ARG . 220 E 220 
E 221 5 n LEU . 221 E 221 
E 222 5 n ILE . 222 E 222 
E 223 5 n VAL . 223 E 223 
E 224 5 n SER . 224 E 224 
E 225 5 n THR . 225 E 225 
E 226 5 n GLU . 226 E 226 
E 227 5 n CYS . 227 E 227 
E 228 5 n GLY . 228 E 228 
E 229 5 n HIS . 229 E 229 
E 230 5 n VAL . 230 E 230 
E 231 5 n PHE . 231 E 231 
E 232 5 n CYS . 232 E 232 
E 233 5 n SER . 233 E 233 
E 234 5 n GLN . 234 E 234 
E 235 5 n CYS . 235 E 235 
E 236 5 n LEU . 236 E 236 
E 237 5 n ARG . 237 E 237 
E 238 5 n ASP . 238 E 238 
E 239 5 n SER . 239 E 239 
E 240 5 n LEU . 240 E 240 
E 241 5 n LYS . 241 E 241 
E 242 5 n ASN . 242 E 242 
E 243 5 n ALA . 243 E 243 
E 244 5 n ASN . 244 E 244 
E 245 5 n THR . 245 E 245 
E 246 5 n CYS . 246 E 246 
E 247 5 n PRO . 247 E 247 
E 248 5 n THR . 248 E 248 
E 249 5 n CYS . 249 E 249 
E 250 5 n ARG . 250 E 250 
E 251 5 n LYS . 251 E 251 
E 252 5 n LYS . 252 E 252 
E 253 5 n ILE . 253 E 253 
E 254 5 n ASN . 254 E 254 
E 255 5 n HIS . 255 E 255 
E 256 5 n LYS . 256 E 256 
E 257 5 n ARG . 257 E 257 
E 258 5 n TYR . 258 E 258 
E 259 5 n HIS . 259 E 259 
E 260 5 n PRO . 260 E 260 
E 261 5 n ILE . 261 E 261 
E 262 5 n TYR . 262 E 262 
E 263 5 n ILE . 263 E 263 
#
_software.classification other
_software.date           ?
_software.description    "Structure prediction"
_software.name           AlphaFold
_software.pdbx_ordinal   1
_software.type           package
_software.version        "AlphaFold-beta-20231127 (28e42126-6655-453a-b545-38e4d603a8f1 @ 2026-02-18 05:56:41)"
#
loop_
_struct_asym.entity_id
_struct_asym.id
1 A 
2 B 
3 C 
4 D 
5 E 
#
loop_
_atom_site.group_PDB
_atom_site.id
_atom_site.type_symbol
_atom_site.label_atom_id
_atom_site.label_alt_id
_atom_site.label_comp_id
_atom_site.label_asym_id
_atom_site.label_entity_id
_atom_site.label_seq_id
_atom_site.pdbx_PDB_ins_code
_atom_site.Cartn_x
_atom_site.Cartn_y
_atom_site.Cartn_z
_atom_site.occupancy
_atom_site.B_iso_or_equiv
_atom_site.auth_seq_id
_atom_site.auth_asym_id
_atom_site.pdbx_PDB_model_num
ATOM 1    N N   . MET A 1 1   ? -27.535 12.392  20.823  1.00 36.61 1   A 1 
ATOM 2    C CA  . MET A 1 1   ? -26.200 13.033  20.813  1.00 40.81 1   A 1 
ATOM 3    C C   . MET A 1 1   ? -25.421 12.435  19.657  1.00 43.47 1   A 1 
ATOM 4    O O   . MET A 1 1   ? -25.453 11.221  19.518  1.00 40.90 1   A 1 
ATOM 5    C CB  . MET A 1 1   ? -25.471 12.789  22.141  1.00 38.89 1   A 1 
ATOM 6    C CG  . MET A 1 1   ? -26.106 13.569  23.299  1.00 35.59 1   A 1 
ATOM 7    S SD  . MET A 1 1   ? -25.412 13.124  24.908  1.00 31.98 1   A 1 
ATOM 8    C CE  . MET A 1 1   ? -26.299 14.279  25.987  1.00 29.27 1   A 1 
ATOM 9    N N   . ALA A 1 2   ? -24.778 13.242  18.794  1.00 49.24 2   A 1 
ATOM 10   C CA  . ALA A 1 2   ? -23.907 12.701  17.752  1.00 51.70 2   A 1 
ATOM 11   C C   . ALA A 1 2   ? -22.738 11.985  18.435  1.00 56.17 2   A 1 
ATOM 12   O O   . ALA A 1 2   ? -22.063 12.580  19.279  1.00 51.74 2   A 1 
ATOM 13   C CB  . ALA A 1 2   ? -23.458 13.834  16.825  1.00 46.64 2   A 1 
ATOM 14   N N   . GLY A 1 3   ? -22.539 10.693  18.143  1.00 71.97 3   A 1 
ATOM 15   C CA  . GLY A 1 3   ? -21.496 9.898   18.783  1.00 78.18 3   A 1 
ATOM 16   C C   . GLY A 1 3   ? -20.113 10.464  18.499  1.00 83.47 3   A 1 
ATOM 17   O O   . GLY A 1 3   ? -19.882 11.078  17.455  1.00 78.90 3   A 1 
ATOM 18   N N   . LEU A 1 4   ? -19.174 10.231  19.405  1.00 83.04 4   A 1 
ATOM 19   C CA  . LEU A 1 4   ? -17.781 10.641  19.215  1.00 86.59 4   A 1 
ATOM 20   C C   . LEU A 1 4   ? -17.256 10.152  17.865  1.00 88.52 4   A 1 
ATOM 21   O O   . LEU A 1 4   ? -17.468 8.992   17.508  1.00 86.18 4   A 1 
ATOM 22   C CB  . LEU A 1 4   ? -16.918 10.089  20.357  1.00 84.39 4   A 1 
ATOM 23   C CG  . LEU A 1 4   ? -17.022 10.900  21.647  1.00 81.16 4   A 1 
ATOM 24   C CD1 . LEU A 1 4   ? -16.615 10.024  22.834  1.00 76.25 4   A 1 
ATOM 25   C CD2 . LEU A 1 4   ? -16.100 12.124  21.610  1.00 76.67 4   A 1 
ATOM 26   N N   . PRO A 1 5   ? -16.533 10.997  17.117  1.00 87.28 5   A 1 
ATOM 27   C CA  . PRO A 1 5   ? -15.906 10.577  15.864  1.00 87.77 5   A 1 
ATOM 28   C C   . PRO A 1 5   ? -15.052 9.324   16.059  1.00 89.38 5   A 1 
ATOM 29   O O   . PRO A 1 5   ? -14.272 9.237   17.004  1.00 88.26 5   A 1 
ATOM 30   C CB  . PRO A 1 5   ? -15.066 11.773  15.413  1.00 85.71 5   A 1 
ATOM 31   C CG  . PRO A 1 5   ? -15.796 12.969  16.015  1.00 82.61 5   A 1 
ATOM 32   C CD  . PRO A 1 5   ? -16.314 12.417  17.344  1.00 84.50 5   A 1 
ATOM 33   N N   . ARG A 1 6   ? -15.127 8.382   15.120  1.00 87.03 6   A 1 
ATOM 34   C CA  . ARG A 1 6   ? -14.336 7.137   15.147  1.00 86.50 6   A 1 
ATOM 35   C C   . ARG A 1 6   ? -12.835 7.383   15.351  1.00 88.71 6   A 1 
ATOM 36   O O   . ARG A 1 6   ? -12.175 6.590   16.013  1.00 87.52 6   A 1 
ATOM 37   C CB  . ARG A 1 6   ? -14.528 6.353   13.838  1.00 83.84 6   A 1 
ATOM 38   C CG  . ARG A 1 6   ? -15.924 5.725   13.691  1.00 74.85 6   A 1 
ATOM 39   C CD  . ARG A 1 6   ? -15.976 4.920   12.387  1.00 70.42 6   A 1 
ATOM 40   N NE  . ARG A 1 6   ? -17.268 4.247   12.196  1.00 61.93 6   A 1 
ATOM 41   C CZ  . ARG A 1 6   ? -17.591 3.460   11.186  1.00 55.15 6   A 1 
ATOM 42   N NH1 . ARG A 1 6   ? -16.755 3.216   10.212  1.00 50.74 6   A 1 
ATOM 43   N NH2 . ARG A 1 6   ? -18.767 2.894   11.135  1.00 47.80 6   A 1 
ATOM 44   N N   . ARG A 1 7   ? -12.304 8.481   14.804  1.00 87.58 7   A 1 
ATOM 45   C CA  . ARG A 1 7   ? -10.923 8.920   15.025  1.00 89.69 7   A 1 
ATOM 46   C C   . ARG A 1 7   ? -10.605 9.065   16.510  1.00 91.46 7   A 1 
ATOM 47   O O   . ARG A 1 7   ? -9.594  8.519   16.945  1.00 90.77 7   A 1 
ATOM 48   C CB  . ARG A 1 7   ? -10.676 10.237  14.260  1.00 87.54 7   A 1 
ATOM 49   C CG  . ARG A 1 7   ? -9.364  10.968  14.621  1.00 88.25 7   A 1 
ATOM 50   C CD  . ARG A 1 7   ? -8.111  10.145  14.323  1.00 86.27 7   A 1 
ATOM 51   N NE  . ARG A 1 7   ? -6.904  10.848  14.793  1.00 87.79 7   A 1 
ATOM 52   C CZ  . ARG A 1 7   ? -6.078  11.624  14.098  1.00 89.74 7   A 1 
ATOM 53   N NH1 . ARG A 1 7   ? -6.248  11.873  12.834  1.00 83.02 7   A 1 
ATOM 54   N NH2 . ARG A 1 7   ? -5.072  12.155  14.698  1.00 84.31 7   A 1 
ATOM 55   N N   . ILE A 1 8   ? -11.439 9.769   17.272  1.00 92.77 8   A 1 
ATOM 56   C CA  . ILE A 1 8   ? -11.203 10.006  18.699  1.00 93.20 8   A 1 
ATOM 57   C C   . ILE A 1 8   ? -11.278 8.684   19.469  1.00 93.35 8   A 1 
ATOM 58   O O   . ILE A 1 8   ? -10.357 8.376   20.214  1.00 92.46 8   A 1 
ATOM 59   C CB  . ILE A 1 8   ? -12.173 11.069  19.269  1.00 93.36 8   A 1 
ATOM 60   C CG1 . ILE A 1 8   ? -11.951 12.411  18.541  1.00 92.11 8   A 1 
ATOM 61   C CG2 . ILE A 1 8   ? -11.968 11.229  20.783  1.00 92.13 8   A 1 
ATOM 62   C CD1 . ILE A 1 8   ? -12.857 13.565  19.014  1.00 90.47 8   A 1 
ATOM 63   N N   . ILE A 1 9   ? -12.287 7.851   19.205  1.00 93.25 9   A 1 
ATOM 64   C CA  . ILE A 1 9   ? -12.445 6.546   19.854  1.00 92.44 9   A 1 
ATOM 65   C C   . ILE A 1 9   ? -11.209 5.669   19.627  1.00 92.48 9   A 1 
ATOM 66   O O   . ILE A 1 9   ? -10.583 5.200   20.577  1.00 91.85 9   A 1 
ATOM 67   C CB  . ILE A 1 9   ? -13.735 5.850   19.361  1.00 91.17 9   A 1 
ATOM 68   C CG1 . ILE A 1 9   ? -14.987 6.697   19.689  1.00 88.38 9   A 1 
ATOM 69   C CG2 . ILE A 1 9   ? -13.863 4.446   19.989  1.00 87.90 9   A 1 
ATOM 70   C CD1 . ILE A 1 9   ? -16.277 6.185   19.047  1.00 81.42 9   A 1 
ATOM 71   N N   . LYS A 1 10  ? -10.803 5.478   18.359  1.00 91.76 10  A 1 
ATOM 72   C CA  . LYS A 1 10  ? -9.655  4.638   18.000  1.00 90.45 10  A 1 
ATOM 73   C C   . LYS A 1 10  ? -8.322  5.206   18.497  1.00 90.81 10  A 1 
ATOM 74   O O   . LYS A 1 10  ? -7.414  4.439   18.815  1.00 89.79 10  A 1 
ATOM 75   C CB  . LYS A 1 10  ? -9.586  4.461   16.474  1.00 88.87 10  A 1 
ATOM 76   C CG  . LYS A 1 10  ? -10.702 3.558   15.923  1.00 85.25 10  A 1 
ATOM 77   C CD  . LYS A 1 10  ? -10.534 3.406   14.411  1.00 82.05 10  A 1 
ATOM 78   C CE  . LYS A 1 10  ? -11.579 2.454   13.829  1.00 75.19 10  A 1 
ATOM 79   N NZ  . LYS A 1 10  ? -11.329 2.192   12.395  1.00 69.34 10  A 1 
ATOM 80   N N   . GLU A 1 11  ? -8.172  6.524   18.510  1.00 92.64 11  A 1 
ATOM 81   C CA  . GLU A 1 11  ? -6.957  7.168   18.993  1.00 92.94 11  A 1 
ATOM 82   C C   . GLU A 1 11  ? -6.815  7.040   20.504  1.00 93.67 11  A 1 
ATOM 83   O O   . GLU A 1 11  ? -5.749  6.664   20.971  1.00 92.70 11  A 1 
ATOM 84   C CB  . GLU A 1 11  ? -6.923  8.626   18.523  1.00 91.54 11  A 1 
ATOM 85   C CG  . GLU A 1 11  ? -5.601  9.289   18.901  1.00 88.74 11  A 1 
ATOM 86   C CD  . GLU A 1 11  ? -5.378  10.638  18.213  1.00 92.13 11  A 1 
ATOM 87   O OE1 . GLU A 1 11  ? -4.319  11.239  18.478  1.00 86.79 11  A 1 
ATOM 88   O OE2 . GLU A 1 11  ? -6.194  11.055  17.369  1.00 88.21 11  A 1 
ATOM 89   N N   . THR A 1 12  ? -7.890  7.267   21.263  1.00 94.51 12  A 1 
ATOM 90   C CA  . THR A 1 12  ? -7.910  7.079   22.717  1.00 94.52 12  A 1 
ATOM 91   C C   . THR A 1 12  ? -7.593  5.636   23.087  1.00 94.40 12  A 1 
ATOM 92   O O   . THR A 1 12  ? -6.732  5.396   23.920  1.00 93.66 12  A 1 
ATOM 93   C CB  . THR A 1 12  ? -9.266  7.490   23.301  1.00 94.31 12  A 1 
ATOM 94   O OG1 . THR A 1 12  ? -9.549  8.830   22.962  1.00 90.77 12  A 1 
ATOM 95   C CG2 . THR A 1 12  ? -9.299  7.392   24.822  1.00 90.30 12  A 1 
ATOM 96   N N   . GLN A 1 13  ? -8.209  4.655   22.416  1.00 93.73 13  A 1 
ATOM 97   C CA  . GLN A 1 13  ? -7.914  3.236   22.634  1.00 92.57 13  A 1 
ATOM 98   C C   . GLN A 1 13  ? -6.428  2.915   22.410  1.00 92.33 13  A 1 
ATOM 99   O O   . GLN A 1 13  ? -5.813  2.231   23.222  1.00 91.24 13  A 1 
ATOM 100  C CB  . GLN A 1 13  ? -8.773  2.384   21.699  1.00 91.45 13  A 1 
ATOM 101  C CG  . GLN A 1 13  ? -10.241 2.303   22.153  1.00 82.30 13  A 1 
ATOM 102  C CD  . GLN A 1 13  ? -11.142 1.601   21.132  1.00 77.23 13  A 1 
ATOM 103  O OE1 . GLN A 1 13  ? -10.801 1.403   19.981  1.00 70.56 13  A 1 
ATOM 104  N NE2 . GLN A 1 13  ? -12.342 1.218   21.528  1.00 66.86 13  A 1 
ATOM 105  N N   . ARG A 1 14  ? -5.818  3.439   21.326  1.00 92.84 14  A 1 
ATOM 106  C CA  . ARG A 1 14  ? -4.389  3.224   21.037  1.00 91.63 14  A 1 
ATOM 107  C C   . ARG A 1 14  ? -3.479  3.940   22.024  1.00 92.39 14  A 1 
ATOM 108  O O   . ARG A 1 14  ? -2.436  3.400   22.366  1.00 91.08 14  A 1 
ATOM 109  C CB  . ARG A 1 14  ? -4.067  3.670   19.615  1.00 89.52 14  A 1 
ATOM 110  C CG  . ARG A 1 14  ? -4.633  2.693   18.588  1.00 81.61 14  A 1 
ATOM 111  C CD  . ARG A 1 14  ? -4.431  3.271   17.188  1.00 77.93 14  A 1 
ATOM 112  N NE  . ARG A 1 14  ? -5.035  2.402   16.170  1.00 70.39 14  A 1 
ATOM 113  C CZ  . ARG A 1 14  ? -5.237  2.727   14.908  1.00 64.73 14  A 1 
ATOM 114  N NH1 . ARG A 1 14  ? -4.836  3.868   14.424  1.00 60.42 14  A 1 
ATOM 115  N NH2 . ARG A 1 14  ? -5.856  1.908   14.101  1.00 56.72 14  A 1 
ATOM 116  N N   . LEU A 1 15  ? -3.856  5.134   22.464  1.00 92.51 15  A 1 
ATOM 117  C CA  . LEU A 1 15  ? -3.091  5.916   23.429  1.00 92.96 15  A 1 
ATOM 118  C C   . LEU A 1 15  ? -3.002  5.201   24.781  1.00 93.52 15  A 1 
ATOM 119  O O   . LEU A 1 15  ? -1.935  5.198   25.392  1.00 92.31 15  A 1 
ATOM 120  C CB  . LEU A 1 15  ? -3.753  7.298   23.543  1.00 92.40 15  A 1 
ATOM 121  C CG  . LEU A 1 15  ? -2.983  8.316   24.389  1.00 89.78 15  A 1 
ATOM 122  C CD1 . LEU A 1 15  ? -1.656  8.717   23.746  1.00 86.32 15  A 1 
ATOM 123  C CD2 . LEU A 1 15  ? -3.843  9.579   24.526  1.00 85.95 15  A 1 
ATOM 124  N N   . LEU A 1 16  ? -4.094  4.545   25.198  1.00 93.75 16  A 1 
ATOM 125  C CA  . LEU A 1 16  ? -4.140  3.751   26.428  1.00 93.50 16  A 1 
ATOM 126  C C   . LEU A 1 16  ? -3.447  2.383   26.274  1.00 93.34 16  A 1 
ATOM 127  O O   . LEU A 1 16  ? -2.755  1.943   27.183  1.00 91.90 16  A 1 
ATOM 128  C CB  . LEU A 1 16  ? -5.610  3.583   26.852  1.00 93.18 16  A 1 
ATOM 129  C CG  . LEU A 1 16  ? -6.334  4.885   27.248  1.00 90.91 16  A 1 
ATOM 130  C CD1 . LEU A 1 16  ? -7.813  4.603   27.478  1.00 86.41 16  A 1 
ATOM 131  C CD2 . LEU A 1 16  ? -5.754  5.521   28.506  1.00 85.61 16  A 1 
ATOM 132  N N   . ALA A 1 17  ? -3.603  1.727   25.127  1.00 93.51 17  A 1 
ATOM 133  C CA  . ALA A 1 17  ? -3.022  0.404   24.874  1.00 92.89 17  A 1 
ATOM 134  C C   . ALA A 1 17  ? -1.509  0.441   24.579  1.00 92.24 17  A 1 
ATOM 135  O O   . ALA A 1 17  ? -0.800  -0.531  24.845  1.00 89.54 17  A 1 
ATOM 136  C CB  . ALA A 1 17  ? -3.781  -0.243  23.712  1.00 91.59 17  A 1 
ATOM 137  N N   . GLU A 1 18  ? -1.006  1.533   24.004  1.00 91.45 18  A 1 
ATOM 138  C CA  . GLU A 1 18  ? 0.393   1.721   23.600  1.00 90.00 18  A 1 
ATOM 139  C C   . GLU A 1 18  ? 0.993   2.972   24.268  1.00 90.53 18  A 1 
ATOM 140  O O   . GLU A 1 18  ? 1.265   3.974   23.588  1.00 87.72 18  A 1 
ATOM 141  C CB  . GLU A 1 18  ? 0.515   1.795   22.070  1.00 87.09 18  A 1 
ATOM 142  C CG  . GLU A 1 18  ? 0.090   0.527   21.313  1.00 78.84 18  A 1 
ATOM 143  C CD  . GLU A 1 18  ? 0.256   0.718   19.786  1.00 72.99 18  A 1 
ATOM 144  O OE1 . GLU A 1 18  ? -0.268  -0.107  19.002  1.00 66.56 18  A 1 
ATOM 145  O OE2 . GLU A 1 18  ? 0.912   1.710   19.354  1.00 66.52 18  A 1 
ATOM 146  N N   . PRO A 1 19  ? 1.190   2.966   25.598  1.00 90.50 19  A 1 
ATOM 147  C CA  . PRO A 1 19  ? 1.753   4.098   26.312  1.00 90.40 19  A 1 
ATOM 148  C C   . PRO A 1 19  ? 3.176   4.402   25.848  1.00 91.30 19  A 1 
ATOM 149  O O   . PRO A 1 19  ? 3.953   3.508   25.493  1.00 89.14 19  A 1 
ATOM 150  C CB  . PRO A 1 19  ? 1.675   3.733   27.796  1.00 87.76 19  A 1 
ATOM 151  C CG  . PRO A 1 19  ? 1.735   2.207   27.780  1.00 84.38 19  A 1 
ATOM 152  C CD  . PRO A 1 19  ? 0.981   1.845   26.502  1.00 87.54 19  A 1 
ATOM 153  N N   . VAL A 1 20  ? 3.536   5.677   25.854  1.00 90.89 20  A 1 
ATOM 154  C CA  . VAL A 1 20  ? 4.898   6.139   25.579  1.00 91.01 20  A 1 
ATOM 155  C C   . VAL A 1 20  ? 5.610   6.375   26.911  1.00 92.08 20  A 1 
ATOM 156  O O   . VAL A 1 20  ? 5.049   7.073   27.758  1.00 90.70 20  A 1 
ATOM 157  C CB  . VAL A 1 20  ? 4.884   7.416   24.722  1.00 89.12 20  A 1 
ATOM 158  C CG1 . VAL A 1 20  ? 6.306   7.906   24.418  1.00 82.69 20  A 1 
ATOM 159  C CG2 . VAL A 1 20  ? 4.182   7.174   23.381  1.00 82.99 20  A 1 
ATOM 160  N N   . PRO A 1 21  ? 6.830   5.849   27.123  1.00 90.47 21  A 1 
ATOM 161  C CA  . PRO A 1 21  ? 7.605   6.138   28.327  1.00 89.54 21  A 1 
ATOM 162  C C   . PRO A 1 21  ? 7.734   7.645   28.574  1.00 90.51 21  A 1 
ATOM 163  O O   . PRO A 1 21  ? 8.032   8.407   27.656  1.00 88.17 21  A 1 
ATOM 164  C CB  . PRO A 1 21  ? 8.969   5.471   28.113  1.00 86.95 21  A 1 
ATOM 165  C CG  . PRO A 1 21  ? 8.646   4.320   27.157  1.00 83.17 21  A 1 
ATOM 166  C CD  . PRO A 1 21  ? 7.552   4.913   26.274  1.00 86.76 21  A 1 
ATOM 167  N N   . GLY A 1 22  ? 7.486   8.076   29.815  1.00 91.97 22  A 1 
ATOM 168  C CA  . GLY A 1 22  ? 7.537   9.483   30.196  1.00 92.86 22  A 1 
ATOM 169  C C   . GLY A 1 22  ? 6.330   10.335  29.759  1.00 94.52 22  A 1 
ATOM 170  O O   . GLY A 1 22  ? 6.337   11.539  29.991  1.00 93.02 22  A 1 
ATOM 171  N N   . ILE A 1 23  ? 5.305   9.746   29.130  1.00 95.54 23  A 1 
ATOM 172  C CA  . ILE A 1 23  ? 4.072   10.451  28.751  1.00 95.85 23  A 1 
ATOM 173  C C   . ILE A 1 23  ? 2.866   9.641   29.221  1.00 95.74 23  A 1 
ATOM 174  O O   . ILE A 1 23  ? 2.671   8.501   28.803  1.00 94.38 23  A 1 
ATOM 175  C CB  . ILE A 1 23  ? 4.015   10.737  27.240  1.00 95.11 23  A 1 
ATOM 176  C CG1 . ILE A 1 23  ? 5.206   11.633  26.812  1.00 92.28 23  A 1 
ATOM 177  C CG2 . ILE A 1 23  ? 2.671   11.386  26.850  1.00 92.03 23  A 1 
ATOM 178  C CD1 . ILE A 1 23  ? 5.282   11.942  25.315  1.00 87.33 23  A 1 
ATOM 179  N N   . LYS A 1 24  ? 2.009   10.261  30.044  1.00 96.54 24  A 1 
ATOM 180  C CA  . LYS A 1 24  ? 0.701   9.739   30.429  1.00 96.18 24  A 1 
ATOM 181  C C   . LYS A 1 24  ? -0.380  10.682  29.887  1.00 96.69 24  A 1 
ATOM 182  O O   . LYS A 1 24  ? -0.256  11.890  30.036  1.00 95.65 24  A 1 
ATOM 183  C CB  . LYS A 1 24  ? 0.638   9.587   31.953  1.00 94.24 24  A 1 
ATOM 184  C CG  . LYS A 1 24  ? -0.530  8.707   32.389  1.00 81.78 24  A 1 
ATOM 185  C CD  . LYS A 1 24  ? -0.684  8.647   33.921  1.00 76.99 24  A 1 
ATOM 186  C CE  . LYS A 1 24  ? -1.775  7.636   34.246  1.00 65.33 24  A 1 
ATOM 187  N NZ  . LYS A 1 24  ? -2.542  7.926   35.484  1.00 56.74 24  A 1 
ATOM 188  N N   . ALA A 1 25  ? -1.415  10.147  29.248  1.00 96.46 25  A 1 
ATOM 189  C CA  . ALA A 1 25  ? -2.563  10.907  28.790  1.00 96.46 25  A 1 
ATOM 190  C C   . ALA A 1 25  ? -3.827  10.072  28.982  1.00 96.32 25  A 1 
ATOM 191  O O   . ALA A 1 25  ? -3.934  8.980   28.426  1.00 94.78 25  A 1 
ATOM 192  C CB  . ALA A 1 25  ? -2.363  11.314  27.329  1.00 95.75 25  A 1 
ATOM 193  N N   . GLU A 1 26  ? -4.769  10.595  29.776  1.00 96.59 26  A 1 
ATOM 194  C CA  . GLU A 1 26  ? -6.019  9.916   30.120  1.00 96.14 26  A 1 
ATOM 195  C C   . GLU A 1 26  ? -7.204  10.813  29.744  1.00 96.62 26  A 1 
ATOM 196  O O   . GLU A 1 26  ? -7.156  12.020  30.008  1.00 95.71 26  A 1 
ATOM 197  C CB  . GLU A 1 26  ? -6.025  9.541   31.608  1.00 93.73 26  A 1 
ATOM 198  C CG  . GLU A 1 26  ? -5.047  8.386   31.875  1.00 83.78 26  A 1 
ATOM 199  C CD  . GLU A 1 26  ? -4.821  8.045   33.352  1.00 79.70 26  A 1 
ATOM 200  O OE1 . GLU A 1 26  ? -4.498  6.874   33.633  1.00 72.73 26  A 1 
ATOM 201  O OE2 . GLU A 1 26  ? -4.756  8.943   34.212  1.00 72.12 26  A 1 
ATOM 202  N N   . PRO A 1 27  ? -8.254  10.285  29.115  1.00 96.35 27  A 1 
ATOM 203  C CA  . PRO A 1 27  ? -9.459  11.048  28.848  1.00 96.25 27  A 1 
ATOM 204  C C   . PRO A 1 27  ? -10.160 11.403  30.161  1.00 96.38 27  A 1 
ATOM 205  O O   . PRO A 1 27  ? -10.164 10.599  31.100  1.00 94.87 27  A 1 
ATOM 206  C CB  . PRO A 1 27  ? -10.320 10.164  27.953  1.00 94.90 27  A 1 
ATOM 207  C CG  . PRO A 1 27  ? -9.914  8.742   28.380  1.00 91.81 27  A 1 
ATOM 208  C CD  . PRO A 1 27  ? -8.435  8.892   28.729  1.00 94.79 27  A 1 
ATOM 209  N N   . ASP A 1 28  ? -10.769 12.577  30.210  1.00 96.43 28  A 1 
ATOM 210  C CA  . ASP A 1 28  ? -11.634 12.980  31.317  1.00 96.24 28  A 1 
ATOM 211  C C   . ASP A 1 28  ? -12.886 12.092  31.359  1.00 95.81 28  A 1 
ATOM 212  O O   . ASP A 1 28  ? -13.487 11.787  30.320  1.00 94.13 28  A 1 
ATOM 213  C CB  . ASP A 1 28  ? -11.997 14.457  31.166  1.00 95.83 28  A 1 
ATOM 214  C CG  . ASP A 1 28  ? -12.760 14.985  32.375  1.00 94.48 28  A 1 
ATOM 215  O OD1 . ASP A 1 28  ? -14.008 14.880  32.361  1.00 87.58 28  A 1 
ATOM 216  O OD2 . ASP A 1 28  ? -12.102 15.491  33.298  1.00 87.72 28  A 1 
ATOM 217  N N   . GLU A 1 29  ? -13.306 11.701  32.564  1.00 94.51 29  A 1 
ATOM 218  C CA  . GLU A 1 29  ? -14.453 10.800  32.750  1.00 93.75 29  A 1 
ATOM 219  C C   . GLU A 1 29  ? -15.773 11.416  32.254  1.00 93.56 29  A 1 
ATOM 220  O O   . GLU A 1 29  ? -16.653 10.705  31.782  1.00 89.33 29  A 1 
ATOM 221  C CB  . GLU A 1 29  ? -14.597 10.457  34.242  1.00 91.85 29  A 1 
ATOM 222  C CG  . GLU A 1 29  ? -13.408 9.654   34.794  1.00 80.86 29  A 1 
ATOM 223  C CD  . GLU A 1 29  ? -13.599 9.234   36.269  1.00 71.25 29  A 1 
ATOM 224  O OE1 . GLU A 1 29  ? -12.771 8.420   36.742  1.00 63.47 29  A 1 
ATOM 225  O OE2 . GLU A 1 29  ? -14.556 9.714   36.913  1.00 64.65 29  A 1 
ATOM 226  N N   . SER A 1 30  ? -15.892 12.746  32.330  1.00 93.77 30  A 1 
ATOM 227  C CA  . SER A 1 30  ? -17.093 13.482  31.940  1.00 93.64 30  A 1 
ATOM 228  C C   . SER A 1 30  ? -17.055 14.009  30.505  1.00 93.96 30  A 1 
ATOM 229  O O   . SER A 1 30  ? -18.099 14.251  29.898  1.00 90.37 30  A 1 
ATOM 230  C CB  . SER A 1 30  ? -17.326 14.628  32.934  1.00 91.78 30  A 1 
ATOM 231  O OG  . SER A 1 30  ? -16.424 15.689  32.748  1.00 81.09 30  A 1 
ATOM 232  N N   . ASN A 1 31  ? -15.859 14.190  29.928  1.00 93.83 31  A 1 
ATOM 233  C CA  . ASN A 1 31  ? -15.666 14.754  28.603  1.00 94.52 31  A 1 
ATOM 234  C C   . ASN A 1 31  ? -14.531 14.064  27.837  1.00 94.91 31  A 1 
ATOM 235  O O   . ASN A 1 31  ? -13.361 14.466  27.895  1.00 93.47 31  A 1 
ATOM 236  C CB  . ASN A 1 31  ? -15.442 16.264  28.750  1.00 92.97 31  A 1 
ATOM 237  C CG  . ASN A 1 31  ? -15.347 16.979  27.417  1.00 92.68 31  A 1 
ATOM 238  O OD1 . ASN A 1 31  ? -15.438 16.415  26.334  1.00 88.55 31  A 1 
ATOM 239  N ND2 . ASN A 1 31  ? -15.166 18.275  27.456  1.00 86.59 31  A 1 
ATOM 240  N N   . ALA A 1 32  ? -14.897 13.114  26.996  1.00 95.11 32  A 1 
ATOM 241  C CA  . ALA A 1 32  ? -13.949 12.357  26.177  1.00 94.71 32  A 1 
ATOM 242  C C   . ALA A 1 32  ? -13.164 13.186  25.126  1.00 95.42 32  A 1 
ATOM 243  O O   . ALA A 1 32  ? -12.324 12.632  24.411  1.00 93.78 32  A 1 
ATOM 244  C CB  . ALA A 1 32  ? -14.721 11.206  25.531  1.00 92.70 32  A 1 
ATOM 245  N N   . ARG A 1 33  ? -13.420 14.496  25.002  1.00 95.96 33  A 1 
ATOM 246  C CA  . ARG A 1 33  ? -12.600 15.441  24.223  1.00 96.54 33  A 1 
ATOM 247  C C   . ARG A 1 33  ? -11.528 16.141  25.060  1.00 97.17 33  A 1 
ATOM 248  O O   . ARG A 1 33  ? -10.656 16.792  24.488  1.00 96.26 33  A 1 
ATOM 249  C CB  . ARG A 1 33  ? -13.488 16.485  23.537  1.00 95.82 33  A 1 
ATOM 250  C CG  . ARG A 1 33  ? -14.369 15.886  22.434  1.00 93.92 33  A 1 
ATOM 251  C CD  . ARG A 1 33  ? -15.214 17.004  21.806  1.00 91.95 33  A 1 
ATOM 252  N NE  . ARG A 1 33  ? -15.948 16.554  20.608  1.00 88.61 33  A 1 
ATOM 253  C CZ  . ARG A 1 33  ? -15.508 16.580  19.354  1.00 88.62 33  A 1 
ATOM 254  N NH1 . ARG A 1 33  ? -14.292 16.958  19.055  1.00 77.91 33  A 1 
ATOM 255  N NH2 . ARG A 1 33  ? -16.283 16.228  18.388  1.00 82.80 33  A 1 
ATOM 256  N N   . TYR A 1 34  ? -11.579 16.024  26.377  1.00 97.37 34  A 1 
ATOM 257  C CA  . TYR A 1 34  ? -10.603 16.588  27.302  1.00 97.46 34  A 1 
ATOM 258  C C   . TYR A 1 34  ? -9.697  15.474  27.828  1.00 97.44 34  A 1 
ATOM 259  O O   . TYR A 1 34  ? -10.153 14.369  28.106  1.00 96.59 34  A 1 
ATOM 260  C CB  . TYR A 1 34  ? -11.348 17.322  28.416  1.00 96.91 34  A 1 
ATOM 261  C CG  . TYR A 1 34  ? -10.451 18.125  29.327  1.00 93.44 34  A 1 
ATOM 262  C CD1 . TYR A 1 34  ? -9.843  17.520  30.440  1.00 87.61 34  A 1 
ATOM 263  C CD2 . TYR A 1 34  ? -10.223 19.491  29.064  1.00 86.86 34  A 1 
ATOM 264  C CE1 . TYR A 1 34  ? -9.019  18.275  31.299  1.00 84.07 34  A 1 
ATOM 265  C CE2 . TYR A 1 34  ? -9.408  20.248  29.908  1.00 82.25 34  A 1 
ATOM 266  C CZ  . TYR A 1 34  ? -8.806  19.632  31.037  1.00 83.08 34  A 1 
ATOM 267  O OH  . TYR A 1 34  ? -8.018  20.369  31.878  1.00 82.52 34  A 1 
ATOM 268  N N   . PHE A 1 35  ? -8.401  15.745  27.926  1.00 97.58 35  A 1 
ATOM 269  C CA  . PHE A 1 35  ? -7.403  14.801  28.405  1.00 97.52 35  A 1 
ATOM 270  C C   . PHE A 1 35  ? -6.557  15.434  29.498  1.00 97.78 35  A 1 
ATOM 271  O O   . PHE A 1 35  ? -6.016  16.535  29.322  1.00 97.00 35  A 1 
ATOM 272  C CB  . PHE A 1 35  ? -6.511  14.310  27.255  1.00 97.23 35  A 1 
ATOM 273  C CG  . PHE A 1 35  ? -7.207  13.424  26.245  1.00 97.10 35  A 1 
ATOM 274  C CD1 . PHE A 1 35  ? -6.969  12.033  26.238  1.00 94.40 35  A 1 
ATOM 275  C CD2 . PHE A 1 35  ? -8.101  13.961  25.306  1.00 94.49 35  A 1 
ATOM 276  C CE1 . PHE A 1 35  ? -7.623  11.201  25.321  1.00 93.70 35  A 1 
ATOM 277  C CE2 . PHE A 1 35  ? -8.769  13.132  24.387  1.00 93.67 35  A 1 
ATOM 278  C CZ  . PHE A 1 35  ? -8.525  11.761  24.404  1.00 95.08 35  A 1 
ATOM 279  N N   . HIS A 1 36  ? -6.364  14.706  30.593  1.00 97.57 36  A 1 
ATOM 280  C CA  . HIS A 1 36  ? -5.362  14.986  31.608  1.00 97.43 36  A 1 
ATOM 281  C C   . HIS A 1 36  ? -4.036  14.373  31.167  1.00 97.36 36  A 1 
ATOM 282  O O   . HIS A 1 36  ? -3.949  13.174  30.893  1.00 96.23 36  A 1 
ATOM 283  C CB  . HIS A 1 36  ? -5.821  14.429  32.960  1.00 96.88 36  A 1 
ATOM 284  C CG  . HIS A 1 36  ? -7.111  15.043  33.417  1.00 95.72 36  A 1 
ATOM 285  N ND1 . HIS A 1 36  ? -7.269  16.302  33.994  1.00 85.89 36  A 1 
ATOM 286  C CD2 . HIS A 1 36  ? -8.352  14.477  33.276  1.00 85.75 36  A 1 
ATOM 287  C CE1 . HIS A 1 36  ? -8.570  16.480  34.192  1.00 87.82 36  A 1 
ATOM 288  N NE2 . HIS A 1 36  ? -9.259  15.398  33.770  1.00 88.74 36  A 1 
ATOM 289  N N   . VAL A 1 37  ? -2.992  15.202  31.070  1.00 97.78 37  A 1 
ATOM 290  C CA  . VAL A 1 37  ? -1.695  14.796  30.554  1.00 97.71 37  A 1 
ATOM 291  C C   . VAL A 1 37  ? -0.609  15.047  31.593  1.00 97.73 37  A 1 
ATOM 292  O O   . VAL A 1 37  ? -0.589  16.090  32.245  1.00 96.95 37  A 1 
ATOM 293  C CB  . VAL A 1 37  ? -1.375  15.530  29.234  1.00 97.19 37  A 1 
ATOM 294  C CG1 . VAL A 1 37  ? 0.002   15.152  28.688  1.00 94.89 37  A 1 
ATOM 295  C CG2 . VAL A 1 37  ? -2.416  15.218  28.156  1.00 95.12 37  A 1 
ATOM 296  N N   . VAL A 1 38  ? 0.325   14.108  31.713  1.00 97.54 38  A 1 
ATOM 297  C CA  . VAL A 1 38  ? 1.575   14.273  32.463  1.00 97.40 38  A 1 
ATOM 298  C C   . VAL A 1 38  ? 2.737   13.934  31.528  1.00 97.31 38  A 1 
ATOM 299  O O   . VAL A 1 38  ? 2.743   12.877  30.903  1.00 96.37 38  A 1 
ATOM 300  C CB  . VAL A 1 38  ? 1.610   13.430  33.743  1.00 96.37 38  A 1 
ATOM 301  C CG1 . VAL A 1 38  ? 2.863   13.727  34.566  1.00 91.71 38  A 1 
ATOM 302  C CG2 . VAL A 1 38  ? 0.394   13.688  34.636  1.00 91.30 38  A 1 
ATOM 303  N N   . ILE A 1 39  ? 3.724   14.843  31.448  1.00 97.27 39  A 1 
ATOM 304  C CA  . ILE A 1 39  ? 4.946   14.681  30.652  1.00 97.18 39  A 1 
ATOM 305  C C   . ILE A 1 39  ? 6.145   14.742  31.596  1.00 97.10 39  A 1 
ATOM 306  O O   . ILE A 1 39  ? 6.280   15.698  32.358  1.00 96.20 39  A 1 
ATOM 307  C CB  . ILE A 1 39  ? 5.017   15.734  29.525  1.00 95.77 39  A 1 
ATOM 308  C CG1 . ILE A 1 39  ? 3.846   15.552  28.532  1.00 85.71 39  A 1 
ATOM 309  C CG2 . ILE A 1 39  ? 6.365   15.655  28.785  1.00 83.68 39  A 1 
ATOM 310  C CD1 . ILE A 1 39  ? 3.839   16.557  27.368  1.00 86.00 39  A 1 
ATOM 311  N N   . ALA A 1 40  ? 7.031   13.752  31.528  1.00 96.57 40  A 1 
ATOM 312  C CA  . ALA A 1 40  ? 8.319   13.808  32.201  1.00 96.10 40  A 1 
ATOM 313  C C   . ALA A 1 40  ? 9.264   14.767  31.465  1.00 96.39 40  A 1 
ATOM 314  O O   . ALA A 1 40  ? 9.280   14.805  30.233  1.00 95.49 40  A 1 
ATOM 315  C CB  . ALA A 1 40  ? 8.903   12.396  32.299  1.00 95.00 40  A 1 
ATOM 316  N N   . GLY A 1 41  ? 10.063  15.539  32.219  1.00 95.78 41  A 1 
ATOM 317  C CA  . GLY A 1 41  ? 11.124  16.358  31.642  1.00 95.65 41  A 1 
ATOM 318  C C   . GLY A 1 41  ? 12.138  15.483  30.890  1.00 95.54 41  A 1 
ATOM 319  O O   . GLY A 1 41  ? 12.476  14.398  31.374  1.00 94.21 41  A 1 
ATOM 320  N N   . PRO A 1 42  ? 12.611  15.913  29.702  1.00 95.47 42  A 1 
ATOM 321  C CA  . PRO A 1 42  ? 13.545  15.120  28.912  1.00 94.95 42  A 1 
ATOM 322  C C   . PRO A 1 42  ? 14.906  14.992  29.605  1.00 94.55 42  A 1 
ATOM 323  O O   . PRO A 1 42  ? 15.345  15.913  30.300  1.00 93.04 42  A 1 
ATOM 324  C CB  . PRO A 1 42  ? 13.641  15.830  27.561  1.00 93.89 42  A 1 
ATOM 325  C CG  . PRO A 1 42  ? 13.278  17.272  27.878  1.00 91.60 42  A 1 
ATOM 326  C CD  . PRO A 1 42  ? 12.286  17.158  29.029  1.00 94.57 42  A 1 
ATOM 327  N N   . GLN A 1 43  ? 15.582  13.865  29.371  1.00 93.12 43  A 1 
ATOM 328  C CA  . GLN A 1 43  ? 16.943  13.639  29.863  1.00 91.78 43  A 1 
ATOM 329  C C   . GLN A 1 43  ? 17.918  14.689  29.312  1.00 91.94 43  A 1 
ATOM 330  O O   . GLN A 1 43  ? 17.722  15.231  28.226  1.00 89.91 43  A 1 
ATOM 331  C CB  . GLN A 1 43  ? 17.418  12.220  29.496  1.00 89.11 43  A 1 
ATOM 332  C CG  . GLN A 1 43  ? 16.668  11.138  30.283  1.00 80.12 43  A 1 
ATOM 333  C CD  . GLN A 1 43  ? 17.158  9.723   29.965  1.00 74.48 43  A 1 
ATOM 334  O OE1 . GLN A 1 43  ? 17.840  9.447   28.989  1.00 66.37 43  A 1 
ATOM 335  N NE2 . GLN A 1 43  ? 16.810  8.754   30.775  1.00 62.85 43  A 1 
ATOM 336  N N   . ASP A 1 44  ? 18.980  14.960  30.065  1.00 91.49 44  A 1 
ATOM 337  C CA  . ASP A 1 44  ? 19.999  15.976  29.788  1.00 91.27 44  A 1 
ATOM 338  C C   . ASP A 1 44  ? 19.432  17.393  29.567  1.00 92.37 44  A 1 
ATOM 339  O O   . ASP A 1 44  ? 20.027  18.215  28.867  1.00 89.85 44  A 1 
ATOM 340  C CB  . ASP A 1 44  ? 20.928  15.569  28.634  1.00 89.05 44  A 1 
ATOM 341  C CG  . ASP A 1 44  ? 21.455  14.137  28.656  1.00 82.97 44  A 1 
ATOM 342  O OD1 . ASP A 1 44  ? 21.772  13.633  29.748  1.00 77.06 44  A 1 
ATOM 343  O OD2 . ASP A 1 44  ? 21.579  13.590  27.531  1.00 75.03 44  A 1 
ATOM 344  N N   . SER A 1 45  ? 18.272  17.697  30.129  1.00 93.42 45  A 1 
ATOM 345  C CA  . SER A 1 45  ? 17.671  19.026  30.097  1.00 94.44 45  A 1 
ATOM 346  C C   . SER A 1 45  ? 17.543  19.610  31.511  1.00 95.26 45  A 1 
ATOM 347  O O   . SER A 1 45  ? 17.526  18.868  32.494  1.00 94.36 45  A 1 
ATOM 348  C CB  . SER A 1 45  ? 16.312  18.964  29.391  1.00 94.04 45  A 1 
ATOM 349  O OG  . SER A 1 45  ? 15.303  18.486  30.263  1.00 92.58 45  A 1 
ATOM 350  N N   . PRO A 1 46  ? 17.376  20.931  31.655  1.00 95.70 46  A 1 
ATOM 351  C CA  . PRO A 1 46  ? 17.098  21.514  32.969  1.00 95.84 46  A 1 
ATOM 352  C C   . PRO A 1 46  ? 15.747  21.091  33.573  1.00 96.30 46  A 1 
ATOM 353  O O   . PRO A 1 46  ? 15.481  21.387  34.731  1.00 95.07 46  A 1 
ATOM 354  C CB  . PRO A 1 46  ? 17.173  23.031  32.742  1.00 94.68 46  A 1 
ATOM 355  C CG  . PRO A 1 46  ? 16.819  23.192  31.274  1.00 91.89 46  A 1 
ATOM 356  C CD  . PRO A 1 46  ? 17.439  21.957  30.634  1.00 95.02 46  A 1 
ATOM 357  N N   . PHE A 1 47  ? 14.915  20.385  32.798  1.00 96.50 47  A 1 
ATOM 358  C CA  . PHE A 1 47  ? 13.622  19.860  33.211  1.00 96.72 47  A 1 
ATOM 359  C C   . PHE A 1 47  ? 13.665  18.385  33.636  1.00 96.71 47  A 1 
ATOM 360  O O   . PHE A 1 47  ? 12.643  17.837  34.042  1.00 95.54 47  A 1 
ATOM 361  C CB  . PHE A 1 47  ? 12.613  20.087  32.077  1.00 96.68 47  A 1 
ATOM 362  C CG  . PHE A 1 47  ? 12.649  21.488  31.493  1.00 96.83 47  A 1 
ATOM 363  C CD1 . PHE A 1 47  ? 12.170  22.577  32.241  1.00 94.73 47  A 1 
ATOM 364  C CD2 . PHE A 1 47  ? 13.224  21.722  30.234  1.00 94.61 47  A 1 
ATOM 365  C CE1 . PHE A 1 47  ? 12.257  23.882  31.734  1.00 93.86 47  A 1 
ATOM 366  C CE2 . PHE A 1 47  ? 13.315  23.024  29.724  1.00 93.61 47  A 1 
ATOM 367  C CZ  . PHE A 1 47  ? 12.834  24.108  30.476  1.00 95.21 47  A 1 
ATOM 368  N N   . GLU A 1 48  ? 14.835  17.735  33.554  1.00 95.66 48  A 1 
ATOM 369  C CA  . GLU A 1 48  ? 15.016  16.336  33.960  1.00 95.36 48  A 1 
ATOM 370  C C   . GLU A 1 48  ? 14.599  16.113  35.419  1.00 95.38 48  A 1 
ATOM 371  O O   . GLU A 1 48  ? 14.817  16.946  36.295  1.00 93.76 48  A 1 
ATOM 372  C CB  . GLU A 1 48  ? 16.472  15.908  33.708  1.00 93.77 48  A 1 
ATOM 373  C CG  . GLU A 1 48  ? 16.688  14.414  33.988  1.00 91.49 48  A 1 
ATOM 374  C CD  . GLU A 1 48  ? 18.066  13.889  33.562  1.00 89.40 48  A 1 
ATOM 375  O OE1 . GLU A 1 48  ? 18.249  12.652  33.635  1.00 83.05 48  A 1 
ATOM 376  O OE2 . GLU A 1 48  ? 18.930  14.700  33.154  1.00 82.76 48  A 1 
ATOM 377  N N   . GLY A 1 49  ? 13.935  14.981  35.669  1.00 94.90 49  A 1 
ATOM 378  C CA  . GLY A 1 49  ? 13.345  14.636  36.961  1.00 94.87 49  A 1 
ATOM 379  C C   . GLY A 1 49  ? 12.024  15.340  37.281  1.00 95.70 49  A 1 
ATOM 380  O O   . GLY A 1 49  ? 11.325  14.935  38.210  1.00 93.55 49  A 1 
ATOM 381  N N   . GLY A 1 50  ? 11.643  16.366  36.513  1.00 95.60 50  A 1 
ATOM 382  C CA  . GLY A 1 50  ? 10.355  17.029  36.648  1.00 95.96 50  A 1 
ATOM 383  C C   . GLY A 1 50  ? 9.215   16.257  35.990  1.00 96.42 50  A 1 
ATOM 384  O O   . GLY A 1 50  ? 9.388   15.572  34.982  1.00 95.23 50  A 1 
ATOM 385  N N   . THR A 1 51  ? 8.013   16.420  36.542  1.00 97.08 51  A 1 
ATOM 386  C CA  . THR A 1 51  ? 6.766   15.928  35.954  1.00 97.07 51  A 1 
ATOM 387  C C   . THR A 1 51  ? 5.797   17.085  35.755  1.00 97.21 51  A 1 
ATOM 388  O O   . THR A 1 51  ? 5.366   17.734  36.709  1.00 95.72 51  A 1 
ATOM 389  C CB  . THR A 1 51  ? 6.129   14.810  36.791  1.00 95.42 51  A 1 
ATOM 390  O OG1 . THR A 1 51  ? 5.981   15.190  38.137  1.00 85.92 51  A 1 
ATOM 391  C CG2 . THR A 1 51  ? 6.959   13.533  36.760  1.00 82.21 51  A 1 
ATOM 392  N N   . PHE A 1 52  ? 5.457   17.362  34.493  1.00 97.09 52  A 1 
ATOM 393  C CA  . PHE A 1 52  ? 4.670   18.522  34.115  1.00 97.12 52  A 1 
ATOM 394  C C   . PHE A 1 52  ? 3.244   18.101  33.778  1.00 97.28 52  A 1 
ATOM 395  O O   . PHE A 1 52  ? 3.037   17.274  32.891  1.00 96.47 52  A 1 
ATOM 396  C CB  . PHE A 1 52  ? 5.349   19.251  32.949  1.00 97.00 52  A 1 
ATOM 397  C CG  . PHE A 1 52  ? 6.740   19.750  33.279  1.00 97.22 52  A 1 
ATOM 398  C CD1 . PHE A 1 52  ? 6.921   21.029  33.834  1.00 95.70 52  A 1 
ATOM 399  C CD2 . PHE A 1 52  ? 7.852   18.908  33.104  1.00 95.78 52  A 1 
ATOM 400  C CE1 . PHE A 1 52  ? 8.196   21.464  34.208  1.00 95.23 52  A 1 
ATOM 401  C CE2 . PHE A 1 52  ? 9.135   19.336  33.487  1.00 95.11 52  A 1 
ATOM 402  C CZ  . PHE A 1 52  ? 9.310   20.614  34.043  1.00 96.04 52  A 1 
ATOM 403  N N   . LYS A 1 53  ? 2.257   18.681  34.451  1.00 97.28 53  A 1 
ATOM 404  C CA  . LYS A 1 53  ? 0.837   18.501  34.144  1.00 97.30 53  A 1 
ATOM 405  C C   . LYS A 1 53  ? 0.442   19.435  33.004  1.00 97.47 53  A 1 
ATOM 406  O O   . LYS A 1 53  ? 0.792   20.614  33.010  1.00 96.63 53  A 1 
ATOM 407  C CB  . LYS A 1 53  ? -0.037  18.696  35.391  1.00 96.63 53  A 1 
ATOM 408  C CG  . LYS A 1 53  ? 0.250   17.618  36.457  1.00 90.73 53  A 1 
ATOM 409  C CD  . LYS A 1 53  ? -0.612  17.768  37.722  1.00 85.40 53  A 1 
ATOM 410  C CE  . LYS A 1 53  ? -0.224  16.648  38.689  1.00 73.98 53  A 1 
ATOM 411  N NZ  . LYS A 1 53  ? -0.938  16.702  39.992  1.00 64.80 53  A 1 
ATOM 412  N N   . LEU A 1 54  ? -0.279  18.902  32.030  1.00 97.60 54  A 1 
ATOM 413  C CA  . LEU A 1 54  ? -0.885  19.649  30.941  1.00 97.85 54  A 1 
ATOM 414  C C   . LEU A 1 54  ? -2.360  19.281  30.819  1.00 97.83 54  A 1 
ATOM 415  O O   . LEU A 1 54  ? -2.792  18.207  31.238  1.00 96.82 54  A 1 
ATOM 416  C CB  . LEU A 1 54  ? -0.164  19.405  29.597  1.00 97.49 54  A 1 
ATOM 417  C CG  . LEU A 1 54  ? 1.331   19.776  29.544  1.00 96.15 54  A 1 
ATOM 418  C CD1 . LEU A 1 54  ? 2.227   18.630  30.013  1.00 91.24 54  A 1 
ATOM 419  C CD2 . LEU A 1 54  ? 1.747   20.085  28.099  1.00 90.52 54  A 1 
ATOM 420  N N   . GLU A 1 55  ? -3.138  20.161  30.200  1.00 97.83 55  A 1 
ATOM 421  C CA  . GLU A 1 55  ? -4.463  19.840  29.685  1.00 97.52 55  A 1 
ATOM 422  C C   . GLU A 1 55  ? -4.439  19.850  28.156  1.00 97.82 55  A 1 
ATOM 423  O O   . GLU A 1 55  ? -3.771  20.674  27.529  1.00 96.95 55  A 1 
ATOM 424  C CB  . GLU A 1 55  ? -5.534  20.769  30.274  1.00 95.69 55  A 1 
ATOM 425  C CG  . GLU A 1 55  ? -5.345  22.243  29.899  1.00 81.37 55  A 1 
ATOM 426  C CD  . GLU A 1 55  ? -6.449  23.159  30.437  1.00 79.74 55  A 1 
ATOM 427  O OE1 . GLU A 1 55  ? -6.831  24.099  29.711  1.00 73.02 55  A 1 
ATOM 428  O OE2 . GLU A 1 55  ? -6.862  23.028  31.603  1.00 76.82 55  A 1 
ATOM 429  N N   . LEU A 1 56  ? -5.194  18.927  27.550  1.00 97.78 56  A 1 
ATOM 430  C CA  . LEU A 1 56  ? -5.376  18.847  26.108  1.00 97.82 56  A 1 
ATOM 431  C C   . LEU A 1 56  ? -6.871  18.757  25.795  1.00 97.89 56  A 1 
ATOM 432  O O   . LEU A 1 56  ? -7.577  17.915  26.346  1.00 96.97 56  A 1 
ATOM 433  C CB  . LEU A 1 56  ? -4.552  17.673  25.559  1.00 97.39 56  A 1 
ATOM 434  C CG  . LEU A 1 56  ? -4.638  17.462  24.032  1.00 97.01 56  A 1 
ATOM 435  C CD1 . LEU A 1 56  ? -3.369  16.782  23.533  1.00 93.26 56  A 1 
ATOM 436  C CD2 . LEU A 1 56  ? -5.815  16.565  23.620  1.00 92.39 56  A 1 
ATOM 437  N N   . PHE A 1 57  ? -7.349  19.602  24.876  1.00 97.54 57  A 1 
ATOM 438  C CA  . PHE A 1 57  ? -8.735  19.620  24.419  1.00 97.58 57  A 1 
ATOM 439  C C   . PHE A 1 57  ? -8.822  19.432  22.906  1.00 97.49 57  A 1 
ATOM 440  O O   . PHE A 1 57  ? -8.140  20.127  22.136  1.00 96.52 57  A 1 
ATOM 441  C CB  . PHE A 1 57  ? -9.402  20.924  24.880  1.00 96.92 57  A 1 
ATOM 442  C CG  . PHE A 1 57  ? -10.844 21.039  24.434  1.00 94.13 57  A 1 
ATOM 443  C CD1 . PHE A 1 57  ? -11.193 21.905  23.383  1.00 88.34 57  A 1 
ATOM 444  C CD2 . PHE A 1 57  ? -11.836 20.260  25.052  1.00 88.29 57  A 1 
ATOM 445  C CE1 . PHE A 1 57  ? -12.536 21.989  22.960  1.00 86.65 57  A 1 
ATOM 446  C CE2 . PHE A 1 57  ? -13.171 20.339  24.632  1.00 85.09 57  A 1 
ATOM 447  C CZ  . PHE A 1 57  ? -13.528 21.208  23.581  1.00 86.75 57  A 1 
ATOM 448  N N   . LEU A 1 58  ? -9.677  18.506  22.463  1.00 97.23 58  A 1 
ATOM 449  C CA  . LEU A 1 58  ? -9.960  18.252  21.052  1.00 96.97 58  A 1 
ATOM 450  C C   . LEU A 1 58  ? -11.184 19.081  20.616  1.00 96.69 58  A 1 
ATOM 451  O O   . LEU A 1 58  ? -12.303 18.767  21.029  1.00 95.55 58  A 1 
ATOM 452  C CB  . LEU A 1 58  ? -10.212 16.751  20.825  1.00 96.62 58  A 1 
ATOM 453  C CG  . LEU A 1 58  ? -9.076  15.811  21.285  1.00 95.89 58  A 1 
ATOM 454  C CD1 . LEU A 1 58  ? -9.451  14.368  20.951  1.00 93.88 58  A 1 
ATOM 455  C CD2 . LEU A 1 58  ? -7.748  16.139  20.604  1.00 93.62 58  A 1 
ATOM 456  N N   . PRO A 1 59  ? -11.015 20.133  19.769  1.00 96.59 59  A 1 
ATOM 457  C CA  . PRO A 1 59  ? -12.139 20.912  19.258  1.00 96.03 59  A 1 
ATOM 458  C C   . PRO A 1 59  ? -13.064 20.061  18.376  1.00 95.54 59  A 1 
ATOM 459  O O   . PRO A 1 59  ? -12.742 18.920  18.030  1.00 94.04 59  A 1 
ATOM 460  C CB  . PRO A 1 59  ? -11.499 22.087  18.509  1.00 95.26 59  A 1 
ATOM 461  C CG  . PRO A 1 59  ? -10.173 21.511  18.016  1.00 93.70 59  A 1 
ATOM 462  C CD  . PRO A 1 59  ? -9.766  20.575  19.151  1.00 95.94 59  A 1 
ATOM 463  N N   . GLU A 1 60  ? -14.237 20.593  18.001  1.00 94.85 60  A 1 
ATOM 464  C CA  . GLU A 1 60  ? -15.213 19.841  17.207  1.00 93.75 60  A 1 
ATOM 465  C C   . GLU A 1 60  ? -14.677 19.454  15.827  1.00 93.39 60  A 1 
ATOM 466  O O   . GLU A 1 60  ? -14.936 18.347  15.357  1.00 90.99 60  A 1 
ATOM 467  C CB  . GLU A 1 60  ? -16.528 20.614  17.083  1.00 92.27 60  A 1 
ATOM 468  C CG  . GLU A 1 60  ? -17.240 20.739  18.440  1.00 80.87 60  A 1 
ATOM 469  C CD  . GLU A 1 60  ? -18.707 21.158  18.324  1.00 73.29 60  A 1 
ATOM 470  O OE1 . GLU A 1 60  ? -19.458 20.813  19.268  1.00 65.64 60  A 1 
ATOM 471  O OE2 . GLU A 1 60  ? -19.075 21.759  17.304  1.00 64.62 60  A 1 
ATOM 472  N N   . GLU A 1 61  ? -13.860 20.310  15.222  1.00 91.09 61  A 1 
ATOM 473  C CA  . GLU A 1 61  ? -13.221 20.135  13.921  1.00 90.08 61  A 1 
ATOM 474  C C   . GLU A 1 61  ? -12.015 19.172  13.944  1.00 90.82 61  A 1 
ATOM 475  O O   . GLU A 1 61  ? -11.414 18.917  12.898  1.00 88.65 61  A 1 
ATOM 476  C CB  . GLU A 1 61  ? -12.787 21.493  13.356  1.00 88.22 61  A 1 
ATOM 477  C CG  . GLU A 1 61  ? -13.888 22.573  13.308  1.00 80.58 61  A 1 
ATOM 478  C CD  . GLU A 1 61  ? -14.138 23.297  14.647  1.00 72.23 61  A 1 
ATOM 479  O OE1 . GLU A 1 61  ? -15.024 24.176  14.659  1.00 63.75 61  A 1 
ATOM 480  O OE2 . GLU A 1 61  ? -13.440 22.987  15.643  1.00 63.75 61  A 1 
ATOM 481  N N   . TYR A 1 62  ? -11.635 18.627  15.104  1.00 91.06 62  A 1 
ATOM 482  C CA  . TYR A 1 62  ? -10.565 17.633  15.170  1.00 92.14 62  A 1 
ATOM 483  C C   . TYR A 1 62  ? -10.927 16.378  14.365  1.00 91.94 62  A 1 
ATOM 484  O O   . TYR A 1 62  ? -12.027 15.858  14.515  1.00 89.75 62  A 1 
ATOM 485  C CB  . TYR A 1 62  ? -10.250 17.287  16.628  1.00 92.35 62  A 1 
ATOM 486  C CG  . TYR A 1 62  ? -9.067  16.358  16.789  1.00 92.87 62  A 1 
ATOM 487  C CD1 . TYR A 1 62  ? -9.234  14.956  16.918  1.00 88.49 62  A 1 
ATOM 488  C CD2 . TYR A 1 62  ? -7.761  16.884  16.789  1.00 88.09 62  A 1 
ATOM 489  C CE1 . TYR A 1 62  ? -8.120  14.112  17.045  1.00 89.19 62  A 1 
ATOM 490  C CE2 . TYR A 1 62  ? -6.644  16.047  16.918  1.00 87.77 62  A 1 
ATOM 491  C CZ  . TYR A 1 62  ? -6.829  14.666  17.043  1.00 92.94 62  A 1 
ATOM 492  O OH  . TYR A 1 62  ? -5.724  13.846  17.166  1.00 92.34 62  A 1 
ATOM 493  N N   . PRO A 1 63  ? -10.019 15.851  13.501  1.00 89.73 63  A 1 
ATOM 494  C CA  . PRO A 1 63  ? -8.595  16.149  13.361  1.00 89.95 63  A 1 
ATOM 495  C C   . PRO A 1 63  ? -8.232  17.199  12.305  1.00 89.92 63  A 1 
ATOM 496  O O   . PRO A 1 63  ? -7.059  17.325  11.958  1.00 87.78 63  A 1 
ATOM 497  C CB  . PRO A 1 63  ? -7.975  14.789  13.039  1.00 89.14 63  A 1 
ATOM 498  C CG  . PRO A 1 63  ? -9.027  14.166  12.128  1.00 85.49 63  A 1 
ATOM 499  C CD  . PRO A 1 63  ? -10.335 14.627  12.778  1.00 87.27 63  A 1 
ATOM 500  N N   . MET A 1 64  ? -9.201  17.944  11.755  1.00 88.38 64  A 1 
ATOM 501  C CA  . MET A 1 64  ? -8.890  18.980  10.755  1.00 87.76 64  A 1 
ATOM 502  C C   . MET A 1 64  ? -8.358  20.269  11.390  1.00 88.31 64  A 1 
ATOM 503  O O   . MET A 1 64  ? -7.555  20.963  10.773  1.00 86.74 64  A 1 
ATOM 504  C CB  . MET A 1 64  ? -10.106 19.259  9.869   1.00 85.94 64  A 1 
ATOM 505  C CG  . MET A 1 64  ? -10.540 18.023  9.064   1.00 85.04 64  A 1 
ATOM 506  S SD  . MET A 1 64  ? -9.275  17.382  7.923   1.00 82.37 64  A 1 
ATOM 507  C CE  . MET A 1 64  ? -10.091 15.884  7.382   1.00 73.81 64  A 1 
ATOM 508  N N   . ALA A 1 65  ? -8.738  20.552  12.623  1.00 90.60 65  A 1 
ATOM 509  C CA  . ALA A 1 65  ? -8.128  21.567  13.466  1.00 90.72 65  A 1 
ATOM 510  C C   . ALA A 1 65  ? -7.163  20.937  14.485  1.00 92.10 65  A 1 
ATOM 511  O O   . ALA A 1 65  ? -7.323  19.787  14.891  1.00 91.66 65  A 1 
ATOM 512  C CB  . ALA A 1 65  ? -9.231  22.384  14.144  1.00 89.15 65  A 1 
ATOM 513  N N   . ALA A 1 66  ? -6.154  21.708  14.907  1.00 93.59 66  A 1 
ATOM 514  C CA  . ALA A 1 66  ? -5.194  21.292  15.917  1.00 94.28 66  A 1 
ATOM 515  C C   . ALA A 1 66  ? -5.855  21.136  17.304  1.00 95.30 66  A 1 
ATOM 516  O O   . ALA A 1 66  ? -6.771  21.895  17.637  1.00 94.82 66  A 1 
ATOM 517  C CB  . ALA A 1 66  ? -4.048  22.312  15.968  1.00 93.00 66  A 1 
ATOM 518  N N   . PRO A 1 67  ? -5.364  20.210  18.150  1.00 96.33 67  A 1 
ATOM 519  C CA  . PRO A 1 67  ? -5.746  20.189  19.556  1.00 96.61 67  A 1 
ATOM 520  C C   . PRO A 1 67  ? -5.254  21.458  20.262  1.00 97.04 67  A 1 
ATOM 521  O O   . PRO A 1 67  ? -4.204  22.019  19.923  1.00 96.11 67  A 1 
ATOM 522  C CB  . PRO A 1 67  ? -5.121  18.920  20.134  1.00 95.83 67  A 1 
ATOM 523  C CG  . PRO A 1 67  ? -3.897  18.697  19.258  1.00 93.30 67  A 1 
ATOM 524  C CD  . PRO A 1 67  ? -4.336  19.214  17.889  1.00 95.59 67  A 1 
ATOM 525  N N   . LYS A 1 68  ? -5.990  21.893  21.271  1.00 97.00 68  A 1 
ATOM 526  C CA  . LYS A 1 68  ? -5.567  22.954  22.178  1.00 97.17 68  A 1 
ATOM 527  C C   . LYS A 1 68  ? -4.827  22.317  23.346  1.00 97.47 68  A 1 
ATOM 528  O O   . LYS A 1 68  ? -5.357  21.403  23.960  1.00 96.65 68  A 1 
ATOM 529  C CB  . LYS A 1 68  ? -6.777  23.775  22.640  1.00 96.37 68  A 1 
ATOM 530  C CG  . LYS A 1 68  ? -7.451  24.509  21.463  1.00 91.65 68  A 1 
ATOM 531  C CD  . LYS A 1 68  ? -8.668  25.318  21.941  1.00 83.26 68  A 1 
ATOM 532  C CE  . LYS A 1 68  ? -9.322  26.009  20.751  1.00 75.29 68  A 1 
ATOM 533  N NZ  . LYS A 1 68  ? -10.551 26.741  21.135  1.00 65.96 68  A 1 
ATOM 534  N N   . VAL A 1 69  ? -3.631  22.793  23.648  1.00 97.42 69  A 1 
ATOM 535  C CA  . VAL A 1 69  ? -2.806  22.249  24.738  1.00 97.51 69  A 1 
ATOM 536  C C   . VAL A 1 69  ? -2.202  23.404  25.532  1.00 97.54 69  A 1 
ATOM 537  O O   . VAL A 1 69  ? -1.749  24.385  24.943  1.00 96.37 69  A 1 
ATOM 538  C CB  . VAL A 1 69  ? -1.687  21.314  24.229  1.00 96.89 69  A 1 
ATOM 539  C CG1 . VAL A 1 69  ? -1.096  20.499  25.383  1.00 91.45 69  A 1 
ATOM 540  C CG2 . VAL A 1 69  ? -2.176  20.320  23.168  1.00 92.20 69  A 1 
ATOM 541  N N   . ARG A 1 70  ? -2.185  23.292  26.863  1.00 97.42 70  A 1 
ATOM 542  C CA  . ARG A 1 70  ? -1.460  24.217  27.739  1.00 97.39 70  A 1 
ATOM 543  C C   . ARG A 1 70  ? -0.840  23.494  28.937  1.00 97.66 70  A 1 
ATOM 544  O O   . ARG A 1 70  ? -1.365  22.483  29.387  1.00 96.74 70  A 1 
ATOM 545  C CB  . ARG A 1 70  ? -2.341  25.401  28.175  1.00 95.05 70  A 1 
ATOM 546  C CG  . ARG A 1 70  ? -3.488  25.006  29.109  1.00 87.05 70  A 1 
ATOM 547  C CD  . ARG A 1 70  ? -4.203  26.269  29.640  1.00 86.36 70  A 1 
ATOM 548  N NE  . ARG A 1 70  ? -5.324  25.886  30.496  1.00 78.19 70  A 1 
ATOM 549  C CZ  . ARG A 1 70  ? -5.822  26.508  31.532  1.00 73.52 70  A 1 
ATOM 550  N NH1 . ARG A 1 70  ? -5.374  27.666  31.935  1.00 66.27 70  A 1 
ATOM 551  N NH2 . ARG A 1 70  ? -6.793  25.959  32.194  1.00 63.91 70  A 1 
ATOM 552  N N   . PHE A 1 71  ? 0.268   24.042  29.457  1.00 97.24 71  A 1 
ATOM 553  C CA  . PHE A 1 71  ? 0.836   23.615  30.730  1.00 97.28 71  A 1 
ATOM 554  C C   . PHE A 1 71  ? -0.036  24.096  31.894  1.00 97.17 71  A 1 
ATOM 555  O O   . PHE A 1 71  ? -0.446  25.254  31.944  1.00 96.05 71  A 1 
ATOM 556  C CB  . PHE A 1 71  ? 2.270   24.127  30.865  1.00 96.95 71  A 1 
ATOM 557  C CG  . PHE A 1 71  ? 3.293   23.329  30.072  1.00 97.11 71  A 1 
ATOM 558  C CD1 . PHE A 1 71  ? 3.955   22.252  30.687  1.00 94.58 71  A 1 
ATOM 559  C CD2 . PHE A 1 71  ? 3.576   23.642  28.740  1.00 94.54 71  A 1 
ATOM 560  C CE1 . PHE A 1 71  ? 4.910   21.500  29.974  1.00 94.24 71  A 1 
ATOM 561  C CE2 . PHE A 1 71  ? 4.525   22.891  28.014  1.00 93.96 71  A 1 
ATOM 562  C CZ  . PHE A 1 71  ? 5.191   21.824  28.642  1.00 95.90 71  A 1 
ATOM 563  N N   . MET A 1 72  ? -0.278  23.211  32.842  1.00 97.01 72  A 1 
ATOM 564  C CA  . MET A 1 72  ? -0.893  23.501  34.145  1.00 96.96 72  A 1 
ATOM 565  C C   . MET A 1 72  ? 0.176   23.681  35.229  1.00 96.92 72  A 1 
ATOM 566  O O   . MET A 1 72  ? 0.004   24.470  36.153  1.00 95.05 72  A 1 
ATOM 567  C CB  . MET A 1 72  ? -1.841  22.358  34.515  1.00 96.25 72  A 1 
ATOM 568  C CG  . MET A 1 72  ? -2.984  22.169  33.508  1.00 93.53 72  A 1 
ATOM 569  S SD  . MET A 1 72  ? -4.112  23.579  33.396  1.00 88.83 72  A 1 
ATOM 570  C CE  . MET A 1 72  ? -5.105  23.300  34.881  1.00 76.93 72  A 1 
ATOM 571  N N   . THR A 1 73  ? 1.299   22.976  35.097  1.00 96.27 73  A 1 
ATOM 572  C CA  . THR A 1 73  ? 2.492   23.165  35.931  1.00 96.27 73  A 1 
ATOM 573  C C   . THR A 1 73  ? 3.285   24.377  35.436  1.00 96.34 73  A 1 
ATOM 574  O O   . THR A 1 73  ? 3.505   24.527  34.234  1.00 95.25 73  A 1 
ATOM 575  C CB  . THR A 1 73  ? 3.366   21.908  35.924  1.00 95.54 73  A 1 
ATOM 576  O OG1 . THR A 1 73  ? 2.614   20.786  36.322  1.00 90.45 73  A 1 
ATOM 577  C CG2 . THR A 1 73  ? 4.542   22.000  36.888  1.00 89.78 73  A 1 
ATOM 578  N N   . LYS A 1 74  ? 3.739   25.229  36.350  1.00 96.23 74  A 1 
ATOM 579  C CA  . LYS A 1 74  ? 4.629   26.344  36.010  1.00 96.13 74  A 1 
ATOM 580  C C   . LYS A 1 74  ? 5.954   25.818  35.458  1.00 96.51 74  A 1 
ATOM 581  O O   . LYS A 1 74  ? 6.547   24.917  36.034  1.00 95.25 74  A 1 
ATOM 582  C CB  . LYS A 1 74  ? 4.880   27.241  37.228  1.00 94.94 74  A 1 
ATOM 583  C CG  . LYS A 1 74  ? 3.633   28.023  37.672  1.00 85.78 74  A 1 
ATOM 584  C CD  . LYS A 1 74  ? 3.983   28.924  38.859  1.00 78.74 74  A 1 
ATOM 585  C CE  . LYS A 1 74  ? 2.768   29.704  39.343  1.00 69.27 74  A 1 
ATOM 586  N NZ  . LYS A 1 74  ? 3.095   30.524  40.537  1.00 60.60 74  A 1 
ATOM 587  N N   . ILE A 1 75  ? 6.427   26.424  34.372  1.00 96.11 75  A 1 
ATOM 588  C CA  . ILE A 1 75  ? 7.674   26.057  33.708  1.00 96.43 75  A 1 
ATOM 589  C C   . ILE A 1 75  ? 8.407   27.320  33.243  1.00 96.37 75  A 1 
ATOM 590  O O   . ILE A 1 75  ? 7.778   28.278  32.792  1.00 95.06 75  A 1 
ATOM 591  C CB  . ILE A 1 75  ? 7.398   25.048  32.569  1.00 95.87 75  A 1 
ATOM 592  C CG1 . ILE A 1 75  ? 8.714   24.524  31.959  1.00 92.77 75  A 1 
ATOM 593  C CG2 . ILE A 1 75  ? 6.479   25.641  31.483  1.00 91.92 75  A 1 
ATOM 594  C CD1 . ILE A 1 75  ? 8.529   23.335  31.013  1.00 91.32 75  A 1 
ATOM 595  N N   . TYR A 1 76  ? 9.733   27.328  33.363  1.00 96.06 76  A 1 
ATOM 596  C CA  . TYR A 1 76  ? 10.594  28.404  32.873  1.00 96.00 76  A 1 
ATOM 597  C C   . TYR A 1 76  ? 11.157  28.025  31.502  1.00 95.96 76  A 1 
ATOM 598  O O   . TYR A 1 76  ? 12.143  27.295  31.405  1.00 94.74 76  A 1 
ATOM 599  C CB  . TYR A 1 76  ? 11.675  28.697  33.912  1.00 95.73 76  A 1 
ATOM 600  C CG  . TYR A 1 76  ? 12.424  29.979  33.649  1.00 95.89 76  A 1 
ATOM 601  C CD1 . TYR A 1 76  ? 13.657  29.961  32.954  1.00 93.21 76  A 1 
ATOM 602  C CD2 . TYR A 1 76  ? 11.899  31.203  34.094  1.00 93.33 76  A 1 
ATOM 603  C CE1 . TYR A 1 76  ? 14.350  31.156  32.718  1.00 92.90 76  A 1 
ATOM 604  C CE2 . TYR A 1 76  ? 12.591  32.403  33.862  1.00 92.62 76  A 1 
ATOM 605  C CZ  . TYR A 1 76  ? 13.809  32.374  33.177  1.00 94.36 76  A 1 
ATOM 606  O OH  . TYR A 1 76  ? 14.485  33.547  32.945  1.00 93.17 76  A 1 
ATOM 607  N N   . HIS A 1 77  ? 10.496  28.467  30.436  1.00 96.07 77  A 1 
ATOM 608  C CA  . HIS A 1 77  ? 10.835  28.108  29.058  1.00 96.01 77  A 1 
ATOM 609  C C   . HIS A 1 77  ? 10.461  29.245  28.090  1.00 95.86 77  A 1 
ATOM 610  O O   . HIS A 1 77  ? 9.344   29.752  28.195  1.00 94.56 77  A 1 
ATOM 611  C CB  . HIS A 1 77  ? 10.107  26.806  28.699  1.00 95.67 77  A 1 
ATOM 612  C CG  . HIS A 1 77  ? 10.530  26.235  27.379  1.00 95.87 77  A 1 
ATOM 613  N ND1 . HIS A 1 77  ? 10.061  26.594  26.137  1.00 90.09 77  A 1 
ATOM 614  C CD2 . HIS A 1 77  ? 11.479  25.254  27.183  1.00 89.68 77  A 1 
ATOM 615  C CE1 . HIS A 1 77  ? 10.708  25.853  25.214  1.00 90.32 77  A 1 
ATOM 616  N NE2 . HIS A 1 77  ? 11.575  25.032  25.823  1.00 91.46 77  A 1 
ATOM 617  N N   . PRO A 1 78  ? 11.319  29.636  27.135  1.00 95.34 78  A 1 
ATOM 618  C CA  . PRO A 1 78  ? 11.067  30.804  26.274  1.00 94.65 78  A 1 
ATOM 619  C C   . PRO A 1 78  ? 9.819   30.674  25.378  1.00 94.20 78  A 1 
ATOM 620  O O   . PRO A 1 78  ? 9.211   31.680  25.021  1.00 91.80 78  A 1 
ATOM 621  C CB  . PRO A 1 78  ? 12.350  30.983  25.451  1.00 93.74 78  A 1 
ATOM 622  C CG  . PRO A 1 78  ? 13.002  29.606  25.472  1.00 92.01 78  A 1 
ATOM 623  C CD  . PRO A 1 78  ? 12.632  29.065  26.847  1.00 94.64 78  A 1 
ATOM 624  N N   . ASN A 1 79  ? 9.424   29.452  25.041  1.00 94.72 79  A 1 
ATOM 625  C CA  . ASN A 1 79  ? 8.261   29.176  24.184  1.00 94.87 79  A 1 
ATOM 626  C C   . ASN A 1 79  ? 6.988   28.803  24.969  1.00 94.97 79  A 1 
ATOM 627  O O   . ASN A 1 79  ? 6.019   28.326  24.365  1.00 93.66 79  A 1 
ATOM 628  C CB  . ASN A 1 79  ? 8.644   28.107  23.146  1.00 94.80 79  A 1 
ATOM 629  C CG  . ASN A 1 79  ? 9.927   28.431  22.405  1.00 94.12 79  A 1 
ATOM 630  O OD1 . ASN A 1 79  ? 10.930  27.764  22.549  1.00 86.02 79  A 1 
ATOM 631  N ND2 . ASN A 1 79  ? 9.933   29.467  21.599  1.00 85.44 79  A 1 
ATOM 632  N N   . VAL A 1 80  ? 6.976   28.988  26.288  1.00 95.41 80  A 1 
ATOM 633  C CA  . VAL A 1 80  ? 5.796   28.763  27.148  1.00 95.53 80  A 1 
ATOM 634  C C   . VAL A 1 80  ? 5.585   29.994  28.025  1.00 94.90 80  A 1 
ATOM 635  O O   . VAL A 1 80  ? 6.489   30.415  28.739  1.00 93.15 80  A 1 
ATOM 636  C CB  . VAL A 1 80  ? 5.933   27.503  28.018  1.00 95.33 80  A 1 
ATOM 637  C CG1 . VAL A 1 80  ? 4.648   27.250  28.823  1.00 92.60 80  A 1 
ATOM 638  C CG2 . VAL A 1 80  ? 6.206   26.249  27.173  1.00 92.61 80  A 1 
ATOM 639  N N   . ASP A 1 81  ? 4.388   30.589  27.974  1.00 94.27 81  A 1 
ATOM 640  C CA  . ASP A 1 81  ? 4.102   31.796  28.743  1.00 93.54 81  A 1 
ATOM 641  C C   . ASP A 1 81  ? 3.646   31.527  30.185  1.00 94.15 81  A 1 
ATOM 642  O O   . ASP A 1 81  ? 3.451   30.387  30.617  1.00 92.77 81  A 1 
ATOM 643  C CB  . ASP A 1 81  ? 3.153   32.714  27.951  1.00 91.37 81  A 1 
ATOM 644  C CG  . ASP A 1 81  ? 1.661   32.364  28.014  1.00 90.04 81  A 1 
ATOM 645  O OD1 . ASP A 1 81  ? 1.249   31.387  28.674  1.00 85.17 81  A 1 
ATOM 646  O OD2 . ASP A 1 81  ? 0.883   33.136  27.432  1.00 84.91 81  A 1 
ATOM 647  N N   . LYS A 1 82  ? 3.433   32.619  30.946  1.00 92.85 82  A 1 
ATOM 648  C CA  . LYS A 1 82  ? 2.992   32.572  32.348  1.00 92.78 82  A 1 
ATOM 649  C C   . LYS A 1 82  ? 1.612   31.935  32.554  1.00 93.75 82  A 1 
ATOM 650  O O   . LYS A 1 82  ? 1.291   31.540  33.672  1.00 91.45 82  A 1 
ATOM 651  C CB  . LYS A 1 82  ? 3.024   34.001  32.942  1.00 90.51 82  A 1 
ATOM 652  C CG  . LYS A 1 82  ? 4.467   34.542  33.009  1.00 77.63 82  A 1 
ATOM 653  C CD  . LYS A 1 82  ? 4.583   35.989  33.504  1.00 71.70 82  A 1 
ATOM 654  C CE  . LYS A 1 82  ? 6.080   36.355  33.399  1.00 59.04 82  A 1 
ATOM 655  N NZ  . LYS A 1 82  ? 6.412   37.781  33.571  1.00 51.07 82  A 1 
ATOM 656  N N   . LEU A 1 83  ? 0.796   31.814  31.499  1.00 93.40 83  A 1 
ATOM 657  C CA  . LEU A 1 83  ? -0.502  31.137  31.506  1.00 93.89 83  A 1 
ATOM 658  C C   . LEU A 1 83  ? -0.415  29.676  31.011  1.00 94.61 83  A 1 
ATOM 659  O O   . LEU A 1 83  ? -1.436  29.022  30.849  1.00 93.06 83  A 1 
ATOM 660  C CB  . LEU A 1 83  ? -1.520  31.953  30.688  1.00 93.04 83  A 1 
ATOM 661  C CG  . LEU A 1 83  ? -1.742  33.400  31.176  1.00 89.35 83  A 1 
ATOM 662  C CD1 . LEU A 1 83  ? -2.711  34.111  30.233  1.00 83.88 83  A 1 
ATOM 663  C CD2 . LEU A 1 83  ? -2.328  33.449  32.583  1.00 82.70 83  A 1 
ATOM 664  N N   . GLY A 1 84  ? 0.796   29.185  30.747  1.00 94.62 84  A 1 
ATOM 665  C CA  . GLY A 1 84  ? 1.035   27.841  30.230  1.00 95.19 84  A 1 
ATOM 666  C C   . GLY A 1 84  ? 0.747   27.667  28.736  1.00 95.82 84  A 1 
ATOM 667  O O   . GLY A 1 84  ? 0.772   26.533  28.254  1.00 94.37 84  A 1 
ATOM 668  N N   . ARG A 1 85  ? 0.470   28.751  27.979  1.00 95.17 85  A 1 
ATOM 669  C CA  . ARG A 1 85  ? 0.267   28.658  26.527  1.00 94.80 85  A 1 
ATOM 670  C C   . ARG A 1 85  ? 1.571   28.286  25.832  1.00 94.99 85  A 1 
ATOM 671  O O   . ARG A 1 85  ? 2.628   28.816  26.166  1.00 93.91 85  A 1 
ATOM 672  C CB  . ARG A 1 85  ? -0.300  29.961  25.957  1.00 93.60 85  A 1 
ATOM 673  C CG  . ARG A 1 85  ? -1.685  30.302  26.527  1.00 89.98 85  A 1 
ATOM 674  C CD  . ARG A 1 85  ? -2.229  31.612  25.932  1.00 87.36 85  A 1 
ATOM 675  N NE  . ARG A 1 85  ? -1.429  32.762  26.374  1.00 80.36 85  A 1 
ATOM 676  C CZ  . ARG A 1 85  ? -1.611  34.040  26.085  1.00 75.79 85  A 1 
ATOM 677  N NH1 . ARG A 1 85  ? -2.583  34.446  25.333  1.00 69.63 85  A 1 
ATOM 678  N NH2 . ARG A 1 85  ? -0.784  34.926  26.562  1.00 68.14 85  A 1 
ATOM 679  N N   . ILE A 1 86  ? 1.494   27.388  24.860  1.00 95.57 86  A 1 
ATOM 680  C CA  . ILE A 1 86  ? 2.656   26.820  24.172  1.00 95.71 86  A 1 
ATOM 681  C C   . ILE A 1 86  ? 2.757   27.434  22.773  1.00 95.18 86  A 1 
ATOM 682  O O   . ILE A 1 86  ? 1.827   27.344  21.976  1.00 92.73 86  A 1 
ATOM 683  C CB  . ILE A 1 86  ? 2.568   25.282  24.113  1.00 95.52 86  A 1 
ATOM 684  C CG1 . ILE A 1 86  ? 2.315   24.666  25.514  1.00 93.62 86  A 1 
ATOM 685  C CG2 . ILE A 1 86  ? 3.861   24.705  23.508  1.00 92.98 86  A 1 
ATOM 686  C CD1 . ILE A 1 86  ? 2.020   23.161  25.498  1.00 92.77 86  A 1 
ATOM 687  N N   . CYS A 1 87  ? 3.913   28.031  22.459  1.00 94.16 87  A 1 
ATOM 688  C CA  . CYS A 1 87  ? 4.233   28.521  21.129  1.00 92.83 87  A 1 
ATOM 689  C C   . CYS A 1 87  ? 4.952   27.418  20.354  1.00 93.14 87  A 1 
ATOM 690  O O   . CYS A 1 87  ? 6.156   27.226  20.502  1.00 91.01 87  A 1 
ATOM 691  C CB  . CYS A 1 87  ? 5.044   29.806  21.263  1.00 89.50 87  A 1 
ATOM 692  S SG  . CYS A 1 87  ? 4.740   30.923  19.875  1.00 77.74 87  A 1 
ATOM 693  N N   . LEU A 1 88  ? 4.203   26.666  19.551  1.00 93.46 88  A 1 
ATOM 694  C CA  . LEU A 1 88  ? 4.724   25.549  18.766  1.00 93.79 88  A 1 
ATOM 695  C C   . LEU A 1 88  ? 3.991   25.494  17.417  1.00 93.65 88  A 1 
ATOM 696  O O   . LEU A 1 88  ? 2.761   25.494  17.382  1.00 91.80 88  A 1 
ATOM 697  C CB  . LEU A 1 88  ? 4.547   24.253  19.579  1.00 93.30 88  A 1 
ATOM 698  C CG  . LEU A 1 88  ? 5.103   22.985  18.913  1.00 92.90 88  A 1 
ATOM 699  C CD1 . LEU A 1 88  ? 6.607   23.061  18.682  1.00 89.59 88  A 1 
ATOM 700  C CD2 . LEU A 1 88  ? 4.835   21.778  19.809  1.00 89.09 88  A 1 
ATOM 701  N N   . ASP A 1 89  ? 4.747   25.426  16.313  1.00 92.25 89  A 1 
ATOM 702  C CA  . ASP A 1 89  ? 4.205   25.530  14.953  1.00 91.29 89  A 1 
ATOM 703  C C   . ASP A 1 89  ? 3.154   24.458  14.619  1.00 91.50 89  A 1 
ATOM 704  O O   . ASP A 1 89  ? 2.138   24.753  13.984  1.00 89.54 89  A 1 
ATOM 705  C CB  . ASP A 1 89  ? 5.375   25.528  13.945  1.00 88.87 89  A 1 
ATOM 706  C CG  . ASP A 1 89  ? 6.120   24.190  13.791  1.00 86.81 89  A 1 
ATOM 707  O OD1 . ASP A 1 89  ? 6.081   23.358  14.725  1.00 82.33 89  A 1 
ATOM 708  O OD2 . ASP A 1 89  ? 6.685   23.951  12.701  1.00 82.30 89  A 1 
ATOM 709  N N   . ILE A 1 90  ? 3.329   23.239  15.108  1.00 92.53 90  A 1 
ATOM 710  C CA  . ILE A 1 90  ? 2.375   22.146  14.881  1.00 92.37 90  A 1 
ATOM 711  C C   . ILE A 1 90  ? 1.027   22.335  15.598  1.00 92.66 90  A 1 
ATOM 712  O O   . ILE A 1 90  ? 0.075   21.650  15.249  1.00 91.24 90  A 1 
ATOM 713  C CB  . ILE A 1 90  ? 2.972   20.768  15.229  1.00 91.60 90  A 1 
ATOM 714  C CG1 . ILE A 1 90  ? 3.278   20.640  16.735  1.00 86.14 90  A 1 
ATOM 715  C CG2 . ILE A 1 90  ? 4.216   20.467  14.373  1.00 85.86 90  A 1 
ATOM 716  C CD1 . ILE A 1 90  ? 3.372   19.186  17.188  1.00 83.23 90  A 1 
ATOM 717  N N   . LEU A 1 91  ? 0.939   23.233  16.566  1.00 93.86 91  A 1 
ATOM 718  C CA  . LEU A 1 91  ? -0.321  23.619  17.225  1.00 93.91 91  A 1 
ATOM 719  C C   . LEU A 1 91  ? -0.991  24.831  16.548  1.00 93.16 91  A 1 
ATOM 720  O O   . LEU A 1 91  ? -2.054  25.270  16.983  1.00 90.50 91  A 1 
ATOM 721  C CB  . LEU A 1 91  ? -0.070  23.888  18.716  1.00 94.41 91  A 1 
ATOM 722  C CG  . LEU A 1 91  ? 0.454   22.687  19.533  1.00 94.31 91  A 1 
ATOM 723  C CD1 . LEU A 1 91  ? 0.696   23.117  20.980  1.00 92.29 91  A 1 
ATOM 724  C CD2 . LEU A 1 91  ? -0.536  21.525  19.546  1.00 91.88 91  A 1 
ATOM 725  N N   . LYS A 1 92  ? -0.371  25.374  15.497  1.00 91.98 92  A 1 
ATOM 726  C CA  . LYS A 1 92  ? -0.780  26.565  14.753  1.00 89.62 92  A 1 
ATOM 727  C C   . LYS A 1 92  ? -0.867  26.250  13.252  1.00 88.56 92  A 1 
ATOM 728  O O   . LYS A 1 92  ? -1.623  25.369  12.843  1.00 82.52 92  A 1 
ATOM 729  C CB  . LYS A 1 92  ? 0.202   27.723  15.055  1.00 86.64 92  A 1 
ATOM 730  C CG  . LYS A 1 92  ? 0.331   28.135  16.534  1.00 81.23 92  A 1 
ATOM 731  C CD  . LYS A 1 92  ? 1.412   29.230  16.617  1.00 76.33 92  A 1 
ATOM 732  C CE  . LYS A 1 92  ? 1.770   29.652  18.030  1.00 67.71 92  A 1 
ATOM 733  N NZ  . LYS A 1 92  ? 2.948   30.570  18.009  1.00 59.49 92  A 1 
ATOM 734  N N   . ASP A 1 93  ? -0.058  26.900  12.430  1.00 87.73 93  A 1 
ATOM 735  C CA  . ASP A 1 93  ? -0.078  26.874  10.962  1.00 86.12 93  A 1 
ATOM 736  C C   . ASP A 1 93  ? 0.580   25.626  10.342  1.00 86.63 93  A 1 
ATOM 737  O O   . ASP A 1 93  ? 0.393   25.347  9.155   1.00 82.82 93  A 1 
ATOM 738  C CB  . ASP A 1 93  ? 0.598   28.147  10.445  1.00 82.93 93  A 1 
ATOM 739  C CG  . ASP A 1 93  ? 2.094   28.158  10.754  1.00 75.37 93  A 1 
ATOM 740  O OD1 . ASP A 1 93  ? 2.451   27.979  11.937  1.00 65.52 93  A 1 
ATOM 741  O OD2 . ASP A 1 93  ? 2.900   28.230  9.796   1.00 67.47 93  A 1 
ATOM 742  N N   . LYS A 1 94  ? 1.352   24.859  11.114  1.00 87.72 94  A 1 
ATOM 743  C CA  . LYS A 1 94  ? 1.975   23.604  10.669  1.00 87.33 94  A 1 
ATOM 744  C C   . LYS A 1 94  ? 1.232   22.353  11.140  1.00 88.19 94  A 1 
ATOM 745  O O   . LYS A 1 94  ? 1.792   21.260  11.050  1.00 85.89 94  A 1 
ATOM 746  C CB  . LYS A 1 94  ? 3.466   23.559  11.041  1.00 85.72 94  A 1 
ATOM 747  C CG  . LYS A 1 94  ? 4.297   24.735  10.520  1.00 82.44 94  A 1 
ATOM 748  C CD  . LYS A 1 94  ? 4.273   24.878  9.008   1.00 76.00 94  A 1 
ATOM 749  C CE  . LYS A 1 94  ? 5.169   26.038  8.603   1.00 68.97 94  A 1 
ATOM 750  N NZ  . LYS A 1 94  ? 4.414   27.100  7.919   1.00 61.15 94  A 1 
ATOM 751  N N   . TRP A 1 95  ? -0.004  22.491  11.601  1.00 87.32 95  A 1 
ATOM 752  C CA  . TRP A 1 95  ? -0.846  21.344  11.926  1.00 89.45 95  A 1 
ATOM 753  C C   . TRP A 1 95  ? -1.041  20.431  10.707  1.00 89.28 95  A 1 
ATOM 754  O O   . TRP A 1 95  ? -1.149  20.882  9.565   1.00 86.67 95  A 1 
ATOM 755  C CB  . TRP A 1 95  ? -2.194  21.799  12.480  1.00 90.02 95  A 1 
ATOM 756  C CG  . TRP A 1 95  ? -3.138  20.668  12.752  1.00 91.35 95  A 1 
ATOM 757  C CD1 . TRP A 1 95  ? -4.285  20.419  12.080  1.00 90.38 95  A 1 
ATOM 758  C CD2 . TRP A 1 95  ? -2.986  19.569  13.716  1.00 91.96 95  A 1 
ATOM 759  N NE1 . TRP A 1 95  ? -4.869  19.257  12.562  1.00 91.17 95  A 1 
ATOM 760  C CE2 . TRP A 1 95  ? -4.105  18.701  13.555  1.00 91.82 95  A 1 
ATOM 761  C CE3 . TRP A 1 95  ? -2.019  19.233  14.688  1.00 91.96 95  A 1 
ATOM 762  C CZ2 . TRP A 1 95  ? -4.248  17.521  14.335  1.00 91.40 95  A 1 
ATOM 763  C CZ3 . TRP A 1 95  ? -2.172  18.069  15.461  1.00 91.12 95  A 1 
ATOM 764  C CH2 . TRP A 1 95  ? -3.265  17.225  15.280  1.00 90.48 95  A 1 
ATOM 765  N N   . SER A 1 96  ? -1.109  19.140  10.978  1.00 89.08 96  A 1 
ATOM 766  C CA  . SER A 1 96  ? -1.514  18.144  9.994   1.00 88.79 96  A 1 
ATOM 767  C C   . SER A 1 96  ? -2.480  17.150  10.637  1.00 89.33 96  A 1 
ATOM 768  O O   . SER A 1 96  ? -2.193  16.630  11.710  1.00 88.23 96  A 1 
ATOM 769  C CB  . SER A 1 96  ? -0.291  17.404  9.461   1.00 87.78 96  A 1 
ATOM 770  O OG  . SER A 1 96  ? -0.708  16.293  8.700   1.00 83.82 96  A 1 
ATOM 771  N N   . PRO A 1 97  ? -3.590  16.807  9.962   1.00 88.96 97  A 1 
ATOM 772  C CA  . PRO A 1 97  ? -4.548  15.838  10.490  1.00 87.95 97  A 1 
ATOM 773  C C   . PRO A 1 97  ? -3.997  14.402  10.589  1.00 89.09 97  A 1 
ATOM 774  O O   . PRO A 1 97  ? -4.640  13.542  11.191  1.00 86.64 97  A 1 
ATOM 775  C CB  . PRO A 1 97  ? -5.758  15.948  9.557   1.00 87.20 97  A 1 
ATOM 776  C CG  . PRO A 1 97  ? -5.152  16.397  8.234   1.00 85.59 97  A 1 
ATOM 777  C CD  . PRO A 1 97  ? -4.031  17.331  8.678   1.00 88.02 97  A 1 
ATOM 778  N N   . ALA A 1 98  ? -2.813  14.137  10.036  1.00 90.25 98  A 1 
ATOM 779  C CA  . ALA A 1 98  ? -2.099  12.880  10.244  1.00 88.76 98  A 1 
ATOM 780  C C   . ALA A 1 98  ? -1.341  12.817  11.587  1.00 89.72 98  A 1 
ATOM 781  O O   . ALA A 1 98  ? -0.924  11.728  11.993  1.00 87.33 98  A 1 
ATOM 782  C CB  . ALA A 1 98  ? -1.148  12.645  9.066   1.00 87.43 98  A 1 
ATOM 783  N N   . LEU A 1 99  ? -1.156  13.944  12.266  1.00 89.44 99  A 1 
ATOM 784  C CA  . LEU A 1 99  ? -0.595  13.969  13.617  1.00 89.10 99  A 1 
ATOM 785  C C   . LEU A 1 99  ? -1.628  13.441  14.614  1.00 89.52 99  A 1 
ATOM 786  O O   . LEU A 1 99  ? -2.832  13.522  14.400  1.00 88.64 99  A 1 
ATOM 787  C CB  . LEU A 1 99  ? -0.110  15.383  13.984  1.00 88.71 99  A 1 
ATOM 788  C CG  . LEU A 1 99  ? 0.976   15.960  13.053  1.00 87.52 99  A 1 
ATOM 789  C CD1 . LEU A 1 99  ? 1.332   17.379  13.470  1.00 82.26 99  A 1 
ATOM 790  C CD2 . LEU A 1 99  ? 2.262   15.132  13.064  1.00 81.41 99  A 1 
ATOM 791  N N   . GLN A 1 100 ? -1.138  12.882  15.723  1.00 92.61 100 A 1 
ATOM 792  C CA  . GLN A 1 100 ? -1.940  12.282  16.786  1.00 92.46 100 A 1 
ATOM 793  C C   . GLN A 1 100 ? -1.622  12.960  18.120  1.00 93.39 100 A 1 
ATOM 794  O O   . GLN A 1 100 ? -0.557  13.567  18.251  1.00 92.66 100 A 1 
ATOM 795  C CB  . GLN A 1 100 ? -1.628  10.777  16.867  1.00 89.66 100 A 1 
ATOM 796  C CG  . GLN A 1 100 ? -1.914  10.042  15.555  1.00 85.90 100 A 1 
ATOM 797  C CD  . GLN A 1 100 ? -1.698  8.529   15.626  1.00 85.05 100 A 1 
ATOM 798  O OE1 . GLN A 1 100 ? -1.412  7.939   16.656  1.00 76.73 100 A 1 
ATOM 799  N NE2 . GLN A 1 100 ? -1.840  7.853   14.521  1.00 74.58 100 A 1 
ATOM 800  N N   . ILE A 1 101 ? -2.480  12.770  19.122  1.00 94.89 101 A 1 
ATOM 801  C CA  . ILE A 1 101 ? -2.219  13.227  20.506  1.00 95.19 101 A 1 
ATOM 802  C C   . ILE A 1 101 ? -0.830  12.755  20.956  1.00 95.23 101 A 1 
ATOM 803  O O   . ILE A 1 101 ? -0.010  13.573  21.368  1.00 94.84 101 A 1 
ATOM 804  C CB  . ILE A 1 101 ? -3.316  12.714  21.466  1.00 95.11 101 A 1 
ATOM 805  C CG1 . ILE A 1 101 ? -4.689  13.325  21.104  1.00 93.66 101 A 1 
ATOM 806  C CG2 . ILE A 1 101 ? -2.957  13.043  22.926  1.00 93.78 101 A 1 
ATOM 807  C CD1 . ILE A 1 101 ? -5.865  12.628  21.801  1.00 90.64 101 A 1 
ATOM 808  N N   . ARG A 1 102 ? -0.502  11.480  20.760  1.00 94.82 102 A 1 
ATOM 809  C CA  . ARG A 1 102 ? 0.826   10.919  21.048  1.00 94.40 102 A 1 
ATOM 810  C C   . ARG A 1 102 ? 1.958   11.723  20.401  1.00 94.98 102 A 1 
ATOM 811  O O   . ARG A 1 102 ? 2.938   12.038  21.060  1.00 94.44 102 A 1 
ATOM 812  C CB  . ARG A 1 102 ? 0.855   9.464   20.562  1.00 93.08 102 A 1 
ATOM 813  C CG  . ARG A 1 102 ? 2.186   8.758   20.861  1.00 88.93 102 A 1 
ATOM 814  C CD  . ARG A 1 102 ? 2.200   7.314   20.314  1.00 87.27 102 A 1 
ATOM 815  N NE  . ARG A 1 102 ? 2.051   7.283   18.851  1.00 82.60 102 A 1 
ATOM 816  C CZ  . ARG A 1 102 ? 3.004   7.490   17.937  1.00 79.83 102 A 1 
ATOM 817  N NH1 . ARG A 1 102 ? 4.242   7.709   18.272  1.00 68.56 102 A 1 
ATOM 818  N NH2 . ARG A 1 102 ? 2.708   7.466   16.678  1.00 73.00 102 A 1 
ATOM 819  N N   . THR A 1 103 ? 1.835   12.048  19.112  1.00 94.00 103 A 1 
ATOM 820  C CA  . THR A 1 103 ? 2.859   12.790  18.347  1.00 93.60 103 A 1 
ATOM 821  C C   . THR A 1 103 ? 2.946   14.252  18.773  1.00 94.30 103 A 1 
ATOM 822  O O   . THR A 1 103 ? 4.037   14.806  18.808  1.00 93.76 103 A 1 
ATOM 823  C CB  . THR A 1 103 ? 2.565   12.710  16.838  1.00 92.31 103 A 1 
ATOM 824  O OG1 . THR A 1 103 ? 2.127   11.442  16.448  1.00 82.77 103 A 1 
ATOM 825  C CG2 . THR A 1 103 ? 3.816   13.003  16.006  1.00 81.52 103 A 1 
ATOM 826  N N   . VAL A 1 104 ? 1.830   14.874  19.136  1.00 95.52 104 A 1 
ATOM 827  C CA  . VAL A 1 104 ? 1.794   16.230  19.697  1.00 95.87 104 A 1 
ATOM 828  C C   . VAL A 1 104 ? 2.519   16.271  21.047  1.00 96.26 104 A 1 
ATOM 829  O O   . VAL A 1 104 ? 3.397   17.110  21.229  1.00 95.90 104 A 1 
ATOM 830  C CB  . VAL A 1 104 ? 0.338   16.729  19.835  1.00 95.64 104 A 1 
ATOM 831  C CG1 . VAL A 1 104 ? 0.235   18.026  20.634  1.00 93.19 104 A 1 
ATOM 832  C CG2 . VAL A 1 104 ? -0.270  16.982  18.451  1.00 93.58 104 A 1 
ATOM 833  N N   . LEU A 1 105 ? 2.219   15.348  21.945  1.00 96.31 105 A 1 
ATOM 834  C CA  . LEU A 1 105 ? 2.839   15.288  23.270  1.00 96.53 105 A 1 
ATOM 835  C C   . LEU A 1 105 ? 4.349   15.004  23.189  1.00 96.55 105 A 1 
ATOM 836  O O   . LEU A 1 105 ? 5.127   15.693  23.841  1.00 96.13 105 A 1 
ATOM 837  C CB  . LEU A 1 105 ? 2.106   14.257  24.134  1.00 96.63 105 A 1 
ATOM 838  C CG  . LEU A 1 105 ? 0.636   14.601  24.431  1.00 96.13 105 A 1 
ATOM 839  C CD1 . LEU A 1 105 ? 0.018   13.492  25.276  1.00 94.83 105 A 1 
ATOM 840  C CD2 . LEU A 1 105 ? 0.457   15.940  25.143  1.00 94.53 105 A 1 
ATOM 841  N N   . LEU A 1 106 ? 4.776   14.088  22.316  1.00 96.20 106 A 1 
ATOM 842  C CA  . LEU A 1 106 ? 6.192   13.869  22.014  1.00 95.98 106 A 1 
ATOM 843  C C   . LEU A 1 106 ? 6.873   15.139  21.467  1.00 95.90 106 A 1 
ATOM 844  O O   . LEU A 1 106 ? 8.009   15.415  21.815  1.00 95.22 106 A 1 
ATOM 845  C CB  . LEU A 1 106 ? 6.333   12.749  20.984  1.00 95.37 106 A 1 
ATOM 846  C CG  . LEU A 1 106 ? 6.185   11.338  21.570  1.00 92.76 106 A 1 
ATOM 847  C CD1 . LEU A 1 106 ? 5.967   10.343  20.435  1.00 89.48 106 A 1 
ATOM 848  C CD2 . LEU A 1 106 ? 7.447   10.922  22.339  1.00 89.56 106 A 1 
ATOM 849  N N   . SER A 1 107 ? 6.185   15.921  20.629  1.00 96.15 107 A 1 
ATOM 850  C CA  . SER A 1 107 ? 6.720   17.169  20.078  1.00 95.74 107 A 1 
ATOM 851  C C   . SER A 1 107 ? 6.858   18.260  21.146  1.00 95.75 107 A 1 
ATOM 852  O O   . SER A 1 107 ? 7.835   18.991  21.134  1.00 95.02 107 A 1 
ATOM 853  C CB  . SER A 1 107 ? 5.854   17.673  18.933  1.00 95.39 107 A 1 
ATOM 854  O OG  . SER A 1 107 ? 5.769   16.710  17.893  1.00 91.00 107 A 1 
ATOM 855  N N   . ILE A 1 108 ? 5.917   18.348  22.082  1.00 96.36 108 A 1 
ATOM 856  C CA  . ILE A 1 108 ? 6.004   19.255  23.238  1.00 96.39 108 A 1 
ATOM 857  C C   . ILE A 1 108 ? 7.158   18.839  24.152  1.00 96.26 108 A 1 
ATOM 858  O O   . ILE A 1 108 ? 7.947   19.689  24.548  1.00 95.67 108 A 1 
ATOM 859  C CB  . ILE A 1 108 ? 4.654   19.304  23.994  1.00 96.59 108 A 1 
ATOM 860  C CG1 . ILE A 1 108 ? 3.580   19.978  23.112  1.00 95.54 108 A 1 
ATOM 861  C CG2 . ILE A 1 108 ? 4.796   20.060  25.323  1.00 95.84 108 A 1 
ATOM 862  C CD1 . ILE A 1 108 ? 2.153   19.759  23.619  1.00 93.23 108 A 1 
ATOM 863  N N   . GLN A 1 109 ? 7.308   17.543  24.417  1.00 95.99 109 A 1 
ATOM 864  C CA  . GLN A 1 109 ? 8.435   17.030  25.205  1.00 95.65 109 A 1 
ATOM 865  C C   . GLN A 1 109 ? 9.780   17.361  24.534  1.00 95.28 109 A 1 
ATOM 866  O O   . GLN A 1 109 ? 10.689  17.852  25.190  1.00 94.27 109 A 1 
ATOM 867  C CB  . GLN A 1 109 ? 8.247   15.527  25.410  1.00 95.10 109 A 1 
ATOM 868  C CG  . GLN A 1 109 ? 9.181   14.967  26.493  1.00 92.53 109 A 1 
ATOM 869  C CD  . GLN A 1 109 ? 9.033   13.455  26.669  1.00 92.37 109 A 1 
ATOM 870  O OE1 . GLN A 1 109 ? 8.682   12.730  25.748  1.00 84.92 109 A 1 
ATOM 871  N NE2 . GLN A 1 109 ? 9.314   12.928  27.835  1.00 83.47 109 A 1 
ATOM 872  N N   . ALA A 1 110 ? 9.890   17.175  23.219  1.00 95.37 110 A 1 
ATOM 873  C CA  . ALA A 1 110 ? 11.083  17.527  22.457  1.00 94.53 110 A 1 
ATOM 874  C C   . ALA A 1 110 ? 11.369  19.040  22.436  1.00 94.33 110 A 1 
ATOM 875  O O   . ALA A 1 110 ? 12.529  19.439  22.440  1.00 92.83 110 A 1 
ATOM 876  C CB  . ALA A 1 110 ? 10.937  16.978  21.038  1.00 93.73 110 A 1 
ATOM 877  N N   . LEU A 1 111 ? 10.329  19.891  22.440  1.00 95.21 111 A 1 
ATOM 878  C CA  . LEU A 1 111 ? 10.488  21.348  22.549  1.00 95.01 111 A 1 
ATOM 879  C C   . LEU A 1 111 ? 11.192  21.733  23.858  1.00 94.80 111 A 1 
ATOM 880  O O   . LEU A 1 111 ? 12.001  22.660  23.854  1.00 93.87 111 A 1 
ATOM 881  C CB  . LEU A 1 111 ? 9.107   22.019  22.427  1.00 94.94 111 A 1 
ATOM 882  C CG  . LEU A 1 111 ? 9.125   23.552  22.593  1.00 94.31 111 A 1 
ATOM 883  C CD1 . LEU A 1 111 ? 9.892   24.234  21.461  1.00 91.65 111 A 1 
ATOM 884  C CD2 . LEU A 1 111 ? 7.697   24.099  22.613  1.00 91.11 111 A 1 
ATOM 885  N N   . LEU A 1 112 ? 10.950  21.018  24.965  1.00 95.62 112 A 1 
ATOM 886  C CA  . LEU A 1 112 ? 11.632  21.273  26.234  1.00 95.47 112 A 1 
ATOM 887  C C   . LEU A 1 112 ? 13.147  21.045  26.127  1.00 94.73 112 A 1 
ATOM 888  O O   . LEU A 1 112 ? 13.910  21.788  26.732  1.00 93.07 112 A 1 
ATOM 889  C CB  . LEU A 1 112 ? 11.037  20.392  27.358  1.00 95.62 112 A 1 
ATOM 890  C CG  . LEU A 1 112 ? 9.529   20.563  27.625  1.00 95.16 112 A 1 
ATOM 891  C CD1 . LEU A 1 112 ? 9.133   19.743  28.861  1.00 93.13 112 A 1 
ATOM 892  C CD2 . LEU A 1 112 ? 9.134   22.019  27.866  1.00 92.81 112 A 1 
ATOM 893  N N   . SER A 1 113 ? 13.592  20.078  25.302  1.00 93.93 113 A 1 
ATOM 894  C CA  . SER A 1 113 ? 15.022  19.845  25.047  1.00 92.39 113 A 1 
ATOM 895  C C   . SER A 1 113 ? 15.620  20.723  23.944  1.00 91.99 113 A 1 
ATOM 896  O O   . SER A 1 113 ? 16.831  20.713  23.760  1.00 88.25 113 A 1 
ATOM 897  C CB  . SER A 1 113 ? 15.279  18.363  24.743  1.00 90.15 113 A 1 
ATOM 898  O OG  . SER A 1 113 ? 14.655  17.941  23.549  1.00 78.12 113 A 1 
ATOM 899  N N   . ALA A 1 114 ? 14.789  21.475  23.200  1.00 92.13 114 A 1 
ATOM 900  C CA  . ALA A 1 114 ? 15.221  22.340  22.105  1.00 91.34 114 A 1 
ATOM 901  C C   . ALA A 1 114 ? 14.474  23.689  22.125  1.00 92.10 114 A 1 
ATOM 902  O O   . ALA A 1 114 ? 13.666  23.968  21.229  1.00 89.66 114 A 1 
ATOM 903  C CB  . ALA A 1 114 ? 15.061  21.570  20.787  1.00 88.97 114 A 1 
ATOM 904  N N   . PRO A 1 115 ? 14.694  24.528  23.153  1.00 92.44 115 A 1 
ATOM 905  C CA  . PRO A 1 115 ? 14.067  25.840  23.245  1.00 92.59 115 A 1 
ATOM 906  C C   . PRO A 1 115 ? 14.493  26.732  22.077  1.00 92.77 115 A 1 
ATOM 907  O O   . PRO A 1 115 ? 15.645  26.704  21.636  1.00 90.57 115 A 1 
ATOM 908  C CB  . PRO A 1 115 ? 14.501  26.404  24.601  1.00 91.26 115 A 1 
ATOM 909  C CG  . PRO A 1 115 ? 15.834  25.704  24.879  1.00 88.46 115 A 1 
ATOM 910  C CD  . PRO A 1 115 ? 15.628  24.327  24.253  1.00 91.47 115 A 1 
ATOM 911  N N   . ASN A 1 116 ? 13.569  27.555  21.573  1.00 90.57 116 A 1 
ATOM 912  C CA  . ASN A 1 116 ? 13.826  28.556  20.542  1.00 90.33 116 A 1 
ATOM 913  C C   . ASN A 1 116 ? 13.615  29.965  21.124  1.00 90.57 116 A 1 
ATOM 914  O O   . ASN A 1 116 ? 12.495  30.484  21.079  1.00 88.81 116 A 1 
ATOM 915  C CB  . ASN A 1 116 ? 12.944  28.277  19.323  1.00 89.23 116 A 1 
ATOM 916  C CG  . ASN A 1 116 ? 13.129  29.331  18.238  1.00 87.30 116 A 1 
ATOM 917  O OD1 . ASN A 1 116 ? 14.173  29.947  18.098  1.00 81.46 116 A 1 
ATOM 918  N ND2 . ASN A 1 116 ? 12.118  29.557  17.438  1.00 80.79 116 A 1 
ATOM 919  N N   . PRO A 1 117 ? 14.665  30.600  21.647  1.00 90.00 117 A 1 
ATOM 920  C CA  . PRO A 1 117 ? 14.562  31.950  22.193  1.00 90.03 117 A 1 
ATOM 921  C C   . PRO A 1 117 ? 14.442  33.036  21.111  1.00 89.47 117 A 1 
ATOM 922  O O   . PRO A 1 117 ? 14.181  34.188  21.439  1.00 85.14 117 A 1 
ATOM 923  C CB  . PRO A 1 117 ? 15.819  32.112  23.055  1.00 88.93 117 A 1 
ATOM 924  C CG  . PRO A 1 117 ? 16.850  31.258  22.324  1.00 87.14 117 A 1 
ATOM 925  C CD  . PRO A 1 117 ? 16.017  30.086  21.807  1.00 90.29 117 A 1 
ATOM 926  N N   . ASP A 1 118 ? 14.633  32.708  19.820  1.00 88.55 118 A 1 
ATOM 927  C CA  . ASP A 1 118 ? 14.542  33.665  18.719  1.00 86.93 118 A 1 
ATOM 928  C C   . ASP A 1 118 ? 13.106  33.986  18.268  1.00 86.47 118 A 1 
ATOM 929  O O   . ASP A 1 118 ? 12.888  35.024  17.649  1.00 81.51 118 A 1 
ATOM 930  C CB  . ASP A 1 118 ? 15.370  33.180  17.519  1.00 85.14 118 A 1 
ATOM 931  C CG  . ASP A 1 118 ? 16.860  33.229  17.791  1.00 80.94 118 A 1 
ATOM 932  O OD1 . ASP A 1 118 ? 17.288  34.247  18.385  1.00 75.03 118 A 1 
ATOM 933  O OD2 . ASP A 1 118 ? 17.561  32.295  17.375  1.00 74.44 118 A 1 
ATOM 934  N N   . ASP A 1 119 ? 12.146  33.130  18.586  1.00 85.28 119 A 1 
ATOM 935  C CA  . ASP A 1 119 ? 10.718  33.345  18.331  1.00 83.13 119 A 1 
ATOM 936  C C   . ASP A 1 119 ? 9.934   33.061  19.626  1.00 83.88 119 A 1 
ATOM 937  O O   . ASP A 1 119 ? 9.294   32.015  19.774  1.00 78.28 119 A 1 
ATOM 938  C CB  . ASP A 1 119 ? 10.299  32.512  17.115  1.00 79.39 119 A 1 
ATOM 939  C CG  . ASP A 1 119 ? 8.909   32.850  16.570  1.00 72.47 119 A 1 
ATOM 940  O OD1 . ASP A 1 119 ? 8.248   33.778  17.089  1.00 66.75 119 A 1 
ATOM 941  O OD2 . ASP A 1 119 ? 8.505   32.159  15.606  1.00 65.94 119 A 1 
ATOM 942  N N   . PRO A 1 120 ? 10.058  33.950  20.626  1.00 83.64 120 A 1 
ATOM 943  C CA  . PRO A 1 120 ? 9.590   33.676  21.971  1.00 83.74 120 A 1 
ATOM 944  C C   . PRO A 1 120 ? 8.107   34.000  22.156  1.00 84.70 120 A 1 
ATOM 945  O O   . PRO A 1 120 ? 7.559   34.948  21.596  1.00 80.41 120 A 1 
ATOM 946  C CB  . PRO A 1 120 ? 10.465  34.533  22.879  1.00 80.01 120 A 1 
ATOM 947  C CG  . PRO A 1 120 ? 10.726  35.772  22.029  1.00 76.94 120 A 1 
ATOM 948  C CD  . PRO A 1 120 ? 10.802  35.207  20.613  1.00 80.09 120 A 1 
ATOM 949  N N   . LEU A 1 121 ? 7.478   33.270  23.076  1.00 82.37 121 A 1 
ATOM 950  C CA  . LEU A 1 121 ? 6.192   33.658  23.657  1.00 81.84 121 A 1 
ATOM 951  C C   . LEU A 1 121 ? 6.364   34.353  25.028  1.00 84.78 121 A 1 
ATOM 952  O O   . LEU A 1 121 ? 5.562   35.212  25.391  1.00 79.25 121 A 1 
ATOM 953  C CB  . LEU A 1 121 ? 5.312   32.405  23.756  1.00 77.74 121 A 1 
ATOM 954  C CG  . LEU A 1 121 ? 3.850   32.699  24.126  1.00 75.17 121 A 1 
ATOM 955  C CD1 . LEU A 1 121 ? 3.114   33.532  23.072  1.00 71.31 121 A 1 
ATOM 956  C CD2 . LEU A 1 121 ? 3.094   31.378  24.281  1.00 70.63 121 A 1 
ATOM 957  N N   . ALA A 1 122 ? 7.421   33.996  25.761  1.00 82.89 122 A 1 
ATOM 958  C CA  . ALA A 1 122 ? 7.821   34.616  27.015  1.00 83.62 122 A 1 
ATOM 959  C C   . ALA A 1 122 ? 9.086   35.465  26.794  1.00 85.69 122 A 1 
ATOM 960  O O   . ALA A 1 122 ? 10.205  34.965  26.921  1.00 83.85 122 A 1 
ATOM 961  C CB  . ALA A 1 122 ? 8.004   33.520  28.076  1.00 81.78 122 A 1 
ATOM 962  N N   . ASN A 1 123 ? 8.908   36.750  26.454  1.00 88.24 123 A 1 
ATOM 963  C CA  . ASN A 1 123 ? 10.010  37.631  26.058  1.00 87.13 123 A 1 
ATOM 964  C C   . ASN A 1 123 ? 11.070  37.803  27.155  1.00 88.74 123 A 1 
ATOM 965  O O   . ASN A 1 123 ? 12.257  37.790  26.854  1.00 85.75 123 A 1 
ATOM 966  C CB  . ASN A 1 123 ? 9.449   39.000  25.651  1.00 83.31 123 A 1 
ATOM 967  C CG  . ASN A 1 123 ? 8.656   38.968  24.354  1.00 78.10 123 A 1 
ATOM 968  O OD1 . ASN A 1 123 ? 8.757   38.078  23.536  1.00 70.18 123 A 1 
ATOM 969  N ND2 . ASN A 1 123 ? 7.827   39.957  24.130  1.00 67.85 123 A 1 
ATOM 970  N N   . ASP A 1 124 ? 10.645  37.921  28.418  1.00 91.28 124 A 1 
ATOM 971  C CA  . ASP A 1 124 ? 11.519  38.041  29.583  1.00 90.97 124 A 1 
ATOM 972  C C   . ASP A 1 124 ? 12.404  36.798  29.775  1.00 92.56 124 A 1 
ATOM 973  O O   . ASP A 1 124 ? 13.617  36.905  29.991  1.00 89.57 124 A 1 
ATOM 974  C CB  . ASP A 1 124 ? 10.673  38.348  30.842  1.00 87.90 124 A 1 
ATOM 975  C CG  . ASP A 1 124 ? 9.499   37.397  31.148  1.00 78.61 124 A 1 
ATOM 976  O OD1 . ASP A 1 124 ? 9.029   36.658  30.249  1.00 68.37 124 A 1 
ATOM 977  O OD2 . ASP A 1 124 ? 8.956   37.454  32.289  1.00 69.90 124 A 1 
ATOM 978  N N   . VAL A 1 125 ? 11.838  35.615  29.601  1.00 92.84 125 A 1 
ATOM 979  C CA  . VAL A 1 125 ? 12.579  34.340  29.661  1.00 93.11 125 A 1 
ATOM 980  C C   . VAL A 1 125 ? 13.530  34.212  28.474  1.00 93.66 125 A 1 
ATOM 981  O O   . VAL A 1 125 ? 14.676  33.802  28.648  1.00 92.13 125 A 1 
ATOM 982  C CB  . VAL A 1 125 ? 11.611  33.145  29.702  1.00 92.43 125 A 1 
ATOM 983  C CG1 . VAL A 1 125 ? 12.355  31.812  29.767  1.00 88.11 125 A 1 
ATOM 984  C CG2 . VAL A 1 125 ? 10.669  33.230  30.908  1.00 88.71 125 A 1 
ATOM 985  N N   . ALA A 1 126 ? 13.098  34.592  27.271  1.00 93.03 126 A 1 
ATOM 986  C CA  . ALA A 1 126 ? 13.919  34.504  26.069  1.00 92.73 126 A 1 
ATOM 987  C C   . ALA A 1 126 ? 15.115  35.462  26.099  1.00 92.98 126 A 1 
ATOM 988  O O   . ALA A 1 126 ? 16.211  35.086  25.696  1.00 92.04 126 A 1 
ATOM 989  C CB  . ALA A 1 126 ? 13.029  34.792  24.863  1.00 91.60 126 A 1 
ATOM 990  N N   . GLU A 1 127 ? 14.925  36.677  26.601  1.00 93.47 127 A 1 
ATOM 991  C CA  . GLU A 1 127 ? 16.007  37.652  26.775  1.00 92.85 127 A 1 
ATOM 992  C C   . GLU A 1 127 ? 17.068  37.111  27.744  1.00 93.06 127 A 1 
ATOM 993  O O   . GLU A 1 127 ? 18.259  37.138  27.436  1.00 91.68 127 A 1 
ATOM 994  C CB  . GLU A 1 127 ? 15.407  38.980  27.259  1.00 92.22 127 A 1 
ATOM 995  C CG  . GLU A 1 127 ? 16.468  40.079  27.335  1.00 81.00 127 A 1 
ATOM 996  C CD  . GLU A 1 127 ? 15.872  41.467  27.690  1.00 71.82 127 A 1 
ATOM 997  O OE1 . GLU A 1 127 ? 16.623  42.454  27.562  1.00 63.08 127 A 1 
ATOM 998  O OE2 . GLU A 1 127 ? 14.678  41.522  28.069  1.00 63.87 127 A 1 
ATOM 999  N N   . GLN A 1 128 ? 16.666  36.550  28.882  1.00 93.83 128 A 1 
ATOM 1000 C CA  . GLN A 1 128 ? 17.592  35.931  29.824  1.00 93.48 128 A 1 
ATOM 1001 C C   . GLN A 1 128 ? 18.294  34.708  29.209  1.00 94.11 128 A 1 
ATOM 1002 O O   . GLN A 1 128 ? 19.487  34.513  29.431  1.00 92.91 128 A 1 
ATOM 1003 C CB  . GLN A 1 128 ? 16.848  35.592  31.118  1.00 92.34 128 A 1 
ATOM 1004 C CG  . GLN A 1 128 ? 17.839  35.350  32.266  1.00 81.01 128 A 1 
ATOM 1005 C CD  . GLN A 1 128 ? 17.150  35.131  33.624  1.00 75.35 128 A 1 
ATOM 1006 O OE1 . GLN A 1 128 ? 15.966  34.889  33.737  1.00 67.46 128 A 1 
ATOM 1007 N NE2 . GLN A 1 128 ? 17.890  35.186  34.711  1.00 64.42 128 A 1 
ATOM 1008 N N   . TRP A 1 129 ? 17.593  33.917  28.395  1.00 93.51 129 A 1 
ATOM 1009 C CA  . TRP A 1 129 ? 18.175  32.758  27.705  1.00 93.37 129 A 1 
ATOM 1010 C C   . TRP A 1 129 ? 19.240  33.163  26.687  1.00 93.31 129 A 1 
ATOM 1011 O O   . TRP A 1 129 ? 20.264  32.510  26.573  1.00 91.32 129 A 1 
ATOM 1012 C CB  . TRP A 1 129 ? 17.065  31.930  27.042  1.00 92.65 129 A 1 
ATOM 1013 C CG  . TRP A 1 129 ? 17.323  30.461  27.014  1.00 91.00 129 A 1 
ATOM 1014 C CD1 . TRP A 1 129 ? 18.215  29.819  26.219  1.00 85.98 129 A 1 
ATOM 1015 C CD2 . TRP A 1 129 ? 16.715  29.425  27.856  1.00 90.61 129 A 1 
ATOM 1016 N NE1 . TRP A 1 129 ? 18.202  28.459  26.519  1.00 88.02 129 A 1 
ATOM 1017 C CE2 . TRP A 1 129 ? 17.304  28.180  27.516  1.00 89.42 129 A 1 
ATOM 1018 C CE3 . TRP A 1 129 ? 15.738  29.443  28.872  1.00 89.20 129 A 1 
ATOM 1019 C CZ2 . TRP A 1 129 ? 16.942  26.977  28.176  1.00 89.13 129 A 1 
ATOM 1020 C CZ3 . TRP A 1 129 ? 15.374  28.248  29.523  1.00 86.22 129 A 1 
ATOM 1021 C CH2 . TRP A 1 129 ? 15.976  27.029  29.188  1.00 87.19 129 A 1 
ATOM 1022 N N   . LYS A 1 130 ? 19.052  34.289  25.976  1.00 93.15 130 A 1 
ATOM 1023 C CA  . LYS A 1 130 ? 20.010  34.818  24.993  1.00 92.37 130 A 1 
ATOM 1024 C C   . LYS A 1 130 ? 21.220  35.510  25.630  1.00 92.56 130 A 1 
ATOM 1025 O O   . LYS A 1 130 ? 22.312  35.440  25.087  1.00 90.12 130 A 1 
ATOM 1026 C CB  . LYS A 1 130 ? 19.311  35.838  24.081  1.00 90.78 130 A 1 
ATOM 1027 C CG  . LYS A 1 130 ? 18.363  35.148  23.091  1.00 85.25 130 A 1 
ATOM 1028 C CD  . LYS A 1 130 ? 17.710  36.193  22.178  1.00 81.04 130 A 1 
ATOM 1029 C CE  . LYS A 1 130 ? 16.867  35.442  21.167  1.00 73.30 130 A 1 
ATOM 1030 N NZ  . LYS A 1 130 ? 16.504  36.266  19.998  1.00 66.37 130 A 1 
ATOM 1031 N N   . THR A 1 131 ? 21.018  36.227  26.741  1.00 93.21 131 A 1 
ATOM 1032 C CA  . THR A 1 131 ? 22.054  37.053  27.384  1.00 92.71 131 A 1 
ATOM 1033 C C   . THR A 1 131 ? 22.882  36.268  28.398  1.00 93.10 131 A 1 
ATOM 1034 O O   . THR A 1 131 ? 24.083  36.488  28.512  1.00 89.74 131 A 1 
ATOM 1035 C CB  . THR A 1 131 ? 21.446  38.283  28.065  1.00 90.71 131 A 1 
ATOM 1036 O OG1 . THR A 1 131 ? 20.399  37.905  28.937  1.00 80.43 131 A 1 
ATOM 1037 C CG2 . THR A 1 131 ? 20.880  39.278  27.065  1.00 77.43 131 A 1 
ATOM 1038 N N   . ASN A 1 132 ? 22.244  35.339  29.123  1.00 93.03 132 A 1 
ATOM 1039 C CA  . ASN A 1 132 ? 22.899  34.503  30.125  1.00 93.49 132 A 1 
ATOM 1040 C C   . ASN A 1 132 ? 22.251  33.111  30.177  1.00 93.94 132 A 1 
ATOM 1041 O O   . ASN A 1 132 ? 21.503  32.775  31.103  1.00 91.61 132 A 1 
ATOM 1042 C CB  . ASN A 1 132 ? 22.891  35.240  31.469  1.00 91.79 132 A 1 
ATOM 1043 C CG  . ASN A 1 132 ? 23.809  34.581  32.488  1.00 89.05 132 A 1 
ATOM 1044 O OD1 . ASN A 1 132 ? 24.260  33.460  32.349  1.00 82.48 132 A 1 
ATOM 1045 N ND2 . ASN A 1 132 ? 24.125  35.289  33.546  1.00 79.96 132 A 1 
ATOM 1046 N N   . GLU A 1 133 ? 22.567  32.289  29.171  1.00 93.39 133 A 1 
ATOM 1047 C CA  . GLU A 1 133 ? 22.014  30.934  29.033  1.00 93.16 133 A 1 
ATOM 1048 C C   . GLU A 1 133 ? 22.255  30.066  30.278  1.00 93.82 133 A 1 
ATOM 1049 O O   . GLU A 1 133 ? 21.335  29.411  30.758  1.00 92.68 133 A 1 
ATOM 1050 C CB  . GLU A 1 133 ? 22.616  30.283  27.774  1.00 90.93 133 A 1 
ATOM 1051 C CG  . GLU A 1 133 ? 22.000  28.903  27.496  1.00 86.43 133 A 1 
ATOM 1052 C CD  . GLU A 1 133 ? 22.499  28.270  26.187  1.00 84.72 133 A 1 
ATOM 1053 O OE1 . GLU A 1 133 ? 21.788  27.352  25.695  1.00 77.38 133 A 1 
ATOM 1054 O OE2 . GLU A 1 133 ? 23.570  28.678  25.691  1.00 80.25 133 A 1 
ATOM 1055 N N   . ALA A 1 134 ? 23.451  30.131  30.874  1.00 94.67 134 A 1 
ATOM 1056 C CA  . ALA A 1 134 ? 23.765  29.368  32.087  1.00 95.02 134 A 1 
ATOM 1057 C C   . ALA A 1 134 ? 22.835  29.731  33.257  1.00 95.58 134 A 1 
ATOM 1058 O O   . ALA A 1 134 ? 22.332  28.846  33.962  1.00 94.10 134 A 1 
ATOM 1059 C CB  . ALA A 1 134 ? 25.242  29.597  32.432  1.00 94.25 134 A 1 
ATOM 1060 N N   . GLN A 1 135 ? 22.545  31.019  33.449  1.00 95.57 135 A 1 
ATOM 1061 C CA  . GLN A 1 135 ? 21.611  31.478  34.482  1.00 95.44 135 A 1 
ATOM 1062 C C   . GLN A 1 135 ? 20.155  31.120  34.159  1.00 95.93 135 A 1 
ATOM 1063 O O   . GLN A 1 135 ? 19.386  30.777  35.062  1.00 95.01 135 A 1 
ATOM 1064 C CB  . GLN A 1 135 ? 21.786  32.997  34.675  1.00 94.51 135 A 1 
ATOM 1065 C CG  . GLN A 1 135 ? 20.983  33.535  35.877  1.00 84.71 135 A 1 
ATOM 1066 C CD  . GLN A 1 135 ? 21.442  32.905  37.196  1.00 75.71 135 A 1 
ATOM 1067 O OE1 . GLN A 1 135 ? 22.615  32.822  37.491  1.00 66.55 135 A 1 
ATOM 1068 N NE2 . GLN A 1 135 ? 20.534  32.438  38.025  1.00 63.08 135 A 1 
ATOM 1069 N N   . ALA A 1 136 ? 19.769  31.155  32.885  1.00 95.34 136 A 1 
ATOM 1070 C CA  . ALA A 1 136 ? 18.445  30.717  32.442  1.00 95.20 136 A 1 
ATOM 1071 C C   . ALA A 1 136 ? 18.238  29.217  32.703  1.00 95.87 136 A 1 
ATOM 1072 O O   . ALA A 1 136 ? 17.209  28.822  33.256  1.00 95.13 136 A 1 
ATOM 1073 C CB  . ALA A 1 136 ? 18.276  31.075  30.963  1.00 94.34 136 A 1 
ATOM 1074 N N   . ILE A 1 137 ? 19.242  28.382  32.393  1.00 95.79 137 A 1 
ATOM 1075 C CA  . ILE A 1 137 ? 19.237  26.937  32.666  1.00 95.52 137 A 1 
ATOM 1076 C C   . ILE A 1 137 ? 19.119  26.662  34.170  1.00 95.98 137 A 1 
ATOM 1077 O O   . ILE A 1 137 ? 18.293  25.846  34.577  1.00 95.16 137 A 1 
ATOM 1078 C CB  . ILE A 1 137 ? 20.486  26.274  32.038  1.00 94.44 137 A 1 
ATOM 1079 C CG1 . ILE A 1 137 ? 20.344  26.253  30.499  1.00 90.78 137 A 1 
ATOM 1080 C CG2 . ILE A 1 137 ? 20.701  24.851  32.569  1.00 89.89 137 A 1 
ATOM 1081 C CD1 . ILE A 1 137 ? 21.632  25.844  29.757  1.00 81.44 137 A 1 
ATOM 1082 N N   . GLU A 1 138 ? 19.892  27.364  35.029  1.00 96.42 138 A 1 
ATOM 1083 C CA  . GLU A 1 138 ? 19.760  27.218  36.485  1.00 96.44 138 A 1 
ATOM 1084 C C   . GLU A 1 138 ? 18.394  27.683  37.007  1.00 96.78 138 A 1 
ATOM 1085 O O   . GLU A 1 138 ? 17.808  27.033  37.876  1.00 96.26 138 A 1 
ATOM 1086 C CB  . GLU A 1 138 ? 20.895  27.952  37.219  1.00 95.96 138 A 1 
ATOM 1087 C CG  . GLU A 1 138 ? 22.175  27.110  37.318  1.00 83.32 138 A 1 
ATOM 1088 C CD  . GLU A 1 138 ? 21.926  25.760  38.028  1.00 78.73 138 A 1 
ATOM 1089 O OE1 . GLU A 1 138 ? 22.472  24.724  37.573  1.00 70.62 138 A 1 
ATOM 1090 O OE2 . GLU A 1 138 ? 21.128  25.717  38.993  1.00 71.32 138 A 1 
ATOM 1091 N N   . THR A 1 139 ? 17.833  28.741  36.435  1.00 95.91 139 A 1 
ATOM 1092 C CA  . THR A 1 139 ? 16.476  29.180  36.769  1.00 95.91 139 A 1 
ATOM 1093 C C   . THR A 1 139 ? 15.440  28.122  36.369  1.00 96.37 139 A 1 
ATOM 1094 O O   . THR A 1 139 ? 14.550  27.806  37.163  1.00 95.63 139 A 1 
ATOM 1095 C CB  . THR A 1 139 ? 16.157  30.543  36.136  1.00 95.35 139 A 1 
ATOM 1096 O OG1 . THR A 1 139 ? 17.147  31.488  36.485  1.00 90.82 139 A 1 
ATOM 1097 C CG2 . THR A 1 139 ? 14.820  31.097  36.635  1.00 89.98 139 A 1 
ATOM 1098 N N   . ALA A 1 140 ? 15.586  27.494  35.186  1.00 96.50 140 A 1 
ATOM 1099 C CA  . ALA A 1 140 ? 14.721  26.395  34.753  1.00 96.39 140 A 1 
ATOM 1100 C C   . ALA A 1 140 ? 14.828  25.171  35.683  1.00 96.57 140 A 1 
ATOM 1101 O O   . ALA A 1 140 ? 13.808  24.615  36.079  1.00 95.85 140 A 1 
ATOM 1102 C CB  . ALA A 1 140 ? 15.052  26.053  33.297  1.00 96.02 140 A 1 
ATOM 1103 N N   . ARG A 1 141 ? 16.046  24.799  36.129  1.00 96.55 141 A 1 
ATOM 1104 C CA  . ARG A 1 141 ? 16.263  23.741  37.140  1.00 96.34 141 A 1 
ATOM 1105 C C   . ARG A 1 141 ? 15.631  24.091  38.492  1.00 96.37 141 A 1 
ATOM 1106 O O   . ARG A 1 141 ? 15.061  23.217  39.149  1.00 95.50 141 A 1 
ATOM 1107 C CB  . ARG A 1 141 ? 17.767  23.497  37.353  1.00 95.59 141 A 1 
ATOM 1108 C CG  . ARG A 1 141 ? 18.429  22.749  36.186  1.00 87.01 141 A 1 
ATOM 1109 C CD  . ARG A 1 141 ? 19.920  22.580  36.479  1.00 86.97 141 A 1 
ATOM 1110 N NE  . ARG A 1 141 ? 20.618  21.893  35.380  1.00 80.22 141 A 1 
ATOM 1111 C CZ  . ARG A 1 141 ? 21.819  22.180  34.905  1.00 74.17 141 A 1 
ATOM 1112 N NH1 . ARG A 1 141 ? 22.584  23.119  35.406  1.00 64.81 141 A 1 
ATOM 1113 N NH2 . ARG A 1 141 ? 22.276  21.515  33.889  1.00 68.39 141 A 1 
ATOM 1114 N N   . ALA A 1 142 ? 15.720  25.339  38.916  1.00 96.60 142 A 1 
ATOM 1115 C CA  . ALA A 1 142 ? 15.108  25.806  40.154  1.00 96.67 142 A 1 
ATOM 1116 C C   . ALA A 1 142 ? 13.574  25.732  40.085  1.00 96.72 142 A 1 
ATOM 1117 O O   . ALA A 1 142 ? 12.946  25.177  40.988  1.00 95.69 142 A 1 
ATOM 1118 C CB  . ALA A 1 142 ? 15.612  27.218  40.463  1.00 96.31 142 A 1 
ATOM 1119 N N   . TRP A 1 143 ? 12.972  26.186  38.976  1.00 96.77 143 A 1 
ATOM 1120 C CA  . TRP A 1 143 ? 11.528  26.085  38.760  1.00 96.58 143 A 1 
ATOM 1121 C C   . TRP A 1 143 ? 11.053  24.626  38.655  1.00 96.35 143 A 1 
ATOM 1122 O O   . TRP A 1 143 ? 10.016  24.290  39.217  1.00 94.59 143 A 1 
ATOM 1123 C CB  . TRP A 1 143 ? 11.124  26.872  37.510  1.00 96.01 143 A 1 
ATOM 1124 C CG  . TRP A 1 143 ? 11.013  28.352  37.670  1.00 95.74 143 A 1 
ATOM 1125 C CD1 . TRP A 1 143 ? 11.872  29.164  38.338  1.00 92.73 143 A 1 
ATOM 1126 C CD2 . TRP A 1 143 ? 9.974   29.239  37.130  1.00 94.57 143 A 1 
ATOM 1127 N NE1 . TRP A 1 143 ? 11.444  30.478  38.247  1.00 92.47 143 A 1 
ATOM 1128 C CE2 . TRP A 1 143 ? 10.290  30.570  37.511  1.00 93.81 143 A 1 
ATOM 1129 C CE3 . TRP A 1 143 ? 8.818   29.030  36.352  1.00 93.20 143 A 1 
ATOM 1130 C CZ2 . TRP A 1 143 ? 9.484   31.659  37.135  1.00 92.69 143 A 1 
ATOM 1131 C CZ3 . TRP A 1 143 ? 8.009   30.116  35.978  1.00 91.04 143 A 1 
ATOM 1132 C CH2 . TRP A 1 143 ? 8.347   31.418  36.361  1.00 91.04 143 A 1 
ATOM 1133 N N   . THR A 1 144 ? 11.836  23.754  38.034  1.00 96.60 144 A 1 
ATOM 1134 C CA  . THR A 1 144 ? 11.549  22.316  37.970  1.00 96.49 144 A 1 
ATOM 1135 C C   . THR A 1 144 ? 11.496  21.716  39.379  1.00 96.01 144 A 1 
ATOM 1136 O O   . THR A 1 144 ? 10.515  21.062  39.727  1.00 94.61 144 A 1 
ATOM 1137 C CB  . THR A 1 144 ? 12.567  21.580  37.097  1.00 96.03 144 A 1 
ATOM 1138 O OG1 . THR A 1 144 ? 12.519  22.112  35.792  1.00 91.70 144 A 1 
ATOM 1139 C CG2 . THR A 1 144 ? 12.283  20.088  36.971  1.00 91.31 144 A 1 
ATOM 1140 N N   . ARG A 1 145 ? 12.491  22.005  40.223  1.00 96.45 145 A 1 
ATOM 1141 C CA  . ARG A 1 145 ? 12.493  21.566  41.632  1.00 95.88 145 A 1 
ATOM 1142 C C   . ARG A 1 145 ? 11.310  22.116  42.433  1.00 95.70 145 A 1 
ATOM 1143 O O   . ARG A 1 145 ? 10.749  21.388  43.249  1.00 94.02 145 A 1 
ATOM 1144 C CB  . ARG A 1 145 ? 13.827  21.952  42.291  1.00 94.76 145 A 1 
ATOM 1145 C CG  . ARG A 1 145 ? 14.951  20.987  41.883  1.00 86.11 145 A 1 
ATOM 1146 C CD  . ARG A 1 145 ? 16.295  21.344  42.533  1.00 83.12 145 A 1 
ATOM 1147 N NE  . ARG A 1 145 ? 16.993  22.410  41.795  1.00 73.68 145 A 1 
ATOM 1148 C CZ  . ARG A 1 145 ? 18.209  22.882  42.063  1.00 66.36 145 A 1 
ATOM 1149 N NH1 . ARG A 1 145 ? 18.887  22.503  43.114  1.00 58.74 145 A 1 
ATOM 1150 N NH2 . ARG A 1 145 ? 18.778  23.742  41.268  1.00 58.79 145 A 1 
ATOM 1151 N N   . LEU A 1 146 ? 10.926  23.363  42.219  1.00 95.69 146 A 1 
ATOM 1152 C CA  . LEU A 1 146 ? 9.867   24.031  42.982  1.00 95.08 146 A 1 
ATOM 1153 C C   . LEU A 1 146 ? 8.444   23.637  42.560  1.00 95.12 146 A 1 
ATOM 1154 O O   . LEU A 1 146 ? 7.557   23.577  43.406  1.00 93.08 146 A 1 
ATOM 1155 C CB  . LEU A 1 146 ? 10.043  25.555  42.854  1.00 93.66 146 A 1 
ATOM 1156 C CG  . LEU A 1 146 ? 11.236  26.137  43.642  1.00 83.81 146 A 1 
ATOM 1157 C CD1 . LEU A 1 146 ? 11.469  27.583  43.224  1.00 78.17 146 A 1 
ATOM 1158 C CD2 . LEU A 1 146 ? 10.978  26.114  45.153  1.00 77.03 146 A 1 
ATOM 1159 N N   . TYR A 1 147 ? 8.217   23.418  41.263  1.00 95.10 147 A 1 
ATOM 1160 C CA  . TYR A 1 147 ? 6.861   23.311  40.705  1.00 94.94 147 A 1 
ATOM 1161 C C   . TYR A 1 147 ? 6.547   21.971  40.028  1.00 94.87 147 A 1 
ATOM 1162 O O   . TYR A 1 147 ? 5.373   21.661  39.860  1.00 92.00 147 A 1 
ATOM 1163 C CB  . TYR A 1 147 ? 6.626   24.457  39.717  1.00 94.43 147 A 1 
ATOM 1164 C CG  . TYR A 1 147 ? 6.788   25.851  40.301  1.00 94.73 147 A 1 
ATOM 1165 C CD1 . TYR A 1 147 ? 5.957   26.278  41.354  1.00 91.07 147 A 1 
ATOM 1166 C CD2 . TYR A 1 147 ? 7.770   26.722  39.799  1.00 91.29 147 A 1 
ATOM 1167 C CE1 . TYR A 1 147 ? 6.105   27.567  41.900  1.00 90.18 147 A 1 
ATOM 1168 C CE2 . TYR A 1 147 ? 7.925   28.014  40.336  1.00 89.89 147 A 1 
ATOM 1169 C CZ  . TYR A 1 147 ? 7.096   28.431  41.391  1.00 91.94 147 A 1 
ATOM 1170 O OH  . TYR A 1 147 ? 7.251   29.685  41.924  1.00 90.43 147 A 1 
ATOM 1171 N N   . ALA A 1 148 ? 7.562   21.205  39.628  1.00 94.81 148 A 1 
ATOM 1172 C CA  . ALA A 1 148 ? 7.380   19.968  38.867  1.00 94.60 148 A 1 
ATOM 1173 C C   . ALA A 1 148 ? 7.834   18.701  39.600  1.00 94.20 148 A 1 
ATOM 1174 O O   . ALA A 1 148 ? 7.585   17.597  39.114  1.00 89.88 148 A 1 
ATOM 1175 C CB  . ALA A 1 148 ? 8.073   20.127  37.502  1.00 93.59 148 A 1 
ATOM 1176 N N   . MET A 1 149 ? 8.474   18.820  40.752  1.00 92.74 149 A 1 
ATOM 1177 C CA  . MET A 1 149 ? 8.773   17.686  41.627  1.00 90.81 149 A 1 
ATOM 1178 C C   . MET A 1 149 ? 7.698   17.554  42.714  1.00 87.41 149 A 1 
ATOM 1179 O O   . MET A 1 149 ? 7.055   18.531  43.082  1.00 76.54 149 A 1 
ATOM 1180 C CB  . MET A 1 149 ? 10.194  17.786  42.194  1.00 87.47 149 A 1 
ATOM 1181 C CG  . MET A 1 149 ? 11.250  17.726  41.084  1.00 83.89 149 A 1 
ATOM 1182 S SD  . MET A 1 149 ? 12.961  17.720  41.691  1.00 80.10 149 A 1 
ATOM 1183 C CE  . MET A 1 149 ? 13.837  17.498  40.124  1.00 70.74 149 A 1 
ATOM 1184 N N   . ASN A 1 150 ? 7.499   16.333  43.222  1.00 82.94 150 A 1 
ATOM 1185 C CA  . ASN A 1 150 ? 6.495   15.992  44.249  1.00 79.45 150 A 1 
ATOM 1186 C C   . ASN A 1 150 ? 5.032   16.337  43.886  1.00 77.80 150 A 1 
ATOM 1187 O O   . ASN A 1 150 ? 4.183   16.462  44.764  1.00 68.11 150 A 1 
ATOM 1188 C CB  . ASN A 1 150 ? 6.916   16.557  45.623  1.00 71.96 150 A 1 
ATOM 1189 C CG  . ASN A 1 150 ? 8.276   16.055  46.090  1.00 63.67 150 A 1 
ATOM 1190 O OD1 . ASN A 1 150 ? 8.796   15.050  45.643  1.00 55.58 150 A 1 
ATOM 1191 N ND2 . ASN A 1 150 ? 8.882   16.748  47.016  1.00 54.46 150 A 1 
ATOM 1192 N N   . ASN A 1 151 ? 4.731   16.493  42.610  1.00 73.11 151 A 1 
ATOM 1193 C CA  . ASN A 1 151 ? 3.417   16.959  42.149  1.00 68.12 151 A 1 
ATOM 1194 C C   . ASN A 1 151 ? 2.416   15.836  41.825  1.00 65.31 151 A 1 
ATOM 1195 O O   . ASN A 1 151 ? 1.278   16.137  41.457  1.00 57.87 151 A 1 
ATOM 1196 C CB  . ASN A 1 151 ? 3.634   17.893  40.949  1.00 60.27 151 A 1 
ATOM 1197 C CG  . ASN A 1 151 ? 3.340   19.355  41.239  1.00 54.43 151 A 1 
ATOM 1198 O OD1 . ASN A 1 151 ? 2.756   19.747  42.239  1.00 50.17 151 A 1 
ATOM 1199 N ND2 . ASN A 1 151 ? 3.691   20.208  40.312  1.00 49.03 151 A 1 
ATOM 1200 N N   . ILE A 1 152 ? 2.844   14.576  41.887  1.00 59.53 152 A 1 
ATOM 1201 C CA  . ILE A 1 152 ? 2.017   13.393  41.615  1.00 55.82 152 A 1 
ATOM 1202 C C   . ILE A 1 152 ? 1.324   12.938  42.893  1.00 53.37 152 A 1 
ATOM 1203 O O   . ILE A 1 152 ? 2.008   12.869  43.929  1.00 47.75 152 A 1 
ATOM 1204 C CB  . ILE A 1 152 ? 2.837   12.267  40.940  1.00 49.98 152 A 1 
ATOM 1205 C CG1 . ILE A 1 152 ? 3.516   12.783  39.658  1.00 46.53 152 A 1 
ATOM 1206 C CG2 . ILE A 1 152 ? 1.911   11.079  40.621  1.00 45.64 152 A 1 
ATOM 1207 C CD1 . ILE A 1 152 ? 4.362   11.734  38.920  1.00 42.18 152 A 1 
ATOM 1208 O OXT . ILE A 1 152 ? 0.096   12.685  42.804  1.00 40.66 152 A 1 
ATOM 1209 N N   . MET B 2 1   ? 21.235  -27.612 -9.214  1.00 36.21 1   B 1 
ATOM 1210 C CA  . MET B 2 1   ? 20.152  -27.146 -10.098 1.00 40.38 1   B 1 
ATOM 1211 C C   . MET B 2 1   ? 19.660  -25.818 -9.548  1.00 42.71 1   B 1 
ATOM 1212 O O   . MET B 2 1   ? 19.477  -25.732 -8.343  1.00 40.32 1   B 1 
ATOM 1213 C CB  . MET B 2 1   ? 19.007  -28.166 -10.147 1.00 38.39 1   B 1 
ATOM 1214 C CG  . MET B 2 1   ? 19.399  -29.438 -10.901 1.00 35.24 1   B 1 
ATOM 1215 S SD  . MET B 2 1   ? 18.160  -30.742 -10.778 1.00 31.76 1   B 1 
ATOM 1216 C CE  . MET B 2 1   ? 18.909  -32.017 -11.817 1.00 29.38 1   B 1 
ATOM 1217 N N   . ALA B 2 2   ? 19.499  -24.759 -10.375 1.00 48.60 2   B 1 
ATOM 1218 C CA  . ALA B 2 2   ? 18.899  -23.515 -9.921  1.00 51.04 2   B 1 
ATOM 1219 C C   . ALA B 2 2   ? 17.454  -23.823 -9.496  1.00 55.38 2   B 1 
ATOM 1220 O O   . ALA B 2 2   ? 16.703  -24.430 -10.259 1.00 51.39 2   B 1 
ATOM 1221 C CB  . ALA B 2 2   ? 18.981  -22.471 -11.036 1.00 46.19 2   B 1 
ATOM 1222 N N   . GLY B 2 3   ? 17.086  -23.479 -8.252  1.00 70.66 3   B 1 
ATOM 1223 C CA  . GLY B 2 3   ? 15.771  -23.791 -7.716  1.00 76.86 3   B 1 
ATOM 1224 C C   . GLY B 2 3   ? 14.669  -23.142 -8.547  1.00 82.35 3   B 1 
ATOM 1225 O O   . GLY B 2 3   ? 14.856  -22.059 -9.103  1.00 77.82 3   B 1 
ATOM 1226 N N   . LEU B 2 4   ? 13.507  -23.781 -8.606  1.00 82.01 4   B 1 
ATOM 1227 C CA  . LEU B 2 4   ? 12.342  -23.240 -9.312  1.00 85.57 4   B 1 
ATOM 1228 C C   . LEU B 2 4   ? 12.047  -21.805 -8.844  1.00 87.70 4   B 1 
ATOM 1229 O O   . LEU B 2 4   ? 12.055  -21.543 -7.639  1.00 85.50 4   B 1 
ATOM 1230 C CB  . LEU B 2 4   ? 11.128  -24.135 -9.063  1.00 83.37 4   B 1 
ATOM 1231 C CG  . LEU B 2 4   ? 11.112  -25.396 -9.942  1.00 80.05 4   B 1 
ATOM 1232 C CD1 . LEU B 2 4   ? 10.246  -26.457 -9.276  1.00 75.01 4   B 1 
ATOM 1233 C CD2 . LEU B 2 4   ? 10.545  -25.098 -11.330 1.00 75.61 4   B 1 
ATOM 1234 N N   . PRO B 2 5   ? 11.745  -20.872 -9.762  1.00 86.28 5   B 1 
ATOM 1235 C CA  . PRO B 2 5   ? 11.349  -19.520 -9.390  1.00 86.85 5   B 1 
ATOM 1236 C C   . PRO B 2 5   ? 10.204  -19.528 -8.382  1.00 88.26 5   B 1 
ATOM 1237 O O   . PRO B 2 5   ? 9.225   -20.257 -8.546  1.00 87.39 5   B 1 
ATOM 1238 C CB  . PRO B 2 5   ? 10.957  -18.833 -10.700 1.00 84.77 5   B 1 
ATOM 1239 C CG  . PRO B 2 5   ? 11.793  -19.571 -11.745 1.00 81.54 5   B 1 
ATOM 1240 C CD  . PRO B 2 5   ? 11.841  -20.994 -11.210 1.00 83.52 5   B 1 
ATOM 1241 N N   . ARG B 2 6   ? 10.271  -18.653 -7.372  1.00 86.23 6   B 1 
ATOM 1242 C CA  . ARG B 2 6   ? 9.220   -18.515 -6.343  1.00 85.74 6   B 1 
ATOM 1243 C C   . ARG B 2 6   ? 7.820   -18.343 -6.936  1.00 88.21 6   B 1 
ATOM 1244 O O   . ARG B 2 6   ? 6.857   -18.846 -6.379  1.00 87.08 6   B 1 
ATOM 1245 C CB  . ARG B 2 6   ? 9.515   -17.312 -5.433  1.00 82.67 6   B 1 
ATOM 1246 C CG  . ARG B 2 6   ? 10.706  -17.532 -4.499  1.00 74.08 6   B 1 
ATOM 1247 C CD  . ARG B 2 6   ? 10.867  -16.293 -3.597  1.00 69.44 6   B 1 
ATOM 1248 N NE  . ARG B 2 6   ? 11.965  -16.443 -2.633  1.00 61.43 6   B 1 
ATOM 1249 C CZ  . ARG B 2 6   ? 12.283  -15.570 -1.683  1.00 54.43 6   B 1 
ATOM 1250 N NH1 . ARG B 2 6   ? 11.632  -14.444 -1.545  1.00 50.03 6   B 1 
ATOM 1251 N NH2 . ARG B 2 6   ? 13.260  -15.831 -0.874  1.00 47.47 6   B 1 
ATOM 1252 N N   . ARG B 2 7   ? 7.712   -17.664 -8.081  1.00 87.08 7   B 1 
ATOM 1253 C CA  . ARG B 2 7   ? 6.463   -17.525 -8.838  1.00 89.69 7   B 1 
ATOM 1254 C C   . ARG B 2 7   ? 5.854   -18.877 -9.174  1.00 91.45 7   B 1 
ATOM 1255 O O   . ARG B 2 7   ? 4.674   -19.067 -8.902  1.00 90.56 7   B 1 
ATOM 1256 C CB  . ARG B 2 7   ? 6.737   -16.686 -10.098 1.00 87.42 7   B 1 
ATOM 1257 C CG  . ARG B 2 7   ? 5.579   -16.683 -11.131 1.00 87.86 7   B 1 
ATOM 1258 C CD  . ARG B 2 7   ? 4.271   -16.099 -10.589 1.00 85.94 7   B 1 
ATOM 1259 N NE  . ARG B 2 7   ? 3.194   -16.217 -11.578 1.00 87.40 7   B 1 
ATOM 1260 C CZ  . ARG B 2 7   ? 2.754   -15.310 -12.449 1.00 89.35 7   B 1 
ATOM 1261 N NH1 . ARG B 2 7   ? 3.250   -14.118 -12.534 1.00 82.29 7   B 1 
ATOM 1262 N NH2 . ARG B 2 7   ? 1.784   -15.623 -13.262 1.00 83.65 7   B 1 
ATOM 1263 N N   . ILE B 2 8   ? 6.632   -19.806 -9.732  1.00 92.89 8   B 1 
ATOM 1264 C CA  . ILE B 2 8   ? 6.133   -21.130 -10.130 1.00 93.14 8   B 1 
ATOM 1265 C C   . ILE B 2 8   ? 5.708   -21.921 -8.902  1.00 93.19 8   B 1 
ATOM 1266 O O   . ILE B 2 8   ? 4.602   -22.444 -8.872  1.00 92.30 8   B 1 
ATOM 1267 C CB  . ILE B 2 8   ? 7.170   -21.886 -10.994 1.00 93.15 8   B 1 
ATOM 1268 C CG1 . ILE B 2 8   ? 7.454   -21.091 -12.292 1.00 91.77 8   B 1 
ATOM 1269 C CG2 . ILE B 2 8   ? 6.655   -23.297 -11.320 1.00 91.68 8   B 1 
ATOM 1270 C CD1 . ILE B 2 8   ? 8.466   -21.739 -13.240 1.00 89.96 8   B 1 
ATOM 1271 N N   . ILE B 2 9   ? 6.516   -21.932 -7.834  1.00 92.77 9   B 1 
ATOM 1272 C CA  . ILE B 2 9   ? 6.207   -22.635 -6.581  1.00 92.01 9   B 1 
ATOM 1273 C C   . ILE B 2 9   ? 4.882   -22.133 -5.990  1.00 92.19 9   B 1 
ATOM 1274 O O   . ILE B 2 9   ? 3.962   -22.914 -5.750  1.00 91.67 9   B 1 
ATOM 1275 C CB  . ILE B 2 9   ? 7.370   -22.488 -5.571  1.00 90.82 9   B 1 
ATOM 1276 C CG1 . ILE B 2 9   ? 8.678   -23.086 -6.141  1.00 87.94 9   B 1 
ATOM 1277 C CG2 . ILE B 2 9   ? 7.011   -23.161 -4.236  1.00 87.35 9   B 1 
ATOM 1278 C CD1 . ILE B 2 9   ? 9.924   -22.787 -5.297  1.00 81.03 9   B 1 
ATOM 1279 N N   . LYS B 2 10  ? 4.749   -20.804 -5.799  1.00 91.18 10  B 1 
ATOM 1280 C CA  . LYS B 2 10  ? 3.552   -20.198 -5.209  1.00 89.96 10  B 1 
ATOM 1281 C C   . LYS B 2 10  ? 2.311   -20.347 -6.099  1.00 90.51 10  B 1 
ATOM 1282 O O   . LYS B 2 10  ? 1.204   -20.485 -5.588  1.00 89.59 10  B 1 
ATOM 1283 C CB  . LYS B 2 10  ? 3.790   -18.705 -4.936  1.00 88.32 10  B 1 
ATOM 1284 C CG  . LYS B 2 10  ? 4.759   -18.460 -3.769  1.00 84.93 10  B 1 
ATOM 1285 C CD  . LYS B 2 10  ? 4.921   -16.953 -3.532  1.00 82.05 10  B 1 
ATOM 1286 C CE  . LYS B 2 10  ? 5.817   -16.672 -2.325  1.00 75.56 10  B 1 
ATOM 1287 N NZ  . LYS B 2 10  ? 5.860   -15.236 -2.007  1.00 69.64 10  B 1 
ATOM 1288 N N   . GLU B 2 11  ? 2.477   -20.286 -7.411  1.00 92.54 11  B 1 
ATOM 1289 C CA  . GLU B 2 11  ? 1.378   -20.442 -8.356  1.00 92.81 11  B 1 
ATOM 1290 C C   . GLU B 2 11  ? 0.868   -21.883 -8.388  1.00 93.57 11  B 1 
ATOM 1291 O O   . GLU B 2 11  ? -0.342  -22.087 -8.298  1.00 92.65 11  B 1 
ATOM 1292 C CB  . GLU B 2 11  ? 1.808   -19.947 -9.738  1.00 91.42 11  B 1 
ATOM 1293 C CG  . GLU B 2 11  ? 0.629   -19.956 -10.713 1.00 88.44 11  B 1 
ATOM 1294 C CD  . GLU B 2 11  ? 0.907   -19.208 -12.016 1.00 92.04 11  B 1 
ATOM 1295 O OE1 . GLU B 2 11  ? -0.005  -19.190 -12.867 1.00 86.27 11  B 1 
ATOM 1296 O OE2 . GLU B 2 11  ? 1.981   -18.586 -12.168 1.00 87.72 11  B 1 
ATOM 1297 N N   . THR B 2 12  ? 1.761   -22.864 -8.421  1.00 94.50 12  B 1 
ATOM 1298 C CA  . THR B 2 12  ? 1.400   -24.287 -8.352  1.00 94.43 12  B 1 
ATOM 1299 C C   . THR B 2 12  ? 0.670   -24.605 -7.050  1.00 94.40 12  B 1 
ATOM 1300 O O   . THR B 2 12  ? -0.384  -25.216 -7.082  1.00 93.72 12  B 1 
ATOM 1301 C CB  . THR B 2 12  ? 2.645   -25.172 -8.495  1.00 94.25 12  B 1 
ATOM 1302 O OG1 . THR B 2 12  ? 3.314   -24.873 -9.696  1.00 90.59 12  B 1 
ATOM 1303 C CG2 . THR B 2 12  ? 2.305   -26.653 -8.525  1.00 90.13 12  B 1 
ATOM 1304 N N   . GLN B 2 13  ? 1.172   -24.114 -5.908  1.00 93.50 13  B 1 
ATOM 1305 C CA  . GLN B 2 13  ? 0.501   -24.297 -4.612  1.00 92.46 13  B 1 
ATOM 1306 C C   . GLN B 2 13  ? -0.922  -23.731 -4.614  1.00 92.30 13  B 1 
ATOM 1307 O O   . GLN B 2 13  ? -1.849  -24.390 -4.153  1.00 91.26 13  B 1 
ATOM 1308 C CB  . GLN B 2 13  ? 1.329   -23.623 -3.506  1.00 91.41 13  B 1 
ATOM 1309 C CG  . GLN B 2 13  ? 2.588   -24.428 -3.148  1.00 82.45 13  B 1 
ATOM 1310 C CD  . GLN B 2 13  ? 3.506   -23.685 -2.171  1.00 77.34 13  B 1 
ATOM 1311 O OE1 . GLN B 2 13  ? 3.403   -22.487 -1.931  1.00 70.88 13  B 1 
ATOM 1312 N NE2 . GLN B 2 13  ? 4.450   -24.372 -1.577  1.00 66.94 13  B 1 
ATOM 1313 N N   . ARG B 2 14  ? -1.132  -22.509 -5.164  1.00 92.41 14  B 1 
ATOM 1314 C CA  . ARG B 2 14  ? -2.467  -21.898 -5.254  1.00 91.22 14  B 1 
ATOM 1315 C C   . ARG B 2 14  ? -3.381  -22.622 -6.235  1.00 91.97 14  B 1 
ATOM 1316 O O   . ARG B 2 14  ? -4.570  -22.725 -5.973  1.00 90.75 14  B 1 
ATOM 1317 C CB  . ARG B 2 14  ? -2.345  -20.429 -5.651  1.00 89.15 14  B 1 
ATOM 1318 C CG  . ARG B 2 14  ? -1.809  -19.574 -4.495  1.00 81.62 14  B 1 
ATOM 1319 C CD  . ARG B 2 14  ? -1.633  -18.142 -4.990  1.00 78.00 14  B 1 
ATOM 1320 N NE  . ARG B 2 14  ? -1.027  -17.287 -3.961  1.00 70.75 14  B 1 
ATOM 1321 C CZ  . ARG B 2 14  ? -0.714  -16.014 -4.095  1.00 64.88 14  B 1 
ATOM 1322 N NH1 . ARG B 2 14  ? -0.989  -15.361 -5.190  1.00 60.43 14  B 1 
ATOM 1323 N NH2 . ARG B 2 14  ? -0.115  -15.377 -3.135  1.00 56.94 14  B 1 
ATOM 1324 N N   . LEU B 2 15  ? -2.843  -23.104 -7.348  1.00 92.40 15  B 1 
ATOM 1325 C CA  . LEU B 2 15  ? -3.592  -23.843 -8.359  1.00 92.79 15  B 1 
ATOM 1326 C C   . LEU B 2 15  ? -4.160  -25.156 -7.795  1.00 93.31 15  B 1 
ATOM 1327 O O   . LEU B 2 15  ? -5.299  -25.489 -8.086  1.00 92.21 15  B 1 
ATOM 1328 C CB  . LEU B 2 15  ? -2.661  -24.077 -9.554  1.00 92.13 15  B 1 
ATOM 1329 C CG  . LEU B 2 15  ? -3.338  -24.682 -10.799 1.00 89.38 15  B 1 
ATOM 1330 C CD1 . LEU B 2 15  ? -4.345  -23.717 -11.424 1.00 85.62 15  B 1 
ATOM 1331 C CD2 . LEU B 2 15  ? -2.256  -24.983 -11.833 1.00 85.16 15  B 1 
ATOM 1332 N N   . LEU B 2 16  ? -3.382  -25.842 -6.950  1.00 93.75 16  B 1 
ATOM 1333 C CA  . LEU B 2 16  ? -3.804  -27.066 -6.271  1.00 93.54 16  B 1 
ATOM 1334 C C   . LEU B 2 16  ? -4.750  -26.787 -5.087  1.00 93.40 16  B 1 
ATOM 1335 O O   . LEU B 2 16  ? -5.711  -27.516 -4.886  1.00 92.09 16  B 1 
ATOM 1336 C CB  . LEU B 2 16  ? -2.555  -27.834 -5.803  1.00 93.16 16  B 1 
ATOM 1337 C CG  . LEU B 2 16  ? -1.647  -28.359 -6.944  1.00 90.78 16  B 1 
ATOM 1338 C CD1 . LEU B 2 16  ? -0.375  -28.945 -6.346  1.00 86.31 16  B 1 
ATOM 1339 C CD2 . LEU B 2 16  ? -2.334  -29.428 -7.784  1.00 85.45 16  B 1 
ATOM 1340 N N   . ALA B 2 17  ? -4.500  -25.719 -4.311  1.00 93.50 17  B 1 
ATOM 1341 C CA  . ALA B 2 17  ? -5.301  -25.369 -3.137  1.00 92.97 17  B 1 
ATOM 1342 C C   . ALA B 2 17  ? -6.653  -24.720 -3.480  1.00 92.20 17  B 1 
ATOM 1343 O O   . ALA B 2 17  ? -7.616  -24.848 -2.722  1.00 89.60 17  B 1 
ATOM 1344 C CB  . ALA B 2 17  ? -4.473  -24.444 -2.241  1.00 91.82 17  B 1 
ATOM 1345 N N   . GLU B 2 18  ? -6.739  -24.007 -4.615  1.00 91.26 18  B 1 
ATOM 1346 C CA  . GLU B 2 18  ? -7.924  -23.282 -5.066  1.00 89.64 18  B 1 
ATOM 1347 C C   . GLU B 2 18  ? -8.346  -23.736 -6.473  1.00 90.11 18  B 1 
ATOM 1348 O O   . GLU B 2 18  ? -8.208  -22.969 -7.447  1.00 87.47 18  B 1 
ATOM 1349 C CB  . GLU B 2 18  ? -7.678  -21.773 -5.025  1.00 86.69 18  B 1 
ATOM 1350 C CG  . GLU B 2 18  ? -7.404  -21.184 -3.632  1.00 78.49 18  B 1 
ATOM 1351 C CD  . GLU B 2 18  ? -7.207  -19.658 -3.698  1.00 73.02 18  B 1 
ATOM 1352 O OE1 . GLU B 2 18  ? -6.778  -19.058 -2.693  1.00 66.77 18  B 1 
ATOM 1353 O OE2 . GLU B 2 18  ? -7.480  -19.057 -4.778  1.00 66.88 18  B 1 
ATOM 1354 N N   . PRO B 2 19  ? -8.842  -24.973 -6.620  1.00 90.53 19  B 1 
ATOM 1355 C CA  . PRO B 2 19  ? -9.258  -25.497 -7.910  1.00 90.32 19  B 1 
ATOM 1356 C C   . PRO B 2 19  ? -10.423 -24.689 -8.483  1.00 91.23 19  B 1 
ATOM 1357 O O   . PRO B 2 19  ? -11.285 -24.168 -7.768  1.00 89.00 19  B 1 
ATOM 1358 C CB  . PRO B 2 19  ? -9.618  -26.962 -7.667  1.00 87.69 19  B 1 
ATOM 1359 C CG  . PRO B 2 19  ? -10.039 -26.982 -6.200  1.00 84.22 19  B 1 
ATOM 1360 C CD  . PRO B 2 19  ? -9.121  -25.943 -5.566  1.00 87.41 19  B 1 
ATOM 1361 N N   . VAL B 2 20  ? -10.462 -24.580 -9.809  1.00 90.47 20  B 1 
ATOM 1362 C CA  . VAL B 2 20  ? -11.572 -23.970 -10.543 1.00 90.61 20  B 1 
ATOM 1363 C C   . VAL B 2 20  ? -12.493 -25.082 -11.037 1.00 91.78 20  B 1 
ATOM 1364 O O   . VAL B 2 20  ? -11.997 -26.027 -11.659 1.00 90.35 20  B 1 
ATOM 1365 C CB  . VAL B 2 20  ? -11.060 -23.116 -11.713 1.00 88.74 20  B 1 
ATOM 1366 C CG1 . VAL B 2 20  ? -12.215 -22.473 -12.485 1.00 82.09 20  B 1 
ATOM 1367 C CG2 . VAL B 2 20  ? -10.149 -21.998 -11.207 1.00 82.30 20  B 1 
ATOM 1368 N N   . PRO B 2 21  ? -13.826 -25.009 -10.818 1.00 90.16 21  B 1 
ATOM 1369 C CA  . PRO B 2 21  ? -14.764 -25.982 -11.360 1.00 89.34 21  B 1 
ATOM 1370 C C   . PRO B 2 21  ? -14.585 -26.156 -12.871 1.00 90.31 21  B 1 
ATOM 1371 O O   . PRO B 2 21  ? -14.475 -25.178 -13.611 1.00 88.04 21  B 1 
ATOM 1372 C CB  . PRO B 2 21  ? -16.156 -25.452 -11.002 1.00 86.77 21  B 1 
ATOM 1373 C CG  . PRO B 2 21  ? -15.906 -24.628 -9.733  1.00 82.87 21  B 1 
ATOM 1374 C CD  . PRO B 2 21  ? -14.525 -24.024 -10.004 1.00 86.49 21  B 1 
ATOM 1375 N N   . GLY B 2 22  ? -14.528 -27.407 -13.336 1.00 92.06 22  B 1 
ATOM 1376 C CA  . GLY B 2 22  ? -14.332 -27.737 -14.742 1.00 92.88 22  B 1 
ATOM 1377 C C   . GLY B 2 22  ? -12.897 -27.589 -15.270 1.00 94.52 22  B 1 
ATOM 1378 O O   . GLY B 2 22  ? -12.679 -27.797 -16.455 1.00 93.10 22  B 1 
ATOM 1379 N N   . ILE B 2 23  ? -11.919 -27.246 -14.419 1.00 95.33 23  B 1 
ATOM 1380 C CA  . ILE B 2 23  ? -10.503 -27.158 -14.795 1.00 95.65 23  B 1 
ATOM 1381 C C   . ILE B 2 23  ? -9.664  -27.927 -13.785 1.00 95.54 23  B 1 
ATOM 1382 O O   . ILE B 2 23  ? -9.658  -27.598 -12.598 1.00 94.12 23  B 1 
ATOM 1383 C CB  . ILE B 2 23  ? -10.034 -25.694 -14.943 1.00 94.91 23  B 1 
ATOM 1384 C CG1 . ILE B 2 23  ? -10.843 -24.980 -16.047 1.00 92.02 23  B 1 
ATOM 1385 C CG2 . ILE B 2 23  ? -8.521  -25.636 -15.233 1.00 91.60 23  B 1 
ATOM 1386 C CD1 . ILE B 2 23  ? -10.501 -23.501 -16.253 1.00 86.84 23  B 1 
ATOM 1387 N N   . LYS B 2 24  ? -8.895  -28.907 -14.261 1.00 96.34 24  B 1 
ATOM 1388 C CA  . LYS B 2 24  ? -7.877  -29.610 -13.492 1.00 95.99 24  B 1 
ATOM 1389 C C   . LYS B 2 24  ? -6.507  -29.330 -14.122 1.00 96.57 24  B 1 
ATOM 1390 O O   . LYS B 2 24  ? -6.370  -29.431 -15.331 1.00 95.58 24  B 1 
ATOM 1391 C CB  . LYS B 2 24  ? -8.208  -31.108 -13.453 1.00 94.11 24  B 1 
ATOM 1392 C CG  . LYS B 2 24  ? -7.413  -31.843 -12.365 1.00 82.33 24  B 1 
ATOM 1393 C CD  . LYS B 2 24  ? -7.635  -33.374 -12.398 1.00 76.99 24  B 1 
ATOM 1394 C CE  . LYS B 2 24  ? -6.912  -33.971 -11.212 1.00 65.47 24  B 1 
ATOM 1395 N NZ  . LYS B 2 24  ? -6.397  -35.346 -11.421 1.00 56.60 24  B 1 
ATOM 1396 N N   . ALA B 2 25  ? -5.512  -28.979 -13.319 1.00 96.49 25  B 1 
ATOM 1397 C CA  . ALA B 2 25  ? -4.138  -28.796 -13.767 1.00 96.36 25  B 1 
ATOM 1398 C C   . ALA B 2 25  ? -3.189  -29.315 -12.687 1.00 96.14 25  B 1 
ATOM 1399 O O   . ALA B 2 25  ? -3.212  -28.823 -11.561 1.00 94.59 25  B 1 
ATOM 1400 C CB  . ALA B 2 25  ? -3.894  -27.321 -14.091 1.00 95.70 25  B 1 
ATOM 1401 N N   . GLU B 2 26  ? -2.364  -30.300 -13.038 1.00 96.38 26  B 1 
ATOM 1402 C CA  . GLU B 2 26  ? -1.422  -30.950 -12.128 1.00 95.83 26  B 1 
ATOM 1403 C C   . GLU B 2 26  ? -0.006  -30.859 -12.703 1.00 96.40 26  B 1 
ATOM 1404 O O   . GLU B 2 26  ? 0.176   -31.070 -13.905 1.00 95.44 26  B 1 
ATOM 1405 C CB  . GLU B 2 26  ? -1.851  -32.404 -11.869 1.00 93.49 26  B 1 
ATOM 1406 C CG  . GLU B 2 26  ? -3.110  -32.447 -10.994 1.00 83.50 26  B 1 
ATOM 1407 C CD  . GLU B 2 26  ? -3.735  -33.837 -10.813 1.00 79.44 26  B 1 
ATOM 1408 O OE1 . GLU B 2 26  ? -4.398  -34.051 -9.778  1.00 72.44 26  B 1 
ATOM 1409 O OE2 . GLU B 2 26  ? -3.775  -34.650 -11.765 1.00 71.94 26  B 1 
ATOM 1410 N N   . PRO B 2 27  ? 1.014   -30.511 -11.904 1.00 96.17 27  B 1 
ATOM 1411 C CA  . PRO B 2 27  ? 2.393   -30.533 -12.351 1.00 96.09 27  B 1 
ATOM 1412 C C   . PRO B 2 27  ? 2.830   -31.970 -12.641 1.00 96.17 27  B 1 
ATOM 1413 O O   . PRO B 2 27  ? 2.432   -32.901 -11.938 1.00 94.66 27  B 1 
ATOM 1414 C CB  . PRO B 2 27  ? 3.202   -29.899 -11.222 1.00 94.79 27  B 1 
ATOM 1415 C CG  . PRO B 2 27  ? 2.387   -30.245 -9.972  1.00 91.81 27  B 1 
ATOM 1416 C CD  . PRO B 2 27  ? 0.944   -30.218 -10.473 1.00 94.74 27  B 1 
ATOM 1417 N N   . ASP B 2 28  ? 3.681   -32.142 -13.653 1.00 96.31 28  B 1 
ATOM 1418 C CA  . ASP B 2 28  ? 4.343   -33.415 -13.935 1.00 96.03 28  B 1 
ATOM 1419 C C   . ASP B 2 28  ? 5.302   -33.788 -12.796 1.00 95.63 28  B 1 
ATOM 1420 O O   . ASP B 2 28  ? 6.042   -32.936 -12.288 1.00 93.94 28  B 1 
ATOM 1421 C CB  . ASP B 2 28  ? 5.060   -33.319 -15.271 1.00 95.74 28  B 1 
ATOM 1422 C CG  . ASP B 2 28  ? 5.618   -34.669 -15.712 1.00 94.33 28  B 1 
ATOM 1423 O OD1 . ASP B 2 28  ? 6.777   -34.960 -15.331 1.00 87.32 28  B 1 
ATOM 1424 O OD2 . ASP B 2 28  ? 4.895   -35.396 -16.416 1.00 87.45 28  B 1 
ATOM 1425 N N   . GLU B 2 29  ? 5.331   -35.053 -12.413 1.00 94.32 29  B 1 
ATOM 1426 C CA  . GLU B 2 29  ? 6.161   -35.543 -11.302 1.00 93.45 29  B 1 
ATOM 1427 C C   . GLU B 2 29  ? 7.659   -35.359 -11.566 1.00 93.16 29  B 1 
ATOM 1428 O O   . GLU B 2 29  ? 8.446   -35.137 -10.644 1.00 88.74 29  B 1 
ATOM 1429 C CB  . GLU B 2 29  ? 5.872   -37.026 -11.052 1.00 91.56 29  B 1 
ATOM 1430 C CG  . GLU B 2 29  ? 4.432   -37.308 -10.585 1.00 80.44 29  B 1 
ATOM 1431 C CD  . GLU B 2 29  ? 4.184   -38.783 -10.245 1.00 71.05 29  B 1 
ATOM 1432 O OE1 . GLU B 2 29  ? 3.107   -39.069 -9.656  1.00 63.33 29  B 1 
ATOM 1433 O OE2 . GLU B 2 29  ? 5.049   -39.629 -10.552 1.00 64.04 29  B 1 
ATOM 1434 N N   . SER B 2 30  ? 8.074   -35.425 -12.841 1.00 93.38 30  B 1 
ATOM 1435 C CA  . SER B 2 30  ? 9.470   -35.324 -13.262 1.00 93.10 30  B 1 
ATOM 1436 C C   . SER B 2 30  ? 9.886   -33.908 -13.663 1.00 93.47 30  B 1 
ATOM 1437 O O   . SER B 2 30  ? 11.074  -33.566 -13.611 1.00 89.79 30  B 1 
ATOM 1438 C CB  . SER B 2 30  ? 9.729   -36.316 -14.399 1.00 91.46 30  B 1 
ATOM 1439 O OG  . SER B 2 30  ? 9.160   -35.900 -15.622 1.00 80.86 30  B 1 
ATOM 1440 N N   . ASN B 2 31  ? 8.929   -33.064 -14.052 1.00 93.53 31  B 1 
ATOM 1441 C CA  . ASN B 2 31  ? 9.189   -31.717 -14.541 1.00 94.13 31  B 1 
ATOM 1442 C C   . ASN B 2 31  ? 8.126   -30.717 -14.061 1.00 94.50 31  B 1 
ATOM 1443 O O   . ASN B 2 31  ? 7.103   -30.490 -14.710 1.00 93.15 31  B 1 
ATOM 1444 C CB  . ASN B 2 31  ? 9.303   -31.768 -16.068 1.00 92.59 31  B 1 
ATOM 1445 C CG  . ASN B 2 31  ? 9.693   -30.432 -16.676 1.00 92.03 31  B 1 
ATOM 1446 O OD1 . ASN B 2 31  ? 9.894   -29.414 -16.017 1.00 87.86 31  B 1 
ATOM 1447 N ND2 . ASN B 2 31  ? 9.820   -30.396 -17.983 1.00 85.80 31  B 1 
ATOM 1448 N N   . ALA B 2 32  ? 8.445   -30.007 -12.989 1.00 94.61 32  B 1 
ATOM 1449 C CA  . ALA B 2 32  ? 7.562   -28.994 -12.402 1.00 94.23 32  B 1 
ATOM 1450 C C   . ALA B 2 32  ? 7.262   -27.767 -13.293 1.00 95.00 32  B 1 
ATOM 1451 O O   . ALA B 2 32  ? 6.507   -26.879 -12.884 1.00 93.27 32  B 1 
ATOM 1452 C CB  . ALA B 2 32  ? 8.170   -28.585 -11.054 1.00 92.19 32  B 1 
ATOM 1453 N N   . ARG B 2 33  ? 7.839   -27.673 -14.502 1.00 95.75 33  B 1 
ATOM 1454 C CA  . ARG B 2 33  ? 7.466   -26.692 -15.542 1.00 96.32 33  B 1 
ATOM 1455 C C   . ARG B 2 33  ? 6.424   -27.227 -16.526 1.00 96.95 33  B 1 
ATOM 1456 O O   . ARG B 2 33  ? 5.889   -26.446 -17.302 1.00 96.01 33  B 1 
ATOM 1457 C CB  . ARG B 2 33  ? 8.705   -26.213 -16.299 1.00 95.62 33  B 1 
ATOM 1458 C CG  . ARG B 2 33  ? 9.651   -25.380 -15.440 1.00 93.73 33  B 1 
ATOM 1459 C CD  . ARG B 2 33  ? 10.866  -24.942 -16.286 1.00 91.80 33  B 1 
ATOM 1460 N NE  . ARG B 2 33  ? 11.728  -23.970 -15.599 1.00 88.80 33  B 1 
ATOM 1461 C CZ  . ARG B 2 33  ? 11.599  -22.653 -15.598 1.00 88.68 33  B 1 
ATOM 1462 N NH1 . ARG B 2 33  ? 10.602  -22.052 -16.180 1.00 78.37 33  B 1 
ATOM 1463 N NH2 . ARG B 2 33  ? 12.496  -21.909 -15.017 1.00 83.22 33  B 1 
ATOM 1464 N N   . TYR B 2 34  ? 6.148   -28.520 -16.505 1.00 97.28 34  B 1 
ATOM 1465 C CA  . TYR B 2 34  ? 5.142   -29.172 -17.343 1.00 97.49 34  B 1 
ATOM 1466 C C   . TYR B 2 34  ? 3.900   -29.484 -16.509 1.00 97.41 34  B 1 
ATOM 1467 O O   . TYR B 2 34  ? 4.011   -29.901 -15.358 1.00 96.65 34  B 1 
ATOM 1468 C CB  . TYR B 2 34  ? 5.759   -30.419 -17.980 1.00 96.83 34  B 1 
ATOM 1469 C CG  . TYR B 2 34  ? 4.895   -31.058 -19.035 1.00 92.82 34  B 1 
ATOM 1470 C CD1 . TYR B 2 34  ? 3.912   -32.001 -18.679 1.00 86.07 34  B 1 
ATOM 1471 C CD2 . TYR B 2 34  ? 5.077   -30.726 -20.392 1.00 85.43 34  B 1 
ATOM 1472 C CE1 . TYR B 2 34  ? 3.123   -32.616 -19.662 1.00 81.99 34  B 1 
ATOM 1473 C CE2 . TYR B 2 34  ? 4.300   -31.331 -21.380 1.00 80.41 34  B 1 
ATOM 1474 C CZ  . TYR B 2 34  ? 3.317   -32.286 -21.023 1.00 81.54 34  B 1 
ATOM 1475 O OH  . TYR B 2 34  ? 2.567   -32.901 -21.988 1.00 81.05 34  B 1 
ATOM 1476 N N   . PHE B 2 35  ? 2.721   -29.265 -17.076 1.00 97.57 35  B 1 
ATOM 1477 C CA  . PHE B 2 35  ? 1.442   -29.506 -16.419 1.00 97.50 35  B 1 
ATOM 1478 C C   . PHE B 2 35  ? 0.539   -30.343 -17.316 1.00 97.68 35  B 1 
ATOM 1479 O O   . PHE B 2 35  ? 0.331   -30.011 -18.483 1.00 97.00 35  B 1 
ATOM 1480 C CB  . PHE B 2 35  ? 0.754   -28.183 -16.050 1.00 97.17 35  B 1 
ATOM 1481 C CG  . PHE B 2 35  ? 1.435   -27.389 -14.951 1.00 97.03 35  B 1 
ATOM 1482 C CD1 . PHE B 2 35  ? 0.881   -27.359 -13.654 1.00 94.13 35  B 1 
ATOM 1483 C CD2 . PHE B 2 35  ? 2.625   -26.683 -15.199 1.00 94.25 35  B 1 
ATOM 1484 C CE1 . PHE B 2 35  ? 1.514   -26.649 -12.627 1.00 93.56 35  B 1 
ATOM 1485 C CE2 . PHE B 2 35  ? 3.273   -25.981 -14.180 1.00 93.51 35  B 1 
ATOM 1486 C CZ  . PHE B 2 35  ? 2.714   -25.965 -12.883 1.00 95.07 35  B 1 
ATOM 1487 N N   . HIS B 2 36  ? -0.061  -31.370 -16.736 1.00 97.46 36  B 1 
ATOM 1488 C CA  . HIS B 2 36  ? -1.176  -32.110 -17.315 1.00 97.30 36  B 1 
ATOM 1489 C C   . HIS B 2 36  ? -2.472  -31.380 -16.979 1.00 97.39 36  B 1 
ATOM 1490 O O   . HIS B 2 36  ? -2.777  -31.134 -15.813 1.00 96.26 36  B 1 
ATOM 1491 C CB  . HIS B 2 36  ? -1.182  -33.547 -16.784 1.00 96.79 36  B 1 
ATOM 1492 C CG  . HIS B 2 36  ? 0.078   -34.280 -17.134 1.00 95.52 36  B 1 
ATOM 1493 N ND1 . HIS B 2 36  ? 0.398   -34.821 -18.375 1.00 85.75 36  B 1 
ATOM 1494 C CD2 . HIS B 2 36  ? 1.150   -34.477 -16.287 1.00 85.63 36  B 1 
ATOM 1495 C CE1 . HIS B 2 36  ? 1.627   -35.330 -18.266 1.00 87.47 36  B 1 
ATOM 1496 N NE2 . HIS B 2 36  ? 2.114   -35.133 -17.027 1.00 88.62 36  B 1 
ATOM 1497 N N   . VAL B 2 37  ? -3.241  -31.015 -18.006 1.00 97.65 37  B 1 
ATOM 1498 C CA  . VAL B 2 37  ? -4.450  -30.199 -17.872 1.00 97.74 37  B 1 
ATOM 1499 C C   . VAL B 2 37  ? -5.646  -30.944 -18.442 1.00 97.71 37  B 1 
ATOM 1500 O O   . VAL B 2 37  ? -5.573  -31.545 -19.510 1.00 97.02 37  B 1 
ATOM 1501 C CB  . VAL B 2 37  ? -4.271  -28.831 -18.551 1.00 97.16 37  B 1 
ATOM 1502 C CG1 . VAL B 2 37  ? -5.526  -27.971 -18.441 1.00 94.56 37  B 1 
ATOM 1503 C CG2 . VAL B 2 37  ? -3.103  -28.049 -17.934 1.00 94.67 37  B 1 
ATOM 1504 N N   . VAL B 2 38  ? -6.778  -30.862 -17.749 1.00 97.50 38  B 1 
ATOM 1505 C CA  . VAL B 2 38  ? -8.095  -31.273 -18.249 1.00 97.33 38  B 1 
ATOM 1506 C C   . VAL B 2 38  ? -9.057  -30.100 -18.101 1.00 97.30 38  B 1 
ATOM 1507 O O   . VAL B 2 38  ? -9.171  -29.523 -17.023 1.00 96.37 38  B 1 
ATOM 1508 C CB  . VAL B 2 38  ? -8.618  -32.531 -17.536 1.00 96.34 38  B 1 
ATOM 1509 C CG1 . VAL B 2 38  ? -9.924  -33.023 -18.172 1.00 91.54 38  B 1 
ATOM 1510 C CG2 . VAL B 2 38  ? -7.610  -33.687 -17.593 1.00 90.92 38  B 1 
ATOM 1511 N N   . ILE B 2 39  ? -9.751  -29.754 -19.196 1.00 97.17 39  B 1 
ATOM 1512 C CA  . ILE B 2 39  ? -10.766 -28.695 -19.240 1.00 97.07 39  B 1 
ATOM 1513 C C   . ILE B 2 39  ? -12.101 -29.318 -19.652 1.00 97.03 39  B 1 
ATOM 1514 O O   . ILE B 2 39  ? -12.171 -30.003 -20.673 1.00 96.13 39  B 1 
ATOM 1515 C CB  . ILE B 2 39  ? -10.322 -27.552 -20.192 1.00 95.85 39  B 1 
ATOM 1516 C CG1 . ILE B 2 39  ? -9.031  -26.878 -19.662 1.00 86.01 39  B 1 
ATOM 1517 C CG2 . ILE B 2 39  ? -11.448 -26.513 -20.352 1.00 83.79 39  B 1 
ATOM 1518 C CD1 . ILE B 2 39  ? -8.521  -25.728 -20.540 1.00 85.58 39  B 1 
ATOM 1519 N N   . ALA B 2 40  ? -13.154 -29.058 -18.890 1.00 96.67 40  B 1 
ATOM 1520 C CA  . ALA B 2 40  ? -14.514 -29.403 -19.285 1.00 96.24 40  B 1 
ATOM 1521 C C   . ALA B 2 40  ? -15.005 -28.438 -20.373 1.00 96.49 40  B 1 
ATOM 1522 O O   . ALA B 2 40  ? -14.729 -27.240 -20.319 1.00 95.57 40  B 1 
ATOM 1523 C CB  . ALA B 2 40  ? -15.424 -29.385 -18.051 1.00 95.07 40  B 1 
ATOM 1524 N N   . GLY B 2 41  ? -15.749 -28.954 -21.351 1.00 95.96 41  B 1 
ATOM 1525 C CA  . GLY B 2 41  ? -16.431 -28.119 -22.337 1.00 95.79 41  B 1 
ATOM 1526 C C   . GLY B 2 41  ? -17.416 -27.166 -21.648 1.00 95.63 41  B 1 
ATOM 1527 O O   . GLY B 2 41  ? -18.107 -27.573 -20.718 1.00 94.27 41  B 1 
ATOM 1528 N N   . PRO B 2 42  ? -17.489 -25.887 -22.085 1.00 95.47 42  B 1 
ATOM 1529 C CA  . PRO B 2 42  ? -18.370 -24.915 -21.462 1.00 94.95 42  B 1 
ATOM 1530 C C   . PRO B 2 42  ? -19.844 -25.250 -21.701 1.00 94.46 42  B 1 
ATOM 1531 O O   . PRO B 2 42  ? -20.202 -25.791 -22.749 1.00 92.87 42  B 1 
ATOM 1532 C CB  . PRO B 2 42  ? -17.977 -23.562 -22.058 1.00 93.87 42  B 1 
ATOM 1533 C CG  . PRO B 2 42  ? -17.361 -23.917 -23.406 1.00 91.65 42  B 1 
ATOM 1534 C CD  . PRO B 2 42  ? -16.725 -25.289 -23.164 1.00 94.58 42  B 1 
ATOM 1535 N N   . GLN B 2 43  ? -20.697 -24.876 -20.740 1.00 93.24 43  B 1 
ATOM 1536 C CA  . GLN B 2 43  ? -22.149 -25.025 -20.856 1.00 91.88 43  B 1 
ATOM 1537 C C   . GLN B 2 43  ? -22.694 -24.229 -22.051 1.00 91.91 43  B 1 
ATOM 1538 O O   . GLN B 2 43  ? -22.130 -23.212 -22.450 1.00 89.86 43  B 1 
ATOM 1539 C CB  . GLN B 2 43  ? -22.835 -24.581 -19.560 1.00 89.13 43  B 1 
ATOM 1540 C CG  . GLN B 2 43  ? -22.577 -25.544 -18.396 1.00 80.14 43  B 1 
ATOM 1541 C CD  . GLN B 2 43  ? -23.286 -25.145 -17.098 1.00 74.17 43  B 1 
ATOM 1542 O OE1 . GLN B 2 43  ? -23.762 -24.043 -16.914 1.00 66.55 43  B 1 
ATOM 1543 N NE2 . GLN B 2 43  ? -23.361 -26.032 -16.141 1.00 62.93 43  B 1 
ATOM 1544 N N   . ASP B 2 44  ? -23.807 -24.697 -22.621 1.00 91.66 44  B 1 
ATOM 1545 C CA  . ASP B 2 44  ? -24.463 -24.154 -23.815 1.00 91.37 44  B 1 
ATOM 1546 C C   . ASP B 2 44  ? -23.544 -24.054 -25.051 1.00 92.58 44  B 1 
ATOM 1547 O O   . ASP B 2 44  ? -23.755 -23.222 -25.934 1.00 90.00 44  B 1 
ATOM 1548 C CB  . ASP B 2 44  ? -25.152 -22.809 -23.542 1.00 89.25 44  B 1 
ATOM 1549 C CG  . ASP B 2 44  ? -25.988 -22.724 -22.273 1.00 83.19 44  B 1 
ATOM 1550 O OD1 . ASP B 2 44  ? -26.675 -23.707 -21.935 1.00 77.05 44  B 1 
ATOM 1551 O OD2 . ASP B 2 44  ? -25.959 -21.610 -21.687 1.00 75.20 44  B 1 
ATOM 1552 N N   . SER B 2 45  ? -22.501 -24.888 -25.129 1.00 93.52 45  B 1 
ATOM 1553 C CA  . SER B 2 45  ? -21.611 -24.981 -26.275 1.00 94.52 45  B 1 
ATOM 1554 C C   . SER B 2 45  ? -21.687 -26.365 -26.926 1.00 95.26 45  B 1 
ATOM 1555 O O   . SER B 2 45  ? -22.073 -27.337 -26.274 1.00 94.45 45  B 1 
ATOM 1556 C CB  . SER B 2 45  ? -20.174 -24.628 -25.856 1.00 94.19 45  B 1 
ATOM 1557 O OG  . SER B 2 45  ? -19.549 -25.732 -25.235 1.00 92.60 45  B 1 
ATOM 1558 N N   . PRO B 2 46  ? -21.256 -26.519 -28.188 1.00 95.92 46  B 1 
ATOM 1559 C CA  . PRO B 2 46  ? -21.162 -27.851 -28.795 1.00 95.92 46  B 1 
ATOM 1560 C C   . PRO B 2 46  ? -20.125 -28.767 -28.122 1.00 96.43 46  B 1 
ATOM 1561 O O   . PRO B 2 46  ? -20.074 -29.953 -28.435 1.00 95.09 46  B 1 
ATOM 1562 C CB  . PRO B 2 46  ? -20.821 -27.579 -30.263 1.00 94.84 46  B 1 
ATOM 1563 C CG  . PRO B 2 46  ? -20.109 -26.235 -30.236 1.00 92.20 46  B 1 
ATOM 1564 C CD  . PRO B 2 46  ? -20.836 -25.489 -29.115 1.00 95.27 46  B 1 
ATOM 1565 N N   . PHE B 2 47  ? -19.329 -28.239 -27.196 1.00 96.63 47  B 1 
ATOM 1566 C CA  . PHE B 2 47  ? -18.319 -28.963 -26.433 1.00 96.81 47  B 1 
ATOM 1567 C C   . PHE B 2 47  ? -18.810 -29.396 -25.039 1.00 96.73 47  B 1 
ATOM 1568 O O   . PHE B 2 47  ? -18.067 -30.051 -24.315 1.00 95.63 47  B 1 
ATOM 1569 C CB  . PHE B 2 47  ? -17.058 -28.098 -26.340 1.00 96.79 47  B 1 
ATOM 1570 C CG  . PHE B 2 47  ? -16.621 -27.505 -27.664 1.00 96.91 47  B 1 
ATOM 1571 C CD1 . PHE B 2 47  ? -16.069 -28.326 -28.663 1.00 94.59 47  B 1 
ATOM 1572 C CD2 . PHE B 2 47  ? -16.823 -26.137 -27.934 1.00 94.51 47  B 1 
ATOM 1573 C CE1 . PHE B 2 47  ? -15.727 -27.794 -29.908 1.00 93.86 47  B 1 
ATOM 1574 C CE2 . PHE B 2 47  ? -16.480 -25.598 -29.181 1.00 93.66 47  B 1 
ATOM 1575 C CZ  . PHE B 2 47  ? -15.937 -26.424 -30.175 1.00 95.28 47  B 1 
ATOM 1576 N N   . GLU B 2 48  ? -20.039 -29.053 -24.660 1.00 95.85 48  B 1 
ATOM 1577 C CA  . GLU B 2 48  ? -20.637 -29.427 -23.380 1.00 95.49 48  B 1 
ATOM 1578 C C   . GLU B 2 48  ? -20.631 -30.947 -23.184 1.00 95.39 48  B 1 
ATOM 1579 O O   . GLU B 2 48  ? -20.861 -31.726 -24.106 1.00 93.49 48  B 1 
ATOM 1580 C CB  . GLU B 2 48  ? -22.045 -28.836 -23.264 1.00 93.98 48  B 1 
ATOM 1581 C CG  . GLU B 2 48  ? -22.671 -29.087 -21.877 1.00 91.74 48  B 1 
ATOM 1582 C CD  . GLU B 2 48  ? -23.994 -28.349 -21.647 1.00 89.44 48  B 1 
ATOM 1583 O OE1 . GLU B 2 48  ? -24.473 -28.395 -20.491 1.00 83.09 48  B 1 
ATOM 1584 O OE2 . GLU B 2 48  ? -24.528 -27.730 -22.595 1.00 82.90 48  B 1 
ATOM 1585 N N   . GLY B 2 49  ? -20.330 -31.378 -21.949 1.00 95.10 49  B 1 
ATOM 1586 C CA  . GLY B 2 49  ? -20.153 -32.785 -21.583 1.00 94.99 49  B 1 
ATOM 1587 C C   . GLY B 2 49  ? -18.810 -33.399 -21.999 1.00 95.80 49  B 1 
ATOM 1588 O O   . GLY B 2 49  ? -18.466 -34.480 -21.517 1.00 93.79 49  B 1 
ATOM 1589 N N   . GLY B 2 50  ? -18.032 -32.722 -22.854 1.00 95.83 50  B 1 
ATOM 1590 C CA  . GLY B 2 50  ? -16.684 -33.148 -23.223 1.00 96.17 50  B 1 
ATOM 1591 C C   . GLY B 2 50  ? -15.650 -32.808 -22.158 1.00 96.52 50  B 1 
ATOM 1592 O O   . GLY B 2 50  ? -15.747 -31.808 -21.457 1.00 95.35 50  B 1 
ATOM 1593 N N   . THR B 2 51  ? -14.600 -33.634 -22.090 1.00 97.07 51  B 1 
ATOM 1594 C CA  . THR B 2 51  ? -13.401 -33.381 -21.282 1.00 97.05 51  B 1 
ATOM 1595 C C   . THR B 2 51  ? -12.167 -33.391 -22.181 1.00 97.34 51  B 1 
ATOM 1596 O O   . THR B 2 51  ? -11.826 -34.404 -22.791 1.00 95.95 51  B 1 
ATOM 1597 C CB  . THR B 2 51  ? -13.251 -34.371 -20.126 1.00 95.51 51  B 1 
ATOM 1598 O OG1 . THR B 2 51  ? -13.330 -35.701 -20.570 1.00 86.41 51  B 1 
ATOM 1599 C CG2 . THR B 2 51  ? -14.325 -34.167 -19.067 1.00 82.94 51  B 1 
ATOM 1600 N N   . PHE B 2 52  ? -11.491 -32.246 -22.274 1.00 97.19 52  B 1 
ATOM 1601 C CA  . PHE B 2 52  ? -10.382 -32.037 -23.196 1.00 97.20 52  B 1 
ATOM 1602 C C   . PHE B 2 52  ? -9.057  -32.060 -22.439 1.00 97.39 52  B 1 
ATOM 1603 O O   . PHE B 2 52  ? -8.857  -31.270 -21.517 1.00 96.71 52  B 1 
ATOM 1604 C CB  . PHE B 2 52  ? -10.583 -30.721 -23.957 1.00 97.19 52  B 1 
ATOM 1605 C CG  . PHE B 2 52  ? -11.851 -30.699 -24.777 1.00 97.35 52  B 1 
ATOM 1606 C CD1 . PHE B 2 52  ? -11.852 -31.156 -26.112 1.00 95.71 52  B 1 
ATOM 1607 C CD2 . PHE B 2 52  ? -13.065 -30.288 -24.199 1.00 95.82 52  B 1 
ATOM 1608 C CE1 . PHE B 2 52  ? -13.040 -31.201 -26.845 1.00 95.39 52  B 1 
ATOM 1609 C CE2 . PHE B 2 52  ? -14.262 -30.336 -24.933 1.00 95.30 52  B 1 
ATOM 1610 C CZ  . PHE B 2 52  ? -14.248 -30.796 -26.258 1.00 96.25 52  B 1 
ATOM 1611 N N   . LYS B 2 53  ? -8.139  -32.944 -22.836 1.00 97.35 53  B 1 
ATOM 1612 C CA  . LYS B 2 53  ? -6.772  -32.988 -22.310 1.00 97.30 53  B 1 
ATOM 1613 C C   . LYS B 2 53  ? -5.920  -31.957 -23.044 1.00 97.45 53  B 1 
ATOM 1614 O O   . LYS B 2 53  ? -5.962  -31.866 -24.268 1.00 96.76 53  B 1 
ATOM 1615 C CB  . LYS B 2 53  ? -6.190  -34.405 -22.407 1.00 96.71 53  B 1 
ATOM 1616 C CG  . LYS B 2 53  ? -6.961  -35.393 -21.514 1.00 91.00 53  B 1 
ATOM 1617 C CD  . LYS B 2 53  ? -6.391  -36.822 -21.568 1.00 85.40 53  B 1 
ATOM 1618 C CE  . LYS B 2 53  ? -7.241  -37.706 -20.648 1.00 74.33 53  B 1 
ATOM 1619 N NZ  . LYS B 2 53  ? -6.834  -39.125 -20.644 1.00 64.49 53  B 1 
ATOM 1620 N N   . LEU B 2 54  ? -5.138  -31.198 -22.287 1.00 97.61 54  B 1 
ATOM 1621 C CA  . LEU B 2 54  ? -4.139  -30.279 -22.787 1.00 97.77 54  B 1 
ATOM 1622 C C   . LEU B 2 54  ? -2.811  -30.515 -22.084 1.00 97.84 54  B 1 
ATOM 1623 O O   . LEU B 2 54  ? -2.759  -31.055 -20.979 1.00 96.93 54  B 1 
ATOM 1624 C CB  . LEU B 2 54  ? -4.575  -28.801 -22.604 1.00 97.51 54  B 1 
ATOM 1625 C CG  . LEU B 2 54  ? -5.885  -28.375 -23.291 1.00 96.11 54  B 1 
ATOM 1626 C CD1 . LEU B 2 54  ? -7.115  -28.638 -22.410 1.00 90.74 54  B 1 
ATOM 1627 C CD2 . LEU B 2 54  ? -5.864  -26.877 -23.574 1.00 90.15 54  B 1 
ATOM 1628 N N   . GLU B 2 55  ? -1.723  -30.080 -22.713 1.00 97.71 55  B 1 
ATOM 1629 C CA  . GLU B 2 55  ? -0.429  -29.910 -22.054 1.00 97.42 55  B 1 
ATOM 1630 C C   . GLU B 2 55  ? -0.088  -28.421 -21.959 1.00 97.72 55  B 1 
ATOM 1631 O O   . GLU B 2 55  ? -0.376  -27.637 -22.867 1.00 96.84 55  B 1 
ATOM 1632 C CB  . GLU B 2 55  ? 0.665   -30.727 -22.759 1.00 95.70 55  B 1 
ATOM 1633 C CG  . GLU B 2 55  ? 0.931   -30.288 -24.197 1.00 81.18 55  B 1 
ATOM 1634 C CD  . GLU B 2 55  ? 2.059   -31.066 -24.874 1.00 79.13 55  B 1 
ATOM 1635 O OE1 . GLU B 2 55  ? 2.787   -30.450 -25.685 1.00 72.66 55  B 1 
ATOM 1636 O OE2 . GLU B 2 55  ? 2.177   -32.289 -24.689 1.00 76.18 55  B 1 
ATOM 1637 N N   . LEU B 2 56  ? 0.538   -28.035 -20.845 1.00 97.66 56  B 1 
ATOM 1638 C CA  . LEU B 2 56  ? 1.031   -26.684 -20.608 1.00 97.74 56  B 1 
ATOM 1639 C C   . LEU B 2 56  ? 2.490   -26.741 -20.164 1.00 97.79 56  B 1 
ATOM 1640 O O   . LEU B 2 56  ? 2.829   -27.464 -19.226 1.00 96.82 56  B 1 
ATOM 1641 C CB  . LEU B 2 56  ? 0.100   -25.971 -19.611 1.00 97.27 56  B 1 
ATOM 1642 C CG  . LEU B 2 56  ? 0.490   -24.519 -19.256 1.00 96.86 56  B 1 
ATOM 1643 C CD1 . LEU B 2 56  ? -0.756  -23.739 -18.841 1.00 92.79 56  B 1 
ATOM 1644 C CD2 . LEU B 2 56  ? 1.480   -24.429 -18.086 1.00 92.00 56  B 1 
ATOM 1645 N N   . PHE B 2 57  ? 3.348   -25.946 -20.803 1.00 97.53 57  B 1 
ATOM 1646 C CA  . PHE B 2 57  ? 4.770   -25.840 -20.473 1.00 97.46 57  B 1 
ATOM 1647 C C   . PHE B 2 57  ? 5.153   -24.394 -20.156 1.00 97.39 57  B 1 
ATOM 1648 O O   . PHE B 2 57  ? 4.854   -23.472 -20.919 1.00 96.58 57  B 1 
ATOM 1649 C CB  . PHE B 2 57  ? 5.601   -26.415 -21.624 1.00 96.84 57  B 1 
ATOM 1650 C CG  . PHE B 2 57  ? 7.094   -26.329 -21.376 1.00 93.78 57  B 1 
ATOM 1651 C CD1 . PHE B 2 57  ? 7.873   -25.372 -22.054 1.00 87.13 57  B 1 
ATOM 1652 C CD2 . PHE B 2 57  ? 7.707   -27.187 -20.443 1.00 87.01 57  B 1 
ATOM 1653 C CE1 . PHE B 2 57  ? 9.253   -25.283 -21.796 1.00 85.09 57  B 1 
ATOM 1654 C CE2 . PHE B 2 57  ? 9.078   -27.095 -20.182 1.00 83.40 57  B 1 
ATOM 1655 C CZ  . PHE B 2 57  ? 9.860   -26.144 -20.864 1.00 85.74 57  B 1 
ATOM 1656 N N   . LEU B 2 58  ? 5.846   -24.197 -19.028 1.00 97.02 58  B 1 
ATOM 1657 C CA  . LEU B 2 58  ? 6.384   -22.910 -18.604 1.00 96.66 58  B 1 
ATOM 1658 C C   . LEU B 2 58  ? 7.832   -22.756 -19.105 1.00 96.35 58  B 1 
ATOM 1659 O O   . LEU B 2 58  ? 8.715   -23.440 -18.576 1.00 95.24 58  B 1 
ATOM 1660 C CB  . LEU B 2 58  ? 6.313   -22.783 -17.078 1.00 96.35 58  B 1 
ATOM 1661 C CG  . LEU B 2 58  ? 4.908   -22.967 -16.457 1.00 95.65 58  B 1 
ATOM 1662 C CD1 . LEU B 2 58  ? 4.998   -22.773 -14.946 1.00 93.39 58  B 1 
ATOM 1663 C CD2 . LEU B 2 58  ? 3.898   -21.971 -17.028 1.00 93.21 58  B 1 
ATOM 1664 N N   . PRO B 2 59  ? 8.120   -21.878 -20.095 1.00 96.29 59  B 1 
ATOM 1665 C CA  . PRO B 2 59  ? 9.487   -21.641 -20.555 1.00 95.63 59  B 1 
ATOM 1666 C C   . PRO B 2 59  ? 10.360  -21.019 -19.451 1.00 95.12 59  B 1 
ATOM 1667 O O   . PRO B 2 59  ? 9.860   -20.623 -18.391 1.00 93.75 59  B 1 
ATOM 1668 C CB  . PRO B 2 59  ? 9.335   -20.729 -21.779 1.00 94.86 59  B 1 
ATOM 1669 C CG  . PRO B 2 59  ? 8.064   -19.938 -21.481 1.00 93.34 59  B 1 
ATOM 1670 C CD  . PRO B 2 59  ? 7.194   -20.965 -20.754 1.00 95.60 59  B 1 
ATOM 1671 N N   . GLU B 2 60  ? 11.680  -20.941 -19.668 1.00 94.27 60  B 1 
ATOM 1672 C CA  . GLU B 2 60  ? 12.606  -20.429 -18.648 1.00 93.28 60  B 1 
ATOM 1673 C C   . GLU B 2 60  ? 12.330  -18.969 -18.285 1.00 92.76 60  B 1 
ATOM 1674 O O   . GLU B 2 60  ? 12.403  -18.601 -17.115 1.00 90.42 60  B 1 
ATOM 1675 C CB  . GLU B 2 60  ? 14.060  -20.611 -19.091 1.00 91.68 60  B 1 
ATOM 1676 C CG  . GLU B 2 60  ? 14.438  -22.093 -19.162 1.00 80.29 60  B 1 
ATOM 1677 C CD  . GLU B 2 60  ? 15.956  -22.335 -19.222 1.00 72.68 60  B 1 
ATOM 1678 O OE1 . GLU B 2 60  ? 16.357  -23.451 -18.801 1.00 65.18 60  B 1 
ATOM 1679 O OE2 . GLU B 2 60  ? 16.689  -21.414 -19.637 1.00 63.88 60  B 1 
ATOM 1680 N N   . GLU B 2 61  ? 11.909  -18.156 -19.258 1.00 90.79 61  B 1 
ATOM 1681 C CA  . GLU B 2 61  ? 11.564  -16.742 -19.126 1.00 89.89 61  B 1 
ATOM 1682 C C   . GLU B 2 61  ? 10.200  -16.499 -18.465 1.00 90.51 61  B 1 
ATOM 1683 O O   . GLU B 2 61  ? 9.807   -15.340 -18.265 1.00 88.61 61  B 1 
ATOM 1684 C CB  . GLU B 2 61  ? 11.611  -16.055 -20.496 1.00 88.11 61  B 1 
ATOM 1685 C CG  . GLU B 2 61  ? 12.926  -16.252 -21.288 1.00 80.58 61  B 1 
ATOM 1686 C CD  . GLU B 2 61  ? 13.022  -17.588 -22.048 1.00 72.04 61  B 1 
ATOM 1687 O OE1 . GLU B 2 61  ? 14.060  -17.781 -22.717 1.00 63.83 61  B 1 
ATOM 1688 O OE2 . GLU B 2 61  ? 12.064  -18.403 -21.981 1.00 63.61 61  B 1 
ATOM 1689 N N   . TYR B 2 62  ? 9.441   -17.536 -18.114 1.00 90.76 62  B 1 
ATOM 1690 C CA  . TYR B 2 62  ? 8.178   -17.363 -17.397 1.00 91.73 62  B 1 
ATOM 1691 C C   . TYR B 2 62  ? 8.410   -16.693 -16.035 1.00 91.41 62  B 1 
ATOM 1692 O O   . TYR B 2 62  ? 9.287   -17.118 -15.292 1.00 89.38 62  B 1 
ATOM 1693 C CB  . TYR B 2 62  ? 7.470   -18.711 -17.243 1.00 92.12 62  B 1 
ATOM 1694 C CG  . TYR B 2 62  ? 6.087   -18.602 -16.621 1.00 92.56 62  B 1 
ATOM 1695 C CD1 . TYR B 2 62  ? 5.899   -18.803 -15.234 1.00 86.91 62  B 1 
ATOM 1696 C CD2 . TYR B 2 62  ? 4.981   -18.271 -17.419 1.00 86.51 62  B 1 
ATOM 1697 C CE1 . TYR B 2 62  ? 4.619   -18.682 -14.666 1.00 88.11 62  B 1 
ATOM 1698 C CE2 . TYR B 2 62  ? 3.703   -18.145 -16.860 1.00 86.58 62  B 1 
ATOM 1699 C CZ  . TYR B 2 62  ? 3.513   -18.349 -15.481 1.00 92.63 62  B 1 
ATOM 1700 O OH  . TYR B 2 62  ? 2.268   -18.221 -14.942 1.00 91.94 62  B 1 
ATOM 1701 N N   . PRO B 2 63  ? 7.632   -15.649 -15.643 1.00 90.02 63  B 1 
ATOM 1702 C CA  . PRO B 2 63  ? 6.391   -15.167 -16.239 1.00 90.28 63  B 1 
ATOM 1703 C C   . PRO B 2 63  ? 6.544   -14.027 -17.273 1.00 90.30 63  B 1 
ATOM 1704 O O   . PRO B 2 63  ? 5.547   -13.405 -17.627 1.00 88.23 63  B 1 
ATOM 1705 C CB  . PRO B 2 63  ? 5.562   -14.722 -15.041 1.00 89.54 63  B 1 
ATOM 1706 C CG  . PRO B 2 63  ? 6.619   -14.117 -14.122 1.00 86.06 63  B 1 
ATOM 1707 C CD  . PRO B 2 63  ? 7.807   -15.053 -14.328 1.00 87.99 63  B 1 
ATOM 1708 N N   . MET B 2 64  ? 7.759   -13.712 -17.730 1.00 88.77 64  B 1 
ATOM 1709 C CA  . MET B 2 64  ? 7.940   -12.645 -18.718 1.00 88.19 64  B 1 
ATOM 1710 C C   . MET B 2 64  ? 7.585   -13.096 -20.147 1.00 88.73 64  B 1 
ATOM 1711 O O   . MET B 2 64  ? 7.127   -12.286 -20.940 1.00 87.02 64  B 1 
ATOM 1712 C CB  . MET B 2 64  ? 9.370   -12.074 -18.657 1.00 86.69 64  B 1 
ATOM 1713 C CG  . MET B 2 64  ? 9.687   -11.440 -17.300 1.00 85.83 64  B 1 
ATOM 1714 S SD  . MET B 2 64  ? 8.627   -10.037 -16.848 1.00 83.55 64  B 1 
ATOM 1715 C CE  . MET B 2 64  ? 9.220   -9.737  -15.177 1.00 75.25 64  B 1 
ATOM 1716 N N   . ALA B 2 65  ? 7.731   -14.380 -20.444 1.00 90.30 65  B 1 
ATOM 1717 C CA  . ALA B 2 65  ? 7.196   -15.020 -21.637 1.00 90.43 65  B 1 
ATOM 1718 C C   . ALA B 2 65  ? 5.899   -15.790 -21.315 1.00 91.82 65  B 1 
ATOM 1719 O O   . ALA B 2 65  ? 5.687   -16.246 -20.192 1.00 91.46 65  B 1 
ATOM 1720 C CB  . ALA B 2 65  ? 8.273   -15.925 -22.243 1.00 88.88 65  B 1 
ATOM 1721 N N   . ALA B 2 66  ? 5.029   -15.940 -22.324 1.00 93.15 66  B 1 
ATOM 1722 C CA  . ALA B 2 66  ? 3.798   -16.697 -22.208 1.00 93.89 66  B 1 
ATOM 1723 C C   . ALA B 2 66  ? 4.057   -18.204 -22.022 1.00 95.04 66  B 1 
ATOM 1724 O O   . ALA B 2 66  ? 5.022   -18.729 -22.585 1.00 94.62 66  B 1 
ATOM 1725 C CB  . ALA B 2 66  ? 2.935   -16.441 -23.454 1.00 92.55 66  B 1 
ATOM 1726 N N   . PRO B 2 67  ? 3.188   -18.933 -21.301 1.00 95.90 67  B 1 
ATOM 1727 C CA  . PRO B 2 67  ? 3.214   -20.386 -21.315 1.00 96.32 67  B 1 
ATOM 1728 C C   . PRO B 2 67  ? 2.878   -20.922 -22.712 1.00 96.60 67  B 1 
ATOM 1729 O O   . PRO B 2 67  ? 2.093   -20.334 -23.456 1.00 95.66 67  B 1 
ATOM 1730 C CB  . PRO B 2 67  ? 2.195   -20.823 -20.259 1.00 95.58 67  B 1 
ATOM 1731 C CG  . PRO B 2 67  ? 1.187   -19.683 -20.248 1.00 93.16 67  B 1 
ATOM 1732 C CD  . PRO B 2 67  ? 2.038   -18.448 -20.549 1.00 95.33 67  B 1 
ATOM 1733 N N   . LYS B 2 68  ? 3.442   -22.073 -23.053 1.00 96.84 68  B 1 
ATOM 1734 C CA  . LYS B 2 68  ? 3.085   -22.830 -24.252 1.00 96.95 68  B 1 
ATOM 1735 C C   . LYS B 2 68  ? 1.972   -23.802 -23.893 1.00 97.39 68  B 1 
ATOM 1736 O O   . LYS B 2 68  ? 2.112   -24.550 -22.930 1.00 96.52 68  B 1 
ATOM 1737 C CB  . LYS B 2 68  ? 4.321   -23.546 -24.818 1.00 96.21 68  B 1 
ATOM 1738 C CG  . LYS B 2 68  ? 5.396   -22.554 -25.293 1.00 91.69 68  B 1 
ATOM 1739 C CD  . LYS B 2 68  ? 6.623   -23.287 -25.852 1.00 83.31 68  B 1 
ATOM 1740 C CE  . LYS B 2 68  ? 7.672   -22.263 -26.285 1.00 75.33 68  B 1 
ATOM 1741 N NZ  . LYS B 2 68  ? 8.925   -22.915 -26.762 1.00 65.66 68  B 1 
ATOM 1742 N N   . VAL B 2 69  ? 0.876   -23.796 -24.643 1.00 97.32 69  B 1 
ATOM 1743 C CA  . VAL B 2 69  ? -0.283  -24.669 -24.390 1.00 97.42 69  B 1 
ATOM 1744 C C   . VAL B 2 69  ? -0.760  -25.267 -25.706 1.00 97.30 69  B 1 
ATOM 1745 O O   . VAL B 2 69  ? -0.824  -24.557 -26.713 1.00 96.22 69  B 1 
ATOM 1746 C CB  . VAL B 2 69  ? -1.440  -23.928 -23.686 1.00 96.74 69  B 1 
ATOM 1747 C CG1 . VAL B 2 69  ? -2.454  -24.922 -23.119 1.00 90.89 69  B 1 
ATOM 1748 C CG2 . VAL B 2 69  ? -0.965  -23.048 -22.521 1.00 91.40 69  B 1 
ATOM 1749 N N   . ARG B 2 70  ? -1.099  -26.560 -25.720 1.00 97.40 70  B 1 
ATOM 1750 C CA  . ARG B 2 70  ? -1.772  -27.215 -26.849 1.00 97.25 70  B 1 
ATOM 1751 C C   . ARG B 2 70  ? -2.801  -28.237 -26.381 1.00 97.59 70  B 1 
ATOM 1752 O O   . ARG B 2 70  ? -2.657  -28.826 -25.317 1.00 96.75 70  B 1 
ATOM 1753 C CB  . ARG B 2 70  ? -0.755  -27.822 -27.824 1.00 95.03 70  B 1 
ATOM 1754 C CG  . ARG B 2 70  ? 0.022   -29.020 -27.257 1.00 86.59 70  B 1 
ATOM 1755 C CD  . ARG B 2 70  ? 0.864   -29.683 -28.359 1.00 85.75 70  B 1 
ATOM 1756 N NE  . ARG B 2 70  ? 1.640   -30.792 -27.785 1.00 77.14 70  B 1 
ATOM 1757 C CZ  . ARG B 2 70  ? 2.082   -31.877 -28.353 1.00 71.93 70  B 1 
ATOM 1758 N NH1 . ARG B 2 70  ? 1.919   -32.117 -29.625 1.00 64.70 70  B 1 
ATOM 1759 N NH2 . ARG B 2 70  ? 2.710   -32.743 -27.620 1.00 62.37 70  B 1 
ATOM 1760 N N   . PHE B 2 71  ? -3.833  -28.460 -27.203 1.00 97.13 71  B 1 
ATOM 1761 C CA  . PHE B 2 71  ? -4.769  -29.568 -27.014 1.00 97.16 71  B 1 
ATOM 1762 C C   . PHE B 2 71  ? -4.109  -30.896 -27.376 1.00 97.09 71  B 1 
ATOM 1763 O O   . PHE B 2 71  ? -3.458  -31.019 -28.409 1.00 95.99 71  B 1 
ATOM 1764 C CB  . PHE B 2 71  ? -6.035  -29.328 -27.837 1.00 96.92 71  B 1 
ATOM 1765 C CG  . PHE B 2 71  ? -6.998  -28.334 -27.221 1.00 97.11 71  B 1 
ATOM 1766 C CD1 . PHE B 2 71  ? -8.023  -28.789 -26.371 1.00 94.03 71  B 1 
ATOM 1767 C CD2 . PHE B 2 71  ? -6.895  -26.960 -27.489 1.00 94.09 71  B 1 
ATOM 1768 C CE1 . PHE B 2 71  ? -8.931  -27.888 -25.800 1.00 93.97 71  B 1 
ATOM 1769 C CE2 . PHE B 2 71  ? -7.791  -26.050 -26.915 1.00 93.65 71  B 1 
ATOM 1770 C CZ  . PHE B 2 71  ? -8.819  -26.512 -26.068 1.00 95.95 71  B 1 
ATOM 1771 N N   . MET B 2 72  ? -4.303  -31.887 -26.538 1.00 97.21 72  B 1 
ATOM 1772 C CA  . MET B 2 72  ? -3.951  -33.287 -26.784 1.00 97.09 72  B 1 
ATOM 1773 C C   . MET B 2 72  ? -5.172  -34.082 -27.275 1.00 97.02 72  B 1 
ATOM 1774 O O   . MET B 2 72  ? -5.033  -35.011 -28.063 1.00 95.28 72  B 1 
ATOM 1775 C CB  . MET B 2 72  ? -3.404  -33.906 -25.493 1.00 96.44 72  B 1 
ATOM 1776 C CG  . MET B 2 72  ? -2.144  -33.207 -24.978 1.00 93.79 72  B 1 
ATOM 1777 S SD  . MET B 2 72  ? -0.718  -33.336 -26.089 1.00 88.94 72  B 1 
ATOM 1778 C CE  . MET B 2 72  ? -0.194  -35.022 -25.729 1.00 77.38 72  B 1 
ATOM 1779 N N   . THR B 2 73  ? -6.370  -33.701 -26.846 1.00 96.47 73  B 1 
ATOM 1780 C CA  . THR B 2 73  ? -7.645  -34.225 -27.357 1.00 96.38 73  B 1 
ATOM 1781 C C   . THR B 2 73  ? -7.997  -33.522 -28.669 1.00 96.50 73  B 1 
ATOM 1782 O O   . THR B 2 73  ? -7.904  -32.300 -28.768 1.00 95.61 73  B 1 
ATOM 1783 C CB  . THR B 2 73  ? -8.765  -34.035 -26.332 1.00 95.77 73  B 1 
ATOM 1784 O OG1 . THR B 2 73  ? -8.406  -34.630 -25.103 1.00 90.72 73  B 1 
ATOM 1785 C CG2 . THR B 2 73  ? -10.072 -34.687 -26.758 1.00 89.90 73  B 1 
ATOM 1786 N N   . LYS B 2 74  ? -8.427  -34.279 -29.676 1.00 96.21 74  B 1 
ATOM 1787 C CA  . LYS B 2 74  ? -8.925  -33.716 -30.929 1.00 96.21 74  B 1 
ATOM 1788 C C   . LYS B 2 74  ? -10.176 -32.874 -30.673 1.00 96.64 74  B 1 
ATOM 1789 O O   . LYS B 2 74  ? -11.086 -33.315 -29.969 1.00 95.48 74  B 1 
ATOM 1790 C CB  . LYS B 2 74  ? -9.233  -34.819 -31.947 1.00 95.12 74  B 1 
ATOM 1791 C CG  . LYS B 2 74  ? -7.969  -35.528 -32.463 1.00 86.48 74  B 1 
ATOM 1792 C CD  . LYS B 2 74  ? -8.361  -36.574 -33.512 1.00 78.86 74  B 1 
ATOM 1793 C CE  . LYS B 2 74  ? -7.135  -37.321 -34.042 1.00 69.78 74  B 1 
ATOM 1794 N NZ  . LYS B 2 74  ? -7.536  -38.365 -34.995 1.00 60.33 74  B 1 
ATOM 1795 N N   . ILE B 2 75  ? -10.234 -31.694 -31.285 1.00 96.11 75  B 1 
ATOM 1796 C CA  . ILE B 2 75  ? -11.349 -30.761 -31.150 1.00 96.32 75  B 1 
ATOM 1797 C C   . ILE B 2 75  ? -11.635 -30.106 -32.507 1.00 96.26 75  B 1 
ATOM 1798 O O   . ILE B 2 75  ? -10.720 -29.807 -33.265 1.00 95.02 75  B 1 
ATOM 1799 C CB  . ILE B 2 75  ? -11.059 -29.744 -30.023 1.00 95.87 75  B 1 
ATOM 1800 C CG1 . ILE B 2 75  ? -12.289 -28.853 -29.754 1.00 92.71 75  B 1 
ATOM 1801 C CG2 . ILE B 2 75  ? -9.807  -28.896 -30.300 1.00 91.80 75  B 1 
ATOM 1802 C CD1 . ILE B 2 75  ? -12.176 -28.009 -28.477 1.00 91.04 75  B 1 
ATOM 1803 N N   . TYR B 2 76  ? -12.920 -29.899 -32.826 1.00 96.17 76  B 1 
ATOM 1804 C CA  . TYR B 2 76  ? -13.368 -29.191 -34.024 1.00 96.04 76  B 1 
ATOM 1805 C C   . TYR B 2 76  ? -13.672 -27.737 -33.667 1.00 95.97 76  B 1 
ATOM 1806 O O   . TYR B 2 76  ? -14.756 -27.425 -33.174 1.00 94.91 76  B 1 
ATOM 1807 C CB  . TYR B 2 76  ? -14.558 -29.935 -34.632 1.00 95.80 76  B 1 
ATOM 1808 C CG  . TYR B 2 76  ? -14.906 -29.466 -36.025 1.00 95.90 76  B 1 
ATOM 1809 C CD1 . TYR B 2 76  ? -15.908 -28.502 -36.234 1.00 92.99 76  B 1 
ATOM 1810 C CD2 . TYR B 2 76  ? -14.212 -30.001 -37.127 1.00 93.14 76  B 1 
ATOM 1811 C CE1 . TYR B 2 76  ? -16.220 -28.075 -37.527 1.00 92.85 76  B 1 
ATOM 1812 C CE2 . TYR B 2 76  ? -14.526 -29.577 -38.430 1.00 92.61 76  B 1 
ATOM 1813 C CZ  . TYR B 2 76  ? -15.526 -28.619 -38.627 1.00 94.40 76  B 1 
ATOM 1814 O OH  . TYR B 2 76  ? -15.822 -28.204 -39.897 1.00 93.19 76  B 1 
ATOM 1815 N N   . HIS B 2 77  ? -12.696 -26.837 -33.869 1.00 95.99 77  B 1 
ATOM 1816 C CA  . HIS B 2 77  ? -12.788 -25.429 -33.483 1.00 95.84 77  B 1 
ATOM 1817 C C   . HIS B 2 77  ? -11.939 -24.560 -34.425 1.00 95.57 77  B 1 
ATOM 1818 O O   . HIS B 2 77  ? -10.782 -24.916 -34.682 1.00 94.26 77  B 1 
ATOM 1819 C CB  . HIS B 2 77  ? -12.314 -25.289 -32.029 1.00 95.48 77  B 1 
ATOM 1820 C CG  . HIS B 2 77  ? -12.541 -23.923 -31.463 1.00 95.68 77  B 1 
ATOM 1821 N ND1 . HIS B 2 77  ? -11.729 -22.816 -31.622 1.00 89.69 77  B 1 
ATOM 1822 C CD2 . HIS B 2 77  ? -13.616 -23.514 -30.698 1.00 89.41 77  B 1 
ATOM 1823 C CE1 . HIS B 2 77  ? -12.295 -21.785 -30.974 1.00 90.28 77  B 1 
ATOM 1824 N NE2 . HIS B 2 77  ? -13.439 -22.172 -30.406 1.00 91.45 77  B 1 
ATOM 1825 N N   . PRO B 2 78  ? -12.429 -23.414 -34.928 1.00 95.34 78  B 1 
ATOM 1826 C CA  . PRO B 2 78  ? -11.714 -22.620 -35.936 1.00 94.49 78  B 1 
ATOM 1827 C C   . PRO B 2 78  ? -10.374 -22.049 -35.458 1.00 93.84 78  B 1 
ATOM 1828 O O   . PRO B 2 78  ? -9.474  -21.830 -36.270 1.00 91.29 78  B 1 
ATOM 1829 C CB  . PRO B 2 78  ? -12.698 -21.508 -36.339 1.00 93.53 78  B 1 
ATOM 1830 C CG  . PRO B 2 78  ? -13.652 -21.400 -35.153 1.00 91.76 78  B 1 
ATOM 1831 C CD  . PRO B 2 78  ? -13.735 -22.835 -34.642 1.00 94.53 78  B 1 
ATOM 1832 N N   . ASN B 2 79  ? -10.201 -21.852 -34.163 1.00 94.63 79  B 1 
ATOM 1833 C CA  . ASN B 2 79  ? -8.975  -21.306 -33.571 1.00 94.67 79  B 1 
ATOM 1834 C C   . ASN B 2 79  ? -8.041  -22.379 -32.974 1.00 94.57 79  B 1 
ATOM 1835 O O   . ASN B 2 79  ? -7.107  -22.037 -32.248 1.00 93.28 79  B 1 
ATOM 1836 C CB  . ASN B 2 79  ? -9.347  -20.226 -32.538 1.00 94.63 79  B 1 
ATOM 1837 C CG  . ASN B 2 79  ? -10.319 -19.189 -33.074 1.00 93.95 79  B 1 
ATOM 1838 O OD1 . ASN B 2 79  ? -11.455 -19.108 -32.659 1.00 85.82 79  B 1 
ATOM 1839 N ND2 . ASN B 2 79  ? -9.892  -18.383 -34.017 1.00 85.38 79  B 1 
ATOM 1840 N N   . VAL B 2 80  ? -8.286  -23.668 -33.262 1.00 95.22 80  B 1 
ATOM 1841 C CA  . VAL B 2 80  ? -7.417  -24.780 -32.847 1.00 95.20 80  B 1 
ATOM 1842 C C   . VAL B 2 80  ? -7.131  -25.656 -34.066 1.00 94.62 80  B 1 
ATOM 1843 O O   . VAL B 2 80  ? -8.049  -26.125 -34.719 1.00 92.98 80  B 1 
ATOM 1844 C CB  . VAL B 2 80  ? -8.044  -25.612 -31.716 1.00 95.12 80  B 1 
ATOM 1845 C CG1 . VAL B 2 80  ? -7.075  -26.710 -31.245 1.00 92.31 80  B 1 
ATOM 1846 C CG2 . VAL B 2 80  ? -8.406  -24.757 -30.493 1.00 92.08 80  B 1 
ATOM 1847 N N   . ASP B 2 81  ? -5.850  -25.881 -34.372 1.00 94.16 81  B 1 
ATOM 1848 C CA  . ASP B 2 81  ? -5.470  -26.668 -35.549 1.00 93.34 81  B 1 
ATOM 1849 C C   . ASP B 2 81  ? -5.434  -28.190 -35.290 1.00 93.88 81  B 1 
ATOM 1850 O O   . ASP B 2 81  ? -5.621  -28.676 -34.180 1.00 92.56 81  B 1 
ATOM 1851 C CB  . ASP B 2 81  ? -4.176  -26.110 -36.162 1.00 91.22 81  B 1 
ATOM 1852 C CG  . ASP B 2 81  ? -2.870  -26.539 -35.494 1.00 89.67 81  B 1 
ATOM 1853 O OD1 . ASP B 2 81  ? -2.865  -27.303 -34.504 1.00 84.81 81  B 1 
ATOM 1854 O OD2 . ASP B 2 81  ? -1.813  -26.153 -36.027 1.00 84.71 81  B 1 
ATOM 1855 N N   . LYS B 2 82  ? -5.151  -28.946 -36.364 1.00 92.79 82  B 1 
ATOM 1856 C CA  . LYS B 2 82  ? -5.068  -30.418 -36.325 1.00 92.59 82  B 1 
ATOM 1857 C C   . LYS B 2 82  ? -3.963  -30.966 -35.402 1.00 93.55 82  B 1 
ATOM 1858 O O   . LYS B 2 82  ? -4.018  -32.138 -35.037 1.00 91.20 82  B 1 
ATOM 1859 C CB  . LYS B 2 82  ? -4.905  -30.961 -37.759 1.00 90.35 82  B 1 
ATOM 1860 C CG  . LYS B 2 82  ? -6.149  -30.663 -38.615 1.00 77.96 82  B 1 
ATOM 1861 C CD  . LYS B 2 82  ? -6.031  -31.093 -40.092 1.00 71.67 82  B 1 
ATOM 1862 C CE  . LYS B 2 82  ? -7.324  -30.610 -40.769 1.00 59.44 82  B 1 
ATOM 1863 N NZ  . LYS B 2 82  ? -7.333  -30.654 -42.253 1.00 50.90 82  B 1 
ATOM 1864 N N   . LEU B 2 83  ? -2.978  -30.135 -35.024 1.00 93.32 83  B 1 
ATOM 1865 C CA  . LEU B 2 83  ? -1.909  -30.475 -34.074 1.00 93.78 83  B 1 
ATOM 1866 C C   . LEU B 2 83  ? -2.219  -30.005 -32.646 1.00 94.53 83  B 1 
ATOM 1867 O O   . LEU B 2 83  ? -1.376  -30.126 -31.763 1.00 92.99 83  B 1 
ATOM 1868 C CB  . LEU B 2 83  ? -0.567  -29.908 -34.581 1.00 92.97 83  B 1 
ATOM 1869 C CG  . LEU B 2 83  ? -0.139  -30.399 -35.976 1.00 89.36 83  B 1 
ATOM 1870 C CD1 . LEU B 2 83  ? 1.162   -29.707 -36.383 1.00 84.04 83  B 1 
ATOM 1871 C CD2 . LEU B 2 83  ? 0.103   -31.908 -36.007 1.00 83.23 83  B 1 
ATOM 1872 N N   . GLY B 2 84  ? -3.415  -29.466 -32.421 1.00 94.70 84  B 1 
ATOM 1873 C CA  . GLY B 2 84  ? -3.846  -28.943 -31.127 1.00 95.17 84  B 1 
ATOM 1874 C C   . GLY B 2 84  ? -3.272  -27.569 -30.774 1.00 95.73 84  B 1 
ATOM 1875 O O   . GLY B 2 84  ? -3.447  -27.129 -29.637 1.00 94.35 84  B 1 
ATOM 1876 N N   . ARG B 2 85  ? -2.588  -26.874 -31.705 1.00 95.09 85  B 1 
ATOM 1877 C CA  . ARG B 2 85  ? -2.083  -25.515 -31.448 1.00 94.62 85  B 1 
ATOM 1878 C C   . ARG B 2 85  ? -3.243  -24.538 -31.320 1.00 94.77 85  B 1 
ATOM 1879 O O   . ARG B 2 85  ? -4.192  -24.597 -32.093 1.00 93.74 85  B 1 
ATOM 1880 C CB  . ARG B 2 85  ? -1.107  -25.065 -32.542 1.00 93.49 85  B 1 
ATOM 1881 C CG  . ARG B 2 85  ? 0.146   -25.940 -32.608 1.00 89.92 85  B 1 
ATOM 1882 C CD  . ARG B 2 85  ? 1.105   -25.461 -33.708 1.00 87.14 85  B 1 
ATOM 1883 N NE  . ARG B 2 85  ? 0.523   -25.677 -35.038 1.00 80.19 85  B 1 
ATOM 1884 C CZ  . ARG B 2 85  ? 1.068   -25.408 -36.221 1.00 75.23 85  B 1 
ATOM 1885 N NH1 . ARG B 2 85  ? 2.255   -24.901 -36.326 1.00 68.89 85  B 1 
ATOM 1886 N NH2 . ARG B 2 85  ? 0.402   -25.660 -37.303 1.00 67.77 85  B 1 
ATOM 1887 N N   . ILE B 2 86  ? -3.165  -23.627 -30.354 1.00 95.39 86  B 1 
ATOM 1888 C CA  . ILE B 2 86  ? -4.234  -22.690 -30.005 1.00 95.41 86  B 1 
ATOM 1889 C C   . ILE B 2 86  ? -3.864  -21.300 -30.510 1.00 94.67 86  B 1 
ATOM 1890 O O   . ILE B 2 86  ? -2.815  -20.753 -30.152 1.00 92.23 86  B 1 
ATOM 1891 C CB  . ILE B 2 86  ? -4.498  -22.692 -28.482 1.00 95.26 86  B 1 
ATOM 1892 C CG1 . ILE B 2 86  ? -4.722  -24.124 -27.945 1.00 93.34 86  B 1 
ATOM 1893 C CG2 . ILE B 2 86  ? -5.715  -21.805 -28.164 1.00 92.73 86  B 1 
ATOM 1894 C CD1 . ILE B 2 86  ? -4.798  -24.213 -26.415 1.00 92.41 86  B 1 
ATOM 1895 N N   . CYS B 2 87  ? -4.738  -20.702 -31.327 1.00 93.68 87  B 1 
ATOM 1896 C CA  . CYS B 2 87  ? -4.614  -19.322 -31.769 1.00 92.42 87  B 1 
ATOM 1897 C C   . CYS B 2 87  ? -5.372  -18.410 -30.798 1.00 92.94 87  B 1 
ATOM 1898 O O   . CYS B 2 87  ? -6.587  -18.266 -30.887 1.00 91.06 87  B 1 
ATOM 1899 C CB  . CYS B 2 87  ? -5.115  -19.227 -33.215 1.00 89.06 87  B 1 
ATOM 1900 S SG  . CYS B 2 87  ? -4.228  -17.942 -34.126 1.00 77.34 87  B 1 
ATOM 1901 N N   . LEU B 2 88  ? -4.657  -17.825 -29.821 1.00 93.09 88  B 1 
ATOM 1902 C CA  . LEU B 2 88  ? -5.221  -16.960 -28.790 1.00 93.45 88  B 1 
ATOM 1903 C C   . LEU B 2 88  ? -4.235  -15.835 -28.472 1.00 93.37 88  B 1 
ATOM 1904 O O   . LEU B 2 88  ? -3.066  -16.097 -28.195 1.00 91.57 88  B 1 
ATOM 1905 C CB  . LEU B 2 88  ? -5.551  -17.817 -27.561 1.00 92.96 88  B 1 
ATOM 1906 C CG  . LEU B 2 88  ? -6.228  -17.070 -26.401 1.00 92.50 88  B 1 
ATOM 1907 C CD1 . LEU B 2 88  ? -7.586  -16.488 -26.798 1.00 88.92 88  B 1 
ATOM 1908 C CD2 . LEU B 2 88  ? -6.461  -18.031 -25.236 1.00 88.38 88  B 1 
ATOM 1909 N N   . ASP B 2 89  ? -4.700  -14.575 -28.487 1.00 92.18 89  B 1 
ATOM 1910 C CA  . ASP B 2 89  ? -3.857  -13.389 -28.358 1.00 90.97 89  B 1 
ATOM 1911 C C   . ASP B 2 89  ? -3.035  -13.351 -27.054 1.00 91.24 89  B 1 
ATOM 1912 O O   . ASP B 2 89  ? -1.862  -12.978 -27.062 1.00 89.38 89  B 1 
ATOM 1913 C CB  . ASP B 2 89  ? -4.718  -12.130 -28.537 1.00 88.62 89  B 1 
ATOM 1914 C CG  . ASP B 2 89  ? -5.695  -11.825 -27.391 1.00 86.37 89  B 1 
ATOM 1915 O OD1 . ASP B 2 89  ? -6.088  -12.760 -26.656 1.00 81.94 89  B 1 
ATOM 1916 O OD2 . ASP B 2 89  ? -6.021  -10.641 -27.198 1.00 82.00 89  B 1 
ATOM 1917 N N   . ILE B 2 90  ? -3.605  -13.810 -25.952 1.00 92.10 90  B 1 
ATOM 1918 C CA  . ILE B 2 90  ? -2.908  -13.848 -24.660 1.00 91.99 90  B 1 
ATOM 1919 C C   . ILE B 2 90  ? -1.757  -14.871 -24.592 1.00 92.15 90  B 1 
ATOM 1920 O O   . ILE B 2 90  ? -0.936  -14.779 -23.683 1.00 90.81 90  B 1 
ATOM 1921 C CB  . ILE B 2 90  ? -3.877  -14.071 -23.476 1.00 91.24 90  B 1 
ATOM 1922 C CG1 . ILE B 2 90  ? -4.548  -15.453 -23.541 1.00 85.74 90  B 1 
ATOM 1923 C CG2 . ILE B 2 90  ? -4.917  -12.940 -23.399 1.00 85.27 90  B 1 
ATOM 1924 C CD1 . ILE B 2 90  ? -5.067  -15.918 -22.187 1.00 82.50 90  B 1 
ATOM 1925 N N   . LEU B 2 91  ? -1.687  -15.807 -25.529 1.00 93.76 91  B 1 
ATOM 1926 C CA  . LEU B 2 91  ? -0.562  -16.747 -25.667 1.00 93.52 91  B 1 
ATOM 1927 C C   . LEU B 2 91  ? 0.511   -16.231 -26.642 1.00 92.76 91  B 1 
ATOM 1928 O O   . LEU B 2 91  ? 1.526   -16.897 -26.859 1.00 90.08 91  B 1 
ATOM 1929 C CB  . LEU B 2 91  ? -1.080  -18.121 -26.109 1.00 94.11 91  B 1 
ATOM 1930 C CG  . LEU B 2 91  ? -2.044  -18.813 -25.127 1.00 93.98 91  B 1 
ATOM 1931 C CD1 . LEU B 2 91  ? -2.511  -20.147 -25.716 1.00 91.77 91  B 1 
ATOM 1932 C CD2 . LEU B 2 91  ? -1.369  -19.103 -23.779 1.00 91.52 91  B 1 
ATOM 1933 N N   . LYS B 2 92  ? 0.299   -15.039 -27.232 1.00 91.56 92  B 1 
ATOM 1934 C CA  . LYS B 2 92  ? 1.144   -14.391 -28.239 1.00 88.94 92  B 1 
ATOM 1935 C C   . LYS B 2 92  ? 1.497   -12.963 -27.793 1.00 87.88 92  B 1 
ATOM 1936 O O   . LYS B 2 92  ? 2.090   -12.770 -26.731 1.00 81.62 92  B 1 
ATOM 1937 C CB  . LYS B 2 92  ? 0.420   -14.420 -29.608 1.00 85.88 92  B 1 
ATOM 1938 C CG  . LYS B 2 92  ? 0.044   -15.809 -30.149 1.00 80.52 92  B 1 
ATOM 1939 C CD  . LYS B 2 92  ? -0.731  -15.601 -31.465 1.00 75.31 92  B 1 
ATOM 1940 C CE  . LYS B 2 92  ? -1.308  -16.861 -32.079 1.00 66.69 92  B 1 
ATOM 1941 N NZ  . LYS B 2 92  ? -2.197  -16.515 -33.227 1.00 58.38 92  B 1 
ATOM 1942 N N   . ASP B 2 93  ? 1.091   -11.956 -28.550 1.00 87.02 93  B 1 
ATOM 1943 C CA  . ASP B 2 93  ? 1.445   -10.541 -28.393 1.00 85.53 93  B 1 
ATOM 1944 C C   . ASP B 2 93  ? 0.672   -9.805  -27.283 1.00 86.20 93  B 1 
ATOM 1945 O O   . ASP B 2 93  ? 1.058   -8.706  -26.875 1.00 82.35 93  B 1 
ATOM 1946 C CB  . ASP B 2 93  ? 1.229   -9.843  -29.744 1.00 82.22 93  B 1 
ATOM 1947 C CG  . ASP B 2 93  ? -0.259  -9.752  -30.096 1.00 75.35 93  B 1 
ATOM 1948 O OD1 . ASP B 2 93  ? -0.931  -10.803 -30.082 1.00 65.91 93  B 1 
ATOM 1949 O OD2 . ASP B 2 93  ? -0.757  -8.614  -30.267 1.00 68.06 93  B 1 
ATOM 1950 N N   . LYS B 2 94  ? -0.419  -10.376 -26.757 1.00 87.40 94  B 1 
ATOM 1951 C CA  . LYS B 2 94  ? -1.196  -9.815  -25.646 1.00 87.24 94  B 1 
ATOM 1952 C C   . LYS B 2 94  ? -0.899  -10.475 -24.299 1.00 88.37 94  B 1 
ATOM 1953 O O   . LYS B 2 94  ? -1.667  -10.273 -23.352 1.00 86.17 94  B 1 
ATOM 1954 C CB  . LYS B 2 94  ? -2.699  -9.816  -25.961 1.00 85.53 94  B 1 
ATOM 1955 C CG  . LYS B 2 94  ? -3.085  -9.083  -27.250 1.00 82.53 94  B 1 
ATOM 1956 C CD  . LYS B 2 94  ? -2.688  -7.613  -27.266 1.00 75.98 94  B 1 
ATOM 1957 C CE  . LYS B 2 94  ? -3.149  -6.985  -28.575 1.00 69.00 94  B 1 
ATOM 1958 N NZ  . LYS B 2 94  ? -2.020  -6.487  -29.370 1.00 60.92 94  B 1 
ATOM 1959 N N   . TRP B 2 95  ? 0.191   -11.228 -24.179 1.00 87.30 95  B 1 
ATOM 1960 C CA  . TRP B 2 95  ? 0.638   -11.770 -22.900 1.00 89.37 95  B 1 
ATOM 1961 C C   . TRP B 2 95  ? 0.892   -10.660 -21.876 1.00 89.37 95  B 1 
ATOM 1962 O O   . TRP B 2 95  ? 1.359   -9.566  -22.202 1.00 86.85 95  B 1 
ATOM 1963 C CB  . TRP B 2 95  ? 1.886   -12.637 -23.088 1.00 89.78 95  B 1 
ATOM 1964 C CG  . TRP B 2 95  ? 2.440   -13.160 -21.789 1.00 91.44 95  B 1 
ATOM 1965 C CD1 . TRP B 2 95  ? 3.618   -12.803 -21.245 1.00 89.76 95  B 1 
ATOM 1966 C CD2 . TRP B 2 95  ? 1.811   -14.075 -20.838 1.00 91.53 95  B 1 
ATOM 1967 N NE1 . TRP B 2 95  ? 3.781   -13.439 -20.020 1.00 90.38 95  B 1 
ATOM 1968 C CE2 . TRP B 2 95  ? 2.686   -14.223 -19.730 1.00 91.24 95  B 1 
ATOM 1969 C CE3 . TRP B 2 95  ? 0.585   -14.782 -20.807 1.00 91.38 95  B 1 
ATOM 1970 C CZ2 . TRP B 2 95  ? 2.355   -15.037 -18.622 1.00 90.81 95  B 1 
ATOM 1971 C CZ3 . TRP B 2 95  ? 0.257   -15.592 -19.699 1.00 90.04 95  B 1 
ATOM 1972 C CH2 . TRP B 2 95  ? 1.138   -15.709 -18.628 1.00 89.41 95  B 1 
ATOM 1973 N N   . SER B 2 96  ? 0.591   -10.958 -20.628 1.00 89.07 96  B 1 
ATOM 1974 C CA  . SER B 2 96  ? 0.977   -10.122 -19.499 1.00 88.66 96  B 1 
ATOM 1975 C C   . SER B 2 96  ? 1.504   -11.003 -18.360 1.00 89.51 96  B 1 
ATOM 1976 O O   . SER B 2 96  ? 0.845   -11.979 -18.000 1.00 88.13 96  B 1 
ATOM 1977 C CB  . SER B 2 96  ? -0.224  -9.309  -18.999 1.00 87.61 96  B 1 
ATOM 1978 O OG  . SER B 2 96  ? 0.103   -8.684  -17.786 1.00 83.47 96  B 1 
ATOM 1979 N N   . PRO B 2 97  ? 2.629   -10.632 -17.732 1.00 89.59 97  B 1 
ATOM 1980 C CA  . PRO B 2 97  ? 3.180   -11.409 -16.611 1.00 88.28 97  B 1 
ATOM 1981 C C   . PRO B 2 97  ? 2.298   -11.399 -15.350 1.00 89.26 97  B 1 
ATOM 1982 O O   . PRO B 2 97  ? 2.560   -12.162 -14.417 1.00 87.10 97  B 1 
ATOM 1983 C CB  . PRO B 2 97  ? 4.564   -10.801 -16.370 1.00 87.41 97  B 1 
ATOM 1984 C CG  . PRO B 2 97  ? 4.410   -9.358  -16.834 1.00 86.27 97  B 1 
ATOM 1985 C CD  . PRO B 2 97  ? 3.475   -9.488  -18.028 1.00 88.49 97  B 1 
ATOM 1986 N N   . ALA B 2 98  ? 1.241   -10.585 -15.314 1.00 89.87 98  B 1 
ATOM 1987 C CA  . ALA B 2 98  ? 0.223   -10.642 -14.268 1.00 88.28 98  B 1 
ATOM 1988 C C   . ALA B 2 98  ? -0.824  -11.757 -14.479 1.00 89.33 98  B 1 
ATOM 1989 O O   . ALA B 2 98  ? -1.571  -12.067 -13.555 1.00 87.26 98  B 1 
ATOM 1990 C CB  . ALA B 2 98  ? -0.447  -9.270  -14.159 1.00 86.96 98  B 1 
ATOM 1991 N N   . LEU B 2 99  ? -0.886  -12.343 -15.669 1.00 89.44 99  B 1 
ATOM 1992 C CA  . LEU B 2 99  ? -1.726  -13.514 -15.929 1.00 89.22 99  B 1 
ATOM 1993 C C   . LEU B 2 99  ? -1.115  -14.758 -15.263 1.00 89.50 99  B 1 
ATOM 1994 O O   . LEU B 2 99  ? 0.094   -14.841 -15.056 1.00 88.74 99  B 1 
ATOM 1995 C CB  . LEU B 2 99  ? -1.940  -13.720 -17.443 1.00 88.68 99  B 1 
ATOM 1996 C CG  . LEU B 2 99  ? -2.612  -12.536 -18.168 1.00 87.51 99  B 1 
ATOM 1997 C CD1 . LEU B 2 99  ? -2.710  -12.820 -19.667 1.00 82.29 99  B 1 
ATOM 1998 C CD2 . LEU B 2 99  ? -4.028  -12.272 -17.658 1.00 81.31 99  B 1 
ATOM 1999 N N   . GLN B 2 100 ? -1.967  -15.723 -14.931 1.00 92.41 100 B 1 
ATOM 2000 C CA  . GLN B 2 100 ? -1.611  -16.962 -14.252 1.00 92.27 100 B 1 
ATOM 2001 C C   . GLN B 2 100 ? -2.055  -18.161 -15.092 1.00 93.19 100 B 1 
ATOM 2002 O O   . GLN B 2 100 ? -2.932  -18.013 -15.941 1.00 92.46 100 B 1 
ATOM 2003 C CB  . GLN B 2 100 ? -2.282  -17.001 -12.872 1.00 89.45 100 B 1 
ATOM 2004 C CG  . GLN B 2 100 ? -1.873  -15.826 -11.979 1.00 85.90 100 B 1 
ATOM 2005 C CD  . GLN B 2 100 ? -2.481  -15.892 -10.567 1.00 84.95 100 B 1 
ATOM 2006 O OE1 . GLN B 2 100 ? -3.141  -16.833 -10.173 1.00 76.40 100 B 1 
ATOM 2007 N NE2 . GLN B 2 100 ? -2.253  -14.879 -9.760  1.00 74.46 100 B 1 
ATOM 2008 N N   . ILE B 2 101 ? -1.528  -19.344 -14.805 1.00 94.89 101 B 1 
ATOM 2009 C CA  . ILE B 2 101 ? -1.990  -20.607 -15.416 1.00 95.17 101 B 1 
ATOM 2010 C C   . ILE B 2 101 ? -3.518  -20.709 -15.313 1.00 95.24 101 B 1 
ATOM 2011 O O   . ILE B 2 101 ? -4.194  -20.900 -16.319 1.00 94.83 101 B 1 
ATOM 2012 C CB  . ILE B 2 101 ? -1.306  -21.825 -14.758 1.00 95.00 101 B 1 
ATOM 2013 C CG1 . ILE B 2 101 ? 0.220   -21.799 -15.007 1.00 93.53 101 B 1 
ATOM 2014 C CG2 . ILE B 2 101 ? -1.907  -23.139 -15.277 1.00 93.72 101 B 1 
ATOM 2015 C CD1 . ILE B 2 101 ? 0.999   -22.776 -14.119 1.00 90.57 101 B 1 
ATOM 2016 N N   . ARG B 2 102 ? -4.083  -20.442 -14.135 1.00 94.81 102 B 1 
ATOM 2017 C CA  . ARG B 2 102 ? -5.532  -20.416 -13.905 1.00 94.20 102 B 1 
ATOM 2018 C C   . ARG B 2 102 ? -6.272  -19.499 -14.888 1.00 94.78 102 B 1 
ATOM 2019 O O   . ARG B 2 102 ? -7.269  -19.906 -15.467 1.00 94.40 102 B 1 
ATOM 2020 C CB  . ARG B 2 102 ? -5.793  -19.970 -12.458 1.00 92.88 102 B 1 
ATOM 2021 C CG  . ARG B 2 102 ? -7.287  -19.978 -12.085 1.00 88.59 102 B 1 
ATOM 2022 C CD  . ARG B 2 102 ? -7.516  -19.471 -10.652 1.00 86.76 102 B 1 
ATOM 2023 N NE  . ARG B 2 102 ? -7.083  -18.075 -10.490 1.00 81.89 102 B 1 
ATOM 2024 C CZ  . ARG B 2 102 ? -7.759  -16.982 -10.833 1.00 78.64 102 B 1 
ATOM 2025 N NH1 . ARG B 2 102 ? -8.976  -17.027 -11.307 1.00 67.48 102 B 1 
ATOM 2026 N NH2 . ARG B 2 102 ? -7.220  -15.813 -10.686 1.00 71.73 102 B 1 
ATOM 2027 N N   . THR B 2 103 ? -5.808  -18.254 -15.094 1.00 93.80 103 B 1 
ATOM 2028 C CA  . THR B 2 103 ? -6.453  -17.297 -16.004 1.00 93.51 103 B 1 
ATOM 2029 C C   . THR B 2 103 ? -6.243  -17.649 -17.471 1.00 94.20 103 B 1 
ATOM 2030 O O   . THR B 2 103 ? -7.127  -17.397 -18.275 1.00 93.70 103 B 1 
ATOM 2031 C CB  . THR B 2 103 ? -6.009  -15.844 -15.757 1.00 92.29 103 B 1 
ATOM 2032 O OG1 . THR B 2 103 ? -4.650  -15.762 -15.392 1.00 82.77 103 B 1 
ATOM 2033 C CG2 . THR B 2 103 ? -6.772  -15.221 -14.598 1.00 81.23 103 B 1 
ATOM 2034 N N   . VAL B 2 104 ? -5.116  -18.263 -17.826 1.00 95.53 104 B 1 
ATOM 2035 C CA  . VAL B 2 104 ? -4.875  -18.793 -19.178 1.00 95.79 104 B 1 
ATOM 2036 C C   . VAL B 2 104 ? -5.860  -19.923 -19.484 1.00 96.26 104 B 1 
ATOM 2037 O O   . VAL B 2 104 ? -6.530  -19.870 -20.514 1.00 95.88 104 B 1 
ATOM 2038 C CB  . VAL B 2 104 ? -3.419  -19.261 -19.333 1.00 95.52 104 B 1 
ATOM 2039 C CG1 . VAL B 2 104 ? -3.188  -20.039 -20.634 1.00 93.04 104 B 1 
ATOM 2040 C CG2 . VAL B 2 104 ? -2.464  -18.064 -19.337 1.00 93.43 104 B 1 
ATOM 2041 N N   . LEU B 2 105 ? -6.010  -20.891 -18.590 1.00 96.30 105 B 1 
ATOM 2042 C CA  . LEU B 2 105 ? -6.919  -22.028 -18.775 1.00 96.52 105 B 1 
ATOM 2043 C C   . LEU B 2 105 ? -8.385  -21.592 -18.829 1.00 96.56 105 B 1 
ATOM 2044 O O   . LEU B 2 105 ? -9.113  -22.023 -19.719 1.00 96.21 105 B 1 
ATOM 2045 C CB  . LEU B 2 105 ? -6.670  -23.068 -17.677 1.00 96.60 105 B 1 
ATOM 2046 C CG  . LEU B 2 105 ? -5.268  -23.710 -17.707 1.00 96.02 105 B 1 
ATOM 2047 C CD1 . LEU B 2 105 ? -5.149  -24.705 -16.562 1.00 94.63 105 B 1 
ATOM 2048 C CD2 . LEU B 2 105 ? -4.954  -24.410 -19.025 1.00 94.25 105 B 1 
ATOM 2049 N N   . LEU B 2 106 ? -8.803  -20.661 -17.973 1.00 96.23 106 B 1 
ATOM 2050 C CA  . LEU B 2 106 ? -10.125 -20.031 -18.051 1.00 95.96 106 B 1 
ATOM 2051 C C   . LEU B 2 106 ? -10.339 -19.309 -19.388 1.00 96.02 106 B 1 
ATOM 2052 O O   . LEU B 2 106 ? -11.427 -19.362 -19.943 1.00 95.41 106 B 1 
ATOM 2053 C CB  . LEU B 2 106 ? -10.273 -19.021 -16.908 1.00 95.42 106 B 1 
ATOM 2054 C CG  . LEU B 2 106 ? -10.607 -19.655 -15.545 1.00 92.71 106 B 1 
ATOM 2055 C CD1 . LEU B 2 106 ? -10.368 -18.628 -14.445 1.00 89.33 106 B 1 
ATOM 2056 C CD2 . LEU B 2 106 ? -12.067 -20.101 -15.480 1.00 89.40 106 B 1 
ATOM 2057 N N   . SER B 2 107 ? -9.310  -18.644 -19.927 1.00 96.06 107 B 1 
ATOM 2058 C CA  . SER B 2 107 ? -9.396  -17.953 -21.218 1.00 95.71 107 B 1 
ATOM 2059 C C   . SER B 2 107 ? -9.516  -18.928 -22.389 1.00 95.76 107 B 1 
ATOM 2060 O O   . SER B 2 107 ? -10.270 -18.665 -23.324 1.00 95.01 107 B 1 
ATOM 2061 C CB  . SER B 2 107 ? -8.195  -17.036 -21.425 1.00 95.35 107 B 1 
ATOM 2062 O OG  . SER B 2 107 ? -8.118  -16.065 -20.393 1.00 90.72 107 B 1 
ATOM 2063 N N   . ILE B 2 108 ? -8.826  -20.065 -22.335 1.00 96.45 108 B 1 
ATOM 2064 C CA  . ILE B 2 108 ? -8.956  -21.142 -23.325 1.00 96.35 108 B 1 
ATOM 2065 C C   . ILE B 2 108 ? -10.359 -21.754 -23.253 1.00 96.26 108 B 1 
ATOM 2066 O O   . ILE B 2 108 ? -10.994 -21.938 -24.286 1.00 95.74 108 B 1 
ATOM 2067 C CB  . ILE B 2 108 ? -7.850  -22.198 -23.133 1.00 96.59 108 B 1 
ATOM 2068 C CG1 . ILE B 2 108 ? -6.469  -21.586 -23.474 1.00 95.52 108 B 1 
ATOM 2069 C CG2 . ILE B 2 108 ? -8.104  -23.441 -24.005 1.00 95.87 108 B 1 
ATOM 2070 C CD1 . ILE B 2 108 ? -5.287  -22.434 -22.979 1.00 93.12 108 B 1 
ATOM 2071 N N   . GLN B 2 109 ? -10.876 -22.014 -22.057 1.00 96.17 109 B 1 
ATOM 2072 C CA  . GLN B 2 109 ? -12.242 -22.508 -21.874 1.00 95.75 109 B 1 
ATOM 2073 C C   . GLN B 2 109 ? -13.269 -21.522 -22.440 1.00 95.39 109 B 1 
ATOM 2074 O O   . GLN B 2 109 ? -14.167 -21.923 -23.173 1.00 94.36 109 B 1 
ATOM 2075 C CB  . GLN B 2 109 ? -12.465 -22.791 -20.382 1.00 95.26 109 B 1 
ATOM 2076 C CG  . GLN B 2 109 ? -13.742 -23.616 -20.136 1.00 92.81 109 B 1 
ATOM 2077 C CD  . GLN B 2 109 ? -13.995 -23.858 -18.643 1.00 92.40 109 B 1 
ATOM 2078 O OE1 . GLN B 2 109 ? -13.611 -23.079 -17.785 1.00 84.76 109 B 1 
ATOM 2079 N NE2 . GLN B 2 109 ? -14.658 -24.933 -18.285 1.00 83.22 109 B 1 
ATOM 2080 N N   . ALA B 2 110 ? -13.104 -20.219 -22.171 1.00 95.47 110 B 1 
ATOM 2081 C CA  . ALA B 2 110 ? -13.971 -19.175 -22.722 1.00 94.52 110 B 1 
ATOM 2082 C C   . ALA B 2 110 ? -13.878 -19.056 -24.249 1.00 94.22 110 B 1 
ATOM 2083 O O   . ALA B 2 110 ? -14.887 -18.768 -24.895 1.00 92.71 110 B 1 
ATOM 2084 C CB  . ALA B 2 110 ? -13.624 -17.854 -22.045 1.00 93.65 110 B 1 
ATOM 2085 N N   . LEU B 2 111 ? -12.705 -19.306 -24.855 1.00 95.43 111 B 1 
ATOM 2086 C CA  . LEU B 2 111 ? -12.534 -19.343 -26.313 1.00 95.13 111 B 1 
ATOM 2087 C C   . LEU B 2 111 ? -13.412 -20.433 -26.945 1.00 94.92 111 B 1 
ATOM 2088 O O   . LEU B 2 111 ? -13.956 -20.210 -28.026 1.00 93.94 111 B 1 
ATOM 2089 C CB  . LEU B 2 111 ? -11.047 -19.545 -26.650 1.00 94.96 111 B 1 
ATOM 2090 C CG  . LEU B 2 111 ? -10.737 -19.667 -28.158 1.00 94.20 111 B 1 
ATOM 2091 C CD1 . LEU B 2 111 ? -11.040 -18.369 -28.898 1.00 91.45 111 B 1 
ATOM 2092 C CD2 . LEU B 2 111 ? -9.272  -20.029 -28.361 1.00 90.81 111 B 1 
ATOM 2093 N N   . LEU B 2 112 ? -13.610 -21.579 -26.291 1.00 95.62 112 B 1 
ATOM 2094 C CA  . LEU B 2 112 ? -14.482 -22.639 -26.787 1.00 95.38 112 B 1 
ATOM 2095 C C   . LEU B 2 112 ? -15.945 -22.175 -26.904 1.00 94.60 112 B 1 
ATOM 2096 O O   . LEU B 2 112 ? -16.637 -22.557 -27.835 1.00 92.92 112 B 1 
ATOM 2097 C CB  . LEU B 2 112 ? -14.388 -23.895 -25.892 1.00 95.57 112 B 1 
ATOM 2098 C CG  . LEU B 2 112 ? -12.989 -24.522 -25.742 1.00 95.19 112 B 1 
ATOM 2099 C CD1 . LEU B 2 112 ? -13.099 -25.832 -24.963 1.00 93.26 112 B 1 
ATOM 2100 C CD2 . LEU B 2 112 ? -12.330 -24.819 -27.083 1.00 92.93 112 B 1 
ATOM 2101 N N   . SER B 2 113 ? -16.406 -21.288 -26.002 1.00 93.70 113 B 1 
ATOM 2102 C CA  . SER B 2 113 ? -17.752 -20.703 -26.069 1.00 92.05 113 B 1 
ATOM 2103 C C   . SER B 2 113 ? -17.862 -19.472 -26.973 1.00 91.65 113 B 1 
ATOM 2104 O O   . SER B 2 113 ? -18.966 -19.000 -27.219 1.00 87.86 113 B 1 
ATOM 2105 C CB  . SER B 2 113 ? -18.273 -20.382 -24.667 1.00 89.76 113 B 1 
ATOM 2106 O OG  . SER B 2 113 ? -17.512 -19.374 -24.021 1.00 77.66 113 B 1 
ATOM 2107 N N   . ALA B 2 114 ? -16.730 -18.935 -27.463 1.00 91.94 114 B 1 
ATOM 2108 C CA  . ALA B 2 114 ? -16.683 -17.751 -28.315 1.00 90.90 114 B 1 
ATOM 2109 C C   . ALA B 2 114 ? -15.667 -17.926 -29.461 1.00 91.73 114 B 1 
ATOM 2110 O O   . ALA B 2 114 ? -14.635 -17.243 -29.487 1.00 89.32 114 B 1 
ATOM 2111 C CB  . ALA B 2 114 ? -16.409 -16.529 -27.427 1.00 88.57 114 B 1 
ATOM 2112 N N   . PRO B 2 115 ? -15.912 -18.849 -30.415 1.00 92.30 115 B 1 
ATOM 2113 C CA  . PRO B 2 115 ? -15.039 -19.060 -31.557 1.00 92.27 115 B 1 
ATOM 2114 C C   . PRO B 2 115 ? -14.961 -17.808 -32.424 1.00 92.35 115 B 1 
ATOM 2115 O O   . PRO B 2 115 ? -15.952 -17.103 -32.624 1.00 90.02 115 B 1 
ATOM 2116 C CB  . PRO B 2 115 ? -15.624 -20.258 -32.307 1.00 91.09 115 B 1 
ATOM 2117 C CG  . PRO B 2 115 ? -17.109 -20.225 -31.939 1.00 88.57 115 B 1 
ATOM 2118 C CD  . PRO B 2 115 ? -17.098 -19.700 -30.507 1.00 91.54 115 B 1 
ATOM 2119 N N   . ASN B 2 116 ? -13.775 -17.515 -32.975 1.00 90.57 116 B 1 
ATOM 2120 C CA  . ASN B 2 116 ? -13.539 -16.427 -33.921 1.00 90.22 116 B 1 
ATOM 2121 C C   . ASN B 2 116 ? -13.138 -17.007 -35.286 1.00 90.35 116 B 1 
ATOM 2122 O O   . ASN B 2 116 ? -11.950 -17.214 -35.540 1.00 88.62 116 B 1 
ATOM 2123 C CB  . ASN B 2 116 ? -12.492 -15.466 -33.349 1.00 89.05 116 B 1 
ATOM 2124 C CG  . ASN B 2 116 ? -12.176 -14.342 -34.333 1.00 87.11 116 B 1 
ATOM 2125 O OD1 . ASN B 2 116 ? -12.983 -13.936 -35.148 1.00 80.99 116 B 1 
ATOM 2126 N ND2 . ASN B 2 116 ? -10.977 -13.814 -34.275 1.00 80.33 116 B 1 
ATOM 2127 N N   . PRO B 2 117 ? -14.108 -17.259 -36.185 1.00 89.82 117 B 1 
ATOM 2128 C CA  . PRO B 2 117 ? -13.815 -17.783 -37.515 1.00 89.61 117 B 1 
ATOM 2129 C C   . PRO B 2 117 ? -13.198 -16.738 -38.457 1.00 89.29 117 B 1 
ATOM 2130 O O   . PRO B 2 117 ? -12.757 -17.095 -39.542 1.00 84.85 117 B 1 
ATOM 2131 C CB  . PRO B 2 117 ? -15.162 -18.313 -38.021 1.00 88.56 117 B 1 
ATOM 2132 C CG  . PRO B 2 117 ? -16.168 -17.375 -37.361 1.00 86.99 117 B 1 
ATOM 2133 C CD  . PRO B 2 117 ? -15.544 -17.109 -35.990 1.00 90.04 117 B 1 
ATOM 2134 N N   . ASP B 2 118 ? -13.156 -15.449 -38.079 1.00 87.95 118 B 1 
ATOM 2135 C CA  . ASP B 2 118 ? -12.594 -14.382 -38.911 1.00 86.20 118 B 1 
ATOM 2136 C C   . ASP B 2 118 ? -11.061 -14.286 -38.859 1.00 85.78 118 B 1 
ATOM 2137 O O   . ASP B 2 118 ? -10.465 -13.717 -39.774 1.00 80.74 118 B 1 
ATOM 2138 C CB  . ASP B 2 118 ? -13.220 -13.032 -38.537 1.00 84.49 118 B 1 
ATOM 2139 C CG  . ASP B 2 118 ? -14.679 -12.945 -38.947 1.00 80.42 118 B 1 
ATOM 2140 O OD1 . ASP B 2 118 ? -14.969 -13.405 -40.080 1.00 74.58 118 B 1 
ATOM 2141 O OD2 . ASP B 2 118 ? -15.474 -12.391 -38.170 1.00 74.25 118 B 1 
ATOM 2142 N N   . ASP B 2 119 ? -10.425 -14.843 -37.836 1.00 83.86 119 B 1 
ATOM 2143 C CA  . ASP B 2 119 ? -8.969  -14.939 -37.709 1.00 82.04 119 B 1 
ATOM 2144 C C   . ASP B 2 119 ? -8.601  -16.394 -37.356 1.00 82.99 119 B 1 
ATOM 2145 O O   . ASP B 2 119 ? -8.266  -16.719 -36.216 1.00 77.54 119 B 1 
ATOM 2146 C CB  . ASP B 2 119 ? -8.486  -13.884 -36.705 1.00 78.15 119 B 1 
ATOM 2147 C CG  . ASP B 2 119 ? -6.970  -13.685 -36.683 1.00 71.33 119 B 1 
ATOM 2148 O OD1 . ASP B 2 119 ? -6.251  -14.316 -37.482 1.00 65.54 119 B 1 
ATOM 2149 O OD2 . ASP B 2 119 ? -6.528  -12.870 -35.841 1.00 65.03 119 B 1 
ATOM 2150 N N   . PRO B 2 120 ? -8.735  -17.315 -38.328 1.00 82.72 120 B 1 
ATOM 2151 C CA  . PRO B 2 120 ? -8.668  -18.737 -38.063 1.00 82.64 120 B 1 
ATOM 2152 C C   . PRO B 2 120 ? -7.234  -19.272 -38.054 1.00 83.73 120 B 1 
ATOM 2153 O O   . PRO B 2 120 ? -6.370  -18.840 -38.816 1.00 79.21 120 B 1 
ATOM 2154 C CB  . PRO B 2 120 ? -9.500  -19.383 -39.164 1.00 78.87 120 B 1 
ATOM 2155 C CG  . PRO B 2 120 ? -9.263  -18.460 -40.351 1.00 75.79 120 B 1 
ATOM 2156 C CD  . PRO B 2 120 ? -9.145  -17.086 -39.705 1.00 78.89 120 B 1 
ATOM 2157 N N   . LEU B 2 121 ? -7.021  -20.330 -37.279 1.00 81.25 121 B 1 
ATOM 2158 C CA  . LEU B 2 121 ? -5.846  -21.193 -37.408 1.00 80.53 121 B 1 
ATOM 2159 C C   . LEU B 2 121 ? -6.153  -22.466 -38.224 1.00 83.56 121 B 1 
ATOM 2160 O O   . LEU B 2 121 ? -5.271  -23.003 -38.895 1.00 77.89 121 B 1 
ATOM 2161 C CB  . LEU B 2 121 ? -5.338  -21.523 -35.997 1.00 75.99 121 B 1 
ATOM 2162 C CG  . LEU B 2 121 ? -3.970  -22.231 -35.977 1.00 72.87 121 B 1 
ATOM 2163 C CD1 . LEU B 2 121 ? -2.836  -21.370 -36.538 1.00 69.08 121 B 1 
ATOM 2164 C CD2 . LEU B 2 121 ? -3.608  -22.581 -34.534 1.00 68.80 121 B 1 
ATOM 2165 N N   . ALA B 2 122 ? -7.413  -22.937 -38.178 1.00 82.25 122 B 1 
ATOM 2166 C CA  . ALA B 2 122 ? -7.930  -24.042 -38.973 1.00 82.63 122 B 1 
ATOM 2167 C C   . ALA B 2 122 ? -8.870  -23.505 -40.063 1.00 84.96 122 B 1 
ATOM 2168 O O   . ALA B 2 122 ? -10.075 -23.370 -39.840 1.00 83.10 122 B 1 
ATOM 2169 C CB  . ALA B 2 122 ? -8.600  -25.050 -38.040 1.00 80.94 122 B 1 
ATOM 2170 N N   . ASN B 2 123 ? -8.321  -23.188 -41.252 1.00 87.52 123 B 1 
ATOM 2171 C CA  . ASN B 2 123 ? -9.063  -22.524 -42.326 1.00 86.22 123 B 1 
ATOM 2172 C C   . ASN B 2 123 ? -10.281 -23.326 -42.809 1.00 88.24 123 B 1 
ATOM 2173 O O   . ASN B 2 123 ? -11.339 -22.752 -43.042 1.00 85.19 123 B 1 
ATOM 2174 C CB  . ASN B 2 123 ? -8.112  -22.236 -43.503 1.00 82.29 123 B 1 
ATOM 2175 C CG  . ASN B 2 123 ? -7.074  -21.172 -43.189 1.00 77.25 123 B 1 
ATOM 2176 O OD1 . ASN B 2 123 ? -7.201  -20.366 -42.295 1.00 69.14 123 B 1 
ATOM 2177 N ND2 . ASN B 2 123 ? -5.995  -21.144 -43.936 1.00 67.24 123 B 1 
ATOM 2178 N N   . ASP B 2 124 ? -10.152 -24.650 -42.941 1.00 90.99 124 B 1 
ATOM 2179 C CA  . ASP B 2 124 ? -11.220 -25.562 -43.346 1.00 90.69 124 B 1 
ATOM 2180 C C   . ASP B 2 124 ? -12.392 -25.564 -42.348 1.00 92.49 124 B 1 
ATOM 2181 O O   . ASP B 2 124 ? -13.557 -25.486 -42.742 1.00 89.43 124 B 1 
ATOM 2182 C CB  . ASP B 2 124 ? -10.637 -26.980 -43.551 1.00 87.63 124 B 1 
ATOM 2183 C CG  . ASP B 2 124 ? -9.825  -27.591 -42.388 1.00 78.85 124 B 1 
ATOM 2184 O OD1 . ASP B 2 124 ? -9.358  -26.850 -41.494 1.00 68.89 124 B 1 
ATOM 2185 O OD2 . ASP B 2 124 ? -9.575  -28.816 -42.413 1.00 70.80 124 B 1 
ATOM 2186 N N   . VAL B 2 125 ? -12.093 -25.555 -41.046 1.00 92.81 125 B 1 
ATOM 2187 C CA  . VAL B 2 125 ? -13.098 -25.458 -39.983 1.00 93.14 125 B 1 
ATOM 2188 C C   . VAL B 2 125 ? -13.763 -24.078 -39.986 1.00 93.78 125 B 1 
ATOM 2189 O O   . VAL B 2 125 ? -14.979 -23.982 -39.847 1.00 92.37 125 B 1 
ATOM 2190 C CB  . VAL B 2 125 ? -12.479 -25.759 -38.607 1.00 92.60 125 B 1 
ATOM 2191 C CG1 . VAL B 2 125 ? -13.515 -25.675 -37.488 1.00 88.17 125 B 1 
ATOM 2192 C CG2 . VAL B 2 125 ? -11.850 -27.155 -38.571 1.00 88.54 125 B 1 
ATOM 2193 N N   . ALA B 2 126 ? -12.983 -23.011 -40.171 1.00 93.03 126 B 1 
ATOM 2194 C CA  . ALA B 2 126 ? -13.495 -21.646 -40.180 1.00 92.63 126 B 1 
ATOM 2195 C C   . ALA B 2 126 ? -14.410 -21.370 -41.380 1.00 92.99 126 B 1 
ATOM 2196 O O   . ALA B 2 126 ? -15.441 -20.720 -41.224 1.00 92.11 126 B 1 
ATOM 2197 C CB  . ALA B 2 126 ? -12.313 -20.682 -40.169 1.00 91.53 126 B 1 
ATOM 2198 N N   . GLU B 2 127 ? -14.072 -21.882 -42.565 1.00 93.28 127 B 1 
ATOM 2199 C CA  . GLU B 2 127 ? -14.902 -21.773 -43.762 1.00 92.75 127 B 1 
ATOM 2200 C C   . GLU B 2 127 ? -16.259 -22.462 -43.554 1.00 92.98 127 B 1 
ATOM 2201 O O   . GLU B 2 127 ? -17.304 -21.871 -43.819 1.00 91.81 127 B 1 
ATOM 2202 C CB  . GLU B 2 127 ? -14.137 -22.353 -44.958 1.00 92.17 127 B 1 
ATOM 2203 C CG  . GLU B 2 127 ? -14.898 -22.145 -46.272 1.00 81.27 127 B 1 
ATOM 2204 C CD  . GLU B 2 127 ? -14.097 -22.608 -47.501 1.00 71.81 127 B 1 
ATOM 2205 O OE1 . GLU B 2 127 ? -14.544 -22.272 -48.630 1.00 63.28 127 B 1 
ATOM 2206 O OE2 . GLU B 2 127 ? -13.055 -23.280 -47.334 1.00 64.03 127 B 1 
ATOM 2207 N N   . GLN B 2 128 ? -16.254 -23.674 -42.991 1.00 93.91 128 B 1 
ATOM 2208 C CA  . GLN B 2 128 ? -17.491 -24.376 -42.677 1.00 93.56 128 B 1 
ATOM 2209 C C   . GLN B 2 128 ? -18.310 -23.650 -41.598 1.00 94.23 128 B 1 
ATOM 2210 O O   . GLN B 2 128 ? -19.533 -23.584 -41.693 1.00 93.08 128 B 1 
ATOM 2211 C CB  . GLN B 2 128 ? -17.162 -25.819 -42.280 1.00 92.48 128 B 1 
ATOM 2212 C CG  . GLN B 2 128 ? -18.410 -26.715 -42.379 1.00 80.93 128 B 1 
ATOM 2213 C CD  . GLN B 2 128 ? -18.114 -28.193 -42.120 1.00 75.28 128 B 1 
ATOM 2214 O OE1 . GLN B 2 128 ? -17.095 -28.582 -41.597 1.00 67.92 128 B 1 
ATOM 2215 N NE2 . GLN B 2 128 ? -19.022 -29.079 -42.478 1.00 64.59 128 B 1 
ATOM 2216 N N   . TRP B 2 129 ? -17.639 -23.029 -40.608 1.00 93.53 129 B 1 
ATOM 2217 C CA  . TRP B 2 129 ? -18.307 -22.249 -39.557 1.00 93.38 129 B 1 
ATOM 2218 C C   . TRP B 2 129 ? -18.987 -20.996 -40.120 1.00 93.44 129 B 1 
ATOM 2219 O O   . TRP B 2 129 ? -20.082 -20.652 -39.696 1.00 91.64 129 B 1 
ATOM 2220 C CB  . TRP B 2 129 ? -17.306 -21.884 -38.458 1.00 92.88 129 B 1 
ATOM 2221 C CG  . TRP B 2 129 ? -17.878 -21.850 -37.084 1.00 91.41 129 B 1 
ATOM 2222 C CD1 . TRP B 2 129 ? -18.700 -20.902 -36.583 1.00 85.94 129 B 1 
ATOM 2223 C CD2 . TRP B 2 129 ? -17.718 -22.850 -36.030 1.00 90.86 129 B 1 
ATOM 2224 N NE1 . TRP B 2 129 ? -19.062 -21.242 -35.284 1.00 88.24 129 B 1 
ATOM 2225 C CE2 . TRP B 2 129 ? -18.480 -22.428 -34.909 1.00 89.94 129 B 1 
ATOM 2226 C CE3 . TRP B 2 129 ? -17.003 -24.062 -35.919 1.00 89.51 129 B 1 
ATOM 2227 C CZ2 . TRP B 2 129 ? -18.556 -23.197 -33.722 1.00 89.32 129 B 1 
ATOM 2228 C CZ3 . TRP B 2 129 ? -17.072 -24.819 -34.742 1.00 86.04 129 B 1 
ATOM 2229 C CH2 . TRP B 2 129 ? -17.839 -24.397 -33.656 1.00 87.06 129 B 1 
ATOM 2230 N N   . LYS B 2 130 ? -18.377 -20.330 -41.129 1.00 93.47 130 B 1 
ATOM 2231 C CA  . LYS B 2 130 ? -18.932 -19.141 -41.785 1.00 92.55 130 B 1 
ATOM 2232 C C   . LYS B 2 130 ? -20.057 -19.456 -42.770 1.00 92.69 130 B 1 
ATOM 2233 O O   . LYS B 2 130 ? -20.981 -18.665 -42.910 1.00 90.16 130 B 1 
ATOM 2234 C CB  . LYS B 2 130 ? -17.814 -18.404 -42.539 1.00 90.91 130 B 1 
ATOM 2235 C CG  . LYS B 2 130 ? -16.860 -17.687 -41.581 1.00 85.28 130 B 1 
ATOM 2236 C CD  . LYS B 2 130 ? -15.781 -16.956 -42.374 1.00 80.93 130 B 1 
ATOM 2237 C CE  . LYS B 2 130 ? -14.921 -16.198 -41.371 1.00 73.12 130 B 1 
ATOM 2238 N NZ  . LYS B 2 130 ? -14.094 -15.143 -42.005 1.00 66.41 130 B 1 
ATOM 2239 N N   . THR B 2 131 ? -19.951 -20.562 -43.499 1.00 93.31 131 B 1 
ATOM 2240 C CA  . THR B 2 131 ? -20.888 -20.920 -44.577 1.00 92.84 131 B 1 
ATOM 2241 C C   . THR B 2 131 ? -22.080 -21.719 -44.078 1.00 93.22 131 B 1 
ATOM 2242 O O   . THR B 2 131 ? -23.193 -21.538 -44.568 1.00 90.05 131 B 1 
ATOM 2243 C CB  . THR B 2 131 ? -20.171 -21.700 -45.691 1.00 90.87 131 B 1 
ATOM 2244 O OG1 . THR B 2 131 ? -19.477 -22.805 -45.151 1.00 80.54 131 B 1 
ATOM 2245 C CG2 . THR B 2 131 ? -19.163 -20.845 -46.454 1.00 77.59 131 B 1 
ATOM 2246 N N   . ASN B 2 132 ? -21.873 -22.604 -43.108 1.00 93.24 132 B 1 
ATOM 2247 C CA  . ASN B 2 132 ? -22.915 -23.436 -42.517 1.00 93.58 132 B 1 
ATOM 2248 C C   . ASN B 2 132 ? -22.645 -23.666 -41.022 1.00 94.02 132 B 1 
ATOM 2249 O O   . ASN B 2 132 ? -22.226 -24.751 -40.603 1.00 91.99 132 B 1 
ATOM 2250 C CB  . ASN B 2 132 ? -23.051 -24.726 -43.336 1.00 92.05 132 B 1 
ATOM 2251 C CG  . ASN B 2 132 ? -24.306 -25.498 -42.977 1.00 89.32 132 B 1 
ATOM 2252 O OD1 . ASN B 2 132 ? -24.959 -25.287 -41.971 1.00 82.85 132 B 1 
ATOM 2253 N ND2 . ASN B 2 132 ? -24.688 -26.441 -43.812 1.00 80.15 132 B 1 
ATOM 2254 N N   . GLU B 2 133 ? -22.903 -22.632 -40.217 1.00 93.76 133 B 1 
ATOM 2255 C CA  . GLU B 2 133 ? -22.673 -22.661 -38.769 1.00 93.46 133 B 1 
ATOM 2256 C C   . GLU B 2 133 ? -23.395 -23.827 -38.074 1.00 94.04 133 B 1 
ATOM 2257 O O   . GLU B 2 133 ? -22.798 -24.523 -37.253 1.00 92.96 133 B 1 
ATOM 2258 C CB  . GLU B 2 133 ? -23.099 -21.312 -38.174 1.00 91.30 133 B 1 
ATOM 2259 C CG  . GLU B 2 133 ? -22.778 -21.211 -36.672 1.00 87.10 133 B 1 
ATOM 2260 C CD  . GLU B 2 133 ? -23.097 -19.835 -36.062 1.00 85.01 133 B 1 
ATOM 2261 O OE1 . GLU B 2 133 ? -22.542 -19.557 -34.981 1.00 77.77 133 B 1 
ATOM 2262 O OE2 . GLU B 2 133 ? -23.898 -19.092 -36.663 1.00 80.53 133 B 1 
ATOM 2263 N N   . ALA B 2 134 ? -24.642 -24.113 -38.450 1.00 95.07 134 B 1 
ATOM 2264 C CA  . ALA B 2 134 ? -25.398 -25.225 -37.866 1.00 95.34 134 B 1 
ATOM 2265 C C   . ALA B 2 134 ? -24.710 -26.584 -38.093 1.00 95.88 134 B 1 
ATOM 2266 O O   . ALA B 2 134 ? -24.609 -27.403 -37.178 1.00 94.46 134 B 1 
ATOM 2267 C CB  . ALA B 2 134 ? -26.819 -25.202 -38.451 1.00 94.68 134 B 1 
ATOM 2268 N N   . GLN B 2 135 ? -24.169 -26.809 -39.302 1.00 95.87 135 B 1 
ATOM 2269 C CA  . GLN B 2 135 ? -23.421 -28.031 -39.615 1.00 95.64 135 B 1 
ATOM 2270 C C   . GLN B 2 135 ? -22.056 -28.079 -38.911 1.00 96.12 135 B 1 
ATOM 2271 O O   . GLN B 2 135 ? -21.629 -29.150 -38.478 1.00 95.25 135 B 1 
ATOM 2272 C CB  . GLN B 2 135 ? -23.262 -28.143 -41.145 1.00 94.83 135 B 1 
ATOM 2273 C CG  . GLN B 2 135 ? -22.661 -29.490 -41.576 1.00 85.62 135 B 1 
ATOM 2274 C CD  . GLN B 2 135 ? -23.545 -30.672 -41.177 1.00 76.47 135 B 1 
ATOM 2275 O OE1 . GLN B 2 135 ? -24.749 -30.677 -41.389 1.00 67.86 135 B 1 
ATOM 2276 N NE2 . GLN B 2 135 ? -22.997 -31.701 -40.581 1.00 64.13 135 B 1 
ATOM 2277 N N   . ALA B 2 136 ? -21.385 -26.924 -38.765 1.00 95.51 136 B 1 
ATOM 2278 C CA  . ALA B 2 136 ? -20.136 -26.830 -38.005 1.00 95.41 136 B 1 
ATOM 2279 C C   . ALA B 2 136 ? -20.354 -27.163 -36.519 1.00 96.05 136 B 1 
ATOM 2280 O O   . ALA B 2 136 ? -19.606 -27.960 -35.945 1.00 95.33 136 B 1 
ATOM 2281 C CB  . ALA B 2 136 ? -19.548 -25.431 -38.197 1.00 94.59 136 B 1 
ATOM 2282 N N   . ILE B 2 137 ? -21.431 -26.650 -35.915 1.00 96.16 137 B 1 
ATOM 2283 C CA  . ILE B 2 137 ? -21.831 -26.946 -34.531 1.00 95.94 137 B 1 
ATOM 2284 C C   . ILE B 2 137 ? -22.132 -28.440 -34.351 1.00 96.28 137 B 1 
ATOM 2285 O O   . ILE B 2 137 ? -21.642 -29.053 -33.398 1.00 95.51 137 B 1 
ATOM 2286 C CB  . ILE B 2 137 ? -23.018 -26.039 -34.119 1.00 94.80 137 B 1 
ATOM 2287 C CG1 . ILE B 2 137 ? -22.529 -24.579 -33.943 1.00 91.25 137 B 1 
ATOM 2288 C CG2 . ILE B 2 137 ? -23.685 -26.526 -32.813 1.00 90.30 137 B 1 
ATOM 2289 C CD1 . ILE B 2 137 ? -23.659 -23.552 -33.770 1.00 81.37 137 B 1 
ATOM 2290 N N   . GLU B 2 138 ? -22.889 -29.070 -35.273 1.00 96.73 138 B 1 
ATOM 2291 C CA  . GLU B 2 138 ? -23.142 -30.516 -35.209 1.00 96.63 138 B 1 
ATOM 2292 C C   . GLU B 2 138 ? -21.861 -31.344 -35.393 1.00 96.97 138 B 1 
ATOM 2293 O O   . GLU B 2 138 ? -21.659 -32.346 -34.701 1.00 96.40 138 B 1 
ATOM 2294 C CB  . GLU B 2 138 ? -24.206 -30.935 -36.236 1.00 96.25 138 B 1 
ATOM 2295 C CG  . GLU B 2 138 ? -25.636 -30.721 -35.711 1.00 83.59 138 B 1 
ATOM 2296 C CD  . GLU B 2 138 ? -25.890 -31.488 -34.392 1.00 78.82 138 B 1 
ATOM 2297 O OE1 . GLU B 2 138 ? -26.524 -30.920 -33.481 1.00 70.96 138 B 1 
ATOM 2298 O OE2 . GLU B 2 138 ? -25.378 -32.617 -34.241 1.00 71.58 138 B 1 
ATOM 2299 N N   . THR B 2 139 ? -20.950 -30.893 -36.250 1.00 96.22 139 B 1 
ATOM 2300 C CA  . THR B 2 139 ? -19.641 -31.540 -36.401 1.00 96.22 139 B 1 
ATOM 2301 C C   . THR B 2 139 ? -18.816 -31.425 -35.118 1.00 96.66 139 B 1 
ATOM 2302 O O   . THR B 2 139 ? -18.237 -32.418 -34.673 1.00 96.01 139 B 1 
ATOM 2303 C CB  . THR B 2 139 ? -18.867 -30.975 -37.606 1.00 95.73 139 B 1 
ATOM 2304 O OG1 . THR B 2 139 ? -19.655 -31.055 -38.770 1.00 91.39 139 B 1 
ATOM 2305 C CG2 . THR B 2 139 ? -17.593 -31.767 -37.882 1.00 90.28 139 B 1 
ATOM 2306 N N   . ALA B 2 140 ? -18.828 -30.256 -34.448 1.00 96.62 140 B 1 
ATOM 2307 C CA  . ALA B 2 140 ? -18.167 -30.071 -33.154 1.00 96.48 140 B 1 
ATOM 2308 C C   . ALA B 2 140 ? -18.771 -30.967 -32.055 1.00 96.68 140 B 1 
ATOM 2309 O O   . ALA B 2 140 ? -18.024 -31.616 -31.316 1.00 95.96 140 B 1 
ATOM 2310 C CB  . ALA B 2 140 ? -18.226 -28.580 -32.780 1.00 96.15 140 B 1 
ATOM 2311 N N   . ARG B 2 141 ? -20.114 -31.112 -32.001 1.00 96.95 141 B 1 
ATOM 2312 C CA  . ARG B 2 141 ? -20.794 -32.060 -31.098 1.00 96.64 141 B 1 
ATOM 2313 C C   . ARG B 2 141 ? -20.430 -33.517 -31.393 1.00 96.67 141 B 1 
ATOM 2314 O O   . ARG B 2 141 ? -20.249 -34.308 -30.470 1.00 95.81 141 B 1 
ATOM 2315 C CB  . ARG B 2 141 ? -22.317 -31.906 -31.209 1.00 95.99 141 B 1 
ATOM 2316 C CG  . ARG B 2 141 ? -22.853 -30.636 -30.529 1.00 87.86 141 B 1 
ATOM 2317 C CD  . ARG B 2 141 ? -24.365 -30.557 -30.724 1.00 87.40 141 B 1 
ATOM 2318 N NE  . ARG B 2 141 ? -24.930 -29.337 -30.133 1.00 80.25 141 B 1 
ATOM 2319 C CZ  . ARG B 2 141 ? -25.867 -28.569 -30.653 1.00 73.90 141 B 1 
ATOM 2320 N NH1 . ARG B 2 141 ? -26.461 -28.845 -31.783 1.00 64.87 141 B 1 
ATOM 2321 N NH2 . ARG B 2 141 ? -26.212 -27.490 -30.038 1.00 67.87 141 B 1 
ATOM 2322 N N   . ALA B 2 142 ? -20.317 -33.883 -32.662 1.00 96.93 142 B 1 
ATOM 2323 C CA  . ALA B 2 142 ? -19.910 -35.222 -33.070 1.00 96.88 142 B 1 
ATOM 2324 C C   . ALA B 2 142 ? -18.466 -35.528 -32.651 1.00 96.94 142 B 1 
ATOM 2325 O O   . ALA B 2 142 ? -18.208 -36.566 -32.038 1.00 96.05 142 B 1 
ATOM 2326 C CB  . ALA B 2 142 ? -20.122 -35.371 -34.585 1.00 96.59 142 B 1 
ATOM 2327 N N   . TRP B 2 143 ? -17.537 -34.603 -32.889 1.00 96.85 143 B 1 
ATOM 2328 C CA  . TRP B 2 143 ? -16.143 -34.742 -32.452 1.00 96.69 143 B 1 
ATOM 2329 C C   . TRP B 2 143 ? -16.020 -34.787 -30.925 1.00 96.57 143 B 1 
ATOM 2330 O O   . TRP B 2 143 ? -15.252 -35.588 -30.404 1.00 94.88 143 B 1 
ATOM 2331 C CB  . TRP B 2 143 ? -15.292 -33.612 -33.027 1.00 96.19 143 B 1 
ATOM 2332 C CG  . TRP B 2 143 ? -14.876 -33.754 -34.464 1.00 95.90 143 B 1 
ATOM 2333 C CD1 . TRP B 2 143 ? -15.655 -34.166 -35.492 1.00 92.76 143 B 1 
ATOM 2334 C CD2 . TRP B 2 143 ? -13.562 -33.471 -35.036 1.00 94.76 143 B 1 
ATOM 2335 N NE1 . TRP B 2 143 ? -14.914 -34.151 -36.664 1.00 92.63 143 B 1 
ATOM 2336 C CE2 . TRP B 2 143 ? -13.635 -33.731 -36.427 1.00 94.07 143 B 1 
ATOM 2337 C CE3 . TRP B 2 143 ? -12.340 -33.017 -34.502 1.00 93.45 143 B 1 
ATOM 2338 C CZ2 . TRP B 2 143 ? -12.525 -33.543 -37.281 1.00 93.10 143 B 1 
ATOM 2339 C CZ3 . TRP B 2 143 ? -11.226 -32.831 -35.352 1.00 91.31 143 B 1 
ATOM 2340 C CH2 . TRP B 2 143 ? -11.320 -33.087 -36.720 1.00 91.34 143 B 1 
ATOM 2341 N N   . THR B 2 144 ? -16.812 -33.990 -30.195 1.00 96.81 144 B 1 
ATOM 2342 C CA  . THR B 2 144 ? -16.867 -34.033 -28.725 1.00 96.67 144 B 1 
ATOM 2343 C C   . THR B 2 144 ? -17.278 -35.422 -28.237 1.00 96.30 144 B 1 
ATOM 2344 O O   . THR B 2 144 ? -16.584 -36.015 -27.411 1.00 95.05 144 B 1 
ATOM 2345 C CB  . THR B 2 144 ? -17.802 -32.954 -28.167 1.00 96.31 144 B 1 
ATOM 2346 O OG1 . THR B 2 144 ? -17.335 -31.692 -28.582 1.00 91.96 144 B 1 
ATOM 2347 C CG2 . THR B 2 144 ? -17.844 -32.934 -26.649 1.00 91.17 144 B 1 
ATOM 2348 N N   . ARG B 2 145 ? -18.350 -36.023 -28.820 1.00 96.76 145 B 1 
ATOM 2349 C CA  . ARG B 2 145 ? -18.776 -37.398 -28.498 1.00 96.17 145 B 1 
ATOM 2350 C C   . ARG B 2 145 ? -17.715 -38.453 -28.829 1.00 96.10 145 B 1 
ATOM 2351 O O   . ARG B 2 145 ? -17.551 -39.398 -28.065 1.00 94.51 145 B 1 
ATOM 2352 C CB  . ARG B 2 145 ? -20.099 -37.708 -29.222 1.00 95.20 145 B 1 
ATOM 2353 C CG  . ARG B 2 145 ? -21.291 -37.056 -28.501 1.00 87.17 145 B 1 
ATOM 2354 C CD  . ARG B 2 145 ? -22.623 -37.370 -29.187 1.00 84.03 145 B 1 
ATOM 2355 N NE  . ARG B 2 145 ? -22.856 -36.481 -30.341 1.00 74.76 145 B 1 
ATOM 2356 C CZ  . ARG B 2 145 ? -23.959 -36.447 -31.093 1.00 67.08 145 B 1 
ATOM 2357 N NH1 . ARG B 2 145 ? -24.938 -37.294 -30.934 1.00 59.54 145 B 1 
ATOM 2358 N NH2 . ARG B 2 145 ? -24.102 -35.538 -32.020 1.00 59.45 145 B 1 
ATOM 2359 N N   . LEU B 2 146 ? -16.998 -38.298 -29.936 1.00 96.09 146 B 1 
ATOM 2360 C CA  . LEU B 2 146 ? -16.020 -39.284 -30.406 1.00 95.36 146 B 1 
ATOM 2361 C C   . LEU B 2 146 ? -14.675 -39.228 -29.674 1.00 95.44 146 B 1 
ATOM 2362 O O   . LEU B 2 146 ? -14.044 -40.261 -29.484 1.00 93.65 146 B 1 
ATOM 2363 C CB  . LEU B 2 146 ? -15.797 -39.074 -31.919 1.00 94.09 146 B 1 
ATOM 2364 C CG  . LEU B 2 146 ? -16.966 -39.547 -32.806 1.00 83.80 146 B 1 
ATOM 2365 C CD1 . LEU B 2 146 ? -16.758 -39.046 -34.231 1.00 78.24 146 B 1 
ATOM 2366 C CD2 . LEU B 2 146 ? -17.074 -41.069 -32.840 1.00 77.70 146 B 1 
ATOM 2367 N N   . TYR B 2 147 ? -14.211 -38.028 -29.310 1.00 95.41 147 B 1 
ATOM 2368 C CA  . TYR B 2 147 ? -12.834 -37.806 -28.859 1.00 95.01 147 B 1 
ATOM 2369 C C   . TYR B 2 147 ? -12.703 -37.261 -27.434 1.00 95.06 147 B 1 
ATOM 2370 O O   . TYR B 2 147 ? -11.634 -37.398 -26.850 1.00 92.52 147 B 1 
ATOM 2371 C CB  . TYR B 2 147 ? -12.115 -36.879 -29.847 1.00 94.68 147 B 1 
ATOM 2372 C CG  . TYR B 2 147 ? -12.071 -37.373 -31.273 1.00 94.88 147 B 1 
ATOM 2373 C CD1 . TYR B 2 147 ? -11.428 -38.587 -31.600 1.00 91.37 147 B 1 
ATOM 2374 C CD2 . TYR B 2 147 ? -12.680 -36.633 -32.305 1.00 91.66 147 B 1 
ATOM 2375 C CE1 . TYR B 2 147 ? -11.392 -39.054 -32.920 1.00 90.50 147 B 1 
ATOM 2376 C CE2 . TYR B 2 147 ? -12.651 -37.080 -33.630 1.00 90.41 147 B 1 
ATOM 2377 C CZ  . TYR B 2 147 ? -12.003 -38.294 -33.939 1.00 92.21 147 B 1 
ATOM 2378 O OH  . TYR B 2 147 ? -11.972 -38.744 -35.230 1.00 90.82 147 B 1 
ATOM 2379 N N   . ALA B 2 148 ? -13.744 -36.624 -26.885 1.00 95.00 148 B 1 
ATOM 2380 C CA  . ALA B 2 148 ? -13.690 -35.953 -25.584 1.00 94.63 148 B 1 
ATOM 2381 C C   . ALA B 2 148 ? -14.588 -36.589 -24.507 1.00 94.01 148 B 1 
ATOM 2382 O O   . ALA B 2 148 ? -14.491 -36.214 -23.339 1.00 89.79 148 B 1 
ATOM 2383 C CB  . ALA B 2 148 ? -14.000 -34.466 -25.784 1.00 93.75 148 B 1 
ATOM 2384 N N   . MET B 2 149 ? -15.432 -37.558 -24.870 1.00 93.11 149 B 1 
ATOM 2385 C CA  . MET B 2 149 ? -16.175 -38.366 -23.907 1.00 91.04 149 B 1 
ATOM 2386 C C   . MET B 2 149 ? -15.436 -39.685 -23.630 1.00 87.51 149 B 1 
ATOM 2387 O O   . MET B 2 149 ? -14.687 -40.168 -24.472 1.00 76.96 149 B 1 
ATOM 2388 C CB  . MET B 2 149 ? -17.625 -38.574 -24.366 1.00 88.03 149 B 1 
ATOM 2389 C CG  . MET B 2 149 ? -18.377 -37.244 -24.456 1.00 84.51 149 B 1 
ATOM 2390 S SD  . MET B 2 149 ? -20.133 -37.417 -24.883 1.00 80.28 149 B 1 
ATOM 2391 C CE  . MET B 2 149 ? -20.654 -35.693 -24.736 1.00 70.71 149 B 1 
ATOM 2392 N N   . ASN B 2 150 ? -15.644 -40.262 -22.437 1.00 83.33 150 B 1 
ATOM 2393 C CA  . ASN B 2 150 ? -14.995 -41.492 -21.967 1.00 79.38 150 B 1 
ATOM 2394 C C   . ASN B 2 150 ? -13.451 -41.464 -21.941 1.00 77.22 150 B 1 
ATOM 2395 O O   . ASN B 2 150 ? -12.807 -42.508 -21.932 1.00 67.69 150 B 1 
ATOM 2396 C CB  . ASN B 2 150 ? -15.553 -42.713 -22.722 1.00 71.90 150 B 1 
ATOM 2397 C CG  . ASN B 2 150 ? -17.057 -42.877 -22.578 1.00 63.67 150 B 1 
ATOM 2398 O OD1 . ASN B 2 150 ? -17.696 -42.356 -21.689 1.00 55.98 150 B 1 
ATOM 2399 N ND2 . ASN B 2 150 ? -17.663 -43.632 -23.462 1.00 54.51 150 B 1 
ATOM 2400 N N   . ASN B 2 151 ? -12.849 -40.281 -21.927 1.00 73.03 151 B 1 
ATOM 2401 C CA  . ASN B 2 151 ? -11.392 -40.119 -22.035 1.00 68.21 151 B 1 
ATOM 2402 C C   . ASN B 2 151 ? -10.655 -40.040 -20.686 1.00 65.50 151 B 1 
ATOM 2403 O O   . ASN B 2 151 ? -9.424  -39.894 -20.685 1.00 58.16 151 B 1 
ATOM 2404 C CB  . ASN B 2 151 ? -11.107 -38.894 -22.926 1.00 60.45 151 B 1 
ATOM 2405 C CG  . ASN B 2 151 ? -10.517 -39.237 -24.277 1.00 54.81 151 B 1 
ATOM 2406 O OD1 . ASN B 2 151 ? -10.087 -40.338 -24.573 1.00 50.61 151 B 1 
ATOM 2407 N ND2 . ASN B 2 151 ? -10.432 -38.244 -25.142 1.00 49.22 151 B 1 
ATOM 2408 N N   . ILE B 2 152 ? -11.377 -40.061 -19.579 1.00 59.73 152 B 1 
ATOM 2409 C CA  . ILE B 2 152 ? -10.824 -39.996 -18.218 1.00 56.11 152 B 1 
ATOM 2410 C C   . ILE B 2 152 ? -10.437 -41.398 -17.752 1.00 53.47 152 B 1 
ATOM 2411 O O   . ILE B 2 152 ? -11.253 -42.329 -17.942 1.00 47.91 152 B 1 
ATOM 2412 C CB  . ILE B 2 152 ? -11.787 -39.279 -17.238 1.00 50.38 152 B 1 
ATOM 2413 C CG1 . ILE B 2 152 ? -12.158 -37.877 -17.771 1.00 47.02 152 B 1 
ATOM 2414 C CG2 . ILE B 2 152 ? -11.115 -39.163 -15.848 1.00 45.94 152 B 1 
ATOM 2415 C CD1 . ILE B 2 152 ? -13.119 -37.102 -16.870 1.00 42.52 152 B 1 
ATOM 2416 O OXT . ILE B 2 152 ? -9.300  -41.525 -17.222 1.00 40.93 152 B 1 
ATOM 2417 N N   . MET C 3 1   ? 23.200  -3.734  14.692  1.00 90.98 1   C 1 
ATOM 2418 C CA  . MET C 3 1   ? 22.183  -4.057  15.700  1.00 93.01 1   C 1 
ATOM 2419 C C   . MET C 3 1   ? 20.810  -3.678  15.167  1.00 93.03 1   C 1 
ATOM 2420 O O   . MET C 3 1   ? 20.721  -2.914  14.216  1.00 90.61 1   C 1 
ATOM 2421 C CB  . MET C 3 1   ? 22.493  -3.385  17.043  1.00 90.16 1   C 1 
ATOM 2422 C CG  . MET C 3 1   ? 22.394  -1.857  17.025  1.00 89.12 1   C 1 
ATOM 2423 S SD  . MET C 3 1   ? 22.853  -1.093  18.600  1.00 89.73 1   C 1 
ATOM 2424 C CE  . MET C 3 1   ? 22.552  0.639   18.213  1.00 84.57 1   C 1 
ATOM 2425 N N   . GLN C 3 2   ? 19.735  -4.189  15.759  1.00 94.68 2   C 1 
ATOM 2426 C CA  . GLN C 3 2   ? 18.381  -3.748  15.444  1.00 94.59 2   C 1 
ATOM 2427 C C   . GLN C 3 2   ? 17.922  -2.674  16.427  1.00 95.28 2   C 1 
ATOM 2428 O O   . GLN C 3 2   ? 18.128  -2.804  17.631  1.00 93.89 2   C 1 
ATOM 2429 C CB  . GLN C 3 2   ? 17.406  -4.929  15.420  1.00 91.78 2   C 1 
ATOM 2430 C CG  . GLN C 3 2   ? 17.682  -5.825  14.211  1.00 81.79 2   C 1 
ATOM 2431 C CD  . GLN C 3 2   ? 16.687  -6.964  14.044  1.00 81.70 2   C 1 
ATOM 2432 O OE1 . GLN C 3 2   ? 15.819  -7.227  14.860  1.00 73.55 2   C 1 
ATOM 2433 N NE2 . GLN C 3 2   ? 16.781  -7.675  12.948  1.00 70.93 2   C 1 
ATOM 2434 N N   . ILE C 3 3   ? 17.271  -1.639  15.915  1.00 95.65 3   C 1 
ATOM 2435 C CA  . ILE C 3 3   ? 16.483  -0.677  16.690  1.00 95.88 3   C 1 
ATOM 2436 C C   . ILE C 3 3   ? 15.075  -0.583  16.111  1.00 95.56 3   C 1 
ATOM 2437 O O   . ILE C 3 3   ? 14.831  -0.920  14.948  1.00 94.55 3   C 1 
ATOM 2438 C CB  . ILE C 3 3   ? 17.152  0.709   16.784  1.00 95.70 3   C 1 
ATOM 2439 C CG1 . ILE C 3 3   ? 17.271  1.389   15.401  1.00 92.04 3   C 1 
ATOM 2440 C CG2 . ILE C 3 3   ? 18.512  0.596   17.497  1.00 89.83 3   C 1 
ATOM 2441 C CD1 . ILE C 3 3   ? 17.744  2.848   15.461  1.00 91.46 3   C 1 
ATOM 2442 N N   . PHE C 3 4   ? 14.143  -0.075  16.906  1.00 95.81 4   C 1 
ATOM 2443 C CA  . PHE C 3 4   ? 12.778  0.178   16.480  1.00 95.85 4   C 1 
ATOM 2444 C C   . PHE C 3 4   ? 12.531  1.669   16.299  1.00 95.94 4   C 1 
ATOM 2445 O O   . PHE C 3 4   ? 13.060  2.504   17.019  1.00 95.27 4   C 1 
ATOM 2446 C CB  . PHE C 3 4   ? 11.798  -0.465  17.476  1.00 95.32 4   C 1 
ATOM 2447 C CG  . PHE C 3 4   ? 12.039  -1.941  17.689  1.00 94.88 4   C 1 
ATOM 2448 C CD1 . PHE C 3 4   ? 11.879  -2.853  16.634  1.00 91.52 4   C 1 
ATOM 2449 C CD2 . PHE C 3 4   ? 12.458  -2.416  18.945  1.00 91.09 4   C 1 
ATOM 2450 C CE1 . PHE C 3 4   ? 12.143  -4.222  16.818  1.00 89.73 4   C 1 
ATOM 2451 C CE2 . PHE C 3 4   ? 12.722  -3.777  19.139  1.00 89.26 4   C 1 
ATOM 2452 C CZ  . PHE C 3 4   ? 12.565  -4.687  18.074  1.00 91.04 4   C 1 
ATOM 2453 N N   . VAL C 3 5   ? 11.691  2.030   15.339  1.00 95.15 5   C 1 
ATOM 2454 C CA  . VAL C 3 5   ? 11.196  3.402   15.165  1.00 95.25 5   C 1 
ATOM 2455 C C   . VAL C 3 5   ? 9.677   3.366   15.105  1.00 94.22 5   C 1 
ATOM 2456 O O   . VAL C 3 5   ? 9.098   2.742   14.220  1.00 92.76 5   C 1 
ATOM 2457 C CB  . VAL C 3 5   ? 11.797  4.090   13.924  1.00 95.33 5   C 1 
ATOM 2458 C CG1 . VAL C 3 5   ? 11.294  5.536   13.798  1.00 92.47 5   C 1 
ATOM 2459 C CG2 . VAL C 3 5   ? 13.326  4.121   13.977  1.00 92.77 5   C 1 
ATOM 2460 N N   . LYS C 3 6   ? 9.026   4.059   16.029  1.00 94.57 6   C 1 
ATOM 2461 C CA  . LYS C 3 6   ? 7.575   4.252   16.018  1.00 93.73 6   C 1 
ATOM 2462 C C   . LYS C 3 6   ? 7.231   5.444   15.129  1.00 93.50 6   C 1 
ATOM 2463 O O   . LYS C 3 6   ? 7.568   6.589   15.450  1.00 92.39 6   C 1 
ATOM 2464 C CB  . LYS C 3 6   ? 7.049   4.354   17.461  1.00 92.55 6   C 1 
ATOM 2465 C CG  . LYS C 3 6   ? 5.527   4.167   17.521  1.00 83.31 6   C 1 
ATOM 2466 C CD  . LYS C 3 6   ? 5.048   3.950   18.972  1.00 78.41 6   C 1 
ATOM 2467 C CE  . LYS C 3 6   ? 3.561   3.586   18.978  1.00 72.23 6   C 1 
ATOM 2468 N NZ  . LYS C 3 6   ? 3.083   3.058   20.286  1.00 65.10 6   C 1 
ATOM 2469 N N   . THR C 3 7   ? 6.584   5.180   14.000  1.00 91.29 7   C 1 
ATOM 2470 C CA  . THR C 3 7   ? 6.303   6.168   12.952  1.00 90.15 7   C 1 
ATOM 2471 C C   . THR C 3 7   ? 5.127   7.085   13.318  1.00 90.06 7   C 1 
ATOM 2472 O O   . THR C 3 7   ? 4.431   6.867   14.313  1.00 88.31 7   C 1 
ATOM 2473 C CB  . THR C 3 7   ? 6.047   5.489   11.592  1.00 88.09 7   C 1 
ATOM 2474 O OG1 . THR C 3 7   ? 4.790   4.860   11.576  1.00 82.61 7   C 1 
ATOM 2475 C CG2 . THR C 3 7   ? 7.114   4.457   11.238  1.00 81.06 7   C 1 
ATOM 2476 N N   . LEU C 3 8   ? 4.858   8.092   12.481  1.00 87.61 8   C 1 
ATOM 2477 C CA  . LEU C 3 8   ? 3.738   9.031   12.658  1.00 86.22 8   C 1 
ATOM 2478 C C   . LEU C 3 8   ? 2.380   8.326   12.792  1.00 85.96 8   C 1 
ATOM 2479 O O   . LEU C 3 8   ? 1.518   8.764   13.543  1.00 82.66 8   C 1 
ATOM 2480 C CB  . LEU C 3 8   ? 3.688   10.001  11.463  1.00 85.09 8   C 1 
ATOM 2481 C CG  . LEU C 3 8   ? 4.957   10.843  11.238  1.00 83.00 8   C 1 
ATOM 2482 C CD1 . LEU C 3 8   ? 4.733   11.767  10.037  1.00 78.58 8   C 1 
ATOM 2483 C CD2 . LEU C 3 8   ? 5.316   11.700  12.454  1.00 78.04 8   C 1 
ATOM 2484 N N   . THR C 3 9   ? 2.192   7.196   12.080  1.00 85.10 9   C 1 
ATOM 2485 C CA  . THR C 3 9   ? 0.942   6.416   12.103  1.00 82.57 9   C 1 
ATOM 2486 C C   . THR C 3 9   ? 0.817   5.486   13.314  1.00 83.12 9   C 1 
ATOM 2487 O O   . THR C 3 9   ? -0.199  4.803   13.457  1.00 79.20 9   C 1 
ATOM 2488 C CB  . THR C 3 9   ? 0.782   5.607   10.807  1.00 79.67 9   C 1 
ATOM 2489 O OG1 . THR C 3 9   ? 1.832   4.684   10.663  1.00 74.36 9   C 1 
ATOM 2490 C CG2 . THR C 3 9   ? 0.756   6.489   9.563   1.00 71.87 9   C 1 
ATOM 2491 N N   . GLY C 3 10  ? 1.833   5.433   14.176  1.00 83.51 10  C 1 
ATOM 2492 C CA  . GLY C 3 10  ? 1.920   4.495   15.292  1.00 83.08 10  C 1 
ATOM 2493 C C   . GLY C 3 10  ? 2.448   3.109   14.913  1.00 84.63 10  C 1 
ATOM 2494 O O   . GLY C 3 10  ? 2.590   2.260   15.792  1.00 81.90 10  C 1 
ATOM 2495 N N   . LYS C 3 11  ? 2.765   2.867   13.631  1.00 83.61 11  C 1 
ATOM 2496 C CA  . LYS C 3 11  ? 3.427   1.636   13.171  1.00 84.32 11  C 1 
ATOM 2497 C C   . LYS C 3 11  ? 4.870   1.619   13.662  1.00 87.13 11  C 1 
ATOM 2498 O O   . LYS C 3 11  ? 5.559   2.622   13.574  1.00 86.19 11  C 1 
ATOM 2499 C CB  . LYS C 3 11  ? 3.337   1.578   11.638  1.00 80.21 11  C 1 
ATOM 2500 C CG  . LYS C 3 11  ? 4.013   0.361   10.975  1.00 72.35 11  C 1 
ATOM 2501 C CD  . LYS C 3 11  ? 3.997   0.552   9.454   1.00 69.09 11  C 1 
ATOM 2502 C CE  . LYS C 3 11  ? 4.827   -0.494  8.698   1.00 59.75 11  C 1 
ATOM 2503 N NZ  . LYS C 3 11  ? 5.002   -0.088  7.279   1.00 54.29 11  C 1 
ATOM 2504 N N   . THR C 3 12  ? 5.331   0.459   14.130  1.00 88.36 12  C 1 
ATOM 2505 C CA  . THR C 3 12  ? 6.745   0.252   14.461  1.00 88.91 12  C 1 
ATOM 2506 C C   . THR C 3 12  ? 7.461   -0.365  13.274  1.00 89.02 12  C 1 
ATOM 2507 O O   . THR C 3 12  ? 7.011   -1.366  12.727  1.00 87.23 12  C 1 
ATOM 2508 C CB  . THR C 3 12  ? 6.896   -0.600  15.724  1.00 88.11 12  C 1 
ATOM 2509 O OG1 . THR C 3 12  ? 6.185   0.009   16.784  1.00 81.45 12  C 1 
ATOM 2510 C CG2 . THR C 3 12  ? 8.349   -0.717  16.183  1.00 80.67 12  C 1 
ATOM 2511 N N   . ILE C 3 13  ? 8.573   0.236   12.848  1.00 90.28 13  C 1 
ATOM 2512 C CA  . ILE C 3 13  ? 9.483   -0.316  11.846  1.00 90.43 13  C 1 
ATOM 2513 C C   . ILE C 3 13  ? 10.792  -0.731  12.511  1.00 91.81 13  C 1 
ATOM 2514 O O   . ILE C 3 13  ? 11.246  -0.088  13.462  1.00 91.46 13  C 1 
ATOM 2515 C CB  . ILE C 3 13  ? 9.716   0.654   10.661  1.00 88.94 13  C 1 
ATOM 2516 C CG1 . ILE C 3 13  ? 10.377  1.981   11.096  1.00 83.49 13  C 1 
ATOM 2517 C CG2 . ILE C 3 13  ? 8.390   0.892   9.926   1.00 81.25 13  C 1 
ATOM 2518 C CD1 . ILE C 3 13  ? 10.770  2.905   9.937   1.00 81.08 13  C 1 
ATOM 2519 N N   . THR C 3 14  ? 11.419  -1.784  11.993  1.00 91.44 14  C 1 
ATOM 2520 C CA  . THR C 3 14  ? 12.736  -2.241  12.422  1.00 90.85 14  C 1 
ATOM 2521 C C   . THR C 3 14  ? 13.800  -1.696  11.473  1.00 90.89 14  C 1 
ATOM 2522 O O   . THR C 3 14  ? 13.628  -1.757  10.253  1.00 89.22 14  C 1 
ATOM 2523 C CB  . THR C 3 14  ? 12.802  -3.771  12.484  1.00 89.15 14  C 1 
ATOM 2524 O OG1 . THR C 3 14  ? 11.702  -4.262  13.217  1.00 81.65 14  C 1 
ATOM 2525 C CG2 . THR C 3 14  ? 14.066  -4.267  13.179  1.00 80.00 14  C 1 
ATOM 2526 N N   . LEU C 3 15  ? 14.893  -1.158  12.016  1.00 92.68 15  C 1 
ATOM 2527 C CA  . LEU C 3 15  ? 16.058  -0.708  11.260  1.00 93.18 15  C 1 
ATOM 2528 C C   . LEU C 3 15  ? 17.289  -1.509  11.669  1.00 93.76 15  C 1 
ATOM 2529 O O   . LEU C 3 15  ? 17.541  -1.691  12.857  1.00 92.86 15  C 1 
ATOM 2530 C CB  . LEU C 3 15  ? 16.308  0.793   11.479  1.00 92.93 15  C 1 
ATOM 2531 C CG  . LEU C 3 15  ? 15.171  1.738   11.053  1.00 90.83 15  C 1 
ATOM 2532 C CD1 . LEU C 3 15  ? 15.595  3.180   11.332  1.00 86.85 15  C 1 
ATOM 2533 C CD2 . LEU C 3 15  ? 14.844  1.633   9.569   1.00 86.78 15  C 1 
ATOM 2534 N N   . GLU C 3 16  ? 18.082  -1.935  10.673  1.00 93.13 16  C 1 
ATOM 2535 C CA  . GLU C 3 16  ? 19.451  -2.402  10.871  1.00 92.86 16  C 1 
ATOM 2536 C C   . GLU C 3 16  ? 20.382  -1.189  10.894  1.00 93.89 16  C 1 
ATOM 2537 O O   . GLU C 3 16  ? 20.397  -0.393  9.949   1.00 92.59 16  C 1 
ATOM 2538 C CB  . GLU C 3 16  ? 19.862  -3.380  9.758   1.00 91.18 16  C 1 
ATOM 2539 C CG  . GLU C 3 16  ? 19.084  -4.703  9.765   1.00 81.56 16  C 1 
ATOM 2540 C CD  . GLU C 3 16  ? 19.294  -5.533  11.036  1.00 75.97 16  C 1 
ATOM 2541 O OE1 . GLU C 3 16  ? 18.439  -6.417  11.289  1.00 68.45 16  C 1 
ATOM 2542 O OE2 . GLU C 3 16  ? 20.252  -5.281  11.791  1.00 67.11 16  C 1 
ATOM 2543 N N   . VAL C 3 17  ? 21.101  -1.019  12.004  1.00 94.68 17  C 1 
ATOM 2544 C CA  . VAL C 3 17  ? 21.995  0.115   12.265  1.00 95.44 17  C 1 
ATOM 2545 C C   . VAL C 3 17  ? 23.236  -0.360  13.020  1.00 95.68 17  C 1 
ATOM 2546 O O   . VAL C 3 17  ? 23.225  -1.402  13.667  1.00 94.77 17  C 1 
ATOM 2547 C CB  . VAL C 3 17  ? 21.287  1.222   13.074  1.00 95.43 17  C 1 
ATOM 2548 C CG1 . VAL C 3 17  ? 20.099  1.821   12.326  1.00 92.08 17  C 1 
ATOM 2549 C CG2 . VAL C 3 17  ? 20.795  0.744   14.450  1.00 91.75 17  C 1 
ATOM 2550 N N   . GLU C 3 18  ? 24.301  0.460   12.956  1.00 95.20 18  C 1 
ATOM 2551 C CA  . GLU C 3 18  ? 25.473  0.312   13.810  1.00 95.40 18  C 1 
ATOM 2552 C C   . GLU C 3 18  ? 25.494  1.419   14.875  1.00 96.06 18  C 1 
ATOM 2553 O O   . GLU C 3 18  ? 24.970  2.508   14.633  1.00 94.91 18  C 1 
ATOM 2554 C CB  . GLU C 3 18  ? 26.756  0.330   12.962  1.00 94.00 18  C 1 
ATOM 2555 C CG  . GLU C 3 18  ? 26.879  -0.869  12.003  1.00 86.07 18  C 1 
ATOM 2556 C CD  . GLU C 3 18  ? 26.825  -2.230  12.731  1.00 79.52 18  C 1 
ATOM 2557 O OE1 . GLU C 3 18  ? 26.307  -3.193  12.123  1.00 71.73 18  C 1 
ATOM 2558 O OE2 . GLU C 3 18  ? 27.265  -2.290  13.902  1.00 70.73 18  C 1 
ATOM 2559 N N   . PRO C 3 19  ? 26.115  1.196   16.060  1.00 95.07 19  C 1 
ATOM 2560 C CA  . PRO C 3 19  ? 26.245  2.242   17.087  1.00 95.08 19  C 1 
ATOM 2561 C C   . PRO C 3 19  ? 26.932  3.521   16.586  1.00 95.46 19  C 1 
ATOM 2562 O O   . PRO C 3 19  ? 26.642  4.609   17.085  1.00 94.14 19  C 1 
ATOM 2563 C CB  . PRO C 3 19  ? 27.040  1.592   18.220  1.00 94.12 19  C 1 
ATOM 2564 C CG  . PRO C 3 19  ? 26.737  0.104   18.060  1.00 91.76 19  C 1 
ATOM 2565 C CD  . PRO C 3 19  ? 26.639  -0.064  16.543  1.00 94.69 19  C 1 
ATOM 2566 N N   . SER C 3 20  ? 27.817  3.400   15.582  1.00 95.72 20  C 1 
ATOM 2567 C CA  . SER C 3 20  ? 28.517  4.505   14.924  1.00 95.79 20  C 1 
ATOM 2568 C C   . SER C 3 20  ? 27.703  5.232   13.848  1.00 96.01 20  C 1 
ATOM 2569 O O   . SER C 3 20  ? 28.184  6.225   13.303  1.00 94.25 20  C 1 
ATOM 2570 C CB  . SER C 3 20  ? 29.812  3.974   14.305  1.00 94.91 20  C 1 
ATOM 2571 O OG  . SER C 3 20  ? 29.524  2.903   13.423  1.00 87.78 20  C 1 
ATOM 2572 N N   . ASP C 3 21  ? 26.483  4.771   13.496  1.00 96.15 21  C 1 
ATOM 2573 C CA  . ASP C 3 21  ? 25.624  5.479   12.547  1.00 96.22 21  C 1 
ATOM 2574 C C   . ASP C 3 21  ? 25.239  6.850   13.117  1.00 96.87 21  C 1 
ATOM 2575 O O   . ASP C 3 21  ? 24.804  6.977   14.264  1.00 96.06 21  C 1 
ATOM 2576 C CB  . ASP C 3 21  ? 24.347  4.682   12.219  1.00 95.40 21  C 1 
ATOM 2577 C CG  . ASP C 3 21  ? 24.466  3.649   11.093  1.00 93.23 21  C 1 
ATOM 2578 O OD1 . ASP C 3 21  ? 25.237  3.864   10.136  1.00 87.77 21  C 1 
ATOM 2579 O OD2 . ASP C 3 21  ? 23.635  2.712   11.066  1.00 87.42 21  C 1 
ATOM 2580 N N   . THR C 3 22  ? 25.344  7.893   12.278  1.00 96.70 22  C 1 
ATOM 2581 C CA  . THR C 3 22  ? 24.831  9.220   12.609  1.00 96.92 22  C 1 
ATOM 2582 C C   . THR C 3 22  ? 23.295  9.235   12.590  1.00 97.08 22  C 1 
ATOM 2583 O O   . THR C 3 22  ? 22.649  8.436   11.913  1.00 96.32 22  C 1 
ATOM 2584 C CB  . THR C 3 22  ? 25.381  10.312  11.677  1.00 96.25 22  C 1 
ATOM 2585 O OG1 . THR C 3 22  ? 24.987  10.071  10.350  1.00 89.94 22  C 1 
ATOM 2586 C CG2 . THR C 3 22  ? 26.908  10.393  11.713  1.00 89.45 22  C 1 
ATOM 2587 N N   . ILE C 3 23  ? 22.702  10.191  13.278  1.00 96.93 23  C 1 
ATOM 2588 C CA  . ILE C 3 23  ? 21.254  10.423  13.234  1.00 96.99 23  C 1 
ATOM 2589 C C   . ILE C 3 23  ? 20.782  10.740  11.810  1.00 96.91 23  C 1 
ATOM 2590 O O   . ILE C 3 23  ? 19.713  10.277  11.400  1.00 96.56 23  C 1 
ATOM 2591 C CB  . ILE C 3 23  ? 20.857  11.517  14.240  1.00 96.61 23  C 1 
ATOM 2592 C CG1 . ILE C 3 23  ? 21.223  11.146  15.694  1.00 94.64 23  C 1 
ATOM 2593 C CG2 . ILE C 3 23  ? 19.361  11.872  14.149  1.00 95.58 23  C 1 
ATOM 2594 C CD1 . ILE C 3 23  ? 20.671  9.796   16.205  1.00 91.15 23  C 1 
ATOM 2595 N N   . GLU C 3 24  ? 21.596  11.433  11.000  1.00 96.73 24  C 1 
ATOM 2596 C CA  . GLU C 3 24  ? 21.325  11.670  9.578   1.00 96.25 24  C 1 
ATOM 2597 C C   . GLU C 3 24  ? 21.244  10.351  8.782   1.00 96.29 24  C 1 
ATOM 2598 O O   . GLU C 3 24  ? 20.282  10.141  8.034   1.00 95.17 24  C 1 
ATOM 2599 C CB  . GLU C 3 24  ? 22.409  12.602  9.017   1.00 94.95 24  C 1 
ATOM 2600 C CG  . GLU C 3 24  ? 22.074  13.072  7.598   1.00 82.20 24  C 1 
ATOM 2601 C CD  . GLU C 3 24  ? 23.090  14.071  7.039   1.00 76.27 24  C 1 
ATOM 2602 O OE1 . GLU C 3 24  ? 22.795  14.624  5.950   1.00 69.29 24  C 1 
ATOM 2603 O OE2 . GLU C 3 24  ? 24.146  14.283  7.672   1.00 69.16 24  C 1 
ATOM 2604 N N   . ASN C 3 25  ? 22.163  9.407   9.012   1.00 96.83 25  C 1 
ATOM 2605 C CA  . ASN C 3 25  ? 22.104  8.081   8.388   1.00 96.17 25  C 1 
ATOM 2606 C C   . ASN C 3 25  ? 20.843  7.307   8.797   1.00 96.07 25  C 1 
ATOM 2607 O O   . ASN C 3 25  ? 20.216  6.644   7.966   1.00 95.02 25  C 1 
ATOM 2608 C CB  . ASN C 3 25  ? 23.365  7.278   8.759   1.00 95.38 25  C 1 
ATOM 2609 C CG  . ASN C 3 25  ? 24.626  7.755   8.064   1.00 87.75 25  C 1 
ATOM 2610 O OD1 . ASN C 3 25  ? 24.607  8.488   7.103   1.00 77.37 25  C 1 
ATOM 2611 N ND2 . ASN C 3 25  ? 25.764  7.283   8.522   1.00 75.36 25  C 1 
ATOM 2612 N N   . VAL C 3 26  ? 20.435  7.403   10.061  1.00 96.87 26  C 1 
ATOM 2613 C CA  . VAL C 3 26  ? 19.189  6.787   10.533  1.00 96.82 26  C 1 
ATOM 2614 C C   . VAL C 3 26  ? 17.974  7.417   9.840   1.00 96.41 26  C 1 
ATOM 2615 O O   . VAL C 3 26  ? 17.089  6.692   9.384   1.00 95.59 26  C 1 
ATOM 2616 C CB  . VAL C 3 26  ? 19.068  6.879   12.066  1.00 96.80 26  C 1 
ATOM 2617 C CG1 . VAL C 3 26  ? 17.750  6.272   12.575  1.00 94.41 26  C 1 
ATOM 2618 C CG2 . VAL C 3 26  ? 20.201  6.107   12.757  1.00 94.58 26  C 1 
ATOM 2619 N N   . LYS C 3 27  ? 17.941  8.749   9.676   1.00 96.59 27  C 1 
ATOM 2620 C CA  . LYS C 3 27  ? 16.885  9.449   8.934   1.00 96.37 27  C 1 
ATOM 2621 C C   . LYS C 3 27  ? 16.838  9.042   7.457   1.00 95.29 27  C 1 
ATOM 2622 O O   . LYS C 3 27  ? 15.747  8.850   6.923   1.00 94.25 27  C 1 
ATOM 2623 C CB  . LYS C 3 27  ? 17.056  10.970  9.074   1.00 96.47 27  C 1 
ATOM 2624 C CG  . LYS C 3 27  ? 16.670  11.481  10.475  1.00 96.00 27  C 1 
ATOM 2625 C CD  . LYS C 3 27  ? 16.951  12.980  10.565  1.00 94.83 27  C 1 
ATOM 2626 C CE  . LYS C 3 27  ? 16.579  13.524  11.944  1.00 92.68 27  C 1 
ATOM 2627 N NZ  . LYS C 3 27  ? 16.911  14.960  12.053  1.00 89.63 27  C 1 
ATOM 2628 N N   . ALA C 3 28  ? 17.989  8.822   6.808   1.00 96.12 28  C 1 
ATOM 2629 C CA  . ALA C 3 28  ? 18.050  8.303   5.440   1.00 95.33 28  C 1 
ATOM 2630 C C   . ALA C 3 28  ? 17.459  6.883   5.339   1.00 94.24 28  C 1 
ATOM 2631 O O   . ALA C 3 28  ? 16.635  6.610   4.460   1.00 92.04 28  C 1 
ATOM 2632 C CB  . ALA C 3 28  ? 19.505  8.361   4.958   1.00 94.95 28  C 1 
ATOM 2633 N N   . LYS C 3 29  ? 17.783  6.000   6.295   1.00 93.96 29  C 1 
ATOM 2634 C CA  . LYS C 3 29  ? 17.178  4.659   6.386   1.00 92.73 29  C 1 
ATOM 2635 C C   . LYS C 3 29  ? 15.657  4.719   6.606   1.00 91.94 29  C 1 
ATOM 2636 O O   . LYS C 3 29  ? 14.920  3.902   6.050   1.00 90.44 29  C 1 
ATOM 2637 C CB  . LYS C 3 29  ? 17.875  3.838   7.496   1.00 92.95 29  C 1 
ATOM 2638 C CG  . LYS C 3 29  ? 19.324  3.446   7.151   1.00 92.03 29  C 1 
ATOM 2639 C CD  . LYS C 3 29  ? 20.059  2.762   8.332   1.00 89.88 29  C 1 
ATOM 2640 C CE  . LYS C 3 29  ? 21.518  2.453   7.977   1.00 87.04 29  C 1 
ATOM 2641 N NZ  . LYS C 3 29  ? 22.297  1.823   9.088   1.00 81.18 29  C 1 
ATOM 2642 N N   . ILE C 3 30  ? 15.157  5.697   7.372   1.00 92.50 30  C 1 
ATOM 2643 C CA  . ILE C 3 30  ? 13.716  5.927   7.554   1.00 92.50 30  C 1 
ATOM 2644 C C   . ILE C 3 30  ? 13.079  6.431   6.249   1.00 91.40 30  C 1 
ATOM 2645 O O   . ILE C 3 30  ? 12.015  5.936   5.884   1.00 89.17 30  C 1 
ATOM 2646 C CB  . ILE C 3 30  ? 13.446  6.887   8.731   1.00 93.21 30  C 1 
ATOM 2647 C CG1 . ILE C 3 30  ? 13.835  6.218   10.063  1.00 92.41 30  C 1 
ATOM 2648 C CG2 . ILE C 3 30  ? 11.950  7.288   8.792   1.00 92.25 30  C 1 
ATOM 2649 C CD1 . ILE C 3 30  ? 13.962  7.213   11.231  1.00 91.52 30  C 1 
ATOM 2650 N N   . GLN C 3 31  ? 13.724  7.359   5.527   1.00 91.65 31  C 1 
ATOM 2651 C CA  . GLN C 3 31  ? 13.216  7.862   4.240   1.00 90.65 31  C 1 
ATOM 2652 C C   . GLN C 3 31  ? 12.986  6.723   3.238   1.00 89.18 31  C 1 
ATOM 2653 O O   . GLN C 3 31  ? 11.952  6.702   2.567   1.00 86.22 31  C 1 
ATOM 2654 C CB  . GLN C 3 31  ? 14.190  8.895   3.655   1.00 89.53 31  C 1 
ATOM 2655 C CG  . GLN C 3 31  ? 13.622  9.553   2.393   1.00 88.72 31  C 1 
ATOM 2656 C CD  . GLN C 3 31  ? 14.596  10.529  1.719   1.00 86.89 31  C 1 
ATOM 2657 O OE1 . GLN C 3 31  ? 15.782  10.572  1.989   1.00 82.06 31  C 1 
ATOM 2658 N NE2 . GLN C 3 31  ? 14.120  11.341  0.810   1.00 78.68 31  C 1 
ATOM 2659 N N   . CYS C 3 32  ? 13.890  5.753   3.175   1.00 88.95 32  C 1 
ATOM 2660 C CA  . CYS C 3 32  ? 13.742  4.585   2.310   1.00 86.01 32  C 1 
ATOM 2661 C C   . CYS C 3 32  ? 12.509  3.725   2.629   1.00 85.48 32  C 1 
ATOM 2662 O O   . CYS C 3 32  ? 11.998  3.038   1.747   1.00 83.32 32  C 1 
ATOM 2663 C CB  . CYS C 3 32  ? 15.014  3.726   2.403   1.00 83.82 32  C 1 
ATOM 2664 S SG  . CYS C 3 32  ? 16.409  4.601   1.636   1.00 76.74 32  C 1 
ATOM 2665 N N   . LYS C 3 33  ? 12.019  3.743   3.876   1.00 86.59 33  C 1 
ATOM 2666 C CA  . LYS C 3 33  ? 10.890  2.927   4.342   1.00 85.45 33  C 1 
ATOM 2667 C C   . LYS C 3 33  ? 9.557   3.678   4.422   1.00 84.78 33  C 1 
ATOM 2668 O O   . LYS C 3 33  ? 8.515   3.069   4.221   1.00 80.82 33  C 1 
ATOM 2669 C CB  . LYS C 3 33  ? 11.229  2.272   5.686   1.00 84.60 33  C 1 
ATOM 2670 C CG  . LYS C 3 33  ? 12.346  1.217   5.546   1.00 83.65 33  C 1 
ATOM 2671 C CD  . LYS C 3 33  ? 12.475  0.359   6.812   1.00 79.93 33  C 1 
ATOM 2672 C CE  . LYS C 3 33  ? 13.550  -0.703  6.597   1.00 75.12 33  C 1 
ATOM 2673 N NZ  . LYS C 3 33  ? 13.536  -1.758  7.659   1.00 68.46 33  C 1 
ATOM 2674 N N   . GLU C 3 34  ? 9.589   4.985   4.724   1.00 87.05 34  C 1 
ATOM 2675 C CA  . GLU C 3 34  ? 8.391   5.798   4.996   1.00 86.64 34  C 1 
ATOM 2676 C C   . GLU C 3 34  ? 8.219   6.982   4.026   1.00 87.46 34  C 1 
ATOM 2677 O O   . GLU C 3 34  ? 7.195   7.663   4.050   1.00 84.25 34  C 1 
ATOM 2678 C CB  . GLU C 3 34  ? 8.429   6.287   6.450   1.00 85.84 34  C 1 
ATOM 2679 C CG  . GLU C 3 34  ? 8.378   5.156   7.490   1.00 81.79 34  C 1 
ATOM 2680 C CD  . GLU C 3 34  ? 7.033   4.402   7.531   1.00 81.40 34  C 1 
ATOM 2681 O OE1 . GLU C 3 34  ? 7.043   3.154   7.628   1.00 72.87 34  C 1 
ATOM 2682 O OE2 . GLU C 3 34  ? 5.977   5.062   7.527   1.00 74.67 34  C 1 
ATOM 2683 N N   . GLY C 3 35  ? 9.208   7.264   3.163   1.00 88.46 35  C 1 
ATOM 2684 C CA  . GLY C 3 35  ? 9.142   8.325   2.153   1.00 88.24 35  C 1 
ATOM 2685 C C   . GLY C 3 35  ? 9.101   9.748   2.698   1.00 89.71 35  C 1 
ATOM 2686 O O   . GLY C 3 35  ? 8.712   10.670  1.981   1.00 87.62 35  C 1 
ATOM 2687 N N   . ILE C 3 36  ? 9.468   9.952   3.957   1.00 88.50 36  C 1 
ATOM 2688 C CA  . ILE C 3 36  ? 9.537   11.269  4.593   1.00 89.97 36  C 1 
ATOM 2689 C C   . ILE C 3 36  ? 10.960  11.806  4.440   1.00 90.32 36  C 1 
ATOM 2690 O O   . ILE C 3 36  ? 11.892  11.146  4.893   1.00 89.36 36  C 1 
ATOM 2691 C CB  . ILE C 3 36  ? 9.089   11.201  6.069   1.00 89.65 36  C 1 
ATOM 2692 C CG1 . ILE C 3 36  ? 7.681   10.592  6.189   1.00 86.98 36  C 1 
ATOM 2693 C CG2 . ILE C 3 36  ? 9.114   12.622  6.681   1.00 86.76 36  C 1 
ATOM 2694 C CD1 . ILE C 3 36  ? 7.206   10.361  7.633   1.00 83.10 36  C 1 
ATOM 2695 N N   . PRO C 3 37  ? 11.169  12.995  3.826   1.00 89.25 37  C 1 
ATOM 2696 C CA  . PRO C 3 37  ? 12.501  13.584  3.686   1.00 88.89 37  C 1 
ATOM 2697 C C   . PRO C 3 37  ? 13.180  13.808  5.050   1.00 89.50 37  C 1 
ATOM 2698 O O   . PRO C 3 37  ? 12.495  14.213  5.994   1.00 89.06 37  C 1 
ATOM 2699 C CB  . PRO C 3 37  ? 12.294  14.902  2.939   1.00 87.56 37  C 1 
ATOM 2700 C CG  . PRO C 3 37  ? 10.988  14.694  2.186   1.00 84.29 37  C 1 
ATOM 2701 C CD  . PRO C 3 37  ? 10.187  13.810  3.132   1.00 86.35 37  C 1 
ATOM 2702 N N   . PRO C 3 38  ? 14.517  13.616  5.173   1.00 92.14 38  C 1 
ATOM 2703 C CA  . PRO C 3 38  ? 15.234  13.793  6.441   1.00 92.15 38  C 1 
ATOM 2704 C C   . PRO C 3 38  ? 15.040  15.167  7.092   1.00 92.11 38  C 1 
ATOM 2705 O O   . PRO C 3 38  ? 14.885  15.245  8.306   1.00 90.85 38  C 1 
ATOM 2706 C CB  . PRO C 3 38  ? 16.708  13.534  6.111   1.00 91.47 38  C 1 
ATOM 2707 C CG  . PRO C 3 38  ? 16.635  12.545  4.959   1.00 88.78 38  C 1 
ATOM 2708 C CD  . PRO C 3 38  ? 15.411  13.037  4.179   1.00 90.85 38  C 1 
ATOM 2709 N N   . ASP C 3 39  ? 14.948  16.239  6.304   1.00 91.72 39  C 1 
ATOM 2710 C CA  . ASP C 3 39  ? 14.721  17.610  6.786   1.00 90.73 39  C 1 
ATOM 2711 C C   . ASP C 3 39  ? 13.354  17.794  7.481   1.00 90.55 39  C 1 
ATOM 2712 O O   . ASP C 3 39  ? 13.205  18.673  8.333   1.00 88.20 39  C 1 
ATOM 2713 C CB  . ASP C 3 39  ? 14.854  18.587  5.609   1.00 89.41 39  C 1 
ATOM 2714 C CG  . ASP C 3 39  ? 13.673  18.478  4.640   1.00 84.08 39  C 1 
ATOM 2715 O OD1 . ASP C 3 39  ? 13.545  17.408  4.017   1.00 77.74 39  C 1 
ATOM 2716 O OD2 . ASP C 3 39  ? 12.851  19.422  4.598   1.00 76.82 39  C 1 
ATOM 2717 N N   . GLN C 3 40  ? 12.369  16.952  7.141   1.00 92.12 40  C 1 
ATOM 2718 C CA  . GLN C 3 40  ? 11.052  16.935  7.777   1.00 91.47 40  C 1 
ATOM 2719 C C   . GLN C 3 40  ? 10.970  15.975  8.971   1.00 91.58 40  C 1 
ATOM 2720 O O   . GLN C 3 40  ? 9.966   15.984  9.683   1.00 89.38 40  C 1 
ATOM 2721 C CB  . GLN C 3 40  ? 9.959   16.590  6.749   1.00 90.28 40  C 1 
ATOM 2722 C CG  . GLN C 3 40  ? 9.860   17.610  5.612   1.00 87.03 40  C 1 
ATOM 2723 C CD  . GLN C 3 40  ? 9.589   19.029  6.118   1.00 87.16 40  C 1 
ATOM 2724 O OE1 . GLN C 3 40  ? 8.692   19.267  6.912   1.00 81.16 40  C 1 
ATOM 2725 N NE2 . GLN C 3 40  ? 10.363  19.990  5.682   1.00 78.49 40  C 1 
ATOM 2726 N N   . GLN C 3 41  ? 11.998  15.152  9.204   1.00 92.47 41  C 1 
ATOM 2727 C CA  . GLN C 3 41  ? 12.031  14.212  10.320  1.00 92.73 41  C 1 
ATOM 2728 C C   . GLN C 3 41  ? 12.632  14.846  11.574  1.00 92.57 41  C 1 
ATOM 2729 O O   . GLN C 3 41  ? 13.618  15.579  11.526  1.00 91.07 41  C 1 
ATOM 2730 C CB  . GLN C 3 41  ? 12.806  12.944  9.942   1.00 92.57 41  C 1 
ATOM 2731 C CG  . GLN C 3 41  ? 12.183  12.150  8.788   1.00 91.51 41  C 1 
ATOM 2732 C CD  . GLN C 3 41  ? 13.018  10.911  8.451   1.00 92.89 41  C 1 
ATOM 2733 O OE1 . GLN C 3 41  ? 13.563  10.252  9.328   1.00 87.25 41  C 1 
ATOM 2734 N NE2 . GLN C 3 41  ? 13.148  10.560  7.194   1.00 86.28 41  C 1 
ATOM 2735 N N   . ARG C 3 42  ? 12.059  14.516  12.728  1.00 94.12 42  C 1 
ATOM 2736 C CA  . ARG C 3 42  ? 12.697  14.658  14.034  1.00 93.81 42  C 1 
ATOM 2737 C C   . ARG C 3 42  ? 12.581  13.339  14.772  1.00 94.47 42  C 1 
ATOM 2738 O O   . ARG C 3 42  ? 11.498  12.755  14.817  1.00 93.07 42  C 1 
ATOM 2739 C CB  . ARG C 3 42  ? 12.083  15.808  14.837  1.00 92.83 42  C 1 
ATOM 2740 C CG  . ARG C 3 42  ? 12.336  17.189  14.221  1.00 84.45 42  C 1 
ATOM 2741 C CD  . ARG C 3 42  ? 13.829  17.568  14.284  1.00 80.88 42  C 1 
ATOM 2742 N NE  . ARG C 3 42  ? 14.105  18.883  13.697  1.00 74.34 42  C 1 
ATOM 2743 C CZ  . ARG C 3 42  ? 14.547  19.133  12.474  1.00 67.14 42  C 1 
ATOM 2744 N NH1 . ARG C 3 42  ? 14.661  18.205  11.560  1.00 58.92 42  C 1 
ATOM 2745 N NH2 . ARG C 3 42  ? 14.895  20.337  12.142  1.00 58.58 42  C 1 
ATOM 2746 N N   . LEU C 3 43  ? 13.701  12.853  15.304  1.00 95.61 43  C 1 
ATOM 2747 C CA  . LEU C 3 43  ? 13.757  11.641  16.110  1.00 96.14 43  C 1 
ATOM 2748 C C   . LEU C 3 43  ? 13.853  12.017  17.581  1.00 96.01 43  C 1 
ATOM 2749 O O   . LEU C 3 43  ? 14.567  12.952  17.935  1.00 94.93 43  C 1 
ATOM 2750 C CB  . LEU C 3 43  ? 14.921  10.745  15.660  1.00 96.17 43  C 1 
ATOM 2751 C CG  . LEU C 3 43  ? 14.781  10.210  14.225  1.00 95.35 43  C 1 
ATOM 2752 C CD1 . LEU C 3 43  ? 16.019  9.388   13.852  1.00 93.02 43  C 1 
ATOM 2753 C CD2 . LEU C 3 43  ? 13.545  9.307   14.070  1.00 92.18 43  C 1 
ATOM 2754 N N   . ILE C 3 44  ? 13.126  11.306  18.419  1.00 96.29 44  C 1 
ATOM 2755 C CA  . ILE C 3 44  ? 13.066  11.514  19.860  1.00 95.93 44  C 1 
ATOM 2756 C C   . ILE C 3 44  ? 13.419  10.203  20.561  1.00 95.90 44  C 1 
ATOM 2757 O O   . ILE C 3 44  ? 12.871  9.153   20.225  1.00 95.22 44  C 1 
ATOM 2758 C CB  . ILE C 3 44  ? 11.684  12.048  20.290  1.00 95.20 44  C 1 
ATOM 2759 C CG1 . ILE C 3 44  ? 11.342  13.369  19.552  1.00 92.42 44  C 1 
ATOM 2760 C CG2 . ILE C 3 44  ? 11.633  12.259  21.816  1.00 92.31 44  C 1 
ATOM 2761 C CD1 . ILE C 3 44  ? 9.901   13.839  19.767  1.00 85.08 44  C 1 
ATOM 2762 N N   . PHE C 3 45  ? 14.322  10.284  21.550  1.00 94.96 45  C 1 
ATOM 2763 C CA  . PHE C 3 45  ? 14.686  9.190   22.446  1.00 94.64 45  C 1 
ATOM 2764 C C   . PHE C 3 45  ? 14.752  9.710   23.878  1.00 93.80 45  C 1 
ATOM 2765 O O   . PHE C 3 45  ? 15.320  10.778  24.110  1.00 91.78 45  C 1 
ATOM 2766 C CB  . PHE C 3 45  ? 16.020  8.586   21.997  1.00 94.43 45  C 1 
ATOM 2767 C CG  . PHE C 3 45  ? 16.454  7.418   22.861  1.00 94.73 45  C 1 
ATOM 2768 C CD1 . PHE C 3 45  ? 17.557  7.548   23.734  1.00 91.65 45  C 1 
ATOM 2769 C CD2 . PHE C 3 45  ? 15.756  6.206   22.812  1.00 91.66 45  C 1 
ATOM 2770 C CE1 . PHE C 3 45  ? 17.952  6.467   24.536  1.00 91.12 45  C 1 
ATOM 2771 C CE2 . PHE C 3 45  ? 16.142  5.121   23.615  1.00 90.89 45  C 1 
ATOM 2772 C CZ  . PHE C 3 45  ? 17.246  5.253   24.474  1.00 92.60 45  C 1 
ATOM 2773 N N   . ALA C 3 46  ? 14.142  9.003   24.817  1.00 92.21 46  C 1 
ATOM 2774 C CA  . ALA C 3 46  ? 14.031  9.429   26.219  1.00 90.97 46  C 1 
ATOM 2775 C C   . ALA C 3 46  ? 13.526  10.885  26.394  1.00 91.23 46  C 1 
ATOM 2776 O O   . ALA C 3 46  ? 13.984  11.623  27.257  1.00 88.02 46  C 1 
ATOM 2777 C CB  . ALA C 3 46  ? 15.355  9.124   26.931  1.00 89.05 46  C 1 
ATOM 2778 N N   . GLY C 3 47  ? 12.610  11.308  25.526  1.00 91.49 47  C 1 
ATOM 2779 C CA  . GLY C 3 47  ? 12.073  12.677  25.486  1.00 91.57 47  C 1 
ATOM 2780 C C   . GLY C 3 47  ? 12.951  13.718  24.788  1.00 92.33 47  C 1 
ATOM 2781 O O   . GLY C 3 47  ? 12.459  14.804  24.463  1.00 89.88 47  C 1 
ATOM 2782 N N   . LYS C 3 48  ? 14.219  13.405  24.505  1.00 91.98 48  C 1 
ATOM 2783 C CA  . LYS C 3 48  ? 15.200  14.309  23.899  1.00 91.72 48  C 1 
ATOM 2784 C C   . LYS C 3 48  ? 15.159  14.236  22.372  1.00 93.02 48  C 1 
ATOM 2785 O O   . LYS C 3 48  ? 15.126  13.152  21.791  1.00 91.52 48  C 1 
ATOM 2786 C CB  . LYS C 3 48  ? 16.583  13.952  24.460  1.00 88.49 48  C 1 
ATOM 2787 C CG  . LYS C 3 48  ? 17.683  14.956  24.098  1.00 79.15 48  C 1 
ATOM 2788 C CD  . LYS C 3 48  ? 18.997  14.526  24.777  1.00 78.58 48  C 1 
ATOM 2789 C CE  . LYS C 3 48  ? 20.135  15.518  24.552  1.00 69.47 48  C 1 
ATOM 2790 N NZ  . LYS C 3 48  ? 21.339  15.085  25.288  1.00 63.92 48  C 1 
ATOM 2791 N N   . GLN C 3 49  ? 15.200  15.401  21.713  1.00 93.57 49  C 1 
ATOM 2792 C CA  . GLN C 3 49  ? 15.385  15.477  20.262  1.00 93.46 49  C 1 
ATOM 2793 C C   . GLN C 3 49  ? 16.832  15.134  19.899  1.00 93.88 49  C 1 
ATOM 2794 O O   . GLN C 3 49  ? 17.765  15.667  20.490  1.00 92.21 49  C 1 
ATOM 2795 C CB  . GLN C 3 49  ? 14.970  16.870  19.755  1.00 91.00 49  C 1 
ATOM 2796 C CG  . GLN C 3 49  ? 14.956  16.937  18.227  1.00 83.25 49  C 1 
ATOM 2797 C CD  . GLN C 3 49  ? 14.574  18.336  17.708  1.00 81.67 49  C 1 
ATOM 2798 O OE1 . GLN C 3 49  ? 13.417  18.677  17.568  1.00 75.73 49  C 1 
ATOM 2799 N NE2 . GLN C 3 49  ? 15.537  19.158  17.402  1.00 72.08 49  C 1 
ATOM 2800 N N   . LEU C 3 50  ? 17.024  14.283  18.899  1.00 94.99 50  C 1 
ATOM 2801 C CA  . LEU C 3 50  ? 18.334  13.841  18.442  1.00 95.26 50  C 1 
ATOM 2802 C C   . LEU C 3 50  ? 18.867  14.783  17.343  1.00 95.09 50  C 1 
ATOM 2803 O O   . LEU C 3 50  ? 18.151  15.117  16.398  1.00 93.60 50  C 1 
ATOM 2804 C CB  . LEU C 3 50  ? 18.264  12.377  17.979  1.00 95.56 50  C 1 
ATOM 2805 C CG  . LEU C 3 50  ? 17.626  11.385  18.976  1.00 95.09 50  C 1 
ATOM 2806 C CD1 . LEU C 3 50  ? 17.695  9.967   18.408  1.00 92.93 50  C 1 
ATOM 2807 C CD2 . LEU C 3 50  ? 18.317  11.382  20.336  1.00 92.42 50  C 1 
ATOM 2808 N N   . GLU C 3 51  ? 20.137  15.189  17.469  1.00 94.41 51  C 1 
ATOM 2809 C CA  . GLU C 3 51  ? 20.837  16.071  16.530  1.00 94.00 51  C 1 
ATOM 2810 C C   . GLU C 3 51  ? 21.480  15.282  15.385  1.00 94.62 51  C 1 
ATOM 2811 O O   . GLU C 3 51  ? 22.053  14.217  15.611  1.00 93.31 51  C 1 
ATOM 2812 C CB  . GLU C 3 51  ? 21.910  16.884  17.268  1.00 92.33 51  C 1 
ATOM 2813 C CG  . GLU C 3 51  ? 21.330  17.921  18.241  1.00 83.83 51  C 1 
ATOM 2814 C CD  . GLU C 3 51  ? 22.412  18.543  19.148  1.00 76.24 51  C 1 
ATOM 2815 O OE1 . GLU C 3 51  ? 22.032  19.211  20.138  1.00 68.66 51  C 1 
ATOM 2816 O OE2 . GLU C 3 51  ? 23.618  18.290  18.941  1.00 68.09 51  C 1 
ATOM 2817 N N   . ASP C 3 52  ? 21.435  15.815  14.151  1.00 94.10 52  C 1 
ATOM 2818 C CA  . ASP C 3 52  ? 21.837  15.091  12.944  1.00 94.47 52  C 1 
ATOM 2819 C C   . ASP C 3 52  ? 23.310  14.672  12.923  1.00 94.56 52  C 1 
ATOM 2820 O O   . ASP C 3 52  ? 23.633  13.574  12.456  1.00 89.89 52  C 1 
ATOM 2821 C CB  . ASP C 3 52  ? 21.492  15.942  11.693  1.00 92.96 52  C 1 
ATOM 2822 C CG  . ASP C 3 52  ? 19.989  15.993  11.436  1.00 91.39 52  C 1 
ATOM 2823 O OD1 . ASP C 3 52  ? 19.300  15.006  11.787  1.00 86.47 52  C 1 
ATOM 2824 O OD2 . ASP C 3 52  ? 19.450  16.987  10.916  1.00 85.39 52  C 1 
ATOM 2825 N N   . GLY C 3 53  ? 24.200  15.500  13.450  1.00 94.26 53  C 1 
ATOM 2826 C CA  . GLY C 3 53  ? 25.642  15.255  13.465  1.00 94.46 53  C 1 
ATOM 2827 C C   . GLY C 3 53  ? 26.139  14.307  14.564  1.00 95.44 53  C 1 
ATOM 2828 O O   . GLY C 3 53  ? 27.319  13.982  14.572  1.00 92.30 53  C 1 
ATOM 2829 N N   . ARG C 3 54  ? 25.279  13.874  15.484  1.00 95.44 54  C 1 
ATOM 2830 C CA  . ARG C 3 54  ? 25.656  12.926  16.541  1.00 95.61 54  C 1 
ATOM 2831 C C   . ARG C 3 54  ? 25.366  11.484  16.127  1.00 96.49 54  C 1 
ATOM 2832 O O   . ARG C 3 54  ? 24.576  11.230  15.220  1.00 95.11 54  C 1 
ATOM 2833 C CB  . ARG C 3 54  ? 24.982  13.273  17.872  1.00 94.38 54  C 1 
ATOM 2834 C CG  . ARG C 3 54  ? 25.298  14.695  18.348  1.00 90.09 54  C 1 
ATOM 2835 C CD  . ARG C 3 54  ? 25.000  14.818  19.850  1.00 82.96 54  C 1 
ATOM 2836 N NE  . ARG C 3 54  ? 24.909  16.202  20.292  1.00 75.25 54  C 1 
ATOM 2837 C CZ  . ARG C 3 54  ? 25.107  16.676  21.502  1.00 67.72 54  C 1 
ATOM 2838 N NH1 . ARG C 3 54  ? 25.499  15.919  22.496  1.00 61.39 54  C 1 
ATOM 2839 N NH2 . ARG C 3 54  ? 24.904  17.939  21.719  1.00 61.90 54  C 1 
ATOM 2840 N N   . THR C 3 55  ? 26.007  10.548  16.832  1.00 96.23 55  C 1 
ATOM 2841 C CA  . THR C 3 55  ? 25.834  9.108   16.594  1.00 96.64 55  C 1 
ATOM 2842 C C   . THR C 3 55  ? 24.799  8.493   17.543  1.00 96.53 55  C 1 
ATOM 2843 O O   . THR C 3 55  ? 24.370  9.100   18.526  1.00 95.44 55  C 1 
ATOM 2844 C CB  . THR C 3 55  ? 27.175  8.365   16.694  1.00 95.88 55  C 1 
ATOM 2845 O OG1 . THR C 3 55  ? 27.646  8.420   18.014  1.00 89.86 55  C 1 
ATOM 2846 C CG2 . THR C 3 55  ? 28.241  8.924   15.760  1.00 89.28 55  C 1 
ATOM 2847 N N   . LEU C 3 56  ? 24.391  7.258   17.260  1.00 96.69 56  C 1 
ATOM 2848 C CA  . LEU C 3 56  ? 23.540  6.500   18.181  1.00 96.61 56  C 1 
ATOM 2849 C C   . LEU C 3 56  ? 24.253  6.227   19.518  1.00 96.23 56  C 1 
ATOM 2850 O O   . LEU C 3 56  ? 23.602  6.278   20.566  1.00 95.22 56  C 1 
ATOM 2851 C CB  . LEU C 3 56  ? 23.114  5.181   17.513  1.00 96.57 56  C 1 
ATOM 2852 C CG  . LEU C 3 56  ? 22.159  5.345   16.311  1.00 95.67 56  C 1 
ATOM 2853 C CD1 . LEU C 3 56  ? 21.937  3.988   15.650  1.00 92.84 56  C 1 
ATOM 2854 C CD2 . LEU C 3 56  ? 20.796  5.887   16.724  1.00 92.18 56  C 1 
ATOM 2855 N N   . SER C 3 57  ? 25.576  5.987   19.499  1.00 96.34 57  C 1 
ATOM 2856 C CA  . SER C 3 57  ? 26.373  5.765   20.709  1.00 95.67 57  C 1 
ATOM 2857 C C   . SER C 3 57  ? 26.468  7.011   21.592  1.00 95.16 57  C 1 
ATOM 2858 O O   . SER C 3 57  ? 26.409  6.873   22.814  1.00 93.33 57  C 1 
ATOM 2859 C CB  . SER C 3 57  ? 27.775  5.249   20.366  1.00 94.61 57  C 1 
ATOM 2860 O OG  . SER C 3 57  ? 28.384  5.999   19.339  1.00 82.12 57  C 1 
ATOM 2861 N N   . ASP C 3 58  ? 26.517  8.218   21.015  1.00 95.75 58  C 1 
ATOM 2862 C CA  . ASP C 3 58  ? 26.548  9.472   21.777  1.00 94.91 58  C 1 
ATOM 2863 C C   . ASP C 3 58  ? 25.301  9.662   22.659  1.00 94.49 58  C 1 
ATOM 2864 O O   . ASP C 3 58  ? 25.346  10.339  23.684  1.00 92.45 58  C 1 
ATOM 2865 C CB  . ASP C 3 58  ? 26.641  10.680  20.828  1.00 94.45 58  C 1 
ATOM 2866 C CG  . ASP C 3 58  ? 27.907  10.727  19.983  1.00 92.13 58  C 1 
ATOM 2867 O OD1 . ASP C 3 58  ? 28.966  10.265  20.452  1.00 87.31 58  C 1 
ATOM 2868 O OD2 . ASP C 3 58  ? 27.805  11.233  18.844  1.00 86.87 58  C 1 
ATOM 2869 N N   . TYR C 3 59  ? 24.179  9.050   22.256  1.00 94.79 59  C 1 
ATOM 2870 C CA  . TYR C 3 59  ? 22.924  9.060   23.008  1.00 94.29 59  C 1 
ATOM 2871 C C   . TYR C 3 59  ? 22.685  7.777   23.820  1.00 93.93 59  C 1 
ATOM 2872 O O   . TYR C 3 59  ? 21.584  7.582   24.342  1.00 91.34 59  C 1 
ATOM 2873 C CB  . TYR C 3 59  ? 21.770  9.342   22.045  1.00 93.80 59  C 1 
ATOM 2874 C CG  . TYR C 3 59  ? 21.779  10.742  21.475  1.00 94.19 59  C 1 
ATOM 2875 C CD1 . TYR C 3 59  ? 21.532  11.852  22.320  1.00 91.46 59  C 1 
ATOM 2876 C CD2 . TYR C 3 59  ? 22.004  10.955  20.106  1.00 91.57 59  C 1 
ATOM 2877 C CE1 . TYR C 3 59  ? 21.502  13.153  21.791  1.00 90.45 59  C 1 
ATOM 2878 C CE2 . TYR C 3 59  ? 21.976  12.250  19.570  1.00 90.30 59  C 1 
ATOM 2879 C CZ  . TYR C 3 59  ? 21.721  13.346  20.419  1.00 92.48 59  C 1 
ATOM 2880 O OH  . TYR C 3 59  ? 21.671  14.623  19.899  1.00 90.67 59  C 1 
ATOM 2881 N N   . ASN C 3 60  ? 23.678  6.887   23.912  1.00 94.05 60  C 1 
ATOM 2882 C CA  . ASN C 3 60  ? 23.559  5.580   24.558  1.00 93.68 60  C 1 
ATOM 2883 C C   . ASN C 3 60  ? 22.359  4.748   24.048  1.00 94.10 60  C 1 
ATOM 2884 O O   . ASN C 3 60  ? 21.706  4.021   24.801  1.00 92.33 60  C 1 
ATOM 2885 C CB  . ASN C 3 60  ? 23.611  5.774   26.086  1.00 92.14 60  C 1 
ATOM 2886 C CG  . ASN C 3 60  ? 23.853  4.480   26.848  1.00 83.68 60  C 1 
ATOM 2887 O OD1 . ASN C 3 60  ? 24.453  3.533   26.363  1.00 75.19 60  C 1 
ATOM 2888 N ND2 . ASN C 3 60  ? 23.408  4.419   28.077  1.00 71.20 60  C 1 
ATOM 2889 N N   . ILE C 3 61  ? 22.057  4.860   22.758  1.00 95.04 61  C 1 
ATOM 2890 C CA  . ILE C 3 61  ? 20.995  4.081   22.119  1.00 95.74 61  C 1 
ATOM 2891 C C   . ILE C 3 61  ? 21.504  2.663   21.878  1.00 95.68 61  C 1 
ATOM 2892 O O   . ILE C 3 61  ? 22.418  2.440   21.075  1.00 94.37 61  C 1 
ATOM 2893 C CB  . ILE C 3 61  ? 20.492  4.783   20.840  1.00 95.73 61  C 1 
ATOM 2894 C CG1 . ILE C 3 61  ? 19.807  6.120   21.200  1.00 93.85 61  C 1 
ATOM 2895 C CG2 . ILE C 3 61  ? 19.502  3.881   20.080  1.00 94.09 61  C 1 
ATOM 2896 C CD1 . ILE C 3 61  ? 19.551  7.035   20.006  1.00 89.68 61  C 1 
ATOM 2897 N N   . GLN C 3 62  ? 20.896  1.703   22.552  1.00 95.70 62  C 1 
ATOM 2898 C CA  . GLN C 3 62  ? 21.304  0.299   22.539  1.00 95.21 62  C 1 
ATOM 2899 C C   . GLN C 3 62  ? 20.415  -0.549  21.622  1.00 95.55 62  C 1 
ATOM 2900 O O   . GLN C 3 62  ? 19.431  -0.073  21.042  1.00 93.74 62  C 1 
ATOM 2901 C CB  . GLN C 3 62  ? 21.343  -0.232  23.983  1.00 93.23 62  C 1 
ATOM 2902 C CG  . GLN C 3 62  ? 22.355  0.543   24.844  1.00 88.64 62  C 1 
ATOM 2903 C CD  . GLN C 3 62  ? 22.542  -0.052  26.244  1.00 82.49 62  C 1 
ATOM 2904 O OE1 . GLN C 3 62  ? 22.035  -1.118  26.564  1.00 72.69 62  C 1 
ATOM 2905 N NE2 . GLN C 3 62  ? 23.282  0.600   27.099  1.00 68.39 62  C 1 
ATOM 2906 N N   . LYS C 3 63  ? 20.773  -1.832  21.490  1.00 95.59 63  C 1 
ATOM 2907 C CA  . LYS C 3 63  ? 19.960  -2.831  20.791  1.00 95.82 63  C 1 
ATOM 2908 C C   . LYS C 3 63  ? 18.518  -2.803  21.316  1.00 95.73 63  C 1 
ATOM 2909 O O   . LYS C 3 63  ? 18.309  -2.691  22.517  1.00 93.64 63  C 1 
ATOM 2910 C CB  . LYS C 3 63  ? 20.602  -4.215  20.976  1.00 94.36 63  C 1 
ATOM 2911 C CG  . LYS C 3 63  ? 19.979  -5.279  20.057  1.00 86.97 63  C 1 
ATOM 2912 C CD  . LYS C 3 63  ? 20.342  -6.700  20.493  1.00 85.16 63  C 1 
ATOM 2913 C CE  . LYS C 3 63  ? 19.609  -7.709  19.601  1.00 72.53 63  C 1 
ATOM 2914 N NZ  . LYS C 3 63  ? 19.130  -8.895  20.352  1.00 64.83 63  C 1 
ATOM 2915 N N   . GLU C 3 64  ? 17.550  -2.944  20.399  1.00 95.82 64  C 1 
ATOM 2916 C CA  . GLU C 3 64  ? 16.113  -3.002  20.704  1.00 95.82 64  C 1 
ATOM 2917 C C   . GLU C 3 64  ? 15.521  -1.717  21.324  1.00 95.54 64  C 1 
ATOM 2918 O O   . GLU C 3 64  ? 14.342  -1.686  21.673  1.00 93.02 64  C 1 
ATOM 2919 C CB  . GLU C 3 64  ? 15.781  -4.286  21.487  1.00 94.98 64  C 1 
ATOM 2920 C CG  . GLU C 3 64  ? 16.028  -5.550  20.640  1.00 91.87 64  C 1 
ATOM 2921 C CD  . GLU C 3 64  ? 16.115  -6.848  21.445  1.00 86.07 64  C 1 
ATOM 2922 O OE1 . GLU C 3 64  ? 16.816  -7.778  20.945  1.00 77.14 64  C 1 
ATOM 2923 O OE2 . GLU C 3 64  ? 15.545  -6.929  22.546  1.00 77.59 64  C 1 
ATOM 2924 N N   . SER C 3 65  ? 16.284  -0.621  21.371  1.00 95.55 65  C 1 
ATOM 2925 C CA  . SER C 3 65  ? 15.757  0.689   21.742  1.00 95.17 65  C 1 
ATOM 2926 C C   . SER C 3 65  ? 14.676  1.152   20.762  1.00 95.28 65  C 1 
ATOM 2927 O O   . SER C 3 65  ? 14.757  0.923   19.550  1.00 94.15 65  C 1 
ATOM 2928 C CB  . SER C 3 65  ? 16.872  1.743   21.788  1.00 94.22 65  C 1 
ATOM 2929 O OG  . SER C 3 65  ? 17.818  1.422   22.796  1.00 88.06 65  C 1 
ATOM 2930 N N   . THR C 3 66  ? 13.666  1.873   21.275  1.00 95.36 66  C 1 
ATOM 2931 C CA  . THR C 3 66  ? 12.608  2.471   20.460  1.00 95.05 66  C 1 
ATOM 2932 C C   . THR C 3 66  ? 12.787  3.976   20.353  1.00 95.48 66  C 1 
ATOM 2933 O O   . THR C 3 66  ? 12.676  4.698   21.344  1.00 94.42 66  C 1 
ATOM 2934 C CB  . THR C 3 66  ? 11.209  2.109   20.991  1.00 93.55 66  C 1 
ATOM 2935 O OG1 . THR C 3 66  ? 11.035  0.709   20.953  1.00 87.42 66  C 1 
ATOM 2936 C CG2 . THR C 3 66  ? 10.083  2.688   20.129  1.00 87.23 66  C 1 
ATOM 2937 N N   . LEU C 3 67  ? 13.014  4.466   19.123  1.00 96.04 67  C 1 
ATOM 2938 C CA  . LEU C 3 67  ? 12.968  5.882   18.778  1.00 96.29 67  C 1 
ATOM 2939 C C   . LEU C 3 67  ? 11.543  6.264   18.352  1.00 96.19 67  C 1 
ATOM 2940 O O   . LEU C 3 67  ? 10.805  5.464   17.784  1.00 95.21 67  C 1 
ATOM 2941 C CB  . LEU C 3 67  ? 13.978  6.203   17.656  1.00 96.31 67  C 1 
ATOM 2942 C CG  . LEU C 3 67  ? 15.415  5.711   17.883  1.00 94.81 67  C 1 
ATOM 2943 C CD1 . LEU C 3 67  ? 16.316  6.216   16.750  1.00 90.82 67  C 1 
ATOM 2944 C CD2 . LEU C 3 67  ? 16.000  6.215   19.201  1.00 90.55 67  C 1 
ATOM 2945 N N   . HIS C 3 68  ? 11.165  7.519   18.567  1.00 96.22 68  C 1 
ATOM 2946 C CA  . HIS C 3 68  ? 9.905   8.068   18.086  1.00 95.99 68  C 1 
ATOM 2947 C C   . HIS C 3 68  ? 10.151  9.058   16.951  1.00 95.93 68  C 1 
ATOM 2948 O O   . HIS C 3 68  ? 10.918  9.999   17.094  1.00 94.74 68  C 1 
ATOM 2949 C CB  . HIS C 3 68  ? 9.131   8.699   19.250  1.00 95.26 68  C 1 
ATOM 2950 C CG  . HIS C 3 68  ? 8.667   7.675   20.247  1.00 93.76 68  C 1 
ATOM 2951 N ND1 . HIS C 3 68  ? 7.486   6.960   20.195  1.00 83.33 68  C 1 
ATOM 2952 C CD2 . HIS C 3 68  ? 9.349   7.232   21.358  1.00 82.90 68  C 1 
ATOM 2953 C CE1 . HIS C 3 68  ? 7.448   6.125   21.240  1.00 84.65 68  C 1 
ATOM 2954 N NE2 . HIS C 3 68  ? 8.571   6.256   21.968  1.00 85.98 68  C 1 
ATOM 2955 N N   . LEU C 3 69  ? 9.470   8.860   15.809  1.00 94.68 69  C 1 
ATOM 2956 C CA  . LEU C 3 69  ? 9.463   9.792   14.685  1.00 94.41 69  C 1 
ATOM 2957 C C   . LEU C 3 69  ? 8.324   10.800  14.853  1.00 94.24 69  C 1 
ATOM 2958 O O   . LEU C 3 69  ? 7.163   10.424  15.001  1.00 93.12 69  C 1 
ATOM 2959 C CB  . LEU C 3 69  ? 9.348   8.989   13.377  1.00 94.01 69  C 1 
ATOM 2960 C CG  . LEU C 3 69  ? 9.252   9.855   12.107  1.00 92.95 69  C 1 
ATOM 2961 C CD1 . LEU C 3 69  ? 10.520  10.661  11.854  1.00 88.74 69  C 1 
ATOM 2962 C CD2 . LEU C 3 69  ? 9.015   8.950   10.896  1.00 88.20 69  C 1 
ATOM 2963 N N   . VAL C 3 70  ? 8.672   12.095  14.762  1.00 94.18 70  C 1 
ATOM 2964 C CA  . VAL C 3 70  ? 7.729   13.199  14.608  1.00 93.56 70  C 1 
ATOM 2965 C C   . VAL C 3 70  ? 8.096   14.017  13.361  1.00 93.22 70  C 1 
ATOM 2966 O O   . VAL C 3 70  ? 9.167   13.820  12.770  1.00 91.84 70  C 1 
ATOM 2967 C CB  . VAL C 3 70  ? 7.643   14.078  15.882  1.00 92.72 70  C 1 
ATOM 2968 C CG1 . VAL C 3 70  ? 7.244   13.241  17.106  1.00 87.94 70  C 1 
ATOM 2969 C CG2 . VAL C 3 70  ? 8.950   14.810  16.208  1.00 88.65 70  C 1 
ATOM 2970 N N   . LEU C 3 71  ? 7.223   14.923  12.924  1.00 91.33 71  C 1 
ATOM 2971 C CA  . LEU C 3 71  ? 7.580   15.883  11.879  1.00 90.66 71  C 1 
ATOM 2972 C C   . LEU C 3 71  ? 8.407   17.025  12.469  1.00 90.43 71  C 1 
ATOM 2973 O O   . LEU C 3 71  ? 8.312   17.315  13.659  1.00 88.97 71  C 1 
ATOM 2974 C CB  . LEU C 3 71  ? 6.321   16.407  11.167  1.00 89.72 71  C 1 
ATOM 2975 C CG  . LEU C 3 71  ? 5.594   15.352  10.307  1.00 87.45 71  C 1 
ATOM 2976 C CD1 . LEU C 3 71  ? 4.353   15.971  9.656   1.00 83.55 71  C 1 
ATOM 2977 C CD2 . LEU C 3 71  ? 6.481   14.800  9.181   1.00 83.12 71  C 1 
ATOM 2978 N N   . ARG C 3 72  ? 9.189   17.696  11.609  1.00 91.37 72  C 1 
ATOM 2979 C CA  . ARG C 3 72  ? 9.904   18.929  11.959  1.00 91.13 72  C 1 
ATOM 2980 C C   . ARG C 3 72  ? 8.973   19.881  12.696  1.00 91.07 72  C 1 
ATOM 2981 O O   . ARG C 3 72  ? 7.910   20.229  12.191  1.00 88.33 72  C 1 
ATOM 2982 C CB  . ARG C 3 72  ? 10.483  19.588  10.691  1.00 88.97 72  C 1 
ATOM 2983 C CG  . ARG C 3 72  ? 11.242  20.885  11.010  1.00 81.42 72  C 1 
ATOM 2984 C CD  . ARG C 3 72  ? 11.850  21.485  9.746   1.00 76.66 72  C 1 
ATOM 2985 N NE  . ARG C 3 72  ? 12.505  22.771  10.032  1.00 67.20 72  C 1 
ATOM 2986 C CZ  . ARG C 3 72  ? 13.218  23.499  9.170   1.00 59.75 72  C 1 
ATOM 2987 N NH1 . ARG C 3 72  ? 13.404  23.112  7.932   1.00 54.07 72  C 1 
ATOM 2988 N NH2 . ARG C 3 72  ? 13.747  24.619  9.547   1.00 50.70 72  C 1 
ATOM 2989 N N   . LEU C 3 73  ? 9.416   20.290  13.876  1.00 89.79 73  C 1 
ATOM 2990 C CA  . LEU C 3 73  ? 8.771   21.232  14.771  1.00 88.55 73  C 1 
ATOM 2991 C C   . LEU C 3 73  ? 9.721   22.394  15.044  1.00 89.08 73  C 1 
ATOM 2992 O O   . LEU C 3 73  ? 10.948  22.244  14.975  1.00 86.07 73  C 1 
ATOM 2993 C CB  . LEU C 3 73  ? 8.339   20.476  16.041  1.00 86.25 73  C 1 
ATOM 2994 C CG  . LEU C 3 73  ? 9.499   19.893  16.885  1.00 84.86 73  C 1 
ATOM 2995 C CD1 . LEU C 3 73  ? 9.919   20.823  18.021  1.00 78.91 73  C 1 
ATOM 2996 C CD2 . LEU C 3 73  ? 9.076   18.572  17.511  1.00 79.90 73  C 1 
ATOM 2997 N N   . ARG C 3 74  ? 9.141   23.540  15.357  1.00 89.28 74  C 1 
ATOM 2998 C CA  . ARG C 3 74  ? 9.859   24.728  15.787  1.00 89.65 74  C 1 
ATOM 2999 C C   . ARG C 3 74  ? 9.028   25.443  16.851  1.00 90.78 74  C 1 
ATOM 3000 O O   . ARG C 3 74  ? 7.829   25.636  16.665  1.00 87.84 74  C 1 
ATOM 3001 C CB  . ARG C 3 74  ? 10.161  25.614  14.570  1.00 86.33 74  C 1 
ATOM 3002 C CG  . ARG C 3 74  ? 10.959  26.867  14.943  1.00 76.06 74  C 1 
ATOM 3003 C CD  . ARG C 3 74  ? 11.299  27.708  13.724  1.00 72.36 74  C 1 
ATOM 3004 N NE  . ARG C 3 74  ? 11.913  28.965  14.153  1.00 61.95 74  C 1 
ATOM 3005 C CZ  . ARG C 3 74  ? 12.559  29.848  13.396  1.00 53.98 74  C 1 
ATOM 3006 N NH1 . ARG C 3 74  ? 12.733  29.674  12.116  1.00 49.22 74  C 1 
ATOM 3007 N NH2 . ARG C 3 74  ? 13.032  30.937  13.944  1.00 44.85 74  C 1 
ATOM 3008 N N   . GLY C 3 75  ? 9.653   25.809  17.952  1.00 88.62 75  C 1 
ATOM 3009 C CA  . GLY C 3 75  ? 9.062   26.733  18.912  1.00 87.47 75  C 1 
ATOM 3010 C C   . GLY C 3 75  ? 8.995   28.138  18.308  1.00 85.74 75  C 1 
ATOM 3011 O O   . GLY C 3 75  ? 9.931   28.560  17.634  1.00 79.59 75  C 1 
ATOM 3012 N N   . GLY C 3 76  ? 7.884   28.823  18.533  1.00 81.08 76  C 1 
ATOM 3013 C CA  . GLY C 3 76  ? 7.607   30.146  17.997  1.00 75.58 76  C 1 
ATOM 3014 C C   . GLY C 3 76  ? 6.224   30.248  17.358  1.00 70.87 76  C 1 
ATOM 3015 O O   . GLY C 3 76  ? 5.616   29.223  17.002  1.00 63.50 76  C 1 
ATOM 3016 O OXT . GLY C 3 76  ? 5.778   31.407  17.184  1.00 66.55 76  C 1 
ATOM 3017 N N   . MET D 4 1   ? -28.547 -9.096  -4.100  1.00 90.92 1   D 1 
ATOM 3018 C CA  . MET D 4 1   ? -27.904 -10.335 -3.631  1.00 92.98 1   D 1 
ATOM 3019 C C   . MET D 4 1   ? -26.396 -10.162 -3.652  1.00 92.61 1   D 1 
ATOM 3020 O O   . MET D 4 1   ? -25.903 -9.244  -4.289  1.00 90.31 1   D 1 
ATOM 3021 C CB  . MET D 4 1   ? -28.364 -11.539 -4.463  1.00 90.08 1   D 1 
ATOM 3022 C CG  . MET D 4 1   ? -27.904 -11.512 -5.922  1.00 89.03 1   D 1 
ATOM 3023 S SD  . MET D 4 1   ? -28.554 -12.898 -6.896  1.00 89.50 1   D 1 
ATOM 3024 C CE  . MET D 4 1   ? -27.741 -12.592 -8.470  1.00 84.06 1   D 1 
ATOM 3025 N N   . GLN D 4 2   ? -25.650 -11.022 -2.966  1.00 94.68 2   D 1 
ATOM 3026 C CA  . GLN D 4 2   ? -24.196 -11.045 -3.066  1.00 94.48 2   D 1 
ATOM 3027 C C   . GLN D 4 2   ? -23.745 -12.092 -4.077  1.00 95.25 2   D 1 
ATOM 3028 O O   . GLN D 4 2   ? -24.264 -13.207 -4.098  1.00 93.81 2   D 1 
ATOM 3029 C CB  . GLN D 4 2   ? -23.554 -11.292 -1.694  1.00 91.64 2   D 1 
ATOM 3030 C CG  . GLN D 4 2   ? -23.747 -10.073 -0.793  1.00 81.68 2   D 1 
ATOM 3031 C CD  . GLN D 4 2   ? -23.044 -10.175 0.562   1.00 81.08 2   D 1 
ATOM 3032 O OE1 . GLN D 4 2   ? -22.490 -11.193 0.945   1.00 73.00 2   D 1 
ATOM 3033 N NE2 . GLN D 4 2   ? -23.050 -9.108  1.316   1.00 70.15 2   D 1 
ATOM 3034 N N   . ILE D 4 3   ? -22.766 -11.731 -4.902  1.00 95.67 3   D 1 
ATOM 3035 C CA  . ILE D 4 3   ? -21.990 -12.659 -5.721  1.00 95.89 3   D 1 
ATOM 3036 C C   . ILE D 4 3   ? -20.500 -12.456 -5.458  1.00 95.58 3   D 1 
ATOM 3037 O O   . ILE D 4 3   ? -20.071 -11.397 -4.981  1.00 94.55 3   D 1 
ATOM 3038 C CB  . ILE D 4 3   ? -22.312 -12.544 -7.231  1.00 95.71 3   D 1 
ATOM 3039 C CG1 . ILE D 4 3   ? -21.923 -11.165 -7.804  1.00 92.33 3   D 1 
ATOM 3040 C CG2 . ILE D 4 3   ? -23.789 -12.890 -7.477  1.00 89.83 3   D 1 
ATOM 3041 C CD1 . ILE D 4 3   ? -22.035 -11.082 -9.333  1.00 91.27 3   D 1 
ATOM 3042 N N   . PHE D 4 4   ? -19.699 -13.442 -5.812  1.00 95.84 4   D 1 
ATOM 3043 C CA  . PHE D 4 4   ? -18.249 -13.376 -5.718  1.00 95.79 4   D 1 
ATOM 3044 C C   . PHE D 4 4   ? -17.620 -13.225 -7.098  1.00 95.91 4   D 1 
ATOM 3045 O O   . PHE D 4 4   ? -18.103 -13.762 -8.089  1.00 95.20 4   D 1 
ATOM 3046 C CB  . PHE D 4 4   ? -17.720 -14.600 -4.967  1.00 95.15 4   D 1 
ATOM 3047 C CG  . PHE D 4 4   ? -18.342 -14.789 -3.597  1.00 94.73 4   D 1 
ATOM 3048 C CD1 . PHE D 4 4   ? -18.164 -13.823 -2.596  1.00 91.11 4   D 1 
ATOM 3049 C CD2 . PHE D 4 4   ? -19.142 -15.914 -3.334  1.00 90.66 4   D 1 
ATOM 3050 C CE1 . PHE D 4 4   ? -18.769 -13.974 -1.342  1.00 89.26 4   D 1 
ATOM 3051 C CE2 . PHE D 4 4   ? -19.751 -16.071 -2.086  1.00 88.87 4   D 1 
ATOM 3052 C CZ  . PHE D 4 4   ? -19.576 -15.099 -1.080  1.00 90.71 4   D 1 
ATOM 3053 N N   . VAL D 4 5   ? -16.521 -12.498 -7.184  1.00 95.05 5   D 1 
ATOM 3054 C CA  . VAL D 4 5   ? -15.690 -12.415 -8.394  1.00 95.16 5   D 1 
ATOM 3055 C C   . VAL D 4 5   ? -14.253 -12.747 -8.018  1.00 94.32 5   D 1 
ATOM 3056 O O   . VAL D 4 5   ? -13.644 -12.052 -7.208  1.00 92.88 5   D 1 
ATOM 3057 C CB  . VAL D 4 5   ? -15.793 -11.050 -9.088  1.00 95.16 5   D 1 
ATOM 3058 C CG1 . VAL D 4 5   ? -14.948 -11.014 -10.366 1.00 92.33 5   D 1 
ATOM 3059 C CG2 . VAL D 4 5   ? -17.235 -10.717 -9.466  1.00 92.55 5   D 1 
ATOM 3060 N N   . LYS D 4 6   ? -13.698 -13.793 -8.625  1.00 94.47 6   D 1 
ATOM 3061 C CA  . LYS D 4 6   ? -12.289 -14.143 -8.486  1.00 93.64 6   D 1 
ATOM 3062 C C   . LYS D 4 6   ? -11.472 -13.333 -9.490  1.00 93.42 6   D 1 
ATOM 3063 O O   . LYS D 4 6   ? -11.584 -13.530 -10.698 1.00 92.38 6   D 1 
ATOM 3064 C CB  . LYS D 4 6   ? -12.112 -15.666 -8.592  1.00 92.30 6   D 1 
ATOM 3065 C CG  . LYS D 4 6   ? -10.739 -16.116 -8.066  1.00 83.13 6   D 1 
ATOM 3066 C CD  . LYS D 4 6   ? -10.671 -17.644 -7.886  1.00 78.03 6   D 1 
ATOM 3067 C CE  . LYS D 4 6   ? -9.361  -18.017 -7.195  1.00 71.84 6   D 1 
ATOM 3068 N NZ  . LYS D 4 6   ? -9.315  -19.426 -6.716  1.00 64.47 6   D 1 
ATOM 3069 N N   . THR D 4 7   ? -10.657 -12.408 -8.991  1.00 91.15 7   D 1 
ATOM 3070 C CA  . THR D 4 7   ? -9.903  -11.432 -9.795  1.00 90.07 7   D 1 
ATOM 3071 C C   . THR D 4 7   ? -8.667  -12.054 -10.456 1.00 90.17 7   D 1 
ATOM 3072 O O   . THR D 4 7   ? -8.309  -13.202 -10.187 1.00 88.55 7   D 1 
ATOM 3073 C CB  . THR D 4 7   ? -9.504  -10.202 -8.961  1.00 88.01 7   D 1 
ATOM 3074 O OG1 . THR D 4 7   ? -8.473  -10.524 -8.056  1.00 82.34 7   D 1 
ATOM 3075 C CG2 . THR D 4 7   ? -10.667 -9.620  -8.172  1.00 80.61 7   D 1 
ATOM 3076 N N   . LEU D 4 8   ? -7.971  -11.279 -11.295 1.00 87.73 8   D 1 
ATOM 3077 C CA  . LEU D 4 8   ? -6.739  -11.712 -11.975 1.00 86.34 8   D 1 
ATOM 3078 C C   . LEU D 4 8   ? -5.661  -12.211 -11.002 1.00 86.17 8   D 1 
ATOM 3079 O O   . LEU D 4 8   ? -4.934  -13.153 -11.308 1.00 82.91 8   D 1 
ATOM 3080 C CB  . LEU D 4 8   ? -6.172  -10.548 -12.804 1.00 85.20 8   D 1 
ATOM 3081 C CG  . LEU D 4 8   ? -7.101  -9.987  -13.890 1.00 82.88 8   D 1 
ATOM 3082 C CD1 . LEU D 4 8   ? -6.380  -8.860  -14.636 1.00 78.29 8   D 1 
ATOM 3083 C CD2 . LEU D 4 8   ? -7.514  -11.047 -14.910 1.00 77.65 8   D 1 
ATOM 3084 N N   . THR D 4 9   ? -5.584  -11.615 -9.803  1.00 85.24 9   D 1 
ATOM 3085 C CA  . THR D 4 9   ? -4.604  -11.981 -8.766  1.00 82.65 9   D 1 
ATOM 3086 C C   . THR D 4 9   ? -5.007  -13.206 -7.939  1.00 83.23 9   D 1 
ATOM 3087 O O   . THR D 4 9   ? -4.291  -13.579 -7.007  1.00 79.44 9   D 1 
ATOM 3088 C CB  . THR D 4 9   ? -4.320  -10.795 -7.836  1.00 79.75 9   D 1 
ATOM 3089 O OG1 . THR D 4 9   ? -5.489  -10.362 -7.181  1.00 74.71 9   D 1 
ATOM 3090 C CG2 . THR D 4 9   ? -3.755  -9.587  -8.585  1.00 72.07 9   D 1 
ATOM 3091 N N   . GLY D 4 10  ? -6.143  -13.831 -8.237  1.00 84.00 10  D 1 
ATOM 3092 C CA  . GLY D 4 10  ? -6.703  -14.938 -7.451  1.00 83.47 10  D 1 
ATOM 3093 C C   . GLY D 4 10  ? -7.511  -14.503 -6.231  1.00 84.82 10  D 1 
ATOM 3094 O O   . GLY D 4 10  ? -8.101  -15.340 -5.558  1.00 82.16 10  D 1 
ATOM 3095 N N   . LYS D 4 11  ? -7.587  -13.207 -5.962  1.00 84.44 11  D 1 
ATOM 3096 C CA  . LYS D 4 11  ? -8.347  -12.619 -4.864  1.00 84.84 11  D 1 
ATOM 3097 C C   . LYS D 4 11  ? -9.840  -12.681 -5.155  1.00 87.62 11  D 1 
ATOM 3098 O O   . LYS D 4 11  ? -10.259 -12.345 -6.258  1.00 86.40 11  D 1 
ATOM 3099 C CB  . LYS D 4 11  ? -7.880  -11.175 -4.741  1.00 80.54 11  D 1 
ATOM 3100 C CG  . LYS D 4 11  ? -7.879  -10.650 -3.325  1.00 70.57 11  D 1 
ATOM 3101 C CD  . LYS D 4 11  ? -7.530  -9.176  -3.474  1.00 65.36 11  D 1 
ATOM 3102 C CE  . LYS D 4 11  ? -6.396  -8.765  -2.564  1.00 55.76 11  D 1 
ATOM 3103 N NZ  . LYS D 4 11  ? -5.833  -7.512  -3.026  1.00 49.22 11  D 1 
ATOM 3104 N N   . THR D 4 12  ? -10.639 -13.026 -4.156  1.00 88.35 12  D 1 
ATOM 3105 C CA  . THR D 4 12  ? -12.096 -12.975 -4.268  1.00 88.92 12  D 1 
ATOM 3106 C C   . THR D 4 12  ? -12.608 -11.636 -3.733  1.00 89.22 12  D 1 
ATOM 3107 O O   . THR D 4 12  ? -12.261 -11.244 -2.625  1.00 87.63 12  D 1 
ATOM 3108 C CB  . THR D 4 12  ? -12.742 -14.167 -3.565  1.00 88.08 12  D 1 
ATOM 3109 O OG1 . THR D 4 12  ? -12.204 -15.355 -4.098  1.00 81.24 12  D 1 
ATOM 3110 C CG2 . THR D 4 12  ? -14.253 -14.226 -3.791  1.00 80.12 12  D 1 
ATOM 3111 N N   . ILE D 4 13  ? -13.416 -10.937 -4.523  1.00 89.96 13  D 1 
ATOM 3112 C CA  . ILE D 4 13  ? -14.158 -9.742  -4.104  1.00 90.13 13  D 1 
ATOM 3113 C C   . ILE D 4 13  ? -15.646 -10.061 -4.050  1.00 91.41 13  D 1 
ATOM 3114 O O   . ILE D 4 13  ? -16.155 -10.838 -4.862  1.00 91.16 13  D 1 
ATOM 3115 C CB  . ILE D 4 13  ? -13.854 -8.515  -4.991  1.00 88.61 13  D 1 
ATOM 3116 C CG1 . ILE D 4 13  ? -14.259 -8.725  -6.464  1.00 83.13 13  D 1 
ATOM 3117 C CG2 . ILE D 4 13  ? -12.371 -8.142  -4.859  1.00 80.59 13  D 1 
ATOM 3118 C CD1 . ILE D 4 13  ? -14.138 -7.472  -7.344  1.00 80.45 13  D 1 
ATOM 3119 N N   . THR D 4 14  ? -16.360 -9.427  -3.125  1.00 91.12 14  D 1 
ATOM 3120 C CA  . THR D 4 14  ? -17.812 -9.513  -3.013  1.00 90.55 14  D 1 
ATOM 3121 C C   . THR D 4 14  ? -18.452 -8.314  -3.697  1.00 90.67 14  D 1 
ATOM 3122 O O   . THR D 4 14  ? -18.019 -7.179  -3.493  1.00 89.19 14  D 1 
ATOM 3123 C CB  . THR D 4 14  ? -18.244 -9.590  -1.546  1.00 88.82 14  D 1 
ATOM 3124 O OG1 . THR D 4 14  ? -17.497 -10.597 -0.885  1.00 80.79 14  D 1 
ATOM 3125 C CG2 . THR D 4 14  ? -19.717 -9.962  -1.399  1.00 78.59 14  D 1 
ATOM 3126 N N   . LEU D 4 15  ? -19.482 -8.552  -4.517  1.00 91.97 15  D 1 
ATOM 3127 C CA  . LEU D 4 15  ? -20.296 -7.514  -5.149  1.00 92.57 15  D 1 
ATOM 3128 C C   . LEU D 4 15  ? -21.740 -7.620  -4.677  1.00 93.18 15  D 1 
ATOM 3129 O O   . LEU D 4 15  ? -22.300 -8.714  -4.659  1.00 92.29 15  D 1 
ATOM 3130 C CB  . LEU D 4 15  ? -20.228 -7.626  -6.681  1.00 92.21 15  D 1 
ATOM 3131 C CG  . LEU D 4 15  ? -18.832 -7.476  -7.308  1.00 90.04 15  D 1 
ATOM 3132 C CD1 . LEU D 4 15  ? -18.953 -7.603  -8.823  1.00 85.95 15  D 1 
ATOM 3133 C CD2 . LEU D 4 15  ? -18.197 -6.119  -7.011  1.00 85.77 15  D 1 
ATOM 3134 N N   . GLU D 4 16  ? -22.347 -6.469  -4.357  1.00 93.02 16  D 1 
ATOM 3135 C CA  . GLU D 4 16  ? -23.789 -6.330  -4.225  1.00 92.59 16  D 1 
ATOM 3136 C C   . GLU D 4 16  ? -24.389 -6.095  -5.618  1.00 93.55 16  D 1 
ATOM 3137 O O   . GLU D 4 16  ? -23.998 -5.147  -6.313  1.00 92.26 16  D 1 
ATOM 3138 C CB  . GLU D 4 16  ? -24.142 -5.171  -3.281  1.00 90.97 16  D 1 
ATOM 3139 C CG  . GLU D 4 16  ? -23.737 -5.406  -1.824  1.00 81.37 16  D 1 
ATOM 3140 C CD  . GLU D 4 16  ? -24.432 -6.611  -1.173  1.00 75.41 16  D 1 
ATOM 3141 O OE1 . GLU D 4 16  ? -23.898 -7.094  -0.146  1.00 67.95 16  D 1 
ATOM 3142 O OE2 . GLU D 4 16  ? -25.457 -7.077  -1.704  1.00 66.66 16  D 1 
ATOM 3143 N N   . VAL D 4 17  ? -25.283 -6.981  -6.035  1.00 94.49 17  D 1 
ATOM 3144 C CA  . VAL D 4 17  ? -25.918 -6.983  -7.355  1.00 95.22 17  D 1 
ATOM 3145 C C   . VAL D 4 17  ? -27.382 -7.406  -7.231  1.00 95.57 17  D 1 
ATOM 3146 O O   . VAL D 4 17  ? -27.774 -8.066  -6.268  1.00 94.59 17  D 1 
ATOM 3147 C CB  . VAL D 4 17  ? -25.194 -7.914  -8.340  1.00 95.26 17  D 1 
ATOM 3148 C CG1 . VAL D 4 17  ? -23.754 -7.474  -8.604  1.00 92.28 17  D 1 
ATOM 3149 C CG2 . VAL D 4 17  ? -25.171 -9.383  -7.881  1.00 91.77 17  D 1 
ATOM 3150 N N   . GLU D 4 18  ? -28.174 -7.060  -8.260  1.00 95.22 18  D 1 
ATOM 3151 C CA  . GLU D 4 18  ? -29.520 -7.592  -8.446  1.00 95.41 18  D 1 
ATOM 3152 C C   . GLU D 4 18  ? -29.538 -8.593  -9.614  1.00 96.06 18  D 1 
ATOM 3153 O O   . GLU D 4 18  ? -28.729 -8.452  -10.534 1.00 94.92 18  D 1 
ATOM 3154 C CB  . GLU D 4 18  ? -30.523 -6.452  -8.670  1.00 94.05 18  D 1 
ATOM 3155 C CG  . GLU D 4 18  ? -30.683 -5.514  -7.454  1.00 86.28 18  D 1 
ATOM 3156 C CD  . GLU D 4 18  ? -31.116 -6.261  -6.181  1.00 79.79 18  D 1 
ATOM 3157 O OE1 . GLU D 4 18  ? -30.704 -5.826  -5.084  1.00 71.64 18  D 1 
ATOM 3158 O OE2 . GLU D 4 18  ? -31.826 -7.281  -6.305  1.00 71.36 18  D 1 
ATOM 3159 N N   . PRO D 4 19  ? -30.454 -9.573  -9.636  1.00 94.98 19  D 1 
ATOM 3160 C CA  . PRO D 4 19  ? -30.571 -10.506 -10.766 1.00 94.75 19  D 1 
ATOM 3161 C C   . PRO D 4 19  ? -30.801 -9.818  -12.118 1.00 95.26 19  D 1 
ATOM 3162 O O   . PRO D 4 19  ? -30.395 -10.346 -13.155 1.00 93.85 19  D 1 
ATOM 3163 C CB  . PRO D 4 19  ? -31.742 -11.418 -10.406 1.00 93.89 19  D 1 
ATOM 3164 C CG  . PRO D 4 19  ? -31.776 -11.377 -8.879  1.00 91.60 19  D 1 
ATOM 3165 C CD  . PRO D 4 19  ? -31.357 -9.946  -8.569  1.00 94.46 19  D 1 
ATOM 3166 N N   . SER D 4 20  ? -31.421 -8.626  -12.115 1.00 95.64 20  D 1 
ATOM 3167 C CA  . SER D 4 20  ? -31.662 -7.785  -13.289 1.00 95.69 20  D 1 
ATOM 3168 C C   . SER D 4 20  ? -30.463 -6.926  -13.723 1.00 95.81 20  D 1 
ATOM 3169 O O   . SER D 4 20  ? -30.548 -6.253  -14.745 1.00 93.93 20  D 1 
ATOM 3170 C CB  . SER D 4 20  ? -32.859 -6.871  -13.002 1.00 94.77 20  D 1 
ATOM 3171 O OG  . SER D 4 20  ? -32.626 -6.112  -11.826 1.00 87.58 20  D 1 
ATOM 3172 N N   . ASP D 4 21  ? -29.347 -6.912  -12.977 1.00 96.08 21  D 1 
ATOM 3173 C CA  . ASP D 4 21  ? -28.145 -6.197  -13.393 1.00 96.02 21  D 1 
ATOM 3174 C C   . ASP D 4 21  ? -27.592 -6.804  -14.687 1.00 96.76 21  D 1 
ATOM 3175 O O   . ASP D 4 21  ? -27.433 -8.022  -14.812 1.00 95.85 21  D 1 
ATOM 3176 C CB  . ASP D 4 21  ? -27.055 -6.219  -12.305 1.00 95.21 21  D 1 
ATOM 3177 C CG  . ASP D 4 21  ? -27.142 -5.125  -11.234 1.00 93.01 21  D 1 
ATOM 3178 O OD1 . ASP D 4 21  ? -27.575 -3.993  -11.541 1.00 87.28 21  D 1 
ATOM 3179 O OD2 . ASP D 4 21  ? -26.591 -5.342  -10.129 1.00 86.99 21  D 1 
ATOM 3180 N N   . THR D 4 22  ? -27.235 -5.937  -15.647 1.00 96.71 22  D 1 
ATOM 3181 C CA  . THR D 4 22  ? -26.518 -6.358  -16.855 1.00 96.90 22  D 1 
ATOM 3182 C C   . THR D 4 22  ? -25.064 -6.724  -16.531 1.00 97.08 22  D 1 
ATOM 3183 O O   . THR D 4 22  ? -24.485 -6.257  -15.547 1.00 96.31 22  D 1 
ATOM 3184 C CB  . THR D 4 22  ? -26.555 -5.291  -17.959 1.00 96.16 22  D 1 
ATOM 3185 O OG1 . THR D 4 22  ? -25.918 -4.109  -17.535 1.00 89.06 22  D 1 
ATOM 3186 C CG2 . THR D 4 22  ? -27.982 -4.942  -18.381 1.00 88.37 22  D 1 
ATOM 3187 N N   . ILE D 4 23  ? -24.447 -7.518  -17.387 1.00 96.83 23  D 1 
ATOM 3188 C CA  . ILE D 4 23  ? -23.017 -7.842  -17.278 1.00 96.98 23  D 1 
ATOM 3189 C C   . ILE D 4 23  ? -22.155 -6.565  -17.359 1.00 96.90 23  D 1 
ATOM 3190 O O   . ILE D 4 23  ? -21.162 -6.456  -16.641 1.00 96.61 23  D 1 
ATOM 3191 C CB  . ILE D 4 23  ? -22.629 -8.881  -18.343 1.00 96.64 23  D 1 
ATOM 3192 C CG1 . ILE D 4 23  ? -23.409 -10.205 -18.186 1.00 94.70 23  D 1 
ATOM 3193 C CG2 . ILE D 4 23  ? -21.118 -9.166  -18.346 1.00 95.56 23  D 1 
ATOM 3194 C CD1 . ILE D 4 23  ? -23.340 -10.873 -16.805 1.00 91.13 23  D 1 
ATOM 3195 N N   . GLU D 4 24  ? -22.565 -5.563  -18.156 1.00 96.62 24  D 1 
ATOM 3196 C CA  . GLU D 4 24  ? -21.913 -4.248  -18.202 1.00 96.16 24  D 1 
ATOM 3197 C C   . GLU D 4 24  ? -21.955 -3.538  -16.837 1.00 96.18 24  D 1 
ATOM 3198 O O   . GLU D 4 24  ? -20.925 -3.058  -16.359 1.00 94.95 24  D 1 
ATOM 3199 C CB  . GLU D 4 24  ? -22.574 -3.411  -19.302 1.00 94.83 24  D 1 
ATOM 3200 C CG  . GLU D 4 24  ? -21.811 -2.111  -19.563 1.00 82.23 24  D 1 
ATOM 3201 C CD  . GLU D 4 24  ? -22.412 -1.275  -20.704 1.00 76.35 24  D 1 
ATOM 3202 O OE1 . GLU D 4 24  ? -21.748 -0.282  -21.079 1.00 69.20 24  D 1 
ATOM 3203 O OE2 . GLU D 4 24  ? -23.513 -1.617  -21.184 1.00 69.51 24  D 1 
ATOM 3204 N N   . ASN D 4 25  ? -23.094 -3.552  -16.142 1.00 96.82 25  D 1 
ATOM 3205 C CA  . ASN D 4 25  ? -23.209 -2.993  -14.792 1.00 96.19 25  D 1 
ATOM 3206 C C   . ASN D 4 25  ? -22.302 -3.727  -13.790 1.00 95.98 25  D 1 
ATOM 3207 O O   . ASN D 4 25  ? -21.669 -3.100  -12.936 1.00 94.82 25  D 1 
ATOM 3208 C CB  . ASN D 4 25  ? -24.669 -3.051  -14.323 1.00 95.30 25  D 1 
ATOM 3209 C CG  . ASN D 4 25  ? -25.579 -2.044  -15.004 1.00 87.79 25  D 1 
ATOM 3210 O OD1 . ASN D 4 25  ? -25.153 -1.092  -15.631 1.00 77.72 25  D 1 
ATOM 3211 N ND2 . ASN D 4 25  ? -26.874 -2.206  -14.849 1.00 75.65 25  D 1 
ATOM 3212 N N   . VAL D 4 26  ? -22.195 -5.053  -13.899 1.00 96.77 26  D 1 
ATOM 3213 C CA  . VAL D 4 26  ? -21.282 -5.848  -13.064 1.00 96.63 26  D 1 
ATOM 3214 C C   . VAL D 4 26  ? -19.828 -5.462  -13.347 1.00 96.23 26  D 1 
ATOM 3215 O O   . VAL D 4 26  ? -19.054 -5.248  -12.407 1.00 95.48 26  D 1 
ATOM 3216 C CB  . VAL D 4 26  ? -21.514 -7.355  -13.253 1.00 96.68 26  D 1 
ATOM 3217 C CG1 . VAL D 4 26  ? -20.541 -8.186  -12.416 1.00 94.21 26  D 1 
ATOM 3218 C CG2 . VAL D 4 26  ? -22.924 -7.748  -12.818 1.00 94.41 26  D 1 
ATOM 3219 N N   . LYS D 4 27  ? -19.440 -5.277  -14.623 1.00 96.59 27  D 1 
ATOM 3220 C CA  . LYS D 4 27  ? -18.102 -4.803  -15.001 1.00 96.35 27  D 1 
ATOM 3221 C C   . LYS D 4 27  ? -17.804 -3.396  -14.469 1.00 95.29 27  D 1 
ATOM 3222 O O   . LYS D 4 27  ? -16.697 -3.160  -13.993 1.00 94.17 27  D 1 
ATOM 3223 C CB  . LYS D 4 27  ? -17.936 -4.854  -16.529 1.00 96.44 27  D 1 
ATOM 3224 C CG  . LYS D 4 27  ? -17.789 -6.291  -17.058 1.00 96.02 27  D 1 
ATOM 3225 C CD  . LYS D 4 27  ? -17.731 -6.276  -18.589 1.00 94.87 27  D 1 
ATOM 3226 C CE  . LYS D 4 27  ? -17.558 -7.682  -19.146 1.00 92.75 27  D 1 
ATOM 3227 N NZ  . LYS D 4 27  ? -17.535 -7.675  -20.623 1.00 89.70 27  D 1 
ATOM 3228 N N   . ALA D 4 28  ? -18.783 -2.481  -14.462 1.00 96.14 28  D 1 
ATOM 3229 C CA  . ALA D 4 28  ? -18.637 -1.160  -13.858 1.00 95.20 28  D 1 
ATOM 3230 C C   . ALA D 4 28  ? -18.401 -1.241  -12.338 1.00 94.04 28  D 1 
ATOM 3231 O O   . ALA D 4 28  ? -17.491 -0.598  -11.805 1.00 91.85 28  D 1 
ATOM 3232 C CB  . ALA D 4 28  ? -19.880 -0.318  -14.201 1.00 94.88 28  D 1 
ATOM 3233 N N   . LYS D 4 29  ? -19.139 -2.111  -11.628 1.00 93.96 29  D 1 
ATOM 3234 C CA  . LYS D 4 29  ? -18.911 -2.387  -10.198 1.00 92.64 29  D 1 
ATOM 3235 C C   . LYS D 4 29  ? -17.516 -2.978  -9.936  1.00 91.74 29  D 1 
ATOM 3236 O O   . LYS D 4 29  ? -16.879 -2.639  -8.933  1.00 90.08 29  D 1 
ATOM 3237 C CB  . LYS D 4 29  ? -20.027 -3.303  -9.652  1.00 92.86 29  D 1 
ATOM 3238 C CG  . LYS D 4 29  ? -21.409 -2.617  -9.562  1.00 91.92 29  D 1 
ATOM 3239 C CD  . LYS D 4 29  ? -22.534 -3.597  -9.167  1.00 89.68 29  D 1 
ATOM 3240 C CE  . LYS D 4 29  ? -23.901 -2.911  -9.169  1.00 86.76 29  D 1 
ATOM 3241 N NZ  . LYS D 4 29  ? -25.033 -3.819  -8.817  1.00 80.81 29  D 1 
ATOM 3242 N N   . ILE D 4 30  ? -17.005 -3.825  -10.835 1.00 92.42 30  D 1 
ATOM 3243 C CA  . ILE D 4 30  ? -15.635 -4.358  -10.754 1.00 92.43 30  D 1 
ATOM 3244 C C   . ILE D 4 30  ? -14.608 -3.248  -10.986 1.00 91.31 30  D 1 
ATOM 3245 O O   . ILE D 4 30  ? -13.636 -3.168  -10.232 1.00 89.27 30  D 1 
ATOM 3246 C CB  . ILE D 4 30  ? -15.435 -5.542  -11.721 1.00 93.00 30  D 1 
ATOM 3247 C CG1 . ILE D 4 30  ? -16.276 -6.755  -11.278 1.00 92.23 30  D 1 
ATOM 3248 C CG2 . ILE D 4 30  ? -13.948 -5.958  -11.785 1.00 91.95 30  D 1 
ATOM 3249 C CD1 . ILE D 4 30  ? -16.436 -7.812  -12.362 1.00 91.23 30  D 1 
ATOM 3250 N N   . GLN D 4 31  ? -14.819 -2.353  -11.974 1.00 91.66 31  D 1 
ATOM 3251 C CA  . GLN D 4 31  ? -13.918 -1.228  -12.238 1.00 90.75 31  D 1 
ATOM 3252 C C   . GLN D 4 31  ? -13.729 -0.351  -10.998 1.00 89.28 31  D 1 
ATOM 3253 O O   . GLN D 4 31  ? -12.607 0.051   -10.693 1.00 86.62 31  D 1 
ATOM 3254 C CB  . GLN D 4 31  ? -14.453 -0.390  -13.405 1.00 89.64 31  D 1 
ATOM 3255 C CG  . GLN D 4 31  ? -13.458 0.713   -13.814 1.00 88.95 31  D 1 
ATOM 3256 C CD  . GLN D 4 31  ? -13.991 1.630   -14.919 1.00 87.10 31  D 1 
ATOM 3257 O OE1 . GLN D 4 31  ? -15.165 1.677   -15.235 1.00 82.37 31  D 1 
ATOM 3258 N NE2 . GLN D 4 31  ? -13.136 2.412   -15.535 1.00 79.10 31  D 1 
ATOM 3259 N N   . CYS D 4 32  ? -14.788 -0.094  -10.242 1.00 88.96 32  D 1 
ATOM 3260 C CA  . CYS D 4 32  ? -14.714 0.682   -9.002  1.00 86.33 32  D 1 
ATOM 3261 C C   . CYS D 4 32  ? -13.829 0.032   -7.924  1.00 85.95 32  D 1 
ATOM 3262 O O   . CYS D 4 32  ? -13.304 0.740   -7.068  1.00 83.81 32  D 1 
ATOM 3263 C CB  . CYS D 4 32  ? -16.141 0.882   -8.458  1.00 84.01 32  D 1 
ATOM 3264 S SG  . CYS D 4 32  ? -17.069 1.996   -9.546  1.00 76.95 32  D 1 
ATOM 3265 N N   . LYS D 4 33  ? -13.670 -1.299  -7.938  1.00 86.88 33  D 1 
ATOM 3266 C CA  . LYS D 4 33  ? -12.902 -2.051  -6.934  1.00 85.79 33  D 1 
ATOM 3267 C C   . LYS D 4 33  ? -11.492 -2.446  -7.387  1.00 85.19 33  D 1 
ATOM 3268 O O   . LYS D 4 33  ? -10.600 -2.525  -6.550  1.00 81.22 33  D 1 
ATOM 3269 C CB  . LYS D 4 33  ? -13.695 -3.283  -6.487  1.00 84.86 33  D 1 
ATOM 3270 C CG  . LYS D 4 33  ? -14.957 -2.901  -5.691  1.00 83.70 33  D 1 
ATOM 3271 C CD  . LYS D 4 33  ? -15.582 -4.116  -5.003  1.00 79.62 33  D 1 
ATOM 3272 C CE  . LYS D 4 33  ? -16.798 -3.678  -4.173  1.00 75.14 33  D 1 
ATOM 3273 N NZ  . LYS D 4 33  ? -17.287 -4.757  -3.275  1.00 68.26 33  D 1 
ATOM 3274 N N   . GLU D 4 34  ? -11.294 -2.707  -8.687  1.00 87.39 34  D 1 
ATOM 3275 C CA  . GLU D 4 34  ? -10.043 -3.234  -9.245  1.00 86.70 34  D 1 
ATOM 3276 C C   . GLU D 4 34  ? -9.367  -2.300  -10.261 1.00 87.58 34  D 1 
ATOM 3277 O O   . GLU D 4 34  ? -8.237  -2.547  -10.685 1.00 84.41 34  D 1 
ATOM 3278 C CB  . GLU D 4 34  ? -10.307 -4.610  -9.875  1.00 85.88 34  D 1 
ATOM 3279 C CG  . GLU D 4 34  ? -10.766 -5.685  -8.867  1.00 81.87 34  D 1 
ATOM 3280 C CD  . GLU D 4 34  ? -9.674  -6.083  -7.860  1.00 81.14 34  D 1 
ATOM 3281 O OE1 . GLU D 4 34  ? -9.992  -6.206  -6.663  1.00 72.94 34  D 1 
ATOM 3282 O OE2 . GLU D 4 34  ? -8.522  -6.321  -8.286  1.00 74.31 34  D 1 
ATOM 3283 N N   . GLY D 4 35  ? -10.033 -1.209  -10.688 1.00 88.78 35  D 1 
ATOM 3284 C CA  . GLY D 4 35  ? -9.485  -0.216  -11.610 1.00 88.51 35  D 1 
ATOM 3285 C C   . GLY D 4 35  ? -9.243  -0.714  -13.035 1.00 89.92 35  D 1 
ATOM 3286 O O   . GLY D 4 35  ? -8.493  -0.076  -13.782 1.00 87.99 35  D 1 
ATOM 3287 N N   . ILE D 4 36  ? -9.832  -1.833  -13.425 1.00 89.34 36  D 1 
ATOM 3288 C CA  . ILE D 4 36  ? -9.729  -2.392  -14.771 1.00 90.57 36  D 1 
ATOM 3289 C C   . ILE D 4 36  ? -10.912 -1.867  -15.599 1.00 90.73 36  D 1 
ATOM 3290 O O   . ILE D 4 36  ? -12.052 -2.093  -15.200 1.00 89.98 36  D 1 
ATOM 3291 C CB  . ILE D 4 36  ? -9.675  -3.931  -14.740 1.00 89.98 36  D 1 
ATOM 3292 C CG1 . ILE D 4 36  ? -8.515  -4.421  -13.840 1.00 87.20 36  D 1 
ATOM 3293 C CG2 . ILE D 4 36  ? -9.500  -4.474  -16.173 1.00 86.74 36  D 1 
ATOM 3294 C CD1 . ILE D 4 36  ? -8.475  -5.934  -13.638 1.00 82.96 36  D 1 
ATOM 3295 N N   . PRO D 4 37  ? -10.686 -1.185  -16.743 1.00 89.66 37  D 1 
ATOM 3296 C CA  . PRO D 4 37  ? -11.766 -0.707  -17.603 1.00 89.28 37  D 1 
ATOM 3297 C C   . PRO D 4 37  ? -12.675 -1.852  -18.086 1.00 90.01 37  D 1 
ATOM 3298 O O   . PRO D 4 37  ? -12.158 -2.928  -18.403 1.00 89.89 37  D 1 
ATOM 3299 C CB  . PRO D 4 37  ? -11.084 -0.003  -18.772 1.00 87.64 37  D 1 
ATOM 3300 C CG  . PRO D 4 37  ? -9.728  0.397   -18.209 1.00 84.26 37  D 1 
ATOM 3301 C CD  . PRO D 4 37  ? -9.403  -0.740  -17.251 1.00 86.52 37  D 1 
ATOM 3302 N N   . PRO D 4 38  ? -14.005 -1.638  -18.211 1.00 91.91 38  D 1 
ATOM 3303 C CA  . PRO D 4 38  ? -14.941 -2.681  -18.654 1.00 92.17 38  D 1 
ATOM 3304 C C   . PRO D 4 38  ? -14.586 -3.329  -19.995 1.00 92.31 38  D 1 
ATOM 3305 O O   . PRO D 4 38  ? -14.716 -4.544  -20.139 1.00 91.25 38  D 1 
ATOM 3306 C CB  . PRO D 4 38  ? -16.313 -2.000  -18.708 1.00 91.37 38  D 1 
ATOM 3307 C CG  . PRO D 4 38  ? -16.205 -0.924  -17.631 1.00 88.66 38  D 1 
ATOM 3308 C CD  . PRO D 4 38  ? -14.752 -0.470  -17.765 1.00 90.74 38  D 1 
ATOM 3309 N N   . ASP D 4 39  ? -14.051 -2.561  -20.949 1.00 92.03 39  D 1 
ATOM 3310 C CA  . ASP D 4 39  ? -13.631 -3.053  -22.269 1.00 91.02 39  D 1 
ATOM 3311 C C   . ASP D 4 39  ? -12.470 -4.059  -22.204 1.00 90.85 39  D 1 
ATOM 3312 O O   . ASP D 4 39  ? -12.326 -4.906  -23.090 1.00 88.68 39  D 1 
ATOM 3313 C CB  . ASP D 4 39  ? -13.239 -1.857  -23.156 1.00 89.62 39  D 1 
ATOM 3314 C CG  . ASP D 4 39  ? -11.930 -1.206  -22.693 1.00 83.99 39  D 1 
ATOM 3315 O OD1 . ASP D 4 39  ? -11.930 -0.659  -21.566 1.00 76.77 39  D 1 
ATOM 3316 O OD2 . ASP D 4 39  ? -10.912 -1.340  -23.406 1.00 76.66 39  D 1 
ATOM 3317 N N   . GLN D 4 40  ? -11.653 -4.002  -21.138 1.00 92.40 40  D 1 
ATOM 3318 C CA  . GLN D 4 40  ? -10.572 -4.949  -20.878 1.00 92.08 40  D 1 
ATOM 3319 C C   . GLN D 4 40  ? -11.016 -6.153  -20.029 1.00 92.18 40  D 1 
ATOM 3320 O O   . GLN D 4 40  ? -10.237 -7.096  -19.876 1.00 90.10 40  D 1 
ATOM 3321 C CB  . GLN D 4 40  ? -9.381  -4.243  -20.205 1.00 90.91 40  D 1 
ATOM 3322 C CG  . GLN D 4 40  ? -8.769  -3.131  -21.077 1.00 87.57 40  D 1 
ATOM 3323 C CD  . GLN D 4 40  ? -8.287  -3.649  -22.434 1.00 87.76 40  D 1 
ATOM 3324 O OE1 . GLN D 4 40  ? -7.578  -4.639  -22.536 1.00 81.65 40  D 1 
ATOM 3325 N NE2 . GLN D 4 40  ? -8.681  -3.001  -23.506 1.00 78.90 40  D 1 
ATOM 3326 N N   . GLN D 4 41  ? -12.222 -6.142  -19.482 1.00 92.67 41  D 1 
ATOM 3327 C CA  . GLN D 4 41  ? -12.745 -7.236  -18.671 1.00 92.90 41  D 1 
ATOM 3328 C C   . GLN D 4 41  ? -13.458 -8.283  -19.528 1.00 92.77 41  D 1 
ATOM 3329 O O   . GLN D 4 41  ? -14.211 -7.968  -20.447 1.00 91.49 41  D 1 
ATOM 3330 C CB  . GLN D 4 41  ? -13.687 -6.711  -17.584 1.00 92.67 41  D 1 
ATOM 3331 C CG  . GLN D 4 41  ? -13.015 -5.764  -16.577 1.00 91.60 41  D 1 
ATOM 3332 C CD  . GLN D 4 41  ? -14.011 -5.261  -15.531 1.00 92.96 41  D 1 
ATOM 3333 O OE1 . GLN D 4 41  ? -14.892 -5.990  -15.090 1.00 87.30 41  D 1 
ATOM 3334 N NE2 . GLN D 4 41  ? -13.910 -4.026  -15.115 1.00 86.27 41  D 1 
ATOM 3335 N N   . ARG D 4 42  ? -13.271 -9.553  -19.178 1.00 93.90 42  D 1 
ATOM 3336 C CA  . ARG D 4 42  ? -14.151 -10.655 -19.573 1.00 93.70 42  D 1 
ATOM 3337 C C   . ARG D 4 42  ? -14.526 -11.436 -18.324 1.00 94.28 42  D 1 
ATOM 3338 O O   . ARG D 4 42  ? -13.649 -11.762 -17.514 1.00 92.98 42  D 1 
ATOM 3339 C CB  . ARG D 4 42  ? -13.486 -11.553 -20.622 1.00 92.67 42  D 1 
ATOM 3340 C CG  . ARG D 4 42  ? -13.246 -10.846 -21.968 1.00 84.61 42  D 1 
ATOM 3341 C CD  . ARG D 4 42  ? -14.569 -10.522 -22.676 1.00 80.76 42  D 1 
ATOM 3342 N NE  . ARG D 4 42  ? -14.373 -9.819  -23.946 1.00 74.36 42  D 1 
ATOM 3343 C CZ  . ARG D 4 42  ? -14.475 -8.513  -24.160 1.00 67.22 42  D 1 
ATOM 3344 N NH1 . ARG D 4 42  ? -14.645 -7.644  -23.193 1.00 58.82 42  D 1 
ATOM 3345 N NH2 . ARG D 4 42  ? -14.421 -8.048  -25.362 1.00 58.48 42  D 1 
ATOM 3346 N N   . LEU D 4 43  ? -15.821 -11.686 -18.145 1.00 95.50 43  D 1 
ATOM 3347 C CA  . LEU D 4 43  ? -16.348 -12.483 -17.049 1.00 96.02 43  D 1 
ATOM 3348 C C   . LEU D 4 43  ? -16.702 -13.874 -17.559 1.00 95.94 43  D 1 
ATOM 3349 O O   . LEU D 4 43  ? -17.247 -14.011 -18.654 1.00 94.94 43  D 1 
ATOM 3350 C CB  . LEU D 4 43  ? -17.548 -11.774 -16.393 1.00 96.06 43  D 1 
ATOM 3351 C CG  . LEU D 4 43  ? -17.196 -10.439 -15.719 1.00 95.24 43  D 1 
ATOM 3352 C CD1 . LEU D 4 43  ? -18.470 -9.787  -15.168 1.00 92.88 43  D 1 
ATOM 3353 C CD2 . LEU D 4 43  ? -16.210 -10.620 -14.562 1.00 91.96 43  D 1 
ATOM 3354 N N   . ILE D 4 44  ? -16.391 -14.885 -16.767 1.00 96.08 44  D 1 
ATOM 3355 C CA  . ILE D 4 44  ? -16.630 -16.285 -17.091 1.00 95.74 44  D 1 
ATOM 3356 C C   . ILE D 4 44  ? -17.440 -16.914 -15.954 1.00 95.81 44  D 1 
ATOM 3357 O O   . ILE D 4 44  ? -17.096 -16.760 -14.782 1.00 95.13 44  D 1 
ATOM 3358 C CB  . ILE D 4 44  ? -15.303 -17.042 -17.344 1.00 95.06 44  D 1 
ATOM 3359 C CG1 . ILE D 4 44  ? -14.503 -16.379 -18.492 1.00 92.25 44  D 1 
ATOM 3360 C CG2 . ILE D 4 44  ? -15.568 -18.523 -17.663 1.00 92.07 44  D 1 
ATOM 3361 C CD1 . ILE D 4 44  ? -13.082 -16.929 -18.653 1.00 84.73 44  D 1 
ATOM 3362 N N   . PHE D 4 45  ? -18.512 -17.642 -16.317 1.00 94.66 45  D 1 
ATOM 3363 C CA  . PHE D 4 45  ? -19.320 -18.444 -15.415 1.00 94.23 45  D 1 
ATOM 3364 C C   . PHE D 4 45  ? -19.601 -19.802 -16.049 1.00 93.44 45  D 1 
ATOM 3365 O O   . PHE D 4 45  ? -19.943 -19.861 -17.231 1.00 91.38 45  D 1 
ATOM 3366 C CB  . PHE D 4 45  ? -20.616 -17.695 -15.080 1.00 94.09 45  D 1 
ATOM 3367 C CG  . PHE D 4 45  ? -21.509 -18.448 -14.115 1.00 94.37 45  D 1 
ATOM 3368 C CD1 . PHE D 4 45  ? -22.720 -19.020 -14.557 1.00 91.01 45  D 1 
ATOM 3369 C CD2 . PHE D 4 45  ? -21.122 -18.597 -12.773 1.00 91.03 45  D 1 
ATOM 3370 C CE1 . PHE D 4 45  ? -23.538 -19.722 -13.665 1.00 90.52 45  D 1 
ATOM 3371 C CE2 . PHE D 4 45  ? -21.942 -19.306 -11.876 1.00 90.34 45  D 1 
ATOM 3372 C CZ  . PHE D 4 45  ? -23.149 -19.864 -12.318 1.00 92.09 45  D 1 
ATOM 3373 N N   . ALA D 4 46  ? -19.415 -20.883 -15.304 1.00 92.12 46  D 1 
ATOM 3374 C CA  . ALA D 4 46  ? -19.548 -22.247 -15.814 1.00 90.65 46  D 1 
ATOM 3375 C C   . ALA D 4 46  ? -18.770 -22.510 -17.132 1.00 90.92 46  D 1 
ATOM 3376 O O   . ALA D 4 46  ? -19.230 -23.210 -18.029 1.00 87.78 46  D 1 
ATOM 3377 C CB  . ALA D 4 46  ? -21.030 -22.617 -15.872 1.00 88.74 46  D 1 
ATOM 3378 N N   . GLY D 4 47  ? -17.586 -21.896 -17.263 1.00 91.19 47  D 1 
ATOM 3379 C CA  . GLY D 4 47  ? -16.745 -21.959 -18.466 1.00 90.95 47  D 1 
ATOM 3380 C C   . GLY D 4 47  ? -17.158 -21.034 -19.613 1.00 91.70 47  D 1 
ATOM 3381 O O   . GLY D 4 47  ? -16.360 -20.812 -20.527 1.00 89.26 47  D 1 
ATOM 3382 N N   . LYS D 4 48  ? -18.368 -20.453 -19.569 1.00 91.69 48  D 1 
ATOM 3383 C CA  . LYS D 4 48  ? -18.936 -19.598 -20.615 1.00 91.43 48  D 1 
ATOM 3384 C C   . LYS D 4 48  ? -18.554 -18.133 -20.407 1.00 92.70 48  D 1 
ATOM 3385 O O   . LYS D 4 48  ? -18.646 -17.606 -19.300 1.00 91.20 48  D 1 
ATOM 3386 C CB  . LYS D 4 48  ? -20.456 -19.810 -20.621 1.00 88.21 48  D 1 
ATOM 3387 C CG  . LYS D 4 48  ? -21.179 -19.166 -21.816 1.00 78.86 48  D 1 
ATOM 3388 C CD  . LYS D 4 48  ? -22.667 -19.519 -21.736 1.00 77.60 48  D 1 
ATOM 3389 C CE  . LYS D 4 48  ? -23.460 -19.016 -22.937 1.00 68.49 48  D 1 
ATOM 3390 N NZ  . LYS D 4 48  ? -24.873 -19.472 -22.848 1.00 62.80 48  D 1 
ATOM 3391 N N   . GLN D 4 49  ? -18.160 -17.448 -21.494 1.00 93.08 49  D 1 
ATOM 3392 C CA  . GLN D 4 49  ? -17.969 -16.000 -21.489 1.00 92.87 49  D 1 
ATOM 3393 C C   . GLN D 4 49  ? -19.325 -15.291 -21.446 1.00 93.37 49  D 1 
ATOM 3394 O O   . GLN D 4 49  ? -20.224 -15.620 -22.217 1.00 91.68 49  D 1 
ATOM 3395 C CB  . GLN D 4 49  ? -17.128 -15.579 -22.702 1.00 90.43 49  D 1 
ATOM 3396 C CG  . GLN D 4 49  ? -16.739 -14.089 -22.639 1.00 82.77 49  D 1 
ATOM 3397 C CD  . GLN D 4 49  ? -15.922 -13.657 -23.860 1.00 81.14 49  D 1 
ATOM 3398 O OE1 . GLN D 4 49  ? -14.715 -13.793 -23.928 1.00 74.84 49  D 1 
ATOM 3399 N NE2 . GLN D 4 49  ? -16.567 -13.093 -24.853 1.00 71.27 49  D 1 
ATOM 3400 N N   . LEU D 4 50  ? -19.471 -14.299 -20.579 1.00 94.55 50  D 1 
ATOM 3401 C CA  . LEU D 4 50  ? -20.697 -13.535 -20.405 1.00 94.96 50  D 1 
ATOM 3402 C C   . LEU D 4 50  ? -20.719 -12.310 -21.342 1.00 94.65 50  D 1 
ATOM 3403 O O   . LEU D 4 50  ? -19.742 -11.570 -21.432 1.00 93.33 50  D 1 
ATOM 3404 C CB  . LEU D 4 50  ? -20.865 -13.141 -18.930 1.00 95.28 50  D 1 
ATOM 3405 C CG  . LEU D 4 50  ? -20.746 -14.290 -17.905 1.00 94.88 50  D 1 
ATOM 3406 C CD1 . LEU D 4 50  ? -20.998 -13.758 -16.491 1.00 92.76 50  D 1 
ATOM 3407 C CD2 . LEU D 4 50  ? -21.731 -15.423 -18.164 1.00 92.22 50  D 1 
ATOM 3408 N N   . GLU D 4 51  ? -21.850 -12.099 -22.025 1.00 94.14 51  D 1 
ATOM 3409 C CA  . GLU D 4 51  ? -22.071 -10.992 -22.960 1.00 93.74 51  D 1 
ATOM 3410 C C   . GLU D 4 51  ? -22.592 -9.746  -22.233 1.00 94.42 51  D 1 
ATOM 3411 O O   . GLU D 4 51  ? -23.429 -9.843  -21.342 1.00 92.93 51  D 1 
ATOM 3412 C CB  . GLU D 4 51  ? -23.067 -11.417 -24.045 1.00 91.96 51  D 1 
ATOM 3413 C CG  . GLU D 4 51  ? -22.513 -12.487 -25.000 1.00 83.19 51  D 1 
ATOM 3414 C CD  . GLU D 4 51  ? -23.597 -13.067 -25.928 1.00 75.76 51  D 1 
ATOM 3415 O OE1 . GLU D 4 51  ? -23.299 -14.076 -26.590 1.00 68.31 51  D 1 
ATOM 3416 O OE2 . GLU D 4 51  ? -24.749 -12.589 -25.910 1.00 68.07 51  D 1 
ATOM 3417 N N   . ASP D 4 52  ? -22.138 -8.552  -22.644 1.00 93.91 52  D 1 
ATOM 3418 C CA  . ASP D 4 52  ? -22.393 -7.295  -21.930 1.00 94.18 52  D 1 
ATOM 3419 C C   . ASP D 4 52  ? -23.881 -6.915  -21.847 1.00 94.09 52  D 1 
ATOM 3420 O O   . ASP D 4 52  ? -24.330 -6.406  -20.817 1.00 89.04 52  D 1 
ATOM 3421 C CB  . ASP D 4 52  ? -21.577 -6.154  -22.578 1.00 92.64 52  D 1 
ATOM 3422 C CG  . ASP D 4 52  ? -20.085 -6.272  -22.254 1.00 90.96 52  D 1 
ATOM 3423 O OD1 . ASP D 4 52  ? -19.766 -6.799  -21.170 1.00 85.75 52  D 1 
ATOM 3424 O OD2 . ASP D 4 52  ? -19.210 -5.873  -23.046 1.00 84.87 52  D 1 
ATOM 3425 N N   . GLY D 4 53  ? -24.643 -7.182  -22.895 1.00 94.16 53  D 1 
ATOM 3426 C CA  . GLY D 4 53  ? -26.064 -6.841  -22.980 1.00 94.27 53  D 1 
ATOM 3427 C C   . GLY D 4 53  ? -27.016 -7.800  -22.250 1.00 95.13 53  D 1 
ATOM 3428 O O   . GLY D 4 53  ? -28.212 -7.517  -22.204 1.00 92.08 53  D 1 
ATOM 3429 N N   . ARG D 4 54  ? -26.524 -8.916  -21.710 1.00 95.41 54  D 1 
ATOM 3430 C CA  . ARG D 4 54  ? -27.355 -9.869  -20.962 1.00 95.53 54  D 1 
ATOM 3431 C C   . ARG D 4 54  ? -27.332 -9.577  -19.467 1.00 96.47 54  D 1 
ATOM 3432 O O   . ARG D 4 54  ? -26.431 -8.897  -18.967 1.00 94.97 54  D 1 
ATOM 3433 C CB  . ARG D 4 54  ? -26.950 -11.317 -21.266 1.00 94.31 54  D 1 
ATOM 3434 C CG  . ARG D 4 54  ? -27.019 -11.661 -22.758 1.00 89.84 54  D 1 
ATOM 3435 C CD  . ARG D 4 54  ? -27.072 -13.174 -22.926 1.00 82.60 54  D 1 
ATOM 3436 N NE  . ARG D 4 54  ? -26.762 -13.595 -24.294 1.00 75.04 54  D 1 
ATOM 3437 C CZ  . ARG D 4 54  ? -27.124 -14.707 -24.901 1.00 67.88 54  D 1 
ATOM 3438 N NH1 . ARG D 4 54  ? -27.903 -15.593 -24.336 1.00 61.41 54  D 1 
ATOM 3439 N NH2 . ARG D 4 54  ? -26.681 -14.944 -26.103 1.00 61.67 54  D 1 
ATOM 3440 N N   . THR D 4 55  ? -28.319 -10.120 -18.754 1.00 96.10 55  D 1 
ATOM 3441 C CA  . THR D 4 55  ? -28.445 -9.972  -17.303 1.00 96.40 55  D 1 
ATOM 3442 C C   . THR D 4 55  ? -27.850 -11.168 -16.553 1.00 96.41 55  D 1 
ATOM 3443 O O   . THR D 4 55  ? -27.539 -12.210 -17.130 1.00 95.31 55  D 1 
ATOM 3444 C CB  . THR D 4 55  ? -29.908 -9.761  -16.887 1.00 95.69 55  D 1 
ATOM 3445 O OG1 . THR D 4 55  ? -30.656 -10.909 -17.160 1.00 89.30 55  D 1 
ATOM 3446 C CG2 . THR D 4 55  ? -30.563 -8.568  -17.585 1.00 88.42 55  D 1 
ATOM 3447 N N   . LEU D 4 56  ? -27.683 -11.023 -15.236 1.00 96.49 56  D 1 
ATOM 3448 C CA  . LEU D 4 56  ? -27.280 -12.152 -14.388 1.00 96.40 56  D 1 
ATOM 3449 C C   . LEU D 4 56  ? -28.330 -13.271 -14.389 1.00 96.00 56  D 1 
ATOM 3450 O O   . LEU D 4 56  ? -27.963 -14.445 -14.385 1.00 95.07 56  D 1 
ATOM 3451 C CB  . LEU D 4 56  ? -27.030 -11.645 -12.959 1.00 96.40 56  D 1 
ATOM 3452 C CG  . LEU D 4 56  ? -25.808 -10.714 -12.814 1.00 95.50 56  D 1 
ATOM 3453 C CD1 . LEU D 4 56  ? -25.763 -10.166 -11.388 1.00 92.50 56  D 1 
ATOM 3454 C CD2 . LEU D 4 56  ? -24.492 -11.436 -13.074 1.00 91.63 56  D 1 
ATOM 3455 N N   . SER D 4 57  ? -29.627 -12.923 -14.447 1.00 96.33 57  D 1 
ATOM 3456 C CA  . SER D 4 57  ? -30.723 -13.899 -14.512 1.00 95.66 57  D 1 
ATOM 3457 C C   . SER D 4 57  ? -30.727 -14.694 -15.814 1.00 95.16 57  D 1 
ATOM 3458 O O   . SER D 4 57  ? -30.996 -15.892 -15.767 1.00 93.24 57  D 1 
ATOM 3459 C CB  . SER D 4 57  ? -32.086 -13.228 -14.296 1.00 94.55 57  D 1 
ATOM 3460 O OG  . SER D 4 57  ? -32.234 -12.052 -15.060 1.00 81.89 57  D 1 
ATOM 3461 N N   . ASP D 4 58  ? -30.345 -14.091 -16.946 1.00 95.67 58  D 1 
ATOM 3462 C CA  . ASP D 4 58  ? -30.253 -14.787 -18.239 1.00 94.81 58  D 1 
ATOM 3463 C C   . ASP D 4 58  ? -29.246 -15.952 -18.216 1.00 94.38 58  D 1 
ATOM 3464 O O   . ASP D 4 58  ? -29.376 -16.915 -18.968 1.00 92.27 58  D 1 
ATOM 3465 C CB  . ASP D 4 58  ? -29.828 -13.820 -19.353 1.00 94.34 58  D 1 
ATOM 3466 C CG  . ASP D 4 58  ? -30.814 -12.679 -19.617 1.00 91.90 58  D 1 
ATOM 3467 O OD1 . ASP D 4 58  ? -32.032 -12.882 -19.446 1.00 86.75 58  D 1 
ATOM 3468 O OD2 . ASP D 4 58  ? -30.318 -11.590 -19.984 1.00 86.36 58  D 1 
ATOM 3469 N N   . TYR D 4 59  ? -28.258 -15.877 -17.345 1.00 94.77 59  D 1 
ATOM 3470 C CA  . TYR D 4 59  ? -27.248 -16.917 -17.140 1.00 94.29 59  D 1 
ATOM 3471 C C   . TYR D 4 59  ? -27.525 -17.792 -15.909 1.00 93.84 59  D 1 
ATOM 3472 O O   . TYR D 4 59  ? -26.654 -18.582 -15.516 1.00 91.30 59  D 1 
ATOM 3473 C CB  . TYR D 4 59  ? -25.865 -16.276 -17.083 1.00 93.80 59  D 1 
ATOM 3474 C CG  . TYR D 4 59  ? -25.409 -15.680 -18.398 1.00 94.15 59  D 1 
ATOM 3475 C CD1 . TYR D 4 59  ? -25.112 -16.526 -19.486 1.00 91.36 59  D 1 
ATOM 3476 C CD2 . TYR D 4 59  ? -25.248 -14.299 -18.535 1.00 91.50 59  D 1 
ATOM 3477 C CE1 . TYR D 4 59  ? -24.658 -15.991 -20.697 1.00 90.33 59  D 1 
ATOM 3478 C CE2 . TYR D 4 59  ? -24.790 -13.752 -19.745 1.00 90.33 59  D 1 
ATOM 3479 C CZ  . TYR D 4 59  ? -24.491 -14.603 -20.827 1.00 92.35 59  D 1 
ATOM 3480 O OH  . TYR D 4 59  ? -24.039 -14.081 -21.999 1.00 90.47 59  D 1 
ATOM 3481 N N   . ASN D 4 60  ? -28.692 -17.651 -15.273 1.00 94.06 60  D 1 
ATOM 3482 C CA  . ASN D 4 60  ? -29.040 -18.338 -14.033 1.00 93.58 60  D 1 
ATOM 3483 C C   . ASN D 4 60  ? -27.982 -18.163 -12.916 1.00 93.91 60  D 1 
ATOM 3484 O O   . ASN D 4 60  ? -27.711 -19.080 -12.138 1.00 92.24 60  D 1 
ATOM 3485 C CB  . ASN D 4 60  ? -29.407 -19.799 -14.357 1.00 92.02 60  D 1 
ATOM 3486 C CG  . ASN D 4 60  ? -30.128 -20.509 -13.221 1.00 83.87 60  D 1 
ATOM 3487 O OD1 . ASN D 4 60  ? -30.799 -19.919 -12.396 1.00 75.09 60  D 1 
ATOM 3488 N ND2 . ASN D 4 60  ? -30.017 -21.817 -13.168 1.00 71.39 60  D 1 
ATOM 3489 N N   . ILE D 4 61  ? -27.360 -16.987 -12.841 1.00 94.80 61  D 1 
ATOM 3490 C CA  . ILE D 4 61  ? -26.387 -16.651 -11.797 1.00 95.40 61  D 1 
ATOM 3491 C C   . ILE D 4 61  ? -27.147 -16.325 -10.517 1.00 95.47 61  D 1 
ATOM 3492 O O   . ILE D 4 61  ? -27.862 -15.327 -10.428 1.00 94.22 61  D 1 
ATOM 3493 C CB  . ILE D 4 61  ? -25.443 -15.525 -12.257 1.00 95.50 61  D 1 
ATOM 3494 C CG1 . ILE D 4 61  ? -24.571 -16.016 -13.435 1.00 93.56 61  D 1 
ATOM 3495 C CG2 . ILE D 4 61  ? -24.546 -15.062 -11.099 1.00 93.74 61  D 1 
ATOM 3496 C CD1 . ILE D 4 61  ? -23.838 -14.900 -14.172 1.00 88.99 61  D 1 
ATOM 3497 N N   . GLN D 4 62  ? -26.967 -17.158 -9.503  1.00 95.62 62  D 1 
ATOM 3498 C CA  . GLN D 4 62  ? -27.675 -17.077 -8.229  1.00 95.00 62  D 1 
ATOM 3499 C C   . GLN D 4 62  ? -26.822 -16.436 -7.134  1.00 95.35 62  D 1 
ATOM 3500 O O   . GLN D 4 62  ? -25.641 -16.115 -7.323  1.00 93.50 62  D 1 
ATOM 3501 C CB  . GLN D 4 62  ? -28.185 -18.478 -7.844  1.00 93.03 62  D 1 
ATOM 3502 C CG  . GLN D 4 62  ? -29.157 -19.048 -8.891  1.00 88.24 62  D 1 
ATOM 3503 C CD  . GLN D 4 62  ? -29.815 -20.366 -8.461  1.00 82.49 62  D 1 
ATOM 3504 O OE1 . GLN D 4 62  ? -29.661 -20.836 -7.344  1.00 72.77 62  D 1 
ATOM 3505 N NE2 . GLN D 4 62  ? -30.574 -20.986 -9.325  1.00 68.85 62  D 1 
ATOM 3506 N N   . LYS D 4 63  ? -27.435 -16.242 -5.955  1.00 95.29 63  D 1 
ATOM 3507 C CA  . LYS D 4 63  ? -26.737 -15.799 -4.749  1.00 95.54 63  D 1 
ATOM 3508 C C   . LYS D 4 63  ? -25.506 -16.676 -4.491  1.00 95.43 63  D 1 
ATOM 3509 O O   . LYS D 4 63  ? -25.572 -17.891 -4.649  1.00 93.14 63  D 1 
ATOM 3510 C CB  . LYS D 4 63  ? -27.719 -15.849 -3.566  1.00 94.12 63  D 1 
ATOM 3511 C CG  . LYS D 4 63  ? -27.167 -15.156 -2.308  1.00 87.03 63  D 1 
ATOM 3512 C CD  . LYS D 4 63  ? -27.964 -15.524 -1.054  1.00 84.71 63  D 1 
ATOM 3513 C CE  . LYS D 4 63  ? -27.303 -14.891 0.177   1.00 72.25 63  D 1 
ATOM 3514 N NZ  . LYS D 4 63  ? -27.312 -15.792 1.355   1.00 64.42 63  D 1 
ATOM 3515 N N   . GLU D 4 64  ? -24.407 -16.037 -4.065  1.00 95.63 64  D 1 
ATOM 3516 C CA  . GLU D 4 64  ? -23.142 -16.697 -3.719  1.00 95.64 64  D 1 
ATOM 3517 C C   . GLU D 4 64  ? -22.430 -17.412 -4.889  1.00 95.40 64  D 1 
ATOM 3518 O O   . GLU D 4 64  ? -21.395 -18.050 -4.686  1.00 92.84 64  D 1 
ATOM 3519 C CB  . GLU D 4 64  ? -23.323 -17.579 -2.463  1.00 94.74 64  D 1 
ATOM 3520 C CG  . GLU D 4 64  ? -23.671 -16.727 -1.224  1.00 91.71 64  D 1 
ATOM 3521 C CD  . GLU D 4 64  ? -24.231 -17.527 -0.051  1.00 85.93 64  D 1 
ATOM 3522 O OE1 . GLU D 4 64  ? -25.004 -16.914 0.730   1.00 76.99 64  D 1 
ATOM 3523 O OE2 . GLU D 4 64  ? -23.945 -18.740 0.068   1.00 77.54 64  D 1 
ATOM 3524 N N   . SER D 4 65  ? -22.903 -17.232 -6.136  1.00 95.47 65  D 1 
ATOM 3525 C CA  . SER D 4 65  ? -22.184 -17.694 -7.322  1.00 94.99 65  D 1 
ATOM 3526 C C   . SER D 4 65  ? -20.821 -17.011 -7.448  1.00 95.17 65  D 1 
ATOM 3527 O O   . SER D 4 65  ? -20.663 -15.824 -7.151  1.00 94.06 65  D 1 
ATOM 3528 C CB  . SER D 4 65  ? -22.993 -17.443 -8.597  1.00 94.06 65  D 1 
ATOM 3529 O OG  . SER D 4 65  ? -24.205 -18.180 -8.569  1.00 87.49 65  D 1 
ATOM 3530 N N   . THR D 4 66  ? -19.830 -17.747 -7.960  1.00 95.09 66  D 1 
ATOM 3531 C CA  . THR D 4 66  ? -18.491 -17.211 -8.240  1.00 94.76 66  D 1 
ATOM 3532 C C   . THR D 4 66  ? -18.280 -17.021 -9.737  1.00 95.15 66  D 1 
ATOM 3533 O O   . THR D 4 66  ? -18.241 -17.988 -10.499 1.00 94.20 66  D 1 
ATOM 3534 C CB  . THR D 4 66  ? -17.390 -18.089 -7.626  1.00 93.21 66  D 1 
ATOM 3535 O OG1 . THR D 4 66  ? -17.550 -18.138 -6.227  1.00 86.77 66  D 1 
ATOM 3536 C CG2 . THR D 4 66  ? -15.986 -17.530 -7.864  1.00 86.43 66  D 1 
ATOM 3537 N N   . LEU D 4 67  ? -18.075 -15.760 -10.162 1.00 95.73 67  D 1 
ATOM 3538 C CA  . LEU D 4 67  ? -17.609 -15.401 -11.497 1.00 96.09 67  D 1 
ATOM 3539 C C   . LEU D 4 67  ? -16.078 -15.343 -11.516 1.00 96.07 67  D 1 
ATOM 3540 O O   . LEU D 4 67  ? -15.439 -14.994 -10.524 1.00 95.12 67  D 1 
ATOM 3541 C CB  . LEU D 4 67  ? -18.214 -14.060 -11.939 1.00 96.05 67  D 1 
ATOM 3542 C CG  . LEU D 4 67  ? -19.744 -13.926 -11.810 1.00 94.61 67  D 1 
ATOM 3543 C CD1 . LEU D 4 67  ? -20.201 -12.592 -12.411 1.00 90.70 67  D 1 
ATOM 3544 C CD2 . LEU D 4 67  ? -20.482 -15.048 -12.534 1.00 90.31 67  D 1 
ATOM 3545 N N   . HIS D 4 68  ? -15.477 -15.611 -12.668 1.00 96.14 68  D 1 
ATOM 3546 C CA  . HIS D 4 68  ? -14.042 -15.447 -12.882 1.00 95.89 68  D 1 
ATOM 3547 C C   . HIS D 4 68  ? -13.773 -14.258 -13.796 1.00 95.94 68  D 1 
ATOM 3548 O O   . HIS D 4 68  ? -14.315 -14.178 -14.900 1.00 94.79 68  D 1 
ATOM 3549 C CB  . HIS D 4 68  ? -13.447 -16.746 -13.420 1.00 95.13 68  D 1 
ATOM 3550 C CG  . HIS D 4 68  ? -13.492 -17.862 -12.411 1.00 93.53 68  D 1 
ATOM 3551 N ND1 . HIS D 4 68  ? -12.541 -18.121 -11.446 1.00 82.94 68  D 1 
ATOM 3552 C CD2 . HIS D 4 68  ? -14.498 -18.776 -12.230 1.00 82.65 68  D 1 
ATOM 3553 C CE1 . HIS D 4 68  ? -12.958 -19.174 -10.716 1.00 84.41 68  D 1 
ATOM 3554 N NE2 . HIS D 4 68  ? -14.147 -19.591 -11.164 1.00 85.76 68  D 1 
ATOM 3555 N N   . LEU D 4 69  ? -12.904 -13.333 -13.364 1.00 94.76 69  D 1 
ATOM 3556 C CA  . LEU D 4 69  ? -12.412 -12.213 -14.174 1.00 94.40 69  D 1 
ATOM 3557 C C   . LEU D 4 69  ? -11.139 -12.639 -14.916 1.00 94.32 69  D 1 
ATOM 3558 O O   . LEU D 4 69  ? -10.166 -13.082 -14.300 1.00 93.37 69  D 1 
ATOM 3559 C CB  . LEU D 4 69  ? -12.181 -11.004 -13.261 1.00 94.02 69  D 1 
ATOM 3560 C CG  . LEU D 4 69  ? -11.588 -9.769  -13.967 1.00 93.02 69  D 1 
ATOM 3561 C CD1 . LEU D 4 69  ? -12.537 -9.188  -15.011 1.00 88.53 69  D 1 
ATOM 3562 C CD2 . LEU D 4 69  ? -11.293 -8.683  -12.933 1.00 88.09 69  D 1 
ATOM 3563 N N   . VAL D 4 70  ? -11.146 -12.435 -16.243 1.00 94.16 70  D 1 
ATOM 3564 C CA  . VAL D 4 70  ? -9.955  -12.482 -17.094 1.00 93.55 70  D 1 
ATOM 3565 C C   . VAL D 4 70  ? -9.812  -11.165 -17.867 1.00 93.33 70  D 1 
ATOM 3566 O O   . VAL D 4 70  ? -10.728 -10.338 -17.872 1.00 92.20 70  D 1 
ATOM 3567 C CB  . VAL D 4 70  ? -9.961  -13.720 -18.027 1.00 92.67 70  D 1 
ATOM 3568 C CG1 . VAL D 4 70  ? -10.055 -15.019 -17.227 1.00 87.72 70  D 1 
ATOM 3569 C CG2 . VAL D 4 70  ? -11.095 -13.690 -19.059 1.00 88.37 70  D 1 
ATOM 3570 N N   . LEU D 4 71  ? -8.672  -10.931 -18.514 1.00 91.43 71  D 1 
ATOM 3571 C CA  . LEU D 4 71  ? -8.531  -9.810  -19.449 1.00 90.67 71  D 1 
ATOM 3572 C C   . LEU D 4 71  ? -9.180  -10.152 -20.790 1.00 90.43 71  D 1 
ATOM 3573 O O   . LEU D 4 71  ? -9.301  -11.321 -21.142 1.00 88.99 71  D 1 
ATOM 3574 C CB  . LEU D 4 71  ? -7.052  -9.416  -19.607 1.00 89.78 71  D 1 
ATOM 3575 C CG  . LEU D 4 71  ? -6.419  -8.799  -18.354 1.00 87.49 71  D 1 
ATOM 3576 C CD1 . LEU D 4 71  ? -4.954  -8.464  -18.620 1.00 83.37 71  D 1 
ATOM 3577 C CD2 . LEU D 4 71  ? -7.121  -7.510  -17.915 1.00 83.05 71  D 1 
ATOM 3578 N N   . ARG D 4 72  ? -9.552  -9.109  -21.560 1.00 91.46 72  D 1 
ATOM 3579 C CA  . ARG D 4 72  ? -10.016 -9.247  -22.943 1.00 91.21 72  D 1 
ATOM 3580 C C   . ARG D 4 72  ? -9.096  -10.180 -23.721 1.00 91.16 72  D 1 
ATOM 3581 O O   . ARG D 4 72  ? -7.884  -9.961  -23.770 1.00 88.43 72  D 1 
ATOM 3582 C CB  . ARG D 4 72  ? -10.095 -7.858  -23.614 1.00 88.96 72  D 1 
ATOM 3583 C CG  . ARG D 4 72  ? -10.552 -7.945  -25.081 1.00 81.28 72  D 1 
ATOM 3584 C CD  . ARG D 4 72  ? -10.650 -6.556  -25.705 1.00 75.88 72  D 1 
ATOM 3585 N NE  . ARG D 4 72  ? -10.979 -6.646  -27.138 1.00 66.44 72  D 1 
ATOM 3586 C CZ  . ARG D 4 72  ? -11.211 -5.625  -27.948 1.00 58.95 72  D 1 
ATOM 3587 N NH1 . ARG D 4 72  ? -11.172 -4.387  -27.530 1.00 53.39 72  D 1 
ATOM 3588 N NH2 . ARG D 4 72  ? -11.484 -5.833  -29.203 1.00 49.92 72  D 1 
ATOM 3589 N N   . LEU D 4 73  ? -9.705  -11.187 -24.329 1.00 89.89 73  D 1 
ATOM 3590 C CA  . LEU D 4 73  ? -9.095  -12.193 -25.171 1.00 88.27 73  D 1 
ATOM 3591 C C   . LEU D 4 73  ? -9.784  -12.198 -26.530 1.00 88.77 73  D 1 
ATOM 3592 O O   . LEU D 4 73  ? -10.957 -11.822 -26.644 1.00 85.87 73  D 1 
ATOM 3593 C CB  . LEU D 4 73  ? -9.158  -13.548 -24.438 1.00 85.83 73  D 1 
ATOM 3594 C CG  . LEU D 4 73  ? -10.590 -14.093 -24.191 1.00 84.24 73  D 1 
ATOM 3595 C CD1 . LEU D 4 73  ? -11.043 -15.064 -25.275 1.00 78.52 73  D 1 
ATOM 3596 C CD2 . LEU D 4 73  ? -10.649 -14.829 -22.858 1.00 79.55 73  D 1 
ATOM 3597 N N   . ARG D 4 74  ? -9.046  -12.628 -27.551 1.00 89.39 74  D 1 
ATOM 3598 C CA  . ARG D 4 74  ? -9.554  -12.846 -28.899 1.00 89.58 74  D 1 
ATOM 3599 C C   . ARG D 4 74  ? -8.850  -14.064 -29.496 1.00 90.65 74  D 1 
ATOM 3600 O O   . ARG D 4 74  ? -7.632  -14.174 -29.402 1.00 87.84 74  D 1 
ATOM 3601 C CB  . ARG D 4 74  ? -9.343  -11.572 -29.735 1.00 86.22 74  D 1 
ATOM 3602 C CG  . ARG D 4 74  ? -9.912  -11.708 -31.146 1.00 75.70 74  D 1 
ATOM 3603 C CD  . ARG D 4 74  ? -9.739  -10.429 -31.955 1.00 71.47 74  D 1 
ATOM 3604 N NE  . ARG D 4 74  ? -10.161 -10.655 -33.338 1.00 61.54 74  D 1 
ATOM 3605 C CZ  . ARG D 4 74  ? -10.363 -9.750  -34.285 1.00 53.42 74  D 1 
ATOM 3606 N NH1 . ARG D 4 74  ? -10.208 -8.477  -34.066 1.00 48.54 74  D 1 
ATOM 3607 N NH2 . ARG D 4 74  ? -10.725 -10.138 -35.482 1.00 44.34 74  D 1 
ATOM 3608 N N   . GLY D 4 75  ? -9.621  -14.964 -30.080 1.00 88.53 75  D 1 
ATOM 3609 C CA  . GLY D 4 75  ? -9.071  -16.018 -30.924 1.00 86.95 75  D 1 
ATOM 3610 C C   . GLY D 4 75  ? -8.546  -15.424 -32.227 1.00 84.82 75  D 1 
ATOM 3611 O O   . GLY D 4 75  ? -9.180  -14.537 -32.793 1.00 78.47 75  D 1 
ATOM 3612 N N   . GLY D 4 76  ? -7.384  -15.912 -32.668 1.00 80.27 76  D 1 
ATOM 3613 C CA  . GLY D 4 76  ? -6.707  -15.440 -33.861 1.00 74.58 76  D 1 
ATOM 3614 C C   . GLY D 4 76  ? -5.215  -15.221 -33.662 1.00 69.37 76  D 1 
ATOM 3615 O O   . GLY D 4 76  ? -4.753  -15.108 -32.509 1.00 61.56 76  D 1 
ATOM 3616 O OXT . GLY D 4 76  ? -4.496  -15.129 -34.687 1.00 65.47 76  D 1 
ATOM 3617 N N   . GLY E 5 1   ? -74.351 27.717  -9.757  1.00 22.36 1   E 1 
ATOM 3618 C CA  . GLY E 5 1   ? -74.980 28.507  -8.724  1.00 26.68 1   E 1 
ATOM 3619 C C   . GLY E 5 1   ? -74.414 29.909  -8.589  1.00 27.94 1   E 1 
ATOM 3620 O O   . GLY E 5 1   ? -73.862 30.405  -9.574  1.00 24.95 1   E 1 
ATOM 3621 N N   . ALA E 5 2   ? -74.567 30.505  -7.437  1.00 22.77 2   E 1 
ATOM 3622 C CA  . ALA E 5 2   ? -74.803 31.951  -7.352  1.00 25.79 2   E 1 
ATOM 3623 C C   . ALA E 5 2   ? -73.648 32.860  -6.891  1.00 25.43 2   E 1 
ATOM 3624 O O   . ALA E 5 2   ? -73.547 33.984  -7.364  1.00 24.53 2   E 1 
ATOM 3625 C CB  . ALA E 5 2   ? -75.998 32.128  -6.397  1.00 24.71 2   E 1 
ATOM 3626 N N   . MET E 5 3   ? -72.932 32.435  -5.916  1.00 20.14 3   E 1 
ATOM 3627 C CA  . MET E 5 3   ? -72.213 33.349  -5.009  1.00 23.88 3   E 1 
ATOM 3628 C C   . MET E 5 3   ? -71.029 34.123  -5.639  1.00 22.98 3   E 1 
ATOM 3629 O O   . MET E 5 3   ? -70.443 33.649  -6.591  1.00 22.13 3   E 1 
ATOM 3630 C CB  . MET E 5 3   ? -71.674 32.520  -3.829  1.00 23.85 3   E 1 
ATOM 3631 C CG  . MET E 5 3   ? -72.774 32.068  -2.865  1.00 23.49 3   E 1 
ATOM 3632 S SD  . MET E 5 3   ? -72.086 31.098  -1.498  1.00 22.87 3   E 1 
ATOM 3633 C CE  . MET E 5 3   ? -73.551 30.927  -0.447  1.00 22.15 3   E 1 
ATOM 3634 N N   . ASP E 5 4   ? -70.551 35.199  -5.100  1.00 26.43 4   E 1 
ATOM 3635 C CA  . ASP E 5 4   ? -71.127 36.401  -4.470  1.00 30.55 4   E 1 
ATOM 3636 C C   . ASP E 5 4   ? -70.039 37.514  -4.450  1.00 28.69 4   E 1 
ATOM 3637 O O   . ASP E 5 4   ? -68.998 37.381  -5.088  1.00 28.26 4   E 1 
ATOM 3638 C CB  . ASP E 5 4   ? -71.684 36.115  -3.062  1.00 30.33 4   E 1 
ATOM 3639 C CG  . ASP E 5 4   ? -72.541 37.248  -2.484  1.00 26.60 4   E 1 
ATOM 3640 O OD1 . ASP E 5 4   ? -72.942 38.154  -3.253  1.00 27.20 4   E 1 
ATOM 3641 O OD2 . ASP E 5 4   ? -72.778 37.228  -1.258  1.00 29.59 4   E 1 
ATOM 3642 N N   . MET E 5 5   ? -70.282 38.582  -3.793  1.00 25.39 5   E 1 
ATOM 3643 C CA  . MET E 5 5   ? -69.940 39.978  -4.083  1.00 28.91 5   E 1 
ATOM 3644 C C   . MET E 5 5   ? -68.478 40.498  -4.008  1.00 27.49 5   E 1 
ATOM 3645 O O   . MET E 5 5   ? -67.985 40.999  -5.004  1.00 25.62 5   E 1 
ATOM 3646 C CB  . MET E 5 5   ? -70.785 40.864  -3.147  1.00 28.05 5   E 1 
ATOM 3647 C CG  . MET E 5 5   ? -72.271 40.941  -3.469  1.00 28.34 5   E 1 
ATOM 3648 S SD  . MET E 5 5   ? -73.077 42.138  -2.354  1.00 27.31 5   E 1 
ATOM 3649 C CE  . MET E 5 5   ? -74.743 42.166  -3.095  1.00 25.12 5   E 1 
ATOM 3650 N N   . SER E 5 6   ? -67.946 40.688  -2.806  1.00 26.53 6   E 1 
ATOM 3651 C CA  . SER E 5 6   ? -67.759 42.092  -2.418  1.00 28.66 6   E 1 
ATOM 3652 C C   . SER E 5 6   ? -66.340 42.715  -2.441  1.00 27.07 6   E 1 
ATOM 3653 O O   . SER E 5 6   ? -65.768 42.881  -3.498  1.00 25.78 6   E 1 
ATOM 3654 C CB  . SER E 5 6   ? -68.614 42.395  -1.172  1.00 28.27 6   E 1 
ATOM 3655 O OG  . SER E 5 6   ? -67.988 41.965  0.016   1.00 26.66 6   E 1 
ATOM 3656 N N   . THR E 5 7   ? -65.826 43.212  -1.350  1.00 24.50 7   E 1 
ATOM 3657 C CA  . THR E 5 7   ? -65.641 44.670  -1.170  1.00 27.41 7   E 1 
ATOM 3658 C C   . THR E 5 7   ? -64.232 45.290  -1.238  1.00 26.44 7   E 1 
ATOM 3659 O O   . THR E 5 7   ? -63.949 46.095  -2.121  1.00 24.12 7   E 1 
ATOM 3660 C CB  . THR E 5 7   ? -66.230 45.128  0.183   1.00 24.79 7   E 1 
ATOM 3661 O OG1 . THR E 5 7   ? -65.977 44.174  1.194   1.00 23.07 7   E 1 
ATOM 3662 C CG2 . THR E 5 7   ? -67.729 45.371  0.155   1.00 24.65 7   E 1 
ATOM 3663 N N   . ARG E 5 8   ? -63.496 45.131  -0.191  1.00 28.54 8   E 1 
ATOM 3664 C CA  . ARG E 5 8   ? -62.577 46.196  0.298   1.00 34.45 8   E 1 
ATOM 3665 C C   . ARG E 5 8   ? -61.086 45.858  0.018   1.00 32.04 8   E 1 
ATOM 3666 O O   . ARG E 5 8   ? -60.830 44.805  -0.532  1.00 29.59 8   E 1 
ATOM 3667 C CB  . ARG E 5 8   ? -62.849 46.383  1.815   1.00 33.12 8   E 1 
ATOM 3668 C CG  . ARG E 5 8   ? -64.247 46.889  2.171   1.00 31.51 8   E 1 
ATOM 3669 C CD  . ARG E 5 8   ? -64.387 46.989  3.693   1.00 29.81 8   E 1 
ATOM 3670 N NE  . ARG E 5 8   ? -65.739 47.429  4.095   1.00 28.92 8   E 1 
ATOM 3671 C CZ  . ARG E 5 8   ? -66.153 47.690  5.331   1.00 27.61 8   E 1 
ATOM 3672 N NH1 . ARG E 5 8   ? -65.345 47.588  6.365   1.00 26.18 8   E 1 
ATOM 3673 N NH2 . ARG E 5 8   ? -67.383 48.054  5.561   1.00 28.79 8   E 1 
ATOM 3674 N N   . ASN E 5 9   ? -60.041 46.557  0.361   1.00 28.99 9   E 1 
ATOM 3675 C CA  . ASN E 5 9   ? -59.816 47.894  0.942   1.00 32.69 9   E 1 
ATOM 3676 C C   . ASN E 5 9   ? -58.413 48.401  0.469   1.00 32.07 9   E 1 
ATOM 3677 O O   . ASN E 5 9   ? -57.919 47.895  -0.542  1.00 29.69 9   E 1 
ATOM 3678 C CB  . ASN E 5 9   ? -59.981 47.759  2.488   1.00 30.10 9   E 1 
ATOM 3679 C CG  . ASN E 5 9   ? -60.412 49.017  3.219   1.00 24.70 9   E 1 
ATOM 3680 O OD1 . ASN E 5 9   ? -60.849 50.016  2.668   1.00 24.13 9   E 1 
ATOM 3681 N ND2 . ASN E 5 9   ? -60.291 49.022  4.532   1.00 28.00 9   E 1 
ATOM 3682 N N   . PRO E 5 10  ? -57.718 49.313  1.092   1.00 25.08 10  E 1 
ATOM 3683 C CA  . PRO E 5 10  ? -57.428 50.579  0.406   1.00 29.88 10  E 1 
ATOM 3684 C C   . PRO E 5 10  ? -55.947 50.980  0.267   1.00 30.55 10  E 1 
ATOM 3685 O O   . PRO E 5 10  ? -55.673 51.959  -0.425  1.00 27.89 10  E 1 
ATOM 3686 C CB  . PRO E 5 10  ? -58.121 51.577  1.346   1.00 26.34 10  E 1 
ATOM 3687 C CG  . PRO E 5 10  ? -57.792 51.031  2.729   1.00 26.58 10  E 1 
ATOM 3688 C CD  . PRO E 5 10  ? -57.598 49.524  2.484   1.00 31.87 10  E 1 
ATOM 3689 N N   . GLN E 5 11  ? -55.051 50.418  1.028   1.00 24.57 11  E 1 
ATOM 3690 C CA  . GLN E 5 11  ? -53.983 51.249  1.613   1.00 28.52 11  E 1 
ATOM 3691 C C   . GLN E 5 11  ? -52.721 51.534  0.767   1.00 27.02 11  E 1 
ATOM 3692 O O   . GLN E 5 11  ? -52.504 51.052  -0.318  1.00 25.50 11  E 1 
ATOM 3693 C CB  . GLN E 5 11  ? -53.608 50.757  3.039   1.00 27.67 11  E 1 
ATOM 3694 C CG  . GLN E 5 11  ? -54.491 51.360  4.126   1.00 26.16 11  E 1 
ATOM 3695 C CD  . GLN E 5 11  ? -53.931 51.169  5.549   1.00 24.43 11  E 1 
ATOM 3696 O OE1 . GLN E 5 11  ? -52.826 50.714  5.763   1.00 26.74 11  E 1 
ATOM 3697 N NE2 . GLN E 5 11  ? -54.661 51.542  6.567   1.00 27.95 11  E 1 
ATOM 3698 N N   . ARG E 5 12  ? -51.959 52.335  1.348   1.00 25.77 12  E 1 
ATOM 3699 C CA  . ARG E 5 12  ? -51.100 53.493  1.058   1.00 30.27 12  E 1 
ATOM 3700 C C   . ARG E 5 12  ? -49.611 53.093  0.814   1.00 27.50 12  E 1 
ATOM 3701 O O   . ARG E 5 12  ? -49.313 51.916  0.805   1.00 26.07 12  E 1 
ATOM 3702 C CB  . ARG E 5 12  ? -51.255 54.384  2.318   1.00 29.39 12  E 1 
ATOM 3703 C CG  . ARG E 5 12  ? -52.508 55.242  2.449   1.00 27.65 12  E 1 
ATOM 3704 C CD  . ARG E 5 12  ? -52.465 55.922  3.830   1.00 27.25 12  E 1 
ATOM 3705 N NE  . ARG E 5 12  ? -53.515 56.942  4.017   1.00 25.99 12  E 1 
ATOM 3706 C CZ  . ARG E 5 12  ? -53.721 57.671  5.107   1.00 25.00 12  E 1 
ATOM 3707 N NH1 . ARG E 5 12  ? -52.990 57.518  6.182   1.00 23.11 12  E 1 
ATOM 3708 N NH2 . ARG E 5 12  ? -54.666 58.568  5.141   1.00 25.22 12  E 1 
ATOM 3709 N N   . LYS E 5 13  ? -48.617 53.903  0.690   1.00 27.13 13  E 1 
ATOM 3710 C CA  . LYS E 5 13  ? -48.520 55.383  0.697   1.00 31.00 13  E 1 
ATOM 3711 C C   . LYS E 5 13  ? -47.278 55.928  -0.039  1.00 28.35 13  E 1 
ATOM 3712 O O   . LYS E 5 13  ? -47.421 56.908  -0.760  1.00 26.61 13  E 1 
ATOM 3713 C CB  . LYS E 5 13  ? -48.422 55.912  2.164   1.00 29.55 13  E 1 
ATOM 3714 C CG  . LYS E 5 13  ? -49.130 57.264  2.395   1.00 27.80 13  E 1 
ATOM 3715 C CD  . LYS E 5 13  ? -48.955 57.736  3.851   1.00 27.18 13  E 1 
ATOM 3716 C CE  . LYS E 5 13  ? -49.825 58.975  4.147   1.00 24.71 13  E 1 
ATOM 3717 N NZ  . LYS E 5 13  ? -49.636 59.495  5.529   1.00 23.61 13  E 1 
ATOM 3718 N N   . ARG E 5 14  ? -46.096 55.498  0.314   1.00 25.93 14  E 1 
ATOM 3719 C CA  . ARG E 5 14  ? -45.010 56.498  0.486   1.00 31.52 14  E 1 
ATOM 3720 C C   . ARG E 5 14  ? -44.032 56.708  -0.687  1.00 28.64 14  E 1 
ATOM 3721 O O   . ARG E 5 14  ? -44.024 55.960  -1.644  1.00 26.83 14  E 1 
ATOM 3722 C CB  . ARG E 5 14  ? -44.285 56.291  1.839   1.00 30.05 14  E 1 
ATOM 3723 C CG  . ARG E 5 14  ? -44.792 57.265  2.912   1.00 28.38 14  E 1 
ATOM 3724 C CD  . ARG E 5 14  ? -43.973 57.146  4.209   1.00 27.29 14  E 1 
ATOM 3725 N NE  . ARG E 5 14  ? -44.435 58.107  5.238   1.00 25.64 14  E 1 
ATOM 3726 C CZ  . ARG E 5 14  ? -43.879 58.327  6.424   1.00 23.95 14  E 1 
ATOM 3727 N NH1 . ARG E 5 14  ? -42.815 57.675  6.811   1.00 22.68 14  E 1 
ATOM 3728 N NH2 . ARG E 5 14  ? -44.362 59.213  7.245   1.00 24.59 14  E 1 
ATOM 3729 N N   . ARG E 5 15  ? -43.336 57.780  -0.571  1.00 29.65 15  E 1 
ATOM 3730 C CA  . ARG E 5 15  ? -42.955 58.742  -1.621  1.00 34.55 15  E 1 
ATOM 3731 C C   . ARG E 5 15  ? -41.594 58.629  -2.320  1.00 30.97 15  E 1 
ATOM 3732 O O   . ARG E 5 15  ? -41.551 58.790  -3.531  1.00 28.98 15  E 1 
ATOM 3733 C CB  . ARG E 5 15  ? -42.922 60.150  -0.977  1.00 32.98 15  E 1 
ATOM 3734 C CG  . ARG E 5 15  ? -44.233 60.896  -0.757  1.00 32.29 15  E 1 
ATOM 3735 C CD  . ARG E 5 15  ? -43.870 62.236  -0.095  1.00 32.00 15  E 1 
ATOM 3736 N NE  . ARG E 5 15  ? -44.994 63.191  -0.078  1.00 30.89 15  E 1 
ATOM 3737 C CZ  . ARG E 5 15  ? -44.960 64.412  0.457   1.00 29.48 15  E 1 
ATOM 3738 N NH1 . ARG E 5 15  ? -43.908 64.869  1.100   1.00 26.83 15  E 1 
ATOM 3739 N NH2 . ARG E 5 15  ? -45.977 65.212  0.343   1.00 29.57 15  E 1 
ATOM 3740 N N   . GLY E 5 16  ? -40.581 58.715  -1.581  1.00 29.23 16  E 1 
ATOM 3741 C CA  . GLY E 5 16  ? -39.471 59.584  -2.004  1.00 29.79 16  E 1 
ATOM 3742 C C   . GLY E 5 16  ? -38.374 58.909  -2.855  1.00 28.63 16  E 1 
ATOM 3743 O O   . GLY E 5 16  ? -38.389 57.702  -3.009  1.00 26.29 16  E 1 
ATOM 3744 N N   . GLY E 5 17  ? -37.421 59.619  -3.428  1.00 28.36 17  E 1 
ATOM 3745 C CA  . GLY E 5 17  ? -37.233 61.079  -3.431  1.00 28.58 17  E 1 
ATOM 3746 C C   . GLY E 5 17  ? -36.063 61.535  -4.305  1.00 27.50 17  E 1 
ATOM 3747 O O   . GLY E 5 17  ? -36.195 61.674  -5.519  1.00 25.21 17  E 1 
ATOM 3748 N N   . ALA E 5 18  ? -34.988 61.822  -3.672  1.00 26.09 18  E 1 
ATOM 3749 C CA  . ALA E 5 18  ? -33.963 62.781  -4.128  1.00 28.97 18  E 1 
ATOM 3750 C C   . ALA E 5 18  ? -32.744 62.154  -4.857  1.00 27.44 18  E 1 
ATOM 3751 O O   . ALA E 5 18  ? -32.713 60.953  -5.041  1.00 26.08 18  E 1 
ATOM 3752 C CB  . ALA E 5 18  ? -33.578 63.529  -2.838  1.00 27.29 18  E 1 
ATOM 3753 N N   . VAL E 5 19  ? -31.663 62.822  -5.195  1.00 26.56 19  E 1 
ATOM 3754 C CA  . VAL E 5 19  ? -31.463 64.073  -5.973  1.00 29.20 19  E 1 
ATOM 3755 C C   . VAL E 5 19  ? -30.104 64.035  -6.702  1.00 27.81 19  E 1 
ATOM 3756 O O   . VAL E 5 19  ? -30.051 63.994  -7.918  1.00 25.67 19  E 1 
ATOM 3757 C CB  . VAL E 5 19  ? -31.441 65.375  -5.115  1.00 26.27 19  E 1 
ATOM 3758 C CG1 . VAL E 5 19  ? -30.993 66.622  -5.923  1.00 23.38 19  E 1 
ATOM 3759 C CG2 . VAL E 5 19  ? -32.759 65.773  -4.490  1.00 26.59 19  E 1 
ATOM 3760 N N   . ASN E 5 20  ? -29.035 64.175  -5.950  1.00 26.19 20  E 1 
ATOM 3761 C CA  . ASN E 5 20  ? -27.834 64.967  -6.336  1.00 28.88 20  E 1 
ATOM 3762 C C   . ASN E 5 20  ? -26.602 64.123  -6.762  1.00 27.67 20  E 1 
ATOM 3763 O O   . ASN E 5 20  ? -26.655 62.917  -6.702  1.00 25.89 20  E 1 
ATOM 3764 C CB  . ASN E 5 20  ? -27.534 65.848  -5.097  1.00 27.07 20  E 1 
ATOM 3765 C CG  . ASN E 5 20  ? -27.765 67.333  -5.285  1.00 23.29 20  E 1 
ATOM 3766 O OD1 . ASN E 5 20  ? -28.034 67.830  -6.364  1.00 22.95 20  E 1 
ATOM 3767 N ND2 . ASN E 5 20  ? -27.640 68.107  -4.228  1.00 26.01 20  E 1 
ATOM 3768 N N   . SER E 5 21  ? -25.466 64.620  -7.090  1.00 25.51 21  E 1 
ATOM 3769 C CA  . SER E 5 21  ? -25.028 65.736  -7.951  1.00 28.49 21  E 1 
ATOM 3770 C C   . SER E 5 21  ? -23.626 65.537  -8.570  1.00 27.10 21  E 1 
ATOM 3771 O O   . SER E 5 21  ? -23.491 65.748  -9.764  1.00 25.36 21  E 1 
ATOM 3772 C CB  . SER E 5 21  ? -24.974 67.077  -7.201  1.00 26.58 21  E 1 
ATOM 3773 O OG  . SER E 5 21  ? -24.181 66.992  -6.033  1.00 25.32 21  E 1 
ATOM 3774 N N   . ARG E 5 22  ? -22.586 65.337  -7.778  1.00 22.03 22  E 1 
ATOM 3775 C CA  . ARG E 5 22  ? -21.390 66.188  -7.979  1.00 25.86 22  E 1 
ATOM 3776 C C   . ARG E 5 22  ? -20.324 65.804  -9.038  1.00 23.76 22  E 1 
ATOM 3777 O O   . ARG E 5 22  ? -20.574 66.090  -10.213 1.00 22.39 22  E 1 
ATOM 3778 C CB  . ARG E 5 22  ? -20.800 66.631  -6.622  1.00 24.49 22  E 1 
ATOM 3779 C CG  . ARG E 5 22  ? -21.068 68.101  -6.310  1.00 23.16 22  E 1 
ATOM 3780 C CD  . ARG E 5 22  ? -20.329 68.493  -5.029  1.00 23.56 22  E 1 
ATOM 3781 N NE  . ARG E 5 22  ? -20.634 69.877  -4.616  1.00 22.45 22  E 1 
ATOM 3782 C CZ  . ARG E 5 22  ? -20.100 70.524  -3.585  1.00 22.54 22  E 1 
ATOM 3783 N NH1 . ARG E 5 22  ? -19.191 69.977  -2.829  1.00 20.95 22  E 1 
ATOM 3784 N NH2 . ARG E 5 22  ? -20.462 71.746  -3.304  1.00 23.15 22  E 1 
ATOM 3785 N N   . GLN E 5 23  ? -19.091 65.417  -8.667  1.00 23.22 23  E 1 
ATOM 3786 C CA  . GLN E 5 23  ? -18.001 66.300  -9.128  1.00 26.23 23  E 1 
ATOM 3787 C C   . GLN E 5 23  ? -16.897 65.811  -10.109 1.00 24.44 23  E 1 
ATOM 3788 O O   . GLN E 5 23  ? -16.869 66.220  -11.267 1.00 23.00 23  E 1 
ATOM 3789 C CB  . GLN E 5 23  ? -17.318 66.950  -7.903  1.00 25.53 23  E 1 
ATOM 3790 C CG  . GLN E 5 23  ? -17.525 68.466  -7.843  1.00 24.08 23  E 1 
ATOM 3791 C CD  . GLN E 5 23  ? -16.828 69.116  -6.633  1.00 23.10 23  E 1 
ATOM 3792 O OE1 . GLN E 5 23  ? -16.335 68.468  -5.714  1.00 24.70 23  E 1 
ATOM 3793 N NE2 . GLN E 5 23  ? -16.769 70.421  -6.567  1.00 25.60 23  E 1 
ATOM 3794 N N   . THR E 5 24  ? -15.910 65.174  -9.572  1.00 26.33 24  E 1 
ATOM 3795 C CA  . THR E 5 24  ? -14.490 65.462  -9.932  1.00 29.22 24  E 1 
ATOM 3796 C C   . THR E 5 24  ? -13.826 64.495  -10.951 1.00 27.89 24  E 1 
ATOM 3797 O O   . THR E 5 24  ? -14.377 63.444  -11.203 1.00 25.38 24  E 1 
ATOM 3798 C CB  . THR E 5 24  ? -13.668 65.433  -8.632  1.00 26.38 24  E 1 
ATOM 3799 O OG1 . THR E 5 24  ? -14.130 64.413  -7.756  1.00 23.87 24  E 1 
ATOM 3800 C CG2 . THR E 5 24  ? -13.741 66.724  -7.851  1.00 25.14 24  E 1 
ATOM 3801 N N   . GLN E 5 25  ? -12.658 64.679  -11.493 1.00 24.90 25  E 1 
ATOM 3802 C CA  . GLN E 5 25  ? -11.896 65.839  -12.031 1.00 28.31 25  E 1 
ATOM 3803 C C   . GLN E 5 25  ? -10.853 65.416  -13.107 1.00 26.66 25  E 1 
ATOM 3804 O O   . GLN E 5 25  ? -10.850 65.939  -14.215 1.00 25.24 25  E 1 
ATOM 3805 C CB  . GLN E 5 25  ? -11.089 66.538  -10.917 1.00 27.29 25  E 1 
ATOM 3806 C CG  . GLN E 5 25  ? -10.995 68.071  -11.061 1.00 26.01 25  E 1 
ATOM 3807 C CD  . GLN E 5 25  ? -10.027 68.712  -10.059 1.00 24.89 25  E 1 
ATOM 3808 O OE1 . GLN E 5 25  ? -9.046  68.117  -9.619  1.00 26.79 25  E 1 
ATOM 3809 N NE2 . GLN E 5 25  ? -10.241 69.937  -9.675  1.00 28.24 25  E 1 
ATOM 3810 N N   . LYS E 5 26  ? -9.889  64.619  -12.725 1.00 22.11 26  E 1 
ATOM 3811 C CA  . LYS E 5 26  ? -8.547  64.517  -13.347 1.00 25.29 26  E 1 
ATOM 3812 C C   . LYS E 5 26  ? -8.434  63.436  -14.440 1.00 23.15 26  E 1 
ATOM 3813 O O   . LYS E 5 26  ? -9.275  62.552  -14.456 1.00 22.19 26  E 1 
ATOM 3814 C CB  . LYS E 5 26  ? -7.540  64.209  -12.208 1.00 25.04 26  E 1 
ATOM 3815 C CG  . LYS E 5 26  ? -7.173  65.425  -11.357 1.00 24.58 26  E 1 
ATOM 3816 C CD  . LYS E 5 26  ? -6.149  65.019  -10.274 1.00 25.01 26  E 1 
ATOM 3817 C CE  . LYS E 5 26  ? -5.710  66.234  -9.463  1.00 23.54 26  E 1 
ATOM 3818 N NZ  . LYS E 5 26  ? -4.798  65.867  -8.358  1.00 23.25 26  E 1 
ATOM 3819 N N   . ARG E 5 27  ? -7.411  63.302  -15.218 1.00 26.16 27  E 1 
ATOM 3820 C CA  . ARG E 5 27  ? -6.368  64.084  -15.960 1.00 29.47 27  E 1 
ATOM 3821 C C   . ARG E 5 27  ? -5.753  63.071  -16.964 1.00 25.70 27  E 1 
ATOM 3822 O O   . ARG E 5 27  ? -6.112  61.904  -16.890 1.00 24.47 27  E 1 
ATOM 3823 C CB  . ARG E 5 27  ? -5.265  64.606  -15.000 1.00 28.24 27  E 1 
ATOM 3824 C CG  . ARG E 5 27  ? -5.036  66.119  -15.020 1.00 27.42 27  E 1 
ATOM 3825 C CD  . ARG E 5 27  ? -3.746  66.472  -14.282 1.00 27.81 27  E 1 
ATOM 3826 N NE  . ARG E 5 27  ? -3.500  67.935  -14.226 1.00 27.12 27  E 1 
ATOM 3827 C CZ  . ARG E 5 27  ? -2.395  68.531  -13.804 1.00 26.44 27  E 1 
ATOM 3828 N NH1 . ARG E 5 27  ? -1.361  67.857  -13.371 1.00 24.70 27  E 1 
ATOM 3829 N NH2 . ARG E 5 27  ? -2.281  69.838  -13.803 1.00 26.05 27  E 1 
ATOM 3830 N N   . THR E 5 28  ? -4.814  63.299  -17.781 1.00 27.63 28  E 1 
ATOM 3831 C CA  . THR E 5 28  ? -4.669  64.066  -19.028 1.00 29.76 28  E 1 
ATOM 3832 C C   . THR E 5 28  ? -3.908  63.283  -20.104 1.00 28.06 28  E 1 
ATOM 3833 O O   . THR E 5 28  ? -4.048  63.613  -21.264 1.00 25.58 28  E 1 
ATOM 3834 C CB  . THR E 5 28  ? -3.783  65.333  -18.853 1.00 26.40 28  E 1 
ATOM 3835 O OG1 . THR E 5 28  ? -2.961  65.234  -17.709 1.00 24.46 28  E 1 
ATOM 3836 C CG2 . THR E 5 28  ? -4.597  66.618  -18.735 1.00 26.12 28  E 1 
ATOM 3837 N N   . ARG E 5 29  ? -2.992  62.365  -19.763 1.00 22.53 29  E 1 
ATOM 3838 C CA  . ARG E 5 29  ? -1.716  62.254  -20.486 1.00 25.24 29  E 1 
ATOM 3839 C C   . ARG E 5 29  ? -1.744  61.612  -21.878 1.00 22.89 29  E 1 
ATOM 3840 O O   . ARG E 5 29  ? -2.578  60.786  -22.180 1.00 21.69 29  E 1 
ATOM 3841 C CB  . ARG E 5 29  ? -0.617  61.640  -19.600 1.00 24.10 29  E 1 
ATOM 3842 C CG  . ARG E 5 29  ? 0.434   62.701  -19.248 1.00 22.90 29  E 1 
ATOM 3843 C CD  . ARG E 5 29  ? 1.582   62.084  -18.454 1.00 23.63 29  E 1 
ATOM 3844 N NE  . ARG E 5 29  ? 2.600   63.106  -18.107 1.00 23.29 29  E 1 
ATOM 3845 C CZ  . ARG E 5 29  ? 3.738   62.888  -17.454 1.00 23.49 29  E 1 
ATOM 3846 N NH1 . ARG E 5 29  ? 4.072   61.703  -17.033 1.00 21.97 29  E 1 
ATOM 3847 N NH2 . ARG E 5 29  ? 4.564   63.873  -17.226 1.00 23.79 29  E 1 
ATOM 3848 N N   . GLU E 5 30  ? -0.781  62.093  -22.689 1.00 27.54 30  E 1 
ATOM 3849 C CA  . GLU E 5 30  ? -0.847  62.322  -24.143 1.00 28.70 30  E 1 
ATOM 3850 C C   . GLU E 5 30  ? -0.341  61.211  -25.085 1.00 25.96 30  E 1 
ATOM 3851 O O   . GLU E 5 30  ? -0.898  61.017  -26.158 1.00 24.97 30  E 1 
ATOM 3852 C CB  . GLU E 5 30  ? 0.115   63.493  -24.439 1.00 29.02 30  E 1 
ATOM 3853 C CG  . GLU E 5 30  ? -0.203  64.830  -23.789 1.00 28.40 30  E 1 
ATOM 3854 C CD  . GLU E 5 30  ? 0.979   65.809  -23.876 1.00 28.20 30  E 1 
ATOM 3855 O OE1 . GLU E 5 30  ? 0.738   66.996  -24.192 1.00 26.90 30  E 1 
ATOM 3856 O OE2 . GLU E 5 30  ? 2.111   65.362  -23.569 1.00 32.06 30  E 1 
ATOM 3857 N N   . THR E 5 31  ? 0.815   60.694  -24.788 1.00 27.47 31  E 1 
ATOM 3858 C CA  . THR E 5 31  ? 1.890   60.498  -25.793 1.00 28.66 31  E 1 
ATOM 3859 C C   . THR E 5 31  ? 1.792   59.171  -26.577 1.00 26.92 31  E 1 
ATOM 3860 O O   . THR E 5 31  ? 1.066   58.293  -26.171 1.00 24.67 31  E 1 
ATOM 3861 C CB  . THR E 5 31  ? 3.241   60.562  -25.081 1.00 25.81 31  E 1 
ATOM 3862 O OG1 . THR E 5 31  ? 3.270   59.674  -23.981 1.00 23.95 31  E 1 
ATOM 3863 C CG2 . THR E 5 31  ? 3.566   61.939  -24.539 1.00 25.14 31  E 1 
ATOM 3864 N N   . THR E 5 32  ? 2.538   58.914  -27.619 1.00 25.88 32  E 1 
ATOM 3865 C CA  . THR E 5 32  ? 3.128   59.595  -28.790 1.00 27.43 32  E 1 
ATOM 3866 C C   . THR E 5 32  ? 3.180   58.571  -29.941 1.00 26.62 32  E 1 
ATOM 3867 O O   . THR E 5 32  ? 2.812   57.424  -29.750 1.00 24.38 32  E 1 
ATOM 3868 C CB  . THR E 5 32  ? 4.559   60.153  -28.584 1.00 24.15 32  E 1 
ATOM 3869 O OG1 . THR E 5 32  ? 5.162   59.681  -27.411 1.00 22.35 32  E 1 
ATOM 3870 C CG2 . THR E 5 32  ? 4.600   61.672  -28.544 1.00 23.98 32  E 1 
ATOM 3871 N N   . SER E 5 33  ? 3.650   58.983  -31.089 1.00 25.50 33  E 1 
ATOM 3872 C CA  . SER E 5 33  ? 3.260   58.507  -32.428 1.00 27.53 33  E 1 
ATOM 3873 C C   . SER E 5 33  ? 4.113   57.433  -33.128 1.00 25.95 33  E 1 
ATOM 3874 O O   . SER E 5 33  ? 3.793   57.085  -34.260 1.00 24.98 33  E 1 
ATOM 3875 C CB  . SER E 5 33  ? 3.308   59.734  -33.336 1.00 26.30 33  E 1 
ATOM 3876 O OG  . SER E 5 33  ? 4.568   60.351  -33.246 1.00 25.30 33  E 1 
ATOM 3877 N N   . THR E 5 34  ? 5.229   57.048  -32.586 1.00 27.86 34  E 1 
ATOM 3878 C CA  . THR E 5 34  ? 6.456   56.742  -33.356 1.00 29.46 34  E 1 
ATOM 3879 C C   . THR E 5 34  ? 6.362   55.567  -34.376 1.00 27.93 34  E 1 
ATOM 3880 O O   . THR E 5 34  ? 5.500   54.712  -34.230 1.00 25.79 34  E 1 
ATOM 3881 C CB  . THR E 5 34  ? 7.684   56.596  -32.442 1.00 26.31 34  E 1 
ATOM 3882 O OG1 . THR E 5 34  ? 7.406   56.912  -31.093 1.00 23.86 34  E 1 
ATOM 3883 C CG2 . THR E 5 34  ? 8.819   57.524  -32.831 1.00 27.37 34  E 1 
ATOM 3884 N N   . PRO E 5 35  ? 7.214   55.594  -35.416 1.00 22.31 35  E 1 
ATOM 3885 C CA  . PRO E 5 35  ? 6.789   55.440  -36.809 1.00 25.12 35  E 1 
ATOM 3886 C C   . PRO E 5 35  ? 7.172   54.119  -37.506 1.00 25.33 35  E 1 
ATOM 3887 O O   . PRO E 5 35  ? 7.275   53.070  -36.894 1.00 23.96 35  E 1 
ATOM 3888 C CB  . PRO E 5 35  ? 7.417   56.675  -37.475 1.00 22.65 35  E 1 
ATOM 3889 C CG  . PRO E 5 35  ? 8.793   56.717  -36.823 1.00 22.98 35  E 1 
ATOM 3890 C CD  . PRO E 5 35  ? 8.487   56.287  -35.399 1.00 28.47 35  E 1 
ATOM 3891 N N   . GLU E 5 36  ? 7.374   54.226  -38.825 1.00 26.42 36  E 1 
ATOM 3892 C CA  . GLU E 5 36  ? 7.157   53.269  -39.920 1.00 27.26 36  E 1 
ATOM 3893 C C   . GLU E 5 36  ? 8.099   52.062  -40.102 1.00 25.00 36  E 1 
ATOM 3894 O O   . GLU E 5 36  ? 7.719   51.160  -40.839 1.00 24.48 36  E 1 
ATOM 3895 C CB  . GLU E 5 36  ? 7.289   54.072  -41.237 1.00 27.78 36  E 1 
ATOM 3896 C CG  . GLU E 5 36  ? 6.272   55.201  -41.421 1.00 27.46 36  E 1 
ATOM 3897 C CD  . GLU E 5 36  ? 6.558   56.057  -42.659 1.00 27.56 36  E 1 
ATOM 3898 O OE1 . GLU E 5 36  ? 5.576   56.453  -43.335 1.00 25.80 36  E 1 
ATOM 3899 O OE2 . GLU E 5 36  ? 7.750   56.355  -42.902 1.00 31.63 36  E 1 
ATOM 3900 N N   . ILE E 5 37  ? 9.312   52.087  -39.669 1.00 28.04 37  E 1 
ATOM 3901 C CA  . ILE E 5 37  ? 10.482  51.696  -40.486 1.00 31.18 37  E 1 
ATOM 3902 C C   . ILE E 5 37  ? 10.385  50.283  -41.103 1.00 29.40 37  E 1 
ATOM 3903 O O   . ILE E 5 37  ? 10.081  49.303  -40.441 1.00 28.14 37  E 1 
ATOM 3904 C CB  . ILE E 5 37  ? 11.820  51.934  -39.759 1.00 29.13 37  E 1 
ATOM 3905 C CG1 . ILE E 5 37  ? 11.940  53.404  -39.306 1.00 27.95 37  E 1 
ATOM 3906 C CG2 . ILE E 5 37  ? 13.013  51.558  -40.654 1.00 30.83 37  E 1 
ATOM 3907 C CD1 . ILE E 5 37  ? 13.220  53.758  -38.530 1.00 29.68 37  E 1 
ATOM 3908 N N   . SER E 5 38  ? 10.741  50.249  -42.405 1.00 25.63 38  E 1 
ATOM 3909 C CA  . SER E 5 38  ? 10.388  49.244  -43.418 1.00 27.05 38  E 1 
ATOM 3910 C C   . SER E 5 38  ? 11.341  48.060  -43.637 1.00 25.43 38  E 1 
ATOM 3911 O O   . SER E 5 38  ? 11.191  47.379  -44.648 1.00 25.37 38  E 1 
ATOM 3912 C CB  . SER E 5 38  ? 10.303  49.990  -44.751 1.00 26.70 38  E 1 
ATOM 3913 O OG  . SER E 5 38  ? 11.548  50.613  -45.018 1.00 25.53 38  E 1 
ATOM 3914 N N   . LEU E 5 39  ? 12.369  47.883  -42.840 1.00 22.20 39  E 1 
ATOM 3915 C CA  . LEU E 5 39  ? 13.626  47.283  -43.283 1.00 26.74 39  E 1 
ATOM 3916 C C   . LEU E 5 39  ? 13.499  45.916  -43.987 1.00 24.69 39  E 1 
ATOM 3917 O O   . LEU E 5 39  ? 12.917  44.973  -43.462 1.00 23.60 39  E 1 
ATOM 3918 C CB  . LEU E 5 39  ? 14.647  47.239  -42.135 1.00 25.38 39  E 1 
ATOM 3919 C CG  . LEU E 5 39  ? 15.347  48.581  -41.888 1.00 23.31 39  E 1 
ATOM 3920 C CD1 . LEU E 5 39  ? 16.108  48.544  -40.555 1.00 24.21 39  E 1 
ATOM 3921 C CD2 . LEU E 5 39  ? 16.344  48.942  -42.987 1.00 29.72 39  E 1 
ATOM 3922 N N   . GLU E 5 40  ? 14.133  45.883  -45.178 1.00 28.59 40  E 1 
ATOM 3923 C CA  . GLU E 5 40  ? 13.918  44.911  -46.269 1.00 30.89 40  E 1 
ATOM 3924 C C   . GLU E 5 40  ? 14.614  43.534  -46.150 1.00 27.84 40  E 1 
ATOM 3925 O O   . GLU E 5 40  ? 14.500  42.739  -47.076 1.00 27.91 40  E 1 
ATOM 3926 C CB  . GLU E 5 40  ? 14.465  45.549  -47.567 1.00 31.31 40  E 1 
ATOM 3927 C CG  . GLU E 5 40  ? 13.795  46.856  -47.995 1.00 30.38 40  E 1 
ATOM 3928 C CD  . GLU E 5 40  ? 14.464  47.467  -49.241 1.00 30.59 40  E 1 
ATOM 3929 O OE1 . GLU E 5 40  ? 13.718  47.915  -50.145 1.00 28.27 40  E 1 
ATOM 3930 O OE2 . GLU E 5 40  ? 15.712  47.513  -49.267 1.00 33.38 40  E 1 
ATOM 3931 N N   . ALA E 5 41  ? 15.418  43.300  -45.139 1.00 27.13 41  E 1 
ATOM 3932 C CA  . ALA E 5 41  ? 16.707  42.613  -45.258 1.00 29.42 41  E 1 
ATOM 3933 C C   . ALA E 5 41  ? 16.744  41.223  -45.943 1.00 28.48 41  E 1 
ATOM 3934 O O   . ALA E 5 41  ? 15.776  40.482  -46.021 1.00 27.91 41  E 1 
ATOM 3935 C CB  . ALA E 5 41  ? 17.385  42.588  -43.887 1.00 28.73 41  E 1 
ATOM 3936 N N   . GLU E 5 42  ? 17.959  40.955  -46.436 1.00 27.48 42  E 1 
ATOM 3937 C CA  . GLU E 5 42  ? 18.275  40.128  -47.604 1.00 28.70 42  E 1 
ATOM 3938 C C   . GLU E 5 42  ? 18.059  38.601  -47.489 1.00 26.13 42  E 1 
ATOM 3939 O O   . GLU E 5 42  ? 18.154  38.007  -46.421 1.00 26.02 42  E 1 
ATOM 3940 C CB  . GLU E 5 42  ? 19.741  40.397  -47.991 1.00 29.97 42  E 1 
ATOM 3941 C CG  . GLU E 5 42  ? 20.011  41.809  -48.504 1.00 29.66 42  E 1 
ATOM 3942 C CD  . GLU E 5 42  ? 21.495  42.042  -48.870 1.00 29.78 42  E 1 
ATOM 3943 O OE1 . GLU E 5 42  ? 21.752  42.810  -49.824 1.00 28.68 42  E 1 
ATOM 3944 O OE2 . GLU E 5 42  ? 22.359  41.475  -48.164 1.00 34.48 42  E 1 
ATOM 3945 N N   . PRO E 5 43  ? 17.869  37.958  -48.671 1.00 26.77 43  E 1 
ATOM 3946 C CA  . PRO E 5 43  ? 17.563  36.538  -48.828 1.00 27.59 43  E 1 
ATOM 3947 C C   . PRO E 5 43  ? 18.831  35.667  -48.850 1.00 27.32 43  E 1 
ATOM 3948 O O   . PRO E 5 43  ? 19.207  35.161  -49.899 1.00 26.57 43  E 1 
ATOM 3949 C CB  . PRO E 5 43  ? 16.778  36.491  -50.149 1.00 26.41 43  E 1 
ATOM 3950 C CG  . PRO E 5 43  ? 17.506  37.531  -50.993 1.00 26.87 43  E 1 
ATOM 3951 C CD  . PRO E 5 43  ? 17.844  38.612  -49.968 1.00 33.46 43  E 1 
ATOM 3952 N N   . ILE E 5 44  ? 19.523  35.532  -47.730 1.00 35.15 44  E 1 
ATOM 3953 C CA  . ILE E 5 44  ? 20.844  34.880  -47.745 1.00 35.35 44  E 1 
ATOM 3954 C C   . ILE E 5 44  ? 20.760  33.453  -48.314 1.00 33.60 44  E 1 
ATOM 3955 O O   . ILE E 5 44  ? 20.279  32.520  -47.656 1.00 32.59 44  E 1 
ATOM 3956 C CB  . ILE E 5 44  ? 21.537  34.939  -46.368 1.00 34.94 44  E 1 
ATOM 3957 C CG1 . ILE E 5 44  ? 21.727  36.409  -45.919 1.00 33.49 44  E 1 
ATOM 3958 C CG2 . ILE E 5 44  ? 22.901  34.214  -46.409 1.00 36.27 44  E 1 
ATOM 3959 C CD1 . ILE E 5 44  ? 22.341  36.586  -44.519 1.00 35.01 44  E 1 
ATOM 3960 N N   . GLU E 5 45  ? 21.300  33.324  -49.550 1.00 30.16 45  E 1 
ATOM 3961 C CA  . GLU E 5 45  ? 21.422  32.091  -50.336 1.00 32.41 45  E 1 
ATOM 3962 C C   . GLU E 5 45  ? 22.480  31.142  -49.732 1.00 29.47 45  E 1 
ATOM 3963 O O   . GLU E 5 45  ? 23.631  31.124  -50.165 1.00 29.95 45  E 1 
ATOM 3964 C CB  . GLU E 5 45  ? 21.828  32.431  -51.780 1.00 34.48 45  E 1 
ATOM 3965 C CG  . GLU E 5 45  ? 20.814  33.242  -52.591 1.00 33.54 45  E 1 
ATOM 3966 C CD  . GLU E 5 45  ? 21.305  33.511  -54.025 1.00 32.04 45  E 1 
ATOM 3967 O OE1 . GLU E 5 45  ? 20.439  33.579  -54.934 1.00 29.38 45  E 1 
ATOM 3968 O OE2 . GLU E 5 45  ? 22.526  33.666  -54.217 1.00 34.27 45  E 1 
ATOM 3969 N N   . LEU E 5 46  ? 22.146  30.364  -48.722 1.00 29.85 46  E 1 
ATOM 3970 C CA  . LEU E 5 46  ? 23.125  29.391  -48.228 1.00 31.28 46  E 1 
ATOM 3971 C C   . LEU E 5 46  ? 23.364  28.275  -49.257 1.00 28.62 46  E 1 
ATOM 3972 O O   . LEU E 5 46  ? 22.454  27.551  -49.651 1.00 27.92 46  E 1 
ATOM 3973 C CB  . LEU E 5 46  ? 22.745  28.880  -46.826 1.00 30.41 46  E 1 
ATOM 3974 C CG  . LEU E 5 46  ? 23.219  29.829  -45.711 1.00 27.73 46  E 1 
ATOM 3975 C CD1 . LEU E 5 46  ? 22.591  29.416  -44.374 1.00 28.87 46  E 1 
ATOM 3976 C CD2 . LEU E 5 46  ? 24.743  29.804  -45.522 1.00 34.84 46  E 1 
ATOM 3977 N N   . VAL E 5 47  ? 24.617  28.207  -49.693 1.00 25.63 47  E 1 
ATOM 3978 C CA  . VAL E 5 47  ? 25.081  27.565  -50.933 1.00 27.39 47  E 1 
ATOM 3979 C C   . VAL E 5 47  ? 25.144  26.030  -50.822 1.00 25.80 47  E 1 
ATOM 3980 O O   . VAL E 5 47  ? 25.355  25.466  -49.754 1.00 25.12 47  E 1 
ATOM 3981 C CB  . VAL E 5 47  ? 26.447  28.167  -51.325 1.00 26.02 47  E 1 
ATOM 3982 C CG1 . VAL E 5 47  ? 26.980  27.652  -52.653 1.00 23.28 47  E 1 
ATOM 3983 C CG2 . VAL E 5 47  ? 26.380  29.703  -51.450 1.00 27.62 47  E 1 
ATOM 3984 N N   . GLU E 5 48  ? 25.009  25.363  -51.966 1.00 29.53 48  E 1 
ATOM 3985 C CA  . GLU E 5 48  ? 24.814  23.910  -52.172 1.00 31.11 48  E 1 
ATOM 3986 C C   . GLU E 5 48  ? 25.998  22.952  -51.884 1.00 28.73 48  E 1 
ATOM 3987 O O   . GLU E 5 48  ? 25.788  21.742  -51.828 1.00 28.34 48  E 1 
ATOM 3988 C CB  . GLU E 5 48  ? 24.493  23.684  -53.662 1.00 31.96 48  E 1 
ATOM 3989 C CG  . GLU E 5 48  ? 23.252  24.390  -54.219 1.00 30.97 48  E 1 
ATOM 3990 C CD  . GLU E 5 48  ? 23.085  24.091  -55.721 1.00 29.70 48  E 1 
ATOM 3991 O OE1 . GLU E 5 48  ? 21.942  23.798  -56.142 1.00 27.98 48  E 1 
ATOM 3992 O OE2 . GLU E 5 48  ? 24.100  24.164  -56.452 1.00 33.30 48  E 1 
ATOM 3993 N N   . THR E 5 49  ? 27.230  23.433  -51.885 1.00 28.54 49  E 1 
ATOM 3994 C CA  . THR E 5 49  ? 28.442  22.688  -52.336 1.00 30.54 49  E 1 
ATOM 3995 C C   . THR E 5 49  ? 28.805  21.404  -51.552 1.00 28.48 49  E 1 
ATOM 3996 O O   . THR E 5 49  ? 28.420  21.276  -50.406 1.00 26.61 49  E 1 
ATOM 3997 C CB  . THR E 5 49  ? 29.656  23.632  -52.310 1.00 28.32 49  E 1 
ATOM 3998 O OG1 . THR E 5 49  ? 29.754  24.306  -51.075 1.00 27.25 49  E 1 
ATOM 3999 C CG2 . THR E 5 49  ? 29.608  24.702  -53.387 1.00 29.11 49  E 1 
ATOM 4000 N N   . VAL E 5 50  ? 29.634  20.477  -52.054 1.00 25.64 50  E 1 
ATOM 4001 C CA  . VAL E 5 50  ? 29.884  19.792  -53.347 1.00 27.68 50  E 1 
ATOM 4002 C C   . VAL E 5 50  ? 30.291  18.324  -53.101 1.00 26.47 50  E 1 
ATOM 4003 O O   . VAL E 5 50  ? 29.460  17.433  -53.235 1.00 25.57 50  E 1 
ATOM 4004 C CB  . VAL E 5 50  ? 30.993  20.432  -54.229 1.00 25.41 50  E 1 
ATOM 4005 C CG1 . VAL E 5 50  ? 31.366  19.564  -55.448 1.00 23.06 50  E 1 
ATOM 4006 C CG2 . VAL E 5 50  ? 30.645  21.788  -54.812 1.00 27.49 50  E 1 
ATOM 4007 N N   . GLY E 5 51  ? 31.578  18.087  -52.856 1.00 26.60 51  E 1 
ATOM 4008 C CA  . GLY E 5 51  ? 32.282  16.822  -53.115 1.00 26.87 51  E 1 
ATOM 4009 C C   . GLY E 5 51  ? 32.466  15.882  -51.912 1.00 26.65 51  E 1 
ATOM 4010 O O   . GLY E 5 51  ? 31.710  15.970  -50.957 1.00 25.36 51  E 1 
ATOM 4011 N N   . ASP E 5 52  ? 33.432  14.981  -51.852 1.00 27.24 52  E 1 
ATOM 4012 C CA  . ASP E 5 52  ? 34.260  14.353  -52.901 1.00 28.13 52  E 1 
ATOM 4013 C C   . ASP E 5 52  ? 34.581  12.893  -52.516 1.00 26.95 52  E 1 
ATOM 4014 O O   . ASP E 5 52  ? 33.842  11.988  -52.881 1.00 25.88 52  E 1 
ATOM 4015 C CB  . ASP E 5 52  ? 35.571  15.147  -53.158 1.00 27.33 52  E 1 
ATOM 4016 C CG  . ASP E 5 52  ? 35.638  15.904  -54.486 1.00 25.62 52  E 1 
ATOM 4017 O OD1 . ASP E 5 52  ? 34.892  15.558  -55.419 1.00 27.73 52  E 1 
ATOM 4018 O OD2 . ASP E 5 52  ? 36.447  16.864  -54.548 1.00 30.87 52  E 1 
ATOM 4019 N N   . GLU E 5 53  ? 35.686  12.654  -51.832 1.00 30.46 53  E 1 
ATOM 4020 C CA  . GLU E 5 53  ? 36.586  11.533  -52.120 1.00 33.06 53  E 1 
ATOM 4021 C C   . GLU E 5 53  ? 36.355  10.185  -51.410 1.00 30.70 53  E 1 
ATOM 4022 O O   . GLU E 5 53  ? 35.605  10.047  -50.448 1.00 31.04 53  E 1 
ATOM 4023 C CB  . GLU E 5 53  ? 38.048  12.007  -51.998 1.00 33.99 53  E 1 
ATOM 4024 C CG  . GLU E 5 53  ? 38.643  12.389  -53.356 1.00 33.09 53  E 1 
ATOM 4025 C CD  . GLU E 5 53  ? 40.146  12.737  -53.301 1.00 32.22 53  E 1 
ATOM 4026 O OE1 . GLU E 5 53  ? 40.710  12.978  -54.393 1.00 29.56 53  E 1 
ATOM 4027 O OE2 . GLU E 5 53  ? 40.721  12.746  -52.189 1.00 35.05 53  E 1 
ATOM 4028 N N   . ILE E 5 54  ? 37.053  9.182   -51.969 1.00 36.08 54  E 1 
ATOM 4029 C CA  . ILE E 5 54  ? 36.714  7.751   -52.059 1.00 37.90 54  E 1 
ATOM 4030 C C   . ILE E 5 54  ? 37.211  6.886   -50.878 1.00 37.07 54  E 1 
ATOM 4031 O O   . ILE E 5 54  ? 37.043  5.672   -50.917 1.00 36.76 54  E 1 
ATOM 4032 C CB  . ILE E 5 54  ? 37.270  7.254   -53.427 1.00 37.43 54  E 1 
ATOM 4033 C CG1 . ILE E 5 54  ? 36.658  8.047   -54.616 1.00 34.95 54  E 1 
ATOM 4034 C CG2 . ILE E 5 54  ? 37.094  5.747   -53.687 1.00 37.06 54  E 1 
ATOM 4035 C CD1 . ILE E 5 54  ? 37.375  7.822   -55.961 1.00 34.78 54  E 1 
ATOM 4036 N N   . VAL E 5 55  ? 37.876  7.445   -49.883 1.00 30.27 55  E 1 
ATOM 4037 C CA  . VAL E 5 55  ? 39.015  6.865   -49.146 1.00 31.05 55  E 1 
ATOM 4038 C C   . VAL E 5 55  ? 38.879  5.364   -48.852 1.00 29.90 55  E 1 
ATOM 4039 O O   . VAL E 5 55  ? 38.089  4.922   -48.010 1.00 29.46 55  E 1 
ATOM 4040 C CB  . VAL E 5 55  ? 39.380  7.653   -47.872 1.00 31.22 55  E 1 
ATOM 4041 C CG1 . VAL E 5 55  ? 40.681  7.141   -47.265 1.00 28.04 55  E 1 
ATOM 4042 C CG2 . VAL E 5 55  ? 39.558  9.155   -48.158 1.00 33.44 55  E 1 
ATOM 4043 N N   . ASP E 5 56  ? 39.732  4.635   -49.558 1.00 35.58 56  E 1 
ATOM 4044 C CA  . ASP E 5 56  ? 39.802  3.178   -49.662 1.00 36.54 56  E 1 
ATOM 4045 C C   . ASP E 5 56  ? 40.483  2.560   -48.427 1.00 33.26 56  E 1 
ATOM 4046 O O   . ASP E 5 56  ? 41.629  2.124   -48.469 1.00 33.60 56  E 1 
ATOM 4047 C CB  . ASP E 5 56  ? 40.536  2.884   -50.982 1.00 38.67 56  E 1 
ATOM 4048 C CG  . ASP E 5 56  ? 40.522  1.420   -51.430 1.00 34.48 56  E 1 
ATOM 4049 O OD1 . ASP E 5 56  ? 39.621  0.673   -50.994 1.00 35.06 56  E 1 
ATOM 4050 O OD2 . ASP E 5 56  ? 41.386  1.077   -52.263 1.00 38.19 56  E 1 
ATOM 4051 N N   . LEU E 5 57  ? 39.824  2.570   -47.275 1.00 39.52 57  E 1 
ATOM 4052 C CA  . LEU E 5 57  ? 40.394  2.012   -46.046 1.00 36.78 57  E 1 
ATOM 4053 C C   . LEU E 5 57  ? 40.533  0.490   -46.170 1.00 35.74 57  E 1 
ATOM 4054 O O   . LEU E 5 57  ? 39.648  -0.275  -45.785 1.00 31.77 57  E 1 
ATOM 4055 C CB  . LEU E 5 57  ? 39.597  2.458   -44.806 1.00 34.62 57  E 1 
ATOM 4056 C CG  . LEU E 5 57  ? 39.902  3.895   -44.351 1.00 31.83 57  E 1 
ATOM 4057 C CD1 . LEU E 5 57  ? 38.922  4.296   -43.236 1.00 29.49 57  E 1 
ATOM 4058 C CD2 . LEU E 5 57  ? 41.318  4.054   -43.787 1.00 33.70 57  E 1 
ATOM 4059 N N   . THR E 5 58  ? 41.691  0.089   -46.672 1.00 42.06 58  E 1 
ATOM 4060 C CA  . THR E 5 58  ? 42.134  -1.292  -46.880 1.00 39.64 58  E 1 
ATOM 4061 C C   . THR E 5 58  ? 42.289  -2.023  -45.549 1.00 37.77 58  E 1 
ATOM 4062 O O   . THR E 5 58  ? 43.369  -2.067  -44.974 1.00 34.74 58  E 1 
ATOM 4063 C CB  . THR E 5 58  ? 43.473  -1.293  -47.652 1.00 37.95 58  E 1 
ATOM 4064 O OG1 . THR E 5 58  ? 44.410  -0.461  -47.017 1.00 35.41 58  E 1 
ATOM 4065 C CG2 . THR E 5 58  ? 43.324  -0.777  -49.081 1.00 37.25 58  E 1 
ATOM 4066 N N   . CYS E 5 59  ? 41.206  -2.590  -45.049 1.00 23.74 59  E 1 
ATOM 4067 C CA  . CYS E 5 59  ? 41.265  -3.406  -43.843 1.00 25.68 59  E 1 
ATOM 4068 C C   . CYS E 5 59  ? 42.136  -4.645  -44.081 1.00 25.35 59  E 1 
ATOM 4069 O O   . CYS E 5 59  ? 41.698  -5.603  -44.712 1.00 24.19 59  E 1 
ATOM 4070 C CB  . CYS E 5 59  ? 39.844  -3.789  -43.411 1.00 24.68 59  E 1 
ATOM 4071 S SG  . CYS E 5 59  ? 38.985  -2.346  -42.691 1.00 21.40 59  E 1 
ATOM 4072 N N   . GLU E 5 60  ? 43.374  -4.594  -43.573 1.00 26.97 60  E 1 
ATOM 4073 C CA  . GLU E 5 60  ? 44.338  -5.679  -43.732 1.00 28.11 60  E 1 
ATOM 4074 C C   . GLU E 5 60  ? 43.887  -6.967  -43.036 1.00 26.72 60  E 1 
ATOM 4075 O O   . GLU E 5 60  ? 43.197  -6.968  -42.017 1.00 25.43 60  E 1 
ATOM 4076 C CB  . GLU E 5 60  ? 45.735  -5.269  -43.255 1.00 27.82 60  E 1 
ATOM 4077 C CG  . GLU E 5 60  ? 46.449  -4.312  -44.221 1.00 26.98 60  E 1 
ATOM 4078 C CD  . GLU E 5 60  ? 47.912  -4.048  -43.815 1.00 25.88 60  E 1 
ATOM 4079 O OE1 . GLU E 5 60  ? 48.732  -3.785  -44.728 1.00 24.15 60  E 1 
ATOM 4080 O OE2 . GLU E 5 60  ? 48.213  -4.111  -42.604 1.00 28.25 60  E 1 
ATOM 4081 N N   . SER E 5 61  ? 44.306  -8.070  -43.627 1.00 24.47 61  E 1 
ATOM 4082 C CA  . SER E 5 61  ? 43.741  -9.415  -43.475 1.00 26.19 61  E 1 
ATOM 4083 C C   . SER E 5 61  ? 44.375  -10.281 -42.384 1.00 24.99 61  E 1 
ATOM 4084 O O   . SER E 5 61  ? 44.425  -11.496 -42.562 1.00 24.21 61  E 1 
ATOM 4085 C CB  . SER E 5 61  ? 43.866  -10.108 -44.836 1.00 25.38 61  E 1 
ATOM 4086 O OG  . SER E 5 61  ? 45.234  -10.231 -45.181 1.00 23.82 61  E 1 
ATOM 4087 N N   . LEU E 5 62  ? 44.933  -9.697  -41.330 1.00 24.80 62  E 1 
ATOM 4088 C CA  . LEU E 5 62  ? 45.875  -10.404 -40.461 1.00 27.53 62  E 1 
ATOM 4089 C C   . LEU E 5 62  ? 45.353  -11.779 -39.997 1.00 26.06 62  E 1 
ATOM 4090 O O   . LEU E 5 62  ? 44.404  -11.875 -39.217 1.00 25.22 62  E 1 
ATOM 4091 C CB  . LEU E 5 62  ? 46.289  -9.523  -39.269 1.00 25.83 62  E 1 
ATOM 4092 C CG  . LEU E 5 62  ? 47.398  -8.509  -39.611 1.00 23.59 62  E 1 
ATOM 4093 C CD1 . LEU E 5 62  ? 47.579  -7.524  -38.457 1.00 23.87 62  E 1 
ATOM 4094 C CD2 . LEU E 5 62  ? 48.746  -9.187  -39.864 1.00 27.88 62  E 1 
ATOM 4095 N N   . GLU E 5 63  ? 46.035  -12.816 -40.489 1.00 31.24 63  E 1 
ATOM 4096 C CA  . GLU E 5 63  ? 45.715  -14.225 -40.279 1.00 33.32 63  E 1 
ATOM 4097 C C   . GLU E 5 63  ? 45.976  -14.622 -38.816 1.00 31.54 63  E 1 
ATOM 4098 O O   . GLU E 5 63  ? 47.130  -14.636 -38.383 1.00 30.84 63  E 1 
ATOM 4099 C CB  . GLU E 5 63  ? 46.569  -15.104 -41.206 1.00 33.26 63  E 1 
ATOM 4100 C CG  . GLU E 5 63  ? 46.271  -14.926 -42.707 1.00 31.66 63  E 1 
ATOM 4101 C CD  . GLU E 5 63  ? 47.103  -15.864 -43.598 1.00 29.17 63  E 1 
ATOM 4102 O OE1 . GLU E 5 63  ? 46.620  -16.199 -44.697 1.00 27.70 63  E 1 
ATOM 4103 O OE2 . GLU E 5 63  ? 48.215  -16.261 -43.172 1.00 30.89 63  E 1 
ATOM 4104 N N   . PRO E 5 64  ? 44.943  -14.962 -38.010 1.00 26.70 64  E 1 
ATOM 4105 C CA  . PRO E 5 64  ? 45.180  -15.392 -36.643 1.00 27.00 64  E 1 
ATOM 4106 C C   . PRO E 5 64  ? 45.860  -16.766 -36.639 1.00 27.62 64  E 1 
ATOM 4107 O O   . PRO E 5 64  ? 45.267  -17.775 -37.011 1.00 26.28 64  E 1 
ATOM 4108 C CB  . PRO E 5 64  ? 43.808  -15.375 -35.973 1.00 25.02 64  E 1 
ATOM 4109 C CG  . PRO E 5 64  ? 42.844  -15.630 -37.132 1.00 25.51 64  E 1 
ATOM 4110 C CD  . PRO E 5 64  ? 43.532  -14.952 -38.325 1.00 31.40 64  E 1 
ATOM 4111 N N   . VAL E 5 65  ? 47.129  -16.798 -36.210 1.00 28.37 65  E 1 
ATOM 4112 C CA  . VAL E 5 65  ? 47.984  -17.982 -36.278 1.00 30.05 65  E 1 
ATOM 4113 C C   . VAL E 5 65  ? 47.452  -19.121 -35.405 1.00 28.79 65  E 1 
ATOM 4114 O O   . VAL E 5 65  ? 47.103  -18.931 -34.242 1.00 28.27 65  E 1 
ATOM 4115 C CB  . VAL E 5 65  ? 49.441  -17.637 -35.915 1.00 29.38 65  E 1 
ATOM 4116 C CG1 . VAL E 5 65  ? 50.368  -18.839 -36.041 1.00 26.14 65  E 1 
ATOM 4117 C CG2 . VAL E 5 65  ? 50.001  -16.531 -36.832 1.00 30.50 65  E 1 
ATOM 4118 N N   . VAL E 5 66  ? 47.441  -20.320 -35.970 1.00 34.84 66  E 1 
ATOM 4119 C CA  . VAL E 5 66  ? 46.797  -21.556 -35.482 1.00 36.71 66  E 1 
ATOM 4120 C C   . VAL E 5 66  ? 47.605  -22.304 -34.403 1.00 36.12 66  E 1 
ATOM 4121 O O   . VAL E 5 66  ? 47.684  -23.526 -34.444 1.00 36.06 66  E 1 
ATOM 4122 C CB  . VAL E 5 66  ? 46.467  -22.486 -36.683 1.00 36.46 66  E 1 
ATOM 4123 C CG1 . VAL E 5 66  ? 45.516  -23.639 -36.355 1.00 32.71 66  E 1 
ATOM 4124 C CG2 . VAL E 5 66  ? 45.828  -21.723 -37.847 1.00 36.11 66  E 1 
ATOM 4125 N N   . VAL E 5 67  ? 48.303  -21.626 -33.491 1.00 33.38 67  E 1 
ATOM 4126 C CA  . VAL E 5 67  ? 49.386  -22.264 -32.715 1.00 36.06 67  E 1 
ATOM 4127 C C   . VAL E 5 67  ? 48.915  -23.532 -31.992 1.00 35.77 67  E 1 
ATOM 4128 O O   . VAL E 5 67  ? 48.195  -23.484 -30.990 1.00 34.39 67  E 1 
ATOM 4129 C CB  . VAL E 5 67  ? 50.104  -21.303 -31.750 1.00 36.20 67  E 1 
ATOM 4130 C CG1 . VAL E 5 67  ? 51.303  -21.978 -31.093 1.00 32.47 67  E 1 
ATOM 4131 C CG2 . VAL E 5 67  ? 50.632  -20.060 -32.482 1.00 37.11 67  E 1 
ATOM 4132 N N   . ASP E 5 68  ? 49.399  -24.653 -32.513 1.00 38.39 68  E 1 
ATOM 4133 C CA  . ASP E 5 68  ? 49.024  -26.032 -32.229 1.00 40.31 68  E 1 
ATOM 4134 C C   . ASP E 5 68  ? 49.775  -26.607 -31.008 1.00 37.37 68  E 1 
ATOM 4135 O O   . ASP E 5 68  ? 50.491  -27.604 -31.110 1.00 37.59 68  E 1 
ATOM 4136 C CB  . ASP E 5 68  ? 49.283  -26.811 -33.531 1.00 41.68 68  E 1 
ATOM 4137 C CG  . ASP E 5 68  ? 48.772  -28.248 -33.550 1.00 37.10 68  E 1 
ATOM 4138 O OD1 . ASP E 5 68  ? 47.801  -28.542 -32.830 1.00 37.18 68  E 1 
ATOM 4139 O OD2 . ASP E 5 68  ? 49.346  -29.048 -34.330 1.00 40.94 68  E 1 
ATOM 4140 N N   . LEU E 5 69  ? 49.701  -25.959 -29.839 1.00 42.02 69  E 1 
ATOM 4141 C CA  . LEU E 5 69  ? 50.486  -26.402 -28.675 1.00 39.28 69  E 1 
ATOM 4142 C C   . LEU E 5 69  ? 50.040  -27.786 -28.190 1.00 38.84 69  E 1 
ATOM 4143 O O   . LEU E 5 69  ? 49.003  -27.946 -27.554 1.00 35.21 69  E 1 
ATOM 4144 C CB  . LEU E 5 69  ? 50.462  -25.349 -27.552 1.00 37.21 69  E 1 
ATOM 4145 C CG  . LEU E 5 69  ? 51.413  -24.163 -27.797 1.00 34.28 69  E 1 
ATOM 4146 C CD1 . LEU E 5 69  ? 51.195  -23.099 -26.715 1.00 32.06 69  E 1 
ATOM 4147 C CD2 . LEU E 5 69  ? 52.893  -24.553 -27.757 1.00 36.14 69  E 1 
ATOM 4148 N N   . THR E 5 70  ? 50.872  -28.774 -28.502 1.00 43.63 70  E 1 
ATOM 4149 C CA  . THR E 5 70  ? 50.513  -30.185 -28.642 1.00 42.43 70  E 1 
ATOM 4150 C C   . THR E 5 70  ? 50.575  -31.053 -27.381 1.00 41.53 70  E 1 
ATOM 4151 O O   . THR E 5 70  ? 49.534  -31.383 -26.809 1.00 38.20 70  E 1 
ATOM 4152 C CB  . THR E 5 70  ? 51.376  -30.822 -29.755 1.00 40.35 70  E 1 
ATOM 4153 O OG1 . THR E 5 70  ? 52.726  -30.430 -29.605 1.00 38.33 70  E 1 
ATOM 4154 C CG2 . THR E 5 70  ? 50.956  -30.390 -31.158 1.00 38.71 70  E 1 
ATOM 4155 N N   . HIS E 5 71  ? 51.752  -31.522 -26.974 1.00 30.66 71  E 1 
ATOM 4156 C CA  . HIS E 5 71  ? 51.930  -32.955 -26.725 1.00 32.75 71  E 1 
ATOM 4157 C C   . HIS E 5 71  ? 51.892  -33.502 -25.288 1.00 31.22 71  E 1 
ATOM 4158 O O   . HIS E 5 71  ? 51.390  -34.605 -25.091 1.00 29.43 71  E 1 
ATOM 4159 C CB  . HIS E 5 71  ? 53.270  -33.387 -27.348 1.00 30.64 71  E 1 
ATOM 4160 C CG  . HIS E 5 71  ? 53.228  -33.731 -28.815 1.00 29.52 71  E 1 
ATOM 4161 N ND1 . HIS E 5 71  ? 52.345  -34.591 -29.418 1.00 28.38 71  E 1 
ATOM 4162 C CD2 . HIS E 5 71  ? 54.117  -33.331 -29.784 1.00 30.40 71  E 1 
ATOM 4163 C CE1 . HIS E 5 71  ? 52.677  -34.686 -30.713 1.00 29.54 71  E 1 
ATOM 4164 N NE2 . HIS E 5 71  ? 53.745  -33.948 -30.974 1.00 30.37 71  E 1 
ATOM 4165 N N   . ASN E 5 72  ? 52.604  -32.896 -24.352 1.00 26.54 72  E 1 
ATOM 4166 C CA  . ASN E 5 72  ? 53.454  -33.680 -23.442 1.00 27.13 72  E 1 
ATOM 4167 C C   . ASN E 5 72  ? 52.790  -34.563 -22.356 1.00 26.08 72  E 1 
ATOM 4168 O O   . ASN E 5 72  ? 51.621  -34.464 -22.040 1.00 24.82 72  E 1 
ATOM 4169 C CB  . ASN E 5 72  ? 54.555  -32.776 -22.849 1.00 25.74 72  E 1 
ATOM 4170 C CG  . ASN E 5 72  ? 55.819  -32.732 -23.685 1.00 23.56 72  E 1 
ATOM 4171 O OD1 . ASN E 5 72  ? 56.007  -33.430 -24.660 1.00 23.73 72  E 1 
ATOM 4172 N ND2 . ASN E 5 72  ? 56.762  -31.897 -23.311 1.00 26.28 72  E 1 
ATOM 4173 N N   . ASP E 5 73  ? 53.636  -35.388 -21.763 1.00 26.86 73  E 1 
ATOM 4174 C CA  . ASP E 5 73  ? 53.533  -36.827 -21.477 1.00 26.10 73  E 1 
ATOM 4175 C C   . ASP E 5 73  ? 52.758  -37.347 -20.247 1.00 25.10 73  E 1 
ATOM 4176 O O   . ASP E 5 73  ? 51.554  -37.562 -20.285 1.00 23.18 73  E 1 
ATOM 4177 C CB  . ASP E 5 73  ? 54.986  -37.365 -21.439 1.00 24.17 73  E 1 
ATOM 4178 C CG  . ASP E 5 73  ? 55.678  -37.538 -22.772 1.00 21.69 73  E 1 
ATOM 4179 O OD1 . ASP E 5 73  ? 55.009  -37.947 -23.737 1.00 21.52 73  E 1 
ATOM 4180 O OD2 . ASP E 5 73  ? 56.908  -37.318 -22.782 1.00 23.51 73  E 1 
ATOM 4181 N N   . SER E 5 74  ? 53.487  -37.742 -19.188 1.00 24.90 74  E 1 
ATOM 4182 C CA  . SER E 5 74  ? 53.486  -39.170 -18.862 1.00 24.71 74  E 1 
ATOM 4183 C C   . SER E 5 74  ? 53.024  -39.624 -17.472 1.00 23.41 74  E 1 
ATOM 4184 O O   . SER E 5 74  ? 52.611  -40.773 -17.334 1.00 22.59 74  E 1 
ATOM 4185 C CB  . SER E 5 74  ? 54.907  -39.714 -19.066 1.00 24.34 74  E 1 
ATOM 4186 O OG  . SER E 5 74  ? 55.856  -38.970 -18.317 1.00 23.17 74  E 1 
ATOM 4187 N N   . VAL E 5 75  ? 53.292  -38.880 -16.427 1.00 26.04 75  E 1 
ATOM 4188 C CA  . VAL E 5 75  ? 53.784  -39.516 -15.185 1.00 25.22 75  E 1 
ATOM 4189 C C   . VAL E 5 75  ? 52.768  -40.436 -14.482 1.00 24.65 75  E 1 
ATOM 4190 O O   . VAL E 5 75  ? 51.620  -40.094 -14.252 1.00 23.74 75  E 1 
ATOM 4191 C CB  . VAL E 5 75  ? 54.437  -38.527 -14.205 1.00 24.30 75  E 1 
ATOM 4192 C CG1 . VAL E 5 75  ? 55.103  -39.248 -13.039 1.00 21.75 75  E 1 
ATOM 4193 C CG2 . VAL E 5 75  ? 55.539  -37.694 -14.893 1.00 25.49 75  E 1 
ATOM 4194 N N   . VAL E 5 76  ? 53.303  -41.613 -14.086 1.00 23.61 76  E 1 
ATOM 4195 C CA  . VAL E 5 76  ? 52.593  -42.901 -13.929 1.00 23.61 76  E 1 
ATOM 4196 C C   . VAL E 5 76  ? 52.006  -43.197 -12.540 1.00 22.94 76  E 1 
ATOM 4197 O O   . VAL E 5 76  ? 51.289  -44.178 -12.393 1.00 21.90 76  E 1 
ATOM 4198 C CB  . VAL E 5 76  ? 53.601  -44.021 -14.309 1.00 23.10 76  E 1 
ATOM 4199 C CG1 . VAL E 5 76  ? 53.054  -45.454 -14.270 1.00 20.01 76  E 1 
ATOM 4200 C CG2 . VAL E 5 76  ? 54.184  -43.823 -15.714 1.00 22.67 76  E 1 
ATOM 4201 N N   . ILE E 5 77  ? 52.363  -42.468 -11.479 1.00 26.19 77  E 1 
ATOM 4202 C CA  . ILE E 5 77  ? 52.617  -43.044 -10.142 1.00 26.53 77  E 1 
ATOM 4203 C C   . ILE E 5 77  ? 51.462  -43.915 -9.589  1.00 25.49 77  E 1 
ATOM 4204 O O   . ILE E 5 77  ? 50.310  -43.516 -9.519  1.00 24.26 77  E 1 
ATOM 4205 C CB  . ILE E 5 77  ? 53.136  -41.996 -9.139  1.00 25.68 77  E 1 
ATOM 4206 C CG1 . ILE E 5 77  ? 54.437  -41.355 -9.669  1.00 23.90 77  E 1 
ATOM 4207 C CG2 . ILE E 5 77  ? 53.381  -42.636 -7.754  1.00 26.35 77  E 1 
ATOM 4208 C CD1 . ILE E 5 77  ? 55.084  -40.296 -8.759  1.00 24.71 77  E 1 
ATOM 4209 N N   . VAL E 5 78  ? 51.884  -45.110 -9.143  1.00 23.06 78  E 1 
ATOM 4210 C CA  . VAL E 5 78  ? 51.100  -46.355 -9.075  1.00 24.10 78  E 1 
ATOM 4211 C C   . VAL E 5 78  ? 50.393  -46.651 -7.731  1.00 23.16 78  E 1 
ATOM 4212 O O   . VAL E 5 78  ? 49.501  -47.492 -7.707  1.00 21.90 78  E 1 
ATOM 4213 C CB  . VAL E 5 78  ? 52.062  -47.528 -9.393  1.00 23.02 78  E 1 
ATOM 4214 C CG1 . VAL E 5 78  ? 51.411  -48.918 -9.451  1.00 20.01 78  E 1 
ATOM 4215 C CG2 . VAL E 5 78  ? 52.796  -47.343 -10.722 1.00 23.46 78  E 1 
ATOM 4216 N N   . GLU E 5 79  ? 50.839  -46.100 -6.606  1.00 24.74 79  E 1 
ATOM 4217 C CA  . GLU E 5 79  ? 50.947  -46.854 -5.346  1.00 26.71 79  E 1 
ATOM 4218 C C   . GLU E 5 79  ? 49.673  -47.558 -4.833  1.00 24.78 79  E 1 
ATOM 4219 O O   . GLU E 5 79  ? 48.578  -47.013 -4.728  1.00 23.92 79  E 1 
ATOM 4220 C CB  . GLU E 5 79  ? 51.628  -46.064 -4.219  1.00 27.49 79  E 1 
ATOM 4221 C CG  . GLU E 5 79  ? 53.123  -46.404 -4.058  1.00 26.55 79  E 1 
ATOM 4222 C CD  . GLU E 5 79  ? 53.667  -46.132 -2.636  1.00 25.75 79  E 1 
ATOM 4223 O OE1 . GLU E 5 79  ? 54.561  -46.882 -2.175  1.00 24.01 79  E 1 
ATOM 4224 O OE2 . GLU E 5 79  ? 53.140  -45.261 -1.912  1.00 29.98 79  E 1 
ATOM 4225 N N   . GLU E 5 80  ? 49.892  -48.797 -4.425  1.00 23.02 80  E 1 
ATOM 4226 C CA  . GLU E 5 80  ? 48.941  -49.917 -4.398  1.00 24.38 80  E 1 
ATOM 4227 C C   . GLU E 5 80  ? 48.184  -50.139 -3.071  1.00 22.62 80  E 1 
ATOM 4228 O O   . GLU E 5 80  ? 47.348  -51.034 -2.983  1.00 21.80 80  E 1 
ATOM 4229 C CB  . GLU E 5 80  ? 49.799  -51.159 -4.703  1.00 24.82 80  E 1 
ATOM 4230 C CG  . GLU E 5 80  ? 49.094  -52.387 -5.277  1.00 24.33 80  E 1 
ATOM 4231 C CD  . GLU E 5 80  ? 49.932  -53.677 -5.192  1.00 24.64 80  E 1 
ATOM 4232 O OE1 . GLU E 5 80  ? 49.364  -54.753 -5.466  1.00 23.27 80  E 1 
ATOM 4233 O OE2 . GLU E 5 80  ? 51.094  -53.634 -4.746  1.00 28.96 80  E 1 
ATOM 4234 N N   . ARG E 5 81  ? 48.523  -49.477 -1.978  1.00 26.10 81  E 1 
ATOM 4235 C CA  . ARG E 5 81  ? 48.593  -50.127 -0.659  1.00 30.20 81  E 1 
ATOM 4236 C C   . ARG E 5 81  ? 47.284  -50.725 -0.128  1.00 26.79 81  E 1 
ATOM 4237 O O   . ARG E 5 81  ? 46.299  -50.049 0.140   1.00 25.32 81  E 1 
ATOM 4238 C CB  . ARG E 5 81  ? 49.286  -49.231 0.379   1.00 29.14 81  E 1 
ATOM 4239 C CG  . ARG E 5 81  ? 50.781  -49.088 0.081   1.00 28.08 81  E 1 
ATOM 4240 C CD  . ARG E 5 81  ? 51.531  -48.378 1.217   1.00 28.68 81  E 1 
ATOM 4241 N NE  . ARG E 5 81  ? 52.923  -48.112 0.811   1.00 27.62 81  E 1 
ATOM 4242 C CZ  . ARG E 5 81  ? 53.960  -47.754 1.556   1.00 26.27 81  E 1 
ATOM 4243 N NH1 . ARG E 5 81  ? 53.879  -47.680 2.852   1.00 24.23 81  E 1 
ATOM 4244 N NH2 . ARG E 5 81  ? 55.077  -47.455 0.967   1.00 25.01 81  E 1 
ATOM 4245 N N   . ARG E 5 82  ? 47.376  -52.041 0.128   1.00 24.23 82  E 1 
ATOM 4246 C CA  . ARG E 5 82  ? 46.306  -53.046 0.267   1.00 27.72 82  E 1 
ATOM 4247 C C   . ARG E 5 82  ? 45.571  -53.190 1.615   1.00 24.90 82  E 1 
ATOM 4248 O O   . ARG E 5 82  ? 44.721  -54.073 1.696   1.00 23.43 82  E 1 
ATOM 4249 C CB  . ARG E 5 82  ? 46.942  -54.421 -0.003  1.00 26.96 82  E 1 
ATOM 4250 C CG  . ARG E 5 82  ? 47.507  -54.659 -1.410  1.00 26.02 82  E 1 
ATOM 4251 C CD  . ARG E 5 82  ? 48.102  -56.070 -1.470  1.00 25.92 82  E 1 
ATOM 4252 N NE  . ARG E 5 82  ? 48.650  -56.373 -2.808  1.00 24.35 82  E 1 
ATOM 4253 C CZ  . ARG E 5 82  ? 49.109  -57.523 -3.259  1.00 23.84 82  E 1 
ATOM 4254 N NH1 . ARG E 5 82  ? 49.122  -58.610 -2.528  1.00 21.82 82  E 1 
ATOM 4255 N NH2 . ARG E 5 82  ? 49.567  -57.581 -4.465  1.00 22.44 82  E 1 
ATOM 4256 N N   . ARG E 5 83  ? 45.965  -52.532 2.718   1.00 26.37 83  E 1 
ATOM 4257 C CA  . ARG E 5 83  ? 45.999  -53.196 4.044   1.00 29.69 83  E 1 
ATOM 4258 C C   . ARG E 5 83  ? 44.654  -53.742 4.605   1.00 26.32 83  E 1 
ATOM 4259 O O   . ARG E 5 83  ? 43.593  -53.183 4.370   1.00 24.94 83  E 1 
ATOM 4260 C CB  . ARG E 5 83  ? 46.750  -52.332 5.074   1.00 29.24 83  E 1 
ATOM 4261 C CG  . ARG E 5 83  ? 48.261  -52.639 5.054   1.00 28.34 83  E 1 
ATOM 4262 C CD  . ARG E 5 83  ? 48.978  -51.960 6.231   1.00 28.35 83  E 1 
ATOM 4263 N NE  . ARG E 5 83  ? 50.419  -52.283 6.238   1.00 27.38 83  E 1 
ATOM 4264 C CZ  . ARG E 5 83  ? 51.307  -51.962 7.177   1.00 26.82 83  E 1 
ATOM 4265 N NH1 . ARG E 5 83  ? 50.963  -51.297 8.244   1.00 24.54 83  E 1 
ATOM 4266 N NH2 . ARG E 5 83  ? 52.563  -52.307 7.058   1.00 24.97 83  E 1 
ATOM 4267 N N   . PRO E 5 84  ? 44.750  -54.865 5.395   1.00 23.86 84  E 1 
ATOM 4268 C CA  . PRO E 5 84  ? 43.747  -55.942 5.336   1.00 25.72 84  E 1 
ATOM 4269 C C   . PRO E 5 84  ? 42.834  -56.138 6.566   1.00 25.43 84  E 1 
ATOM 4270 O O   . PRO E 5 84  ? 42.397  -57.275 6.786   1.00 22.74 84  E 1 
ATOM 4271 C CB  . PRO E 5 84  ? 44.640  -57.170 5.146   1.00 22.71 84  E 1 
ATOM 4272 C CG  . PRO E 5 84  ? 45.789  -56.882 6.118   1.00 21.78 84  E 1 
ATOM 4273 C CD  . PRO E 5 84  ? 45.967  -55.367 5.952   1.00 25.27 84  E 1 
ATOM 4274 N N   . ARG E 5 85  ? 42.622  -55.180 7.450   1.00 23.51 85  E 1 
ATOM 4275 C CA  . ARG E 5 85  ? 42.257  -55.497 8.847   1.00 26.62 85  E 1 
ATOM 4276 C C   . ARG E 5 85  ? 40.966  -56.317 9.007   1.00 24.50 85  E 1 
ATOM 4277 O O   . ARG E 5 85  ? 39.919  -55.978 8.488   1.00 22.81 85  E 1 
ATOM 4278 C CB  . ARG E 5 85  ? 42.262  -54.251 9.742   1.00 25.19 85  E 1 
ATOM 4279 C CG  . ARG E 5 85  ? 43.648  -54.019 10.359  1.00 23.95 85  E 1 
ATOM 4280 C CD  . ARG E 5 85  ? 43.617  -52.895 11.411  1.00 23.39 85  E 1 
ATOM 4281 N NE  . ARG E 5 85  ? 44.920  -52.758 12.105  1.00 23.05 85  E 1 
ATOM 4282 C CZ  . ARG E 5 85  ? 45.198  -51.926 13.101  1.00 22.69 85  E 1 
ATOM 4283 N NH1 . ARG E 5 85  ? 44.311  -51.086 13.558  1.00 21.13 85  E 1 
ATOM 4284 N NH2 . ARG E 5 85  ? 46.372  -51.918 13.663  1.00 21.79 85  E 1 
ATOM 4285 N N   . ARG E 5 86  ? 41.121  -57.401 9.767   1.00 21.78 86  E 1 
ATOM 4286 C CA  . ARG E 5 86  ? 40.326  -58.642 9.685   1.00 25.10 86  E 1 
ATOM 4287 C C   . ARG E 5 86  ? 39.234  -58.863 10.754  1.00 23.03 86  E 1 
ATOM 4288 O O   . ARG E 5 86  ? 38.176  -59.367 10.423  1.00 21.49 86  E 1 
ATOM 4289 C CB  . ARG E 5 86  ? 41.329  -59.819 9.782   1.00 23.32 86  E 1 
ATOM 4290 C CG  . ARG E 5 86  ? 41.261  -60.874 8.670   1.00 22.33 86  E 1 
ATOM 4291 C CD  . ARG E 5 86  ? 42.235  -62.002 8.996   1.00 21.58 86  E 1 
ATOM 4292 N NE  . ARG E 5 86  ? 42.318  -63.010 7.924   1.00 21.57 86  E 1 
ATOM 4293 C CZ  . ARG E 5 86  ? 43.014  -64.141 7.953   1.00 21.26 86  E 1 
ATOM 4294 N NH1 . ARG E 5 86  ? 43.707  -64.500 9.003   1.00 20.09 86  E 1 
ATOM 4295 N NH2 . ARG E 5 86  ? 43.027  -64.941 6.936   1.00 21.11 86  E 1 
ATOM 4296 N N   . ASN E 5 87  ? 39.578  -58.719 12.031  1.00 24.39 87  E 1 
ATOM 4297 C CA  . ASN E 5 87  ? 39.183  -59.725 13.039  1.00 25.71 87  E 1 
ATOM 4298 C C   . ASN E 5 87  ? 37.788  -59.545 13.697  1.00 24.79 87  E 1 
ATOM 4299 O O   . ASN E 5 87  ? 37.309  -58.438 13.861  1.00 23.08 87  E 1 
ATOM 4300 C CB  . ASN E 5 87  ? 40.304  -59.830 14.102  1.00 23.88 87  E 1 
ATOM 4301 C CG  . ASN E 5 87  ? 41.089  -61.133 14.033  1.00 20.80 87  E 1 
ATOM 4302 O OD1 . ASN E 5 87  ? 40.809  -62.046 13.280  1.00 20.47 87  E 1 
ATOM 4303 N ND2 . ASN E 5 87  ? 42.116  -61.261 14.841  1.00 23.07 87  E 1 
ATOM 4304 N N   . GLY E 5 88  ? 37.173  -60.657 14.124  1.00 22.54 88  E 1 
ATOM 4305 C CA  . GLY E 5 88  ? 35.745  -60.780 14.427  1.00 22.37 88  E 1 
ATOM 4306 C C   . GLY E 5 88  ? 35.296  -61.571 15.676  1.00 22.03 88  E 1 
ATOM 4307 O O   . GLY E 5 88  ? 34.466  -62.456 15.532  1.00 20.37 88  E 1 
ATOM 4308 N N   . ARG E 5 89  ? 35.816  -61.314 16.864  1.00 20.06 89  E 1 
ATOM 4309 C CA  . ARG E 5 89  ? 35.406  -62.036 18.103  1.00 22.43 89  E 1 
ATOM 4310 C C   . ARG E 5 89  ? 34.215  -61.362 18.835  1.00 20.99 89  E 1 
ATOM 4311 O O   . ARG E 5 89  ? 34.050  -60.170 18.661  1.00 19.70 89  E 1 
ATOM 4312 C CB  . ARG E 5 89  ? 36.613  -62.102 19.060  1.00 21.22 89  E 1 
ATOM 4313 C CG  . ARG E 5 89  ? 37.400  -63.411 18.972  1.00 20.33 89  E 1 
ATOM 4314 C CD  . ARG E 5 89  ? 38.426  -63.473 20.116  1.00 20.19 89  E 1 
ATOM 4315 N NE  . ARG E 5 89  ? 39.098  -64.782 20.213  1.00 20.05 89  E 1 
ATOM 4316 C CZ  . ARG E 5 89  ? 39.990  -65.145 21.124  1.00 20.13 89  E 1 
ATOM 4317 N NH1 . ARG E 5 89  ? 40.390  -64.332 22.059  1.00 18.58 89  E 1 
ATOM 4318 N NH2 . ARG E 5 89  ? 40.497  -66.345 21.114  1.00 19.90 89  E 1 
ATOM 4319 N N   . ARG E 5 90  ? 33.438  -62.010 19.721  1.00 20.76 90  E 1 
ATOM 4320 C CA  . ARG E 5 90  ? 32.906  -63.398 19.844  1.00 23.45 90  E 1 
ATOM 4321 C C   . ARG E 5 90  ? 31.707  -63.545 20.831  1.00 21.30 90  E 1 
ATOM 4322 O O   . ARG E 5 90  ? 30.735  -64.165 20.420  1.00 20.47 90  E 1 
ATOM 4323 C CB  . ARG E 5 90  ? 34.005  -64.400 20.293  1.00 22.88 90  E 1 
ATOM 4324 C CG  . ARG E 5 90  ? 33.632  -65.885 20.088  1.00 21.47 90  E 1 
ATOM 4325 C CD  . ARG E 5 90  ? 34.662  -66.820 20.736  1.00 21.42 90  E 1 
ATOM 4326 N NE  . ARG E 5 90  ? 34.418  -68.236 20.378  1.00 20.88 90  E 1 
ATOM 4327 C CZ  . ARG E 5 90  ? 35.027  -69.306 20.907  1.00 20.85 90  E 1 
ATOM 4328 N NH1 . ARG E 5 90  ? 35.915  -69.207 21.865  1.00 19.64 90  E 1 
ATOM 4329 N NH2 . ARG E 5 90  ? 34.745  -70.497 20.483  1.00 20.32 90  E 1 
ATOM 4330 N N   . LEU E 5 91  ? 31.829  -63.146 22.115  1.00 20.87 91  E 1 
ATOM 4331 C CA  . LEU E 5 91  ? 31.450  -64.101 23.195  1.00 23.95 91  E 1 
ATOM 4332 C C   . LEU E 5 91  ? 30.086  -64.012 23.930  1.00 22.26 91  E 1 
ATOM 4333 O O   . LEU E 5 91  ? 29.120  -64.626 23.485  1.00 20.78 91  E 1 
ATOM 4334 C CB  . LEU E 5 91  ? 32.620  -64.243 24.203  1.00 21.99 91  E 1 
ATOM 4335 C CG  . LEU E 5 91  ? 33.469  -65.505 24.018  1.00 19.91 91  E 1 
ATOM 4336 C CD1 . LEU E 5 91  ? 34.712  -65.412 24.915  1.00 20.02 91  E 1 
ATOM 4337 C CD2 . LEU E 5 91  ? 32.741  -66.797 24.347  1.00 23.52 91  E 1 
ATOM 4338 N N   . ARG E 5 92  ? 30.080  -63.452 25.132  1.00 22.19 92  E 1 
ATOM 4339 C CA  . ARG E 5 92  ? 29.317  -63.986 26.311  1.00 26.06 92  E 1 
ATOM 4340 C C   . ARG E 5 92  ? 28.109  -63.131 26.751  1.00 23.79 92  E 1 
ATOM 4341 O O   . ARG E 5 92  ? 27.992  -62.022 26.254  1.00 22.62 92  E 1 
ATOM 4342 C CB  . ARG E 5 92  ? 30.319  -64.079 27.487  1.00 24.69 92  E 1 
ATOM 4343 C CG  . ARG E 5 92  ? 31.083  -65.394 27.577  1.00 23.29 92  E 1 
ATOM 4344 C CD  . ARG E 5 92  ? 31.860  -65.428 28.895  1.00 22.62 92  E 1 
ATOM 4345 N NE  . ARG E 5 92  ? 32.575  -66.710 29.079  1.00 21.99 92  E 1 
ATOM 4346 C CZ  . ARG E 5 92  ? 33.289  -67.060 30.152  1.00 22.07 92  E 1 
ATOM 4347 N NH1 . ARG E 5 92  ? 33.449  -66.243 31.159  1.00 21.38 92  E 1 
ATOM 4348 N NH2 . ARG E 5 92  ? 33.843  -68.230 30.229  1.00 22.09 92  E 1 
ATOM 4349 N N   . GLN E 5 93  ? 27.274  -63.502 27.708  1.00 22.14 93  E 1 
ATOM 4350 C CA  . GLN E 5 93  ? 26.556  -64.766 28.054  1.00 23.36 93  E 1 
ATOM 4351 C C   . GLN E 5 93  ? 25.460  -64.523 29.131  1.00 22.16 93  E 1 
ATOM 4352 O O   . GLN E 5 93  ? 24.310  -64.887 28.905  1.00 20.94 93  E 1 
ATOM 4353 C CB  . GLN E 5 93  ? 27.506  -65.845 28.603  1.00 21.72 93  E 1 
ATOM 4354 C CG  . GLN E 5 93  ? 26.876  -67.242 28.716  1.00 20.64 93  E 1 
ATOM 4355 C CD  . GLN E 5 93  ? 27.858  -68.330 29.182  1.00 19.08 93  E 1 
ATOM 4356 O OE1 . GLN E 5 93  ? 29.044  -68.132 29.382  1.00 21.43 93  E 1 
ATOM 4357 N NE2 . GLN E 5 93  ? 27.400  -69.537 29.347  1.00 21.75 93  E 1 
ATOM 4358 N N   . ASP E 5 94  ? 25.866  -64.045 30.288  1.00 24.21 94  E 1 
ATOM 4359 C CA  . ASP E 5 94  ? 25.179  -64.163 31.600  1.00 26.03 94  E 1 
ATOM 4360 C C   . ASP E 5 94  ? 24.095  -63.068 31.840  1.00 24.08 94  E 1 
ATOM 4361 O O   . ASP E 5 94  ? 24.016  -62.129 31.057  1.00 22.06 94  E 1 
ATOM 4362 C CB  . ASP E 5 94  ? 26.289  -64.092 32.670  1.00 24.00 94  E 1 
ATOM 4363 C CG  . ASP E 5 94  ? 27.496  -65.003 32.415  1.00 21.42 94  E 1 
ATOM 4364 O OD1 . ASP E 5 94  ? 27.296  -66.165 32.017  1.00 21.87 94  E 1 
ATOM 4365 O OD2 . ASP E 5 94  ? 28.648  -64.530 32.561  1.00 22.73 94  E 1 
ATOM 4366 N N   . HIS E 5 95  ? 23.240  -63.033 32.872  1.00 18.51 95  E 1 
ATOM 4367 C CA  . HIS E 5 95  ? 22.812  -63.975 33.930  1.00 20.31 95  E 1 
ATOM 4368 C C   . HIS E 5 95  ? 21.323  -63.687 34.301  1.00 19.23 95  E 1 
ATOM 4369 O O   . HIS E 5 95  ? 20.725  -62.781 33.727  1.00 18.00 95  E 1 
ATOM 4370 C CB  . HIS E 5 95  ? 23.714  -63.865 35.174  1.00 19.09 95  E 1 
ATOM 4371 C CG  . HIS E 5 95  ? 24.443  -65.138 35.543  1.00 17.18 95  E 1 
ATOM 4372 N ND1 . HIS E 5 95  ? 23.917  -66.399 35.690  1.00 16.86 95  E 1 
ATOM 4373 C CD2 . HIS E 5 95  ? 25.784  -65.253 35.827  1.00 17.19 95  E 1 
ATOM 4374 C CE1 . HIS E 5 95  ? 24.921  -67.236 36.024  1.00 17.83 95  E 1 
ATOM 4375 N NE2 . HIS E 5 95  ? 26.063  -66.579 36.120  1.00 18.72 95  E 1 
ATOM 4376 N N   . ALA E 5 96  ? 20.728  -64.436 35.187  1.00 18.94 96  E 1 
ATOM 4377 C CA  . ALA E 5 96  ? 19.300  -64.790 35.180  1.00 20.67 96  E 1 
ATOM 4378 C C   . ALA E 5 96  ? 18.330  -64.110 36.182  1.00 19.73 96  E 1 
ATOM 4379 O O   . ALA E 5 96  ? 17.121  -64.153 35.945  1.00 18.68 96  E 1 
ATOM 4380 C CB  . ALA E 5 96  ? 19.240  -66.306 35.402  1.00 19.27 96  E 1 
ATOM 4381 N N   . ASP E 5 97  ? 18.812  -63.663 37.312  1.00 19.27 97  E 1 
ATOM 4382 C CA  . ASP E 5 97  ? 18.063  -63.579 38.583  1.00 19.14 97  E 1 
ATOM 4383 C C   . ASP E 5 97  ? 16.818  -62.655 38.606  1.00 18.45 97  E 1 
ATOM 4384 O O   . ASP E 5 97  ? 16.759  -61.691 37.861  1.00 17.28 97  E 1 
ATOM 4385 C CB  . ASP E 5 97  ? 19.050  -63.122 39.672  1.00 18.16 97  E 1 
ATOM 4386 C CG  . ASP E 5 97  ? 20.181  -64.101 39.976  1.00 16.37 97  E 1 
ATOM 4387 O OD1 . ASP E 5 97  ? 20.050  -65.290 39.618  1.00 16.80 97  E 1 
ATOM 4388 O OD2 . ASP E 5 97  ? 21.179  -63.644 40.563  1.00 18.59 97  E 1 
ATOM 4389 N N   . SER E 5 98  ? 15.860  -62.804 39.530  1.00 20.53 98  E 1 
ATOM 4390 C CA  . SER E 5 98  ? 15.174  -63.988 40.086  1.00 20.31 98  E 1 
ATOM 4391 C C   . SER E 5 98  ? 13.847  -63.629 40.790  1.00 19.48 98  E 1 
ATOM 4392 O O   . SER E 5 98  ? 12.894  -64.392 40.699  1.00 18.71 98  E 1 
ATOM 4393 C CB  . SER E 5 98  ? 16.023  -64.754 41.131  1.00 19.74 98  E 1 
ATOM 4394 O OG  . SER E 5 98  ? 16.335  -63.955 42.252  1.00 18.67 98  E 1 
ATOM 4395 N N   . CYS E 5 99  ? 13.792  -62.580 41.582  1.00 14.66 99  E 1 
ATOM 4396 C CA  . CYS E 5 99  ? 12.941  -62.550 42.783  1.00 15.77 99  E 1 
ATOM 4397 C C   . CYS E 5 99  ? 11.419  -62.316 42.603  1.00 15.73 99  E 1 
ATOM 4398 O O   . CYS E 5 99  ? 10.946  -61.911 41.562  1.00 14.75 99  E 1 
ATOM 4399 C CB  . CYS E 5 99  ? 13.548  -61.599 43.822  1.00 14.80 99  E 1 
ATOM 4400 S SG  . CYS E 5 99  ? 14.971  -62.388 44.610  1.00 13.21 99  E 1 
ATOM 4401 N N   . VAL E 5 100 ? 10.696  -62.583 43.726  1.00 21.25 100 E 1 
ATOM 4402 C CA  . VAL E 5 100 ? 9.507   -63.461 43.779  1.00 23.67 100 E 1 
ATOM 4403 C C   . VAL E 5 100 ? 8.137   -62.797 44.003  1.00 23.08 100 E 1 
ATOM 4404 O O   . VAL E 5 100 ? 7.161   -63.195 43.367  1.00 21.83 100 E 1 
ATOM 4405 C CB  . VAL E 5 100 ? 9.726   -64.462 44.944  1.00 22.54 100 E 1 
ATOM 4406 C CG1 . VAL E 5 100 ? 8.581   -65.443 45.169  1.00 19.96 100 E 1 
ATOM 4407 C CG2 . VAL E 5 100 ? 10.999  -65.298 44.783  1.00 22.59 100 E 1 
ATOM 4408 N N   . VAL E 5 101 ? 8.044   -61.974 45.012  1.00 19.84 101 E 1 
ATOM 4409 C CA  . VAL E 5 101 ? 6.901   -61.901 45.966  1.00 20.84 101 E 1 
ATOM 4410 C C   . VAL E 5 101 ? 5.615   -61.244 45.410  1.00 19.99 101 E 1 
ATOM 4411 O O   . VAL E 5 101 ? 5.704   -60.443 44.490  1.00 18.84 101 E 1 
ATOM 4412 C CB  . VAL E 5 101 ? 7.321   -61.182 47.268  1.00 19.70 101 E 1 
ATOM 4413 C CG1 . VAL E 5 101 ? 6.655   -61.791 48.488  1.00 17.52 101 E 1 
ATOM 4414 C CG2 . VAL E 5 101 ? 8.828   -61.172 47.568  1.00 19.43 101 E 1 
ATOM 4415 N N   . SER E 5 102 ? 4.455   -61.402 45.957  1.00 19.85 102 E 1 
ATOM 4416 C CA  . SER E 5 102 ? 3.515   -62.528 45.964  1.00 21.46 102 E 1 
ATOM 4417 C C   . SER E 5 102 ? 2.044   -62.064 45.902  1.00 20.74 102 E 1 
ATOM 4418 O O   . SER E 5 102 ? 1.404   -62.237 44.867  1.00 19.80 102 E 1 
ATOM 4419 C CB  . SER E 5 102 ? 3.692   -63.428 47.199  1.00 20.49 102 E 1 
ATOM 4420 O OG  . SER E 5 102 ? 3.562   -62.665 48.389  1.00 18.78 102 E 1 
ATOM 4421 N N   . SER E 5 103 ? 1.492   -61.565 46.989  1.00 18.08 103 E 1 
ATOM 4422 C CA  . SER E 5 103 ? 0.056   -61.556 47.328  1.00 19.84 103 E 1 
ATOM 4423 C C   . SER E 5 103 ? -0.649  -60.216 46.991  1.00 19.46 103 E 1 
ATOM 4424 O O   . SER E 5 103 ? -0.194  -59.543 46.080  1.00 18.17 103 E 1 
ATOM 4425 C CB  . SER E 5 103 ? -0.036  -62.021 48.787  1.00 18.23 103 E 1 
ATOM 4426 O OG  . SER E 5 103 ? 0.800   -61.265 49.643  1.00 16.47 103 E 1 
ATOM 4427 N N   . ASP E 5 104 ? -1.702  -59.700 47.580  1.00 18.33 104 E 1 
ATOM 4428 C CA  . ASP E 5 104 ? -2.864  -60.219 48.319  1.00 19.19 104 E 1 
ATOM 4429 C C   . ASP E 5 104 ? -4.156  -59.481 47.854  1.00 18.61 104 E 1 
ATOM 4430 O O   . ASP E 5 104 ? -4.368  -59.332 46.652  1.00 16.73 104 E 1 
ATOM 4431 C CB  . ASP E 5 104 ? -2.668  -60.058 49.853  1.00 17.25 104 E 1 
ATOM 4432 C CG  . ASP E 5 104 ? -2.128  -61.298 50.580  1.00 15.40 104 E 1 
ATOM 4433 O OD1 . ASP E 5 104 ? -2.348  -62.423 50.101  1.00 15.58 104 E 1 
ATOM 4434 O OD2 . ASP E 5 104 ? -1.444  -61.103 51.614  1.00 17.18 104 E 1 
ATOM 4435 N N   . ASP E 5 105 ? -4.972  -59.032 48.788  1.00 19.30 105 E 1 
ATOM 4436 C CA  . ASP E 5 105 ? -6.439  -59.038 48.756  1.00 20.45 105 E 1 
ATOM 4437 C C   . ASP E 5 105 ? -7.243  -57.938 48.020  1.00 19.21 105 E 1 
ATOM 4438 O O   . ASP E 5 105 ? -7.753  -58.155 46.923  1.00 17.96 105 E 1 
ATOM 4439 C CB  . ASP E 5 105 ? -6.931  -59.117 50.218  1.00 19.48 105 E 1 
ATOM 4440 C CG  . ASP E 5 105 ? -6.479  -60.359 50.971  1.00 17.46 105 E 1 
ATOM 4441 O OD1 . ASP E 5 105 ? -6.682  -61.470 50.431  1.00 18.23 105 E 1 
ATOM 4442 O OD2 . ASP E 5 105 ? -5.950  -60.190 52.085  1.00 19.44 105 E 1 
ATOM 4443 N N   . GLU E 5 106 ? -7.495  -56.841 48.701  1.00 19.07 106 E 1 
ATOM 4444 C CA  . GLU E 5 106 ? -8.874  -56.548 49.122  1.00 20.34 106 E 1 
ATOM 4445 C C   . GLU E 5 106 ? -9.780  -55.743 48.157  1.00 19.29 106 E 1 
ATOM 4446 O O   . GLU E 5 106 ? -9.346  -55.048 47.264  1.00 18.30 106 E 1 
ATOM 4447 C CB  . GLU E 5 106 ? -8.886  -55.916 50.536  1.00 20.26 106 E 1 
ATOM 4448 C CG  . GLU E 5 106 ? -9.331  -56.876 51.640  1.00 19.16 106 E 1 
ATOM 4449 C CD  . GLU E 5 106 ? -9.513  -56.222 53.024  1.00 18.95 106 E 1 
ATOM 4450 O OE1 . GLU E 5 106 ? -9.964  -56.940 53.953  1.00 17.91 106 E 1 
ATOM 4451 O OE2 . GLU E 5 106 ? -9.243  -55.000 53.163  1.00 21.92 106 E 1 
ATOM 4452 N N   . GLU E 5 107 ? -11.087 -55.839 48.445  1.00 21.44 107 E 1 
ATOM 4453 C CA  . GLU E 5 107 ? -12.230 -55.525 47.567  1.00 21.97 107 E 1 
ATOM 4454 C C   . GLU E 5 107 ? -12.488 -54.063 47.171  1.00 20.41 107 E 1 
ATOM 4455 O O   . GLU E 5 107 ? -13.238 -53.832 46.219  1.00 19.46 107 E 1 
ATOM 4456 C CB  . GLU E 5 107 ? -13.525 -55.961 48.296  1.00 22.04 107 E 1 
ATOM 4457 C CG  . GLU E 5 107 ? -13.717 -57.455 48.526  1.00 20.83 107 E 1 
ATOM 4458 C CD  . GLU E 5 107 ? -15.046 -57.727 49.252  1.00 20.42 107 E 1 
ATOM 4459 O OE1 . GLU E 5 107 ? -15.746 -58.691 48.852  1.00 18.91 107 E 1 
ATOM 4460 O OE2 . GLU E 5 107 ? -15.377 -56.972 50.192  1.00 23.76 107 E 1 
ATOM 4461 N N   . LEU E 5 108 ? -12.109 -53.098 47.965  1.00 21.77 108 E 1 
ATOM 4462 C CA  . LEU E 5 108 ? -13.039 -52.061 48.410  1.00 22.13 108 E 1 
ATOM 4463 C C   . LEU E 5 108 ? -13.695 -51.211 47.296  1.00 20.17 108 E 1 
ATOM 4464 O O   . LEU E 5 108 ? -13.058 -50.592 46.457  1.00 19.09 108 E 1 
ATOM 4465 C CB  . LEU E 5 108 ? -12.394 -51.185 49.504  1.00 21.38 108 E 1 
ATOM 4466 C CG  . LEU E 5 108 ? -12.712 -51.684 50.929  1.00 19.80 108 E 1 
ATOM 4467 C CD1 . LEU E 5 108 ? -11.784 -51.007 51.940  1.00 20.12 108 E 1 
ATOM 4468 C CD2 . LEU E 5 108 ? -14.152 -51.400 51.348  1.00 23.66 108 E 1 
ATOM 4469 N N   . SER E 5 109 ? -15.026 -51.153 47.419  1.00 20.91 109 E 1 
ATOM 4470 C CA  . SER E 5 109 ? -16.012 -50.824 46.375  1.00 21.80 109 E 1 
ATOM 4471 C C   . SER E 5 109 ? -16.191 -49.353 45.972  1.00 20.94 109 E 1 
ATOM 4472 O O   . SER E 5 109 ? -17.130 -49.057 45.233  1.00 20.06 109 E 1 
ATOM 4473 C CB  . SER E 5 109 ? -17.365 -51.300 46.900  1.00 20.78 109 E 1 
ATOM 4474 O OG  . SER E 5 109 ? -17.681 -50.625 48.104  1.00 19.25 109 E 1 
ATOM 4475 N N   . LYS E 5 110 ? -15.458 -48.420 46.558  1.00 21.35 110 E 1 
ATOM 4476 C CA  . LYS E 5 110 ? -15.973 -47.054 46.730  1.00 23.46 110 E 1 
ATOM 4477 C C   . LYS E 5 110 ? -16.392 -46.387 45.419  1.00 21.51 110 E 1 
ATOM 4478 O O   . LYS E 5 110 ? -15.554 -46.082 44.568  1.00 20.16 110 E 1 
ATOM 4479 C CB  . LYS E 5 110 ? -14.990 -46.167 47.510  1.00 22.65 110 E 1 
ATOM 4480 C CG  . LYS E 5 110 ? -15.094 -46.445 49.020  1.00 21.35 110 E 1 
ATOM 4481 C CD  . LYS E 5 110 ? -14.199 -45.493 49.822  1.00 20.68 110 E 1 
ATOM 4482 C CE  . LYS E 5 110 ? -14.380 -45.798 51.310  1.00 19.22 110 E 1 
ATOM 4483 N NZ  . LYS E 5 110 ? -13.499 -44.994 52.177  1.00 19.28 110 E 1 
ATOM 4484 N N   . ASP E 5 111 ? -17.686 -46.064 45.390  1.00 23.12 111 E 1 
ATOM 4485 C CA  . ASP E 5 111 ? -18.360 -45.220 44.405  1.00 23.42 111 E 1 
ATOM 4486 C C   . ASP E 5 111 ? -17.696 -43.836 44.322  1.00 21.94 111 E 1 
ATOM 4487 O O   . ASP E 5 111 ? -18.112 -42.870 44.964  1.00 20.37 111 E 1 
ATOM 4488 C CB  . ASP E 5 111 ? -19.843 -45.056 44.793  1.00 21.68 111 E 1 
ATOM 4489 C CG  . ASP E 5 111 ? -20.658 -46.327 44.640  1.00 19.56 111 E 1 
ATOM 4490 O OD1 . ASP E 5 111 ? -20.514 -46.980 43.584  1.00 20.11 111 E 1 
ATOM 4491 O OD2 . ASP E 5 111 ? -21.412 -46.643 45.583  1.00 22.02 111 E 1 
ATOM 4492 N N   . LYS E 5 112 ? -16.619 -43.747 43.558  1.00 21.82 112 E 1 
ATOM 4493 C CA  . LYS E 5 112 ? -16.060 -42.445 43.236  1.00 23.64 112 E 1 
ATOM 4494 C C   . LYS E 5 112 ? -17.005 -41.797 42.229  1.00 21.51 112 E 1 
ATOM 4495 O O   . LYS E 5 112 ? -16.882 -42.040 41.037  1.00 20.35 112 E 1 
ATOM 4496 C CB  . LYS E 5 112 ? -14.625 -42.544 42.713  1.00 23.12 112 E 1 
ATOM 4497 C CG  . LYS E 5 112 ? -13.637 -42.751 43.870  1.00 21.78 112 E 1 
ATOM 4498 C CD  . LYS E 5 112 ? -12.195 -42.693 43.362  1.00 21.48 112 E 1 
ATOM 4499 C CE  . LYS E 5 112 ? -11.225 -42.849 44.531  1.00 20.03 112 E 1 
ATOM 4500 N NZ  . LYS E 5 112 ? -9.812  -42.862 44.088  1.00 19.16 112 E 1 
ATOM 4501 N N   . ASP E 5 113 ? -17.901 -40.963 42.760  1.00 24.07 113 E 1 
ATOM 4502 C CA  . ASP E 5 113 ? -18.651 -39.990 41.981  1.00 23.50 113 E 1 
ATOM 4503 C C   . ASP E 5 113 ? -17.667 -39.221 41.090  1.00 21.90 113 E 1 
ATOM 4504 O O   . ASP E 5 113 ? -16.943 -38.327 41.532  1.00 20.31 113 E 1 
ATOM 4505 C CB  . ASP E 5 113 ? -19.393 -39.011 42.900  1.00 22.11 113 E 1 
ATOM 4506 C CG  . ASP E 5 113 ? -20.734 -39.550 43.402  1.00 19.86 113 E 1 
ATOM 4507 O OD1 . ASP E 5 113 ? -21.414 -40.229 42.606  1.00 20.61 113 E 1 
ATOM 4508 O OD2 . ASP E 5 113 ? -21.080 -39.229 44.561  1.00 22.58 113 E 1 
ATOM 4509 N N   . VAL E 5 114 ? -17.614 -39.651 39.841  1.00 23.71 114 E 1 
ATOM 4510 C CA  . VAL E 5 114 ? -16.842 -38.963 38.825  1.00 23.38 114 E 1 
ATOM 4511 C C   . VAL E 5 114 ? -17.601 -37.675 38.560  1.00 22.05 114 E 1 
ATOM 4512 O O   . VAL E 5 114 ? -18.472 -37.619 37.695  1.00 20.90 114 E 1 
ATOM 4513 C CB  . VAL E 5 114 ? -16.630 -39.800 37.549  1.00 22.28 114 E 1 
ATOM 4514 C CG1 . VAL E 5 114 ? -15.794 -39.043 36.517  1.00 19.92 114 E 1 
ATOM 4515 C CG2 . VAL E 5 114 ? -15.888 -41.105 37.870  1.00 22.86 114 E 1 
ATOM 4516 N N   . TYR E 5 115 ? -17.289 -36.654 39.365  1.00 25.74 115 E 1 
ATOM 4517 C CA  . TYR E 5 115 ? -17.685 -35.294 39.073  1.00 25.73 115 E 1 
ATOM 4518 C C   . TYR E 5 115 ? -17.145 -34.987 37.683  1.00 23.69 115 E 1 
ATOM 4519 O O   . TYR E 5 115 ? -15.976 -34.646 37.508  1.00 22.20 115 E 1 
ATOM 4520 C CB  . TYR E 5 115 ? -17.153 -34.312 40.130  1.00 25.55 115 E 1 
ATOM 4521 C CG  . TYR E 5 115 ? -18.073 -34.161 41.325  1.00 25.10 115 E 1 
ATOM 4522 C CD1 . TYR E 5 115 ? -19.040 -33.133 41.328  1.00 23.70 115 E 1 
ATOM 4523 C CD2 . TYR E 5 115 ? -17.985 -35.037 42.415  1.00 24.59 115 E 1 
ATOM 4524 C CE1 . TYR E 5 115 ? -19.910 -32.977 42.421  1.00 22.33 115 E 1 
ATOM 4525 C CE2 . TYR E 5 115 ? -18.854 -34.900 43.510  1.00 22.96 115 E 1 
ATOM 4526 C CZ  . TYR E 5 115 ? -19.818 -33.866 43.516  1.00 24.95 115 E 1 
ATOM 4527 O OH  . TYR E 5 115 ? -20.668 -33.725 44.585  1.00 26.13 115 E 1 
ATOM 4528 N N   . VAL E 5 116 ? -18.030 -35.153 36.699  1.00 26.18 116 E 1 
ATOM 4529 C CA  . VAL E 5 116 ? -17.837 -34.653 35.349  1.00 25.51 116 E 1 
ATOM 4530 C C   . VAL E 5 116 ? -17.816 -33.139 35.495  1.00 24.16 116 E 1 
ATOM 4531 O O   . VAL E 5 116 ? -18.829 -32.465 35.364  1.00 22.88 116 E 1 
ATOM 4532 C CB  . VAL E 5 116 ? -18.941 -35.126 34.378  1.00 24.63 116 E 1 
ATOM 4533 C CG1 . VAL E 5 116 ? -18.677 -34.619 32.957  1.00 21.69 116 E 1 
ATOM 4534 C CG2 . VAL E 5 116 ? -18.994 -36.653 34.314  1.00 25.10 116 E 1 
ATOM 4535 N N   . THR E 5 117 ? -16.642 -32.636 35.889  1.00 23.79 117 E 1 
ATOM 4536 C CA  . THR E 5 117 ? -16.380 -31.213 35.855  1.00 24.10 117 E 1 
ATOM 4537 C C   . THR E 5 117 ? -16.527 -30.838 34.398  1.00 23.09 117 E 1 
ATOM 4538 O O   . THR E 5 117 ? -15.645 -31.100 33.577  1.00 21.01 117 E 1 
ATOM 4539 C CB  . THR E 5 117 ? -14.990 -30.840 36.402  1.00 22.29 117 E 1 
ATOM 4540 O OG1 . THR E 5 117 ? -14.017 -31.793 36.083  1.00 20.49 117 E 1 
ATOM 4541 C CG2 . THR E 5 117 ? -15.017 -30.715 37.926  1.00 21.38 117 E 1 
ATOM 4542 N N   . THR E 5 118 ? -17.708 -30.302 34.098  1.00 21.48 118 E 1 
ATOM 4543 C CA  . THR E 5 118 ? -17.985 -29.668 32.831  1.00 22.29 118 E 1 
ATOM 4544 C C   . THR E 5 118 ? -16.968 -28.531 32.728  1.00 21.65 118 E 1 
ATOM 4545 O O   . THR E 5 118 ? -17.182 -27.434 33.230  1.00 19.72 118 E 1 
ATOM 4546 C CB  . THR E 5 118 ? -19.431 -29.148 32.749  1.00 20.01 118 E 1 
ATOM 4547 O OG1 . THR E 5 118 ? -19.820 -28.554 33.957  1.00 18.36 118 E 1 
ATOM 4548 C CG2 . THR E 5 118 ? -20.413 -30.281 32.475  1.00 19.40 118 E 1 
ATOM 4549 N N   . HIS E 5 119 ? -15.811 -28.858 32.135  1.00 23.24 119 E 1 
ATOM 4550 C CA  . HIS E 5 119 ? -14.840 -27.877 31.713  1.00 24.49 119 E 1 
ATOM 4551 C C   . HIS E 5 119 ? -15.556 -27.070 30.644  1.00 23.08 119 E 1 
ATOM 4552 O O   . HIS E 5 119 ? -15.501 -27.399 29.461  1.00 21.35 119 E 1 
ATOM 4553 C CB  . HIS E 5 119 ? -13.562 -28.546 31.187  1.00 22.74 119 E 1 
ATOM 4554 C CG  . HIS E 5 119 ? -12.564 -28.847 32.267  1.00 21.28 119 E 1 
ATOM 4555 N ND1 . HIS E 5 119 ? -11.723 -27.935 32.863  1.00 20.46 119 E 1 
ATOM 4556 C CD2 . HIS E 5 119 ? -12.278 -30.063 32.828  1.00 20.44 119 E 1 
ATOM 4557 C CE1 . HIS E 5 119 ? -10.961 -28.592 33.758  1.00 20.26 119 E 1 
ATOM 4558 N NE2 . HIS E 5 119 ? -11.268 -29.883 33.769  1.00 20.27 119 E 1 
ATOM 4559 N N   . THR E 5 120 ? -16.300 -26.062 31.105  1.00 24.20 120 E 1 
ATOM 4560 C CA  . THR E 5 120 ? -16.788 -24.993 30.261  1.00 24.81 120 E 1 
ATOM 4561 C C   . THR E 5 120 ? -15.563 -24.564 29.469  1.00 24.16 120 E 1 
ATOM 4562 O O   . THR E 5 120 ? -14.570 -24.177 30.094  1.00 22.00 120 E 1 
ATOM 4563 C CB  . THR E 5 120 ? -17.328 -23.800 31.072  1.00 22.44 120 E 1 
ATOM 4564 O OG1 . THR E 5 120 ? -16.828 -23.785 32.384  1.00 19.97 120 E 1 
ATOM 4565 C CG2 . THR E 5 120 ? -18.848 -23.855 31.176  1.00 20.35 120 E 1 
ATOM 4566 N N   . PRO E 5 121 ? -15.574 -24.800 28.160  1.00 20.85 121 E 1 
ATOM 4567 C CA  . PRO E 5 121 ? -14.397 -24.552 27.361  1.00 21.35 121 E 1 
ATOM 4568 C C   . PRO E 5 121 ? -14.075 -23.087 27.616  1.00 21.93 121 E 1 
ATOM 4569 O O   . PRO E 5 121 ? -14.916 -22.227 27.357  1.00 20.07 121 E 1 
ATOM 4570 C CB  . PRO E 5 121 ? -14.780 -24.858 25.908  1.00 18.99 121 E 1 
ATOM 4571 C CG  . PRO E 5 121 ? -16.304 -24.734 25.919  1.00 18.26 121 E 1 
ATOM 4572 C CD  . PRO E 5 121 ? -16.693 -25.162 27.333  1.00 20.46 121 E 1 
ATOM 4573 N N   . ARG E 5 122 ? -12.931 -22.837 28.268  1.00 24.67 122 E 1 
ATOM 4574 C CA  . ARG E 5 122 ? -12.521 -21.471 28.545  1.00 24.47 122 E 1 
ATOM 4575 C C   . ARG E 5 122 ? -12.597 -20.786 27.207  1.00 22.98 122 E 1 
ATOM 4576 O O   . ARG E 5 122 ? -11.889 -21.211 26.301  1.00 21.60 122 E 1 
ATOM 4577 C CB  . ARG E 5 122 ? -11.090 -21.381 29.103  1.00 23.10 122 E 1 
ATOM 4578 C CG  . ARG E 5 122 ? -11.054 -21.449 30.636  1.00 21.79 122 E 1 
ATOM 4579 C CD  . ARG E 5 122 ? -9.609  -21.288 31.110  1.00 21.26 122 E 1 
ATOM 4580 N NE  . ARG E 5 122 ? -9.521  -21.162 32.582  1.00 20.74 122 E 1 
ATOM 4581 C CZ  . ARG E 5 122 ? -8.404  -21.102 33.302  1.00 19.96 122 E 1 
ATOM 4582 N NH1 . ARG E 5 122 ? -7.236  -21.176 32.736  1.00 18.84 122 E 1 
ATOM 4583 N NH2 . ARG E 5 122 ? -8.462  -20.963 34.594  1.00 19.04 122 E 1 
ATOM 4584 N N   . SER E 5 123 ? -13.490 -19.803 27.079  1.00 19.07 123 E 1 
ATOM 4585 C CA  . SER E 5 123 ? -13.549 -18.941 25.911  1.00 19.57 123 E 1 
ATOM 4586 C C   . SER E 5 123 ? -12.110 -18.546 25.666  1.00 19.47 123 E 1 
ATOM 4587 O O   . SER E 5 123 ? -11.494 -17.958 26.569  1.00 18.26 123 E 1 
ATOM 4588 C CB  . SER E 5 123 ? -14.412 -17.704 26.175  1.00 17.78 123 E 1 
ATOM 4589 O OG  . SER E 5 123 ? -13.997 -17.061 27.360  1.00 15.75 123 E 1 
ATOM 4590 N N   . THR E 5 124 ? -11.543 -19.018 24.557  1.00 19.01 124 E 1 
ATOM 4591 C CA  . THR E 5 124 ? -10.196 -18.647 24.158  1.00 19.54 124 E 1 
ATOM 4592 C C   . THR E 5 124 ? -10.206 -17.144 24.287  1.00 19.87 124 E 1 
ATOM 4593 O O   . THR E 5 124 ? -11.000 -16.489 23.616  1.00 17.98 124 E 1 
ATOM 4594 C CB  . THR E 5 124 ? -9.896  -19.055 22.712  1.00 16.93 124 E 1 
ATOM 4595 O OG1 . THR E 5 124 ? -11.049 -18.912 21.911  1.00 15.18 124 E 1 
ATOM 4596 C CG2 . THR E 5 124 ? -9.468  -20.523 22.640  1.00 15.09 124 E 1 
ATOM 4597 N N   . LYS E 5 125 ? -9.449  -16.645 25.278  1.00 22.38 125 E 1 
ATOM 4598 C CA  . LYS E 5 125 ? -9.312  -15.210 25.418  1.00 23.13 125 E 1 
ATOM 4599 C C   . LYS E 5 125 ? -8.933  -14.779 24.021  1.00 22.36 125 E 1 
ATOM 4600 O O   . LYS E 5 125 ? -7.949  -15.307 23.505  1.00 21.02 125 E 1 
ATOM 4601 C CB  . LYS E 5 125 ? -8.206  -14.823 26.412  1.00 21.32 125 E 1 
ATOM 4602 C CG  . LYS E 5 125 ? -8.653  -14.881 27.881  1.00 19.35 125 E 1 
ATOM 4603 C CD  . LYS E 5 125 ? -7.496  -14.412 28.772  1.00 18.57 125 E 1 
ATOM 4604 C CE  . LYS E 5 125 ? -7.934  -14.300 30.232  1.00 17.03 125 E 1 
ATOM 4605 N NZ  . LYS E 5 125 ? -6.819  -13.793 31.090  1.00 16.21 125 E 1 
ATOM 4606 N N   . ASP E 5 126 ? -9.728  -13.896 23.440  1.00 24.22 126 E 1 
ATOM 4607 C CA  . ASP E 5 126 ? -9.196  -13.041 22.405  1.00 23.56 126 E 1 
ATOM 4608 C C   . ASP E 5 126 ? -7.917  -12.502 23.027  1.00 23.14 126 E 1 
ATOM 4609 O O   . ASP E 5 126 ? -7.978  -11.719 23.986  1.00 21.46 126 E 1 
ATOM 4610 C CB  . ASP E 5 126 ? -10.170 -11.901 22.054  1.00 21.61 126 E 1 
ATOM 4611 C CG  . ASP E 5 126 ? -11.064 -12.201 20.855  1.00 19.19 126 E 1 
ATOM 4612 O OD1 . ASP E 5 126 ? -10.586 -12.877 19.919  1.00 18.27 126 E 1 
ATOM 4613 O OD2 . ASP E 5 126 ? -12.221 -11.711 20.861  1.00 18.64 126 E 1 
ATOM 4614 N N   . GLU E 5 127 ? -6.791  -13.056 22.613  1.00 24.70 127 E 1 
ATOM 4615 C CA  . GLU E 5 127 ? -5.510  -12.489 22.955  1.00 24.04 127 E 1 
ATOM 4616 C C   . GLU E 5 127 ? -5.636  -11.085 22.421  1.00 23.36 127 E 1 
ATOM 4617 O O   . GLU E 5 127 ? -5.748  -10.893 21.209  1.00 22.04 127 E 1 
ATOM 4618 C CB  . GLU E 5 127 ? -4.346  -13.243 22.299  1.00 22.85 127 E 1 
ATOM 4619 C CG  . GLU E 5 127 ? -4.019  -14.544 23.043  1.00 21.03 127 E 1 
ATOM 4620 C CD  . GLU E 5 127 ? -2.744  -15.224 22.512  1.00 19.18 127 E 1 
ATOM 4621 O OE1 . GLU E 5 127 ? -2.101  -15.930 23.318  1.00 17.87 127 E 1 
ATOM 4622 O OE2 . GLU E 5 127 ? -2.419  -15.028 21.324  1.00 21.47 127 E 1 
ATOM 4623 N N   . GLY E 5 128 ? -5.778  -10.143 23.347  1.00 24.25 128 E 1 
ATOM 4624 C CA  . GLY E 5 128 ? -5.892  -8.732  23.022  1.00 22.96 128 E 1 
ATOM 4625 C C   . GLY E 5 128 ? -4.602  -8.369  22.324  1.00 23.33 128 E 1 
ATOM 4626 O O   . GLY E 5 128 ? -3.592  -8.155  22.984  1.00 21.72 128 E 1 
ATOM 4627 N N   . THR E 5 129 ? -4.620  -8.525  21.021  1.00 30.70 129 E 1 
ATOM 4628 C CA  . THR E 5 129 ? -3.414  -8.652  20.219  1.00 30.36 129 E 1 
ATOM 4629 C C   . THR E 5 129 ? -2.818  -7.276  20.280  1.00 30.05 129 E 1 
ATOM 4630 O O   . THR E 5 129 ? -3.309  -6.364  19.606  1.00 28.31 129 E 1 
ATOM 4631 C CB  . THR E 5 129 ? -3.703  -9.110  18.783  1.00 27.34 129 E 1 
ATOM 4632 O OG1 . THR E 5 129 ? -4.682  -10.110 18.746  1.00 25.22 129 E 1 
ATOM 4633 C CG2 . THR E 5 129 ? -2.455  -9.687  18.131  1.00 25.03 129 E 1 
ATOM 4634 N N   . THR E 5 130 ? -1.865  -7.095  21.198  1.00 30.02 130 E 1 
ATOM 4635 C CA  . THR E 5 130 ? -1.223  -5.808  21.431  1.00 30.35 130 E 1 
ATOM 4636 C C   . THR E 5 130 ? -0.757  -5.323  20.076  1.00 30.51 130 E 1 
ATOM 4637 O O   . THR E 5 130 ? 0.001   -6.000  19.393  1.00 28.88 130 E 1 
ATOM 4638 C CB  . THR E 5 130 ? -0.062  -5.899  22.425  1.00 27.08 130 E 1 
ATOM 4639 O OG1 . THR E 5 130 ? 0.598   -7.138  22.314  1.00 24.95 130 E 1 
ATOM 4640 C CG2 . THR E 5 130 ? -0.559  -5.774  23.864  1.00 24.40 130 E 1 
ATOM 4641 N N   . GLY E 5 131 ? -1.364  -4.244  19.617  1.00 36.65 131 E 1 
ATOM 4642 C CA  . GLY E 5 131 ? -1.582  -4.012  18.187  1.00 36.06 131 E 1 
ATOM 4643 C C   . GLY E 5 131 ? -0.352  -3.585  17.393  1.00 36.88 131 E 1 
ATOM 4644 O O   . GLY E 5 131 ? -0.359  -2.530  16.756  1.00 34.73 131 E 1 
ATOM 4645 N N   . LEU E 5 132 ? 0.667   -4.443  17.349  1.00 38.64 132 E 1 
ATOM 4646 C CA  . LEU E 5 132 ? 1.606   -4.529  16.252  1.00 37.88 132 E 1 
ATOM 4647 C C   . LEU E 5 132 ? 0.776   -4.814  15.005  1.00 39.97 132 E 1 
ATOM 4648 O O   . LEU E 5 132 ? 0.497   -5.962  14.674  1.00 37.72 132 E 1 
ATOM 4649 C CB  . LEU E 5 132 ? 2.639   -5.636  16.525  1.00 33.02 132 E 1 
ATOM 4650 C CG  . LEU E 5 132 ? 3.809   -5.176  17.399  1.00 29.61 132 E 1 
ATOM 4651 C CD1 . LEU E 5 132 ? 4.530   -6.372  17.996  1.00 26.61 132 E 1 
ATOM 4652 C CD2 . LEU E 5 132 ? 4.829   -4.383  16.570  1.00 29.53 132 E 1 
ATOM 4653 N N   . ARG E 5 133 ? 0.306   -3.749  14.357  1.00 51.54 133 E 1 
ATOM 4654 C CA  . ARG E 5 133 ? -0.476  -3.871  13.132  1.00 52.54 133 E 1 
ATOM 4655 C C   . ARG E 5 133 ? 0.317   -4.750  12.182  1.00 52.98 133 E 1 
ATOM 4656 O O   . ARG E 5 133 ? 1.481   -4.428  11.948  1.00 50.76 133 E 1 
ATOM 4657 C CB  . ARG E 5 133 ? -0.744  -2.510  12.482  1.00 49.62 133 E 1 
ATOM 4658 C CG  . ARG E 5 133 ? -1.732  -1.682  13.290  1.00 45.62 133 E 1 
ATOM 4659 C CD  . ARG E 5 133 ? -2.136  -0.453  12.492  1.00 43.17 133 E 1 
ATOM 4660 N NE  . ARG E 5 133 ? -2.488  0.633   13.403  1.00 40.45 133 E 1 
ATOM 4661 C CZ  . ARG E 5 133 ? -2.538  1.909   13.100  1.00 37.55 133 E 1 
ATOM 4662 N NH1 . ARG E 5 133 ? -2.686  2.317   11.869  1.00 37.18 133 E 1 
ATOM 4663 N NH2 . ARG E 5 133 ? -2.386  2.791   14.049  1.00 36.03 133 E 1 
ATOM 4664 N N   . PRO E 5 134 ? -0.296  -5.811  11.632  1.00 50.27 134 E 1 
ATOM 4665 C CA  . PRO E 5 134 ? 0.393   -6.670  10.699  1.00 51.30 134 E 1 
ATOM 4666 C C   . PRO E 5 134 ? 1.005   -5.811  9.599   1.00 54.14 134 E 1 
ATOM 4667 O O   . PRO E 5 134 ? 0.309   -4.986  8.991   1.00 52.31 134 E 1 
ATOM 4668 C CB  . PRO E 5 134 ? -0.649  -7.652  10.162  1.00 47.84 134 E 1 
ATOM 4669 C CG  . PRO E 5 134 ? -1.715  -7.669  11.239  1.00 47.88 134 E 1 
ATOM 4670 C CD  . PRO E 5 134 ? -1.646  -6.281  11.855  1.00 50.66 134 E 1 
ATOM 4671 N N   . SER E 5 135 ? 2.307   -5.916  9.387   1.00 54.92 135 E 1 
ATOM 4672 C CA  . SER E 5 135 ? 2.995   -5.108  8.392   1.00 56.25 135 E 1 
ATOM 4673 C C   . SER E 5 135 ? 2.371   -5.359  7.015   1.00 59.79 135 E 1 
ATOM 4674 O O   . SER E 5 135 ? 2.222   -6.501  6.597   1.00 56.13 135 E 1 
ATOM 4675 C CB  . SER E 5 135 ? 4.502   -5.407  8.397   1.00 51.43 135 E 1 
ATOM 4676 O OG  . SER E 5 135 ? 4.749   -6.764  8.126   1.00 46.85 135 E 1 
ATOM 4677 N N   . GLY E 5 136 ? 1.960   -4.281  6.325   1.00 60.50 136 E 1 
ATOM 4678 C CA  . GLY E 5 136 ? 1.273   -4.383  5.041   1.00 61.35 136 E 1 
ATOM 4679 C C   . GLY E 5 136 ? -0.252  -4.256  5.071   1.00 65.82 136 E 1 
ATOM 4680 O O   . GLY E 5 136 ? -0.865  -4.264  4.004   1.00 63.17 136 E 1 
ATOM 4681 N N   . THR E 5 137 ? -0.890  -4.087  6.254   1.00 73.19 137 E 1 
ATOM 4682 C CA  . THR E 5 137 ? -2.298  -3.689  6.321   1.00 75.41 137 E 1 
ATOM 4683 C C   . THR E 5 137 ? -2.442  -2.184  6.076   1.00 79.50 137 E 1 
ATOM 4684 O O   . THR E 5 137 ? -1.873  -1.365  6.791   1.00 77.36 137 E 1 
ATOM 4685 C CB  . THR E 5 137 ? -2.986  -4.077  7.630   1.00 69.53 137 E 1 
ATOM 4686 O OG1 . THR E 5 137 ? -2.298  -3.612  8.758   1.00 59.91 137 E 1 
ATOM 4687 C CG2 . THR E 5 137 ? -3.128  -5.588  7.751   1.00 56.47 137 E 1 
ATOM 4688 N N   . VAL E 5 138 ? -3.235  -1.814  5.073   1.00 83.16 138 E 1 
ATOM 4689 C CA  . VAL E 5 138 ? -3.483  -0.411  4.742   1.00 86.02 138 E 1 
ATOM 4690 C C   . VAL E 5 138 ? -4.474  0.203   5.731   1.00 87.67 138 E 1 
ATOM 4691 O O   . VAL E 5 138 ? -5.555  -0.337  5.968   1.00 86.11 138 E 1 
ATOM 4692 C CB  . VAL E 5 138 ? -3.976  -0.269  3.297   1.00 84.38 138 E 1 
ATOM 4693 C CG1 . VAL E 5 138 ? -4.244  1.188   2.924   1.00 77.00 138 E 1 
ATOM 4694 C CG2 . VAL E 5 138 ? -2.919  -0.804  2.337   1.00 77.80 138 E 1 
ATOM 4695 N N   . SER E 5 139 ? -4.124  1.378   6.266   1.00 87.80 139 E 1 
ATOM 4696 C CA  . SER E 5 139 ? -5.023  2.216   7.051   1.00 88.01 139 E 1 
ATOM 4697 C C   . SER E 5 139 ? -4.839  3.689   6.711   1.00 89.96 139 E 1 
ATOM 4698 O O   . SER E 5 139 ? -3.742  4.116   6.350   1.00 88.54 139 E 1 
ATOM 4699 C CB  . SER E 5 139 ? -4.835  1.966   8.553   1.00 84.80 139 E 1 
ATOM 4700 O OG  . SER E 5 139 ? -3.540  2.323   8.991   1.00 75.50 139 E 1 
ATOM 4701 N N   . CYS E 5 140 ? -5.901  4.493   6.836   1.00 87.73 140 E 1 
ATOM 4702 C CA  . CYS E 5 140 ? -5.794  5.936   6.672   1.00 89.79 140 E 1 
ATOM 4703 C C   . CYS E 5 140 ? -5.267  6.577   7.960   1.00 89.59 140 E 1 
ATOM 4704 O O   . CYS E 5 140 ? -5.918  6.442   8.997   1.00 88.81 140 E 1 
ATOM 4705 C CB  . CYS E 5 140 ? -7.165  6.493   6.278   1.00 90.42 140 E 1 
ATOM 4706 S SG  . CYS E 5 140 ? -7.076  8.297   6.111   1.00 91.15 140 E 1 
ATOM 4707 N N   . PRO E 5 141 ? -4.158  7.359   7.934   1.00 90.35 141 E 1 
ATOM 4708 C CA  . PRO E 5 141 ? -3.621  7.980   9.144   1.00 88.78 141 E 1 
ATOM 4709 C C   . PRO E 5 141 ? -4.501  9.110   9.695   1.00 89.60 141 E 1 
ATOM 4710 O O   . PRO E 5 141 ? -4.303  9.529   10.830  1.00 87.39 141 E 1 
ATOM 4711 C CB  . PRO E 5 141 ? -2.235  8.487   8.732   1.00 88.24 141 E 1 
ATOM 4712 C CG  . PRO E 5 141 ? -2.381  8.759   7.240   1.00 86.93 141 E 1 
ATOM 4713 C CD  . PRO E 5 141 ? -3.337  7.665   6.785   1.00 89.34 141 E 1 
ATOM 4714 N N   . ILE E 5 142 ? -5.467  9.610   8.919   1.00 90.16 142 E 1 
ATOM 4715 C CA  . ILE E 5 142 ? -6.358  10.715  9.327   1.00 89.75 142 E 1 
ATOM 4716 C C   . ILE E 5 142 ? -7.590  10.184  10.071  1.00 90.24 142 E 1 
ATOM 4717 O O   . ILE E 5 142 ? -7.807  10.554  11.222  1.00 86.97 142 E 1 
ATOM 4718 C CB  . ILE E 5 142 ? -6.734  11.602  8.123   1.00 89.02 142 E 1 
ATOM 4719 C CG1 . ILE E 5 142 ? -5.461  12.171  7.452   1.00 88.73 142 E 1 
ATOM 4720 C CG2 . ILE E 5 142 ? -7.678  12.733  8.573   1.00 86.47 142 E 1 
ATOM 4721 C CD1 . ILE E 5 142 ? -5.718  12.983  6.185   1.00 86.83 142 E 1 
ATOM 4722 N N   . CYS E 5 143 ? -8.392  9.310   9.458   1.00 89.64 143 E 1 
ATOM 4723 C CA  . CYS E 5 143 ? -9.563  8.735   10.132  1.00 88.09 143 E 1 
ATOM 4724 C C   . CYS E 5 143 ? -9.258  7.467   10.948  1.00 88.11 143 E 1 
ATOM 4725 O O   . CYS E 5 143 ? -10.105 7.017   11.704  1.00 87.07 143 E 1 
ATOM 4726 C CB  . CYS E 5 143 ? -10.684 8.490   9.115   1.00 87.18 143 E 1 
ATOM 4727 S SG  . CYS E 5 143 ? -10.216 7.244   7.878   1.00 87.73 143 E 1 
ATOM 4728 N N   . MET E 5 144 ? -8.061  6.904   10.793  1.00 85.95 144 E 1 
ATOM 4729 C CA  . MET E 5 144 ? -7.610  5.635   11.381  1.00 85.01 144 E 1 
ATOM 4730 C C   . MET E 5 144 ? -8.438  4.401   10.989  1.00 86.96 144 E 1 
ATOM 4731 O O   . MET E 5 144 ? -8.293  3.351   11.623  1.00 84.29 144 E 1 
ATOM 4732 C CB  . MET E 5 144 ? -7.425  5.742   12.896  1.00 82.65 144 E 1 
ATOM 4733 C CG  . MET E 5 144 ? -6.537  6.902   13.323  1.00 82.17 144 E 1 
ATOM 4734 S SD  . MET E 5 144 ? -6.151  6.814   15.094  1.00 80.84 144 E 1 
ATOM 4735 C CE  . MET E 5 144 ? -5.043  8.211   15.227  1.00 75.45 144 E 1 
ATOM 4736 N N   . ASP E 5 145 ? -9.279  4.497   9.946   1.00 89.29 145 E 1 
ATOM 4737 C CA  . ASP E 5 145 ? -10.009 3.341   9.428   1.00 88.42 145 E 1 
ATOM 4738 C C   . ASP E 5 145 ? -9.063  2.394   8.688   1.00 88.40 145 E 1 
ATOM 4739 O O   . ASP E 5 145 ? -8.165  2.826   7.954   1.00 87.77 145 E 1 
ATOM 4740 C CB  . ASP E 5 145 ? -11.167 3.781   8.532   1.00 87.53 145 E 1 
ATOM 4741 C CG  . ASP E 5 145 ? -12.298 4.490   9.273   1.00 87.23 145 E 1 
ATOM 4742 O OD1 . ASP E 5 145 ? -12.510 4.196   10.470  1.00 83.25 145 E 1 
ATOM 4743 O OD2 . ASP E 5 145 ? -13.003 5.300   8.638   1.00 82.35 145 E 1 
ATOM 4744 N N   . GLY E 5 146 ? -9.268  1.096   8.874   1.00 89.27 146 E 1 
ATOM 4745 C CA  . GLY E 5 146 ? -8.603  0.054   8.109   1.00 88.70 146 E 1 
ATOM 4746 C C   . GLY E 5 146 ? -9.187  -0.100  6.703   1.00 89.64 146 E 1 
ATOM 4747 O O   . GLY E 5 146 ? -10.220 0.466   6.365   1.00 88.74 146 E 1 
ATOM 4748 N N   . TYR E 5 147 ? -8.529  -0.906  5.885   1.00 87.69 147 E 1 
ATOM 4749 C CA  . TYR E 5 147 ? -8.925  -1.147  4.495   1.00 88.05 147 E 1 
ATOM 4750 C C   . TYR E 5 147 ? -10.394 -1.560  4.346   1.00 88.47 147 E 1 
ATOM 4751 O O   . TYR E 5 147 ? -11.117 -0.987  3.534   1.00 87.59 147 E 1 
ATOM 4752 C CB  . TYR E 5 147 ? -8.009  -2.221  3.903   1.00 86.95 147 E 1 
ATOM 4753 C CG  . TYR E 5 147 ? -8.396  -2.608  2.500   1.00 87.13 147 E 1 
ATOM 4754 C CD1 . TYR E 5 147 ? -9.297  -3.674  2.271   1.00 83.42 147 E 1 
ATOM 4755 C CD2 . TYR E 5 147 ? -7.949  -1.842  1.413   1.00 83.65 147 E 1 
ATOM 4756 C CE1 . TYR E 5 147 ? -9.759  -3.945  0.985   1.00 81.89 147 E 1 
ATOM 4757 C CE2 . TYR E 5 147 ? -8.410  -2.108  0.113   1.00 80.74 147 E 1 
ATOM 4758 C CZ  . TYR E 5 147 ? -9.330  -3.153  -0.091  1.00 82.16 147 E 1 
ATOM 4759 O OH  . TYR E 5 147 ? -9.831  -3.371  -1.348  1.00 79.59 147 E 1 
ATOM 4760 N N   . SER E 5 148 ? -10.844 -2.526  5.147   1.00 88.64 148 E 1 
ATOM 4761 C CA  . SER E 5 148 ? -12.210 -3.043  5.101   1.00 87.62 148 E 1 
ATOM 4762 C C   . SER E 5 148 ? -13.237 -1.948  5.385   1.00 87.93 148 E 1 
ATOM 4763 O O   . SER E 5 148 ? -14.151 -1.753  4.598   1.00 86.24 148 E 1 
ATOM 4764 C CB  . SER E 5 148 ? -12.368 -4.192  6.108   1.00 85.40 148 E 1 
ATOM 4765 O OG  . SER E 5 148 ? -11.891 -3.804  7.381   1.00 74.64 148 E 1 
ATOM 4766 N N   . GLU E 5 149 ? -13.027 -1.156  6.432   1.00 88.01 149 E 1 
ATOM 4767 C CA  . GLU E 5 149 ? -13.917 -0.059  6.818   1.00 88.18 149 E 1 
ATOM 4768 C C   . GLU E 5 149 ? -13.965 1.043   5.752   1.00 88.48 149 E 1 
ATOM 4769 O O   . GLU E 5 149 ? -15.009 1.641   5.510   1.00 87.01 149 E 1 
ATOM 4770 C CB  . GLU E 5 149 ? -13.435 0.561   8.137   1.00 87.21 149 E 1 
ATOM 4771 C CG  . GLU E 5 149 ? -13.439 -0.403  9.339   1.00 81.86 149 E 1 
ATOM 4772 C CD  . GLU E 5 149 ? -12.719 0.249   10.528  1.00 79.11 149 E 1 
ATOM 4773 O OE1 . GLU E 5 149 ? -13.343 0.517   11.567  1.00 71.71 149 E 1 
ATOM 4774 O OE2 . GLU E 5 149 ? -11.511 0.550   10.410  1.00 72.18 149 E 1 
ATOM 4775 N N   . ILE E 5 150 ? -12.841 1.332   5.083   1.00 89.57 150 E 1 
ATOM 4776 C CA  . ILE E 5 150 ? -12.782 2.333   4.015   1.00 89.60 150 E 1 
ATOM 4777 C C   . ILE E 5 150 ? -13.612 1.882   2.807   1.00 88.79 150 E 1 
ATOM 4778 O O   . ILE E 5 150 ? -14.441 2.647   2.330   1.00 86.92 150 E 1 
ATOM 4779 C CB  . ILE E 5 150 ? -11.317 2.644   3.636   1.00 90.37 150 E 1 
ATOM 4780 C CG1 . ILE E 5 150 ? -10.611 3.394   4.791   1.00 89.56 150 E 1 
ATOM 4781 C CG2 . ILE E 5 150 ? -11.252 3.511   2.359   1.00 89.41 150 E 1 
ATOM 4782 C CD1 . ILE E 5 150 ? -9.084  3.399   4.701   1.00 87.34 150 E 1 
ATOM 4783 N N   . VAL E 5 151 ? -13.408 0.657   2.347   1.00 87.98 151 E 1 
ATOM 4784 C CA  . VAL E 5 151 ? -14.065 0.117   1.148   1.00 85.66 151 E 1
[truncated: 67,263 more chars]
