# Supplementary material for: Photocross-linking activity-based probes to capture the dynamics of ubiquitin RING E3 ligase interactions
Source: Biochem J. 2026 Jun 3;483(7):1115–30. doi: 10.1042/BCJ20260213 (PMC13234630; doi:10.1042/BCJ20260213)
Supplement: Supplementary Data File S2 [file BCJ-2026-0213_supp2.zip › 03_Chandler_Supplementary datafile2/RNF4/Alphafold/fold_2026_01_22_10_06_2xrnf4_ring_2x_ubc13_2xubiquitin/fold_2026_01_22_10_06_2xrnf4_ring_2x_ubc13_2xubiquitin_model_0.cif]

# By using this file you agree to the legally binding terms of use found at alphafoldserver.com/output-terms
data_6b2c8d429877ac18
#
_entry.id 6b2c8d429877ac18
#
loop_
_atom_type.symbol
C 
N 
O 
S 
#
loop_
_audit_author.name
_audit_author.pdbx_ordinal
"Google DeepMind" 1 
"Isomorphic Labs" 2 
#
_audit_conform.dict_location https://raw.githubusercontent.com/ihmwg/ModelCIF/master/dist/mmcif_ma.dic
_audit_conform.dict_name     mmcif_ma.dic
_audit_conform.dict_version  1.4.5
#
loop_
_chem_comp.formula
_chem_comp.formula_weight
_chem_comp.id
_chem_comp.mon_nstd_flag
_chem_comp.name
_chem_comp.pdbx_smiles
_chem_comp.pdbx_synonyms
_chem_comp.type
"C3 H7 N O2"    89.093  ALA y ALANINE         C[C@H](N)C(O)=O                  ? "L-PEPTIDE LINKING" 
"C6 H15 N4 O2"  175.209 ARG y ARGININE        N[C@@H](CCCNC(N)=[NH2+])C(O)=O   ? "L-PEPTIDE LINKING" 
"C4 H8 N2 O3"   132.118 ASN y ASPARAGINE      N[C@@H](CC(N)=O)C(O)=O           ? "L-PEPTIDE LINKING" 
"C4 H7 N O4"    133.103 ASP y "ASPARTIC ACID" N[C@@H](CC(O)=O)C(O)=O           ? "L-PEPTIDE LINKING" 
"C3 H7 N O2 S"  121.158 CYS y CYSTEINE        N[C@@H](CS)C(O)=O                ? "L-PEPTIDE LINKING" 
"C5 H10 N2 O3"  146.144 GLN y GLUTAMINE       N[C@@H](CCC(N)=O)C(O)=O          ? "L-PEPTIDE LINKING" 
"C5 H9 N O4"    147.129 GLU y "GLUTAMIC ACID" N[C@@H](CCC(O)=O)C(O)=O          ? "L-PEPTIDE LINKING" 
"C2 H5 N O2"    75.067  GLY y GLYCINE         NCC(O)=O                         ? "PEPTIDE LINKING"   
"C6 H10 N3 O2"  156.162 HIS y HISTIDINE       N[C@@H](Cc1c[nH]c[nH+]1)C(O)=O   ? "L-PEPTIDE LINKING" 
"C6 H13 N O2"   131.173 ILE y ISOLEUCINE      CC[C@H](C)[C@H](N)C(O)=O         ? "L-PEPTIDE LINKING" 
"C6 H13 N O2"   131.173 LEU y LEUCINE         CC(C)C[C@H](N)C(O)=O             ? "L-PEPTIDE LINKING" 
"C6 H15 N2 O2"  147.195 LYS y LYSINE          N[C@@H](CCCC[NH3+])C(O)=O        ? "L-PEPTIDE LINKING" 
"C5 H11 N O2 S" 149.211 MET y METHIONINE      CSCC[C@H](N)C(O)=O               ? "L-PEPTIDE LINKING" 
"C9 H11 N O2"   165.189 PHE y PHENYLALANINE   N[C@@H](Cc1ccccc1)C(O)=O         ? "L-PEPTIDE LINKING" 
"C5 H9 N O2"    115.130 PRO y PROLINE         OC(=O)[C@@H]1CCCN1               ? "L-PEPTIDE LINKING" 
"C3 H7 N O3"    105.093 SER y SERINE          N[C@@H](CO)C(O)=O                ? "L-PEPTIDE LINKING" 
"C4 H9 N O3"    119.119 THR y THREONINE       C[C@@H](O)[C@H](N)C(O)=O         ? "L-PEPTIDE LINKING" 
"C11 H12 N2 O2" 204.225 TRP y TRYPTOPHAN      N[C@@H](Cc1c[nH]c2ccccc12)C(O)=O ? "L-PEPTIDE LINKING" 
"C9 H11 N O3"   181.189 TYR y TYROSINE        N[C@@H](Cc1ccc(O)cc1)C(O)=O      ? "L-PEPTIDE LINKING" 
"C5 H11 N O2"   117.146 VAL y VALINE          CC(C)[C@H](N)C(O)=O              ? "L-PEPTIDE LINKING" 
#
_citation.book_publisher          ?
_citation.country                 UK
_citation.id                      primary
_citation.journal_full            Nature
_citation.journal_id_ASTM         NATUAS
_citation.journal_id_CSD          0006
_citation.journal_id_ISSN         0028-0836
_citation.journal_volume          630
_citation.page_first              493
_citation.page_last               500
_citation.pdbx_database_id_DOI    10.1038/s41586-024-07487-w
_citation.pdbx_database_id_PubMed 38718835
_citation.title                   "Accurate structure prediction of biomolecular interactions with AlphaFold 3"
_citation.year                    2024
#
loop_
_citation_author.citation_id
_citation_author.name
_citation_author.ordinal
primary "Google DeepMind" 1 
primary "Isomorphic Labs" 2 
#
loop_
_entity.id
_entity.pdbx_description
_entity.type
1 . polymer 
2 . polymer 
3 . polymer 
4 . polymer 
5 . polymer 
#
loop_
_entity_poly.entity_id
_entity_poly.pdbx_strand_id
_entity_poly.type
1 A polypeptide(L) 
2 B polypeptide(L) 
3 C polypeptide(L) 
4 D polypeptide(L) 
5 E polypeptide(L) 
#
loop_
_entity_poly_seq.entity_id
_entity_poly_seq.hetero
_entity_poly_seq.mon_id
_entity_poly_seq.num
1 n MET 1   
1 n ALA 2   
1 n GLY 3   
1 n LEU 4   
1 n PRO 5   
1 n ARG 6   
1 n ARG 7   
1 n ILE 8   
1 n ILE 9   
1 n LYS 10  
1 n GLU 11  
1 n THR 12  
1 n GLN 13  
1 n ARG 14  
1 n LEU 15  
1 n LEU 16  
1 n ALA 17  
1 n GLU 18  
1 n PRO 19  
1 n VAL 20  
1 n PRO 21  
1 n GLY 22  
1 n ILE 23  
1 n LYS 24  
1 n ALA 25  
1 n GLU 26  
1 n PRO 27  
1 n ASP 28  
1 n GLU 29  
1 n SER 30  
1 n ASN 31  
1 n ALA 32  
1 n ARG 33  
1 n TYR 34  
1 n PHE 35  
1 n HIS 36  
1 n VAL 37  
1 n VAL 38  
1 n ILE 39  
1 n ALA 40  
1 n GLY 41  
1 n PRO 42  
1 n GLN 43  
1 n ASP 44  
1 n SER 45  
1 n PRO 46  
1 n PHE 47  
1 n GLU 48  
1 n GLY 49  
1 n GLY 50  
1 n THR 51  
1 n PHE 52  
1 n LYS 53  
1 n LEU 54  
1 n GLU 55  
1 n LEU 56  
1 n PHE 57  
1 n LEU 58  
1 n PRO 59  
1 n GLU 60  
1 n GLU 61  
1 n TYR 62  
1 n PRO 63  
1 n MET 64  
1 n ALA 65  
1 n ALA 66  
1 n PRO 67  
1 n LYS 68  
1 n VAL 69  
1 n ARG 70  
1 n PHE 71  
1 n MET 72  
1 n THR 73  
1 n LYS 74  
1 n ILE 75  
1 n TYR 76  
1 n HIS 77  
1 n PRO 78  
1 n ASN 79  
1 n VAL 80  
1 n ASP 81  
1 n LYS 82  
1 n LEU 83  
1 n GLY 84  
1 n ARG 85  
1 n ILE 86  
1 n CYS 87  
1 n LEU 88  
1 n ASP 89  
1 n ILE 90  
1 n LEU 91  
1 n LYS 92  
1 n ASP 93  
1 n LYS 94  
1 n TRP 95  
1 n SER 96  
1 n PRO 97  
1 n ALA 98  
1 n LEU 99  
1 n GLN 100 
1 n ILE 101 
1 n ARG 102 
1 n THR 103 
1 n VAL 104 
1 n LEU 105 
1 n LEU 106 
1 n SER 107 
1 n ILE 108 
1 n GLN 109 
1 n ALA 110 
1 n LEU 111 
1 n LEU 112 
1 n SER 113 
1 n ALA 114 
1 n PRO 115 
1 n ASN 116 
1 n PRO 117 
1 n ASP 118 
1 n ASP 119 
1 n PRO 120 
1 n LEU 121 
1 n ALA 122 
1 n ASN 123 
1 n ASP 124 
1 n VAL 125 
1 n ALA 126 
1 n GLU 127 
1 n GLN 128 
1 n TRP 129 
1 n LYS 130 
1 n THR 131 
1 n ASN 132 
1 n GLU 133 
1 n ALA 134 
1 n GLN 135 
1 n ALA 136 
1 n ILE 137 
1 n GLU 138 
1 n THR 139 
1 n ALA 140 
1 n ARG 141 
1 n ALA 142 
1 n TRP 143 
1 n THR 144 
1 n ARG 145 
1 n LEU 146 
1 n TYR 147 
1 n ALA 148 
1 n MET 149 
1 n ASN 150 
1 n ASN 151 
1 n ILE 152 
2 n MET 1   
2 n ALA 2   
2 n GLY 3   
2 n LEU 4   
2 n PRO 5   
2 n ARG 6   
2 n ARG 7   
2 n ILE 8   
2 n ILE 9   
2 n LYS 10  
2 n GLU 11  
2 n THR 12  
2 n GLN 13  
2 n ARG 14  
2 n LEU 15  
2 n LEU 16  
2 n ALA 17  
2 n GLU 18  
2 n PRO 19  
2 n VAL 20  
2 n PRO 21  
2 n GLY 22  
2 n ILE 23  
2 n LYS 24  
2 n ALA 25  
2 n GLU 26  
2 n PRO 27  
2 n ASP 28  
2 n GLU 29  
2 n SER 30  
2 n ASN 31  
2 n ALA 32  
2 n ARG 33  
2 n TYR 34  
2 n PHE 35  
2 n HIS 36  
2 n VAL 37  
2 n VAL 38  
2 n ILE 39  
2 n ALA 40  
2 n GLY 41  
2 n PRO 42  
2 n GLN 43  
2 n ASP 44  
2 n SER 45  
2 n PRO 46  
2 n PHE 47  
2 n GLU 48  
2 n GLY 49  
2 n GLY 50  
2 n THR 51  
2 n PHE 52  
2 n LYS 53  
2 n LEU 54  
2 n GLU 55  
2 n LEU 56  
2 n PHE 57  
2 n LEU 58  
2 n PRO 59  
2 n GLU 60  
2 n GLU 61  
2 n TYR 62  
2 n PRO 63  
2 n MET 64  
2 n ALA 65  
2 n ALA 66  
2 n PRO 67  
2 n LYS 68  
2 n VAL 69  
2 n ARG 70  
2 n PHE 71  
2 n MET 72  
2 n THR 73  
2 n LYS 74  
2 n ILE 75  
2 n TYR 76  
2 n HIS 77  
2 n PRO 78  
2 n ASN 79  
2 n VAL 80  
2 n ASP 81  
2 n LYS 82  
2 n LEU 83  
2 n GLY 84  
2 n ARG 85  
2 n ILE 86  
2 n CYS 87  
2 n LEU 88  
2 n ASP 89  
2 n ILE 90  
2 n LEU 91  
2 n LYS 92  
2 n ASP 93  
2 n LYS 94  
2 n TRP 95  
2 n SER 96  
2 n PRO 97  
2 n ALA 98  
2 n LEU 99  
2 n GLN 100 
2 n ILE 101 
2 n ARG 102 
2 n THR 103 
2 n VAL 104 
2 n LEU 105 
2 n LEU 106 
2 n SER 107 
2 n ILE 108 
2 n GLN 109 
2 n ALA 110 
2 n LEU 111 
2 n LEU 112 
2 n SER 113 
2 n ALA 114 
2 n PRO 115 
2 n ASN 116 
2 n PRO 117 
2 n ASP 118 
2 n ASP 119 
2 n PRO 120 
2 n LEU 121 
2 n ALA 122 
2 n ASN 123 
2 n ASP 124 
2 n VAL 125 
2 n ALA 126 
2 n GLU 127 
2 n GLN 128 
2 n TRP 129 
2 n LYS 130 
2 n THR 131 
2 n ASN 132 
2 n GLU 133 
2 n ALA 134 
2 n GLN 135 
2 n ALA 136 
2 n ILE 137 
2 n GLU 138 
2 n THR 139 
2 n ALA 140 
2 n ARG 141 
2 n ALA 142 
2 n TRP 143 
2 n THR 144 
2 n ARG 145 
2 n LEU 146 
2 n TYR 147 
2 n ALA 148 
2 n MET 149 
2 n ASN 150 
2 n ASN 151 
2 n ILE 152 
3 n MET 1   
3 n GLN 2   
3 n ILE 3   
3 n PHE 4   
3 n VAL 5   
3 n LYS 6   
3 n THR 7   
3 n LEU 8   
3 n THR 9   
3 n GLY 10  
3 n LYS 11  
3 n THR 12  
3 n ILE 13  
3 n THR 14  
3 n LEU 15  
3 n GLU 16  
3 n VAL 17  
3 n GLU 18  
3 n PRO 19  
3 n SER 20  
3 n ASP 21  
3 n THR 22  
3 n ILE 23  
3 n GLU 24  
3 n ASN 25  
3 n VAL 26  
3 n LYS 27  
3 n ALA 28  
3 n LYS 29  
3 n ILE 30  
3 n GLN 31  
3 n CYS 32  
3 n LYS 33  
3 n GLU 34  
3 n GLY 35  
3 n ILE 36  
3 n PRO 37  
3 n PRO 38  
3 n ASP 39  
3 n GLN 40  
3 n GLN 41  
3 n ARG 42  
3 n LEU 43  
3 n ILE 44  
3 n PHE 45  
3 n ALA 46  
3 n GLY 47  
3 n LYS 48  
3 n GLN 49  
3 n LEU 50  
3 n GLU 51  
3 n ASP 52  
3 n GLY 53  
3 n ARG 54  
3 n THR 55  
3 n LEU 56  
3 n SER 57  
3 n ASP 58  
3 n TYR 59  
3 n ASN 60  
3 n ILE 61  
3 n GLN 62  
3 n LYS 63  
3 n GLU 64  
3 n SER 65  
3 n THR 66  
3 n LEU 67  
3 n HIS 68  
3 n LEU 69  
3 n VAL 70  
3 n LEU 71  
3 n ARG 72  
3 n LEU 73  
3 n ARG 74  
3 n GLY 75  
3 n GLY 76  
4 n MET 1   
4 n GLN 2   
4 n ILE 3   
4 n PHE 4   
4 n VAL 5   
4 n LYS 6   
4 n THR 7   
4 n LEU 8   
4 n THR 9   
4 n GLY 10  
4 n LYS 11  
4 n THR 12  
4 n ILE 13  
4 n THR 14  
4 n LEU 15  
4 n GLU 16  
4 n VAL 17  
4 n GLU 18  
4 n PRO 19  
4 n SER 20  
4 n ASP 21  
4 n THR 22  
4 n ILE 23  
4 n GLU 24  
4 n ASN 25  
4 n VAL 26  
4 n LYS 27  
4 n ALA 28  
4 n LYS 29  
4 n ILE 30  
4 n GLN 31  
4 n CYS 32  
4 n LYS 33  
4 n GLU 34  
4 n GLY 35  
4 n ILE 36  
4 n PRO 37  
4 n PRO 38  
4 n ASP 39  
4 n GLN 40  
4 n GLN 41  
4 n ARG 42  
4 n LEU 43  
4 n ILE 44  
4 n PHE 45  
4 n ALA 46  
4 n GLY 47  
4 n LYS 48  
4 n GLN 49  
4 n LEU 50  
4 n GLU 51  
4 n ASP 52  
4 n GLY 53  
4 n ARG 54  
4 n THR 55  
4 n LEU 56  
4 n SER 57  
4 n ASP 58  
4 n TYR 59  
4 n ASN 60  
4 n ILE 61  
4 n GLN 62  
4 n LYS 63  
4 n GLU 64  
4 n SER 65  
4 n THR 66  
4 n LEU 67  
4 n HIS 68  
4 n LEU 69  
4 n VAL 70  
4 n LEU 71  
4 n ARG 72  
4 n LEU 73  
4 n ARG 74  
4 n GLY 75  
4 n GLY 76  
5 n GLY 1   
5 n ALA 2   
5 n MET 3   
5 n ASP 4   
5 n MET 5   
5 n SER 6   
5 n THR 7   
5 n ARG 8   
5 n ASN 9   
5 n PRO 10  
5 n GLN 11  
5 n ARG 12  
5 n LYS 13  
5 n ARG 14  
5 n ARG 15  
5 n GLY 16  
5 n GLY 17  
5 n ALA 18  
5 n VAL 19  
5 n ASN 20  
5 n SER 21  
5 n ARG 22  
5 n GLN 23  
5 n THR 24  
5 n GLN 25  
5 n LYS 26  
5 n ARG 27  
5 n THR 28  
5 n ARG 29  
5 n GLU 30  
5 n THR 31  
5 n THR 32  
5 n SER 33  
5 n THR 34  
5 n PRO 35  
5 n GLU 36  
5 n ILE 37  
5 n SER 38  
5 n LEU 39  
5 n GLU 40  
5 n ALA 41  
5 n GLU 42  
5 n PRO 43  
5 n ILE 44  
5 n GLU 45  
5 n LEU 46  
5 n VAL 47  
5 n GLU 48  
5 n THR 49  
5 n VAL 50  
5 n GLY 51  
5 n ASP 52  
5 n GLU 53  
5 n ILE 54  
5 n VAL 55  
5 n ASP 56  
5 n LEU 57  
5 n THR 58  
5 n CYS 59  
5 n GLU 60  
5 n SER 61  
5 n LEU 62  
5 n GLU 63  
5 n PRO 64  
5 n VAL 65  
5 n VAL 66  
5 n VAL 67  
5 n ASP 68  
5 n LEU 69  
5 n THR 70  
5 n HIS 71  
5 n ASN 72  
5 n ASP 73  
5 n SER 74  
5 n VAL 75  
5 n VAL 76  
5 n ILE 77  
5 n VAL 78  
5 n GLU 79  
5 n GLU 80  
5 n ARG 81  
5 n ARG 82  
5 n ARG 83  
5 n PRO 84  
5 n ARG 85  
5 n ARG 86  
5 n ASN 87  
5 n GLY 88  
5 n ARG 89  
5 n ARG 90  
5 n LEU 91  
5 n ARG 92  
5 n GLN 93  
5 n ASP 94  
5 n HIS 95  
5 n ALA 96  
5 n ASP 97  
5 n SER 98  
5 n CYS 99  
5 n VAL 100 
5 n VAL 101 
5 n SER 102 
5 n SER 103 
5 n ASP 104 
5 n ASP 105 
5 n GLU 106 
5 n GLU 107 
5 n LEU 108 
5 n SER 109 
5 n LYS 110 
5 n ASP 111 
5 n LYS 112 
5 n ASP 113 
5 n VAL 114 
5 n TYR 115 
5 n VAL 116 
5 n THR 117 
5 n THR 118 
5 n HIS 119 
5 n THR 120 
5 n PRO 121 
5 n ARG 122 
5 n SER 123 
5 n THR 124 
5 n LYS 125 
5 n ASP 126 
5 n GLU 127 
5 n GLY 128 
5 n THR 129 
5 n THR 130 
5 n GLY 131 
5 n LEU 132 
5 n ARG 133 
5 n PRO 134 
5 n SER 135 
5 n GLY 136 
5 n THR 137 
5 n VAL 138 
5 n SER 139 
5 n CYS 140 
5 n PRO 141 
5 n ILE 142 
5 n CYS 143 
5 n MET 144 
5 n ASP 145 
5 n GLY 146 
5 n TYR 147 
5 n SER 148 
5 n GLU 149 
5 n ILE 150 
5 n VAL 151 
5 n GLN 152 
5 n ASN 153 
5 n GLY 154 
5 n ARG 155 
5 n LEU 156 
5 n ILE 157 
5 n VAL 158 
5 n SER 159 
5 n THR 160 
5 n GLU 161 
5 n CYS 162 
5 n GLY 163 
5 n HIS 164 
5 n VAL 165 
5 n PHE 166 
5 n CYS 167 
5 n SER 168 
5 n GLN 169 
5 n CYS 170 
5 n LEU 171 
5 n ARG 172 
5 n ASP 173 
5 n SER 174 
5 n LEU 175 
5 n LYS 176 
5 n ASN 177 
5 n ALA 178 
5 n ASN 179 
5 n THR 180 
5 n CYS 181 
5 n PRO 182 
5 n THR 183 
5 n CYS 184 
5 n ARG 185 
5 n LYS 186 
5 n LYS 187 
5 n ILE 188 
5 n ASN 189 
5 n HIS 190 
5 n LYS 191 
5 n ARG 192 
5 n TYR 193 
5 n HIS 194 
5 n PRO 195 
5 n ILE 196 
5 n TYR 197 
5 n ILE 198 
5 n GLY 199 
5 n SER 200 
5 n GLY 201 
5 n THR 202 
5 n VAL 203 
5 n SER 204 
5 n CYS 205 
5 n PRO 206 
5 n ILE 207 
5 n CYS 208 
5 n MET 209 
5 n ASP 210 
5 n GLY 211 
5 n TYR 212 
5 n SER 213 
5 n GLU 214 
5 n ILE 215 
5 n VAL 216 
5 n GLN 217 
5 n ASN 218 
5 n GLY 219 
5 n ARG 220 
5 n LEU 221 
5 n ILE 222 
5 n VAL 223 
5 n SER 224 
5 n THR 225 
5 n GLU 226 
5 n CYS 227 
5 n GLY 228 
5 n HIS 229 
5 n VAL 230 
5 n PHE 231 
5 n CYS 232 
5 n SER 233 
5 n GLN 234 
5 n CYS 235 
5 n LEU 236 
5 n ARG 237 
5 n ASP 238 
5 n SER 239 
5 n LEU 240 
5 n LYS 241 
5 n ASN 242 
5 n ALA 243 
5 n ASN 244 
5 n THR 245 
5 n CYS 246 
5 n PRO 247 
5 n THR 248 
5 n CYS 249 
5 n ARG 250 
5 n LYS 251 
5 n LYS 252 
5 n ILE 253 
5 n ASN 254 
5 n HIS 255 
5 n LYS 256 
5 n ARG 257 
5 n TYR 258 
5 n HIS 259 
5 n PRO 260 
5 n ILE 261 
5 n TYR 262 
5 n ILE 263 
#
_ma_data.content_type "model coordinates"
_ma_data.id           1
_ma_data.name         Model
#
loop_
_ma_data_ref_db.id
_ma_data_ref_db.location_url
_ma_data_ref_db.name
_ma_data_ref_db.release_date
_ma_data_ref_db.version
1  . mgnify                . 2022_05 
2  . mgnify                . 2022_05 
3  . mgnify                . 2022_05 
4  . small_bfd             . default 
5  . small_bfd             . default 
6  . small_bfd             . default 
7  . uniprot_cluster_annot . 2021_04 
8  . uniprot_cluster_annot . 2021_04 
9  . uniprot_cluster_annot . 2021_04 
10 . uniref90              . 2022_05 
11 . uniref90              . 2022_05 
12 . uniref90              . 2022_05 
#
_ma_model_list.data_id          1
_ma_model_list.model_group_id   1
_ma_model_list.model_group_name "AlphaFold-beta-20231127 (28e42126-6655-453a-b545-38e4d603a8f1 @ 2026-02-18 05:56:41)"
_ma_model_list.model_id         1
_ma_model_list.model_name       "Top ranked model"
_ma_model_list.model_type       "Ab initio model"
_ma_model_list.ordinal_id       1
#
loop_
_ma_protocol_step.method_type
_ma_protocol_step.ordinal_id
_ma_protocol_step.protocol_id
_ma_protocol_step.step_id
"coevolution MSA" 1 1 1 
"template search" 2 1 2 
modeling          3 1 3 
#
loop_
_ma_qa_metric.id
_ma_qa_metric.mode
_ma_qa_metric.name
_ma_qa_metric.software_group_id
_ma_qa_metric.type
1 global pLDDT 1 pLDDT 
2 local  pLDDT 1 pLDDT 
#
_ma_qa_metric_global.metric_id    1
_ma_qa_metric_global.metric_value 76.13
_ma_qa_metric_global.model_id     1
_ma_qa_metric_global.ordinal_id   1
#
_ma_software_group.group_id    1
_ma_software_group.ordinal_id  1
_ma_software_group.software_id 1
#
loop_
_ma_target_entity.data_id
_ma_target_entity.entity_id
_ma_target_entity.origin
1 1 . 
1 2 . 
1 3 . 
1 4 . 
1 5 . 
#
loop_
_ma_target_entity_instance.asym_id
_ma_target_entity_instance.details
_ma_target_entity_instance.entity_id
A . 1 
B . 2 
C . 3 
D . 4 
E . 5 
#
loop_
_pdbx_data_usage.details
_pdbx_data_usage.id
_pdbx_data_usage.type
_pdbx_data_usage.url
;NON-COMMERCIAL USE ONLY, BY USING THIS FILE YOU AGREE TO THE TERMS OF USE FOUND
AT alphafoldserver.com/output-terms.
;
1 license    ? 
;THE INFORMATION IS NOT INTENDED FOR, HAS NOT BEEN VALIDATED FOR, AND IS NOT
APPROVED FOR CLINICAL USE. IT SHOULD NOT BE USED FOR CLINICAL PURPOSE OR RELIED
ON FOR MEDICAL OR OTHER PROFESSIONAL ADVICE. IT IS THEORETICAL MODELLING ONLY
AND CAUTION SHOULD BE EXERCISED IN ITS USE. IT IS PROVIDED "AS-IS" WITHOUT ANY
WARRANTY OF ANY KIND, WHETHER EXPRESSED OR IMPLIED. NO WARRANTY IS GIVEN THAT
USE OF THE INFORMATION SHALL NOT INFRINGE THE RIGHTS OF ANY THIRD PARTY.
;
2 disclaimer ? 
#
loop_
_pdbx_poly_seq_scheme.asym_id
_pdbx_poly_seq_scheme.auth_seq_num
_pdbx_poly_seq_scheme.entity_id
_pdbx_poly_seq_scheme.hetero
_pdbx_poly_seq_scheme.mon_id
_pdbx_poly_seq_scheme.pdb_ins_code
_pdbx_poly_seq_scheme.pdb_seq_num
_pdbx_poly_seq_scheme.pdb_strand_id
_pdbx_poly_seq_scheme.seq_id
A 1   1 n MET . 1   A 1   
A 2   1 n ALA . 2   A 2   
A 3   1 n GLY . 3   A 3   
A 4   1 n LEU . 4   A 4   
A 5   1 n PRO . 5   A 5   
A 6   1 n ARG . 6   A 6   
A 7   1 n ARG . 7   A 7   
A 8   1 n ILE . 8   A 8   
A 9   1 n ILE . 9   A 9   
A 10  1 n LYS . 10  A 10  
A 11  1 n GLU . 11  A 11  
A 12  1 n THR . 12  A 12  
A 13  1 n GLN . 13  A 13  
A 14  1 n ARG . 14  A 14  
A 15  1 n LEU . 15  A 15  
A 16  1 n LEU . 16  A 16  
A 17  1 n ALA . 17  A 17  
A 18  1 n GLU . 18  A 18  
A 19  1 n PRO . 19  A 19  
A 20  1 n VAL . 20  A 20  
A 21  1 n PRO . 21  A 21  
A 22  1 n GLY . 22  A 22  
A 23  1 n ILE . 23  A 23  
A 24  1 n LYS . 24  A 24  
A 25  1 n ALA . 25  A 25  
A 26  1 n GLU . 26  A 26  
A 27  1 n PRO . 27  A 27  
A 28  1 n ASP . 28  A 28  
A 29  1 n GLU . 29  A 29  
A 30  1 n SER . 30  A 30  
A 31  1 n ASN . 31  A 31  
A 32  1 n ALA . 32  A 32  
A 33  1 n ARG . 33  A 33  
A 34  1 n TYR . 34  A 34  
A 35  1 n PHE . 35  A 35  
A 36  1 n HIS . 36  A 36  
A 37  1 n VAL . 37  A 37  
A 38  1 n VAL . 38  A 38  
A 39  1 n ILE . 39  A 39  
A 40  1 n ALA . 40  A 40  
A 41  1 n GLY . 41  A 41  
A 42  1 n PRO . 42  A 42  
A 43  1 n GLN . 43  A 43  
A 44  1 n ASP . 44  A 44  
A 45  1 n SER . 45  A 45  
A 46  1 n PRO . 46  A 46  
A 47  1 n PHE . 47  A 47  
A 48  1 n GLU . 48  A 48  
A 49  1 n GLY . 49  A 49  
A 50  1 n GLY . 50  A 50  
A 51  1 n THR . 51  A 51  
A 52  1 n PHE . 52  A 52  
A 53  1 n LYS . 53  A 53  
A 54  1 n LEU . 54  A 54  
A 55  1 n GLU . 55  A 55  
A 56  1 n LEU . 56  A 56  
A 57  1 n PHE . 57  A 57  
A 58  1 n LEU . 58  A 58  
A 59  1 n PRO . 59  A 59  
A 60  1 n GLU . 60  A 60  
A 61  1 n GLU . 61  A 61  
A 62  1 n TYR . 62  A 62  
A 63  1 n PRO . 63  A 63  
A 64  1 n MET . 64  A 64  
A 65  1 n ALA . 65  A 65  
A 66  1 n ALA . 66  A 66  
A 67  1 n PRO . 67  A 67  
A 68  1 n LYS . 68  A 68  
A 69  1 n VAL . 69  A 69  
A 70  1 n ARG . 70  A 70  
A 71  1 n PHE . 71  A 71  
A 72  1 n MET . 72  A 72  
A 73  1 n THR . 73  A 73  
A 74  1 n LYS . 74  A 74  
A 75  1 n ILE . 75  A 75  
A 76  1 n TYR . 76  A 76  
A 77  1 n HIS . 77  A 77  
A 78  1 n PRO . 78  A 78  
A 79  1 n ASN . 79  A 79  
A 80  1 n VAL . 80  A 80  
A 81  1 n ASP . 81  A 81  
A 82  1 n LYS . 82  A 82  
A 83  1 n LEU . 83  A 83  
A 84  1 n GLY . 84  A 84  
A 85  1 n ARG . 85  A 85  
A 86  1 n ILE . 86  A 86  
A 87  1 n CYS . 87  A 87  
A 88  1 n LEU . 88  A 88  
A 89  1 n ASP . 89  A 89  
A 90  1 n ILE . 90  A 90  
A 91  1 n LEU . 91  A 91  
A 92  1 n LYS . 92  A 92  
A 93  1 n ASP . 93  A 93  
A 94  1 n LYS . 94  A 94  
A 95  1 n TRP . 95  A 95  
A 96  1 n SER . 96  A 96  
A 97  1 n PRO . 97  A 97  
A 98  1 n ALA . 98  A 98  
A 99  1 n LEU . 99  A 99  
A 100 1 n GLN . 100 A 100 
A 101 1 n ILE . 101 A 101 
A 102 1 n ARG . 102 A 102 
A 103 1 n THR . 103 A 103 
A 104 1 n VAL . 104 A 104 
A 105 1 n LEU . 105 A 105 
A 106 1 n LEU . 106 A 106 
A 107 1 n SER . 107 A 107 
A 108 1 n ILE . 108 A 108 
A 109 1 n GLN . 109 A 109 
A 110 1 n ALA . 110 A 110 
A 111 1 n LEU . 111 A 111 
A 112 1 n LEU . 112 A 112 
A 113 1 n SER . 113 A 113 
A 114 1 n ALA . 114 A 114 
A 115 1 n PRO . 115 A 115 
A 116 1 n ASN . 116 A 116 
A 117 1 n PRO . 117 A 117 
A 118 1 n ASP . 118 A 118 
A 119 1 n ASP . 119 A 119 
A 120 1 n PRO . 120 A 120 
A 121 1 n LEU . 121 A 121 
A 122 1 n ALA . 122 A 122 
A 123 1 n ASN . 123 A 123 
A 124 1 n ASP . 124 A 124 
A 125 1 n VAL . 125 A 125 
A 126 1 n ALA . 126 A 126 
A 127 1 n GLU . 127 A 127 
A 128 1 n GLN . 128 A 128 
A 129 1 n TRP . 129 A 129 
A 130 1 n LYS . 130 A 130 
A 131 1 n THR . 131 A 131 
A 132 1 n ASN . 132 A 132 
A 133 1 n GLU . 133 A 133 
A 134 1 n ALA . 134 A 134 
A 135 1 n GLN . 135 A 135 
A 136 1 n ALA . 136 A 136 
A 137 1 n ILE . 137 A 137 
A 138 1 n GLU . 138 A 138 
A 139 1 n THR . 139 A 139 
A 140 1 n ALA . 140 A 140 
A 141 1 n ARG . 141 A 141 
A 142 1 n ALA . 142 A 142 
A 143 1 n TRP . 143 A 143 
A 144 1 n THR . 144 A 144 
A 145 1 n ARG . 145 A 145 
A 146 1 n LEU . 146 A 146 
A 147 1 n TYR . 147 A 147 
A 148 1 n ALA . 148 A 148 
A 149 1 n MET . 149 A 149 
A 150 1 n ASN . 150 A 150 
A 151 1 n ASN . 151 A 151 
A 152 1 n ILE . 152 A 152 
B 1   2 n MET . 1   B 1   
B 2   2 n ALA . 2   B 2   
B 3   2 n GLY . 3   B 3   
B 4   2 n LEU . 4   B 4   
B 5   2 n PRO . 5   B 5   
B 6   2 n ARG . 6   B 6   
B 7   2 n ARG . 7   B 7   
B 8   2 n ILE . 8   B 8   
B 9   2 n ILE . 9   B 9   
B 10  2 n LYS . 10  B 10  
B 11  2 n GLU . 11  B 11  
B 12  2 n THR . 12  B 12  
B 13  2 n GLN . 13  B 13  
B 14  2 n ARG . 14  B 14  
B 15  2 n LEU . 15  B 15  
B 16  2 n LEU . 16  B 16  
B 17  2 n ALA . 17  B 17  
B 18  2 n GLU . 18  B 18  
B 19  2 n PRO . 19  B 19  
B 20  2 n VAL . 20  B 20  
B 21  2 n PRO . 21  B 21  
B 22  2 n GLY . 22  B 22  
B 23  2 n ILE . 23  B 23  
B 24  2 n LYS . 24  B 24  
B 25  2 n ALA . 25  B 25  
B 26  2 n GLU . 26  B 26  
B 27  2 n PRO . 27  B 27  
B 28  2 n ASP . 28  B 28  
B 29  2 n GLU . 29  B 29  
B 30  2 n SER . 30  B 30  
B 31  2 n ASN . 31  B 31  
B 32  2 n ALA . 32  B 32  
B 33  2 n ARG . 33  B 33  
B 34  2 n TYR . 34  B 34  
B 35  2 n PHE . 35  B 35  
B 36  2 n HIS . 36  B 36  
B 37  2 n VAL . 37  B 37  
B 38  2 n VAL . 38  B 38  
B 39  2 n ILE . 39  B 39  
B 40  2 n ALA . 40  B 40  
B 41  2 n GLY . 41  B 41  
B 42  2 n PRO . 42  B 42  
B 43  2 n GLN . 43  B 43  
B 44  2 n ASP . 44  B 44  
B 45  2 n SER . 45  B 45  
B 46  2 n PRO . 46  B 46  
B 47  2 n PHE . 47  B 47  
B 48  2 n GLU . 48  B 48  
B 49  2 n GLY . 49  B 49  
B 50  2 n GLY . 50  B 50  
B 51  2 n THR . 51  B 51  
B 52  2 n PHE . 52  B 52  
B 53  2 n LYS . 53  B 53  
B 54  2 n LEU . 54  B 54  
B 55  2 n GLU . 55  B 55  
B 56  2 n LEU . 56  B 56  
B 57  2 n PHE . 57  B 57  
B 58  2 n LEU . 58  B 58  
B 59  2 n PRO . 59  B 59  
B 60  2 n GLU . 60  B 60  
B 61  2 n GLU . 61  B 61  
B 62  2 n TYR . 62  B 62  
B 63  2 n PRO . 63  B 63  
B 64  2 n MET . 64  B 64  
B 65  2 n ALA . 65  B 65  
B 66  2 n ALA . 66  B 66  
B 67  2 n PRO . 67  B 67  
B 68  2 n LYS . 68  B 68  
B 69  2 n VAL . 69  B 69  
B 70  2 n ARG . 70  B 70  
B 71  2 n PHE . 71  B 71  
B 72  2 n MET . 72  B 72  
B 73  2 n THR . 73  B 73  
B 74  2 n LYS . 74  B 74  
B 75  2 n ILE . 75  B 75  
B 76  2 n TYR . 76  B 76  
B 77  2 n HIS . 77  B 77  
B 78  2 n PRO . 78  B 78  
B 79  2 n ASN . 79  B 79  
B 80  2 n VAL . 80  B 80  
B 81  2 n ASP . 81  B 81  
B 82  2 n LYS . 82  B 82  
B 83  2 n LEU . 83  B 83  
B 84  2 n GLY . 84  B 84  
B 85  2 n ARG . 85  B 85  
B 86  2 n ILE . 86  B 86  
B 87  2 n CYS . 87  B 87  
B 88  2 n LEU . 88  B 88  
B 89  2 n ASP . 89  B 89  
B 90  2 n ILE . 90  B 90  
B 91  2 n LEU . 91  B 91  
B 92  2 n LYS . 92  B 92  
B 93  2 n ASP . 93  B 93  
B 94  2 n LYS . 94  B 94  
B 95  2 n TRP . 95  B 95  
B 96  2 n SER . 96  B 96  
B 97  2 n PRO . 97  B 97  
B 98  2 n ALA . 98  B 98  
B 99  2 n LEU . 99  B 99  
B 100 2 n GLN . 100 B 100 
B 101 2 n ILE . 101 B 101 
B 102 2 n ARG . 102 B 102 
B 103 2 n THR . 103 B 103 
B 104 2 n VAL . 104 B 104 
B 105 2 n LEU . 105 B 105 
B 106 2 n LEU . 106 B 106 
B 107 2 n SER . 107 B 107 
B 108 2 n ILE . 108 B 108 
B 109 2 n GLN . 109 B 109 
B 110 2 n ALA . 110 B 110 
B 111 2 n LEU . 111 B 111 
B 112 2 n LEU . 112 B 112 
B 113 2 n SER . 113 B 113 
B 114 2 n ALA . 114 B 114 
B 115 2 n PRO . 115 B 115 
B 116 2 n ASN . 116 B 116 
B 117 2 n PRO . 117 B 117 
B 118 2 n ASP . 118 B 118 
B 119 2 n ASP . 119 B 119 
B 120 2 n PRO . 120 B 120 
B 121 2 n LEU . 121 B 121 
B 122 2 n ALA . 122 B 122 
B 123 2 n ASN . 123 B 123 
B 124 2 n ASP . 124 B 124 
B 125 2 n VAL . 125 B 125 
B 126 2 n ALA . 126 B 126 
B 127 2 n GLU . 127 B 127 
B 128 2 n GLN . 128 B 128 
B 129 2 n TRP . 129 B 129 
B 130 2 n LYS . 130 B 130 
B 131 2 n THR . 131 B 131 
B 132 2 n ASN . 132 B 132 
B 133 2 n GLU . 133 B 133 
B 134 2 n ALA . 134 B 134 
B 135 2 n GLN . 135 B 135 
B 136 2 n ALA . 136 B 136 
B 137 2 n ILE . 137 B 137 
B 138 2 n GLU . 138 B 138 
B 139 2 n THR . 139 B 139 
B 140 2 n ALA . 140 B 140 
B 141 2 n ARG . 141 B 141 
B 142 2 n ALA . 142 B 142 
B 143 2 n TRP . 143 B 143 
B 144 2 n THR . 144 B 144 
B 145 2 n ARG . 145 B 145 
B 146 2 n LEU . 146 B 146 
B 147 2 n TYR . 147 B 147 
B 148 2 n ALA . 148 B 148 
B 149 2 n MET . 149 B 149 
B 150 2 n ASN . 150 B 150 
B 151 2 n ASN . 151 B 151 
B 152 2 n ILE . 152 B 152 
C 1   3 n MET . 1   C 1   
C 2   3 n GLN . 2   C 2   
C 3   3 n ILE . 3   C 3   
C 4   3 n PHE . 4   C 4   
C 5   3 n VAL . 5   C 5   
C 6   3 n LYS . 6   C 6   
C 7   3 n THR . 7   C 7   
C 8   3 n LEU . 8   C 8   
C 9   3 n THR . 9   C 9   
C 10  3 n GLY . 10  C 10  
C 11  3 n LYS . 11  C 11  
C 12  3 n THR . 12  C 12  
C 13  3 n ILE . 13  C 13  
C 14  3 n THR . 14  C 14  
C 15  3 n LEU . 15  C 15  
C 16  3 n GLU . 16  C 16  
C 17  3 n VAL . 17  C 17  
C 18  3 n GLU . 18  C 18  
C 19  3 n PRO . 19  C 19  
C 20  3 n SER . 20  C 20  
C 21  3 n ASP . 21  C 21  
C 22  3 n THR . 22  C 22  
C 23  3 n ILE . 23  C 23  
C 24  3 n GLU . 24  C 24  
C 25  3 n ASN . 25  C 25  
C 26  3 n VAL . 26  C 26  
C 27  3 n LYS . 27  C 27  
C 28  3 n ALA . 28  C 28  
C 29  3 n LYS . 29  C 29  
C 30  3 n ILE . 30  C 30  
C 31  3 n GLN . 31  C 31  
C 32  3 n CYS . 32  C 32  
C 33  3 n LYS . 33  C 33  
C 34  3 n GLU . 34  C 34  
C 35  3 n GLY . 35  C 35  
C 36  3 n ILE . 36  C 36  
C 37  3 n PRO . 37  C 37  
C 38  3 n PRO . 38  C 38  
C 39  3 n ASP . 39  C 39  
C 40  3 n GLN . 40  C 40  
C 41  3 n GLN . 41  C 41  
C 42  3 n ARG . 42  C 42  
C 43  3 n LEU . 43  C 43  
C 44  3 n ILE . 44  C 44  
C 45  3 n PHE . 45  C 45  
C 46  3 n ALA . 46  C 46  
C 47  3 n GLY . 47  C 47  
C 48  3 n LYS . 48  C 48  
C 49  3 n GLN . 49  C 49  
C 50  3 n LEU . 50  C 50  
C 51  3 n GLU . 51  C 51  
C 52  3 n ASP . 52  C 52  
C 53  3 n GLY . 53  C 53  
C 54  3 n ARG . 54  C 54  
C 55  3 n THR . 55  C 55  
C 56  3 n LEU . 56  C 56  
C 57  3 n SER . 57  C 57  
C 58  3 n ASP . 58  C 58  
C 59  3 n TYR . 59  C 59  
C 60  3 n ASN . 60  C 60  
C 61  3 n ILE . 61  C 61  
C 62  3 n GLN . 62  C 62  
C 63  3 n LYS . 63  C 63  
C 64  3 n GLU . 64  C 64  
C 65  3 n SER . 65  C 65  
C 66  3 n THR . 66  C 66  
C 67  3 n LEU . 67  C 67  
C 68  3 n HIS . 68  C 68  
C 69  3 n LEU . 69  C 69  
C 70  3 n VAL . 70  C 70  
C 71  3 n LEU . 71  C 71  
C 72  3 n ARG . 72  C 72  
C 73  3 n LEU . 73  C 73  
C 74  3 n ARG . 74  C 74  
C 75  3 n GLY . 75  C 75  
C 76  3 n GLY . 76  C 76  
D 1   4 n MET . 1   D 1   
D 2   4 n GLN . 2   D 2   
D 3   4 n ILE . 3   D 3   
D 4   4 n PHE . 4   D 4   
D 5   4 n VAL . 5   D 5   
D 6   4 n LYS . 6   D 6   
D 7   4 n THR . 7   D 7   
D 8   4 n LEU . 8   D 8   
D 9   4 n THR . 9   D 9   
D 10  4 n GLY . 10  D 10  
D 11  4 n LYS . 11  D 11  
D 12  4 n THR . 12  D 12  
D 13  4 n ILE . 13  D 13  
D 14  4 n THR . 14  D 14  
D 15  4 n LEU . 15  D 15  
D 16  4 n GLU . 16  D 16  
D 17  4 n VAL . 17  D 17  
D 18  4 n GLU . 18  D 18  
D 19  4 n PRO . 19  D 19  
D 20  4 n SER . 20  D 20  
D 21  4 n ASP . 21  D 21  
D 22  4 n THR . 22  D 22  
D 23  4 n ILE . 23  D 23  
D 24  4 n GLU . 24  D 24  
D 25  4 n ASN . 25  D 25  
D 26  4 n VAL . 26  D 26  
D 27  4 n LYS . 27  D 27  
D 28  4 n ALA . 28  D 28  
D 29  4 n LYS . 29  D 29  
D 30  4 n ILE . 30  D 30  
D 31  4 n GLN . 31  D 31  
D 32  4 n CYS . 32  D 32  
D 33  4 n LYS . 33  D 33  
D 34  4 n GLU . 34  D 34  
D 35  4 n GLY . 35  D 35  
D 36  4 n ILE . 36  D 36  
D 37  4 n PRO . 37  D 37  
D 38  4 n PRO . 38  D 38  
D 39  4 n ASP . 39  D 39  
D 40  4 n GLN . 40  D 40  
D 41  4 n GLN . 41  D 41  
D 42  4 n ARG . 42  D 42  
D 43  4 n LEU . 43  D 43  
D 44  4 n ILE . 44  D 44  
D 45  4 n PHE . 45  D 45  
D 46  4 n ALA . 46  D 46  
D 47  4 n GLY . 47  D 47  
D 48  4 n LYS . 48  D 48  
D 49  4 n GLN . 49  D 49  
D 50  4 n LEU . 50  D 50  
D 51  4 n GLU . 51  D 51  
D 52  4 n ASP . 52  D 52  
D 53  4 n GLY . 53  D 53  
D 54  4 n ARG . 54  D 54  
D 55  4 n THR . 55  D 55  
D 56  4 n LEU . 56  D 56  
D 57  4 n SER . 57  D 57  
D 58  4 n ASP . 58  D 58  
D 59  4 n TYR . 59  D 59  
D 60  4 n ASN . 60  D 60  
D 61  4 n ILE . 61  D 61  
D 62  4 n GLN . 62  D 62  
D 63  4 n LYS . 63  D 63  
D 64  4 n GLU . 64  D 64  
D 65  4 n SER . 65  D 65  
D 66  4 n THR . 66  D 66  
D 67  4 n LEU . 67  D 67  
D 68  4 n HIS . 68  D 68  
D 69  4 n LEU . 69  D 69  
D 70  4 n VAL . 70  D 70  
D 71  4 n LEU . 71  D 71  
D 72  4 n ARG . 72  D 72  
D 73  4 n LEU . 73  D 73  
D 74  4 n ARG . 74  D 74  
D 75  4 n GLY . 75  D 75  
D 76  4 n GLY . 76  D 76  
E 1   5 n GLY . 1   E 1   
E 2   5 n ALA . 2   E 2   
E 3   5 n MET . 3   E 3   
E 4   5 n ASP . 4   E 4   
E 5   5 n MET . 5   E 5   
E 6   5 n SER . 6   E 6   
E 7   5 n THR . 7   E 7   
E 8   5 n ARG . 8   E 8   
E 9   5 n ASN . 9   E 9   
E 10  5 n PRO . 10  E 10  
E 11  5 n GLN . 11  E 11  
E 12  5 n ARG . 12  E 12  
E 13  5 n LYS . 13  E 13  
E 14  5 n ARG . 14  E 14  
E 15  5 n ARG . 15  E 15  
E 16  5 n GLY . 16  E 16  
E 17  5 n GLY . 17  E 17  
E 18  5 n ALA . 18  E 18  
E 19  5 n VAL . 19  E 19  
E 20  5 n ASN . 20  E 20  
E 21  5 n SER . 21  E 21  
E 22  5 n ARG . 22  E 22  
E 23  5 n GLN . 23  E 23  
E 24  5 n THR . 24  E 24  
E 25  5 n GLN . 25  E 25  
E 26  5 n LYS . 26  E 26  
E 27  5 n ARG . 27  E 27  
E 28  5 n THR . 28  E 28  
E 29  5 n ARG . 29  E 29  
E 30  5 n GLU . 30  E 30  
E 31  5 n THR . 31  E 31  
E 32  5 n THR . 32  E 32  
E 33  5 n SER . 33  E 33  
E 34  5 n THR . 34  E 34  
E 35  5 n PRO . 35  E 35  
E 36  5 n GLU . 36  E 36  
E 37  5 n ILE . 37  E 37  
E 38  5 n SER . 38  E 38  
E 39  5 n LEU . 39  E 39  
E 40  5 n GLU . 40  E 40  
E 41  5 n ALA . 41  E 41  
E 42  5 n GLU . 42  E 42  
E 43  5 n PRO . 43  E 43  
E 44  5 n ILE . 44  E 44  
E 45  5 n GLU . 45  E 45  
E 46  5 n LEU . 46  E 46  
E 47  5 n VAL . 47  E 47  
E 48  5 n GLU . 48  E 48  
E 49  5 n THR . 49  E 49  
E 50  5 n VAL . 50  E 50  
E 51  5 n GLY . 51  E 51  
E 52  5 n ASP . 52  E 52  
E 53  5 n GLU . 53  E 53  
E 54  5 n ILE . 54  E 54  
E 55  5 n VAL . 55  E 55  
E 56  5 n ASP . 56  E 56  
E 57  5 n LEU . 57  E 57  
E 58  5 n THR . 58  E 58  
E 59  5 n CYS . 59  E 59  
E 60  5 n GLU . 60  E 60  
E 61  5 n SER . 61  E 61  
E 62  5 n LEU . 62  E 62  
E 63  5 n GLU . 63  E 63  
E 64  5 n PRO . 64  E 64  
E 65  5 n VAL . 65  E 65  
E 66  5 n VAL . 66  E 66  
E 67  5 n VAL . 67  E 67  
E 68  5 n ASP . 68  E 68  
E 69  5 n LEU . 69  E 69  
E 70  5 n THR . 70  E 70  
E 71  5 n HIS . 71  E 71  
E 72  5 n ASN . 72  E 72  
E 73  5 n ASP . 73  E 73  
E 74  5 n SER . 74  E 74  
E 75  5 n VAL . 75  E 75  
E 76  5 n VAL . 76  E 76  
E 77  5 n ILE . 77  E 77  
E 78  5 n VAL . 78  E 78  
E 79  5 n GLU . 79  E 79  
E 80  5 n GLU . 80  E 80  
E 81  5 n ARG . 81  E 81  
E 82  5 n ARG . 82  E 82  
E 83  5 n ARG . 83  E 83  
E 84  5 n PRO . 84  E 84  
E 85  5 n ARG . 85  E 85  
E 86  5 n ARG . 86  E 86  
E 87  5 n ASN . 87  E 87  
E 88  5 n GLY . 88  E 88  
E 89  5 n ARG . 89  E 89  
E 90  5 n ARG . 90  E 90  
E 91  5 n LEU . 91  E 91  
E 92  5 n ARG . 92  E 92  
E 93  5 n GLN . 93  E 93  
E 94  5 n ASP . 94  E 94  
E 95  5 n HIS . 95  E 95  
E 96  5 n ALA . 96  E 96  
E 97  5 n ASP . 97  E 97  
E 98  5 n SER . 98  E 98  
E 99  5 n CYS . 99  E 99  
E 100 5 n VAL . 100 E 100 
E 101 5 n VAL . 101 E 101 
E 102 5 n SER . 102 E 102 
E 103 5 n SER . 103 E 103 
E 104 5 n ASP . 104 E 104 
E 105 5 n ASP . 105 E 105 
E 106 5 n GLU . 106 E 106 
E 107 5 n GLU . 107 E 107 
E 108 5 n LEU . 108 E 108 
E 109 5 n SER . 109 E 109 
E 110 5 n LYS . 110 E 110 
E 111 5 n ASP . 111 E 111 
E 112 5 n LYS . 112 E 112 
E 113 5 n ASP . 113 E 113 
E 114 5 n VAL . 114 E 114 
E 115 5 n TYR . 115 E 115 
E 116 5 n VAL . 116 E 116 
E 117 5 n THR . 117 E 117 
E 118 5 n THR . 118 E 118 
E 119 5 n HIS . 119 E 119 
E 120 5 n THR . 120 E 120 
E 121 5 n PRO . 121 E 121 
E 122 5 n ARG . 122 E 122 
E 123 5 n SER . 123 E 123 
E 124 5 n THR . 124 E 124 
E 125 5 n LYS . 125 E 125 
E 126 5 n ASP . 126 E 126 
E 127 5 n GLU . 127 E 127 
E 128 5 n GLY . 128 E 128 
E 129 5 n THR . 129 E 129 
E 130 5 n THR . 130 E 130 
E 131 5 n GLY . 131 E 131 
E 132 5 n LEU . 132 E 132 
E 133 5 n ARG . 133 E 133 
E 134 5 n PRO . 134 E 134 
E 135 5 n SER . 135 E 135 
E 136 5 n GLY . 136 E 136 
E 137 5 n THR . 137 E 137 
E 138 5 n VAL . 138 E 138 
E 139 5 n SER . 139 E 139 
E 140 5 n CYS . 140 E 140 
E 141 5 n PRO . 141 E 141 
E 142 5 n ILE . 142 E 142 
E 143 5 n CYS . 143 E 143 
E 144 5 n MET . 144 E 144 
E 145 5 n ASP . 145 E 145 
E 146 5 n GLY . 146 E 146 
E 147 5 n TYR . 147 E 147 
E 148 5 n SER . 148 E 148 
E 149 5 n GLU . 149 E 149 
E 150 5 n ILE . 150 E 150 
E 151 5 n VAL . 151 E 151 
E 152 5 n GLN . 152 E 152 
E 153 5 n ASN . 153 E 153 
E 154 5 n GLY . 154 E 154 
E 155 5 n ARG . 155 E 155 
E 156 5 n LEU . 156 E 156 
E 157 5 n ILE . 157 E 157 
E 158 5 n VAL . 158 E 158 
E 159 5 n SER . 159 E 159 
E 160 5 n THR . 160 E 160 
E 161 5 n GLU . 161 E 161 
E 162 5 n CYS . 162 E 162 
E 163 5 n GLY . 163 E 163 
E 164 5 n HIS . 164 E 164 
E 165 5 n VAL . 165 E 165 
E 166 5 n PHE . 166 E 166 
E 167 5 n CYS . 167 E 167 
E 168 5 n SER . 168 E 168 
E 169 5 n GLN . 169 E 169 
E 170 5 n CYS . 170 E 170 
E 171 5 n LEU . 171 E 171 
E 172 5 n ARG . 172 E 172 
E 173 5 n ASP . 173 E 173 
E 174 5 n SER . 174 E 174 
E 175 5 n LEU . 175 E 175 
E 176 5 n LYS . 176 E 176 
E 177 5 n ASN . 177 E 177 
E 178 5 n ALA . 178 E 178 
E 179 5 n ASN . 179 E 179 
E 180 5 n THR . 180 E 180 
E 181 5 n CYS . 181 E 181 
E 182 5 n PRO . 182 E 182 
E 183 5 n THR . 183 E 183 
E 184 5 n CYS . 184 E 184 
E 185 5 n ARG . 185 E 185 
E 186 5 n LYS . 186 E 186 
E 187 5 n LYS . 187 E 187 
E 188 5 n ILE . 188 E 188 
E 189 5 n ASN . 189 E 189 
E 190 5 n HIS . 190 E 190 
E 191 5 n LYS . 191 E 191 
E 192 5 n ARG . 192 E 192 
E 193 5 n TYR . 193 E 193 
E 194 5 n HIS . 194 E 194 
E 195 5 n PRO . 195 E 195 
E 196 5 n ILE . 196 E 196 
E 197 5 n TYR . 197 E 197 
E 198 5 n ILE . 198 E 198 
E 199 5 n GLY . 199 E 199 
E 200 5 n SER . 200 E 200 
E 201 5 n GLY . 201 E 201 
E 202 5 n THR . 202 E 202 
E 203 5 n VAL . 203 E 203 
E 204 5 n SER . 204 E 204 
E 205 5 n CYS . 205 E 205 
E 206 5 n PRO . 206 E 206 
E 207 5 n ILE . 207 E 207 
E 208 5 n CYS . 208 E 208 
E 209 5 n MET . 209 E 209 
E 210 5 n ASP . 210 E 210 
E 211 5 n GLY . 211 E 211 
E 212 5 n TYR . 212 E 212 
E 213 5 n SER . 213 E 213 
E 214 5 n GLU . 214 E 214 
E 215 5 n ILE . 215 E 215 
E 216 5 n VAL . 216 E 216 
E 217 5 n GLN . 217 E 217 
E 218 5 n ASN . 218 E 218 
E 219 5 n GLY . 219 E 219 
E 220 5 n ARG . 220 E 220 
E 221 5 n LEU . 221 E 221 
E 222 5 n ILE . 222 E 222 
E 223 5 n VAL . 223 E 223 
E 224 5 n SER . 224 E 224 
E 225 5 n THR . 225 E 225 
E 226 5 n GLU . 226 E 226 
E 227 5 n CYS . 227 E 227 
E 228 5 n GLY . 228 E 228 
E 229 5 n HIS . 229 E 229 
E 230 5 n VAL . 230 E 230 
E 231 5 n PHE . 231 E 231 
E 232 5 n CYS . 232 E 232 
E 233 5 n SER . 233 E 233 
E 234 5 n GLN . 234 E 234 
E 235 5 n CYS . 235 E 235 
E 236 5 n LEU . 236 E 236 
E 237 5 n ARG . 237 E 237 
E 238 5 n ASP . 238 E 238 
E 239 5 n SER . 239 E 239 
E 240 5 n LEU . 240 E 240 
E 241 5 n LYS . 241 E 241 
E 242 5 n ASN . 242 E 242 
E 243 5 n ALA . 243 E 243 
E 244 5 n ASN . 244 E 244 
E 245 5 n THR . 245 E 245 
E 246 5 n CYS . 246 E 246 
E 247 5 n PRO . 247 E 247 
E 248 5 n THR . 248 E 248 
E 249 5 n CYS . 249 E 249 
E 250 5 n ARG . 250 E 250 
E 251 5 n LYS . 251 E 251 
E 252 5 n LYS . 252 E 252 
E 253 5 n ILE . 253 E 253 
E 254 5 n ASN . 254 E 254 
E 255 5 n HIS . 255 E 255 
E 256 5 n LYS . 256 E 256 
E 257 5 n ARG . 257 E 257 
E 258 5 n TYR . 258 E 258 
E 259 5 n HIS . 259 E 259 
E 260 5 n PRO . 260 E 260 
E 261 5 n ILE . 261 E 261 
E 262 5 n TYR . 262 E 262 
E 263 5 n ILE . 263 E 263 
#
_software.classification other
_software.date           ?
_software.description    "Structure prediction"
_software.name           AlphaFold
_software.pdbx_ordinal   1
_software.type           package
_software.version        "AlphaFold-beta-20231127 (28e42126-6655-453a-b545-38e4d603a8f1 @ 2026-02-18 05:56:41)"
#
loop_
_struct_asym.entity_id
_struct_asym.id
1 A 
2 B 
3 C 
4 D 
5 E 
#
loop_
_atom_site.group_PDB
_atom_site.id
_atom_site.type_symbol
_atom_site.label_atom_id
_atom_site.label_alt_id
_atom_site.label_comp_id
_atom_site.label_asym_id
_atom_site.label_entity_id
_atom_site.label_seq_id
_atom_site.pdbx_PDB_ins_code
_atom_site.Cartn_x
_atom_site.Cartn_y
_atom_site.Cartn_z
_atom_site.occupancy
_atom_site.B_iso_or_equiv
_atom_site.auth_seq_id
_atom_site.auth_asym_id
_atom_site.pdbx_PDB_model_num
ATOM 1    N N   . MET A 1 1   ? -15.767 -13.638 -18.897 1.00 52.12 1   A 1 
ATOM 2    C CA  . MET A 1 1   ? -15.504 -13.260 -17.496 1.00 58.92 1   A 1 
ATOM 3    C C   . MET A 1 1   ? -16.277 -11.999 -17.053 1.00 62.28 1   A 1 
ATOM 4    O O   . MET A 1 1   ? -15.856 -11.315 -16.131 1.00 58.89 1   A 1 
ATOM 5    C CB  . MET A 1 1   ? -13.993 -13.080 -17.250 1.00 55.75 1   A 1 
ATOM 6    C CG  . MET A 1 1   ? -13.199 -14.376 -17.382 1.00 53.01 1   A 1 
ATOM 7    S SD  . MET A 1 1   ? -11.439 -14.126 -16.981 1.00 48.83 1   A 1 
ATOM 8    C CE  . MET A 1 1   ? -10.830 -15.830 -17.171 1.00 44.39 1   A 1 
ATOM 9    N N   . ALA A 1 2   ? -17.379 -11.659 -17.718 1.00 57.81 2   A 1 
ATOM 10   C CA  . ALA A 1 2   ? -18.217 -10.527 -17.334 1.00 62.30 2   A 1 
ATOM 11   C C   . ALA A 1 2   ? -18.839 -10.778 -15.947 1.00 67.28 2   A 1 
ATOM 12   O O   . ALA A 1 2   ? -19.225 -11.899 -15.637 1.00 61.61 2   A 1 
ATOM 13   C CB  . ALA A 1 2   ? -19.279 -10.301 -18.416 1.00 55.68 2   A 1 
ATOM 14   N N   . GLY A 1 3   ? -18.894 -9.731  -15.109 1.00 75.09 3   A 1 
ATOM 15   C CA  . GLY A 1 3   ? -19.455 -9.803  -13.759 1.00 81.17 3   A 1 
ATOM 16   C C   . GLY A 1 3   ? -18.523 -10.328 -12.663 1.00 85.89 3   A 1 
ATOM 17   O O   . GLY A 1 3   ? -18.812 -10.136 -11.485 1.00 81.26 3   A 1 
ATOM 18   N N   . LEU A 1 4   ? -17.394 -10.948 -12.997 1.00 84.42 4   A 1 
ATOM 19   C CA  . LEU A 1 4   ? -16.435 -11.383 -11.976 1.00 87.65 4   A 1 
ATOM 20   C C   . LEU A 1 4   ? -15.724 -10.184 -11.332 1.00 89.20 4   A 1 
ATOM 21   O O   . LEU A 1 4   ? -15.277 -9.267  -12.028 1.00 86.79 4   A 1 
ATOM 22   C CB  . LEU A 1 4   ? -15.404 -12.356 -12.563 1.00 85.66 4   A 1 
ATOM 23   C CG  . LEU A 1 4   ? -15.944 -13.753 -12.826 1.00 82.54 4   A 1 
ATOM 24   C CD1 . LEU A 1 4   ? -14.885 -14.530 -13.610 1.00 77.60 4   A 1 
ATOM 25   C CD2 . LEU A 1 4   ? -16.228 -14.533 -11.540 1.00 77.91 4   A 1 
ATOM 26   N N   . PRO A 1 5   ? -15.511 -10.213 -10.004 1.00 87.88 5   A 1 
ATOM 27   C CA  . PRO A 1 5   ? -14.665 -9.237  -9.327  1.00 87.98 5   A 1 
ATOM 28   C C   . PRO A 1 5   ? -13.265 -9.180  -9.942  1.00 89.58 5   A 1 
ATOM 29   O O   . PRO A 1 5   ? -12.642 -10.211 -10.206 1.00 88.49 5   A 1 
ATOM 30   C CB  . PRO A 1 5   ? -14.625 -9.670  -7.863  1.00 85.86 5   A 1 
ATOM 31   C CG  . PRO A 1 5   ? -15.925 -10.446 -7.683  1.00 82.81 5   A 1 
ATOM 32   C CD  . PRO A 1 5   ? -16.107 -11.120 -9.039  1.00 84.76 5   A 1 
ATOM 33   N N   . ARG A 1 6   ? -12.704 -7.977  -10.063 1.00 87.31 6   A 1 
ATOM 34   C CA  . ARG A 1 6   ? -11.334 -7.769  -10.566 1.00 87.02 6   A 1 
ATOM 35   C C   . ARG A 1 6   ? -10.288 -8.598  -9.821  1.00 89.20 6   A 1 
ATOM 36   O O   . ARG A 1 6   ? -9.321  -9.045  -10.430 1.00 88.05 6   A 1 
ATOM 37   C CB  . ARG A 1 6   ? -10.949 -6.283  -10.460 1.00 84.34 6   A 1 
ATOM 38   C CG  . ARG A 1 6   ? -11.692 -5.392  -11.465 1.00 75.39 6   A 1 
ATOM 39   C CD  . ARG A 1 6   ? -11.189 -3.951  -11.319 1.00 71.00 6   A 1 
ATOM 40   N NE  . ARG A 1 6   ? -11.809 -3.051  -12.296 1.00 62.39 6   A 1 
ATOM 41   C CZ  . ARG A 1 6   ? -11.524 -1.765  -12.462 1.00 55.58 6   A 1 
ATOM 42   N NH1 . ARG A 1 6   ? -10.635 -1.156  -11.721 1.00 51.07 6   A 1 
ATOM 43   N NH2 . ARG A 1 6   ? -12.124 -1.075  -13.389 1.00 48.15 6   A 1 
ATOM 44   N N   . ARG A 1 7   ? -10.486 -8.825  -8.520  1.00 87.66 7   A 1 
ATOM 45   C CA  . ARG A 1 7   ? -9.634  -9.703  -7.710  1.00 89.95 7   A 1 
ATOM 46   C C   . ARG A 1 7   ? -9.535  -11.099 -8.311  1.00 91.67 7   A 1 
ATOM 47   O O   . ARG A 1 7   ? -8.420  -11.579 -8.473  1.00 90.98 7   A 1 
ATOM 48   C CB  . ARG A 1 7   ? -10.170 -9.743  -6.268  1.00 88.00 7   A 1 
ATOM 49   C CG  . ARG A 1 7   ? -9.551  -10.838 -5.378  1.00 88.82 7   A 1 
ATOM 50   C CD  . ARG A 1 7   ? -8.045  -10.691 -5.174  1.00 87.06 7   A 1 
ATOM 51   N NE  . ARG A 1 7   ? -7.510  -11.825 -4.389  1.00 88.41 7   A 1 
ATOM 52   C CZ  . ARG A 1 7   ? -7.311  -11.906 -3.081  1.00 90.33 7   A 1 
ATOM 53   N NH1 . ARG A 1 7   ? -7.558  -10.926 -2.264  1.00 83.61 7   A 1 
ATOM 54   N NH2 . ARG A 1 7   ? -6.851  -13.009 -2.591  1.00 84.87 7   A 1 
ATOM 55   N N   . ILE A 1 8   ? -10.655 -11.714 -8.646  1.00 93.07 8   A 1 
ATOM 56   C CA  . ILE A 1 8   ? -10.676 -13.083 -9.186  1.00 93.41 8   A 1 
ATOM 57   C C   . ILE A 1 8   ? -9.990  -13.116 -10.555 1.00 93.38 8   A 1 
ATOM 58   O O   . ILE A 1 8   ? -9.118  -13.945 -10.772 1.00 92.55 8   A 1 
ATOM 59   C CB  . ILE A 1 8   ? -12.112 -13.651 -9.242  1.00 93.53 8   A 1 
ATOM 60   C CG1 . ILE A 1 8   ? -12.696 -13.719 -7.815  1.00 92.35 8   A 1 
ATOM 61   C CG2 . ILE A 1 8   ? -12.112 -15.045 -9.899  1.00 92.39 8   A 1 
ATOM 62   C CD1 . ILE A 1 8   ? -14.132 -14.259 -7.731  1.00 90.73 8   A 1 
ATOM 63   N N   . ILE A 1 9   ? -10.293 -12.161 -11.429 1.00 93.35 9   A 1 
ATOM 64   C CA  . ILE A 1 9   ? -9.684  -12.067 -12.759 1.00 92.54 9   A 1 
ATOM 65   C C   . ILE A 1 9   ? -8.159  -11.960 -12.652 1.00 92.59 9   A 1 
ATOM 66   O O   . ILE A 1 9   ? -7.424  -12.766 -13.222 1.00 91.94 9   A 1 
ATOM 67   C CB  . ILE A 1 9   ? -10.278 -10.882 -13.550 1.00 91.33 9   A 1 
ATOM 68   C CG1 . ILE A 1 9   ? -11.809 -11.052 -13.745 1.00 88.55 9   A 1 
ATOM 69   C CG2 . ILE A 1 9   ? -9.582  -10.741 -14.919 1.00 88.07 9   A 1 
ATOM 70   C CD1 . ILE A 1 9   ? -12.507 -9.814  -14.310 1.00 81.57 9   A 1 
ATOM 71   N N   . LYS A 1 10  ? -7.666  -10.992 -11.867 1.00 91.99 10  A 1 
ATOM 72   C CA  . LYS A 1 10  ? -6.223  -10.753 -11.699 1.00 90.68 10  A 1 
ATOM 73   C C   . LYS A 1 10  ? -5.513  -11.905 -10.983 1.00 91.01 10  A 1 
ATOM 74   O O   . LYS A 1 10  ? -4.353  -12.187 -11.277 1.00 89.95 10  A 1 
ATOM 75   C CB  . LYS A 1 10  ? -5.988  -9.448  -10.921 1.00 89.10 10  A 1 
ATOM 76   C CG  . LYS A 1 10  ? -6.333  -8.197  -11.743 1.00 85.63 10  A 1 
ATOM 77   C CD  . LYS A 1 10  ? -6.059  -6.937  -10.922 1.00 82.42 10  A 1 
ATOM 78   C CE  . LYS A 1 10  ? -6.323  -5.681  -11.756 1.00 75.62 10  A 1 
ATOM 79   N NZ  . LYS A 1 10  ? -5.927  -4.445  -11.045 1.00 69.63 10  A 1 
ATOM 80   N N   . GLU A 1 11  ? -6.172  -12.533 -10.026 1.00 92.61 11  A 1 
ATOM 81   C CA  . GLU A 1 11  ? -5.608  -13.661 -9.290  1.00 93.04 11  A 1 
ATOM 82   C C   . GLU A 1 11  ? -5.493  -14.904 -10.166 1.00 93.75 11  A 1 
ATOM 83   O O   . GLU A 1 11  ? -4.438  -15.519 -10.186 1.00 92.81 11  A 1 
ATOM 84   C CB  . GLU A 1 11  ? -6.439  -13.916 -8.030  1.00 91.72 11  A 1 
ATOM 85   C CG  . GLU A 1 11  ? -5.806  -15.009 -7.178  1.00 89.00 11  A 1 
ATOM 86   C CD  . GLU A 1 11  ? -6.429  -15.123 -5.786  1.00 92.40 11  A 1 
ATOM 87   O OE1 . GLU A 1 11  ? -6.014  -16.044 -5.053  1.00 87.04 11  A 1 
ATOM 88   O OE2 . GLU A 1 11  ? -7.250  -14.269 -5.402  1.00 88.43 11  A 1 
ATOM 89   N N   . THR A 1 12  ? -6.525  -15.219 -10.943 1.00 94.71 12  A 1 
ATOM 90   C CA  . THR A 1 12  ? -6.503  -16.326 -11.896 1.00 94.51 12  A 1 
ATOM 91   C C   . THR A 1 12  ? -5.405  -16.138 -12.933 1.00 94.50 12  A 1 
ATOM 92   O O   . THR A 1 12  ? -4.621  -17.047 -13.168 1.00 93.72 12  A 1 
ATOM 93   C CB  . THR A 1 12  ? -7.861  -16.474 -12.595 1.00 94.41 12  A 1 
ATOM 94   O OG1 . THR A 1 12  ? -8.881  -16.655 -11.643 1.00 90.97 12  A 1 
ATOM 95   C CG2 . THR A 1 12  ? -7.907  -17.677 -13.538 1.00 90.52 12  A 1 
ATOM 96   N N   . GLN A 1 13  ? -5.273  -14.931 -13.495 1.00 93.61 13  A 1 
ATOM 97   C CA  . GLN A 1 13  ? -4.195  -14.619 -14.440 1.00 92.47 13  A 1 
ATOM 98   C C   . GLN A 1 13  ? -2.808  -14.850 -13.828 1.00 92.22 13  A 1 
ATOM 99   O O   . GLN A 1 13  ? -1.946  -15.450 -14.470 1.00 91.12 13  A 1 
ATOM 100  C CB  . GLN A 1 13  ? -4.326  -13.164 -14.902 1.00 91.38 13  A 1 
ATOM 101  C CG  . GLN A 1 13  ? -5.478  -12.963 -15.896 1.00 82.50 13  A 1 
ATOM 102  C CD  . GLN A 1 13  ? -5.733  -11.490 -16.231 1.00 77.50 13  A 1 
ATOM 103  O OE1 . GLN A 1 13  ? -5.272  -10.578 -15.573 1.00 70.78 13  A 1 
ATOM 104  N NE2 . GLN A 1 13  ? -6.488  -11.217 -17.273 1.00 67.05 13  A 1 
ATOM 105  N N   . ARG A 1 14  ? -2.585  -14.429 -12.572 1.00 92.82 14  A 1 
ATOM 106  C CA  . ARG A 1 14  ? -1.300  -14.648 -11.895 1.00 91.63 14  A 1 
ATOM 107  C C   . ARG A 1 14  ? -1.059  -16.107 -11.540 1.00 92.38 14  A 1 
ATOM 108  O O   . ARG A 1 14  ? 0.072   -16.563 -11.637 1.00 91.13 14  A 1 
ATOM 109  C CB  . ARG A 1 14  ? -1.218  -13.829 -10.616 1.00 89.50 14  A 1 
ATOM 110  C CG  . ARG A 1 14  ? -1.002  -12.356 -10.939 1.00 81.55 14  A 1 
ATOM 111  C CD  . ARG A 1 14  ? -0.874  -11.610 -9.610  1.00 77.89 14  A 1 
ATOM 112  N NE  . ARG A 1 14  ? -0.843  -10.177 -9.853  1.00 70.30 14  A 1 
ATOM 113  C CZ  . ARG A 1 14  ? -0.830  -9.244  -8.937  1.00 64.61 14  A 1 
ATOM 114  N NH1 . ARG A 1 14  ? -0.674  -9.523  -7.664  1.00 60.31 14  A 1 
ATOM 115  N NH2 . ARG A 1 14  ? -0.998  -8.021  -9.314  1.00 56.62 14  A 1 
ATOM 116  N N   . LEU A 1 15  ? -2.097  -16.820 -11.138 1.00 92.60 15  A 1 
ATOM 117  C CA  . LEU A 1 15  ? -2.012  -18.234 -10.799 1.00 93.08 15  A 1 
ATOM 118  C C   . LEU A 1 15  ? -1.580  -19.069 -12.005 1.00 93.60 15  A 1 
ATOM 119  O O   . LEU A 1 15  ? -0.754  -19.968 -11.852 1.00 92.40 15  A 1 
ATOM 120  C CB  . LEU A 1 15  ? -3.382  -18.671 -10.252 1.00 92.49 15  A 1 
ATOM 121  C CG  . LEU A 1 15  ? -3.431  -20.106 -9.722  1.00 89.85 15  A 1 
ATOM 122  C CD1 . LEU A 1 15  ? -2.558  -20.289 -8.478  1.00 86.42 15  A 1 
ATOM 123  C CD2 . LEU A 1 15  ? -4.877  -20.430 -9.338  1.00 86.05 15  A 1 
ATOM 124  N N   . LEU A 1 16  ? -2.073  -18.724 -13.192 1.00 93.86 16  A 1 
ATOM 125  C CA  . LEU A 1 16  ? -1.690  -19.366 -14.448 1.00 93.64 16  A 1 
ATOM 126  C C   . LEU A 1 16  ? -0.304  -18.916 -14.944 1.00 93.43 16  A 1 
ATOM 127  O O   . LEU A 1 16  ? 0.465   -19.732 -15.443 1.00 91.96 16  A 1 
ATOM 128  C CB  . LEU A 1 16  ? -2.771  -19.084 -15.510 1.00 93.23 16  A 1 
ATOM 129  C CG  . LEU A 1 16  ? -4.155  -19.701 -15.207 1.00 91.01 16  A 1 
ATOM 130  C CD1 . LEU A 1 16  ? -5.166  -19.208 -16.245 1.00 86.50 16  A 1 
ATOM 131  C CD2 . LEU A 1 16  ? -4.132  -21.225 -15.235 1.00 85.68 16  A 1 
ATOM 132  N N   . ALA A 1 17  ? 0.036   -17.641 -14.784 1.00 93.62 17  A 1 
ATOM 133  C CA  . ALA A 1 17  ? 1.314   -17.085 -15.241 1.00 92.98 17  A 1 
ATOM 134  C C   . ALA A 1 17  ? 2.500   -17.450 -14.325 1.00 92.40 17  A 1 
ATOM 135  O O   . ALA A 1 17  ? 3.637   -17.534 -14.784 1.00 89.71 17  A 1 
ATOM 136  C CB  . ALA A 1 17  ? 1.169   -15.569 -15.359 1.00 91.73 17  A 1 
ATOM 137  N N   . GLU A 1 18  ? 2.246   -17.638 -13.027 1.00 91.35 18  A 1 
ATOM 138  C CA  . GLU A 1 18  ? 3.249   -17.936 -12.001 1.00 89.83 18  A 1 
ATOM 139  C C   . GLU A 1 18  ? 2.898   -19.234 -11.249 1.00 90.43 18  A 1 
ATOM 140  O O   . GLU A 1 18  ? 2.528   -19.191 -10.068 1.00 87.59 18  A 1 
ATOM 141  C CB  . GLU A 1 18  ? 3.391   -16.756 -11.028 1.00 86.88 18  A 1 
ATOM 142  C CG  . GLU A 1 18  ? 3.921   -15.457 -11.649 1.00 78.68 18  A 1 
ATOM 143  C CD  . GLU A 1 18  ? 4.038   -14.353 -10.579 1.00 72.88 18  A 1 
ATOM 144  O OE1 . GLU A 1 18  ? 3.966   -13.148 -10.930 1.00 66.44 18  A 1 
ATOM 145  O OE2 . GLU A 1 18  ? 4.168   -14.691 -9.371  1.00 66.30 18  A 1 
ATOM 146  N N   . PRO A 1 19  ? 2.996   -20.396 -11.913 1.00 90.74 19  A 1 
ATOM 147  C CA  . PRO A 1 19  ? 2.676   -21.675 -11.300 1.00 90.64 19  A 1 
ATOM 148  C C   . PRO A 1 19  ? 3.616   -21.969 -10.127 1.00 91.44 19  A 1 
ATOM 149  O O   . PRO A 1 19  ? 4.787   -21.587 -10.106 1.00 89.21 19  A 1 
ATOM 150  C CB  . PRO A 1 19  ? 2.780   -22.711 -12.414 1.00 87.99 19  A 1 
ATOM 151  C CG  . PRO A 1 19  ? 3.781   -22.092 -13.382 1.00 84.61 19  A 1 
ATOM 152  C CD  . PRO A 1 19  ? 3.483   -20.597 -13.271 1.00 87.82 19  A 1 
ATOM 153  N N   . VAL A 1 20  ? 3.085   -22.678 -9.137  1.00 90.89 20  A 1 
ATOM 154  C CA  . VAL A 1 20  ? 3.861   -23.174 -7.996  1.00 91.13 20  A 1 
ATOM 155  C C   . VAL A 1 20  ? 4.271   -24.618 -8.280  1.00 92.15 20  A 1 
ATOM 156  O O   . VAL A 1 20  ? 3.406   -25.423 -8.628  1.00 90.80 20  A 1 
ATOM 157  C CB  . VAL A 1 20  ? 3.057   -23.070 -6.697  1.00 89.08 20  A 1 
ATOM 158  C CG1 . VAL A 1 20  ? 3.873   -23.565 -5.492  1.00 82.54 20  A 1 
ATOM 159  C CG2 . VAL A 1 20  ? 2.647   -21.618 -6.409  1.00 82.81 20  A 1 
ATOM 160  N N   . PRO A 1 21  ? 5.547   -24.992 -8.113  1.00 90.36 21  A 1 
ATOM 161  C CA  . PRO A 1 21  ? 5.977   -26.380 -8.253  1.00 89.43 21  A 1 
ATOM 162  C C   . PRO A 1 21  ? 5.138   -27.327 -7.386  1.00 90.50 21  A 1 
ATOM 163  O O   . PRO A 1 21  ? 4.900   -27.049 -6.213  1.00 88.25 21  A 1 
ATOM 164  C CB  . PRO A 1 21  ? 7.456   -26.396 -7.856  1.00 86.74 21  A 1 
ATOM 165  C CG  . PRO A 1 21  ? 7.918   -24.972 -8.169  1.00 82.94 21  A 1 
ATOM 166  C CD  . PRO A 1 21  ? 6.687   -24.136 -7.828  1.00 86.57 21  A 1 
ATOM 167  N N   . GLY A 1 22  ? 4.676   -28.428 -7.979  1.00 92.09 22  A 1 
ATOM 168  C CA  . GLY A 1 22  ? 3.840   -29.411 -7.293  1.00 93.08 22  A 1 
ATOM 169  C C   . GLY A 1 22  ? 2.371   -29.005 -7.079  1.00 94.60 22  A 1 
ATOM 170  O O   . GLY A 1 22  ? 1.632   -29.757 -6.453  1.00 93.27 22  A 1 
ATOM 171  N N   . ILE A 1 23  ? 1.932   -27.851 -7.600  1.00 95.51 23  A 1 
ATOM 172  C CA  . ILE A 1 23  ? 0.539   -27.403 -7.510  1.00 95.88 23  A 1 
ATOM 173  C C   . ILE A 1 23  ? 0.056   -26.980 -8.900  1.00 95.73 23  A 1 
ATOM 174  O O   . ILE A 1 23  ? 0.619   -26.081 -9.509  1.00 94.41 23  A 1 
ATOM 175  C CB  . ILE A 1 23  ? 0.369   -26.274 -6.473  1.00 95.10 23  A 1 
ATOM 176  C CG1 . ILE A 1 23  ? 0.776   -26.775 -5.067  1.00 92.27 23  A 1 
ATOM 177  C CG2 . ILE A 1 23  ? -1.082  -25.747 -6.472  1.00 92.00 23  A 1 
ATOM 178  C CD1 . ILE A 1 23  ? 0.708   -25.718 -3.957  1.00 87.32 23  A 1 
ATOM 179  N N   . LYS A 1 24  ? -1.036  -27.584 -9.349  1.00 96.42 24  A 1 
ATOM 180  C CA  . LYS A 1 24  ? -1.777  -27.179 -10.542 1.00 96.15 24  A 1 
ATOM 181  C C   . LYS A 1 24  ? -3.173  -26.717 -10.118 1.00 96.69 24  A 1 
ATOM 182  O O   . LYS A 1 24  ? -3.821  -27.399 -9.338  1.00 95.64 24  A 1 
ATOM 183  C CB  . LYS A 1 24  ? -1.821  -28.351 -11.536 1.00 94.14 24  A 1 
ATOM 184  C CG  . LYS A 1 24  ? -2.298  -27.907 -12.922 1.00 81.58 24  A 1 
ATOM 185  C CD  . LYS A 1 24  ? -2.450  -29.089 -13.901 1.00 76.81 24  A 1 
ATOM 186  C CE  . LYS A 1 24  ? -2.837  -28.496 -15.254 1.00 64.99 24  A 1 
ATOM 187  N NZ  . LYS A 1 24  ? -3.603  -29.393 -16.141 1.00 56.47 24  A 1 
ATOM 188  N N   . ALA A 1 25  ? -3.629  -25.566 -10.607 1.00 96.46 25  A 1 
ATOM 189  C CA  . ALA A 1 25  ? -4.968  -25.063 -10.366 1.00 96.47 25  A 1 
ATOM 190  C C   . ALA A 1 25  ? -5.495  -24.401 -11.637 1.00 96.34 25  A 1 
ATOM 191  O O   . ALA A 1 25  ? -4.903  -23.435 -12.117 1.00 94.74 25  A 1 
ATOM 192  C CB  . ALA A 1 25  ? -4.945  -24.094 -9.178  1.00 95.70 25  A 1 
ATOM 193  N N   . GLU A 1 26  ? -6.599  -24.936 -12.167 1.00 96.58 26  A 1 
ATOM 194  C CA  . GLU A 1 26  ? -7.224  -24.466 -13.402 1.00 96.11 26  A 1 
ATOM 195  C C   . GLU A 1 26  ? -8.667  -24.050 -13.119 1.00 96.73 26  A 1 
ATOM 196  O O   . GLU A 1 26  ? -9.383  -24.782 -12.433 1.00 95.68 26  A 1 
ATOM 197  C CB  . GLU A 1 26  ? -7.137  -25.546 -14.490 1.00 93.73 26  A 1 
ATOM 198  C CG  . GLU A 1 26  ? -5.691  -25.696 -14.983 1.00 83.77 26  A 1 
ATOM 199  C CD  . GLU A 1 26  ? -5.447  -26.842 -15.971 1.00 79.58 26  A 1 
ATOM 200  O OE1 . GLU A 1 26  ? -4.494  -26.730 -16.772 1.00 72.53 26  A 1 
ATOM 201  O OE2 . GLU A 1 26  ? -6.033  -27.934 -15.838 1.00 71.83 26  A 1 
ATOM 202  N N   . PRO A 1 27  ? -9.121  -22.873 -13.598 1.00 96.47 27  A 1 
ATOM 203  C CA  . PRO A 1 27  ? -10.513 -22.490 -13.475 1.00 96.35 27  A 1 
ATOM 204  C C   . PRO A 1 27  ? -11.392 -23.432 -14.300 1.00 96.38 27  A 1 
ATOM 205  O O   . PRO A 1 27  ? -11.001 -23.863 -15.386 1.00 94.93 27  A 1 
ATOM 206  C CB  . PRO A 1 27  ? -10.582 -21.045 -13.979 1.00 94.98 27  A 1 
ATOM 207  C CG  . PRO A 1 27  ? -9.436  -20.974 -14.995 1.00 91.92 27  A 1 
ATOM 208  C CD  . PRO A 1 27  ? -8.386  -21.911 -14.406 1.00 94.89 27  A 1 
ATOM 209  N N   . ASP A 1 28  ? -12.586 -23.705 -13.803 1.00 96.53 28  A 1 
ATOM 210  C CA  . ASP A 1 28  ? -13.609 -24.432 -14.556 1.00 96.31 28  A 1 
ATOM 211  C C   . ASP A 1 28  ? -14.070 -23.605 -15.766 1.00 95.93 28  A 1 
ATOM 212  O O   . ASP A 1 28  ? -14.250 -22.382 -15.679 1.00 94.24 28  A 1 
ATOM 213  C CB  . ASP A 1 28  ? -14.773 -24.771 -13.621 1.00 95.93 28  A 1 
ATOM 214  C CG  . ASP A 1 28  ? -15.796 -25.672 -14.317 1.00 94.62 28  A 1 
ATOM 215  O OD1 . ASP A 1 28  ? -16.729 -25.104 -14.931 1.00 87.75 28  A 1 
ATOM 216  O OD2 . ASP A 1 28  ? -15.638 -26.898 -14.234 1.00 87.90 28  A 1 
ATOM 217  N N   . GLU A 1 29  ? -14.275 -24.268 -16.898 1.00 94.60 29  A 1 
ATOM 218  C CA  . GLU A 1 29  ? -14.648 -23.597 -18.143 1.00 93.99 29  A 1 
ATOM 219  C C   . GLU A 1 29  ? -16.040 -22.953 -18.075 1.00 93.69 29  A 1 
ATOM 220  O O   . GLU A 1 29  ? -16.284 -21.910 -18.682 1.00 89.42 29  A 1 
ATOM 221  C CB  . GLU A 1 29  ? -14.618 -24.599 -19.309 1.00 92.01 29  A 1 
ATOM 222  C CG  . GLU A 1 29  ? -13.217 -25.142 -19.603 1.00 81.09 29  A 1 
ATOM 223  C CD  . GLU A 1 29  ? -13.169 -26.043 -20.855 1.00 71.33 29  A 1 
ATOM 224  O OE1 . GLU A 1 29  ? -12.034 -26.344 -21.298 1.00 63.50 29  A 1 
ATOM 225  O OE2 . GLU A 1 29  ? -14.244 -26.400 -21.385 1.00 64.53 29  A 1 
ATOM 226  N N   . SER A 1 30  ? -16.955 -23.570 -17.307 1.00 93.96 30  A 1 
ATOM 227  C CA  . SER A 1 30  ? -18.338 -23.128 -17.166 1.00 93.80 30  A 1 
ATOM 228  C C   . SER A 1 30  ? -18.535 -22.142 -16.008 1.00 94.19 30  A 1 
ATOM 229  O O   . SER A 1 30  ? -19.426 -21.295 -16.057 1.00 90.47 30  A 1 
ATOM 230  C CB  . SER A 1 30  ? -19.256 -24.347 -17.004 1.00 92.06 30  A 1 
ATOM 231  O OG  . SER A 1 30  ? -19.142 -24.937 -15.734 1.00 81.44 30  A 1 
ATOM 232  N N   . ASN A 1 31  ? -17.694 -22.224 -14.971 1.00 93.80 31  A 1 
ATOM 233  C CA  . ASN A 1 31  ? -17.792 -21.390 -13.784 1.00 94.52 31  A 1 
ATOM 234  C C   . ASN A 1 31  ? -16.411 -20.990 -13.256 1.00 95.00 31  A 1 
ATOM 235  O O   . ASN A 1 31  ? -15.786 -21.698 -12.470 1.00 93.44 31  A 1 
ATOM 236  C CB  . ASN A 1 31  ? -18.637 -22.129 -12.737 1.00 92.94 31  A 1 
ATOM 237  C CG  . ASN A 1 31  ? -18.928 -21.272 -11.515 1.00 92.60 31  A 1 
ATOM 238  O OD1 . ASN A 1 31  ? -18.408 -20.187 -11.309 1.00 88.30 31  A 1 
ATOM 239  N ND2 . ASN A 1 31  ? -19.802 -21.746 -10.657 1.00 86.35 31  A 1 
ATOM 240  N N   . ALA A 1 32  ? -15.998 -19.777 -13.592 1.00 95.13 32  A 1 
ATOM 241  C CA  . ALA A 1 32  ? -14.707 -19.229 -13.190 1.00 94.73 32  A 1 
ATOM 242  C C   . ALA A 1 32  ? -14.517 -19.027 -11.666 1.00 95.51 32  A 1 
ATOM 243  O O   . ALA A 1 32  ? -13.453 -18.562 -11.236 1.00 93.81 32  A 1 
ATOM 244  C CB  . ALA A 1 32  ? -14.501 -17.935 -13.972 1.00 92.75 32  A 1 
ATOM 245  N N   . ARG A 1 33  ? -15.515 -19.343 -10.830 1.00 95.98 33  A 1 
ATOM 246  C CA  . ARG A 1 33  ? -15.383 -19.437 -9.369  1.00 96.60 33  A 1 
ATOM 247  C C   . ARG A 1 33  ? -14.983 -20.833 -8.893  1.00 97.28 33  A 1 
ATOM 248  O O   . ARG A 1 33  ? -14.547 -20.971 -7.752  1.00 96.29 33  A 1 
ATOM 249  C CB  . ARG A 1 33  ? -16.678 -18.995 -8.671  1.00 95.95 33  A 1 
ATOM 250  C CG  . ARG A 1 33  ? -16.977 -17.499 -8.849  1.00 94.09 33  A 1 
ATOM 251  C CD  . ARG A 1 33  ? -18.276 -17.148 -8.124  1.00 92.14 33  A 1 
ATOM 252  N NE  . ARG A 1 33  ? -18.560 -15.700 -8.116  1.00 88.78 33  A 1 
ATOM 253  C CZ  . ARG A 1 33  ? -18.181 -14.821 -7.197  1.00 88.82 33  A 1 
ATOM 254  N NH1 . ARG A 1 33  ? -17.428 -15.156 -6.185  1.00 78.19 33  A 1 
ATOM 255  N NH2 . ARG A 1 33  ? -18.563 -13.585 -7.281  1.00 83.05 33  A 1 
ATOM 256  N N   . TYR A 1 34  ? -15.119 -21.863 -9.731  1.00 97.46 34  A 1 
ATOM 257  C CA  . TYR A 1 34  ? -14.638 -23.214 -9.465  1.00 97.58 34  A 1 
ATOM 258  C C   . TYR A 1 34  ? -13.256 -23.414 -10.068 1.00 97.52 34  A 1 
ATOM 259  O O   . TYR A 1 34  ? -12.966 -22.944 -11.163 1.00 96.61 34  A 1 
ATOM 260  C CB  . TYR A 1 34  ? -15.631 -24.257 -9.983  1.00 96.91 34  A 1 
ATOM 261  C CG  . TYR A 1 34  ? -16.754 -24.543 -9.012  1.00 93.31 34  A 1 
ATOM 262  C CD1 . TYR A 1 34  ? -16.611 -25.565 -8.053  1.00 87.25 34  A 1 
ATOM 263  C CD2 . TYR A 1 34  ? -17.947 -23.790 -9.052  1.00 86.40 34  A 1 
ATOM 264  C CE1 . TYR A 1 34  ? -17.648 -25.838 -7.138  1.00 83.37 34  A 1 
ATOM 265  C CE2 . TYR A 1 34  ? -18.984 -24.049 -8.134  1.00 81.48 34  A 1 
ATOM 266  C CZ  . TYR A 1 34  ? -18.826 -25.073 -7.177  1.00 82.25 34  A 1 
ATOM 267  O OH  . TYR A 1 34  ? -19.826 -25.332 -6.278  1.00 81.91 34  A 1 
ATOM 268  N N   . PHE A 1 35  ? -12.398 -24.124 -9.341  1.00 97.57 35  A 1 
ATOM 269  C CA  . PHE A 1 35  ? -11.067 -24.506 -9.780  1.00 97.64 35  A 1 
ATOM 270  C C   . PHE A 1 35  ? -10.869 -26.000 -9.573  1.00 97.78 35  A 1 
ATOM 271  O O   . PHE A 1 35  ? -11.111 -26.531 -8.479  1.00 97.03 35  A 1 
ATOM 272  C CB  . PHE A 1 35  ? -9.990  -23.706 -9.041  1.00 97.26 35  A 1 
ATOM 273  C CG  . PHE A 1 35  ? -9.941  -22.238 -9.385  1.00 97.15 35  A 1 
ATOM 274  C CD1 . PHE A 1 35  ? -8.900  -21.726 -10.193 1.00 94.45 35  A 1 
ATOM 275  C CD2 . PHE A 1 35  ? -10.928 -21.346 -8.920  1.00 94.53 35  A 1 
ATOM 276  C CE1 . PHE A 1 35  ? -8.864  -20.375 -10.544 1.00 93.77 35  A 1 
ATOM 277  C CE2 . PHE A 1 35  ? -10.902 -19.992 -9.272  1.00 93.72 35  A 1 
ATOM 278  C CZ  . PHE A 1 35  ? -9.871  -19.510 -10.085 1.00 95.16 35  A 1 
ATOM 279  N N   . HIS A 1 36  ? -10.360 -26.658 -10.595 1.00 97.55 36  A 1 
ATOM 280  C CA  . HIS A 1 36  ? -9.831  -28.013 -10.526 1.00 97.44 36  A 1 
ATOM 281  C C   . HIS A 1 36  ? -8.370  -27.935 -10.095 1.00 97.38 36  A 1 
ATOM 282  O O   . HIS A 1 36  ? -7.547  -27.291 -10.745 1.00 96.24 36  A 1 
ATOM 283  C CB  . HIS A 1 36  ? -9.994  -28.702 -11.880 1.00 96.88 36  A 1 
ATOM 284  C CG  . HIS A 1 36  ? -11.437 -28.788 -12.299 1.00 95.72 36  A 1 
ATOM 285  N ND1 . HIS A 1 36  ? -12.396 -29.640 -11.766 1.00 86.00 36  A 1 
ATOM 286  C CD2 . HIS A 1 36  ? -12.056 -27.969 -13.216 1.00 85.87 36  A 1 
ATOM 287  C CE1 . HIS A 1 36  ? -13.551 -29.343 -12.348 1.00 87.92 36  A 1 
ATOM 288  N NE2 . HIS A 1 36  ? -13.385 -28.337 -13.228 1.00 88.82 36  A 1 
ATOM 289  N N   . VAL A 1 37  ? -8.055  -28.565 -8.969  1.00 97.75 37  A 1 
ATOM 290  C CA  . VAL A 1 37  ? -6.744  -28.471 -8.338  1.00 97.71 37  A 1 
ATOM 291  C C   . VAL A 1 37  ? -6.103  -29.850 -8.259  1.00 97.70 37  A 1 
ATOM 292  O O   . VAL A 1 37  ? -6.756  -30.836 -7.942  1.00 96.94 37  A 1 
ATOM 293  C CB  . VAL A 1 37  ? -6.846  -27.824 -6.949  1.00 97.20 37  A 1 
ATOM 294  C CG1 . VAL A 1 37  ? -5.481  -27.723 -6.266  1.00 94.90 37  A 1 
ATOM 295  C CG2 . VAL A 1 37  ? -7.443  -26.414 -7.025  1.00 95.14 37  A 1 
ATOM 296  N N   . VAL A 1 38  ? -4.806  -29.895 -8.505  1.00 97.53 38  A 1 
ATOM 297  C CA  . VAL A 1 38  ? -3.961  -31.066 -8.268  1.00 97.30 38  A 1 
ATOM 298  C C   . VAL A 1 38  ? -2.769  -30.632 -7.424  1.00 97.34 38  A 1 
ATOM 299  O O   . VAL A 1 38  ? -2.082  -29.674 -7.761  1.00 96.36 38  A 1 
ATOM 300  C CB  . VAL A 1 38  ? -3.518  -31.720 -9.584  1.00 96.31 38  A 1 
ATOM 301  C CG1 . VAL A 1 38  ? -2.716  -32.988 -9.323  1.00 91.64 38  A 1 
ATOM 302  C CG2 . VAL A 1 38  ? -4.717  -32.101 -10.469 1.00 91.23 38  A 1 
ATOM 303  N N   . ILE A 1 39  ? -2.539  -31.350 -6.314  1.00 97.28 39  A 1 
ATOM 304  C CA  . ILE A 1 39  ? -1.429  -31.104 -5.386  1.00 97.08 39  A 1 
ATOM 305  C C   . ILE A 1 39  ? -0.568  -32.369 -5.310  1.00 97.12 39  A 1 
ATOM 306  O O   . ILE A 1 39  ? -1.087  -33.453 -5.050  1.00 96.17 39  A 1 
ATOM 307  C CB  . ILE A 1 39  ? -1.951  -30.667 -3.995  1.00 95.72 39  A 1 
ATOM 308  C CG1 . ILE A 1 39  ? -2.743  -29.341 -4.106  1.00 85.47 39  A 1 
ATOM 309  C CG2 . ILE A 1 39  ? -0.791  -30.515 -3.004  1.00 83.39 39  A 1 
ATOM 310  C CD1 . ILE A 1 39  ? -3.275  -28.812 -2.764  1.00 85.87 39  A 1 
ATOM 311  N N   . ALA A 1 40  ? 0.727   -32.231 -5.509  1.00 96.59 40  A 1 
ATOM 312  C CA  . ALA A 1 40  ? 1.673   -33.299 -5.239  1.00 96.14 40  A 1 
ATOM 313  C C   . ALA A 1 40  ? 1.867   -33.461 -3.724  1.00 96.35 40  A 1 
ATOM 314  O O   . ALA A 1 40  ? 1.934   -32.470 -2.994  1.00 95.49 40  A 1 
ATOM 315  C CB  . ALA A 1 40  ? 2.996   -33.001 -5.957  1.00 94.98 40  A 1 
ATOM 316  N N   . GLY A 1 41  ? 1.974   -34.703 -3.251  1.00 95.76 41  A 1 
ATOM 317  C CA  . GLY A 1 41  ? 2.325   -34.977 -1.864  1.00 95.67 41  A 1 
ATOM 318  C C   . GLY A 1 41  ? 3.700   -34.391 -1.524  1.00 95.51 41  A 1 
ATOM 319  O O   . GLY A 1 41  ? 4.613   -34.461 -2.357  1.00 94.24 41  A 1 
ATOM 320  N N   . PRO A 1 42  ? 3.873   -33.787 -0.339  1.00 95.47 42  A 1 
ATOM 321  C CA  . PRO A 1 42  ? 5.135   -33.166 0.035   1.00 95.05 42  A 1 
ATOM 322  C C   . PRO A 1 42  ? 6.247   -34.205 0.213   1.00 94.68 42  A 1 
ATOM 323  O O   . PRO A 1 42  ? 5.993   -35.335 0.641   1.00 93.13 42  A 1 
ATOM 324  C CB  . PRO A 1 42  ? 4.849   -32.390 1.324   1.00 93.95 42  A 1 
ATOM 325  C CG  . PRO A 1 42  ? 3.655   -33.121 1.926   1.00 91.68 42  A 1 
ATOM 326  C CD  . PRO A 1 42  ? 2.884   -33.629 0.712   1.00 94.65 42  A 1 
ATOM 327  N N   . GLN A 1 43  ? 7.479   -33.801 -0.068  1.00 93.20 43  A 1 
ATOM 328  C CA  . GLN A 1 43  ? 8.666   -34.625 0.163   1.00 91.88 43  A 1 
ATOM 329  C C   . GLN A 1 43  ? 8.804   -34.986 1.653   1.00 92.04 43  A 1 
ATOM 330  O O   . GLN A 1 43  ? 8.375   -34.237 2.527   1.00 90.08 43  A 1 
ATOM 331  C CB  . GLN A 1 43  ? 9.927   -33.915 -0.338  1.00 89.21 43  A 1 
ATOM 332  C CG  . GLN A 1 43  ? 9.971   -33.833 -1.870  1.00 80.21 43  A 1 
ATOM 333  C CD  . GLN A 1 43  ? 11.248  -33.175 -2.396  1.00 74.48 43  A 1 
ATOM 334  O OE1 . GLN A 1 43  ? 11.988  -32.489 -1.708  1.00 66.36 43  A 1 
ATOM 335  N NE2 . GLN A 1 43  ? 11.556  -33.348 -3.659  1.00 62.81 43  A 1 
ATOM 336  N N   . ASP A 1 44  ? 9.414   -36.128 1.919   1.00 91.67 44  A 1 
ATOM 337  C CA  . ASP A 1 44  ? 9.597   -36.716 3.255   1.00 91.46 44  A 1 
ATOM 338  C C   . ASP A 1 44  ? 8.295   -36.890 4.054   1.00 92.69 44  A 1 
ATOM 339  O O   . ASP A 1 44  ? 8.293   -36.868 5.287   1.00 90.21 44  A 1 
ATOM 340  C CB  . ASP A 1 44  ? 10.644  -35.955 4.082   1.00 89.25 44  A 1 
ATOM 341  C CG  . ASP A 1 44  ? 11.954  -35.632 3.382   1.00 83.14 44  A 1 
ATOM 342  O OD1 . ASP A 1 44  ? 12.453  -36.481 2.622   1.00 77.26 44  A 1 
ATOM 343  O OD2 . ASP A 1 44  ? 12.460  -34.527 3.694   1.00 75.19 44  A 1 
ATOM 344  N N   . SER A 1 45  ? 7.167   -37.039 3.367   1.00 93.50 45  A 1 
ATOM 345  C CA  . SER A 1 45  ? 5.874   -37.340 3.979   1.00 94.52 45  A 1 
ATOM 346  C C   . SER A 1 45  ? 5.347   -38.702 3.514   1.00 95.36 45  A 1 
ATOM 347  O O   . SER A 1 45  ? 5.749   -39.192 2.453   1.00 94.48 45  A 1 
ATOM 348  C CB  . SER A 1 45  ? 4.880   -36.219 3.673   1.00 94.20 45  A 1 
ATOM 349  O OG  . SER A 1 45  ? 4.334   -36.360 2.371   1.00 92.74 45  A 1 
ATOM 350  N N   . PRO A 1 46  ? 4.404   -39.316 4.232   1.00 95.84 46  A 1 
ATOM 351  C CA  . PRO A 1 46  ? 3.757   -40.537 3.744   1.00 95.91 46  A 1 
ATOM 352  C C   . PRO A 1 46  ? 2.928   -40.340 2.463   1.00 96.40 46  A 1 
ATOM 353  O O   . PRO A 1 46  ? 2.485   -41.320 1.873   1.00 95.18 46  A 1 
ATOM 354  C CB  . PRO A 1 46  ? 2.887   -41.010 4.918   1.00 94.79 46  A 1 
ATOM 355  C CG  . PRO A 1 46  ? 2.584   -39.729 5.684   1.00 92.02 46  A 1 
ATOM 356  C CD  . PRO A 1 46  ? 3.864   -38.919 5.521   1.00 95.15 46  A 1 
ATOM 357  N N   . PHE A 1 47  ? 2.745   -39.098 2.031   1.00 96.54 47  A 1 
ATOM 358  C CA  . PHE A 1 47  ? 2.022   -38.719 0.817   1.00 96.84 47  A 1 
ATOM 359  C C   . PHE A 1 47  ? 2.946   -38.454 -0.380  1.00 96.73 47  A 1 
ATOM 360  O O   . PHE A 1 47  ? 2.461   -38.159 -1.468  1.00 95.59 47  A 1 
ATOM 361  C CB  . PHE A 1 47  ? 1.144   -37.506 1.126   1.00 96.75 47  A 1 
ATOM 362  C CG  . PHE A 1 47  ? 0.345   -37.635 2.403   1.00 96.92 47  A 1 
ATOM 363  C CD1 . PHE A 1 47  ? -0.729  -38.533 2.478   1.00 94.87 47  A 1 
ATOM 364  C CD2 . PHE A 1 47  ? 0.719   -36.919 3.558   1.00 94.76 47  A 1 
ATOM 365  C CE1 . PHE A 1 47  ? -1.424  -38.711 3.685   1.00 94.05 47  A 1 
ATOM 366  C CE2 . PHE A 1 47  ? 0.024   -37.092 4.766   1.00 93.80 47  A 1 
ATOM 367  C CZ  . PHE A 1 47  ? -1.044  -37.992 4.831   1.00 95.38 47  A 1 
ATOM 368  N N   . GLU A 1 48  ? 4.259   -38.558 -0.204  1.00 95.79 48  A 1 
ATOM 369  C CA  . GLU A 1 48  ? 5.240   -38.373 -1.275  1.00 95.49 48  A 1 
ATOM 370  C C   . GLU A 1 48  ? 4.980   -39.317 -2.449  1.00 95.48 48  A 1 
ATOM 371  O O   . GLU A 1 48  ? 4.611   -40.477 -2.285  1.00 93.81 48  A 1 
ATOM 372  C CB  . GLU A 1 48  ? 6.662   -38.536 -0.712  1.00 93.82 48  A 1 
ATOM 373  C CG  . GLU A 1 48  ? 7.738   -38.233 -1.761  1.00 91.52 48  A 1 
ATOM 374  C CD  . GLU A 1 48  ? 9.161   -38.169 -1.191  1.00 89.38 48  A 1 
ATOM 375  O OE1 . GLU A 1 48  ? 10.063  -37.751 -1.961  1.00 83.08 48  A 1 
ATOM 376  O OE2 . GLU A 1 48  ? 9.362   -38.505 -0.001  1.00 82.66 48  A 1 
ATOM 377  N N   . GLY A 1 49  ? 5.129   -38.788 -3.664  1.00 94.91 49  A 1 
ATOM 378  C CA  . GLY A 1 49  ? 4.805   -39.471 -4.913  1.00 94.95 49  A 1 
ATOM 379  C C   . GLY A 1 49  ? 3.315   -39.508 -5.256  1.00 95.72 49  A 1 
ATOM 380  O O   . GLY A 1 49  ? 2.959   -39.810 -6.396  1.00 93.57 49  A 1 
ATOM 381  N N   . GLY A 1 50  ? 2.439   -39.169 -4.309  1.00 95.61 50  A 1 
ATOM 382  C CA  . GLY A 1 50  ? 1.004   -39.065 -4.548  1.00 95.98 50  A 1 
ATOM 383  C C   . GLY A 1 50  ? 0.616   -37.785 -5.281  1.00 96.32 50  A 1 
ATOM 384  O O   . GLY A 1 50  ? 1.239   -36.733 -5.128  1.00 95.14 50  A 1 
ATOM 385  N N   . THR A 1 51  ? -0.468  -37.873 -6.047  1.00 96.97 51  A 1 
ATOM 386  C CA  . THR A 1 51  ? -1.078  -36.744 -6.751  1.00 96.99 51  A 1 
ATOM 387  C C   . THR A 1 51  ? -2.541  -36.632 -6.332  1.00 97.12 51  A 1 
ATOM 388  O O   . THR A 1 51  ? -3.370  -37.466 -6.702  1.00 95.65 51  A 1 
ATOM 389  C CB  . THR A 1 51  ? -0.947  -36.897 -8.275  1.00 95.26 51  A 1 
ATOM 390  O OG1 . THR A 1 51  ? 0.322   -37.354 -8.647  1.00 85.43 51  A 1 
ATOM 391  C CG2 . THR A 1 51  ? -1.159  -35.570 -8.986  1.00 81.64 51  A 1 
ATOM 392  N N   . PHE A 1 52  ? -2.874  -35.613 -5.549  1.00 97.09 52  A 1 
ATOM 393  C CA  . PHE A 1 52  ? -4.180  -35.453 -4.928  1.00 97.12 52  A 1 
ATOM 394  C C   . PHE A 1 52  ? -5.015  -34.443 -5.701  1.00 97.29 52  A 1 
ATOM 395  O O   . PHE A 1 52  ? -4.606  -33.298 -5.866  1.00 96.51 52  A 1 
ATOM 396  C CB  . PHE A 1 52  ? -4.012  -35.056 -3.461  1.00 97.03 52  A 1 
ATOM 397  C CG  . PHE A 1 52  ? -3.257  -36.083 -2.641  1.00 97.24 52  A 1 
ATOM 398  C CD1 . PHE A 1 52  ? -3.945  -37.123 -1.997  1.00 95.80 52  A 1 
ATOM 399  C CD2 . PHE A 1 52  ? -1.853  -36.040 -2.572  1.00 95.87 52  A 1 
ATOM 400  C CE1 . PHE A 1 52  ? -3.246  -38.106 -1.295  1.00 95.34 52  A 1 
ATOM 401  C CE2 . PHE A 1 52  ? -1.146  -37.029 -1.883  1.00 95.23 52  A 1 
ATOM 402  C CZ  . PHE A 1 52  ? -1.840  -38.070 -1.244  1.00 96.10 52  A 1 
ATOM 403  N N   . LYS A 1 53  ? -6.208  -34.833 -6.133  1.00 97.28 53  A 1 
ATOM 404  C CA  . LYS A 1 53  ? -7.196  -33.941 -6.746  1.00 97.33 53  A 1 
ATOM 405  C C   . LYS A 1 53  ? -8.001  -33.247 -5.653  1.00 97.49 53  A 1 
ATOM 406  O O   . LYS A 1 53  ? -8.429  -33.888 -4.693  1.00 96.64 53  A 1 
ATOM 407  C CB  . LYS A 1 53  ? -8.098  -34.705 -7.729  1.00 96.61 53  A 1 
ATOM 408  C CG  . LYS A 1 53  ? -7.308  -35.231 -8.942  1.00 90.70 53  A 1 
ATOM 409  C CD  . LYS A 1 53  ? -8.181  -36.026 -9.921  1.00 85.38 53  A 1 
ATOM 410  C CE  . LYS A 1 53  ? -7.309  -36.499 -11.091 1.00 73.93 53  A 1 
ATOM 411  N NZ  . LYS A 1 53  ? -8.009  -37.435 -12.009 1.00 64.79 53  A 1 
ATOM 412  N N   . LEU A 1 54  ? -8.201  -31.947 -5.806  1.00 97.64 54  A 1 
ATOM 413  C CA  . LEU A 1 54  ? -9.065  -31.139 -4.961  1.00 97.89 54  A 1 
ATOM 414  C C   . LEU A 1 54  ? -10.022 -30.310 -5.813  1.00 97.74 54  A 1 
ATOM 415  O O   . LEU A 1 54  ? -9.767  -30.011 -6.971  1.00 96.80 54  A 1 
ATOM 416  C CB  . LEU A 1 54  ? -8.259  -30.209 -4.018  1.00 97.52 54  A 1 
ATOM 417  C CG  . LEU A 1 54  ? -7.282  -30.899 -3.046  1.00 96.19 54  A 1 
ATOM 418  C CD1 . LEU A 1 54  ? -5.907  -31.095 -3.666  1.00 91.33 54  A 1 
ATOM 419  C CD2 . LEU A 1 54  ? -7.081  -30.031 -1.799  1.00 90.58 54  A 1 
ATOM 420  N N   . GLU A 1 55  ? -11.124 -29.905 -5.177  1.00 97.82 55  A 1 
ATOM 421  C CA  . GLU A 1 55  ? -12.061 -28.923 -5.688  1.00 97.43 55  A 1 
ATOM 422  C C   . GLU A 1 55  ? -11.966 -27.663 -4.824  1.00 97.83 55  A 1 
ATOM 423  O O   . GLU A 1 55  ? -11.994 -27.739 -3.596  1.00 96.88 55  A 1 
ATOM 424  C CB  . GLU A 1 55  ? -13.457 -29.542 -5.655  1.00 95.31 55  A 1 
ATOM 425  C CG  . GLU A 1 55  ? -14.574 -28.641 -6.208  1.00 80.65 55  A 1 
ATOM 426  C CD  . GLU A 1 55  ? -15.927 -29.353 -6.076  1.00 78.72 55  A 1 
ATOM 427  O OE1 . GLU A 1 55  ? -16.636 -29.492 -7.080  1.00 72.16 55  A 1 
ATOM 428  O OE2 . GLU A 1 55  ? -16.252 -29.820 -4.960  1.00 75.52 55  A 1 
ATOM 429  N N   . LEU A 1 56  ? -11.862 -26.496 -5.475  1.00 97.69 56  A 1 
ATOM 430  C CA  . LEU A 1 56  ? -11.855 -25.200 -4.816  1.00 97.72 56  A 1 
ATOM 431  C C   . LEU A 1 56  ? -12.966 -24.318 -5.382  1.00 97.88 56  A 1 
ATOM 432  O O   . LEU A 1 56  ? -13.086 -24.174 -6.598  1.00 96.95 56  A 1 
ATOM 433  C CB  . LEU A 1 56  ? -10.448 -24.573 -4.924  1.00 97.34 56  A 1 
ATOM 434  C CG  . LEU A 1 56  ? -10.286 -23.185 -4.257  1.00 96.96 56  A 1 
ATOM 435  C CD1 . LEU A 1 56  ? -8.831  -22.978 -3.846  1.00 93.23 56  A 1 
ATOM 436  C CD2 . LEU A 1 56  ? -10.653 -22.024 -5.177  1.00 92.34 56  A 1 
ATOM 437  N N   . PHE A 1 57  ? -13.753 -23.691 -4.507  1.00 97.52 57  A 1 
ATOM 438  C CA  . PHE A 1 57  ? -14.820 -22.765 -4.866  1.00 97.58 57  A 1 
ATOM 439  C C   . PHE A 1 57  ? -14.644 -21.413 -4.172  1.00 97.48 57  A 1 
ATOM 440  O O   . PHE A 1 57  ? -14.449 -21.347 -2.954  1.00 96.56 57  A 1 
ATOM 441  C CB  . PHE A 1 57  ? -16.175 -23.393 -4.527  1.00 96.95 57  A 1 
ATOM 442  C CG  . PHE A 1 57  ? -17.356 -22.470 -4.772  1.00 94.11 57  A 1 
ATOM 443  C CD1 . PHE A 1 57  ? -18.153 -22.032 -3.702  1.00 88.35 57  A 1 
ATOM 444  C CD2 . PHE A 1 57  ? -17.645 -22.034 -6.074  1.00 88.29 57  A 1 
ATOM 445  C CE1 . PHE A 1 57  ? -19.250 -21.184 -3.938  1.00 86.49 57  A 1 
ATOM 446  C CE2 . PHE A 1 57  ? -18.737 -21.178 -6.316  1.00 84.97 57  A 1 
ATOM 447  C CZ  . PHE A 1 57  ? -19.548 -20.754 -5.249  1.00 86.50 57  A 1 
ATOM 448  N N   . LEU A 1 58  ? -14.751 -20.336 -4.934  1.00 97.34 58  A 1 
ATOM 449  C CA  . LEU A 1 58  ? -14.738 -18.966 -4.436  1.00 97.05 58  A 1 
ATOM 450  C C   . LEU A 1 58  ? -16.182 -18.490 -4.203  1.00 96.78 58  A 1 
ATOM 451  O O   . LEU A 1 58  ? -16.898 -18.249 -5.186  1.00 95.67 58  A 1 
ATOM 452  C CB  . LEU A 1 58  ? -14.008 -18.049 -5.435  1.00 96.69 58  A 1 
ATOM 453  C CG  . LEU A 1 58  ? -12.569 -18.468 -5.784  1.00 95.98 58  A 1 
ATOM 454  C CD1 . LEU A 1 58  ? -11.964 -17.443 -6.747  1.00 94.01 58  A 1 
ATOM 455  C CD2 . LEU A 1 58  ? -11.674 -18.563 -4.548  1.00 93.75 58  A 1 
ATOM 456  N N   . PRO A 1 59  ? -16.643 -18.331 -2.945  1.00 96.79 59  A 1 
ATOM 457  C CA  . PRO A 1 59  ? -17.982 -17.822 -2.665  1.00 96.21 59  A 1 
ATOM 458  C C   . PRO A 1 59  ? -18.152 -16.382 -3.156  1.00 95.63 59  A 1 
ATOM 459  O O   . PRO A 1 59  ? -17.189 -15.726 -3.571  1.00 94.21 59  A 1 
ATOM 460  C CB  . PRO A 1 59  ? -18.147 -17.958 -1.148  1.00 95.45 59  A 1 
ATOM 461  C CG  . PRO A 1 59  ? -16.721 -17.813 -0.622  1.00 93.92 59  A 1 
ATOM 462  C CD  . PRO A 1 59  ? -15.896 -18.501 -1.714  1.00 96.14 59  A 1 
ATOM 463  N N   . GLU A 1 60  ? -19.380 -15.871 -3.133  1.00 95.18 60  A 1 
ATOM 464  C CA  . GLU A 1 60  ? -19.684 -14.544 -3.673  1.00 94.19 60  A 1 
ATOM 465  C C   . GLU A 1 60  ? -18.944 -13.422 -2.927  1.00 93.76 60  A 1 
ATOM 466  O O   . GLU A 1 60  ? -18.417 -12.505 -3.551  1.00 91.35 60  A 1 
ATOM 467  C CB  . GLU A 1 60  ? -21.201 -14.339 -3.664  1.00 92.69 60  A 1 
ATOM 468  C CG  . GLU A 1 60  ? -21.596 -13.053 -4.401  1.00 81.14 60  A 1 
ATOM 469  C CD  . GLU A 1 60  ? -23.087 -12.968 -4.728  1.00 73.56 60  A 1 
ATOM 470  O OE1 . GLU A 1 60  ? -23.435 -12.016 -5.463  1.00 65.87 60  A 1 
ATOM 471  O OE2 . GLU A 1 60  ? -23.847 -13.856 -4.306  1.00 64.87 60  A 1 
ATOM 472  N N   . GLU A 1 61  ? -18.797 -13.571 -1.610  1.00 91.36 61  A 1 
ATOM 473  C CA  . GLU A 1 61  ? -18.103 -12.644 -0.714  1.00 90.49 61  A 1 
ATOM 474  C C   . GLU A 1 61  ? -16.570 -12.731 -0.792  1.00 91.11 61  A 1 
ATOM 475  O O   . GLU A 1 61  ? -15.873 -11.988 -0.093  1.00 89.04 61  A 1 
ATOM 476  C CB  . GLU A 1 61  ? -18.563 -12.868 0.729   1.00 88.56 61  A 1 
ATOM 477  C CG  . GLU A 1 61  ? -20.089 -12.812 0.954   1.00 80.89 61  A 1 
ATOM 478  C CD  . GLU A 1 61  ? -20.839 -14.103 0.577   1.00 72.31 61  A 1 
ATOM 479  O OE1 . GLU A 1 61  ? -22.079 -14.100 0.707   1.00 63.76 61  A 1 
ATOM 480  O OE2 . GLU A 1 61  ? -20.175 -15.097 0.186   1.00 63.76 61  A 1 
ATOM 481  N N   . TYR A 1 62  ? -16.006 -13.612 -1.612  1.00 91.29 62  A 1 
ATOM 482  C CA  . TYR A 1 62  ? -14.559 -13.665 -1.801  1.00 92.44 62  A 1 
ATOM 483  C C   . TYR A 1 62  ? -14.034 -12.334 -2.366  1.00 92.24 62  A 1 
ATOM 484  O O   . TYR A 1 62  ? -14.590 -11.826 -3.333  1.00 90.09 62  A 1 
ATOM 485  C CB  . TYR A 1 62  ? -14.182 -14.839 -2.703  1.00 92.63 62  A 1 
ATOM 486  C CG  . TYR A 1 62  ? -12.691 -15.024 -2.868  1.00 93.16 62  A 1 
ATOM 487  C CD1 . TYR A 1 62  ? -11.999 -14.471 -3.972  1.00 88.71 62  A 1 
ATOM 488  C CD2 . TYR A 1 62  ? -11.957 -15.740 -1.900  1.00 88.22 62  A 1 
ATOM 489  C CE1 . TYR A 1 62  ? -10.612 -14.635 -4.101  1.00 89.30 62  A 1 
ATOM 490  C CE2 . TYR A 1 62  ? -10.570 -15.910 -2.025  1.00 87.84 62  A 1 
ATOM 491  C CZ  . TYR A 1 62  ? -9.905  -15.354 -3.125  1.00 93.17 62  A 1 
ATOM 492  O OH  . TYR A 1 62  ? -8.536  -15.521 -3.244  1.00 92.54 62  A 1 
ATOM 493  N N   . PRO A 1 63  ? -12.955 -11.747 -1.817  1.00 90.01 63  A 1 
ATOM 494  C CA  . PRO A 1 63  ? -12.001 -12.302 -0.855  1.00 90.37 63  A 1 
ATOM 495  C C   . PRO A 1 63  ? -12.296 -12.013 0.622   1.00 90.41 63  A 1 
ATOM 496  O O   . PRO A 1 63  ? -11.431 -12.250 1.460   1.00 88.45 63  A 1 
ATOM 497  C CB  . PRO A 1 63  ? -10.664 -11.694 -1.288  1.00 89.59 63  A 1 
ATOM 498  C CG  . PRO A 1 63  ? -11.080 -10.282 -1.698  1.00 86.08 63  A 1 
ATOM 499  C CD  . PRO A 1 63  ? -12.426 -10.519 -2.376  1.00 87.94 63  A 1 
ATOM 500  N N   . MET A 1 64  ? -13.466 -11.488 0.969   1.00 89.26 64  A 1 
ATOM 501  C CA  . MET A 1 64  ? -13.794 -11.223 2.377   1.00 88.85 64  A 1 
ATOM 502  C C   . MET A 1 64  ? -14.191 -12.493 3.137   1.00 89.30 64  A 1 
ATOM 503  O O   . MET A 1 64  ? -13.939 -12.592 4.332   1.00 87.76 64  A 1 
ATOM 504  C CB  . MET A 1 64  ? -14.878 -10.145 2.493   1.00 87.20 64  A 1 
ATOM 505  C CG  . MET A 1 64  ? -14.437 -8.791  1.910   1.00 86.39 64  A 1 
ATOM 506  S SD  . MET A 1 64  ? -12.970 -8.061  2.699   1.00 84.08 64  A 1 
ATOM 507  C CE  . MET A 1 64  ? -12.722 -6.655  1.618   1.00 75.32 64  A 1 
ATOM 508  N N   . ALA A 1 65  ? -14.739 -13.475 2.443   1.00 91.21 65  A 1 
ATOM 509  C CA  . ALA A 1 65  ? -14.934 -14.830 2.930   1.00 91.20 65  A 1 
ATOM 510  C C   . ALA A 1 65  ? -13.845 -15.776 2.386   1.00 92.60 65  A 1 
ATOM 511  O O   . ALA A 1 65  ? -13.288 -15.561 1.310   1.00 92.14 65  A 1 
ATOM 512  C CB  . ALA A 1 65  ? -16.342 -15.299 2.570   1.00 89.67 65  A 1 
ATOM 513  N N   . ALA A 1 66  ? -13.566 -16.842 3.141   1.00 93.95 66  A 1 
ATOM 514  C CA  . ALA A 1 66  ? -12.605 -17.869 2.748   1.00 94.65 66  A 1 
ATOM 515  C C   . ALA A 1 66  ? -13.102 -18.680 1.536   1.00 95.64 66  A 1 
ATOM 516  O O   . ALA A 1 66  ? -14.310 -18.926 1.414   1.00 95.12 66  A 1 
ATOM 517  C CB  . ALA A 1 66  ? -12.332 -18.784 3.948   1.00 93.37 66  A 1 
ATOM 518  N N   . PRO A 1 67  ? -12.202 -19.182 0.676   1.00 96.53 67  A 1 
ATOM 519  C CA  . PRO A 1 67  ? -12.560 -20.189 -0.309  1.00 96.84 67  A 1 
ATOM 520  C C   . PRO A 1 67  ? -12.981 -21.489 0.379   1.00 97.11 67  A 1 
ATOM 521  O O   . PRO A 1 67  ? -12.494 -21.831 1.459   1.00 96.29 67  A 1 
ATOM 522  C CB  . PRO A 1 67  ? -11.323 -20.375 -1.189  1.00 96.10 67  A 1 
ATOM 523  C CG  . PRO A 1 67  ? -10.176 -20.023 -0.251  1.00 93.64 67  A 1 
ATOM 524  C CD  . PRO A 1 67  ? -10.772 -18.941 0.657   1.00 95.91 67  A 1 
ATOM 525  N N   . LYS A 1 68  ? -13.857 -22.236 -0.271  1.00 97.04 68  A 1 
ATOM 526  C CA  . LYS A 1 68  ? -14.205 -23.604 0.118   1.00 97.19 68  A 1 
ATOM 527  C C   . LYS A 1 68  ? -13.297 -24.563 -0.644  1.00 97.56 68  A 1 
ATOM 528  O O   . LYS A 1 68  ? -13.172 -24.435 -1.851  1.00 96.73 68  A 1 
ATOM 529  C CB  . LYS A 1 68  ? -15.689 -23.877 -0.148  1.00 96.42 68  A 1 
ATOM 530  C CG  . LYS A 1 68  ? -16.602 -22.976 0.703   1.00 91.78 68  A 1 
ATOM 531  C CD  . LYS A 1 68  ? -18.083 -23.264 0.413   1.00 83.48 68  A 1 
ATOM 532  C CE  . LYS A 1 68  ? -18.962 -22.337 1.253   1.00 75.58 68  A 1 
ATOM 533  N NZ  . LYS A 1 68  ? -20.404 -22.515 0.959   1.00 66.29 68  A 1 
ATOM 534  N N   . VAL A 1 69  ? -12.686 -25.514 0.049   1.00 97.54 69  A 1 
ATOM 535  C CA  . VAL A 1 69  ? -11.788 -26.500 -0.565  1.00 97.64 69  A 1 
ATOM 536  C C   . VAL A 1 69  ? -12.074 -27.873 0.021   1.00 97.52 69  A 1 
ATOM 537  O O   . VAL A 1 69  ? -12.272 -27.992 1.233   1.00 96.47 69  A 1 
ATOM 538  C CB  . VAL A 1 69  ? -10.301 -26.137 -0.391  1.00 97.00 69  A 1 
ATOM 539  C CG1 . VAL A 1 69  ? -9.433  -26.948 -1.359  1.00 91.78 69  A 1 
ATOM 540  C CG2 . VAL A 1 69  ? -10.006 -24.650 -0.650  1.00 92.49 69  A 1 
ATOM 541  N N   . ARG A 1 70  ? -12.077 -28.904 -0.818  1.00 97.52 70  A 1 
ATOM 542  C CA  . ARG A 1 70  ? -12.156 -30.304 -0.385  1.00 97.49 70  A 1 
ATOM 543  C C   . ARG A 1 70  ? -11.263 -31.199 -1.239  1.00 97.68 70  A 1 
ATOM 544  O O   . ARG A 1 70  ? -11.066 -30.929 -2.422  1.00 96.75 70  A 1 
ATOM 545  C CB  . ARG A 1 70  ? -13.609 -30.799 -0.355  1.00 95.25 70  A 1 
ATOM 546  C CG  . ARG A 1 70  ? -14.252 -30.903 -1.749  1.00 87.24 70  A 1 
ATOM 547  C CD  . ARG A 1 70  ? -15.657 -31.518 -1.648  1.00 86.50 70  A 1 
ATOM 548  N NE  . ARG A 1 70  ? -16.279 -31.605 -2.970  1.00 78.16 70  A 1 
ATOM 549  C CZ  . ARG A 1 70  ? -16.865 -32.628 -3.543  1.00 73.45 70  A 1 
ATOM 550  N NH1 . ARG A 1 70  ? -17.022 -33.784 -2.946  1.00 66.16 70  A 1 
ATOM 551  N NH2 . ARG A 1 70  ? -17.313 -32.500 -4.758  1.00 63.65 70  A 1 
ATOM 552  N N   . PHE A 1 71  ? -10.767 -32.283 -0.642  1.00 97.31 71  A 1 
ATOM 553  C CA  . PHE A 1 71  ? -10.117 -33.355 -1.385  1.00 97.38 71  A 1 
ATOM 554  C C   . PHE A 1 71  ? -11.158 -34.172 -2.158  1.00 97.16 71  A 1 
ATOM 555  O O   . PHE A 1 71  ? -12.210 -34.530 -1.624  1.00 96.10 71  A 1 
ATOM 556  C CB  . PHE A 1 71  ? -9.311  -34.243 -0.440  1.00 97.02 71  A 1 
ATOM 557  C CG  . PHE A 1 71  ? -7.966  -33.643 -0.040  1.00 97.19 71  A 1 
ATOM 558  C CD1 . PHE A 1 71  ? -6.822  -33.937 -0.797  1.00 94.75 71  A 1 
ATOM 559  C CD2 . PHE A 1 71  ? -7.858  -32.790 1.067   1.00 94.68 71  A 1 
ATOM 560  C CE1 . PHE A 1 71  ? -5.573  -33.400 -0.443  1.00 94.41 71  A 1 
ATOM 561  C CE2 . PHE A 1 71  ? -6.612  -32.244 1.426   1.00 94.12 71  A 1 
ATOM 562  C CZ  . PHE A 1 71  ? -5.474  -32.552 0.674   1.00 96.03 71  A 1 
ATOM 563  N N   . MET A 1 72  ? -10.847 -34.486 -3.395  1.00 97.14 72  A 1 
ATOM 564  C CA  . MET A 1 72  ? -11.594 -35.427 -4.239  1.00 96.98 72  A 1 
ATOM 565  C C   . MET A 1 72  ? -10.923 -36.807 -4.245  1.00 96.92 72  A 1 
ATOM 566  O O   . MET A 1 72  ? -11.589 -37.830 -4.346  1.00 95.12 72  A 1 
ATOM 567  C CB  . MET A 1 72  ? -11.682 -34.867 -5.664  1.00 96.28 72  A 1 
ATOM 568  C CG  . MET A 1 72  ? -12.361 -33.490 -5.733  1.00 93.56 72  A 1 
ATOM 569  S SD  . MET A 1 72  ? -14.061 -33.459 -5.118  1.00 88.87 72  A 1 
ATOM 570  C CE  . MET A 1 72  ? -14.910 -34.290 -6.480  1.00 77.06 72  A 1 
ATOM 571  N N   . THR A 1 73  ? -9.603  -36.832 -4.095  1.00 96.25 73  A 1 
ATOM 572  C CA  . THR A 1 73  ? -8.826  -38.063 -3.884  1.00 96.27 73  A 1 
ATOM 573  C C   . THR A 1 73  ? -8.900  -38.473 -2.410  1.00 96.32 73  A 1 
ATOM 574  O O   . THR A 1 73  ? -8.735  -37.638 -1.526  1.00 95.34 73  A 1 
ATOM 575  C CB  . THR A 1 73  ? -7.367  -37.869 -4.315  1.00 95.61 73  A 1 
ATOM 576  O OG1 . THR A 1 73  ? -7.314  -37.417 -5.649  1.00 90.62 73  A 1 
ATOM 577  C CG2 . THR A 1 73  ? -6.561  -39.152 -4.262  1.00 89.95 73  A 1 
ATOM 578  N N   . LYS A 1 74  ? -9.127  -39.758 -2.152  1.00 96.20 74  A 1 
ATOM 579  C CA  . LYS A 1 74  ? -9.086  -40.302 -0.792  1.00 96.23 74  A 1 
ATOM 580  C C   . LYS A 1 74  ? -7.686  -40.134 -0.194  1.00 96.62 74  A 1 
ATOM 581  O O   . LYS A 1 74  ? -6.694  -40.441 -0.849  1.00 95.34 74  A 1 
ATOM 582  C CB  . LYS A 1 74  ? -9.498  -41.775 -0.764  1.00 95.01 74  A 1 
ATOM 583  C CG  . LYS A 1 74  ? -10.991 -41.983 -1.065  1.00 85.91 74  A 1 
ATOM 584  C CD  . LYS A 1 74  ? -11.331 -43.473 -0.959  1.00 78.76 74  A 1 
ATOM 585  C CE  . LYS A 1 74  ? -12.809 -43.730 -1.251  1.00 69.35 74  A 1 
ATOM 586  N NZ  . LYS A 1 74  ? -13.123 -45.177 -1.192  1.00 60.64 74  A 1 
ATOM 587  N N   . ILE A 1 75  ? -7.637  -39.704 1.061   1.00 96.23 75  A 1 
ATOM 588  C CA  . ILE A 1 75  ? -6.392  -39.485 1.789   1.00 96.50 75  A 1 
ATOM 589  C C   . ILE A 1 75  ? -6.572  -39.913 3.247   1.00 96.49 75  A 1 
ATOM 590  O O   . ILE A 1 75  ? -7.621  -39.672 3.844   1.00 95.19 75  A 1 
ATOM 591  C CB  . ILE A 1 75  ? -5.931  -38.017 1.631   1.00 95.97 75  A 1 
ATOM 592  C CG1 . ILE A 1 75  ? -4.541  -37.807 2.260   1.00 92.97 75  A 1 
ATOM 593  C CG2 . ILE A 1 75  ? -6.957  -37.013 2.191   1.00 92.14 75  A 1 
ATOM 594  C CD1 . ILE A 1 75  ? -3.905  -36.459 1.913   1.00 91.53 75  A 1 
ATOM 595  N N   . TYR A 1 76  ? -5.562  -40.561 3.820   1.00 96.19 76  A 1 
ATOM 596  C CA  . TYR A 1 76  ? -5.536  -40.947 5.227   1.00 96.13 76  A 1 
ATOM 597  C C   . TYR A 1 76  ? -4.789  -39.884 6.034   1.00 96.07 76  A 1 
ATOM 598  O O   . TYR A 1 76  ? -3.556  -39.887 6.091   1.00 94.94 76  A 1 
ATOM 599  C CB  . TYR A 1 76  ? -4.932  -42.350 5.360   1.00 95.90 76  A 1 
ATOM 600  C CG  . TYR A 1 76  ? -5.120  -42.954 6.729   1.00 96.07 76  A 1 
ATOM 601  C CD1 . TYR A 1 76  ? -4.099  -42.872 7.699   1.00 93.51 76  A 1 
ATOM 602  C CD2 . TYR A 1 76  ? -6.321  -43.620 7.042   1.00 93.59 76  A 1 
ATOM 603  C CE1 . TYR A 1 76  ? -4.272  -43.451 8.959   1.00 93.17 76  A 1 
ATOM 604  C CE2 . TYR A 1 76  ? -6.498  -44.205 8.311   1.00 92.92 76  A 1 
ATOM 605  C CZ  . TYR A 1 76  ? -5.469  -44.125 9.262   1.00 94.60 76  A 1 
ATOM 606  O OH  . TYR A 1 76  ? -5.639  -44.698 10.497  1.00 93.43 76  A 1 
ATOM 607  N N   . HIS A 1 77  ? -5.527  -38.931 6.610   1.00 96.27 77  A 1 
ATOM 608  C CA  . HIS A 1 77  ? -4.962  -37.788 7.318   1.00 96.24 77  A 1 
ATOM 609  C C   . HIS A 1 77  ? -5.897  -37.336 8.446   1.00 96.08 77  A 1 
ATOM 610  O O   . HIS A 1 77  ? -7.099  -37.201 8.201   1.00 94.76 77  A 1 
ATOM 611  C CB  . HIS A 1 77  ? -4.736  -36.662 6.298   1.00 95.84 77  A 1 
ATOM 612  C CG  . HIS A 1 77  ? -3.979  -35.495 6.867   1.00 96.05 77  A 1 
ATOM 613  N ND1 . HIS A 1 77  ? -4.486  -34.489 7.658   1.00 90.42 77  A 1 
ATOM 614  C CD2 . HIS A 1 77  ? -2.640  -35.231 6.695   1.00 89.96 77  A 1 
ATOM 615  C CE1 . HIS A 1 77  ? -3.483  -33.640 7.949   1.00 90.62 77  A 1 
ATOM 616  N NE2 . HIS A 1 77  ? -2.350  -34.069 7.381   1.00 91.73 77  A 1 
ATOM 617  N N   . PRO A 1 78  ? -5.406  -37.043 9.667   1.00 95.51 78  A 1 
ATOM 618  C CA  . PRO A 1 78  ? -6.271  -36.738 10.809  1.00 94.96 78  A 1 
ATOM 619  C C   . PRO A 1 78  ? -7.122  -35.462 10.640  1.00 94.40 78  A 1 
ATOM 620  O O   . PRO A 1 78  ? -8.198  -35.355 11.218  1.00 92.08 78  A 1 
ATOM 621  C CB  . PRO A 1 78  ? -5.324  -36.632 12.013  1.00 94.04 78  A 1 
ATOM 622  C CG  . PRO A 1 78  ? -3.970  -36.315 11.396  1.00 92.36 78  A 1 
ATOM 623  C CD  . PRO A 1 78  ? -4.011  -37.067 10.071  1.00 94.95 78  A 1 
ATOM 624  N N   . ASN A 1 79  ? -6.656  -34.515 9.828   1.00 95.00 79  A 1 
ATOM 625  C CA  . ASN A 1 79  ? -7.352  -33.245 9.584   1.00 95.19 79  A 1 
ATOM 626  C C   . ASN A 1 79  ? -8.178  -33.235 8.277   1.00 95.18 79  A 1 
ATOM 627  O O   . ASN A 1 79  ? -8.612  -32.162 7.850   1.00 93.88 79  A 1 
ATOM 628  C CB  . ASN A 1 79  ? -6.336  -32.099 9.644   1.00 95.06 79  A 1 
ATOM 629  C CG  . ASN A 1 79  ? -5.463  -32.145 10.884  1.00 94.42 79  A 1 
ATOM 630  O OD1 . ASN A 1 79  ? -4.274  -32.383 10.811  1.00 86.38 79  A 1 
ATOM 631  N ND2 . ASN A 1 79  ? -6.027  -31.935 12.046  1.00 85.83 79  A 1 
ATOM 632  N N   . VAL A 1 80  ? -8.381  -34.391 7.654   1.00 95.53 80  A 1 
ATOM 633  C CA  . VAL A 1 80  ? -9.222  -34.540 6.451   1.00 95.61 80  A 1 
ATOM 634  C C   . VAL A 1 80  ? -10.194 -35.691 6.668   1.00 95.01 80  A 1 
ATOM 635  O O   . VAL A 1 80  ? -9.772  -36.805 6.966   1.00 93.31 80  A 1 
ATOM 636  C CB  . VAL A 1 80  ? -8.388  -34.767 5.177   1.00 95.48 80  A 1 
ATOM 637  C CG1 . VAL A 1 80  ? -9.288  -34.820 3.938   1.00 92.83 80  A 1 
ATOM 638  C CG2 . VAL A 1 80  ? -7.358  -33.652 4.962   1.00 92.80 80  A 1 
ATOM 639  N N   . ASP A 1 81  ? -11.490 -35.435 6.514   1.00 94.45 81  A 1 
ATOM 640  C CA  . ASP A 1 81  ? -12.503 -36.468 6.738   1.00 93.73 81  A 1 
ATOM 641  C C   . ASP A 1 81  ? -12.755 -37.361 5.512   1.00 94.39 81  A 1 
ATOM 642  O O   . ASP A 1 81  ? -12.214 -37.155 4.424   1.00 92.92 81  A 1 
ATOM 643  C CB  . ASP A 1 81  ? -13.778 -35.837 7.320   1.00 91.50 81  A 1 
ATOM 644  C CG  . ASP A 1 81  ? -14.705 -35.141 6.322   1.00 90.24 81  A 1 
ATOM 645  O OD1 . ASP A 1 81  ? -14.459 -35.141 5.100   1.00 85.27 81  A 1 
ATOM 646  O OD2 . ASP A 1 81  ? -15.751 -34.651 6.778   1.00 85.03 81  A 1 
ATOM 647  N N   . LYS A 1 82  ? -13.638 -38.358 5.693   1.00 93.09 82  A 1 
ATOM 648  C CA  . LYS A 1 82  ? -14.012 -39.322 4.640   1.00 92.87 82  A 1 
ATOM 649  C C   . LYS A 1 82  ? -14.688 -38.683 3.415   1.00 93.87 82  A 1 
ATOM 650  O O   . LYS A 1 82  ? -14.717 -39.305 2.353   1.00 91.59 82  A 1 
ATOM 651  C CB  . LYS A 1 82  ? -14.911 -40.416 5.244   1.00 90.63 82  A 1 
ATOM 652  C CG  . LYS A 1 82  ? -14.139 -41.271 6.270   1.00 77.70 82  A 1 
ATOM 653  C CD  . LYS A 1 82  ? -14.991 -42.336 6.975   1.00 71.76 82  A 1 
ATOM 654  C CE  . LYS A 1 82  ? -14.063 -43.002 8.006   1.00 59.05 82  A 1 
ATOM 655  N NZ  . LYS A 1 82  ? -14.718 -43.856 9.012   1.00 51.03 82  A 1 
ATOM 656  N N   . LEU A 1 83  ? -15.215 -37.460 3.541   1.00 93.52 83  A 1 
ATOM 657  C CA  . LEU A 1 83  ? -15.805 -36.678 2.452   1.00 93.98 83  A 1 
ATOM 658  C C   . LEU A 1 83  ? -14.802 -35.693 1.821   1.00 94.72 83  A 1 
ATOM 659  O O   . LEU A 1 83  ? -15.172 -34.907 0.956   1.00 93.17 83  A 1 
ATOM 660  C CB  . LEU A 1 83  ? -17.072 -35.952 2.953   1.00 93.15 83  A 1 
ATOM 661  C CG  . LEU A 1 83  ? -18.173 -36.871 3.519   1.00 89.49 83  A 1 
ATOM 662  C CD1 . LEU A 1 83  ? -19.324 -36.024 4.038   1.00 84.00 83  A 1 
ATOM 663  C CD2 . LEU A 1 83  ? -18.722 -37.829 2.463   1.00 82.79 83  A 1 
ATOM 664  N N   . GLY A 1 84  ? -13.554 -35.726 2.254   1.00 94.74 84  A 1 
ATOM 665  C CA  . GLY A 1 84  ? -12.502 -34.832 1.785   1.00 95.37 84  A 1 
ATOM 666  C C   . GLY A 1 84  ? -12.559 -33.422 2.371   1.00 95.94 84  A 1 
ATOM 667  O O   . GLY A 1 84  ? -11.814 -32.558 1.900   1.00 94.56 84  A 1 
ATOM 668  N N   . ARG A 1 85  ? -13.408 -33.147 3.369   1.00 95.25 85  A 1 
ATOM 669  C CA  . ARG A 1 85  ? -13.445 -31.841 4.033   1.00 94.84 85  A 1 
ATOM 670  C C   . ARG A 1 85  ? -12.160 -31.612 4.823   1.00 95.09 85  A 1 
ATOM 671  O O   . ARG A 1 85  ? -11.684 -32.512 5.503   1.00 94.03 85  A 1 
ATOM 672  C CB  . ARG A 1 85  ? -14.672 -31.707 4.940   1.00 93.67 85  A 1 
ATOM 673  C CG  . ARG A 1 85  ? -15.992 -31.782 4.159   1.00 90.12 85  A 1 
ATOM 674  C CD  . ARG A 1 85  ? -17.213 -31.662 5.088   1.00 87.43 85  A 1 
ATOM 675  N NE  . ARG A 1 85  ? -17.325 -32.843 5.951   1.00 80.43 85  A 1 
ATOM 676  C CZ  . ARG A 1 85  ? -18.320 -33.166 6.772   1.00 75.85 85  A 1 
ATOM 677  N NH1 . ARG A 1 85  ? -19.379 -32.429 6.895   1.00 69.65 85  A 1 
ATOM 678  N NH2 . ARG A 1 85  ? -18.234 -34.246 7.473   1.00 68.26 85  A 1 
ATOM 679  N N   . ILE A 1 86  ? -11.617 -30.419 4.739   1.00 95.68 86  A 1 
ATOM 680  C CA  . ILE A 1 86  ? -10.327 -30.060 5.325   1.00 95.83 86  A 1 
ATOM 681  C C   . ILE A 1 86  ? -10.568 -29.200 6.562   1.00 95.25 86  A 1 
ATOM 682  O O   . ILE A 1 86  ? -11.195 -28.143 6.485   1.00 92.88 86  A 1 
ATOM 683  C CB  . ILE A 1 86  ? -9.439  -29.328 4.299   1.00 95.67 86  A 1 
ATOM 684  C CG1 . ILE A 1 86  ? -9.313  -30.130 2.975   1.00 93.82 86  A 1 
ATOM 685  C CG2 . ILE A 1 86  ? -8.044  -29.086 4.906   1.00 93.24 86  A 1 
ATOM 686  C CD1 . ILE A 1 86  ? -8.603  -29.371 1.847   1.00 93.03 86  A 1 
ATOM 687  N N   . CYS A 1 87  ? -10.037 -29.629 7.711   1.00 94.27 87  A 1 
ATOM 688  C CA  . CYS A 1 87  ? -10.017 -28.837 8.923   1.00 92.92 87  A 1 
ATOM 689  C C   . CYS A 1 87  ? -8.714  -28.045 8.983   1.00 93.12 87  A 1 
ATOM 690  O O   . CYS A 1 87  ? -7.663  -28.587 9.316   1.00 91.07 87  A 1 
ATOM 691  C CB  . CYS A 1 87  ? -10.241 -29.750 10.122  1.00 89.68 87  A 1 
ATOM 692  S SG  . CYS A 1 87  ? -11.078 -28.870 11.456  1.00 77.94 87  A 1 
ATOM 693  N N   . LEU A 1 88  ? -8.785  -26.768 8.611   1.00 93.57 88  A 1 
ATOM 694  C CA  . LEU A 1 88  ? -7.632  -25.870 8.573   1.00 93.97 88  A 1 
ATOM 695  C C   . LEU A 1 88  ? -8.085  -24.461 8.972   1.00 93.86 88  A 1 
ATOM 696  O O   . LEU A 1 88  ? -9.046  -23.937 8.415   1.00 91.97 88  A 1 
ATOM 697  C CB  . LEU A 1 88  ? -7.025  -25.915 7.161   1.00 93.47 88  A 1 
ATOM 698  C CG  . LEU A 1 88  ? -5.764  -25.061 6.975   1.00 93.10 88  A 1 
ATOM 699  C CD1 . LEU A 1 88  ? -4.621  -25.501 7.877   1.00 89.82 88  A 1 
ATOM 700  C CD2 . LEU A 1 88  ? -5.280  -25.178 5.528   1.00 89.32 88  A 1 
ATOM 701  N N   . ASP A 1 89  ? -7.383  -23.844 9.922   1.00 92.45 89  A 1 
ATOM 702  C CA  . ASP A 1 89  ? -7.794  -22.569 10.527  1.00 91.37 89  A 1 
ATOM 703  C C   . ASP A 1 89  ? -7.932  -21.419 9.515   1.00 91.71 89  A 1 
ATOM 704  O O   . ASP A 1 89  ? -8.869  -20.621 9.595   1.00 89.72 89  A 1 
ATOM 705  C CB  . ASP A 1 89  ? -6.826  -22.215 11.670  1.00 88.98 89  A 1 
ATOM 706  C CG  . ASP A 1 89  ? -5.407  -21.812 11.238  1.00 86.91 89  A 1 
ATOM 707  O OD1 . ASP A 1 89  ? -4.982  -22.157 10.115  1.00 82.49 89  A 1 
ATOM 708  O OD2 . ASP A 1 89  ? -4.749  -21.078 12.007  1.00 82.41 89  A 1 
ATOM 709  N N   . ILE A 1 90  ? -7.074  -21.363 8.513   1.00 92.73 90  A 1 
ATOM 710  C CA  . ILE A 1 90  ? -7.139  -20.331 7.474   1.00 92.59 90  A 1 
ATOM 711  C C   . ILE A 1 90  ? -8.350  -20.462 6.533   1.00 92.86 90  A 1 
ATOM 712  O O   . ILE A 1 90  ? -8.670  -19.497 5.838   1.00 91.47 90  A 1 
ATOM 713  C CB  . ILE A 1 90  ? -5.844  -20.257 6.636   1.00 91.81 90  A 1 
ATOM 714  C CG1 . ILE A 1 90  ? -5.621  -21.535 5.818   1.00 86.45 90  A 1 
ATOM 715  C CG2 . ILE A 1 90  ? -4.633  -19.936 7.527   1.00 86.24 90  A 1 
ATOM 716  C CD1 . ILE A 1 90  ? -4.658  -21.326 4.656   1.00 83.71 90  A 1 
ATOM 717  N N   . LEU A 1 91  ? -9.015  -21.606 6.520   1.00 94.07 91  A 1 
ATOM 718  C CA  . LEU A 1 91  ? -10.279 -21.810 5.793   1.00 94.04 91  A 1 
ATOM 719  C C   . LEU A 1 91  ? -11.513 -21.491 6.659   1.00 93.39 91  A 1 
ATOM 720  O O   . LEU A 1 91  ? -12.642 -21.618 6.195   1.00 90.71 91  A 1 
ATOM 721  C CB  . LEU A 1 91  ? -10.347 -23.246 5.251   1.00 94.56 91  A 1 
ATOM 722  C CG  . LEU A 1 91  ? -9.236  -23.625 4.240   1.00 94.46 91  A 1 
ATOM 723  C CD1 . LEU A 1 91  ? -9.408  -25.085 3.830   1.00 92.44 91  A 1 
ATOM 724  C CD2 . LEU A 1 91  ? -9.286  -22.766 2.983   1.00 92.01 91  A 1 
ATOM 725  N N   . LYS A 1 92  ? -11.290 -21.085 7.918   1.00 92.15 92  A 1 
ATOM 726  C CA  . LYS A 1 92  ? -12.313 -20.824 8.937   1.00 89.84 92  A 1 
ATOM 727  C C   . LYS A 1 92  ? -12.082 -19.436 9.564   1.00 88.66 92  A 1 
ATOM 728  O O   . LYS A 1 92  ? -12.100 -18.433 8.860   1.00 82.73 92  A 1 
ATOM 729  C CB  . LYS A 1 92  ? -12.288 -21.958 9.984   1.00 86.99 92  A 1 
ATOM 730  C CG  . LYS A 1 92  ? -12.549 -23.376 9.441   1.00 81.65 92  A 1 
ATOM 731  C CD  . LYS A 1 92  ? -12.398 -24.358 10.604  1.00 76.77 92  A 1 
ATOM 732  C CE  . LYS A 1 92  ? -12.469 -25.817 10.198  1.00 68.20 92  A 1 
ATOM 733  N NZ  . LYS A 1 92  ? -12.108 -26.694 11.352  1.00 59.96 92  A 1 
ATOM 734  N N   . ASP A 1 93  ? -11.828 -19.378 10.864  1.00 88.04 93  A 1 
ATOM 735  C CA  . ASP A 1 93  ? -11.730 -18.151 11.663  1.00 86.34 93  A 1 
ATOM 736  C C   . ASP A 1 93  ? -10.411 -17.380 11.488  1.00 86.93 93  A 1 
ATOM 737  O O   . ASP A 1 93  ? -10.314 -16.213 11.875  1.00 83.11 93  A 1 
ATOM 738  C CB  . ASP A 1 93  ? -11.939 -18.516 13.141  1.00 83.10 93  A 1 
ATOM 739  C CG  . ASP A 1 93  ? -10.738 -19.278 13.704  1.00 75.38 93  A 1 
ATOM 740  O OD1 . ASP A 1 93  ? -10.370 -20.314 13.107  1.00 65.32 93  A 1 
ATOM 741  O OD2 . ASP A 1 93  ? -10.098 -18.773 14.659  1.00 67.39 93  A 1 
ATOM 742  N N   . LYS A 1 94  ? -9.381  -17.996 10.909  1.00 88.12 94  A 1 
ATOM 743  C CA  . LYS A 1 94  ? -8.097  -17.349 10.612  1.00 87.83 94  A 1 
ATOM 744  C C   . LYS A 1 94  ? -7.954  -16.904 9.162   1.00 88.68 94  A 1 
ATOM 745  O O   . LYS A 1 94  ? -6.847  -16.557 8.754   1.00 86.42 94  A 1 
ATOM 746  C CB  . LYS A 1 94  ? -6.921  -18.227 11.060  1.00 86.21 94  A 1 
ATOM 747  C CG  . LYS A 1 94  ? -6.926  -18.622 12.538  1.00 82.97 94  A 1 
ATOM 748  C CD  . LYS A 1 94  ? -6.985  -17.437 13.491  1.00 76.60 94  A 1 
ATOM 749  C CE  . LYS A 1 94  ? -6.907  -17.961 14.917  1.00 69.57 94  A 1 
ATOM 750  N NZ  . LYS A 1 94  ? -7.981  -17.407 15.764  1.00 61.71 94  A 1 
ATOM 751  N N   . TRP A 1 95  ? -9.036  -16.872 8.405   1.00 87.74 95  A 1 
ATOM 752  C CA  . TRP A 1 95  ? -9.016  -16.328 7.051   1.00 89.99 95  A 1 
ATOM 753  C C   . TRP A 1 95  ? -8.541  -14.870 7.050   1.00 89.98 95  A 1 
ATOM 754  O O   . TRP A 1 95  ? -8.838  -14.079 7.952   1.00 87.52 95  A 1 
ATOM 755  C CB  . TRP A 1 95  ? -10.383 -16.451 6.395   1.00 90.47 95  A 1 
ATOM 756  C CG  . TRP A 1 95  ? -10.447 -15.818 5.036   1.00 91.83 95  A 1 
ATOM 757  C CD1 . TRP A 1 95  ? -11.165 -14.727 4.704   1.00 90.85 95  A 1 
ATOM 758  C CD2 . TRP A 1 95  ? -9.695  -16.191 3.830   1.00 92.42 95  A 1 
ATOM 759  N NE1 . TRP A 1 95  ? -10.934 -14.394 3.378   1.00 91.64 95  A 1 
ATOM 760  C CE2 . TRP A 1 95  ? -10.034 -15.260 2.803   1.00 92.29 95  A 1 
ATOM 761  C CE3 . TRP A 1 95  ? -8.768  -17.208 3.516   1.00 92.45 95  A 1 
ATOM 762  C CZ2 . TRP A 1 95  ? -9.463  -15.336 1.509   1.00 91.89 95  A 1 
ATOM 763  C CZ3 . TRP A 1 95  ? -8.208  -17.281 2.228   1.00 91.62 95  A 1 
ATOM 764  C CH2 . TRP A 1 95  ? -8.543  -16.355 1.248   1.00 91.01 95  A 1 
ATOM 765  N N   . SER A 1 96  ? -7.824  -14.517 6.011   1.00 89.78 96  A 1 
ATOM 766  C CA  . SER A 1 96  ? -7.476  -13.135 5.718   1.00 89.58 96  A 1 
ATOM 767  C C   . SER A 1 96  ? -7.663  -12.861 4.229   1.00 90.24 96  A 1 
ATOM 768  O O   . SER A 1 96  ? -7.161  -13.624 3.406   1.00 89.21 96  A 1 
ATOM 769  C CB  . SER A 1 96  ? -6.027  -12.851 6.114   1.00 88.73 96  A 1 
ATOM 770  O OG  . SER A 1 96  ? -5.649  -11.590 5.614   1.00 84.93 96  A 1 
ATOM 771  N N   . PRO A 1 97  ? -8.295  -11.742 3.860   1.00 89.76 97  A 1 
ATOM 772  C CA  . PRO A 1 97  ? -8.493  -11.391 2.453   1.00 88.95 97  A 1 
ATOM 773  C C   . PRO A 1 97  ? -7.192  -11.060 1.698   1.00 89.95 97  A 1 
ATOM 774  O O   . PRO A 1 97  ? -7.209  -10.928 0.479   1.00 87.56 97  A 1 
ATOM 775  C CB  . PRO A 1 97  ? -9.470  -10.209 2.487   1.00 88.15 97  A 1 
ATOM 776  C CG  . PRO A 1 97  ? -9.202  -9.553  3.830   1.00 86.66 97  A 1 
ATOM 777  C CD  . PRO A 1 97  ? -8.896  -10.744 4.734   1.00 89.12 97  A 1 
ATOM 778  N N   . ALA A 1 98  ? -6.069  -10.954 2.404   1.00 90.89 98  A 1 
ATOM 779  C CA  . ALA A 1 98  ? -4.748  -10.856 1.781   1.00 89.46 98  A 1 
ATOM 780  C C   . ALA A 1 98  ? -4.182  -12.213 1.314   1.00 90.31 98  A 1 
ATOM 781  O O   . ALA A 1 98  ? -3.218  -12.234 0.546   1.00 88.03 98  A 1 
ATOM 782  C CB  . ALA A 1 98  ? -3.789  -10.163 2.751   1.00 88.28 98  A 1 
ATOM 783  N N   . LEU A 1 99  ? -4.750  -13.321 1.769   1.00 90.03 99  A 1 
ATOM 784  C CA  . LEU A 1 99  ? -4.398  -14.652 1.269   1.00 89.64 99  A 1 
ATOM 785  C C   . LEU A 1 99  ? -4.951  -14.835 -0.150  1.00 89.90 99  A 1 
ATOM 786  O O   . LEU A 1 99  ? -5.928  -14.199 -0.553  1.00 89.10 99  A 1 
ATOM 787  C CB  . LEU A 1 99  ? -4.897  -15.746 2.227   1.00 89.27 99  A 1 
ATOM 788  C CG  . LEU A 1 99  ? -4.295  -15.682 3.646   1.00 88.15 99  A 1 
ATOM 789  C CD1 . LEU A 1 99  ? -4.928  -16.737 4.533   1.00 82.96 99  A 1 
ATOM 790  C CD2 . LEU A 1 99  ? -2.783  -15.913 3.645   1.00 82.07 99  A 1 
ATOM 791  N N   . GLN A 1 100 ? -4.312  -15.713 -0.907  1.00 93.04 100 A 1 
ATOM 792  C CA  . GLN A 1 100 ? -4.644  -16.024 -2.291  1.00 92.76 100 A 1 
ATOM 793  C C   . GLN A 1 100 ? -4.857  -17.533 -2.443  1.00 93.76 100 A 1 
ATOM 794  O O   . GLN A 1 100 ? -4.384  -18.299 -1.613  1.00 92.98 100 A 1 
ATOM 795  C CB  . GLN A 1 100 ? -3.499  -15.551 -3.202  1.00 90.03 100 A 1 
ATOM 796  C CG  . GLN A 1 100 ? -3.259  -14.041 -3.130  1.00 86.36 100 A 1 
ATOM 797  C CD  . GLN A 1 100 ? -2.165  -13.544 -4.085  1.00 85.59 100 A 1 
ATOM 798  O OE1 . GLN A 1 100 ? -1.588  -14.270 -4.876  1.00 77.28 100 A 1 
ATOM 799  N NE2 . GLN A 1 100 ? -1.850  -12.277 -4.022  1.00 75.12 100 A 1 
ATOM 800  N N   . ILE A 1 101 ? -5.464  -17.951 -3.553  1.00 95.06 101 A 1 
ATOM 801  C CA  . ILE A 1 101 ? -5.595  -19.377 -3.903  1.00 95.49 101 A 1 
ATOM 802  C C   . ILE A 1 101 ? -4.226  -20.065 -3.804  1.00 95.50 101 A 1 
ATOM 803  O O   . ILE A 1 101 ? -4.103  -21.080 -3.122  1.00 95.07 101 A 1 
ATOM 804  C CB  . ILE A 1 101 ? -6.207  -19.540 -5.311  1.00 95.34 101 A 1 
ATOM 805  C CG1 . ILE A 1 101 ? -7.644  -18.983 -5.358  1.00 93.92 101 A 1 
ATOM 806  C CG2 . ILE A 1 101 ? -6.194  -21.020 -5.733  1.00 94.04 101 A 1 
ATOM 807  C CD1 . ILE A 1 101 ? -8.187  -18.817 -6.776  1.00 90.93 101 A 1 
ATOM 808  N N   . ARG A 1 102 ? -3.182  -19.469 -4.353  1.00 95.11 102 A 1 
ATOM 809  C CA  . ARG A 1 102 ? -1.810  -19.976 -4.258  1.00 94.60 102 A 1 
ATOM 810  C C   . ARG A 1 102 ? -1.376  -20.267 -2.815  1.00 95.16 102 A 1 
ATOM 811  O O   . ARG A 1 102 ? -0.849  -21.331 -2.539  1.00 94.65 102 A 1 
ATOM 812  C CB  . ARG A 1 102 ? -0.839  -18.970 -4.901  1.00 93.35 102 A 1 
ATOM 813  C CG  . ARG A 1 102 ? 0.579   -19.529 -4.994  1.00 89.25 102 A 1 
ATOM 814  C CD  . ARG A 1 102 ? 1.593   -18.492 -5.484  1.00 87.59 102 A 1 
ATOM 815  N NE  . ARG A 1 102 ? 1.895   -17.500 -4.432  1.00 82.98 102 A 1 
ATOM 816  C CZ  . ARG A 1 102 ? 1.551   -16.221 -4.383  1.00 80.29 102 A 1 
ATOM 817  N NH1 . ARG A 1 102 ? 0.875   -15.656 -5.339  1.00 68.98 102 A 1 
ATOM 818  N NH2 . ARG A 1 102 ? 1.879   -15.497 -3.365  1.00 73.50 102 A 1 
ATOM 819  N N   . THR A 1 103 ? -1.583  -19.308 -1.897  1.00 94.34 103 A 1 
ATOM 820  C CA  . THR A 1 103 ? -1.168  -19.462 -0.495  1.00 94.03 103 A 1 
ATOM 821  C C   . THR A 1 103 ? -2.067  -20.421 0.276   1.00 94.62 103 A 1 
ATOM 822  O O   . THR A 1 103 ? -1.577  -21.103 1.165   1.00 94.09 103 A 1 
ATOM 823  C CB  . THR A 1 103 ? -1.088  -18.119 0.245   1.00 92.77 103 A 1 
ATOM 824  O OG1 . THR A 1 103 ? -2.275  -17.371 0.095   1.00 83.48 103 A 1 
ATOM 825  C CG2 . THR A 1 103 ? 0.041   -17.244 -0.300  1.00 82.31 103 A 1 
ATOM 826  N N   . VAL A 1 104 ? -3.339  -20.533 -0.076  1.00 95.72 104 A 1 
ATOM 827  C CA  . VAL A 1 104 ? -4.243  -21.545 0.473   1.00 96.09 104 A 1 
ATOM 828  C C   . VAL A 1 104 ? -3.781  -22.945 0.071   1.00 96.36 104 A 1 
ATOM 829  O O   . VAL A 1 104 ? -3.617  -23.796 0.943   1.00 96.04 104 A 1 
ATOM 830  C CB  . VAL A 1 104 ? -5.695  -21.290 0.026   1.00 95.80 104 A 1 
ATOM 831  C CG1 . VAL A 1 104 ? -6.627  -22.450 0.375   1.00 93.39 104 A 1 
ATOM 832  C CG2 . VAL A 1 104 ? -6.250  -20.029 0.689   1.00 93.79 104 A 1 
ATOM 833  N N   . LEU A 1 105 ? -3.503  -23.180 -1.201  1.00 96.40 105 A 1 
ATOM 834  C CA  . LEU A 1 105 ? -3.052  -24.480 -1.701  1.00 96.62 105 A 1 
ATOM 835  C C   . LEU A 1 105 ? -1.691  -24.881 -1.134  1.00 96.56 105 A 1 
ATOM 836  O O   . LEU A 1 105 ? -1.531  -26.009 -0.685  1.00 96.20 105 A 1 
ATOM 837  C CB  . LEU A 1 105 ? -3.054  -24.467 -3.231  1.00 96.71 105 A 1 
ATOM 838  C CG  . LEU A 1 105 ? -4.448  -24.292 -3.870  1.00 96.21 105 A 1 
ATOM 839  C CD1 . LEU A 1 105 ? -4.305  -24.288 -5.389  1.00 94.89 105 A 1 
ATOM 840  C CD2 . LEU A 1 105 ? -5.441  -25.375 -3.461  1.00 94.59 105 A 1 
ATOM 841  N N   . LEU A 1 106 ? -0.750  -23.937 -1.033  1.00 96.31 106 A 1 
ATOM 842  C CA  . LEU A 1 106 ? 0.517   -24.153 -0.331  1.00 96.06 106 A 1 
ATOM 843  C C   . LEU A 1 106 ? 0.306   -24.513 1.141   1.00 96.00 106 A 1 
ATOM 844  O O   . LEU A 1 106 ? 1.006   -25.370 1.669   1.00 95.32 106 A 1 
ATOM 845  C CB  . LEU A 1 106 ? 1.375   -22.883 -0.413  1.00 95.49 106 A 1 
ATOM 846  C CG  . LEU A 1 106 ? 2.099   -22.706 -1.752  1.00 92.92 106 A 1 
ATOM 847  C CD1 . LEU A 1 106 ? 2.601   -21.265 -1.863  1.00 89.64 106 A 1 
ATOM 848  C CD2 . LEU A 1 106 ? 3.300   -23.643 -1.855  1.00 89.70 106 A 1 
ATOM 849  N N   . SER A 1 107 ? -0.662  -23.894 1.815   1.00 96.27 107 A 1 
ATOM 850  C CA  . SER A 1 107 ? -0.975  -24.188 3.215   1.00 95.94 107 A 1 
ATOM 851  C C   . SER A 1 107 ? -1.594  -25.578 3.390   1.00 95.89 107 A 1 
ATOM 852  O O   . SER A 1 107 ? -1.266  -26.270 4.344   1.00 95.13 107 A 1 
ATOM 853  C CB  . SER A 1 107 ? -1.907  -23.129 3.794   1.00 95.55 107 A 1 
ATOM 854  O OG  . SER A 1 107 ? -1.328  -21.840 3.725   1.00 91.26 107 A 1 
ATOM 855  N N   . ILE A 1 108 ? -2.435  -26.011 2.453   1.00 96.49 108 A 1 
ATOM 856  C CA  . ILE A 1 108 ? -2.989  -27.374 2.428   1.00 96.46 108 A 1 
ATOM 857  C C   . ILE A 1 108 ? -1.875  -28.392 2.180   1.00 96.29 108 A 1 
ATOM 858  O O   . ILE A 1 108 ? -1.802  -29.394 2.884   1.00 95.77 108 A 1 
ATOM 859  C CB  . ILE A 1 108 ? -4.123  -27.482 1.392   1.00 96.67 108 A 1 
ATOM 860  C CG1 . ILE A 1 108 ? -5.332  -26.630 1.835   1.00 95.66 108 A 1 
ATOM 861  C CG2 . ILE A 1 108 ? -4.552  -28.943 1.187   1.00 95.95 108 A 1 
ATOM 862  C CD1 . ILE A 1 108 ? -6.350  -26.385 0.718   1.00 93.42 108 A 1 
ATOM 863  N N   . GLN A 1 109 ? -0.986  -28.114 1.239   1.00 96.06 109 A 1 
ATOM 864  C CA  . GLN A 1 109 ? 0.166   -28.986 0.978   1.00 95.77 109 A 1 
ATOM 865  C C   . GLN A 1 109 ? 1.066   -29.098 2.220   1.00 95.39 109 A 1 
ATOM 866  O O   . GLN A 1 109 ? 1.464   -30.193 2.597   1.00 94.34 109 A 1 
ATOM 867  C CB  . GLN A 1 109 ? 0.924   -28.449 -0.242  1.00 95.19 109 A 1 
ATOM 868  C CG  . GLN A 1 109 ? 1.919   -29.474 -0.789  1.00 92.64 109 A 1 
ATOM 869  C CD  . GLN A 1 109 ? 2.720   -28.935 -1.973  1.00 92.47 109 A 1 
ATOM 870  O OE1 . GLN A 1 109 ? 2.952   -27.742 -2.109  1.00 85.02 109 A 1 
ATOM 871  N NE2 . GLN A 1 109 ? 3.182   -29.778 -2.866  1.00 83.54 109 A 1 
ATOM 872  N N   . ALA A 1 110 ? 1.330   -27.978 2.906   1.00 95.47 110 A 1 
ATOM 873  C CA  . ALA A 1 110 ? 2.090   -27.969 4.143   1.00 94.63 110 A 1 
ATOM 874  C C   . ALA A 1 110 ? 1.390   -28.728 5.284   1.00 94.42 110 A 1 
ATOM 875  O O   . ALA A 1 110 ? 2.061   -29.392 6.070   1.00 92.98 110 A 1 
ATOM 876  C CB  . ALA A 1 110 ? 2.367   -26.523 4.539   1.00 93.86 110 A 1 
ATOM 877  N N   . LEU A 1 111 ? 0.056   -28.676 5.361   1.00 95.33 111 A 1 
ATOM 878  C CA  . LEU A 1 111 ? -0.726  -29.466 6.330   1.00 95.13 111 A 1 
ATOM 879  C C   . LEU A 1 111 ? -0.486  -30.969 6.149   1.00 95.01 111 A 1 
ATOM 880  O O   . LEU A 1 111 ? -0.408  -31.685 7.140   1.00 94.02 111 A 1 
ATOM 881  C CB  . LEU A 1 111 ? -2.214  -29.101 6.187   1.00 95.08 111 A 1 
ATOM 882  C CG  . LEU A 1 111 ? -3.156  -29.919 7.095   1.00 94.47 111 A 1 
ATOM 883  C CD1 . LEU A 1 111 ? -2.904  -29.634 8.573   1.00 91.82 111 A 1 
ATOM 884  C CD2 . LEU A 1 111 ? -4.617  -29.586 6.773   1.00 91.31 111 A 1 
ATOM 885  N N   . LEU A 1 112 ? -0.311  -31.460 4.918   1.00 95.73 112 A 1 
ATOM 886  C CA  . LEU A 1 112 ? 0.016   -32.859 4.667   1.00 95.69 112 A 1 
ATOM 887  C C   . LEU A 1 112 ? 1.372   -33.250 5.281   1.00 94.92 112 A 1 
ATOM 888  O O   . LEU A 1 112 ? 1.516   -34.363 5.771   1.00 93.33 112 A 1 
ATOM 889  C CB  . LEU A 1 112 ? 0.011   -33.160 3.154   1.00 95.74 112 A 1 
ATOM 890  C CG  . LEU A 1 112 ? -1.303  -32.885 2.411   1.00 95.26 112 A 1 
ATOM 891  C CD1 . LEU A 1 112 ? -1.189  -33.398 0.968   1.00 93.25 112 A 1 
ATOM 892  C CD2 . LEU A 1 112 ? -2.506  -33.551 3.070   1.00 92.92 112 A 1 
ATOM 893  N N   . SER A 1 113 ? 2.335   -32.326 5.325   1.00 94.13 113 A 1 
ATOM 894  C CA  . SER A 1 113 ? 3.637   -32.561 5.964   1.00 92.55 113 A 1 
ATOM 895  C C   . SER A 1 113 ? 3.640   -32.363 7.483   1.00 92.26 113 A 1 
ATOM 896  O O   . SER A 1 113 ? 4.602   -32.742 8.135   1.00 88.59 113 A 1 
ATOM 897  C CB  . SER A 1 113 ? 4.721   -31.692 5.322   1.00 90.40 113 A 1 
ATOM 898  O OG  . SER A 1 113 ? 4.559   -30.315 5.596   1.00 78.38 113 A 1 
ATOM 899  N N   . ALA A 1 114 ? 2.586   -31.760 8.049   1.00 92.43 114 A 1 
ATOM 900  C CA  . ALA A 1 114 ? 2.456   -31.478 9.471   1.00 91.51 114 A 1 
ATOM 901  C C   . ALA A 1 114 ? 1.035   -31.812 9.985   1.00 92.41 114 A 1 
ATOM 902  O O   . ALA A 1 114 ? 0.267   -30.900 10.301  1.00 89.93 114 A 1 
ATOM 903  C CB  . ALA A 1 114 ? 2.868   -30.016 9.714   1.00 89.28 114 A 1 
ATOM 904  N N   . PRO A 1 115 ? 0.665   -33.107 10.048  1.00 92.60 115 A 1 
ATOM 905  C CA  . PRO A 1 115 ? -0.608  -33.538 10.617  1.00 92.88 115 A 1 
ATOM 906  C C   . PRO A 1 115 ? -0.766  -33.065 12.061  1.00 92.96 115 A 1 
ATOM 907  O O   . PRO A 1 115 ? 0.190   -33.112 12.840  1.00 90.84 115 A 1 
ATOM 908  C CB  . PRO A 1 115 ? -0.609  -35.063 10.527  1.00 91.60 115 A 1 
ATOM 909  C CG  . PRO A 1 115 ? 0.402   -35.376 9.432   1.00 88.87 115 A 1 
ATOM 910  C CD  . PRO A 1 115 ? 1.423   -34.261 9.586   1.00 91.84 115 A 1 
ATOM 911  N N   . ASN A 1 116 ? -1.972  -32.644 12.449  1.00 91.09 116 A 1 
ATOM 912  C CA  . ASN A 1 116 ? -2.316  -32.297 13.818  1.00 90.84 116 A 1 
ATOM 913  C C   . ASN A 1 116 ? -3.377  -33.270 14.358  1.00 90.98 116 A 1 
ATOM 914  O O   . ASN A 1 116 ? -4.578  -32.982 14.247  1.00 89.41 116 A 1 
ATOM 915  C CB  . ASN A 1 116 ? -2.749  -30.832 13.893  1.00 89.81 116 A 1 
ATOM 916  C CG  . ASN A 1 116 ? -3.151  -30.442 15.308  1.00 87.97 116 A 1 
ATOM 917  O OD1 . ASN A 1 116 ? -2.687  -30.992 16.296  1.00 82.32 116 A 1 
ATOM 918  N ND2 . ASN A 1 116 ? -4.026  -29.474 15.434  1.00 81.59 116 A 1 
ATOM 919  N N   . PRO A 1 117 ? -2.971  -34.397 14.950  1.00 90.51 117 A 1 
ATOM 920  C CA  . PRO A 1 117 ? -3.907  -35.361 15.510  1.00 90.52 117 A 1 
ATOM 921  C C   . PRO A 1 117 ? -4.552  -34.873 16.821  1.00 90.08 117 A 1 
ATOM 922  O O   . PRO A 1 117 ? -5.505  -35.484 17.287  1.00 85.77 117 A 1 
ATOM 923  C CB  . PRO A 1 117 ? -3.082  -36.637 15.708  1.00 89.49 117 A 1 
ATOM 924  C CG  . PRO A 1 117 ? -1.683  -36.102 15.994  1.00 87.77 117 A 1 
ATOM 925  C CD  . PRO A 1 117 ? -1.602  -34.866 15.097  1.00 90.86 117 A 1 
ATOM 926  N N   . ASP A 1 118 ? -4.068  -33.774 17.424  1.00 89.08 118 A 1 
ATOM 927  C CA  . ASP A 1 118 ? -4.628  -33.211 18.654  1.00 87.54 118 A 1 
ATOM 928  C C   . ASP A 1 118 ? -5.900  -32.377 18.438  1.00 86.97 118 A 1 
ATOM 929  O O   . ASP A 1 118 ? -6.632  -32.134 19.400  1.00 82.22 118 A 1 
ATOM 930  C CB  . ASP A 1 118 ? -3.573  -32.378 19.390  1.00 85.71 118 A 1 
ATOM 931  C CG  . ASP A 1 118 ? -2.472  -33.248 19.962  1.00 81.58 118 A 1 
ATOM 932  O OD1 . ASP A 1 118 ? -2.836  -34.315 20.518  1.00 75.70 118 A 1 
ATOM 933  O OD2 . ASP A 1 118 ? -1.303  -32.841 19.884  1.00 75.09 118 A 1 
ATOM 934  N N   . ASP A 1 119 ? -6.185  -31.975 17.215  1.00 85.95 119 A 1 
ATOM 935  C CA  . ASP A 1 119 ? -7.374  -31.220 16.841  1.00 84.04 119 A 1 
ATOM 936  C C   . ASP A 1 119 ? -7.986  -31.838 15.567  1.00 84.68 119 A 1 
ATOM 937  O O   . ASP A 1 119 ? -7.892  -31.279 14.475  1.00 79.41 119 A 1 
ATOM 938  C CB  . ASP A 1 119 ? -6.984  -29.744 16.722  1.00 80.64 119 A 1 
ATOM 939  C CG  . ASP A 1 119 ? -8.147  -28.762 16.850  1.00 73.85 119 A 1 
ATOM 940  O OD1 . ASP A 1 119 ? -9.327  -29.173 16.793  1.00 68.25 119 A 1 
ATOM 941  O OD2 . ASP A 1 119 ? -7.812  -27.556 17.016  1.00 67.36 119 A 1 
ATOM 942  N N   . PRO A 1 120 ? -8.522  -33.069 15.679  1.00 84.22 120 A 1 
ATOM 943  C CA  . PRO A 1 120 ? -8.850  -33.867 14.517  1.00 84.42 120 A 1 
ATOM 944  C C   . PRO A 1 120 ? -10.214 -33.515 13.911  1.00 85.54 120 A 1 
ATOM 945  O O   . PRO A 1 120 ? -11.164 -33.151 14.602  1.00 81.14 120 A 1 
ATOM 946  C CB  . PRO A 1 120 ? -8.816  -35.312 15.003  1.00 80.81 120 A 1 
ATOM 947  C CG  . PRO A 1 120 ? -9.281  -35.196 16.446  1.00 77.78 120 A 1 
ATOM 948  C CD  . PRO A 1 120 ? -8.698  -33.862 16.891  1.00 80.90 120 A 1 
ATOM 949  N N   . LEU A 1 121 ? -10.340 -33.754 12.617  1.00 82.75 121 A 1 
ATOM 950  C CA  . LEU A 1 121 ? -11.635 -33.873 11.941  1.00 82.41 121 A 1 
ATOM 951  C C   . LEU A 1 121 ? -12.014 -35.349 11.693  1.00 85.38 121 A 1 
ATOM 952  O O   . LEU A 1 121 ? -13.191 -35.698 11.741  1.00 79.84 121 A 1 
ATOM 953  C CB  . LEU A 1 121 ? -11.574 -33.072 10.636  1.00 78.42 121 A 1 
ATOM 954  C CG  . LEU A 1 121 ? -12.912 -32.997 9.884   1.00 75.98 121 A 1 
ATOM 955  C CD1 . LEU A 1 121 ? -14.002 -32.277 10.683  1.00 72.15 121 A 1 
ATOM 956  C CD2 . LEU A 1 121 ? -12.721 -32.246 8.570   1.00 71.54 121 A 1 
ATOM 957  N N   . ALA A 1 122 ? -11.017 -36.201 11.458  1.00 83.17 122 A 1 
ATOM 958  C CA  . ALA A 1 122 ? -11.170 -37.644 11.331  1.00 83.94 122 A 1 
ATOM 959  C C   . ALA A 1 122 ? -10.710 -38.328 12.635  1.00 86.06 122 A 1 
ATOM 960  O O   . ALA A 1 122 ? -9.542  -38.678 12.773  1.00 84.32 122 A 1 
ATOM 961  C CB  . ALA A 1 122 ? -10.398 -38.113 10.092  1.00 82.13 122 A 1 
ATOM 962  N N   . ASN A 1 123 ? -11.634 -38.506 13.581  1.00 88.54 123 A 1 
ATOM 963  C CA  . ASN A 1 123 ? -11.310 -39.008 14.927  1.00 87.40 123 A 1 
ATOM 964  C C   . ASN A 1 123 ? -10.656 -40.393 14.914  1.00 89.03 123 A 1 
ATOM 965  O O   . ASN A 1 123 ? -9.697  -40.621 15.636  1.00 86.18 123 A 1 
ATOM 966  C CB  . ASN A 1 123 ? -12.585 -39.023 15.782  1.00 83.73 123 A 1 
ATOM 967  C CG  . ASN A 1 123 ? -13.097 -37.628 16.116  1.00 78.55 123 A 1 
ATOM 968  O OD1 . ASN A 1 123 ? -12.384 -36.648 16.141  1.00 70.66 123 A 1 
ATOM 969  N ND2 . ASN A 1 123 ? -14.376 -37.506 16.383  1.00 68.24 123 A 1 
ATOM 970  N N   . ASP A 1 124 ? -11.150 -41.310 14.075  1.00 91.65 124 A 1 
ATOM 971  C CA  . ASP A 1 124 ? -10.613 -42.657 13.900  1.00 91.38 124 A 1 
ATOM 972  C C   . ASP A 1 124 ? -9.166  -42.646 13.383  1.00 92.95 124 A 1 
ATOM 973  O O   . ASP A 1 124 ? -8.299  -43.365 13.902  1.00 90.06 124 A 1 
ATOM 974  C CB  . ASP A 1 124 ? -11.552 -43.464 12.966  1.00 88.42 124 A 1 
ATOM 975  C CG  . ASP A 1 124 ? -11.868 -42.848 11.588  1.00 79.12 124 A 1 
ATOM 976  O OD1 . ASP A 1 124 ? -11.729 -41.618 11.403  1.00 68.85 124 A 1 
ATOM 977  O OD2 . ASP A 1 124 ? -12.359 -43.591 10.692  1.00 70.33 124 A 1 
ATOM 978  N N   . VAL A 1 125 ? -8.866  -41.773 12.427  1.00 93.13 125 A 1 
ATOM 979  C CA  . VAL A 1 125 ? -7.506  -41.588 11.905  1.00 93.43 125 A 1 
ATOM 980  C C   . VAL A 1 125 ? -6.600  -40.950 12.958  1.00 94.09 125 A 1 
ATOM 981  O O   . VAL A 1 125 ? -5.463  -41.374 13.118  1.00 92.58 125 A 1 
ATOM 982  C CB  . VAL A 1 125 ? -7.524  -40.731 10.624  1.00 92.82 125 A 1 
ATOM 983  C CG1 . VAL A 1 125 ? -6.117  -40.509 10.066  1.00 88.68 125 A 1 
ATOM 984  C CG2 . VAL A 1 125 ? -8.374  -41.387 9.531   1.00 89.23 125 A 1 
ATOM 985  N N   . ALA A 1 126 ? -7.108  -39.952 13.693  1.00 93.44 126 A 1 
ATOM 986  C CA  . ALA A 1 126 ? -6.330  -39.261 14.714  1.00 93.12 126 A 1 
ATOM 987  C C   . ALA A 1 126 ? -6.002  -40.154 15.917  1.00 93.39 126 A 1 
ATOM 988  O O   . ALA A 1 126 ? -4.880  -40.104 16.421  1.00 92.46 126 A 1 
ATOM 989  C CB  . ALA A 1 126 ? -7.119  -38.030 15.154  1.00 92.03 126 A 1 
ATOM 990  N N   . GLU A 1 127 ? -6.943  -40.996 16.339  1.00 93.87 127 A 1 
ATOM 991  C CA  . GLU A 1 127 ? -6.720  -41.978 17.400  1.00 93.25 127 A 1 
ATOM 992  C C   . GLU A 1 127 ? -5.629  -42.975 17.000  1.00 93.49 127 A 1 
ATOM 993  O O   . GLU A 1 127 ? -4.691  -43.213 17.766  1.00 92.05 127 A 1 
ATOM 994  C CB  . GLU A 1 127 ? -8.048  -42.676 17.716  1.00 92.53 127 A 1 
ATOM 995  C CG  . GLU A 1 127 ? -7.921  -43.626 18.910  1.00 81.27 127 A 1 
ATOM 996  C CD  . GLU A 1 127 ? -9.274  -44.233 19.340  1.00 72.11 127 A 1 
ATOM 997  O OE1 . GLU A 1 127 ? -9.300  -44.823 20.445  1.00 63.44 127 A 1 
ATOM 998  O OE2 . GLU A 1 127 ? -10.258 -44.107 18.578  1.00 64.04 127 A 1 
ATOM 999  N N   . GLN A 1 128 ? -5.685  -43.502 15.780  1.00 94.24 128 A 1 
ATOM 1000 C CA  . GLN A 1 128 ? -4.633  -44.370 15.265  1.00 93.89 128 A 1 
ATOM 1001 C C   . GLN A 1 128 ? -3.283  -43.635 15.177  1.00 94.53 128 A 1 
ATOM 1002 O O   . GLN A 1 128 ? -2.246  -44.212 15.514  1.00 93.38 128 A 1 
ATOM 1003 C CB  . GLN A 1 128 ? -5.063  -44.917 13.891  1.00 92.71 128 A 1 
ATOM 1004 C CG  . GLN A 1 128 ? -4.142  -46.030 13.381  1.00 81.33 128 A 1 
ATOM 1005 C CD  . GLN A 1 128 ? -4.213  -47.326 14.207  1.00 75.66 128 A 1 
ATOM 1006 O OE1 . GLN A 1 128 ? -5.093  -47.542 15.011  1.00 67.75 128 A 1 
ATOM 1007 N NE2 . GLN A 1 128 ? -3.286  -48.233 14.029  1.00 64.62 128 A 1 
ATOM 1008 N N   . TRP A 1 129 ? -3.287  -42.365 14.772  1.00 93.80 129 A 1 
ATOM 1009 C CA  . TRP A 1 129 ? -2.074  -41.549 14.676  1.00 93.68 129 A 1 
ATOM 1010 C C   . TRP A 1 129 ? -1.433  -41.316 16.047  1.00 93.74 129 A 1 
ATOM 1011 O O   . TRP A 1 129 ? -0.217  -41.371 16.173  1.00 91.81 129 A 1 
ATOM 1012 C CB  . TRP A 1 129 ? -2.390  -40.223 13.983  1.00 93.05 129 A 1 
ATOM 1013 C CG  . TRP A 1 129 ? -1.281  -39.682 13.143  1.00 91.50 129 A 1 
ATOM 1014 C CD1 . TRP A 1 129 ? -0.137  -39.116 13.590  1.00 86.63 129 A 1 
ATOM 1015 C CD2 . TRP A 1 129 ? -1.193  -39.693 11.679  1.00 91.15 129 A 1 
ATOM 1016 N NE1 . TRP A 1 129 ? 0.661   -38.778 12.503  1.00 88.63 129 A 1 
ATOM 1017 C CE2 . TRP A 1 129 ? 0.054   -39.115 11.322  1.00 90.01 129 A 1 
ATOM 1018 C CE3 . TRP A 1 129 ? -2.041  -40.142 10.642  1.00 89.76 129 A 1 
ATOM 1019 C CZ2 . TRP A 1 129 ? 0.462   -38.998 9.963   1.00 89.71 129 A 1 
ATOM 1020 C CZ3 . TRP A 1 129 ? -1.638  -40.016 9.299   1.00 86.88 129 A 1 
ATOM 1021 C CH2 . TRP A 1 129 ? -0.395  -39.460 8.966   1.00 87.81 129 A 1 
ATOM 1022 N N   . LYS A 1 130 ? -2.235  -41.101 17.095  1.00 93.56 130 A 1 
ATOM 1023 C CA  . LYS A 1 130 ? -1.758  -40.904 18.475  1.00 92.79 130 A 1 
ATOM 1024 C C   . LYS A 1 130 ? -1.286  -42.192 19.144  1.00 93.07 130 A 1 
ATOM 1025 O O   . LYS A 1 130 ? -0.344  -42.157 19.922  1.00 90.64 130 A 1 
ATOM 1026 C CB  . LYS A 1 130 ? -2.886  -40.300 19.321  1.00 91.30 130 A 1 
ATOM 1027 C CG  . LYS A 1 130 ? -3.127  -38.827 18.978  1.00 85.78 130 A 1 
ATOM 1028 C CD  . LYS A 1 130 ? -4.224  -38.243 19.874  1.00 81.50 130 A 1 
ATOM 1029 C CE  . LYS A 1 130 ? -4.337  -36.771 19.529  1.00 73.74 130 A 1 
ATOM 1030 N NZ  . LYS A 1 130 ? -5.023  -35.988 20.571  1.00 66.72 130 A 1 
ATOM 1031 N N   . THR A 1 131 ? -1.965  -43.306 18.902  1.00 93.71 131 A 1 
ATOM 1032 C CA  . THR A 1 131 ? -1.698  -44.586 19.570  1.00 93.10 131 A 1 
ATOM 1033 C C   . THR A 1 131 ? -0.598  -45.387 18.884  1.00 93.51 131 A 1 
ATOM 1034 O O   . THR A 1 131 ? 0.205   -46.031 19.555  1.00 90.24 131 A 1 
ATOM 1035 C CB  . THR A 1 131 ? -2.966  -45.440 19.673  1.00 91.16 131 A 1 
ATOM 1036 O OG1 . THR A 1 131 ? -3.576  -45.585 18.406  1.00 80.83 131 A 1 
ATOM 1037 C CG2 . THR A 1 131 ? -4.003  -44.839 20.616  1.00 77.79 131 A 1 
ATOM 1038 N N   . ASN A 1 132 ? -0.545  -45.334 17.561  1.00 93.51 132 A 1 
ATOM 1039 C CA  . ASN A 1 132 ? 0.465   -46.023 16.769  1.00 93.88 132 A 1 
ATOM 1040 C C   . ASN A 1 132 ? 0.811   -45.216 15.507  1.00 94.31 132 A 1 
ATOM 1041 O O   . ASN A 1 132 ? 0.397   -45.548 14.393  1.00 92.21 132 A 1 
ATOM 1042 C CB  . ASN A 1 132 ? -0.019  -47.447 16.469  1.00 92.28 132 A 1 
ATOM 1043 C CG  . ASN A 1 132 ? 1.081   -48.323 15.898  1.00 89.51 132 A 1 
ATOM 1044 O OD1 . ASN A 1 132 ? 2.111   -47.873 15.427  1.00 83.00 132 A 1 
ATOM 1045 N ND2 . ASN A 1 132 ? 0.887   -49.617 15.931  1.00 80.41 132 A 1 
ATOM 1046 N N   . GLU A 1 133 ? 1.603   -44.168 15.690  1.00 93.88 133 A 1 
ATOM 1047 C CA  . GLU A 1 133 ? 2.006   -43.265 14.609  1.00 93.67 133 A 1 
ATOM 1048 C C   . GLU A 1 133 ? 2.678   -44.004 13.440  1.00 94.21 133 A 1 
ATOM 1049 O O   . GLU A 1 133 ? 2.350   -43.757 12.285  1.00 93.23 133 A 1 
ATOM 1050 C CB  . GLU A 1 133 ? 2.932   -42.183 15.189  1.00 91.50 133 A 1 
ATOM 1051 C CG  . GLU A 1 133 ? 3.297   -41.131 14.132  1.00 87.04 133 A 1 
ATOM 1052 C CD  . GLU A 1 133 ? 4.152   -39.978 14.683  1.00 85.26 133 A 1 
ATOM 1053 O OE1 . GLU A 1 133 ? 4.233   -38.943 13.980  1.00 77.93 133 A 1 
ATOM 1054 O OE2 . GLU A 1 133 ? 4.743   -40.135 15.778  1.00 80.50 133 A 1 
ATOM 1055 N N   . ALA A 1 134 ? 3.552   -44.972 13.721  1.00 94.99 134 A 1 
ATOM 1056 C CA  . ALA A 1 134 ? 4.230   -45.743 12.682  1.00 95.30 134 A 1 
ATOM 1057 C C   . ALA A 1 134 ? 3.238   -46.506 11.785  1.00 95.86 134 A 1 
ATOM 1058 O O   . ALA A 1 134 ? 3.358   -46.485 10.552  1.00 94.42 134 A 1 
ATOM 1059 C CB  . ALA A 1 134 ? 5.236   -46.692 13.351  1.00 94.56 134 A 1 
ATOM 1060 N N   . GLN A 1 135 ? 2.209   -47.104 12.381  1.00 95.88 135 A 1 
ATOM 1061 C CA  . GLN A 1 135 ? 1.159   -47.801 11.639  1.00 95.64 135 A 1 
ATOM 1062 C C   . GLN A 1 135 ? 0.250   -46.827 10.868  1.00 96.01 135 A 1 
ATOM 1063 O O   . GLN A 1 135 ? -0.156  -47.115 9.746   1.00 95.21 135 A 1 
ATOM 1064 C CB  . GLN A 1 135 ? 0.349   -48.673 12.606  1.00 94.66 135 A 1 
ATOM 1065 C CG  . GLN A 1 135 ? -0.619  -49.619 11.874  1.00 84.80 135 A 1 
ATOM 1066 C CD  . GLN A 1 135 ? 0.121   -50.668 11.031  1.00 75.74 135 A 1 
ATOM 1067 O OE1 . GLN A 1 135 ? 1.174   -51.155 11.394  1.00 66.66 135 A 1 
ATOM 1068 N NE2 . GLN A 1 135 ? -0.403  -51.033 9.883   1.00 63.12 135 A 1 
ATOM 1069 N N   . ALA A 1 136 ? -0.046  -45.671 11.457  1.00 95.52 136 A 1 
ATOM 1070 C CA  . ALA A 1 136 ? -0.824  -44.621 10.798  1.00 95.53 136 A 1 
ATOM 1071 C C   . ALA A 1 136 ? -0.088  -44.070 9.569   1.00 96.15 136 A 1 
ATOM 1072 O O   . ALA A 1 136 ? -0.673  -43.972 8.485   1.00 95.41 136 A 1 
ATOM 1073 C CB  . ALA A 1 136 ? -1.134  -43.521 11.815  1.00 94.71 136 A 1 
ATOM 1074 N N   . ILE A 1 137 ? 1.216   -43.812 9.690   1.00 95.96 137 A 1 
ATOM 1075 C CA  . ILE A 1 137 ? 2.074   -43.378 8.584   1.00 95.80 137 A 1 
ATOM 1076 C C   . ILE A 1 137 ? 2.108   -44.426 7.471   1.00 96.18 137 A 1 
ATOM 1077 O O   . ILE A 1 137 ? 1.965   -44.088 6.297   1.00 95.34 137 A 1 
ATOM 1078 C CB  . ILE A 1 137 ? 3.488   -43.037 9.117   1.00 94.77 137 A 1 
ATOM 1079 C CG1 . ILE A 1 137 ? 3.432   -41.717 9.923   1.00 91.24 137 A 1 
ATOM 1080 C CG2 . ILE A 1 137 ? 4.516   -42.921 7.980   1.00 90.44 137 A 1 
ATOM 1081 C CD1 . ILE A 1 137 ? 4.727   -41.395 10.690  1.00 82.07 137 A 1 
ATOM 1082 N N   . GLU A 1 138 ? 2.240   -45.720 7.821   1.00 96.52 138 A 1 
ATOM 1083 C CA  . GLU A 1 138 ? 2.253   -46.778 6.809   1.00 96.54 138 A 1 
ATOM 1084 C C   . GLU A 1 138 ? 0.879   -46.961 6.141   1.00 96.88 138 A 1 
ATOM 1085 O O   . GLU A 1 138 ? 0.801   -47.181 4.928   1.00 96.28 138 A 1 
ATOM 1086 C CB  . GLU A 1 138 ? 2.793   -48.083 7.416   1.00 96.02 138 A 1 
ATOM 1087 C CG  . GLU A 1 138 ? 3.263   -49.089 6.351   1.00 83.29 138 A 1 
ATOM 1088 C CD  . GLU A 1 138 ? 4.303   -48.510 5.365   1.00 78.78 138 A 1 
ATOM 1089 O OE1 . GLU A 1 138 ? 4.323   -48.950 4.193   1.00 70.78 138 A 1 
ATOM 1090 O OE2 . GLU A 1 138 ? 5.067   -47.587 5.737   1.00 71.22 138 A 1 
ATOM 1091 N N   . THR A 1 139 ? -0.203  -46.749 6.889   1.00 96.01 139 A 1 
ATOM 1092 C CA  . THR A 1 139 ? -1.554  -46.700 6.328   1.00 96.10 139 A 1 
ATOM 1093 C C   . THR A 1 139 ? -1.711  -45.525 5.362   1.00 96.48 139 A 1 
ATOM 1094 O O   . THR A 1 139 ? -2.253  -45.694 4.268   1.00 95.77 139 A 1 
ATOM 1095 C CB  . THR A 1 139 ? -2.623  -46.643 7.433   1.00 95.50 139 A 1 
ATOM 1096 O OG1 . THR A 1 139 ? -2.447  -47.719 8.330   1.00 91.07 139 A 1 
ATOM 1097 C CG2 . THR A 1 139 ? -4.038  -46.760 6.870   1.00 90.25 139 A 1 
ATOM 1098 N N   . ALA A 1 140 ? -1.175  -44.347 5.701   1.00 96.64 140 A 1 
ATOM 1099 C CA  . ALA A 1 140 ? -1.172  -43.184 4.817   1.00 96.57 140 A 1 
ATOM 1100 C C   . ALA A 1 140 ? -0.372  -43.440 3.524   1.00 96.65 140 A 1 
ATOM 1101 O O   . ALA A 1 140 ? -0.853  -43.130 2.435   1.00 95.97 140 A 1 
ATOM 1102 C CB  . ALA A 1 140 ? -0.653  -41.970 5.588   1.00 96.19 140 A 1 
ATOM 1103 N N   . ARG A 1 141 ? 0.789   -44.112 3.617   1.00 96.69 141 A 1 
ATOM 1104 C CA  . ARG A 1 141 ? 1.556   -44.553 2.434   1.00 96.43 141 A 1 
ATOM 1105 C C   . ARG A 1 141 ? 0.791   -45.565 1.582   1.00 96.49 141 A 1 
ATOM 1106 O O   . ARG A 1 141 ? 0.825   -45.480 0.353   1.00 95.56 141 A 1 
ATOM 1107 C CB  . ARG A 1 141 ? 2.886   -45.196 2.856   1.00 95.72 141 A 1 
ATOM 1108 C CG  . ARG A 1 141 ? 3.910   -44.185 3.378   1.00 87.14 141 A 1 
ATOM 1109 C CD  . ARG A 1 141 ? 5.223   -44.907 3.677   1.00 87.15 141 A 1 
ATOM 1110 N NE  . ARG A 1 141 ? 6.193   -44.010 4.323   1.00 80.39 141 A 1 
ATOM 1111 C CZ  . ARG A 1 141 ? 6.760   -44.184 5.499   1.00 74.37 141 A 1 
ATOM 1112 N NH1 . ARG A 1 141 ? 6.586   -45.261 6.228   1.00 64.96 141 A 1 
ATOM 1113 N NH2 . ARG A 1 141 ? 7.524   -43.258 5.976   1.00 68.57 141 A 1 
ATOM 1114 N N   . ALA A 1 142 ? 0.091   -46.497 2.205   1.00 96.72 142 A 1 
ATOM 1115 C CA  . ALA A 1 142 ? -0.720  -47.481 1.505   1.00 96.69 142 A 1 
ATOM 1116 C C   . ALA A 1 142 ? -1.882  -46.818 0.755   1.00 96.74 142 A 1 
ATOM 1117 O O   . ALA A 1 142 ? -2.075  -47.076 -0.436  1.00 95.73 142 A 1 
ATOM 1118 C CB  . ALA A 1 142 ? -1.205  -48.537 2.507   1.00 96.37 142 A 1 
ATOM 1119 N N   . TRP A 1 143 ? -2.598  -45.877 1.409   1.00 96.79 143 A 1 
ATOM 1120 C CA  . TRP A 1 143 ? -3.666  -45.097 0.761   1.00 96.67 143 A 1 
ATOM 1121 C C   . TRP A 1 143 ? -3.133  -44.217 -0.371  1.00 96.37 143 A 1 
ATOM 1122 O O   . TRP A 1 143 ? -3.770  -44.132 -1.424  1.00 94.63 143 A 1 
ATOM 1123 C CB  . TRP A 1 143 ? -4.396  -44.252 1.805   1.00 96.12 143 A 1 
ATOM 1124 C CG  . TRP A 1 143 ? -5.409  -44.961 2.638   1.00 95.90 143 A 1 
ATOM 1125 C CD1 . TRP A 1 143 ? -5.276  -46.177 3.219   1.00 93.01 143 A 1 
ATOM 1126 C CD2 . TRP A 1 143 ? -6.754  -44.494 2.997   1.00 94.79 143 A 1 
ATOM 1127 N NE1 . TRP A 1 143 ? -6.433  -46.488 3.915   1.00 92.77 143 A 1 
ATOM 1128 C CE2 . TRP A 1 143 ? -7.357  -45.484 3.810   1.00 94.04 143 A 1 
ATOM 1129 C CE3 . TRP A 1 143 ? -7.491  -43.318 2.709   1.00 93.44 143 A 1 
ATOM 1130 C CZ2 . TRP A 1 143 ? -8.662  -45.320 4.327   1.00 92.96 143 A 1 
ATOM 1131 C CZ3 . TRP A 1 143 ? -8.789  -43.156 3.228   1.00 91.32 143 A 1 
ATOM 1132 C CH2 . TRP A 1 143 ? -9.363  -44.153 4.025   1.00 91.32 143 A 1 
ATOM 1133 N N   . THR A 1 144 ? -1.966  -43.617 -0.208  1.00 96.70 144 A 1 
ATOM 1134 C CA  . THR A 1 144 ? -1.307  -42.839 -1.267  1.00 96.48 144 A 1 
ATOM 1135 C C   . THR A 1 144 ? -1.034  -43.712 -2.495  1.00 96.12 144 A 1 
ATOM 1136 O O   . THR A 1 144 ? -1.420  -43.353 -3.601  1.00 94.68 144 A 1 
ATOM 1137 C CB  . THR A 1 144 ? -0.020  -42.191 -0.755  1.00 96.12 144 A 1 
ATOM 1138 O OG1 . THR A 1 144 ? -0.331  -41.342 0.327   1.00 91.84 144 A 1 
ATOM 1139 C CG2 . THR A 1 144 ? 0.670   -41.335 -1.811  1.00 91.48 144 A 1 
ATOM 1140 N N   . ARG A 1 145 ? -0.469  -44.910 -2.301  1.00 96.46 145 A 1 
ATOM 1141 C CA  . ARG A 1 145 ? -0.255  -45.884 -3.384  1.00 95.88 145 A 1 
ATOM 1142 C C   . ARG A 1 145 ? -1.559  -46.321 -4.063  1.00 95.74 145 A 1 
ATOM 1143 O O   . ARG A 1 145 ? -1.600  -46.415 -5.287  1.00 94.02 145 A 1 
ATOM 1144 C CB  . ARG A 1 145 ? 0.527   -47.091 -2.855  1.00 94.75 145 A 1 
ATOM 1145 C CG  . ARG A 1 145 ? 2.025   -46.761 -2.702  1.00 86.03 145 A 1 
ATOM 1146 C CD  . ARG A 1 145 ? 2.850   -47.946 -2.183  1.00 82.97 145 A 1 
ATOM 1147 N NE  . ARG A 1 145 ? 2.871   -48.007 -0.713  1.00 73.53 145 A 1 
ATOM 1148 C CZ  . ARG A 1 145 ? 3.717   -48.715 0.035   1.00 66.18 145 A 1 
ATOM 1149 N NH1 . ARG A 1 145 ? 4.596   -49.527 -0.491  1.00 58.62 145 A 1 
ATOM 1150 N NH2 . ARG A 1 145 ? 3.708   -48.615 1.331   1.00 58.65 145 A 1 
ATOM 1151 N N   . LEU A 1 146 ? -2.606  -46.566 -3.297  1.00 95.69 146 A 1 
ATOM 1152 C CA  . LEU A 1 146 ? -3.884  -47.063 -3.804  1.00 95.05 146 A 1 
ATOM 1153 C C   . LEU A 1 146 ? -4.711  -46.005 -4.541  1.00 95.02 146 A 1 
ATOM 1154 O O   . LEU A 1 146 ? -5.362  -46.326 -5.540  1.00 93.06 146 A 1 
ATOM 1155 C CB  . LEU A 1 146 ? -4.696  -47.647 -2.636  1.00 93.62 146 A 1 
ATOM 1156 C CG  . LEU A 1 146 ? -4.182  -49.004 -2.122  1.00 83.84 146 A 1 
ATOM 1157 C CD1 . LEU A 1 146 ? -4.859  -49.335 -0.798  1.00 78.28 146 A 1 
ATOM 1158 C CD2 . LEU A 1 146 ? -4.490  -50.135 -3.104  1.00 77.07 146 A 1 
ATOM 1159 N N   . TYR A 1 147 ? -4.732  -44.764 -4.047  1.00 95.11 147 A 1 
ATOM 1160 C CA  . TYR A 1 147 ? -5.696  -43.751 -4.495  1.00 94.84 147 A 1 
ATOM 1161 C C   . TYR A 1 147 ? -5.070  -42.545 -5.201  1.00 94.75 147 A 1 
ATOM 1162 O O   . TYR A 1 147 ? -5.784  -41.853 -5.926  1.00 91.93 147 A 1 
ATOM 1163 C CB  . TYR A 1 147 ? -6.530  -43.289 -3.301  1.00 94.37 147 A 1 
ATOM 1164 C CG  . TYR A 1 147 ? -7.300  -44.399 -2.604  1.00 94.69 147 A 1 
ATOM 1165 C CD1 . TYR A 1 147 ? -8.274  -45.138 -3.299  1.00 91.08 147 A 1 
ATOM 1166 C CD2 . TYR A 1 147 ? -7.043  -44.704 -1.253  1.00 91.28 147 A 1 
ATOM 1167 C CE1 . TYR A 1 147 ? -8.982  -46.175 -2.663  1.00 90.22 147 A 1 
ATOM 1168 C CE2 . TYR A 1 147 ? -7.739  -45.744 -0.606  1.00 89.91 147 A 1 
ATOM 1169 C CZ  . TYR A 1 147 ? -8.704  -46.478 -1.315  1.00 91.98 147 A 1 
ATOM 1170 O OH  . TYR A 1 147 ? -9.380  -47.495 -0.693  1.00 90.49 147 A 1 
ATOM 1171 N N   . ALA A 1 148 ? -3.785  -42.267 -5.003  1.00 94.82 148 A 1 
ATOM 1172 C CA  . ALA A 1 148 ? -3.155  -41.034 -5.467  1.00 94.60 148 A 1 
ATOM 1173 C C   . ALA A 1 148 ? -2.072  -41.217 -6.541  1.00 94.10 148 A 1 
ATOM 1174 O O   . ALA A 1 148 ? -1.661  -40.222 -7.133  1.00 89.76 148 A 1 
ATOM 1175 C CB  . ALA A 1 148 ? -2.634  -40.268 -4.244  1.00 93.51 148 A 1 
ATOM 1176 N N   . MET A 1 149 ? -1.605  -42.428 -6.818  1.00 92.61 149 A 1 
ATOM 1177 C CA  . MET A 1 149 ? -0.526  -42.631 -7.805  1.00 90.63 149 A 1 
ATOM 1178 C C   . MET A 1 149 ? -1.015  -42.829 -9.242  1.00 87.13 149 A 1 
ATOM 1179 O O   . MET A 1 149 ? -0.395  -42.322 -10.166 1.00 76.31 149 A 1 
ATOM 1180 C CB  . MET A 1 149 ? 0.397   -43.777 -7.369  1.00 87.32 149 A 1 
ATOM 1181 C CG  . MET A 1 149 ? 1.243   -43.376 -6.160  1.00 83.78 149 A 1 
ATOM 1182 S SD  . MET A 1 149 ? 2.518   -44.596 -5.723  1.00 80.04 149 A 1 
ATOM 1183 C CE  . MET A 1 149 ? 3.503   -43.607 -4.571  1.00 70.67 149 A 1 
ATOM 1184 N N   . ASN A 1 150 ? -2.137  -43.510 -9.443  1.00 82.04 150 A 1 
ATOM 1185 C CA  . ASN A 1 150 ? -2.634  -43.864 -10.783 1.00 78.18 150 A 1 
ATOM 1186 C C   . ASN A 1 150 ? -3.534  -42.793 -11.432 1.00 76.13 150 A 1 
ATOM 1187 O O   . ASN A 1 150 ? -4.259  -43.083 -12.380 1.00 66.69 150 A 1 
ATOM 1188 C CB  . ASN A 1 150 ? -3.337  -45.230 -10.713 1.00 70.79 150 A 1 
ATOM 1189 C CG  . ASN A 1 150 ? -2.379  -46.380 -10.464 1.00 62.84 150 A 1 
ATOM 1190 O OD1 . ASN A 1 150 ? -1.173  -46.283 -10.584 1.00 55.22 150 A 1 
ATOM 1191 N ND2 . ASN A 1 150 ? -2.903  -47.522 -10.125 1.00 53.82 150 A 1 
ATOM 1192 N N   . ASN A 1 151 ? -3.540  -41.589 -10.899 1.00 72.21 151 A 1 
ATOM 1193 C CA  . ASN A 1 151 ? -4.518  -40.556 -11.270 1.00 66.83 151 A 1 
ATOM 1194 C C   . ASN A 1 151 ? -4.045  -39.626 -12.403 1.00 63.91 151 A 1 
ATOM 1195 O O   . ASN A 1 151 ? -4.563  -38.511 -12.522 1.00 56.63 151 A 1 
ATOM 1196 C CB  . ASN A 1 151 ? -4.954  -39.819 -9.990  1.00 59.07 151 A 1 
ATOM 1197 C CG  . ASN A 1 151 ? -6.340  -40.185 -9.502  1.00 53.18 151 A 1 
ATOM 1198 O OD1 . ASN A 1 151 ? -7.239  -40.592 -10.231 1.00 49.28 151 A 1 
ATOM 1199 N ND2 . ASN A 1 151 ? -6.590  -39.964 -8.234  1.00 47.84 151 A 1 
ATOM 1200 N N   . ILE A 1 152 ? -3.063  -40.060 -13.187 1.00 55.32 152 A 1 
ATOM 1201 C CA  . ILE A 1 152 ? -2.589  -39.364 -14.399 1.00 51.70 152 A 1 
ATOM 1202 C C   . ILE A 1 152 ? -3.621  -39.525 -15.512 1.00 49.59 152 A 1 
ATOM 1203 O O   . ILE A 1 152 ? -4.111  -40.652 -15.705 1.00 44.25 152 A 1 
ATOM 1204 C CB  . ILE A 1 152 ? -1.179  -39.840 -14.822 1.00 46.35 152 A 1 
ATOM 1205 C CG1 . ILE A 1 152 ? -0.173  -39.689 -13.664 1.00 43.18 152 A 1 
ATOM 1206 C CG2 . ILE A 1 152 ? -0.719  -39.037 -16.050 1.00 42.65 152 A 1 
ATOM 1207 C CD1 . ILE A 1 152 ? 1.240   -40.221 -13.976 1.00 38.90 152 A 1 
ATOM 1208 O OXT . ILE A 1 152 ? -3.909  -38.481 -16.164 1.00 37.27 152 A 1 
ATOM 1209 N N   . MET B 2 1   ? 32.558  14.534  -10.786 1.00 50.22 1   B 1 
ATOM 1210 C CA  . MET B 2 1   ? 31.691  14.740  -9.602  1.00 56.96 1   B 1 
ATOM 1211 C C   . MET B 2 1   ? 32.018  13.777  -8.448  1.00 59.93 1   B 1 
ATOM 1212 O O   . MET B 2 1   ? 31.130  13.399  -7.694  1.00 56.61 1   B 1 
ATOM 1213 C CB  . MET B 2 1   ? 30.205  14.640  -9.991  1.00 54.11 1   B 1 
ATOM 1214 C CG  . MET B 2 1   ? 29.737  15.753  -10.929 1.00 51.51 1   B 1 
ATOM 1215 S SD  . MET B 2 1   ? 27.965  15.635  -11.280 1.00 47.43 1   B 1 
ATOM 1216 C CE  . MET B 2 1   ? 27.739  17.115  -12.306 1.00 43.41 1   B 1 
ATOM 1217 N N   . ALA B 2 2   ? 33.269  13.336  -8.314  1.00 56.04 2   B 1 
ATOM 1218 C CA  . ALA B 2 2   ? 33.686  12.461  -7.226  1.00 60.21 2   B 1 
ATOM 1219 C C   . ALA B 2 2   ? 33.553  13.198  -5.872  1.00 64.97 2   B 1 
ATOM 1220 O O   . ALA B 2 2   ? 33.815  14.394  -5.789  1.00 59.63 2   B 1 
ATOM 1221 C CB  . ALA B 2 2   ? 35.122  11.986  -7.482  1.00 53.82 2   B 1 
ATOM 1222 N N   . GLY B 2 3   ? 33.109  12.482  -4.830  1.00 73.57 3   B 1 
ATOM 1223 C CA  . GLY B 2 3   ? 32.930  13.031  -3.483  1.00 79.69 3   B 1 
ATOM 1224 C C   . GLY B 2 3   ? 31.636  13.817  -3.233  1.00 84.59 3   B 1 
ATOM 1225 O O   . GLY B 2 3   ? 31.294  14.053  -2.076  1.00 79.93 3   B 1 
ATOM 1226 N N   . LEU B 2 4   ? 30.880  14.195  -4.273  1.00 83.33 4   B 1 
ATOM 1227 C CA  . LEU B 2 4   ? 29.596  14.863  -4.074  1.00 86.58 4   B 1 
ATOM 1228 C C   . LEU B 2 4   ? 28.538  13.888  -3.521  1.00 88.30 4   B 1 
ATOM 1229 O O   . LEU B 2 4   ? 28.423  12.764  -3.997  1.00 86.06 4   B 1 
ATOM 1230 C CB  . LEU B 2 4   ? 29.100  15.499  -5.375  1.00 84.49 4   B 1 
ATOM 1231 C CG  . LEU B 2 4   ? 29.845  16.776  -5.778  1.00 81.23 4   B 1 
ATOM 1232 C CD1 . LEU B 2 4   ? 29.405  17.155  -7.184  1.00 76.17 4   B 1 
ATOM 1233 C CD2 . LEU B 2 4   ? 29.536  17.950  -4.851  1.00 76.66 4   B 1 
ATOM 1234 N N   . PRO B 2 5   ? 27.688  14.352  -2.581  1.00 86.76 5   B 1 
ATOM 1235 C CA  . PRO B 2 5   ? 26.530  13.592  -2.151  1.00 87.09 5   B 1 
ATOM 1236 C C   . PRO B 2 5   ? 25.629  13.218  -3.332  1.00 88.36 5   B 1 
ATOM 1237 O O   . PRO B 2 5   ? 25.339  14.046  -4.192  1.00 87.53 5   B 1 
ATOM 1238 C CB  . PRO B 2 5   ? 25.799  14.484  -1.145  1.00 84.92 5   B 1 
ATOM 1239 C CG  . PRO B 2 5   ? 26.908  15.381  -0.602  1.00 81.72 5   B 1 
ATOM 1240 C CD  . PRO B 2 5   ? 27.806  15.575  -1.808  1.00 83.75 5   B 1 
ATOM 1241 N N   . ARG B 2 6   ? 25.101  12.006  -3.322  1.00 86.53 6   B 1 
ATOM 1242 C CA  . ARG B 2 6   ? 24.156  11.521  -4.349  1.00 86.10 6   B 1 
ATOM 1243 C C   . ARG B 2 6   ? 22.969  12.466  -4.565  1.00 88.64 6   B 1 
ATOM 1244 O O   . ARG B 2 6   ? 22.505  12.612  -5.685  1.00 87.48 6   B 1 
ATOM 1245 C CB  . ARG B 2 6   ? 23.613  10.131  -3.977  1.00 83.10 6   B 1 
ATOM 1246 C CG  . ARG B 2 6   ? 24.662  9.022   -4.108  1.00 74.55 6   B 1 
ATOM 1247 C CD  . ARG B 2 6   ? 23.998  7.669   -3.792  1.00 69.85 6   B 1 
ATOM 1248 N NE  . ARG B 2 6   ? 24.936  6.545   -3.942  1.00 61.64 6   B 1 
ATOM 1249 C CZ  . ARG B 2 6   ? 24.634  5.260   -3.813  1.00 54.64 6   B 1 
ATOM 1250 N NH1 . ARG B 2 6   ? 23.424  4.872   -3.497  1.00 50.17 6   B 1 
ATOM 1251 N NH2 . ARG B 2 6   ? 25.543  4.357   -3.997  1.00 47.60 6   B 1 
ATOM 1252 N N   . ARG B 2 7   ? 22.501  13.119  -3.498  1.00 87.59 7   B 1 
ATOM 1253 C CA  . ARG B 2 7   ? 21.456  14.147  -3.576  1.00 90.18 7   B 1 
ATOM 1254 C C   . ARG B 2 7   ? 21.816  15.252  -4.559  1.00 91.88 7   B 1 
ATOM 1255 O O   . ARG B 2 7   ? 20.994  15.566  -5.404  1.00 90.96 7   B 1 
ATOM 1256 C CB  . ARG B 2 7   ? 21.188  14.698  -2.169  1.00 87.95 7   B 1 
ATOM 1257 C CG  . ARG B 2 7   ? 20.317  15.977  -2.138  1.00 88.37 7   B 1 
ATOM 1258 C CD  . ARG B 2 7   ? 18.906  15.782  -2.711  1.00 86.47 7   B 1 
ATOM 1259 N NE  . ARG B 2 7   ? 18.175  17.050  -2.742  1.00 87.88 7   B 1 
ATOM 1260 C CZ  . ARG B 2 7   ? 17.353  17.569  -1.826  1.00 89.72 7   B 1 
ATOM 1261 N NH1 . ARG B 2 7   ? 17.057  16.952  -0.722  1.00 82.73 7   B 1 
ATOM 1262 N NH2 . ARG B 2 7   ? 16.825  18.732  -2.032  1.00 84.07 7   B 1 
ATOM 1263 N N   . ILE B 2 8   ? 23.016  15.822  -4.462  1.00 92.97 8   B 1 
ATOM 1264 C CA  . ILE B 2 8   ? 23.443  16.923  -5.324  1.00 93.22 8   B 1 
ATOM 1265 C C   . ILE B 2 8   ? 23.550  16.449  -6.779  1.00 93.27 8   B 1 
ATOM 1266 O O   . ILE B 2 8   ? 23.017  17.090  -7.663  1.00 92.43 8   B 1 
ATOM 1267 C CB  . ILE B 2 8   ? 24.756  17.565  -4.826  1.00 93.32 8   B 1 
ATOM 1268 C CG1 . ILE B 2 8   ? 24.552  18.153  -3.414  1.00 92.01 8   B 1 
ATOM 1269 C CG2 . ILE B 2 8   ? 25.229  18.651  -5.807  1.00 91.93 8   B 1 
ATOM 1270 C CD1 . ILE B 2 8   ? 25.796  18.809  -2.798  1.00 90.28 8   B 1 
ATOM 1271 N N   . ILE B 2 9   ? 24.147  15.275  -7.009  1.00 92.87 9   B 1 
ATOM 1272 C CA  . ILE B 2 9   ? 24.283  14.694  -8.350  1.00 92.03 9   B 1 
ATOM 1273 C C   . ILE B 2 9   ? 22.908  14.504  -8.997  1.00 92.27 9   B 1 
ATOM 1274 O O   . ILE B 2 9   ? 22.651  15.018  -10.085 1.00 91.77 9   B 1 
ATOM 1275 C CB  . ILE B 2 9   ? 25.074  13.367  -8.287  1.00 90.95 9   B 1 
ATOM 1276 C CG1 . ILE B 2 9   ? 26.496  13.594  -7.725  1.00 88.11 9   B 1 
ATOM 1277 C CG2 . ILE B 2 9   ? 25.147  12.724  -9.685  1.00 87.52 9   B 1 
ATOM 1278 C CD1 . ILE B 2 9   ? 27.258  12.305  -7.414  1.00 81.17 9   B 1 
ATOM 1279 N N   . LYS B 2 10  ? 21.992  13.809  -8.313  1.00 91.49 10  B 1 
ATOM 1280 C CA  . LYS B 2 10  ? 20.647  13.526  -8.825  1.00 90.26 10  B 1 
ATOM 1281 C C   . LYS B 2 10  ? 19.801  14.793  -8.996  1.00 90.81 10  B 1 
ATOM 1282 O O   . LYS B 2 10  ? 19.010  14.882  -9.928  1.00 89.83 10  B 1 
ATOM 1283 C CB  . LYS B 2 10  ? 19.923  12.549  -7.890  1.00 88.65 10  B 1 
ATOM 1284 C CG  . LYS B 2 10  ? 20.494  11.121  -7.940  1.00 85.30 10  B 1 
ATOM 1285 C CD  . LYS B 2 10  ? 19.695  10.204  -7.010  1.00 82.35 10  B 1 
ATOM 1286 C CE  . LYS B 2 10  ? 20.173  8.749   -7.106  1.00 75.84 10  B 1 
ATOM 1287 N NZ  . LYS B 2 10  ? 19.284  7.831   -6.364  1.00 69.71 10  B 1 
ATOM 1288 N N   . GLU B 2 11  ? 19.940  15.756  -8.093  1.00 92.63 11  B 1 
ATOM 1289 C CA  . GLU B 2 11  ? 19.209  17.021  -8.170  1.00 92.91 11  B 1 
ATOM 1290 C C   . GLU B 2 11  ? 19.690  17.881  -9.334  1.00 93.75 11  B 1 
ATOM 1291 O O   . GLU B 2 11  ? 18.860  18.381  -10.086 1.00 92.82 11  B 1 
ATOM 1292 C CB  . GLU B 2 11  ? 19.314  17.754  -6.837  1.00 91.59 11  B 1 
ATOM 1293 C CG  . GLU B 2 11  ? 18.452  19.011  -6.831  1.00 88.62 11  B 1 
ATOM 1294 C CD  . GLU B 2 11  ? 18.300  19.641  -5.449  1.00 92.24 11  B 1 
ATOM 1295 O OE1 . GLU B 2 11  ? 17.693  20.722  -5.375  1.00 86.59 11  B 1 
ATOM 1296 O OE2 . GLU B 2 11  ? 18.720  19.028  -4.444  1.00 88.06 11  B 1 
ATOM 1297 N N   . THR B 2 12  ? 20.996  17.994  -9.533  1.00 94.40 12  B 1 
ATOM 1298 C CA  . THR B 2 12  ? 21.574  18.719  -10.664 1.00 94.41 12  B 1 
ATOM 1299 C C   . THR B 2 12  ? 21.130  18.100  -11.990 1.00 94.33 12  B 1 
ATOM 1300 O O   . THR B 2 12  ? 20.677  18.816  -12.872 1.00 93.69 12  B 1 
ATOM 1301 C CB  . THR B 2 12  ? 23.106  18.738  -10.581 1.00 94.24 12  B 1 
ATOM 1302 O OG1 . THR B 2 12  ? 23.511  19.302  -9.360  1.00 90.66 12  B 1 
ATOM 1303 C CG2 . THR B 2 12  ? 23.737  19.566  -11.687 1.00 90.22 12  B 1 
ATOM 1304 N N   . GLN B 2 13  ? 21.180  16.774  -12.107 1.00 93.43 13  B 1 
ATOM 1305 C CA  . GLN B 2 13  ? 20.700  16.075  -13.303 1.00 92.36 13  B 1 
ATOM 1306 C C   . GLN B 2 13  ? 19.229  16.383  -13.596 1.00 92.23 13  B 1 
ATOM 1307 O O   . GLN B 2 13  ? 18.871  16.681  -14.738 1.00 91.21 13  B 1 
ATOM 1308 C CB  . GLN B 2 13  ? 20.897  14.562  -13.131 1.00 91.35 13  B 1 
ATOM 1309 C CG  . GLN B 2 13  ? 22.366  14.150  -13.273 1.00 82.66 13  B 1 
ATOM 1310 C CD  . GLN B 2 13  ? 22.601  12.672  -12.937 1.00 77.56 13  B 1 
ATOM 1311 O OE1 . GLN B 2 13  ? 21.781  11.988  -12.341 1.00 71.11 13  B 1 
ATOM 1312 N NE2 . GLN B 2 13  ? 23.738  12.133  -13.298 1.00 67.09 13  B 1 
ATOM 1313 N N   . ARG B 2 14  ? 18.350  16.365  -12.572 1.00 92.54 14  B 1 
ATOM 1314 C CA  . ARG B 2 14  ? 16.930  16.686  -12.741 1.00 91.30 14  B 1 
ATOM 1315 C C   . ARG B 2 14  ? 16.689  18.157  -13.057 1.00 92.09 14  B 1 
ATOM 1316 O O   . ARG B 2 14  ? 15.809  18.463  -13.838 1.00 90.88 14  B 1 
ATOM 1317 C CB  . ARG B 2 14  ? 16.135  16.299  -11.495 1.00 89.32 14  B 1 
ATOM 1318 C CG  . ARG B 2 14  ? 15.978  14.786  -11.379 1.00 81.73 14  B 1 
ATOM 1319 C CD  . ARG B 2 14  ? 15.169  14.472  -10.122 1.00 78.13 14  B 1 
ATOM 1320 N NE  . ARG B 2 14  ? 15.109  13.033  -9.862  1.00 70.85 14  B 1 
ATOM 1321 C CZ  . ARG B 2 14  ? 14.441  12.451  -8.880  1.00 64.95 14  B 1 
ATOM 1322 N NH1 . ARG B 2 14  ? 13.700  13.140  -8.060  1.00 60.50 14  B 1 
ATOM 1323 N NH2 . ARG B 2 14  ? 14.523  11.164  -8.705  1.00 57.02 14  B 1 
ATOM 1324 N N   . LEU B 2 15  ? 17.463  19.057  -12.455 1.00 92.44 15  B 1 
ATOM 1325 C CA  . LEU B 2 15  ? 17.363  20.489  -12.692 1.00 92.76 15  B 1 
ATOM 1326 C C   . LEU B 2 15  ? 17.685  20.837  -14.153 1.00 93.43 15  B 1 
ATOM 1327 O O   . LEU B 2 15  ? 16.997  21.667  -14.739 1.00 92.24 15  B 1 
ATOM 1328 C CB  . LEU B 2 15  ? 18.307  21.198  -11.709 1.00 92.19 15  B 1 
ATOM 1329 C CG  . LEU B 2 15  ? 18.230  22.741  -11.734 1.00 89.50 15  B 1 
ATOM 1330 C CD1 . LEU B 2 15  ? 16.873  23.245  -11.249 1.00 85.73 15  B 1 
ATOM 1331 C CD2 . LEU B 2 15  ? 19.308  23.292  -10.810 1.00 85.27 15  B 1 
ATOM 1332 N N   . LEU B 2 16  ? 18.679  20.165  -14.733 1.00 93.76 16  B 1 
ATOM 1333 C CA  . LEU B 2 16  ? 19.043  20.321  -16.142 1.00 93.52 16  B 1 
ATOM 1334 C C   . LEU B 2 16  ? 18.057  19.617  -17.089 1.00 93.51 16  B 1 
ATOM 1335 O O   . LEU B 2 16  ? 17.740  20.154  -18.141 1.00 92.17 16  B 1 
ATOM 1336 C CB  . LEU B 2 16  ? 20.474  19.787  -16.341 1.00 93.17 16  B 1 
ATOM 1337 C CG  . LEU B 2 16  ? 21.576  20.582  -15.602 1.00 90.80 16  B 1 
ATOM 1338 C CD1 . LEU B 2 16  ? 22.912  19.857  -15.740 1.00 86.35 16  B 1 
ATOM 1339 C CD2 . LEU B 2 16  ? 21.732  21.999  -16.137 1.00 85.50 16  B 1 
ATOM 1340 N N   . ALA B 2 17  ? 17.555  18.441  -16.718 1.00 93.52 17  B 1 
ATOM 1341 C CA  . ALA B 2 17  ? 16.630  17.668  -17.543 1.00 93.07 17  B 1 
ATOM 1342 C C   . ALA B 2 17  ? 15.194  18.221  -17.535 1.00 92.31 17  B 1 
ATOM 1343 O O   . ALA B 2 17  ? 14.459  18.062  -18.510 1.00 89.64 17  B 1 
ATOM 1344 C CB  . ALA B 2 17  ? 16.653  16.214  -17.062 1.00 91.87 17  B 1 
ATOM 1345 N N   . GLU B 2 18  ? 14.775  18.853  -16.435 1.00 91.38 18  B 1 
ATOM 1346 C CA  . GLU B 2 18  ? 13.431  19.394  -16.230 1.00 89.71 18  B 1 
ATOM 1347 C C   . GLU B 2 18  ? 13.488  20.888  -15.875 1.00 90.33 18  B 1 
ATOM 1348 O O   . GLU B 2 18  ? 13.210  21.272  -14.727 1.00 87.65 18  B 1 
ATOM 1349 C CB  . GLU B 2 18  ? 12.695  18.598  -15.148 1.00 86.71 18  B 1 
ATOM 1350 C CG  . GLU B 2 18  ? 12.417  17.126  -15.480 1.00 78.39 18  B 1 
ATOM 1351 C CD  . GLU B 2 18  ? 11.639  16.447  -14.339 1.00 72.90 18  B 1 
ATOM 1352 O OE1 . GLU B 2 18  ? 11.720  15.213  -14.206 1.00 66.60 18  B 1 
ATOM 1353 O OE2 . GLU B 2 18  ? 10.962  17.177  -13.560 1.00 66.63 18  B 1 
ATOM 1354 N N   . PRO B 2 19  ? 13.857  21.756  -16.830 1.00 90.71 19  B 1 
ATOM 1355 C CA  . PRO B 2 19  ? 13.949  23.181  -16.586 1.00 90.51 19  B 1 
ATOM 1356 C C   . PRO B 2 19  ? 12.578  23.773  -16.231 1.00 91.40 19  B 1 
ATOM 1357 O O   . PRO B 2 19  ? 11.526  23.322  -16.681 1.00 89.16 19  B 1 
ATOM 1358 C CB  . PRO B 2 19  ? 14.535  23.781  -17.871 1.00 87.91 19  B 1 
ATOM 1359 C CG  . PRO B 2 19  ? 14.098  22.797  -18.953 1.00 84.39 19  B 1 
ATOM 1360 C CD  . PRO B 2 19  ? 14.142  21.453  -18.230 1.00 87.63 19  B 1 
ATOM 1361 N N   . VAL B 2 20  ? 12.608  24.821  -15.408 1.00 90.59 20  B 1 
ATOM 1362 C CA  . VAL B 2 20  ? 11.413  25.598  -15.056 1.00 90.72 20  B 1 
ATOM 1363 C C   . VAL B 2 20  ? 11.356  26.820  -15.969 1.00 91.88 20  B 1 
ATOM 1364 O O   . VAL B 2 20  ? 12.355  27.532  -16.063 1.00 90.47 20  B 1 
ATOM 1365 C CB  . VAL B 2 20  ? 11.435  25.998  -13.583 1.00 88.73 20  B 1 
ATOM 1366 C CG1 . VAL B 2 20  ? 10.179  26.797  -13.205 1.00 81.97 20  B 1 
ATOM 1367 C CG2 . VAL B 2 20  ? 11.497  24.768  -12.680 1.00 82.18 20  B 1 
ATOM 1368 N N   . PRO B 2 21  ? 10.212  27.113  -16.600 1.00 90.09 21  B 1 
ATOM 1369 C CA  . PRO B 2 21  ? 10.056  28.335  -17.385 1.00 89.24 21  B 1 
ATOM 1370 C C   . PRO B 2 21  ? 10.444  29.581  -16.581 1.00 90.34 21  B 1 
ATOM 1371 O O   . PRO B 2 21  ? 10.035  29.736  -15.432 1.00 88.11 21  B 1 
ATOM 1372 C CB  . PRO B 2 21  ? 8.581   28.365  -17.814 1.00 86.58 21  B 1 
ATOM 1373 C CG  . PRO B 2 21  ? 8.203   26.878  -17.832 1.00 82.65 21  B 1 
ATOM 1374 C CD  . PRO B 2 21  ? 9.000   26.312  -16.667 1.00 86.32 21  B 1 
ATOM 1375 N N   . GLY B 2 22  ? 11.254  30.454  -17.176 1.00 92.08 22  B 1 
ATOM 1376 C CA  . GLY B 2 22  ? 11.735  31.675  -16.538 1.00 92.98 22  B 1 
ATOM 1377 C C   . GLY B 2 22  ? 12.842  31.488  -15.496 1.00 94.61 22  B 1 
ATOM 1378 O O   . GLY B 2 22  ? 13.247  32.468  -14.870 1.00 93.22 22  B 1 
ATOM 1379 N N   . ILE B 2 23  ? 13.357  30.270  -15.305 1.00 95.34 23  B 1 
ATOM 1380 C CA  . ILE B 2 23  ? 14.461  29.993  -14.373 1.00 95.69 23  B 1 
ATOM 1381 C C   . ILE B 2 23  ? 15.535  29.177  -15.088 1.00 95.50 23  B 1 
ATOM 1382 O O   . ILE B 2 23  ? 15.269  28.082  -15.573 1.00 94.18 23  B 1 
ATOM 1383 C CB  . ILE B 2 23  ? 13.967  29.295  -13.091 1.00 94.89 23  B 1 
ATOM 1384 C CG1 . ILE B 2 23  ? 12.964  30.206  -12.338 1.00 92.00 23  B 1 
ATOM 1385 C CG2 . ILE B 2 23  ? 15.156  28.920  -12.182 1.00 91.56 23  B 1 
ATOM 1386 C CD1 . ILE B 2 23  ? 12.349  29.591  -11.080 1.00 86.84 23  B 1 
ATOM 1387 N N   . LYS B 2 24  ? 16.766  29.691  -15.094 1.00 96.31 24  B 1 
ATOM 1388 C CA  . LYS B 2 24  ? 17.961  28.974  -15.532 1.00 95.97 24  B 1 
ATOM 1389 C C   . LYS B 2 24  ? 18.898  28.796  -14.343 1.00 96.56 24  B 1 
ATOM 1390 O O   . LYS B 2 24  ? 19.138  29.755  -13.612 1.00 95.58 24  B 1 
ATOM 1391 C CB  . LYS B 2 24  ? 18.612  29.750  -16.686 1.00 94.01 24  B 1 
ATOM 1392 C CG  . LYS B 2 24  ? 19.674  28.916  -17.410 1.00 82.06 24  B 1 
ATOM 1393 C CD  . LYS B 2 24  ? 20.409  29.717  -18.511 1.00 76.79 24  B 1 
ATOM 1394 C CE  . LYS B 2 24  ? 21.370  28.751  -19.186 1.00 65.12 24  B 1 
ATOM 1395 N NZ  . LYS B 2 24  ? 22.541  29.371  -19.843 1.00 56.31 24  B 1 
ATOM 1396 N N   . ALA B 2 25  ? 19.401  27.595  -14.126 1.00 96.39 25  B 1 
ATOM 1397 C CA  . ALA B 2 25  ? 20.385  27.305  -13.083 1.00 96.29 25  B 1 
ATOM 1398 C C   . ALA B 2 25  ? 21.413  26.308  -13.618 1.00 96.03 25  B 1 
ATOM 1399 O O   . ALA B 2 25  ? 21.054  25.193  -13.990 1.00 94.44 25  B 1 
ATOM 1400 C CB  . ALA B 2 25  ? 19.672  26.783  -11.838 1.00 95.55 25  B 1 
ATOM 1401 N N   . GLU B 2 26  ? 22.684  26.729  -13.653 1.00 96.35 26  B 1 
ATOM 1402 C CA  . GLU B 2 26  ? 23.792  25.923  -14.166 1.00 95.81 26  B 1 
ATOM 1403 C C   . GLU B 2 26  ? 24.842  25.744  -13.068 1.00 96.44 26  B 1 
ATOM 1404 O O   . GLU B 2 26  ? 25.187  26.718  -12.388 1.00 95.38 26  B 1 
ATOM 1405 C CB  . GLU B 2 26  ? 24.382  26.579  -15.425 1.00 93.46 26  B 1 
ATOM 1406 C CG  . GLU B 2 26  ? 23.411  26.441  -16.609 1.00 83.48 26  B 1 
ATOM 1407 C CD  . GLU B 2 26  ? 23.824  27.177  -17.887 1.00 79.38 26  B 1 
ATOM 1408 O OE1 . GLU B 2 26  ? 23.415  26.725  -18.978 1.00 72.33 26  B 1 
ATOM 1409 O OE2 . GLU B 2 26  ? 24.354  28.305  -17.829 1.00 71.76 26  B 1 
ATOM 1410 N N   . PRO B 2 27  ? 25.355  24.526  -12.841 1.00 96.17 27  B 1 
ATOM 1411 C CA  . PRO B 2 27  ? 26.450  24.317  -11.912 1.00 96.09 27  B 1 
ATOM 1412 C C   . PRO B 2 27  ? 27.717  25.001  -12.425 1.00 96.15 27  B 1 
ATOM 1413 O O   . PRO B 2 27  ? 27.978  25.015  -13.628 1.00 94.67 27  B 1 
ATOM 1414 C CB  . PRO B 2 27  ? 26.613  22.801  -11.802 1.00 94.78 27  B 1 
ATOM 1415 C CG  . PRO B 2 27  ? 26.131  22.303  -13.173 1.00 91.78 27  B 1 
ATOM 1416 C CD  . PRO B 2 27  ? 25.033  23.292  -13.543 1.00 94.74 27  B 1 
ATOM 1417 N N   . ASP B 2 28  ? 28.522  25.530  -11.508 1.00 96.31 28  B 1 
ATOM 1418 C CA  . ASP B 2 28  ? 29.852  26.042  -11.820 1.00 96.02 28  B 1 
ATOM 1419 C C   . ASP B 2 28  ? 30.773  24.898  -12.271 1.00 95.64 28  B 1 
ATOM 1420 O O   . ASP B 2 28  ? 30.759  23.801  -11.709 1.00 93.92 28  B 1 
ATOM 1421 C CB  . ASP B 2 28  ? 30.409  26.767  -10.602 1.00 95.77 28  B 1 
ATOM 1422 C CG  . ASP B 2 28  ? 31.722  27.468  -10.922 1.00 94.37 28  B 1 
ATOM 1423 O OD1 . ASP B 2 28  ? 32.781  26.814  -10.748 1.00 87.33 28  B 1 
ATOM 1424 O OD2 . ASP B 2 28  ? 31.679  28.637  -11.345 1.00 87.52 28  B 1 
ATOM 1425 N N   . GLU B 2 29  ? 31.586  25.158  -13.292 1.00 94.32 29  B 1 
ATOM 1426 C CA  . GLU B 2 29  ? 32.470  24.140  -13.870 1.00 93.48 29  B 1 
ATOM 1427 C C   . GLU B 2 29  ? 33.554  23.672  -12.890 1.00 93.15 29  B 1 
ATOM 1428 O O   . GLU B 2 29  ? 33.965  22.514  -12.902 1.00 88.65 29  B 1 
ATOM 1429 C CB  . GLU B 2 29  ? 33.141  24.689  -15.136 1.00 91.56 29  B 1 
ATOM 1430 C CG  . GLU B 2 29  ? 32.146  24.988  -16.272 1.00 80.47 29  B 1 
ATOM 1431 C CD  . GLU B 2 29  ? 32.831  25.420  -17.579 1.00 70.92 29  B 1 
ATOM 1432 O OE1 . GLU B 2 29  ? 32.116  25.478  -18.616 1.00 63.16 29  B 1 
ATOM 1433 O OE2 . GLU B 2 29  ? 34.051  25.678  -17.568 1.00 63.65 29  B 1 
ATOM 1434 N N   . SER B 2 30  ? 34.008  24.579  -12.014 1.00 93.48 30  B 1 
ATOM 1435 C CA  . SER B 2 30  ? 35.071  24.323  -11.049 1.00 93.21 30  B 1 
ATOM 1436 C C   . SER B 2 30  ? 34.549  23.798  -9.713  1.00 93.58 30  B 1 
ATOM 1437 O O   . SER B 2 30  ? 35.251  23.059  -9.012  1.00 89.82 30  B 1 
ATOM 1438 C CB  . SER B 2 30  ? 35.898  25.600  -10.857 1.00 91.67 30  B 1 
ATOM 1439 O OG  . SER B 2 30  ? 35.210  26.568  -10.087 1.00 81.14 30  B 1 
ATOM 1440 N N   . ASN B 2 31  ? 33.321  24.159  -9.345  1.00 93.50 31  B 1 
ATOM 1441 C CA  . ASN B 2 31  ? 32.722  23.784  -8.079  1.00 94.11 31  B 1 
ATOM 1442 C C   . ASN B 2 31  ? 31.228  23.470  -8.235  1.00 94.53 31  B 1 
ATOM 1443 O O   . ASN B 2 31  ? 30.369  24.352  -8.151  1.00 93.08 31  B 1 
ATOM 1444 C CB  . ASN B 2 31  ? 32.994  24.898  -7.059  1.00 92.54 31  B 1 
ATOM 1445 C CG  . ASN B 2 31  ? 32.537  24.519  -5.658  1.00 91.94 31  B 1 
ATOM 1446 O OD1 . ASN B 2 31  ? 31.871  23.526  -5.399  1.00 87.62 31  B 1 
ATOM 1447 N ND2 . ASN B 2 31  ? 32.911  25.321  -4.683  1.00 85.59 31  B 1 
ATOM 1448 N N   . ALA B 2 32  ? 30.915  22.188  -8.326  1.00 94.53 32  B 1 
ATOM 1449 C CA  . ALA B 2 32  ? 29.548  21.698  -8.478  1.00 94.14 32  B 1 
ATOM 1450 C C   . ALA B 2 32  ? 28.595  21.999  -7.293  1.00 95.02 32  B 1 
ATOM 1451 O O   . ALA B 2 32  ? 27.418  21.623  -7.336  1.00 93.26 32  B 1 
ATOM 1452 C CB  . ALA B 2 32  ? 29.627  20.201  -8.780  1.00 92.10 32  B 1 
ATOM 1453 N N   . ARG B 2 33  ? 29.067  22.661  -6.228  1.00 95.76 33  B 1 
ATOM 1454 C CA  . ARG B 2 33  ? 28.229  23.229  -5.159  1.00 96.32 33  B 1 
ATOM 1455 C C   . ARG B 2 33  ? 27.791  24.670  -5.443  1.00 96.99 33  B 1 
ATOM 1456 O O   . ARG B 2 33  ? 26.869  25.139  -4.788  1.00 95.98 33  B 1 
ATOM 1457 C CB  . ARG B 2 33  ? 28.947  23.145  -3.810  1.00 95.71 33  B 1 
ATOM 1458 C CG  . ARG B 2 33  ? 29.140  21.713  -3.312  1.00 93.87 33  B 1 
ATOM 1459 C CD  . ARG B 2 33  ? 29.848  21.730  -1.946  1.00 91.94 33  B 1 
ATOM 1460 N NE  . ARG B 2 33  ? 29.936  20.397  -1.329  1.00 88.89 33  B 1 
ATOM 1461 C CZ  . ARG B 2 33  ? 29.055  19.840  -0.513  1.00 88.76 33  B 1 
ATOM 1462 N NH1 . ARG B 2 33  ? 27.928  20.414  -0.203  1.00 78.49 33  B 1 
ATOM 1463 N NH2 . ARG B 2 33  ? 29.305  18.680  0.019   1.00 83.31 33  B 1 
ATOM 1464 N N   . TYR B 2 34  ? 28.427  25.350  -6.378  1.00 97.29 34  B 1 
ATOM 1465 C CA  . TYR B 2 34  ? 28.027  26.675  -6.847  1.00 97.37 34  B 1 
ATOM 1466 C C   . TYR B 2 34  ? 27.164  26.555  -8.097  1.00 97.42 34  B 1 
ATOM 1467 O O   . TYR B 2 34  ? 27.422  25.724  -8.968  1.00 96.59 34  B 1 
ATOM 1468 C CB  . TYR B 2 34  ? 29.245  27.568  -7.096  1.00 96.77 34  B 1 
ATOM 1469 C CG  . TYR B 2 34  ? 29.759  28.235  -5.837  1.00 92.72 34  B 1 
ATOM 1470 C CD1 . TYR B 2 34  ? 29.264  29.501  -5.461  1.00 85.90 34  B 1 
ATOM 1471 C CD2 . TYR B 2 34  ? 30.724  27.604  -5.034  1.00 85.25 34  B 1 
ATOM 1472 C CE1 . TYR B 2 34  ? 29.719  30.128  -4.294  1.00 81.76 34  B 1 
ATOM 1473 C CE2 . TYR B 2 34  ? 31.183  28.218  -3.858  1.00 80.17 34  B 1 
ATOM 1474 C CZ  . TYR B 2 34  ? 30.678  29.482  -3.486  1.00 81.28 34  B 1 
ATOM 1475 O OH  . TYR B 2 34  ? 31.115  30.083  -2.333  1.00 80.79 34  B 1 
ATOM 1476 N N   . PHE B 2 35  ? 26.138  27.394  -8.191  1.00 97.49 35  B 1 
ATOM 1477 C CA  . PHE B 2 35  ? 25.259  27.496  -9.347  1.00 97.40 35  B 1 
ATOM 1478 C C   . PHE B 2 35  ? 25.134  28.956  -9.774  1.00 97.67 35  B 1 
ATOM 1479 O O   . PHE B 2 35  ? 24.846  29.831  -8.943  1.00 96.91 35  B 1 
ATOM 1480 C CB  . PHE B 2 35  ? 23.879  26.898  -9.040  1.00 97.10 35  B 1 
ATOM 1481 C CG  . PHE B 2 35  ? 23.862  25.390  -8.858  1.00 96.97 35  B 1 
ATOM 1482 C CD1 . PHE B 2 35  ? 23.328  24.563  -9.868  1.00 94.03 35  B 1 
ATOM 1483 C CD2 . PHE B 2 35  ? 24.386  24.806  -7.697  1.00 94.13 35  B 1 
ATOM 1484 C CE1 . PHE B 2 35  ? 23.336  23.171  -9.717  1.00 93.41 35  B 1 
ATOM 1485 C CE2 . PHE B 2 35  ? 24.407  23.410  -7.543  1.00 93.36 35  B 1 
ATOM 1486 C CZ  . PHE B 2 35  ? 23.885  22.590  -8.557  1.00 94.99 35  B 1 
ATOM 1487 N N   . HIS B 2 36  ? 25.290  29.196  -11.057 1.00 97.49 36  B 1 
ATOM 1488 C CA  . HIS B 2 36  ? 24.939  30.448  -11.712 1.00 97.23 36  B 1 
ATOM 1489 C C   . HIS B 2 36  ? 23.465  30.400  -12.085 1.00 97.27 36  B 1 
ATOM 1490 O O   . HIS B 2 36  ? 23.022  29.508  -12.813 1.00 96.20 36  B 1 
ATOM 1491 C CB  . HIS B 2 36  ? 25.833  30.658  -12.931 1.00 96.70 36  B 1 
ATOM 1492 C CG  . HIS B 2 36  ? 27.286  30.722  -12.560 1.00 95.42 36  B 1 
ATOM 1493 N ND1 . HIS B 2 36  ? 27.920  31.786  -11.929 1.00 85.67 36  B 1 
ATOM 1494 C CD2 . HIS B 2 36  ? 28.204  29.703  -12.708 1.00 85.48 36  B 1 
ATOM 1495 C CE1 . HIS B 2 36  ? 29.181  31.409  -11.706 1.00 87.34 36  B 1 
ATOM 1496 N NE2 . HIS B 2 36  ? 29.383  30.160  -12.160 1.00 88.45 36  B 1 
ATOM 1497 N N   . VAL B 2 37  ? 22.682  31.337  -11.562 1.00 97.58 37  B 1 
ATOM 1498 C CA  . VAL B 2 37  ? 21.227  31.355  -11.693 1.00 97.62 37  B 1 
ATOM 1499 C C   . VAL B 2 37  ? 20.780  32.619  -12.409 1.00 97.72 37  B 1 
ATOM 1500 O O   . VAL B 2 37  ? 21.282  33.703  -12.138 1.00 96.97 37  B 1 
ATOM 1501 C CB  . VAL B 2 37  ? 20.548  31.213  -10.319 1.00 97.11 37  B 1 
ATOM 1502 C CG1 . VAL B 2 37  ? 19.026  31.230  -10.438 1.00 94.50 37  B 1 
ATOM 1503 C CG2 . VAL B 2 37  ? 20.954  29.913  -9.620  1.00 94.60 37  B 1 
ATOM 1504 N N   . VAL B 2 38  ? 19.804  32.475  -13.286 1.00 97.43 38  B 1 
ATOM 1505 C CA  . VAL B 2 38  ? 19.072  33.588  -13.901 1.00 97.24 38  B 1 
ATOM 1506 C C   . VAL B 2 38  ? 17.582  33.356  -13.686 1.00 97.20 38  B 1 
ATOM 1507 O O   . VAL B 2 38  ? 17.069  32.280  -13.994 1.00 96.33 38  B 1 
ATOM 1508 C CB  . VAL B 2 38  ? 19.421  33.740  -15.392 1.00 96.27 38  B 1 
ATOM 1509 C CG1 . VAL B 2 38  ? 18.738  34.975  -15.989 1.00 91.45 38  B 1 
ATOM 1510 C CG2 . VAL B 2 38  ? 20.930  33.889  -15.614 1.00 90.87 38  B 1 
ATOM 1511 N N   . ILE B 2 39  ? 16.899  34.373  -13.155 1.00 97.19 39  B 1 
ATOM 1512 C CA  . ILE B 2 39  ? 15.459  34.362  -12.903 1.00 97.05 39  B 1 
ATOM 1513 C C   . ILE B 2 39  ? 14.812  35.503  -13.692 1.00 97.01 39  B 1 
ATOM 1514 O O   . ILE B 2 39  ? 15.242  36.649  -13.568 1.00 96.12 39  B 1 
ATOM 1515 C CB  . ILE B 2 39  ? 15.157  34.450  -11.389 1.00 95.77 39  B 1 
ATOM 1516 C CG1 . ILE B 2 39  ? 15.751  33.237  -10.641 1.00 85.75 39  B 1 
ATOM 1517 C CG2 . ILE B 2 39  ? 13.639  34.540  -11.142 1.00 83.59 39  B 1 
ATOM 1518 C CD1 . ILE B 2 39  ? 15.475  33.224  -9.125  1.00 85.23 39  B 1 
ATOM 1519 N N   . ALA B 2 40  ? 13.791  35.200  -14.470 1.00 96.59 40  B 1 
ATOM 1520 C CA  . ALA B 2 40  ? 12.948  36.213  -15.091 1.00 96.20 40  B 1 
ATOM 1521 C C   . ALA B 2 40  ? 12.037  36.858  -14.045 1.00 96.46 40  B 1 
ATOM 1522 O O   . ALA B 2 40  ? 11.507  36.170  -13.164 1.00 95.53 40  B 1 
ATOM 1523 C CB  . ALA B 2 40  ? 12.149  35.577  -16.231 1.00 95.02 40  B 1 
ATOM 1524 N N   . GLY B 2 41  ? 11.835  38.169  -14.140 1.00 95.88 41  B 1 
ATOM 1525 C CA  . GLY B 2 41  ? 10.853  38.868  -13.307 1.00 95.78 41  B 1 
ATOM 1526 C C   . GLY B 2 41  ? 9.452   38.306  -13.542 1.00 95.54 41  B 1 
ATOM 1527 O O   . GLY B 2 41  ? 9.098   38.015  -14.685 1.00 94.26 41  B 1 
ATOM 1528 N N   . PRO B 2 42  ? 8.651   38.130  -12.488 1.00 95.48 42  B 1 
ATOM 1529 C CA  . PRO B 2 42  ? 7.321   37.566  -12.629 1.00 94.96 42  B 1 
ATOM 1530 C C   . PRO B 2 42  ? 6.382   38.507  -13.387 1.00 94.45 42  B 1 
ATOM 1531 O O   . PRO B 2 42  ? 6.503   39.729  -13.287 1.00 92.87 42  B 1 
ATOM 1532 C CB  . PRO B 2 42  ? 6.838   37.291  -11.201 1.00 93.89 42  B 1 
ATOM 1533 C CG  . PRO B 2 42  ? 7.624   38.286  -10.357 1.00 91.70 42  B 1 
ATOM 1534 C CD  . PRO B 2 42  ? 8.954   38.426  -11.098 1.00 94.61 42  B 1 
ATOM 1535 N N   . GLN B 2 43  ? 5.423   37.920  -14.096 1.00 93.31 43  B 1 
ATOM 1536 C CA  . GLN B 2 43  ? 4.376   38.678  -14.786 1.00 91.97 43  B 1 
ATOM 1537 C C   . GLN B 2 43  ? 3.542   39.500  -13.794 1.00 92.13 43  B 1 
ATOM 1538 O O   . GLN B 2 43  ? 3.392   39.129  -12.629 1.00 89.99 43  B 1 
ATOM 1539 C CB  . GLN B 2 43  ? 3.472   37.731  -15.587 1.00 89.26 43  B 1 
ATOM 1540 C CG  . GLN B 2 43  ? 4.187   37.137  -16.806 1.00 80.25 43  B 1 
ATOM 1541 C CD  . GLN B 2 43  ? 3.278   36.242  -17.658 1.00 74.28 43  B 1 
ATOM 1542 O OE1 . GLN B 2 43  ? 2.239   35.769  -17.244 1.00 66.60 43  B 1 
ATOM 1543 N NE2 . GLN B 2 43  ? 3.654   35.964  -18.881 1.00 63.03 43  B 1 
ATOM 1544 N N   . ASP B 2 44  ? 2.994   40.617  -14.275 1.00 91.66 44  B 1 
ATOM 1545 C CA  . ASP B 2 44  ? 2.230   41.597  -13.502 1.00 91.48 44  B 1 
ATOM 1546 C C   . ASP B 2 44  ? 2.966   42.146  -12.262 1.00 92.67 44  B 1 
ATOM 1547 O O   . ASP B 2 44  ? 2.340   42.537  -11.272 1.00 90.02 44  B 1 
ATOM 1548 C CB  . ASP B 2 44  ? 0.834   41.074  -13.116 1.00 89.30 44  B 1 
ATOM 1549 C CG  . ASP B 2 44  ? 0.032   40.425  -14.225 1.00 83.24 44  B 1 
ATOM 1550 O OD1 . ASP B 2 44  ? 0.076   40.919  -15.370 1.00 77.07 44  B 1 
ATOM 1551 O OD2 . ASP B 2 44  ? -0.682  39.451  -13.864 1.00 75.21 44  B 1 
ATOM 1552 N N   . SER B 2 45  ? 4.296   42.152  -12.301 1.00 93.53 45  B 1 
ATOM 1553 C CA  . SER B 2 45  ? 5.128   42.744  -11.255 1.00 94.51 45  B 1 
ATOM 1554 C C   . SER B 2 45  ? 5.953   43.909  -11.814 1.00 95.28 45  B 1 
ATOM 1555 O O   . SER B 2 45  ? 6.196   43.978  -13.021 1.00 94.48 45  B 1 
ATOM 1556 C CB  . SER B 2 45  ? 6.022   41.670  -10.625 1.00 94.21 45  B 1 
ATOM 1557 O OG  . SER B 2 45  ? 7.155   41.414  -11.429 1.00 92.61 45  B 1 
ATOM 1558 N N   . PRO B 2 46  ? 6.462   44.803  -10.963 1.00 95.82 46  B 1 
ATOM 1559 C CA  . PRO B 2 46  ? 7.382   45.843  -11.426 1.00 95.94 46  B 1 
ATOM 1560 C C   . PRO B 2 46  ? 8.718   45.301  -11.954 1.00 96.44 46  B 1 
ATOM 1561 O O   . PRO B 2 46  ? 9.502   46.057  -12.514 1.00 95.16 46  B 1 
ATOM 1562 C CB  . PRO B 2 46  ? 7.571   46.763  -10.213 1.00 94.82 46  B 1 
ATOM 1563 C CG  . PRO B 2 46  ? 7.316   45.852  -9.025  1.00 92.16 46  B 1 
ATOM 1564 C CD  . PRO B 2 46  ? 6.225   44.916  -9.542  1.00 95.26 46  B 1 
ATOM 1565 N N   . PHE B 2 47  ? 8.971   44.002  -11.803 1.00 96.63 47  B 1 
ATOM 1566 C CA  . PHE B 2 47  ? 10.163  43.303  -12.265 1.00 96.84 47  B 1 
ATOM 1567 C C   . PHE B 2 47  ? 9.958   42.564  -13.596 1.00 96.74 47  B 1 
ATOM 1568 O O   . PHE B 2 47  ? 10.903  41.960  -14.109 1.00 95.64 47  B 1 
ATOM 1569 C CB  . PHE B 2 47  ? 10.633  42.349  -11.159 1.00 96.79 47  B 1 
ATOM 1570 C CG  . PHE B 2 47  ? 10.682  42.971  -9.781  1.00 96.92 47  B 1 
ATOM 1571 C CD1 . PHE B 2 47  ? 11.661  43.933  -9.471  1.00 94.62 47  B 1 
ATOM 1572 C CD2 . PHE B 2 47  ? 9.703   42.656  -8.823  1.00 94.54 47  B 1 
ATOM 1573 C CE1 . PHE B 2 47  ? 11.664  44.566  -8.224  1.00 93.91 47  B 1 
ATOM 1574 C CE2 . PHE B 2 47  ? 9.701   43.288  -7.570  1.00 93.69 47  B 1 
ATOM 1575 C CZ  . PHE B 2 47  ? 10.681  44.248  -7.270  1.00 95.34 47  B 1 
ATOM 1576 N N   . GLU B 2 48  ? 8.756   42.615  -14.159 1.00 95.86 48  B 1 
ATOM 1577 C CA  . GLU B 2 48  ? 8.439   41.988  -15.444 1.00 95.48 48  B 1 
ATOM 1578 C C   . GLU B 2 48  ? 9.361   42.494  -16.560 1.00 95.49 48  B 1 
ATOM 1579 O O   . GLU B 2 48  ? 9.712   43.673  -16.629 1.00 93.59 48  B 1 
ATOM 1580 C CB  . GLU B 2 48  ? 6.961   42.215  -15.784 1.00 94.01 48  B 1 
ATOM 1581 C CG  . GLU B 2 48  ? 6.533   41.470  -17.056 1.00 91.80 48  B 1 
ATOM 1582 C CD  . GLU B 2 48  ? 5.025   41.499  -17.318 1.00 89.49 48  B 1 
ATOM 1583 O OE1 . GLU B 2 48  ? 4.594   40.776  -18.249 1.00 83.20 48  B 1 
ATOM 1584 O OE2 . GLU B 2 48  ? 4.291   42.203  -16.591 1.00 82.80 48  B 1 
ATOM 1585 N N   . GLY B 2 49  ? 9.793   41.576  -17.423 1.00 95.11 49  B 1 
ATOM 1586 C CA  . GLY B 2 49  ? 10.770  41.825  -18.481 1.00 95.07 49  B 1 
ATOM 1587 C C   . GLY B 2 49  ? 12.223  41.875  -18.009 1.00 95.84 49  B 1 
ATOM 1588 O O   . GLY B 2 49  ? 13.137  41.816  -18.829 1.00 93.81 49  B 1 
ATOM 1589 N N   . GLY B 2 50  ? 12.473  41.950  -16.697 1.00 95.80 50  B 1 
ATOM 1590 C CA  . GLY B 2 50  ? 13.813  41.889  -16.128 1.00 96.07 50  B 1 
ATOM 1591 C C   . GLY B 2 50  ? 14.374  40.472  -16.085 1.00 96.42 50  B 1 
ATOM 1592 O O   . GLY B 2 50  ? 13.652  39.497  -15.896 1.00 95.31 50  B 1 
ATOM 1593 N N   . THR B 2 51  ? 15.699  40.366  -16.197 1.00 97.05 51  B 1 
ATOM 1594 C CA  . THR B 2 51  ? 16.459  39.120  -16.009 1.00 97.07 51  B 1 
ATOM 1595 C C   . THR B 2 51  ? 17.479  39.310  -14.898 1.00 97.31 51  B 1 
ATOM 1596 O O   . THR B 2 51  ? 18.449  40.056  -15.033 1.00 95.92 51  B 1 
ATOM 1597 C CB  . THR B 2 51  ? 17.151  38.641  -17.302 1.00 95.46 51  B 1 
ATOM 1598 O OG1 . THR B 2 51  ? 17.105  39.606  -18.326 1.00 86.24 51  B 1 
ATOM 1599 C CG2 . THR B 2 51  ? 16.511  37.388  -17.858 1.00 82.71 51  B 1 
ATOM 1600 N N   . PHE B 2 52  ? 17.262  38.639  -13.760 1.00 97.19 52  B 1 
ATOM 1601 C CA  . PHE B 2 52  ? 18.047  38.823  -12.555 1.00 97.21 52  B 1 
ATOM 1602 C C   . PHE B 2 52  ? 19.048  37.691  -12.399 1.00 97.39 52  B 1 
ATOM 1603 O O   . PHE B 2 52  ? 18.666  36.518  -12.346 1.00 96.72 52  B 1 
ATOM 1604 C CB  . PHE B 2 52  ? 17.110  38.934  -11.346 1.00 97.16 52  B 1 
ATOM 1605 C CG  . PHE B 2 52  ? 16.165  40.108  -11.432 1.00 97.33 52  B 1 
ATOM 1606 C CD1 . PHE B 2 52  ? 16.530  41.368  -10.922 1.00 95.73 52  B 1 
ATOM 1607 C CD2 . PHE B 2 52  ? 14.929  39.970  -12.084 1.00 95.83 52  B 1 
ATOM 1608 C CE1 . PHE B 2 52  ? 15.681  42.471  -11.058 1.00 95.42 52  B 1 
ATOM 1609 C CE2 . PHE B 2 52  ? 14.072  41.071  -12.231 1.00 95.31 52  B 1 
ATOM 1610 C CZ  . PHE B 2 52  ? 14.452  42.321  -11.726 1.00 96.24 52  B 1 
ATOM 1611 N N   . LYS B 2 53  ? 20.333  38.018  -12.284 1.00 97.28 53  B 1 
ATOM 1612 C CA  . LYS B 2 53  ? 21.393  37.058  -11.971 1.00 97.31 53  B 1 
ATOM 1613 C C   . LYS B 2 53  ? 21.453  36.838  -10.462 1.00 97.46 53  B 1 
ATOM 1614 O O   . LYS B 2 53  ? 21.406  37.799  -9.689  1.00 96.73 53  B 1 
ATOM 1615 C CB  . LYS B 2 53  ? 22.741  37.524  -12.540 1.00 96.66 53  B 1 
ATOM 1616 C CG  . LYS B 2 53  ? 22.730  37.533  -14.078 1.00 90.91 53  B 1 
ATOM 1617 C CD  . LYS B 2 53  ? 24.058  38.027  -14.675 1.00 85.25 53  B 1 
ATOM 1618 C CE  . LYS B 2 53  ? 23.953  37.990  -16.202 1.00 74.15 53  B 1 
ATOM 1619 N NZ  . LYS B 2 53  ? 25.100  38.619  -16.887 1.00 64.33 53  B 1 
ATOM 1620 N N   . LEU B 2 54  ? 21.566  35.585  -10.055 1.00 97.64 54  B 1 
ATOM 1621 C CA  . LEU B 2 54  ? 21.791  35.178  -8.682  1.00 97.78 54  B 1 
ATOM 1622 C C   . LEU B 2 54  ? 22.954  34.197  -8.595  1.00 97.74 54  B 1 
ATOM 1623 O O   . LEU B 2 54  ? 23.300  33.514  -9.554  1.00 96.87 54  B 1 
ATOM 1624 C CB  . LEU B 2 54  ? 20.529  34.554  -8.041  1.00 97.49 54  B 1 
ATOM 1625 C CG  . LEU B 2 54  ? 19.274  35.442  -7.988  1.00 96.10 54  B 1 
ATOM 1626 C CD1 . LEU B 2 54  ? 18.430  35.325  -9.259  1.00 90.78 54  B 1 
ATOM 1627 C CD2 . LEU B 2 54  ? 18.382  35.011  -6.823  1.00 90.17 54  B 1 
ATOM 1628 N N   . GLU B 2 55  ? 23.535  34.118  -7.408  1.00 97.70 55  B 1 
ATOM 1629 C CA  . GLU B 2 55  ? 24.504  33.104  -7.012  1.00 97.43 55  B 1 
ATOM 1630 C C   . GLU B 2 55  ? 23.853  32.196  -5.959  1.00 97.74 55  B 1 
ATOM 1631 O O   . GLU B 2 55  ? 23.275  32.680  -4.982  1.00 96.72 55  B 1 
ATOM 1632 C CB  . GLU B 2 55  ? 25.747  33.820  -6.474  1.00 95.34 55  B 1 
ATOM 1633 C CG  . GLU B 2 55  ? 26.884  32.887  -6.067  1.00 80.35 55  B 1 
ATOM 1634 C CD  . GLU B 2 55  ? 28.041  33.717  -5.483  1.00 78.12 55  B 1 
ATOM 1635 O OE1 . GLU B 2 55  ? 29.172  33.638  -5.992  1.00 71.65 55  B 1 
ATOM 1636 O OE2 . GLU B 2 55  ? 27.793  34.501  -4.537  1.00 74.82 55  B 1 
ATOM 1637 N N   . LEU B 2 56  ? 23.969  30.879  -6.154  1.00 97.55 56  B 1 
ATOM 1638 C CA  . LEU B 2 56  ? 23.499  29.870  -5.210  1.00 97.60 56  B 1 
ATOM 1639 C C   . LEU B 2 56  ? 24.650  28.951  -4.809  1.00 97.66 56  B 1 
ATOM 1640 O O   . LEU B 2 56  ? 25.358  28.422  -5.668  1.00 96.76 56  B 1 
ATOM 1641 C CB  . LEU B 2 56  ? 22.288  29.131  -5.809  1.00 97.19 56  B 1 
ATOM 1642 C CG  . LEU B 2 56  ? 21.665  28.038  -4.908  1.00 96.80 56  B 1 
ATOM 1643 C CD1 . LEU B 2 56  ? 20.191  27.865  -5.254  1.00 92.73 56  B 1 
ATOM 1644 C CD2 . LEU B 2 56  ? 22.324  26.667  -5.092  1.00 91.93 56  B 1 
ATOM 1645 N N   . PHE B 2 57  ? 24.822  28.721  -3.511  1.00 97.52 57  B 1 
ATOM 1646 C CA  . PHE B 2 57  ? 25.824  27.820  -2.955  1.00 97.48 57  B 1 
ATOM 1647 C C   . PHE B 2 57  ? 25.184  26.768  -2.049  1.00 97.38 57  B 1 
ATOM 1648 O O   . PHE B 2 57  ? 24.405  27.096  -1.150  1.00 96.57 57  B 1 
ATOM 1649 C CB  . PHE B 2 57  ? 26.883  28.630  -2.206  1.00 96.84 57  B 1 
ATOM 1650 C CG  . PHE B 2 57  ? 27.925  27.782  -1.504  1.00 93.72 57  B 1 
ATOM 1651 C CD1 . PHE B 2 57  ? 28.033  27.801  -0.097  1.00 87.00 57  B 1 
ATOM 1652 C CD2 . PHE B 2 57  ? 28.775  26.950  -2.250  1.00 86.91 57  B 1 
ATOM 1653 C CE1 . PHE B 2 57  ? 29.005  27.009  0.539   1.00 84.85 57  B 1 
ATOM 1654 C CE2 . PHE B 2 57  ? 29.740  26.157  -1.614  1.00 83.22 57  B 1 
ATOM 1655 C CZ  . PHE B 2 57  ? 29.863  26.192  -0.221  1.00 85.55 57  B 1 
ATOM 1656 N N   . LEU B 2 58  ? 25.545  25.503  -2.255  1.00 97.02 58  B 1 
ATOM 1657 C CA  . LEU B 2 58  ? 25.143  24.381  -1.419  1.00 96.67 58  B 1 
ATOM 1658 C C   . LEU B 2 58  ? 26.213  24.133  -0.343  1.00 96.49 58  B 1 
ATOM 1659 O O   . LEU B 2 58  ? 27.297  23.634  -0.678  1.00 95.34 58  B 1 
ATOM 1660 C CB  . LEU B 2 58  ? 24.930  23.128  -2.286  1.00 96.39 58  B 1 
ATOM 1661 C CG  . LEU B 2 58  ? 23.914  23.283  -3.435  1.00 95.68 58  B 1 
ATOM 1662 C CD1 . LEU B 2 58  ? 23.779  21.950  -4.168  1.00 93.43 58  B 1 
ATOM 1663 C CD2 . LEU B 2 58  ? 22.534  23.715  -2.930  1.00 93.24 58  B 1 
ATOM 1664 N N   . PRO B 2 59  ? 25.957  24.449  0.940   1.00 96.29 59  B 1 
ATOM 1665 C CA  . PRO B 2 59  ? 26.911  24.175  2.007   1.00 95.61 59  B 1 
ATOM 1666 C C   . PRO B 2 59  ? 27.165  22.673  2.172   1.00 95.12 59  B 1 
ATOM 1667 O O   . PRO B 2 59  ? 26.475  21.834  1.577   1.00 93.84 59  B 1 
ATOM 1668 C CB  . PRO B 2 59  ? 26.308  24.821  3.258   1.00 94.95 59  B 1 
ATOM 1669 C CG  . PRO B 2 59  ? 24.803  24.752  2.999   1.00 93.45 59  B 1 
ATOM 1670 C CD  . PRO B 2 59  ? 24.712  24.967  1.488   1.00 95.70 59  B 1 
ATOM 1671 N N   . GLU B 2 60  ? 28.162  22.305  2.980   1.00 94.68 60  B 1 
ATOM 1672 C CA  . GLU B 2 60  ? 28.558  20.907  3.140   1.00 93.67 60  B 1 
ATOM 1673 C C   . GLU B 2 60  ? 27.432  20.045  3.727   1.00 93.16 60  B 1 
ATOM 1674 O O   . GLU B 2 60  ? 27.206  18.926  3.264   1.00 90.82 60  B 1 
ATOM 1675 C CB  . GLU B 2 60  ? 29.832  20.849  3.983   1.00 92.20 60  B 1 
ATOM 1676 C CG  . GLU B 2 60  ? 30.408  19.433  4.019   1.00 80.71 60  B 1 
ATOM 1677 C CD  . GLU B 2 60  ? 31.852  19.371  4.542   1.00 73.19 60  B 1 
ATOM 1678 O OE1 . GLU B 2 60  ? 32.427  18.267  4.445   1.00 65.71 60  B 1 
ATOM 1679 O OE2 . GLU B 2 60  ? 32.372  20.419  4.971   1.00 64.29 60  B 1 
ATOM 1680 N N   . GLU B 2 61  ? 26.655  20.614  4.651   1.00 91.05 61  B 1 
ATOM 1681 C CA  . GLU B 2 61  ? 25.514  19.979  5.319   1.00 90.06 61  B 1 
ATOM 1682 C C   . GLU B 2 61  ? 24.251  19.900  4.450   1.00 90.70 61  B 1 
ATOM 1683 O O   . GLU B 2 61  ? 23.225  19.382  4.900   1.00 88.83 61  B 1 
ATOM 1684 C CB  . GLU B 2 61  ? 25.205  20.711  6.631   1.00 88.33 61  B 1 
ATOM 1685 C CG  . GLU B 2 61  ? 26.390  20.864  7.597   1.00 80.74 61  B 1 
ATOM 1686 C CD  . GLU B 2 61  ? 27.352  22.022  7.263   1.00 72.09 61  B 1 
ATOM 1687 O OE1 . GLU B 2 61  ? 28.345  22.169  7.994   1.00 63.84 61  B 1 
ATOM 1688 O OE2 . GLU B 2 61  ? 27.085  22.775  6.285   1.00 63.57 61  B 1 
ATOM 1689 N N   . TYR B 2 62  ? 24.276  20.407  3.218   1.00 90.98 62  B 1 
ATOM 1690 C CA  . TYR B 2 62  ? 23.134  20.269  2.314   1.00 92.03 62  B 1 
ATOM 1691 C C   . TYR B 2 62  ? 22.828  18.789  2.044   1.00 91.80 62  B 1 
ATOM 1692 O O   . TYR B 2 62  ? 23.739  18.032  1.731   1.00 89.79 62  B 1 
ATOM 1693 C CB  . TYR B 2 62  ? 23.387  21.035  1.017   1.00 92.38 62  B 1 
ATOM 1694 C CG  . TYR B 2 62  ? 22.198  21.033  0.064   1.00 92.83 62  B 1 
ATOM 1695 C CD1 . TYR B 2 62  ? 22.105  20.095  -0.986  1.00 87.17 62  B 1 
ATOM 1696 C CD2 . TYR B 2 62  ? 21.160  21.960  0.249   1.00 86.70 62  B 1 
ATOM 1697 C CE1 . TYR B 2 62  ? 20.989  20.088  -1.843  1.00 88.25 62  B 1 
ATOM 1698 C CE2 . TYR B 2 62  ? 20.044  21.966  -0.603  1.00 86.72 62  B 1 
ATOM 1699 C CZ  . TYR B 2 62  ? 19.956  21.023  -1.643  1.00 92.84 62  B 1 
ATOM 1700 O OH  . TYR B 2 62  ? 18.855  21.032  -2.465  1.00 92.14 62  B 1 
ATOM 1701 N N   . PRO B 2 63  ? 21.557  18.330  2.119   1.00 90.53 63  B 1 
ATOM 1702 C CA  . PRO B 2 63  ? 20.319  19.099  2.212   1.00 90.77 63  B 1 
ATOM 1703 C C   . PRO B 2 63  ? 19.802  19.352  3.637   1.00 90.94 63  B 1 
ATOM 1704 O O   . PRO B 2 63  ? 18.664  19.806  3.790   1.00 88.92 63  B 1 
ATOM 1705 C CB  . PRO B 2 63  ? 19.324  18.274  1.402   1.00 90.11 63  B 1 
ATOM 1706 C CG  . PRO B 2 63  ? 19.734  16.846  1.751   1.00 86.68 63  B 1 
ATOM 1707 C CD  . PRO B 2 63  ? 21.254  16.946  1.816   1.00 88.59 63  B 1 
ATOM 1708 N N   . MET B 2 64  ? 20.578  19.063  4.680   1.00 89.48 64  B 1 
ATOM 1709 C CA  . MET B 2 64  ? 20.119  19.312  6.055   1.00 89.08 64  B 1 
ATOM 1710 C C   . MET B 2 64  ? 20.208  20.796  6.447   1.00 89.51 64  B 1 
ATOM 1711 O O   . MET B 2 64  ? 19.401  21.259  7.252   1.00 87.89 64  B 1 
ATOM 1712 C CB  . MET B 2 64  ? 20.878  18.430  7.054   1.00 87.60 64  B 1 
ATOM 1713 C CG  . MET B 2 64  ? 20.658  16.938  6.803   1.00 86.70 64  B 1 
ATOM 1714 S SD  . MET B 2 64  ? 18.935  16.386  6.935   1.00 84.58 64  B 1 
ATOM 1715 C CE  . MET B 2 64  ? 19.126  14.681  6.400   1.00 76.27 64  B 1 
ATOM 1716 N N   . ALA B 2 65  ? 21.111  21.535  5.840   1.00 91.01 65  B 1 
ATOM 1717 C CA  . ALA B 2 65  ? 21.172  22.987  5.894   1.00 91.00 65  B 1 
ATOM 1718 C C   . ALA B 2 65  ? 20.616  23.607  4.597   1.00 92.31 65  B 1 
ATOM 1719 O O   . ALA B 2 65  ? 20.663  23.004  3.526   1.00 92.01 65  B 1 
ATOM 1720 C CB  . ALA B 2 65  ? 22.611  23.419  6.171   1.00 89.60 65  B 1 
ATOM 1721 N N   . ALA B 2 66  ? 20.103  24.831  4.699   1.00 93.69 66  B 1 
ATOM 1722 C CA  . ALA B 2 66  ? 19.589  25.584  3.567   1.00 94.28 66  B 1 
ATOM 1723 C C   . ALA B 2 66  ? 20.707  25.988  2.590   1.00 95.24 66  B 1 
ATOM 1724 O O   . ALA B 2 66  ? 21.825  26.282  3.030   1.00 94.88 66  B 1 
ATOM 1725 C CB  . ALA B 2 66  ? 18.837  26.816  4.085   1.00 92.91 66  B 1 
ATOM 1726 N N   . PRO B 2 67  ? 20.423  26.087  1.285   1.00 96.11 67  B 1 
ATOM 1727 C CA  . PRO B 2 67  ? 21.334  26.739  0.359   1.00 96.41 67  B 1 
ATOM 1728 C C   . PRO B 2 67  ? 21.473  28.222  0.696   1.00 96.71 67  B 1 
ATOM 1729 O O   . PRO B 2 67  ? 20.547  28.865  1.198   1.00 95.79 67  B 1 
ATOM 1730 C CB  . PRO B 2 67  ? 20.729  26.509  -1.030  1.00 95.70 67  B 1 
ATOM 1731 C CG  . PRO B 2 67  ? 19.237  26.392  -0.752  1.00 93.32 67  B 1 
ATOM 1732 C CD  . PRO B 2 67  ? 19.177  25.732  0.627   1.00 95.49 67  B 1 
ATOM 1733 N N   . LYS B 2 68  ? 22.622  28.784  0.376   1.00 96.94 68  B 1 
ATOM 1734 C CA  . LYS B 2 68  ? 22.859  30.228  0.418   1.00 96.96 68  B 1 
ATOM 1735 C C   . LYS B 2 68  ? 22.573  30.803  -0.956  1.00 97.39 68  B 1 
ATOM 1736 O O   . LYS B 2 68  ? 23.068  30.278  -1.946  1.00 96.52 68  B 1 
ATOM 1737 C CB  . LYS B 2 68  ? 24.298  30.521  0.872   1.00 96.21 68  B 1 
ATOM 1738 C CG  . LYS B 2 68  ? 24.562  30.034  2.310   1.00 91.78 68  B 1 
ATOM 1739 C CD  . LYS B 2 68  ? 26.006  30.321  2.731   1.00 83.49 68  B 1 
ATOM 1740 C CE  . LYS B 2 68  ? 26.238  29.805  4.145   1.00 75.57 68  B 1 
ATOM 1741 N NZ  . LYS B 2 68  ? 27.658  29.959  4.573   1.00 65.96 68  B 1 
ATOM 1742 N N   . VAL B 2 69  ? 21.784  31.866  -1.023  1.00 97.30 69  B 1 
ATOM 1743 C CA  . VAL B 2 69  ? 21.425  32.514  -2.287  1.00 97.43 69  B 1 
ATOM 1744 C C   . VAL B 2 69  ? 21.510  34.026  -2.125  1.00 97.33 69  B 1 
ATOM 1745 O O   . VAL B 2 69  ? 21.091  34.558  -1.089  1.00 96.20 69  B 1 
ATOM 1746 C CB  . VAL B 2 69  ? 20.024  32.104  -2.792  1.00 96.75 69  B 1 
ATOM 1747 C CG1 . VAL B 2 69  ? 19.854  32.482  -4.266  1.00 90.88 69  B 1 
ATOM 1748 C CG2 . VAL B 2 69  ? 19.755  30.603  -2.667  1.00 91.36 69  B 1 
ATOM 1749 N N   . ARG B 2 70  ? 22.041  34.714  -3.128  1.00 97.40 70  B 1 
ATOM 1750 C CA  . ARG B 2 70  ? 22.026  36.185  -3.199  1.00 97.26 70  B 1 
ATOM 1751 C C   . ARG B 2 70  ? 21.787  36.668  -4.624  1.00 97.59 70  B 1 
ATOM 1752 O O   . ARG B 2 70  ? 22.196  36.012  -5.576  1.00 96.71 70  B 1 
ATOM 1753 C CB  . ARG B 2 70  ? 23.301  36.789  -2.597  1.00 95.14 70  B 1 
ATOM 1754 C CG  . ARG B 2 70  ? 24.579  36.477  -3.404  1.00 86.80 70  B 1 
ATOM 1755 C CD  . ARG B 2 70  ? 25.781  37.206  -2.790  1.00 85.88 70  B 1 
ATOM 1756 N NE  . ARG B 2 70  ? 27.004  36.913  -3.548  1.00 77.10 70  B 1 
ATOM 1757 C CZ  . ARG B 2 70  ? 27.890  37.741  -4.051  1.00 71.86 70  B 1 
ATOM 1758 N NH1 . ARG B 2 70  ? 27.811  39.030  -3.897  1.00 64.61 70  B 1 
ATOM 1759 N NH2 . ARG B 2 70  ? 28.879  37.259  -4.730  1.00 62.17 70  B 1 
ATOM 1760 N N   . PHE B 2 71  ? 21.172  37.843  -4.758  1.00 97.14 71  B 1 
ATOM 1761 C CA  . PHE B 2 71  ? 21.107  38.556  -6.029  1.00 97.16 71  B 1 
ATOM 1762 C C   . PHE B 2 71  ? 22.470  39.156  -6.374  1.00 97.08 71  B 1 
ATOM 1763 O O   . PHE B 2 71  ? 23.133  39.758  -5.532  1.00 95.95 71  B 1 
ATOM 1764 C CB  . PHE B 2 71  ? 20.017  39.631  -5.977  1.00 96.90 71  B 1 
ATOM 1765 C CG  . PHE B 2 71  ? 18.617  39.088  -6.148  1.00 97.08 71  B 1 
ATOM 1766 C CD1 . PHE B 2 71  ? 18.049  39.021  -7.433  1.00 93.98 71  B 1 
ATOM 1767 C CD2 . PHE B 2 71  ? 17.871  38.649  -5.047  1.00 94.05 71  B 1 
ATOM 1768 C CE1 . PHE B 2 71  ? 16.749  38.526  -7.615  1.00 93.94 71  B 1 
ATOM 1769 C CE2 . PHE B 2 71  ? 16.573  38.146  -5.220  1.00 93.61 71  B 1 
ATOM 1770 C CZ  . PHE B 2 71  ? 16.005  38.088  -6.506  1.00 95.94 71  B 1 
ATOM 1771 N N   . MET B 2 72  ? 22.870  39.005  -7.623  1.00 97.20 72  B 1 
ATOM 1772 C CA  . MET B 2 72  ? 24.033  39.668  -8.223  1.00 97.09 72  B 1 
ATOM 1773 C C   . MET B 2 72  ? 23.601  40.906  -9.029  1.00 97.02 72  B 1 
ATOM 1774 O O   . MET B 2 72  ? 24.337  41.885  -9.101  1.00 95.29 72  B 1 
ATOM 1775 C CB  . MET B 2 72  ? 24.774  38.676  -9.122  1.00 96.39 72  B 1 
ATOM 1776 C CG  . MET B 2 72  ? 25.251  37.419  -8.385  1.00 93.71 72  B 1 
ATOM 1777 S SD  . MET B 2 72  ? 26.400  37.733  -7.019  1.00 88.85 72  B 1 
ATOM 1778 C CE  . MET B 2 72  ? 27.888  38.134  -7.955  1.00 77.34 72  B 1 
ATOM 1779 N N   . THR B 2 73  ? 22.397  40.876  -9.588  1.00 96.38 73  B 1 
ATOM 1780 C CA  . THR B 2 73  ? 21.749  42.033  -10.228 1.00 96.35 73  B 1 
ATOM 1781 C C   . THR B 2 73  ? 21.111  42.914  -9.151  1.00 96.44 73  B 1 
ATOM 1782 O O   . THR B 2 73  ? 20.443  42.412  -8.256  1.00 95.55 73  B 1 
ATOM 1783 C CB  . THR B 2 73  ? 20.701  41.570  -11.239 1.00 95.79 73  B 1 
ATOM 1784 O OG1 . THR B 2 73  ? 21.288  40.695  -12.178 1.00 90.88 73  B 1 
ATOM 1785 C CG2 . THR B 2 73  ? 20.108  42.727  -12.042 1.00 90.07 73  B 1 
ATOM 1786 N N   . LYS B 2 74  ? 21.301  44.227  -9.261  1.00 96.34 74  B 1 
ATOM 1787 C CA  . LYS B 2 74  ? 20.630  45.183  -8.379  1.00 96.20 74  B 1 
ATOM 1788 C C   . LYS B 2 74  ? 19.116  45.117  -8.560  1.00 96.63 74  B 1 
ATOM 1789 O O   . LYS B 2 74  ? 18.629  45.106  -9.692  1.00 95.49 74  B 1 
ATOM 1790 C CB  . LYS B 2 74  ? 21.132  46.614  -8.630  1.00 95.11 74  B 1 
ATOM 1791 C CG  . LYS B 2 74  ? 22.584  46.831  -8.172  1.00 86.55 74  B 1 
ATOM 1792 C CD  . LYS B 2 74  ? 22.978  48.289  -8.406  1.00 78.87 74  B 1 
ATOM 1793 C CE  . LYS B 2 74  ? 24.424  48.558  -7.967  1.00 69.84 74  B 1 
ATOM 1794 N NZ  . LYS B 2 74  ? 24.807  49.946  -8.250  1.00 60.37 74  B 1 
ATOM 1795 N N   . ILE B 2 75  ? 18.396  45.127  -7.452  1.00 96.10 75  B 1 
ATOM 1796 C CA  . ILE B 2 75  ? 16.939  45.068  -7.441  1.00 96.31 75  B 1 
ATOM 1797 C C   . ILE B 2 75  ? 16.394  45.969  -6.328  1.00 96.29 75  B 1 
ATOM 1798 O O   . ILE B 2 75  ? 16.958  46.038  -5.239  1.00 95.07 75  B 1 
ATOM 1799 C CB  . ILE B 2 75  ? 16.470  43.592  -7.317  1.00 95.87 75  B 1 
ATOM 1800 C CG1 . ILE B 2 75  ? 14.944  43.489  -7.462  1.00 92.76 75  B 1 
ATOM 1801 C CG2 . ILE B 2 75  ? 16.961  42.927  -6.014  1.00 91.84 75  B 1 
ATOM 1802 C CD1 . ILE B 2 75  ? 14.430  42.049  -7.619  1.00 91.04 75  B 1 
ATOM 1803 N N   . TYR B 2 76  ? 15.304  46.690  -6.615  1.00 96.19 76  B 1 
ATOM 1804 C CA  . TYR B 2 76  ? 14.608  47.519  -5.640  1.00 96.04 76  B 1 
ATOM 1805 C C   . TYR B 2 76  ? 13.447  46.731  -5.035  1.00 95.96 76  B 1 
ATOM 1806 O O   . TYR B 2 76  ? 12.367  46.647  -5.616  1.00 94.95 76  B 1 
ATOM 1807 C CB  . TYR B 2 76  ? 14.162  48.827  -6.314  1.00 95.84 76  B 1 
ATOM 1808 C CG  . TYR B 2 76  ? 13.692  49.869  -5.330  1.00 95.95 76  B 1 
ATOM 1809 C CD1 . TYR B 2 76  ? 12.322  50.038  -5.062  1.00 93.04 76  B 1 
ATOM 1810 C CD2 . TYR B 2 76  ? 14.633  50.694  -4.685  1.00 93.19 76  B 1 
ATOM 1811 C CE1 . TYR B 2 76  ? 11.890  51.020  -4.162  1.00 92.89 76  B 1 
ATOM 1812 C CE2 . TYR B 2 76  ? 14.211  51.685  -3.782  1.00 92.70 76  B 1 
ATOM 1813 C CZ  . TYR B 2 76  ? 12.836  51.846  -3.520  1.00 94.51 76  B 1 
ATOM 1814 O OH  . TYR B 2 76  ? 12.429  52.810  -2.638  1.00 93.31 76  B 1 
ATOM 1815 N N   . HIS B 2 77  ? 13.689  46.094  -3.884  1.00 95.98 77  B 1 
ATOM 1816 C CA  . HIS B 2 77  ? 12.730  45.197  -3.229  1.00 95.80 77  B 1 
ATOM 1817 C C   . HIS B 2 77  ? 12.910  45.236  -1.700  1.00 95.57 77  B 1 
ATOM 1818 O O   . HIS B 2 77  ? 14.046  45.129  -1.236  1.00 94.30 77  B 1 
ATOM 1819 C CB  . HIS B 2 77  ? 12.938  43.781  -3.772  1.00 95.48 77  B 1 
ATOM 1820 C CG  . HIS B 2 77  ? 11.884  42.811  -3.329  1.00 95.70 77  B 1 
ATOM 1821 N ND1 . HIS B 2 77  ? 11.809  42.173  -2.108  1.00 89.79 77  B 1 
ATOM 1822 C CD2 . HIS B 2 77  ? 10.802  42.389  -4.064  1.00 89.49 77  B 1 
ATOM 1823 C CE1 . HIS B 2 77  ? 10.724  41.389  -2.111  1.00 90.35 77  B 1 
ATOM 1824 N NE2 . HIS B 2 77  ? 10.087  41.495  -3.285  1.00 91.52 77  B 1 
ATOM 1825 N N   . PRO B 2 78  ? 11.846  45.339  -0.899  1.00 95.34 78  B 1 
ATOM 1826 C CA  . PRO B 2 78  ? 11.970  45.510  0.551   1.00 94.55 78  B 1 
ATOM 1827 C C   . PRO B 2 78  ? 12.640  44.331  1.275   1.00 93.93 78  B 1 
ATOM 1828 O O   . PRO B 2 78  ? 13.255  44.519  2.319   1.00 91.36 78  B 1 
ATOM 1829 C CB  . PRO B 2 78  ? 10.537  45.741  1.049   1.00 93.66 78  B 1 
ATOM 1830 C CG  . PRO B 2 78  ? 9.661   45.129  -0.033  1.00 91.91 78  B 1 
ATOM 1831 C CD  . PRO B 2 78  ? 10.452  45.380  -1.314  1.00 94.65 78  B 1 
ATOM 1832 N N   . ASN B 2 79  ? 12.575  43.127  0.704   1.00 94.61 79  B 1 
ATOM 1833 C CA  . ASN B 2 79  ? 13.163  41.916  1.289   1.00 94.77 79  B 1 
ATOM 1834 C C   . ASN B 2 79  ? 14.522  41.529  0.682   1.00 94.69 79  B 1 
ATOM 1835 O O   . ASN B 2 79  ? 15.008  40.425  0.936   1.00 93.32 79  B 1 
ATOM 1836 C CB  . ASN B 2 79  ? 12.145  40.766  1.206   1.00 94.72 79  B 1 
ATOM 1837 C CG  . ASN B 2 79  ? 10.771  41.146  1.724   1.00 94.07 79  B 1 
ATOM 1838 O OD1 . ASN B 2 79  ? 9.815   41.238  0.974   1.00 85.83 79  B 1 
ATOM 1839 N ND2 . ASN B 2 79  ? 10.635  41.394  2.997   1.00 85.44 79  B 1 
ATOM 1840 N N   . VAL B 2 80  ? 15.130  42.406  -0.107  1.00 95.22 80  B 1 
ATOM 1841 C CA  . VAL B 2 80  ? 16.475  42.217  -0.669  1.00 95.23 80  B 1 
ATOM 1842 C C   . VAL B 2 80  ? 17.315  43.458  -0.382  1.00 94.63 80  B 1 
ATOM 1843 O O   . VAL B 2 80  ? 16.921  44.564  -0.720  1.00 92.97 80  B 1 
ATOM 1844 C CB  . VAL B 2 80  ? 16.438  41.927  -2.182  1.00 95.15 80  B 1 
ATOM 1845 C CG1 . VAL B 2 80  ? 17.846  41.642  -2.717  1.00 92.36 80  B 1 
ATOM 1846 C CG2 . VAL B 2 80  ? 15.559  40.713  -2.514  1.00 92.10 80  B 1 
ATOM 1847 N N   . ASP B 2 81  ? 18.473  43.286  0.236   1.00 94.15 81  B 1 
ATOM 1848 C CA  . ASP B 2 81  ? 19.331  44.417  0.591   1.00 93.32 81  B 1 
ATOM 1849 C C   . ASP B 2 81  ? 20.267  44.857  -0.554  1.00 93.75 81  B 1 
ATOM 1850 O O   . ASP B 2 81  ? 20.347  44.253  -1.621  1.00 92.46 81  B 1 
ATOM 1851 C CB  . ASP B 2 81  ? 20.060  44.129  1.914   1.00 91.13 81  B 1 
ATOM 1852 C CG  . ASP B 2 81  ? 21.289  43.236  1.823   1.00 89.56 81  B 1 
ATOM 1853 O OD1 . ASP B 2 81  ? 21.716  42.802  0.735   1.00 84.63 81  B 1 
ATOM 1854 O OD2 . ASP B 2 81  ? 21.910  43.027  2.891   1.00 84.58 81  B 1 
ATOM 1855 N N   . LYS B 2 82  ? 21.025  45.932  -0.284  1.00 92.75 82  B 1 
ATOM 1856 C CA  . LYS B 2 82  ? 21.978  46.513  -1.249  1.00 92.55 82  B 1 
ATOM 1857 C C   . LYS B 2 82  ? 23.114  45.561  -1.665  1.00 93.59 82  B 1 
ATOM 1858 O O   . LYS B 2 82  ? 23.747  45.794  -2.686  1.00 91.18 82  B 1 
ATOM 1859 C CB  . LYS B 2 82  ? 22.556  47.823  -0.677  1.00 90.33 82  B 1 
ATOM 1860 C CG  . LYS B 2 82  ? 21.465  48.904  -0.542  1.00 77.99 82  B 1 
ATOM 1861 C CD  . LYS B 2 82  ? 21.954  50.218  0.099   1.00 71.67 82  B 1 
ATOM 1862 C CE  . LYS B 2 82  ? 20.713  51.108  0.223   1.00 59.47 82  B 1 
ATOM 1863 N NZ  . LYS B 2 82  ? 20.873  52.327  1.055   1.00 50.99 82  B 1 
ATOM 1864 N N   . LEU B 2 83  ? 23.369  44.503  -0.885  1.00 93.21 83  B 1 
ATOM 1865 C CA  . LEU B 2 83  ? 24.352  43.461  -1.193  1.00 93.65 83  B 1 
ATOM 1866 C C   . LEU B 2 83  ? 23.720  42.235  -1.873  1.00 94.40 83  B 1 
ATOM 1867 O O   . LEU B 2 83  ? 24.398  41.239  -2.096  1.00 92.91 83  B 1 
ATOM 1868 C CB  . LEU B 2 83  ? 25.105  43.068  0.090   1.00 92.87 83  B 1 
ATOM 1869 C CG  . LEU B 2 83  ? 25.852  44.219  0.789   1.00 89.24 83  B 1 
ATOM 1870 C CD1 . LEU B 2 83  ? 26.487  43.699  2.082   1.00 83.84 83  B 1 
ATOM 1871 C CD2 . LEU B 2 83  ? 26.965  44.792  -0.084  1.00 83.00 83  B 1 
ATOM 1872 N N   . GLY B 2 84  ? 22.429  42.293  -2.190  1.00 94.73 84  B 1 
ATOM 1873 C CA  . GLY B 2 84  ? 21.675  41.202  -2.802  1.00 95.07 84  B 1 
ATOM 1874 C C   . GLY B 2 84  ? 21.284  40.090  -1.838  1.00 95.63 84  B 1 
ATOM 1875 O O   . GLY B 2 84  ? 20.805  39.048  -2.295  1.00 94.31 84  B 1 
ATOM 1876 N N   . ARG B 2 85  ? 21.478  40.258  -0.518  1.00 95.05 85  B 1 
ATOM 1877 C CA  . ARG B 2 85  ? 21.040  39.254  0.463   1.00 94.63 85  B 1 
ATOM 1878 C C   . ARG B 2 85  ? 19.522  39.192  0.505   1.00 94.78 85  B 1 
ATOM 1879 O O   . ARG B 2 85  ? 18.855  40.219  0.515   1.00 93.76 85  B 1 
ATOM 1880 C CB  . ARG B 2 85  ? 21.613  39.547  1.857   1.00 93.47 85  B 1 
ATOM 1881 C CG  . ARG B 2 85  ? 23.145  39.481  1.887   1.00 89.80 85  B 1 
ATOM 1882 C CD  . ARG B 2 85  ? 23.695  39.791  3.287   1.00 86.98 85  B 1 
ATOM 1883 N NE  . ARG B 2 85  ? 23.469  41.195  3.640   1.00 79.98 85  B 1 
ATOM 1884 C CZ  . ARG B 2 85  ? 23.927  41.862  4.692   1.00 74.98 85  B 1 
ATOM 1885 N NH1 . ARG B 2 85  ? 24.689  41.299  5.580   1.00 68.63 85  B 1 
ATOM 1886 N NH2 . ARG B 2 85  ? 23.630  43.110  4.839   1.00 67.54 85  B 1 
ATOM 1887 N N   . ILE B 2 86  ? 18.975  37.988  0.551   1.00 95.37 86  B 1 
ATOM 1888 C CA  . ILE B 2 86  ? 17.540  37.730  0.483   1.00 95.40 86  B 1 
ATOM 1889 C C   . ILE B 2 86  ? 17.029  37.366  1.871   1.00 94.68 86  B 1 
ATOM 1890 O O   . ILE B 2 86  ? 17.505  36.408  2.488   1.00 92.14 86  B 1 
ATOM 1891 C CB  . ILE B 2 86  ? 17.224  36.624  -0.546  1.00 95.32 86  B 1 
ATOM 1892 C CG1 . ILE B 2 86  ? 17.876  36.917  -1.917  1.00 93.41 86  B 1 
ATOM 1893 C CG2 . ILE B 2 86  ? 15.701  36.470  -0.700  1.00 92.79 86  B 1 
ATOM 1894 C CD1 . ILE B 2 86  ? 17.760  35.767  -2.925  1.00 92.48 86  B 1 
ATOM 1895 N N   . CYS B 2 87  ? 16.038  38.112  2.360   1.00 93.76 87  B 1 
ATOM 1896 C CA  . CYS B 2 87  ? 15.328  37.770  3.585   1.00 92.43 87  B 1 
ATOM 1897 C C   . CYS B 2 87  ? 14.103  36.923  3.228   1.00 92.80 87  B 1 
ATOM 1898 O O   . CYS B 2 87  ? 13.082  37.444  2.793   1.00 90.73 87  B 1 
ATOM 1899 C CB  . CYS B 2 87  ? 14.986  39.048  4.347   1.00 88.86 87  B 1 
ATOM 1900 S SG  . CYS B 2 87  ? 14.904  38.732  6.123   1.00 76.96 87  B 1 
ATOM 1901 N N   . LEU B 2 88  ? 14.231  35.606  3.376   1.00 93.09 88  B 1 
ATOM 1902 C CA  . LEU B 2 88  ? 13.184  34.644  3.060   1.00 93.35 88  B 1 
ATOM 1903 C C   . LEU B 2 88  ? 13.237  33.496  4.079   1.00 93.28 88  B 1 
ATOM 1904 O O   . LEU B 2 88  ? 14.298  32.916  4.299   1.00 91.45 88  B 1 
ATOM 1905 C CB  . LEU B 2 88  ? 13.383  34.159  1.616   1.00 92.92 88  B 1 
ATOM 1906 C CG  . LEU B 2 88  ? 12.313  33.172  1.102   1.00 92.53 88  B 1 
ATOM 1907 C CD1 . LEU B 2 88  ? 10.918  33.785  1.100   1.00 89.02 88  B 1 
ATOM 1908 C CD2 . LEU B 2 88  ? 12.645  32.765  -0.333  1.00 88.48 88  B 1 
ATOM 1909 N N   . ASP B 2 89  ? 12.102  33.152  4.678   1.00 91.97 89  B 1 
ATOM 1910 C CA  . ASP B 2 89  ? 12.027  32.201  5.786   1.00 90.78 89  B 1 
ATOM 1911 C C   . ASP B 2 89  ? 12.540  30.793  5.433   1.00 91.32 89  B 1 
ATOM 1912 O O   . ASP B 2 89  ? 13.230  30.156  6.233   1.00 89.50 89  B 1 
ATOM 1913 C CB  . ASP B 2 89  ? 10.588  32.173  6.340   1.00 88.24 89  B 1 
ATOM 1914 C CG  . ASP B 2 89  ? 9.540   31.533  5.414   1.00 85.67 89  B 1 
ATOM 1915 O OD1 . ASP B 2 89  ? 9.783   31.445  4.188   1.00 80.78 89  B 1 
ATOM 1916 O OD2 . ASP B 2 89  ? 8.517   31.068  5.940   1.00 81.18 89  B 1 
ATOM 1917 N N   . ILE B 2 90  ? 12.296  30.337  4.215   1.00 92.12 90  B 1 
ATOM 1918 C CA  . ILE B 2 90  ? 12.775  29.023  3.759   1.00 92.09 90  B 1 
ATOM 1919 C C   . ILE B 2 90  ? 14.298  28.942  3.590   1.00 92.35 90  B 1 
ATOM 1920 O O   . ILE B 2 90  ? 14.828  27.836  3.512   1.00 91.01 90  B 1 
ATOM 1921 C CB  . ILE B 2 90  ? 12.080  28.567  2.458   1.00 91.41 90  B 1 
ATOM 1922 C CG1 . ILE B 2 90  ? 12.429  29.477  1.271   1.00 85.99 90  B 1 
ATOM 1923 C CG2 . ILE B 2 90  ? 10.561  28.454  2.661   1.00 85.59 90  B 1 
ATOM 1924 C CD1 . ILE B 2 90  ? 12.192  28.804  -0.076  1.00 82.83 90  B 1 
ATOM 1925 N N   . LEU B 2 91  ? 14.992  30.070  3.536   1.00 93.65 91  B 1 
ATOM 1926 C CA  . LEU B 2 91  ? 16.461  30.127  3.536   1.00 93.52 91  B 1 
ATOM 1927 C C   . LEU B 2 91  ? 17.049  30.238  4.954   1.00 92.75 91  B 1 
ATOM 1928 O O   . LEU B 2 91  ? 18.266  30.311  5.118   1.00 90.15 91  B 1 
ATOM 1929 C CB  . LEU B 2 91  ? 16.934  31.299  2.655   1.00 94.11 91  B 1 
ATOM 1930 C CG  . LEU B 2 91  ? 16.526  31.217  1.174   1.00 93.98 91  B 1 
ATOM 1931 C CD1 . LEU B 2 91  ? 17.027  32.466  0.439   1.00 91.75 91  B 1 
ATOM 1932 C CD2 . LEU B 2 91  ? 17.131  29.989  0.479   1.00 91.50 91  B 1 
ATOM 1933 N N   . LYS B 2 92  ? 16.182  30.257  5.975   1.00 91.68 92  B 1 
ATOM 1934 C CA  . LYS B 2 92  ? 16.509  30.435  7.392   1.00 89.11 92  B 1 
ATOM 1935 C C   . LYS B 2 92  ? 15.868  29.321  8.232   1.00 87.97 92  B 1 
ATOM 1936 O O   . LYS B 2 92  ? 16.147  28.143  8.010   1.00 81.91 92  B 1 
ATOM 1937 C CB  . LYS B 2 92  ? 16.068  31.848  7.838   1.00 86.05 92  B 1 
ATOM 1938 C CG  . LYS B 2 92  ? 16.689  33.015  7.063   1.00 80.71 92  B 1 
ATOM 1939 C CD  . LYS B 2 92  ? 16.071  34.327  7.583   1.00 75.53 92  B 1 
ATOM 1940 C CE  . LYS B 2 92  ? 16.452  35.553  6.776   1.00 66.89 92  B 1 
ATOM 1941 N NZ  . LYS B 2 92  ? 15.640  36.727  7.190   1.00 58.58 92  B 1 
ATOM 1942 N N   . ASP B 2 93  ? 14.985  29.669  9.149   1.00 87.20 93  B 1 
ATOM 1943 C CA  . ASP B 2 93  ? 14.377  28.774  10.141  1.00 85.70 93  B 1 
ATOM 1944 C C   . ASP B 2 93  ? 13.257  27.874  9.587   1.00 86.64 93  B 1 
ATOM 1945 O O   . ASP B 2 93  ? 12.869  26.899  10.229  1.00 82.74 93  B 1 
ATOM 1946 C CB  . ASP B 2 93  ? 13.843  29.624  11.299  1.00 82.30 93  B 1 
ATOM 1947 C CG  . ASP B 2 93  ? 12.615  30.438  10.883  1.00 75.29 93  B 1 
ATOM 1948 O OD1 . ASP B 2 93  ? 12.719  31.181  9.895   1.00 65.56 93  B 1 
ATOM 1949 O OD2 . ASP B 2 93  ? 11.535  30.232  11.486  1.00 67.88 93  B 1 
ATOM 1950 N N   . LYS B 2 94  ? 12.732  28.164  8.394   1.00 87.62 94  B 1 
ATOM 1951 C CA  . LYS B 2 94  ? 11.716  27.352  7.722   1.00 87.54 94  B 1 
ATOM 1952 C C   . LYS B 2 94  ? 12.275  26.435  6.638   1.00 88.65 94  B 1 
ATOM 1953 O O   . LYS B 2 94  ? 11.491  25.891  5.855   1.00 86.63 94  B 1 
ATOM 1954 C CB  . LYS B 2 94  ? 10.571  28.231  7.188   1.00 85.96 94  B 1 
ATOM 1955 C CG  . LYS B 2 94  ? 9.871   29.084  8.245   1.00 83.04 94  B 1 
ATOM 1956 C CD  . LYS B 2 94  ? 9.292   28.279  9.401   1.00 76.59 94  B 1 
ATOM 1957 C CE  . LYS B 2 94  ? 8.576   29.240  10.346  1.00 69.67 94  B 1 
ATOM 1958 N NZ  . LYS B 2 94  ? 8.982   29.028  11.741  1.00 61.56 94  B 1 
ATOM 1959 N N   . TRP B 2 95  ? 13.582  26.235  6.597   1.00 87.82 95  B 1 
ATOM 1960 C CA  . TRP B 2 95  ? 14.189  25.263  5.691   1.00 89.99 95  B 1 
ATOM 1961 C C   . TRP B 2 95  ? 13.635  23.858  5.925   1.00 90.07 95  B 1 
ATOM 1962 O O   . TRP B 2 95  ? 13.353  23.445  7.049   1.00 87.83 95  B 1 
ATOM 1963 C CB  . TRP B 2 95  ? 15.712  25.280  5.815   1.00 90.30 95  B 1 
ATOM 1964 C CG  . TRP B 2 95  ? 16.379  24.242  4.957   1.00 91.92 95  B 1 
ATOM 1965 C CD1 . TRP B 2 95  ? 17.040  23.161  5.417   1.00 90.30 95  B 1 
ATOM 1966 C CD2 . TRP B 2 95  ? 16.386  24.135  3.499   1.00 92.05 95  B 1 
ATOM 1967 N NE1 . TRP B 2 95  ? 17.472  22.388  4.343   1.00 90.94 95  B 1 
ATOM 1968 C CE2 . TRP B 2 95  ? 17.075  22.947  3.146   1.00 91.77 95  B 1 
ATOM 1969 C CE3 . TRP B 2 95  ? 15.855  24.921  2.446   1.00 91.93 95  B 1 
ATOM 1970 C CZ2 . TRP B 2 95  ? 17.238  22.550  1.804   1.00 91.34 95  B 1 
ATOM 1971 C CZ3 . TRP B 2 95  ? 16.019  24.523  1.109   1.00 90.65 95  B 1 
ATOM 1972 C CH2 . TRP B 2 95  ? 16.699  23.347  0.794   1.00 90.03 95  B 1 
ATOM 1973 N N   . SER B 2 96  ? 13.505  23.124  4.846   1.00 89.69 96  B 1 
ATOM 1974 C CA  . SER B 2 96  ? 13.217  21.694  4.888   1.00 89.57 96  B 1 
ATOM 1975 C C   . SER B 2 96  ? 14.103  20.954  3.890   1.00 90.23 96  B 1 
ATOM 1976 O O   . SER B 2 96  ? 14.167  21.355  2.726   1.00 88.98 96  B 1 
ATOM 1977 C CB  . SER B 2 96  ? 11.749  21.447  4.553   1.00 88.59 96  B 1 
ATOM 1978 O OG  . SER B 2 96  ? 11.548  20.065  4.380   1.00 84.74 96  B 1 
ATOM 1979 N N   . PRO B 2 97  ? 14.712  19.830  4.286   1.00 90.29 97  B 1 
ATOM 1980 C CA  . PRO B 2 97  ? 15.554  19.050  3.377   1.00 89.27 97  B 1 
ATOM 1981 C C   . PRO B 2 97  ? 14.780  18.379  2.230   1.00 90.16 97  B 1 
ATOM 1982 O O   . PRO B 2 97  ? 15.399  17.853  1.305   1.00 87.87 97  B 1 
ATOM 1983 C CB  . PRO B 2 97  ? 16.256  18.038  4.282   1.00 88.47 97  B 1 
ATOM 1984 C CG  . PRO B 2 97  ? 15.274  17.838  5.426   1.00 87.34 97  B 1 
ATOM 1985 C CD  . PRO B 2 97  ? 14.680  19.231  5.604   1.00 89.60 97  B 1 
ATOM 1986 N N   . ALA B 2 98  ? 13.455  18.419  2.254   1.00 90.38 98  B 1 
ATOM 1987 C CA  . ALA B 2 98  ? 12.626  18.007  1.120   1.00 88.85 98  B 1 
ATOM 1988 C C   . ALA B 2 98  ? 12.508  19.077  0.016   1.00 89.94 98  B 1 
ATOM 1989 O O   . ALA B 2 98  ? 12.063  18.763  -1.084  1.00 87.83 98  B 1 
ATOM 1990 C CB  . ALA B 2 98  ? 11.241  17.603  1.644   1.00 87.65 98  B 1 
ATOM 1991 N N   . LEU B 2 99  ? 12.886  20.319  0.303   1.00 89.90 99  B 1 
ATOM 1992 C CA  . LEU B 2 99  ? 12.978  21.363  -0.706  1.00 89.73 99  B 1 
ATOM 1993 C C   . LEU B 2 99  ? 14.178  21.112  -1.627  1.00 90.10 99  B 1 
ATOM 1994 O O   . LEU B 2 99  ? 15.157  20.475  -1.235  1.00 89.29 99  B 1 
ATOM 1995 C CB  . LEU B 2 99  ? 13.025  22.763  -0.056  1.00 89.23 99  B 1 
ATOM 1996 C CG  . LEU B 2 99  ? 11.794  23.124  0.786   1.00 88.18 99  B 1 
ATOM 1997 C CD1 . LEU B 2 99  ? 11.996  24.481  1.463   1.00 83.03 99  B 1 
ATOM 1998 C CD2 . LEU B 2 99  ? 10.524  23.216  -0.056  1.00 82.06 99  B 1 
ATOM 1999 N N   . GLN B 2 100 ? 14.099  21.625  -2.838  1.00 92.70 100 B 1 
ATOM 2000 C CA  . GLN B 2 100 ? 15.113  21.480  -3.872  1.00 92.57 100 B 1 
ATOM 2001 C C   . GLN B 2 100 ? 15.526  22.864  -4.379  1.00 93.55 100 B 1 
ATOM 2002 O O   . GLN B 2 100 ? 14.776  23.824  -4.204  1.00 92.86 100 B 1 
ATOM 2003 C CB  . GLN B 2 100 ? 14.549  20.634  -5.028  1.00 89.86 100 B 1 
ATOM 2004 C CG  . GLN B 2 100 ? 14.156  19.220  -4.592  1.00 86.36 100 B 1 
ATOM 2005 C CD  . GLN B 2 100 ? 13.637  18.356  -5.747  1.00 85.55 100 B 1 
ATOM 2006 O OE1 . GLN B 2 100 ? 13.603  18.736  -6.903  1.00 77.01 100 B 1 
ATOM 2007 N NE2 . GLN B 2 100 ? 13.207  17.151  -5.456  1.00 75.09 100 B 1 
ATOM 2008 N N   . ILE B 2 101 ? 16.652  22.951  -5.089  1.00 95.06 101 B 1 
ATOM 2009 C CA  . ILE B 2 101 ? 17.087  24.185  -5.766  1.00 95.27 101 B 1 
ATOM 2010 C C   . ILE B 2 101 ? 15.939  24.750  -6.604  1.00 95.40 101 B 1 
ATOM 2011 O O   . ILE B 2 101 ? 15.590  25.918  -6.456  1.00 94.98 101 B 1 
ATOM 2012 C CB  . ILE B 2 101 ? 18.335  23.917  -6.634  1.00 95.15 101 B 1 
ATOM 2013 C CG1 . ILE B 2 101 ? 19.537  23.502  -5.761  1.00 93.69 101 B 1 
ATOM 2014 C CG2 . ILE B 2 101 ? 18.693  25.167  -7.469  1.00 93.86 101 B 1 
ATOM 2015 C CD1 . ILE B 2 101 ? 20.695  22.914  -6.564  1.00 90.75 101 B 1 
ATOM 2016 N N   . ARG B 2 102 ? 15.248  23.912  -7.375  1.00 94.90 102 B 1 
ATOM 2017 C CA  . ARG B 2 102 ? 14.079  24.313  -8.162  1.00 94.40 102 B 1 
ATOM 2018 C C   . ARG B 2 102 ? 13.012  25.022  -7.326  1.00 94.99 102 B 1 
ATOM 2019 O O   . ARG B 2 102 ? 12.533  26.080  -7.712  1.00 94.56 102 B 1 
ATOM 2020 C CB  . ARG B 2 102 ? 13.473  23.072  -8.834  1.00 93.09 102 B 1 
ATOM 2021 C CG  . ARG B 2 102 ? 12.363  23.443  -9.827  1.00 88.86 102 B 1 
ATOM 2022 C CD  . ARG B 2 102 ? 11.635  22.222  -10.386 1.00 87.11 102 B 1 
ATOM 2023 N NE  . ARG B 2 102 ? 10.737  21.622  -9.382  1.00 82.28 102 B 1 
ATOM 2024 C CZ  . ARG B 2 102 ? 10.860  20.471  -8.760  1.00 79.15 102 B 1 
ATOM 2025 N NH1 . ARG B 2 102 ? 11.834  19.645  -9.002  1.00 67.91 102 B 1 
ATOM 2026 N NH2 . ARG B 2 102 ? 9.986   20.116  -7.874  1.00 72.26 102 B 1 
ATOM 2027 N N   . THR B 2 103 ? 12.628  24.461  -6.179  1.00 94.01 103 B 1 
ATOM 2028 C CA  . THR B 2 103 ? 11.580  25.033  -5.316  1.00 93.74 103 B 1 
ATOM 2029 C C   . THR B 2 103 ? 12.060  26.271  -4.561  1.00 94.33 103 B 1 
ATOM 2030 O O   . THR B 2 103 ? 11.259  27.165  -4.320  1.00 93.83 103 B 1 
ATOM 2031 C CB  . THR B 2 103 ? 11.009  24.007  -4.332  1.00 92.50 103 B 1 
ATOM 2032 O OG1 . THR B 2 103 ? 12.030  23.365  -3.606  1.00 83.11 103 B 1 
ATOM 2033 C CG2 . THR B 2 103 ? 10.230  22.910  -5.050  1.00 81.57 103 B 1 
ATOM 2034 N N   . VAL B 2 104 ? 13.344  26.365  -4.247  1.00 95.63 104 B 1 
ATOM 2035 C CA  . VAL B 2 104 ? 13.948  27.579  -3.679  1.00 95.88 104 B 1 
ATOM 2036 C C   . VAL B 2 104 ? 13.893  28.722  -4.692  1.00 96.27 104 B 1 
ATOM 2037 O O   . VAL B 2 104 ? 13.409  29.801  -4.358  1.00 95.96 104 B 1 
ATOM 2038 C CB  . VAL B 2 104 ? 15.389  27.310  -3.212  1.00 95.59 104 B 1 
ATOM 2039 C CG1 . VAL B 2 104 ? 16.132  28.595  -2.831  1.00 93.11 104 B 1 
ATOM 2040 C CG2 . VAL B 2 104 ? 15.395  26.391  -1.992  1.00 93.51 104 B 1 
ATOM 2041 N N   . LEU B 2 105 ? 14.315  28.478  -5.922  1.00 96.40 105 B 1 
ATOM 2042 C CA  . LEU B 2 105 ? 14.313  29.496  -6.974  1.00 96.50 105 B 1 
ATOM 2043 C C   . LEU B 2 105 ? 12.899  29.949  -7.339  1.00 96.57 105 B 1 
ATOM 2044 O O   . LEU B 2 105 ? 12.659  31.149  -7.437  1.00 96.21 105 B 1 
ATOM 2045 C CB  . LEU B 2 105 ? 15.081  28.970  -8.192  1.00 96.59 105 B 1 
ATOM 2046 C CG  . LEU B 2 105 ? 16.577  28.710  -7.939  1.00 96.02 105 B 1 
ATOM 2047 C CD1 . LEU B 2 105 ? 17.216  28.189  -9.218  1.00 94.58 105 B 1 
ATOM 2048 C CD2 . LEU B 2 105 ? 17.335  29.945  -7.467  1.00 94.21 105 B 1 
ATOM 2049 N N   . LEU B 2 106 ? 11.945  29.026  -7.434  1.00 96.30 106 B 1 
ATOM 2050 C CA  . LEU B 2 106 ? 10.527  29.357  -7.587  1.00 96.08 106 B 1 
ATOM 2051 C C   . LEU B 2 106 ? 10.006  30.210  -6.420  1.00 96.14 106 B 1 
ATOM 2052 O O   . LEU B 2 106 ? 9.232   31.129  -6.639  1.00 95.42 106 B 1 
ATOM 2053 C CB  . LEU B 2 106 ? 9.707   28.060  -7.659  1.00 95.49 106 B 1 
ATOM 2054 C CG  . LEU B 2 106 ? 9.735   27.377  -9.039  1.00 92.83 106 B 1 
ATOM 2055 C CD1 . LEU B 2 106 ? 9.216   25.948  -8.896  1.00 89.43 106 B 1 
ATOM 2056 C CD2 . LEU B 2 106 ? 8.858   28.118  -10.043 1.00 89.53 106 B 1 
ATOM 2057 N N   . SER B 2 107 ? 10.434  29.928  -5.195  1.00 96.15 107 B 1 
ATOM 2058 C CA  . SER B 2 107 ? 10.031  30.699  -4.017  1.00 95.70 107 B 1 
ATOM 2059 C C   . SER B 2 107 ? 10.615  32.119  -4.024  1.00 95.86 107 B 1 
ATOM 2060 O O   . SER B 2 107 ? 9.927   33.059  -3.648  1.00 95.08 107 B 1 
ATOM 2061 C CB  . SER B 2 107 ? 10.436  29.986  -2.736  1.00 95.43 107 B 1 
ATOM 2062 O OG  . SER B 2 107 ? 9.845   28.700  -2.661  1.00 90.85 107 B 1 
ATOM 2063 N N   . ILE B 2 108 ? 11.847  32.276  -4.483  1.00 96.45 108 B 1 
ATOM 2064 C CA  . ILE B 2 108 ? 12.477  33.592  -4.668  1.00 96.49 108 B 1 
ATOM 2065 C C   . ILE B 2 108 ? 11.753  34.373  -5.772  1.00 96.29 108 B 1 
ATOM 2066 O O   . ILE B 2 108 ? 11.441  35.542  -5.580  1.00 95.76 108 B 1 
ATOM 2067 C CB  . ILE B 2 108 ? 13.982  33.447  -4.960  1.00 96.62 108 B 1 
ATOM 2068 C CG1 . ILE B 2 108 ? 14.711  32.899  -3.711  1.00 95.54 108 B 1 
ATOM 2069 C CG2 . ILE B 2 108 ? 14.605  34.786  -5.387  1.00 95.89 108 B 1 
ATOM 2070 C CD1 . ILE B 2 108 ? 16.127  32.386  -4.004  1.00 93.12 108 B 1 
ATOM 2071 N N   . GLN B 2 109 ? 11.432  33.734  -6.886  1.00 96.16 109 B 1 
ATOM 2072 C CA  . GLN B 2 109 ? 10.663  34.368  -7.960  1.00 95.79 109 B 1 
ATOM 2073 C C   . GLN B 2 109 ? 9.281   34.805  -7.463  1.00 95.36 109 B 1 
ATOM 2074 O O   . GLN B 2 109 ? 8.868   35.935  -7.712  1.00 94.33 109 B 1 
ATOM 2075 C CB  . GLN B 2 109 ? 10.566  33.386  -9.139  1.00 95.22 109 B 1 
ATOM 2076 C CG  . GLN B 2 109 ? 10.092  34.087  -10.424 1.00 92.76 109 B 1 
ATOM 2077 C CD  . GLN B 2 109 ? 9.951   33.105  -11.592 1.00 92.36 109 B 1 
ATOM 2078 O OE1 . GLN B 2 109 ? 9.695   31.926  -11.422 1.00 84.70 109 B 1 
ATOM 2079 N NE2 . GLN B 2 109 ? 10.082  33.563  -12.815 1.00 83.12 109 B 1 
ATOM 2080 N N   . ALA B 2 110 ? 8.593   33.966  -6.695  1.00 95.46 110 B 1 
ATOM 2081 C CA  . ALA B 2 110 ? 7.311   34.306  -6.082  1.00 94.50 110 B 1 
ATOM 2082 C C   . ALA B 2 110 ? 7.414   35.453  -5.067  1.00 94.32 110 B 1 
ATOM 2083 O O   . ALA B 2 110 ? 6.510   36.286  -5.002  1.00 92.81 110 B 1 
ATOM 2084 C CB  . ALA B 2 110 ? 6.733   33.052  -5.430  1.00 93.69 110 B 1 
ATOM 2085 N N   . LEU B 2 111 ? 8.520   35.552  -4.312  1.00 95.44 111 B 1 
ATOM 2086 C CA  . LEU B 2 111 ? 8.777   36.678  -3.409  1.00 95.14 111 B 1 
ATOM 2087 C C   . LEU B 2 111 ? 8.814   38.008  -4.173  1.00 94.90 111 B 1 
ATOM 2088 O O   . LEU B 2 111 ? 8.323   39.006  -3.649  1.00 94.00 111 B 1 
ATOM 2089 C CB  . LEU B 2 111 ? 10.084  36.425  -2.644  1.00 95.00 111 B 1 
ATOM 2090 C CG  . LEU B 2 111 ? 10.517  37.581  -1.719  1.00 94.25 111 B 1 
ATOM 2091 C CD1 . LEU B 2 111 ? 9.525   37.790  -0.584  1.00 91.50 111 B 1 
ATOM 2092 C CD2 . LEU B 2 111 ? 11.892  37.289  -1.129  1.00 90.89 111 B 1 
ATOM 2093 N N   . LEU B 2 112 ? 9.336   38.039  -5.405  1.00 95.60 112 B 1 
ATOM 2094 C CA  . LEU B 2 112 ? 9.328   39.246  -6.229  1.00 95.47 112 B 1 
ATOM 2095 C C   . LEU B 2 112 ? 7.896   39.708  -6.555  1.00 94.64 112 B 1 
ATOM 2096 O O   . LEU B 2 112 ? 7.642   40.905  -6.605  1.00 92.97 112 B 1 
ATOM 2097 C CB  . LEU B 2 112 ? 10.124  39.029  -7.529  1.00 95.58 112 B 1 
ATOM 2098 C CG  . LEU B 2 112 ? 11.602  38.623  -7.360  1.00 95.18 112 B 1 
ATOM 2099 C CD1 . LEU B 2 112 ? 12.285  38.613  -8.727  1.00 93.19 112 B 1 
ATOM 2100 C CD2 . LEU B 2 112 ? 12.371  39.569  -6.444  1.00 92.85 112 B 1 
ATOM 2101 N N   . SER B 2 113 ? 6.951   38.777  -6.712  1.00 93.82 113 B 1 
ATOM 2102 C CA  . SER B 2 113 ? 5.543   39.105  -6.950  1.00 92.25 113 B 1 
ATOM 2103 C C   . SER B 2 113 ? 4.754   39.435  -5.678  1.00 91.86 113 B 1 
ATOM 2104 O O   . SER B 2 113 ? 3.639   39.937  -5.770  1.00 88.07 113 B 1 
ATOM 2105 C CB  . SER B 2 113 ? 4.848   37.985  -7.724  1.00 89.98 113 B 1 
ATOM 2106 O OG  . SER B 2 113 ? 4.702   36.802  -6.965  1.00 77.93 113 B 1 
ATOM 2107 N N   . ALA B 2 114 ? 5.312   39.140  -4.492  1.00 92.02 114 B 1 
ATOM 2108 C CA  . ALA B 2 114 ? 4.677   39.367  -3.205  1.00 91.02 114 B 1 
ATOM 2109 C C   . ALA B 2 114 ? 5.657   39.984  -2.191  1.00 91.83 114 B 1 
ATOM 2110 O O   . ALA B 2 114 ? 6.069   39.309  -1.239  1.00 89.39 114 B 1 
ATOM 2111 C CB  . ALA B 2 114 ? 4.049   38.045  -2.738  1.00 88.71 114 B 1 
ATOM 2112 N N   . PRO B 2 115 ? 6.065   41.253  -2.375  1.00 92.40 115 B 1 
ATOM 2113 C CA  . PRO B 2 115 ? 6.903   41.963  -1.422  1.00 92.36 115 B 1 
ATOM 2114 C C   . PRO B 2 115 ? 6.255   42.020  -0.041  1.00 92.48 115 B 1 
ATOM 2115 O O   . PRO B 2 115 ? 5.052   42.244  0.078   1.00 90.05 115 B 1 
ATOM 2116 C CB  . PRO B 2 115 ? 7.109   43.362  -2.001  1.00 91.21 115 B 1 
ATOM 2117 C CG  . PRO B 2 115 ? 6.825   43.193  -3.490  1.00 88.74 115 B 1 
ATOM 2118 C CD  . PRO B 2 115 ? 5.764   42.111  -3.520  1.00 91.68 115 B 1 
ATOM 2119 N N   . ASN B 2 116 ? 7.048   41.854  1.020   1.00 90.66 116 B 1 
ATOM 2120 C CA  . ASN B 2 116 ? 6.602   42.022  2.398   1.00 90.33 116 B 1 
ATOM 2121 C C   . ASN B 2 116 ? 7.338   43.207  3.047   1.00 90.56 116 B 1 
ATOM 2122 O O   . ASN B 2 116 ? 8.387   43.022  3.671   1.00 88.87 116 B 1 
ATOM 2123 C CB  . ASN B 2 116 ? 6.796   40.710  3.170   1.00 89.24 116 B 1 
ATOM 2124 C CG  . ASN B 2 116 ? 6.376   40.859  4.629   1.00 87.33 116 B 1 
ATOM 2125 O OD1 . ASN B 2 116 ? 5.545   41.668  4.989   1.00 81.26 116 B 1 
ATOM 2126 N ND2 . ASN B 2 116 ? 6.957   40.069  5.496   1.00 80.59 116 B 1 
ATOM 2127 N N   . PRO B 2 117 ? 6.802   44.440  2.924   1.00 90.00 117 B 1 
ATOM 2128 C CA  . PRO B 2 117 ? 7.413   45.616  3.531   1.00 89.80 117 B 1 
ATOM 2129 C C   . PRO B 2 117 ? 7.241   45.662  5.053   1.00 89.46 117 B 1 
ATOM 2130 O O   . PRO B 2 117 ? 7.883   46.479  5.710   1.00 85.14 117 B 1 
ATOM 2131 C CB  . PRO B 2 117 ? 6.733   46.797  2.833   1.00 88.80 117 B 1 
ATOM 2132 C CG  . PRO B 2 117 ? 5.342   46.266  2.522   1.00 87.19 117 B 1 
ATOM 2133 C CD  . PRO B 2 117 ? 5.600   44.797  2.178   1.00 90.21 117 B 1 
ATOM 2134 N N   . ASP B 2 118 ? 6.419   44.784  5.654   1.00 88.08 118 B 1 
ATOM 2135 C CA  . ASP B 2 118 ? 6.214   44.727  7.101   1.00 86.50 118 B 1 
ATOM 2136 C C   . ASP B 2 118 ? 7.323   43.989  7.861   1.00 86.07 118 B 1 
ATOM 2137 O O   . ASP B 2 118 ? 7.447   44.156  9.077   1.00 81.20 118 B 1 
ATOM 2138 C CB  . ASP B 2 118 ? 4.851   44.101  7.422   1.00 84.80 118 B 1 
ATOM 2139 C CG  . ASP B 2 118 ? 3.706   45.017  7.030   1.00 80.74 118 B 1 
ATOM 2140 O OD1 . ASP B 2 118 ? 3.847   46.234  7.316   1.00 74.95 118 B 1 
ATOM 2141 O OD2 . ASP B 2 118 ? 2.704   44.517  6.500   1.00 74.62 118 B 1 
ATOM 2142 N N   . ASP B 2 119 ? 8.142   43.213  7.164   1.00 84.16 119 B 1 
ATOM 2143 C CA  . ASP B 2 119 ? 9.272   42.478  7.733   1.00 82.23 119 B 1 
ATOM 2144 C C   . ASP B 2 119 ? 10.502  42.676  6.836   1.00 82.96 119 B 1 
ATOM 2145 O O   . ASP B 2 119 ? 10.945  41.768  6.128   1.00 77.70 119 B 1 
ATOM 2146 C CB  . ASP B 2 119 ? 8.845   41.019  7.930   1.00 78.72 119 B 1 
ATOM 2147 C CG  . ASP B 2 119 ? 9.674   40.247  8.947   1.00 72.06 119 B 1 
ATOM 2148 O OD1 . ASP B 2 119 ? 10.756  40.709  9.364   1.00 66.37 119 B 1 
ATOM 2149 O OD2 . ASP B 2 119 ? 9.183   39.143  9.309   1.00 65.78 119 B 1 
ATOM 2150 N N   . PRO B 2 120 ? 11.031  43.922  6.781   1.00 83.01 120 B 1 
ATOM 2151 C CA  . PRO B 2 120 ? 11.987  44.300  5.763   1.00 83.03 120 B 1 
ATOM 2152 C C   . PRO B 2 120 ? 13.419  43.889  6.104   1.00 84.21 120 B 1 
ATOM 2153 O O   . PRO B 2 120 ? 13.843  43.873  7.259   1.00 79.63 120 B 1 
ATOM 2154 C CB  . PRO B 2 120 ? 11.856  45.816  5.638   1.00 79.27 120 B 1 
ATOM 2155 C CG  . PRO B 2 120 ? 11.493  46.242  7.056   1.00 76.29 120 B 1 
ATOM 2156 C CD  . PRO B 2 120 ? 10.637  45.086  7.563   1.00 79.39 120 B 1 
ATOM 2157 N N   . LEU B 2 121 ? 14.207  43.675  5.058   1.00 81.28 121 B 1 
ATOM 2158 C CA  . LEU B 2 121 ? 15.666  43.669  5.143   1.00 80.50 121 B 1 
ATOM 2159 C C   . LEU B 2 121 ? 16.272  45.001  4.658   1.00 83.58 121 B 1 
ATOM 2160 O O   . LEU B 2 121 ? 17.297  45.443  5.180   1.00 77.89 121 B 1 
ATOM 2161 C CB  . LEU B 2 121 ? 16.195  42.472  4.341   1.00 75.96 121 B 1 
ATOM 2162 C CG  . LEU B 2 121 ? 17.716  42.268  4.449   1.00 72.88 121 B 1 
ATOM 2163 C CD1 . LEU B 2 121 ? 18.172  41.947  5.881   1.00 69.18 121 B 1 
ATOM 2164 C CD2 . LEU B 2 121 ? 18.142  41.104  3.558   1.00 69.03 121 B 1 
ATOM 2165 N N   . ALA B 2 122 ? 15.625  45.652  3.683   1.00 82.36 122 B 1 
ATOM 2166 C CA  . ALA B 2 122 ? 15.971  46.977  3.183   1.00 82.91 122 B 1 
ATOM 2167 C C   . ALA B 2 122 ? 14.995  48.018  3.753   1.00 85.16 122 B 1 
ATOM 2168 O O   . ALA B 2 122 ? 13.959  48.293  3.151   1.00 83.36 122 B 1 
ATOM 2169 C CB  . ALA B 2 122 ? 15.994  46.940  1.655   1.00 81.17 122 B 1 
ATOM 2170 N N   . ASN B 2 123 ? 15.322  48.581  4.913   1.00 87.72 123 B 1 
ATOM 2171 C CA  . ASN B 2 123 ? 14.416  49.469  5.649   1.00 86.51 123 B 1 
ATOM 2172 C C   . ASN B 2 123 ? 14.007  50.712  4.846   1.00 88.50 123 B 1 
ATOM 2173 O O   . ASN B 2 123 ? 12.842  51.086  4.865   1.00 85.47 123 B 1 
ATOM 2174 C CB  . ASN B 2 123 ? 15.069  49.885  6.977   1.00 82.52 123 B 1 
ATOM 2175 C CG  . ASN B 2 123 ? 15.187  48.740  7.966   1.00 77.45 123 B 1 
ATOM 2176 O OD1 . ASN B 2 123 ? 14.448  47.782  7.960   1.00 69.29 123 B 1 
ATOM 2177 N ND2 . ASN B 2 123 ? 16.147  48.809  8.865   1.00 67.34 123 B 1 
ATOM 2178 N N   . ASP B 2 124 ? 14.949  51.327  4.121   1.00 91.15 124 B 1 
ATOM 2179 C CA  . ASP B 2 124 ? 14.720  52.485  3.263   1.00 90.85 124 B 1 
ATOM 2180 C C   . ASP B 2 124 ? 13.736  52.178  2.121   1.00 92.68 124 B 1 
ATOM 2181 O O   . ASP B 2 124 ? 12.809  52.947  1.855   1.00 89.70 124 B 1 
ATOM 2182 C CB  . ASP B 2 124 ? 16.073  53.010  2.731   1.00 87.92 124 B 1 
ATOM 2183 C CG  . ASP B 2 124 ? 16.989  51.998  2.009   1.00 79.18 124 B 1 
ATOM 2184 O OD1 . ASP B 2 124 ? 16.841  50.769  2.210   1.00 69.26 124 B 1 
ATOM 2185 O OD2 . ASP B 2 124 ? 17.924  52.433  1.299   1.00 71.10 124 B 1 
ATOM 2186 N N   . VAL B 2 125 ? 13.870  51.016  1.506   1.00 93.00 125 B 1 
ATOM 2187 C CA  . VAL B 2 125 ? 12.949  50.550  0.459   1.00 93.32 125 B 1 
ATOM 2188 C C   . VAL B 2 125 ? 11.576  50.229  1.043   1.00 93.97 125 B 1 
ATOM 2189 O O   . VAL B 2 125 ? 10.561  50.586  0.458   1.00 92.55 125 B 1 
ATOM 2190 C CB  . VAL B 2 125 ? 13.527  49.319  -0.265  1.00 92.77 125 B 1 
ATOM 2191 C CG1 . VAL B 2 125 ? 12.577  48.806  -1.346  1.00 88.42 125 B 1 
ATOM 2192 C CG2 . VAL B 2 125 ? 14.871  49.634  -0.921  1.00 88.75 125 B 1 
ATOM 2193 N N   . ALA B 2 126 ? 11.533  49.604  2.206   1.00 93.12 126 B 1 
ATOM 2194 C CA  . ALA B 2 126 ? 10.283  49.229  2.853   1.00 92.71 126 B 1 
ATOM 2195 C C   . ALA B 2 126 ? 9.478   50.444  3.336   1.00 93.05 126 B 1 
ATOM 2196 O O   . ALA B 2 126 ? 8.261   50.468  3.192   1.00 92.29 126 B 1 
ATOM 2197 C CB  . ALA B 2 126 ? 10.600  48.285  4.011   1.00 91.68 126 B 1 
ATOM 2198 N N   . GLU B 2 127 ? 10.149  51.447  3.872   1.00 93.47 127 B 1 
ATOM 2199 C CA  . GLU B 2 127 ? 9.520   52.702  4.277   1.00 92.85 127 B 1 
ATOM 2200 C C   . GLU B 2 127 ? 8.895   53.411  3.074   1.00 93.19 127 B 1 
ATOM 2201 O O   . GLU B 2 127 ? 7.731   53.810  3.132   1.00 91.97 127 B 1 
ATOM 2202 C CB  . GLU B 2 127 ? 10.568  53.576  4.980   1.00 92.32 127 B 1 
ATOM 2203 C CG  . GLU B 2 127 ? 9.956   54.860  5.552   1.00 81.29 127 B 1 
ATOM 2204 C CD  . GLU B 2 127 ? 10.962  55.680  6.379   1.00 71.82 127 B 1 
ATOM 2205 O OE1 . GLU B 2 127 ? 10.493  56.609  7.079   1.00 63.33 127 B 1 
ATOM 2206 O OE2 . GLU B 2 127 ? 12.184  55.383  6.322   1.00 63.87 127 B 1 
ATOM 2207 N N   . GLN B 2 128 ? 9.616   53.503  1.959   1.00 94.03 128 B 1 
ATOM 2208 C CA  . GLN B 2 128 ? 9.072   54.056  0.725   1.00 93.65 128 B 1 
ATOM 2209 C C   . GLN B 2 128 ? 7.885   53.226  0.201   1.00 94.30 128 B 1 
ATOM 2210 O O   . GLN B 2 128 ? 6.887   53.785  -0.243  1.00 93.25 128 B 1 
ATOM 2211 C CB  . GLN B 2 128 ? 10.196  54.142  -0.324  1.00 92.62 128 B 1 
ATOM 2212 C CG  . GLN B 2 128 ? 9.778   54.937  -1.576  1.00 81.08 128 B 1 
ATOM 2213 C CD  . GLN B 2 128 ? 9.555   56.427  -1.306  1.00 75.48 128 B 1 
ATOM 2214 O OE1 . GLN B 2 128 ? 9.907   56.975  -0.290  1.00 68.16 128 B 1 
ATOM 2215 N NE2 . GLN B 2 128 ? 8.951   57.140  -2.228  1.00 64.72 128 B 1 
ATOM 2216 N N   . TRP B 2 129 ? 7.965   51.897  0.303   1.00 93.74 129 B 1 
ATOM 2217 C CA  . TRP B 2 129 ? 6.888   51.000  -0.131  1.00 93.59 129 B 1 
ATOM 2218 C C   . TRP B 2 129 ? 5.618   51.187  0.701   1.00 93.71 129 B 1 
ATOM 2219 O O   . TRP B 2 129 ? 4.520   51.179  0.158   1.00 91.89 129 B 1 
ATOM 2220 C CB  . TRP B 2 129 ? 7.375   49.548  -0.085  1.00 93.05 129 B 1 
ATOM 2221 C CG  . TRP B 2 129 ? 6.799   48.666  -1.133  1.00 91.58 129 B 1 
ATOM 2222 C CD1 . TRP B 2 129 ? 5.536   48.199  -1.180  1.00 86.23 129 B 1 
ATOM 2223 C CD2 . TRP B 2 129 ? 7.460   48.165  -2.342  1.00 91.03 129 B 1 
ATOM 2224 N NE1 . TRP B 2 129 ? 5.361   47.440  -2.334  1.00 88.45 129 B 1 
ATOM 2225 C CE2 . TRP B 2 129 ? 6.516   47.399  -3.071  1.00 90.11 129 B 1 
ATOM 2226 C CE3 . TRP B 2 129 ? 8.764   48.287  -2.871  1.00 89.63 129 B 1 
ATOM 2227 C CZ2 . TRP B 2 129 ? 6.850   46.787  -4.312  1.00 89.48 129 B 1 
ATOM 2228 C CZ3 . TRP B 2 129 ? 9.088   47.680  -4.093  1.00 86.22 129 B 1 
ATOM 2229 C CH2 . TRP B 2 129 ? 8.139   46.946  -4.806  1.00 87.23 129 B 1 
ATOM 2230 N N   . LYS B 2 130 ? 5.750   51.417  2.021   1.00 93.58 130 B 1 
ATOM 2231 C CA  . LYS B 2 130 ? 4.624   51.648  2.933   1.00 92.66 130 B 1 
ATOM 2232 C C   . LYS B 2 130 ? 4.007   53.036  2.799   1.00 92.79 130 B 1 
ATOM 2233 O O   . LYS B 2 130 ? 2.805   53.185  2.954   1.00 90.33 130 B 1 
ATOM 2234 C CB  . LYS B 2 130 ? 5.086   51.454  4.386   1.00 91.07 130 B 1 
ATOM 2235 C CG  . LYS B 2 130 ? 5.312   49.979  4.714   1.00 85.44 130 B 1 
ATOM 2236 C CD  . LYS B 2 130 ? 5.722   49.836  6.178   1.00 81.12 130 B 1 
ATOM 2237 C CE  . LYS B 2 130 ? 5.831   48.344  6.464   1.00 73.27 130 B 1 
ATOM 2238 N NZ  . LYS B 2 130 ? 5.807   48.023  7.906   1.00 66.54 130 B 1 
ATOM 2239 N N   . THR B 2 131 ? 4.829   54.052  2.586   1.00 93.50 131 B 1 
ATOM 2240 C CA  . THR B 2 131 ? 4.392   55.460  2.558   1.00 92.93 131 B 1 
ATOM 2241 C C   . THR B 2 131 ? 3.887   55.887  1.183   1.00 93.42 131 B 1 
ATOM 2242 O O   . THR B 2 131 ? 2.927   56.654  1.096   1.00 90.29 131 B 1 
ATOM 2243 C CB  . THR B 2 131 ? 5.518   56.397  3.011   1.00 91.04 131 B 1 
ATOM 2244 O OG1 . THR B 2 131 ? 6.695   56.155  2.281   1.00 80.71 131 B 1 
ATOM 2245 C CG2 . THR B 2 131 ? 5.849   56.230  4.493   1.00 77.72 131 B 1 
ATOM 2246 N N   . ASN B 2 132 ? 4.518   55.392  0.124   1.00 93.53 132 B 1 
ATOM 2247 C CA  . ASN B 2 132 ? 4.131   55.690  -1.248  1.00 93.88 132 B 1 
ATOM 2248 C C   . ASN B 2 132 ? 4.395   54.481  -2.160  1.00 94.21 132 B 1 
ATOM 2249 O O   . ASN B 2 132 ? 5.358   54.448  -2.932  1.00 92.35 132 B 1 
ATOM 2250 C CB  . ASN B 2 132 ? 4.856   56.969  -1.700  1.00 92.31 132 B 1 
ATOM 2251 C CG  . ASN B 2 132 ? 4.293   57.511  -3.008  1.00 89.58 132 B 1 
ATOM 2252 O OD1 . ASN B 2 132 ? 3.604   56.853  -3.766  1.00 83.10 132 B 1 
ATOM 2253 N ND2 . ASN B 2 132 ? 4.589   58.754  -3.318  1.00 80.38 132 B 1 
ATOM 2254 N N   . GLU B 2 133 ? 3.512   53.502  -2.077  1.00 93.87 133 B 1 
ATOM 2255 C CA  . GLU B 2 133 ? 3.620   52.256  -2.844  1.00 93.58 133 B 1 
ATOM 2256 C C   . GLU B 2 133 ? 3.721   52.496  -4.356  1.00 94.22 133 B 1 
ATOM 2257 O O   . GLU B 2 133 ? 4.566   51.900  -5.020  1.00 93.21 133 B 1 
ATOM 2258 C CB  . GLU B 2 133 ? 2.428   51.351  -2.500  1.00 91.49 133 B 1 
ATOM 2259 C CG  . GLU B 2 133 ? 2.532   49.978  -3.179  1.00 87.26 133 B 1 
ATOM 2260 C CD  . GLU B 2 133 ? 1.411   48.999  -2.790  1.00 85.20 133 B 1 
ATOM 2261 O OE1 . GLU B 2 133 ? 1.615   47.792  -3.036  1.00 77.99 133 B 1 
ATOM 2262 O OE2 . GLU B 2 133 ? 0.373   49.460  -2.275  1.00 80.53 133 B 1 
ATOM 2263 N N   . ALA B 2 134 ? 2.940   53.408  -4.905  1.00 95.15 134 B 1 
ATOM 2264 C CA  . ALA B 2 134 ? 2.971   53.720  -6.335  1.00 95.52 134 B 1 
ATOM 2265 C C   . ALA B 2 134 ? 4.356   54.215  -6.786  1.00 95.99 134 B 1 
ATOM 2266 O O   . ALA B 2 134 ? 4.881   53.772  -7.811  1.00 94.64 134 B 1 
ATOM 2267 C CB  . ALA B 2 134 ? 1.875   54.750  -6.635  1.00 94.82 134 B 1 
ATOM 2268 N N   . GLN B 2 135 ? 4.989   55.083  -5.989  1.00 95.95 135 B 1 
ATOM 2269 C CA  . GLN B 2 135 ? 6.339   55.571  -6.267  1.00 95.70 135 B 1 
ATOM 2270 C C   . GLN B 2 135 ? 7.402   54.476  -6.079  1.00 96.22 135 B 1 
ATOM 2271 O O   . GLN B 2 135 ? 8.356   54.409  -6.851  1.00 95.36 135 B 1 
ATOM 2272 C CB  . GLN B 2 135 ? 6.629   56.787  -5.376  1.00 94.91 135 B 1 
ATOM 2273 C CG  . GLN B 2 135 ? 7.923   57.510  -5.777  1.00 85.73 135 B 1 
ATOM 2274 C CD  . GLN B 2 135 ? 7.831   58.135  -7.171  1.00 76.61 135 B 1 
ATOM 2275 O OE1 . GLN B 2 135 ? 6.802   58.634  -7.593  1.00 68.02 135 B 1 
ATOM 2276 N NE2 . GLN B 2 135 ? 8.897   58.131  -7.935  1.00 64.23 135 B 1 
ATOM 2277 N N   . ALA B 2 136 ? 7.231   53.604  -5.085  1.00 95.62 136 B 1 
ATOM 2278 C CA  . ALA B 2 136 ? 8.120   52.469  -4.864  1.00 95.51 136 B 1 
ATOM 2279 C C   . ALA B 2 136 ? 8.065   51.476  -6.030  1.00 96.17 136 B 1 
ATOM 2280 O O   . ALA B 2 136 ? 9.105   51.061  -6.553  1.00 95.46 136 B 1 
ATOM 2281 C CB  . ALA B 2 136 ? 7.749   51.802  -3.537  1.00 94.71 136 B 1 
ATOM 2282 N N   . ILE B 2 137 ? 6.870   51.151  -6.520  1.00 96.19 137 B 1 
ATOM 2283 C CA  . ILE B 2 137 ? 6.653   50.300  -7.689  1.00 95.94 137 B 1 
ATOM 2284 C C   . ILE B 2 137 ? 7.302   50.908  -8.936  1.00 96.28 137 B 1 
ATOM 2285 O O   . ILE B 2 137 ? 7.992   50.204  -9.679  1.00 95.56 137 B 1 
ATOM 2286 C CB  . ILE B 2 137 ? 5.137   50.036  -7.880  1.00 94.91 137 B 1 
ATOM 2287 C CG1 . ILE B 2 137 ? 4.631   49.082  -6.773  1.00 91.47 137 B 1 
ATOM 2288 C CG2 . ILE B 2 137 ? 4.825   49.449  -9.271  1.00 90.58 137 B 1 
ATOM 2289 C CD1 . ILE B 2 137 ? 3.104   48.932  -6.726  1.00 81.77 137 B 1 
ATOM 2290 N N   . GLU B 2 138 ? 7.136   52.229  -9.162  1.00 96.70 138 B 1 
ATOM 2291 C CA  . GLU B 2 138 ? 7.755   52.874  -10.322 1.00 96.64 138 B 1 
ATOM 2292 C C   . GLU B 2 138 ? 9.283   52.934  -10.209 1.00 96.97 138 B 1 
ATOM 2293 O O   . GLU B 2 138 ? 9.996   52.746  -11.195 1.00 96.36 138 B 1 
ATOM 2294 C CB  . GLU B 2 138 ? 7.124   54.258  -10.551 1.00 96.22 138 B 1 
ATOM 2295 C CG  . GLU B 2 138 ? 7.377   54.796  -11.971 1.00 83.54 138 B 1 
ATOM 2296 C CD  . GLU B 2 138 ? 6.918   53.831  -13.089 1.00 78.91 138 B 1 
ATOM 2297 O OE1 . GLU B 2 138 ? 7.545   53.839  -14.165 1.00 71.14 138 B 1 
ATOM 2298 O OE2 . GLU B 2 138 ? 5.985   53.028  -12.871 1.00 71.47 138 B 1 
ATOM 2299 N N   . THR B 2 139 ? 9.802   53.083  -8.987  1.00 96.20 139 B 1 
ATOM 2300 C CA  . THR B 2 139 ? 11.243  52.962  -8.723  1.00 96.22 139 B 1 
ATOM 2301 C C   . THR B 2 139 ? 11.743  51.544  -9.008  1.00 96.68 139 B 1 
ATOM 2302 O O   . THR B 2 139 ? 12.780  51.381  -9.656  1.00 96.05 139 B 1 
ATOM 2303 C CB  . THR B 2 139 ? 11.587  53.374  -7.281  1.00 95.78 139 B 1 
ATOM 2304 O OG1 . THR B 2 139 ? 11.094  54.664  -7.017  1.00 91.48 139 B 1 
ATOM 2305 C CG2 . THR B 2 139 ? 13.091  53.417  -7.039  1.00 90.37 139 B 1 
ATOM 2306 N N   . ALA B 2 140 ? 10.993  50.511  -8.631  1.00 96.61 140 B 1 
ATOM 2307 C CA  . ALA B 2 140 ? 11.322  49.121  -8.946  1.00 96.55 140 B 1 
ATOM 2308 C C   . ALA B 2 140 ? 11.325  48.856  -10.463 1.00 96.68 140 B 1 
ATOM 2309 O O   . ALA B 2 140 ? 12.265  48.245  -10.980 1.00 96.00 140 B 1 
ATOM 2310 C CB  . ALA B 2 140 ? 10.354  48.193  -8.199  1.00 96.20 140 B 1 
ATOM 2311 N N   . ARG B 2 141 ? 10.356  49.414  -11.213 1.00 96.96 141 B 1 
ATOM 2312 C CA  . ARG B 2 141 ? 10.351  49.363  -12.693 1.00 96.62 141 B 1 
ATOM 2313 C C   . ARG B 2 141 ? 11.549  50.087  -13.310 1.00 96.68 141 B 1 
ATOM 2314 O O   . ARG B 2 141 ? 12.136  49.596  -14.266 1.00 95.77 141 B 1 
ATOM 2315 C CB  . ARG B 2 141 ? 9.073   49.992  -13.258 1.00 96.02 141 B 1 
ATOM 2316 C CG  . ARG B 2 141 ? 7.816   49.130  -13.035 1.00 87.91 141 B 1 
ATOM 2317 C CD  . ARG B 2 141 ? 6.634   49.809  -13.710 1.00 87.48 141 B 1 
ATOM 2318 N NE  . ARG B 2 141 ? 5.379   49.101  -13.417 1.00 80.37 141 B 1 
ATOM 2319 C CZ  . ARG B 2 141 ? 4.290   49.624  -12.881 1.00 74.07 141 B 1 
ATOM 2320 N NH1 . ARG B 2 141 ? 4.174   50.904  -12.612 1.00 64.99 141 B 1 
ATOM 2321 N NH2 . ARG B 2 141 ? 3.289   48.858  -12.611 1.00 68.05 141 B 1 
ATOM 2322 N N   . ALA B 2 142 ? 11.923  51.234  -12.769 1.00 96.92 142 B 1 
ATOM 2323 C CA  . ALA B 2 142 ? 13.076  51.987  -13.230 1.00 96.88 142 B 1 
ATOM 2324 C C   . ALA B 2 142 ? 14.382  51.208  -13.011 1.00 96.80 142 B 1 
ATOM 2325 O O   . ALA B 2 142 ? 15.186  51.062  -13.931 1.00 95.96 142 B 1 
ATOM 2326 C CB  . ALA B 2 142 ? 13.092  53.360  -12.542 1.00 96.52 142 B 1 
ATOM 2327 N N   . TRP B 2 143 ? 14.564  50.610  -11.815 1.00 96.85 143 B 1 
ATOM 2328 C CA  . TRP B 2 143 ? 15.718  49.752  -11.522 1.00 96.69 143 B 1 
ATOM 2329 C C   . TRP B 2 143 ? 15.747  48.499  -12.402 1.00 96.46 143 B 1 
ATOM 2330 O O   . TRP B 2 143 ? 16.812  48.126  -12.879 1.00 94.86 143 B 1 
ATOM 2331 C CB  . TRP B 2 143 ? 15.717  49.370  -10.040 1.00 96.18 143 B 1 
ATOM 2332 C CG  . TRP B 2 143 ? 16.242  50.404  -9.098  1.00 95.91 143 B 1 
ATOM 2333 C CD1 . TRP B 2 143 ? 15.967  51.719  -9.107  1.00 92.83 143 B 1 
ATOM 2334 C CD2 . TRP B 2 143 ? 17.147  50.190  -7.972  1.00 94.78 143 B 1 
ATOM 2335 N NE1 . TRP B 2 143 ? 16.639  52.350  -8.073  1.00 92.69 143 B 1 
ATOM 2336 C CE2 . TRP B 2 143 ? 17.371  51.445  -7.346  1.00 94.10 143 B 1 
ATOM 2337 C CE3 . TRP B 2 143 ? 17.789  49.060  -7.425  1.00 93.49 143 B 1 
ATOM 2338 C CZ2 . TRP B 2 143 ? 18.199  51.583  -6.218  1.00 93.16 143 B 1 
ATOM 2339 C CZ3 . TRP B 2 143 ? 18.621  49.192  -6.293  1.00 91.41 143 B 1 
ATOM 2340 C CH2 . TRP B 2 143 ? 18.824  50.443  -5.701  1.00 91.44 143 B 1 
ATOM 2341 N N   . THR B 2 144 ? 14.606  47.897  -12.676 1.00 96.81 144 B 1 
ATOM 2342 C CA  . THR B 2 144 ? 14.503  46.749  -13.584 1.00 96.69 144 B 1 
ATOM 2343 C C   . THR B 2 144 ? 14.988  47.127  -14.985 1.00 96.33 144 B 1 
ATOM 2344 O O   . THR B 2 144 ? 15.847  46.448  -15.542 1.00 95.03 144 B 1 
ATOM 2345 C CB  . THR B 2 144 ? 13.067  46.203  -13.630 1.00 96.34 144 B 1 
ATOM 2346 O OG1 . THR B 2 144 ? 12.699  45.798  -12.335 1.00 92.08 144 B 1 
ATOM 2347 C CG2 . THR B 2 144 ? 12.925  44.991  -14.534 1.00 91.28 144 B 1 
ATOM 2348 N N   . ARG B 2 145 ? 14.527  48.265  -15.528 1.00 96.76 145 B 1 
ATOM 2349 C CA  . ARG B 2 145 ? 14.996  48.791  -16.820 1.00 96.08 145 B 1 
ATOM 2350 C C   . ARG B 2 145 ? 16.507  49.087  -16.834 1.00 96.01 145 B 1 
ATOM 2351 O O   . ARG B 2 145 ? 17.174  48.760  -17.810 1.00 94.46 145 B 1 
ATOM 2352 C CB  . ARG B 2 145 ? 14.180  50.039  -17.205 1.00 95.13 145 B 1 
ATOM 2353 C CG  . ARG B 2 145 ? 12.790  49.652  -17.734 1.00 87.02 145 B 1 
ATOM 2354 C CD  . ARG B 2 145 ? 11.951  50.866  -18.136 1.00 83.84 145 B 1 
ATOM 2355 N NE  . ARG B 2 145 ? 11.192  51.412  -16.995 1.00 74.52 145 B 1 
ATOM 2356 C CZ  . ARG B 2 145 ? 10.170  52.263  -17.056 1.00 66.82 145 B 1 
ATOM 2357 N NH1 . ARG B 2 145 ? 9.763   52.787  -18.179 1.00 59.32 145 B 1 
ATOM 2358 N NH2 . ARG B 2 145 ? 9.515   52.600  -15.977 1.00 59.18 145 B 1 
ATOM 2359 N N   . LEU B 2 146 ? 17.028  49.665  -15.773 1.00 95.88 146 B 1 
ATOM 2360 C CA  . LEU B 2 146 ? 18.436  50.070  -15.685 1.00 95.18 146 B 1 
ATOM 2361 C C   . LEU B 2 146 ? 19.411  48.904  -15.490 1.00 95.22 146 B 1 
ATOM 2362 O O   . LEU B 2 146 ? 20.506  48.927  -16.042 1.00 93.46 146 B 1 
ATOM 2363 C CB  . LEU B 2 146 ? 18.595  51.079  -14.536 1.00 93.92 146 B 1 
ATOM 2364 C CG  . LEU B 2 146 ? 18.044  52.490  -14.846 1.00 83.69 146 B 1 
ATOM 2365 C CD1 . LEU B 2 146 ? 17.975  53.308  -13.556 1.00 78.15 146 B 1 
ATOM 2366 C CD2 . LEU B 2 146 ? 18.928  53.234  -15.837 1.00 77.58 146 B 1 
ATOM 2367 N N   . TYR B 2 147 ? 19.043  47.913  -14.681 1.00 95.33 147 B 1 
ATOM 2368 C CA  . TYR B 2 147 ? 19.981  46.896  -14.202 1.00 94.93 147 B 1 
ATOM 2369 C C   . TYR B 2 147 ? 19.684  45.470  -14.679 1.00 94.85 147 B 1 
ATOM 2370 O O   . TYR B 2 147 ? 20.594  44.640  -14.651 1.00 92.32 147 B 1 
ATOM 2371 C CB  . TYR B 2 147 ? 20.048  46.936  -12.669 1.00 94.55 147 B 1 
ATOM 2372 C CG  . TYR B 2 147 ? 20.462  48.276  -12.097 1.00 94.78 147 B 1 
ATOM 2373 C CD1 . TYR B 2 147 ? 21.731  48.827  -12.393 1.00 91.29 147 B 1 
ATOM 2374 C CD2 . TYR B 2 147 ? 19.588  48.998  -11.262 1.00 91.57 147 B 1 
ATOM 2375 C CE1 . TYR B 2 147 ? 22.115  50.075  -11.872 1.00 90.46 147 B 1 
ATOM 2376 C CE2 . TYR B 2 147 ? 19.960  50.246  -10.732 1.00 90.35 147 B 1 
ATOM 2377 C CZ  . TYR B 2 147 ? 21.221  50.779  -11.040 1.00 92.19 147 B 1 
ATOM 2378 O OH  . TYR B 2 147 ? 21.589  51.999  -10.543 1.00 90.81 147 B 1 
ATOM 2379 N N   . ALA B 2 148 ? 18.458  45.170  -15.099 1.00 94.90 148 B 1 
ATOM 2380 C CA  . ALA B 2 148 ? 18.028  43.798  -15.375 1.00 94.51 148 B 1 
ATOM 2381 C C   . ALA B 2 148 ? 17.665  43.511  -16.841 1.00 94.03 148 B 1 
ATOM 2382 O O   . ALA B 2 148 ? 17.522  42.338  -17.188 1.00 89.74 148 B 1 
ATOM 2383 C CB  . ALA B 2 148 ? 16.874  43.447  -14.419 1.00 93.69 148 B 1 
ATOM 2384 N N   . MET B 2 149 ? 17.541  44.524  -17.709 1.00 92.91 149 B 1 
ATOM 2385 C CA  . MET B 2 149 ? 17.143  44.291  -19.111 1.00 90.80 149 B 1 
ATOM 2386 C C   . MET B 2 149 ? 18.318  44.036  -20.067 1.00 87.10 149 B 1 
ATOM 2387 O O   . MET B 2 149 ? 18.214  43.195  -20.945 1.00 76.51 149 B 1 
ATOM 2388 C CB  . MET B 2 149 ? 16.250  45.426  -19.617 1.00 87.73 149 B 1 
ATOM 2389 C CG  . MET B 2 149 ? 14.866  45.369  -18.969 1.00 84.29 149 B 1 
ATOM 2390 S SD  . MET B 2 149 ? 13.692  46.565  -19.675 1.00 80.13 149 B 1 
ATOM 2391 C CE  . MET B 2 149 ? 12.155  45.943  -18.964 1.00 70.55 149 B 1 
ATOM 2392 N N   . ASN B 2 150 ? 19.433  44.704  -19.882 1.00 82.24 150 B 1 
ATOM 2393 C CA  . ASN B 2 150 ? 20.575  44.636  -20.813 1.00 77.98 150 B 1 
ATOM 2394 C C   . ASN B 2 150 ? 21.568  43.501  -20.519 1.00 75.64 150 B 1 
ATOM 2395 O O   . ASN B 2 150 ? 22.700  43.521  -21.003 1.00 66.24 150 B 1 
ATOM 2396 C CB  . ASN B 2 150 ? 21.272  46.007  -20.849 1.00 70.61 150 B 1 
ATOM 2397 C CG  . ASN B 2 150 ? 20.441  47.088  -21.524 1.00 62.73 150 B 1 
ATOM 2398 O OD1 . ASN B 2 150 ? 19.453  46.854  -22.184 1.00 55.53 150 B 1 
ATOM 2399 N ND2 . ASN B 2 150 ? 20.852  48.322  -21.383 1.00 53.77 150 B 1 
ATOM 2400 N N   . ASN B 2 151 ? 21.204  42.551  -19.705 1.00 72.21 151 B 1 
ATOM 2401 C CA  . ASN B 2 151 ? 22.143  41.568  -19.150 1.00 67.32 151 B 1 
ATOM 2402 C C   . ASN B 2 151 ? 22.205  40.247  -19.951 1.00 64.50 151 B 1 
ATOM 2403 O O   . ASN B 2 151 ? 22.534  39.211  -19.369 1.00 57.17 151 B 1 
ATOM 2404 C CB  . ASN B 2 151 ? 21.840  41.386  -17.650 1.00 59.59 151 B 1 
ATOM 2405 C CG  . ASN B 2 151 ? 22.844  42.051  -16.727 1.00 53.86 151 B 1 
ATOM 2406 O OD1 . ASN B 2 151 ? 23.995  42.307  -17.042 1.00 49.87 151 B 1 
ATOM 2407 N ND2 . ASN B 2 151 ? 22.440  42.272  -15.493 1.00 48.26 151 B 1 
ATOM 2408 N N   . ILE B 2 152 ? 21.872  40.280  -21.238 1.00 55.24 152 B 1 
ATOM 2409 C CA  . ILE B 2 152 ? 22.027  39.152  -22.160 1.00 51.70 152 B 1 
ATOM 2410 C C   . ILE B 2 152 ? 23.519  38.897  -22.399 1.00 49.47 152 B 1 
ATOM 2411 O O   . ILE B 2 152 ? 24.262  39.878  -22.620 1.00 44.12 152 B 1 
ATOM 2412 C CB  . ILE B 2 152 ? 21.243  39.369  -23.473 1.00 46.30 152 B 1 
ATOM 2413 C CG1 . ILE B 2 152 ? 19.752  39.645  -23.190 1.00 43.42 152 B 1 
ATOM 2414 C CG2 . ILE B 2 152 ? 21.399  38.129  -24.375 1.00 42.68 152 B 1 
ATOM 2415 C CD1 . ILE B 2 152 ? 18.923  39.963  -24.438 1.00 39.02 152 B 1 
ATOM 2416 O OXT . ILE B 2 152 ? 23.902  37.696  -22.325 1.00 37.24 152 B 1 
ATOM 2417 N N   . MET C 3 1   ? 25.137  -17.019 0.603   1.00 91.29 1   C 1 
ATOM 2418 C CA  . MET C 3 1   ? 24.498  -17.317 -0.688  1.00 93.34 1   C 1 
ATOM 2419 C C   . MET C 3 1   ? 23.189  -16.539 -0.792  1.00 93.21 1   C 1 
ATOM 2420 O O   . MET C 3 1   ? 22.676  -16.090 0.220   1.00 90.89 1   C 1 
ATOM 2421 C CB  . MET C 3 1   ? 24.294  -18.823 -0.884  1.00 90.46 1   C 1 
ATOM 2422 C CG  . MET C 3 1   ? 23.279  -19.453 0.072   1.00 89.45 1   C 1 
ATOM 2423 S SD  . MET C 3 1   ? 23.119  -21.243 -0.144  1.00 90.06 1   C 1 
ATOM 2424 C CE  . MET C 3 1   ? 21.831  -21.597 1.062   1.00 85.02 1   C 1 
ATOM 2425 N N   . GLN C 3 2   ? 22.640  -16.380 -1.987  1.00 94.67 2   C 1 
ATOM 2426 C CA  . GLN C 3 2   ? 21.310  -15.809 -2.175  1.00 94.67 2   C 1 
ATOM 2427 C C   . GLN C 3 2   ? 20.267  -16.916 -2.254  1.00 95.35 2   C 1 
ATOM 2428 O O   . GLN C 3 2   ? 20.466  -17.919 -2.936  1.00 93.96 2   C 1 
ATOM 2429 C CB  . GLN C 3 2   ? 21.262  -14.911 -3.415  1.00 91.91 2   C 1 
ATOM 2430 C CG  . GLN C 3 2   ? 22.045  -13.622 -3.162  1.00 82.17 2   C 1 
ATOM 2431 C CD  . GLN C 3 2   ? 21.983  -12.614 -4.298  1.00 82.13 2   C 1 
ATOM 2432 O OE1 . GLN C 3 2   ? 21.460  -12.845 -5.379  1.00 74.02 2   C 1 
ATOM 2433 N NE2 . GLN C 3 2   ? 22.523  -11.440 -4.073  1.00 71.40 2   C 1 
ATOM 2434 N N   . ILE C 3 3   ? 19.145  -16.711 -1.592  1.00 95.86 3   C 1 
ATOM 2435 C CA  . ILE C 3 3   ? 17.905  -17.465 -1.797  1.00 95.95 3   C 1 
ATOM 2436 C C   . ILE C 3 3   ? 16.759  -16.504 -2.077  1.00 95.65 3   C 1 
ATOM 2437 O O   . ILE C 3 3   ? 16.820  -15.316 -1.738  1.00 94.75 3   C 1 
ATOM 2438 C CB  . ILE C 3 3   ? 17.573  -18.406 -0.614  1.00 95.86 3   C 1 
ATOM 2439 C CG1 . ILE C 3 3   ? 17.306  -17.619 0.691   1.00 92.37 3   C 1 
ATOM 2440 C CG2 . ILE C 3 3   ? 18.683  -19.459 -0.449  1.00 90.21 3   C 1 
ATOM 2441 C CD1 . ILE C 3 3   ? 16.766  -18.484 1.831   1.00 91.81 3   C 1 
ATOM 2442 N N   . PHE C 3 4   ? 15.687  -17.015 -2.655  1.00 96.04 4   C 1 
ATOM 2443 C CA  . PHE C 3 4   ? 14.476  -16.260 -2.917  1.00 96.05 4   C 1 
ATOM 2444 C C   . PHE C 3 4   ? 13.356  -16.673 -1.967  1.00 96.20 4   C 1 
ATOM 2445 O O   . PHE C 3 4   ? 13.232  -17.829 -1.584  1.00 95.52 4   C 1 
ATOM 2446 C CB  . PHE C 3 4   ? 14.082  -16.411 -4.384  1.00 95.56 4   C 1 
ATOM 2447 C CG  . PHE C 3 4   ? 15.182  -16.026 -5.352  1.00 95.17 4   C 1 
ATOM 2448 C CD1 . PHE C 3 4   ? 15.664  -14.708 -5.392  1.00 91.88 4   C 1 
ATOM 2449 C CD2 . PHE C 3 4   ? 15.759  -16.993 -6.187  1.00 91.44 4   C 1 
ATOM 2450 C CE1 . PHE C 3 4   ? 16.713  -14.351 -6.251  1.00 90.11 4   C 1 
ATOM 2451 C CE2 . PHE C 3 4   ? 16.808  -16.644 -7.051  1.00 89.63 4   C 1 
ATOM 2452 C CZ  . PHE C 3 4   ? 17.288  -15.324 -7.085  1.00 91.48 4   C 1 
ATOM 2453 N N   . VAL C 3 5   ? 12.511  -15.728 -1.598  1.00 95.38 5   C 1 
ATOM 2454 C CA  . VAL C 3 5   ? 11.272  -15.997 -0.860  1.00 95.49 5   C 1 
ATOM 2455 C C   . VAL C 3 5   ? 10.115  -15.351 -1.600  1.00 94.52 5   C 1 
ATOM 2456 O O   . VAL C 3 5   ? 10.083  -14.138 -1.774  1.00 93.05 5   C 1 
ATOM 2457 C CB  . VAL C 3 5   ? 11.345  -15.518 0.601   1.00 95.57 5   C 1 
ATOM 2458 C CG1 . VAL C 3 5   ? 10.056  -15.858 1.359   1.00 92.80 5   C 1 
ATOM 2459 C CG2 . VAL C 3 5   ? 12.517  -16.155 1.346   1.00 93.08 5   C 1 
ATOM 2460 N N   . LYS C 3 6   ? 9.154   -16.170 -2.022  1.00 94.86 6   C 1 
ATOM 2461 C CA  . LYS C 3 6   ? 7.901   -15.692 -2.611  1.00 94.02 6   C 1 
ATOM 2462 C C   . LYS C 3 6   ? 6.927   -15.330 -1.490  1.00 93.81 6   C 1 
ATOM 2463 O O   . LYS C 3 6   ? 6.486   -16.203 -0.741  1.00 92.72 6   C 1 
ATOM 2464 C CB  . LYS C 3 6   ? 7.364   -16.723 -3.613  1.00 92.90 6   C 1 
ATOM 2465 C CG  . LYS C 3 6   ? 6.282   -16.125 -4.516  1.00 83.73 6   C 1 
ATOM 2466 C CD  . LYS C 3 6   ? 5.988   -17.034 -5.726  1.00 78.81 6   C 1 
ATOM 2467 C CE  . LYS C 3 6   ? 5.060   -16.307 -6.696  1.00 72.74 6   C 1 
ATOM 2468 N NZ  . LYS C 3 6   ? 4.979   -16.946 -8.043  1.00 65.60 6   C 1 
ATOM 2469 N N   . THR C 3 7   ? 6.609   -14.049 -1.364  1.00 91.77 7   C 1 
ATOM 2470 C CA  . THR C 3 7   ? 5.798   -13.497 -0.274  1.00 90.66 7   C 1 
ATOM 2471 C C   . THR C 3 7   ? 4.302   -13.766 -0.467  1.00 90.58 7   C 1 
ATOM 2472 O O   . THR C 3 7   ? 3.870   -14.277 -1.503  1.00 88.80 7   C 1 
ATOM 2473 C CB  . THR C 3 7   ? 6.051   -11.990 -0.088  1.00 88.67 7   C 1 
ATOM 2474 O OG1 . THR C 3 7   ? 5.436   -11.251 -1.113  1.00 83.18 7   C 1 
ATOM 2475 C CG2 . THR C 3 7   ? 7.532   -11.634 -0.054  1.00 81.70 7   C 1 
ATOM 2476 N N   . LEU C 3 8   ? 3.484   -13.373 0.503   1.00 88.32 8   C 1 
ATOM 2477 C CA  . LEU C 3 8   ? 2.022   -13.523 0.456   1.00 87.03 8   C 1 
ATOM 2478 C C   . LEU C 3 8   ? 1.393   -12.877 -0.785  1.00 86.98 8   C 1 
ATOM 2479 O O   . LEU C 3 8   ? 0.414   -13.385 -1.324  1.00 83.67 8   C 1 
ATOM 2480 C CB  . LEU C 3 8   ? 1.401   -12.905 1.723   1.00 85.98 8   C 1 
ATOM 2481 C CG  . LEU C 3 8   ? 1.867   -13.506 3.058   1.00 84.03 8   C 1 
ATOM 2482 C CD1 . LEU C 3 8   ? 1.130   -12.815 4.211   1.00 79.75 8   C 1 
ATOM 2483 C CD2 . LEU C 3 8   ? 1.605   -15.012 3.152   1.00 79.19 8   C 1 
ATOM 2484 N N   . THR C 3 9   ? 1.962   -11.765 -1.267  1.00 86.61 9   C 1 
ATOM 2485 C CA  . THR C 3 9   ? 1.472   -11.044 -2.454  1.00 84.39 9   C 1 
ATOM 2486 C C   . THR C 3 9   ? 1.975   -11.624 -3.780  1.00 84.94 9   C 1 
ATOM 2487 O O   . THR C 3 9   ? 1.567   -11.163 -4.847  1.00 81.53 9   C 1 
ATOM 2488 C CB  . THR C 3 9   ? 1.832   -9.560  -2.386  1.00 81.98 9   C 1 
ATOM 2489 O OG1 . THR C 3 9   ? 3.229   -9.391  -2.321  1.00 77.23 9   C 1 
ATOM 2490 C CG2 . THR C 3 9   ? 1.233   -8.866  -1.170  1.00 75.01 9   C 1 
ATOM 2491 N N   . GLY C 3 10  ? 2.860   -12.610 -3.728  1.00 84.80 10  C 1 
ATOM 2492 C CA  . GLY C 3 10  ? 3.528   -13.174 -4.899  1.00 84.36 10  C 1 
ATOM 2493 C C   . GLY C 3 10  ? 4.796   -12.442 -5.325  1.00 85.63 10  C 1 
ATOM 2494 O O   . GLY C 3 10  ? 5.481   -12.914 -6.235  1.00 82.91 10  C 1 
ATOM 2495 N N   . LYS C 3 11  ? 5.148   -11.341 -4.664  1.00 84.64 11  C 1 
ATOM 2496 C CA  . LYS C 3 11  ? 6.443   -10.676 -4.828  1.00 85.10 11  C 1 
ATOM 2497 C C   . LYS C 3 11  ? 7.553   -11.616 -4.368  1.00 87.93 11  C 1 
ATOM 2498 O O   . LYS C 3 11  ? 7.449   -12.211 -3.306  1.00 86.95 11  C 1 
ATOM 2499 C CB  . LYS C 3 11  ? 6.429   -9.368  -4.020  1.00 81.07 11  C 1 
ATOM 2500 C CG  . LYS C 3 11  ? 7.766   -8.614  -3.960  1.00 73.28 11  C 1 
ATOM 2501 C CD  . LYS C 3 11  ? 7.669   -7.506  -2.910  1.00 70.09 11  C 1 
ATOM 2502 C CE  . LYS C 3 11  ? 9.021   -6.884  -2.552  1.00 60.61 11  C 1 
ATOM 2503 N NZ  . LYS C 3 11  ? 8.939   -6.131  -1.282  1.00 55.20 11  C 1 
ATOM 2504 N N   . THR C 3 12  ? 8.637   -11.683 -5.131  1.00 88.86 12  C 1 
ATOM 2505 C CA  . THR C 3 12  ? 9.843   -12.395 -4.722  1.00 89.41 12  C 1 
ATOM 2506 C C   . THR C 3 12  ? 10.821  -11.420 -4.066  1.00 89.51 12  C 1 
ATOM 2507 O O   . THR C 3 12  ? 11.138  -10.387 -4.636  1.00 87.70 12  C 1 
ATOM 2508 C CB  . THR C 3 12  ? 10.480  -13.133 -5.902  1.00 88.73 12  C 1 
ATOM 2509 O OG1 . THR C 3 12  ? 9.527   -14.022 -6.447  1.00 82.21 12  C 1 
ATOM 2510 C CG2 . THR C 3 12  ? 11.682  -13.981 -5.483  1.00 81.50 12  C 1 
ATOM 2511 N N   . ILE C 3 13  ? 11.289  -11.750 -2.873  1.00 90.59 13  C 1 
ATOM 2512 C CA  . ILE C 3 13  ? 12.378  -11.043 -2.188  1.00 90.74 13  C 1 
ATOM 2513 C C   . ILE C 3 13  ? 13.639  -11.894 -2.199  1.00 92.02 13  C 1 
ATOM 2514 O O   . ILE C 3 13  ? 13.571  -13.120 -2.095  1.00 91.77 13  C 1 
ATOM 2515 C CB  . ILE C 3 13  ? 11.988  -10.589 -0.763  1.00 89.19 13  C 1 
ATOM 2516 C CG1 . ILE C 3 13  ? 11.655  -11.776 0.164   1.00 83.88 13  C 1 
ATOM 2517 C CG2 . ILE C 3 13  ? 10.831  -9.588  -0.845  1.00 81.70 13  C 1 
ATOM 2518 C CD1 . ILE C 3 13  ? 11.428  -11.389 1.631   1.00 81.48 13  C 1 
ATOM 2519 N N   . THR C 3 14  ? 14.791  -11.239 -2.278  1.00 91.74 14  C 1 
ATOM 2520 C CA  . THR C 3 14  ? 16.093  -11.882 -2.175  1.00 91.08 14  C 1 
ATOM 2521 C C   . THR C 3 14  ? 16.617  -11.762 -0.744  1.00 91.15 14  C 1 
ATOM 2522 O O   . THR C 3 14  ? 16.574  -10.679 -0.158  1.00 89.52 14  C 1 
ATOM 2523 C CB  . THR C 3 14  ? 17.094  -11.268 -3.164  1.00 89.48 14  C 1 
ATOM 2524 O OG1 . THR C 3 14  ? 16.519  -11.226 -4.452  1.00 82.07 14  C 1 
ATOM 2525 C CG2 . THR C 3 14  ? 18.377  -12.084 -3.265  1.00 80.52 14  C 1 
ATOM 2526 N N   . LEU C 3 15  ? 17.120  -12.860 -0.182  1.00 92.85 15  C 1 
ATOM 2527 C CA  . LEU C 3 15  ? 17.779  -12.890 1.118   1.00 93.35 15  C 1 
ATOM 2528 C C   . LEU C 3 15  ? 19.229  -13.346 0.960   1.00 93.95 15  C 1 
ATOM 2529 O O   . LEU C 3 15  ? 19.489  -14.329 0.268   1.00 93.10 15  C 1 
ATOM 2530 C CB  . LEU C 3 15  ? 17.033  -13.818 2.083   1.00 93.18 15  C 1 
ATOM 2531 C CG  . LEU C 3 15  ? 15.565  -13.455 2.377   1.00 91.13 15  C 1 
ATOM 2532 C CD1 . LEU C 3 15  ? 14.984  -14.483 3.341   1.00 87.18 15  C 1 
ATOM 2533 C CD2 . LEU C 3 15  ? 15.421  -12.078 3.021   1.00 87.12 15  C 1 
ATOM 2534 N N   . GLU C 3 16  ? 20.139  -12.664 1.652   1.00 93.44 16  C 1 
ATOM 2535 C CA  . GLU C 3 16  ? 21.493  -13.149 1.885   1.00 93.08 16  C 1 
ATOM 2536 C C   . GLU C 3 16  ? 21.486  -14.056 3.120   1.00 93.98 16  C 1 
ATOM 2537 O O   . GLU C 3 16  ? 21.052  -13.643 4.200   1.00 92.79 16  C 1 
ATOM 2538 C CB  . GLU C 3 16  ? 22.465  -11.976 2.079   1.00 91.35 16  C 1 
ATOM 2539 C CG  . GLU C 3 16  ? 22.673  -11.130 0.809   1.00 81.67 16  C 1 
ATOM 2540 C CD  . GLU C 3 16  ? 23.278  -11.915 -0.359  1.00 76.08 16  C 1 
ATOM 2541 O OE1 . GLU C 3 16  ? 23.117  -11.440 -1.504  1.00 68.57 16  C 1 
ATOM 2542 O OE2 . GLU C 3 16  ? 23.860  -12.992 -0.139  1.00 67.16 16  C 1 
ATOM 2543 N N   . VAL C 3 17  ? 21.916  -15.298 2.932   1.00 94.77 17  C 1 
ATOM 2544 C CA  . VAL C 3 17  ? 21.915  -16.361 3.945   1.00 95.61 17  C 1 
ATOM 2545 C C   . VAL C 3 17  ? 23.160  -17.238 3.796   1.00 95.75 17  C 1 
ATOM 2546 O O   . VAL C 3 17  ? 23.772  -17.297 2.732   1.00 94.89 17  C 1 
ATOM 2547 C CB  . VAL C 3 17  ? 20.650  -17.233 3.854   1.00 95.58 17  C 1 
ATOM 2548 C CG1 . VAL C 3 17  ? 19.377  -16.432 4.117   1.00 92.35 17  C 1 
ATOM 2549 C CG2 . VAL C 3 17  ? 20.507  -17.947 2.500   1.00 92.00 17  C 1 
ATOM 2550 N N   . GLU C 3 18  ? 23.480  -17.957 4.870   1.00 95.32 18  C 1 
ATOM 2551 C CA  . GLU C 3 18  ? 24.454  -19.044 4.843   1.00 95.54 18  C 1 
ATOM 2552 C C   . GLU C 3 18  ? 23.735  -20.400 4.942   1.00 96.28 18  C 1 
ATOM 2553 O O   . GLU C 3 18  ? 22.657  -20.473 5.531   1.00 95.06 18  C 1 
ATOM 2554 C CB  . GLU C 3 18  ? 25.477  -18.870 5.978   1.00 94.14 18  C 1 
ATOM 2555 C CG  . GLU C 3 18  ? 26.371  -17.624 5.818   1.00 86.23 18  C 1 
ATOM 2556 C CD  . GLU C 3 18  ? 27.170  -17.625 4.495   1.00 79.69 18  C 1 
ATOM 2557 O OE1 . GLU C 3 18  ? 27.429  -16.521 3.977   1.00 71.86 18  C 1 
ATOM 2558 O OE2 . GLU C 3 18  ? 27.491  -18.731 4.002   1.00 70.81 18  C 1 
ATOM 2559 N N   . PRO C 3 19  ? 24.309  -21.488 4.410   1.00 95.26 19  C 1 
ATOM 2560 C CA  . PRO C 3 19  ? 23.708  -22.823 4.542   1.00 95.29 19  C 1 
ATOM 2561 C C   . PRO C 3 19  ? 23.463  -23.256 5.998   1.00 95.69 19  C 1 
ATOM 2562 O O   . PRO C 3 19  ? 22.542  -24.022 6.267   1.00 94.37 19  C 1 
ATOM 2563 C CB  . PRO C 3 19  ? 24.694  -23.772 3.851   1.00 94.35 19  C 1 
ATOM 2564 C CG  . PRO C 3 19  ? 25.406  -22.867 2.845   1.00 92.01 19  C 1 
ATOM 2565 C CD  . PRO C 3 19  ? 25.489  -21.531 3.574   1.00 94.90 19  C 1 
ATOM 2566 N N   . SER C 3 20  ? 24.270  -22.746 6.933   1.00 95.80 20  C 1 
ATOM 2567 C CA  . SER C 3 20  ? 24.147  -22.970 8.375   1.00 95.95 20  C 1 
ATOM 2568 C C   . SER C 3 20  ? 23.102  -22.090 9.075   1.00 96.12 20  C 1 
ATOM 2569 O O   . SER C 3 20  ? 22.872  -22.278 10.272  1.00 94.46 20  C 1 
ATOM 2570 C CB  . SER C 3 20  ? 25.519  -22.749 9.025   1.00 95.04 20  C 1 
ATOM 2571 O OG  . SER C 3 20  ? 26.002  -21.457 8.709   1.00 87.96 20  C 1 
ATOM 2572 N N   . ASP C 3 21  ? 22.484  -21.129 8.394   1.00 96.29 21  C 1 
ATOM 2573 C CA  . ASP C 3 21  ? 21.407  -20.327 8.980   1.00 96.32 21  C 1 
ATOM 2574 C C   . ASP C 3 21  ? 20.216  -21.224 9.339   1.00 96.98 21  C 1 
ATOM 2575 O O   . ASP C 3 21  ? 19.758  -22.039 8.535   1.00 96.16 21  C 1 
ATOM 2576 C CB  . ASP C 3 21  ? 20.939  -19.203 8.033   1.00 95.52 21  C 1 
ATOM 2577 C CG  . ASP C 3 21  ? 21.726  -17.894 8.099   1.00 93.40 21  C 1 
ATOM 2578 O OD1 . ASP C 3 21  ? 22.203  -17.519 9.186   1.00 87.95 21  C 1 
ATOM 2579 O OD2 . ASP C 3 21  ? 21.702  -17.141 7.097   1.00 87.59 21  C 1 
ATOM 2580 N N   . THR C 3 22  ? 19.677  -21.030 10.547  1.00 96.94 22  C 1 
ATOM 2581 C CA  . THR C 3 22  ? 18.435  -21.676 10.961  1.00 97.11 22  C 1 
ATOM 2582 C C   . THR C 3 22  ? 17.225  -21.072 10.248  1.00 97.26 22  C 1 
ATOM 2583 O O   . THR C 3 22  ? 17.239  -19.917 9.809   1.00 96.49 22  C 1 
ATOM 2584 C CB  . THR C 3 22  ? 18.229  -21.615 12.482  1.00 96.41 22  C 1 
ATOM 2585 O OG1 . THR C 3 22  ? 18.132  -20.277 12.914  1.00 90.30 22  C 1 
ATOM 2586 C CG2 . THR C 3 22  ? 19.363  -22.286 13.254  1.00 89.83 22  C 1 
ATOM 2587 N N   . ILE C 3 23  ? 16.148  -21.827 10.177  1.00 97.02 23  C 1 
ATOM 2588 C CA  . ILE C 3 23  ? 14.867  -21.329 9.649   1.00 97.07 23  C 1 
ATOM 2589 C C   . ILE C 3 23  ? 14.357  -20.134 10.463  1.00 97.03 23  C 1 
ATOM 2590 O O   . ILE C 3 23  ? 13.827  -19.184 9.884   1.00 96.70 23  C 1 
ATOM 2591 C CB  . ILE C 3 23  ? 13.841  -22.474 9.581   1.00 96.72 23  C 1 
ATOM 2592 C CG1 . ILE C 3 23  ? 14.296  -23.634 8.666   1.00 94.78 23  C 1 
ATOM 2593 C CG2 . ILE C 3 23  ? 12.456  -21.975 9.143   1.00 95.72 23  C 1 
ATOM 2594 C CD1 . ILE C 3 23  ? 14.709  -23.237 7.232   1.00 91.33 23  C 1 
ATOM 2595 N N   . GLU C 3 24  ? 14.588  -20.112 11.774  1.00 96.80 24  C 1 
ATOM 2596 C CA  . GLU C 3 24  ? 14.287  -18.962 12.635  1.00 96.38 24  C 1 
ATOM 2597 C C   . GLU C 3 24  ? 15.053  -17.698 12.199  1.00 96.36 24  C 1 
ATOM 2598 O O   . GLU C 3 24  ? 14.454  -16.631 12.034  1.00 95.34 24  C 1 
ATOM 2599 C CB  . GLU C 3 24  ? 14.601  -19.339 14.088  1.00 95.06 24  C 1 
ATOM 2600 C CG  . GLU C 3 24  ? 14.110  -18.273 15.075  1.00 82.28 24  C 1 
ATOM 2601 C CD  . GLU C 3 24  ? 14.385  -18.637 16.541  1.00 76.31 24  C 1 
ATOM 2602 O OE1 . GLU C 3 24  ? 13.903  -17.876 17.407  1.00 69.32 24  C 1 
ATOM 2603 O OE2 . GLU C 3 24  ? 15.076  -19.645 16.796  1.00 69.14 24  C 1 
ATOM 2604 N N   . ASN C 3 25  ? 16.348  -17.817 11.895  1.00 96.81 25  C 1 
ATOM 2605 C CA  . ASN C 3 25  ? 17.147  -16.703 11.376  1.00 96.26 25  C 1 
ATOM 2606 C C   . ASN C 3 25  ? 16.626  -16.207 10.021  1.00 96.19 25  C 1 
ATOM 2607 O O   . ASN C 3 25  ? 16.579  -15.006 9.768   1.00 95.18 25  C 1 
ATOM 2608 C CB  . ASN C 3 25  ? 18.614  -17.127 11.263  1.00 95.50 25  C 1 
ATOM 2609 C CG  . ASN C 3 25  ? 19.324  -17.249 12.598  1.00 87.95 25  C 1 
ATOM 2610 O OD1 . ASN C 3 25  ? 18.911  -16.718 13.607  1.00 77.55 25  C 1 
ATOM 2611 N ND2 . ASN C 3 25  ? 20.453  -17.915 12.612  1.00 75.50 25  C 1 
ATOM 2612 N N   . VAL C 3 26  ? 16.205  -17.128 9.148   1.00 96.99 26  C 1 
ATOM 2613 C CA  . VAL C 3 26  ? 15.593  -16.763 7.862   1.00 96.94 26  C 1 
ATOM 2614 C C   . VAL C 3 26  ? 14.281  -16.008 8.085   1.00 96.51 26  C 1 
ATOM 2615 O O   . VAL C 3 26  ? 14.061  -14.972 7.459   1.00 95.79 26  C 1 
ATOM 2616 C CB  . VAL C 3 26  ? 15.388  -18.001 6.969   1.00 96.91 26  C 1 
ATOM 2617 C CG1 . VAL C 3 26  ? 14.712  -17.639 5.645   1.00 94.60 26  C 1 
ATOM 2618 C CG2 . VAL C 3 26  ? 16.732  -18.653 6.617   1.00 94.74 26  C 1 
ATOM 2619 N N   . LYS C 3 27  ? 13.432  -16.443 9.021   1.00 96.65 27  C 1 
ATOM 2620 C CA  . LYS C 3 27  ? 12.195  -15.740 9.391   1.00 96.46 27  C 1 
ATOM 2621 C C   . LYS C 3 27  ? 12.467  -14.342 9.960   1.00 95.45 27  C 1 
ATOM 2622 O O   . LYS C 3 27  ? 11.754  -13.400 9.615   1.00 94.46 27  C 1 
ATOM 2623 C CB  . LYS C 3 27  ? 11.386  -16.589 10.380  1.00 96.62 27  C 1 
ATOM 2624 C CG  . LYS C 3 27  ? 10.716  -17.810 9.720   1.00 96.15 27  C 1 
ATOM 2625 C CD  . LYS C 3 27  ? 10.006  -18.650 10.779  1.00 94.97 27  C 1 
ATOM 2626 C CE  . LYS C 3 27  ? 9.332   -19.876 10.161  1.00 92.80 27  C 1 
ATOM 2627 N NZ  . LYS C 3 27  ? 8.712   -20.728 11.200  1.00 89.74 27  C 1 
ATOM 2628 N N   . ALA C 3 28  ? 13.521  -14.169 10.758  1.00 96.30 28  C 1 
ATOM 2629 C CA  . ALA C 3 28  ? 13.936  -12.856 11.252  1.00 95.54 28  C 1 
ATOM 2630 C C   . ALA C 3 28  ? 14.364  -11.920 10.103  1.00 94.40 28  C 1 
ATOM 2631 O O   . ALA C 3 28  ? 13.931  -10.764 10.044  1.00 92.32 28  C 1 
ATOM 2632 C CB  . ALA C 3 28  ? 15.056  -13.050 12.284  1.00 95.21 28  C 1 
ATOM 2633 N N   . LYS C 3 29  ? 15.126  -12.429 9.134   1.00 94.15 29  C 1 
ATOM 2634 C CA  . LYS C 3 29  ? 15.494  -11.678 7.916   1.00 92.91 29  C 1 
ATOM 2635 C C   . LYS C 3 29  ? 14.256  -11.298 7.078   1.00 92.10 29  C 1 
ATOM 2636 O O   . LYS C 3 29  ? 14.211  -10.203 6.521   1.00 90.58 29  C 1 
ATOM 2637 C CB  . LYS C 3 29  ? 16.510  -12.487 7.084   1.00 93.17 29  C 1 
ATOM 2638 C CG  . LYS C 3 29  ? 17.902  -12.594 7.743   1.00 92.30 29  C 1 
ATOM 2639 C CD  . LYS C 3 29  ? 18.847  -13.556 6.978   1.00 90.16 29  C 1 
ATOM 2640 C CE  . LYS C 3 29  ? 20.192  -13.706 7.702   1.00 87.34 29  C 1 
ATOM 2641 N NZ  . LYS C 3 29  ? 21.136  -14.661 7.040   1.00 81.51 29  C 1 
ATOM 2642 N N   . ILE C 3 30  ? 13.241  -12.153 7.020   1.00 92.72 30  C 1 
ATOM 2643 C CA  . ILE C 3 30  ? 11.967  -11.849 6.356   1.00 92.70 30  C 1 
ATOM 2644 C C   . ILE C 3 30  ? 11.205  -10.758 7.107   1.00 91.63 30  C 1 
ATOM 2645 O O   . ILE C 3 30  ? 10.697  -9.837  6.473   1.00 89.38 30  C 1 
ATOM 2646 C CB  . ILE C 3 30  ? 11.112  -13.119 6.169   1.00 93.41 30  C 1 
ATOM 2647 C CG1 . ILE C 3 30  ? 11.782  -14.071 5.163   1.00 92.63 30  C 1 
ATOM 2648 C CG2 . ILE C 3 30  ? 9.696   -12.771 5.657   1.00 92.47 30  C 1 
ATOM 2649 C CD1 . ILE C 3 30  ? 11.219  -15.502 5.203   1.00 91.75 30  C 1 
ATOM 2650 N N   . GLN C 3 31  ? 11.158  -10.808 8.452   1.00 91.87 31  C 1 
ATOM 2651 C CA  . GLN C 3 31  ? 10.494  -9.780  9.259   1.00 90.97 31  C 1 
ATOM 2652 C C   . GLN C 3 31  ? 11.047  -8.380  8.970   1.00 89.49 31  C 1 
ATOM 2653 O O   . GLN C 3 31  ? 10.272  -7.427  8.842   1.00 86.68 31  C 1 
ATOM 2654 C CB  . GLN C 3 31  ? 10.649  -10.106 10.756  1.00 89.99 31  C 1 
ATOM 2655 C CG  . GLN C 3 31  ? 9.844   -9.139  11.627  1.00 89.22 31  C 1 
ATOM 2656 C CD  . GLN C 3 31  ? 10.046  -9.367  13.131  1.00 87.47 31  C 1 
ATOM 2657 O OE1 . GLN C 3 31  ? 10.975  -10.012 13.581  1.00 82.59 31  C 1 
ATOM 2658 N NE2 . GLN C 3 31  ? 9.180   -8.831  13.956  1.00 79.22 31  C 1 
ATOM 2659 N N   . CYS C 3 32  ? 12.355  -8.249  8.808   1.00 89.45 32  C 1 
ATOM 2660 C CA  . CYS C 3 32  ? 12.990  -6.977  8.470   1.00 86.51 32  C 1 
ATOM 2661 C C   . CYS C 3 32  ? 12.536  -6.405  7.116   1.00 85.98 32  C 1 
ATOM 2662 O O   . CYS C 3 32  ? 12.572  -5.191  6.928   1.00 83.81 32  C 1 
ATOM 2663 C CB  . CYS C 3 32  ? 14.513  -7.158  8.473   1.00 84.42 32  C 1 
ATOM 2664 S SG  . CYS C 3 32  ? 15.097  -7.455  10.163  1.00 77.51 32  C 1 
ATOM 2665 N N   . LYS C 3 33  ? 12.114  -7.259  6.174   1.00 87.16 33  C 1 
ATOM 2666 C CA  . LYS C 3 33  ? 11.725  -6.861  4.815   1.00 85.95 33  C 1 
ATOM 2667 C C   . LYS C 3 33  ? 10.211  -6.757  4.602   1.00 85.39 33  C 1 
ATOM 2668 O O   . LYS C 3 33  ? 9.783   -5.957  3.778   1.00 81.54 33  C 1 
ATOM 2669 C CB  . LYS C 3 33  ? 12.356  -7.810  3.788   1.00 85.19 33  C 1 
ATOM 2670 C CG  . LYS C 3 33  ? 13.894  -7.671  3.742   1.00 84.31 33  C 1 
ATOM 2671 C CD  . LYS C 3 33  ? 14.486  -8.369  2.517   1.00 80.59 33  C 1 
ATOM 2672 C CE  . LYS C 3 33  ? 15.997  -8.137  2.478   1.00 75.87 33  C 1 
ATOM 2673 N NZ  . LYS C 3 33  ? 16.593  -8.469  1.149   1.00 69.11 33  C 1 
ATOM 2674 N N   . GLU C 3 34  ? 9.421   -7.561  5.316   1.00 87.75 34  C 1 
ATOM 2675 C CA  . GLU C 3 34  ? 7.971   -7.683  5.101   1.00 87.32 34  C 1 
ATOM 2676 C C   . GLU C 3 34  ? 7.132   -7.329  6.345   1.00 88.17 34  C 1 
ATOM 2677 O O   . GLU C 3 34  ? 5.904   -7.264  6.273   1.00 85.05 34  C 1 
ATOM 2678 C CB  . GLU C 3 34  ? 7.644   -9.097  4.600   1.00 86.60 34  C 1 
ATOM 2679 C CG  . GLU C 3 34  ? 8.312   -9.461  3.267   1.00 82.82 34  C 1 
ATOM 2680 C CD  . GLU C 3 34  ? 7.802   -8.626  2.069   1.00 82.62 34  C 1 
ATOM 2681 O OE1 . GLU C 3 34  ? 8.637   -8.157  1.264   1.00 74.04 34  C 1 
ATOM 2682 O OE2 . GLU C 3 34  ? 6.576   -8.493  1.917   1.00 75.86 34  C 1 
ATOM 2683 N N   . GLY C 3 35  ? 7.766   -7.097  7.504   1.00 89.18 35  C 1 
ATOM 2684 C CA  . GLY C 3 35  ? 7.092   -6.694  8.734   1.00 89.04 35  C 1 
ATOM 2685 C C   . GLY C 3 35  ? 6.165   -7.746  9.343   1.00 90.44 35  C 1 
ATOM 2686 O O   . GLY C 3 35  ? 5.307   -7.407  10.161  1.00 88.37 35  C 1 
ATOM 2687 N N   . ILE C 3 36  ? 6.302   -9.000  8.950   1.00 88.90 36  C 1 
ATOM 2688 C CA  . ILE C 3 36  ? 5.519   -10.118 9.491   1.00 90.46 36  C 1 
ATOM 2689 C C   . ILE C 3 36  ? 6.328   -10.768 10.617  1.00 90.70 36  C 1 
ATOM 2690 O O   . ILE C 3 36  ? 7.439   -11.226 10.362  1.00 89.88 36  C 1 
ATOM 2691 C CB  . ILE C 3 36  ? 5.146   -11.125 8.385   1.00 90.22 36  C 1 
ATOM 2692 C CG1 . ILE C 3 36  ? 4.391   -10.424 7.237   1.00 87.71 36  C 1 
ATOM 2693 C CG2 . ILE C 3 36  ? 4.278   -12.252 8.984   1.00 87.59 36  C 1 
ATOM 2694 C CD1 . ILE C 3 36  ? 4.085   -11.328 6.032   1.00 84.02 36  C 1 
ATOM 2695 N N   . PRO C 3 37  ? 5.796   -10.842 11.848  1.00 89.57 37  C 1 
ATOM 2696 C CA  . PRO C 3 37  ? 6.498   -11.495 12.960  1.00 89.26 37  C 1 
ATOM 2697 C C   . PRO C 3 37  ? 6.831   -12.964 12.653  1.00 89.82 37  C 1 
ATOM 2698 O O   . PRO C 3 37  ? 5.995   -13.646 12.048  1.00 89.51 37  C 1 
ATOM 2699 C CB  . PRO C 3 37  ? 5.561   -11.369 14.163  1.00 87.98 37  C 1 
ATOM 2700 C CG  . PRO C 3 37  ? 4.706   -10.153 13.833  1.00 84.78 37  C 1 
ATOM 2701 C CD  . PRO C 3 37  ? 4.564   -10.239 12.318  1.00 86.89 37  C 1 
ATOM 2702 N N   . PRO C 3 38  ? 7.993   -13.494 13.109  1.00 92.34 38  C 1 
ATOM 2703 C CA  . PRO C 3 38  ? 8.389   -14.878 12.841  1.00 92.45 38  C 1 
ATOM 2704 C C   . PRO C 3 38  ? 7.355   -15.925 13.266  1.00 92.33 38  C 1 
ATOM 2705 O O   . PRO C 3 38  ? 7.119   -16.880 12.532  1.00 91.04 38  C 1 
ATOM 2706 C CB  . PRO C 3 38  ? 9.715   -15.069 13.588  1.00 91.72 38  C 1 
ATOM 2707 C CG  . PRO C 3 38  ? 10.318  -13.675 13.572  1.00 89.15 38  C 1 
ATOM 2708 C CD  . PRO C 3 38  ? 9.089   -12.778 13.736  1.00 91.20 38  C 1 
ATOM 2709 N N   . ASP C 3 39  ? 6.664   -15.706 14.387  1.00 91.90 39  C 1 
ATOM 2710 C CA  . ASP C 3 39  ? 5.622   -16.604 14.901  1.00 90.83 39  C 1 
ATOM 2711 C C   . ASP C 3 39  ? 4.389   -16.703 13.974  1.00 90.68 39  C 1 
ATOM 2712 O O   . ASP C 3 39  ? 3.651   -17.689 14.021  1.00 88.35 39  C 1 
ATOM 2713 C CB  . ASP C 3 39  ? 5.198   -16.145 16.298  1.00 89.49 39  C 1 
ATOM 2714 C CG  . ASP C 3 39  ? 4.344   -14.872 16.244  1.00 84.22 39  C 1 
ATOM 2715 O OD1 . ASP C 3 39  ? 4.894   -13.829 15.849  1.00 77.99 39  C 1 
ATOM 2716 O OD2 . ASP C 3 39  ? 3.126   -14.964 16.515  1.00 77.02 39  C 1 
ATOM 2717 N N   . GLN C 3 40  ? 4.163   -15.694 13.122  1.00 92.11 40  C 1 
ATOM 2718 C CA  . GLN C 3 40  ? 3.103   -15.692 12.117  1.00 91.57 40  C 1 
ATOM 2719 C C   . GLN C 3 40  ? 3.562   -16.228 10.763  1.00 91.66 40  C 1 
ATOM 2720 O O   . GLN C 3 40  ? 2.724   -16.394 9.868   1.00 89.46 40  C 1 
ATOM 2721 C CB  . GLN C 3 40  ? 2.513   -14.277 11.957  1.00 90.39 40  C 1 
ATOM 2722 C CG  . GLN C 3 40  ? 1.914   -13.721 13.249  1.00 87.22 40  C 1 
ATOM 2723 C CD  . GLN C 3 40  ? 0.820   -14.616 13.827  1.00 87.35 40  C 1 
ATOM 2724 O OE1 . GLN C 3 40  ? -0.095  -15.051 13.150  1.00 81.38 40  C 1 
ATOM 2725 N NE2 . GLN C 3 40  ? 0.897   -14.930 15.101  1.00 78.70 40  C 1 
ATOM 2726 N N   . GLN C 3 41  ? 4.851   -16.503 10.583  1.00 92.58 41  C 1 
ATOM 2727 C CA  . GLN C 3 41  ? 5.395   -17.028 9.334   1.00 92.83 41  C 1 
ATOM 2728 C C   . GLN C 3 41  ? 5.396   -18.557 9.320   1.00 92.58 41  C 1 
ATOM 2729 O O   . GLN C 3 41  ? 5.701   -19.219 10.312  1.00 91.11 41  C 1 
ATOM 2730 C CB  . GLN C 3 41  ? 6.802   -16.487 9.091   1.00 92.70 41  C 1 
ATOM 2731 C CG  . GLN C 3 41  ? 6.871   -14.958 8.942   1.00 91.67 41  C 1 
ATOM 2732 C CD  . GLN C 3 41  ? 8.311   -14.475 8.748   1.00 93.03 41  C 1 
ATOM 2733 O OE1 . GLN C 3 41  ? 9.113   -15.125 8.090   1.00 87.48 41  C 1 
ATOM 2734 N NE2 . GLN C 3 41  ? 8.684   -13.355 9.314   1.00 86.49 41  C 1 
ATOM 2735 N N   . ARG C 3 42  ? 5.119   -19.126 8.150   1.00 94.34 42  C 1 
ATOM 2736 C CA  . ARG C 3 42  ? 5.483   -20.496 7.794   1.00 94.11 42  C 1 
ATOM 2737 C C   . ARG C 3 42  ? 6.196   -20.469 6.457   1.00 94.68 42  C 1 
ATOM 2738 O O   . ARG C 3 42  ? 5.717   -19.845 5.512   1.00 93.31 42  C 1 
ATOM 2739 C CB  . ARG C 3 42  ? 4.249   -21.409 7.741   1.00 93.02 42  C 1 
ATOM 2740 C CG  . ARG C 3 42  ? 3.595   -21.634 9.109   1.00 84.65 42  C 1 
ATOM 2741 C CD  . ARG C 3 42  ? 4.511   -22.437 10.050  1.00 80.97 42  C 1 
ATOM 2742 N NE  . ARG C 3 42  ? 3.902   -22.660 11.371  1.00 74.46 42  C 1 
ATOM 2743 C CZ  . ARG C 3 42  ? 4.104   -21.948 12.461  1.00 67.24 42  C 1 
ATOM 2744 N NH1 . ARG C 3 42  ? 4.819   -20.851 12.480  1.00 59.05 42  C 1 
ATOM 2745 N NH2 . ARG C 3 42  ? 3.591   -22.331 13.587  1.00 58.72 42  C 1 
ATOM 2746 N N   . LEU C 3 43  ? 7.350   -21.113 6.405   1.00 95.71 43  C 1 
ATOM 2747 C CA  . LEU C 3 43  ? 8.120   -21.273 5.186   1.00 96.23 43  C 1 
ATOM 2748 C C   . LEU C 3 43  ? 7.902   -22.670 4.625   1.00 96.12 43  C 1 
ATOM 2749 O O   . LEU C 3 43  ? 7.874   -23.642 5.386   1.00 95.09 43  C 1 
ATOM 2750 C CB  . LEU C 3 43  ? 9.608   -20.975 5.443   1.00 96.32 43  C 1 
ATOM 2751 C CG  . LEU C 3 43  ? 9.889   -19.524 5.840   1.00 95.51 43  C 1 
ATOM 2752 C CD1 . LEU C 3 43  ? 11.384  -19.348 6.124   1.00 93.26 43  C 1 
ATOM 2753 C CD2 . LEU C 3 43  ? 9.497   -18.535 4.735   1.00 92.42 43  C 1 
ATOM 2754 N N   . ILE C 3 44  ? 7.742   -22.768 3.331   1.00 96.38 44  C 1 
ATOM 2755 C CA  . ILE C 3 44  ? 7.487   -24.009 2.611   1.00 96.01 44  C 1 
ATOM 2756 C C   . ILE C 3 44  ? 8.537   -24.163 1.513   1.00 96.01 44  C 1 
ATOM 2757 O O   . ILE C 3 44  ? 8.768   -23.233 0.742   1.00 95.31 44  C 1 
ATOM 2758 C CB  . ILE C 3 44  ? 6.048   -24.051 2.051   1.00 95.32 44  C 1 
ATOM 2759 C CG1 . ILE C 3 44  ? 5.012   -23.871 3.187   1.00 92.59 44  C 1 
ATOM 2760 C CG2 . ILE C 3 44  ? 5.798   -25.367 1.295   1.00 92.50 44  C 1 
ATOM 2761 C CD1 . ILE C 3 44  ? 3.573   -23.692 2.690   1.00 85.38 44  C 1 
ATOM 2762 N N   . PHE C 3 45  ? 9.141   -25.362 1.437   1.00 94.98 45  C 1 
ATOM 2763 C CA  . PHE C 3 45  ? 10.058  -25.768 0.384   1.00 94.71 45  C 1 
ATOM 2764 C C   . PHE C 3 45  ? 9.720   -27.185 -0.065  1.00 93.93 45  C 1 
ATOM 2765 O O   . PHE C 3 45  ? 9.510   -28.052 0.777   1.00 91.81 45  C 1 
ATOM 2766 C CB  . PHE C 3 45  ? 11.505  -25.660 0.887   1.00 94.50 45  C 1 
ATOM 2767 C CG  . PHE C 3 45  ? 12.524  -26.024 -0.167  1.00 94.81 45  C 1 
ATOM 2768 C CD1 . PHE C 3 45  ? 13.260  -27.216 -0.061  1.00 91.90 45  C 1 
ATOM 2769 C CD2 . PHE C 3 45  ? 12.737  -25.176 -1.269  1.00 91.88 45  C 1 
ATOM 2770 C CE1 . PHE C 3 45  ? 14.210  -27.555 -1.045  1.00 91.29 45  C 1 
ATOM 2771 C CE2 . PHE C 3 45  ? 13.678  -25.509 -2.255  1.00 91.09 45  C 1 
ATOM 2772 C CZ  . PHE C 3 45  ? 14.416  -26.695 -2.142  1.00 92.70 45  C 1 
ATOM 2773 N N   . ALA C 3 46  ? 9.623   -27.393 -1.366  1.00 92.31 46  C 1 
ATOM 2774 C CA  . ALA C 3 46  ? 9.199   -28.677 -1.942  1.00 91.07 46  C 1 
ATOM 2775 C C   . ALA C 3 46  ? 7.895   -29.242 -1.323  1.00 91.30 46  C 1 
ATOM 2776 O O   . ALA C 3 46  ? 7.757   -30.440 -1.104  1.00 88.18 46  C 1 
ATOM 2777 C CB  . ALA C 3 46  ? 10.385  -29.643 -1.928  1.00 89.16 46  C 1 
ATOM 2778 N N   . GLY C 3 47  ? 6.953   -28.361 -0.992  1.00 91.58 47  C 1 
ATOM 2779 C CA  . GLY C 3 47  ? 5.688   -28.701 -0.332  1.00 91.57 47  C 1 
ATOM 2780 C C   . GLY C 3 47  ? 5.765   -28.918 1.180   1.00 92.31 47  C 1 
ATOM 2781 O O   . GLY C 3 47  ? 4.724   -28.935 1.845   1.00 89.95 47  C 1 
ATOM 2782 N N   . LYS C 3 48  ? 6.959   -29.046 1.748   1.00 92.05 48  C 1 
ATOM 2783 C CA  . LYS C 3 48  ? 7.196   -29.322 3.166   1.00 91.80 48  C 1 
ATOM 2784 C C   . LYS C 3 48  ? 7.309   -28.032 3.976   1.00 93.11 48  C 1 
ATOM 2785 O O   . LYS C 3 48  ? 7.993   -27.092 3.575   1.00 91.61 48  C 1 
ATOM 2786 C CB  . LYS C 3 48  ? 8.462   -30.187 3.273   1.00 88.62 48  C 1 
ATOM 2787 C CG  . LYS C 3 48  ? 8.714   -30.752 4.670   1.00 79.31 48  C 1 
ATOM 2788 C CD  . LYS C 3 48  ? 9.974   -31.634 4.629   1.00 78.79 48  C 1 
ATOM 2789 C CE  . LYS C 3 48  ? 10.267  -32.320 5.957   1.00 69.67 48  C 1 
ATOM 2790 N NZ  . LYS C 3 48  ? 11.451  -33.192 5.813   1.00 64.13 48  C 1 
ATOM 2791 N N   . GLN C 3 49  ? 6.670   -28.001 5.151   1.00 93.65 49  C 1 
ATOM 2792 C CA  . GLN C 3 49  ? 6.863   -26.929 6.127   1.00 93.49 49  C 1 
ATOM 2793 C C   . GLN C 3 49  ? 8.245   -27.055 6.776   1.00 93.96 49  C 1 
ATOM 2794 O O   . GLN C 3 49  ? 8.652   -28.144 7.159   1.00 92.27 49  C 1 
ATOM 2795 C CB  . GLN C 3 49  ? 5.727   -26.959 7.163   1.00 91.05 49  C 1 
ATOM 2796 C CG  . GLN C 3 49  ? 5.781   -25.737 8.092   1.00 83.28 49  C 1 
ATOM 2797 C CD  . GLN C 3 49  ? 4.665   -25.765 9.153   1.00 81.79 49  C 1 
ATOM 2798 O OE1 . GLN C 3 49  ? 3.533   -25.406 8.909   1.00 75.81 49  C 1 
ATOM 2799 N NE2 . GLN C 3 49  ? 4.974   -26.184 10.351  1.00 72.16 49  C 1 
ATOM 2800 N N   . LEU C 3 50  ? 8.950   -25.941 6.913   1.00 94.98 50  C 1 
ATOM 2801 C CA  . LEU C 3 50  ? 10.285  -25.887 7.490   1.00 95.35 50  C 1 
ATOM 2802 C C   . LEU C 3 50  ? 10.208  -25.598 8.999   1.00 95.18 50  C 1 
ATOM 2803 O O   . LEU C 3 50  ? 9.550   -24.646 9.422   1.00 93.72 50  C 1 
ATOM 2804 C CB  . LEU C 3 50  ? 11.138  -24.852 6.743   1.00 95.64 50  C 1 
ATOM 2805 C CG  . LEU C 3 50  ? 11.188  -25.007 5.208   1.00 95.15 50  C 1 
ATOM 2806 C CD1 . LEU C 3 50  ? 12.126  -23.957 4.617   1.00 93.01 50  C 1 
ATOM 2807 C CD2 . LEU C 3 50  ? 11.675  -26.379 4.768   1.00 92.51 50  C 1 
ATOM 2808 N N   . GLU C 3 51  ? 10.915  -26.400 9.792   1.00 94.54 51  C 1 
ATOM 2809 C CA  . GLU C 3 51  ? 10.972  -26.304 11.251  1.00 94.14 51  C 1 
ATOM 2810 C C   . GLU C 3 51  ? 12.028  -25.297 11.718  1.00 94.70 51  C 1 
ATOM 2811 O O   . GLU C 3 51  ? 13.139  -25.274 11.193  1.00 93.39 51  C 1 
ATOM 2812 C CB  . GLU C 3 51  ? 11.256  -27.684 11.857  1.00 92.42 51  C 1 
ATOM 2813 C CG  . GLU C 3 51  ? 10.128  -28.711 11.644  1.00 83.93 51  C 1 
ATOM 2814 C CD  . GLU C 3 51  ? 8.786   -28.228 12.225  1.00 76.30 51  C 1 
ATOM 2815 O OE1 . GLU C 3 51  ? 7.746   -28.456 11.565  1.00 68.74 51  C 1 
ATOM 2816 O OE2 . GLU C 3 51  ? 8.814   -27.595 13.297  1.00 68.18 51  C 1 
ATOM 2817 N N   . ASP C 3 52  ? 11.702  -24.492 12.742  1.00 94.23 52  C 1 
ATOM 2818 C CA  . ASP C 3 52  ? 12.517  -23.348 13.154  1.00 94.55 52  C 1 
ATOM 2819 C C   . ASP C 3 52  ? 13.936  -23.712 13.608  1.00 94.58 52  C 1 
ATOM 2820 O O   . ASP C 3 52  ? 14.887  -22.984 13.306  1.00 89.86 52  C 1 
ATOM 2821 C CB  . ASP C 3 52  ? 11.778  -22.556 14.256  1.00 93.02 52  C 1 
ATOM 2822 C CG  . ASP C 3 52  ? 10.628  -21.721 13.685  1.00 91.44 52  C 1 
ATOM 2823 O OD1 . ASP C 3 52  ? 10.748  -21.291 12.524  1.00 86.48 52  C 1 
ATOM 2824 O OD2 . ASP C 3 52  ? 9.596   -21.488 14.350  1.00 85.38 52  C 1 
ATOM 2825 N N   . GLY C 3 53  ? 14.091  -24.840 14.290  1.00 94.27 53  C 1 
ATOM 2826 C CA  . GLY C 3 53  ? 15.380  -25.300 14.811  1.00 94.57 53  C 1 
ATOM 2827 C C   . GLY C 3 53  ? 16.305  -25.961 13.784  1.00 95.44 53  C 1 
ATOM 2828 O O   . GLY C 3 53  ? 17.444  -26.272 14.119  1.00 92.34 53  C 1 
ATOM 2829 N N   . ARG C 3 54  ? 15.843  -26.203 12.562  1.00 95.51 54  C 1 
ATOM 2830 C CA  . ARG C 3 54  ? 16.661  -26.795 11.494  1.00 95.61 54  C 1 
ATOM 2831 C C   . ARG C 3 54  ? 17.339  -25.720 10.661  1.00 96.58 54  C 1 
ATOM 2832 O O   . ARG C 3 54  ? 16.912  -24.566 10.635  1.00 95.22 54  C 1 
ATOM 2833 C CB  . ARG C 3 54  ? 15.838  -27.756 10.629  1.00 94.44 54  C 1 
ATOM 2834 C CG  . ARG C 3 54  ? 15.271  -28.924 11.432  1.00 90.14 54  C 1 
ATOM 2835 C CD  . ARG C 3 54  ? 14.796  -30.026 10.470  1.00 82.98 54  C 1 
ATOM 2836 N NE  . ARG C 3 54  ? 14.101  -31.113 11.158  1.00 75.28 54  C 1 
ATOM 2837 C CZ  . ARG C 3 54  ? 13.853  -32.315 10.658  1.00 67.73 54  C 1 
ATOM 2838 N NH1 . ARG C 3 54  ? 14.243  -32.662 9.464   1.00 61.40 54  C 1 
ATOM 2839 N NH2 . ARG C 3 54  ? 13.202  -33.194 11.370  1.00 61.94 54  C 1 
ATOM 2840 N N   . THR C 3 55  ? 18.389  -26.126 9.955   1.00 96.30 55  C 1 
ATOM 2841 C CA  . THR C 3 55  ? 19.151  -25.243 9.068   1.00 96.71 55  C 1 
ATOM 2842 C C   . THR C 3 55  ? 18.691  -25.359 7.614   1.00 96.71 55  C 1 
ATOM 2843 O O   . THR C 3 55  ? 17.953  -26.272 7.232   1.00 95.60 55  C 1 
ATOM 2844 C CB  . THR C 3 55  ? 20.658  -25.518 9.177   1.00 96.02 55  C 1 
ATOM 2845 O OG1 . THR C 3 55  ? 20.935  -26.803 8.698   1.00 90.12 55  C 1 
ATOM 2846 C CG2 . THR C 3 55  ? 21.187  -25.395 10.598  1.00 89.57 55  C 1 
ATOM 2847 N N   . LEU C 3 56  ? 19.131  -24.434 6.772   1.00 96.86 56  C 1 
ATOM 2848 C CA  . LEU C 3 56  ? 18.902  -24.533 5.336   1.00 96.71 56  C 1 
ATOM 2849 C C   . LEU C 3 56  ? 19.574  -25.778 4.732   1.00 96.31 56  C 1 
ATOM 2850 O O   . LEU C 3 56  ? 18.988  -26.413 3.847   1.00 95.37 56  C 1 
ATOM 2851 C CB  . LEU C 3 56  ? 19.414  -23.255 4.648   1.00 96.70 56  C 1 
ATOM 2852 C CG  . LEU C 3 56  ? 18.617  -21.976 4.991   1.00 95.83 56  C 1 
ATOM 2853 C CD1 . LEU C 3 56  ? 19.318  -20.766 4.379   1.00 93.08 56  C 1 
ATOM 2854 C CD2 . LEU C 3 56  ? 17.194  -22.019 4.455   1.00 92.41 56  C 1 
ATOM 2855 N N   . SER C 3 57  ? 20.747  -26.151 5.231   1.00 96.41 57  C 1 
ATOM 2856 C CA  . SER C 3 57  ? 21.462  -27.350 4.790   1.00 95.89 57  C 1 
ATOM 2857 C C   . SER C 3 57  ? 20.729  -28.648 5.141   1.00 95.36 57  C 1 
ATOM 2858 O O   . SER C 3 57  ? 20.727  -29.563 4.319   1.00 93.50 57  C 1 
ATOM 2859 C CB  . SER C 3 57  ? 22.891  -27.387 5.341   1.00 94.76 57  C 1 
ATOM 2860 O OG  . SER C 3 57  ? 22.945  -27.109 6.722   1.00 82.26 57  C 1 
ATOM 2861 N N   . ASP C 3 58  ? 20.031  -28.714 6.283   1.00 95.88 58  C 1 
ATOM 2862 C CA  . ASP C 3 58  ? 19.243  -29.889 6.678   1.00 95.02 58  C 1 
ATOM 2863 C C   . ASP C 3 58  ? 18.116  -30.213 5.687   1.00 94.67 58  C 1 
ATOM 2864 O O   . ASP C 3 58  ? 17.673  -31.359 5.579   1.00 92.59 58  C 1 
ATOM 2865 C CB  . ASP C 3 58  ? 18.602  -29.673 8.055   1.00 94.59 58  C 1 
ATOM 2866 C CG  . ASP C 3 58  ? 19.599  -29.507 9.202   1.00 92.33 58  C 1 
ATOM 2867 O OD1 . ASP C 3 58  ? 20.685  -30.110 9.150   1.00 87.56 58  C 1 
ATOM 2868 O OD2 . ASP C 3 58  ? 19.244  -28.761 10.149  1.00 87.09 58  C 1 
ATOM 2869 N N   . TYR C 3 59  ? 17.647  -29.197 4.958   1.00 94.87 59  C 1 
ATOM 2870 C CA  . TYR C 3 59  ? 16.632  -29.329 3.917   1.00 94.36 59  C 1 
ATOM 2871 C C   . TYR C 3 59  ? 17.217  -29.333 2.500   1.00 94.00 59  C 1 
ATOM 2872 O O   . TYR C 3 59  ? 16.459  -29.243 1.528   1.00 91.43 59  C 1 
ATOM 2873 C CB  . TYR C 3 59  ? 15.587  -28.231 4.098   1.00 93.91 59  C 1 
ATOM 2874 C CG  . TYR C 3 59  ? 14.759  -28.374 5.350   1.00 94.31 59  C 1 
ATOM 2875 C CD1 . TYR C 3 59  ? 13.851  -29.448 5.481   1.00 91.61 59  C 1 
ATOM 2876 C CD2 . TYR C 3 59  ? 14.858  -27.430 6.387   1.00 91.71 59  C 1 
ATOM 2877 C CE1 . TYR C 3 59  ? 13.048  -29.570 6.632   1.00 90.61 59  C 1 
ATOM 2878 C CE2 . TYR C 3 59  ? 14.066  -27.543 7.537   1.00 90.45 59  C 1 
ATOM 2879 C CZ  . TYR C 3 59  ? 13.157  -28.613 7.648   1.00 92.61 59  C 1 
ATOM 2880 O OH  . TYR C 3 59  ? 12.362  -28.721 8.770   1.00 90.82 59  C 1 
ATOM 2881 N N   . ASN C 3 60  ? 18.532  -29.402 2.362   1.00 94.18 60  C 1 
ATOM 2882 C CA  . ASN C 3 60  ? 19.233  -29.315 1.080   1.00 93.78 60  C 1 
ATOM 2883 C C   . ASN C 3 60  ? 18.844  -28.069 0.249   1.00 94.21 60  C 1 
ATOM 2884 O O   . ASN C 3 60  ? 18.771  -28.111 -0.979  1.00 92.46 60  C 1 
ATOM 2885 C CB  . ASN C 3 60  ? 19.098  -30.659 0.345   1.00 92.21 60  C 1 
ATOM 2886 C CG  . ASN C 3 60  ? 20.078  -30.812 -0.801  1.00 83.74 60  C 1 
ATOM 2887 O OD1 . ASN C 3 60  ? 21.153  -30.244 -0.830  1.00 75.29 60  C 1 
ATOM 2888 N ND2 . ASN C 3 60  ? 19.731  -31.614 -1.782  1.00 71.29 60  C 1 
ATOM 2889 N N   . ILE C 3 61  ? 18.571  -26.961 0.930   1.00 95.13 61  C 1 
ATOM 2890 C CA  . ILE C 3 61  ? 18.244  -25.689 0.288   1.00 95.84 61  C 1 
ATOM 2891 C C   . ILE C 3 61  ? 19.538  -25.062 -0.227  1.00 95.77 61  C 1 
ATOM 2892 O O   . ILE C 3 61  ? 20.410  -24.666 0.549   1.00 94.55 61  C 1 
ATOM 2893 C CB  . ILE C 3 61  ? 17.458  -24.771 1.235   1.00 95.87 61  C 1 
ATOM 2894 C CG1 . ILE C 3 61  ? 16.076  -25.389 1.555   1.00 94.02 61  C 1 
ATOM 2895 C CG2 . ILE C 3 61  ? 17.270  -23.375 0.613   1.00 94.27 61  C 1 
ATOM 2896 C CD1 . ILE C 3 61  ? 15.348  -24.719 2.718   1.00 89.91 61  C 1 
ATOM 2897 N N   . GLN C 3 62  ? 19.640  -24.951 -1.541  1.00 95.92 62  C 1 
ATOM 2898 C CA  . GLN C 3 62  ? 20.832  -24.472 -2.219  1.00 95.43 62  C 1 
ATOM 2899 C C   . GLN C 3 62  ? 20.692  -23.018 -2.675  1.00 95.85 62  C 1 
ATOM 2900 O O   . GLN C 3 62  ? 19.631  -22.393 -2.548  1.00 94.06 62  C 1 
ATOM 2901 C CB  . GLN C 3 62  ? 21.186  -25.421 -3.375  1.00 93.45 62  C 1 
ATOM 2902 C CG  . GLN C 3 62  ? 21.438  -26.846 -2.864  1.00 88.86 62  C 1 
ATOM 2903 C CD  . GLN C 3 62  ? 22.235  -27.720 -3.838  1.00 82.67 62  C 1 
ATOM 2904 O OE1 . GLN C 3 62  ? 22.717  -27.270 -4.859  1.00 72.85 62  C 1 
ATOM 2905 N NE2 . GLN C 3 62  ? 22.422  -28.972 -3.526  1.00 68.46 62  C 1 
ATOM 2906 N N   . LYS C 3 63  ? 21.777  -22.465 -3.210  1.00 95.76 63  C 1 
ATOM 2907 C CA  . LYS C 3 63  ? 21.795  -21.157 -3.855  1.00 96.02 63  C 1 
ATOM 2908 C C   . LYS C 3 63  ? 20.645  -21.042 -4.859  1.00 95.94 63  C 1 
ATOM 2909 O O   . LYS C 3 63  ? 20.378  -21.985 -5.601  1.00 93.90 63  C 1 
ATOM 2910 C CB  . LYS C 3 63  ? 23.157  -20.963 -4.540  1.00 94.63 63  C 1 
ATOM 2911 C CG  . LYS C 3 63  ? 23.373  -19.508 -5.002  1.00 87.43 63  C 1 
ATOM 2912 C CD  . LYS C 3 63  ? 24.537  -19.386 -5.984  1.00 85.62 63  C 1 
ATOM 2913 C CE  . LYS C 3 63  ? 24.629  -17.937 -6.465  1.00 73.09 63  C 1 
ATOM 2914 N NZ  . LYS C 3 63  ? 25.057  -17.834 -7.889  1.00 65.46 63  C 1 
ATOM 2915 N N   . GLU C 3 64  ? 20.000  -19.876 -4.882  1.00 96.03 64  C 1 
ATOM 2916 C CA  . GLU C 3 64  ? 18.903  -19.547 -5.800  1.00 96.03 64  C 1 
ATOM 2917 C C   . GLU C 3 64  ? 17.625  -20.392 -5.622  1.00 95.82 64  C 1 
ATOM 2918 O O   . GLU C 3 64  ? 16.671  -20.236 -6.392  1.00 93.32 64  C 1 
ATOM 2919 C CB  . GLU C 3 64  ? 19.412  -19.476 -7.252  1.00 95.20 64  C 1 
ATOM 2920 C CG  . GLU C 3 64  ? 20.435  -18.339 -7.439  1.00 92.07 64  C 1 
ATOM 2921 C CD  . GLU C 3 64  ? 21.256  -18.425 -8.730  1.00 86.27 64  C 1 
ATOM 2922 O OE1 . GLU C 3 64  ? 22.417  -17.928 -8.694  1.00 77.35 64  C 1 
ATOM 2923 O OE2 . GLU C 3 64  ? 20.765  -18.982 -9.727  1.00 77.67 64  C 1 
ATOM 2924 N N   . SER C 3 65  ? 17.535  -21.202 -4.571  1.00 95.79 65  C 1 
ATOM 2925 C CA  . SER C 3 65  ? 16.291  -21.879 -4.204  1.00 95.35 65  C 1 
ATOM 2926 C C   . SER C 3 65  ? 15.190  -20.869 -3.857  1.00 95.57 65  C 1 
ATOM 2927 O O   . SER C 3 65  ? 15.448  -19.822 -3.252  1.00 94.40 65  C 1 
ATOM 2928 C CB  . SER C 3 65  ? 16.499  -22.825 -3.021  1.00 94.47 65  C 1 
ATOM 2929 O OG  . SER C 3 65  ? 17.400  -23.860 -3.364  1.00 88.53 65  C 1 
ATOM 2930 N N   . THR C 3 66  ? 13.948  -21.210 -4.184  1.00 95.58 66  C 1 
ATOM 2931 C CA  . THR C 3 66  ? 12.778  -20.402 -3.844  1.00 95.27 66  C 1 
ATOM 2932 C C   . THR C 3 66  ? 11.972  -21.052 -2.723  1.00 95.57 66  C 1 
ATOM 2933 O O   . THR C 3 66  ? 11.406  -22.128 -2.896  1.00 94.57 66  C 1 
ATOM 2934 C CB  . THR C 3 66  ? 11.899  -20.125 -5.074  1.00 93.84 66  C 1 
ATOM 2935 O OG1 . THR C 3 66  ? 12.646  -19.413 -6.031  1.00 87.74 66  C 1 
ATOM 2936 C CG2 . THR C 3 66  ? 10.688  -19.247 -4.749  1.00 87.56 66  C 1 
ATOM 2937 N N   . LEU C 3 67  ? 11.875  -20.358 -1.588  1.00 96.10 67  C 1 
ATOM 2938 C CA  . LEU C 3 67  ? 10.963  -20.681 -0.495  1.00 96.48 67  C 1 
ATOM 2939 C C   . LEU C 3 67  ? 9.630   -19.954 -0.697  1.00 96.36 67  C 1 
ATOM 2940 O O   . LEU C 3 67  ? 9.577   -18.856 -1.259  1.00 95.43 67  C 1 
ATOM 2941 C CB  . LEU C 3 67  ? 11.590  -20.307 0.864   1.00 96.43 67  C 1 
ATOM 2942 C CG  . LEU C 3 67  ? 13.015  -20.830 1.114   1.00 94.93 67  C 1 
ATOM 2943 C CD1 . LEU C 3 67  ? 13.448  -20.478 2.541   1.00 91.03 67  C 1 
ATOM 2944 C CD2 . LEU C 3 67  ? 13.105  -22.346 0.953   1.00 90.77 67  C 1 
ATOM 2945 N N   . HIS C 3 68  ? 8.548   -20.520 -0.191  1.00 96.30 68  C 1 
ATOM 2946 C CA  . HIS C 3 68  ? 7.237   -19.881 -0.172  1.00 96.19 68  C 1 
ATOM 2947 C C   . HIS C 3 68  ? 6.865   -19.467 1.245   1.00 96.13 68  C 1 
ATOM 2948 O O   . HIS C 3 68  ? 6.899   -20.278 2.161   1.00 94.90 68  C 1 
ATOM 2949 C CB  . HIS C 3 68  ? 6.196   -20.812 -0.794  1.00 95.40 68  C 1 
ATOM 2950 C CG  . HIS C 3 68  ? 6.421   -21.029 -2.262  1.00 93.89 68  C 1 
ATOM 2951 N ND1 . HIS C 3 68  ? 5.939   -20.236 -3.290  1.00 83.53 68  C 1 
ATOM 2952 C CD2 . HIS C 3 68  ? 7.180   -22.020 -2.850  1.00 83.07 68  C 1 
ATOM 2953 C CE1 . HIS C 3 68  ? 6.379   -20.734 -4.451  1.00 84.85 68  C 1 
ATOM 2954 N NE2 . HIS C 3 68  ? 7.139   -21.816 -4.224  1.00 86.15 68  C 1 
ATOM 2955 N N   . LEU C 3 69  ? 6.477   -18.202 1.428   1.00 94.87 69  C 1 
ATOM 2956 C CA  . LEU C 3 69  ? 5.946   -17.678 2.682   1.00 94.64 69  C 1 
ATOM 2957 C C   . LEU C 3 69  ? 4.420   -17.794 2.692   1.00 94.50 69  C 1 
ATOM 2958 O O   . LEU C 3 69  ? 3.740   -17.290 1.798   1.00 93.40 69  C 1 
ATOM 2959 C CB  . LEU C 3 69  ? 6.420   -16.227 2.854   1.00 94.28 69  C 1 
ATOM 2960 C CG  . LEU C 3 69  ? 5.862   -15.516 4.101   1.00 93.20 69  C 1 
ATOM 2961 C CD1 . LEU C 3 69  ? 6.352   -16.149 5.404   1.00 88.98 69  C 1 
ATOM 2962 C CD2 . LEU C 3 69  ? 6.306   -14.053 4.089   1.00 88.45 69  C 1 
ATOM 2963 N N   . VAL C 3 70  ? 3.892   -18.405 3.763   1.00 94.48 70  C 1 
ATOM 2964 C CA  . VAL C 3 70  ? 2.472   -18.368 4.117   1.00 93.87 70  C 1 
ATOM 2965 C C   . VAL C 3 70  ? 2.310   -17.847 5.550   1.00 93.52 70  C 1 
ATOM 2966 O O   . VAL C 3 70  ? 3.297   -17.707 6.282   1.00 92.21 70  C 1 
ATOM 2967 C CB  . VAL C 3 70  ? 1.785   -19.733 3.901   1.00 93.10 70  C 1 
ATOM 2968 C CG1 . VAL C 3 70  ? 1.921   -20.199 2.452   1.00 88.45 70  C 1 
ATOM 2969 C CG2 . VAL C 3 70  ? 2.323   -20.834 4.823   1.00 89.13 70  C 1 
ATOM 2970 N N   . LEU C 3 71  ? 1.091   -17.545 5.970   1.00 91.50 71  C 1 
ATOM 2971 C CA  . LEU C 3 71  ? 0.822   -17.231 7.376   1.00 90.87 71  C 1 
ATOM 2972 C C   . LEU C 3 71  ? 0.751   -18.516 8.202   1.00 90.40 71  C 1 
ATOM 2973 O O   . LEU C 3 71  ? 0.445   -19.584 7.676   1.00 89.05 71  C 1 
ATOM 2974 C CB  . LEU C 3 71  ? -0.458  -16.394 7.519   1.00 90.08 71  C 1 
ATOM 2975 C CG  . LEU C 3 71  ? -0.355  -14.968 6.942   1.00 88.07 71  C 1 
ATOM 2976 C CD1 . LEU C 3 71  ? -1.678  -14.226 7.158   1.00 84.27 71  C 1 
ATOM 2977 C CD2 . LEU C 3 71  ? 0.753   -14.138 7.605   1.00 83.76 71  C 1 
ATOM 2978 N N   . ARG C 3 72  ? 0.993   -18.389 9.512   1.00 91.75 72  C 1 
ATOM 2979 C CA  . ARG C 3 72  ? 0.817   -19.487 10.469  1.00 91.43 72  C 1 
ATOM 2980 C C   . ARG C 3 72  ? -0.544  -20.131 10.272  1.00 91.25 72  C 1 
ATOM 2981 O O   . ARG C 3 72  ? -1.567  -19.451 10.298  1.00 88.52 72  C 1 
ATOM 2982 C CB  . ARG C 3 72  ? 0.984   -18.986 11.908  1.00 89.27 72  C 1 
ATOM 2983 C CG  . ARG C 3 72  ? 1.026   -20.145 12.905  1.00 81.60 72  C 1 
ATOM 2984 C CD  . ARG C 3 72  ? 1.205   -19.655 14.346  1.00 76.71 72  C 1 
ATOM 2985 N NE  . ARG C 3 72  ? -0.028  -19.051 14.873  1.00 67.12 72  C 1 
ATOM 2986 C CZ  . ARG C 3 72  ? -0.170  -18.524 16.089  1.00 59.59 72  C 1 
ATOM 2987 N NH1 . ARG C 3 72  ? 0.820   -18.455 16.928  1.00 53.94 72  C 1 
ATOM 2988 N NH2 . ARG C 3 72  ? -1.318  -18.069 16.474  1.00 50.55 72  C 1 
ATOM 2989 N N   . LEU C 3 73  ? -0.524  -21.436 10.087  1.00 90.18 73  C 1 
ATOM 2990 C CA  . LEU C 3 73  ? -1.661  -22.316 9.911   1.00 88.86 73  C 1 
ATOM 2991 C C   . LEU C 3 73  ? -1.626  -23.405 10.978  1.00 89.36 73  C 1 
ATOM 2992 O O   . LEU C 3 73  ? -0.568  -23.750 11.506  1.00 86.29 73  C 1 
ATOM 2993 C CB  . LEU C 3 73  ? -1.625  -22.868 8.473   1.00 86.53 73  C 1 
ATOM 2994 C CG  . LEU C 3 73  ? -0.404  -23.759 8.149   1.00 85.13 73  C 1 
ATOM 2995 C CD1 . LEU C 3 73  ? -0.706  -25.245 8.287   1.00 79.18 73  C 1 
ATOM 2996 C CD2 . LEU C 3 73  ? 0.051   -23.519 6.711   1.00 80.19 73  C 1 
ATOM 2997 N N   . ARG C 3 74  ? -2.808  -23.943 11.286  1.00 89.28 74  C 1 
ATOM 2998 C CA  . ARG C 3 74  ? -2.987  -25.083 12.167  1.00 89.66 74  C 1 
ATOM 2999 C C   . ARG C 3 74  ? -4.097  -25.967 11.600  1.00 90.87 74  C 1 
ATOM 3000 O O   . ARG C 3 74  ? -5.177  -25.474 11.293  1.00 87.80 74  C 1 
ATOM 3001 C CB  . ARG C 3 74  ? -3.284  -24.587 13.590  1.00 86.22 74  C 1 
ATOM 3002 C CG  . ARG C 3 74  ? -3.577  -25.723 14.569  1.00 75.81 74  C 1 
ATOM 3003 C CD  . ARG C 3 74  ? -3.824  -25.186 15.977  1.00 72.12 74  C 1 
ATOM 3004 N NE  . ARG C 3 74  ? -4.413  -26.224 16.822  1.00 61.70 74  C 1 
ATOM 3005 C CZ  . ARG C 3 74  ? -4.339  -26.330 18.147  1.00 53.67 74  C 1 
ATOM 3006 N NH1 . ARG C 3 74  ? -3.671  -25.482 18.873  1.00 48.95 74  C 1 
ATOM 3007 N NH2 . ARG C 3 74  ? -4.963  -27.308 18.743  1.00 44.61 74  C 1 
ATOM 3008 N N   . GLY C 3 75  ? -3.814  -27.248 11.455  1.00 88.80 75  C 1 
ATOM 3009 C CA  . GLY C 3 75  ? -4.835  -28.247 11.191  1.00 87.69 75  C 1 
ATOM 3010 C C   . GLY C 3 75  ? -5.652  -28.493 12.458  1.00 85.91 75  C 1 
ATOM 3011 O O   . GLY C 3 75  ? -5.092  -28.520 13.553  1.00 79.87 75  C 1 
ATOM 3012 N N   . GLY C 3 76  ? -6.948  -28.646 12.290  1.00 80.75 76  C 1 
ATOM 3013 C CA  . GLY C 3 76  ? -7.897  -28.866 13.368  1.00 75.26 76  C 1 
ATOM 3014 C C   . GLY C 3 76  ? -9.278  -28.347 12.999  1.00 70.67 76  C 1 
ATOM 3015 O O   . GLY C 3 76  ? -9.414  -27.514 12.072  1.00 63.34 76  C 1 
ATOM 3016 O OXT . GLY C 3 76  ? -10.254 -28.796 13.652  1.00 66.18 76  C 1 
ATOM 3017 N N   . MET D 4 1   ? -11.876 20.968  -16.747 1.00 91.24 1   D 1 
ATOM 3018 C CA  . MET D 4 1   ? -10.659 20.855  -17.576 1.00 93.17 1   D 1 
ATOM 3019 C C   . MET D 4 1   ? -9.557  20.201  -16.753 1.00 92.91 1   D 1 
ATOM 3020 O O   . MET D 4 1   ? -9.655  20.159  -15.539 1.00 90.64 1   D 1 
ATOM 3021 C CB  . MET D 4 1   ? -10.235 22.225  -18.129 1.00 90.36 1   D 1 
ATOM 3022 C CG  . MET D 4 1   ? -9.757  23.220  -17.066 1.00 89.37 1   D 1 
ATOM 3023 S SD  . MET D 4 1   ? -9.327  24.837  -17.755 1.00 89.80 1   D 1 
ATOM 3024 C CE  . MET D 4 1   ? -8.779  25.690  -16.265 1.00 84.51 1   D 1 
ATOM 3025 N N   . GLN D 4 2   ? -8.514  19.693  -17.403 1.00 94.55 2   D 1 
ATOM 3026 C CA  . GLN D 4 2   ? -7.330  19.207  -16.702 1.00 94.47 2   D 1 
ATOM 3027 C C   . GLN D 4 2   ? -6.275  20.301  -16.605 1.00 95.28 2   D 1 
ATOM 3028 O O   . GLN D 4 2   ? -6.016  21.008  -17.576 1.00 93.83 2   D 1 
ATOM 3029 C CB  . GLN D 4 2   ? -6.766  17.949  -17.376 1.00 91.65 2   D 1 
ATOM 3030 C CG  . GLN D 4 2   ? -7.698  16.765  -17.133 1.00 81.94 2   D 1 
ATOM 3031 C CD  . GLN D 4 2   ? -7.181  15.442  -17.687 1.00 81.35 2   D 1 
ATOM 3032 O OE1 . GLN D 4 2   ? -6.176  15.344  -18.360 1.00 73.29 2   D 1 
ATOM 3033 N NE2 . GLN D 4 2   ? -7.880  14.367  -17.391 1.00 70.39 2   D 1 
ATOM 3034 N N   . ILE D 4 3   ? -5.654  20.420  -15.437 1.00 95.76 3   D 1 
ATOM 3035 C CA  . ILE D 4 3   ? -4.410  21.158  -15.232 1.00 95.98 3   D 1 
ATOM 3036 C C   . ILE D 4 3   ? -3.375  20.254  -14.572 1.00 95.75 3   D 1 
ATOM 3037 O O   . ILE D 4 3   ? -3.715  19.245  -13.942 1.00 94.80 3   D 1 
ATOM 3038 C CB  . ILE D 4 3   ? -4.607  22.466  -14.429 1.00 95.87 3   D 1 
ATOM 3039 C CG1 . ILE D 4 3   ? -5.099  22.186  -12.994 1.00 92.56 3   D 1 
ATOM 3040 C CG2 . ILE D 4 3   ? -5.537  23.418  -15.200 1.00 90.19 3   D 1 
ATOM 3041 C CD1 . ILE D 4 3   ? -5.102  23.428  -12.093 1.00 91.55 3   D 1 
ATOM 3042 N N   . PHE D 4 4   ? -2.117  20.633  -14.666 1.00 96.00 4   D 1 
ATOM 3043 C CA  . PHE D 4 4   ? -1.017  19.934  -14.025 1.00 95.95 4   D 1 
ATOM 3044 C C   . PHE D 4 4   ? -0.473  20.729  -12.840 1.00 96.14 4   D 1 
ATOM 3045 O O   . PHE D 4 4   ? -0.446  21.958  -12.850 1.00 95.44 4   D 1 
ATOM 3046 C CB  . PHE D 4 4   ? 0.067   19.615  -15.058 1.00 95.38 4   D 1 
ATOM 3047 C CG  . PHE D 4 4   ? -0.443  18.839  -16.246 1.00 94.97 4   D 1 
ATOM 3048 C CD1 . PHE D 4 4   ? -0.979  17.548  -16.079 1.00 91.37 4   D 1 
ATOM 3049 C CD2 . PHE D 4 4   ? -0.423  19.413  -17.530 1.00 90.90 4   D 1 
ATOM 3050 C CE1 . PHE D 4 4   ? -1.492  16.841  -17.179 1.00 89.51 4   D 1 
ATOM 3051 C CE2 . PHE D 4 4   ? -0.935  18.710  -18.625 1.00 89.13 4   D 1 
ATOM 3052 C CZ  . PHE D 4 4   ? -1.473  17.425  -18.457 1.00 91.01 4   D 1 
ATOM 3053 N N   . VAL D 4 5   ? -0.021  20.039  -11.815 1.00 95.25 5   D 1 
ATOM 3054 C CA  . VAL D 4 5   ? 0.707   20.650  -10.694 1.00 95.36 5   D 1 
ATOM 3055 C C   . VAL D 4 5   ? 2.010   19.889  -10.493 1.00 94.51 5   D 1 
ATOM 3056 O O   . VAL D 4 5   ? 2.004   18.694  -10.214 1.00 93.14 5   D 1 
ATOM 3057 C CB  . VAL D 4 5   ? -0.129  20.686  -9.401  1.00 95.37 5   D 1 
ATOM 3058 C CG1 . VAL D 4 5   ? 0.641   21.366  -8.264  1.00 92.63 5   D 1 
ATOM 3059 C CG2 . VAL D 4 5   ? -1.443  21.438  -9.602  1.00 92.80 5   D 1 
ATOM 3060 N N   . LYS D 4 6   ? 3.133   20.596  -10.624 1.00 94.66 6   D 1 
ATOM 3061 C CA  . LYS D 4 6   ? 4.452   20.053  -10.317 1.00 93.81 6   D 1 
ATOM 3062 C C   . LYS D 4 6   ? 4.702   20.165  -8.815  1.00 93.64 6   D 1 
ATOM 3063 O O   . LYS D 4 6   ? 4.806   21.264  -8.276  1.00 92.65 6   D 1 
ATOM 3064 C CB  . LYS D 4 6   ? 5.520   20.734  -11.192 1.00 92.63 6   D 1 
ATOM 3065 C CG  . LYS D 4 6   ? 6.844   19.948  -11.186 1.00 83.43 6   D 1 
ATOM 3066 C CD  . LYS D 4 6   ? 7.793   20.418  -12.300 1.00 78.39 6   D 1 
ATOM 3067 C CE  . LYS D 4 6   ? 8.996   19.480  -12.383 1.00 72.19 6   D 1 
ATOM 3068 N NZ  . LYS D 4 6   ? 9.812   19.634  -13.615 1.00 64.81 6   D 1 
ATOM 3069 N N   . THR D 4 7   ? 4.777   19.037  -8.139  1.00 91.68 7   D 1 
ATOM 3070 C CA  . THR D 4 7   ? 4.881   18.940  -6.674  1.00 90.57 7   D 1 
ATOM 3071 C C   . THR D 4 7   ? 6.297   19.250  -6.171  1.00 90.65 7   D 1 
ATOM 3072 O O   . THR D 4 7   ? 7.236   19.409  -6.956  1.00 89.03 7   D 1 
ATOM 3073 C CB  . THR D 4 7   ? 4.428   17.561  -6.168  1.00 88.55 7   D 1 
ATOM 3074 O OG1 . THR D 4 7   ? 5.390   16.575  -6.458  1.00 82.93 7   D 1 
ATOM 3075 C CG2 . THR D 4 7   ? 3.098   17.119  -6.754  1.00 81.27 7   D 1 
ATOM 3076 N N   . LEU D 4 8   ? 6.475   19.270  -4.850  1.00 88.50 8   D 1 
ATOM 3077 C CA  . LEU D 4 8   ? 7.772   19.518  -4.209  1.00 87.23 8   D 1 
ATOM 3078 C C   . LEU D 4 8   ? 8.874   18.546  -4.677  1.00 87.19 8   D 1 
ATOM 3079 O O   . LEU D 4 8   ? 10.034  18.937  -4.789  1.00 84.02 8   D 1 
ATOM 3080 C CB  . LEU D 4 8   ? 7.623   19.406  -2.682  1.00 86.09 8   D 1 
ATOM 3081 C CG  . LEU D 4 8   ? 6.616   20.375  -2.040  1.00 83.85 8   D 1 
ATOM 3082 C CD1 . LEU D 4 8   ? 6.612   20.164  -0.520  1.00 79.35 8   D 1 
ATOM 3083 C CD2 . LEU D 4 8   ? 6.946   21.840  -2.327  1.00 78.74 8   D 1 
ATOM 3084 N N   . THR D 4 9   ? 8.514   17.304  -4.988  1.00 86.84 9   D 1 
ATOM 3085 C CA  . THR D 4 9   ? 9.459   16.276  -5.465  1.00 84.55 9   D 1 
ATOM 3086 C C   . THR D 4 9   ? 9.736   16.344  -6.967  1.00 85.11 9   D 1 
ATOM 3087 O O   . THR D 4 9   ? 10.557  15.580  -7.472  1.00 81.65 9   D 1 
ATOM 3088 C CB  . THR D 4 9   ? 8.961   14.868  -5.113  1.00 82.23 9   D 1 
ATOM 3089 O OG1 . THR D 4 9   ? 7.699   14.620  -5.686  1.00 77.70 9   D 1 
ATOM 3090 C CG2 . THR D 4 9   ? 8.824   14.661  -3.603  1.00 75.37 9   D 1 
ATOM 3091 N N   . GLY D 4 10  ? 9.064   17.231  -7.689  1.00 85.40 10  D 1 
ATOM 3092 C CA  . GLY D 4 10  ? 9.133   17.319  -9.147  1.00 84.76 10  D 1 
ATOM 3093 C C   . GLY D 4 10  ? 8.164   16.402  -9.884  1.00 86.03 10  D 1 
ATOM 3094 O O   . GLY D 4 10  ? 8.052   16.511  -11.102 1.00 83.21 10  D 1 
ATOM 3095 N N   . LYS D 4 11  ? 7.429   15.555  -9.178  1.00 85.44 11  D 1 
ATOM 3096 C CA  . LYS D 4 11  ? 6.335   14.766  -9.750  1.00 85.62 11  D 1 
ATOM 3097 C C   . LYS D 4 11  ? 5.226   15.704  -10.232 1.00 88.23 11  D 1 
ATOM 3098 O O   . LYS D 4 11  ? 4.826   16.608  -9.511  1.00 87.04 11  D 1 
ATOM 3099 C CB  . LYS D 4 11  ? 5.815   13.791  -8.681  1.00 81.44 11  D 1 
ATOM 3100 C CG  . LYS D 4 11  ? 4.574   13.000  -9.109  1.00 71.48 11  D 1 
ATOM 3101 C CD  . LYS D 4 11  ? 3.881   12.433  -7.871  1.00 66.46 11  D 1 
ATOM 3102 C CE  . LYS D 4 11  ? 2.467   11.946  -8.201  1.00 56.68 11  D 1 
ATOM 3103 N NZ  . LYS D 4 11  ? 1.659   11.822  -6.971  1.00 50.24 11  D 1 
ATOM 3104 N N   . THR D 4 12  ? 4.682   15.428  -11.408 1.00 88.99 12  D 1 
ATOM 3105 C CA  . THR D 4 12  ? 3.487   16.112  -11.906 1.00 89.42 12  D 1 
ATOM 3106 C C   . THR D 4 12  ? 2.235   15.322  -11.531 1.00 89.63 12  D 1 
ATOM 3107 O O   . THR D 4 12  ? 2.154   14.125  -11.782 1.00 88.03 12  D 1 
ATOM 3108 C CB  . THR D 4 12  ? 3.589   16.357  -13.416 1.00 88.73 12  D 1 
ATOM 3109 O OG1 . THR D 4 12  ? 4.761   17.097  -13.674 1.00 82.01 12  D 1 
ATOM 3110 C CG2 . THR D 4 12  ? 2.421   17.179  -13.955 1.00 80.99 12  D 1 
ATOM 3111 N N   . ILE D 4 13  ? 1.257   15.992  -10.928 1.00 90.37 13  D 1 
ATOM 3112 C CA  . ILE D 4 13  ? -0.080  15.456  -10.686 1.00 90.30 13  D 1 
ATOM 3113 C C   . ILE D 4 13  ? -1.087  16.148  -11.605 1.00 91.61 13  D 1 
ATOM 3114 O O   . ILE D 4 13  ? -0.961  17.339  -11.889 1.00 91.42 13  D 1 
ATOM 3115 C CB  . ILE D 4 13  ? -0.509  15.548  -9.207  1.00 88.87 13  D 1 
ATOM 3116 C CG1 . ILE D 4 13  ? -0.559  17.003  -8.682  1.00 83.50 13  D 1 
ATOM 3117 C CG2 . ILE D 4 13  ? 0.428   14.680  -8.355  1.00 80.94 13  D 1 
ATOM 3118 C CD1 . ILE D 4 13  ? -1.144  17.144  -7.269  1.00 81.04 13  D 1 
ATOM 3119 N N   . THR D 4 14  ? -2.102  15.415  -12.024 1.00 91.60 14  D 1 
ATOM 3120 C CA  . THR D 4 14  ? -3.227  15.947  -12.796 1.00 90.95 14  D 1 
ATOM 3121 C C   . THR D 4 14  ? -4.391  16.260  -11.866 1.00 91.09 14  D 1 
ATOM 3122 O O   . THR D 4 14  ? -4.726  15.451  -11.002 1.00 89.62 14  D 1 
ATOM 3123 C CB  . THR D 4 14  ? -3.658  14.957  -13.884 1.00 89.19 14  D 1 
ATOM 3124 O OG1 . THR D 4 14  ? -2.530  14.534  -14.623 1.00 81.14 14  D 1 
ATOM 3125 C CG2 . THR D 4 14  ? -4.638  15.577  -14.874 1.00 78.89 14  D 1 
ATOM 3126 N N   . LEU D 4 15  ? -5.001  17.434  -12.033 1.00 92.25 15  D 1 
ATOM 3127 C CA  . LEU D 4 15  ? -6.210  17.848  -11.327 1.00 92.88 15  D 1 
ATOM 3128 C C   . LEU D 4 15  ? -7.333  18.105  -12.329 1.00 93.39 15  D 1 
ATOM 3129 O O   . LEU D 4 15  ? -7.114  18.772  -13.336 1.00 92.56 15  D 1 
ATOM 3130 C CB  . LEU D 4 15  ? -5.954  19.108  -10.493 1.00 92.61 15  D 1 
ATOM 3131 C CG  . LEU D 4 15  ? -4.871  18.985  -9.404  1.00 90.54 15  D 1 
ATOM 3132 C CD1 . LEU D 4 15  ? -4.742  20.317  -8.673  1.00 86.50 15  D 1 
ATOM 3133 C CD2 . LEU D 4 15  ? -5.208  17.918  -8.363  1.00 86.30 15  D 1 
ATOM 3134 N N   . GLU D 4 16  ? -8.532  17.627  -12.008 1.00 93.32 16  D 1 
ATOM 3135 C CA  . GLU D 4 16  ? -9.769  18.054  -12.650 1.00 92.88 16  D 1 
ATOM 3136 C C   . GLU D 4 16  ? -10.275 19.324  -11.964 1.00 93.75 16  D 1 
ATOM 3137 O O   . GLU D 4 16  ? -10.473 19.329  -10.743 1.00 92.50 16  D 1 
ATOM 3138 C CB  . GLU D 4 16  ? -10.827 16.943  -12.603 1.00 91.26 16  D 1 
ATOM 3139 C CG  . GLU D 4 16  ? -10.469 15.709  -13.440 1.00 81.62 16  D 1 
ATOM 3140 C CD  . GLU D 4 16  ? -10.323 16.004  -14.943 1.00 75.70 16  D 1 
ATOM 3141 O OE1 . GLU D 4 16  ? -9.669  15.182  -15.625 1.00 68.26 16  D 1 
ATOM 3142 O OE2 . GLU D 4 16  ? -10.815 17.048  -15.406 1.00 66.88 16  D 1 
ATOM 3143 N N   . VAL D 4 17  ? -10.427 20.387  -12.732 1.00 94.55 17  D 1 
ATOM 3144 C CA  . VAL D 4 17  ? -10.822 21.726  -12.269 1.00 95.40 17  D 1 
ATOM 3145 C C   . VAL D 4 17  ? -11.726 22.400  -13.296 1.00 95.69 17  D 1 
ATOM 3146 O O   . VAL D 4 17  ? -11.724 22.045  -14.476 1.00 94.76 17  D 1 
ATOM 3147 C CB  . VAL D 4 17  ? -9.597  22.617  -12.004 1.00 95.40 17  D 1 
ATOM 3148 C CG1 . VAL D 4 17  ? -8.697  22.065  -10.896 1.00 92.47 17  D 1 
ATOM 3149 C CG2 . VAL D 4 17  ? -8.732  22.855  -13.254 1.00 91.96 17  D 1 
ATOM 3150 N N   . GLU D 4 18  ? -12.457 23.415  -12.831 1.00 95.44 18  D 1 
ATOM 3151 C CA  . GLU D 4 18  ? -13.171 24.342  -13.702 1.00 95.54 18  D 1 
ATOM 3152 C C   . GLU D 4 18  ? -12.456 25.705  -13.715 1.00 96.16 18  D 1 
ATOM 3153 O O   . GLU D 4 18  ? -11.815 26.061  -12.725 1.00 95.07 18  D 1 
ATOM 3154 C CB  . GLU D 4 18  ? -14.633 24.476  -13.253 1.00 94.23 18  D 1 
ATOM 3155 C CG  . GLU D 4 18  ? -15.456 23.179  -13.426 1.00 86.44 18  D 1 
ATOM 3156 C CD  . GLU D 4 18  ? -15.482 22.682  -14.877 1.00 79.94 18  D 1 
ATOM 3157 O OE1 . GLU D 4 18  ? -15.562 21.448  -15.066 1.00 71.82 18  D 1 
ATOM 3158 O OE2 . GLU D 4 18  ? -15.398 23.526  -15.796 1.00 71.43 18  D 1 
ATOM 3159 N N   . PRO D 4 19  ? -12.582 26.504  -14.785 1.00 95.19 19  D 1 
ATOM 3160 C CA  . PRO D 4 19  ? -12.002 27.852  -14.823 1.00 95.09 19  D 1 
ATOM 3161 C C   . PRO D 4 19  ? -12.471 28.758  -13.679 1.00 95.48 19  D 1 
ATOM 3162 O O   . PRO D 4 19  ? -11.723 29.646  -13.246 1.00 94.15 19  D 1 
ATOM 3163 C CB  . PRO D 4 19  ? -12.416 28.424  -16.183 1.00 94.12 19  D 1 
ATOM 3164 C CG  . PRO D 4 19  ? -12.623 27.181  -17.045 1.00 91.84 19  D 1 
ATOM 3165 C CD  . PRO D 4 19  ? -13.183 26.163  -16.061 1.00 94.66 19  D 1 
ATOM 3166 N N   . SER D 4 20  ? -13.682 28.531  -13.162 1.00 95.74 20  D 1 
ATOM 3167 C CA  . SER D 4 20  ? -14.266 29.236  -12.020 1.00 95.75 20  D 1 
ATOM 3168 C C   . SER D 4 20  ? -13.799 28.733  -10.645 1.00 96.03 20  D 1 
ATOM 3169 O O   . SER D 4 20  ? -14.175 29.324  -9.635  1.00 94.13 20  D 1 
ATOM 3170 C CB  . SER D 4 20  ? -15.793 29.135  -12.108 1.00 94.91 20  D 1 
ATOM 3171 O OG  . SER D 4 20  ? -16.186 27.774  -12.174 1.00 87.75 20  D 1 
ATOM 3172 N N   . ASP D 4 21  ? -13.019 27.646  -10.565 1.00 96.16 21  D 1 
ATOM 3173 C CA  . ASP D 4 21  ? -12.462 27.180  -9.293  1.00 96.22 21  D 1 
ATOM 3174 C C   . ASP D 4 21  ? -11.525 28.239  -8.702  1.00 96.87 21  D 1 
ATOM 3175 O O   . ASP D 4 21  ? -10.648 28.774  -9.387  1.00 95.98 21  D 1 
ATOM 3176 C CB  . ASP D 4 21  ? -11.705 25.850  -9.453  1.00 95.35 21  D 1 
ATOM 3177 C CG  . ASP D 4 21  ? -12.555 24.575  -9.370  1.00 93.19 21  D 1 
ATOM 3178 O OD1 . ASP D 4 21  ? -13.548 24.542  -8.610  1.00 87.49 21  D 1 
ATOM 3179 O OD2 . ASP D 4 21  ? -12.111 23.536  -9.912  1.00 87.22 21  D 1 
ATOM 3180 N N   . THR D 4 22  ? -11.678 28.503  -7.408  1.00 96.81 22  D 1 
ATOM 3181 C CA  . THR D 4 22  ? -10.748 29.355  -6.666  1.00 97.00 22  D 1 
ATOM 3182 C C   . THR D 4 22  ? -9.409  28.648  -6.444  1.00 97.19 22  D 1 
ATOM 3183 O O   . THR D 4 22  ? -9.324  27.415  -6.419  1.00 96.44 22  D 1 
ATOM 3184 C CB  . THR D 4 22  ? -11.328 29.822  -5.323  1.00 96.27 22  D 1 
ATOM 3185 O OG1 . THR D 4 22  ? -11.588 28.715  -4.486  1.00 89.32 22  D 1 
ATOM 3186 C CG2 . THR D 4 22  ? -12.624 30.613  -5.488  1.00 88.66 22  D 1 
ATOM 3187 N N   . ILE D 4 23  ? -8.363  29.418  -6.209  1.00 96.93 23  D 1 
ATOM 3188 C CA  . ILE D 4 23  ? -7.053  28.874  -5.833  1.00 97.08 23  D 1 
ATOM 3189 C C   . ILE D 4 23  ? -7.135  28.064  -4.534  1.00 97.02 23  D 1 
ATOM 3190 O O   . ILE D 4 23  ? -6.490  27.022  -4.422  1.00 96.73 23  D 1 
ATOM 3191 C CB  . ILE D 4 23  ? -6.014  30.008  -5.746  1.00 96.73 23  D 1 
ATOM 3192 C CG1 . ILE D 4 23  ? -5.836  30.754  -7.093  1.00 94.81 23  D 1 
ATOM 3193 C CG2 . ILE D 4 23  ? -4.651  29.510  -5.241  1.00 95.68 23  D 1 
ATOM 3194 C CD1 . ILE D 4 23  ? -5.521  29.877  -8.312  1.00 91.32 23  D 1 
ATOM 3195 N N   . GLU D 4 24  ? -7.984  28.471  -3.590  1.00 96.70 24  D 1 
ATOM 3196 C CA  . GLU D 4 24  ? -8.267  27.705  -2.373  1.00 96.26 24  D 1 
ATOM 3197 C C   . GLU D 4 24  ? -8.846  26.309  -2.686  1.00 96.26 24  D 1 
ATOM 3198 O O   . GLU D 4 24  ? -8.352  25.305  -2.171  1.00 95.10 24  D 1 
ATOM 3199 C CB  . GLU D 4 24  ? -9.213  28.520  -1.485  1.00 94.90 24  D 1 
ATOM 3200 C CG  . GLU D 4 24  ? -9.387  27.891  -0.105  1.00 82.30 24  D 1 
ATOM 3201 C CD  . GLU D 4 24  ? -10.313 28.701  0.821   1.00 76.44 24  D 1 
ATOM 3202 O OE1 . GLU D 4 24  ? -10.393 28.322  2.013   1.00 69.27 24  D 1 
ATOM 3203 O OE2 . GLU D 4 24  ? -10.932 29.673  0.342   1.00 69.47 24  D 1 
ATOM 3204 N N   . ASN D 4 25  ? -9.796  26.218  -3.616  1.00 96.81 25  D 1 
ATOM 3205 C CA  . ASN D 4 25  ? -10.341 24.933  -4.059  1.00 96.27 25  D 1 
ATOM 3206 C C   . ASN D 4 25  ? -9.275  24.057  -4.730  1.00 96.09 25  D 1 
ATOM 3207 O O   . ASN D 4 25  ? -9.231  22.841  -4.509  1.00 94.98 25  D 1 
ATOM 3208 C CB  . ASN D 4 25  ? -11.513 25.176  -5.026  1.00 95.40 25  D 1 
ATOM 3209 C CG  . ASN D 4 25  ? -12.771 25.681  -4.338  1.00 87.93 25  D 1 
ATOM 3210 O OD1 . ASN D 4 25  ? -12.966 25.565  -3.150  1.00 77.84 25  D 1 
ATOM 3211 N ND2 . ASN D 4 25  ? -13.695 26.219  -5.103  1.00 75.72 25  D 1 
ATOM 3212 N N   . VAL D 4 26  ? -8.385  24.643  -5.516  1.00 96.87 26  D 1 
ATOM 3213 C CA  . VAL D 4 26  ? -7.258  23.925  -6.122  1.00 96.84 26  D 1 
ATOM 3214 C C   . VAL D 4 26  ? -6.315  23.394  -5.039  1.00 96.44 26  D 1 
ATOM 3215 O O   . VAL D 4 26  ? -5.920  22.221  -5.095  1.00 95.70 26  D 1 
ATOM 3216 C CB  . VAL D 4 26  ? -6.514  24.807  -7.141  1.00 96.82 26  D 1 
ATOM 3217 C CG1 . VAL D 4 26  ? -5.316  24.078  -7.747  1.00 94.47 26  D 1 
ATOM 3218 C CG2 . VAL D 4 26  ? -7.431  25.195  -8.303  1.00 94.64 26  D 1 
ATOM 3219 N N   . LYS D 4 27  ? -6.005  24.189  -4.011  1.00 96.66 27  D 1 
ATOM 3220 C CA  . LYS D 4 27  ? -5.193  23.748  -2.866  1.00 96.48 27  D 1 
ATOM 3221 C C   . LYS D 4 27  ? -5.856  22.609  -2.084  1.00 95.38 27  D 1 
ATOM 3222 O O   . LYS D 4 27  ? -5.164  21.666  -1.702  1.00 94.36 27  D 1 
ATOM 3223 C CB  . LYS D 4 27  ? -4.893  24.944  -1.951  1.00 96.54 27  D 1 
ATOM 3224 C CG  . LYS D 4 27  ? -3.870  25.922  -2.541  1.00 96.11 27  D 1 
ATOM 3225 C CD  . LYS D 4 27  ? -3.688  27.118  -1.604  1.00 94.95 27  D 1 
ATOM 3226 C CE  . LYS D 4 27  ? -2.686  28.125  -2.165  1.00 92.78 27  D 1 
ATOM 3227 N NZ  . LYS D 4 27  ? -2.589  29.321  -1.296  1.00 89.66 27  D 1 
ATOM 3228 N N   . ALA D 4 28  ? -7.177  22.633  -1.914  1.00 96.31 28  D 1 
ATOM 3229 C CA  . ALA D 4 28  ? -7.922  21.529  -1.296  1.00 95.54 28  D 1 
ATOM 3230 C C   . ALA D 4 28  ? -7.817  20.238  -2.123  1.00 94.32 28  D 1 
ATOM 3231 O O   . ALA D 4 28  ? -7.532  19.160  -1.574  1.00 92.15 28  D 1 
ATOM 3232 C CB  . ALA D 4 28  ? -9.375  21.972  -1.091  1.00 95.20 28  D 1 
ATOM 3233 N N   . LYS D 4 29  ? -7.941  20.331  -3.449  1.00 94.29 29  D 1 
ATOM 3234 C CA  . LYS D 4 29  ? -7.730  19.185  -4.357  1.00 92.93 29  D 1 
ATOM 3235 C C   . LYS D 4 29  ? -6.291  18.648  -4.283  1.00 92.02 29  D 1 
ATOM 3236 O O   . LYS D 4 29  ? -6.084  17.431  -4.346  1.00 90.39 29  D 1 
ATOM 3237 C CB  . LYS D 4 29  ? -8.109  19.589  -5.801  1.00 93.22 29  D 1 
ATOM 3238 C CG  . LYS D 4 29  ? -9.625  19.800  -6.006  1.00 92.37 29  D 1 
ATOM 3239 C CD  . LYS D 4 29  ? -9.965  20.374  -7.397  1.00 90.19 29  D 1 
ATOM 3240 C CE  . LYS D 4 29  ? -11.465 20.648  -7.530  1.00 87.25 29  D 1 
ATOM 3241 N NZ  . LYS D 4 29  ? -11.863 21.252  -8.833  1.00 81.26 29  D 1 
ATOM 3242 N N   . ILE D 4 30  ? -5.295  19.518  -4.112  1.00 92.70 30  D 1 
ATOM 3243 C CA  . ILE D 4 30  ? -3.900  19.102  -3.903  1.00 92.71 30  D 1 
ATOM 3244 C C   . ILE D 4 30  ? -3.729  18.392  -2.561  1.00 91.73 30  D 1 
ATOM 3245 O O   . ILE D 4 30  ? -3.069  17.353  -2.511  1.00 89.66 30  D 1 
ATOM 3246 C CB  . ILE D 4 30  ? -2.938  20.303  -4.046  1.00 93.28 30  D 1 
ATOM 3247 C CG1 . ILE D 4 30  ? -2.912  20.802  -5.505  1.00 92.53 30  D 1 
ATOM 3248 C CG2 . ILE D 4 30  ? -1.502  19.912  -3.630  1.00 92.33 30  D 1 
ATOM 3249 C CD1 . ILE D 4 30  ? -2.300  22.194  -5.657  1.00 91.58 30  D 1 
ATOM 3250 N N   . GLN D 4 31  ? -4.352  18.895  -1.483  1.00 91.87 31  D 1 
ATOM 3251 C CA  . GLN D 4 31  ? -4.287  18.256  -0.166  1.00 90.99 31  D 1 
ATOM 3252 C C   . GLN D 4 31  ? -4.750  16.796  -0.212  1.00 89.65 31  D 1 
ATOM 3253 O O   . GLN D 4 31  ? -4.119  15.928  0.377   1.00 87.13 31  D 1 
ATOM 3254 C CB  . GLN D 4 31  ? -5.127  19.052  0.842   1.00 89.92 31  D 1 
ATOM 3255 C CG  . GLN D 4 31  ? -4.963  18.509  2.272   1.00 89.32 31  D 1 
ATOM 3256 C CD  . GLN D 4 31  ? -5.862  19.203  3.295   1.00 87.49 31  D 1 
ATOM 3257 O OE1 . GLN D 4 31  ? -6.828  19.873  2.983   1.00 82.71 31  D 1 
ATOM 3258 N NE2 . GLN D 4 31  ? -5.581  19.055  4.566   1.00 79.39 31  D 1 
ATOM 3259 N N   . CYS D 4 32  ? -5.816  16.507  -0.950  1.00 89.58 32  D 1 
ATOM 3260 C CA  . CYS D 4 32  ? -6.321  15.146  -1.116  1.00 86.91 32  D 1 
ATOM 3261 C C   . CYS D 4 32  ? -5.317  14.191  -1.781  1.00 86.57 32  D 1 
ATOM 3262 O O   . CYS D 4 32  ? -5.377  12.989  -1.550  1.00 84.64 32  D 1 
ATOM 3263 C CB  . CYS D 4 32  ? -7.626  15.193  -1.938  1.00 84.70 32  D 1 
ATOM 3264 S SG  . CYS D 4 32  ? -8.934  15.997  -0.975  1.00 78.01 32  D 1 
ATOM 3265 N N   . LYS D 4 33  ? -4.401  14.713  -2.609  1.00 87.47 33  D 1 
ATOM 3266 C CA  . LYS D 4 33  ? -3.431  13.903  -3.364  1.00 86.46 33  D 1 
ATOM 3267 C C   . LYS D 4 33  ? -2.034  13.862  -2.751  1.00 86.08 33  D 1 
ATOM 3268 O O   . LYS D 4 33  ? -1.339  12.871  -2.930  1.00 82.27 33  D 1 
ATOM 3269 C CB  . LYS D 4 33  ? -3.369  14.401  -4.817  1.00 85.55 33  D 1 
ATOM 3270 C CG  . LYS D 4 33  ? -4.683  14.127  -5.578  1.00 84.44 33  D 1 
ATOM 3271 C CD  . LYS D 4 33  ? -4.515  14.323  -7.082  1.00 80.42 33  D 1 
ATOM 3272 C CE  . LYS D 4 33  ? -5.826  13.982  -7.798  1.00 75.97 33  D 1 
ATOM 3273 N NZ  . LYS D 4 33  ? -5.653  13.839  -9.269  1.00 69.08 33  D 1 
ATOM 3274 N N   . GLU D 4 34  ? -1.619  14.920  -2.050  1.00 87.99 34  D 1 
ATOM 3275 C CA  . GLU D 4 34  ? -0.258  15.081  -1.539  1.00 87.43 34  D 1 
ATOM 3276 C C   . GLU D 4 34  ? -0.187  15.224  -0.005  1.00 88.28 34  D 1 
ATOM 3277 O O   . GLU D 4 34  ? 0.902   15.226  0.574   1.00 85.26 34  D 1 
ATOM 3278 C CB  . GLU D 4 34  ? 0.415   16.273  -2.228  1.00 86.66 34  D 1 
ATOM 3279 C CG  . GLU D 4 34  ? 0.549   16.119  -3.756  1.00 82.82 34  D 1 
ATOM 3280 C CD  . GLU D 4 34  ? 1.482   14.965  -4.183  1.00 82.36 34  D 1 
ATOM 3281 O OE1 . GLU D 4 34  ? 1.095   14.176  -5.072  1.00 74.14 34  D 1 
ATOM 3282 O OE2 . GLU D 4 34  ? 2.612   14.885  -3.665  1.00 75.50 34  D 1 
ATOM 3283 N N   . GLY D 4 35  ? -1.332  15.365  0.682   1.00 89.46 35  D 1 
ATOM 3284 C CA  . GLY D 4 35  ? -1.403  15.457  2.139   1.00 89.22 35  D 1 
ATOM 3285 C C   . GLY D 4 35  ? -0.798  16.723  2.738   1.00 90.54 35  D 1 
ATOM 3286 O O   . GLY D 4 35  ? -0.489  16.744  3.934   1.00 88.63 35  D 1 
ATOM 3287 N N   . ILE D 4 36  ? -0.596  17.758  1.943   1.00 90.02 36  D 1 
ATOM 3288 C CA  . ILE D 4 36  ? -0.078  19.046  2.393   1.00 91.19 36  D 1 
ATOM 3289 C C   . ILE D 4 36  ? -1.273  19.972  2.680   1.00 91.34 36  D 1 
ATOM 3290 O O   . ILE D 4 36  ? -2.059  20.218  1.772   1.00 90.61 36  D 1 
ATOM 3291 C CB  . ILE D 4 36  ? 0.896   19.656  1.367   1.00 90.73 36  D 1 
ATOM 3292 C CG1 . ILE D 4 36  ? 2.047   18.674  1.051   1.00 88.06 36  D 1 
ATOM 3293 C CG2 . ILE D 4 36  ? 1.461   20.991  1.902   1.00 87.69 36  D 1 
ATOM 3294 C CD1 . ILE D 4 36  ? 2.991   19.146  -0.059  1.00 83.94 36  D 1 
ATOM 3295 N N   . PRO D 4 37  ? -1.430  20.502  3.906   1.00 89.96 37  D 1 
ATOM 3296 C CA  . PRO D 4 37  ? -2.512  21.430  4.228   1.00 89.55 37  D 1 
ATOM 3297 C C   . PRO D 4 37  ? -2.494  22.680  3.332   1.00 90.32 37  D 1 
ATOM 3298 O O   . PRO D 4 37  ? -1.404  23.182  3.042   1.00 90.17 37  D 1 
ATOM 3299 C CB  . PRO D 4 37  ? -2.324  21.791  5.696   1.00 88.19 37  D 1 
ATOM 3300 C CG  . PRO D 4 37  ? -1.545  20.607  6.263   1.00 84.93 37  D 1 
ATOM 3301 C CD  . PRO D 4 37  ? -0.661  20.192  5.096   1.00 87.19 37  D 1 
ATOM 3302 N N   . PRO D 4 38  ? -3.659  23.236  2.942   1.00 92.22 38  D 1 
ATOM 3303 C CA  . PRO D 4 38  ? -3.729  24.415  2.076   1.00 92.35 38  D 1 
ATOM 3304 C C   . PRO D 4 38  ? -2.939  25.625  2.593   1.00 92.50 38  D 1 
ATOM 3305 O O   . PRO D 4 38  ? -2.270  26.295  1.809   1.00 91.39 38  D 1 
ATOM 3306 C CB  . PRO D 4 38  ? -5.221  24.743  1.945   1.00 91.57 38  D 1 
ATOM 3307 C CG  . PRO D 4 38  ? -5.879  23.379  2.089   1.00 88.94 38  D 1 
ATOM 3308 C CD  . PRO D 4 38  ? -4.997  22.691  3.128   1.00 91.05 38  D 1 
ATOM 3309 N N   . ASP D 4 39  ? -2.924  25.850  3.905   1.00 92.12 39  D 1 
ATOM 3310 C CA  . ASP D 4 39  ? -2.182  26.956  4.534   1.00 91.04 39  D 1 
ATOM 3311 C C   . ASP D 4 39  ? -0.658  26.833  4.379   1.00 90.88 39  D 1 
ATOM 3312 O O   . ASP D 4 39  ? 0.054   27.838  4.456   1.00 88.64 39  D 1 
ATOM 3313 C CB  . ASP D 4 39  ? -2.557  27.023  6.025   1.00 89.69 39  D 1 
ATOM 3314 C CG  . ASP D 4 39  ? -1.927  25.885  6.823   1.00 84.10 39  D 1 
ATOM 3315 O OD1 . ASP D 4 39  ? -2.308  24.720  6.569   1.00 77.04 39  D 1 
ATOM 3316 O OD2 . ASP D 4 39  ? -0.985  26.157  7.609   1.00 76.81 39  D 1 
ATOM 3317 N N   . GLN D 4 40  ? -0.148  25.621  4.143   1.00 92.50 40  D 1 
ATOM 3318 C CA  . GLN D 4 40  ? 1.265   25.365  3.874   1.00 92.05 40  D 1 
ATOM 3319 C C   . GLN D 4 40  ? 1.605   25.380  2.372   1.00 92.16 40  D 1 
ATOM 3320 O O   . GLN D 4 40  ? 2.781   25.301  2.025   1.00 90.14 40  D 1 
ATOM 3321 C CB  . GLN D 4 40  ? 1.715   24.036  4.502   1.00 91.02 40  D 1 
ATOM 3322 C CG  . GLN D 4 40  ? 1.529   23.992  6.025   1.00 87.89 40  D 1 
ATOM 3323 C CD  . GLN D 4 40  ? 2.268   25.126  6.742   1.00 88.09 40  D 1 
ATOM 3324 O OE1 . GLN D 4 40  ? 3.437   25.383  6.514   1.00 82.03 40  D 1 
ATOM 3325 N NE2 . GLN D 4 40  ? 1.588   25.843  7.604   1.00 79.29 40  D 1 
ATOM 3326 N N   . GLN D 4 41  ? 0.611   25.474  1.505   1.00 92.89 41  D 1 
ATOM 3327 C CA  . GLN D 4 41  ? 0.813   25.507  0.059   1.00 93.00 41  D 1 
ATOM 3328 C C   . GLN D 4 41  ? 0.980   26.940  -0.457  1.00 92.78 41  D 1 
ATOM 3329 O O   . GLN D 4 41  ? 0.297   27.864  -0.028  1.00 91.54 41  D 1 
ATOM 3330 C CB  . GLN D 4 41  ? -0.335  24.799  -0.667  1.00 92.84 41  D 1 
ATOM 3331 C CG  . GLN D 4 41  ? -0.475  23.317  -0.318  1.00 91.83 41  D 1 
ATOM 3332 C CD  . GLN D 4 41  ? -1.664  22.675  -1.034  1.00 93.20 41  D 1 
ATOM 3333 O OE1 . GLN D 4 41  ? -1.966  22.996  -2.181  1.00 87.55 41  D 1 
ATOM 3334 N NE2 . GLN D 4 41  ? -2.364  21.770  -0.399  1.00 86.50 41  D 1 
ATOM 3335 N N   . ARG D 4 42  ? 1.858   27.094  -1.441  1.00 94.14 42  D 1 
ATOM 3336 C CA  . ARG D 4 42  ? 1.866   28.233  -2.357  1.00 93.83 42  D 1 
ATOM 3337 C C   . ARG D 4 42  ? 1.902   27.700  -3.775  1.00 94.46 42  D 1 
ATOM 3338 O O   . ARG D 4 42  ? 2.717   26.833  -4.088  1.00 93.15 42  D 1 
ATOM 3339 C CB  . ARG D 4 42  ? 3.048   29.168  -2.089  1.00 92.78 42  D 1 
ATOM 3340 C CG  . ARG D 4 42  ? 2.952   29.902  -0.744  1.00 84.68 42  D 1 
ATOM 3341 C CD  . ARG D 4 42  ? 1.798   30.904  -0.728  1.00 80.75 42  D 1 
ATOM 3342 N NE  . ARG D 4 42  ? 1.690   31.616  0.546   1.00 74.37 42  D 1 
ATOM 3343 C CZ  . ARG D 4 42  ? 0.882   31.320  1.553   1.00 67.14 42  D 1 
ATOM 3344 N NH1 . ARG D 4 42  ? 0.107   30.261  1.561   1.00 58.76 42  D 1 
ATOM 3345 N NH2 . ARG D 4 42  ? 0.835   32.098  2.589   1.00 58.46 42  D 1 
ATOM 3346 N N   . LEU D 4 43  ? 1.001   28.185  -4.617  1.00 95.61 43  D 1 
ATOM 3347 C CA  . LEU D 4 43  ? 0.959   27.870  -6.038  1.00 96.12 43  D 1 
ATOM 3348 C C   . LEU D 4 43  ? 1.569   29.017  -6.834  1.00 96.00 43  D 1 
ATOM 3349 O O   . LEU D 4 43  ? 1.313   30.185  -6.529  1.00 95.07 43  D 1 
ATOM 3350 C CB  . LEU D 4 43  ? -0.480  27.553  -6.474  1.00 96.20 43  D 1 
ATOM 3351 C CG  . LEU D 4 43  ? -1.070  26.299  -5.819  1.00 95.39 43  D 1 
ATOM 3352 C CD1 . LEU D 4 43  ? -2.514  26.107  -6.286  1.00 93.06 43  D 1 
ATOM 3353 C CD2 . LEU D 4 43  ? -0.279  25.038  -6.174  1.00 92.13 43  D 1 
ATOM 3354 N N   . ILE D 4 44  ? 2.361   28.683  -7.821  1.00 96.19 44  D 1 
ATOM 3355 C CA  . ILE D 4 44  ? 3.062   29.632  -8.678  1.00 95.83 44  D 1 
ATOM 3356 C C   . ILE D 4 44  ? 2.720   29.326  -10.131 1.00 95.84 44  D 1 
ATOM 3357 O O   . ILE D 4 44  ? 2.801   28.170  -10.561 1.00 95.20 44  D 1 
ATOM 3358 C CB  . ILE D 4 44  ? 4.588   29.607  -8.419  1.00 95.12 44  D 1 
ATOM 3359 C CG1 . ILE D 4 44  ? 4.902   29.902  -6.928  1.00 92.35 44  D 1 
ATOM 3360 C CG2 . ILE D 4 44  ? 5.313   30.608  -9.331  1.00 92.18 44  D 1 
ATOM 3361 C CD1 . ILE D 4 44  ? 6.372   29.694  -6.561  1.00 84.87 44  D 1 
ATOM 3362 N N   . PHE D 4 45  ? 2.356   30.361  -10.882 1.00 94.88 45  D 1 
ATOM 3363 C CA  . PHE D 4 45  ? 2.128   30.312  -12.326 1.00 94.40 45  D 1 
ATOM 3364 C C   . PHE D 4 45  ? 2.795   31.518  -12.981 1.00 93.61 45  D 1 
ATOM 3365 O O   . PHE D 4 45  ? 2.646   32.636  -12.490 1.00 91.56 45  D 1 
ATOM 3366 C CB  . PHE D 4 45  ? 0.628   30.267  -12.608 1.00 94.27 45  D 1 
ATOM 3367 C CG  . PHE D 4 45  ? 0.303   30.170  -14.084 1.00 94.53 45  D 1 
ATOM 3368 C CD1 . PHE D 4 45  ? -0.266  31.262  -14.759 1.00 91.37 45  D 1 
ATOM 3369 C CD2 . PHE D 4 45  ? 0.583   28.985  -14.786 1.00 91.34 45  D 1 
ATOM 3370 C CE1 . PHE D 4 45  ? -0.559  31.168  -16.130 1.00 90.78 45  D 1 
ATOM 3371 C CE2 . PHE D 4 45  ? 0.291   28.889  -16.159 1.00 90.63 45  D 1 
ATOM 3372 C CZ  . PHE D 4 45  ? -0.284  29.983  -16.832 1.00 92.29 45  D 1 
ATOM 3373 N N   . ALA D 4 46  ? 3.545   31.302  -14.044 1.00 92.33 46  D 1 
ATOM 3374 C CA  . ALA D 4 46  ? 4.323   32.342  -14.719 1.00 90.97 46  D 1 
ATOM 3375 C C   . ALA D 4 46  ? 5.197   33.189  -13.754 1.00 91.21 46  D 1 
ATOM 3376 O O   . ALA D 4 46  ? 5.324   34.404  -13.892 1.00 88.05 46  D 1 
ATOM 3377 C CB  . ALA D 4 46  ? 3.393   33.163  -15.612 1.00 89.10 46  D 1 
ATOM 3378 N N   . GLY D 4 47  ? 5.757   32.554  -12.730 1.00 91.15 47  D 1 
ATOM 3379 C CA  . GLY D 4 47  ? 6.557   33.193  -11.674 1.00 90.96 47  D 1 
ATOM 3380 C C   . GLY D 4 47  ? 5.762   33.898  -10.577 1.00 91.74 47  D 1 
ATOM 3381 O O   . GLY D 4 47  ? 6.328   34.222  -9.529  1.00 89.30 47  D 1 
ATOM 3382 N N   . LYS D 4 48  ? 4.460   34.107  -10.768 1.00 91.89 48  D 1 
ATOM 3383 C CA  . LYS D 4 48  ? 3.572   34.824  -9.847  1.00 91.74 48  D 1 
ATOM 3384 C C   . LYS D 4 48  ? 2.942   33.872  -8.831  1.00 92.94 48  D 1 
ATOM 3385 O O   . LYS D 4 48  ? 2.454   32.802  -9.183  1.00 91.37 48  D 1 
ATOM 3386 C CB  . LYS D 4 48  ? 2.520   35.561  -10.692 1.00 88.45 48  D 1 
ATOM 3387 C CG  . LYS D 4 48  ? 1.656   36.546  -9.887  1.00 79.15 48  D 1 
ATOM 3388 C CD  . LYS D 4 48  ? 0.701   37.250  -10.860 1.00 77.98 48  D 1 
ATOM 3389 C CE  . LYS D 4 48  ? -0.147  38.324  -10.189 1.00 68.89 48  D 1 
ATOM 3390 N NZ  . LYS D 4 48  ? -0.970  39.025  -11.210 1.00 63.13 48  D 1 
ATOM 3391 N N   . GLN D 4 49  ? 2.914   34.291  -7.557  1.00 93.37 49  D 1 
ATOM 3392 C CA  . GLN D 4 49  ? 2.155   33.601  -6.519  1.00 93.17 49  D 1 
ATOM 3393 C C   . GLN D 4 49  ? 0.655   33.823  -6.734  1.00 93.66 49  D 1 
ATOM 3394 O O   . GLN D 4 49  ? 0.225   34.942  -6.991  1.00 91.97 49  D 1 
ATOM 3395 C CB  . GLN D 4 49  ? 2.626   34.070  -5.133  1.00 90.67 49  D 1 
ATOM 3396 C CG  . GLN D 4 49  ? 1.992   33.233  -4.007  1.00 82.94 49  D 1 
ATOM 3397 C CD  . GLN D 4 49  ? 2.423   33.710  -2.621  1.00 81.25 49  D 1 
ATOM 3398 O OE1 . GLN D 4 49  ? 3.481   33.383  -2.120  1.00 74.95 49  D 1 
ATOM 3399 N NE2 . GLN D 4 49  ? 1.597   34.477  -1.955  1.00 71.32 49  D 1 
ATOM 3400 N N   . LEU D 4 50  ? -0.133  32.765  -6.596  1.00 94.75 50  D 1 
ATOM 3401 C CA  . LEU D 4 50  ? -1.581  32.799  -6.782  1.00 95.16 50  D 1 
ATOM 3402 C C   . LEU D 4 50  ? -2.290  33.040  -5.442  1.00 94.88 50  D 1 
ATOM 3403 O O   . LEU D 4 50  ? -2.022  32.347  -4.457  1.00 93.58 50  D 1 
ATOM 3404 C CB  . LEU D 4 50  ? -2.049  31.512  -7.467  1.00 95.47 50  D 1 
ATOM 3405 C CG  . LEU D 4 50  ? -1.316  31.130  -8.773  1.00 95.04 50  D 1 
ATOM 3406 C CD1 . LEU D 4 50  ? -1.945  29.872  -9.362  1.00 92.94 50  D 1 
ATOM 3407 C CD2 . LEU D 4 50  ? -1.370  32.225  -9.829  1.00 92.40 50  D 1 
ATOM 3408 N N   . GLU D 4 51  ? -3.210  34.013  -5.429  1.00 94.24 51  D 1 
ATOM 3409 C CA  . GLU D 4 51  ? -3.987  34.407  -4.247  1.00 93.84 51  D 1 
ATOM 3410 C C   . GLU D 4 51  ? -5.231  33.527  -4.069  1.00 94.54 51  D 1 
ATOM 3411 O O   . GLU D 4 51  ? -5.930  33.230  -5.037  1.00 93.10 51  D 1 
ATOM 3412 C CB  . GLU D 4 51  ? -4.394  35.881  -4.365  1.00 92.10 51  D 1 
ATOM 3413 C CG  . GLU D 4 51  ? -3.212  36.858  -4.307  1.00 83.31 51  D 1 
ATOM 3414 C CD  . GLU D 4 51  ? -2.400  36.723  -3.012  1.00 75.81 51  D 1 
ATOM 3415 O OE1 . GLU D 4 51  ? -1.157  36.814  -3.098  1.00 68.36 51  D 1 
ATOM 3416 O OE2 . GLU D 4 51  ? -3.019  36.475  -1.960  1.00 68.11 51  D 1 
ATOM 3417 N N   . ASP D 4 52  ? -5.541  33.142  -2.824  1.00 94.02 52  D 1 
ATOM 3418 C CA  . ASP D 4 52  ? -6.565  32.131  -2.516  1.00 94.25 52  D 1 
ATOM 3419 C C   . ASP D 4 52  ? -7.976  32.515  -2.975  1.00 94.15 52  D 1 
ATOM 3420 O O   . ASP D 4 52  ? -8.724  31.657  -3.449  1.00 89.15 52  D 1 
ATOM 3421 C CB  . ASP D 4 52  ? -6.549  31.820  -1.007  1.00 92.75 52  D 1 
ATOM 3422 C CG  . ASP D 4 52  ? -5.348  30.953  -0.625  1.00 91.06 52  D 1 
ATOM 3423 O OD1 . ASP D 4 52  ? -4.920  30.151  -1.475  1.00 85.86 52  D 1 
ATOM 3424 O OD2 . ASP D 4 52  ? -4.814  31.038  0.497   1.00 84.94 52  D 1 
ATOM 3425 N N   . GLY D 4 53  ? -8.335  33.790  -2.881  1.00 94.26 53  D 1 
ATOM 3426 C CA  . GLY D 4 53  ? -9.656  34.296  -3.260  1.00 94.35 53  D 1 
ATOM 3427 C C   . GLY D 4 53  ? -9.880  34.503  -4.762  1.00 95.32 53  D 1 
ATOM 3428 O O   . GLY D 4 53  ? -10.999 34.804  -5.162  1.00 92.23 53  D 1 
ATOM 3429 N N   . ARG D 4 54  ? -8.844  34.355  -5.582  1.00 95.51 54  D 1 
ATOM 3430 C CA  . ARG D 4 54  ? -8.961  34.491  -7.040  1.00 95.64 54  D 1 
ATOM 3431 C C   . ARG D 4 54  ? -9.240  33.136  -7.699  1.00 96.57 54  D 1 
ATOM 3432 O O   . ARG D 4 54  ? -8.974  32.078  -7.119  1.00 95.10 54  D 1 
ATOM 3433 C CB  . ARG D 4 54  ? -7.724  35.164  -7.645  1.00 94.43 54  D 1 
ATOM 3434 C CG  . ARG D 4 54  ? -7.504  36.583  -7.096  1.00 90.00 54  D 1 
ATOM 3435 C CD  . ARG D 4 54  ? -6.514  37.322  -7.995  1.00 82.75 54  D 1 
ATOM 3436 N NE  . ARG D 4 54  ? -6.127  38.628  -7.449  1.00 75.20 54  D 1 
ATOM 3437 C CZ  . ARG D 4 54  ? -5.517  39.594  -8.107  1.00 68.03 54  D 1 
ATOM 3438 N NH1 . ARG D 4 54  ? -5.194  39.480  -9.368  1.00 61.51 54  D 1 
ATOM 3439 N NH2 . ARG D 4 54  ? -5.201  40.709  -7.503  1.00 61.90 54  D 1 
ATOM 3440 N N   . THR D 4 55  ? -9.750  33.197  -8.922  1.00 96.34 55  D 1 
ATOM 3441 C CA  . THR D 4 55  ? -10.060 32.011  -9.725  1.00 96.64 55  D 1 
ATOM 3442 C C   . THR D 4 55  ? -8.925  31.665  -10.693 1.00 96.63 55  D 1 
ATOM 3443 O O   . THR D 4 55  ? -8.003  32.450  -10.921 1.00 95.50 55  D 1 
ATOM 3444 C CB  . THR D 4 55  ? -11.381 32.185  -10.485 1.00 95.85 55  D 1 
ATOM 3445 O OG1 . THR D 4 55  ? -11.253 33.206  -11.429 1.00 89.54 55  D 1 
ATOM 3446 C CG2 . THR D 4 55  ? -12.562 32.501  -9.566  1.00 88.68 55  D 1 
ATOM 3447 N N   . LEU D 4 56  ? -8.986  30.476  -11.284 1.00 96.58 56  D 1 
ATOM 3448 C CA  . LEU D 4 56  ? -8.063  30.102  -12.355 1.00 96.52 56  D 1 
ATOM 3449 C C   . LEU D 4 56  ? -8.217  31.018  -13.584 1.00 96.12 56  D 1 
ATOM 3450 O O   . LEU D 4 56  ? -7.210  31.361  -14.207 1.00 95.19 56  D 1 
ATOM 3451 C CB  . LEU D 4 56  ? -8.297  28.632  -12.736 1.00 96.54 56  D 1 
ATOM 3452 C CG  . LEU D 4 56  ? -7.919  27.615  -11.641 1.00 95.66 56  D 1 
ATOM 3453 C CD1 . LEU D 4 56  ? -8.345  26.221  -12.092 1.00 92.78 56  D 1 
ATOM 3454 C CD2 . LEU D 4 56  ? -6.420  27.580  -11.378 1.00 91.92 56  D 1 
ATOM 3455 N N   . SER D 4 57  ? -9.440  31.444  -13.895 1.00 96.43 57  D 1 
ATOM 3456 C CA  . SER D 4 57  ? -9.714  32.364  -15.003 1.00 95.87 57  D 1 
ATOM 3457 C C   . SER D 4 57  ? -9.127  33.758  -14.780 1.00 95.39 57  D 1 
ATOM 3458 O O   . SER D 4 57  ? -8.617  34.337  -15.740 1.00 93.48 57  D 1 
ATOM 3459 C CB  . SER D 4 57  ? -11.219 32.469  -15.286 1.00 94.75 57  D 1 
ATOM 3460 O OG  . SER D 4 57  ? -11.971 32.658  -14.108 1.00 82.11 57  D 1 
ATOM 3461 N N   . ASP D 4 58  ? -9.088  34.248  -13.535 1.00 95.88 58  D 1 
ATOM 3462 C CA  . ASP D 4 58  ? -8.483  35.552  -13.215 1.00 95.02 58  D 1 
ATOM 3463 C C   . ASP D 4 58  ? -6.986  35.611  -13.548 1.00 94.59 58  D 1 
ATOM 3464 O O   . ASP D 4 58  ? -6.430  36.688  -13.788 1.00 92.50 58  D 1 
ATOM 3465 C CB  . ASP D 4 58  ? -8.637  35.867  -11.716 1.00 94.58 58  D 1 
ATOM 3466 C CG  . ASP D 4 58  ? -10.078 36.011  -11.237 1.00 92.28 58  D 1 
ATOM 3467 O OD1 . ASP D 4 58  ? -10.941 36.442  -12.030 1.00 87.25 58  D 1 
ATOM 3468 O OD2 . ASP D 4 58  ? -10.309 35.678  -10.055 1.00 86.81 58  D 1 
ATOM 3469 N N   . TYR D 4 59  ? -6.325  34.457  -13.564 1.00 94.99 59  D 1 
ATOM 3470 C CA  . TYR D 4 59  ? -4.918  34.318  -13.937 1.00 94.37 59  D 1 
ATOM 3471 C C   . TYR D 4 59  ? -4.723  33.793  -15.369 1.00 93.94 59  D 1 
ATOM 3472 O O   . TYR D 4 59  ? -3.598  33.447  -15.741 1.00 91.48 59  D 1 
ATOM 3473 C CB  . TYR D 4 59  ? -4.212  33.436  -12.911 1.00 94.00 59  D 1 
ATOM 3474 C CG  . TYR D 4 59  ? -4.098  34.063  -11.539 1.00 94.35 59  D 1 
ATOM 3475 C CD1 . TYR D 4 59  ? -3.281  35.199  -11.351 1.00 91.64 59  D 1 
ATOM 3476 C CD2 . TYR D 4 59  ? -4.779  33.517  -10.443 1.00 91.74 59  D 1 
ATOM 3477 C CE1 . TYR D 4 59  ? -3.138  35.767  -10.084 1.00 90.60 59  D 1 
ATOM 3478 C CE2 . TYR D 4 59  ? -4.638  34.079  -9.160  1.00 90.58 59  D 1 
ATOM 3479 C CZ  . TYR D 4 59  ? -3.807  35.204  -8.983  1.00 92.59 59  D 1 
ATOM 3480 O OH  . TYR D 4 59  ? -3.652  35.749  -7.745  1.00 90.75 59  D 1 
ATOM 3481 N N   . ASN D 4 60  ? -5.790  33.708  -16.155 1.00 94.16 60  D 1 
ATOM 3482 C CA  . ASN D 4 60  ? -5.771  33.153  -17.505 1.00 93.69 60  D 1 
ATOM 3483 C C   . ASN D 4 60  ? -5.146  31.739  -17.574 1.00 94.01 60  D 1 
ATOM 3484 O O   . ASN D 4 60  ? -4.471  31.383  -18.540 1.00 92.35 60  D 1 
ATOM 3485 C CB  . ASN D 4 60  ? -5.157  34.188  -18.464 1.00 92.12 60  D 1 
ATOM 3486 C CG  . ASN D 4 60  ? -5.420  33.877  -19.926 1.00 83.99 60  D 1 
ATOM 3487 O OD1 . ASN D 4 60  ? -6.405  33.266  -20.301 1.00 75.18 60  D 1 
ATOM 3488 N ND2 . ASN D 4 60  ? -4.547  34.326  -20.806 1.00 71.51 60  D 1 
ATOM 3489 N N   . ILE D 4 61  ? -5.347  30.939  -16.533 1.00 95.00 61  D 1 
ATOM 3490 C CA  . ILE D 4 61  ? -4.873  29.550  -16.482 1.00 95.64 61  D 1 
ATOM 3491 C C   . ILE D 4 61  ? -5.779  28.699  -17.365 1.00 95.57 61  D 1 
ATOM 3492 O O   . ILE D 4 61  ? -6.952  28.477  -17.060 1.00 94.47 61  D 1 
ATOM 3493 C CB  . ILE D 4 61  ? -4.776  29.055  -15.030 1.00 95.66 61  D 1 
ATOM 3494 C CG1 . ILE D 4 61  ? -3.687  29.847  -14.265 1.00 93.76 61  D 1 
ATOM 3495 C CG2 . ILE D 4 61  ? -4.440  27.553  -14.990 1.00 93.96 61  D 1 
ATOM 3496 C CD1 . ILE D 4 61  ? -3.719  29.659  -12.753 1.00 89.26 61  D 1 
ATOM 3497 N N   . GLN D 4 62  ? -5.204  28.188  -18.449 1.00 95.70 62  D 1 
ATOM 3498 C CA  . GLN D 4 62  ? -5.902  27.408  -19.466 1.00 95.20 62  D 1 
ATOM 3499 C C   . GLN D 4 62  ? -5.780  25.901  -19.209 1.00 95.59 62  D 1 
ATOM 3500 O O   . GLN D 4 62  ? -5.026  25.443  -18.339 1.00 93.76 62  D 1 
ATOM 3501 C CB  . GLN D 4 62  ? -5.352  27.799  -20.854 1.00 93.24 62  D 1 
ATOM 3502 C CG  . GLN D 4 62  ? -5.578  29.283  -21.219 1.00 88.47 62  D 1 
ATOM 3503 C CD  . GLN D 4 62  ? -7.055  29.636  -21.437 1.00 82.71 62  D 1 
ATOM 3504 O OE1 . GLN D 4 62  ? -7.858  28.805  -21.835 1.00 72.96 62  D 1 
ATOM 3505 N NE2 . GLN D 4 62  ? -7.445  30.860  -21.204 1.00 69.01 62  D 1 
ATOM 3506 N N   . LYS D 4 63  ? -6.505  25.120  -20.006 1.00 95.49 63  D 1 
ATOM 3507 C CA  . LYS D 4 63  ? -6.351  23.663  -20.063 1.00 95.74 63  D 1 
ATOM 3508 C C   . LYS D 4 63  ? -4.876  23.293  -20.244 1.00 95.62 63  D 1 
ATOM 3509 O O   . LYS D 4 63  ? -4.172  23.929  -21.023 1.00 93.47 63  D 1 
ATOM 3510 C CB  . LYS D 4 63  ? -7.218  23.122  -21.208 1.00 94.45 63  D 1 
ATOM 3511 C CG  . LYS D 4 63  ? -7.329  21.587  -21.189 1.00 87.52 63  D 1 
ATOM 3512 C CD  . LYS D 4 63  ? -7.885  21.032  -22.504 1.00 85.25 63  D 1 
ATOM 3513 C CE  . LYS D 4 63  ? -7.867  19.500  -22.459 1.00 72.88 63  D 1 
ATOM 3514 N NZ  . LYS D 4 63  ? -7.555  18.895  -23.780 1.00 65.04 63  D 1 
ATOM 3515 N N   . GLU D 4 64  ? -4.444  22.231  -19.551 1.00 95.84 64  D 1 
ATOM 3516 C CA  . GLU D 4 64  ? -3.081  21.691  -19.627 1.00 95.83 64  D 1 
ATOM 3517 C C   . GLU D 4 64  ? -1.970  22.645  -19.124 1.00 95.62 64  D 1 
ATOM 3518 O O   . GLU D 4 64  ? -0.788  22.311  -19.213 1.00 93.03 64  D 1 
ATOM 3519 C CB  . GLU D 4 64  ? -2.806  21.090  -21.020 1.00 94.93 64  D 1 
ATOM 3520 C CG  . GLU D 4 64  ? -3.723  19.881  -21.291 1.00 91.94 64  D 1 
ATOM 3521 C CD  . GLU D 4 64  ? -3.764  19.444  -22.757 1.00 86.22 64  D 1 
ATOM 3522 O OE1 . GLU D 4 64  ? -4.832  18.897  -23.157 1.00 77.31 64  D 1 
ATOM 3523 O OE2 . GLU D 4 64  ? -2.780  19.661  -23.491 1.00 77.70 64  D 1 
ATOM 3524 N N   . SER D 4 65  ? -2.325  23.766  -18.503 1.00 95.55 65  D 1 
ATOM 3525 C CA  . SER D 4 65  ? -1.362  24.618  -17.815 1.00 95.05 65  D 1 
ATOM 3526 C C   . SER D 4 65  ? -0.688  23.877  -16.654 1.00 95.38 65  D 1 
ATOM 3527 O O   . SER D 4 65  ? -1.313  23.083  -15.948 1.00 94.27 65  D 1 
ATOM 3528 C CB  . SER D 4 65  ? -2.028  25.893  -17.273 1.00 94.22 65  D 1 
ATOM 3529 O OG  . SER D 4 65  ? -2.521  26.681  -18.345 1.00 87.80 65  D 1 
ATOM 3530 N N   . THR D 4 66  ? 0.588   24.189  -16.422 1.00 95.26 66  D 1 
ATOM 3531 C CA  . THR D 4 66  ? 1.349   23.645  -15.289 1.00 94.95 66  D 1 
ATOM 3532 C C   . THR D 4 66  ? 1.550   24.690  -14.204 1.00 95.47 66  D 1 
ATOM 3533 O O   . THR D 4 66  ? 2.243   25.689  -14.410 1.00 94.40 66  D 1 
ATOM 3534 C CB  . THR D 4 66  ? 2.690   23.044  -15.741 1.00 93.54 66  D 1 
ATOM 3535 O OG1 . THR D 4 66  ? 2.448   21.989  -16.647 1.00 87.21 66  D 1 
ATOM 3536 C CG2 . THR D 4 66  ? 3.488   22.434  -14.589 1.00 86.95 66  D 1 
ATOM 3537 N N   . LEU D 4 67  ? 0.991   24.434  -13.015 1.00 95.90 67  D 1 
ATOM 3538 C CA  . LEU D 4 67  ? 1.273   25.178  -11.795 1.00 96.27 67  D 1 
ATOM 3539 C C   . LEU D 4 67  ? 2.451   24.533  -11.052 1.00 96.28 67  D 1 
ATOM 3540 O O   . LEU D 4 67  ? 2.660   23.317  -11.111 1.00 95.36 67  D 1 
ATOM 3541 C CB  . LEU D 4 67  ? 0.023   25.230  -10.895 1.00 96.22 67  D 1 
ATOM 3542 C CG  . LEU D 4 67  ? -1.281  25.699  -11.576 1.00 94.77 67  D 1 
ATOM 3543 C CD1 . LEU D 4 67  ? -2.391  25.814  -10.525 1.00 90.91 67  D 1 
ATOM 3544 C CD2 . LEU D 4 67  ? -1.122  27.056  -12.249 1.00 90.53 67  D 1 
ATOM 3545 N N   . HIS D 4 68  ? 3.189   25.329  -10.295 1.00 96.22 68  D 1 
ATOM 3546 C CA  . HIS D 4 68  ? 4.242   24.839  -9.417  1.00 96.05 68  D 1 
ATOM 3547 C C   . HIS D 4 68  ? 3.815   24.952  -7.955  1.00 96.02 68  D 1 
ATOM 3548 O O   . HIS D 4 68  ? 3.417   26.024  -7.503  1.00 94.95 68  D 1 
ATOM 3549 C CB  . HIS D 4 68  ? 5.546   25.588  -9.698  1.00 95.30 68  D 1 
ATOM 3550 C CG  . HIS D 4 68  ? 6.101   25.287  -11.063 1.00 93.69 68  D 1 
ATOM 3551 N ND1 . HIS D 4 68  ? 6.950   24.244  -11.378 1.00 83.02 68  D 1 
ATOM 3552 C CD2 . HIS D 4 68  ? 5.837   25.953  -12.235 1.00 82.73 68  D 1 
ATOM 3553 C CE1 . HIS D 4 68  ? 7.198   24.294  -12.705 1.00 84.54 68  D 1 
ATOM 3554 N NE2 . HIS D 4 68  ? 6.533   25.315  -13.250 1.00 85.90 68  D 1 
ATOM 3555 N N   . LEU D 4 69  ? 3.927   23.857  -7.203  1.00 94.98 69  D 1 
ATOM 3556 C CA  . LEU D 4 69  ? 3.705   23.833  -5.763  1.00 94.71 69  D 1 
ATOM 3557 C C   . LEU D 4 69  ? 5.024   24.073  -5.032  1.00 94.63 69  D 1 
ATOM 3558 O O   . LEU D 4 69  ? 6.004   23.349  -5.236  1.00 93.66 69  D 1 
ATOM 3559 C CB  . LEU D 4 69  ? 3.060   22.489  -5.378  1.00 94.29 69  D 1 
ATOM 3560 C CG  . LEU D 4 69  ? 2.848   22.291  -3.873  1.00 93.32 69  D 1 
ATOM 3561 C CD1 . LEU D 4 69  ? 1.845   23.280  -3.285  1.00 88.90 69  D 1 
ATOM 3562 C CD2 . LEU D 4 69  ? 2.327   20.879  -3.616  1.00 88.46 69  D 1 
ATOM 3563 N N   . VAL D 4 70  ? 5.013   25.051  -4.118  1.00 94.46 70  D 1 
ATOM 3564 C CA  . VAL D 4 70  ? 6.054   25.247  -3.108  1.00 93.77 70  D 1 
ATOM 3565 C C   . VAL D 4 70  ? 5.425   25.254  -1.710  1.00 93.53 70  D 1 
ATOM 3566 O O   . VAL D 4 70  ? 4.200   25.287  -1.570  1.00 92.39 70  D 1 
ATOM 3567 C CB  . VAL D 4 70  ? 6.898   26.513  -3.385  1.00 92.91 70  D 1 
ATOM 3568 C CG1 . VAL D 4 70  ? 7.550   26.456  -4.765  1.00 88.02 70  D 1 
ATOM 3569 C CG2 . VAL D 4 70  ? 6.085   27.814  -3.278  1.00 88.62 70  D 1 
ATOM 3570 N N   . LEU D 4 71  ? 6.238   25.204  -0.658  1.00 91.64 71  D 1 
ATOM 3571 C CA  . LEU D 4 71  ? 5.741   25.399  0.706   1.00 90.86 71  D 1 
ATOM 3572 C C   . LEU D 4 71  ? 5.512   26.891  0.983   1.00 90.51 71  D 1 
ATOM 3573 O O   . LEU D 4 71  ? 6.144   27.741  0.363   1.00 89.09 71  D 1 
ATOM 3574 C CB  . LEU D 4 71  ? 6.687   24.760  1.734   1.00 90.08 71  D 1 
ATOM 3575 C CG  . LEU D 4 71  ? 6.739   23.230  1.686   1.00 88.04 71  D 1 
ATOM 3576 C CD1 . LEU D 4 71  ? 7.698   22.712  2.763   1.00 83.93 71  D 1 
ATOM 3577 C CD2 . LEU D 4 71  ? 5.372   22.584  1.936   1.00 83.56 71  D 1 
ATOM 3578 N N   . ARG D 4 72  ? 4.635   27.182  1.958   1.00 91.88 72  D 1 
ATOM 3579 C CA  . ARG D 4 72  ? 4.422   28.541  2.444   1.00 91.40 72  D 1 
ATOM 3580 C C   . ARG D 4 72  ? 5.750   29.209  2.748   1.00 91.38 72  D 1 
ATOM 3581 O O   . ARG D 4 72  ? 6.559   28.675  3.502   1.00 88.55 72  D 1 
ATOM 3582 C CB  . ARG D 4 72  ? 3.520   28.537  3.688   1.00 89.11 72  D 1 
ATOM 3583 C CG  . ARG D 4 72  ? 3.101   29.963  4.098   1.00 81.17 72  D 1 
ATOM 3584 C CD  . ARG D 4 72  ? 2.195   29.958  5.329   1.00 75.65 72  D 1 
ATOM 3585 N NE  . ARG D 4 72  ? 2.956   29.646  6.557   1.00 66.10 72  D 1 
ATOM 3586 C CZ  . ARG D 4 72  ? 2.427   29.570  7.771   1.00 58.56 72  D 1 
ATOM 3587 N NH1 . ARG D 4 72  ? 1.157   29.718  7.981   1.00 53.06 72  D 1 
ATOM 3588 N NH2 . ARG D 4 72  ? 3.193   29.341  8.803   1.00 49.52 72  D 1 
ATOM 3589 N N   . LEU D 4 73  ? 5.930   30.375  2.164   1.00 90.07 73  D 1 
ATOM 3590 C CA  . LEU D 4 73  ? 7.084   31.251  2.298   1.00 88.55 73  D 1 
ATOM 3591 C C   . LEU D 4 73  ? 6.620   32.618  2.770   1.00 88.97 73  D 1 
ATOM 3592 O O   . LEU D 4 73  ? 5.477   33.020  2.535   1.00 86.00 73  D 1 
ATOM 3593 C CB  . LEU D 4 73  ? 7.834   31.274  0.948   1.00 86.15 73  D 1 
ATOM 3594 C CG  . LEU D 4 73  ? 7.022   31.877  -0.229  1.00 84.56 73  D 1 
ATOM 3595 C CD1 . LEU D 4 73  ? 7.340   33.348  -0.457  1.00 78.85 73  D 1 
ATOM 3596 C CD2 . LEU D 4 73  ? 7.332   31.129  -1.516  1.00 79.91 73  D 1 
ATOM 3597 N N   . ARG D 4 74  ? 7.524   33.339  3.429   1.00 89.46 74  D 1 
ATOM 3598 C CA  . ARG D 4 74  ? 7.338   34.723  3.841   1.00 89.48 74  D 1 
ATOM 3599 C C   . ARG D 4 74  ? 8.662   35.463  3.670   1.00 90.68 74  D 1 
ATOM 3600 O O   . ARG D 4 74  ? 9.695   34.995  4.136   1.00 87.67 74  D 1 
ATOM 3601 C CB  . ARG D 4 74  ? 6.817   34.753  5.288   1.00 86.12 74  D 1 
ATOM 3602 C CG  . ARG D 4 74  ? 6.679   36.171  5.843   1.00 75.45 74  D 1 
ATOM 3603 C CD  . ARG D 4 74  ? 6.104   36.154  7.256   1.00 71.20 74  D 1 
ATOM 3604 N NE  . ARG D 4 74  ? 6.260   37.456  7.897   1.00 61.29 74  D 1 
ATOM 3605 C CZ  . ARG D 4 74  ? 5.516   37.992  8.852   1.00 53.13 74  D 1 
ATOM 3606 N NH1 . ARG D 4 74  ? 4.471   37.387  9.339   1.00 48.30 74  D 1 
ATOM 3607 N NH2 . ARG D 4 74  ? 5.834   39.165  9.332   1.00 44.10 74  D 1 
ATOM 3608 N N   . GLY D 4 75  ? 8.613   36.589  3.000   1.00 88.61 75  D 1 
ATOM 3609 C CA  . GLY D 4 75  ? 9.728   37.525  2.973   1.00 87.08 75  D 1 
ATOM 3610 C C   . GLY D 4 75  ? 9.838   38.252  4.311   1.00 84.92 75  D 1 
ATOM 3611 O O   . GLY D 4 75  ? 8.818   38.621  4.888   1.00 78.61 75  D 1 
ATOM 3612 N N   . GLY D 4 76  ? 11.069  38.425  4.766   1.00 80.16 76  D 1 
ATOM 3613 C CA  . GLY D 4 76  ? 11.365  39.073  6.031   1.00 74.48 76  D 1 
ATOM 3614 C C   . GLY D 4 76  ? 12.212  38.222  6.967   1.00 69.27 76  D 1 
ATOM 3615 O O   . GLY D 4 76  ? 12.316  36.997  6.784   1.00 61.39 76  D 1 
ATOM 3616 O OXT . GLY D 4 76  ? 12.758  38.822  7.926   1.00 65.34 76  D 1 
ATOM 3617 N N   . GLY E 5 1   ? 19.766  66.559  46.453  1.00 21.87 1   E 1 
ATOM 3618 C CA  . GLY E 5 1   ? 20.528  66.054  47.597  1.00 26.56 1   E 1 
ATOM 3619 C C   . GLY E 5 1   ? 21.156  64.721  47.264  1.00 27.71 1   E 1 
ATOM 3620 O O   . GLY E 5 1   ? 20.543  63.965  46.520  1.00 24.79 1   E 1 
ATOM 3621 N N   . ALA E 5 2   ? 22.376  64.457  47.764  1.00 22.39 2   E 1 
ATOM 3622 C CA  . ALA E 5 2   ? 23.286  63.547  47.069  1.00 25.47 2   E 1 
ATOM 3623 C C   . ALA E 5 2   ? 23.484  62.148  47.685  1.00 25.14 2   E 1 
ATOM 3624 O O   . ALA E 5 2   ? 23.829  61.228  46.946  1.00 24.23 2   E 1 
ATOM 3625 C CB  . ALA E 5 2   ? 24.646  64.281  46.995  1.00 24.46 2   E 1 
ATOM 3626 N N   . MET E 5 3   ? 23.382  62.001  49.001  1.00 20.23 3   E 1 
ATOM 3627 C CA  . MET E 5 3   ? 24.420  61.272  49.751  1.00 24.06 3   E 1 
ATOM 3628 C C   . MET E 5 3   ? 24.435  59.739  49.724  1.00 23.18 3   E 1 
ATOM 3629 O O   . MET E 5 3   ? 25.466  59.183  49.374  1.00 22.38 3   E 1 
ATOM 3630 C CB  . MET E 5 3   ? 24.411  61.746  51.213  1.00 24.18 3   E 1 
ATOM 3631 C CG  . MET E 5 3   ? 25.291  62.978  51.450  1.00 23.94 3   E 1 
ATOM 3632 S SD  . MET E 5 3   ? 25.323  63.452  53.205  1.00 23.32 3   E 1 
ATOM 3633 C CE  . MET E 5 3   ? 26.764  64.559  53.228  1.00 22.59 3   E 1 
ATOM 3634 N N   . ASP E 5 4   ? 23.441  59.062  50.274  1.00 26.43 4   E 1 
ATOM 3635 C CA  . ASP E 5 4   ? 23.790  58.159  51.386  1.00 30.66 4   E 1 
ATOM 3636 C C   . ASP E 5 4   ? 24.410  56.772  51.044  1.00 28.66 4   E 1 
ATOM 3637 O O   . ASP E 5 4   ? 24.316  56.256  49.937  1.00 28.22 4   E 1 
ATOM 3638 C CB  . ASP E 5 4   ? 22.622  58.071  52.388  1.00 30.37 4   E 1 
ATOM 3639 C CG  . ASP E 5 4   ? 23.051  57.795  53.833  1.00 26.71 4   E 1 
ATOM 3640 O OD1 . ASP E 5 4   ? 24.275  57.724  54.114  1.00 27.36 4   E 1 
ATOM 3641 O OD2 . ASP E 5 4   ? 22.145  57.636  54.675  1.00 29.88 4   E 1 
ATOM 3642 N N   . MET E 5 5   ? 25.077  56.218  52.043  1.00 24.57 5   E 1 
ATOM 3643 C CA  . MET E 5 5   ? 26.317  55.418  51.967  1.00 28.10 5   E 1 
ATOM 3644 C C   . MET E 5 5   ? 26.227  53.891  51.753  1.00 26.69 5   E 1 
ATOM 3645 O O   . MET E 5 5   ? 27.110  53.335  51.110  1.00 24.91 5   E 1 
ATOM 3646 C CB  . MET E 5 5   ? 27.045  55.580  53.319  1.00 27.29 5   E 1 
ATOM 3647 C CG  . MET E 5 5   ? 27.682  56.943  53.598  1.00 27.59 5   E 1 
ATOM 3648 S SD  . MET E 5 5   ? 28.543  56.887  55.216  1.00 26.58 5   E 1 
ATOM 3649 C CE  . MET E 5 5   ? 29.257  58.562  55.241  1.00 24.54 5   E 1 
ATOM 3650 N N   . SER E 5 6   ? 25.384  53.195  52.509  1.00 26.61 6   E 1 
ATOM 3651 C CA  . SER E 5 6   ? 26.014  52.213  53.409  1.00 28.67 6   E 1 
ATOM 3652 C C   . SER E 5 6   ? 26.404  50.837  52.809  1.00 27.09 6   E 1 
ATOM 3653 O O   . SER E 5 6   ? 25.824  50.327  51.871  1.00 25.85 6   E 1 
ATOM 3654 C CB  . SER E 5 6   ? 25.244  52.101  54.742  1.00 28.25 6   E 1 
ATOM 3655 O OG  . SER E 5 6   ? 24.521  50.916  54.888  1.00 26.76 6   E 1 
ATOM 3656 N N   . THR E 5 7   ? 27.422  50.262  53.417  1.00 24.71 7   E 1 
ATOM 3657 C CA  . THR E 5 7   ? 28.416  49.344  52.819  1.00 27.64 7   E 1 
ATOM 3658 C C   . THR E 5 7   ? 28.234  47.836  53.034  1.00 26.72 7   E 1 
ATOM 3659 O O   . THR E 5 7   ? 29.020  47.066  52.476  1.00 24.30 7   E 1 
ATOM 3660 C CB  . THR E 5 7   ? 29.791  49.680  53.441  1.00 24.84 7   E 1 
ATOM 3661 O OG1 . THR E 5 7   ? 29.658  49.897  54.826  1.00 23.04 7   E 1 
ATOM 3662 C CG2 . THR E 5 7   ? 30.413  50.943  52.856  1.00 24.53 7   E 1 
ATOM 3663 N N   . ARG E 5 8   ? 27.377  47.409  53.939  1.00 27.20 8   E 1 
ATOM 3664 C CA  . ARG E 5 8   ? 27.718  46.260  54.786  1.00 33.18 8   E 1 
ATOM 3665 C C   . ARG E 5 8   ? 27.874  44.907  54.065  1.00 30.52 8   E 1 
ATOM 3666 O O   . ARG E 5 8   ? 27.001  44.439  53.354  1.00 28.32 8   E 1 
ATOM 3667 C CB  . ARG E 5 8   ? 26.781  46.148  56.003  1.00 32.02 8   E 1 
ATOM 3668 C CG  . ARG E 5 8   ? 27.148  47.169  57.092  1.00 30.74 8   E 1 
ATOM 3669 C CD  . ARG E 5 8   ? 26.299  46.948  58.346  1.00 29.16 8   E 1 
ATOM 3670 N NE  . ARG E 5 8   ? 26.668  47.895  59.412  1.00 28.46 8   E 1 
ATOM 3671 C CZ  . ARG E 5 8   ? 26.177  47.919  60.652  1.00 27.31 8   E 1 
ATOM 3672 N NH1 . ARG E 5 8   ? 25.280  47.059  61.058  1.00 25.93 8   E 1 
ATOM 3673 N NH2 . ARG E 5 8   ? 26.580  48.817  61.504  1.00 28.57 8   E 1 
ATOM 3674 N N   . ASN E 5 9   ? 28.978  44.248  54.369  1.00 29.57 9   E 1 
ATOM 3675 C CA  . ASN E 5 9   ? 29.680  43.180  53.628  1.00 33.25 9   E 1 
ATOM 3676 C C   . ASN E 5 9   ? 29.320  41.690  53.917  1.00 32.57 9   E 1 
ATOM 3677 O O   . ASN E 5 9   ? 29.428  40.874  53.003  1.00 30.06 9   E 1 
ATOM 3678 C CB  . ASN E 5 9   ? 31.178  43.464  53.939  1.00 30.55 9   E 1 
ATOM 3679 C CG  . ASN E 5 9   ? 32.182  42.866  52.980  1.00 25.01 9   E 1 
ATOM 3680 O OD1 . ASN E 5 9   ? 31.887  42.294  51.948  1.00 24.34 9   E 1 
ATOM 3681 N ND2 . ASN E 5 9   ? 33.462  42.989  53.288  1.00 28.49 9   E 1 
ATOM 3682 N N   . PRO E 5 10  ? 29.007  41.266  55.164  1.00 24.79 10  E 1 
ATOM 3683 C CA  . PRO E 5 10  ? 29.946  40.287  55.714  1.00 29.59 10  E 1 
ATOM 3684 C C   . PRO E 5 10  ? 29.629  38.782  55.595  1.00 30.37 10  E 1 
ATOM 3685 O O   . PRO E 5 10  ? 30.468  38.030  55.082  1.00 27.70 10  E 1 
ATOM 3686 C CB  . PRO E 5 10  ? 30.106  40.714  57.179  1.00 26.07 10  E 1 
ATOM 3687 C CG  . PRO E 5 10  ? 28.749  41.261  57.553  1.00 26.54 10  E 1 
ATOM 3688 C CD  . PRO E 5 10  ? 28.210  41.812  56.218  1.00 32.14 10  E 1 
ATOM 3689 N N   . GLN E 5 11  ? 28.576  38.262  56.195  1.00 24.77 11  E 1 
ATOM 3690 C CA  . GLN E 5 11  ? 28.788  37.020  56.946  1.00 28.50 11  E 1 
ATOM 3691 C C   . GLN E 5 11  ? 28.615  35.703  56.167  1.00 26.94 11  E 1 
ATOM 3692 O O   . GLN E 5 11  ? 27.532  35.301  55.755  1.00 25.48 11  E 1 
ATOM 3693 C CB  . GLN E 5 11  ? 27.975  37.016  58.260  1.00 27.86 11  E 1 
ATOM 3694 C CG  . GLN E 5 11  ? 28.755  37.671  59.416  1.00 26.39 11  E 1 
ATOM 3695 C CD  . GLN E 5 11  ? 28.057  37.540  60.781  1.00 24.61 11  E 1 
ATOM 3696 O OE1 . GLN E 5 11  ? 26.984  36.987  60.932  1.00 26.98 11  E 1 
ATOM 3697 N NE2 . GLN E 5 11  ? 28.658  38.042  61.828  1.00 28.19 11  E 1 
ATOM 3698 N N   . ARG E 5 12  ? 29.735  34.954  56.131  1.00 24.96 12  E 1 
ATOM 3699 C CA  . ARG E 5 12  ? 29.933  33.608  55.555  1.00 29.87 12  E 1 
ATOM 3700 C C   . ARG E 5 12  ? 29.265  32.426  56.303  1.00 27.00 12  E 1 
ATOM 3701 O O   . ARG E 5 12  ? 29.880  31.354  56.326  1.00 25.74 12  E 1 
ATOM 3702 C CB  . ARG E 5 12  ? 31.453  33.337  55.498  1.00 29.08 12  E 1 
ATOM 3703 C CG  . ARG E 5 12  ? 32.211  33.892  54.290  1.00 27.49 12  E 1 
ATOM 3704 C CD  . ARG E 5 12  ? 33.679  33.442  54.399  1.00 27.18 12  E 1 
ATOM 3705 N NE  . ARG E 5 12  ? 34.463  33.752  53.194  1.00 26.04 12  E 1 
ATOM 3706 C CZ  . ARG E 5 12  ? 35.745  33.470  52.994  1.00 25.13 12  E 1 
ATOM 3707 N NH1 . ARG E 5 12  ? 36.469  32.880  53.899  1.00 23.20 12  E 1 
ATOM 3708 N NH2 . ARG E 5 12  ? 36.322  33.774  51.869  1.00 25.47 12  E 1 
ATOM 3709 N N   . LYS E 5 13  ? 28.126  32.548  56.955  1.00 27.21 13  E 1 
ATOM 3710 C CA  . LYS E 5 13  ? 27.726  31.586  57.993  1.00 31.32 13  E 1 
ATOM 3711 C C   . LYS E 5 13  ? 27.839  30.103  57.555  1.00 28.58 13  E 1 
ATOM 3712 O O   . LYS E 5 13  ? 27.129  29.629  56.679  1.00 26.87 13  E 1 
ATOM 3713 C CB  . LYS E 5 13  ? 26.344  31.898  58.587  1.00 30.00 13  E 1 
ATOM 3714 C CG  . LYS E 5 13  ? 26.462  32.848  59.788  1.00 28.35 13  E 1 
ATOM 3715 C CD  . LYS E 5 13  ? 25.106  33.109  60.463  1.00 27.68 13  E 1 
ATOM 3716 C CE  . LYS E 5 13  ? 25.300  34.013  61.701  1.00 25.30 13  E 1 
ATOM 3717 N NZ  . LYS E 5 13  ? 24.025  34.396  62.350  1.00 24.17 13  E 1 
ATOM 3718 N N   . ARG E 5 14  ? 28.721  29.394  58.278  1.00 25.52 14  E 1 
ATOM 3719 C CA  . ARG E 5 14  ? 29.236  28.033  58.027  1.00 31.23 14  E 1 
ATOM 3720 C C   . ARG E 5 14  ? 28.302  26.852  58.385  1.00 28.31 14  E 1 
ATOM 3721 O O   . ARG E 5 14  ? 28.808  25.740  58.366  1.00 26.59 14  E 1 
ATOM 3722 C CB  . ARG E 5 14  ? 30.516  27.841  58.870  1.00 29.89 14  E 1 
ATOM 3723 C CG  . ARG E 5 14  ? 31.806  28.469  58.336  1.00 28.22 14  E 1 
ATOM 3724 C CD  . ARG E 5 14  ? 32.943  28.116  59.310  1.00 27.08 14  E 1 
ATOM 3725 N NE  . ARG E 5 14  ? 34.280  28.458  58.797  1.00 25.50 14  E 1 
ATOM 3726 C CZ  . ARG E 5 14  ? 35.427  28.245  59.421  1.00 23.72 14  E 1 
ATOM 3727 N NH1 . ARG E 5 14  ? 35.479  27.733  60.621  1.00 22.45 14  E 1 
ATOM 3728 N NH2 . ARG E 5 14  ? 36.557  28.531  58.852  1.00 24.34 14  E 1 
ATOM 3729 N N   . ARG E 5 15  ? 27.063  27.032  58.794  1.00 30.68 15  E 1 
ATOM 3730 C CA  . ARG E 5 15  ? 26.389  26.112  59.729  1.00 35.69 15  E 1 
ATOM 3731 C C   . ARG E 5 15  ? 26.516  24.623  59.361  1.00 31.96 15  E 1 
ATOM 3732 O O   . ARG E 5 15  ? 26.075  24.211  58.292  1.00 29.88 15  E 1 
ATOM 3733 C CB  . ARG E 5 15  ? 24.918  26.488  59.931  1.00 34.03 15  E 1 
ATOM 3734 C CG  . ARG E 5 15  ? 24.732  27.539  61.037  1.00 33.29 15  E 1 
ATOM 3735 C CD  . ARG E 5 15  ? 23.241  27.764  61.304  1.00 32.88 15  E 1 
ATOM 3736 N NE  . ARG E 5 15  ? 23.020  28.599  62.507  1.00 31.64 15  E 1 
ATOM 3737 C CZ  . ARG E 5 15  ? 21.838  28.919  63.031  1.00 30.13 15  E 1 
ATOM 3738 N NH1 . ARG E 5 15  ? 20.718  28.549  62.477  1.00 27.40 15  E 1 
ATOM 3739 N NH2 . ARG E 5 15  ? 21.769  29.606  64.132  1.00 30.16 15  E 1 
ATOM 3740 N N   . GLY E 5 16  ? 27.102  23.865  60.279  1.00 29.03 16  E 1 
ATOM 3741 C CA  . GLY E 5 16  ? 27.527  22.478  60.068  1.00 29.49 16  E 1 
ATOM 3742 C C   . GLY E 5 16  ? 26.994  21.431  61.052  1.00 28.22 16  E 1 
ATOM 3743 O O   . GLY E 5 16  ? 27.656  20.409  61.214  1.00 25.99 16  E 1 
ATOM 3744 N N   . GLY E 5 17  ? 25.889  21.658  61.744  1.00 28.45 17  E 1 
ATOM 3745 C CA  . GLY E 5 17  ? 25.376  20.701  62.743  1.00 28.48 17  E 1 
ATOM 3746 C C   . GLY E 5 17  ? 24.811  19.393  62.144  1.00 27.40 17  E 1 
ATOM 3747 O O   . GLY E 5 17  ? 24.979  19.154  60.965  1.00 25.24 17  E 1 
ATOM 3748 N N   . ALA E 5 18  ? 24.108  18.513  62.791  1.00 26.37 18  E 1 
ATOM 3749 C CA  . ALA E 5 18  ? 24.212  17.975  64.150  1.00 29.25 18  E 1 
ATOM 3750 C C   . ALA E 5 18  ? 24.054  16.428  64.069  1.00 27.71 18  E 1 
ATOM 3751 O O   . ALA E 5 18  ? 23.903  15.885  62.985  1.00 26.41 18  E 1 
ATOM 3752 C CB  . ALA E 5 18  ? 23.154  18.625  65.060  1.00 27.61 18  E 1 
ATOM 3753 N N   . VAL E 5 19  ? 24.124  15.751  65.205  1.00 26.79 19  E 1 
ATOM 3754 C CA  . VAL E 5 19  ? 24.798  14.437  65.350  1.00 29.40 19  E 1 
ATOM 3755 C C   . VAL E 5 19  ? 23.932  13.158  65.343  1.00 28.04 19  E 1 
ATOM 3756 O O   . VAL E 5 19  ? 24.379  12.131  64.827  1.00 25.76 19  E 1 
ATOM 3757 C CB  . VAL E 5 19  ? 25.588  14.469  66.685  1.00 26.47 19  E 1 
ATOM 3758 C CG1 . VAL E 5 19  ? 26.375  13.192  66.992  1.00 23.56 19  E 1 
ATOM 3759 C CG2 . VAL E 5 19  ? 26.588  15.640  66.731  1.00 26.77 19  E 1 
ATOM 3760 N N   . ASN E 5 20  ? 22.829  13.171  66.026  1.00 26.29 20  E 1 
ATOM 3761 C CA  . ASN E 5 20  ? 22.276  12.014  66.783  1.00 28.85 20  E 1 
ATOM 3762 C C   . ASN E 5 20  ? 21.807  10.766  65.984  1.00 27.66 20  E 1 
ATOM 3763 O O   . ASN E 5 20  ? 21.499  10.879  64.822  1.00 25.86 20  E 1 
ATOM 3764 C CB  . ASN E 5 20  ? 21.096  12.554  67.623  1.00 27.01 20  E 1 
ATOM 3765 C CG  . ASN E 5 20  ? 21.466  12.964  69.027  1.00 23.20 20  E 1 
ATOM 3766 O OD1 . ASN E 5 20  ? 22.556  12.743  69.533  1.00 22.83 20  E 1 
ATOM 3767 N ND2 . ASN E 5 20  ? 20.538  13.557  69.742  1.00 25.90 20  E 1 
ATOM 3768 N N   . SER E 5 21  ? 21.619  9.625   66.577  1.00 25.84 21  E 1 
ATOM 3769 C CA  . SER E 5 21  ? 22.393  8.713   67.426  1.00 28.79 21  E 1 
ATOM 3770 C C   . SER E 5 21  ? 21.952  7.234   67.261  1.00 27.30 21  E 1 
ATOM 3771 O O   . SER E 5 21  ? 22.411  6.607   66.307  1.00 25.59 21  E 1 
ATOM 3772 C CB  . SER E 5 21  ? 22.433  9.129   68.910  1.00 26.89 21  E 1 
ATOM 3773 O OG  . SER E 5 21  ? 21.142  9.015   69.503  1.00 25.68 21  E 1 
ATOM 3774 N N   . ARG E 5 22  ? 21.208  6.640   68.185  1.00 22.33 22  E 1 
ATOM 3775 C CA  . ARG E 5 22  ? 21.564  5.297   68.698  1.00 26.17 22  E 1 
ATOM 3776 C C   . ARG E 5 22  ? 20.845  3.998   68.258  1.00 23.99 22  E 1 
ATOM 3777 O O   . ARG E 5 22  ? 21.503  3.089   67.766  1.00 22.58 22  E 1 
ATOM 3778 C CB  . ARG E 5 22  ? 21.493  5.350   70.238  1.00 24.76 22  E 1 
ATOM 3779 C CG  . ARG E 5 22  ? 22.822  5.609   70.946  1.00 23.45 22  E 1 
ATOM 3780 C CD  . ARG E 5 22  ? 22.578  5.528   72.462  1.00 23.82 22  E 1 
ATOM 3781 N NE  . ARG E 5 22  ? 23.826  5.693   73.228  1.00 22.68 22  E 1 
ATOM 3782 C CZ  . ARG E 5 22  ? 23.928  5.664   74.557  1.00 22.74 22  E 1 
ATOM 3783 N NH1 . ARG E 5 22  ? 22.887  5.493   75.327  1.00 21.10 22  E 1 
ATOM 3784 N NH2 . ARG E 5 22  ? 25.088  5.794   75.140  1.00 23.28 22  E 1 
ATOM 3785 N N   . GLN E 5 23  ? 19.631  3.827   68.707  1.00 23.93 23  E 1 
ATOM 3786 C CA  . GLN E 5 23  ? 19.168  2.541   69.317  1.00 27.04 23  E 1 
ATOM 3787 C C   . GLN E 5 23  ? 18.263  1.654   68.407  1.00 25.14 23  E 1 
ATOM 3788 O O   . GLN E 5 23  ? 17.935  2.105   67.329  1.00 23.74 23  E 1 
ATOM 3789 C CB  . GLN E 5 23  ? 18.407  2.924   70.604  1.00 26.42 23  E 1 
ATOM 3790 C CG  . GLN E 5 23  ? 19.284  3.134   71.840  1.00 24.98 23  E 1 
ATOM 3791 C CD  . GLN E 5 23  ? 18.439  3.356   73.112  1.00 23.98 23  E 1 
ATOM 3792 O OE1 . GLN E 5 23  ? 17.248  3.614   73.071  1.00 25.61 23  E 1 
ATOM 3793 N NE2 . GLN E 5 23  ? 19.022  3.262   74.285  1.00 26.40 23  E 1 
ATOM 3794 N N   . THR E 5 24  ? 17.773  0.467   68.699  1.00 27.04 24  E 1 
ATOM 3795 C CA  . THR E 5 24  ? 18.170  -0.715  69.511  1.00 29.94 24  E 1 
ATOM 3796 C C   . THR E 5 24  ? 17.554  -2.019  68.934  1.00 28.57 24  E 1 
ATOM 3797 O O   . THR E 5 24  ? 18.060  -2.530  67.956  1.00 26.00 24  E 1 
ATOM 3798 C CB  . THR E 5 24  ? 17.761  -0.670  71.022  1.00 27.04 24  E 1 
ATOM 3799 O OG1 . THR E 5 24  ? 17.005  0.455   71.373  1.00 24.50 24  E 1 
ATOM 3800 C CG2 . THR E 5 24  ? 18.958  -0.761  71.961  1.00 25.80 24  E 1 
ATOM 3801 N N   . GLN E 5 25  ? 16.562  -2.588  69.575  1.00 25.94 25  E 1 
ATOM 3802 C CA  . GLN E 5 25  ? 16.437  -4.000  69.984  1.00 29.31 25  E 1 
ATOM 3803 C C   . GLN E 5 25  ? 15.698  -5.013  69.071  1.00 27.58 25  E 1 
ATOM 3804 O O   . GLN E 5 25  ? 15.270  -4.722  67.965  1.00 26.17 25  E 1 
ATOM 3805 C CB  . GLN E 5 25  ? 15.854  -4.044  71.419  1.00 28.24 25  E 1 
ATOM 3806 C CG  . GLN E 5 25  ? 16.909  -4.219  72.520  1.00 26.90 25  E 1 
ATOM 3807 C CD  . GLN E 5 25  ? 16.291  -4.302  73.928  1.00 25.69 25  E 1 
ATOM 3808 O OE1 . GLN E 5 25  ? 15.086  -4.266  74.120  1.00 27.72 25  E 1 
ATOM 3809 N NE2 . GLN E 5 25  ? 17.092  -4.422  74.958  1.00 29.14 25  E 1 
ATOM 3810 N N   . LYS E 5 26  ? 15.597  -6.219  69.577  1.00 22.50 26  E 1 
ATOM 3811 C CA  . LYS E 5 26  ? 15.778  -7.550  68.968  1.00 25.87 26  E 1 
ATOM 3812 C C   . LYS E 5 26  ? 14.511  -8.410  68.726  1.00 23.58 26  E 1 
ATOM 3813 O O   . LYS E 5 26  ? 14.677  -9.582  68.422  1.00 22.59 26  E 1 
ATOM 3814 C CB  . LYS E 5 26  ? 16.695  -8.303  69.964  1.00 25.56 26  E 1 
ATOM 3815 C CG  . LYS E 5 26  ? 17.644  -9.362  69.399  1.00 25.13 26  E 1 
ATOM 3816 C CD  . LYS E 5 26  ? 18.393  -10.058 70.557  1.00 25.55 26  E 1 
ATOM 3817 C CE  . LYS E 5 26  ? 19.495  -10.980 70.060  1.00 24.00 26  E 1 
ATOM 3818 N NZ  . LYS E 5 26  ? 20.169  -11.694 71.160  1.00 23.67 26  E 1 
ATOM 3819 N N   . ARG E 5 27  ? 13.329  -7.947  69.012  1.00 26.67 27  E 1 
ATOM 3820 C CA  . ARG E 5 27  ? 12.277  -8.747  69.667  1.00 30.05 27  E 1 
ATOM 3821 C C   . ARG E 5 27  ? 11.748  -10.007 68.939  1.00 26.13 27  E 1 
ATOM 3822 O O   . ARG E 5 27  ? 11.913  -10.211 67.753  1.00 24.89 27  E 1 
ATOM 3823 C CB  . ARG E 5 27  ? 11.133  -7.841  70.179  1.00 28.87 27  E 1 
ATOM 3824 C CG  . ARG E 5 27  ? 11.033  -7.881  71.715  1.00 28.11 27  E 1 
ATOM 3825 C CD  . ARG E 5 27  ? 9.817   -7.092  72.212  1.00 28.57 27  E 1 
ATOM 3826 N NE  . ARG E 5 27  ? 9.745   -7.083  73.699  1.00 27.74 27  E 1 
ATOM 3827 C CZ  . ARG E 5 27  ? 8.746   -6.601  74.425  1.00 27.00 27  E 1 
ATOM 3828 N NH1 . ARG E 5 27  ? 7.690   -6.069  73.893  1.00 25.28 27  E 1 
ATOM 3829 N NH2 . ARG E 5 27  ? 8.797   -6.647  75.733  1.00 26.64 27  E 1 
ATOM 3830 N N   . THR E 5 28  ? 11.167  -10.842 69.753  1.00 28.00 28  E 1 
ATOM 3831 C CA  . THR E 5 28  ? 10.730  -12.260 69.716  1.00 30.05 28  E 1 
ATOM 3832 C C   . THR E 5 28  ? 9.389   -12.510 68.970  1.00 28.26 28  E 1 
ATOM 3833 O O   . THR E 5 28  ? 8.886   -11.583 68.357  1.00 25.77 28  E 1 
ATOM 3834 C CB  . THR E 5 28  ? 10.576  -12.652 71.202  1.00 26.62 28  E 1 
ATOM 3835 O OG1 . THR E 5 28  ? 9.856   -11.646 71.914  1.00 24.66 28  E 1 
ATOM 3836 C CG2 . THR E 5 28  ? 11.907  -12.817 71.932  1.00 26.28 28  E 1 
ATOM 3837 N N   . ARG E 5 29  ? 8.722   -13.669 69.018  1.00 22.84 29  E 1 
ATOM 3838 C CA  . ARG E 5 29  ? 9.018   -15.124 68.932  1.00 25.54 29  E 1 
ATOM 3839 C C   . ARG E 5 29  ? 7.775   -15.936 68.512  1.00 23.09 29  E 1 
ATOM 3840 O O   . ARG E 5 29  ? 7.927   -16.966 67.877  1.00 21.84 29  E 1 
ATOM 3841 C CB  . ARG E 5 29  ? 9.425   -15.673 70.323  1.00 24.35 29  E 1 
ATOM 3842 C CG  . ARG E 5 29  ? 9.954   -17.116 70.313  1.00 23.23 29  E 1 
ATOM 3843 C CD  . ARG E 5 29  ? 10.084  -17.653 71.742  1.00 24.18 29  E 1 
ATOM 3844 N NE  . ARG E 5 29  ? 10.821  -18.945 71.789  1.00 23.94 29  E 1 
ATOM 3845 C CZ  . ARG E 5 29  ? 10.876  -19.787 72.817  1.00 24.25 29  E 1 
ATOM 3846 N NH1 . ARG E 5 29  ? 10.220  -19.577 73.928  1.00 22.61 29  E 1 
ATOM 3847 N NH2 . ARG E 5 29  ? 11.607  -20.855 72.741  1.00 24.44 29  E 1 
ATOM 3848 N N   . GLU E 5 30  ? 6.629   -15.547 68.970  1.00 28.21 30  E 1 
ATOM 3849 C CA  . GLU E 5 30  ? 5.412   -16.354 69.242  1.00 29.40 30  E 1 
ATOM 3850 C C   . GLU E 5 30  ? 4.482   -16.538 68.011  1.00 26.55 30  E 1 
ATOM 3851 O O   . GLU E 5 30  ? 4.740   -15.924 66.992  1.00 25.52 30  E 1 
ATOM 3852 C CB  . GLU E 5 30  ? 4.681   -15.606 70.374  1.00 29.67 30  E 1 
ATOM 3853 C CG  . GLU E 5 30  ? 5.251   -15.880 71.766  1.00 29.06 30  E 1 
ATOM 3854 C CD  . GLU E 5 30  ? 4.452   -15.202 72.889  1.00 28.82 30  E 1 
ATOM 3855 O OE1 . GLU E 5 30  ? 4.999   -15.126 74.008  1.00 27.53 30  E 1 
ATOM 3856 O OE2 . GLU E 5 30  ? 3.307   -14.780 72.619  1.00 32.81 30  E 1 
ATOM 3857 N N   . THR E 5 31  ? 3.384   -17.296 67.985  1.00 27.87 31  E 1 
ATOM 3858 C CA  . THR E 5 31  ? 2.863   -18.481 68.710  1.00 29.17 31  E 1 
ATOM 3859 C C   . THR E 5 31  ? 1.933   -19.286 67.768  1.00 27.32 31  E 1 
ATOM 3860 O O   . THR E 5 31  ? 2.050   -19.190 66.556  1.00 25.05 31  E 1 
ATOM 3861 C CB  . THR E 5 31  ? 2.089   -18.165 70.021  1.00 26.15 31  E 1 
ATOM 3862 O OG1 . THR E 5 31  ? 1.814   -16.794 70.206  1.00 24.35 31  E 1 
ATOM 3863 C CG2 . THR E 5 31  ? 2.788   -18.677 71.272  1.00 25.62 31  E 1 
ATOM 3864 N N   . THR E 5 32  ? 1.048   -20.057 68.295  1.00 26.19 32  E 1 
ATOM 3865 C CA  . THR E 5 32  ? 0.666   -21.442 67.964  1.00 27.83 32  E 1 
ATOM 3866 C C   . THR E 5 32  ? -0.563  -21.728 67.099  1.00 27.02 32  E 1 
ATOM 3867 O O   . THR E 5 32  ? -0.614  -22.818 66.536  1.00 24.74 32  E 1 
ATOM 3868 C CB  . THR E 5 32  ? 0.374   -22.157 69.293  1.00 24.44 32  E 1 
ATOM 3869 O OG1 . THR E 5 32  ? -0.367  -21.313 70.158  1.00 22.59 32  E 1 
ATOM 3870 C CG2 . THR E 5 32  ? 1.648   -22.545 70.059  1.00 24.18 32  E 1 
ATOM 3871 N N   . SER E 5 33  ? -1.580  -20.943 67.166  1.00 25.94 33  E 1 
ATOM 3872 C CA  . SER E 5 33  ? -2.930  -21.501 67.318  1.00 27.92 33  E 1 
ATOM 3873 C C   . SER E 5 33  ? -3.466  -22.341 66.152  1.00 26.35 33  E 1 
ATOM 3874 O O   . SER E 5 33  ? -3.215  -22.076 64.988  1.00 25.31 33  E 1 
ATOM 3875 C CB  . SER E 5 33  ? -3.937  -20.429 67.729  1.00 26.62 33  E 1 
ATOM 3876 O OG  . SER E 5 33  ? -3.962  -19.390 66.777  1.00 25.51 33  E 1 
ATOM 3877 N N   . THR E 5 34  ? -4.208  -23.339 66.501  1.00 27.66 34  E 1 
ATOM 3878 C CA  . THR E 5 34  ? -4.405  -24.642 65.845  1.00 29.19 34  E 1 
ATOM 3879 C C   . THR E 5 34  ? -5.563  -24.838 64.841  1.00 27.74 34  E 1 
ATOM 3880 O O   . THR E 5 34  ? -5.370  -25.634 63.922  1.00 25.59 34  E 1 
ATOM 3881 C CB  . THR E 5 34  ? -4.612  -25.711 66.946  1.00 26.02 34  E 1 
ATOM 3882 O OG1 . THR E 5 34  ? -4.830  -25.131 68.218  1.00 23.49 34  E 1 
ATOM 3883 C CG2 . THR E 5 34  ? -3.401  -26.622 67.132  1.00 26.75 34  E 1 
ATOM 3884 N N   . PRO E 5 35  ? -6.749  -24.325 65.085  1.00 22.62 35  E 1 
ATOM 3885 C CA  . PRO E 5 35  ? -7.814  -25.256 65.432  1.00 25.53 35  E 1 
ATOM 3886 C C   . PRO E 5 35  ? -8.618  -25.944 64.306  1.00 25.70 35  E 1 
ATOM 3887 O O   . PRO E 5 35  ? -8.250  -27.047 63.903  1.00 24.20 35  E 1 
ATOM 3888 C CB  . PRO E 5 35  ? -8.665  -24.490 66.449  1.00 22.86 35  E 1 
ATOM 3889 C CG  . PRO E 5 35  ? -8.591  -23.065 65.974  1.00 23.13 35  E 1 
ATOM 3890 C CD  . PRO E 5 35  ? -7.178  -22.986 65.371  1.00 28.59 35  E 1 
ATOM 3891 N N   . GLU E 5 36  ? -9.752  -25.435 63.929  1.00 26.74 36  E 1 
ATOM 3892 C CA  . GLU E 5 36  ? -10.942 -26.295 63.958  1.00 27.59 36  E 1 
ATOM 3893 C C   . GLU E 5 36  ? -11.396 -26.979 62.646  1.00 25.32 36  E 1 
ATOM 3894 O O   . GLU E 5 36  ? -10.843 -26.777 61.573  1.00 24.71 36  E 1 
ATOM 3895 C CB  . GLU E 5 36  ? -12.108 -25.555 64.661  1.00 27.98 36  E 1 
ATOM 3896 C CG  . GLU E 5 36  ? -12.223 -25.947 66.138  1.00 27.57 36  E 1 
ATOM 3897 C CD  . GLU E 5 36  ? -13.412 -25.300 66.867  1.00 27.60 36  E 1 
ATOM 3898 O OE1 . GLU E 5 36  ? -13.618 -25.673 68.053  1.00 25.83 36  E 1 
ATOM 3899 O OE2 . GLU E 5 36  ? -14.092 -24.436 66.256  1.00 31.73 36  E 1 
ATOM 3900 N N   . ILE E 5 37  ? -12.414 -27.825 62.805  1.00 27.54 37  E 1 
ATOM 3901 C CA  . ILE E 5 37  ? -12.597 -29.147 62.184  1.00 30.47 37  E 1 
ATOM 3902 C C   . ILE E 5 37  ? -13.627 -29.177 61.030  1.00 28.70 37  E 1 
ATOM 3903 O O   . ILE E 5 37  ? -13.682 -30.175 60.328  1.00 27.47 37  E 1 
ATOM 3904 C CB  . ILE E 5 37  ? -13.038 -30.114 63.320  1.00 28.45 37  E 1 
ATOM 3905 C CG1 . ILE E 5 37  ? -11.991 -30.202 64.460  1.00 27.19 37  E 1 
ATOM 3906 C CG2 . ILE E 5 37  ? -13.369 -31.537 62.842  1.00 29.92 37  E 1 
ATOM 3907 C CD1 . ILE E 5 37  ? -12.514 -30.844 65.764  1.00 28.84 37  E 1 
ATOM 3908 N N   . SER E 5 38  ? -14.465 -28.202 60.902  1.00 25.31 38  E 1 
ATOM 3909 C CA  . SER E 5 38  ? -15.889 -28.366 60.592  1.00 26.75 38  E 1 
ATOM 3910 C C   . SER E 5 38  ? -16.220 -29.312 59.431  1.00 25.24 38  E 1 
ATOM 3911 O O   . SER E 5 38  ? -15.649 -29.249 58.347  1.00 25.04 38  E 1 
ATOM 3912 C CB  . SER E 5 38  ? -16.609 -27.024 60.442  1.00 26.26 38  E 1 
ATOM 3913 O OG  . SER E 5 38  ? -16.000 -26.242 59.436  1.00 25.01 38  E 1 
ATOM 3914 N N   . LEU E 5 39  ? -17.156 -30.188 59.737  1.00 21.53 39  E 1 
ATOM 3915 C CA  . LEU E 5 39  ? -17.405 -31.507 59.137  1.00 25.64 39  E 1 
ATOM 3916 C C   . LEU E 5 39  ? -18.353 -31.564 57.936  1.00 23.79 39  E 1 
ATOM 3917 O O   . LEU E 5 39  ? -18.454 -32.642 57.363  1.00 22.61 39  E 1 
ATOM 3918 C CB  . LEU E 5 39  ? -18.030 -32.365 60.252  1.00 24.39 39  E 1 
ATOM 3919 C CG  . LEU E 5 39  ? -17.043 -33.071 61.191  1.00 22.42 39  E 1 
ATOM 3920 C CD1 . LEU E 5 39  ? -17.740 -33.439 62.508  1.00 23.24 39  E 1 
ATOM 3921 C CD2 . LEU E 5 39  ? -16.502 -34.348 60.564  1.00 28.24 39  E 1 
ATOM 3922 N N   . GLU E 5 40  ? -19.121 -30.532 57.695  1.00 28.39 40  E 1 
ATOM 3923 C CA  . GLU E 5 40  ? -20.519 -30.728 57.270  1.00 30.77 40  E 1 
ATOM 3924 C C   . GLU E 5 40  ? -20.704 -31.582 56.003  1.00 27.83 40  E 1 
ATOM 3925 O O   . GLU E 5 40  ? -19.957 -31.497 55.031  1.00 27.75 40  E 1 
ATOM 3926 C CB  . GLU E 5 40  ? -21.287 -29.401 57.225  1.00 31.10 40  E 1 
ATOM 3927 C CG  . GLU E 5 40  ? -21.621 -28.916 58.639  1.00 30.09 40  E 1 
ATOM 3928 C CD  . GLU E 5 40  ? -22.438 -27.611 58.684  1.00 30.16 40  E 1 
ATOM 3929 O OE1 . GLU E 5 40  ? -23.024 -27.345 59.765  1.00 27.84 40  E 1 
ATOM 3930 O OE2 . GLU E 5 40  ? -22.426 -26.869 57.677  1.00 32.94 40  E 1 
ATOM 3931 N N   . ALA E 5 41  ? -21.727 -32.455 56.110  1.00 27.21 41  E 1 
ATOM 3932 C CA  . ALA E 5 41  ? -21.763 -33.774 55.473  1.00 29.41 41  E 1 
ATOM 3933 C C   . ALA E 5 41  ? -22.889 -33.976 54.440  1.00 28.46 41  E 1 
ATOM 3934 O O   . ALA E 5 41  ? -23.304 -35.120 54.240  1.00 27.92 41  E 1 
ATOM 3935 C CB  . ALA E 5 41  ? -21.894 -34.783 56.629  1.00 28.67 41  E 1 
ATOM 3936 N N   . GLU E 5 42  ? -23.430 -32.928 53.902  1.00 28.06 42  E 1 
ATOM 3937 C CA  . GLU E 5 42  ? -24.810 -32.925 53.373  1.00 29.22 42  E 1 
ATOM 3938 C C   . GLU E 5 42  ? -25.121 -33.902 52.199  1.00 26.61 42  E 1 
ATOM 3939 O O   . GLU E 5 42  ? -24.215 -34.489 51.609  1.00 26.44 42  E 1 
ATOM 3940 C CB  . GLU E 5 42  ? -25.236 -31.472 53.094  1.00 30.39 42  E 1 
ATOM 3941 C CG  . GLU E 5 42  ? -25.874 -30.802 54.321  1.00 29.83 42  E 1 
ATOM 3942 C CD  . GLU E 5 42  ? -26.778 -29.601 53.990  1.00 29.76 42  E 1 
ATOM 3943 O OE1 . GLU E 5 42  ? -27.456 -29.128 54.921  1.00 28.72 42  E 1 
ATOM 3944 O OE2 . GLU E 5 42  ? -26.828 -29.207 52.802  1.00 34.10 42  E 1 
ATOM 3945 N N   . PRO E 5 43  ? -26.410 -34.134 51.964  1.00 26.87 43  E 1 
ATOM 3946 C CA  . PRO E 5 43  ? -26.982 -35.484 51.957  1.00 27.48 43  E 1 
ATOM 3947 C C   . PRO E 5 43  ? -27.209 -36.133 50.581  1.00 27.34 43  E 1 
ATOM 3948 O O   . PRO E 5 43  ? -26.880 -35.614 49.521  1.00 26.50 43  E 1 
ATOM 3949 C CB  . PRO E 5 43  ? -28.286 -35.314 52.768  1.00 26.29 43  E 1 
ATOM 3950 C CG  . PRO E 5 43  ? -28.761 -33.924 52.359  1.00 26.50 43  E 1 
ATOM 3951 C CD  . PRO E 5 43  ? -27.464 -33.161 52.163  1.00 32.79 43  E 1 
ATOM 3952 N N   . ILE E 5 44  ? -27.790 -37.337 50.658  1.00 34.77 44  E 1 
ATOM 3953 C CA  . ILE E 5 44  ? -27.692 -38.466 49.723  1.00 34.87 44  E 1 
ATOM 3954 C C   . ILE E 5 44  ? -28.817 -38.534 48.658  1.00 33.20 44  E 1 
ATOM 3955 O O   . ILE E 5 44  ? -29.028 -39.595 48.090  1.00 32.11 44  E 1 
ATOM 3956 C CB  . ILE E 5 44  ? -27.636 -39.776 50.572  1.00 34.32 44  E 1 
ATOM 3957 C CG1 . ILE E 5 44  ? -26.544 -39.715 51.679  1.00 32.75 44  E 1 
ATOM 3958 C CG2 . ILE E 5 44  ? -27.433 -41.062 49.752  1.00 35.58 44  E 1 
ATOM 3959 C CD1 . ILE E 5 44  ? -26.636 -40.850 52.720  1.00 34.31 44  E 1 
ATOM 3960 N N   . GLU E 5 45  ? -29.567 -37.499 48.426  1.00 30.59 45  E 1 
ATOM 3961 C CA  . GLU E 5 45  ? -30.938 -37.640 47.892  1.00 32.90 45  E 1 
ATOM 3962 C C   . GLU E 5 45  ? -31.122 -38.611 46.710  1.00 29.85 45  E 1 
ATOM 3963 O O   . GLU E 5 45  ? -30.316 -38.706 45.787  1.00 30.35 45  E 1 
ATOM 3964 C CB  . GLU E 5 45  ? -31.612 -36.283 47.617  1.00 34.80 45  E 1 
ATOM 3965 C CG  . GLU E 5 45  ? -32.255 -35.711 48.887  1.00 33.71 45  E 1 
ATOM 3966 C CD  . GLU E 5 45  ? -33.192 -34.510 48.624  1.00 32.10 45  E 1 
ATOM 3967 O OE1 . GLU E 5 45  ? -33.945 -34.160 49.554  1.00 29.50 45  E 1 
ATOM 3968 O OE2 . GLU E 5 45  ? -33.159 -33.977 47.493  1.00 34.31 45  E 1 
ATOM 3969 N N   . LEU E 5 46  ? -32.219 -39.350 46.809  1.00 28.88 46  E 1 
ATOM 3970 C CA  . LEU E 5 46  ? -32.422 -40.748 46.379  1.00 30.36 46  E 1 
ATOM 3971 C C   . LEU E 5 46  ? -33.151 -40.962 45.030  1.00 27.80 46  E 1 
ATOM 3972 O O   . LEU E 5 46  ? -33.668 -42.060 44.832  1.00 27.07 46  E 1 
ATOM 3973 C CB  . LEU E 5 46  ? -33.243 -41.416 47.504  1.00 29.63 46  E 1 
ATOM 3974 C CG  . LEU E 5 46  ? -32.427 -42.227 48.512  1.00 27.18 46  E 1 
ATOM 3975 C CD1 . LEU E 5 46  ? -33.265 -42.456 49.787  1.00 28.43 46  E 1 
ATOM 3976 C CD2 . LEU E 5 46  ? -32.045 -43.595 47.960  1.00 34.11 46  E 1 
ATOM 3977 N N   . VAL E 5 47  ? -33.314 -39.975 44.205  1.00 25.94 47  E 1 
ATOM 3978 C CA  . VAL E 5 47  ? -34.484 -39.825 43.331  1.00 27.66 47  E 1 
ATOM 3979 C C   . VAL E 5 47  ? -34.849 -41.093 42.535  1.00 26.00 47  E 1 
ATOM 3980 O O   . VAL E 5 47  ? -34.025 -41.741 41.891  1.00 25.32 47  E 1 
ATOM 3981 C CB  . VAL E 5 47  ? -34.392 -38.597 42.414  1.00 26.29 47  E 1 
ATOM 3982 C CG1 . VAL E 5 47  ? -35.693 -38.359 41.648  1.00 23.47 47  E 1 
ATOM 3983 C CG2 . VAL E 5 47  ? -34.100 -37.317 43.210  1.00 27.65 47  E 1 
ATOM 3984 N N   . GLU E 5 48  ? -36.117 -41.413 42.629  1.00 30.13 48  E 1 
ATOM 3985 C CA  . GLU E 5 48  ? -36.857 -42.626 42.261  1.00 31.61 48  E 1 
ATOM 3986 C C   . GLU E 5 48  ? -37.066 -42.840 40.730  1.00 29.23 48  E 1 
ATOM 3987 O O   . GLU E 5 48  ? -36.389 -42.212 39.925  1.00 28.73 48  E 1 
ATOM 3988 C CB  . GLU E 5 48  ? -38.224 -42.525 42.983  1.00 32.49 48  E 1 
ATOM 3989 C CG  . GLU E 5 48  ? -38.226 -42.404 44.506  1.00 31.37 48  E 1 
ATOM 3990 C CD  . GLU E 5 48  ? -39.669 -42.439 45.059  1.00 30.03 48  E 1 
ATOM 3991 O OE1 . GLU E 5 48  ? -39.841 -42.888 46.219  1.00 28.38 48  E 1 
ATOM 3992 O OE2 . GLU E 5 48  ? -40.600 -42.046 44.325  1.00 33.44 48  E 1 
ATOM 3993 N N   . THR E 5 49  ? -38.026 -43.610 40.248  1.00 29.50 49  E 1 
ATOM 3994 C CA  . THR E 5 49  ? -38.269 -45.065 40.130  1.00 31.44 49  E 1 
ATOM 3995 C C   . THR E 5 49  ? -38.897 -45.448 38.776  1.00 29.28 49  E 1 
ATOM 3996 O O   . THR E 5 49  ? -38.582 -46.501 38.248  1.00 27.32 49  E 1 
ATOM 3997 C CB  . THR E 5 49  ? -39.307 -45.579 41.163  1.00 29.20 49  E 1 
ATOM 3998 O OG1 . THR E 5 49  ? -40.318 -44.619 41.395  1.00 28.04 49  E 1 
ATOM 3999 C CG2 . THR E 5 49  ? -38.718 -45.996 42.500  1.00 29.75 49  E 1 
ATOM 4000 N N   . VAL E 5 50  ? -39.851 -44.678 38.291  1.00 26.03 50  E 1 
ATOM 4001 C CA  . VAL E 5 50  ? -40.983 -45.147 37.444  1.00 28.06 50  E 1 
ATOM 4002 C C   . VAL E 5 50  ? -40.560 -45.456 35.980  1.00 26.86 50  E 1 
ATOM 4003 O O   . VAL E 5 50  ? -39.662 -44.800 35.475  1.00 25.99 50  E 1 
ATOM 4004 C CB  . VAL E 5 50  ? -42.106 -44.086 37.463  1.00 25.72 50  E 1 
ATOM 4005 C CG1 . VAL E 5 50  ? -43.446 -44.647 37.017  1.00 23.25 50  E 1 
ATOM 4006 C CG2 . VAL E 5 50  ? -42.339 -43.455 38.844  1.00 27.49 50  E 1 
ATOM 4007 N N   . GLY E 5 51  ? -41.112 -46.334 35.201  1.00 26.42 51  E 1 
ATOM 4008 C CA  . GLY E 5 51  ? -42.056 -47.448 35.305  1.00 26.75 51  E 1 
ATOM 4009 C C   . GLY E 5 51  ? -42.337 -48.091 33.934  1.00 26.55 51  E 1 
ATOM 4010 O O   . GLY E 5 51  ? -41.509 -48.826 33.402  1.00 25.19 51  E 1 
ATOM 4011 N N   . ASP E 5 52  ? -43.507 -47.805 33.419  1.00 27.14 52  E 1 
ATOM 4012 C CA  . ASP E 5 52  ? -44.248 -48.616 32.426  1.00 27.91 52  E 1 
ATOM 4013 C C   . ASP E 5 52  ? -43.862 -48.444 30.928  1.00 26.86 52  E 1 
ATOM 4014 O O   . ASP E 5 52  ? -43.046 -47.600 30.590  1.00 25.73 52  E 1 
ATOM 4015 C CB  . ASP E 5 52  ? -45.735 -48.266 32.633  1.00 27.20 52  E 1 
ATOM 4016 C CG  . ASP E 5 52  ? -46.261 -48.508 34.048  1.00 25.48 52  E 1 
ATOM 4017 O OD1 . ASP E 5 52  ? -45.801 -49.469 34.697  1.00 27.55 52  E 1 
ATOM 4018 O OD2 . ASP E 5 52  ? -47.112 -47.699 34.482  1.00 30.60 52  E 1 
ATOM 4019 N N   . GLU E 5 53  ? -44.478 -49.103 29.966  1.00 30.97 53  E 1 
ATOM 4020 C CA  . GLU E 5 53  ? -44.799 -50.528 29.724  1.00 33.37 53  E 1 
ATOM 4021 C C   . GLU E 5 53  ? -44.994 -50.791 28.200  1.00 30.82 53  E 1 
ATOM 4022 O O   . GLU E 5 53  ? -44.288 -51.624 27.636  1.00 31.27 53  E 1 
ATOM 4023 C CB  . GLU E 5 53  ? -46.088 -50.955 30.465  1.00 34.25 53  E 1 
ATOM 4024 C CG  . GLU E 5 53  ? -46.208 -52.474 30.687  1.00 33.43 53  E 1 
ATOM 4025 C CD  . GLU E 5 53  ? -47.545 -52.922 31.310  1.00 32.62 53  E 1 
ATOM 4026 O OE1 . GLU E 5 53  ? -47.544 -53.983 31.976  1.00 30.09 53  E 1 
ATOM 4027 O OE2 . GLU E 5 53  ? -48.565 -52.245 31.083  1.00 35.42 53  E 1 
ATOM 4028 N N   . ILE E 5 54  ? -45.981 -50.176 27.584  1.00 37.09 54  E 1 
ATOM 4029 C CA  . ILE E 5 54  ? -46.856 -50.888 26.637  1.00 38.91 54  E 1 
ATOM 4030 C C   . ILE E 5 54  ? -46.350 -50.956 25.184  1.00 38.05 54  E 1 
ATOM 4031 O O   . ILE E 5 54  ? -45.742 -50.038 24.641  1.00 37.68 54  E 1 
ATOM 4032 C CB  . ILE E 5 54  ? -48.320 -50.388 26.732  1.00 38.31 54  E 1 
ATOM 4033 C CG1 . ILE E 5 54  ? -48.849 -50.525 28.176  1.00 35.80 54  E 1 
ATOM 4034 C CG2 . ILE E 5 54  ? -49.255 -51.149 25.759  1.00 37.80 54  E 1 
ATOM 4035 C CD1 . ILE E 5 54  ? -50.281 -50.013 28.406  1.00 35.58 54  E 1 
ATOM 4036 N N   . VAL E 5 55  ? -46.667 -52.064 24.541  1.00 30.05 55  E 1 
ATOM 4037 C CA  . VAL E 5 55  ? -46.080 -52.663 23.327  1.00 30.98 55  E 1 
ATOM 4038 C C   . VAL E 5 55  ? -46.737 -52.268 21.994  1.00 29.93 55  E 1 
ATOM 4039 O O   . VAL E 5 55  ? -46.192 -52.620 20.945  1.00 29.30 55  E 1 
ATOM 4040 C CB  . VAL E 5 55  ? -46.160 -54.207 23.495  1.00 30.99 55  E 1 
ATOM 4041 C CG1 . VAL E 5 55  ? -45.514 -55.014 22.367  1.00 27.84 55  E 1 
ATOM 4042 C CG2 . VAL E 5 55  ? -45.528 -54.689 24.804  1.00 32.98 55  E 1 
ATOM 4043 N N   . ASP E 5 56  ? -47.889 -51.668 21.995  1.00 34.65 56  E 1 
ATOM 4044 C CA  . ASP E 5 56  ? -49.006 -52.042 21.120  1.00 35.51 56  E 1 
ATOM 4045 C C   . ASP E 5 56  ? -48.722 -52.069 19.596  1.00 32.47 56  E 1 
ATOM 4046 O O   . ASP E 5 56  ? -48.011 -51.241 19.023  1.00 32.69 56  E 1 
ATOM 4047 C CB  . ASP E 5 56  ? -50.276 -51.266 21.486  1.00 37.58 56  E 1 
ATOM 4048 C CG  . ASP E 5 56  ? -51.563 -52.042 21.169  1.00 33.35 56  E 1 
ATOM 4049 O OD1 . ASP E 5 56  ? -51.477 -53.201 20.691  1.00 34.01 56  E 1 
ATOM 4050 O OD2 . ASP E 5 56  ? -52.645 -51.470 21.401  1.00 37.16 56  E 1 
ATOM 4051 N N   . LEU E 5 57  ? -49.308 -53.099 18.983  1.00 39.80 57  E 1 
ATOM 4052 C CA  . LEU E 5 57  ? -48.927 -53.721 17.708  1.00 37.16 57  E 1 
ATOM 4053 C C   . LEU E 5 57  ? -49.607 -53.162 16.450  1.00 36.01 57  E 1 
ATOM 4054 O O   . LEU E 5 57  ? -49.246 -53.614 15.362  1.00 32.03 57  E 1 
ATOM 4055 C CB  . LEU E 5 57  ? -49.303 -55.208 17.820  1.00 34.88 57  E 1 
ATOM 4056 C CG  . LEU E 5 57  ? -48.283 -56.106 18.525  1.00 32.03 57  E 1 
ATOM 4057 C CD1 . LEU E 5 57  ? -48.953 -57.407 18.980  1.00 29.73 57  E 1 
ATOM 4058 C CD2 . LEU E 5 57  ? -47.137 -56.481 17.590  1.00 34.14 57  E 1 
ATOM 4059 N N   . THR E 5 58  ? -50.664 -52.364 16.582  1.00 41.15 58  E 1 
ATOM 4060 C CA  . THR E 5 58  ? -51.819 -52.517 15.689  1.00 38.83 58  E 1 
ATOM 4061 C C   . THR E 5 58  ? -51.571 -52.192 14.219  1.00 37.07 58  E 1 
ATOM 4062 O O   . THR E 5 58  ? -50.789 -51.338 13.838  1.00 34.14 58  E 1 
ATOM 4063 C CB  . THR E 5 58  ? -53.071 -51.785 16.207  1.00 37.13 58  E 1 
ATOM 4064 O OG1 . THR E 5 58  ? -52.754 -50.498 16.663  1.00 34.69 58  E 1 
ATOM 4065 C CG2 . THR E 5 58  ? -53.716 -52.538 17.357  1.00 36.62 58  E 1 
ATOM 4066 N N   . CYS E 5 59  ? -52.291 -52.963 13.387  1.00 23.41 59  E 1 
ATOM 4067 C CA  . CYS E 5 59  ? -51.959 -53.264 11.998  1.00 25.39 59  E 1 
ATOM 4068 C C   . CYS E 5 59  ? -52.619 -52.399 10.917  1.00 25.17 59  E 1 
ATOM 4069 O O   . CYS E 5 59  ? -52.491 -52.765 9.742   1.00 24.04 59  E 1 
ATOM 4070 C CB  . CYS E 5 59  ? -52.404 -54.712 11.730  1.00 24.43 59  E 1 
ATOM 4071 S SG  . CYS E 5 59  ? -51.573 -55.913 12.798  1.00 21.25 59  E 1 
ATOM 4072 N N   . GLU E 5 60  ? -53.417 -51.407 11.280  1.00 26.75 60  E 1 
ATOM 4073 C CA  . GLU E 5 60  ? -54.606 -51.068 10.487  1.00 27.91 60  E 1 
ATOM 4074 C C   . GLU E 5 60  ? -54.379 -50.777 8.989   1.00 26.54 60  E 1 
ATOM 4075 O O   . GLU E 5 60  ? -53.361 -50.253 8.550   1.00 25.28 60  E 1 
ATOM 4076 C CB  . GLU E 5 60  ? -55.469 -49.985 11.145  1.00 27.63 60  E 1 
ATOM 4077 C CG  . GLU E 5 60  ? -56.337 -50.563 12.270  1.00 26.83 60  E 1 
ATOM 4078 C CD  . GLU E 5 60  ? -57.447 -49.607 12.741  1.00 25.71 60  E 1 
ATOM 4079 O OE1 . GLU E 5 60  ? -58.372 -50.106 13.425  1.00 24.00 60  E 1 
ATOM 4080 O OE2 . GLU E 5 60  ? -57.388 -48.412 12.394  1.00 28.16 60  E 1 
ATOM 4081 N N   . SER E 5 61  ? -55.420 -51.155 8.253   1.00 23.97 61  E 1 
ATOM 4082 C CA  . SER E 5 61  ? -55.384 -51.627 6.869   1.00 25.68 61  E 1 
ATOM 4083 C C   . SER E 5 61  ? -55.807 -50.617 5.798   1.00 24.59 61  E 1 
ATOM 4084 O O   . SER E 5 61  ? -56.286 -51.050 4.751   1.00 23.75 61  E 1 
ATOM 4085 C CB  . SER E 5 61  ? -56.318 -52.843 6.803   1.00 24.84 61  E 1 
ATOM 4086 O OG  . SER E 5 61  ? -57.605 -52.497 7.260   1.00 23.31 61  E 1 
ATOM 4087 N N   . LEU E 5 62  ? -55.764 -49.342 6.084   1.00 23.10 62  E 1 
ATOM 4088 C CA  . LEU E 5 62  ? -56.674 -48.375 5.459   1.00 25.84 62  E 1 
ATOM 4089 C C   . LEU E 5 62  ? -56.709 -48.366 3.918   1.00 24.45 62  E 1 
ATOM 4090 O O   . LEU E 5 62  ? -55.749 -48.641 3.210   1.00 23.66 62  E 1 
ATOM 4091 C CB  . LEU E 5 62  ? -56.459 -46.967 6.050   1.00 24.21 62  E 1 
ATOM 4092 C CG  . LEU E 5 62  ? -57.201 -46.738 7.382   1.00 22.09 62  E 1 
ATOM 4093 C CD1 . LEU E 5 62  ? -56.736 -45.422 8.010   1.00 22.43 62  E 1 
ATOM 4094 C CD2 . LEU E 5 62  ? -58.718 -46.668 7.221   1.00 26.34 62  E 1 
ATOM 4095 N N   . GLU E 5 63  ? -57.878 -48.031 3.482   1.00 29.00 63  E 1 
ATOM 4096 C CA  . GLU E 5 63  ? -58.557 -48.413 2.247   1.00 30.84 63  E 1 
ATOM 4097 C C   . GLU E 5 63  ? -58.116 -47.689 0.941   1.00 29.23 63  E 1 
ATOM 4098 O O   . GLU E 5 63  ? -57.298 -46.777 0.942   1.00 28.50 63  E 1 
ATOM 4099 C CB  . GLU E 5 63  ? -60.064 -48.214 2.488   1.00 30.79 63  E 1 
ATOM 4100 C CG  . GLU E 5 63  ? -60.775 -49.378 3.210   1.00 29.18 63  E 1 
ATOM 4101 C CD  . GLU E 5 63  ? -62.310 -49.257 3.168   1.00 26.83 63  E 1 
ATOM 4102 O OE1 . GLU E 5 63  ? -62.976 -50.283 3.426   1.00 25.46 63  E 1 
ATOM 4103 O OE2 . GLU E 5 63  ? -62.815 -48.154 2.849   1.00 28.79 63  E 1 
ATOM 4104 N N   . PRO E 5 64  ? -58.708 -48.103 -0.184  1.00 25.41 64  E 1 
ATOM 4105 C CA  . PRO E 5 64  ? -58.127 -48.014 -1.525  1.00 25.74 64  E 1 
ATOM 4106 C C   . PRO E 5 64  ? -58.555 -46.810 -2.389  1.00 26.43 64  E 1 
ATOM 4107 O O   . PRO E 5 64  ? -58.545 -46.940 -3.607  1.00 24.93 64  E 1 
ATOM 4108 C CB  . PRO E 5 64  ? -58.597 -49.334 -2.161  1.00 23.72 64  E 1 
ATOM 4109 C CG  . PRO E 5 64  ? -60.010 -49.481 -1.617  1.00 24.03 64  E 1 
ATOM 4110 C CD  . PRO E 5 64  ? -59.856 -48.969 -0.194  1.00 29.44 64  E 1 
ATOM 4111 N N   . VAL E 5 65  ? -59.036 -45.726 -1.833  1.00 27.95 65  E 1 
ATOM 4112 C CA  . VAL E 5 65  ? -60.075 -44.862 -2.435  1.00 29.78 65  E 1 
ATOM 4113 C C   . VAL E 5 65  ? -59.795 -44.388 -3.878  1.00 28.47 65  E 1 
ATOM 4114 O O   . VAL E 5 65  ? -58.681 -44.048 -4.257  1.00 27.95 65  E 1 
ATOM 4115 C CB  . VAL E 5 65  ? -60.479 -43.703 -1.508  1.00 28.96 65  E 1 
ATOM 4116 C CG1 . VAL E 5 65  ? -61.675 -42.921 -2.058  1.00 25.73 65  E 1 
ATOM 4117 C CG2 . VAL E 5 65  ? -60.883 -44.194 -0.114  1.00 30.02 65  E 1 
ATOM 4118 N N   . VAL E 5 66  ? -60.897 -44.351 -4.633  1.00 33.24 66  E 1 
ATOM 4119 C CA  . VAL E 5 66  ? -61.031 -44.587 -6.082  1.00 35.20 66  E 1 
ATOM 4120 C C   . VAL E 5 66  ? -60.851 -43.379 -7.021  1.00 34.83 66  E 1 
ATOM 4121 O O   . VAL E 5 66  ? -60.535 -43.557 -8.198  1.00 34.61 66  E 1 
ATOM 4122 C CB  . VAL E 5 66  ? -62.465 -45.132 -6.309  1.00 34.76 66  E 1 
ATOM 4123 C CG1 . VAL E 5 66  ? -62.830 -45.436 -7.756  1.00 30.99 66  E 1 
ATOM 4124 C CG2 . VAL E 5 66  ? -62.728 -46.412 -5.497  1.00 34.33 66  E 1 
ATOM 4125 N N   . VAL E 5 67  ? -61.162 -42.189 -6.556  1.00 33.88 67  E 1 
ATOM 4126 C CA  . VAL E 5 67  ? -61.742 -41.058 -7.332  1.00 37.39 67  E 1 
ATOM 4127 C C   . VAL E 5 67  ? -60.866 -40.560 -8.505  1.00 37.37 67  E 1 
ATOM 4128 O O   . VAL E 5 67  ? -59.655 -40.574 -8.388  1.00 35.74 67  E 1 
ATOM 4129 C CB  . VAL E 5 67  ? -62.036 -39.882 -6.371  1.00 37.17 67  E 1 
ATOM 4130 C CG1 . VAL E 5 67  ? -63.065 -38.914 -6.939  1.00 33.28 67  E 1 
ATOM 4131 C CG2 . VAL E 5 67  ? -62.556 -40.297 -4.993  1.00 37.88 67  E 1 
ATOM 4132 N N   . ASP E 5 68  ? -61.326 -39.990 -9.552  1.00 38.67 68  E 1 
ATOM 4133 C CA  . ASP E 5 68  ? -62.387 -40.145 -10.548 1.00 40.83 68  E 1 
ATOM 4134 C C   . ASP E 5 68  ? -61.882 -39.506 -11.879 1.00 37.95 68  E 1 
ATOM 4135 O O   . ASP E 5 68  ? -60.746 -39.041 -11.961 1.00 38.08 68  E 1 
ATOM 4136 C CB  . ASP E 5 68  ? -63.705 -39.512 -10.057 1.00 42.14 68  E 1 
ATOM 4137 C CG  . ASP E 5 68  ? -64.908 -39.739 -10.988 1.00 37.65 68  E 1 
ATOM 4138 O OD1 . ASP E 5 68  ? -64.860 -40.679 -11.809 1.00 37.55 68  E 1 
ATOM 4139 O OD2 . ASP E 5 68  ? -65.871 -38.943 -10.905 1.00 41.53 68  E 1 
ATOM 4140 N N   . LEU E 5 69  ? -62.692 -39.551 -12.887 1.00 42.12 69  E 1 
ATOM 4141 C CA  . LEU E 5 69  ? -62.372 -39.631 -14.324 1.00 39.88 69  E 1 
ATOM 4142 C C   . LEU E 5 69  ? -62.030 -38.354 -15.106 1.00 39.41 69  E 1 
ATOM 4143 O O   . LEU E 5 69  ? -61.383 -38.449 -16.146 1.00 35.77 69  E 1 
ATOM 4144 C CB  . LEU E 5 69  ? -63.624 -40.215 -14.985 1.00 37.78 69  E 1 
ATOM 4145 C CG  . LEU E 5 69  ? -63.889 -41.707 -14.717 1.00 34.87 69  E 1 
ATOM 4146 C CD1 . LEU E 5 69  ? -65.361 -42.025 -14.958 1.00 32.61 69  E 1 
ATOM 4147 C CD2 . LEU E 5 69  ? -63.058 -42.574 -15.651 1.00 36.68 69  E 1 
ATOM 4148 N N   . THR E 5 70  ? -62.638 -37.235 -14.747 1.00 44.01 70  E 1 
ATOM 4149 C CA  . THR E 5 70  ? -63.083 -36.221 -15.745 1.00 42.70 70  E 1 
ATOM 4150 C C   . THR E 5 70  ? -61.958 -35.375 -16.378 1.00 41.92 70  E 1 
ATOM 4151 O O   . THR E 5 70  ? -60.882 -35.291 -15.825 1.00 38.60 70  E 1 
ATOM 4152 C CB  . THR E 5 70  ? -64.143 -35.308 -15.106 1.00 40.67 70  E 1 
ATOM 4153 O OG1 . THR E 5 70  ? -63.602 -34.619 -14.005 1.00 38.66 70  E 1 
ATOM 4154 C CG2 . THR E 5 70  ? -65.364 -36.061 -14.605 1.00 39.04 70  E 1 
ATOM 4155 N N   . HIS E 5 71  ? -62.045 -34.644 -17.479 1.00 29.48 71  E 1 
ATOM 4156 C CA  . HIS E 5 71  ? -63.056 -34.472 -18.531 1.00 31.85 71  E 1 
ATOM 4157 C C   . HIS E 5 71  ? -62.396 -34.024 -19.866 1.00 30.42 71  E 1 
ATOM 4158 O O   . HIS E 5 71  ? -61.294 -34.435 -20.197 1.00 28.54 71  E 1 
ATOM 4159 C CB  . HIS E 5 71  ? -64.125 -33.448 -18.087 1.00 29.66 71  E 1 
ATOM 4160 C CG  . HIS E 5 71  ? -65.545 -33.965 -18.051 1.00 28.45 71  E 1 
ATOM 4161 N ND1 . HIS E 5 71  ? -66.078 -35.039 -18.724 1.00 27.32 71  E 1 
ATOM 4162 C CD2 . HIS E 5 71  ? -66.572 -33.434 -17.303 1.00 29.20 71  E 1 
ATOM 4163 C CE1 . HIS E 5 71  ? -67.371 -35.152 -18.380 1.00 28.41 71  E 1 
ATOM 4164 N NE2 . HIS E 5 71  ? -67.705 -34.197 -17.521 1.00 29.31 71  E 1 
ATOM 4165 N N   . ASN E 5 72  ? -63.100 -33.231 -20.622 1.00 26.72 72  E 1 
ATOM 4166 C CA  . ASN E 5 72  ? -62.993 -32.836 -22.038 1.00 27.30 72  E 1 
ATOM 4167 C C   . ASN E 5 72  ? -61.909 -31.768 -22.365 1.00 26.37 72  E 1 
ATOM 4168 O O   . ASN E 5 72  ? -61.198 -31.329 -21.475 1.00 25.02 72  E 1 
ATOM 4169 C CB  . ASN E 5 72  ? -64.406 -32.324 -22.384 1.00 25.90 72  E 1 
ATOM 4170 C CG  . ASN E 5 72  ? -65.507 -33.362 -22.339 1.00 23.71 72  E 1 
ATOM 4171 O OD1 . ASN E 5 72  ? -65.292 -34.547 -22.415 1.00 23.84 72  E 1 
ATOM 4172 N ND2 . ASN E 5 72  ? -66.745 -32.934 -22.233 1.00 26.41 72  E 1 
ATOM 4173 N N   . ASP E 5 73  ? -61.722 -31.164 -23.536 1.00 26.86 73  E 1 
ATOM 4174 C CA  . ASP E 5 73  ? -62.271 -31.426 -24.880 1.00 26.11 73  E 1 
ATOM 4175 C C   . ASP E 5 73  ? -61.348 -30.884 -25.996 1.00 25.14 73  E 1 
ATOM 4176 O O   . ASP E 5 73  ? -61.017 -31.579 -26.934 1.00 23.16 73  E 1 
ATOM 4177 C CB  . ASP E 5 73  ? -63.633 -30.705 -25.045 1.00 24.10 73  E 1 
ATOM 4178 C CG  . ASP E 5 73  ? -64.794 -31.577 -25.543 1.00 21.62 73  E 1 
ATOM 4179 O OD1 . ASP E 5 73  ? -64.590 -32.761 -25.833 1.00 21.42 73  E 1 
ATOM 4180 O OD2 . ASP E 5 73  ? -65.922 -31.025 -25.601 1.00 23.45 73  E 1 
ATOM 4181 N N   . SER E 5 74  ? -61.050 -29.585 -25.971 1.00 24.93 74  E 1 
ATOM 4182 C CA  . SER E 5 74  ? -61.203 -28.831 -27.220 1.00 24.72 74  E 1 
ATOM 4183 C C   . SER E 5 74  ? -60.059 -28.905 -28.252 1.00 23.44 74  E 1 
ATOM 4184 O O   . SER E 5 74  ? -58.920 -29.203 -27.976 1.00 22.56 74  E 1 
ATOM 4185 C CB  . SER E 5 74  ? -61.554 -27.362 -26.985 1.00 24.27 74  E 1 
ATOM 4186 O OG  . SER E 5 74  ? -62.318 -27.150 -25.842 1.00 23.09 74  E 1 
ATOM 4187 N N   . VAL E 5 75  ? -60.453 -28.506 -29.458 1.00 26.23 75  E 1 
ATOM 4188 C CA  . VAL E 5 75  ? -60.120 -29.149 -30.743 1.00 25.52 75  E 1 
ATOM 4189 C C   . VAL E 5 75  ? -58.942 -28.552 -31.529 1.00 24.87 75  E 1 
ATOM 4190 O O   . VAL E 5 75  ? -58.394 -29.236 -32.387 1.00 24.02 75  E 1 
ATOM 4191 C CB  . VAL E 5 75  ? -61.389 -29.071 -31.629 1.00 24.57 75  E 1 
ATOM 4192 C CG1 . VAL E 5 75  ? -61.265 -29.743 -32.990 1.00 22.08 75  E 1 
ATOM 4193 C CG2 . VAL E 5 75  ? -62.620 -29.691 -30.950 1.00 25.85 75  E 1 
ATOM 4194 N N   . VAL E 5 76  ? -58.634 -27.294 -31.386 1.00 23.41 76  E 1 
ATOM 4195 C CA  . VAL E 5 76  ? -58.402 -26.425 -32.544 1.00 23.40 76  E 1 
ATOM 4196 C C   . VAL E 5 76  ? -57.274 -26.891 -33.479 1.00 22.72 76  E 1 
ATOM 4197 O O   . VAL E 5 76  ? -56.125 -27.071 -33.084 1.00 21.74 76  E 1 
ATOM 4198 C CB  . VAL E 5 76  ? -58.261 -24.939 -32.172 1.00 22.86 76  E 1 
ATOM 4199 C CG1 . VAL E 5 76  ? -58.193 -24.051 -33.412 1.00 19.79 76  E 1 
ATOM 4200 C CG2 . VAL E 5 76  ? -59.458 -24.456 -31.342 1.00 22.38 76  E 1 
ATOM 4201 N N   . ILE E 5 77  ? -57.672 -27.024 -34.736 1.00 26.05 77  E 1 
ATOM 4202 C CA  . ILE E 5 77  ? -57.072 -27.869 -35.789 1.00 26.43 77  E 1 
ATOM 4203 C C   . ILE E 5 77  ? -55.895 -27.230 -36.553 1.00 25.46 77  E 1 
ATOM 4204 O O   . ILE E 5 77  ? -55.121 -27.944 -37.167 1.00 24.20 77  E 1 
ATOM 4205 C CB  . ILE E 5 77  ? -58.217 -28.227 -36.775 1.00 25.60 77  E 1 
ATOM 4206 C CG1 . ILE E 5 77  ? -59.360 -28.994 -36.070 1.00 23.82 77  E 1 
ATOM 4207 C CG2 . ILE E 5 77  ? -57.759 -29.017 -38.012 1.00 26.26 77  E 1 
ATOM 4208 C CD1 . ILE E 5 77  ? -60.659 -29.094 -36.893 1.00 24.63 77  E 1 
ATOM 4209 N N   . VAL E 5 78  ? -55.808 -25.929 -36.635 1.00 22.99 78  E 1 
ATOM 4210 C CA  . VAL E 5 78  ? -55.601 -25.219 -37.901 1.00 24.03 78  E 1 
ATOM 4211 C C   . VAL E 5 78  ? -54.338 -25.617 -38.698 1.00 23.07 78  E 1 
ATOM 4212 O O   . VAL E 5 78  ? -53.240 -25.767 -38.181 1.00 21.79 78  E 1 
ATOM 4213 C CB  . VAL E 5 78  ? -55.710 -23.687 -37.775 1.00 22.91 78  E 1 
ATOM 4214 C CG1 . VAL E 5 78  ? -55.717 -22.998 -39.141 1.00 19.92 78  E 1 
ATOM 4215 C CG2 . VAL E 5 78  ? -57.004 -23.268 -37.071 1.00 23.43 78  E 1 
ATOM 4216 N N   . GLU E 5 79  ? -54.549 -25.726 -39.965 1.00 24.71 79  E 1 
ATOM 4217 C CA  . GLU E 5 79  ? -53.946 -26.634 -40.943 1.00 26.84 79  E 1 
ATOM 4218 C C   . GLU E 5 79  ? -52.674 -26.141 -41.670 1.00 24.88 79  E 1 
ATOM 4219 O O   . GLU E 5 79  ? -51.866 -26.956 -42.098 1.00 24.04 79  E 1 
ATOM 4220 C CB  . GLU E 5 79  ? -55.056 -26.845 -42.000 1.00 27.61 79  E 1 
ATOM 4221 C CG  . GLU E 5 79  ? -55.128 -28.210 -42.655 1.00 26.68 79  E 1 
ATOM 4222 C CD  . GLU E 5 79  ? -56.170 -28.283 -43.777 1.00 25.85 79  E 1 
ATOM 4223 O OE1 . GLU E 5 79  ? -56.330 -29.398 -44.334 1.00 24.11 79  E 1 
ATOM 4224 O OE2 . GLU E 5 79  ? -56.766 -27.246 -44.138 1.00 30.28 79  E 1 
ATOM 4225 N N   . GLU E 5 80  ? -52.565 -24.874 -41.966 1.00 22.72 80  E 1 
ATOM 4226 C CA  . GLU E 5 80  ? -52.182 -24.472 -43.319 1.00 24.17 80  E 1 
ATOM 4227 C C   . GLU E 5 80  ? -50.744 -24.820 -43.759 1.00 22.42 80  E 1 
ATOM 4228 O O   . GLU E 5 80  ? -49.737 -24.287 -43.311 1.00 21.60 80  E 1 
ATOM 4229 C CB  . GLU E 5 80  ? -52.541 -23.013 -43.638 1.00 24.50 80  E 1 
ATOM 4230 C CG  . GLU E 5 80  ? -53.813 -22.905 -44.495 1.00 23.99 80  E 1 
ATOM 4231 C CD  . GLU E 5 80  ? -53.965 -21.562 -45.245 1.00 24.23 80  E 1 
ATOM 4232 O OE1 . GLU E 5 80  ? -54.588 -21.579 -46.335 1.00 22.87 80  E 1 
ATOM 4233 O OE2 . GLU E 5 80  ? -53.401 -20.557 -44.799 1.00 28.60 80  E 1 
ATOM 4234 N N   . ARG E 5 81  ? -50.687 -25.700 -44.738 1.00 25.72 81  E 1 
ATOM 4235 C CA  . ARG E 5 81  ? -49.509 -26.376 -45.321 1.00 30.21 81  E 1 
ATOM 4236 C C   . ARG E 5 81  ? -48.635 -25.558 -46.276 1.00 26.87 81  E 1 
ATOM 4237 O O   . ARG E 5 81  ? -47.624 -26.095 -46.726 1.00 25.36 81  E 1 
ATOM 4238 C CB  . ARG E 5 81  ? -50.026 -27.573 -46.139 1.00 29.09 81  E 1 
ATOM 4239 C CG  . ARG E 5 81  ? -50.465 -28.809 -45.363 1.00 28.13 81  E 1 
ATOM 4240 C CD  . ARG E 5 81  ? -50.941 -29.852 -46.377 1.00 28.81 81  E 1 
ATOM 4241 N NE  . ARG E 5 81  ? -51.173 -31.177 -45.764 1.00 27.60 81  E 1 
ATOM 4242 C CZ  . ARG E 5 81  ? -51.572 -32.271 -46.397 1.00 26.44 81  E 1 
ATOM 4243 N NH1 . ARG E 5 81  ? -51.838 -32.270 -47.669 1.00 24.38 81  E 1 
ATOM 4244 N NH2 . ARG E 5 81  ? -51.701 -33.388 -45.746 1.00 25.29 81  E 1 
ATOM 4245 N N   . ARG E 5 82  ? -49.080 -24.446 -46.757 1.00 24.22 82  E 1 
ATOM 4246 C CA  . ARG E 5 82  ? -48.720 -23.964 -48.108 1.00 27.72 82  E 1 
ATOM 4247 C C   . ARG E 5 82  ? -47.264 -23.468 -48.249 1.00 25.02 82  E 1 
ATOM 4248 O O   . ARG E 5 82  ? -46.691 -23.003 -47.307 1.00 23.46 82  E 1 
ATOM 4249 C CB  . ARG E 5 82  ? -49.694 -22.852 -48.537 1.00 26.88 82  E 1 
ATOM 4250 C CG  . ARG E 5 82  ? -51.121 -23.334 -48.764 1.00 25.92 82  E 1 
ATOM 4251 C CD  . ARG E 5 82  ? -51.970 -22.183 -49.328 1.00 25.80 82  E 1 
ATOM 4252 N NE  . ARG E 5 82  ? -53.394 -22.551 -49.426 1.00 24.16 82  E 1 
ATOM 4253 C CZ  . ARG E 5 82  ? -54.352 -21.864 -50.029 1.00 23.74 82  E 1 
ATOM 4254 N NH1 . ARG E 5 82  ? -54.101 -20.790 -50.714 1.00 21.73 82  E 1 
ATOM 4255 N NH2 . ARG E 5 82  ? -55.586 -22.251 -49.936 1.00 22.36 82  E 1 
ATOM 4256 N N   . ARG E 5 83  ? -46.632 -23.447 -49.402 1.00 26.35 83  E 1 
ATOM 4257 C CA  . ARG E 5 83  ? -46.435 -24.376 -50.538 1.00 30.07 83  E 1 
ATOM 4258 C C   . ARG E 5 83  ? -45.126 -24.102 -51.341 1.00 26.81 83  E 1 
ATOM 4259 O O   . ARG E 5 83  ? -44.332 -25.028 -51.415 1.00 25.40 83  E 1 
ATOM 4260 C CB  . ARG E 5 83  ? -47.655 -24.364 -51.501 1.00 29.67 83  E 1 
ATOM 4261 C CG  . ARG E 5 83  ? -48.029 -25.736 -52.084 1.00 28.82 83  E 1 
ATOM 4262 C CD  . ARG E 5 83  ? -49.056 -25.591 -53.211 1.00 28.88 83  E 1 
ATOM 4263 N NE  . ARG E 5 83  ? -49.626 -26.889 -53.631 1.00 27.81 83  E 1 
ATOM 4264 C CZ  . ARG E 5 83  ? -50.413 -27.119 -54.681 1.00 27.26 83  E 1 
ATOM 4265 N NH1 . ARG E 5 83  ? -50.726 -26.167 -55.528 1.00 24.95 83  E 1 
ATOM 4266 N NH2 . ARG E 5 83  ? -50.900 -28.301 -54.910 1.00 25.49 83  E 1 
ATOM 4267 N N   . PRO E 5 84  ? -44.908 -22.975 -52.032 1.00 23.67 84  E 1 
ATOM 4268 C CA  . PRO E 5 84  ? -44.625 -23.204 -53.450 1.00 25.40 84  E 1 
ATOM 4269 C C   . PRO E 5 84  ? -43.219 -22.972 -54.081 1.00 25.21 84  E 1 
ATOM 4270 O O   . PRO E 5 84  ? -42.602 -23.947 -54.517 1.00 22.51 84  E 1 
ATOM 4271 C CB  . PRO E 5 84  ? -45.709 -22.382 -54.152 1.00 22.42 84  E 1 
ATOM 4272 C CG  . PRO E 5 84  ? -45.898 -21.151 -53.282 1.00 21.51 84  E 1 
ATOM 4273 C CD  . PRO E 5 84  ? -45.405 -21.628 -51.899 1.00 25.00 84  E 1 
ATOM 4274 N N   . ARG E 5 85  ? -42.790 -21.765 -54.343 1.00 24.00 85  E 1 
ATOM 4275 C CA  . ARG E 5 85  ? -42.093 -21.400 -55.621 1.00 27.34 85  E 1 
ATOM 4276 C C   . ARG E 5 85  ? -40.575 -21.089 -55.507 1.00 25.22 85  E 1 
ATOM 4277 O O   . ARG E 5 85  ? -40.135 -20.838 -54.417 1.00 23.46 85  E 1 
ATOM 4278 C CB  . ARG E 5 85  ? -42.803 -20.144 -56.183 1.00 25.80 85  E 1 
ATOM 4279 C CG  . ARG E 5 85  ? -44.194 -20.379 -56.773 1.00 24.52 85  E 1 
ATOM 4280 C CD  . ARG E 5 85  ? -44.739 -19.067 -57.370 1.00 23.95 85  E 1 
ATOM 4281 N NE  . ARG E 5 85  ? -46.078 -19.245 -57.972 1.00 23.52 85  E 1 
ATOM 4282 C CZ  . ARG E 5 85  ? -46.793 -18.312 -58.587 1.00 23.18 85  E 1 
ATOM 4283 N NH1 . ARG E 5 85  ? -46.348 -17.087 -58.733 1.00 21.60 85  E 1 
ATOM 4284 N NH2 . ARG E 5 85  ? -47.968 -18.578 -59.063 1.00 22.38 85  E 1 
ATOM 4285 N N   . ARG E 5 86  ? -39.752 -21.001 -56.563 1.00 21.67 86  E 1 
ATOM 4286 C CA  . ARG E 5 86  ? -39.651 -21.657 -57.890 1.00 25.14 86  E 1 
ATOM 4287 C C   . ARG E 5 86  ? -38.207 -21.714 -58.470 1.00 23.13 86  E 1 
ATOM 4288 O O   . ARG E 5 86  ? -37.693 -22.823 -58.525 1.00 21.54 86  E 1 
ATOM 4289 C CB  . ARG E 5 86  ? -40.584 -20.992 -58.949 1.00 23.33 86  E 1 
ATOM 4290 C CG  . ARG E 5 86  ? -41.109 -21.957 -60.022 1.00 22.27 86  E 1 
ATOM 4291 C CD  . ARG E 5 86  ? -41.842 -21.195 -61.127 1.00 21.53 86  E 1 
ATOM 4292 N NE  . ARG E 5 86  ? -42.539 -22.098 -62.070 1.00 21.50 86  E 1 
ATOM 4293 C CZ  . ARG E 5 86  ? -43.179 -21.753 -63.177 1.00 21.19 86  E 1 
ATOM 4294 N NH1 . ARG E 5 86  ? -43.239 -20.511 -63.587 1.00 20.05 86  E 1 
ATOM 4295 N NH2 . ARG E 5 86  ? -43.775 -22.641 -63.914 1.00 21.08 86  E 1 
ATOM 4296 N N   . ASN E 5 87  ? -37.582 -20.640 -59.023 1.00 24.28 87  E 1 
ATOM 4297 C CA  . ASN E 5 87  ? -37.068 -20.837 -60.405 1.00 26.03 87  E 1 
ATOM 4298 C C   . ASN E 5 87  ? -35.564 -20.693 -60.795 1.00 25.05 87  E 1 
ATOM 4299 O O   . ASN E 5 87  ? -34.953 -21.676 -61.199 1.00 23.28 87  E 1 
ATOM 4300 C CB  . ASN E 5 87  ? -37.940 -19.961 -61.347 1.00 24.08 87  E 1 
ATOM 4301 C CG  . ASN E 5 87  ? -38.116 -20.548 -62.740 1.00 20.96 87  E 1 
ATOM 4302 O OD1 . ASN E 5 87  ? -38.029 -21.736 -62.983 1.00 20.67 87  E 1 
ATOM 4303 N ND2 . ASN E 5 87  ? -38.445 -19.727 -63.714 1.00 23.27 87  E 1 
ATOM 4304 N N   . GLY E 5 88  ? -35.029 -19.506 -60.884 1.00 22.54 88  E 1 
ATOM 4305 C CA  . GLY E 5 88  ? -34.116 -19.143 -61.987 1.00 22.36 88  E 1 
ATOM 4306 C C   . GLY E 5 88  ? -32.626 -19.580 -62.000 1.00 22.03 88  E 1 
ATOM 4307 O O   . GLY E 5 88  ? -32.070 -19.988 -60.988 1.00 20.34 88  E 1 
ATOM 4308 N N   . ARG E 5 89  ? -31.982 -19.491 -63.146 1.00 20.09 89  E 1 
ATOM 4309 C CA  . ARG E 5 89  ? -30.990 -20.469 -63.676 1.00 22.42 89  E 1 
ATOM 4310 C C   . ARG E 5 89  ? -29.594 -19.982 -64.151 1.00 20.97 89  E 1 
ATOM 4311 O O   . ARG E 5 89  ? -28.694 -20.815 -64.220 1.00 19.72 89  E 1 
ATOM 4312 C CB  . ARG E 5 89  ? -31.688 -21.127 -64.890 1.00 21.22 89  E 1 
ATOM 4313 C CG  . ARG E 5 89  ? -31.179 -22.504 -65.312 1.00 20.22 89  E 1 
ATOM 4314 C CD  . ARG E 5 89  ? -31.835 -22.907 -66.640 1.00 20.01 89  E 1 
ATOM 4315 N NE  . ARG E 5 89  ? -31.637 -24.331 -66.968 1.00 19.79 89  E 1 
ATOM 4316 C CZ  . ARG E 5 89  ? -31.952 -24.935 -68.107 1.00 19.81 89  E 1 
ATOM 4317 N NH1 . ARG E 5 89  ? -32.440 -24.282 -69.126 1.00 18.29 89  E 1 
ATOM 4318 N NH2 . ARG E 5 89  ? -31.785 -26.210 -68.242 1.00 19.60 89  E 1 
ATOM 4319 N N   . ARG E 5 90  ? -29.463 -18.793 -64.671 1.00 21.46 90  E 1 
ATOM 4320 C CA  . ARG E 5 90  ? -28.447 -18.428 -65.704 1.00 24.19 90  E 1 
ATOM 4321 C C   . ARG E 5 90  ? -27.058 -17.994 -65.165 1.00 21.83 90  E 1 
ATOM 4322 O O   . ARG E 5 90  ? -26.977 -17.758 -63.979 1.00 21.01 90  E 1 
ATOM 4323 C CB  . ARG E 5 90  ? -29.050 -17.266 -66.538 1.00 23.55 90  E 1 
ATOM 4324 C CG  . ARG E 5 90  ? -30.015 -17.724 -67.628 1.00 22.02 90  E 1 
ATOM 4325 C CD  . ARG E 5 90  ? -30.331 -16.529 -68.537 1.00 21.98 90  E 1 
ATOM 4326 N NE  . ARG E 5 90  ? -31.174 -16.917 -69.693 1.00 21.27 90  E 1 
ATOM 4327 C CZ  . ARG E 5 90  ? -31.454 -16.146 -70.746 1.00 21.02 90  E 1 
ATOM 4328 N NH1 . ARG E 5 90  ? -30.996 -14.926 -70.851 1.00 19.72 90  E 1 
ATOM 4329 N NH2 . ARG E 5 90  ? -32.189 -16.598 -71.717 1.00 20.39 90  E 1 
ATOM 4330 N N   . LEU E 5 91  ? -25.977 -17.786 -65.908 1.00 20.88 91  E 1 
ATOM 4331 C CA  . LEU E 5 91  ? -25.363 -18.319 -67.157 1.00 23.97 91  E 1 
ATOM 4332 C C   . LEU E 5 91  ? -23.875 -17.866 -67.171 1.00 22.37 91  E 1 
ATOM 4333 O O   . LEU E 5 91  ? -23.468 -17.122 -66.293 1.00 20.88 91  E 1 
ATOM 4334 C CB  . LEU E 5 91  ? -26.124 -17.839 -68.417 1.00 22.02 91  E 1 
ATOM 4335 C CG  . LEU E 5 91  ? -26.423 -18.975 -69.421 1.00 19.97 91  E 1 
ATOM 4336 C CD1 . LEU E 5 91  ? -27.662 -18.683 -70.248 1.00 20.12 91  E 1 
ATOM 4337 C CD2 . LEU E 5 91  ? -25.285 -19.227 -70.388 1.00 23.78 91  E 1 
ATOM 4338 N N   . ARG E 5 92  ? -23.065 -18.361 -68.054 1.00 22.09 92  E 1 
ATOM 4339 C CA  . ARG E 5 92  ? -21.603 -18.589 -67.977 1.00 26.36 92  E 1 
ATOM 4340 C C   . ARG E 5 92  ? -20.601 -17.513 -68.455 1.00 24.06 92  E 1 
ATOM 4341 O O   . ARG E 5 92  ? -19.421 -17.827 -68.354 1.00 22.99 92  E 1 
ATOM 4342 C CB  . ARG E 5 92  ? -21.284 -19.827 -68.824 1.00 24.95 92  E 1 
ATOM 4343 C CG  . ARG E 5 92  ? -21.595 -21.194 -68.220 1.00 23.52 92  E 1 
ATOM 4344 C CD  . ARG E 5 92  ? -21.127 -22.244 -69.225 1.00 22.90 92  E 1 
ATOM 4345 N NE  . ARG E 5 92  ? -21.205 -23.616 -68.687 1.00 22.21 92  E 1 
ATOM 4346 C CZ  . ARG E 5 92  ? -20.875 -24.725 -69.352 1.00 22.28 92  E 1 
ATOM 4347 N NH1 . ARG E 5 92  ? -20.495 -24.689 -70.597 1.00 21.63 92  E 1 
ATOM 4348 N NH2 . ARG E 5 92  ? -20.908 -25.876 -68.763 1.00 22.46 92  E 1 
ATOM 4349 N N   . GLN E 5 93  ? -20.946 -16.440 -69.058 1.00 22.04 93  E 1 
ATOM 4350 C CA  . GLN E 5 93  ? -20.261 -15.863 -70.235 1.00 23.58 93  E 1 
ATOM 4351 C C   . GLN E 5 93  ? -18.734 -15.590 -70.164 1.00 22.28 93  E 1 
ATOM 4352 O O   . GLN E 5 93  ? -18.157 -15.460 -69.096 1.00 21.13 93  E 1 
ATOM 4353 C CB  . GLN E 5 93  ? -21.008 -14.621 -70.752 1.00 21.87 93  E 1 
ATOM 4354 C CG  . GLN E 5 93  ? -22.013 -15.023 -71.845 1.00 20.86 93  E 1 
ATOM 4355 C CD  . GLN E 5 93  ? -22.754 -13.827 -72.438 1.00 19.32 93  E 1 
ATOM 4356 O OE1 . GLN E 5 93  ? -23.157 -12.909 -71.758 1.00 21.75 93  E 1 
ATOM 4357 N NE2 . GLN E 5 93  ? -23.012 -13.819 -73.721 1.00 22.23 93  E 1 
ATOM 4358 N N   . ASP E 5 94  ? -18.137 -15.524 -71.366 1.00 25.41 94  E 1 
ATOM 4359 C CA  . ASP E 5 94  ? -16.769 -15.943 -71.727 1.00 27.43 94  E 1 
ATOM 4360 C C   . ASP E 5 94  ? -15.604 -14.916 -71.679 1.00 25.35 94  E 1 
ATOM 4361 O O   . ASP E 5 94  ? -14.463 -15.346 -71.573 1.00 23.22 94  E 1 
ATOM 4362 C CB  . ASP E 5 94  ? -16.820 -16.417 -73.188 1.00 25.18 94  E 1 
ATOM 4363 C CG  . ASP E 5 94  ? -17.760 -17.584 -73.445 1.00 22.45 94  E 1 
ATOM 4364 O OD1 . ASP E 5 94  ? -17.593 -18.639 -72.795 1.00 23.02 94  E 1 
ATOM 4365 O OD2 . ASP E 5 94  ? -18.676 -17.424 -74.286 1.00 24.09 94  E 1 
ATOM 4366 N N   . HIS E 5 95  ? -15.813 -13.674 -71.953 1.00 18.30 95  E 1 
ATOM 4367 C CA  . HIS E 5 95  ? -15.019 -12.934 -72.954 1.00 20.23 95  E 1 
ATOM 4368 C C   . HIS E 5 95  ? -13.509 -12.680 -72.682 1.00 19.02 95  E 1 
ATOM 4369 O O   . HIS E 5 95  ? -13.017 -12.802 -71.577 1.00 17.86 95  E 1 
ATOM 4370 C CB  . HIS E 5 95  ? -15.741 -11.651 -73.359 1.00 18.91 95  E 1 
ATOM 4371 C CG  . HIS E 5 95  ? -16.680 -11.857 -74.519 1.00 16.99 95  E 1 
ATOM 4372 N ND1 . HIS E 5 95  ? -16.321 -12.173 -75.801 1.00 16.71 95  E 1 
ATOM 4373 C CD2 . HIS E 5 95  ? -18.039 -11.760 -74.503 1.00 17.07 95  E 1 
ATOM 4374 C CE1 . HIS E 5 95  ? -17.449 -12.274 -76.529 1.00 17.81 95  E 1 
ATOM 4375 N NE2 . HIS E 5 95  ? -18.511 -12.025 -75.782 1.00 18.79 95  E 1 
ATOM 4376 N N   . ALA E 5 96  ? -12.794 -12.352 -73.766 1.00 19.70 96  E 1 
ATOM 4377 C CA  . ALA E 5 96  ? -11.417 -12.774 -74.051 1.00 21.95 96  E 1 
ATOM 4378 C C   . ALA E 5 96  ? -10.331 -11.682 -74.232 1.00 20.81 96  E 1 
ATOM 4379 O O   . ALA E 5 96  ? -9.185  -12.051 -74.493 1.00 19.84 96  E 1 
ATOM 4380 C CB  . ALA E 5 96  ? -11.505 -13.592 -75.345 1.00 20.49 96  E 1 
ATOM 4381 N N   . ASP E 5 97  ? -10.659 -10.436 -74.219 1.00 18.99 97  E 1 
ATOM 4382 C CA  . ASP E 5 97  ? -9.844  -9.348  -74.802 1.00 18.80 97  E 1 
ATOM 4383 C C   . ASP E 5 97  ? -8.418  -9.160  -74.229 1.00 18.28 97  E 1 
ATOM 4384 O O   . ASP E 5 97  ? -8.148  -9.544  -73.109 1.00 17.04 97  E 1 
ATOM 4385 C CB  . ASP E 5 97  ? -10.623 -8.035  -74.639 1.00 17.84 97  E 1 
ATOM 4386 C CG  . ASP E 5 97  ? -11.856 -7.896  -75.524 1.00 16.03 97  E 1 
ATOM 4387 O OD1 . ASP E 5 97  ? -11.916 -8.580  -76.567 1.00 16.34 97  E 1 
ATOM 4388 O OD2 . ASP E 5 97  ? -12.726 -7.081  -75.158 1.00 17.98 97  E 1 
ATOM 4389 N N   . SER E 5 98  ? -7.478  -8.476  -74.867 1.00 20.20 98  E 1 
ATOM 4390 C CA  . SER E 5 98  ? -6.858  -8.590  -76.188 1.00 20.02 98  E 1 
ATOM 4391 C C   . SER E 5 98  ? -5.426  -8.006  -76.230 1.00 19.17 98  E 1 
ATOM 4392 O O   . SER E 5 98  ? -4.481  -8.781  -76.381 1.00 18.46 98  E 1 
ATOM 4393 C CB  . SER E 5 98  ? -7.690  -7.933  -77.313 1.00 19.37 98  E 1 
ATOM 4394 O OG  . SER E 5 98  ? -7.902  -6.558  -77.065 1.00 18.29 98  E 1 
ATOM 4395 N N   . CYS E 5 99  ? -5.237  -6.703  -76.239 1.00 14.65 99  E 1 
ATOM 4396 C CA  . CYS E 5 99  ? -4.151  -6.051  -77.006 1.00 15.76 99  E 1 
ATOM 4397 C C   . CYS E 5 99  ? -2.801  -5.774  -76.303 1.00 15.80 99  E 1 
ATOM 4398 O O   . CYS E 5 99  ? -2.158  -6.722  -75.882 1.00 14.78 99  E 1 
ATOM 4399 C CB  . CYS E 5 99  ? -4.749  -4.837  -77.738 1.00 14.76 99  E 1 
ATOM 4400 S SG  . CYS E 5 99  ? -6.118  -5.293  -78.819 1.00 13.12 99  E 1 
ATOM 4401 N N   . VAL E 5 100 ? -2.280  -4.566  -76.094 1.00 21.06 100 E 1 
ATOM 4402 C CA  . VAL E 5 100 ? -1.412  -3.712  -76.943 1.00 23.75 100 E 1 
ATOM 4403 C C   . VAL E 5 100 ? 0.029   -3.622  -76.342 1.00 23.25 100 E 1 
ATOM 4404 O O   . VAL E 5 100 ? 0.246   -4.211  -75.296 1.00 22.11 100 E 1 
ATOM 4405 C CB  . VAL E 5 100 ? -2.015  -2.284  -77.083 1.00 22.63 100 E 1 
ATOM 4406 C CG1 . VAL E 5 100 ? -1.640  -1.614  -78.392 1.00 20.12 100 E 1 
ATOM 4407 C CG2 . VAL E 5 100 ? -3.535  -2.164  -76.988 1.00 22.81 100 E 1 
ATOM 4408 N N   . VAL E 5 101 ? 1.027   -2.913  -76.712 1.00 19.62 101 E 1 
ATOM 4409 C CA  . VAL E 5 101 ? 1.908   -2.771  -77.881 1.00 20.83 101 E 1 
ATOM 4410 C C   . VAL E 5 101 ? 3.400   -2.864  -77.504 1.00 20.09 101 E 1 
ATOM 4411 O O   . VAL E 5 101 ? 4.014   -3.915  -77.642 1.00 18.89 101 E 1 
ATOM 4412 C CB  . VAL E 5 101 ? 1.726   -1.410  -78.613 1.00 19.70 101 E 1 
ATOM 4413 C CG1 . VAL E 5 101 ? 2.654   -1.262  -79.831 1.00 17.53 101 E 1 
ATOM 4414 C CG2 . VAL E 5 101 ? 0.327   -1.120  -79.139 1.00 19.49 101 E 1 
ATOM 4415 N N   . SER E 5 102 ? 4.030   -1.751  -77.130 1.00 18.98 102 E 1 
ATOM 4416 C CA  . SER E 5 102 ? 5.414   -1.360  -77.447 1.00 20.37 102 E 1 
ATOM 4417 C C   . SER E 5 102 ? 6.346   -1.269  -76.220 1.00 19.70 102 E 1 
ATOM 4418 O O   . SER E 5 102 ? 5.893   -1.521  -75.121 1.00 18.80 102 E 1 
ATOM 4419 C CB  . SER E 5 102 ? 5.325   0.013   -78.143 1.00 19.36 102 E 1 
ATOM 4420 O OG  . SER E 5 102 ? 4.662   0.961   -77.329 1.00 17.61 102 E 1 
ATOM 4421 N N   . SER E 5 103 ? 7.614   -0.870  -76.292 1.00 18.28 103 E 1 
ATOM 4422 C CA  . SER E 5 103 ? 8.694   -1.068  -77.266 1.00 20.23 103 E 1 
ATOM 4423 C C   . SER E 5 103 ? 10.061  -1.026  -76.583 1.00 19.87 103 E 1 
ATOM 4424 O O   . SER E 5 103 ? 10.678  -2.080  -76.446 1.00 18.49 103 E 1 
ATOM 4425 C CB  . SER E 5 103 ? 8.682   -0.051  -78.425 1.00 18.53 103 E 1 
ATOM 4426 O OG  . SER E 5 103 ? 8.564   1.281   -77.966 1.00 16.74 103 E 1 
ATOM 4427 N N   . ASP E 5 104 ? 10.550  0.147   -76.213 1.00 18.34 104 E 1 
ATOM 4428 C CA  . ASP E 5 104 ? 11.957  0.485   -76.428 1.00 19.29 104 E 1 
ATOM 4429 C C   . ASP E 5 104 ? 12.993  0.125   -75.336 1.00 18.62 104 E 1 
ATOM 4430 O O   . ASP E 5 104 ? 12.678  -0.267  -74.222 1.00 16.72 104 E 1 
ATOM 4431 C CB  . ASP E 5 104 ? 12.054  1.975   -76.817 1.00 17.23 104 E 1 
ATOM 4432 C CG  . ASP E 5 104 ? 11.363  2.292   -78.140 1.00 15.38 104 E 1 
ATOM 4433 O OD1 . ASP E 5 104 ? 11.333  1.416   -79.028 1.00 15.56 104 E 1 
ATOM 4434 O OD2 . ASP E 5 104 ? 10.790  3.405   -78.247 1.00 17.19 104 E 1 
ATOM 4435 N N   . ASP E 5 105 ? 14.247  0.311   -75.744 1.00 19.41 105 E 1 
ATOM 4436 C CA  . ASP E 5 105 ? 15.472  -0.367  -75.282 1.00 20.69 105 E 1 
ATOM 4437 C C   . ASP E 5 105 ? 16.173  0.132   -74.003 1.00 19.40 105 E 1 
ATOM 4438 O O   . ASP E 5 105 ? 16.916  -0.647  -73.398 1.00 18.11 105 E 1 
ATOM 4439 C CB  . ASP E 5 105 ? 16.515  -0.209  -76.401 1.00 19.66 105 E 1 
ATOM 4440 C CG  . ASP E 5 105 ? 16.285  -1.056  -77.655 1.00 17.60 105 E 1 
ATOM 4441 O OD1 . ASP E 5 105 ? 15.999  -2.260  -77.509 1.00 18.45 105 E 1 
ATOM 4442 O OD2 . ASP E 5 105 ? 16.453  -0.495  -78.759 1.00 19.72 105 E 1 
ATOM 4443 N N   . GLU E 5 106 ? 16.137  1.391   -73.718 1.00 19.29 106 E 1 
ATOM 4444 C CA  . GLU E 5 106 ? 17.366  2.132   -73.368 1.00 20.60 106 E 1 
ATOM 4445 C C   . GLU E 5 106 ? 18.186  1.690   -72.141 1.00 19.59 106 E 1 
ATOM 4446 O O   . GLU E 5 106 ? 17.716  1.074   -71.196 1.00 18.58 106 E 1 
ATOM 4447 C CB  . GLU E 5 106 ? 17.118  3.652   -73.346 1.00 20.58 106 E 1 
ATOM 4448 C CG  . GLU E 5 106 ? 17.365  4.311   -74.709 1.00 19.47 106 E 1 
ATOM 4449 C CD  . GLU E 5 106 ? 17.419  5.846   -74.677 1.00 19.19 106 E 1 
ATOM 4450 O OE1 . GLU E 5 106 ? 17.816  6.439   -75.709 1.00 18.18 106 E 1 
ATOM 4451 O OE2 . GLU E 5 106 ? 17.085  6.439   -73.625 1.00 22.28 106 E 1 
ATOM 4452 N N   . GLU E 5 107 ? 19.464  2.052   -72.232 1.00 21.52 107 E 1 
ATOM 4453 C CA  . GLU E 5 107 ? 20.614  1.314   -71.688 1.00 22.06 107 E 1 
ATOM 4454 C C   . GLU E 5 107 ? 20.915  1.396   -70.165 1.00 20.34 107 E 1 
ATOM 4455 O O   . GLU E 5 107 ? 20.614  0.474   -69.419 1.00 19.46 107 E 1 
ATOM 4456 C CB  . GLU E 5 107 ? 21.883  1.748   -72.451 1.00 22.13 107 E 1 
ATOM 4457 C CG  . GLU E 5 107 ? 21.969  1.514   -73.961 1.00 20.94 107 E 1 
ATOM 4458 C CD  . GLU E 5 107 ? 23.340  1.981   -74.474 1.00 20.53 107 E 1 
ATOM 4459 O OE1 . GLU E 5 107 ? 24.009  1.204   -75.202 1.00 19.05 107 E 1 
ATOM 4460 O OE2 . GLU E 5 107 ? 23.763  3.104   -74.109 1.00 23.97 107 E 1 
ATOM 4461 N N   . LEU E 5 108 ? 21.668  2.422   -69.713 1.00 21.75 108 E 1 
ATOM 4462 C CA  . LEU E 5 108 ? 23.043  2.133   -69.269 1.00 22.13 108 E 1 
ATOM 4463 C C   . LEU E 5 108 ? 23.340  2.116   -67.762 1.00 20.18 108 E 1 
ATOM 4464 O O   . LEU E 5 108 ? 23.991  1.201   -67.269 1.00 19.08 108 E 1 
ATOM 4465 C CB  . LEU E 5 108 ? 24.007  3.155   -69.934 1.00 21.34 108 E 1 
ATOM 4466 C CG  . LEU E 5 108 ? 24.822  2.619   -71.122 1.00 19.73 108 E 1 
ATOM 4467 C CD1 . LEU E 5 108 ? 25.484  3.795   -71.865 1.00 20.07 108 E 1 
ATOM 4468 C CD2 . LEU E 5 108 ? 25.919  1.653   -70.700 1.00 23.63 108 E 1 
ATOM 4469 N N   . SER E 5 109 ? 23.114  3.225   -67.119 1.00 21.04 109 E 1 
ATOM 4470 C CA  . SER E 5 109 ? 24.113  3.663   -66.140 1.00 22.12 109 E 1 
ATOM 4471 C C   . SER E 5 109 ? 24.100  2.910   -64.800 1.00 21.10 109 E 1 
ATOM 4472 O O   . SER E 5 109 ? 23.081  2.527   -64.254 1.00 20.25 109 E 1 
ATOM 4473 C CB  . SER E 5 109 ? 24.102  5.186   -65.954 1.00 21.00 109 E 1 
ATOM 4474 O OG  . SER E 5 109 ? 22.873  5.634   -65.441 1.00 19.45 109 E 1 
ATOM 4475 N N   . LYS E 5 110 ? 25.317  2.695   -64.304 1.00 21.67 110 E 1 
ATOM 4476 C CA  . LYS E 5 110 ? 25.669  1.701   -63.272 1.00 23.89 110 E 1 
ATOM 4477 C C   . LYS E 5 110 ? 25.454  2.102   -61.819 1.00 21.91 110 E 1 
ATOM 4478 O O   . LYS E 5 110 ? 26.007  1.386   -60.971 1.00 20.49 110 E 1 
ATOM 4479 C CB  . LYS E 5 110 ? 27.155  1.348   -63.434 1.00 23.04 110 E 1 
ATOM 4480 C CG  . LYS E 5 110 ? 27.450  0.294   -64.500 1.00 21.73 110 E 1 
ATOM 4481 C CD  . LYS E 5 110 ? 28.955  0.056   -64.548 1.00 21.06 110 E 1 
ATOM 4482 C CE  . LYS E 5 110 ? 29.275  -1.040  -65.555 1.00 19.51 110 E 1 
ATOM 4483 N NZ  . LYS E 5 110 ? 30.726  -1.203  -65.777 1.00 19.50 110 E 1 
ATOM 4484 N N   . ASP E 5 111 ? 24.848  3.231   -61.521 1.00 22.32 111 E 1 
ATOM 4485 C CA  . ASP E 5 111 ? 25.139  3.889   -60.253 1.00 22.63 111 E 1 
ATOM 4486 C C   . ASP E 5 111 ? 24.888  2.980   -59.051 1.00 21.30 111 E 1 
ATOM 4487 O O   . ASP E 5 111 ? 23.811  2.417   -58.835 1.00 19.73 111 E 1 
ATOM 4488 C CB  . ASP E 5 111 ? 24.474  5.267   -60.151 1.00 20.91 111 E 1 
ATOM 4489 C CG  . ASP E 5 111 ? 25.339  6.354   -60.799 1.00 18.84 111 E 1 
ATOM 4490 O OD1 . ASP E 5 111 ? 26.580  6.167   -60.847 1.00 19.42 111 E 1 
ATOM 4491 O OD2 . ASP E 5 111 ? 24.768  7.366   -61.245 1.00 21.28 111 E 1 
ATOM 4492 N N   . LYS E 5 112 ? 25.989  2.775   -58.323 1.00 21.61 112 E 1 
ATOM 4493 C CA  . LYS E 5 112 ? 26.066  1.866   -57.189 1.00 23.50 112 E 1 
ATOM 4494 C C   . LYS E 5 112 ? 25.426  2.526   -55.973 1.00 21.32 112 E 1 
ATOM 4495 O O   . LYS E 5 112 ? 26.140  2.890   -55.038 1.00 20.15 112 E 1 
ATOM 4496 C CB  . LYS E 5 112 ? 27.522  1.506   -56.868 1.00 22.94 112 E 1 
ATOM 4497 C CG  . LYS E 5 112 ? 28.210  0.601   -57.891 1.00 21.61 112 E 1 
ATOM 4498 C CD  . LYS E 5 112 ? 29.649  0.386   -57.406 1.00 21.35 112 E 1 
ATOM 4499 C CE  . LYS E 5 112 ? 30.413  -0.579  -58.301 1.00 19.88 112 E 1 
ATOM 4500 N NZ  . LYS E 5 112 ? 31.810  -0.747  -57.831 1.00 19.03 112 E 1 
ATOM 4501 N N   . ASP E 5 113 ? 24.105  2.681   -55.992 1.00 23.99 113 E 1 
ATOM 4502 C CA  . ASP E 5 113 ? 23.398  3.137   -54.810 1.00 23.43 113 E 1 
ATOM 4503 C C   . ASP E 5 113 ? 23.673  2.147   -53.681 1.00 21.84 113 E 1 
ATOM 4504 O O   . ASP E 5 113 ? 23.166  1.023   -53.628 1.00 20.20 113 E 1 
ATOM 4505 C CB  . ASP E 5 113 ? 21.909  3.339   -55.084 1.00 21.96 113 E 1 
ATOM 4506 C CG  . ASP E 5 113 ? 21.602  4.737   -55.627 1.00 19.69 113 E 1 
ATOM 4507 O OD1 . ASP E 5 113 ? 22.407  5.659   -55.353 1.00 20.42 113 E 1 
ATOM 4508 O OD2 . ASP E 5 113 ? 20.540  4.877   -56.266 1.00 22.28 113 E 1 
ATOM 4509 N N   . VAL E 5 114 ? 24.581  2.577   -52.821 1.00 23.93 114 E 1 
ATOM 4510 C CA  . VAL E 5 114 ? 24.914  1.856   -51.601 1.00 23.68 114 E 1 
ATOM 4511 C C   . VAL E 5 114 ? 23.665  1.949   -50.740 1.00 22.25 114 E 1 
ATOM 4512 O O   . VAL E 5 114 ? 23.482  2.911   -50.006 1.00 21.13 114 E 1 
ATOM 4513 C CB  . VAL E 5 114 ? 26.152  2.433   -50.895 1.00 22.47 114 E 1 
ATOM 4514 C CG1 . VAL E 5 114 ? 26.473  1.691   -49.609 1.00 20.04 114 E 1 
ATOM 4515 C CG2 . VAL E 5 114 ? 27.389  2.338   -51.808 1.00 23.09 114 E 1 
ATOM 4516 N N   . TYR E 5 115 ? 22.799  0.934   -50.863 1.00 25.70 115 E 1 
ATOM 4517 C CA  . TYR E 5 115 ? 21.670  0.729   -49.975 1.00 25.74 115 E 1 
ATOM 4518 C C   . TYR E 5 115 ? 22.230  0.550   -48.570 1.00 23.69 115 E 1 
ATOM 4519 O O   . TYR E 5 115 ? 22.524  -0.565  -48.135 1.00 22.20 115 E 1 
ATOM 4520 C CB  . TYR E 5 115 ? 20.827  -0.470  -50.425 1.00 25.56 115 E 1 
ATOM 4521 C CG  . TYR E 5 115 ? 19.889  -0.161  -51.578 1.00 25.16 115 E 1 
ATOM 4522 C CD1 . TYR E 5 115 ? 18.578  0.273   -51.311 1.00 23.74 115 E 1 
ATOM 4523 C CD2 . TYR E 5 115 ? 20.327  -0.293  -52.904 1.00 24.69 115 E 1 
ATOM 4524 C CE1 . TYR E 5 115 ? 17.702  0.569   -52.367 1.00 22.38 115 E 1 
ATOM 4525 C CE2 . TYR E 5 115 ? 19.460  0.008   -53.968 1.00 23.02 115 E 1 
ATOM 4526 C CZ  . TYR E 5 115 ? 18.146  0.444   -53.705 1.00 25.02 115 E 1 
ATOM 4527 O OH  . TYR E 5 115 ? 17.293  0.734   -54.730 1.00 26.17 115 E 1 
ATOM 4528 N N   . VAL E 5 116 ? 22.412  1.668   -47.888 1.00 26.17 116 E 1 
ATOM 4529 C CA  . VAL E 5 116 ? 22.629  1.686   -46.452 1.00 25.63 116 E 1 
ATOM 4530 C C   . VAL E 5 116 ? 21.376  1.054   -45.873 1.00 24.25 116 E 1 
ATOM 4531 O O   . VAL E 5 116 ? 20.338  1.697   -45.749 1.00 22.90 116 E 1 
ATOM 4532 C CB  . VAL E 5 116 ? 22.864  3.105   -45.897 1.00 24.66 116 E 1 
ATOM 4533 C CG1 . VAL E 5 116 ? 23.063  3.078   -44.383 1.00 21.65 116 E 1 
ATOM 4534 C CG2 . VAL E 5 116 ? 24.118  3.723   -46.520 1.00 25.16 116 E 1 
ATOM 4535 N N   . THR E 5 117 ? 21.475  -0.246  -45.614 1.00 24.05 117 E 1 
ATOM 4536 C CA  . THR E 5 117 ? 20.468  -0.987  -44.873 1.00 24.54 117 E 1 
ATOM 4537 C C   . THR E 5 117 ? 20.434  -0.362  -43.489 1.00 23.48 117 E 1 
ATOM 4538 O O   . THR E 5 117 ? 21.174  -0.760  -42.593 1.00 21.34 117 E 1 
ATOM 4539 C CB  . THR E 5 117 ? 20.761  -2.495  -44.809 1.00 22.65 117 E 1 
ATOM 4540 O OG1 . THR E 5 117 ? 22.124  -2.776  -44.964 1.00 20.76 117 E 1 
ATOM 4541 C CG2 . THR E 5 117 ? 20.033  -3.254  -45.918 1.00 21.63 117 E 1 
ATOM 4542 N N   . THR E 5 118 ? 19.602  0.662   -43.362 1.00 21.66 118 E 1 
ATOM 4543 C CA  . THR E 5 118 ? 19.225  1.198   -42.066 1.00 22.47 118 E 1 
ATOM 4544 C C   . THR E 5 118 ? 18.559  0.035   -41.354 1.00 21.86 118 E 1 
ATOM 4545 O O   . THR E 5 118 ? 17.397  -0.274  -41.567 1.00 19.84 118 E 1 
ATOM 4546 C CB  . THR E 5 118 ? 18.282  2.407   -42.190 1.00 20.15 118 E 1 
ATOM 4547 O OG1 . THR E 5 118 ? 17.292  2.188   -43.155 1.00 18.42 118 E 1 
ATOM 4548 C CG2 . THR E 5 118 ? 19.037  3.664   -42.599 1.00 19.41 118 E 1 
ATOM 4549 N N   . HIS E 5 119 ? 19.364  -0.660  -40.559 1.00 23.94 119 E 1 
ATOM 4550 C CA  . HIS E 5 119 ? 18.872  -1.625  -39.606 1.00 25.18 119 E 1 
ATOM 4551 C C   . HIS E 5 119 ? 17.960  -0.832  -38.681 1.00 23.68 119 E 1 
ATOM 4552 O O   . HIS E 5 119 ? 18.433  -0.226  -37.727 1.00 22.00 119 E 1 
ATOM 4553 C CB  . HIS E 5 119 ? 20.025  -2.290  -38.846 1.00 23.44 119 E 1 
ATOM 4554 C CG  . HIS E 5 119 ? 20.580  -3.494  -39.540 1.00 21.96 119 E 1 
ATOM 4555 N ND1 . HIS E 5 119 ? 20.016  -4.747  -39.546 1.00 21.20 119 E 1 
ATOM 4556 C CD2 . HIS E 5 119 ? 21.745  -3.582  -40.264 1.00 21.15 119 E 1 
ATOM 4557 C CE1 . HIS E 5 119 ? 20.821  -5.559  -40.249 1.00 21.03 119 E 1 
ATOM 4558 N NE2 . HIS E 5 119 ? 21.879  -4.893  -40.700 1.00 20.98 119 E 1 
ATOM 4559 N N   . THR E 5 120 ? 16.681  -0.780  -39.034 1.00 24.94 120 E 1 
ATOM 4560 C CA  . THR E 5 120 ? 15.647  -0.290  -38.146 1.00 25.70 120 E 1 
ATOM 4561 C C   . THR E 5 120 ? 15.882  -1.050  -36.850 1.00 24.99 120 E 1 
ATOM 4562 O O   . THR E 5 120 ? 15.824  -2.284  -36.880 1.00 22.79 120 E 1 
ATOM 4563 C CB  . THR E 5 120 ? 14.236  -0.563  -38.685 1.00 23.30 120 E 1 
ATOM 4564 O OG1 . THR E 5 120 ? 14.200  -1.712  -39.479 1.00 20.74 120 E 1 
ATOM 4565 C CG2 . THR E 5 120 ? 13.744  0.597   -39.546 1.00 21.18 120 E 1 
ATOM 4566 N N   . PRO E 5 121 ? 16.291  -0.361  -35.799 1.00 21.78 121 E 1 
ATOM 4567 C CA  . PRO E 5 121 ? 16.604  -1.046  -34.569 1.00 22.36 121 E 1 
ATOM 4568 C C   . PRO E 5 121 ? 15.350  -1.835  -34.240 1.00 22.82 121 E 1 
ATOM 4569 O O   . PRO E 5 121 ? 14.260  -1.265  -34.242 1.00 20.96 121 E 1 
ATOM 4570 C CB  . PRO E 5 121 ? 16.938  0.047   -33.545 1.00 19.86 121 E 1 
ATOM 4571 C CG  . PRO E 5 121 ? 16.266  1.290   -34.118 1.00 19.16 121 E 1 
ATOM 4572 C CD  . PRO E 5 121 ? 16.313  1.068   -35.629 1.00 21.67 121 E 1 
ATOM 4573 N N   . ARG E 5 122 ? 15.491  -3.154  -34.100 1.00 25.05 122 E 1 
ATOM 4574 C CA  . ARG E 5 122 ? 14.364  -3.996  -33.715 1.00 25.09 122 E 1 
ATOM 4575 C C   . ARG E 5 122 ? 13.754  -3.292  -32.532 1.00 23.47 122 E 1 
ATOM 4576 O O   . ARG E 5 122 ? 14.448  -3.131  -31.530 1.00 22.13 122 E 1 
ATOM 4577 C CB  . ARG E 5 122 ? 14.801  -5.414  -33.308 1.00 23.68 122 E 1 
ATOM 4578 C CG  . ARG E 5 122 ? 14.762  -6.408  -34.479 1.00 22.41 122 E 1 
ATOM 4579 C CD  . ARG E 5 122 ? 15.166  -7.795  -33.979 1.00 21.86 122 E 1 
ATOM 4580 N NE  . ARG E 5 122 ? 14.978  -8.843  -35.003 1.00 21.32 122 E 1 
ATOM 4581 C CZ  . ARG E 5 122 ? 15.322  -10.125 -34.892 1.00 20.52 122 E 1 
ATOM 4582 N NH1 . ARG E 5 122 ? 15.911  -10.576 -33.826 1.00 19.34 122 E 1 
ATOM 4583 N NH2 . ARG E 5 122 ? 15.072  -10.955 -35.861 1.00 19.59 122 E 1 
ATOM 4584 N N   . SER E 5 123 ? 12.514  -2.838  -32.659 1.00 19.77 123 E 1 
ATOM 4585 C CA  . SER E 5 123 ? 11.729  -2.409  -31.516 1.00 20.37 123 E 1 
ATOM 4586 C C   . SER E 5 123 ? 11.856  -3.573  -30.554 1.00 20.16 123 E 1 
ATOM 4587 O O   . SER E 5 123 ? 11.383  -4.672  -30.866 1.00 18.94 123 E 1 
ATOM 4588 C CB  . SER E 5 123 ? 10.265  -2.158  -31.911 1.00 18.51 123 E 1 
ATOM 4589 O OG  . SER E 5 123 ? 9.734   -3.269  -32.593 1.00 16.48 123 E 1 
ATOM 4590 N N   . THR E 5 124 ? 12.632  -3.375  -29.500 1.00 19.71 124 E 1 
ATOM 4591 C CA  . THR E 5 124 ? 12.689  -4.330  -28.411 1.00 20.20 124 E 1 
ATOM 4592 C C   . THR E 5 124 ? 11.229  -4.529  -28.078 1.00 20.55 124 E 1 
ATOM 4593 O O   . THR E 5 124 ? 10.565  -3.573  -27.673 1.00 18.62 124 E 1 
ATOM 4594 C CB  . THR E 5 124 ? 13.447  -3.768  -27.200 1.00 17.57 124 E 1 
ATOM 4595 O OG1 . THR E 5 124 ? 13.207  -2.381  -27.063 1.00 15.79 124 E 1 
ATOM 4596 C CG2 . THR E 5 124 ? 14.954  -3.948  -27.383 1.00 15.75 124 E 1 
ATOM 4597 N N   . LYS E 5 125 ? 10.714  -5.719  -28.434 1.00 22.49 125 E 1 
ATOM 4598 C CA  . LYS E 5 125 ? 9.399   -6.105  -27.976 1.00 23.20 125 E 1 
ATOM 4599 C C   . LYS E 5 125 ? 9.454   -5.788  -26.498 1.00 22.48 125 E 1 
ATOM 4600 O O   . LYS E 5 125 ? 10.396  -6.236  -25.842 1.00 21.15 125 E 1 
ATOM 4601 C CB  . LYS E 5 125 ? 9.123   -7.597  -28.202 1.00 21.45 125 E 1 
ATOM 4602 C CG  . LYS E 5 125 ? 8.707   -7.929  -29.647 1.00 19.47 125 E 1 
ATOM 4603 C CD  . LYS E 5 125 ? 8.404   -9.421  -29.767 1.00 18.72 125 E 1 
ATOM 4604 C CE  . LYS E 5 125 ? 7.851   -9.761  -31.146 1.00 17.18 125 E 1 
ATOM 4605 N NZ  . LYS E 5 125 ? 7.533   -11.216 -31.271 1.00 16.38 125 E 1 
ATOM 4606 N N   . ASP E 5 126 ? 8.502   -5.005  -26.028 1.00 24.64 126 E 1 
ATOM 4607 C CA  . ASP E 5 126 ? 8.100   -5.146  -24.646 1.00 23.89 126 E 1 
ATOM 4608 C C   . ASP E 5 126 ? 7.755   -6.622  -24.524 1.00 23.34 126 E 1 
ATOM 4609 O O   . ASP E 5 126 ? 6.659   -7.065  -24.888 1.00 21.72 126 E 1 
ATOM 4610 C CB  . ASP E 5 126 ? 6.889   -4.238  -24.315 1.00 21.97 126 E 1 
ATOM 4611 C CG  . ASP E 5 126 ? 7.251   -2.921  -23.625 1.00 19.54 126 E 1 
ATOM 4612 O OD1 . ASP E 5 126 ? 8.255   -2.901  -22.878 1.00 18.63 126 E 1 
ATOM 4613 O OD2 . ASP E 5 126 ? 6.483   -1.947  -23.811 1.00 18.98 126 E 1 
ATOM 4614 N N   . GLU E 5 127 ? 8.762   -7.419  -24.192 1.00 24.60 127 E 1 
ATOM 4615 C CA  . GLU E 5 127 ? 8.529   -8.760  -23.725 1.00 24.00 127 E 1 
ATOM 4616 C C   . GLU E 5 127 ? 7.504   -8.538  -22.645 1.00 23.25 127 E 1 
ATOM 4617 O O   . GLU E 5 127 ? 7.674   -7.656  -21.796 1.00 21.97 127 E 1 
ATOM 4618 C CB  . GLU E 5 127 ? 9.799   -9.423  -23.203 1.00 22.73 127 E 1 
ATOM 4619 C CG  . GLU E 5 127 ? 10.706  -9.875  -24.359 1.00 20.89 127 E 1 
ATOM 4620 C CD  . GLU E 5 127 ? 11.918  -10.705 -23.890 1.00 19.06 127 E 1 
ATOM 4621 O OE1 . GLU E 5 127 ? 12.445  -11.454 -24.745 1.00 17.75 127 E 1 
ATOM 4622 O OE2 . GLU E 5 127 ? 12.295  -10.591 -22.710 1.00 21.36 127 E 1 
ATOM 4623 N N   . GLY E 5 128 ? 6.409   -9.264  -22.738 1.00 24.87 128 E 1 
ATOM 4624 C CA  . GLY E 5 128 ? 5.400   -9.295  -21.700 1.00 23.48 128 E 1 
ATOM 4625 C C   . GLY E 5 128 ? 6.060   -9.878  -20.461 1.00 23.90 128 E 1 
ATOM 4626 O O   . GLY E 5 128 ? 5.940   -11.071 -20.199 1.00 22.22 128 E 1 
ATOM 4627 N N   . THR E 5 129 ? 6.869   -9.051  -19.810 1.00 31.14 129 E 1 
ATOM 4628 C CA  . THR E 5 129 ? 7.644   -9.400  -18.642 1.00 30.87 129 E 1 
ATOM 4629 C C   . THR E 5 129 ? 6.610   -9.927  -17.691 1.00 30.68 129 E 1 
ATOM 4630 O O   . THR E 5 129 ? 5.640   -9.227  -17.371 1.00 28.84 129 E 1 
ATOM 4631 C CB  . THR E 5 129 ? 8.417   -8.210  -18.043 1.00 27.68 129 E 1 
ATOM 4632 O OG1 . THR E 5 129 ? 7.782   -6.983  -18.282 1.00 25.47 129 E 1 
ATOM 4633 C CG2 . THR E 5 129 ? 9.818   -8.112  -18.620 1.00 25.23 129 E 1 
ATOM 4634 N N   . THR E 5 130 ? 6.773   -11.198 -17.349 1.00 33.41 130 E 1 
ATOM 4635 C CA  . THR E 5 130 ? 5.939   -11.879 -16.370 1.00 33.98 130 E 1 
ATOM 4636 C C   . THR E 5 130 ? 5.675   -10.899 -15.251 1.00 34.03 130 E 1 
ATOM 4637 O O   . THR E 5 130 ? 6.612   -10.236 -14.795 1.00 32.33 130 E 1 
ATOM 4638 C CB  . THR E 5 130 ? 6.653   -13.104 -15.792 1.00 30.78 130 E 1 
ATOM 4639 O OG1 . THR E 5 130 ? 8.047   -12.903 -15.747 1.00 28.71 130 E 1 
ATOM 4640 C CG2 . THR E 5 130 ? 6.398   -14.344 -16.645 1.00 28.06 130 E 1 
ATOM 4641 N N   . GLY E 5 131 ? 4.417   -10.751 -14.854 1.00 38.46 131 E 1 
ATOM 4642 C CA  . GLY E 5 131 ? 3.929   -9.647  -14.009 1.00 37.97 131 E 1 
ATOM 4643 C C   . GLY E 5 131 ? 4.506   -9.561  -12.582 1.00 38.78 131 E 1 
ATOM 4644 O O   . GLY E 5 131 ? 3.782   -9.222  -11.647 1.00 36.62 131 E 1 
ATOM 4645 N N   . LEU E 5 132 ? 5.784   -9.830  -12.423 1.00 43.13 132 E 1 
ATOM 4646 C CA  . LEU E 5 132 ? 6.711   -9.354  -11.425 1.00 42.55 132 E 1 
ATOM 4647 C C   . LEU E 5 132 ? 6.611   -7.836  -11.426 1.00 44.77 132 E 1 
ATOM 4648 O O   . LEU E 5 132 ? 7.359   -7.132  -12.097 1.00 42.46 132 E 1 
ATOM 4649 C CB  . LEU E 5 132 ? 8.140   -9.823  -11.789 1.00 37.65 132 E 1 
ATOM 4650 C CG  . LEU E 5 132 ? 8.403   -11.306 -11.510 1.00 34.17 132 E 1 
ATOM 4651 C CD1 . LEU E 5 132 ? 9.634   -11.780 -12.284 1.00 31.09 132 E 1 
ATOM 4652 C CD2 . LEU E 5 132 ? 8.663   -11.546 -10.020 1.00 33.97 132 E 1 
ATOM 4653 N N   . ARG E 5 133 ? 5.623   -7.344  -10.697 1.00 54.01 133 E 1 
ATOM 4654 C CA  . ARG E 5 133 ? 5.479   -5.926  -10.425 1.00 55.03 133 E 1 
ATOM 4655 C C   . ARG E 5 133 ? 6.845   -5.422  -9.986  1.00 55.47 133 E 1 
ATOM 4656 O O   . ARG E 5 133 ? 7.402   -6.022  -9.061  1.00 53.37 133 E 1 
ATOM 4657 C CB  . ARG E 5 133 ? 4.451   -5.691  -9.313  1.00 52.30 133 E 1 
ATOM 4658 C CG  . ARG E 5 133 ? 3.024   -5.848  -9.825  1.00 48.85 133 E 1 
ATOM 4659 C CD  . ARG E 5 133 ? 2.040   -5.590  -8.689  1.00 46.72 133 E 1 
ATOM 4660 N NE  . ARG E 5 133 ? 0.659   -5.534  -9.196  1.00 44.14 133 E 1 
ATOM 4661 C CZ  . ARG E 5 133 ? -0.428  -5.397  -8.462  1.00 40.74 133 E 1 
ATOM 4662 N NH1 . ARG E 5 133 ? -0.375  -5.426  -7.160  1.00 40.28 133 E 1 
ATOM 4663 N NH2 . ARG E 5 133 ? -1.585  -5.206  -9.015  1.00 39.13 133 E 1 
ATOM 4664 N N   . PRO E 5 134 ? 7.367   -4.368  -10.612 1.00 51.65 134 E 1 
ATOM 4665 C CA  . PRO E 5 134 ? 8.648   -3.815  -10.219 1.00 52.93 134 E 1 
ATOM 4666 C C   . PRO E 5 134 ? 8.659   -3.623  -8.708  1.00 55.81 134 E 1 
ATOM 4667 O O   . PRO E 5 134 ? 7.692   -3.105  -8.140  1.00 53.90 134 E 1 
ATOM 4668 C CB  . PRO E 5 134 ? 8.801   -2.501  -10.984 1.00 49.41 134 E 1 
ATOM 4669 C CG  . PRO E 5 134 ? 7.875   -2.660  -12.182 1.00 49.56 134 E 1 
ATOM 4670 C CD  . PRO E 5 134 ? 6.788   -3.608  -11.700 1.00 52.71 134 E 1 
ATOM 4671 N N   . SER E 5 135 ? 9.692   -4.082  -8.043  1.00 56.71 135 E 1 
ATOM 4672 C CA  . SER E 5 135 ? 9.813   -3.947  -6.597  1.00 58.08 135 E 1 
ATOM 4673 C C   . SER E 5 135 ? 9.683   -2.471  -6.237  1.00 61.56 135 E 1 
ATOM 4674 O O   . SER E 5 135 ? 10.381  -1.628  -6.803  1.00 57.75 135 E 1 
ATOM 4675 C CB  . SER E 5 135 ? 11.148  -4.532  -6.134  1.00 53.30 135 E 1 
ATOM 4676 O OG  . SER E 5 135 ? 11.172  -4.623  -4.735  1.00 48.62 135 E 1 
ATOM 4677 N N   . GLY E 5 136 ? 8.742   -2.132  -5.359  1.00 61.74 136 E 1 
ATOM 4678 C CA  . GLY E 5 136 ? 8.378   -0.749  -5.067  1.00 62.68 136 E 1 
ATOM 4679 C C   . GLY E 5 136 ? 7.146   -0.206  -5.784  1.00 67.24 136 E 1 
ATOM 4680 O O   . GLY E 5 136 ? 6.719   0.908   -5.475  1.00 64.30 136 E 1 
ATOM 4681 N N   . THR E 5 137 ? 6.524   -0.967  -6.695  1.00 73.56 137 E 1 
ATOM 4682 C CA  . THR E 5 137 ? 5.199   -0.617  -7.217  1.00 75.90 137 E 1 
ATOM 4683 C C   . THR E 5 137 ? 4.136   -1.002  -6.199  1.00 79.92 137 E 1 
ATOM 4684 O O   . THR E 5 137 ? 3.850   -2.174  -5.987  1.00 77.72 137 E 1 
ATOM 4685 C CB  . THR E 5 137 ? 4.902   -1.282  -8.562  1.00 69.84 137 E 1 
ATOM 4686 O OG1 . THR E 5 137 ? 5.913   -0.961  -9.478  1.00 60.14 137 E 1 
ATOM 4687 C CG2 . THR E 5 137 ? 3.590   -0.775  -9.164  1.00 56.70 137 E 1 
ATOM 4688 N N   . VAL E 5 138 ? 3.518   0.011   -5.592  1.00 83.56 138 E 1 
ATOM 4689 C CA  . VAL E 5 138 ? 2.482   -0.204  -4.590  1.00 86.42 138 E 1 
ATOM 4690 C C   . VAL E 5 138 ? 1.239   -0.819  -5.219  1.00 87.96 138 E 1 
ATOM 4691 O O   . VAL E 5 138 ? 0.760   -0.407  -6.276  1.00 86.61 138 E 1 
ATOM 4692 C CB  . VAL E 5 138 ? 2.160   1.085   -3.841  1.00 84.69 138 E 1 
ATOM 4693 C CG1 . VAL E 5 138 ? 0.977   0.926   -2.887  1.00 77.66 138 E 1 
ATOM 4694 C CG2 . VAL E 5 138 ? 3.383   1.461   -3.014  1.00 78.37 138 E 1 
ATOM 4695 N N   . SER E 5 139 ? 0.687   -1.804  -4.506  1.00 88.10 139 E 1 
ATOM 4696 C CA  . SER E 5 139 ? -0.576  -2.425  -4.845  1.00 88.33 139 E 1 
ATOM 4697 C C   . SER E 5 139 ? -1.311  -2.899  -3.600  1.00 90.07 139 E 1 
ATOM 4698 O O   . SER E 5 139 ? -0.690  -3.207  -2.589  1.00 88.78 139 E 1 
ATOM 4699 C CB  . SER E 5 139 ? -0.344  -3.587  -5.780  1.00 85.26 139 E 1 
ATOM 4700 O OG  . SER E 5 139 ? 0.460   -4.594  -5.222  1.00 76.10 139 E 1 
ATOM 4701 N N   . CYS E 5 140 ? -2.630  -2.980  -3.684  1.00 87.93 140 E 1 
ATOM 4702 C CA  . CYS E 5 140 ? -3.415  -3.542  -2.604  1.00 89.88 140 E 1 
ATOM 4703 C C   . CYS E 5 140 ? -3.425  -5.075  -2.698  1.00 89.79 140 E 1 
ATOM 4704 O O   . CYS E 5 140 ? -3.895  -5.603  -3.702  1.00 89.22 140 E 1 
ATOM 4705 C CB  . CYS E 5 140 ? -4.825  -2.957  -2.663  1.00 90.60 140 E 1 
ATOM 4706 S SG  . CYS E 5 140 ? -5.839  -3.660  -1.337  1.00 91.39 140 E 1 
ATOM 4707 N N   . PRO E 5 141 ? -3.000  -5.816  -1.648  1.00 90.66 141 E 1 
ATOM 4708 C CA  . PRO E 5 141 ? -3.008  -7.280  -1.686  1.00 89.29 141 E 1 
ATOM 4709 C C   . PRO E 5 141 ? -4.417  -7.884  -1.674  1.00 90.11 141 E 1 
ATOM 4710 O O   . PRO E 5 141 ? -4.575  -9.060  -1.979  1.00 88.02 141 E 1 
ATOM 4711 C CB  . PRO E 5 141 ? -2.196  -7.702  -0.460  1.00 88.76 141 E 1 
ATOM 4712 C CG  . PRO E 5 141 ? -2.400  -6.557  0.525   1.00 87.52 141 E 1 
ATOM 4713 C CD  . PRO E 5 141 ? -2.467  -5.335  -0.388  1.00 89.87 141 E 1 
ATOM 4714 N N   . ILE E 5 142 ? -5.448  -7.106  -1.343  1.00 90.77 142 E 1 
ATOM 4715 C CA  . ILE E 5 142 ? -6.841  -7.560  -1.272  1.00 90.35 142 E 1 
ATOM 4716 C C   . ILE E 5 142 ? -7.531  -7.450  -2.643  1.00 90.83 142 E 1 
ATOM 4717 O O   . ILE E 5 142 ? -7.938  -8.470  -3.188  1.00 87.68 142 E 1 
ATOM 4718 C CB  . ILE E 5 142 ? -7.617  -6.814  -0.161  1.00 89.82 142 E 1 
ATOM 4719 C CG1 . ILE E 5 142 ? -6.928  -7.019  1.209   1.00 89.54 142 E 1 
ATOM 4720 C CG2 . ILE E 5 142 ? -9.082  -7.296  -0.128  1.00 87.41 142 E 1 
ATOM 4721 C CD1 . ILE E 5 142 ? -7.561  -6.238  2.352   1.00 87.77 142 E 1 
ATOM 4722 N N   . CYS E 5 143 ? -7.645  -6.261  -3.212  1.00 90.23 143 E 1 
ATOM 4723 C CA  . CYS E 5 143 ? -8.258  -6.102  -4.544  1.00 88.76 143 E 1 
ATOM 4724 C C   . CYS E 5 143 ? -7.287  -6.345  -5.707  1.00 88.73 143 E 1 
ATOM 4725 O O   . CYS E 5 143 ? -7.720  -6.435  -6.848  1.00 87.80 143 E 1 
ATOM 4726 C CB  . CYS E 5 143 ? -8.924  -4.729  -4.650  1.00 87.85 143 E 1 
ATOM 4727 S SG  . CYS E 5 143 ? -7.718  -3.373  -4.569  1.00 88.48 143 E 1 
ATOM 4728 N N   . MET E 5 144 ? -5.994  -6.447  -5.420  1.00 86.57 144 E 1 
ATOM 4729 C CA  . MET E 5 144 ? -4.898  -6.595  -6.384  1.00 85.74 144 E 1 
ATOM 4730 C C   . MET E 5 144 ? -4.780  -5.441  -7.397  1.00 87.65 144 E 1 
ATOM 4731 O O   . MET E 5 144 ? -4.098  -5.586  -8.405  1.00 84.95 144 E 1 
ATOM 4732 C CB  . MET E 5 144 ? -4.913  -7.984  -7.034  1.00 83.39 144 E 1 
ATOM 4733 C CG  . MET E 5 144 ? -4.934  -9.111  -6.009  1.00 83.06 144 E 1 
ATOM 4734 S SD  . MET E 5 144 ? -5.004  -10.778 -6.720  1.00 81.94 144 E 1 
ATOM 4735 C CE  . MET E 5 144 ? -3.309  -10.987 -7.268  1.00 76.66 144 E 1 
ATOM 4736 N N   . ASP E 5 145 ? -5.396  -4.281  -7.127  1.00 89.49 145 E 1 
ATOM 4737 C CA  . ASP E 5 145 ? -5.237  -3.087  -7.954  1.00 88.62 145 E 1 
ATOM 4738 C C   . ASP E 5 145 ? -3.878  -2.427  -7.710  1.00 88.64 145 E 1 
ATOM 4739 O O   . ASP E 5 145 ? -3.384  -2.368  -6.579  1.00 88.14 145 E 1 
ATOM 4740 C CB  . ASP E 5 145 ? -6.372  -2.089  -7.710  1.00 87.82 145 E 1 
ATOM 4741 C CG  . ASP E 5 145 ? -7.742  -2.552  -8.201  1.00 87.69 145 E 1 
ATOM 4742 O OD1 . ASP E 5 145 ? -7.808  -3.394  -9.123  1.00 83.82 145 E 1 
ATOM 4743 O OD2 . ASP E 5 145 ? -8.748  -2.019  -7.687  1.00 82.90 145 E 1 
ATOM 4744 N N   . GLY E 5 146 ? -3.271  -1.912  -8.774  1.00 89.68 146 E 1 
ATOM 4745 C CA  . GLY E 5 146 ? -2.053  -1.116  -8.711  1.00 89.01 146 E 1 
ATOM 4746 C C   . GLY E 5 146 ? -2.315  0.332   -8.283  1.00 89.94 146 E 1 
ATOM 4747 O O   . GLY E 5 146 ? -3.457  0.779   -8.212  1.00 88.97 146 E 1 
ATOM 4748 N N   . TYR E 5 147 ? -1.238  1.068   -8.047  1.00 87.99 147 E 1 
ATOM 4749 C CA  . TYR E 5 147 ? -1.296  2.480   -7.643  1.00 88.35 147 E 1 
ATOM 4750 C C   . TYR E 5 147 ? -2.223  3.316   -8.524  1.00 88.77 147 E 1 
ATOM 4751 O O   . TYR E 5 147 ? -3.121  3.985   -8.014  1.00 87.90 147 E 1 
ATOM 4752 C CB  . TYR E 5 147 ? 0.125   3.060   -7.668  1.00 87.17 147 E 1 
ATOM 4753 C CG  . TYR E 5 147 ? 0.160   4.545   -7.383  1.00 87.34 147 E 1 
ATOM 4754 C CD1 . TYR E 5 147 ? 0.116   5.491   -8.429  1.00 83.82 147 E 1 
ATOM 4755 C CD2 . TYR E 5 147 ? 0.165   5.003   -6.053  1.00 83.93 147 E 1 
ATOM 4756 C CE1 . TYR E 5 147 ? 0.053   6.865   -8.152  1.00 82.12 147 E 1 
ATOM 4757 C CE2 . TYR E 5 147 ? 0.105   6.378   -5.769  1.00 80.95 147 E 1 
ATOM 4758 C CZ  . TYR E 5 147 ? 0.042   7.302   -6.817  1.00 82.24 147 E 1 
ATOM 4759 O OH  . TYR E 5 147 ? -0.057  8.646   -6.532  1.00 79.71 147 E 1 
ATOM 4760 N N   . SER E 5 148 ? -2.039  3.257   -9.833  1.00 88.81 148 E 1 
ATOM 4761 C CA  . SER E 5 148 ? -2.807  4.062   -10.785 1.00 87.93 148 E 1 
ATOM 4762 C C   . SER E 5 148 ? -4.296  3.761   -10.709 1.00 88.34 148 E 1 
ATOM 4763 O O   . SER E 5 148 ? -5.099  4.675   -10.588 1.00 86.61 148 E 1 
ATOM 4764 C CB  . SER E 5 148 ? -2.288  3.836   -12.210 1.00 85.70 148 E 1 
ATOM 4765 O OG  . SER E 5 148 ? -0.899  4.089   -12.253 1.00 74.89 148 E 1 
ATOM 4766 N N   . GLU E 5 149 ? -4.679  2.485   -10.667 1.00 88.40 149 E 1 
ATOM 4767 C CA  . GLU E 5 149 ? -6.081  2.067   -10.565 1.00 88.59 149 E 1 
ATOM 4768 C C   . GLU E 5 149 ? -6.713  2.496   -9.232  1.00 88.97 149 E 1 
ATOM 4769 O O   . GLU E 5 149 ? -7.887  2.853   -9.176  1.00 87.63 149 E 1 
ATOM 4770 C CB  . GLU E 5 149 ? -6.176  0.537   -10.668 1.00 87.65 149 E 1 
ATOM 4771 C CG  . GLU E 5 149 ? -5.704  -0.048  -12.016 1.00 82.35 149 E 1 
ATOM 4772 C CD  . GLU E 5 149 ? -5.605  -1.578  -11.894 1.00 79.63 149 E 1 
ATOM 4773 O OE1 . GLU E 5 149 ? -6.483  -2.302  -12.410 1.00 72.27 149 E 1 
ATOM 4774 O OE2 . GLU E 5 149 ? -4.668  -2.080  -11.240 1.00 72.69 149 E 1 
ATOM 4775 N N   . ILE E 5 150 ? -5.951  2.473   -8.140  1.00 89.99 150 E 1 
ATOM 4776 C CA  . ILE E 5 150 ? -6.424  2.902   -6.820  1.00 90.02 150 E 1 
ATOM 4777 C C   . ILE E 5 150 ? -6.718  4.403   -6.821  1.00 89.29 150 E 1 
ATOM 4778 O O   . ILE E 5 150 ? -7.805  4.804   -6.419  1.00 87.55 150 E 1 
ATOM 4779 C CB  . ILE E 5 150 ? -5.420  2.495   -5.716  1.00 90.70 150 E 1 
ATOM 4780 C CG1 . ILE E 5 150 ? -5.416  0.959   -5.542  1.00 89.90 150 E 1 
ATOM 4781 C CG2 . ILE E 5 150 ? -5.764  3.162   -4.368  1.00 89.83 150 E 1 
ATOM 4782 C CD1 . ILE E 5 150 ? -4.205  0.422   -4.766  1.00 87.84 150 E 1 
ATOM 4783 N N   . VAL E 5 151 ? -5.773  5.209   -7.271  1.00 88.46 151 E 1 
ATOM 4784 C CA  . VAL E 5 151 ? -5.857  6.674   -7.219  1.00 86.27 151 E 1
[truncated: 67,263 more chars]
