# Supplementary material for: Photocross-linking activity-based probes to capture the dynamics of ubiquitin RING E3 ligase interactions
Source: Biochem J. 2026 Jun 3;483(7):1115–30. doi: 10.1042/BCJ20260213 (PMC13234630; doi:10.1042/BCJ20260213)
Supplement: Supplementary Data File S2 [file BCJ-2026-0213_supp2.zip › 03_Chandler_Supplementary datafile2/RNF38/Alphafold/fold_2026_01_22_10_06_rnf38_ring_ubch5a_ubiquitin/fold_2026_01_22_10_06_rnf38_ring_ubch5a_ubiquitin_model_3.cif]

# By using this file you agree to the legally binding terms of use found at alphafoldserver.com/output-terms
data_540fef9a8b421093
#
_entry.id 540fef9a8b421093
#
loop_
_atom_type.symbol
C 
N 
O 
S 
#
loop_
_audit_author.name
_audit_author.pdbx_ordinal
"Google DeepMind" 1 
"Isomorphic Labs" 2 
#
_audit_conform.dict_location https://raw.githubusercontent.com/ihmwg/ModelCIF/master/dist/mmcif_ma.dic
_audit_conform.dict_name     mmcif_ma.dic
_audit_conform.dict_version  1.4.5
#
loop_
_chem_comp.formula
_chem_comp.formula_weight
_chem_comp.id
_chem_comp.mon_nstd_flag
_chem_comp.name
_chem_comp.pdbx_smiles
_chem_comp.pdbx_synonyms
_chem_comp.type
"C3 H7 N O2"    89.093  ALA y ALANINE         C[C@H](N)C(O)=O                  ? "L-PEPTIDE LINKING" 
"C6 H15 N4 O2"  175.209 ARG y ARGININE        N[C@@H](CCCNC(N)=[NH2+])C(O)=O   ? "L-PEPTIDE LINKING" 
"C4 H8 N2 O3"   132.118 ASN y ASPARAGINE      N[C@@H](CC(N)=O)C(O)=O           ? "L-PEPTIDE LINKING" 
"C4 H7 N O4"    133.103 ASP y "ASPARTIC ACID" N[C@@H](CC(O)=O)C(O)=O           ? "L-PEPTIDE LINKING" 
"C3 H7 N O2 S"  121.158 CYS y CYSTEINE        N[C@@H](CS)C(O)=O                ? "L-PEPTIDE LINKING" 
"C5 H10 N2 O3"  146.144 GLN y GLUTAMINE       N[C@@H](CCC(N)=O)C(O)=O          ? "L-PEPTIDE LINKING" 
"C5 H9 N O4"    147.129 GLU y "GLUTAMIC ACID" N[C@@H](CCC(O)=O)C(O)=O          ? "L-PEPTIDE LINKING" 
"C2 H5 N O2"    75.067  GLY y GLYCINE         NCC(O)=O                         ? "PEPTIDE LINKING"   
"C6 H10 N3 O2"  156.162 HIS y HISTIDINE       N[C@@H](Cc1c[nH]c[nH+]1)C(O)=O   ? "L-PEPTIDE LINKING" 
"C6 H13 N O2"   131.173 ILE y ISOLEUCINE      CC[C@H](C)[C@H](N)C(O)=O         ? "L-PEPTIDE LINKING" 
"C6 H13 N O2"   131.173 LEU y LEUCINE         CC(C)C[C@H](N)C(O)=O             ? "L-PEPTIDE LINKING" 
"C6 H15 N2 O2"  147.195 LYS y LYSINE          N[C@@H](CCCC[NH3+])C(O)=O        ? "L-PEPTIDE LINKING" 
"C5 H11 N O2 S" 149.211 MET y METHIONINE      CSCC[C@H](N)C(O)=O               ? "L-PEPTIDE LINKING" 
"C9 H11 N O2"   165.189 PHE y PHENYLALANINE   N[C@@H](Cc1ccccc1)C(O)=O         ? "L-PEPTIDE LINKING" 
"C5 H9 N O2"    115.130 PRO y PROLINE         OC(=O)[C@@H]1CCCN1               ? "L-PEPTIDE LINKING" 
"C3 H7 N O3"    105.093 SER y SERINE          N[C@@H](CO)C(O)=O                ? "L-PEPTIDE LINKING" 
"C4 H9 N O3"    119.119 THR y THREONINE       C[C@@H](O)[C@H](N)C(O)=O         ? "L-PEPTIDE LINKING" 
"C11 H12 N2 O2" 204.225 TRP y TRYPTOPHAN      N[C@@H](Cc1c[nH]c2ccccc12)C(O)=O ? "L-PEPTIDE LINKING" 
"C9 H11 N O3"   181.189 TYR y TYROSINE        N[C@@H](Cc1ccc(O)cc1)C(O)=O      ? "L-PEPTIDE LINKING" 
"C5 H11 N O2"   117.146 VAL y VALINE          CC(C)[C@H](N)C(O)=O              ? "L-PEPTIDE LINKING" 
#
_citation.book_publisher          ?
_citation.country                 UK
_citation.id                      primary
_citation.journal_full            Nature
_citation.journal_id_ASTM         NATUAS
_citation.journal_id_CSD          0006
_citation.journal_id_ISSN         0028-0836
_citation.journal_volume          630
_citation.page_first              493
_citation.page_last               500
_citation.pdbx_database_id_DOI    10.1038/s41586-024-07487-w
_citation.pdbx_database_id_PubMed 38718835
_citation.title                   "Accurate structure prediction of biomolecular interactions with AlphaFold 3"
_citation.year                    2024
#
loop_
_citation_author.citation_id
_citation_author.name
_citation_author.ordinal
primary "Google DeepMind" 1 
primary "Isomorphic Labs" 2 
#
loop_
_entity.id
_entity.pdbx_description
_entity.type
1 . polymer 
2 . polymer 
3 . polymer 
#
loop_
_entity_poly.entity_id
_entity_poly.pdbx_strand_id
_entity_poly.type
1 A polypeptide(L) 
2 B polypeptide(L) 
3 C polypeptide(L) 
#
loop_
_entity_poly_seq.entity_id
_entity_poly_seq.hetero
_entity_poly_seq.mon_id
_entity_poly_seq.num
1 n MET 1   
1 n ALA 2   
1 n LEU 3   
1 n LYS 4   
1 n ARG 5   
1 n ILE 6   
1 n GLN 7   
1 n LYS 8   
1 n GLU 9   
1 n LEU 10  
1 n SER 11  
1 n ASP 12  
1 n LEU 13  
1 n GLN 14  
1 n ARG 15  
1 n ASP 16  
1 n PRO 17  
1 n PRO 18  
1 n ALA 19  
1 n HIS 20  
1 n CYS 21  
1 n SER 22  
1 n ALA 23  
1 n GLY 24  
1 n PRO 25  
1 n VAL 26  
1 n GLY 27  
1 n ASP 28  
1 n ASP 29  
1 n LEU 30  
1 n PHE 31  
1 n HIS 32  
1 n TRP 33  
1 n GLN 34  
1 n ALA 35  
1 n THR 36  
1 n ILE 37  
1 n MET 38  
1 n GLY 39  
1 n PRO 40  
1 n PRO 41  
1 n ASP 42  
1 n SER 43  
1 n ALA 44  
1 n TYR 45  
1 n GLN 46  
1 n GLY 47  
1 n GLY 48  
1 n VAL 49  
1 n PHE 50  
1 n PHE 51  
1 n LEU 52  
1 n THR 53  
1 n VAL 54  
1 n HIS 55  
1 n PHE 56  
1 n PRO 57  
1 n THR 58  
1 n ASP 59  
1 n TYR 60  
1 n PRO 61  
1 n PHE 62  
1 n LYS 63  
1 n PRO 64  
1 n PRO 65  
1 n LYS 66  
1 n ILE 67  
1 n ALA 68  
1 n PHE 69  
1 n THR 70  
1 n THR 71  
1 n LYS 72  
1 n ILE 73  
1 n TYR 74  
1 n HIS 75  
1 n PRO 76  
1 n ASN 77  
1 n ILE 78  
1 n ASN 79  
1 n SER 80  
1 n ASN 81  
1 n GLY 82  
1 n SER 83  
1 n ILE 84  
1 n CYS 85  
1 n LEU 86  
1 n ASP 87  
1 n ILE 88  
1 n LEU 89  
1 n ARG 90  
1 n SER 91  
1 n GLN 92  
1 n TRP 93  
1 n SER 94  
1 n PRO 95  
1 n ALA 96  
1 n LEU 97  
1 n THR 98  
1 n VAL 99  
1 n SER 100 
1 n LYS 101 
1 n VAL 102 
1 n LEU 103 
1 n LEU 104 
1 n SER 105 
1 n ILE 106 
1 n CYS 107 
1 n SER 108 
1 n LEU 109 
1 n LEU 110 
1 n CYS 111 
1 n ASP 112 
1 n PRO 113 
1 n ASN 114 
1 n PRO 115 
1 n ASP 116 
1 n ASP 117 
1 n PRO 118 
1 n LEU 119 
1 n VAL 120 
1 n PRO 121 
1 n ASP 122 
1 n ILE 123 
1 n ALA 124 
1 n GLN 125 
1 n ILE 126 
1 n TYR 127 
1 n LYS 128 
1 n SER 129 
1 n ASP 130 
1 n LYS 131 
1 n GLU 132 
1 n LYS 133 
1 n TYR 134 
1 n ASN 135 
1 n ARG 136 
1 n HIS 137 
1 n ALA 138 
1 n ARG 139 
1 n GLU 140 
1 n TRP 141 
1 n THR 142 
1 n GLN 143 
1 n LYS 144 
1 n TYR 145 
1 n ALA 146 
1 n MET 147 
2 n MET 1   
2 n GLN 2   
2 n ILE 3   
2 n PHE 4   
2 n VAL 5   
2 n LYS 6   
2 n THR 7   
2 n LEU 8   
2 n THR 9   
2 n GLY 10  
2 n LYS 11  
2 n THR 12  
2 n ILE 13  
2 n THR 14  
2 n LEU 15  
2 n GLU 16  
2 n VAL 17  
2 n GLU 18  
2 n PRO 19  
2 n SER 20  
2 n ASP 21  
2 n THR 22  
2 n ILE 23  
2 n GLU 24  
2 n ASN 25  
2 n VAL 26  
2 n LYS 27  
2 n ALA 28  
2 n LYS 29  
2 n ILE 30  
2 n GLN 31  
2 n CYS 32  
2 n LYS 33  
2 n GLU 34  
2 n GLY 35  
2 n ILE 36  
2 n PRO 37  
2 n PRO 38  
2 n ASP 39  
2 n GLN 40  
2 n GLN 41  
2 n ARG 42  
2 n LEU 43  
2 n ILE 44  
2 n PHE 45  
2 n ALA 46  
2 n GLY 47  
2 n LYS 48  
2 n GLN 49  
2 n LEU 50  
2 n GLU 51  
2 n ASP 52  
2 n GLY 53  
2 n ARG 54  
2 n THR 55  
2 n LEU 56  
2 n SER 57  
2 n ASP 58  
2 n TYR 59  
2 n ASN 60  
2 n ILE 61  
2 n GLN 62  
2 n LYS 63  
2 n GLU 64  
2 n SER 65  
2 n THR 66  
2 n LEU 67  
2 n HIS 68  
2 n LEU 69  
2 n VAL 70  
2 n LEU 71  
2 n ARG 72  
2 n LEU 73  
2 n ARG 74  
2 n GLY 75  
2 n GLY 76  
3 n GLY 1   
3 n SER 2   
3 n THR 3   
3 n LYS 4   
3 n ALA 5   
3 n ASP 6   
3 n ILE 7   
3 n GLU 8   
3 n GLN 9   
3 n LEU 10  
3 n PRO 11  
3 n SER 12  
3 n TYR 13  
3 n ARG 14  
3 n PHE 15  
3 n ASN 16  
3 n PRO 17  
3 n ASN 18  
3 n ASN 19  
3 n HIS 20  
3 n GLN 21  
3 n SER 22  
3 n GLU 23  
3 n GLN 24  
3 n THR 25  
3 n LEU 26  
3 n CYS 27  
3 n VAL 28  
3 n VAL 29  
3 n CYS 30  
3 n MET 31  
3 n CYS 32  
3 n ASP 33  
3 n PHE 34  
3 n GLU 35  
3 n SER 36  
3 n ARG 37  
3 n GLN 38  
3 n LEU 39  
3 n LEU 40  
3 n ARG 41  
3 n VAL 42  
3 n LEU 43  
3 n PRO 44  
3 n CYS 45  
3 n ASN 46  
3 n HIS 47  
3 n GLU 48  
3 n PHE 49  
3 n HIS 50  
3 n ALA 51  
3 n LYS 52  
3 n CYS 53  
3 n VAL 54  
3 n ASP 55  
3 n LYS 56  
3 n TRP 57  
3 n LEU 58  
3 n LYS 59  
3 n ALA 60  
3 n ASN 61  
3 n ARG 62  
3 n THR 63  
3 n CYS 64  
3 n PRO 65  
3 n ILE 66  
3 n CYS 67  
3 n ARG 68  
3 n ALA 69  
3 n ASP 70  
3 n ALA 71  
3 n SER 72  
3 n GLU 73  
3 n VAL 74  
3 n HIS 75  
3 n ARG 76  
3 n ASP 77  
3 n SER 78  
3 n GLU 79  
#
_ma_data.content_type "model coordinates"
_ma_data.id           1
_ma_data.name         Model
#
loop_
_ma_data_ref_db.id
_ma_data_ref_db.location_url
_ma_data_ref_db.name
_ma_data_ref_db.release_date
_ma_data_ref_db.version
1  . mgnify                . 2022_05 
2  . mgnify                . 2022_05 
3  . mgnify                . 2022_05 
4  . small_bfd             . default 
5  . small_bfd             . default 
6  . small_bfd             . default 
7  . uniprot_cluster_annot . 2021_04 
8  . uniprot_cluster_annot . 2021_04 
9  . uniprot_cluster_annot . 2021_04 
10 . uniref90              . 2022_05 
11 . uniref90              . 2022_05 
12 . uniref90              . 2022_05 
#
_ma_model_list.data_id          1
_ma_model_list.model_group_id   1
_ma_model_list.model_group_name "AlphaFold-beta-20231127 (28e42126-6655-453a-b545-38e4d603a8f1 @ 2026-02-19 03:15:25)"
_ma_model_list.model_id         1
_ma_model_list.model_name       "Top ranked model"
_ma_model_list.model_type       "Ab initio model"
_ma_model_list.ordinal_id       1
#
loop_
_ma_protocol_step.method_type
_ma_protocol_step.ordinal_id
_ma_protocol_step.protocol_id
_ma_protocol_step.step_id
"coevolution MSA" 1 1 1 
"template search" 2 1 2 
modeling          3 1 3 
#
loop_
_ma_qa_metric.id
_ma_qa_metric.mode
_ma_qa_metric.name
_ma_qa_metric.software_group_id
_ma_qa_metric.type
1 global pLDDT 1 pLDDT 
2 local  pLDDT 1 pLDDT 
#
_ma_qa_metric_global.metric_id    1
_ma_qa_metric_global.metric_value 90.57
_ma_qa_metric_global.model_id     1
_ma_qa_metric_global.ordinal_id   1
#
_ma_software_group.group_id    1
_ma_software_group.ordinal_id  1
_ma_software_group.software_id 1
#
loop_
_ma_target_entity.data_id
_ma_target_entity.entity_id
_ma_target_entity.origin
1 1 . 
1 2 . 
1 3 . 
#
loop_
_ma_target_entity_instance.asym_id
_ma_target_entity_instance.details
_ma_target_entity_instance.entity_id
A . 1 
B . 2 
C . 3 
#
loop_
_pdbx_data_usage.details
_pdbx_data_usage.id
_pdbx_data_usage.type
_pdbx_data_usage.url
;NON-COMMERCIAL USE ONLY, BY USING THIS FILE YOU AGREE TO THE TERMS OF USE FOUND
AT alphafoldserver.com/output-terms.
;
1 license    ? 
;THE INFORMATION IS NOT INTENDED FOR, HAS NOT BEEN VALIDATED FOR, AND IS NOT
APPROVED FOR CLINICAL USE. IT SHOULD NOT BE USED FOR CLINICAL PURPOSE OR RELIED
ON FOR MEDICAL OR OTHER PROFESSIONAL ADVICE. IT IS THEORETICAL MODELLING ONLY
AND CAUTION SHOULD BE EXERCISED IN ITS USE. IT IS PROVIDED "AS-IS" WITHOUT ANY
WARRANTY OF ANY KIND, WHETHER EXPRESSED OR IMPLIED. NO WARRANTY IS GIVEN THAT
USE OF THE INFORMATION SHALL NOT INFRINGE THE RIGHTS OF ANY THIRD PARTY.
;
2 disclaimer ? 
#
loop_
_pdbx_poly_seq_scheme.asym_id
_pdbx_poly_seq_scheme.auth_seq_num
_pdbx_poly_seq_scheme.entity_id
_pdbx_poly_seq_scheme.hetero
_pdbx_poly_seq_scheme.mon_id
_pdbx_poly_seq_scheme.pdb_ins_code
_pdbx_poly_seq_scheme.pdb_seq_num
_pdbx_poly_seq_scheme.pdb_strand_id
_pdbx_poly_seq_scheme.seq_id
A 1   1 n MET . 1   A 1   
A 2   1 n ALA . 2   A 2   
A 3   1 n LEU . 3   A 3   
A 4   1 n LYS . 4   A 4   
A 5   1 n ARG . 5   A 5   
A 6   1 n ILE . 6   A 6   
A 7   1 n GLN . 7   A 7   
A 8   1 n LYS . 8   A 8   
A 9   1 n GLU . 9   A 9   
A 10  1 n LEU . 10  A 10  
A 11  1 n SER . 11  A 11  
A 12  1 n ASP . 12  A 12  
A 13  1 n LEU . 13  A 13  
A 14  1 n GLN . 14  A 14  
A 15  1 n ARG . 15  A 15  
A 16  1 n ASP . 16  A 16  
A 17  1 n PRO . 17  A 17  
A 18  1 n PRO . 18  A 18  
A 19  1 n ALA . 19  A 19  
A 20  1 n HIS . 20  A 20  
A 21  1 n CYS . 21  A 21  
A 22  1 n SER . 22  A 22  
A 23  1 n ALA . 23  A 23  
A 24  1 n GLY . 24  A 24  
A 25  1 n PRO . 25  A 25  
A 26  1 n VAL . 26  A 26  
A 27  1 n GLY . 27  A 27  
A 28  1 n ASP . 28  A 28  
A 29  1 n ASP . 29  A 29  
A 30  1 n LEU . 30  A 30  
A 31  1 n PHE . 31  A 31  
A 32  1 n HIS . 32  A 32  
A 33  1 n TRP . 33  A 33  
A 34  1 n GLN . 34  A 34  
A 35  1 n ALA . 35  A 35  
A 36  1 n THR . 36  A 36  
A 37  1 n ILE . 37  A 37  
A 38  1 n MET . 38  A 38  
A 39  1 n GLY . 39  A 39  
A 40  1 n PRO . 40  A 40  
A 41  1 n PRO . 41  A 41  
A 42  1 n ASP . 42  A 42  
A 43  1 n SER . 43  A 43  
A 44  1 n ALA . 44  A 44  
A 45  1 n TYR . 45  A 45  
A 46  1 n GLN . 46  A 46  
A 47  1 n GLY . 47  A 47  
A 48  1 n GLY . 48  A 48  
A 49  1 n VAL . 49  A 49  
A 50  1 n PHE . 50  A 50  
A 51  1 n PHE . 51  A 51  
A 52  1 n LEU . 52  A 52  
A 53  1 n THR . 53  A 53  
A 54  1 n VAL . 54  A 54  
A 55  1 n HIS . 55  A 55  
A 56  1 n PHE . 56  A 56  
A 57  1 n PRO . 57  A 57  
A 58  1 n THR . 58  A 58  
A 59  1 n ASP . 59  A 59  
A 60  1 n TYR . 60  A 60  
A 61  1 n PRO . 61  A 61  
A 62  1 n PHE . 62  A 62  
A 63  1 n LYS . 63  A 63  
A 64  1 n PRO . 64  A 64  
A 65  1 n PRO . 65  A 65  
A 66  1 n LYS . 66  A 66  
A 67  1 n ILE . 67  A 67  
A 68  1 n ALA . 68  A 68  
A 69  1 n PHE . 69  A 69  
A 70  1 n THR . 70  A 70  
A 71  1 n THR . 71  A 71  
A 72  1 n LYS . 72  A 72  
A 73  1 n ILE . 73  A 73  
A 74  1 n TYR . 74  A 74  
A 75  1 n HIS . 75  A 75  
A 76  1 n PRO . 76  A 76  
A 77  1 n ASN . 77  A 77  
A 78  1 n ILE . 78  A 78  
A 79  1 n ASN . 79  A 79  
A 80  1 n SER . 80  A 80  
A 81  1 n ASN . 81  A 81  
A 82  1 n GLY . 82  A 82  
A 83  1 n SER . 83  A 83  
A 84  1 n ILE . 84  A 84  
A 85  1 n CYS . 85  A 85  
A 86  1 n LEU . 86  A 86  
A 87  1 n ASP . 87  A 87  
A 88  1 n ILE . 88  A 88  
A 89  1 n LEU . 89  A 89  
A 90  1 n ARG . 90  A 90  
A 91  1 n SER . 91  A 91  
A 92  1 n GLN . 92  A 92  
A 93  1 n TRP . 93  A 93  
A 94  1 n SER . 94  A 94  
A 95  1 n PRO . 95  A 95  
A 96  1 n ALA . 96  A 96  
A 97  1 n LEU . 97  A 97  
A 98  1 n THR . 98  A 98  
A 99  1 n VAL . 99  A 99  
A 100 1 n SER . 100 A 100 
A 101 1 n LYS . 101 A 101 
A 102 1 n VAL . 102 A 102 
A 103 1 n LEU . 103 A 103 
A 104 1 n LEU . 104 A 104 
A 105 1 n SER . 105 A 105 
A 106 1 n ILE . 106 A 106 
A 107 1 n CYS . 107 A 107 
A 108 1 n SER . 108 A 108 
A 109 1 n LEU . 109 A 109 
A 110 1 n LEU . 110 A 110 
A 111 1 n CYS . 111 A 111 
A 112 1 n ASP . 112 A 112 
A 113 1 n PRO . 113 A 113 
A 114 1 n ASN . 114 A 114 
A 115 1 n PRO . 115 A 115 
A 116 1 n ASP . 116 A 116 
A 117 1 n ASP . 117 A 117 
A 118 1 n PRO . 118 A 118 
A 119 1 n LEU . 119 A 119 
A 120 1 n VAL . 120 A 120 
A 121 1 n PRO . 121 A 121 
A 122 1 n ASP . 122 A 122 
A 123 1 n ILE . 123 A 123 
A 124 1 n ALA . 124 A 124 
A 125 1 n GLN . 125 A 125 
A 126 1 n ILE . 126 A 126 
A 127 1 n TYR . 127 A 127 
A 128 1 n LYS . 128 A 128 
A 129 1 n SER . 129 A 129 
A 130 1 n ASP . 130 A 130 
A 131 1 n LYS . 131 A 131 
A 132 1 n GLU . 132 A 132 
A 133 1 n LYS . 133 A 133 
A 134 1 n TYR . 134 A 134 
A 135 1 n ASN . 135 A 135 
A 136 1 n ARG . 136 A 136 
A 137 1 n HIS . 137 A 137 
A 138 1 n ALA . 138 A 138 
A 139 1 n ARG . 139 A 139 
A 140 1 n GLU . 140 A 140 
A 141 1 n TRP . 141 A 141 
A 142 1 n THR . 142 A 142 
A 143 1 n GLN . 143 A 143 
A 144 1 n LYS . 144 A 144 
A 145 1 n TYR . 145 A 145 
A 146 1 n ALA . 146 A 146 
A 147 1 n MET . 147 A 147 
B 1   2 n MET . 1   B 1   
B 2   2 n GLN . 2   B 2   
B 3   2 n ILE . 3   B 3   
B 4   2 n PHE . 4   B 4   
B 5   2 n VAL . 5   B 5   
B 6   2 n LYS . 6   B 6   
B 7   2 n THR . 7   B 7   
B 8   2 n LEU . 8   B 8   
B 9   2 n THR . 9   B 9   
B 10  2 n GLY . 10  B 10  
B 11  2 n LYS . 11  B 11  
B 12  2 n THR . 12  B 12  
B 13  2 n ILE . 13  B 13  
B 14  2 n THR . 14  B 14  
B 15  2 n LEU . 15  B 15  
B 16  2 n GLU . 16  B 16  
B 17  2 n VAL . 17  B 17  
B 18  2 n GLU . 18  B 18  
B 19  2 n PRO . 19  B 19  
B 20  2 n SER . 20  B 20  
B 21  2 n ASP . 21  B 21  
B 22  2 n THR . 22  B 22  
B 23  2 n ILE . 23  B 23  
B 24  2 n GLU . 24  B 24  
B 25  2 n ASN . 25  B 25  
B 26  2 n VAL . 26  B 26  
B 27  2 n LYS . 27  B 27  
B 28  2 n ALA . 28  B 28  
B 29  2 n LYS . 29  B 29  
B 30  2 n ILE . 30  B 30  
B 31  2 n GLN . 31  B 31  
B 32  2 n CYS . 32  B 32  
B 33  2 n LYS . 33  B 33  
B 34  2 n GLU . 34  B 34  
B 35  2 n GLY . 35  B 35  
B 36  2 n ILE . 36  B 36  
B 37  2 n PRO . 37  B 37  
B 38  2 n PRO . 38  B 38  
B 39  2 n ASP . 39  B 39  
B 40  2 n GLN . 40  B 40  
B 41  2 n GLN . 41  B 41  
B 42  2 n ARG . 42  B 42  
B 43  2 n LEU . 43  B 43  
B 44  2 n ILE . 44  B 44  
B 45  2 n PHE . 45  B 45  
B 46  2 n ALA . 46  B 46  
B 47  2 n GLY . 47  B 47  
B 48  2 n LYS . 48  B 48  
B 49  2 n GLN . 49  B 49  
B 50  2 n LEU . 50  B 50  
B 51  2 n GLU . 51  B 51  
B 52  2 n ASP . 52  B 52  
B 53  2 n GLY . 53  B 53  
B 54  2 n ARG . 54  B 54  
B 55  2 n THR . 55  B 55  
B 56  2 n LEU . 56  B 56  
B 57  2 n SER . 57  B 57  
B 58  2 n ASP . 58  B 58  
B 59  2 n TYR . 59  B 59  
B 60  2 n ASN . 60  B 60  
B 61  2 n ILE . 61  B 61  
B 62  2 n GLN . 62  B 62  
B 63  2 n LYS . 63  B 63  
B 64  2 n GLU . 64  B 64  
B 65  2 n SER . 65  B 65  
B 66  2 n THR . 66  B 66  
B 67  2 n LEU . 67  B 67  
B 68  2 n HIS . 68  B 68  
B 69  2 n LEU . 69  B 69  
B 70  2 n VAL . 70  B 70  
B 71  2 n LEU . 71  B 71  
B 72  2 n ARG . 72  B 72  
B 73  2 n LEU . 73  B 73  
B 74  2 n ARG . 74  B 74  
B 75  2 n GLY . 75  B 75  
B 76  2 n GLY . 76  B 76  
C 1   3 n GLY . 1   C 1   
C 2   3 n SER . 2   C 2   
C 3   3 n THR . 3   C 3   
C 4   3 n LYS . 4   C 4   
C 5   3 n ALA . 5   C 5   
C 6   3 n ASP . 6   C 6   
C 7   3 n ILE . 7   C 7   
C 8   3 n GLU . 8   C 8   
C 9   3 n GLN . 9   C 9   
C 10  3 n LEU . 10  C 10  
C 11  3 n PRO . 11  C 11  
C 12  3 n SER . 12  C 12  
C 13  3 n TYR . 13  C 13  
C 14  3 n ARG . 14  C 14  
C 15  3 n PHE . 15  C 15  
C 16  3 n ASN . 16  C 16  
C 17  3 n PRO . 17  C 17  
C 18  3 n ASN . 18  C 18  
C 19  3 n ASN . 19  C 19  
C 20  3 n HIS . 20  C 20  
C 21  3 n GLN . 21  C 21  
C 22  3 n SER . 22  C 22  
C 23  3 n GLU . 23  C 23  
C 24  3 n GLN . 24  C 24  
C 25  3 n THR . 25  C 25  
C 26  3 n LEU . 26  C 26  
C 27  3 n CYS . 27  C 27  
C 28  3 n VAL . 28  C 28  
C 29  3 n VAL . 29  C 29  
C 30  3 n CYS . 30  C 30  
C 31  3 n MET . 31  C 31  
C 32  3 n CYS . 32  C 32  
C 33  3 n ASP . 33  C 33  
C 34  3 n PHE . 34  C 34  
C 35  3 n GLU . 35  C 35  
C 36  3 n SER . 36  C 36  
C 37  3 n ARG . 37  C 37  
C 38  3 n GLN . 38  C 38  
C 39  3 n LEU . 39  C 39  
C 40  3 n LEU . 40  C 40  
C 41  3 n ARG . 41  C 41  
C 42  3 n VAL . 42  C 42  
C 43  3 n LEU . 43  C 43  
C 44  3 n PRO . 44  C 44  
C 45  3 n CYS . 45  C 45  
C 46  3 n ASN . 46  C 46  
C 47  3 n HIS . 47  C 47  
C 48  3 n GLU . 48  C 48  
C 49  3 n PHE . 49  C 49  
C 50  3 n HIS . 50  C 50  
C 51  3 n ALA . 51  C 51  
C 52  3 n LYS . 52  C 52  
C 53  3 n CYS . 53  C 53  
C 54  3 n VAL . 54  C 54  
C 55  3 n ASP . 55  C 55  
C 56  3 n LYS . 56  C 56  
C 57  3 n TRP . 57  C 57  
C 58  3 n LEU . 58  C 58  
C 59  3 n LYS . 59  C 59  
C 60  3 n ALA . 60  C 60  
C 61  3 n ASN . 61  C 61  
C 62  3 n ARG . 62  C 62  
C 63  3 n THR . 63  C 63  
C 64  3 n CYS . 64  C 64  
C 65  3 n PRO . 65  C 65  
C 66  3 n ILE . 66  C 66  
C 67  3 n CYS . 67  C 67  
C 68  3 n ARG . 68  C 68  
C 69  3 n ALA . 69  C 69  
C 70  3 n ASP . 70  C 70  
C 71  3 n ALA . 71  C 71  
C 72  3 n SER . 72  C 72  
C 73  3 n GLU . 73  C 73  
C 74  3 n VAL . 74  C 74  
C 75  3 n HIS . 75  C 75  
C 76  3 n ARG . 76  C 76  
C 77  3 n ASP . 77  C 77  
C 78  3 n SER . 78  C 78  
C 79  3 n GLU . 79  C 79  
#
_software.classification other
_software.date           ?
_software.description    "Structure prediction"
_software.name           AlphaFold
_software.pdbx_ordinal   1
_software.type           package
_software.version        "AlphaFold-beta-20231127 (28e42126-6655-453a-b545-38e4d603a8f1 @ 2026-02-19 03:15:25)"
#
loop_
_struct_asym.entity_id
_struct_asym.id
1 A 
2 B 
3 C 
#
loop_
_atom_site.group_PDB
_atom_site.id
_atom_site.type_symbol
_atom_site.label_atom_id
_atom_site.label_alt_id
_atom_site.label_comp_id
_atom_site.label_asym_id
_atom_site.label_entity_id
_atom_site.label_seq_id
_atom_site.pdbx_PDB_ins_code
_atom_site.Cartn_x
_atom_site.Cartn_y
_atom_site.Cartn_z
_atom_site.occupancy
_atom_site.B_iso_or_equiv
_atom_site.auth_seq_id
_atom_site.auth_asym_id
_atom_site.pdbx_PDB_model_num
ATOM 1    N N   . MET A 1 1   ? -2.440  18.896  12.467  1.00 67.80 1   A 1 
ATOM 2    C CA  . MET A 1 1   ? -3.148  17.696  11.986  1.00 78.24 1   A 1 
ATOM 3    C C   . MET A 1 1   ? -2.190  16.516  11.869  1.00 82.69 1   A 1 
ATOM 4    O O   . MET A 1 1   ? -2.531  15.456  12.353  1.00 80.22 1   A 1 
ATOM 5    C CB  . MET A 1 1   ? -3.888  17.976  10.665  1.00 71.57 1   A 1 
ATOM 6    C CG  . MET A 1 1   ? -4.913  16.896  10.331  1.00 65.57 1   A 1 
ATOM 7    S SD  . MET A 1 1   ? -5.849  17.221  8.808   1.00 62.01 1   A 1 
ATOM 8    C CE  . MET A 1 1   ? -7.063  18.429  9.367   1.00 51.86 1   A 1 
ATOM 9    N N   . ALA A 1 2   ? -0.968  16.751  11.361  1.00 83.83 2   A 1 
ATOM 10   C CA  . ALA A 1 2   ? 0.081   15.735  11.236  1.00 90.24 2   A 1 
ATOM 11   C C   . ALA A 1 2   ? 0.326   14.973  12.545  1.00 94.23 2   A 1 
ATOM 12   O O   . ALA A 1 2   ? 0.182   13.753  12.566  1.00 93.10 2   A 1 
ATOM 13   C CB  . ALA A 1 2   ? 1.359   16.418  10.747  1.00 85.21 2   A 1 
ATOM 14   N N   . LEU A 1 3   ? 0.577   15.675  13.649  1.00 93.74 3   A 1 
ATOM 15   C CA  . LEU A 1 3   ? 0.877   15.057  14.938  1.00 94.69 3   A 1 
ATOM 16   C C   . LEU A 1 3   ? -0.211  14.071  15.393  1.00 95.49 3   A 1 
ATOM 17   O O   . LEU A 1 3   ? 0.096   12.935  15.748  1.00 94.85 3   A 1 
ATOM 18   C CB  . LEU A 1 3   ? 1.098   16.159  15.981  1.00 93.14 3   A 1 
ATOM 19   C CG  . LEU A 1 3   ? 1.545   15.640  17.360  1.00 88.76 3   A 1 
ATOM 20   C CD1 . LEU A 1 3   ? 2.893   14.936  17.269  1.00 84.74 3   A 1 
ATOM 21   C CD2 . LEU A 1 3   ? 1.671   16.808  18.333  1.00 84.41 3   A 1 
ATOM 22   N N   . LYS A 1 4   ? -1.487  14.452  15.312  1.00 95.79 4   A 1 
ATOM 23   C CA  . LYS A 1 4   ? -2.606  13.572  15.685  1.00 95.35 4   A 1 
ATOM 24   C C   . LYS A 1 4   ? -2.676  12.332  14.799  1.00 95.89 4   A 1 
ATOM 25   O O   . LYS A 1 4   ? -2.979  11.250  15.287  1.00 94.84 4   A 1 
ATOM 26   C CB  . LYS A 1 4   ? -3.948  14.323  15.623  1.00 93.94 4   A 1 
ATOM 27   C CG  . LYS A 1 4   ? -4.107  15.364  16.738  1.00 79.74 4   A 1 
ATOM 28   C CD  . LYS A 1 4   ? -5.526  15.935  16.740  1.00 75.40 4   A 1 
ATOM 29   C CE  . LYS A 1 4   ? -5.716  16.910  17.906  1.00 62.96 4   A 1 
ATOM 30   N NZ  . LYS A 1 4   ? -7.116  17.369  18.046  1.00 56.37 4   A 1 
ATOM 31   N N   . ARG A 1 5   ? -2.410  12.486  13.507  1.00 95.91 5   A 1 
ATOM 32   C CA  . ARG A 1 5   ? -2.375  11.365  12.557  1.00 96.43 5   A 1 
ATOM 33   C C   . ARG A 1 5   ? -1.224  10.413  12.876  1.00 96.92 5   A 1 
ATOM 34   O O   . ARG A 1 5   ? -1.454  9.214   12.939  1.00 96.54 5   A 1 
ATOM 35   C CB  . ARG A 1 5   ? -2.326  11.932  11.129  1.00 95.25 5   A 1 
ATOM 36   C CG  . ARG A 1 5   ? -2.091  10.868  10.051  1.00 92.88 5   A 1 
ATOM 37   C CD  . ARG A 1 5   ? -3.197  9.820   9.952   1.00 92.65 5   A 1 
ATOM 38   N NE  . ARG A 1 5   ? -2.798  8.791   8.990   1.00 93.58 5   A 1 
ATOM 39   C CZ  . ARG A 1 5   ? -3.092  8.668   7.709   1.00 95.48 5   A 1 
ATOM 40   N NH1 . ARG A 1 5   ? -3.958  9.413   7.105   1.00 90.80 5   A 1 
ATOM 41   N NH2 . ARG A 1 5   ? -2.471  7.776   7.016   1.00 91.12 5   A 1 
ATOM 42   N N   . ILE A 1 6   ? -0.032  10.939  13.133  1.00 97.08 6   A 1 
ATOM 43   C CA  . ILE A 1 6   ? 1.152   10.152  13.496  1.00 97.20 6   A 1 
ATOM 44   C C   . ILE A 1 6   ? 0.913   9.379   14.801  1.00 97.09 6   A 1 
ATOM 45   O O   . ILE A 1 6   ? 1.177   8.185   14.860  1.00 96.53 6   A 1 
ATOM 46   C CB  . ILE A 1 6   ? 2.384   11.076  13.591  1.00 97.42 6   A 1 
ATOM 47   C CG1 . ILE A 1 6   ? 2.736   11.667  12.207  1.00 96.86 6   A 1 
ATOM 48   C CG2 . ILE A 1 6   ? 3.607   10.310  14.140  1.00 96.74 6   A 1 
ATOM 49   C CD1 . ILE A 1 6   ? 3.723   12.844  12.276  1.00 95.70 6   A 1 
ATOM 50   N N   . GLN A 1 7   ? 0.343   10.027  15.820  1.00 96.73 7   A 1 
ATOM 51   C CA  . GLN A 1 7   ? -0.003  9.375   17.084  1.00 96.31 7   A 1 
ATOM 52   C C   . GLN A 1 7   ? -1.014  8.233   16.898  1.00 96.06 7   A 1 
ATOM 53   O O   . GLN A 1 7   ? -0.888  7.191   17.542  1.00 95.34 7   A 1 
ATOM 54   C CB  . GLN A 1 7   ? -0.592  10.413  18.043  1.00 95.88 7   A 1 
ATOM 55   C CG  . GLN A 1 7   ? 0.494   11.320  18.634  1.00 90.76 7   A 1 
ATOM 56   C CD  . GLN A 1 7   ? -0.089  12.476  19.452  1.00 87.24 7   A 1 
ATOM 57   O OE1 . GLN A 1 7   ? -1.171  12.986  19.190  1.00 79.74 7   A 1 
ATOM 58   N NE2 . GLN A 1 7   ? 0.610   12.937  20.453  1.00 76.88 7   A 1 
ATOM 59   N N   . LYS A 1 8   ? -2.008  8.400   16.007  1.00 96.25 8   A 1 
ATOM 60   C CA  . LYS A 1 8   ? -2.968  7.339   15.693  1.00 95.72 8   A 1 
ATOM 61   C C   . LYS A 1 8   ? -2.309  6.170   14.982  1.00 95.72 8   A 1 
ATOM 62   O O   . LYS A 1 8   ? -2.540  5.030   15.370  1.00 94.91 8   A 1 
ATOM 63   C CB  . LYS A 1 8   ? -4.136  7.881   14.870  1.00 94.87 8   A 1 
ATOM 64   C CG  . LYS A 1 8   ? -5.086  8.682   15.755  1.00 84.62 8   A 1 
ATOM 65   C CD  . LYS A 1 8   ? -6.313  9.089   14.961  1.00 77.31 8   A 1 
ATOM 66   C CE  . LYS A 1 8   ? -7.346  9.651   15.926  1.00 69.59 8   A 1 
ATOM 67   N NZ  . LYS A 1 8   ? -8.722  9.243   15.532  1.00 61.63 8   A 1 
ATOM 68   N N   . GLU A 1 9   ? -1.448  6.430   14.000  1.00 95.90 9   A 1 
ATOM 69   C CA  . GLU A 1 9   ? -0.689  5.372   13.331  1.00 95.84 9   A 1 
ATOM 70   C C   . GLU A 1 9   ? 0.199   4.600   14.306  1.00 95.61 9   A 1 
ATOM 71   O O   . GLU A 1 9   ? 0.255   3.377   14.233  1.00 94.83 9   A 1 
ATOM 72   C CB  . GLU A 1 9   ? 0.176   5.934   12.205  1.00 95.99 9   A 1 
ATOM 73   C CG  . GLU A 1 9   ? -0.678  6.333   11.009  1.00 94.96 9   A 1 
ATOM 74   C CD  . GLU A 1 9   ? 0.148   6.649   9.762   1.00 96.12 9   A 1 
ATOM 75   O OE1 . GLU A 1 9   ? -0.216  7.622   9.064   1.00 94.28 9   A 1 
ATOM 76   O OE2 . GLU A 1 9   ? 1.088   5.903   9.446   1.00 95.01 9   A 1 
ATOM 77   N N   . LEU A 1 10  ? 0.845   5.293   15.248  1.00 95.85 10  A 1 
ATOM 78   C CA  . LEU A 1 10  ? 1.635   4.654   16.292  1.00 95.64 10  A 1 
ATOM 79   C C   . LEU A 1 10  ? 0.766   3.759   17.183  1.00 95.25 10  A 1 
ATOM 80   O O   . LEU A 1 10  ? 1.138   2.619   17.440  1.00 94.40 10  A 1 
ATOM 81   C CB  . LEU A 1 10  ? 2.357   5.735   17.109  1.00 95.36 10  A 1 
ATOM 82   C CG  . LEU A 1 10  ? 3.233   5.164   18.243  1.00 93.90 10  A 1 
ATOM 83   C CD1 . LEU A 1 10  ? 4.323   4.228   17.710  1.00 92.01 10  A 1 
ATOM 84   C CD2 . LEU A 1 10  ? 3.897   6.314   18.991  1.00 91.49 10  A 1 
ATOM 85   N N   . SER A 1 11  ? -0.389  4.252   17.604  1.00 95.24 11  A 1 
ATOM 86   C CA  . SER A 1 11  ? -1.317  3.485   18.438  1.00 94.67 11  A 1 
ATOM 87   C C   . SER A 1 11  ? -1.847  2.244   17.710  1.00 94.27 11  A 1 
ATOM 88   O O   . SER A 1 11  ? -1.907  1.164   18.294  1.00 92.87 11  A 1 
ATOM 89   C CB  . SER A 1 11  ? -2.498  4.354   18.881  1.00 94.12 11  A 1 
ATOM 90   O OG  . SER A 1 11  ? -2.054  5.515   19.553  1.00 79.72 11  A 1 
ATOM 91   N N   . ASP A 1 12  ? -2.178  2.377   16.422  1.00 94.02 12  A 1 
ATOM 92   C CA  . ASP A 1 12  ? -2.626  1.255   15.604  1.00 92.82 12  A 1 
ATOM 93   C C   . ASP A 1 12  ? -1.511  0.229   15.387  1.00 92.71 12  A 1 
ATOM 94   O O   . ASP A 1 12  ? -1.751  -0.971  15.508  1.00 91.10 12  A 1 
ATOM 95   C CB  . ASP A 1 12  ? -3.183  1.761   14.266  1.00 91.28 12  A 1 
ATOM 96   C CG  . ASP A 1 12  ? -4.580  2.415   14.367  1.00 84.99 12  A 1 
ATOM 97   O OD1 . ASP A 1 12  ? -5.342  2.060   15.294  1.00 81.58 12  A 1 
ATOM 98   O OD2 . ASP A 1 12  ? -4.910  3.203   13.468  1.00 80.67 12  A 1 
ATOM 99   N N   . LEU A 1 13  ? -0.274  0.684   15.153  1.00 92.88 13  A 1 
ATOM 100  C CA  . LEU A 1 13  ? 0.901   -0.188  15.030  1.00 92.01 13  A 1 
ATOM 101  C C   . LEU A 1 13  ? 1.183   -0.972  16.316  1.00 91.52 13  A 1 
ATOM 102  O O   . LEU A 1 13  ? 1.552   -2.137  16.248  1.00 89.24 13  A 1 
ATOM 103  C CB  . LEU A 1 13  ? 2.136   0.661   14.676  1.00 90.68 13  A 1 
ATOM 104  C CG  . LEU A 1 13  ? 2.303   0.893   13.172  1.00 87.38 13  A 1 
ATOM 105  C CD1 . LEU A 1 13  ? 3.292   2.025   12.923  1.00 83.00 13  A 1 
ATOM 106  C CD2 . LEU A 1 13  ? 2.847   -0.361  12.496  1.00 82.09 13  A 1 
ATOM 107  N N   . GLN A 1 14  ? 1.013   -0.349  17.482  1.00 90.84 14  A 1 
ATOM 108  C CA  . GLN A 1 14  ? 1.212   -1.005  18.772  1.00 90.01 14  A 1 
ATOM 109  C C   . GLN A 1 14  ? 0.119   -2.039  19.065  1.00 90.05 14  A 1 
ATOM 110  O O   . GLN A 1 14  ? 0.392   -3.067  19.672  1.00 88.32 14  A 1 
ATOM 111  C CB  . GLN A 1 14  ? 1.235   0.054   19.875  1.00 89.13 14  A 1 
ATOM 112  C CG  . GLN A 1 14  ? 2.544   0.856   19.878  1.00 84.68 14  A 1 
ATOM 113  C CD  . GLN A 1 14  ? 2.524   2.005   20.893  1.00 79.29 14  A 1 
ATOM 114  O OE1 . GLN A 1 14  ? 1.505   2.386   21.445  1.00 72.68 14  A 1 
ATOM 115  N NE2 . GLN A 1 14  ? 3.659   2.596   21.179  1.00 70.12 14  A 1 
ATOM 116  N N   . ARG A 1 15  ? -1.122  -1.769  18.631  1.00 90.41 15  A 1 
ATOM 117  C CA  . ARG A 1 15  ? -2.270  -2.664  18.851  1.00 89.40 15  A 1 
ATOM 118  C C   . ARG A 1 15  ? -2.267  -3.846  17.886  1.00 88.89 15  A 1 
ATOM 119  O O   . ARG A 1 15  ? -2.611  -4.955  18.288  1.00 85.95 15  A 1 
ATOM 120  C CB  . ARG A 1 15  ? -3.556  -1.838  18.727  1.00 87.82 15  A 1 
ATOM 121  C CG  . ARG A 1 15  ? -4.805  -2.677  19.017  1.00 77.87 15  A 1 
ATOM 122  C CD  . ARG A 1 15  ? -6.082  -1.843  18.875  1.00 76.10 15  A 1 
ATOM 123  N NE  . ARG A 1 15  ? -6.274  -1.385  17.484  1.00 67.61 15  A 1 
ATOM 124  C CZ  . ARG A 1 15  ? -7.072  -0.431  17.073  1.00 61.36 15  A 1 
ATOM 125  N NH1 . ARG A 1 15  ? -7.922  0.144   17.882  1.00 55.21 15  A 1 
ATOM 126  N NH2 . ARG A 1 15  ? -7.037  -0.021  15.830  1.00 52.60 15  A 1 
ATOM 127  N N   . ASP A 1 16  ? -1.938  -3.601  16.624  1.00 87.85 16  A 1 
ATOM 128  C CA  . ASP A 1 16  ? -1.990  -4.585  15.546  1.00 86.53 16  A 1 
ATOM 129  C C   . ASP A 1 16  ? -0.730  -4.469  14.664  1.00 87.04 16  A 1 
ATOM 130  O O   . ASP A 1 16  ? -0.773  -3.897  13.570  1.00 84.12 16  A 1 
ATOM 131  C CB  . ASP A 1 16  ? -3.296  -4.406  14.765  1.00 83.40 16  A 1 
ATOM 132  C CG  . ASP A 1 16  ? -3.512  -5.499  13.727  1.00 78.72 16  A 1 
ATOM 133  O OD1 . ASP A 1 16  ? -2.893  -6.580  13.788  1.00 75.44 16  A 1 
ATOM 134  O OD2 . ASP A 1 16  ? -4.335  -5.289  12.812  1.00 73.59 16  A 1 
ATOM 135  N N   . PRO A 1 17  ? 0.427   -4.941  15.166  1.00 85.01 17  A 1 
ATOM 136  C CA  . PRO A 1 17  ? 1.679   -4.858  14.430  1.00 83.88 17  A 1 
ATOM 137  C C   . PRO A 1 17  ? 1.576   -5.680  13.134  1.00 84.87 17  A 1 
ATOM 138  O O   . PRO A 1 17  ? 1.161   -6.837  13.166  1.00 82.67 17  A 1 
ATOM 139  C CB  . PRO A 1 17  ? 2.752   -5.377  15.381  1.00 81.07 17  A 1 
ATOM 140  C CG  . PRO A 1 17  ? 1.990   -6.297  16.329  1.00 78.20 17  A 1 
ATOM 141  C CD  . PRO A 1 17  ? 0.619   -5.629  16.431  1.00 81.08 17  A 1 
ATOM 142  N N   . PRO A 1 18  ? 1.960   -5.106  11.983  1.00 84.45 18  A 1 
ATOM 143  C CA  . PRO A 1 18  ? 1.959   -5.842  10.734  1.00 83.25 18  A 1 
ATOM 144  C C   . PRO A 1 18  ? 3.003   -6.960  10.761  1.00 84.51 18  A 1 
ATOM 145  O O   . PRO A 1 18  ? 4.094   -6.807  11.315  1.00 81.53 18  A 1 
ATOM 146  C CB  . PRO A 1 18  ? 2.251   -4.803  9.654   1.00 79.57 18  A 1 
ATOM 147  C CG  . PRO A 1 18  ? 3.104   -3.773  10.397  1.00 76.48 18  A 1 
ATOM 148  C CD  . PRO A 1 18  ? 2.518   -3.788  11.812  1.00 78.88 18  A 1 
ATOM 149  N N   . ALA A 1 19  ? 2.701   -8.062  10.099  1.00 84.64 19  A 1 
ATOM 150  C CA  . ALA A 1 19  ? 3.687   -9.105  9.882   1.00 82.81 19  A 1 
ATOM 151  C C   . ALA A 1 19  ? 4.889   -8.554  9.082   1.00 83.74 19  A 1 
ATOM 152  O O   . ALA A 1 19  ? 4.730   -7.726  8.194   1.00 76.98 19  A 1 
ATOM 153  C CB  . ALA A 1 19  ? 3.012   -10.285 9.175   1.00 76.90 19  A 1 
ATOM 154  N N   . HIS A 1 20  ? 6.067   -9.027  9.410   1.00 88.59 20  A 1 
ATOM 155  C CA  . HIS A 1 20  ? 7.331   -8.682  8.740   1.00 90.65 20  A 1 
ATOM 156  C C   . HIS A 1 20  ? 7.779   -7.215  8.833   1.00 93.20 20  A 1 
ATOM 157  O O   . HIS A 1 20  ? 8.799   -6.864  8.251   1.00 91.59 20  A 1 
ATOM 158  C CB  . HIS A 1 20  ? 7.327   -9.174  7.288   1.00 86.90 20  A 1 
ATOM 159  C CG  . HIS A 1 20  ? 6.941   -10.614 7.159   1.00 83.19 20  A 1 
ATOM 160  N ND1 . HIS A 1 20  ? 7.739   -11.694 7.463   1.00 69.65 20  A 1 
ATOM 161  C CD2 . HIS A 1 20  ? 5.717   -11.113 6.790   1.00 69.87 20  A 1 
ATOM 162  C CE1 . HIS A 1 20  ? 7.018   -12.814 7.288   1.00 67.65 20  A 1 
ATOM 163  N NE2 . HIS A 1 20  ? 5.786   -12.501 6.880   1.00 68.58 20  A 1 
ATOM 164  N N   . CYS A 1 21  ? 7.055   -6.357  9.543   1.00 93.64 21  A 1 
ATOM 165  C CA  . CYS A 1 21  ? 7.409   -4.948  9.670   1.00 93.51 21  A 1 
ATOM 166  C C   . CYS A 1 21  ? 7.242   -4.473  11.114  1.00 94.06 21  A 1 
ATOM 167  O O   . CYS A 1 21  ? 6.328   -4.888  11.816  1.00 92.33 21  A 1 
ATOM 168  C CB  . CYS A 1 21  ? 6.554   -4.110  8.711   1.00 91.22 21  A 1 
ATOM 169  S SG  . CYS A 1 21  ? 6.795   -4.608  6.978   1.00 83.36 21  A 1 
ATOM 170  N N   . SER A 1 22  ? 8.094   -3.537  11.534  1.00 95.19 22  A 1 
ATOM 171  C CA  . SER A 1 22  ? 7.928   -2.795  12.777  1.00 95.08 22  A 1 
ATOM 172  C C   . SER A 1 22  ? 8.300   -1.332  12.550  1.00 95.92 22  A 1 
ATOM 173  O O   . SER A 1 22  ? 9.056   -1.015  11.637  1.00 95.50 22  A 1 
ATOM 174  C CB  . SER A 1 22  ? 8.758   -3.422  13.908  1.00 93.00 22  A 1 
ATOM 175  O OG  . SER A 1 22  ? 10.144  -3.285  13.657  1.00 82.80 22  A 1 
ATOM 176  N N   . ALA A 1 23  ? 7.742   -0.433  13.347  1.00 95.70 23  A 1 
ATOM 177  C CA  . ALA A 1 23  ? 8.111   0.974   13.319  1.00 95.89 23  A 1 
ATOM 178  C C   . ALA A 1 23  ? 7.787   1.647   14.646  1.00 95.71 23  A 1 
ATOM 179  O O   . ALA A 1 23  ? 6.836   1.266   15.331  1.00 94.31 23  A 1 
ATOM 180  C CB  . ALA A 1 23  ? 7.392   1.672   12.161  1.00 95.21 23  A 1 
ATOM 181  N N   . GLY A 1 24  ? 8.558   2.670   14.986  1.00 95.76 24  A 1 
ATOM 182  C CA  . GLY A 1 24  ? 8.321   3.473   16.168  1.00 95.77 24  A 1 
ATOM 183  C C   . GLY A 1 24  ? 9.202   4.718   16.211  1.00 97.10 24  A 1 
ATOM 184  O O   . GLY A 1 24  ? 10.211  4.782   15.501  1.00 96.67 24  A 1 
ATOM 185  N N   . PRO A 1 25  ? 8.835   5.711   17.035  1.00 96.58 25  A 1 
ATOM 186  C CA  . PRO A 1 25  ? 9.602   6.940   17.183  1.00 96.63 25  A 1 
ATOM 187  C C   . PRO A 1 25  ? 11.031  6.690   17.667  1.00 96.54 25  A 1 
ATOM 188  O O   . PRO A 1 25  ? 11.287  5.784   18.469  1.00 95.14 25  A 1 
ATOM 189  C CB  . PRO A 1 25  ? 8.823   7.799   18.186  1.00 95.80 25  A 1 
ATOM 190  C CG  . PRO A 1 25  ? 7.409   7.250   18.112  1.00 93.50 25  A 1 
ATOM 191  C CD  . PRO A 1 25  ? 7.629   5.764   17.826  1.00 95.93 25  A 1 
ATOM 192  N N   . VAL A 1 26  ? 11.950  7.540   17.215  1.00 95.80 26  A 1 
ATOM 193  C CA  . VAL A 1 26  ? 13.307  7.621   17.752  1.00 94.82 26  A 1 
ATOM 194  C C   . VAL A 1 26  ? 13.297  8.616   18.911  1.00 93.00 26  A 1 
ATOM 195  O O   . VAL A 1 26  ? 13.194  9.824   18.703  1.00 84.57 26  A 1 
ATOM 196  C CB  . VAL A 1 26  ? 14.321  8.017   16.660  1.00 92.65 26  A 1 
ATOM 197  C CG1 . VAL A 1 26  ? 15.742  8.057   17.223  1.00 84.10 26  A 1 
ATOM 198  C CG2 . VAL A 1 26  ? 14.307  7.010   15.507  1.00 85.96 26  A 1 
ATOM 199  N N   . GLY A 1 27  ? 13.405  8.101   20.128  1.00 92.43 27  A 1 
ATOM 200  C CA  . GLY A 1 27  ? 13.278  8.928   21.325  1.00 91.38 27  A 1 
ATOM 201  C C   . GLY A 1 27  ? 11.892  9.583   21.409  1.00 92.15 27  A 1 
ATOM 202  O O   . GLY A 1 27  ? 10.882  8.929   21.164  1.00 88.07 27  A 1 
ATOM 203  N N   . ASP A 1 28  ? 11.873  10.888  21.709  1.00 92.36 28  A 1 
ATOM 204  C CA  . ASP A 1 28  ? 10.641  11.651  21.884  1.00 92.05 28  A 1 
ATOM 205  C C   . ASP A 1 28  ? 10.180  12.373  20.601  1.00 92.58 28  A 1 
ATOM 206  O O   . ASP A 1 28  ? 9.146   13.040  20.585  1.00 88.49 28  A 1 
ATOM 207  C CB  . ASP A 1 28  ? 10.821  12.640  23.049  1.00 89.17 28  A 1 
ATOM 208  C CG  . ASP A 1 28  ? 11.121  11.940  24.382  1.00 81.16 28  A 1 
ATOM 209  O OD1 . ASP A 1 28  ? 10.531  10.872  24.634  1.00 73.77 28  A 1 
ATOM 210  O OD2 . ASP A 1 28  ? 11.943  12.497  25.138  1.00 74.53 28  A 1 
ATOM 211  N N   . ASP A 1 29  ? 10.931  12.249  19.501  1.00 93.54 29  A 1 
ATOM 212  C CA  . ASP A 1 29  ? 10.578  12.877  18.234  1.00 94.09 29  A 1 
ATOM 213  C C   . ASP A 1 29  ? 9.576   12.021  17.447  1.00 94.99 29  A 1 
ATOM 214  O O   . ASP A 1 29  ? 9.917   11.103  16.703  1.00 93.86 29  A 1 
ATOM 215  C CB  . ASP A 1 29  ? 11.811  13.233  17.394  1.00 92.29 29  A 1 
ATOM 216  C CG  . ASP A 1 29  ? 11.435  14.015  16.124  1.00 91.81 29  A 1 
ATOM 217  O OD1 . ASP A 1 29  ? 10.246  14.366  15.958  1.00 89.25 29  A 1 
ATOM 218  O OD2 . ASP A 1 29  ? 12.337  14.265  15.291  1.00 87.42 29  A 1 
ATOM 219  N N   . LEU A 1 30  ? 8.297   12.375  17.562  1.00 96.10 30  A 1 
ATOM 220  C CA  . LEU A 1 30  ? 7.221   11.711  16.833  1.00 96.38 30  A 1 
ATOM 221  C C   . LEU A 1 30  ? 7.285   11.904  15.305  1.00 97.04 30  A 1 
ATOM 222  O O   . LEU A 1 30  ? 6.599   11.179  14.588  1.00 96.12 30  A 1 
ATOM 223  C CB  . LEU A 1 30  ? 5.866   12.189  17.377  1.00 94.73 30  A 1 
ATOM 224  C CG  . LEU A 1 30  ? 5.557   11.692  18.805  1.00 88.92 30  A 1 
ATOM 225  C CD1 . LEU A 1 30  ? 4.260   12.335  19.291  1.00 83.41 30  A 1 
ATOM 226  C CD2 . LEU A 1 30  ? 5.366   10.176  18.857  1.00 82.63 30  A 1 
ATOM 227  N N   . PHE A 1 31  ? 8.082   12.853  14.798  1.00 97.27 31  A 1 
ATOM 228  C CA  . PHE A 1 31  ? 8.257   13.070  13.359  1.00 97.36 31  A 1 
ATOM 229  C C   . PHE A 1 31  ? 9.400   12.246  12.768  1.00 97.68 31  A 1 
ATOM 230  O O   . PHE A 1 31  ? 9.514   12.168  11.538  1.00 97.19 31  A 1 
ATOM 231  C CB  . PHE A 1 31  ? 8.431   14.566  13.057  1.00 96.86 31  A 1 
ATOM 232  C CG  . PHE A 1 31  ? 7.142   15.353  13.176  1.00 96.42 31  A 1 
ATOM 233  C CD1 . PHE A 1 31  ? 6.377   15.617  12.023  1.00 94.61 31  A 1 
ATOM 234  C CD2 . PHE A 1 31  ? 6.698   15.807  14.423  1.00 94.47 31  A 1 
ATOM 235  C CE1 . PHE A 1 31  ? 5.178   16.331  12.122  1.00 93.40 31  A 1 
ATOM 236  C CE2 . PHE A 1 31  ? 5.492   16.520  14.529  1.00 93.32 31  A 1 
ATOM 237  C CZ  . PHE A 1 31  ? 4.731   16.785  13.375  1.00 94.07 31  A 1 
ATOM 238  N N   . HIS A 1 32  ? 10.224  11.617  13.600  1.00 97.69 32  A 1 
ATOM 239  C CA  . HIS A 1 32  ? 11.313  10.756  13.166  1.00 97.82 32  A 1 
ATOM 240  C C   . HIS A 1 32  ? 11.140  9.358   13.746  1.00 97.81 32  A 1 
ATOM 241  O O   . HIS A 1 32  ? 11.228  9.156   14.954  1.00 97.28 32  A 1 
ATOM 242  C CB  . HIS A 1 32  ? 12.650  11.385  13.565  1.00 97.33 32  A 1 
ATOM 243  C CG  . HIS A 1 32  ? 13.863  10.599  13.154  1.00 90.06 32  A 1 
ATOM 244  N ND1 . HIS A 1 32  ? 15.116  10.742  13.732  1.00 77.25 32  A 1 
ATOM 245  C CD2 . HIS A 1 32  ? 13.992  9.650   12.175  1.00 78.01 32  A 1 
ATOM 246  C CE1 . HIS A 1 32  ? 15.959  9.898   13.114  1.00 77.84 32  A 1 
ATOM 247  N NE2 . HIS A 1 32  ? 15.305  9.212   12.163  1.00 79.65 32  A 1 
ATOM 248  N N   . TRP A 1 33  ? 10.918  8.386   12.891  1.00 98.17 33  A 1 
ATOM 249  C CA  . TRP A 1 33  ? 10.763  6.994   13.285  1.00 98.11 33  A 1 
ATOM 250  C C   . TRP A 1 33  ? 11.899  6.138   12.742  1.00 98.28 33  A 1 
ATOM 251  O O   . TRP A 1 33  ? 12.410  6.368   11.643  1.00 97.89 33  A 1 
ATOM 252  C CB  . TRP A 1 33  ? 9.402   6.447   12.842  1.00 97.91 33  A 1 
ATOM 253  C CG  . TRP A 1 33  ? 8.170   7.020   13.496  1.00 97.68 33  A 1 
ATOM 254  C CD1 . TRP A 1 33  ? 8.064   8.211   14.123  1.00 96.93 33  A 1 
ATOM 255  C CD2 . TRP A 1 33  ? 6.846   6.416   13.560  1.00 97.40 33  A 1 
ATOM 256  N NE1 . TRP A 1 33  ? 6.765   8.394   14.573  1.00 96.52 33  A 1 
ATOM 257  C CE2 . TRP A 1 33  ? 5.981   7.320   14.242  1.00 96.80 33  A 1 
ATOM 258  C CE3 . TRP A 1 33  ? 6.291   5.204   13.103  1.00 96.73 33  A 1 
ATOM 259  C CZ2 . TRP A 1 33  ? 4.622   7.026   14.457  1.00 95.81 33  A 1 
ATOM 260  C CZ3 . TRP A 1 33  ? 4.928   4.913   13.319  1.00 95.70 33  A 1 
ATOM 261  C CH2 . TRP A 1 33  ? 4.115   5.823   13.991  1.00 95.38 33  A 1 
ATOM 262  N N   . GLN A 1 34  ? 12.235  5.099   13.491  1.00 97.87 34  A 1 
ATOM 263  C CA  . GLN A 1 34  ? 12.966  3.949   12.991  1.00 97.55 34  A 1 
ATOM 264  C C   . GLN A 1 34  ? 11.960  2.869   12.601  1.00 97.48 34  A 1 
ATOM 265  O O   . GLN A 1 34  ? 10.942  2.678   13.271  1.00 96.61 34  A 1 
ATOM 266  C CB  . GLN A 1 34  ? 13.962  3.482   14.052  1.00 96.63 34  A 1 
ATOM 267  C CG  . GLN A 1 34  ? 14.910  2.401   13.506  1.00 84.31 34  A 1 
ATOM 268  C CD  . GLN A 1 34  ? 16.016  2.047   14.509  1.00 76.92 34  A 1 
ATOM 269  O OE1 . GLN A 1 34  ? 16.085  2.548   15.621  1.00 68.71 34  A 1 
ATOM 270  N NE2 . GLN A 1 34  ? 16.922  1.180   14.153  1.00 65.17 34  A 1 
ATOM 271  N N   . ALA A 1 35  ? 12.240  2.162   11.520  1.00 97.40 35  A 1 
ATOM 272  C CA  . ALA A 1 35  ? 11.446  1.031   11.078  1.00 97.45 35  A 1 
ATOM 273  C C   . ALA A 1 35  ? 12.328  -0.170  10.762  1.00 97.75 35  A 1 
ATOM 274  O O   . ALA A 1 35  ? 13.530  -0.038  10.512  1.00 97.54 35  A 1 
ATOM 275  C CB  . ALA A 1 35  ? 10.581  1.458   9.888   1.00 96.85 35  A 1 
ATOM 276  N N   . THR A 1 36  ? 11.718  -1.331  10.762  1.00 97.30 36  A 1 
ATOM 277  C CA  . THR A 1 36  ? 12.357  -2.598  10.431  1.00 97.19 36  A 1 
ATOM 278  C C   . THR A 1 36  ? 11.480  -3.360  9.452   1.00 97.24 36  A 1 
ATOM 279  O O   . THR A 1 36  ? 10.266  -3.438  9.640   1.00 96.35 36  A 1 
ATOM 280  C CB  . THR A 1 36  ? 12.610  -3.425  11.699  1.00 95.99 36  A 1 
ATOM 281  O OG1 . THR A 1 36  ? 13.232  -2.643  12.692  1.00 84.02 36  A 1 
ATOM 282  C CG2 . THR A 1 36  ? 13.526  -4.607  11.436  1.00 81.53 36  A 1 
ATOM 283  N N   . ILE A 1 37  ? 12.106  -3.913  8.422   1.00 97.87 37  A 1 
ATOM 284  C CA  . ILE A 1 37  ? 11.484  -4.848  7.487   1.00 97.98 37  A 1 
ATOM 285  C C   . ILE A 1 37  ? 12.254  -6.161  7.569   1.00 98.12 37  A 1 
ATOM 286  O O   . ILE A 1 37  ? 13.478  -6.173  7.438   1.00 97.94 37  A 1 
ATOM 287  C CB  . ILE A 1 37  ? 11.455  -4.259  6.061   1.00 97.55 37  A 1 
ATOM 288  C CG1 . ILE A 1 37  ? 10.471  -3.069  5.999   1.00 94.62 37  A 1 
ATOM 289  C CG2 . ILE A 1 37  ? 11.056  -5.335  5.033   1.00 94.12 37  A 1 
ATOM 290  C CD1 . ILE A 1 37  ? 10.459  -2.332  4.657   1.00 94.39 37  A 1 
ATOM 291  N N   . MET A 1 38  ? 11.539  -7.257  7.756   1.00 97.91 38  A 1 
ATOM 292  C CA  . MET A 1 38  ? 12.106  -8.599  7.658   1.00 97.80 38  A 1 
ATOM 293  C C   . MET A 1 38  ? 12.056  -9.060  6.204   1.00 98.06 38  A 1 
ATOM 294  O O   . MET A 1 38  ? 11.043  -8.899  5.529   1.00 97.42 38  A 1 
ATOM 295  C CB  . MET A 1 38  ? 11.355  -9.562  8.572   1.00 96.92 38  A 1 
ATOM 296  C CG  . MET A 1 38  ? 11.446  -9.153  10.050  1.00 90.85 38  A 1 
ATOM 297  S SD  . MET A 1 38  ? 10.600  -10.265 11.196  1.00 80.56 38  A 1 
ATOM 298  C CE  . MET A 1 38  ? 11.657  -11.728 11.088  1.00 67.46 38  A 1 
ATOM 299  N N   . GLY A 1 39  ? 13.160  -9.635  5.719   1.00 98.09 39  A 1 
ATOM 300  C CA  . GLY A 1 39  ? 13.221  -10.190 4.375   1.00 97.96 39  A 1 
ATOM 301  C C   . GLY A 1 39  ? 12.146  -11.262 4.170   1.00 97.74 39  A 1 
ATOM 302  O O   . GLY A 1 39  ? 12.002  -12.142 5.020   1.00 96.93 39  A 1 
ATOM 303  N N   . PRO A 1 40  ? 11.382  -11.217 3.061   1.00 97.56 40  A 1 
ATOM 304  C CA  . PRO A 1 40  ? 10.317  -12.176 2.829   1.00 97.16 40  A 1 
ATOM 305  C C   . PRO A 1 40  ? 10.829  -13.620 2.826   1.00 97.13 40  A 1 
ATOM 306  O O   . PRO A 1 40  ? 11.903  -13.883 2.282   1.00 96.50 40  A 1 
ATOM 307  C CB  . PRO A 1 40  ? 9.707   -11.808 1.471   1.00 96.32 40  A 1 
ATOM 308  C CG  . PRO A 1 40  ? 10.045  -10.333 1.317   1.00 94.61 40  A 1 
ATOM 309  C CD  . PRO A 1 40  ? 11.392  -10.203 2.026   1.00 96.86 40  A 1 
ATOM 310  N N   . PRO A 1 41  ? 10.069  -14.579 3.389   1.00 96.13 41  A 1 
ATOM 311  C CA  . PRO A 1 41  ? 10.445  -15.985 3.327   1.00 95.27 41  A 1 
ATOM 312  C C   . PRO A 1 41  ? 10.526  -16.464 1.875   1.00 95.00 41  A 1 
ATOM 313  O O   . PRO A 1 41  ? 9.883   -15.899 0.980   1.00 92.44 41  A 1 
ATOM 314  C CB  . PRO A 1 41  ? 9.370   -16.727 4.133   1.00 93.43 41  A 1 
ATOM 315  C CG  . PRO A 1 41  ? 8.149   -15.817 4.016   1.00 90.21 41  A 1 
ATOM 316  C CD  . PRO A 1 41  ? 8.762   -14.418 3.998   1.00 94.32 41  A 1 
ATOM 317  N N   . ASP A 1 42  ? 11.313  -17.487 1.610   1.00 94.50 42  A 1 
ATOM 318  C CA  . ASP A 1 42  ? 11.548  -18.028 0.269   1.00 94.17 42  A 1 
ATOM 319  C C   . ASP A 1 42  ? 11.991  -16.979 -0.763  1.00 94.74 42  A 1 
ATOM 320  O O   . ASP A 1 42  ? 11.603  -17.006 -1.936  1.00 92.40 42  A 1 
ATOM 321  C CB  . ASP A 1 42  ? 10.351  -18.870 -0.203  1.00 92.36 42  A 1 
ATOM 322  C CG  . ASP A 1 42  ? 9.927   -19.908 0.840   1.00 85.23 42  A 1 
ATOM 323  O OD1 . ASP A 1 42  ? 10.842  -20.542 1.405   1.00 80.64 42  A 1 
ATOM 324  O OD2 . ASP A 1 42  ? 8.708   -20.005 1.064   1.00 78.26 42  A 1 
ATOM 325  N N   . SER A 1 43  ? 12.812  -16.025 -0.317  1.00 96.05 43  A 1 
ATOM 326  C CA  . SER A 1 43  ? 13.425  -15.007 -1.154  1.00 96.57 43  A 1 
ATOM 327  C C   . SER A 1 43  ? 14.929  -14.913 -0.906  1.00 97.38 43  A 1 
ATOM 328  O O   . SER A 1 43  ? 15.457  -15.461 0.060   1.00 97.08 43  A 1 
ATOM 329  C CB  . SER A 1 43  ? 12.741  -13.652 -0.916  1.00 96.10 43  A 1 
ATOM 330  O OG  . SER A 1 43  ? 13.208  -13.062 0.280   1.00 95.57 43  A 1 
ATOM 331  N N   . ALA A 1 44  ? 15.629  -14.179 -1.766  1.00 97.24 44  A 1 
ATOM 332  C CA  . ALA A 1 44  ? 17.048  -13.893 -1.564  1.00 97.60 44  A 1 
ATOM 333  C C   . ALA A 1 44  ? 17.328  -13.085 -0.288  1.00 98.17 44  A 1 
ATOM 334  O O   . ALA A 1 44  ? 18.451  -13.098 0.206   1.00 97.76 44  A 1 
ATOM 335  C CB  . ALA A 1 44  ? 17.563  -13.172 -2.806  1.00 96.96 44  A 1 
ATOM 336  N N   . TYR A 1 45  ? 16.310  -12.409 0.251   1.00 98.26 45  A 1 
ATOM 337  C CA  . TYR A 1 45  ? 16.393  -11.563 1.443   1.00 98.44 45  A 1 
ATOM 338  C C   . TYR A 1 45  ? 15.974  -12.276 2.726   1.00 98.46 45  A 1 
ATOM 339  O O   . TYR A 1 45  ? 15.999  -11.671 3.807   1.00 98.05 45  A 1 
ATOM 340  C CB  . TYR A 1 45  ? 15.539  -10.306 1.210   1.00 98.42 45  A 1 
ATOM 341  C CG  . TYR A 1 45  ? 15.848  -9.592  -0.098  1.00 98.43 45  A 1 
ATOM 342  C CD1 . TYR A 1 45  ? 16.991  -8.787  -0.213  1.00 97.87 45  A 1 
ATOM 343  C CD2 . TYR A 1 45  ? 15.003  -9.764  -1.211  1.00 97.80 45  A 1 
ATOM 344  C CE1 . TYR A 1 45  ? 17.299  -8.158  -1.426  1.00 97.42 45  A 1 
ATOM 345  C CE2 . TYR A 1 45  ? 15.299  -9.136  -2.431  1.00 97.37 45  A 1 
ATOM 346  C CZ  . TYR A 1 45  ? 16.449  -8.330  -2.539  1.00 97.74 45  A 1 
ATOM 347  O OH  . TYR A 1 45  ? 16.747  -7.718  -3.725  1.00 96.73 45  A 1 
ATOM 348  N N   . GLN A 1 46  ? 15.572  -13.556 2.652   1.00 97.86 46  A 1 
ATOM 349  C CA  . GLN A 1 46  ? 15.104  -14.328 3.795   1.00 97.70 46  A 1 
ATOM 350  C C   . GLN A 1 46  ? 16.132  -14.331 4.923   1.00 97.93 46  A 1 
ATOM 351  O O   . GLN A 1 46  ? 17.319  -14.538 4.697   1.00 97.22 46  A 1 
ATOM 352  C CB  . GLN A 1 46  ? 14.771  -15.758 3.342   1.00 96.52 46  A 1 
ATOM 353  C CG  . GLN A 1 46  ? 14.309  -16.654 4.505   1.00 93.59 46  A 1 
ATOM 354  C CD  . GLN A 1 46  ? 13.894  -18.054 4.042   1.00 90.45 46  A 1 
ATOM 355  O OE1 . GLN A 1 46  ? 13.708  -18.322 2.871   1.00 83.02 46  A 1 
ATOM 356  N NE2 . GLN A 1 46  ? 13.745  -18.988 4.942   1.00 78.43 46  A 1 
ATOM 357  N N   . GLY A 1 47  ? 15.637  -14.134 6.145   1.00 97.89 47  A 1 
ATOM 358  C CA  . GLY A 1 47  ? 16.459  -14.062 7.353   1.00 97.69 47  A 1 
ATOM 359  C C   . GLY A 1 47  ? 17.082  -12.694 7.607   1.00 98.05 47  A 1 
ATOM 360  O O   . GLY A 1 47  ? 17.539  -12.436 8.715   1.00 97.09 47  A 1 
ATOM 361  N N   . GLY A 1 48  ? 17.085  -11.810 6.611   1.00 98.22 48  A 1 
ATOM 362  C CA  . GLY A 1 48  ? 17.582  -10.451 6.766   1.00 98.23 48  A 1 
ATOM 363  C C   . GLY A 1 48  ? 16.626  -9.565  7.567   1.00 98.33 48  A 1 
ATOM 364  O O   . GLY A 1 48  ? 15.407  -9.630  7.417   1.00 97.87 48  A 1 
ATOM 365  N N   . VAL A 1 49  ? 17.224  -8.687  8.374   1.00 98.59 49  A 1 
ATOM 366  C CA  . VAL A 1 49  ? 16.532  -7.635  9.120   1.00 98.49 49  A 1 
ATOM 367  C C   . VAL A 1 49  ? 17.052  -6.291  8.628   1.00 98.68 49  A 1 
ATOM 368  O O   . VAL A 1 49  ? 18.189  -5.904  8.888   1.00 98.29 49  A 1 
ATOM 369  C CB  . VAL A 1 49  ? 16.737  -7.810  10.635  1.00 97.71 49  A 1 
ATOM 370  C CG1 . VAL A 1 49  ? 15.997  -6.725  11.404  1.00 94.62 49  A 1 
ATOM 371  C CG2 . VAL A 1 49  ? 16.209  -9.168  11.115  1.00 95.27 49  A 1 
ATOM 372  N N   . PHE A 1 50  ? 16.207  -5.575  7.896   1.00 98.51 50  A 1 
ATOM 373  C CA  . PHE A 1 50  ? 16.560  -4.311  7.259   1.00 98.62 50  A 1 
ATOM 374  C C   . PHE A 1 50  ? 16.001  -3.147  8.067   1.00 98.55 50  A 1 
ATOM 375  O O   . PHE A 1 50  ? 14.795  -3.037  8.248   1.00 98.29 50  A 1 
ATOM 376  C CB  . PHE A 1 50  ? 16.045  -4.284  5.816   1.00 98.60 50  A 1 
ATOM 377  C CG  . PHE A 1 50  ? 16.570  -5.408  4.960   1.00 98.64 50  A 1 
ATOM 378  C CD1 . PHE A 1 50  ? 17.790  -5.272  4.274   1.00 98.36 50  A 1 
ATOM 379  C CD2 . PHE A 1 50  ? 15.869  -6.627  4.884   1.00 98.39 50  A 1 
ATOM 380  C CE1 . PHE A 1 50  ? 18.310  -6.337  3.522   1.00 98.13 50  A 1 
ATOM 381  C CE2 . PHE A 1 50  ? 16.391  -7.696  4.140   1.00 98.13 50  A 1 
ATOM 382  C CZ  . PHE A 1 50  ? 17.609  -7.554  3.462   1.00 98.25 50  A 1 
ATOM 383  N N   . PHE A 1 51  ? 16.880  -2.262  8.510   1.00 98.55 51  A 1 
ATOM 384  C CA  . PHE A 1 51  ? 16.494  -1.044  9.207   1.00 98.58 51  A 1 
ATOM 385  C C   . PHE A 1 51  ? 16.245  0.090   8.220   1.00 98.67 51  A 1 
ATOM 386  O O   . PHE A 1 51  ? 16.931  0.225   7.206   1.00 98.35 51  A 1 
ATOM 387  C CB  . PHE A 1 51  ? 17.546  -0.677  10.261  1.00 98.29 51  A 1 
ATOM 388  C CG  . PHE A 1 51  ? 17.668  -1.700  11.361  1.00 97.70 51  A 1 
ATOM 389  C CD1 . PHE A 1 51  ? 16.833  -1.634  12.490  1.00 95.37 51  A 1 
ATOM 390  C CD2 . PHE A 1 51  ? 18.601  -2.752  11.259  1.00 94.99 51  A 1 
ATOM 391  C CE1 . PHE A 1 51  ? 16.926  -2.590  13.508  1.00 93.69 51  A 1 
ATOM 392  C CE2 . PHE A 1 51  ? 18.690  -3.723  12.274  1.00 93.34 51  A 1 
ATOM 393  C CZ  . PHE A 1 51  ? 17.856  -3.639  13.397  1.00 94.23 51  A 1 
ATOM 394  N N   . LEU A 1 52  ? 15.249  0.918   8.537   1.00 98.60 52  A 1 
ATOM 395  C CA  . LEU A 1 52  ? 14.870  2.100   7.780   1.00 98.64 52  A 1 
ATOM 396  C C   . LEU A 1 52  ? 14.685  3.293   8.713   1.00 98.51 52  A 1 
ATOM 397  O O   . LEU A 1 52  ? 14.361  3.143   9.888   1.00 98.13 52  A 1 
ATOM 398  C CB  . LEU A 1 52  ? 13.574  1.859   6.965   1.00 98.44 52  A 1 
ATOM 399  C CG  . LEU A 1 52  ? 13.619  0.686   5.968   1.00 97.78 52  A 1 
ATOM 400  C CD1 . LEU A 1 52  ? 13.062  -0.603  6.577   1.00 95.95 52  A 1 
ATOM 401  C CD2 . LEU A 1 52  ? 12.778  1.011   4.740   1.00 96.10 52  A 1 
ATOM 402  N N   . THR A 1 53  ? 14.816  4.481   8.151   1.00 98.58 53  A 1 
ATOM 403  C CA  . THR A 1 53  ? 14.400  5.730   8.786   1.00 98.48 53  A 1 
ATOM 404  C C   . THR A 1 53  ? 13.149  6.266   8.107   1.00 98.42 53  A 1 
ATOM 405  O O   . THR A 1 53  ? 13.009  6.188   6.886   1.00 98.08 53  A 1 
ATOM 406  C CB  . THR A 1 53  ? 15.516  6.784   8.780   1.00 97.75 53  A 1 
ATOM 407  O OG1 . THR A 1 53  ? 16.005  7.007   7.474   1.00 86.82 53  A 1 
ATOM 408  C CG2 . THR A 1 53  ? 16.695  6.359   9.655   1.00 87.94 53  A 1 
ATOM 409  N N   . VAL A 1 54  ? 12.248  6.826   8.907   1.00 98.41 54  A 1 
ATOM 410  C CA  . VAL A 1 54  ? 11.004  7.443   8.460   1.00 98.35 54  A 1 
ATOM 411  C C   . VAL A 1 54  ? 10.944  8.861   9.006   1.00 98.39 54  A 1 
ATOM 412  O O   . VAL A 1 54  ? 10.944  9.056   10.218  1.00 98.05 54  A 1 
ATOM 413  C CB  . VAL A 1 54  ? 9.778   6.638   8.935   1.00 97.97 54  A 1 
ATOM 414  C CG1 . VAL A 1 54  ? 8.472   7.254   8.427   1.00 97.28 54  A 1 
ATOM 415  C CG2 . VAL A 1 54  ? 9.829   5.173   8.486   1.00 97.25 54  A 1 
ATOM 416  N N   . HIS A 1 55  ? 10.889  9.849   8.118   1.00 98.15 55  A 1 
ATOM 417  C CA  . HIS A 1 55  ? 10.721  11.251  8.468   1.00 98.01 55  A 1 
ATOM 418  C C   . HIS A 1 55  ? 9.385   11.761  7.936   1.00 98.07 55  A 1 
ATOM 419  O O   . HIS A 1 55  ? 9.144   11.745  6.727   1.00 97.63 55  A 1 
ATOM 420  C CB  . HIS A 1 55  ? 11.891  12.077  7.938   1.00 97.78 55  A 1 
ATOM 421  C CG  . HIS A 1 55  ? 13.211  11.730  8.571   1.00 90.12 55  A 1 
ATOM 422  N ND1 . HIS A 1 55  ? 14.069  10.725  8.171   1.00 74.53 55  A 1 
ATOM 423  C CD2 . HIS A 1 55  ? 13.791  12.345  9.643   1.00 74.85 55  A 1 
ATOM 424  C CE1 . HIS A 1 55  ? 15.147  10.748  8.972   1.00 77.37 55  A 1 
ATOM 425  N NE2 . HIS A 1 55  ? 15.014  11.727  9.880   1.00 78.51 55  A 1 
ATOM 426  N N   . PHE A 1 56  ? 8.527   12.223  8.826   1.00 98.20 56  A 1 
ATOM 427  C CA  . PHE A 1 56  ? 7.234   12.776  8.465   1.00 98.12 56  A 1 
ATOM 428  C C   . PHE A 1 56  ? 7.362   14.261  8.111   1.00 98.17 56  A 1 
ATOM 429  O O   . PHE A 1 56  ? 7.954   15.032  8.872   1.00 97.67 56  A 1 
ATOM 430  C CB  . PHE A 1 56  ? 6.237   12.575  9.599   1.00 97.85 56  A 1 
ATOM 431  C CG  . PHE A 1 56  ? 5.958   11.125  9.902   1.00 97.90 56  A 1 
ATOM 432  C CD1 . PHE A 1 56  ? 4.967   10.426  9.191   1.00 97.13 56  A 1 
ATOM 433  C CD2 . PHE A 1 56  ? 6.692   10.455  10.905  1.00 97.02 56  A 1 
ATOM 434  C CE1 . PHE A 1 56  ? 4.690   9.088   9.496   1.00 96.45 56  A 1 
ATOM 435  C CE2 . PHE A 1 56  ? 6.421   9.120   11.208  1.00 96.36 56  A 1 
ATOM 436  C CZ  . PHE A 1 56  ? 5.413   8.442   10.515  1.00 96.74 56  A 1 
ATOM 437  N N   . PRO A 1 57  ? 6.783   14.715  6.985   1.00 97.78 57  A 1 
ATOM 438  C CA  . PRO A 1 57  ? 6.689   16.136  6.695   1.00 97.56 57  A 1 
ATOM 439  C C   . PRO A 1 57  ? 5.659   16.808  7.616   1.00 97.56 57  A 1 
ATOM 440  O O   . PRO A 1 57  ? 4.718   16.181  8.102   1.00 96.81 57  A 1 
ATOM 441  C CB  . PRO A 1 57  ? 6.306   16.200  5.216   1.00 97.09 57  A 1 
ATOM 442  C CG  . PRO A 1 57  ? 5.443   14.949  5.033   1.00 96.27 57  A 1 
ATOM 443  C CD  . PRO A 1 57  ? 6.099   13.933  5.963   1.00 97.35 57  A 1 
ATOM 444  N N   . THR A 1 58  ? 5.773   18.120  7.787   1.00 97.02 58  A 1 
ATOM 445  C CA  . THR A 1 58  ? 4.849   18.900  8.633   1.00 96.55 58  A 1 
ATOM 446  C C   . THR A 1 58  ? 3.403   18.892  8.137   1.00 96.32 58  A 1 
ATOM 447  O O   . THR A 1 58  ? 2.476   19.120  8.912   1.00 94.36 58  A 1 
ATOM 448  C CB  . THR A 1 58  ? 5.322   20.357  8.727   1.00 95.52 58  A 1 
ATOM 449  O OG1 . THR A 1 58  ? 5.504   20.887  7.428   1.00 87.41 58  A 1 
ATOM 450  C CG2 . THR A 1 58  ? 6.654   20.482  9.462   1.00 85.52 58  A 1 
ATOM 451  N N   . ASP A 1 59  ? 3.204   18.626  6.836   1.00 96.48 59  A 1 
ATOM 452  C CA  . ASP A 1 59  ? 1.904   18.513  6.178   1.00 95.77 59  A 1 
ATOM 453  C C   . ASP A 1 59  ? 1.460   17.057  5.953   1.00 96.66 59  A 1 
ATOM 454  O O   . ASP A 1 59  ? 0.532   16.809  5.191   1.00 94.94 59  A 1 
ATOM 455  C CB  . ASP A 1 59  ? 1.866   19.381  4.908   1.00 92.22 59  A 1 
ATOM 456  C CG  . ASP A 1 59  ? 2.960   19.094  3.873   1.00 83.32 59  A 1 
ATOM 457  O OD1 . ASP A 1 59  ? 3.972   18.425  4.173   1.00 73.71 59  A 1 
ATOM 458  O OD2 . ASP A 1 59  ? 2.845   19.660  2.760   1.00 76.46 59  A 1 
ATOM 459  N N   . TYR A 1 60  ? 2.056   16.090  6.643   1.00 97.49 60  A 1 
ATOM 460  C CA  . TYR A 1 60  ? 1.563   14.714  6.676   1.00 97.61 60  A 1 
ATOM 461  C C   . TYR A 1 60  ? 0.097   14.670  7.163   1.00 97.79 60  A 1 
ATOM 462  O O   . TYR A 1 60  ? -0.249  15.398  8.099   1.00 96.89 60  A 1 
ATOM 463  C CB  . TYR A 1 60  ? 2.474   13.859  7.567   1.00 97.55 60  A 1 
ATOM 464  C CG  . TYR A 1 60  ? 2.173   12.378  7.512   1.00 97.78 60  A 1 
ATOM 465  C CD1 . TYR A 1 60  ? 1.480   11.736  8.553   1.00 97.43 60  A 1 
ATOM 466  C CD2 . TYR A 1 60  ? 2.591   11.637  6.396   1.00 97.35 60  A 1 
ATOM 467  C CE1 . TYR A 1 60  ? 1.199   10.359  8.477   1.00 97.23 60  A 1 
ATOM 468  C CE2 . TYR A 1 60  ? 2.312   10.268  6.305   1.00 97.09 60  A 1 
ATOM 469  C CZ  . TYR A 1 60  ? 1.615   9.627   7.343   1.00 97.46 60  A 1 
ATOM 470  O OH  . TYR A 1 60  ? 1.343   8.292   7.237   1.00 96.93 60  A 1 
ATOM 471  N N   . PRO A 1 61  ? -0.811  13.875  6.569   1.00 97.78 61  A 1 
ATOM 472  C CA  . PRO A 1 61  ? -0.583  12.867  5.532   1.00 97.69 61  A 1 
ATOM 473  C C   . PRO A 1 61  ? -0.782  13.362  4.095   1.00 97.75 61  A 1 
ATOM 474  O O   . PRO A 1 61  ? -0.972  12.563  3.189   1.00 96.86 61  A 1 
ATOM 475  C CB  . PRO A 1 61  ? -1.574  11.760  5.885   1.00 97.09 61  A 1 
ATOM 476  C CG  . PRO A 1 61  ? -2.790  12.568  6.339   1.00 96.51 61  A 1 
ATOM 477  C CD  . PRO A 1 61  ? -2.163  13.745  7.080   1.00 97.24 61  A 1 
ATOM 478  N N   . PHE A 1 62  ? -0.789  14.676  3.846   1.00 97.33 62  A 1 
ATOM 479  C CA  . PHE A 1 62  ? -1.024  15.224  2.506   1.00 97.26 62  A 1 
ATOM 480  C C   . PHE A 1 62  ? 0.212   15.143  1.606   1.00 97.06 62  A 1 
ATOM 481  O O   . PHE A 1 62  ? 0.094   15.282  0.387   1.00 95.68 62  A 1 
ATOM 482  C CB  . PHE A 1 62  ? -1.539  16.655  2.614   1.00 96.88 62  A 1 
ATOM 483  C CG  . PHE A 1 62  ? -2.832  16.749  3.392   1.00 96.74 62  A 1 
ATOM 484  C CD1 . PHE A 1 62  ? -4.044  16.421  2.773   1.00 95.08 62  A 1 
ATOM 485  C CD2 . PHE A 1 62  ? -2.815  17.085  4.751   1.00 95.17 62  A 1 
ATOM 486  C CE1 . PHE A 1 62  ? -5.242  16.431  3.508   1.00 94.15 62  A 1 
ATOM 487  C CE2 . PHE A 1 62  ? -4.011  17.097  5.493   1.00 94.12 62  A 1 
ATOM 488  C CZ  . PHE A 1 62  ? -5.224  16.765  4.872   1.00 94.95 62  A 1 
ATOM 489  N N   . LYS A 1 63  ? 1.375   14.908  2.188   1.00 97.46 63  A 1 
ATOM 490  C CA  . LYS A 1 63  ? 2.606   14.541  1.498   1.00 97.34 63  A 1 
ATOM 491  C C   . LYS A 1 63  ? 3.131   13.222  2.048   1.00 97.64 63  A 1 
ATOM 492  O O   . LYS A 1 63  ? 2.885   12.914  3.219   1.00 97.32 63  A 1 
ATOM 493  C CB  . LYS A 1 63  ? 3.652   15.647  1.644   1.00 96.46 63  A 1 
ATOM 494  C CG  . LYS A 1 63  ? 3.305   16.876  0.806   1.00 92.18 63  A 1 
ATOM 495  C CD  . LYS A 1 63  ? 4.515   17.809  0.766   1.00 84.11 63  A 1 
ATOM 496  C CE  . LYS A 1 63  ? 4.147   19.142  0.127   1.00 77.40 63  A 1 
ATOM 497  N NZ  . LYS A 1 63  ? 4.670   20.268  0.933   1.00 66.60 63  A 1 
ATOM 498  N N   . PRO A 1 64  ? 3.864   12.443  1.225   1.00 97.79 64  A 1 
ATOM 499  C CA  . PRO A 1 64  ? 4.431   11.184  1.665   1.00 97.84 64  A 1 
ATOM 500  C C   . PRO A 1 64  ? 5.502   11.384  2.750   1.00 98.09 64  A 1 
ATOM 501  O O   . PRO A 1 64  ? 6.192   12.409  2.753   1.00 97.76 64  A 1 
ATOM 502  C CB  . PRO A 1 64  ? 5.030   10.542  0.402   1.00 97.16 64  A 1 
ATOM 503  C CG  . PRO A 1 64  ? 5.342   11.736  -0.495  1.00 96.13 64  A 1 
ATOM 504  C CD  . PRO A 1 64  ? 4.227   12.719  -0.161  1.00 97.14 64  A 1 
ATOM 505  N N   . PRO A 1 65  ? 5.694   10.394  3.633   1.00 98.20 65  A 1 
ATOM 506  C CA  . PRO A 1 65  ? 6.867   10.349  4.490   1.00 98.19 65  A 1 
ATOM 507  C C   . PRO A 1 65  ? 8.125   10.123  3.647   1.00 98.26 65  A 1 
ATOM 508  O O   . PRO A 1 65  ? 8.089   9.487   2.594   1.00 97.76 65  A 1 
ATOM 509  C CB  . PRO A 1 65  ? 6.600   9.210   5.479   1.00 97.65 65  A 1 
ATOM 510  C CG  . PRO A 1 65  ? 5.756   8.237   4.663   1.00 96.26 65  A 1 
ATOM 511  C CD  . PRO A 1 65  ? 4.931   9.150   3.758   1.00 97.64 65  A 1 
ATOM 512  N N   . LYS A 1 66  ? 9.268   10.625  4.124   1.00 98.12 66  A 1 
ATOM 513  C CA  . LYS A 1 66  ? 10.572  10.286  3.563   1.00 98.24 66  A 1 
ATOM 514  C C   . LYS A 1 66  ? 11.058  9.009   4.228   1.00 98.34 66  A 1 
ATOM 515  O O   . LYS A 1 66  ? 11.296  9.007   5.432   1.00 97.97 66  A 1 
ATOM 516  C CB  . LYS A 1 66  ? 11.565  11.435  3.760   1.00 97.68 66  A 1 
ATOM 517  C CG  . LYS A 1 66  ? 11.174  12.693  2.974   1.00 86.36 66  A 1 
ATOM 518  C CD  . LYS A 1 66  ? 12.231  13.774  3.186   1.00 74.76 66  A 1 
ATOM 519  C CE  . LYS A 1 66  ? 11.877  15.037  2.419   1.00 64.07 66  A 1 
ATOM 520  N NZ  . LYS A 1 66  ? 12.903  16.094  2.614   1.00 54.63 66  A 1 
ATOM 521  N N   . ILE A 1 67  ? 11.215  7.950   3.446   1.00 98.47 67  A 1 
ATOM 522  C CA  . ILE A 1 67  ? 11.666  6.652   3.946   1.00 98.49 67  A 1 
ATOM 523  C C   . ILE A 1 67  ? 12.945  6.259   3.208   1.00 98.59 67  A 1 
ATOM 524  O O   . ILE A 1 67  ? 13.008  6.354   1.982   1.00 98.17 67  A 1 
ATOM 525  C CB  . ILE A 1 67  ? 10.566  5.578   3.842   1.00 98.13 67  A 1 
ATOM 526  C CG1 . ILE A 1 67  ? 9.274   6.075   4.535   1.00 96.73 67  A 1 
ATOM 527  C CG2 . ILE A 1 67  ? 11.063  4.259   4.462   1.00 96.97 67  A 1 
ATOM 528  C CD1 . ILE A 1 67  ? 8.142   5.050   4.626   1.00 93.42 67  A 1 
ATOM 529  N N   . ALA A 1 68  ? 13.959  5.834   3.951   1.00 98.50 68  A 1 
ATOM 530  C CA  . ALA A 1 68  ? 15.214  5.351   3.402   1.00 98.60 68  A 1 
ATOM 531  C C   . ALA A 1 68  ? 15.726  4.144   4.200   1.00 98.75 68  A 1 
ATOM 532  O O   . ALA A 1 68  ? 15.555  4.091   5.418   1.00 98.44 68  A 1 
ATOM 533  C CB  . ALA A 1 68  ? 16.238  6.495   3.410   1.00 98.16 68  A 1 
ATOM 534  N N   . PHE A 1 69  ? 16.357  3.191   3.526   1.00 98.65 69  A 1 
ATOM 535  C CA  . PHE A 1 69  ? 17.068  2.111   4.192   1.00 98.60 69  A 1 
ATOM 536  C C   . PHE A 1 69  ? 18.335  2.645   4.860   1.00 98.63 69  A 1 
ATOM 537  O O   . PHE A 1 69  ? 19.062  3.454   4.285   1.00 98.29 69  A 1 
ATOM 538  C CB  . PHE A 1 69  ? 17.401  0.999   3.196   1.00 98.56 69  A 1 
ATOM 539  C CG  . PHE A 1 69  ? 16.225  0.103   2.857   1.00 98.60 69  A 1 
ATOM 540  C CD1 . PHE A 1 69  ? 16.075  -1.126  3.520   1.00 98.12 69  A 1 
ATOM 541  C CD2 . PHE A 1 69  ? 15.299  0.472   1.879   1.00 98.08 69  A 1 
ATOM 542  C CE1 . PHE A 1 69  ? 15.011  -1.983  3.208   1.00 97.79 69  A 1 
ATOM 543  C CE2 . PHE A 1 69  ? 14.223  -0.373  1.563   1.00 97.75 69  A 1 
ATOM 544  C CZ  . PHE A 1 69  ? 14.076  -1.601  2.226   1.00 98.09 69  A 1 
ATOM 545  N N   . THR A 1 70  ? 18.624  2.152   6.056   1.00 98.65 70  A 1 
ATOM 546  C CA  . THR A 1 70  ? 19.924  2.333   6.719   1.00 98.42 70  A 1 
ATOM 547  C C   . THR A 1 70  ? 20.776  1.076   6.610   1.00 98.50 70  A 1 
ATOM 548  O O   . THR A 1 70  ? 21.999  1.157   6.537   1.00 97.73 70  A 1 
ATOM 549  C CB  . THR A 1 70  ? 19.754  2.743   8.185   1.00 97.83 70  A 1 
ATOM 550  O OG1 . THR A 1 70  ? 18.966  1.818   8.882   1.00 91.54 70  A 1 
ATOM 551  C CG2 . THR A 1 70  ? 19.054  4.097   8.323   1.00 89.76 70  A 1 
ATOM 552  N N   . THR A 1 71  ? 20.137  -0.090  6.503   1.00 98.59 71  A 1 
ATOM 553  C CA  . THR A 1 71  ? 20.805  -1.347  6.150   1.00 98.58 71  A 1 
ATOM 554  C C   . THR A 1 71  ? 21.036  -1.403  4.640   1.00 98.55 71  A 1 
ATOM 555  O O   . THR A 1 71  ? 20.141  -1.129  3.848   1.00 98.08 71  A 1 
ATOM 556  C CB  . THR A 1 71  ? 19.981  -2.554  6.599   1.00 98.28 71  A 1 
ATOM 557  O OG1 . THR A 1 71  ? 19.677  -2.439  7.968   1.00 96.12 71  A 1 
ATOM 558  C CG2 . THR A 1 71  ? 20.733  -3.868  6.426   1.00 96.22 71  A 1 
ATOM 559  N N   . LYS A 1 72  ? 22.246  -1.779  4.230   1.00 98.53 72  A 1 
ATOM 560  C CA  . LYS A 1 72  ? 22.561  -1.985  2.820   1.00 98.40 72  A 1 
ATOM 561  C C   . LYS A 1 72  ? 21.754  -3.157  2.256   1.00 98.64 72  A 1 
ATOM 562  O O   . LYS A 1 72  ? 21.666  -4.210  2.882   1.00 98.04 72  A 1 
ATOM 563  C CB  . LYS A 1 72  ? 24.061  -2.229  2.608   1.00 97.72 72  A 1 
ATOM 564  C CG  . LYS A 1 72  ? 24.884  -0.964  2.870   1.00 89.28 72  A 1 
ATOM 565  C CD  . LYS A 1 72  ? 26.353  -1.201  2.497   1.00 82.22 72  A 1 
ATOM 566  C CE  . LYS A 1 72  ? 27.161  0.073   2.722   1.00 74.97 72  A 1 
ATOM 567  N NZ  . LYS A 1 72  ? 28.567  -0.090  2.301   1.00 64.75 72  A 1 
ATOM 568  N N   . ILE A 1 73  ? 21.245  -2.979  1.048   1.00 98.40 73  A 1 
ATOM 569  C CA  . ILE A 1 73  ? 20.457  -3.989  0.350   1.00 98.41 73  A 1 
ATOM 570  C C   . ILE A 1 73  ? 20.814  -4.000  -1.137  1.00 98.45 73  A 1 
ATOM 571  O O   . ILE A 1 73  ? 21.091  -2.955  -1.724  1.00 97.84 73  A 1 
ATOM 572  C CB  . ILE A 1 73  ? 18.951  -3.761  0.622   1.00 97.96 73  A 1 
ATOM 573  C CG1 . ILE A 1 73  ? 18.113  -4.905  0.031   1.00 96.79 73  A 1 
ATOM 574  C CG2 . ILE A 1 73  ? 18.470  -2.389  0.111   1.00 96.23 73  A 1 
ATOM 575  C CD1 . ILE A 1 73  ? 16.657  -4.909  0.513   1.00 95.19 73  A 1 
ATOM 576  N N   . TYR A 1 74  ? 20.819  -5.185  -1.741  1.00 98.35 74  A 1 
ATOM 577  C CA  . TYR A 1 74  ? 21.058  -5.356  -3.168  1.00 98.43 74  A 1 
ATOM 578  C C   . TYR A 1 74  ? 19.719  -5.434  -3.908  1.00 98.37 74  A 1 
ATOM 579  O O   . TYR A 1 74  ? 19.049  -6.458  -3.872  1.00 97.90 74  A 1 
ATOM 580  C CB  . TYR A 1 74  ? 21.915  -6.605  -3.374  1.00 98.37 74  A 1 
ATOM 581  C CG  . TYR A 1 74  ? 22.429  -6.757  -4.786  1.00 98.47 74  A 1 
ATOM 582  C CD1 . TYR A 1 74  ? 21.701  -7.501  -5.735  1.00 97.96 74  A 1 
ATOM 583  C CD2 . TYR A 1 74  ? 23.653  -6.167  -5.151  1.00 97.98 74  A 1 
ATOM 584  C CE1 . TYR A 1 74  ? 22.193  -7.660  -7.035  1.00 97.68 74  A 1 
ATOM 585  C CE2 . TYR A 1 74  ? 24.157  -6.326  -6.445  1.00 97.75 74  A 1 
ATOM 586  C CZ  . TYR A 1 74  ? 23.431  -7.071  -7.391  1.00 97.99 74  A 1 
ATOM 587  O OH  . TYR A 1 74  ? 23.928  -7.238  -8.654  1.00 97.32 74  A 1 
ATOM 588  N N   . HIS A 1 75  ? 19.324  -4.332  -4.547  1.00 98.36 75  A 1 
ATOM 589  C CA  . HIS A 1 75  ? 18.032  -4.215  -5.229  1.00 98.34 75  A 1 
ATOM 590  C C   . HIS A 1 75  ? 18.071  -3.141  -6.332  1.00 98.27 75  A 1 
ATOM 591  O O   . HIS A 1 75  ? 18.649  -2.078  -6.106  1.00 97.76 75  A 1 
ATOM 592  C CB  . HIS A 1 75  ? 16.967  -3.864  -4.180  1.00 98.12 75  A 1 
ATOM 593  C CG  . HIS A 1 75  ? 15.569  -3.973  -4.709  1.00 98.14 75  A 1 
ATOM 594  N ND1 . HIS A 1 75  ? 14.826  -2.974  -5.295  1.00 94.17 75  A 1 
ATOM 595  C CD2 . HIS A 1 75  ? 14.791  -5.102  -4.711  1.00 94.01 75  A 1 
ATOM 596  C CE1 . HIS A 1 75  ? 13.636  -3.488  -5.632  1.00 94.55 75  A 1 
ATOM 597  N NE2 . HIS A 1 75  ? 13.578  -4.776  -5.293  1.00 95.44 75  A 1 
ATOM 598  N N   . PRO A 1 76  ? 17.442  -3.342  -7.502  1.00 98.11 76  A 1 
ATOM 599  C CA  . PRO A 1 76  ? 17.501  -2.382  -8.608  1.00 97.87 76  A 1 
ATOM 600  C C   . PRO A 1 76  ? 16.913  -1.001  -8.294  1.00 97.64 76  A 1 
ATOM 601  O O   . PRO A 1 76  ? 17.374  0.007   -8.836  1.00 96.16 76  A 1 
ATOM 602  C CB  . PRO A 1 76  ? 16.724  -3.034  -9.757  1.00 97.10 76  A 1 
ATOM 603  C CG  . PRO A 1 76  ? 16.779  -4.522  -9.447  1.00 94.77 76  A 1 
ATOM 604  C CD  . PRO A 1 76  ? 16.762  -4.552  -7.925  1.00 97.48 76  A 1 
ATOM 605  N N   . ASN A 1 77  ? 15.899  -0.955  -7.417  1.00 97.98 77  A 1 
ATOM 606  C CA  . ASN A 1 77  ? 15.166  0.273   -7.089  1.00 97.98 77  A 1 
ATOM 607  C C   . ASN A 1 77  ? 15.594  0.895   -5.744  1.00 97.85 77  A 1 
ATOM 608  O O   . ASN A 1 77  ? 14.911  1.798   -5.253  1.00 97.05 77  A 1 
ATOM 609  C CB  . ASN A 1 77  ? 13.659  -0.015  -7.151  1.00 97.88 77  A 1 
ATOM 610  C CG  . ASN A 1 77  ? 13.231  -0.679  -8.446  1.00 97.51 77  A 1 
ATOM 611  O OD1 . ASN A 1 77  ? 12.886  -1.850  -8.471  1.00 92.34 77  A 1 
ATOM 612  N ND2 . ASN A 1 77  ? 13.267  0.024   -9.554  1.00 91.67 77  A 1 
ATOM 613  N N   . ILE A 1 78  ? 16.686  0.420   -5.138  1.00 97.93 78  A 1 
ATOM 614  C CA  . ILE A 1 78  ? 17.209  0.930   -3.864  1.00 97.98 78  A 1 
ATOM 615  C C   . ILE A 1 78  ? 18.716  1.121   -4.004  1.00 97.71 78  A 1 
ATOM 616  O O   . ILE A 1 78  ? 19.446  0.168   -4.246  1.00 97.14 78  A 1 
ATOM 617  C CB  . ILE A 1 78  ? 16.867  -0.002  -2.683  1.00 98.06 78  A 1 
ATOM 618  C CG1 . ILE A 1 78  ? 15.358  -0.342  -2.622  1.00 97.44 78  A 1 
ATOM 619  C CG2 . ILE A 1 78  ? 17.319  0.660   -1.361  1.00 97.63 78  A 1 
ATOM 620  C CD1 . ILE A 1 78  ? 15.004  -1.463  -1.629  1.00 96.58 78  A 1 
ATOM 621  N N   . ASN A 1 79  ? 19.201  2.357   -3.852  1.00 97.40 79  A 1 
ATOM 622  C CA  . ASN A 1 79  ? 20.621  2.650   -4.030  1.00 97.14 79  A 1 
ATOM 623  C C   . ASN A 1 79  ? 21.450  2.429   -2.752  1.00 97.39 79  A 1 
ATOM 624  O O   . ASN A 1 79  ? 20.926  2.156   -1.671  1.00 96.62 79  A 1 
ATOM 625  C CB  . ASN A 1 79  ? 20.777  4.045   -4.659  1.00 96.08 79  A 1 
ATOM 626  C CG  . ASN A 1 79  ? 20.509  5.212   -3.728  1.00 96.09 79  A 1 
ATOM 627  O OD1 . ASN A 1 79  ? 20.429  5.106   -2.521  1.00 92.65 79  A 1 
ATOM 628  N ND2 . ASN A 1 79  ? 20.407  6.402   -4.283  1.00 91.23 79  A 1 
ATOM 629  N N   . SER A 1 80  ? 22.773  2.606   -2.870  1.00 96.26 80  A 1 
ATOM 630  C CA  . SER A 1 80  ? 23.722  2.443   -1.764  1.00 95.88 80  A 1 
ATOM 631  C C   . SER A 1 80  ? 23.514  3.405   -0.592  1.00 96.41 80  A 1 
ATOM 632  O O   . SER A 1 80  ? 23.971  3.126   0.518   1.00 94.90 80  A 1 
ATOM 633  C CB  . SER A 1 80  ? 25.149  2.625   -2.292  1.00 94.08 80  A 1 
ATOM 634  O OG  . SER A 1 80  ? 25.278  3.892   -2.929  1.00 85.55 80  A 1 
ATOM 635  N N   . ASN A 1 81  ? 22.803  4.518   -0.817  1.00 96.63 81  A 1 
ATOM 636  C CA  . ASN A 1 81  ? 22.444  5.493   0.211   1.00 96.69 81  A 1 
ATOM 637  C C   . ASN A 1 81  ? 21.110  5.149   0.892   1.00 97.43 81  A 1 
ATOM 638  O O   . ASN A 1 81  ? 20.612  5.939   1.691   1.00 95.97 81  A 1 
ATOM 639  C CB  . ASN A 1 81  ? 22.416  6.901   -0.410  1.00 94.84 81  A 1 
ATOM 640  C CG  . ASN A 1 81  ? 23.755  7.342   -0.971  1.00 85.65 81  A 1 
ATOM 641  O OD1 . ASN A 1 81  ? 24.805  6.796   -0.689  1.00 75.45 81  A 1 
ATOM 642  N ND2 . ASN A 1 81  ? 23.759  8.364   -1.789  1.00 74.34 81  A 1 
ATOM 643  N N   . GLY A 1 82  ? 20.498  4.019   0.542   1.00 97.66 82  A 1 
ATOM 644  C CA  . GLY A 1 82  ? 19.206  3.591   1.061   1.00 97.99 82  A 1 
ATOM 645  C C   . GLY A 1 82  ? 18.003  4.314   0.456   1.00 98.24 82  A 1 
ATOM 646  O O   . GLY A 1 82  ? 16.879  4.103   0.915   1.00 97.69 82  A 1 
ATOM 647  N N   . SER A 1 83  ? 18.207  5.160   -0.561  1.00 97.89 83  A 1 
ATOM 648  C CA  . SER A 1 83  ? 17.101  5.834   -1.243  1.00 97.72 83  A 1 
ATOM 649  C C   . SER A 1 83  ? 16.250  4.821   -2.009  1.00 97.89 83  A 1 
ATOM 650  O O   . SER A 1 83  ? 16.787  4.022   -2.779  1.00 97.20 83  A 1 
ATOM 651  C CB  . SER A 1 83  ? 17.589  6.903   -2.213  1.00 96.95 83  A 1 
ATOM 652  O OG  . SER A 1 83  ? 18.328  7.895   -1.523  1.00 84.41 83  A 1 
ATOM 653  N N   . ILE A 1 84  ? 14.941  4.892   -1.824  1.00 97.66 84  A 1 
ATOM 654  C CA  . ILE A 1 84  ? 13.963  3.993   -2.430  1.00 97.59 84  A 1 
ATOM 655  C C   . ILE A 1 84  ? 13.274  4.743   -3.571  1.00 97.04 84  A 1 
ATOM 656  O O   . ILE A 1 84  ? 12.653  5.786   -3.341  1.00 95.50 84  A 1 
ATOM 657  C CB  . ILE A 1 84  ? 12.938  3.493   -1.390  1.00 97.37 84  A 1 
ATOM 658  C CG1 . ILE A 1 84  ? 13.622  2.921   -0.128  1.00 96.36 84  A 1 
ATOM 659  C CG2 . ILE A 1 84  ? 12.025  2.437   -2.024  1.00 96.10 84  A 1 
ATOM 660  C CD1 . ILE A 1 84  ? 12.658  2.693   1.047   1.00 95.89 84  A 1 
ATOM 661  N N   . CYS A 1 85  ? 13.361  4.210   -4.793  1.00 96.48 85  A 1 
ATOM 662  C CA  . CYS A 1 85  ? 12.576  4.723   -5.904  1.00 95.52 85  A 1 
ATOM 663  C C   . CYS A 1 85  ? 11.253  3.955   -5.981  1.00 95.72 85  A 1 
ATOM 664  O O   . CYS A 1 85  ? 11.207  2.799   -6.391  1.00 93.71 85  A 1 
ATOM 665  C CB  . CYS A 1 85  ? 13.390  4.662   -7.192  1.00 92.73 85  A 1 
ATOM 666  S SG  . CYS A 1 85  ? 12.928  6.053   -8.256  1.00 79.37 85  A 1 
ATOM 667  N N   . LEU A 1 86  ? 10.184  4.599   -5.510  1.00 96.05 86  A 1 
ATOM 668  C CA  . LEU A 1 86  ? 8.855   4.009   -5.410  1.00 96.28 86  A 1 
ATOM 669  C C   . LEU A 1 86  ? 7.801   5.100   -5.601  1.00 96.57 86  A 1 
ATOM 670  O O   . LEU A 1 86  ? 7.845   6.129   -4.937  1.00 95.30 86  A 1 
ATOM 671  C CB  . LEU A 1 86  ? 8.744   3.329   -4.036  1.00 95.21 86  A 1 
ATOM 672  C CG  . LEU A 1 86  ? 7.449   2.542   -3.817  1.00 95.02 86  A 1 
ATOM 673  C CD1 . LEU A 1 86  ? 7.305   1.381   -4.803  1.00 93.41 86  A 1 
ATOM 674  C CD2 . LEU A 1 86  ? 7.440   1.945   -2.408  1.00 93.11 86  A 1 
ATOM 675  N N   . ASP A 1 87  ? 6.850   4.863   -6.509  1.00 96.45 87  A 1 
ATOM 676  C CA  . ASP A 1 87  ? 5.857   5.859   -6.912  1.00 96.47 87  A 1 
ATOM 677  C C   . ASP A 1 87  ? 4.938   6.325   -5.768  1.00 96.82 87  A 1 
ATOM 678  O O   . ASP A 1 87  ? 4.656   7.528   -5.659  1.00 95.65 87  A 1 
ATOM 679  C CB  . ASP A 1 87  ? 5.053   5.300   -8.097  1.00 95.08 87  A 1 
ATOM 680  C CG  . ASP A 1 87  ? 4.193   4.071   -7.775  1.00 94.72 87  A 1 
ATOM 681  O OD1 . ASP A 1 87  ? 4.380   3.450   -6.703  1.00 92.73 87  A 1 
ATOM 682  O OD2 . ASP A 1 87  ? 3.275   3.782   -8.565  1.00 91.27 87  A 1 
ATOM 683  N N   . ILE A 1 88  ? 4.559   5.436   -4.853  1.00 97.01 88  A 1 
ATOM 684  C CA  . ILE A 1 88  ? 3.743   5.786   -3.679  1.00 97.18 88  A 1 
ATOM 685  C C   . ILE A 1 88  ? 4.489   6.667   -2.661  1.00 97.36 88  A 1 
ATOM 686  O O   . ILE A 1 88  ? 3.847   7.289   -1.825  1.00 96.62 88  A 1 
ATOM 687  C CB  . ILE A 1 88  ? 3.165   4.543   -2.968  1.00 96.92 88  A 1 
ATOM 688  C CG1 . ILE A 1 88  ? 4.267   3.609   -2.421  1.00 95.09 88  A 1 
ATOM 689  C CG2 . ILE A 1 88  ? 2.198   3.800   -3.907  1.00 94.62 88  A 1 
ATOM 690  C CD1 . ILE A 1 88  ? 3.750   2.578   -1.421  1.00 94.68 88  A 1 
ATOM 691  N N   . LEU A 1 89  ? 5.806   6.774   -2.753  1.00 97.34 89  A 1 
ATOM 692  C CA  . LEU A 1 89  ? 6.601   7.731   -1.969  1.00 97.10 89  A 1 
ATOM 693  C C   . LEU A 1 89  ? 6.771   9.080   -2.694  1.00 96.64 89  A 1 
ATOM 694  O O   . LEU A 1 89  ? 7.496   9.955   -2.217  1.00 94.53 89  A 1 
ATOM 695  C CB  . LEU A 1 89  ? 7.958   7.109   -1.600  1.00 97.13 89  A 1 
ATOM 696  C CG  . LEU A 1 89  ? 7.874   5.875   -0.678  1.00 96.77 89  A 1 
ATOM 697  C CD1 . LEU A 1 89  ? 9.287   5.350   -0.415  1.00 95.82 89  A 1 
ATOM 698  C CD2 . LEU A 1 89  ? 7.236   6.206   0.664   1.00 95.46 89  A 1 
ATOM 699  N N   . ARG A 1 90  ? 6.116   9.252   -3.863  1.00 95.87 90  A 1 
ATOM 700  C CA  . ARG A 1 90  ? 6.239   10.422  -4.737  1.00 94.47 90  A 1 
ATOM 701  C C   . ARG A 1 90  ? 4.878   10.802  -5.323  1.00 93.75 90  A 1 
ATOM 702  O O   . ARG A 1 90  ? 3.989   11.261  -4.596  1.00 88.90 90  A 1 
ATOM 703  C CB  . ARG A 1 90  ? 7.303   10.160  -5.832  1.00 91.53 90  A 1 
ATOM 704  C CG  . ARG A 1 90  ? 8.688   9.784   -5.296  1.00 84.96 90  A 1 
ATOM 705  C CD  . ARG A 1 90  ? 9.661   9.622   -6.470  1.00 79.38 90  A 1 
ATOM 706  N NE  . ARG A 1 90  ? 10.925  8.998   -6.061  1.00 69.87 90  A 1 
ATOM 707  C CZ  . ARG A 1 90  ? 11.882  8.606   -6.879  1.00 60.94 90  A 1 
ATOM 708  N NH1 . ARG A 1 90  ? 11.887  8.900   -8.149  1.00 55.01 90  A 1 
ATOM 709  N NH2 . ARG A 1 90  ? 12.850  7.873   -6.445  1.00 53.22 90  A 1 
ATOM 710  N N   . SER A 1 91  ? 4.709   10.616  -6.636  1.00 94.61 91  A 1 
ATOM 711  C CA  . SER A 1 91  ? 3.544   11.057  -7.406  1.00 93.86 91  A 1 
ATOM 712  C C   . SER A 1 91  ? 2.270   10.256  -7.124  1.00 94.25 91  A 1 
ATOM 713  O O   . SER A 1 91  ? 1.173   10.787  -7.289  1.00 92.49 91  A 1 
ATOM 714  C CB  . SER A 1 91  ? 3.863   10.971  -8.901  1.00 92.14 91  A 1 
ATOM 715  O OG  . SER A 1 91  ? 4.293   9.655   -9.223  1.00 86.65 91  A 1 
ATOM 716  N N   . GLN A 1 92  ? 2.390   9.006   -6.694  1.00 95.80 92  A 1 
ATOM 717  C CA  . GLN A 1 92  ? 1.269   8.114   -6.421  1.00 96.05 92  A 1 
ATOM 718  C C   . GLN A 1 92  ? 0.947   7.989   -4.926  1.00 96.52 92  A 1 
ATOM 719  O O   . GLN A 1 92  ? 0.239   7.071   -4.515  1.00 95.88 92  A 1 
ATOM 720  C CB  . GLN A 1 92  ? 1.499   6.749   -7.085  1.00 95.49 92  A 1 
ATOM 721  C CG  . GLN A 1 92  ? 1.590   6.837   -8.615  1.00 92.72 92  A 1 
ATOM 722  C CD  . GLN A 1 92  ? 0.314   7.387   -9.239  1.00 90.82 92  A 1 
ATOM 723  O OE1 . GLN A 1 92  ? -0.799  7.059   -8.846  1.00 81.65 92  A 1 
ATOM 724  N NE2 . GLN A 1 92  ? 0.425   8.258   -10.207 1.00 79.72 92  A 1 
ATOM 725  N N   . TRP A 1 93  ? 1.450   8.897   -4.109  1.00 96.86 93  A 1 
ATOM 726  C CA  . TRP A 1 93  ? 1.096   8.953   -2.694  1.00 97.32 93  A 1 
ATOM 727  C C   . TRP A 1 93  ? -0.413  9.133   -2.507  1.00 97.34 93  A 1 
ATOM 728  O O   . TRP A 1 93  ? -1.064  9.898   -3.236  1.00 96.63 93  A 1 
ATOM 729  C CB  . TRP A 1 93  ? 1.855   10.078  -1.989  1.00 97.33 93  A 1 
ATOM 730  C CG  . TRP A 1 93  ? 1.410   10.298  -0.567  1.00 97.56 93  A 1 
ATOM 731  C CD1 . TRP A 1 93  ? 0.705   11.360  -0.120  1.00 97.09 93  A 1 
ATOM 732  C CD2 . TRP A 1 93  ? 1.566   9.411   0.588   1.00 97.67 93  A 1 
ATOM 733  N NE1 . TRP A 1 93  ? 0.432   11.214  1.228   1.00 97.24 93  A 1 
ATOM 734  C CE2 . TRP A 1 93  ? 0.942   10.025  1.704   1.00 97.50 93  A 1 
ATOM 735  C CE3 . TRP A 1 93  ? 2.186   8.159   0.784   1.00 97.63 93  A 1 
ATOM 736  C CZ2 . TRP A 1 93  ? 0.927   9.419   2.989   1.00 97.35 93  A 1 
ATOM 737  C CZ3 . TRP A 1 93  ? 2.168   7.552   2.065   1.00 97.26 93  A 1 
ATOM 738  C CH2 . TRP A 1 93  ? 1.548   8.176   3.146   1.00 97.18 93  A 1 
ATOM 739  N N   . SER A 1 94  ? -0.948  8.482   -1.485  1.00 97.37 94  A 1 
ATOM 740  C CA  . SER A 1 94  ? -2.306  8.700   -1.021  1.00 97.49 94  A 1 
ATOM 741  C C   . SER A 1 94  ? -2.336  8.834   0.503   1.00 97.54 94  A 1 
ATOM 742  O O   . SER A 1 94  ? -1.709  8.037   1.199   1.00 97.19 94  A 1 
ATOM 743  C CB  . SER A 1 94  ? -3.208  7.540   -1.445  1.00 97.05 94  A 1 
ATOM 744  O OG  . SER A 1 94  ? -4.451  7.684   -0.797  1.00 95.74 94  A 1 
ATOM 745  N N   . PRO A 1 95  ? -3.113  9.781   1.040   1.00 97.65 95  A 1 
ATOM 746  C CA  . PRO A 1 95  ? -3.305  9.897   2.483   1.00 97.39 95  A 1 
ATOM 747  C C   . PRO A 1 95  ? -4.039  8.704   3.113   1.00 97.26 95  A 1 
ATOM 748  O O   . PRO A 1 95  ? -4.072  8.601   4.336   1.00 95.79 95  A 1 
ATOM 749  C CB  . PRO A 1 95  ? -4.070  11.211  2.669   1.00 96.46 95  A 1 
ATOM 750  C CG  . PRO A 1 95  ? -4.844  11.369  1.373   1.00 94.04 95  A 1 
ATOM 751  C CD  . PRO A 1 95  ? -3.892  10.783  0.337   1.00 96.83 95  A 1 
ATOM 752  N N   . ALA A 1 96  ? -4.595  7.791   2.320   1.00 97.18 96  A 1 
ATOM 753  C CA  . ALA A 1 96  ? -5.118  6.526   2.823   1.00 96.85 96  A 1 
ATOM 754  C C   . ALA A 1 96  ? -4.013  5.523   3.224   1.00 96.71 96  A 1 
ATOM 755  O O   . ALA A 1 96  ? -4.264  4.581   3.976   1.00 95.56 96  A 1 
ATOM 756  C CB  . ALA A 1 96  ? -6.030  5.906   1.755   1.00 96.07 96  A 1 
ATOM 757  N N   . LEU A 1 97  ? -2.784  5.734   2.735   1.00 97.12 97  A 1 
ATOM 758  C CA  . LEU A 1 97  ? -1.640  4.922   3.118   1.00 97.05 97  A 1 
ATOM 759  C C   . LEU A 1 97  ? -1.131  5.351   4.498   1.00 96.91 97  A 1 
ATOM 760  O O   . LEU A 1 97  ? -1.011  6.531   4.804   1.00 96.16 97  A 1 
ATOM 761  C CB  . LEU A 1 97  ? -0.534  5.002   2.053   1.00 96.77 97  A 1 
ATOM 762  C CG  . LEU A 1 97  ? -0.931  4.447   0.665   1.00 96.08 97  A 1 
ATOM 763  C CD1 . LEU A 1 97  ? 0.170   4.734   -0.346  1.00 95.06 97  A 1 
ATOM 764  C CD2 . LEU A 1 97  ? -1.167  2.940   0.706   1.00 94.67 97  A 1 
ATOM 765  N N   . THR A 1 98  ? -0.818  4.355   5.314   1.00 96.78 98  A 1 
ATOM 766  C CA  . THR A 1 98  ? -0.146  4.518   6.607   1.00 96.57 98  A 1 
ATOM 767  C C   . THR A 1 98  ? 1.306   4.060   6.495   1.00 96.70 98  A 1 
ATOM 768  O O   . THR A 1 98  ? 1.657   3.346   5.547   1.00 96.32 98  A 1 
ATOM 769  C CB  . THR A 1 98  ? -0.857  3.713   7.702   1.00 95.63 98  A 1 
ATOM 770  O OG1 . THR A 1 98  ? -0.885  2.340   7.384   1.00 93.39 98  A 1 
ATOM 771  C CG2 . THR A 1 98  ? -2.301  4.159   7.901   1.00 93.13 98  A 1 
ATOM 772  N N   . VAL A 1 99  ? 2.137   4.399   7.472   1.00 96.38 99  A 1 
ATOM 773  C CA  . VAL A 1 99  ? 3.518   3.888   7.538   1.00 96.44 99  A 1 
ATOM 774  C C   . VAL A 1 99  ? 3.542   2.362   7.493   1.00 96.49 99  A 1 
ATOM 775  O O   . VAL A 1 99  ? 4.293   1.795   6.710   1.00 96.07 99  A 1 
ATOM 776  C CB  . VAL A 1 99  ? 4.243   4.407   8.788   1.00 96.05 99  A 1 
ATOM 777  C CG1 . VAL A 1 99  ? 5.637   3.787   8.956   1.00 92.24 99  A 1 
ATOM 778  C CG2 . VAL A 1 99  ? 4.427   5.918   8.674   1.00 92.61 99  A 1 
ATOM 779  N N   . SER A 1 100 ? 2.651   1.697   8.227   1.00 96.00 100 A 1 
ATOM 780  C CA  . SER A 1 100 ? 2.493   0.242   8.191   1.00 95.64 100 A 1 
ATOM 781  C C   . SER A 1 100 ? 2.263   -0.289  6.771   1.00 96.11 100 A 1 
ATOM 782  O O   . SER A 1 100 ? 2.993   -1.160  6.299   1.00 95.77 100 A 1 
ATOM 783  C CB  . SER A 1 100 ? 1.322   -0.152  9.098   1.00 94.38 100 A 1 
ATOM 784  O OG  . SER A 1 100 ? 1.056   -1.532  9.002   1.00 82.89 100 A 1 
ATOM 785  N N   . LYS A 1 101 ? 1.310   0.292   6.026   1.00 96.23 101 A 1 
ATOM 786  C CA  . LYS A 1 101 ? 1.008   -0.102  4.645   1.00 96.34 101 A 1 
ATOM 787  C C   . LYS A 1 101 ? 2.159   0.215   3.687   1.00 96.82 101 A 1 
ATOM 788  O O   . LYS A 1 101 ? 2.407   -0.543  2.762   1.00 96.50 101 A 1 
ATOM 789  C CB  . LYS A 1 101 ? -0.276  0.587   4.169   1.00 95.83 101 A 1 
ATOM 790  C CG  . LYS A 1 101 ? -1.525  0.030   4.867   1.00 92.00 101 A 1 
ATOM 791  C CD  . LYS A 1 101 ? -2.733  0.901   4.554   1.00 83.79 101 A 1 
ATOM 792  C CE  . LYS A 1 101 ? -3.953  0.424   5.357   1.00 78.99 101 A 1 
ATOM 793  N NZ  . LYS A 1 101 ? -4.997  1.454   5.426   1.00 69.88 101 A 1 
ATOM 794  N N   . VAL A 1 102 ? 2.868   1.320   3.913   1.00 96.71 102 A 1 
ATOM 795  C CA  . VAL A 1 102 ? 4.041   1.676   3.110   1.00 97.05 102 A 1 
ATOM 796  C C   . VAL A 1 102 ? 5.192   0.708   3.366   1.00 97.21 102 A 1 
ATOM 797  O O   . VAL A 1 102 ? 5.807   0.252   2.415   1.00 97.11 102 A 1 
ATOM 798  C CB  . VAL A 1 102 ? 4.471   3.135   3.344   1.00 96.97 102 A 1 
ATOM 799  C CG1 . VAL A 1 102 ? 5.754   3.461   2.583   1.00 95.66 102 A 1 
ATOM 800  C CG2 . VAL A 1 102 ? 3.403   4.105   2.838   1.00 95.87 102 A 1 
ATOM 801  N N   . LEU A 1 103 ? 5.450   0.323   4.613   1.00 96.94 103 A 1 
ATOM 802  C CA  . LEU A 1 103 ? 6.478   -0.665  4.943   1.00 96.83 103 A 1 
ATOM 803  C C   . LEU A 1 103 ? 6.150   -2.036  4.339   1.00 96.98 103 A 1 
ATOM 804  O O   . LEU A 1 103 ? 7.019   -2.638  3.717   1.00 96.78 103 A 1 
ATOM 805  C CB  . LEU A 1 103 ? 6.629   -0.777  6.469   1.00 96.74 103 A 1 
ATOM 806  C CG  . LEU A 1 103 ? 7.243   0.468   7.147   1.00 96.23 103 A 1 
ATOM 807  C CD1 . LEU A 1 103 ? 7.178   0.279   8.666   1.00 95.66 103 A 1 
ATOM 808  C CD2 . LEU A 1 103 ? 8.698   0.707   6.742   1.00 95.40 103 A 1 
ATOM 809  N N   . LEU A 1 104 ? 4.898   -2.478  4.415   1.00 96.61 104 A 1 
ATOM 810  C CA  . LEU A 1 104 ? 4.445   -3.688  3.728   1.00 96.56 104 A 1 
ATOM 811  C C   . LEU A 1 104 ? 4.628   -3.576  2.206   1.00 96.81 104 A 1 
ATOM 812  O O   . LEU A 1 104 ? 5.064   -4.530  1.564   1.00 96.29 104 A 1 
ATOM 813  C CB  . LEU A 1 104 ? 2.955   -3.936  4.044   1.00 95.56 104 A 1 
ATOM 814  C CG  . LEU A 1 104 ? 2.694   -4.450  5.471   1.00 88.90 104 A 1 
ATOM 815  C CD1 . LEU A 1 104 ? 1.190   -4.390  5.743   1.00 86.75 104 A 1 
ATOM 816  C CD2 . LEU A 1 104 ? 3.160   -5.892  5.637   1.00 86.62 104 A 1 
ATOM 817  N N   . SER A 1 105 ? 4.350   -2.406  1.638   1.00 97.09 105 A 1 
ATOM 818  C CA  . SER A 1 105 ? 4.549   -2.140  0.213   1.00 97.13 105 A 1 
ATOM 819  C C   . SER A 1 105 ? 6.030   -2.218  -0.178  1.00 97.37 105 A 1 
ATOM 820  O O   . SER A 1 105 ? 6.361   -2.887  -1.147  1.00 97.03 105 A 1 
ATOM 821  C CB  . SER A 1 105 ? 3.988   -0.770  -0.165  1.00 97.05 105 A 1 
ATOM 822  O OG  . SER A 1 105 ? 2.602   -0.700  0.096   1.00 94.68 105 A 1 
ATOM 823  N N   . ILE A 1 106 ? 6.923   -1.622  0.610   1.00 97.56 106 A 1 
ATOM 824  C CA  . ILE A 1 106 ? 8.375   -1.704  0.412   1.00 97.69 106 A 1 
ATOM 825  C C   . ILE A 1 106 ? 8.852   -3.158  0.554   1.00 97.71 106 A 1 
ATOM 826  O O   . ILE A 1 106 ? 9.624   -3.624  -0.277  1.00 97.48 106 A 1 
ATOM 827  C CB  . ILE A 1 106 ? 9.122   -0.774  1.387   1.00 97.86 106 A 1 
ATOM 828  C CG1 . ILE A 1 106 ? 8.821   0.711   1.079   1.00 97.52 106 A 1 
ATOM 829  C CG2 . ILE A 1 106 ? 10.642  -1.004  1.316   1.00 97.54 106 A 1 
ATOM 830  C CD1 . ILE A 1 106 ? 9.184   1.654   2.230   1.00 97.00 106 A 1 
ATOM 831  N N   . CYS A 1 107 ? 8.358   -3.892  1.544   1.00 97.50 107 A 1 
ATOM 832  C CA  . CYS A 1 107 ? 8.670   -5.309  1.715   1.00 97.44 107 A 1 
ATOM 833  C C   . CYS A 1 107 ? 8.291   -6.112  0.458   1.00 97.40 107 A 1 
ATOM 834  O O   . CYS A 1 107 ? 9.100   -6.874  -0.070  1.00 97.12 107 A 1 
ATOM 835  C CB  . CYS A 1 107 ? 7.957   -5.830  2.966   1.00 97.14 107 A 1 
ATOM 836  S SG  . CYS A 1 107 ? 8.510   -7.520  3.333   1.00 95.19 107 A 1 
ATOM 837  N N   . SER A 1 108 ? 7.094   -5.870  -0.082  1.00 97.44 108 A 1 
ATOM 838  C CA  . SER A 1 108 ? 6.642   -6.515  -1.314  1.00 97.26 108 A 1 
ATOM 839  C C   . SER A 1 108 ? 7.444   -6.121  -2.557  1.00 97.13 108 A 1 
ATOM 840  O O   . SER A 1 108 ? 7.572   -6.930  -3.472  1.00 96.00 108 A 1 
ATOM 841  C CB  . SER A 1 108 ? 5.148   -6.245  -1.544  1.00 96.75 108 A 1 
ATOM 842  O OG  . SER A 1 108 ? 4.901   -4.941  -2.018  1.00 95.07 108 A 1 
ATOM 843  N N   . LEU A 1 109 ? 8.022   -4.906  -2.588  1.00 97.46 109 A 1 
ATOM 844  C CA  . LEU A 1 109 ? 8.899   -4.454  -3.666  1.00 97.40 109 A 1 
ATOM 845  C C   . LEU A 1 109 ? 10.199  -5.258  -3.713  1.00 97.57 109 A 1 
ATOM 846  O O   . LEU A 1 109 ? 10.770  -5.422  -4.786  1.00 96.90 109 A 1 
ATOM 847  C CB  . LEU A 1 109 ? 9.181   -2.948  -3.484  1.00 97.23 109 A 1 
ATOM 848  C CG  . LEU A 1 109 ? 10.099  -2.327  -4.554  1.00 96.49 109 A 1 
ATOM 849  C CD1 . LEU A 1 109 ? 9.406   -2.243  -5.907  1.00 94.87 109 A 1 
ATOM 850  C CD2 . LEU A 1 109 ? 10.531  -0.927  -4.124  1.00 94.74 109 A 1 
ATOM 851  N N   . LEU A 1 110 ? 10.673  -5.787  -2.581  1.00 97.50 110 A 1 
ATOM 852  C CA  . LEU A 1 110 ? 11.923  -6.554  -2.537  1.00 97.57 110 A 1 
ATOM 853  C C   . LEU A 1 110 ? 11.897  -7.753  -3.490  1.00 97.33 110 A 1 
ATOM 854  O O   . LEU A 1 110 ? 12.880  -8.010  -4.176  1.00 96.47 110 A 1 
ATOM 855  C CB  . LEU A 1 110 ? 12.217  -7.018  -1.100  1.00 97.63 110 A 1 
ATOM 856  C CG  . LEU A 1 110 ? 12.417  -5.894  -0.066  1.00 97.22 110 A 1 
ATOM 857  C CD1 . LEU A 1 110 ? 12.863  -6.495  1.272   1.00 96.39 110 A 1 
ATOM 858  C CD2 . LEU A 1 110 ? 13.467  -4.871  -0.503  1.00 96.05 110 A 1 
ATOM 859  N N   . CYS A 1 111 ? 10.757  -8.441  -3.575  1.00 96.69 111 A 1 
ATOM 860  C CA  . CYS A 1 111 ? 10.558  -9.588  -4.463  1.00 95.74 111 A 1 
ATOM 861  C C   . CYS A 1 111 ? 9.947   -9.219  -5.828  1.00 95.65 111 A 1 
ATOM 862  O O   . CYS A 1 111 ? 9.803   -10.100 -6.672  1.00 92.28 111 A 1 
ATOM 863  C CB  . CYS A 1 111 ? 9.700   -10.630 -3.739  1.00 93.85 111 A 1 
ATOM 864  S SG  . CYS A 1 111 ? 10.593  -11.277 -2.302  1.00 90.09 111 A 1 
ATOM 865  N N   . ASP A 1 112 ? 9.588   -7.957  -6.049  1.00 95.62 112 A 1 
ATOM 866  C CA  . ASP A 1 112 ? 8.963   -7.441  -7.266  1.00 95.32 112 A 1 
ATOM 867  C C   . ASP A 1 112 ? 9.685   -6.170  -7.745  1.00 95.98 112 A 1 
ATOM 868  O O   . ASP A 1 112 ? 9.131   -5.064  -7.740  1.00 94.26 112 A 1 
ATOM 869  C CB  . ASP A 1 112 ? 7.464   -7.233  -6.995  1.00 93.81 112 A 1 
ATOM 870  C CG  . ASP A 1 112 ? 6.708   -6.682  -8.196  1.00 89.11 112 A 1 
ATOM 871  O OD1 . ASP A 1 112 ? 6.999   -7.116  -9.324  1.00 85.40 112 A 1 
ATOM 872  O OD2 . ASP A 1 112 ? 5.823   -5.829  -7.952  1.00 84.12 112 A 1 
ATOM 873  N N   . PRO A 1 113 ? 10.987  -6.283  -8.099  1.00 96.70 113 A 1 
ATOM 874  C CA  . PRO A 1 113 ? 11.748  -5.148  -8.585  1.00 96.63 113 A 1 
ATOM 875  C C   . PRO A 1 113 ? 11.236  -4.704  -9.960  1.00 96.74 113 A 1 
ATOM 876  O O   . PRO A 1 113 ? 10.858  -5.527  -10.793 1.00 95.18 113 A 1 
ATOM 877  C CB  . PRO A 1 113 ? 13.198  -5.618  -8.642  1.00 95.51 113 A 1 
ATOM 878  C CG  . PRO A 1 113 ? 13.073  -7.123  -8.877  1.00 92.98 113 A 1 
ATOM 879  C CD  . PRO A 1 113 ? 11.802  -7.490  -8.121  1.00 95.81 113 A 1 
ATOM 880  N N   . ASN A 1 114 ? 11.318  -3.405  -10.230 1.00 95.69 114 A 1 
ATOM 881  C CA  . ASN A 1 114 ? 11.151  -2.857  -11.568 1.00 95.82 114 A 1 
ATOM 882  C C   . ASN A 1 114 ? 12.531  -2.557  -12.178 1.00 96.09 114 A 1 
ATOM 883  O O   . ASN A 1 114 ? 13.109  -1.505  -11.900 1.00 95.19 114 A 1 
ATOM 884  C CB  . ASN A 1 114 ? 10.248  -1.626  -11.516 1.00 95.42 114 A 1 
ATOM 885  C CG  . ASN A 1 114 ? 10.092  -0.995  -12.893 1.00 94.50 114 A 1 
ATOM 886  O OD1 . ASN A 1 114 ? 10.292  -1.615  -13.921 1.00 91.32 114 A 1 
ATOM 887  N ND2 . ASN A 1 114 ? 9.749   0.263   -12.940 1.00 90.27 114 A 1 
ATOM 888  N N   . PRO A 1 115 ? 13.077  -3.463  -13.020 1.00 95.64 115 A 1 
ATOM 889  C CA  . PRO A 1 115 ? 14.375  -3.257  -13.649 1.00 95.54 115 A 1 
ATOM 890  C C   . PRO A 1 115 ? 14.311  -2.338  -14.878 1.00 95.48 115 A 1 
ATOM 891  O O   . PRO A 1 115 ? 15.343  -2.019  -15.444 1.00 92.96 115 A 1 
ATOM 892  C CB  . PRO A 1 115 ? 14.827  -4.674  -14.010 1.00 94.94 115 A 1 
ATOM 893  C CG  . PRO A 1 115 ? 13.512  -5.351  -14.386 1.00 94.10 115 A 1 
ATOM 894  C CD  . PRO A 1 115 ? 12.520  -4.753  -13.397 1.00 95.85 115 A 1 
ATOM 895  N N   . ASP A 1 116 ? 13.104  -1.935  -15.328 1.00 94.89 116 A 1 
ATOM 896  C CA  . ASP A 1 116 ? 12.921  -1.068  -16.494 1.00 94.24 116 A 1 
ATOM 897  C C   . ASP A 1 116 ? 13.037  0.427   -16.150 1.00 94.15 116 A 1 
ATOM 898  O O   . ASP A 1 116 ? 13.358  1.220   -17.036 1.00 91.46 116 A 1 
ATOM 899  C CB  . ASP A 1 116 ? 11.576  -1.370  -17.179 1.00 93.41 116 A 1 
ATOM 900  C CG  . ASP A 1 116 ? 11.528  -2.783  -17.750 1.00 91.03 116 A 1 
ATOM 901  O OD1 . ASP A 1 116 ? 12.565  -3.208  -18.317 1.00 87.06 116 A 1 
ATOM 902  O OD2 . ASP A 1 116 ? 10.475  -3.433  -17.633 1.00 86.13 116 A 1 
ATOM 903  N N   . ASP A 1 117 ? 12.851  0.779   -14.891 1.00 93.38 117 A 1 
ATOM 904  C CA  . ASP A 1 117 ? 13.096  2.127   -14.369 1.00 92.53 117 A 1 
ATOM 905  C C   . ASP A 1 117 ? 13.993  2.037   -13.113 1.00 93.05 117 A 1 
ATOM 906  O O   . ASP A 1 117 ? 13.537  2.173   -11.978 1.00 90.22 117 A 1 
ATOM 907  C CB  . ASP A 1 117 ? 11.755  2.829   -14.139 1.00 90.65 117 A 1 
ATOM 908  C CG  . ASP A 1 117 ? 11.905  4.330   -13.886 1.00 86.19 117 A 1 
ATOM 909  O OD1 . ASP A 1 117 ? 13.029  4.869   -14.030 1.00 82.78 117 A 1 
ATOM 910  O OD2 . ASP A 1 117 ? 10.857  4.948   -13.572 1.00 81.04 117 A 1 
ATOM 911  N N   . PRO A 1 118 ? 15.284  1.689   -13.291 1.00 94.23 118 A 1 
ATOM 912  C CA  . PRO A 1 118 ? 16.148  1.358   -12.179 1.00 94.40 118 A 1 
ATOM 913  C C   . PRO A 1 118 ? 16.743  2.611   -11.526 1.00 94.63 118 A 1 
ATOM 914  O O   . PRO A 1 118 ? 17.239  3.517   -12.188 1.00 92.04 118 A 1 
ATOM 915  C CB  . PRO A 1 118 ? 17.237  0.470   -12.780 1.00 92.88 118 A 1 
ATOM 916  C CG  . PRO A 1 118 ? 17.386  1.020   -14.201 1.00 90.82 118 A 1 
ATOM 917  C CD  . PRO A 1 118 ? 15.963  1.444   -14.558 1.00 92.83 118 A 1 
ATOM 918  N N   . LEU A 1 119 ? 16.846  2.583   -10.201 1.00 95.08 119 A 1 
ATOM 919  C CA  . LEU A 1 119 ? 17.688  3.528   -9.474  1.00 95.15 119 A 1 
ATOM 920  C C   . LEU A 1 119 ? 19.170  3.126   -9.515  1.00 95.87 119 A 1 
ATOM 921  O O   . LEU A 1 119 ? 20.053  3.983   -9.415  1.00 93.48 119 A 1 
ATOM 922  C CB  . LEU A 1 119 ? 17.153  3.636   -8.038  1.00 93.78 119 A 1 
ATOM 923  C CG  . LEU A 1 119 ? 17.812  4.752   -7.208  1.00 91.41 119 A 1 
ATOM 924  C CD1 . LEU A 1 119 ? 17.578  6.143   -7.799  1.00 88.86 119 A 1 
ATOM 925  C CD2 . LEU A 1 119 ? 17.216  4.744   -5.802  1.00 89.04 119 A 1 
ATOM 926  N N   . VAL A 1 120 ? 19.444  1.823   -9.670  1.00 95.52 120 A 1 
ATOM 927  C CA  . VAL A 1 120 ? 20.790  1.259   -9.791  1.00 96.47 120 A 1 
ATOM 928  C C   . VAL A 1 120 ? 20.886  0.451   -11.091 1.00 96.95 120 A 1 
ATOM 929  O O   . VAL A 1 120 ? 20.606  -0.748  -11.088 1.00 96.60 120 A 1 
ATOM 930  C CB  . VAL A 1 120 ? 21.182  0.410   -8.564  1.00 96.18 120 A 1 
ATOM 931  C CG1 . VAL A 1 120 ? 22.689  0.129   -8.603  1.00 93.86 120 A 1 
ATOM 932  C CG2 . VAL A 1 120 ? 20.872  1.121   -7.239  1.00 94.04 120 A 1 
ATOM 933  N N   . PRO A 1 121 ? 21.288  1.082   -12.214 1.00 96.72 121 A 1 
ATOM 934  C CA  . PRO A 1 121 ? 21.298  0.443   -13.534 1.00 96.65 121 A 1 
ATOM 935  C C   . PRO A 1 121 ? 22.091  -0.864  -13.602 1.00 97.22 121 A 1 
ATOM 936  O O   . PRO A 1 121 ? 21.613  -1.833  -14.182 1.00 96.66 121 A 1 
ATOM 937  C CB  . PRO A 1 121 ? 21.874  1.499   -14.483 1.00 95.84 121 A 1 
ATOM 938  C CG  . PRO A 1 121 ? 21.492  2.813   -13.822 1.00 94.19 121 A 1 
ATOM 939  C CD  . PRO A 1 121 ? 21.603  2.497   -12.333 1.00 96.01 121 A 1 
ATOM 940  N N   . ASP A 1 122 ? 23.248  -0.932  -12.943 1.00 97.03 122 A 1 
ATOM 941  C CA  . ASP A 1 122 ? 24.096  -2.134  -12.956 1.00 97.02 122 A 1 
ATOM 942  C C   . ASP A 1 122 ? 23.387  -3.349  -12.331 1.00 97.66 122 A 1 
ATOM 943  O O   . ASP A 1 122 ? 23.465  -4.463  -12.853 1.00 96.94 122 A 1 
ATOM 944  C CB  . ASP A 1 122 ? 25.401  -1.854  -12.190 1.00 95.89 122 A 1 
ATOM 945  C CG  . ASP A 1 122 ? 26.240  -0.732  -12.792 1.00 87.35 122 A 1 
ATOM 946  O OD1 . ASP A 1 122 ? 26.077  -0.448  -14.003 1.00 79.76 122 A 1 
ATOM 947  O OD2 . ASP A 1 122 ? 27.033  -0.141  -12.017 1.00 79.62 122 A 1 
ATOM 948  N N   . ILE A 1 123 ? 22.662  -3.145  -11.240 1.00 97.55 123 A 1 
ATOM 949  C CA  . ILE A 1 123 ? 21.890  -4.212  -10.588 1.00 97.86 123 A 1 
ATOM 950  C C   . ILE A 1 123 ? 20.711  -4.634  -11.463 1.00 97.94 123 A 1 
ATOM 951  O O   . ILE A 1 123 ? 20.433  -5.823  -11.591 1.00 97.62 123 A 1 
ATOM 952  C CB  . ILE A 1 123 ? 21.429  -3.791  -9.173  1.00 97.92 123 A 1 
ATOM 953  C CG1 . ILE A 1 123 ? 22.655  -3.480  -8.281  1.00 97.25 123 A 1 
ATOM 954  C CG2 . ILE A 1 123 ? 20.554  -4.887  -8.542  1.00 97.33 123 A 1 
ATOM 955  C CD1 . ILE A 1 123 ? 22.328  -3.111  -6.825  1.00 96.53 123 A 1 
ATOM 956  N N   . ALA A 1 124 ? 20.034  -3.674  -12.107 1.00 97.86 124 A 1 
ATOM 957  C CA  . ALA A 1 124 ? 18.948  -3.953  -13.028 1.00 97.60 124 A 1 
ATOM 958  C C   . ALA A 1 124 ? 19.418  -4.763  -14.243 1.00 97.76 124 A 1 
ATOM 959  O O   . ALA A 1 124 ? 18.744  -5.715  -14.654 1.00 97.42 124 A 1 
ATOM 960  C CB  . ALA A 1 124 ? 18.320  -2.631  -13.464 1.00 97.14 124 A 1 
ATOM 961  N N   . GLN A 1 125 ? 20.600  -4.444  -14.776 1.00 97.71 125 A 1 
ATOM 962  C CA  . GLN A 1 125 ? 21.187  -5.175  -15.884 1.00 97.60 125 A 1 
ATOM 963  C C   . GLN A 1 125 ? 21.490  -6.627  -15.499 1.00 97.85 125 A 1 
ATOM 964  O O   . GLN A 1 125 ? 21.159  -7.544  -16.252 1.00 97.32 125 A 1 
ATOM 965  C CB  . GLN A 1 125 ? 22.447  -4.439  -16.370 1.00 97.08 125 A 1 
ATOM 966  C CG  . GLN A 1 125 ? 23.056  -5.063  -17.637 1.00 86.91 125 A 1 
ATOM 967  C CD  . GLN A 1 125 ? 22.112  -5.035  -18.844 1.00 78.19 125 A 1 
ATOM 968  O OE1 . GLN A 1 125 ? 21.139  -4.302  -18.908 1.00 70.01 125 A 1 
ATOM 969  N NE2 . GLN A 1 125 ? 22.362  -5.842  -19.849 1.00 66.12 125 A 1 
ATOM 970  N N   . ILE A 1 126 ? 22.048  -6.856  -14.316 1.00 98.05 126 A 1 
ATOM 971  C CA  . ILE A 1 126 ? 22.283  -8.207  -13.796 1.00 98.00 126 A 1 
ATOM 972  C C   . ILE A 1 126 ? 20.954  -8.946  -13.594 1.00 98.14 126 A 1 
ATOM 973  O O   . ILE A 1 126 ? 20.837  -10.092 -14.008 1.00 97.65 126 A 1 
ATOM 974  C CB  . ILE A 1 126 ? 23.132  -8.168  -12.506 1.00 97.88 126 A 1 
ATOM 975  C CG1 . ILE A 1 126 ? 24.558  -7.661  -12.832 1.00 95.53 126 A 1 
ATOM 976  C CG2 . ILE A 1 126 ? 23.213  -9.565  -11.850 1.00 96.01 126 A 1 
ATOM 977  C CD1 . ILE A 1 126 ? 25.395  -7.297  -11.597 1.00 83.45 126 A 1 
ATOM 978  N N   . TYR A 1 127 ? 19.945  -8.286  -13.047 1.00 97.83 127 A 1 
ATOM 979  C CA  . TYR A 1 127 ? 18.617  -8.892  -12.863 1.00 97.67 127 A 1 
ATOM 980  C C   . TYR A 1 127 ? 17.998  -9.359  -14.190 1.00 97.65 127 A 1 
ATOM 981  O O   . TYR A 1 127 ? 17.420  -10.446 -14.248 1.00 97.09 127 A 1 
ATOM 982  C CB  . TYR A 1 127 ? 17.699  -7.888  -12.165 1.00 97.30 127 A 1 
ATOM 983  C CG  . TYR A 1 127 ? 16.307  -8.437  -11.904 1.00 96.86 127 A 1 
ATOM 984  C CD1 . TYR A 1 127 ? 15.247  -8.197  -12.810 1.00 95.40 127 A 1 
ATOM 985  C CD2 . TYR A 1 127 ? 16.066  -9.234  -10.766 1.00 95.45 127 A 1 
ATOM 986  C CE1 . TYR A 1 127 ? 13.979  -8.738  -12.578 1.00 94.56 127 A 1 
ATOM 987  C CE2 . TYR A 1 127 ? 14.801  -9.776  -10.526 1.00 94.46 127 A 1 
ATOM 988  C CZ  . TYR A 1 127 ? 13.760  -9.524  -11.434 1.00 94.66 127 A 1 
ATOM 989  O OH  . TYR A 1 127 ? 12.511  -10.063 -11.197 1.00 92.90 127 A 1 
ATOM 990  N N   . LYS A 1 128 ? 18.142  -8.568  -15.249 1.00 97.53 128 A 1 
ATOM 991  C CA  . LYS A 1 128 ? 17.618  -8.887  -16.590 1.00 97.29 128 A 1 
ATOM 992  C C   . LYS A 1 128 ? 18.421  -9.980  -17.299 1.00 97.21 128 A 1 
ATOM 993  O O   . LYS A 1 128 ? 17.834  -10.778 -18.018 1.00 96.16 128 A 1 
ATOM 994  C CB  . LYS A 1 128 ? 17.600  -7.618  -17.455 1.00 96.77 128 A 1 
ATOM 995  C CG  . LYS A 1 128 ? 16.490  -6.642  -17.031 1.00 94.44 128 A 1 
ATOM 996  C CD  . LYS A 1 128 ? 16.527  -5.384  -17.915 1.00 90.53 128 A 1 
ATOM 997  C CE  . LYS A 1 128 ? 15.336  -4.498  -17.540 1.00 83.19 128 A 1 
ATOM 998  N NZ  . LYS A 1 128 ? 15.185  -3.323  -18.437 1.00 75.98 128 A 1 
ATOM 999  N N   . SER A 1 129 ? 19.737  -9.989  -17.135 1.00 97.58 129 A 1 
ATOM 1000 C CA  . SER A 1 129 ? 20.639  -10.869 -17.894 1.00 97.57 129 A 1 
ATOM 1001 C C   . SER A 1 129 ? 20.962  -12.188 -17.187 1.00 97.72 129 A 1 
ATOM 1002 O O   . SER A 1 129 ? 21.142  -13.198 -17.849 1.00 96.21 129 A 1 
ATOM 1003 C CB  . SER A 1 129 ? 21.938  -10.138 -18.232 1.00 96.57 129 A 1 
ATOM 1004 O OG  . SER A 1 129 ? 22.606  -9.681  -17.070 1.00 88.59 129 A 1 
ATOM 1005 N N   . ASP A 1 130 ? 21.029  -12.189 -15.858 1.00 97.56 130 A 1 
ATOM 1006 C CA  . ASP A 1 130 ? 21.412  -13.354 -15.051 1.00 97.80 130 A 1 
ATOM 1007 C C   . ASP A 1 130 ? 20.718  -13.307 -13.678 1.00 97.93 130 A 1 
ATOM 1008 O O   . ASP A 1 130 ? 21.249  -12.823 -12.672 1.00 97.28 130 A 1 
ATOM 1009 C CB  . ASP A 1 130 ? 22.944  -13.416 -14.945 1.00 97.56 130 A 1 
ATOM 1010 C CG  . ASP A 1 130 ? 23.466  -14.667 -14.229 1.00 97.18 130 A 1 
ATOM 1011 O OD1 . ASP A 1 130 ? 22.668  -15.370 -13.573 1.00 95.59 130 A 1 
ATOM 1012 O OD2 . ASP A 1 130 ? 24.701  -14.875 -14.267 1.00 94.71 130 A 1 
ATOM 1013 N N   . LYS A 1 131 ? 19.500  -13.856 -13.647 1.00 97.32 131 A 1 
ATOM 1014 C CA  . LYS A 1 131 ? 18.667  -13.868 -12.442 1.00 97.06 131 A 1 
ATOM 1015 C C   . LYS A 1 131 ? 19.262  -14.707 -11.310 1.00 97.66 131 A 1 
ATOM 1016 O O   . LYS A 1 131 ? 19.054  -14.394 -10.137 1.00 96.97 131 A 1 
ATOM 1017 C CB  . LYS A 1 131 ? 17.248  -14.313 -12.834 1.00 95.29 131 A 1 
ATOM 1018 C CG  . LYS A 1 131 ? 16.223  -13.991 -11.737 1.00 85.45 131 A 1 
ATOM 1019 C CD  . LYS A 1 131 ? 14.795  -14.164 -12.266 1.00 78.58 131 A 1 
ATOM 1020 C CE  . LYS A 1 131 ? 13.784  -13.709 -11.217 1.00 72.03 131 A 1 
ATOM 1021 N NZ  . LYS A 1 131 ? 12.396  -13.664 -11.740 1.00 62.82 131 A 1 
ATOM 1022 N N   . GLU A 1 132 ? 20.028  -15.756 -11.628 1.00 97.52 132 A 1 
ATOM 1023 C CA  . GLU A 1 132 ? 20.720  -16.553 -10.621 1.00 97.62 132 A 1 
ATOM 1024 C C   . GLU A 1 132 ? 21.854  -15.763 -9.964  1.00 98.03 132 A 1 
ATOM 1025 O O   . GLU A 1 132 ? 21.966  -15.732 -8.736  1.00 97.61 132 A 1 
ATOM 1026 C CB  . GLU A 1 132 ? 21.283  -17.841 -11.218 1.00 97.05 132 A 1 
ATOM 1027 C CG  . GLU A 1 132 ? 20.188  -18.810 -11.658 1.00 82.16 132 A 1 
ATOM 1028 C CD  . GLU A 1 132 ? 20.740  -20.194 -12.017 1.00 70.80 132 A 1 
ATOM 1029 O OE1 . GLU A 1 132 ? 19.911  -21.112 -12.150 1.00 64.70 132 A 1 
ATOM 1030 O OE2 . GLU A 1 132 ? 21.990  -20.337 -12.102 1.00 63.87 132 A 1 
ATOM 1031 N N   . LYS A 1 133 ? 22.648  -15.050 -10.766 1.00 98.17 133 A 1 
ATOM 1032 C CA  . LYS A 1 133 ? 23.695  -14.148 -10.273 1.00 98.33 133 A 1 
ATOM 1033 C C   . LYS A 1 133 ? 23.103  -13.033 -9.415  1.00 98.43 133 A 1 
ATOM 1034 O O   . LYS A 1 133 ? 23.641  -12.751 -8.343  1.00 98.11 133 A 1 
ATOM 1035 C CB  . LYS A 1 133 ? 24.482  -13.601 -11.465 1.00 98.22 133 A 1 
ATOM 1036 C CG  . LYS A 1 133 ? 25.676  -12.733 -11.043 1.00 96.25 133 A 1 
ATOM 1037 C CD  . LYS A 1 133 ? 26.428  -12.264 -12.288 1.00 94.15 133 A 1 
ATOM 1038 C CE  . LYS A 1 133 ? 27.590  -11.345 -11.931 1.00 87.36 133 A 1 
ATOM 1039 N NZ  . LYS A 1 133 ? 28.238  -10.812 -13.153 1.00 79.81 133 A 1 
ATOM 1040 N N   . TYR A 1 134 ? 21.988  -12.453 -9.844  1.00 98.22 134 A 1 
ATOM 1041 C CA  . TYR A 1 134 ? 21.257  -11.466 -9.055  1.00 98.28 134 A 1 
ATOM 1042 C C   . TYR A 1 134 ? 20.870  -12.029 -7.677  1.00 98.36 134 A 1 
ATOM 1043 O O   . TYR A 1 134 ? 21.214  -11.438 -6.652  1.00 98.19 134 A 1 
ATOM 1044 C CB  . TYR A 1 134 ? 20.005  -11.019 -9.813  1.00 97.96 134 A 1 
ATOM 1045 C CG  . TYR A 1 134 ? 19.087  -10.153 -8.973  1.00 97.87 134 A 1 
ATOM 1046 C CD1 . TYR A 1 134 ? 17.989  -10.719 -8.286  1.00 96.82 134 A 1 
ATOM 1047 C CD2 . TYR A 1 134 ? 19.350  -8.781  -8.831  1.00 96.83 134 A 1 
ATOM 1048 C CE1 . TYR A 1 134 ? 17.167  -9.922  -7.471  1.00 96.11 134 A 1 
ATOM 1049 C CE2 . TYR A 1 134 ? 18.538  -7.972  -8.028  1.00 95.98 134 A 1 
ATOM 1050 C CZ  . TYR A 1 134 ? 17.448  -8.546  -7.348  1.00 96.30 134 A 1 
ATOM 1051 O OH  . TYR A 1 134 ? 16.649  -7.758  -6.558  1.00 94.74 134 A 1 
ATOM 1052 N N   . ASN A 1 135 ? 20.222  -13.193 -7.646  1.00 98.20 135 A 1 
ATOM 1053 C CA  . ASN A 1 135 ? 19.792  -13.822 -6.401  1.00 98.13 135 A 1 
ATOM 1054 C C   . ASN A 1 135 ? 20.975  -14.184 -5.494  1.00 98.39 135 A 1 
ATOM 1055 O O   . ASN A 1 135 ? 20.871  -14.035 -4.279  1.00 98.15 135 A 1 
ATOM 1056 C CB  . ASN A 1 135 ? 18.958  -15.070 -6.738  1.00 97.56 135 A 1 
ATOM 1057 C CG  . ASN A 1 135 ? 17.559  -14.732 -7.212  1.00 95.41 135 A 1 
ATOM 1058 O OD1 . ASN A 1 135 ? 16.947  -13.768 -6.804  1.00 89.36 135 A 1 
ATOM 1059 N ND2 . ASN A 1 135 ? 16.982  -15.569 -8.053  1.00 87.84 135 A 1 
ATOM 1060 N N   . ARG A 1 136 ? 22.095  -14.624 -6.058  1.00 98.41 136 A 1 
ATOM 1061 C CA  . ARG A 1 136 ? 23.324  -14.900 -5.303  1.00 98.49 136 A 1 
ATOM 1062 C C   . ARG A 1 136 ? 23.851  -13.633 -4.638  1.00 98.53 136 A 1 
ATOM 1063 O O   . ARG A 1 136 ? 24.048  -13.643 -3.426  1.00 98.30 136 A 1 
ATOM 1064 C CB  . ARG A 1 136 ? 24.352  -15.566 -6.231  1.00 98.03 136 A 1 
ATOM 1065 C CG  . ARG A 1 136 ? 25.654  -15.904 -5.486  1.00 89.71 136 A 1 
ATOM 1066 C CD  . ARG A 1 136 ? 26.614  -16.723 -6.361  1.00 88.77 136 A 1 
ATOM 1067 N NE  . ARG A 1 136 ? 26.948  -16.027 -7.617  1.00 81.22 136 A 1 
ATOM 1068 C CZ  . ARG A 1 136 ? 26.875  -16.516 -8.857  1.00 75.30 136 A 1 
ATOM 1069 N NH1 . ARG A 1 136 ? 26.511  -17.744 -9.095  1.00 65.44 136 A 1 
ATOM 1070 N NH2 . ARG A 1 136 ? 27.169  -15.768 -9.874  1.00 66.46 136 A 1 
ATOM 1071 N N   . HIS A 1 137 ? 23.989  -12.535 -5.381  1.00 98.46 137 A 1 
ATOM 1072 C CA  . HIS A 1 137 ? 24.430  -11.264 -4.815  1.00 98.48 137 A 1 
ATOM 1073 C C   . HIS A 1 137 ? 23.468  -10.721 -3.755  1.00 98.50 137 A 1 
ATOM 1074 O O   . HIS A 1 137 ? 23.913  -10.247 -2.711  1.00 98.27 137 A 1 
ATOM 1075 C CB  . HIS A 1 137 ? 24.628  -10.230 -5.927  1.00 98.16 137 A 1 
ATOM 1076 C CG  . HIS A 1 137 ? 25.843  -10.486 -6.769  1.00 96.41 137 A 1 
ATOM 1077 N ND1 . HIS A 1 137 ? 27.106  -10.769 -6.290  1.00 83.46 137 A 1 
ATOM 1078 C CD2 . HIS A 1 137 ? 25.935  -10.448 -8.135  1.00 84.50 137 A 1 
ATOM 1079 C CE1 . HIS A 1 137 ? 27.927  -10.894 -7.343  1.00 86.99 137 A 1 
ATOM 1080 N NE2 . HIS A 1 137 ? 27.262  -10.699 -8.487  1.00 88.89 137 A 1 
ATOM 1081 N N   . ALA A 1 138 ? 22.157  -10.836 -3.978  1.00 98.46 138 A 1 
ATOM 1082 C CA  . ALA A 1 138 ? 21.168  -10.402 -3.008  1.00 98.59 138 A 1 
ATOM 1083 C C   . ALA A 1 138 ? 21.263  -11.213 -1.696  1.00 98.54 138 A 1 
ATOM 1084 O O   . ALA A 1 138 ? 21.205  -10.623 -0.615  1.00 98.40 138 A 1 
ATOM 1085 C CB  . ALA A 1 138 ? 19.780  -10.491 -3.645  1.00 98.27 138 A 1 
ATOM 1086 N N   . ARG A 1 139 ? 21.484  -12.540 -1.777  1.00 98.55 139 A 1 
ATOM 1087 C CA  . ARG A 1 139 ? 21.716  -13.390 -0.595  1.00 98.57 139 A 1 
ATOM 1088 C C   . ARG A 1 139 ? 23.013  -13.023 0.122   1.00 98.53 139 A 1 
ATOM 1089 O O   . ARG A 1 139 ? 22.991  -12.847 1.336   1.00 98.37 139 A 1 
ATOM 1090 C CB  . ARG A 1 139 ? 21.748  -14.868 -0.976  1.00 98.10 139 A 1 
ATOM 1091 C CG  . ARG A 1 139 ? 20.362  -15.431 -1.321  1.00 86.91 139 A 1 
ATOM 1092 C CD  . ARG A 1 139 ? 20.482  -16.888 -1.750  1.00 83.65 139 A 1 
ATOM 1093 N NE  . ARG A 1 139 ? 19.301  -17.344 -2.515  1.00 73.56 139 A 1 
ATOM 1094 C CZ  . ARG A 1 139 ? 19.316  -18.031 -3.647  1.00 64.44 139 A 1 
ATOM 1095 N NH1 . ARG A 1 139 ? 20.425  -18.427 -4.210  1.00 56.57 139 A 1 
ATOM 1096 N NH2 . ARG A 1 139 ? 18.194  -18.336 -4.249  1.00 58.02 139 A 1 
ATOM 1097 N N   . GLU A 1 140 ? 24.116  -12.854 -0.610  1.00 98.55 140 A 1 
ATOM 1098 C CA  . GLU A 1 140 ? 25.415  -12.478 -0.045  1.00 98.56 140 A 1 
ATOM 1099 C C   . GLU A 1 140 ? 25.344  -11.132 0.700   1.00 98.52 140 A 1 
ATOM 1100 O O   . GLU A 1 140 ? 25.845  -11.003 1.812   1.00 98.16 140 A 1 
ATOM 1101 C CB  . GLU A 1 140 ? 26.460  -12.371 -1.164  1.00 98.13 140 A 1 
ATOM 1102 C CG  . GLU A 1 140 ? 26.913  -13.726 -1.715  1.00 86.70 140 A 1 
ATOM 1103 C CD  . GLU A 1 140 ? 27.743  -13.596 -3.013  1.00 84.61 140 A 1 
ATOM 1104 O OE1 . GLU A 1 140 ? 28.066  -14.649 -3.606  1.00 80.31 140 A 1 
ATOM 1105 O OE2 . GLU A 1 140 ? 28.028  -12.450 -3.447  1.00 81.84 140 A 1 
ATOM 1106 N N   . TRP A 1 141 ? 24.683  -10.141 0.109   1.00 98.56 141 A 1 
ATOM 1107 C CA  . TRP A 1 141 ? 24.485  -8.842  0.750   1.00 98.50 141 A 1 
ATOM 1108 C C   . TRP A 1 141 ? 23.575  -8.941  1.972   1.00 98.66 141 A 1 
ATOM 1109 O O   . TRP A 1 141 ? 23.859  -8.305  2.982   1.00 98.19 141 A 1 
ATOM 1110 C CB  . TRP A 1 141 ? 23.929  -7.837  -0.252  1.00 98.22 141 A 1 
ATOM 1111 C CG  . TRP A 1 141 ? 24.934  -7.208  -1.156  1.00 97.80 141 A 1 
ATOM 1112 C CD1 . TRP A 1 141 ? 25.898  -7.852  -1.848  1.00 95.56 141 A 1 
ATOM 1113 C CD2 . TRP A 1 141 ? 25.088  -5.791  -1.475  1.00 96.70 141 A 1 
ATOM 1114 N NE1 . TRP A 1 141 ? 26.643  -6.928  -2.580  1.00 94.89 141 A 1 
ATOM 1115 C CE2 . TRP A 1 141 ? 26.166  -5.658  -2.380  1.00 96.19 141 A 1 
ATOM 1116 C CE3 . TRP A 1 141 ? 24.401  -4.620  -1.080  1.00 95.05 141 A 1 
ATOM 1117 C CZ2 . TRP A 1 141 ? 26.567  -4.398  -2.888  1.00 94.30 141 A 1 
ATOM 1118 C CZ3 . TRP A 1 141 ? 24.800  -3.364  -1.586  1.00 92.59 141 A 1 
ATOM 1119 C CH2 . TRP A 1 141 ? 25.867  -3.266  -2.474  1.00 92.72 141 A 1 
ATOM 1120 N N   . THR A 1 142 ? 22.527  -9.761  1.897   1.00 98.40 142 A 1 
ATOM 1121 C CA  . THR A 1 142 ? 21.641  -10.003 3.040   1.00 98.55 142 A 1 
ATOM 1122 C C   . THR A 1 142 ? 22.424  -10.612 4.200   1.00 98.54 142 A 1 
ATOM 1123 O O   . THR A 1 142 ? 22.401  -10.057 5.295   1.00 98.21 142 A 1 
ATOM 1124 C CB  . THR A 1 142 ? 20.452  -10.890 2.649   1.00 98.38 142 A 1 
ATOM 1125 O OG1 . THR A 1 142 ? 19.722  -10.261 1.619   1.00 96.85 142 A 1 
ATOM 1126 C CG2 . THR A 1 142 ? 19.477  -11.119 3.799   1.00 96.98 142 A 1 
ATOM 1127 N N   . GLN A 1 143 ? 23.202  -11.659 3.958   1.00 98.53 143 A 1 
ATOM 1128 C CA  . GLN A 1 143 ? 24.045  -12.294 4.971   1.00 98.41 143 A 1 
ATOM 1129 C C   . GLN A 1 143 ? 25.099  -11.341 5.551   1.00 98.45 143 A 1 
ATOM 1130 O O   . GLN A 1 143 ? 25.392  -11.385 6.737   1.00 97.84 143 A 1 
ATOM 1131 C CB  . GLN A 1 143 ? 24.748  -13.504 4.351   1.00 97.90 143 A 1 
ATOM 1132 C CG  . GLN A 1 143 ? 23.788  -14.676 4.122   1.00 90.22 143 A 1 
ATOM 1133 C CD  . GLN A 1 143 ? 24.446  -15.860 3.411   1.00 83.41 143 A 1 
ATOM 1134 O OE1 . GLN A 1 143 ? 25.527  -15.780 2.847   1.00 75.27 143 A 1 
ATOM 1135 N NE2 . GLN A 1 143 ? 23.805  -16.996 3.394   1.00 71.19 143 A 1 
ATOM 1136 N N   . LYS A 1 144 ? 25.677  -10.469 4.720   1.00 98.33 144 A 1 
ATOM 1137 C CA  . LYS A 1 144 ? 26.754  -9.575  5.143   1.00 98.33 144 A 1 
ATOM 1138 C C   . LYS A 1 144 ? 26.283  -8.343  5.915   1.00 98.32 144 A 1 
ATOM 1139 O O   . LYS A 1 144 ? 27.024  -7.834  6.754   1.00 97.54 144 A 1 
ATOM 1140 C CB  . LYS A 1 144 ? 27.564  -9.183  3.898   1.00 97.88 144 A 1 
ATOM 1141 C CG  . LYS A 1 144 ? 28.780  -8.320  4.244   1.00 92.39 144 A 1 
ATOM 1142 C CD  . LYS A 1 144 ? 29.623  -8.079  2.994   1.00 90.11 144 A 1 
ATOM 1143 C CE  . LYS A 1 144 ? 30.822  -7.209  3.365   1.00 81.04 144 A 1 
ATOM 1144 N NZ  . LYS A 1 144 ? 31.674  -6.949  2.176   1.00 72.22 144 A 1 
ATOM 1145 N N   . TYR A 1 145 ? 25.105  -7.815  5.566   1.00 98.31 145 A 1 
ATOM 1146 C CA  . TYR A 1 145 ? 24.662  -6.501  6.051   1.00 98.24 145 A 1 
ATOM 1147 C C   . TYR A 1 145 ? 23.366  -6.524  6.866   1.00 98.27 145 A 1 
ATOM 1148 O O   . TYR A 1 145 ? 23.106  -5.546  7.574   1.00 97.24 145 A 1 
ATOM 1149 C CB  . TYR A 1 145 ? 24.512  -5.549  4.863   1.00 98.08 145 A 1 
ATOM 1150 C CG  . TYR A 1 145 ? 25.766  -5.310  4.060   1.00 98.04 145 A 1 
ATOM 1151 C CD1 . TYR A 1 145 ? 26.880  -4.671  4.649   1.00 97.04 145 A 1 
ATOM 1152 C CD2 . TYR A 1 145 ? 25.836  -5.694  2.706   1.00 97.01 145 A 1 
ATOM 1153 C CE1 . TYR A 1 145 ? 28.042  -4.418  3.902   1.00 96.16 145 A 1 
ATOM 1154 C CE2 . TYR A 1 145 ? 26.990  -5.444  1.957   1.00 96.21 145 A 1 
ATOM 1155 C CZ  . TYR A 1 145 ? 28.090  -4.802  2.551   1.00 96.54 145 A 1 
ATOM 1156 O OH  . TYR A 1 145 ? 29.223  -4.543  1.813   1.00 95.01 145 A 1 
ATOM 1157 N N   . ALA A 1 146 ? 22.569  -7.577  6.756   1.00 97.73 146 A 1 
ATOM 1158 C CA  . ALA A 1 146 ? 21.237  -7.643  7.351   1.00 97.64 146 A 1 
ATOM 1159 C C   . ALA A 1 146 ? 21.050  -8.814  8.338   1.00 97.41 146 A 1 
ATOM 1160 O O   . ALA A 1 146 ? 19.952  -8.991  8.858   1.00 94.65 146 A 1 
ATOM 1161 C CB  . ALA A 1 146 ? 20.203  -7.665  6.218   1.00 97.16 146 A 1 
ATOM 1162 N N   . MET A 1 147 ? 22.095  -9.591  8.586   1.00 96.50 147 A 1 
ATOM 1163 C CA  . MET A 1 147 ? 22.123  -10.672 9.570   1.00 95.70 147 A 1 
ATOM 1164 C C   . MET A 1 147 ? 23.164  -10.387 10.658  1.00 91.96 147 A 1 
ATOM 1165 O O   . MET A 1 147 ? 24.155  -9.691  10.380  1.00 86.49 147 A 1 
ATOM 1166 C CB  . MET A 1 147 ? 22.389  -12.031 8.902   1.00 93.13 147 A 1 
ATOM 1167 C CG  . MET A 1 147 ? 21.289  -12.425 7.910   1.00 91.25 147 A 1 
ATOM 1168 S SD  . MET A 1 147 ? 21.577  -14.069 7.164   1.00 90.73 147 A 1 
ATOM 1169 C CE  . MET A 1 147 ? 20.094  -14.227 6.169   1.00 82.80 147 A 1 
ATOM 1170 O OXT . MET A 1 147 ? 22.950  -10.901 11.797  1.00 87.54 147 A 1 
ATOM 1171 N N   . MET B 2 1   ? -13.595 -21.504 1.939   1.00 95.37 1   B 1 
ATOM 1172 C CA  . MET B 2 1   ? -12.898 -21.214 3.210   1.00 97.07 1   B 1 
ATOM 1173 C C   . MET B 2 1   ? -12.948 -19.721 3.464   1.00 97.54 1   B 1 
ATOM 1174 O O   . MET B 2 1   ? -13.124 -18.959 2.527   1.00 96.62 1   B 1 
ATOM 1175 C CB  . MET B 2 1   ? -11.454 -21.726 3.192   1.00 94.81 1   B 1 
ATOM 1176 C CG  . MET B 2 1   ? -10.540 -20.990 2.214   1.00 93.36 1   B 1 
ATOM 1177 S SD  . MET B 2 1   ? -8.837  -21.619 2.167   1.00 93.87 1   B 1 
ATOM 1178 C CE  . MET B 2 1   ? -8.100  -20.465 0.997   1.00 89.69 1   B 1 
ATOM 1179 N N   . GLN B 2 2   ? -12.804 -19.293 4.707   1.00 97.68 2   B 1 
ATOM 1180 C CA  . GLN B 2 2   ? -12.730 -17.874 5.026   1.00 97.68 2   B 1 
ATOM 1181 C C   . GLN B 2 2   ? -11.279 -17.409 5.076   1.00 97.75 2   B 1 
ATOM 1182 O O   . GLN B 2 2   ? -10.415 -18.093 5.626   1.00 96.69 2   B 1 
ATOM 1183 C CB  . GLN B 2 2   ? -13.461 -17.587 6.342   1.00 96.32 2   B 1 
ATOM 1184 C CG  . GLN B 2 2   ? -14.972 -17.729 6.134   1.00 87.62 2   B 1 
ATOM 1185 C CD  . GLN B 2 2   ? -15.787 -17.447 7.399   1.00 87.68 2   B 1 
ATOM 1186 O OE1 . GLN B 2 2   ? -15.281 -17.224 8.482   1.00 79.35 2   B 1 
ATOM 1187 N NE2 . GLN B 2 2   ? -17.080 -17.441 7.260   1.00 76.03 2   B 1 
ATOM 1188 N N   . ILE B 2 3   ? -11.036 -16.236 4.506   1.00 98.16 3   B 1 
ATOM 1189 C CA  . ILE B 2 3   ? -9.793  -15.483 4.671   1.00 98.17 3   B 1 
ATOM 1190 C C   . ILE B 2 3   ? -10.116 -14.064 5.121   1.00 98.15 3   B 1 
ATOM 1191 O O   . ILE B 2 3   ? -11.221 -13.561 4.906   1.00 97.87 3   B 1 
ATOM 1192 C CB  . ILE B 2 3   ? -8.916  -15.480 3.399   1.00 97.97 3   B 1 
ATOM 1193 C CG1 . ILE B 2 3   ? -9.619  -14.788 2.216   1.00 96.94 3   B 1 
ATOM 1194 C CG2 . ILE B 2 3   ? -8.473  -16.913 3.064   1.00 95.49 3   B 1 
ATOM 1195 C CD1 . ILE B 2 3   ? -8.704  -14.555 1.005   1.00 96.14 3   B 1 
ATOM 1196 N N   . PHE B 2 4   ? -9.143  -13.398 5.701   1.00 97.71 4   B 1 
ATOM 1197 C CA  . PHE B 2 4   ? -9.263  -12.012 6.140   1.00 97.57 4   B 1 
ATOM 1198 C C   . PHE B 2 4   ? -8.452  -11.090 5.237   1.00 97.43 4   B 1 
ATOM 1199 O O   . PHE B 2 4   ? -7.377  -11.440 4.763   1.00 96.90 4   B 1 
ATOM 1200 C CB  . PHE B 2 4   ? -8.857  -11.893 7.607   1.00 97.35 4   B 1 
ATOM 1201 C CG  . PHE B 2 4   ? -9.635  -12.819 8.524   1.00 97.16 4   B 1 
ATOM 1202 C CD1 . PHE B 2 4   ? -11.015 -12.646 8.702   1.00 95.55 4   B 1 
ATOM 1203 C CD2 . PHE B 2 4   ? -8.980  -13.878 9.178   1.00 95.55 4   B 1 
ATOM 1204 C CE1 . PHE B 2 4   ? -11.749 -13.523 9.518   1.00 94.45 4   B 1 
ATOM 1205 C CE2 . PHE B 2 4   ? -9.700  -14.758 9.995   1.00 94.29 4   B 1 
ATOM 1206 C CZ  . PHE B 2 4   ? -11.095 -14.584 10.168  1.00 94.99 4   B 1 
ATOM 1207 N N   . VAL B 2 5   ? -8.952  -9.878  5.011   1.00 97.39 5   B 1 
ATOM 1208 C CA  . VAL B 2 5   ? -8.227  -8.830  4.291   1.00 97.36 5   B 1 
ATOM 1209 C C   . VAL B 2 5   ? -8.237  -7.559  5.126   1.00 96.74 5   B 1 
ATOM 1210 O O   . VAL B 2 5   ? -9.295  -6.982  5.377   1.00 95.73 5   B 1 
ATOM 1211 C CB  . VAL B 2 5   ? -8.803  -8.581  2.883   1.00 97.38 5   B 1 
ATOM 1212 C CG1 . VAL B 2 5   ? -7.948  -7.569  2.121   1.00 96.71 5   B 1 
ATOM 1213 C CG2 . VAL B 2 5   ? -8.858  -9.868  2.055   1.00 96.84 5   B 1 
ATOM 1214 N N   . LYS B 2 6   ? -7.057  -7.099  5.542   1.00 96.05 6   B 1 
ATOM 1215 C CA  . LYS B 2 6   ? -6.884  -5.775  6.161   1.00 95.54 6   B 1 
ATOM 1216 C C   . LYS B 2 6   ? -6.936  -4.716  5.069   1.00 95.60 6   B 1 
ATOM 1217 O O   . LYS B 2 6   ? -6.044  -4.646  4.220   1.00 94.98 6   B 1 
ATOM 1218 C CB  . LYS B 2 6   ? -5.578  -5.693  6.967   1.00 94.46 6   B 1 
ATOM 1219 C CG  . LYS B 2 6   ? -5.615  -6.575  8.231   1.00 87.25 6   B 1 
ATOM 1220 C CD  . LYS B 2 6   ? -4.371  -6.359  9.110   1.00 79.57 6   B 1 
ATOM 1221 C CE  . LYS B 2 6   ? -4.437  -7.276  10.338  1.00 71.33 6   B 1 
ATOM 1222 N NZ  . LYS B 2 6   ? -3.261  -7.112  11.237  1.00 63.83 6   B 1 
ATOM 1223 N N   . THR B 2 7   ? -7.988  -3.899  5.081   1.00 94.26 7   B 1 
ATOM 1224 C CA  . THR B 2 7   ? -8.284  -2.961  4.001   1.00 93.55 7   B 1 
ATOM 1225 C C   . THR B 2 7   ? -7.639  -1.591  4.209   1.00 92.97 7   B 1 
ATOM 1226 O O   . THR B 2 7   ? -6.966  -1.313  5.219   1.00 90.17 7   B 1 
ATOM 1227 C CB  . THR B 2 7   ? -9.803  -2.836  3.763   1.00 92.16 7   B 1 
ATOM 1228 O OG1 . THR B 2 7   ? -10.387 -2.036  4.756   1.00 88.02 7   B 1 
ATOM 1229 C CG2 . THR B 2 7   ? -10.499 -4.197  3.715   1.00 87.61 7   B 1 
ATOM 1230 N N   . LEU B 2 8   ? -7.814  -0.695  3.234   1.00 91.02 8   B 1 
ATOM 1231 C CA  . LEU B 2 8   ? -7.340  0.696   3.341   1.00 89.20 8   B 1 
ATOM 1232 C C   . LEU B 2 8   ? -8.167  1.506   4.340   1.00 88.37 8   B 1 
ATOM 1233 O O   . LEU B 2 8   ? -7.626  2.425   4.949   1.00 83.06 8   B 1 
ATOM 1234 C CB  . LEU B 2 8   ? -7.340  1.363   1.958   1.00 87.62 8   B 1 
ATOM 1235 C CG  . LEU B 2 8   ? -6.339  0.746   0.964   1.00 87.89 8   B 1 
ATOM 1236 C CD1 . LEU B 2 8   ? -6.508  1.403   -0.389  1.00 84.76 8   B 1 
ATOM 1237 C CD2 . LEU B 2 8   ? -4.884  0.939   1.403   1.00 84.79 8   B 1 
ATOM 1238 N N   . THR B 2 9   ? -9.424  1.146   4.554   1.00 88.33 9   B 1 
ATOM 1239 C CA  . THR B 2 9   ? -10.338 1.834   5.475   1.00 85.18 9   B 1 
ATOM 1240 C C   . THR B 2 9   ? -10.123 1.453   6.949   1.00 83.74 9   B 1 
ATOM 1241 O O   . THR B 2 9   ? -10.863 1.887   7.821   1.00 78.79 9   B 1 
ATOM 1242 C CB  . THR B 2 9   ? -11.796 1.580   5.057   1.00 82.91 9   B 1 
ATOM 1243 O OG1 . THR B 2 9   ? -12.049 0.194   5.059   1.00 78.30 9   B 1 
ATOM 1244 C CG2 . THR B 2 9   ? -12.095 2.103   3.646   1.00 76.47 9   B 1 
ATOM 1245 N N   . GLY B 2 10  ? -9.083  0.675   7.244   1.00 82.02 10  B 1 
ATOM 1246 C CA  . GLY B 2 10  ? -8.738  0.250   8.608   1.00 80.39 10  B 1 
ATOM 1247 C C   . GLY B 2 10  ? -9.552  -0.940  9.121   1.00 82.63 10  B 1 
ATOM 1248 O O   . GLY B 2 10  ? -9.242  -1.475  10.184  1.00 79.81 10  B 1 
ATOM 1249 N N   . LYS B 2 11  ? -10.541 -1.387  8.344   1.00 86.42 11  B 1 
ATOM 1250 C CA  . LYS B 2 11  ? -11.341 -2.567  8.666   1.00 87.72 11  B 1 
ATOM 1251 C C   . LYS B 2 11  ? -10.655 -3.833  8.183   1.00 90.43 11  B 1 
ATOM 1252 O O   . LYS B 2 11  ? -9.938  -3.831  7.184   1.00 89.32 11  B 1 
ATOM 1253 C CB  . LYS B 2 11  ? -12.749 -2.441  8.071   1.00 83.49 11  B 1 
ATOM 1254 C CG  . LYS B 2 11  ? -13.531 -1.279  8.699   1.00 72.87 11  B 1 
ATOM 1255 C CD  . LYS B 2 11  ? -14.949 -1.237  8.137   1.00 69.13 11  B 1 
ATOM 1256 C CE  . LYS B 2 11  ? -15.730 -0.134  8.825   1.00 59.80 11  B 1 
ATOM 1257 N NZ  . LYS B 2 11  ? -17.130 -0.100  8.367   1.00 53.18 11  B 1 
ATOM 1258 N N   . THR B 2 12  ? -10.941 -4.933  8.878   1.00 91.68 12  B 1 
ATOM 1259 C CA  . THR B 2 12  ? -10.654 -6.275  8.378   1.00 92.93 12  B 1 
ATOM 1260 C C   . THR B 2 12  ? -11.950 -6.851  7.839   1.00 93.94 12  B 1 
ATOM 1261 O O   . THR B 2 12  ? -12.920 -6.982  8.579   1.00 93.10 12  B 1 
ATOM 1262 C CB  . THR B 2 12  ? -10.039 -7.156  9.465   1.00 92.16 12  B 1 
ATOM 1263 O OG1 . THR B 2 12  ? -8.855  -6.554  9.935   1.00 88.22 12  B 1 
ATOM 1264 C CG2 . THR B 2 12  ? -9.663  -8.534  8.935   1.00 88.03 12  B 1 
ATOM 1265 N N   . ILE B 2 13  ? -11.986 -7.169  6.549   1.00 95.57 13  B 1 
ATOM 1266 C CA  . ILE B 2 13  ? -13.129 -7.835  5.917   1.00 95.82 13  B 1 
ATOM 1267 C C   . ILE B 2 13  ? -12.876 -9.340  5.846   1.00 96.74 13  B 1 
ATOM 1268 O O   . ILE B 2 13  ? -11.731 -9.785  5.701   1.00 96.76 13  B 1 
ATOM 1269 C CB  . ILE B 2 13  ? -13.482 -7.227  4.543   1.00 95.15 13  B 1 
ATOM 1270 C CG1 . ILE B 2 13  ? -12.330 -7.360  3.518   1.00 91.25 13  B 1 
ATOM 1271 C CG2 . ILE B 2 13  ? -13.906 -5.765  4.739   1.00 89.29 13  B 1 
ATOM 1272 C CD1 . ILE B 2 13  ? -12.705 -6.934  2.093   1.00 89.21 13  B 1 
ATOM 1273 N N   . THR B 2 14  ? -13.958 -10.113 5.917   1.00 96.93 14  B 1 
ATOM 1274 C CA  . THR B 2 14  ? -13.932 -11.560 5.707   1.00 97.25 14  B 1 
ATOM 1275 C C   . THR B 2 14  ? -14.418 -11.867 4.297   1.00 97.39 14  B 1 
ATOM 1276 O O   . THR B 2 14  ? -15.469 -11.373 3.880   1.00 96.50 14  B 1 
ATOM 1277 C CB  . THR B 2 14  ? -14.790 -12.283 6.749   1.00 96.78 14  B 1 
ATOM 1278 O OG1 . THR B 2 14  ? -14.407 -11.877 8.042   1.00 91.60 14  B 1 
ATOM 1279 C CG2 . THR B 2 14  ? -14.624 -13.798 6.678   1.00 91.12 14  B 1 
ATOM 1280 N N   . LEU B 2 15  ? -13.663 -12.672 3.555   1.00 97.76 15  B 1 
ATOM 1281 C CA  . LEU B 2 15  ? -14.027 -13.155 2.231   1.00 97.76 15  B 1 
ATOM 1282 C C   . LEU B 2 15  ? -14.233 -14.662 2.267   1.00 97.96 15  B 1 
ATOM 1283 O O   . LEU B 2 15  ? -13.423 -15.384 2.844   1.00 97.37 15  B 1 
ATOM 1284 C CB  . LEU B 2 15  ? -12.954 -12.774 1.194   1.00 97.33 15  B 1 
ATOM 1285 C CG  . LEU B 2 15  ? -12.681 -11.268 1.034   1.00 96.10 15  B 1 
ATOM 1286 C CD1 . LEU B 2 15  ? -11.607 -11.079 -0.027  1.00 94.32 15  B 1 
ATOM 1287 C CD2 . LEU B 2 15  ? -13.926 -10.490 0.602   1.00 94.29 15  B 1 
ATOM 1288 N N   . GLU B 2 16  ? -15.306 -15.111 1.613   1.00 97.83 16  B 1 
ATOM 1289 C CA  . GLU B 2 16  ? -15.520 -16.522 1.328   1.00 97.66 16  B 1 
ATOM 1290 C C   . GLU B 2 16  ? -14.863 -16.852 -0.014  1.00 97.76 16  B 1 
ATOM 1291 O O   . GLU B 2 16  ? -15.177 -16.238 -1.044  1.00 96.79 16  B 1 
ATOM 1292 C CB  . GLU B 2 16  ? -17.019 -16.847 1.343   1.00 96.77 16  B 1 
ATOM 1293 C CG  . GLU B 2 16  ? -17.290 -18.356 1.484   1.00 85.08 16  B 1 
ATOM 1294 C CD  . GLU B 2 16  ? -16.757 -18.912 2.824   1.00 79.84 16  B 1 
ATOM 1295 O OE1 . GLU B 2 16  ? -16.307 -20.074 2.848   1.00 73.37 16  B 1 
ATOM 1296 O OE2 . GLU B 2 16  ? -16.761 -18.158 3.821   1.00 72.07 16  B 1 
ATOM 1297 N N   . VAL B 2 17  ? -13.895 -17.761 0.019   1.00 97.98 17  B 1 
ATOM 1298 C CA  . VAL B 2 17  ? -13.033 -18.114 -1.109  1.00 97.83 17  B 1 
ATOM 1299 C C   . VAL B 2 17  ? -12.749 -19.613 -1.127  1.00 97.89 17  B 1 
ATOM 1300 O O   . VAL B 2 17  ? -12.837 -20.291 -0.100  1.00 97.21 17  B 1 
ATOM 1301 C CB  . VAL B 2 17  ? -11.696 -17.340 -1.073  1.00 97.53 17  B 1 
ATOM 1302 C CG1 . VAL B 2 17  ? -11.890 -15.829 -1.181  1.00 96.48 17  B 1 
ATOM 1303 C CG2 . VAL B 2 17  ? -10.865 -17.627 0.189   1.00 96.41 17  B 1 
ATOM 1304 N N   . GLU B 2 18  ? -12.348 -20.103 -2.301  1.00 97.73 18  B 1 
ATOM 1305 C CA  . GLU B 2 18  ? -11.820 -21.452 -2.461  1.00 97.63 18  B 1 
ATOM 1306 C C   . GLU B 2 18  ? -10.304 -21.404 -2.702  1.00 97.97 18  B 1 
ATOM 1307 O O   . GLU B 2 18  ? -9.801  -20.428 -3.264  1.00 97.11 18  B 1 
ATOM 1308 C CB  . GLU B 2 18  ? -12.554 -22.170 -3.605  1.00 96.54 18  B 1 
ATOM 1309 C CG  . GLU B 2 18  ? -14.041 -22.436 -3.304  1.00 89.74 18  B 1 
ATOM 1310 C CD  . GLU B 2 18  ? -14.241 -23.271 -2.024  1.00 83.02 18  B 1 
ATOM 1311 O OE1 . GLU B 2 18  ? -15.253 -23.047 -1.335  1.00 75.59 18  B 1 
ATOM 1312 O OE2 . GLU B 2 18  ? -13.355 -24.104 -1.712  1.00 73.85 18  B 1 
ATOM 1313 N N   . PRO B 2 19  ? -9.545  -22.440 -2.328  1.00 97.66 19  B 1 
ATOM 1314 C CA  . PRO B 2 19  ? -8.105  -22.490 -2.599  1.00 97.56 19  B 1 
ATOM 1315 C C   . PRO B 2 19  ? -7.744  -22.326 -4.085  1.00 97.68 19  B 1 
ATOM 1316 O O   . PRO B 2 19  ? -6.665  -21.830 -4.401  1.00 97.06 19  B 1 
ATOM 1317 C CB  . PRO B 2 19  ? -7.648  -23.855 -2.078  1.00 96.83 19  B 1 
ATOM 1318 C CG  . PRO B 2 19  ? -8.681  -24.195 -1.004  1.00 94.70 19  B 1 
ATOM 1319 C CD  . PRO B 2 19  ? -9.967  -23.594 -1.557  1.00 97.01 19  B 1 
ATOM 1320 N N   . SER B 2 20  ? -8.659  -22.734 -4.989  1.00 97.94 20  B 1 
ATOM 1321 C CA  . SER B 2 20  ? -8.527  -22.595 -6.438  1.00 97.87 20  B 1 
ATOM 1322 C C   . SER B 2 20  ? -8.885  -21.203 -6.976  1.00 97.94 20  B 1 
ATOM 1323 O O   . SER B 2 20  ? -8.697  -20.967 -8.169  1.00 96.98 20  B 1 
ATOM 1324 C CB  . SER B 2 20  ? -9.411  -23.648 -7.122  1.00 97.06 20  B 1 
ATOM 1325 O OG  . SER B 2 20  ? -10.750 -23.511 -6.685  1.00 90.44 20  B 1 
ATOM 1326 N N   . ASP B 2 21  ? -9.405  -20.291 -6.153  1.00 98.07 21  B 1 
ATOM 1327 C CA  . ASP B 2 21  ? -9.698  -18.924 -6.584  1.00 98.04 21  B 1 
ATOM 1328 C C   . ASP B 2 21  ? -8.401  -18.219 -7.002  1.00 98.35 21  B 1 
ATOM 1329 O O   . ASP B 2 21  ? -7.381  -18.272 -6.302  1.00 97.96 21  B 1 
ATOM 1330 C CB  . ASP B 2 21  ? -10.416 -18.106 -5.500  1.00 97.55 21  B 1 
ATOM 1331 C CG  . ASP B 2 21  ? -11.932 -18.344 -5.376  1.00 96.17 21  B 1 
ATOM 1332 O OD1 . ASP B 2 21  ? -12.536 -18.864 -6.324  1.00 92.32 21  B 1 
ATOM 1333 O OD2 . ASP B 2 21  ? -12.510 -17.869 -4.368  1.00 91.79 21  B 1 
ATOM 1334 N N   . THR B 2 22  ? -8.469  -17.506 -8.126  1.00 98.21 22  B 1 
ATOM 1335 C CA  . THR B 2 22  ? -7.374  -16.644 -8.569  1.00 98.32 22  B 1 
ATOM 1336 C C   . THR B 2 22  ? -7.303  -15.372 -7.720  1.00 98.46 22  B 1 
ATOM 1337 O O   . THR B 2 22  ? -8.284  -14.949 -7.099  1.00 98.21 22  B 1 
ATOM 1338 C CB  . THR B 2 22  ? -7.494  -16.279 -10.056 1.00 97.84 22  B 1 
ATOM 1339 O OG1 . THR B 2 22  ? -8.669  -15.540 -10.288 1.00 94.16 22  B 1 
ATOM 1340 C CG2 . THR B 2 22  ? -7.503  -17.504 -10.962 1.00 94.04 22  B 1 
ATOM 1341 N N   . ILE B 2 23  ? -6.156  -14.728 -7.731  1.00 98.33 23  B 1 
ATOM 1342 C CA  . ILE B 2 23  ? -5.991  -13.427 -7.088  1.00 98.48 23  B 1 
ATOM 1343 C C   . ILE B 2 23  ? -6.908  -12.374 -7.726  1.00 98.43 23  B 1 
ATOM 1344 O O   . ILE B 2 23  ? -7.455  -11.539 -7.004  1.00 98.35 23  B 1 
ATOM 1345 C CB  . ILE B 2 23  ? -4.506  -13.002 -7.105  1.00 98.28 23  B 1 
ATOM 1346 C CG1 . ILE B 2 23  ? -3.594  -14.022 -6.383  1.00 97.50 23  B 1 
ATOM 1347 C CG2 . ILE B 2 23  ? -4.311  -11.601 -6.512  1.00 97.83 23  B 1 
ATOM 1348 C CD1 . ILE B 2 23  ? -3.985  -14.380 -4.941  1.00 95.96 23  B 1 
ATOM 1349 N N   . GLU B 2 24  ? -7.169  -12.449 -9.035  1.00 98.22 24  B 1 
ATOM 1350 C CA  . GLU B 2 24  ? -8.168  -11.621 -9.720  1.00 97.97 24  B 1 
ATOM 1351 C C   . GLU B 2 24  ? -9.570  -11.800 -9.119  1.00 98.18 24  B 1 
ATOM 1352 O O   . GLU B 2 24  ? -10.236 -10.810 -8.807  1.00 97.66 24  B 1 
ATOM 1353 C CB  . GLU B 2 24  ? -8.215  -11.968 -11.214 1.00 96.74 24  B 1 
ATOM 1354 C CG  . GLU B 2 24  ? -6.971  -11.491 -11.950 1.00 82.07 24  B 1 
ATOM 1355 C CD  . GLU B 2 24  ? -6.955  -11.876 -13.435 1.00 76.00 24  B 1 
ATOM 1356 O OE1 . GLU B 2 24  ? -6.140  -11.282 -14.172 1.00 70.54 24  B 1 
ATOM 1357 O OE2 . GLU B 2 24  ? -7.727  -12.777 -13.828 1.00 68.77 24  B 1 
ATOM 1358 N N   . ASN B 2 25  ? -9.998  -13.035 -8.855  1.00 98.14 25  B 1 
ATOM 1359 C CA  . ASN B 2 25  ? -11.282 -13.304 -8.217  1.00 97.95 25  B 1 
ATOM 1360 C C   . ASN B 2 25  ? -11.353 -12.702 -6.807  1.00 98.06 25  B 1 
ATOM 1361 O O   . ASN B 2 25  ? -12.373 -12.144 -6.403  1.00 97.63 25  B 1 
ATOM 1362 C CB  . ASN B 2 25  ? -11.538 -14.816 -8.154  1.00 97.19 25  B 1 
ATOM 1363 C CG  . ASN B 2 25  ? -11.836 -15.451 -9.500  1.00 87.59 25  B 1 
ATOM 1364 O OD1 . ASN B 2 25  ? -12.132 -14.804 -10.482 1.00 76.69 25  B 1 
ATOM 1365 N ND2 . ASN B 2 25  ? -11.796 -16.766 -9.563  1.00 74.33 25  B 1 
ATOM 1366 N N   . VAL B 2 26  ? -10.261 -12.793 -6.051  1.00 98.28 26  B 1 
ATOM 1367 C CA  . VAL B 2 26  ? -10.176 -12.188 -4.712  1.00 98.21 26  B 1 
ATOM 1368 C C   . VAL B 2 26  ? -10.269 -10.665 -4.804  1.00 98.33 26  B 1 
ATOM 1369 O O   . VAL B 2 26  ? -11.025 -10.051 -4.047  1.00 98.05 26  B 1 
ATOM 1370 C CB  . VAL B 2 26  ? -8.897  -12.621 -3.989  1.00 98.13 26  B 1 
ATOM 1371 C CG1 . VAL B 2 26  ? -8.766  -11.964 -2.614  1.00 97.30 26  B 1 
ATOM 1372 C CG2 . VAL B 2 26  ? -8.884  -14.133 -3.765  1.00 97.44 26  B 1 
ATOM 1373 N N   . LYS B 2 27  ? -9.580  -10.042 -5.762  1.00 98.49 27  B 1 
ATOM 1374 C CA  . LYS B 2 27  ? -9.656  -8.594  -6.002  1.00 98.49 27  B 1 
ATOM 1375 C C   . LYS B 2 27  ? -11.057 -8.150  -6.423  1.00 98.15 27  B 1 
ATOM 1376 O O   . LYS B 2 27  ? -11.516 -7.120  -5.943  1.00 97.79 27  B 1 
ATOM 1377 C CB  . LYS B 2 27  ? -8.619  -8.182  -7.053  1.00 98.49 27  B 1 
ATOM 1378 C CG  . LYS B 2 27  ? -7.185  -8.180  -6.500  1.00 98.23 27  B 1 
ATOM 1379 C CD  . LYS B 2 27  ? -6.214  -7.788  -7.614  1.00 97.69 27  B 1 
ATOM 1380 C CE  . LYS B 2 27  ? -4.775  -7.662  -7.106  1.00 96.65 27  B 1 
ATOM 1381 N NZ  . LYS B 2 27  ? -3.865  -7.284  -8.201  1.00 95.36 27  B 1 
ATOM 1382 N N   . ALA B 2 28  ? -11.769 -8.932  -7.231  1.00 98.23 28  B 1 
ATOM 1383 C CA  . ALA B 2 28  ? -13.154 -8.670  -7.593  1.00 97.90 28  B 1 
ATOM 1384 C C   . ALA B 2 28  ? -14.080 -8.697  -6.357  1.00 97.71 28  B 1 
ATOM 1385 O O   . ALA B 2 28  ? -14.888 -7.786  -6.156  1.00 96.75 28  B 1 
ATOM 1386 C CB  . ALA B 2 28  ? -13.589 -9.672  -8.661  1.00 97.71 28  B 1 
ATOM 1387 N N   . LYS B 2 29  ? -13.910 -9.683  -5.469  1.00 97.78 29  B 1 
ATOM 1388 C CA  . LYS B 2 29  ? -14.645 -9.749  -4.193  1.00 97.20 29  B 1 
ATOM 1389 C C   . LYS B 2 29  ? -14.345 -8.548  -3.285  1.00 96.64 29  B 1 
ATOM 1390 O O   . LYS B 2 29  ? -15.240 -8.066  -2.592  1.00 95.70 29  B 1 
ATOM 1391 C CB  . LYS B 2 29  ? -14.335 -11.072 -3.467  1.00 97.31 29  B 1 
ATOM 1392 C CG  . LYS B 2 29  ? -14.937 -12.310 -4.174  1.00 96.19 29  B 1 
ATOM 1393 C CD  . LYS B 2 29  ? -14.479 -13.630 -3.533  1.00 93.94 29  B 1 
ATOM 1394 C CE  . LYS B 2 29  ? -15.034 -14.820 -4.323  1.00 91.15 29  B 1 
ATOM 1395 N NZ  . LYS B 2 29  ? -14.627 -16.159 -3.798  1.00 84.84 29  B 1 
ATOM 1396 N N   . ILE B 2 30  ? -13.112 -8.054  -3.287  1.00 97.32 30  B 1 
ATOM 1397 C CA  . ILE B 2 30  ? -12.734 -6.841  -2.549  1.00 97.21 30  B 1 
ATOM 1398 C C   . ILE B 2 30  ? -13.393 -5.605  -3.172  1.00 96.63 30  B 1 
ATOM 1399 O O   . ILE B 2 30  ? -13.915 -4.784  -2.430  1.00 95.58 30  B 1 
ATOM 1400 C CB  . ILE B 2 30  ? -11.200 -6.693  -2.463  1.00 97.51 30  B 1 
ATOM 1401 C CG1 . ILE B 2 30  ? -10.611 -7.802  -1.574  1.00 97.22 30  B 1 
ATOM 1402 C CG2 . ILE B 2 30  ? -10.820 -5.315  -1.881  1.00 97.15 30  B 1 
ATOM 1403 C CD1 . ILE B 2 30  ? -9.094  -7.954  -1.722  1.00 96.91 30  B 1 
ATOM 1404 N N   . GLN B 2 31  ? -13.422 -5.495  -4.511  1.00 96.75 31  B 1 
ATOM 1405 C CA  . GLN B 2 31  ? -14.087 -4.385  -5.200  1.00 96.39 31  B 1 
ATOM 1406 C C   . GLN B 2 31  ? -15.559 -4.272  -4.806  1.00 95.65 31  B 1 
ATOM 1407 O O   . GLN B 2 31  ? -16.030 -3.172  -4.526  1.00 94.06 31  B 1 
ATOM 1408 C CB  . GLN B 2 31  ? -13.947 -4.559  -6.712  1.00 96.16 31  B 1 
ATOM 1409 C CG  . GLN B 2 31  ? -14.531 -3.363  -7.485  1.00 94.71 31  B 1 
ATOM 1410 C CD  . GLN B 2 31  ? -14.466 -3.533  -9.006  1.00 92.73 31  B 1 
ATOM 1411 O OE1 . GLN B 2 31  ? -14.241 -4.606  -9.531  1.00 86.88 31  B 1 
ATOM 1412 N NE2 . GLN B 2 31  ? -14.662 -2.475  -9.749  1.00 84.32 31  B 1 
ATOM 1413 N N   . CYS B 2 32  ? -16.274 -5.387  -4.713  1.00 95.36 32  B 1 
ATOM 1414 C CA  . CYS B 2 32  ? -17.673 -5.399  -4.292  1.00 94.63 32  B 1 
ATOM 1415 C C   . CYS B 2 32  ? -17.895 -4.850  -2.870  1.00 94.08 32  B 1 
ATOM 1416 O O   . CYS B 2 32  ? -18.969 -4.344  -2.582  1.00 92.40 32  B 1 
ATOM 1417 C CB  . CYS B 2 32  ? -18.219 -6.828  -4.382  1.00 93.93 32  B 1 
ATOM 1418 S SG  . CYS B 2 32  ? -18.302 -7.367  -6.108  1.00 84.46 32  B 1 
ATOM 1419 N N   . LYS B 2 33  ? -16.898 -4.966  -1.985  1.00 94.17 33  B 1 
ATOM 1420 C CA  . LYS B 2 33  ? -17.006 -4.547  -0.581  1.00 93.59 33  B 1 
ATOM 1421 C C   . LYS B 2 33  ? -16.427 -3.157  -0.306  1.00 93.15 33  B 1 
ATOM 1422 O O   . LYS B 2 33  ? -16.958 -2.432  0.523   1.00 90.89 33  B 1 
ATOM 1423 C CB  . LYS B 2 33  ? -16.336 -5.582  0.330   1.00 92.85 33  B 1 
ATOM 1424 C CG  . LYS B 2 33  ? -17.122 -6.905  0.356   1.00 90.90 33  B 1 
ATOM 1425 C CD  . LYS B 2 33  ? -16.620 -7.794  1.489   1.00 87.93 33  B 1 
ATOM 1426 C CE  . LYS B 2 33  ? -17.504 -9.046  1.595   1.00 84.58 33  B 1 
ATOM 1427 N NZ  . LYS B 2 33  ? -17.344 -9.719  2.901   1.00 77.71 33  B 1 
ATOM 1428 N N   . GLU B 2 34  ? -15.327 -2.810  -0.978  1.00 94.57 34  B 1 
ATOM 1429 C CA  . GLU B 2 34  ? -14.550 -1.595  -0.695  1.00 94.22 34  B 1 
ATOM 1430 C C   . GLU B 2 34  ? -14.614 -0.561  -1.835  1.00 94.57 34  B 1 
ATOM 1431 O O   . GLU B 2 34  ? -14.102 0.551   -1.688  1.00 92.89 34  B 1 
ATOM 1432 C CB  . GLU B 2 34  ? -13.093 -1.973  -0.392  1.00 93.65 34  B 1 
ATOM 1433 C CG  . GLU B 2 34  ? -12.910 -2.844  0.862   1.00 90.89 34  B 1 
ATOM 1434 C CD  . GLU B 2 34  ? -13.056 -2.070  2.179   1.00 90.24 34  B 1 
ATOM 1435 O OE1 . GLU B 2 34  ? -13.799 -2.536  3.061   1.00 84.53 34  B 1 
ATOM 1436 O OE2 . GLU B 2 34  ? -12.346 -1.051  2.371   1.00 84.68 34  B 1 
ATOM 1437 N N   . GLY B 2 35  ? -15.189 -0.915  -2.990  1.00 94.35 35  B 1 
ATOM 1438 C CA  . GLY B 2 35  ? -15.300 -0.022  -4.148  1.00 94.31 35  B 1 
ATOM 1439 C C   . GLY B 2 35  ? -13.960 0.322   -4.804  1.00 95.03 35  B 1 
ATOM 1440 O O   . GLY B 2 35  ? -13.845 1.345   -5.477  1.00 93.83 35  B 1 
ATOM 1441 N N   . ILE B 2 36  ? -12.924 -0.488  -4.597  1.00 95.83 36  B 1 
ATOM 1442 C CA  . ILE B 2 36  ? -11.589 -0.261  -5.167  1.00 96.46 36  B 1 
ATOM 1443 C C   . ILE B 2 36  ? -11.429 -1.133  -6.414  1.00 96.90 36  B 1 
ATOM 1444 O O   . ILE B 2 36  ? -11.473 -2.357  -6.282  1.00 96.58 36  B 1 
ATOM 1445 C CB  . ILE B 2 36  ? -10.476 -0.537  -4.143  1.00 96.24 36  B 1 
ATOM 1446 C CG1 . ILE B 2 36  ? -10.699 0.268   -2.843  1.00 94.17 36  B 1 
ATOM 1447 C CG2 . ILE B 2 36  ? -9.105  -0.167  -4.753  1.00 94.11 36  B 1 
ATOM 1448 C CD1 . ILE B 2 36  ? -9.751  -0.122  -1.713  1.00 89.97 36  B 1 
ATOM 1449 N N   . PRO B 2 37  ? -11.204 -0.545  -7.608  1.00 96.56 37  B 1 
ATOM 1450 C CA  . PRO B 2 37  ? -10.970 -1.320  -8.823  1.00 96.55 37  B 1 
ATOM 1451 C C   . PRO B 2 37  ? -9.784  -2.288  -8.680  1.00 97.11 37  B 1 
ATOM 1452 O O   . PRO B 2 37  ? -8.769  -1.916  -8.077  1.00 96.89 37  B 1 
ATOM 1453 C CB  . PRO B 2 37  ? -10.718 -0.289  -9.927  1.00 95.52 37  B 1 
ATOM 1454 C CG  . PRO B 2 37  ? -11.418 0.957   -9.417  1.00 92.79 37  B 1 
ATOM 1455 C CD  . PRO B 2 37  ? -11.224 0.868   -7.905  1.00 95.54 37  B 1 
ATOM 1456 N N   . PRO B 2 38  ? -9.860  -3.505  -9.248  1.00 97.12 38  B 1 
ATOM 1457 C CA  . PRO B 2 38  ? -8.784  -4.496  -9.143  1.00 97.25 38  B 1 
ATOM 1458 C C   . PRO B 2 38  ? -7.411  -3.999  -9.603  1.00 97.30 38  B 1 
ATOM 1459 O O   . PRO B 2 38  ? -6.401  -4.331  -8.983  1.00 96.88 38  B 1 
ATOM 1460 C CB  . PRO B 2 38  ? -9.251  -5.683  -9.991  1.00 96.81 38  B 1 
ATOM 1461 C CG  . PRO B 2 38  ? -10.767 -5.604  -9.890  1.00 95.21 38  B 1 
ATOM 1462 C CD  . PRO B 2 38  ? -11.025 -4.095  -9.885  1.00 96.86 38  B 1 
ATOM 1463 N N   . ASP B 2 39  ? -7.365  -3.151  -10.630 1.00 97.34 39  B 1 
ATOM 1464 C CA  . ASP B 2 39  ? -6.127  -2.575  -11.174 1.00 96.90 39  B 1 
ATOM 1465 C C   . ASP B 2 39  ? -5.437  -1.588  -10.211 1.00 97.06 39  B 1 
ATOM 1466 O O   . ASP B 2 39  ? -4.228  -1.338  -10.345 1.00 95.78 39  B 1 
ATOM 1467 C CB  . ASP B 2 39  ? -6.430  -1.898  -12.515 1.00 96.07 39  B 1 
ATOM 1468 C CG  . ASP B 2 39  ? -7.193  -0.587  -12.317 1.00 90.09 39  B 1 
ATOM 1469 O OD1 . ASP B 2 39  ? -8.269  -0.651  -11.681 1.00 84.82 39  B 1 
ATOM 1470 O OD2 . ASP B 2 39  ? -6.652  0.471   -12.693 1.00 84.04 39  B 1 
ATOM 1471 N N   . GLN B 2 40  ? -6.167  -1.060  -9.234  1.00 97.21 40  B 1 
ATOM 1472 C CA  . GLN B 2 40  ? -5.627  -0.201  -8.171  1.00 97.05 40  B 1 
ATOM 1473 C C   . GLN B 2 40  ? -5.260  -0.973  -6.906  1.00 97.16 40  B 1 
ATOM 1474 O O   . GLN B 2 40  ? -4.647  -0.408  -5.992  1.00 95.84 40  B 1 
ATOM 1475 C CB  . GLN B 2 40  ? -6.618  0.935   -7.851  1.00 96.27 40  B 1 
ATOM 1476 C CG  . GLN B 2 40  ? -6.918  1.831   -9.056  1.00 93.38 40  B 1 
ATOM 1477 C CD  . GLN B 2 40  ? -5.652  2.440   -9.671  1.00 92.88 40  B 1 
ATOM 1478 O OE1 . GLN B 2 40  ? -4.742  2.900   -8.986  1.00 86.84 40  B 1 
ATOM 1479 N NE2 . GLN B 2 40  ? -5.558  2.434   -10.982 1.00 85.08 40  B 1 
ATOM 1480 N N   . GLN B 2 41  ? -5.607  -2.250  -6.828  1.00 97.55 41  B 1 
ATOM 1481 C CA  . GLN B 2 41  ? -5.317  -3.089  -5.670  1.00 97.84 41  B 1 
ATOM 1482 C C   . GLN B 2 41  ? -3.960  -3.773  -5.800  1.00 97.85 41  B 1 
ATOM 1483 O O   . GLN B 2 41  ? -3.590  -4.301  -6.844  1.00 97.39 41  B 1 
ATOM 1484 C CB  . GLN B 2 41  ? -6.416  -4.134  -5.474  1.00 97.86 41  B 1 
ATOM 1485 C CG  . GLN B 2 41  ? -7.815  -3.537  -5.224  1.00 97.39 41  B 1 
ATOM 1486 C CD  . GLN B 2 41  ? -8.855  -4.638  -5.055  1.00 97.79 41  B 1 
ATOM 1487 O OE1 . GLN B 2 41  ? -8.561  -5.704  -4.529  1.00 94.08 41  B 1 
ATOM 1488 N NE2 . GLN B 2 41  ? -10.083 -4.435  -5.475  1.00 94.03 41  B 1 
ATOM 1489 N N   . ARG B 2 42  ? -3.238  -3.837  -4.687  1.00 97.83 42  B 1 
ATOM 1490 C CA  . ARG B 2 42  ? -2.102  -4.735  -4.493  1.00 97.84 42  B 1 
ATOM 1491 C C   . ARG B 2 42  ? -2.343  -5.531  -3.223  1.00 97.86 42  B 1 
ATOM 1492 O O   . ARG B 2 42  ? -2.513  -4.941  -2.149  1.00 97.07 42  B 1 
ATOM 1493 C CB  . ARG B 2 42  ? -0.791  -3.930  -4.465  1.00 97.46 42  B 1 
ATOM 1494 C CG  . ARG B 2 42  ? 0.471   -4.791  -4.338  1.00 96.56 42  B 1 
ATOM 1495 C CD  . ARG B 2 42  ? 1.703   -3.876  -4.356  1.00 95.07 42  B 1 
ATOM 1496 N NE  . ARG B 2 42  ? 2.989   -4.594  -4.319  1.00 93.68 42  B 1 
ATOM 1497 C CZ  . ARG B 2 42  ? 3.870   -4.756  -5.308  1.00 93.62 42  B 1 
ATOM 1498 N NH1 . ARG B 2 42  ? 3.637   -4.400  -6.535  1.00 88.11 42  B 1 
ATOM 1499 N NH2 . ARG B 2 42  ? 5.024   -5.280  -5.082  1.00 89.32 42  B 1 
ATOM 1500 N N   . LEU B 2 43  ? -2.375  -6.857  -3.349  1.00 98.01 43  B 1 
ATOM 1501 C CA  . LEU B 2 43  ? -2.504  -7.760  -2.216  1.00 98.13 43  B 1 
ATOM 1502 C C   . LEU B 2 43  ? -1.129  -8.283  -1.807  1.00 98.00 43  B 1 
ATOM 1503 O O   . LEU B 2 43  ? -0.324  -8.636  -2.659  1.00 97.56 43  B 1 
ATOM 1504 C CB  . LEU B 2 43  ? -3.475  -8.902  -2.546  1.00 98.12 43  B 1 
ATOM 1505 C CG  . LEU B 2 43  ? -4.932  -8.451  -2.744  1.00 97.62 43  B 1 
ATOM 1506 C CD1 . LEU B 2 43  ? -5.791  -9.639  -3.159  1.00 97.00 43  B 1 
ATOM 1507 C CD2 . LEU B 2 43  ? -5.523  -7.857  -1.461  1.00 96.77 43  B 1 
ATOM 1508 N N   . ILE B 2 44  ? -0.875  -8.316  -0.509  1.00 97.57 44  B 1 
ATOM 1509 C CA  . ILE B 2 44  ? 0.390   -8.772  0.065   1.00 97.34 44  B 1 
ATOM 1510 C C   . ILE B 2 44  ? 0.090   -9.889  1.064   1.00 97.32 44  B 1 
ATOM 1511 O O   . ILE B 2 44  ? -0.763  -9.751  1.937   1.00 97.01 44  B 1 
ATOM 1512 C CB  . ILE B 2 44  ? 1.163   -7.600  0.715   1.00 97.07 44  B 1 
ATOM 1513 C CG1 . ILE B 2 44  ? 1.466   -6.504  -0.335  1.00 96.11 44  B 1 
ATOM 1514 C CG2 . ILE B 2 44  ? 2.462   -8.105  1.363   1.00 96.09 44  B 1 
ATOM 1515 C CD1 . ILE B 2 44  ? 2.069   -5.217  0.260   1.00 94.46 44  B 1 
ATOM 1516 N N   . PHE B 2 45  ? 0.842   -10.987 0.953   1.00 96.97 45  B 1 
ATOM 1517 C CA  . PHE B 2 45  ? 0.840   -12.086 1.904   1.00 96.90 45  B 1 
ATOM 1518 C C   . PHE B 2 45  ? 2.278   -12.532 2.169   1.00 96.62 45  B 1 
ATOM 1519 O O   . PHE B 2 45  ? 3.079   -12.618 1.237   1.00 95.80 45  B 1 
ATOM 1520 C CB  . PHE B 2 45  ? -0.016  -13.232 1.367   1.00 96.90 45  B 1 
ATOM 1521 C CG  . PHE B 2 45  ? -0.084  -14.405 2.312   1.00 96.98 45  B 1 
ATOM 1522 C CD1 . PHE B 2 45  ? 0.576   -15.611 2.004   1.00 96.29 45  B 1 
ATOM 1523 C CD2 . PHE B 2 45  ? -0.803  -14.303 3.516   1.00 96.38 45  B 1 
ATOM 1524 C CE1 . PHE B 2 45  ? 0.506   -16.702 2.886   1.00 95.81 45  B 1 
ATOM 1525 C CE2 . PHE B 2 45  ? -0.877  -15.393 4.402   1.00 95.77 45  B 1 
ATOM 1526 C CZ  . PHE B 2 45  ? -0.223  -16.592 4.083   1.00 96.01 45  B 1 
ATOM 1527 N N   . ALA B 2 46  ? 2.614   -12.764 3.420   1.00 96.12 46  B 1 
ATOM 1528 C CA  . ALA B 2 46  ? 3.970   -13.132 3.833   1.00 95.57 46  B 1 
ATOM 1529 C C   . ALA B 2 46  ? 5.072   -12.223 3.231   1.00 95.50 46  B 1 
ATOM 1530 O O   . ALA B 2 46  ? 6.113   -12.693 2.774   1.00 93.64 46  B 1 
ATOM 1531 C CB  . ALA B 2 46  ? 4.178   -14.632 3.591   1.00 94.43 46  B 1 
ATOM 1532 N N   . GLY B 2 47  ? 4.811   -10.915 3.181   1.00 95.45 47  B 1 
ATOM 1533 C CA  . GLY B 2 47  ? 5.747   -9.921  2.647   1.00 95.38 47  B 1 
ATOM 1534 C C   . GLY B 2 47  ? 5.872   -9.872  1.117   1.00 95.84 47  B 1 
ATOM 1535 O O   . GLY B 2 47  ? 6.626   -9.041  0.609   1.00 94.56 47  B 1 
ATOM 1536 N N   . LYS B 2 48  ? 5.144   -10.713 0.376   1.00 95.75 48  B 1 
ATOM 1537 C CA  . LYS B 2 48  ? 5.188   -10.776 -1.091  1.00 95.92 48  B 1 
ATOM 1538 C C   . LYS B 2 48  ? 3.904   -10.244 -1.718  1.00 96.50 48  B 1 
ATOM 1539 O O   . LYS B 2 48  ? 2.820   -10.412 -1.171  1.00 96.09 48  B 1 
ATOM 1540 C CB  . LYS B 2 48  ? 5.465   -12.210 -1.551  1.00 94.72 48  B 1 
ATOM 1541 C CG  . LYS B 2 48  ? 6.848   -12.713 -1.101  1.00 90.84 48  B 1 
ATOM 1542 C CD  . LYS B 2 48  ? 7.059   -14.158 -1.582  1.00 87.67 48  B 1 
ATOM 1543 C CE  . LYS B 2 48  ? 8.407   -14.692 -1.083  1.00 81.25 48  B 1 
ATOM 1544 N NZ  . LYS B 2 48  ? 8.589   -16.126 -1.426  1.00 74.10 48  B 1 
ATOM 1545 N N   . GLN B 2 49  ? 4.042   -9.653  -2.919  1.00 96.55 49  B 1 
ATOM 1546 C CA  . GLN B 2 49  ? 2.900   -9.359  -3.775  1.00 96.77 49  B 1 
ATOM 1547 C C   . GLN B 2 49  ? 2.262   -10.662 -4.268  1.00 97.19 49  B 1 
ATOM 1548 O O   . GLN B 2 49  ? 2.965   -11.611 -4.608  1.00 96.10 49  B 1 
ATOM 1549 C CB  . GLN B 2 49  ? 3.325   -8.468  -4.955  1.00 95.29 49  B 1 
ATOM 1550 C CG  . GLN B 2 49  ? 2.188   -8.252  -5.970  1.00 88.37 49  B 1 
ATOM 1551 C CD  . GLN B 2 49  ? 2.549   -7.310  -7.107  1.00 83.39 49  B 1 
ATOM 1552 O OE1 . GLN B 2 49  ? 3.363   -6.432  -6.976  1.00 76.29 49  B 1 
ATOM 1553 N NE2 . GLN B 2 49  ? 1.922   -7.424  -8.256  1.00 70.13 49  B 1 
ATOM 1554 N N   . LEU B 2 50  ? 0.935   -10.664 -4.362  1.00 97.56 50  B 1 
ATOM 1555 C CA  . LEU B 2 50  ? 0.161   -11.713 -5.014  1.00 97.75 50  B 1 
ATOM 1556 C C   . LEU B 2 50  ? -0.107  -11.312 -6.469  1.00 97.78 50  B 1 
ATOM 1557 O O   . LEU B 2 50  ? -0.652  -10.236 -6.728  1.00 97.00 50  B 1 
ATOM 1558 C CB  . LEU B 2 50  ? -1.125  -11.966 -4.206  1.00 97.80 50  B 1 
ATOM 1559 C CG  . LEU B 2 50  ? -0.912  -12.278 -2.711  1.00 97.26 50  B 1 
ATOM 1560 C CD1 . LEU B 2 50  ? -2.256  -12.567 -2.051  1.00 96.46 50  B 1 
ATOM 1561 C CD2 . LEU B 2 50  ? -0.006  -13.481 -2.471  1.00 96.15 50  B 1 
ATOM 1562 N N   . GLU B 2 51  ? 0.286   -12.161 -7.407  1.00 97.44 51  B 1 
ATOM 1563 C CA  . GLU B 2 51  ? 0.106   -11.957 -8.846  1.00 97.02 51  B 1 
ATOM 1564 C C   . GLU B 2 51  ? -1.286  -12.423 -9.294  1.00 97.40 51  B 1 
ATOM 1565 O O   . GLU B 2 51  ? -1.744  -13.481 -8.880  1.00 96.93 51  B 1 
ATOM 1566 C CB  . GLU B 2 51  ? 1.178   -12.733 -9.634  1.00 95.78 51  B 1 
ATOM 1567 C CG  . GLU B 2 51  ? 2.608   -12.214 -9.447  1.00 88.20 51  B 1 
ATOM 1568 C CD  . GLU B 2 51  ? 3.659   -13.177 -10.030 1.00 80.39 51  B 1 
ATOM 1569 O OE1 . GLU B 2 51  ? 4.850   -13.091 -9.633  1.00 73.66 51  B 1 
ATOM 1570 O OE2 . GLU B 2 51  ? 3.319   -14.106 -10.792 1.00 72.73 51  B 1 
ATOM 1571 N N   . ASP B 2 52  ? -1.919  -11.669 -10.197 1.00 96.73 52  B 1 
ATOM 1572 C CA  . ASP B 2 52  ? -3.324  -11.859 -10.583 1.00 96.56 52  B 1 
ATOM 1573 C C   . ASP B 2 52  ? -3.624  -13.246 -11.161 1.00 95.87 52  B 1 
ATOM 1574 O O   . ASP B 2 52  ? -4.616  -13.873 -10.778 1.00 90.59 52  B 1 
ATOM 1575 C CB  . ASP B 2 52  ? -3.729  -10.747 -11.574 1.00 95.70 52  B 1 
ATOM 1576 C CG  . ASP B 2 52  ? -3.819  -9.383  -10.885 1.00 94.62 52  B 1 
ATOM 1577 O OD1 . ASP B 2 52  ? -4.002  -9.368  -9.652  1.00 91.25 52  B 1 
ATOM 1578 O OD2 . ASP B 2 52  ? -3.693  -8.322  -11.524 1.00 89.93 52  B 1 
ATOM 1579 N N   . GLY B 2 53  ? -2.748  -13.757 -12.009 1.00 96.05 53  B 1 
ATOM 1580 C CA  . GLY B 2 53  ? -2.927  -15.055 -12.670 1.00 95.47 53  B 1 
ATOM 1581 C C   . GLY B 2 53  ? -2.655  -16.286 -11.790 1.00 96.41 53  B 1 
ATOM 1582 O O   . GLY B 2 53  ? -2.790  -17.408 -12.267 1.00 93.50 53  B 1 
ATOM 1583 N N   . ARG B 2 54  ? -2.260  -16.094 -10.527 1.00 97.34 54  B 1 
ATOM 1584 C CA  . ARG B 2 54  ? -2.021  -17.206 -9.595  1.00 97.63 54  B 1 
ATOM 1585 C C   . ARG B 2 54  ? -3.231  -17.441 -8.692  1.00 98.15 54  B 1 
ATOM 1586 O O   . ARG B 2 54  ? -4.089  -16.572 -8.537  1.00 97.48 54  B 1 
ATOM 1587 C CB  . ARG B 2 54  ? -0.746  -16.983 -8.782  1.00 96.78 54  B 1 
ATOM 1588 C CG  . ARG B 2 54  ? 0.497   -16.829 -9.666  1.00 92.62 54  B 1 
ATOM 1589 C CD  . ARG B 2 54  ? 1.743   -17.086 -8.826  1.00 84.90 54  B 1 
ATOM 1590 N NE  . ARG B 2 54  ? 2.963   -16.641 -9.497  1.00 77.54 54  B 1 
ATOM 1591 C CZ  . ARG B 2 54  ? 4.200   -16.981 -9.216  1.00 69.74 54  B 1 
ATOM 1592 N NH1 . ARG B 2 54  ? 4.476   -17.902 -8.332  1.00 63.13 54  B 1 
ATOM 1593 N NH2 . ARG B 2 54  ? 5.178   -16.379 -9.817  1.00 64.26 54  B 1 
ATOM 1594 N N   . THR B 2 55  ? -3.265  -18.631 -8.080  1.00 97.91 55  B 1 
ATOM 1595 C CA  . THR B 2 55  ? -4.314  -19.018 -7.145  1.00 98.00 55  B 1 
ATOM 1596 C C   . THR B 2 55  ? -3.884  -18.820 -5.692  1.00 98.01 55  B 1 
ATOM 1597 O O   . THR B 2 55  ? -2.700  -18.658 -5.383  1.00 97.47 55  B 1 
ATOM 1598 C CB  . THR B 2 55  ? -4.754  -20.472 -7.377  1.00 97.68 55  B 1 
ATOM 1599 O OG1 . THR B 2 55  ? -3.687  -21.345 -7.107  1.00 94.31 55  B 1 
ATOM 1600 C CG2 . THR B 2 55  ? -5.247  -20.727 -8.795  1.00 93.96 55  B 1 
ATOM 1601 N N   . LEU B 2 56  ? -4.846  -18.860 -4.774  1.00 98.06 56  B 1 
ATOM 1602 C CA  . LEU B 2 56  ? -4.548  -18.834 -3.340  1.00 97.93 56  B 1 
ATOM 1603 C C   . LEU B 2 56  ? -3.689  -20.047 -2.916  1.00 97.72 56  B 1 
ATOM 1604 O O   . LEU B 2 56  ? -2.796  -19.885 -2.081  1.00 97.17 56  B 1 
ATOM 1605 C CB  . LEU B 2 56  ? -5.862  -18.805 -2.547  1.00 97.93 56  B 1 
ATOM 1606 C CG  . LEU B 2 56  ? -6.681  -17.511 -2.705  1.00 97.51 56  B 1 
ATOM 1607 C CD1 . LEU B 2 56  ? -8.013  -17.656 -1.963  1.00 96.72 56  B 1 
ATOM 1608 C CD2 . LEU B 2 56  ? -5.958  -16.285 -2.127  1.00 96.34 56  B 1 
ATOM 1609 N N   . SER B 2 57  ? -3.918  -21.212 -3.514  1.00 97.73 57  B 1 
ATOM 1610 C CA  . SER B 2 57  ? -3.136  -22.418 -3.247  1.00 97.38 57  B 1 
ATOM 1611 C C   . SER B 2 57  ? -1.676  -22.289 -3.674  1.00 97.26 57  B 1 
ATOM 1612 O O   . SER B 2 57  ? -0.806  -22.791 -2.962  1.00 96.02 57  B 1 
ATOM 1613 C CB  . SER B 2 57  ? -3.771  -23.645 -3.908  1.00 96.44 57  B 1 
ATOM 1614 O OG  . SER B 2 57  ? -4.064  -23.421 -5.263  1.00 83.73 57  B 1 
ATOM 1615 N N   . ASP B 2 58  ? -1.378  -21.562 -4.752  1.00 97.57 58  B 1 
ATOM 1616 C CA  . ASP B 2 58  ? 0.006   -21.337 -5.219  1.00 97.10 58  B 1 
ATOM 1617 C C   . ASP B 2 58  ? 0.855   -20.580 -4.184  1.00 96.87 58  B 1 
ATOM 1618 O O   . ASP B 2 58  ? 2.076   -20.728 -4.143  1.00 95.72 58  B 1 
ATOM 1619 C CB  . ASP B 2 58  ? 0.009   -20.537 -6.525  1.00 96.92 58  B 1 
ATOM 1620 C CG  . ASP B 2 58  ? -0.649  -21.251 -7.706  1.00 95.61 58  B 1 
ATOM 1621 O OD1 . ASP B 2 58  ? -0.546  -22.492 -7.774  1.00 92.59 58  B 1 
ATOM 1622 O OD2 . ASP B 2 58  ? -1.248  -20.538 -8.530  1.00 92.19 58  B 1 
ATOM 1623 N N   . TYR B 2 59  ? 0.206   -19.770 -3.349  1.00 96.85 59  B 1 
ATOM 1624 C CA  . TYR B 2 59  ? 0.845   -19.034 -2.266  1.00 96.48 59  B 1 
ATOM 1625 C C   . TYR B 2 59  ? 0.719   -19.718 -0.899  1.00 96.14 59  B 1 
ATOM 1626 O O   . TYR B 2 59  ? 1.083   -19.126 0.119   1.00 94.59 59  B 1 
ATOM 1627 C CB  . TYR B 2 59  ? 0.282   -17.609 -2.237  1.00 96.29 59  B 1 
ATOM 1628 C CG  . TYR B 2 59  ? 0.664   -16.797 -3.452  1.00 96.64 59  B 1 
ATOM 1629 C CD1 . TYR B 2 59  ? 1.983   -16.323 -3.597  1.00 95.72 59  B 1 
ATOM 1630 C CD2 . TYR B 2 59  ? -0.294  -16.498 -4.435  1.00 95.87 59  B 1 
ATOM 1631 C CE1 . TYR B 2 59  ? 2.342   -15.545 -4.701  1.00 95.23 59  B 1 
ATOM 1632 C CE2 . TYR B 2 59  ? 0.052   -15.721 -5.546  1.00 95.29 59  B 1 
ATOM 1633 C CZ  . TYR B 2 59  ? 1.373   -15.236 -5.674  1.00 95.95 59  B 1 
ATOM 1634 O OH  . TYR B 2 59  ? 1.717   -14.445 -6.746  1.00 94.73 59  B 1 
ATOM 1635 N N   . ASN B 2 60  ? 0.187   -20.937 -0.859  1.00 96.47 60  B 1 
ATOM 1636 C CA  . ASN B 2 60  ? -0.104  -21.668 0.368   1.00 95.97 60  B 1 
ATOM 1637 C C   . ASN B 2 60  ? -0.981  -20.869 1.360   1.00 96.31 60  B 1 
ATOM 1638 O O   . ASN B 2 60  ? -0.810  -20.950 2.580   1.00 95.19 60  B 1 
ATOM 1639 C CB  . ASN B 2 60  ? 1.213   -22.204 0.953   1.00 94.36 60  B 1 
ATOM 1640 C CG  . ASN B 2 60  ? 1.015   -23.280 2.005   1.00 84.41 60  B 1 
ATOM 1641 O OD1 . ASN B 2 60  ? 0.042   -24.019 2.022   1.00 76.21 60  B 1 
ATOM 1642 N ND2 . ASN B 2 60  ? 1.963   -23.413 2.898   1.00 71.96 60  B 1 
ATOM 1643 N N   . ILE B 2 61  ? -1.913  -20.078 0.830   1.00 96.80 61  B 1 
ATOM 1644 C CA  . ILE B 2 61  ? -2.872  -19.319 1.632   1.00 97.34 61  B 1 
ATOM 1645 C C   . ILE B 2 61  ? -3.952  -20.281 2.119   1.00 97.26 61  B 1 
ATOM 1646 O O   . ILE B 2 61  ? -4.689  -20.872 1.331   1.00 96.49 61  B 1 
ATOM 1647 C CB  . ILE B 2 61  ? -3.439  -18.126 0.838   1.00 97.47 61  B 1 
ATOM 1648 C CG1 . ILE B 2 61  ? -2.314  -17.110 0.546   1.00 96.63 61  B 1 
ATOM 1649 C CG2 . ILE B 2 61  ? -4.576  -17.438 1.624   1.00 96.80 61  B 1 
ATOM 1650 C CD1 . ILE B 2 61  ? -2.683  -16.046 -0.487  1.00 95.20 61  B 1 
ATOM 1651 N N   . GLN B 2 62  ? -4.048  -20.413 3.428   1.00 97.10 62  B 1 
ATOM 1652 C CA  . GLN B 2 62  ? -4.959  -21.332 4.098   1.00 96.60 62  B 1 
ATOM 1653 C C   . GLN B 2 62  ? -6.152  -20.591 4.701   1.00 97.06 62  B 1 
ATOM 1654 O O   . GLN B 2 62  ? -6.222  -19.355 4.688   1.00 95.58 62  B 1 
ATOM 1655 C CB  . GLN B 2 62  ? -4.183  -22.151 5.143   1.00 94.96 62  B 1 
ATOM 1656 C CG  . GLN B 2 62  ? -3.057  -22.967 4.500   1.00 90.79 62  B 1 
ATOM 1657 C CD  . GLN B 2 62  ? -2.376  -23.930 5.479   1.00 84.80 62  B 1 
ATOM 1658 O OE1 . GLN B 2 62  ? -2.724  -24.035 6.645   1.00 75.50 62  B 1 
ATOM 1659 N NE2 . GLN B 2 62  ? -1.398  -24.676 5.031   1.00 70.75 62  B 1 
ATOM 1660 N N   . LYS B 2 63  ? -7.107  -21.351 5.245   1.00 97.05 63  B 1 
ATOM 1661 C CA  . LYS B 2 63  ? -8.207  -20.778 6.012   1.00 97.11 63  B 1 
ATOM 1662 C C   . LYS B 2 63  ? -7.687  -19.839 7.099   1.00 97.04 63  B 1 
ATOM 1663 O O   . LYS B 2 63  ? -6.635  -20.095 7.687   1.00 95.27 63  B 1 
ATOM 1664 C CB  . LYS B 2 63  ? -9.103  -21.891 6.599   1.00 95.92 63  B 1 
ATOM 1665 C CG  . LYS B 2 63  ? -8.384  -22.760 7.637   1.00 88.92 63  B 1 
ATOM 1666 C CD  . LYS B 2 63  ? -9.365  -23.704 8.346   1.00 86.72 63  B 1 
ATOM 1667 C CE  . LYS B 2 63  ? -8.655  -24.363 9.526   1.00 73.44 63  B 1 
ATOM 1668 N NZ  . LYS B 2 63  ? -9.622  -24.944 10.478  1.00 66.06 63  B 1 
ATOM 1669 N N   . GLU B 2 64  ? -8.442  -18.767 7.348   1.00 97.43 64  B 1 
ATOM 1670 C CA  . GLU B 2 64  ? -8.121  -17.761 8.376   1.00 97.20 64  B 1 
ATOM 1671 C C   . GLU B 2 64  ? -6.808  -16.992 8.137   1.00 96.82 64  B 1 
ATOM 1672 O O   . GLU B 2 64  ? -6.403  -16.184 8.983   1.00 94.74 64  B 1 
ATOM 1673 C CB  . GLU B 2 64  ? -8.227  -18.382 9.778   1.00 96.55 64  B 1 
ATOM 1674 C CG  . GLU B 2 64  ? -9.629  -18.918 10.094  1.00 93.41 64  B 1 
ATOM 1675 C CD  . GLU B 2 64  ? -9.650  -19.886 11.286  1.00 86.75 64  B 1 
ATOM 1676 O OE1 . GLU B 2 64  ? -10.523 -20.789 11.281  1.00 78.66 64  B 1 
ATOM 1677 O OE2 . GLU B 2 64  ? -8.761  -19.795 12.156  1.00 79.21 64  B 1 
ATOM 1678 N N   . SER B 2 65  ? -6.166  -17.167 6.978   1.00 96.85 65  B 1 
ATOM 1679 C CA  . SER B 2 65  ? -5.027  -16.338 6.596   1.00 96.66 65  B 1 
ATOM 1680 C C   . SER B 2 65  ? -5.441  -14.877 6.454   1.00 96.89 65  B 1 
ATOM 1681 O O   . SER B 2 65  ? -6.547  -14.562 5.996   1.00 96.34 65  B 1 
ATOM 1682 C CB  . SER B 2 65  ? -4.395  -16.812 5.279   1.00 96.26 65  B 1 
ATOM 1683 O OG  . SER B 2 65  ? -3.873  -18.119 5.426   1.00 92.59 65  B 1 
ATOM 1684 N N   . THR B 2 66  ? -4.538  -13.961 6.807   1.00 95.96 66  B 1 
ATOM 1685 C CA  . THR B 2 66  ? -4.747  -12.524 6.650   1.00 95.67 66  B 1 
ATOM 1686 C C   . THR B 2 66  ? -3.909  -11.992 5.495   1.00 96.15 66  B 1 
ATOM 1687 O O   . THR B 2 66  ? -2.680  -12.037 5.535   1.00 95.75 66  B 1 
ATOM 1688 C CB  . THR B 2 66  ? -4.459  -11.764 7.945   1.00 94.52 66  B 1 
ATOM 1689 O OG1 . THR B 2 66  ? -5.322  -12.217 8.964   1.00 91.13 66  B 1 
ATOM 1690 C CG2 . THR B 2 66  ? -4.715  -10.261 7.807   1.00 91.24 66  B 1 
ATOM 1691 N N   . LEU B 2 67  ? -4.590  -11.431 4.486   1.00 96.82 67  B 1 
ATOM 1692 C CA  . LEU B 2 67  ? -3.986  -10.662 3.410   1.00 97.15 67  B 1 
ATOM 1693 C C   . LEU B 2 67  ? -3.983  -9.179  3.773   1.00 96.98 67  B 1 
ATOM 1694 O O   . LEU B 2 67  ? -4.855  -8.690  4.492   1.00 96.41 67  B 1 
ATOM 1695 C CB  . LEU B 2 67  ? -4.729  -10.908 2.085   1.00 97.32 67  B 1 
ATOM 1696 C CG  . LEU B 2 67  ? -4.961  -12.382 1.695   1.00 96.26 67  B 1 
ATOM 1697 C CD1 . LEU B 2 67  ? -5.587  -12.443 0.301   1.00 94.30 67  B 1 
ATOM 1698 C CD2 . LEU B 2 67  ? -3.663  -13.175 1.672   1.00 94.14 67  B 1 
ATOM 1699 N N   . HIS B 2 68  ? -3.024  -8.438  3.231   1.00 96.90 68  B 1 
ATOM 1700 C CA  . HIS B 2 68  ? -2.969  -6.989  3.366   1.00 96.87 68  B 1 
ATOM 1701 C C   . HIS B 2 68  ? -3.270  -6.331  2.022   1.00 97.20 68  B 1 
ATOM 1702 O O   . HIS B 2 68  ? -2.564  -6.558  1.047   1.00 96.92 68  B 1 
ATOM 1703 C CB  . HIS B 2 68  ? -1.614  -6.564  3.924   1.00 96.14 68  B 1 
ATOM 1704 C CG  . HIS B 2 68  ? -1.403  -7.006  5.347   1.00 94.36 68  B 1 
ATOM 1705 N ND1 . HIS B 2 68  ? -1.697  -6.273  6.479   1.00 83.01 68  B 1 
ATOM 1706 C CD2 . HIS B 2 68  ? -0.910  -8.203  5.776   1.00 83.31 68  B 1 
ATOM 1707 C CE1 . HIS B 2 68  ? -1.359  -7.002  7.551   1.00 85.25 68  B 1 
ATOM 1708 N NE2 . HIS B 2 68  ? -0.880  -8.190  7.168   1.00 86.71 68  B 1 
ATOM 1709 N N   . LEU B 2 69  ? -4.301  -5.478  1.981   1.00 97.15 69  B 1 
ATOM 1710 C CA  . LEU B 2 69  ? -4.600  -4.624  0.846   1.00 97.30 69  B 1 
ATOM 1711 C C   . LEU B 2 69  ? -3.824  -3.311  0.973   1.00 97.20 69  B 1 
ATOM 1712 O O   . LEU B 2 69  ? -3.970  -2.569  1.949   1.00 96.44 69  B 1 
ATOM 1713 C CB  . LEU B 2 69  ? -6.118  -4.406  0.759   1.00 97.21 69  B 1 
ATOM 1714 C CG  . LEU B 2 69  ? -6.554  -3.454  -0.371  1.00 96.78 69  B 1 
ATOM 1715 C CD1 . LEU B 2 69  ? -6.235  -4.012  -1.756  1.00 95.59 69  B 1 
ATOM 1716 C CD2 . LEU B 2 69  ? -8.057  -3.221  -0.272  1.00 95.41 69  B 1 
ATOM 1717 N N   . VAL B 2 70  ? -3.040  -3.016  -0.060  1.00 97.06 70  B 1 
ATOM 1718 C CA  . VAL B 2 70  ? -2.413  -1.710  -0.285  1.00 96.75 70  B 1 
ATOM 1719 C C   . VAL B 2 70  ? -2.803  -1.195  -1.670  1.00 96.80 70  B 1 
ATOM 1720 O O   . VAL B 2 70  ? -3.490  -1.886  -2.432  1.00 95.35 70  B 1 
ATOM 1721 C CB  . VAL B 2 70  ? -0.884  -1.761  -0.071  1.00 95.79 70  B 1 
ATOM 1722 C CG1 . VAL B 2 70  ? -0.543  -2.216  1.354   1.00 92.87 70  B 1 
ATOM 1723 C CG2 . VAL B 2 70  ? -0.176  -2.670  -1.068  1.00 93.95 70  B 1 
ATOM 1724 N N   . LEU B 2 71  ? -2.414  0.028   -2.012  1.00 96.34 71  B 1 
ATOM 1725 C CA  . LEU B 2 71  ? -2.621  0.541   -3.360  1.00 96.15 71  B 1 
ATOM 1726 C C   . LEU B 2 71  ? -1.561  -0.004  -4.305  1.00 96.13 71  B 1 
ATOM 1727 O O   . LEU B 2 71  ? -0.420  -0.233  -3.907  1.00 94.78 71  B 1 
ATOM 1728 C CB  . LEU B 2 71  ? -2.638  2.077   -3.344  1.00 95.20 71  B 1 
ATOM 1729 C CG  . LEU B 2 71  ? -3.880  2.668   -2.672  1.00 93.69 71  B 1 
ATOM 1730 C CD1 . LEU B 2 71  ? -3.722  4.178   -2.517  1.00 91.94 71  B 1 
ATOM 1731 C CD2 . LEU B 2 71  ? -5.151  2.405   -3.483  1.00 92.19 71  B 1 
ATOM 1732 N N   . ARG B 2 72  ? -1.929  -0.138  -5.587  1.00 96.49 72  B 1 
ATOM 1733 C CA  . ARG B 2 72  ? -0.995  -0.412  -6.680  1.00 96.34 72  B 1 
ATOM 1734 C C   . ARG B 2 72  ? 0.206   0.518   -6.578  1.00 96.55 72  B 1 
ATOM 1735 O O   . ARG B 2 72  ? 0.057   1.717   -6.360  1.00 94.94 72  B 1 
ATOM 1736 C CB  . ARG B 2 72  ? -1.721  -0.246  -8.024  1.00 94.66 72  B 1 
ATOM 1737 C CG  . ARG B 2 72  ? -0.789  -0.435  -9.215  1.00 87.65 72  B 1 
ATOM 1738 C CD  . ARG B 2 72  ? -1.532  -0.166  -10.529 1.00 81.61 72  B 1 
ATOM 1739 N NE  . ARG B 2 72  ? -0.613  -0.120  -11.677 1.00 71.68 72  B 1 
ATOM 1740 C CZ  . ARG B 2 72  ? -0.970  0.141   -12.924 1.00 63.38 72  B 1 
ATOM 1741 N NH1 . ARG B 2 72  ? -2.207  0.385   -13.237 1.00 57.23 72  B 1 
ATOM 1742 N NH2 . ARG B 2 72  ? -0.079  0.165   -13.871 1.00 53.89 72  B 1 
ATOM 1743 N N   . LEU B 2 73  ? 1.392   -0.046  -6.777  1.00 95.89 73  B 1 
ATOM 1744 C CA  . LEU B 2 73  ? 2.653   0.668   -6.775  1.00 95.36 73  B 1 
ATOM 1745 C C   . LEU B 2 73  ? 3.561   0.131   -7.883  1.00 95.09 73  B 1 
ATOM 1746 O O   . LEU B 2 73  ? 3.347   -0.965  -8.403  1.00 91.63 73  B 1 
ATOM 1747 C CB  . LEU B 2 73  ? 3.289   0.556   -5.378  1.00 93.09 73  B 1 
ATOM 1748 C CG  . LEU B 2 73  ? 3.651   -0.870  -4.924  1.00 93.22 73  B 1 
ATOM 1749 C CD1 . LEU B 2 73  ? 5.035   -1.323  -5.381  1.00 90.62 73  B 1 
ATOM 1750 C CD2 . LEU B 2 73  ? 3.641   -0.938  -3.398  1.00 91.56 73  B 1 
ATOM 1751 N N   . ARG B 2 74  ? 4.589   0.916   -8.189  1.00 94.07 74  B 1 
ATOM 1752 C CA  . ARG B 2 74  ? 5.664   0.533   -9.087  1.00 93.66 74  B 1 
ATOM 1753 C C   . ARG B 2 74  ? 6.981   1.094   -8.553  1.00 93.76 74  B 1 
ATOM 1754 O O   . ARG B 2 74  ? 7.049   2.256   -8.154  1.00 89.78 74  B 1 
ATOM 1755 C CB  . ARG B 2 74  ? 5.325   1.036   -10.498 1.00 90.55 74  B 1 
ATOM 1756 C CG  . ARG B 2 74  ? 6.277   0.459   -11.549 1.00 78.91 74  B 1 
ATOM 1757 C CD  . ARG B 2 74  ? 5.892   0.934   -12.949 1.00 75.47 74  B 1 
ATOM 1758 N NE  . ARG B 2 74  ? 6.844   0.427   -13.944 1.00 65.22 74  B 1 
ATOM 1759 C CZ  . ARG B 2 74  ? 6.815   0.626   -15.250 1.00 57.10 74  B 1 
ATOM 1760 N NH1 . ARG B 2 74  ? 5.865   1.317   -15.811 1.00 51.88 74  B 1 
ATOM 1761 N NH2 . ARG B 2 74  ? 7.754   0.131   -16.001 1.00 47.66 74  B 1 
ATOM 1762 N N   . GLY B 2 75  ? 8.006   0.258   -8.517  1.00 93.51 75  B 1 
ATOM 1763 C CA  . GLY B 2 75  ? 9.370   0.724   -8.306  1.00 92.47 75  B 1 
ATOM 1764 C C   . GLY B 2 75  ? 9.870   1.455   -9.561  1.00 91.51 75  B 1 
ATOM 1765 O O   . GLY B 2 75  ? 9.496   1.085   -10.669 1.00 86.13 75  B 1 
ATOM 1766 N N   . GLY B 2 76  ? 10.694  2.477   -9.376  1.00 87.46 76  B 1 
ATOM 1767 C CA  . GLY B 2 76  ? 11.257  3.276   -10.458 1.00 81.98 76  B 1 
ATOM 1768 C C   . GLY B 2 76  ? 11.743  4.637   -9.975  1.00 77.85 76  B 1 
ATOM 1769 O O   . GLY B 2 76  ? 11.343  5.101   -8.892  1.00 69.46 76  B 1 
ATOM 1770 O OXT . GLY B 2 76  ? 12.566  5.265   -10.686 1.00 72.54 76  B 1 
ATOM 1771 N N   . GLY C 3 1   ? -4.913  19.329  -9.668  1.00 66.51 1   C 1 
ATOM 1772 C CA  . GLY C 3 1   ? -5.788  19.459  -8.496  1.00 75.64 1   C 1 
ATOM 1773 C C   . GLY C 3 1   ? -7.123  20.037  -8.929  1.00 80.80 1   C 1 
ATOM 1774 O O   . GLY C 3 1   ? -7.169  20.654  -9.988  1.00 74.88 1   C 1 
ATOM 1775 N N   . SER C 3 2   ? -8.161  19.821  -8.146  1.00 71.68 2   C 1 
ATOM 1776 C CA  . SER C 3 2   ? -9.495  20.346  -8.413  1.00 77.39 2   C 1 
ATOM 1777 C C   . SER C 3 2   ? -9.585  21.811  -7.976  1.00 80.12 2   C 1 
ATOM 1778 O O   . SER C 3 2   ? -8.906  22.234  -7.029  1.00 76.13 2   C 1 
ATOM 1779 C CB  . SER C 3 2   ? -10.552 19.486  -7.719  1.00 71.91 2   C 1 
ATOM 1780 O OG  . SER C 3 2   ? -10.330 18.127  -8.011  1.00 66.52 2   C 1 
ATOM 1781 N N   . THR C 3 3   ? -10.420 22.591  -8.666  1.00 73.74 3   C 1 
ATOM 1782 C CA  . THR C 3 3   ? -10.662 23.974  -8.254  1.00 78.03 3   C 1 
ATOM 1783 C C   . THR C 3 3   ? -11.497 23.993  -6.964  1.00 81.07 3   C 1 
ATOM 1784 O O   . THR C 3 3   ? -12.152 23.022  -6.597  1.00 78.55 3   C 1 
ATOM 1785 C CB  . THR C 3 3   ? -11.328 24.818  -9.343  1.00 73.02 3   C 1 
ATOM 1786 O OG1 . THR C 3 3   ? -12.682 24.527  -9.456  1.00 66.73 3   C 1 
ATOM 1787 C CG2 . THR C 3 3   ? -10.652 24.684  -10.709 1.00 65.85 3   C 1 
ATOM 1788 N N   . LYS C 3 4   ? -11.467 25.121  -6.256  1.00 79.29 4   C 1 
ATOM 1789 C CA  . LYS C 3 4   ? -12.297 25.285  -5.057  1.00 81.28 4   C 1 
ATOM 1790 C C   . LYS C 3 4   ? -13.783 25.132  -5.379  1.00 82.87 4   C 1 
ATOM 1791 O O   . LYS C 3 4   ? -14.503 24.524  -4.598  1.00 80.55 4   C 1 
ATOM 1792 C CB  . LYS C 3 4   ? -11.987 26.636  -4.395  1.00 77.21 4   C 1 
ATOM 1793 C CG  . LYS C 3 4   ? -12.712 26.758  -3.052  1.00 68.72 4   C 1 
ATOM 1794 C CD  . LYS C 3 4   ? -12.509 28.133  -2.408  1.00 64.62 4   C 1 
ATOM 1795 C CE  . LYS C 3 4   ? -13.457 28.202  -1.217  1.00 56.68 4   C 1 
ATOM 1796 N NZ  . LYS C 3 4   ? -13.702 29.575  -0.714  1.00 50.22 4   C 1 
ATOM 1797 N N   . ALA C 3 5   ? -14.223 25.656  -6.536  1.00 79.56 5   C 1 
ATOM 1798 C CA  . ALA C 3 5   ? -15.605 25.570  -6.991  1.00 81.03 5   C 1 
ATOM 1799 C C   . ALA C 3 5   ? -16.020 24.113  -7.249  1.00 83.51 5   C 1 
ATOM 1800 O O   . ALA C 3 5   ? -17.039 23.681  -6.737  1.00 80.57 5   C 1 
ATOM 1801 C CB  . ALA C 3 5   ? -15.759 26.445  -8.240  1.00 78.03 5   C 1 
ATOM 1802 N N   . ASP C 3 6   ? -15.184 23.345  -7.948  1.00 83.25 6   C 1 
ATOM 1803 C CA  . ASP C 3 6   ? -15.456 21.926  -8.213  1.00 84.27 6   C 1 
ATOM 1804 C C   . ASP C 3 6   ? -15.592 21.122  -6.910  1.00 86.06 6   C 1 
ATOM 1805 O O   . ASP C 3 6   ? -16.464 20.280  -6.769  1.00 84.67 6   C 1 
ATOM 1806 C CB  . ASP C 3 6   ? -14.327 21.292  -9.038  1.00 80.27 6   C 1 
ATOM 1807 C CG  . ASP C 3 6   ? -13.946 22.025  -10.321 1.00 75.98 6   C 1 
ATOM 1808 O OD1 . ASP C 3 6   ? -14.803 22.689  -10.925 1.00 71.82 6   C 1 
ATOM 1809 O OD2 . ASP C 3 6   ? -12.725 22.006  -10.637 1.00 71.85 6   C 1 
ATOM 1810 N N   . ILE C 3 7   ? -14.737 21.404  -5.934  1.00 83.97 7   C 1 
ATOM 1811 C CA  . ILE C 3 7   ? -14.774 20.729  -4.634  1.00 86.11 7   C 1 
ATOM 1812 C C   . ILE C 3 7   ? -16.064 21.088  -3.878  1.00 87.73 7   C 1 
ATOM 1813 O O   . ILE C 3 7   ? -16.656 20.216  -3.246  1.00 86.64 7   C 1 
ATOM 1814 C CB  . ILE C 3 7   ? -13.520 21.080  -3.799  1.00 84.66 7   C 1 
ATOM 1815 C CG1 . ILE C 3 7   ? -12.237 20.544  -4.471  1.00 82.45 7   C 1 
ATOM 1816 C CG2 . ILE C 3 7   ? -13.627 20.505  -2.376  1.00 81.78 7   C 1 
ATOM 1817 C CD1 . ILE C 3 7   ? -10.942 21.141  -3.889  1.00 78.88 7   C 1 
ATOM 1818 N N   . GLU C 3 8   ? -16.487 22.332  -3.924  1.00 85.22 8   C 1 
ATOM 1819 C CA  . GLU C 3 8   ? -17.705 22.776  -3.226  1.00 85.72 8   C 1 
ATOM 1820 C C   . GLU C 3 8   ? -18.988 22.215  -3.848  1.00 86.82 8   C 1 
ATOM 1821 O O   . GLU C 3 8   ? -19.979 22.069  -3.134  1.00 84.87 8   C 1 
ATOM 1822 C CB  . GLU C 3 8   ? -17.731 24.311  -3.149  1.00 82.96 8   C 1 
ATOM 1823 C CG  . GLU C 3 8   ? -16.760 24.830  -2.076  1.00 75.58 8   C 1 
ATOM 1824 C CD  . GLU C 3 8   ? -16.649 26.364  -1.982  1.00 70.06 8   C 1 
ATOM 1825 O OE1 . GLU C 3 8   ? -15.935 26.835  -1.050  1.00 62.34 8   C 1 
ATOM 1826 O OE2 . GLU C 3 8   ? -17.205 27.098  -2.819  1.00 64.39 8   C 1 
ATOM 1827 N N   . GLN C 3 9   ? -18.961 21.853  -5.141  1.00 87.78 9   C 1 
ATOM 1828 C CA  . GLN C 3 9   ? -20.083 21.203  -5.817  1.00 88.20 9   C 1 
ATOM 1829 C C   . GLN C 3 9   ? -20.253 19.727  -5.441  1.00 90.26 9   C 1 
ATOM 1830 O O   . GLN C 3 9   ? -21.333 19.172  -5.633  1.00 87.97 9   C 1 
ATOM 1831 C CB  . GLN C 3 9   ? -19.911 21.328  -7.336  1.00 84.74 9   C 1 
ATOM 1832 C CG  . GLN C 3 9   ? -20.163 22.765  -7.817  1.00 75.74 9   C 1 
ATOM 1833 C CD  . GLN C 3 9   ? -19.987 22.920  -9.328  1.00 68.46 9   C 1 
ATOM 1834 O OE1 . GLN C 3 9   ? -19.679 21.994  -10.062 1.00 59.93 9   C 1 
ATOM 1835 N NE2 . GLN C 3 9   ? -20.182 24.102  -9.861  1.00 58.74 9   C 1 
ATOM 1836 N N   . LEU C 3 10  ? -19.238 19.086  -4.904  1.00 89.77 10  C 1 
ATOM 1837 C CA  . LEU C 3 10  ? -19.338 17.691  -4.480  1.00 90.95 10  C 1 
ATOM 1838 C C   . LEU C 3 10  ? -20.364 17.548  -3.340  1.00 92.13 10  C 1 
ATOM 1839 O O   . LEU C 3 10  ? -20.358 18.359  -2.403  1.00 91.33 10  C 1 
ATOM 1840 C CB  . LEU C 3 10  ? -17.972 17.155  -4.033  1.00 90.22 10  C 1 
ATOM 1841 C CG  . LEU C 3 10  ? -16.923 17.052  -5.150  1.00 89.05 10  C 1 
ATOM 1842 C CD1 . LEU C 3 10  ? -15.565 16.695  -4.531  1.00 87.04 10  C 1 
ATOM 1843 C CD2 . LEU C 3 10  ? -17.280 15.971  -6.167  1.00 86.70 10  C 1 
ATOM 1844 N N   . PRO C 3 11  ? -21.193 16.481  -3.371  1.00 92.77 11  C 1 
ATOM 1845 C CA  . PRO C 3 11  ? -22.182 16.231  -2.333  1.00 93.30 11  C 1 
ATOM 1846 C C   . PRO C 3 11  ? -21.563 16.244  -0.936  1.00 94.70 11  C 1 
ATOM 1847 O O   . PRO C 3 11  ? -20.483 15.695  -0.689  1.00 94.01 11  C 1 
ATOM 1848 C CB  . PRO C 3 11  ? -22.814 14.875  -2.666  1.00 91.15 11  C 1 
ATOM 1849 C CG  . PRO C 3 11  ? -22.619 14.756  -4.171  1.00 89.21 11  C 1 
ATOM 1850 C CD  . PRO C 3 11  ? -21.289 15.465  -4.408  1.00 91.65 11  C 1 
ATOM 1851 N N   . SER C 3 12  ? -22.258 16.876  -0.001  1.00 94.42 12  C 1 
ATOM 1852 C CA  . SER C 3 12  ? -21.868 16.871  1.400   1.00 95.15 12  C 1 
ATOM 1853 C C   . SER C 3 12  ? -23.091 16.783  2.294   1.00 95.46 12  C 1 
ATOM 1854 O O   . SER C 3 12  ? -24.154 17.303  1.974   1.00 94.04 12  C 1 
ATOM 1855 C CB  . SER C 3 12  ? -21.009 18.100  1.731   1.00 93.92 12  C 1 
ATOM 1856 O OG  . SER C 3 12  ? -21.726 19.304  1.580   1.00 85.56 12  C 1 
ATOM 1857 N N   . TYR C 3 13  ? -22.944 16.133  3.430   1.00 95.43 13  C 1 
ATOM 1858 C CA  . TYR C 3 13  ? -24.005 15.979  4.400   1.00 95.64 13  C 1 
ATOM 1859 C C   . TYR C 3 13  ? -23.437 15.914  5.823   1.00 96.37 13  C 1 
ATOM 1860 O O   . TYR C 3 13  ? -22.245 15.712  6.032   1.00 95.96 13  C 1 
ATOM 1861 C CB  . TYR C 3 13  ? -24.850 14.741  4.053   1.00 94.49 13  C 1 
ATOM 1862 C CG  . TYR C 3 13  ? -24.143 13.419  4.267   1.00 94.17 13  C 1 
ATOM 1863 C CD1 . TYR C 3 13  ? -23.296 12.867  3.275   1.00 92.21 13  C 1 
ATOM 1864 C CD2 . TYR C 3 13  ? -24.347 12.715  5.462   1.00 92.50 13  C 1 
ATOM 1865 C CE1 . TYR C 3 13  ? -22.676 11.625  3.483   1.00 90.33 13  C 1 
ATOM 1866 C CE2 . TYR C 3 13  ? -23.729 11.470  5.682   1.00 90.73 13  C 1 
ATOM 1867 C CZ  . TYR C 3 13  ? -22.896 10.930  4.689   1.00 90.73 13  C 1 
ATOM 1868 O OH  . TYR C 3 13  ? -22.316 9.714   4.924   1.00 88.03 13  C 1 
ATOM 1869 N N   . ARG C 3 14  ? -24.293 16.093  6.812   1.00 95.76 14  C 1 
ATOM 1870 C CA  . ARG C 3 14  ? -23.906 15.921  8.217   1.00 95.96 14  C 1 
ATOM 1871 C C   . ARG C 3 14  ? -24.101 14.461  8.619   1.00 95.99 14  C 1 
ATOM 1872 O O   . ARG C 3 14  ? -25.215 13.960  8.541   1.00 94.66 14  C 1 
ATOM 1873 C CB  . ARG C 3 14  ? -24.689 16.856  9.137   1.00 95.46 14  C 1 
ATOM 1874 C CG  . ARG C 3 14  ? -24.257 18.311  8.932   1.00 90.46 14  C 1 
ATOM 1875 C CD  . ARG C 3 14  ? -24.977 19.210  9.943   1.00 87.40 14  C 1 
ATOM 1876 N NE  . ARG C 3 14  ? -24.615 20.637  9.769   1.00 83.61 14  C 1 
ATOM 1877 C CZ  . ARG C 3 14  ? -23.572 21.262  10.296  1.00 80.95 14  C 1 
ATOM 1878 N NH1 . ARG C 3 14  ? -22.730 20.658  11.086  1.00 68.88 14  C 1 
ATOM 1879 N NH2 . ARG C 3 14  ? -23.359 22.511  10.026  1.00 74.90 14  C 1 
ATOM 1880 N N   . PHE C 3 15  ? -23.058 13.841  9.091   1.00 95.42 15  C 1 
ATOM 1881 C CA  . PHE C 3 15  ? -23.075 12.454  9.528   1.00 95.54 15  C 1 
ATOM 1882 C C   . PHE C 3 15  ? -24.156 12.221  10.596  1.00 95.55 15  C 1 
ATOM 1883 O O   . PHE C 3 15  ? -24.253 12.957  11.588  1.00 94.71 15  C 1 
ATOM 1884 C CB  . PHE C 3 15  ? -21.693 12.060  10.047  1.00 94.94 15  C 1 
ATOM 1885 C CG  . PHE C 3 15  ? -21.616 10.627  10.507  1.00 95.05 15  C 1 
ATOM 1886 C CD1 . PHE C 3 15  ? -21.524 10.316  11.878  1.00 93.63 15  C 1 
ATOM 1887 C CD2 . PHE C 3 15  ? -21.650 9.578   9.570   1.00 93.75 15  C 1 
ATOM 1888 C CE1 . PHE C 3 15  ? -21.445 8.981   12.304  1.00 92.68 15  C 1 
ATOM 1889 C CE2 . PHE C 3 15  ? -21.580 8.241   9.993   1.00 92.72 15  C 1 
ATOM 1890 C CZ  . PHE C 3 15  ? -21.469 7.934   11.356  1.00 92.92 15  C 1 
ATOM 1891 N N   . ASN C 3 16  ? -24.963 11.189  10.367  1.00 94.69 16  C 1 
ATOM 1892 C CA  . ASN C 3 16  ? -25.958 10.708  11.311  1.00 93.93 16  C 1 
ATOM 1893 C C   . ASN C 3 16  ? -25.743 9.198   11.515  1.00 93.08 16  C 1 
ATOM 1894 O O   . ASN C 3 16  ? -26.046 8.429   10.600  1.00 90.03 16  C 1 
ATOM 1895 C CB  . ASN C 3 16  ? -27.359 11.031  10.785  1.00 92.10 16  C 1 
ATOM 1896 C CG  . ASN C 3 16  ? -28.456 10.564  11.732  1.00 89.68 16  C 1 
ATOM 1897 O OD1 . ASN C 3 16  ? -28.221 10.005  12.791  1.00 83.62 16  C 1 
ATOM 1898 N ND2 . ASN C 3 16  ? -29.698 10.794  11.378  1.00 82.60 16  C 1 
ATOM 1899 N N   . PRO C 3 17  ? -25.296 8.767   12.696  1.00 93.28 17  C 1 
ATOM 1900 C CA  . PRO C 3 17  ? -25.050 7.353   12.972  1.00 91.41 17  C 1 
ATOM 1901 C C   . PRO C 3 17  ? -26.267 6.442   12.726  1.00 91.26 17  C 1 
ATOM 1902 O O   . PRO C 3 17  ? -26.096 5.287   12.372  1.00 86.95 17  C 1 
ATOM 1903 C CB  . PRO C 3 17  ? -24.638 7.291   14.442  1.00 89.29 17  C 1 
ATOM 1904 C CG  . PRO C 3 17  ? -24.109 8.693   14.746  1.00 87.08 17  C 1 
ATOM 1905 C CD  . PRO C 3 17  ? -24.939 9.586   13.837  1.00 91.15 17  C 1 
ATOM 1906 N N   . ASN C 3 18  ? -27.466 6.973   12.879  1.00 91.09 18  C 1 
ATOM 1907 C CA  . ASN C 3 18  ? -28.702 6.202   12.749  1.00 90.95 18  C 1 
ATOM 1908 C C   . ASN C 3 18  ? -29.170 6.023   11.290  1.00 90.15 18  C 1 
ATOM 1909 O O   . ASN C 3 18  ? -30.092 5.245   11.050  1.00 85.69 18  C 1 
ATOM 1910 C CB  . ASN C 3 18  ? -29.804 6.888   13.570  1.00 89.62 18  C 1 
ATOM 1911 C CG  . ASN C 3 18  ? -29.480 6.974   15.056  1.00 85.44 18  C 1 
ATOM 1912 O OD1 . ASN C 3 18  ? -28.728 6.208   15.624  1.00 77.21 18  C 1 
ATOM 1913 N ND2 . ASN C 3 18  ? -30.057 7.933   15.740  1.00 75.76 18  C 1 
ATOM 1914 N N   . ASN C 3 19  ? -28.603 6.765   10.349  1.00 88.93 19  C 1 
ATOM 1915 C CA  . ASN C 3 19  ? -29.021 6.748   8.947   1.00 87.84 19  C 1 
ATOM 1916 C C   . ASN C 3 19  ? -27.827 6.794   7.984   1.00 88.09 19  C 1 
ATOM 1917 O O   . ASN C 3 19  ? -27.880 7.409   6.926   1.00 80.30 19  C 1 
ATOM 1918 C CB  . ASN C 3 19  ? -30.036 7.881   8.709   1.00 82.04 19  C 1 
ATOM 1919 C CG  . ASN C 3 19  ? -30.856 7.654   7.453   1.00 77.24 19  C 1 
ATOM 1920 O OD1 . ASN C 3 19  ? -31.065 6.559   6.999   1.00 67.26 19  C 1 
ATOM 1921 N ND2 . ASN C 3 19  ? -31.402 8.707   6.880   1.00 70.21 19  C 1 
ATOM 1922 N N   . HIS C 3 20  ? -26.720 6.201   8.396   1.00 83.53 20  C 1 
ATOM 1923 C CA  . HIS C 3 20  ? -25.522 6.134   7.578   1.00 82.97 20  C 1 
ATOM 1924 C C   . HIS C 3 20  ? -25.586 4.926   6.651   1.00 82.79 20  C 1 
ATOM 1925 O O   . HIS C 3 20  ? -25.682 3.800   7.122   1.00 78.92 20  C 1 
ATOM 1926 C CB  . HIS C 3 20  ? -24.290 6.115   8.476   1.00 79.31 20  C 1 
ATOM 1927 C CG  . HIS C 3 20  ? -23.016 6.273   7.700   1.00 77.51 20  C 1 
ATOM 1928 N ND1 . HIS C 3 20  ? -22.702 7.307   6.829   1.00 71.64 20  C 1 
ATOM 1929 C CD2 . HIS C 3 20  ? -21.923 5.445   7.746   1.00 67.59 20  C 1 
ATOM 1930 C CE1 . HIS C 3 20  ? -21.455 7.096   6.379   1.00 70.04 20  C 1 
ATOM 1931 N NE2 . HIS C 3 20  ? -20.964 5.989   6.912   1.00 71.95 20  C 1 
ATOM 1932 N N   . GLN C 3 21  ? -25.560 5.171   5.337   1.00 84.66 21  C 1 
ATOM 1933 C CA  . GLN C 3 21  ? -25.715 4.123   4.326   1.00 83.22 21  C 1 
ATOM 1934 C C   . GLN C 3 21  ? -24.389 3.445   3.956   1.00 83.62 21  C 1 
ATOM 1935 O O   . GLN C 3 21  ? -24.375 2.275   3.588   1.00 77.51 21  C 1 
ATOM 1936 C CB  . GLN C 3 21  ? -26.353 4.725   3.068   1.00 77.86 21  C 1 
ATOM 1937 C CG  . GLN C 3 21  ? -27.789 5.193   3.307   1.00 70.28 21  C 1 
ATOM 1938 C CD  . GLN C 3 21  ? -28.451 5.735   2.035   1.00 63.57 21  C 1 
ATOM 1939 O OE1 . GLN C 3 21  ? -27.829 5.959   1.016   1.00 57.52 21  C 1 
ATOM 1940 N NE2 . GLN C 3 21  ? -29.735 5.977   2.053   1.00 55.98 21  C 1 
ATOM 1941 N N   . SER C 3 22  ? -23.287 4.179   4.042   1.00 84.48 22  C 1 
ATOM 1942 C CA  . SER C 3 22  ? -21.953 3.639   3.764   1.00 84.05 22  C 1 
ATOM 1943 C C   . SER C 3 22  ? -21.469 2.763   4.919   1.00 85.16 22  C 1 
ATOM 1944 O O   . SER C 3 22  ? -21.672 3.072   6.097   1.00 81.70 22  C 1 
ATOM 1945 C CB  . SER C 3 22  ? -20.981 4.775   3.499   1.00 80.28 22  C 1 
ATOM 1946 O OG  . SER C 3 22  ? -19.675 4.296   3.275   1.00 74.63 22  C 1 
ATOM 1947 N N   . GLU C 3 23  ? -20.729 1.712   4.586   1.00 84.91 23  C 1 
ATOM 1948 C CA  . GLU C 3 23  ? -20.038 0.920   5.599   1.00 85.18 23  C 1 
ATOM 1949 C C   . GLU C 3 23  ? -18.844 1.655   6.219   1.00 87.49 23  C 1 
ATOM 1950 O O   . GLU C 3 23  ? -18.327 1.240   7.255   1.00 83.77 23  C 1 
ATOM 1951 C CB  . GLU C 3 23  ? -19.584 -0.416  5.019   1.00 80.31 23  C 1 
ATOM 1952 C CG  . GLU C 3 23  ? -20.761 -1.319  4.617   1.00 69.85 23  C 1 
ATOM 1953 C CD  . GLU C 3 23  ? -20.337 -2.782  4.417   1.00 63.20 23  C 1 
ATOM 1954 O OE1 . GLU C 3 23  ? -21.244 -3.611  4.224   1.00 55.39 23  C 1 
ATOM 1955 O OE2 . GLU C 3 23  ? -19.125 -3.064  4.511   1.00 55.81 23  C 1 
ATOM 1956 N N   . GLN C 3 24  ? -18.389 2.752   5.624   1.00 89.12 24  C 1 
ATOM 1957 C CA  . GLN C 3 24  ? -17.272 3.520   6.168   1.00 90.76 24  C 1 
ATOM 1958 C C   . GLN C 3 24  ? -17.659 4.153   7.512   1.00 91.24 24  C 1 
ATOM 1959 O O   . GLN C 3 24  ? -18.660 4.842   7.623   1.00 89.66 24  C 1 
ATOM 1960 C CB  . GLN C 3 24  ? -16.802 4.593   5.187   1.00 90.33 24  C 1 
ATOM 1961 C CG  . GLN C 3 24  ? -16.213 4.025   3.891   1.00 88.35 24  C 1 
ATOM 1962 C CD  . GLN C 3 24  ? -15.641 5.162   3.039   1.00 90.15 24  C 1 
ATOM 1963 O OE1 . GLN C 3 24  ? -16.206 5.595   2.053   1.00 84.28 24  C 1 
ATOM 1964 N NE2 . GLN C 3 24  ? -14.508 5.719   3.410   1.00 83.78 24  C 1 
ATOM 1965 N N   . THR C 3 25  ? -16.823 3.965   8.519   1.00 91.74 25  C 1 
ATOM 1966 C CA  . THR C 3 25  ? -17.001 4.564   9.850   1.00 91.80 25  C 1 
ATOM 1967 C C   . THR C 3 25  ? -15.872 5.518   10.223  1.00 92.86 25  C 1 
ATOM 1968 O O   . THR C 3 25  ? -15.931 6.214   11.226  1.00 91.36 25  C 1 
ATOM 1969 C CB  . THR C 3 25  ? -17.134 3.474   10.921  1.00 89.80 25  C 1 
ATOM 1970 O OG1 . THR C 3 25  ? -16.039 2.576   10.858  1.00 84.72 25  C 1 
ATOM 1971 C CG2 . THR C 3 25  ? -18.410 2.653   10.744  1.00 83.27 25  C 1 
ATOM 1972 N N   . LEU C 3 26  ? -14.826 5.566   9.385   1.00 92.60 26  C 1 
ATOM 1973 C CA  . LEU C 3 26  ? -13.561 6.238   9.623   1.00 93.20 26  C 1 
ATOM 1974 C C   . LEU C 3 26  ? -13.171 7.094   8.419   1.00 94.67 26  C 1 
ATOM 1975 O O   . LEU C 3 26  ? -13.190 6.639   7.283   1.00 93.47 26  C 1 
ATOM 1976 C CB  . LEU C 3 26  ? -12.522 5.135   9.901   1.00 89.86 26  C 1 
ATOM 1977 C CG  . LEU C 3 26  ? -11.059 5.566   9.823   1.00 86.28 26  C 1 
ATOM 1978 C CD1 . LEU C 3 26  ? -10.573 6.137   11.143  1.00 79.38 26  C 1 
ATOM 1979 C CD2 . LEU C 3 26  ? -10.179 4.372   9.472   1.00 78.25 26  C 1 
ATOM 1980 N N   . CYS C 3 27  ? -12.699 8.322   8.670   1.00 95.17 27  C 1 
ATOM 1981 C CA  . CYS C 3 27  ? -12.020 9.095   7.652   1.00 95.72 27  C 1 
ATOM 1982 C C   . CYS C 3 27  ? -10.568 8.630   7.515   1.00 95.79 27  C 1 
ATOM 1983 O O   . CYS C 3 27  ? -9.735  8.951   8.364   1.00 94.97 27  C 1 
ATOM 1984 C CB  . CYS C 3 27  ? -12.111 10.578  8.009   1.00 96.03 27  C 1 
ATOM 1985 S SG  . CYS C 3 27  ? -11.255 11.580  6.751   1.00 96.15 27  C 1 
ATOM 1986 N N   . VAL C 3 28  ? -10.234 7.965   6.418   1.00 96.39 28  C 1 
ATOM 1987 C CA  . VAL C 3 28  ? -8.874  7.447   6.180   1.00 96.25 28  C 1 
ATOM 1988 C C   . VAL C 3 28  ? -7.794  8.539   6.160   1.00 96.46 28  C 1 
ATOM 1989 O O   . VAL C 3 28  ? -6.635  8.259   6.431   1.00 95.23 28  C 1 
ATOM 1990 C CB  . VAL C 3 28  ? -8.794  6.625   4.884   1.00 95.01 28  C 1 
ATOM 1991 C CG1 . VAL C 3 28  ? -9.718  5.415   4.958   1.00 88.97 28  C 1 
ATOM 1992 C CG2 . VAL C 3 28  ? -9.131  7.449   3.643   1.00 89.67 28  C 1 
ATOM 1993 N N   . VAL C 3 29  ? -8.153  9.797   5.885   1.00 96.89 29  C 1 
ATOM 1994 C CA  . VAL C 3 29  ? -7.202  10.915  5.840   1.00 96.83 29  C 1 
ATOM 1995 C C   . VAL C 3 29  ? -6.730  11.304  7.241   1.00 96.63 29  C 1 
ATOM 1996 O O   . VAL C 3 29  ? -5.537  11.494  7.462   1.00 95.49 29  C 1 
ATOM 1997 C CB  . VAL C 3 29  ? -7.794  12.135  5.119   1.00 96.63 29  C 1 
ATOM 1998 C CG1 . VAL C 3 29  ? -6.788  13.284  5.044   1.00 95.63 29  C 1 
ATOM 1999 C CG2 . VAL C 3 29  ? -8.226  11.791  3.695   1.00 95.84 29  C 1 
ATOM 2000 N N   . CYS C 3 30  ? -7.633  11.437  8.208   1.00 96.41 30  C 1 
ATOM 2001 C CA  . CYS C 3 30  ? -7.266  11.807  9.574   1.00 96.01 30  C 1 
ATOM 2002 C C   . CYS C 3 30  ? -7.245  10.633  10.553  1.00 95.51 30  C 1 
ATOM 2003 O O   . CYS C 3 30  ? -6.862  10.830  11.708  1.00 94.25 30  C 1 
ATOM 2004 C CB  . CYS C 3 30  ? -8.161  12.950  10.054  1.00 95.81 30  C 1 
ATOM 2005 S SG  . CYS C 3 30  ? -9.884  12.407  10.238  1.00 95.37 30  C 1 
ATOM 2006 N N   . MET C 3 31  ? -7.657  9.443   10.119  1.00 95.06 31  C 1 
ATOM 2007 C CA  . MET C 3 31  ? -7.845  8.246   10.930  1.00 94.64 31  C 1 
ATOM 2008 C C   . MET C 3 31  ? -8.729  8.479   12.159  1.00 94.42 31  C 1 
ATOM 2009 O O   . MET C 3 31  ? -8.497  7.932   13.232  1.00 92.30 31  C 1 
ATOM 2010 C CB  . MET C 3 31  ? -6.498  7.595   11.282  1.00 93.74 31  C 1 
ATOM 2011 C CG  . MET C 3 31  ? -5.749  7.104   10.039  1.00 89.78 31  C 1 
ATOM 2012 S SD  . MET C 3 31  ? -4.145  6.372   10.407  1.00 83.98 31  C 1 
ATOM 2013 C CE  . MET C 3 31  ? -4.615  4.918   11.367  1.00 72.87 31  C 1 
ATOM 2014 N N   . CYS C 3 32  ? -9.735  9.342   12.017  1.00 95.03 32  C 1 
ATOM 2015 C CA  . CYS C 3 32  ? -10.726 9.582   13.054  1.00 94.66 32  C 1 
ATOM 2016 C C   . CYS C 3 32  ? -12.075 9.043   12.609  1.00 95.09 32  C 1 
ATOM 2017 O O   . CYS C 3 32  ? -12.444 9.236   11.450  1.00 94.03 32  C 1 
ATOM 2018 C CB  . CYS C 3 32  ? -10.838 11.072  13.377  1.00 93.70 32  C 1 
ATOM 2019 S SG  . CYS C 3 32  ? -9.294  11.767  14.031  1.00 89.47 32  C 1 
ATOM 2020 N N   . ASP C 3 33  ? -12.810 8.449   13.539  1.00 94.96 33  C 1 
ATOM 2021 C CA  . ASP C 3 33  ? -14.171 8.008   13.293  1.00 95.12 33  C 1 
ATOM 2022 C C   . ASP C 3 33  ? -15.075 9.182   12.926  1.00 96.01 33  C 1 
ATOM 2023 O O   . ASP C 3 33  ? -14.837 10.332  13.317  1.00 95.66 33  C 1 
ATOM 2024 C CB  . ASP C 3 33  ? -14.718 7.229   14.501  1.00 93.64 33  C 1 
ATOM 2025 C CG  . ASP C 3 33  ? -13.837 6.017   14.821  1.00 90.40 33  C 1 
ATOM 2026 O OD1 . ASP C 3 33  ? -13.357 5.381   13.857  1.00 86.51 33  C 1 
ATOM 2027 O OD2 . ASP C 3 33  ? -13.556 5.812   16.018  1.00 85.22 33  C 1 
ATOM 2028 N N   . PHE C 3 34  ? -16.097 8.899   12.125  1.00 95.01 34  C 1 
ATOM 2029 C CA  . PHE C 3 34  ? -17.155 9.855   11.853  1.00 95.52 34  C 1 
ATOM 2030 C C   . PHE C 3 34  ? -17.999 10.035  13.115  1.00 95.78 34  C 1 
ATOM 2031 O O   . PHE C 3 34  ? -18.500 9.077   13.696  1.00 95.08 34  C 1 
ATOM 2032 C CB  . PHE C 3 34  ? -17.993 9.397   10.661  1.00 95.49 34  C 1 
ATOM 2033 C CG  . PHE C 3 34  ? -17.251 9.233   9.354   1.00 95.61 34  C 1 
ATOM 2034 C CD1 . PHE C 3 34  ? -16.290 10.178  8.941   1.00 94.45 34  C 1 
ATOM 2035 C CD2 . PHE C 3 34  ? -17.535 8.138   8.509   1.00 94.23 34  C 1 
ATOM 2036 C CE1 . PHE C 3 34  ? -15.624 10.034  7.708   1.00 93.83 34  C 1 
ATOM 2037 C CE2 . PHE C 3 34  ? -16.882 7.997   7.281   1.00 93.71 34  C 1 
ATOM 2038 C CZ  . PHE C 3 34  ? -15.931 8.943   6.870   1.00 94.48 34  C 1 
ATOM 2039 N N   . GLU C 3 35  ? -18.169 11.284  13.513  1.00 96.20 35  C 1 
ATOM 2040 C CA  . GLU C 3 35  ? -18.967 11.656  14.669  1.00 96.34 35  C 1 
ATOM 2041 C C   . GLU C 3 35  ? -20.234 12.392  14.230  1.00 96.67 35  C 1 
ATOM 2042 O O   . GLU C 3 35  ? -20.271 13.079  13.207  1.00 96.00 35  C 1 
ATOM 2043 C CB  . GLU C 3 35  ? -18.161 12.526  15.630  1.00 95.67 35  C 1 
ATOM 2044 C CG  . GLU C 3 35  ? -16.956 11.824  16.265  1.00 91.80 35  C 1 
ATOM 2045 C CD  . GLU C 3 35  ? -16.094 12.783  17.097  1.00 87.71 35  C 1 
ATOM 2046 O OE1 . GLU C 3 35  ? -15.084 12.317  17.666  1.00 80.26 35  C 1 
ATOM 2047 O OE2 . GLU C 3 35  ? -16.388 14.007  17.118  1.00 79.45 35  C 1 
ATOM 2048 N N   . SER C 3 36  ? -21.274 12.273  15.031  1.00 96.07 36  C 1 
ATOM 2049 C CA  . SER C 3 36  ? -22.552 12.923  14.775  1.00 96.13 36  C 1 
ATOM 2050 C C   . SER C 3 36  ? -22.388 14.417  14.463  1.00 96.33 36  C 1 
ATOM 2051 O O   . SER C 3 36  ? -21.670 15.152  15.143  1.00 94.72 36  C 1 
ATOM 2052 C CB  . SER C 3 36  ? -23.481 12.725  15.973  1.00 95.08 36  C 1 
ATOM 2053 O OG  . SER C 3 36  ? -24.770 13.235  15.676  1.00 86.89 36  C 1 
ATOM 2054 N N   . ARG C 3 37  ? -23.094 14.870  13.424  1.00 95.83 37  C 1 
ATOM 2055 C CA  . ARG C 3 37  ? -23.098 16.248  12.903  1.00 96.25 37  C 1 
ATOM 2056 C C   . ARG C 3 37  ? -21.806 16.716  12.231  1.00 96.55 37  C 1 
ATOM 2057 O O   . ARG C 3 37  ? -21.795 17.854  11.735  1.00 94.95 37  C 1 
ATOM 2058 C CB  . ARG C 3 37  ? -23.555 17.253  13.977  1.00 95.16 37  C 1 
ATOM 2059 C CG  . ARG C 3 37  ? -24.907 16.924  14.604  1.00 89.09 37  C 1 
ATOM 2060 C CD  . ARG C 3 37  ? -25.324 18.010  15.603  1.00 80.96 37  C 1 
ATOM 2061 N NE  . ARG C 3 37  ? -25.428 17.497  16.969  1.00 70.00 37  C 1 
ATOM 2062 C CZ  . ARG C 3 37  ? -25.897 18.168  18.016  1.00 60.65 37  C 1 
ATOM 2063 N NH1 . ARG C 3 37  ? -26.319 19.402  17.922  1.00 53.54 37  C 1 
ATOM 2064 N NH2 . ARG C 3 37  ? -25.950 17.592  19.186  1.00 52.97 37  C 1 
ATOM 2065 N N   . GLN C 3 38  ? -20.761 15.895  12.147  1.00 97.03 38  C 1 
ATOM 2066 C CA  . GLN C 3 38  ? -19.588 16.231  11.332  1.00 97.19 38  C 1 
ATOM 2067 C C   . GLN C 3 38  ? -19.981 16.314  9.852   1.00 97.16 38  C 1 
ATOM 2068 O O   . GLN C 3 38  ? -20.815 15.556  9.374   1.00 96.57 38  C 1 
ATOM 2069 C CB  . GLN C 3 38  ? -18.463 15.212  11.545  1.00 96.72 38  C 1 
ATOM 2070 C CG  . GLN C 3 38  ? -17.788 15.389  12.915  1.00 95.56 38  C 1 
ATOM 2071 C CD  . GLN C 3 38  ? -16.639 14.406  13.133  1.00 96.19 38  C 1 
ATOM 2072 O OE1 . GLN C 3 38  ? -16.400 13.501  12.352  1.00 92.99 38  C 1 
ATOM 2073 N NE2 . GLN C 3 38  ? -15.880 14.552  14.191  1.00 92.48 38  C 1 
ATOM 2074 N N   . LEU C 3 39  ? -19.400 17.272  9.125   1.00 97.32 39  C 1 
ATOM 2075 C CA  . LEU C 3 39  ? -19.640 17.417  7.694   1.00 97.46 39  C 1 
ATOM 2076 C C   . LEU C 3 39  ? -18.777 16.411  6.937   1.00 97.43 39  C 1 
ATOM 2077 O O   . LEU C 3 39  ? -17.546 16.506  6.973   1.00 96.82 39  C 1 
ATOM 2078 C CB  . LEU C 3 39  ? -19.374 18.869  7.270   1.00 96.82 39  C 1 
ATOM 2079 C CG  . LEU C 3 39  ? -19.800 19.183  5.818   1.00 94.53 39  C 1 
ATOM 2080 C CD1 . LEU C 3 39  ? -21.323 19.200  5.676   1.00 91.61 39  C 1 
ATOM 2081 C CD2 . LEU C 3 39  ? -19.275 20.558  5.407   1.00 91.42 39  C 1 
ATOM 2082 N N   . LEU C 3 40  ? -19.434 15.481  6.247   1.00 96.93 40  C 1 
ATOM 2083 C CA  . LEU C 3 40  ? -18.817 14.537  5.331   1.00 96.85 40  C 1 
ATOM 2084 C C   . LEU C 3 40  ? -18.988 15.018  3.899   1.00 96.78 40  C 1 
ATOM 2085 O O   . LEU C 3 40  ? -19.956 15.716  3.579   1.00 96.17 40  C 1 
ATOM 2086 C CB  . LEU C 3 40  ? -19.404 13.128  5.515   1.00 96.72 40  C 1 
ATOM 2087 C CG  . LEU C 3 40  ? -19.347 12.557  6.945   1.00 95.30 40  C 1 
ATOM 2088 C CD1 . LEU C 3 40  ? -19.688 11.071  6.910   1.00 92.25 40  C 1 
ATOM 2089 C CD2 . LEU C 3 40  ? -17.968 12.723  7.597   1.00 91.64 40  C 1 
ATOM 2090 N N   . ARG C 3 41  ? -18.045 14.649  3.036   1.00 96.68 41  C 1 
ATOM 2091 C CA  . ARG C 3 41  ? -18.119 14.851  1.594   1.00 96.36 41  C 1 
ATOM 2092 C C   . ARG C 3 41  ? -17.994 13.508  0.893   1.00 96.35 41  C 1 
ATOM 2093 O O   . ARG C 3 41  ? -17.135 12.711  1.258   1.00 95.85 41  C 1 
ATOM 2094 C CB  . ARG C 3 41  ? -17.042 15.855  1.150   1.00 95.54 41  C 1 
ATOM 2095 C CG  . ARG C 3 41  ? -17.313 16.327  -0.277  1.00 91.80 41  C 1 
ATOM 2096 C CD  . ARG C 3 41  ? -16.296 17.366  -0.756  1.00 91.12 41  C 1 
ATOM 2097 N NE  . ARG C 3 41  ? -16.219 18.588  0.052   1.00 90.34 41  C 1 
ATOM 2098 C CZ  . ARG C 3 41  ? -17.022 19.641  0.072   1.00 91.72 41  C 1 
ATOM 2099 N NH1 . ARG C 3 41  ? -18.136 19.694  -0.596  1.00 83.47 41  C 1 
ATOM 2100 N NH2 . ARG C 3 41  ? -16.689 20.681  0.764   1.00 86.37 41  C 1 
ATOM 2101 N N   . VAL C 3 42  ? -18.866 13.298  -0.099  1.00 96.00 42  C 1 
ATOM 2102 C CA  . VAL C 3 42  ? -18.921 12.071  -0.902  1.00 95.88 42  C 1 
ATOM 2103 C C   . VAL C 3 42  ? -18.308 12.362  -2.260  1.00 95.81 42  C 1 
ATOM 2104 O O   . VAL C 3 42  ? -18.681 13.328  -2.916  1.00 95.14 42  C 1 
ATOM 2105 C CB  . VAL C 3 42  ? -20.364 11.552  -1.036  1.00 95.04 42  C 1 
ATOM 2106 C CG1 . VAL C 3 42  ? -20.381 10.157  -1.657  1.00 92.27 42  C 1 
ATOM 2107 C CG2 . VAL C 3 42  ? -21.078 11.475  0.320   1.00 92.69 42  C 1 
ATOM 2108 N N   . LEU C 3 43  ? -17.339 11.555  -2.671  1.00 95.88 43  C 1 
ATOM 2109 C CA  . LEU C 3 43  ? -16.753 11.628  -4.003  1.00 95.96 43  C 1 
ATOM 2110 C C   . LEU C 3 43  ? -17.611 10.842  -5.010  1.00 95.82 43  C 1 
ATOM 2111 O O   . LEU C 3 43  ? -18.377 9.971   -4.599  1.00 94.92 43  C 1 
ATOM 2112 C CB  . LEU C 3 43  ? -15.301 11.123  -3.959  1.00 95.96 43  C 1 
ATOM 2113 C CG  . LEU C 3 43  ? -14.357 11.906  -3.027  1.00 95.06 43  C 1 
ATOM 2114 C CD1 . LEU C 3 43  ? -12.918 11.480  -3.288  1.00 93.01 43  C 1 
ATOM 2115 C CD2 . LEU C 3 43  ? -14.438 13.426  -3.225  1.00 92.07 43  C 1 
ATOM 2116 N N   . PRO C 3 44  ? -17.440 11.070  -6.339  1.00 95.00 44  C 1 
ATOM 2117 C CA  . PRO C 3 44  ? -18.174 10.315  -7.361  1.00 94.54 44  C 1 
ATOM 2118 C C   . PRO C 3 44  ? -18.025 8.794   -7.256  1.00 94.58 44  C 1 
ATOM 2119 O O   . PRO C 3 44  ? -18.944 8.049   -7.581  1.00 93.08 44  C 1 
ATOM 2120 C CB  . PRO C 3 44  ? -17.625 10.832  -8.696  1.00 93.44 44  C 1 
ATOM 2121 C CG  . PRO C 3 44  ? -17.199 12.253  -8.370  1.00 91.82 44  C 1 
ATOM 2122 C CD  . PRO C 3 44  ? -16.664 12.131  -6.952  1.00 94.17 44  C 1 
ATOM 2123 N N   . CYS C 3 45  ? -16.906 8.305   -6.720  1.00 94.82 45  C 1 
ATOM 2124 C CA  . CYS C 3 45  ? -16.689 6.893   -6.457  1.00 94.63 45  C 1 
ATOM 2125 C C   . CYS C 3 45  ? -17.391 6.362   -5.183  1.00 94.28 45  C 1 
ATOM 2126 O O   . CYS C 3 45  ? -17.081 5.257   -4.738  1.00 92.46 45  C 1 
ATOM 2127 C CB  . CYS C 3 45  ? -15.182 6.644   -6.406  1.00 94.44 45  C 1 
ATOM 2128 S SG  . CYS C 3 45  ? -14.403 7.650   -5.097  1.00 94.21 45  C 1 
ATOM 2129 N N   . ASN C 3 46  ? -18.271 7.146   -4.558  1.00 94.61 46  C 1 
ATOM 2130 C CA  . ASN C 3 46  ? -19.010 6.838   -3.326  1.00 94.66 46  C 1 
ATOM 2131 C C   . ASN C 3 46  ? -18.161 6.692   -2.045  1.00 95.11 46  C 1 
ATOM 2132 O O   . ASN C 3 46  ? -18.693 6.355   -0.993  1.00 93.80 46  C 1 
ATOM 2133 C CB  . ASN C 3 46  ? -19.961 5.651   -3.553  1.00 93.21 46  C 1 
ATOM 2134 C CG  . ASN C 3 46  ? -20.997 5.940   -4.630  1.00 87.43 46  C 1 
ATOM 2135 O OD1 . ASN C 3 46  ? -21.498 7.044   -4.750  1.00 77.10 46  C 1 
ATOM 2136 N ND2 . ASN C 3 46  ? -21.335 4.964   -5.437  1.00 73.24 46  C 1 
ATOM 2137 N N   . HIS C 3 47  ? -16.867 7.004   -2.101  1.00 95.56 47  C 1 
ATOM 2138 C CA  . HIS C 3 47  ? -16.058 7.052   -0.888  1.00 96.02 47  C 1 
ATOM 2139 C C   . HIS C 3 47  ? -16.286 8.347   -0.110  1.00 96.27 47  C 1 
ATOM 2140 O O   . HIS C 3 47  ? -16.365 9.441   -0.681  1.00 95.81 47  C 1 
ATOM 2141 C CB  . HIS C 3 47  ? -14.580 6.841   -1.211  1.00 96.18 47  C 1 
ATOM 2142 C CG  . HIS C 3 47  ? -14.281 5.490   -1.773  1.00 96.08 47  C 1 
ATOM 2143 N ND1 . HIS C 3 47  ? -13.967 5.205   -3.082  1.00 93.29 47  C 1 
ATOM 2144 C CD2 . HIS C 3 47  ? -14.258 4.295   -1.099  1.00 92.81 47  C 1 
ATOM 2145 C CE1 . HIS C 3 47  ? -13.756 3.885   -3.190  1.00 93.08 47  C 1 
ATOM 2146 N NE2 . HIS C 3 47  ? -13.920 3.298   -2.002  1.00 93.42 47  C 1 
ATOM 2147 N N   . GLU C 3 48  ? -16.318 8.225   1.211   1.00 95.99 48  C 1 
ATOM 2148 C CA  . GLU C 3 48  ? -16.668 9.314   2.114   1.00 96.15 48  C 1 
ATOM 2149 C C   . GLU C 3 48  ? -15.505 9.733   3.004   1.00 96.54 48  C 1 
ATOM 2150 O O   . GLU C 3 48  ? -14.706 8.917   3.471   1.00 96.00 48  C 1 
ATOM 2151 C CB  . GLU C 3 48  ? -17.866 8.928   2.981   1.00 94.38 48  C 1 
ATOM 2152 C CG  . GLU C 3 48  ? -19.082 8.505   2.162   1.00 90.00 48  C 1 
ATOM 2153 C CD  . GLU C 3 48  ? -20.330 8.363   3.021   1.00 90.37 48  C 1 
ATOM 2154 O OE1 . GLU C 3 48  ? -21.437 8.420   2.462   1.00 85.48 48  C 1 
ATOM 2155 O OE2 . GLU C 3 48  ? -20.196 8.276   4.263   1.00 85.70 48  C 1 
ATOM 2156 N N   . PHE C 3 49  ? -15.427 11.029  3.285   1.00 97.14 49  C 1 
ATOM 2157 C CA  . PHE C 3 49  ? -14.385 11.611  4.111   1.00 97.49 49  C 1 
ATOM 2158 C C   . PHE C 3 49  ? -14.948 12.792  4.910   1.00 97.50 49  C 1 
ATOM 2159 O O   . PHE C 3 49  ? -15.916 13.427  4.503   1.00 97.17 49  C 1 
ATOM 2160 C CB  . PHE C 3 49  ? -13.221 12.092  3.223   1.00 97.26 49  C 1 
ATOM 2161 C CG  . PHE C 3 49  ? -12.722 11.078  2.215   1.00 97.27 49  C 1 
ATOM 2162 C CD1 . PHE C 3 49  ? -11.672 10.202  2.538   1.00 96.21 49  C 1 
ATOM 2163 C CD2 . PHE C 3 49  ? -13.332 10.978  0.958   1.00 96.15 49  C 1 
ATOM 2164 C CE1 . PHE C 3 49  ? -11.248 9.222   1.627   1.00 95.51 49  C 1 
ATOM 2165 C CE2 . PHE C 3 49  ? -12.920 9.995   0.035   1.00 95.52 49  C 1 
ATOM 2166 C CZ  . PHE C 3 49  ? -11.885 9.115   0.374   1.00 96.00 49  C 1 
ATOM 2167 N N   . HIS C 3 50  ? -14.286 13.173  5.998   1.00 97.22 50  C 1 
ATOM 2168 C CA  . HIS C 3 50  ? -14.508 14.509  6.537   1.00 97.57 50  C 1 
ATOM 2169 C C   . HIS C 3 50  ? -14.242 15.552  5.446   1.00 97.46 50  C 1 
ATOM 2170 O O   . HIS C 3 50  ? -13.154 15.565  4.868   1.00 96.96 50  C 1 
ATOM 2171 C CB  . HIS C 3 50  ? -13.565 14.769  7.720   1.00 97.38 50  C 1 
ATOM 2172 C CG  . HIS C 3 50  ? -13.861 13.935  8.928   1.00 96.99 50  C 1 
ATOM 2173 N ND1 . HIS C 3 50  ? -12.979 13.089  9.569   1.00 91.81 50  C 1 
ATOM 2174 C CD2 . HIS C 3 50  ? -15.027 13.898  9.623   1.00 91.16 50  C 1 
ATOM 2175 C CE1 . HIS C 3 50  ? -13.618 12.557  10.621  1.00 92.74 50  C 1 
ATOM 2176 N NE2 . HIS C 3 50  ? -14.858 13.021  10.691  1.00 93.12 50  C 1 
ATOM 2177 N N   . ALA C 3 51  ? -15.181 16.462  5.212   1.00 97.24 51  C 1 
ATOM 2178 C CA  . ALA C 3 51  ? -15.063 17.486  4.178   1.00 97.17 51  C 1 
ATOM 2179 C C   . ALA C 3 51  ? -13.743 18.260  4.283   1.00 96.81 51  C 1 
ATOM 2180 O O   . ALA C 3 51  ? -12.962 18.290  3.340   1.00 96.16 51  C 1 
ATOM 2181 C CB  . ALA C 3 51  ? -16.284 18.412  4.255   1.00 96.74 51  C 1 
ATOM 2182 N N   . LYS C 3 52  ? -13.389 18.745  5.473   1.00 96.98 52  C 1 
ATOM 2183 C CA  . LYS C 3 52  ? -12.116 19.452  5.710   1.00 96.48 52  C 1 
ATOM 2184 C C   . LYS C 3 52  ? -10.864 18.633  5.351   1.00 96.55 52  C 1 
ATOM 2185 O O   . LYS C 3 52  ? -9.841  19.222  5.006   1.00 95.55 52  C 1 
ATOM 2186 C CB  . LYS C 3 52  ? -12.023 19.870  7.190   1.00 95.17 52  C 1 
ATOM 2187 C CG  . LYS C 3 52  ? -13.047 20.947  7.578   1.00 79.33 52  C 1 
ATOM 2188 C CD  . LYS C 3 52  ? -12.855 21.380  9.038   1.00 76.85 52  C 1 
ATOM 2189 C CE  . LYS C 3 52  ? -13.872 22.456  9.412   1.00 64.03 52  C 1 
ATOM 2190 N NZ  . LYS C 3 52  ? -13.764 22.873  10.836  1.00 57.57 52  C 1 
ATOM 2191 N N   . CYS C 3 53  ? -10.931 17.306  5.459   1.00 96.82 53  C 1 
ATOM 2192 C CA  . CYS C 3 53  ? -9.809  16.429  5.162   1.00 96.88 53  C 1 
ATOM 2193 C C   . CYS C 3 53  ? -9.646  16.235  3.653   1.00 96.74 53  C 1 
ATOM 2194 O O   . CYS C 3 53  ? -8.568  16.492  3.123   1.00 95.98 53  C 1 
ATOM 2195 C CB  . CYS C 3 53  ? -9.999  15.078  5.885   1.00 96.88 53  C 1 
ATOM 2196 S SG  . CYS C 3 53  ? -9.842  15.302  7.682   1.00 96.36 53  C 1 
ATOM 2197 N N   . VAL C 3 54  ? -10.712 15.824  2.962   1.00 96.61 54  C 1 
ATOM 2198 C CA  . VAL C 3 54  ? -10.657 15.551  1.522   1.00 96.46 54  C 1 
ATOM 2199 C C   . VAL C 3 54  ? -10.512 16.833  0.708   1.00 96.36 54  C 1 
ATOM 2200 O O   . VAL C 3 54  ? -9.735  16.857  -0.230  1.00 95.88 54  C 1 
ATOM 2201 C CB  . VAL C 3 54  ? -11.841 14.673  1.074   1.00 95.86 54  C 1 
ATOM 2202 C CG1 . VAL C 3 54  ? -13.165 15.422  0.999   1.00 93.67 54  C 1 
ATOM 2203 C CG2 . VAL C 3 54  ? -11.526 14.022  -0.269  1.00 93.71 54  C 1 
ATOM 2204 N N   . ASP C 3 55  ? -11.112 17.936  1.136   1.00 96.49 55  C 1 
ATOM 2205 C CA  . ASP C 3 55  ? -10.983 19.233  0.466   1.00 96.00 55  C 1 
ATOM 2206 C C   . ASP C 3 55  ? -9.524  19.697  0.421   1.00 95.86 55  C 1 
ATOM 2207 O O   . ASP C 3 55  ? -9.063  20.241  -0.581  1.00 94.98 55  C 1 
ATOM 2208 C CB  . ASP C 3 55  ? -11.812 20.302  1.205   1.00 95.63 55  C 1 
ATOM 2209 C CG  . ASP C 3 55  ? -13.320 20.097  1.142   1.00 95.09 55  C 1 
ATOM 2210 O OD1 . ASP C 3 55  ? -13.777 19.076  0.610   1.00 93.23 55  C 1 
ATOM 2211 O OD2 . ASP C 3 55  ? -14.050 20.977  1.651   1.00 92.80 55  C 1 
ATOM 2212 N N   . LYS C 3 56  ? -8.772  19.475  1.504   1.00 95.91 56  C 1 
ATOM 2213 C CA  . LYS C 3 56  ? -7.345  19.798  1.548   1.00 95.73 56  C 1 
ATOM 2214 C C   . LYS C 3 56  ? -6.541  18.933  0.580   1.00 95.86 56  C 1 
ATOM 2215 O O   . LYS C 3 56  ? -5.619  19.442  -0.050  1.00 95.03 56  C 1 
ATOM 2216 C CB  . LYS C 3 56  ? -6.825  19.707  2.987   1.00 95.21 56  C 1 
ATOM 2217 C CG  . LYS C 3 56  ? -5.364  20.183  3.085   1.00 88.68 56  C 1 
ATOM 2218 C CD  . LYS C 3 56  ? -4.838  20.183  4.525   1.00 84.94 56  C 1 
ATOM 2219 C CE  . LYS C 3 56  ? -3.352  20.563  4.492   1.00 76.96 56  C 1 
ATOM 2220 N NZ  . LYS C 3 56  ? -2.683  20.440  5.812   1.00 68.99 56  C 1 
ATOM 2221 N N   . TRP C 3 57  ? -6.891  17.654  0.439   1.00 95.99 57  C 1 
ATOM 2222 C CA  . TRP C 3 57  ? -6.272  16.761  -0.536  1.00 95.94 57  C 1 
ATOM 2223 C C   . TRP C 3 57  ? -6.601  17.179  -1.973  1.00 95.83 57  C 1 
ATOM 2224 O O   . TRP C 3 57  ? -5.688  17.362  -2.782  1.00 94.60 57  C 1 
ATOM 2225 C CB  . TRP C 3 57  ? -6.726  15.323  -0.256  1.00 95.85 57  C 1 
ATOM 2226 C CG  . TRP C 3 57  ? -6.316  14.341  -1.307  1.00 95.95 57  C 1 
ATOM 2227 C CD1 . TRP C 3 57  ? -7.128  13.764  -2.218  1.00 95.24 57  C 1 
ATOM 2228 C CD2 . TRP C 3 57  ? -4.970  13.835  -1.582  1.00 96.13 57  C 1 
ATOM 2229 N NE1 . TRP C 3 57  ? -6.391  12.917  -3.019  1.00 95.30 57  C 1 
ATOM 2230 C CE2 . TRP C 3 57  ? -5.066  12.929  -2.662  1.00 95.75 57  C 1 
ATOM 2231 C CE3 . TRP C 3 57  ? -3.707  14.053  -0.998  1.00 95.75 57  C 1 
ATOM 2232 C CZ2 . TRP C 3 57  ? -3.932  12.242  -3.159  1.00 95.29 57  C 1 
ATOM 2233 C CZ3 . TRP C 3 57  ? -2.577  13.367  -1.492  1.00 95.18 57  C 1 
ATOM 2234 C CH2 . TRP C 3 57  ? -2.693  12.478  -2.562  1.00 95.02 57  C 1 
ATOM 2235 N N   . LEU C 3 58  ? -7.869  17.444  -2.281  1.00 95.62 58  C 1 
ATOM 2236 C CA  . LEU C 3 58  ? -8.357  17.780  -3.618  1.00 95.11 58  C 1 
ATOM 2237 C C   . LEU C 3 58  ? -7.890  19.151  -4.125  1.00 94.54 58  C 1 
ATOM 2238 O O   . LEU C 3 58  ? -7.863  19.375  -5.330  1.00 93.10 58  C 1 
ATOM 2239 C CB  . LEU C 3 58  ? -9.886  17.679  -3.642  1.00 95.13 58  C 1 
ATOM 2240 C CG  . LEU C 3 58  ? -10.451 16.265  -3.460  1.00 94.36 58  C 1 
ATOM 2241 C CD1 . LEU C 3 58  ? -11.975 16.322  -3.468  1.00 93.23 58  C 1 
ATOM 2242 C CD2 . LEU C 3 58  ? -9.993  15.307  -4.566  1.00 92.95 58  C 1 
ATOM 2243 N N   . LYS C 3 59  ? -7.423  20.046  -3.253  1.00 94.60 59  C 1 
ATOM 2244 C CA  . LYS C 3 59  ? -6.762  21.283  -3.690  1.00 93.79 59  C 1 
ATOM 2245 C C   . LYS C 3 59  ? -5.472  21.021  -4.472  1.00 92.93 59  C 1 
ATOM 2246 O O   . LYS C 3 59  ? -5.116  21.821  -5.339  1.00 90.06 59  C 1 
ATOM 2247 C CB  . LYS C 3 59  ? -6.479  22.184  -2.485  1.00 92.82 59  C 1 
ATOM 2248 C CG  . LYS C 3 59  ? -7.745  22.914  -2.042  1.00 85.89 59  C 1 
ATOM 2249 C CD  . LYS C 3 59  ? -7.515  23.662  -0.723  1.00 80.43 59  C 1 
ATOM 2250 C CE  . LYS C 3 59  ? -8.850  24.259  -0.272  1.00 70.71 59  C 1 
ATOM 2251 N NZ  . LYS C 3 59  ? -8.727  25.010  0.998   1.00 63.65 59  C 1 
ATOM 2252 N N   . ALA C 3 60  ? -4.769  19.932  -4.176  1.00 93.11 60  C 1 
ATOM 2253 C CA  . ALA C 3 60  ? -3.500  19.589  -4.809  1.00 92.16 60  C 1 
ATOM 2254 C C   . ALA C 3 60  ? -3.587  18.366  -5.736  1.00 92.24 60  C 1 
ATOM 2255 O O   . ALA C 3 60  ? -2.739  18.193  -6.608  1.00 88.53 60  C 1 
ATOM 2256 C CB  . ALA C 3 60  ? -2.458  19.390  -3.695  1.00 89.94 60  C 1 
ATOM 2257 N N   . ASN C 3 61  ? -4.611  17.538  -5.577  1.00 93.11 61  C 1 
ATOM 2258 C CA  . ASN C 3 61  ? -4.778  16.269  -6.278  1.00 92.90 61  C 1 
ATOM 2259 C C   . ASN C 3 61  ? -6.186  16.161  -6.861  1.00 92.64 61  C 1 
ATOM 2260 O O   . ASN C 3 61  ? -7.084  16.886  -6.459  1.00 89.76 61  C 1 
ATOM 2261 C CB  . ASN C 3 61  ? -4.474  15.124  -5.307  1.00 92.26 61  C 1 
ATOM 2262 C CG  . ASN C 3 61  ? -3.073  15.235  -4.731  1.00 90.90 61  C 1 
ATOM 2263 O OD1 . ASN C 3 61  ? -2.095  14.854  -5.339  1.00 81.91 61  C 1 
ATOM 2264 N ND2 . ASN C 3 61  ? -2.946  15.789  -3.543  1.00 82.16 61  C 1 
ATOM 2265 N N   . ARG C 3 62  ? -6.396  15.260  -7.842  1.00 91.30 62  C 1 
ATOM 2266 C CA  . ARG C 3 62  ? -7.702  15.035  -8.486  1.00 91.57 62  C 1 
ATOM 2267 C C   . ARG C 3 62  ? -8.301  13.670  -8.196  1.00 92.47 62  C 1 
ATOM 2268 O O   . ARG C 3 62  ? -9.376  13.376  -8.683  1.00 89.42 62  C 1 
ATOM 2269 C CB  . ARG C 3 62  ? -7.590  15.263  -9.999  1.00 87.86 62  C 1 
ATOM 2270 C CG  . ARG C 3 62  ? -7.624  16.749  -10.353 1.00 77.54 62  C 1 
ATOM 2271 C CD  . ARG C 3 62  ? -7.565  16.974  -11.868 1.00 72.97 62  C 1 
ATOM 2272 N NE  . ARG C 3 62  ? -8.688  16.347  -12.565 1.00 63.89 62  C 1 
ATOM 2273 C CZ  . ARG C 3 62  ? -9.253  16.742  -13.701 1.00 55.84 62  C 1 
ATOM 2274 N NH1 . ARG C 3 62  ? -8.854  17.810  -14.337 1.00 51.71 62  C 1 
ATOM 2275 N NH2 . ARG C 3 62  ? -10.239 16.063  -14.214 1.00 47.97 62  C 1 
ATOM 2276 N N   . THR C 3 63  ? -7.625  12.842  -7.436  1.00 94.79 63  C 1 
ATOM 2277 C CA  . THR C 3 63  ? -8.001  11.445  -7.251  1.00 95.11 63  C 1 
ATOM 2278 C C   . THR C 3 63  ? -8.532  11.165  -5.852  1.00 95.91 63  C 1 
ATOM 2279 O O   . THR C 3 63  ? -8.118  11.795  -4.871  1.00 95.45 63  C 1 
ATOM 2280 C CB  . THR C 3 63  ? -6.833  10.512  -7.581  1.00 93.71 63  C 1 
ATOM 2281 O OG1 . THR C 3 63  ? -5.704  10.854  -6.811  1.00 88.05 63  C 1 
ATOM 2282 C CG2 . THR C 3 63  ? -6.430  10.617  -9.053  1.00 87.55 63  C 1 
ATOM 2283 N N   . CYS C 3 64  ? -9.429  10.186  -5.757  1.00 96.11 64  C 1 
ATOM 2284 C CA  . CYS C 3 64  ? -9.898  9.654   -4.484  1.00 96.67 64  C 1 
ATOM 2285 C C   . CYS C 3 64  ? -8.726  9.030   -3.705  1.00 96.87 64  C 1 
ATOM 2286 O O   . CYS C 3 64  ? -8.016  8.186   -4.247  1.00 96.51 64  C 1 
ATOM 2287 C CB  . CYS C 3 64  ? -10.994 8.625   -4.757  1.00 96.58 64  C 1 
ATOM 2288 S SG  . CYS C 3 64  ? -11.544 7.872   -3.189  1.00 96.27 64  C 1 
ATOM 2289 N N   . PRO C 3 65  ? -8.554  9.365   -2.423  1.00 97.16 65  C 1 
ATOM 2290 C CA  . PRO C 3 65  ? -7.520  8.738   -1.598  1.00 97.09 65  C 1 
ATOM 2291 C C   . PRO C 3 65  ? -7.595  7.216   -1.508  1.00 97.01 65  C 1 
ATOM 2292 O O   . PRO C 3 65  ? -6.564  6.576   -1.334  1.00 96.21 65  C 1 
ATOM 2293 C CB  . PRO C 3 65  ? -7.707  9.363   -0.209  1.00 96.83 65  C 1 
ATOM 2294 C CG  . PRO C 3 65  ? -8.293  10.740  -0.513  1.00 96.21 65  C 1 
ATOM 2295 C CD  . PRO C 3 65  ? -9.200  10.458  -1.712  1.00 97.14 65  C 1 
ATOM 2296 N N   . ILE C 3 66  ? -8.792  6.632   -1.630  1.00 96.76 66  C 1 
ATOM 2297 C CA  . ILE C 3 66  ? -9.010  5.192   -1.469  1.00 96.66 66  C 1 
ATOM 2298 C C   . ILE C 3 66  ? -8.820  4.450   -2.789  1.00 96.44 66  C 1 
ATOM 2299 O O   . ILE C 3 66  ? -7.999  3.542   -2.858  1.00 95.23 66  C 1 
ATOM 2300 C CB  . ILE C 3 66  ? -10.387 4.914   -0.817  1.00 96.30 66  C 1 
ATOM 2301 C CG1 . ILE C 3 66  ? -10.403 5.454   0.629   1.00 95.21 66  C 1 
ATOM 2302 C CG2 . ILE C 3 66  ? -10.703 3.407   -0.821  1.00 94.96 66  C 1 
ATOM 2303 C CD1 . ILE C 3 66  ? -11.775 5.396   1.306   1.00 93.04 66  C 1 
ATOM 2304 N N   . CYS C 3 67  ? -9.555  4.832   -3.846  1.00 96.57 67  C 1 
ATOM 2305 C CA  . CYS C 3 67  ? -9.586  4.071   -5.092  1.00 96.38 67  C 1 
ATOM 2306 C C   . CYS C 3 67  ? -8.834  4.725   -6.260  1.00 96.29 67  C 1 
ATOM 2307 O O   . CYS C 3 67  ? -8.752  4.138   -7.335  1.00 94.77 67  C 1 
ATOM 2308 C CB  . CYS C 3 67  ? -11.045 3.784   -5.463  1.00 95.68 67  C 1 
ATOM 2309 S SG  . CYS C 3 67  ? -11.896 5.334   -5.890  1.00 95.39 67  C 1 
ATOM 2310 N N   . ARG C 3 68  ? -8.307  5.938   -6.081  1.00 95.36 68  C 1 
ATOM 2311 C CA  . ARG C 3 68  ? -7.634  6.759   -7.102  1.00 95.10 68  C 1 
ATOM 2312 C C   . ARG C 3 68  ? -8.511  7.153   -8.306  1.00 94.92 68  C 1 
ATOM 2313 O O   . ARG C 3 68  ? -7.970  7.746   -9.238  1.00 92.78 68  C 1 
ATOM 2314 C CB  . ARG C 3 68  ? -6.312  6.115   -7.539  1.00 93.69 68  C 1 
ATOM 2315 C CG  . ARG C 3 68  ? -5.281  5.975   -6.412  1.00 90.74 68  C 1 
ATOM 2316 C CD  . ARG C 3 68  ? -4.037  5.314   -7.001  1.00 89.34 68  C 1 
ATOM 2317 N NE  . ARG C 3 68  ? -2.899  5.293   -6.059  1.00 87.47 68  C 1 
ATOM 2318 C CZ  . ARG C 3 68  ? -1.896  4.434   -6.117  1.00 86.75 68  C 1 
ATOM 2319 N NH1 . ARG C 3 68  ? -1.857  3.460   -6.979  1.00 78.28 68  C 1 
ATOM 2320 N NH2 . ARG C 3 68  ? -0.897  4.536   -5.302  1.00 79.21 68  C 1 
ATOM 2321 N N   . ALA C 3 69  ? -9.814  6.905   -8.288  1.00 94.99 69  C 1 
ATOM 2322 C CA  . ALA C 3 69  ? -10.728 7.406   -9.299  1.00 94.72 69  C 1 
ATOM 2323 C C   . ALA C 3 69  ? -10.695 8.946   -9.374  1.00 94.95 69  C 1 
ATOM 2324 O O   . ALA C 3 69  ? -10.400 9.613   -8.371  1.00 94.09 69  C 1 
ATOM 2325 C CB  . ALA C 3 69  ? -12.137 6.892   -9.012  1.00 93.95 69  C 1 
ATOM 2326 N N   . ASP C 3 70  ? -10.989 9.512   -10.548 1.00 92.88 70  C 1 
ATOM 2327 C CA  . ASP C 3 70  ? -11.051 10.964  -10.701 1.00 92.24 70  C 1 
ATOM 2328 C C   . ASP C 3 70  ? -12.204 11.525  -9.862  1.00 92.42 70  C 1 
ATOM 2329 O O   . ASP C 3 70  ? -13.351 11.101  -9.952  1.00 90.50 70  C 1 
ATOM 2330 C CB  . ASP C 3 70  ? -11.120 11.378  -12.177 1.00 90.12 70  C 1 
ATOM 2331 C CG  . ASP C 3 70  ? -10.765 12.868  -12.386 1.00 84.11 70  C 1 
ATOM 2332 O OD1 . ASP C 3 70  ? -11.191 13.720  -11.580 1.00 77.55 70  C 1 
ATOM 2333 O OD2 . ASP C 3 70  ? -10.000 13.225  -13.310 1.00 77.22 70  C 1 
ATOM 2334 N N   . ALA C 3 71  ? -11.892 12.474  -8.991  1.00 90.20 71  C 1 
ATOM 2335 C CA  . ALA C 3 71  ? -12.855 13.101  -8.106  1.00 89.23 71  C 1 
ATOM 2336 C C   . ALA C 3 71  ? -13.651 14.225  -8.776  1.00 87.58 71  C 1 
ATOM 2337 O O   . ALA C 3 71  ? -14.568 14.770  -8.161  1.00 81.63 71  C 1 
ATOM 2338 C CB  . ALA C 3 71  ? -12.098 13.598  -6.868  1.00 87.80 71  C 1 
ATOM 2339 N N   . SER C 3 72  ? -13.266 14.623  -10.004 1.00 83.40 72  C 1 
ATOM 2340 C CA  . SER C 3 72  ? -13.941 15.661  -10.783 1.00 79.06 72  C 1 
ATOM 2341 C C   . SER C 3 72  ? -14.859 15.112  -11.866 1.00 76.32 72  C 1 
ATOM 2342 O O   . SER C 3 72  ? -15.595 15.891  -12.464 1.00 67.37 72  C 1 
ATOM 2343 C CB  . SER C 3 72  ? -12.924 16.626  -11.385 1.00 73.32 72  C 1 
ATOM 2344 O OG  . SER C 3 72  ? -12.102 16.022  -12.363 1.00 64.29 72  C 1 
ATOM 2345 N N   . GLU C 3 73  ? -14.833 13.813  -12.129 1.00 71.26 73  C 1 
ATOM 2346 C CA  . GLU C 3 73  ? -15.862 13.172  -12.931 1.00 68.69 73  C 1 
ATOM 2347 C C   . GLU C 3 73  ? -17.171 13.276  -12.162 1.00 66.54 73  C 1 
ATOM 2348 O O   . GLU C 3 73  ? -17.454 12.492  -11.262 1.00 59.69 73  C 1 
ATOM 2349 C CB  . GLU C 3 73  ? -15.495 11.729  -13.295 1.00 61.94 73  C 1 
ATOM 2350 C CG  . GLU C 3 73  ? -14.407 11.695  -14.374 1.00 54.79 73  C 1 
ATOM 2351 C CD  . GLU C 3 73  ? -14.060 10.289  -14.880 1.00 50.21 73  C 1 
ATOM 2352 O OE1 . GLU C 3 73  ? -13.294 10.220  -15.864 1.00 45.68 73  C 1 
ATOM 2353 O OE2 . GLU C 3 73  ? -14.539 9.296   -14.288 1.00 46.01 73  C 1 
ATOM 2354 N N   . VAL C 3 74  ? -17.940 14.290  -12.501 1.00 59.43 74  C 1 
ATOM 2355 C CA  . VAL C 3 74  ? -19.319 14.422  -12.063 1.00 56.62 74  C 1 
ATOM 2356 C C   . VAL C 3 74  ? -19.993 13.100  -12.381 1.00 55.99 74  C 1 
ATOM 2357 O O   . VAL C 3 74  ? -19.816 12.573  -13.483 1.00 51.12 74  C 1 
ATOM 2358 C CB  . VAL C 3 74  ? -20.025 15.590  -12.786 1.00 51.13 74  C 1 
ATOM 2359 C CG1 . VAL C 3 74  ? -21.422 15.852  -12.223 1.00 46.04 74  C 1 
ATOM 2360 C CG2 . VAL C 3 74  ? -19.227 16.899  -12.653 1.00 45.75 74  C 1 
ATOM 2361 N N   . HIS C 3 75  ? -20.762 12.561  -11.438 1.00 49.73 75  C 1 
ATOM 2362 C CA  . HIS C 3 75  ? -21.781 11.585  -11.761 1.00 47.63 75  C 1 
ATOM 2363 C C   . HIS C 3 75  ? -22.649 12.199  -12.861 1.00 47.01 75  C 1 
ATOM 2364 O O   . HIS C 3 75  ? -23.565 12.968  -12.592 1.00 44.80 75  C 1 
ATOM 2365 C CB  . HIS C 3 75  ? -22.637 11.234  -10.536 1.00 44.27 75  C 1 
ATOM 2366 C CG  . HIS C 3 75  ? -22.069 10.166  -9.649  1.00 42.00 75  C 1 
ATOM 2367 N ND1 . HIS C 3 75  ? -21.950 8.825   -9.970  1.00 39.32 75  C 1 
ATOM 2368 C CD2 . HIS C 3 75  ? -21.706 10.305  -8.335  1.00 37.61 75  C 1 
ATOM 2369 C CE1 . HIS C 3 75  ? -21.529 8.179   -8.869  1.00 35.56 75  C 1 
ATOM 2370 N NE2 . HIS C 3 75  ? -21.376 9.041   -7.864  1.00 34.63 75  C 1 
ATOM 2371 N N   . ARG C 3 76  ? -22.318 11.907  -14.120 1.00 39.05 76  C 1 
ATOM 2372 C CA  . ARG C 3 76  ? -23.358 11.845  -15.118 1.00 38.39 76  C 1 
ATOM 2373 C C   . ARG C 3 76  ? -24.196 10.674  -14.656 1.00 38.43 76  C 1 
ATOM 2374 O O   . ARG C 3 76  ? -23.734 9.541   -14.746 1.00 35.00 76  C 1 
ATOM 2375 C CB  . ARG C 3 76  ? -22.801 11.650  -16.529 1.00 35.23 76  C 1 
ATOM 2376 C CG  . ARG C 3 76  ? -22.090 12.911  -17.015 1.00 32.03 76  C 1 
ATOM 2377 C CD  . ARG C 3 76  ? -21.689 12.747  -18.472 1.00 29.20 76  C 1 
ATOM 2378 N NE  . ARG C 3 76  ? -20.941 13.916  -18.949 1.00 27.22 76  C 1 
ATOM 2379 C CZ  . ARG C 3 76  ? -20.561 14.141  -20.207 1.00 24.67 76  C 1 
ATOM 2380 N NH1 . ARG C 3 76  ? -20.854 13.306  -21.175 1.00 24.62 76  C 1 
ATOM 2381 N NH2 . ARG C 3 76  ? -19.886 15.208  -20.496 1.00 23.68 76  C 1 
ATOM 2382 N N   . ASP C 3 77  ? -25.357 10.987  -14.095 1.00 39.95 77  C 1 
ATOM 2383 C CA  . ASP C 3 77  ? -26.398 9.986   -13.962 1.00 39.53 77  C 1 
ATOM 2384 C C   . ASP C 3 77  ? -26.490 9.293   -15.318 1.00 38.52 77  C 1 
ATOM 2385 O O   . ASP C 3 77  ? -26.592 9.943   -16.364 1.00 35.16 77  C 1 
ATOM 2386 C CB  . ASP C 3 77  ? -27.728 10.636  -13.562 1.00 37.21 77  C 1 
ATOM 2387 C CG  . ASP C 3 77  ? -27.739 11.104  -12.108 1.00 33.35 77  C 1 
ATOM 2388 O OD1 . ASP C 3 77  ? -27.198 10.372  -11.248 1.00 31.54 77  C 1 
ATOM 2389 O OD2 . ASP C 3 77  ? -28.259 12.215  -11.860 1.00 31.33 77  C 1 
ATOM 2390 N N   . SER C 3 78  ? -26.365 7.985   -15.314 1.00 34.96 78  C 1 
ATOM 2391 C CA  . SER C 3 78  ? -26.845 7.185   -16.417 1.00 33.87 78  C 1 
ATOM 2392 C C   . SER C 3 78  ? -28.368 7.346   -16.422 1.00 33.32 78  C 1 
ATOM 2393 O O   . SER C 3 78  ? -29.068 6.581   -15.764 1.00 30.97 78  C 1 
ATOM 2394 C CB  . SER C 3 78  ? -26.419 5.723   -16.252 1.00 32.38 78  C 1 
ATOM 2395 O OG  . SER C 3 78  ? -26.752 5.240   -14.966 1.00 29.37 78  C 1 
ATOM 2396 N N   . GLU C 3 79  ? -28.838 8.380   -17.095 1.00 32.32 79  C 1 
ATOM 2397 C CA  . GLU C 3 79  ? -30.093 8.258   -17.819 1.00 36.90 79  C 1 
ATOM 2398 C C   . GLU C 3 79  ? -29.931 7.210   -18.936 1.00 35.15 79  C 1 
ATOM 2399 O O   . GLU C 3 79  ? -28.847 7.162   -19.561 1.00 30.76 79  C 1 
ATOM 2400 C CB  . GLU C 3 79  ? -30.565 9.600   -18.394 1.00 34.58 79  C 1 
ATOM 2401 C CG  . GLU C 3 79  ? -31.140 10.572  -17.325 1.00 30.64 79  C 1 
ATOM 2402 C CD  . GLU C 3 79  ? -31.802 11.826  -17.944 1.00 27.32 79  C 1 
ATOM 2403 O OE1 . GLU C 3 79  ? -32.670 12.414  -17.262 1.00 22.89 79  C 1 
ATOM 2404 O OE2 . GLU C 3 79  ? -31.458 12.220  -19.084 1.00 29.00 79  C 1 
ATOM 2405 O OXT . GLU C 3 79  ? -30.906 6.438   -19.133 1.00 30.53 79  C 1 
#
