# Supplementary material for: Photocross-linking activity-based probes to capture the dynamics of ubiquitin RING E3 ligase interactions
Source: Biochem J. 2026 Jun 3;483(7):1115–30. doi: 10.1042/BCJ20260213 (PMC13234630; doi:10.1042/BCJ20260213)
Supplement: Supplementary Data File S2 [file BCJ-2026-0213_supp2.zip › 03_Chandler_Supplementary datafile2/RNF38/Alphafold/fold_2026_01_22_10_06_rnf38_ring_ubch5a_ubiquitin/fold_2026_01_22_10_06_rnf38_ring_ubch5a_ubiquitin_model_4.cif]

# By using this file you agree to the legally binding terms of use found at alphafoldserver.com/output-terms
data_540fef9a8b421093
#
_entry.id 540fef9a8b421093
#
loop_
_atom_type.symbol
C 
N 
O 
S 
#
loop_
_audit_author.name
_audit_author.pdbx_ordinal
"Google DeepMind" 1 
"Isomorphic Labs" 2 
#
_audit_conform.dict_location https://raw.githubusercontent.com/ihmwg/ModelCIF/master/dist/mmcif_ma.dic
_audit_conform.dict_name     mmcif_ma.dic
_audit_conform.dict_version  1.4.5
#
loop_
_chem_comp.formula
_chem_comp.formula_weight
_chem_comp.id
_chem_comp.mon_nstd_flag
_chem_comp.name
_chem_comp.pdbx_smiles
_chem_comp.pdbx_synonyms
_chem_comp.type
"C3 H7 N O2"    89.093  ALA y ALANINE         C[C@H](N)C(O)=O                  ? "L-PEPTIDE LINKING" 
"C6 H15 N4 O2"  175.209 ARG y ARGININE        N[C@@H](CCCNC(N)=[NH2+])C(O)=O   ? "L-PEPTIDE LINKING" 
"C4 H8 N2 O3"   132.118 ASN y ASPARAGINE      N[C@@H](CC(N)=O)C(O)=O           ? "L-PEPTIDE LINKING" 
"C4 H7 N O4"    133.103 ASP y "ASPARTIC ACID" N[C@@H](CC(O)=O)C(O)=O           ? "L-PEPTIDE LINKING" 
"C3 H7 N O2 S"  121.158 CYS y CYSTEINE        N[C@@H](CS)C(O)=O                ? "L-PEPTIDE LINKING" 
"C5 H10 N2 O3"  146.144 GLN y GLUTAMINE       N[C@@H](CCC(N)=O)C(O)=O          ? "L-PEPTIDE LINKING" 
"C5 H9 N O4"    147.129 GLU y "GLUTAMIC ACID" N[C@@H](CCC(O)=O)C(O)=O          ? "L-PEPTIDE LINKING" 
"C2 H5 N O2"    75.067  GLY y GLYCINE         NCC(O)=O                         ? "PEPTIDE LINKING"   
"C6 H10 N3 O2"  156.162 HIS y HISTIDINE       N[C@@H](Cc1c[nH]c[nH+]1)C(O)=O   ? "L-PEPTIDE LINKING" 
"C6 H13 N O2"   131.173 ILE y ISOLEUCINE      CC[C@H](C)[C@H](N)C(O)=O         ? "L-PEPTIDE LINKING" 
"C6 H13 N O2"   131.173 LEU y LEUCINE         CC(C)C[C@H](N)C(O)=O             ? "L-PEPTIDE LINKING" 
"C6 H15 N2 O2"  147.195 LYS y LYSINE          N[C@@H](CCCC[NH3+])C(O)=O        ? "L-PEPTIDE LINKING" 
"C5 H11 N O2 S" 149.211 MET y METHIONINE      CSCC[C@H](N)C(O)=O               ? "L-PEPTIDE LINKING" 
"C9 H11 N O2"   165.189 PHE y PHENYLALANINE   N[C@@H](Cc1ccccc1)C(O)=O         ? "L-PEPTIDE LINKING" 
"C5 H9 N O2"    115.130 PRO y PROLINE         OC(=O)[C@@H]1CCCN1               ? "L-PEPTIDE LINKING" 
"C3 H7 N O3"    105.093 SER y SERINE          N[C@@H](CO)C(O)=O                ? "L-PEPTIDE LINKING" 
"C4 H9 N O3"    119.119 THR y THREONINE       C[C@@H](O)[C@H](N)C(O)=O         ? "L-PEPTIDE LINKING" 
"C11 H12 N2 O2" 204.225 TRP y TRYPTOPHAN      N[C@@H](Cc1c[nH]c2ccccc12)C(O)=O ? "L-PEPTIDE LINKING" 
"C9 H11 N O3"   181.189 TYR y TYROSINE        N[C@@H](Cc1ccc(O)cc1)C(O)=O      ? "L-PEPTIDE LINKING" 
"C5 H11 N O2"   117.146 VAL y VALINE          CC(C)[C@H](N)C(O)=O              ? "L-PEPTIDE LINKING" 
#
_citation.book_publisher          ?
_citation.country                 UK
_citation.id                      primary
_citation.journal_full            Nature
_citation.journal_id_ASTM         NATUAS
_citation.journal_id_CSD          0006
_citation.journal_id_ISSN         0028-0836
_citation.journal_volume          630
_citation.page_first              493
_citation.page_last               500
_citation.pdbx_database_id_DOI    10.1038/s41586-024-07487-w
_citation.pdbx_database_id_PubMed 38718835
_citation.title                   "Accurate structure prediction of biomolecular interactions with AlphaFold 3"
_citation.year                    2024
#
loop_
_citation_author.citation_id
_citation_author.name
_citation_author.ordinal
primary "Google DeepMind" 1 
primary "Isomorphic Labs" 2 
#
loop_
_entity.id
_entity.pdbx_description
_entity.type
1 . polymer 
2 . polymer 
3 . polymer 
#
loop_
_entity_poly.entity_id
_entity_poly.pdbx_strand_id
_entity_poly.type
1 A polypeptide(L) 
2 B polypeptide(L) 
3 C polypeptide(L) 
#
loop_
_entity_poly_seq.entity_id
_entity_poly_seq.hetero
_entity_poly_seq.mon_id
_entity_poly_seq.num
1 n MET 1   
1 n ALA 2   
1 n LEU 3   
1 n LYS 4   
1 n ARG 5   
1 n ILE 6   
1 n GLN 7   
1 n LYS 8   
1 n GLU 9   
1 n LEU 10  
1 n SER 11  
1 n ASP 12  
1 n LEU 13  
1 n GLN 14  
1 n ARG 15  
1 n ASP 16  
1 n PRO 17  
1 n PRO 18  
1 n ALA 19  
1 n HIS 20  
1 n CYS 21  
1 n SER 22  
1 n ALA 23  
1 n GLY 24  
1 n PRO 25  
1 n VAL 26  
1 n GLY 27  
1 n ASP 28  
1 n ASP 29  
1 n LEU 30  
1 n PHE 31  
1 n HIS 32  
1 n TRP 33  
1 n GLN 34  
1 n ALA 35  
1 n THR 36  
1 n ILE 37  
1 n MET 38  
1 n GLY 39  
1 n PRO 40  
1 n PRO 41  
1 n ASP 42  
1 n SER 43  
1 n ALA 44  
1 n TYR 45  
1 n GLN 46  
1 n GLY 47  
1 n GLY 48  
1 n VAL 49  
1 n PHE 50  
1 n PHE 51  
1 n LEU 52  
1 n THR 53  
1 n VAL 54  
1 n HIS 55  
1 n PHE 56  
1 n PRO 57  
1 n THR 58  
1 n ASP 59  
1 n TYR 60  
1 n PRO 61  
1 n PHE 62  
1 n LYS 63  
1 n PRO 64  
1 n PRO 65  
1 n LYS 66  
1 n ILE 67  
1 n ALA 68  
1 n PHE 69  
1 n THR 70  
1 n THR 71  
1 n LYS 72  
1 n ILE 73  
1 n TYR 74  
1 n HIS 75  
1 n PRO 76  
1 n ASN 77  
1 n ILE 78  
1 n ASN 79  
1 n SER 80  
1 n ASN 81  
1 n GLY 82  
1 n SER 83  
1 n ILE 84  
1 n CYS 85  
1 n LEU 86  
1 n ASP 87  
1 n ILE 88  
1 n LEU 89  
1 n ARG 90  
1 n SER 91  
1 n GLN 92  
1 n TRP 93  
1 n SER 94  
1 n PRO 95  
1 n ALA 96  
1 n LEU 97  
1 n THR 98  
1 n VAL 99  
1 n SER 100 
1 n LYS 101 
1 n VAL 102 
1 n LEU 103 
1 n LEU 104 
1 n SER 105 
1 n ILE 106 
1 n CYS 107 
1 n SER 108 
1 n LEU 109 
1 n LEU 110 
1 n CYS 111 
1 n ASP 112 
1 n PRO 113 
1 n ASN 114 
1 n PRO 115 
1 n ASP 116 
1 n ASP 117 
1 n PRO 118 
1 n LEU 119 
1 n VAL 120 
1 n PRO 121 
1 n ASP 122 
1 n ILE 123 
1 n ALA 124 
1 n GLN 125 
1 n ILE 126 
1 n TYR 127 
1 n LYS 128 
1 n SER 129 
1 n ASP 130 
1 n LYS 131 
1 n GLU 132 
1 n LYS 133 
1 n TYR 134 
1 n ASN 135 
1 n ARG 136 
1 n HIS 137 
1 n ALA 138 
1 n ARG 139 
1 n GLU 140 
1 n TRP 141 
1 n THR 142 
1 n GLN 143 
1 n LYS 144 
1 n TYR 145 
1 n ALA 146 
1 n MET 147 
2 n MET 1   
2 n GLN 2   
2 n ILE 3   
2 n PHE 4   
2 n VAL 5   
2 n LYS 6   
2 n THR 7   
2 n LEU 8   
2 n THR 9   
2 n GLY 10  
2 n LYS 11  
2 n THR 12  
2 n ILE 13  
2 n THR 14  
2 n LEU 15  
2 n GLU 16  
2 n VAL 17  
2 n GLU 18  
2 n PRO 19  
2 n SER 20  
2 n ASP 21  
2 n THR 22  
2 n ILE 23  
2 n GLU 24  
2 n ASN 25  
2 n VAL 26  
2 n LYS 27  
2 n ALA 28  
2 n LYS 29  
2 n ILE 30  
2 n GLN 31  
2 n CYS 32  
2 n LYS 33  
2 n GLU 34  
2 n GLY 35  
2 n ILE 36  
2 n PRO 37  
2 n PRO 38  
2 n ASP 39  
2 n GLN 40  
2 n GLN 41  
2 n ARG 42  
2 n LEU 43  
2 n ILE 44  
2 n PHE 45  
2 n ALA 46  
2 n GLY 47  
2 n LYS 48  
2 n GLN 49  
2 n LEU 50  
2 n GLU 51  
2 n ASP 52  
2 n GLY 53  
2 n ARG 54  
2 n THR 55  
2 n LEU 56  
2 n SER 57  
2 n ASP 58  
2 n TYR 59  
2 n ASN 60  
2 n ILE 61  
2 n GLN 62  
2 n LYS 63  
2 n GLU 64  
2 n SER 65  
2 n THR 66  
2 n LEU 67  
2 n HIS 68  
2 n LEU 69  
2 n VAL 70  
2 n LEU 71  
2 n ARG 72  
2 n LEU 73  
2 n ARG 74  
2 n GLY 75  
2 n GLY 76  
3 n GLY 1   
3 n SER 2   
3 n THR 3   
3 n LYS 4   
3 n ALA 5   
3 n ASP 6   
3 n ILE 7   
3 n GLU 8   
3 n GLN 9   
3 n LEU 10  
3 n PRO 11  
3 n SER 12  
3 n TYR 13  
3 n ARG 14  
3 n PHE 15  
3 n ASN 16  
3 n PRO 17  
3 n ASN 18  
3 n ASN 19  
3 n HIS 20  
3 n GLN 21  
3 n SER 22  
3 n GLU 23  
3 n GLN 24  
3 n THR 25  
3 n LEU 26  
3 n CYS 27  
3 n VAL 28  
3 n VAL 29  
3 n CYS 30  
3 n MET 31  
3 n CYS 32  
3 n ASP 33  
3 n PHE 34  
3 n GLU 35  
3 n SER 36  
3 n ARG 37  
3 n GLN 38  
3 n LEU 39  
3 n LEU 40  
3 n ARG 41  
3 n VAL 42  
3 n LEU 43  
3 n PRO 44  
3 n CYS 45  
3 n ASN 46  
3 n HIS 47  
3 n GLU 48  
3 n PHE 49  
3 n HIS 50  
3 n ALA 51  
3 n LYS 52  
3 n CYS 53  
3 n VAL 54  
3 n ASP 55  
3 n LYS 56  
3 n TRP 57  
3 n LEU 58  
3 n LYS 59  
3 n ALA 60  
3 n ASN 61  
3 n ARG 62  
3 n THR 63  
3 n CYS 64  
3 n PRO 65  
3 n ILE 66  
3 n CYS 67  
3 n ARG 68  
3 n ALA 69  
3 n ASP 70  
3 n ALA 71  
3 n SER 72  
3 n GLU 73  
3 n VAL 74  
3 n HIS 75  
3 n ARG 76  
3 n ASP 77  
3 n SER 78  
3 n GLU 79  
#
_ma_data.content_type "model coordinates"
_ma_data.id           1
_ma_data.name         Model
#
loop_
_ma_data_ref_db.id
_ma_data_ref_db.location_url
_ma_data_ref_db.name
_ma_data_ref_db.release_date
_ma_data_ref_db.version
1  . mgnify                . 2022_05 
2  . mgnify                . 2022_05 
3  . mgnify                . 2022_05 
4  . small_bfd             . default 
5  . small_bfd             . default 
6  . small_bfd             . default 
7  . uniprot_cluster_annot . 2021_04 
8  . uniprot_cluster_annot . 2021_04 
9  . uniprot_cluster_annot . 2021_04 
10 . uniref90              . 2022_05 
11 . uniref90              . 2022_05 
12 . uniref90              . 2022_05 
#
_ma_model_list.data_id          1
_ma_model_list.model_group_id   1
_ma_model_list.model_group_name "AlphaFold-beta-20231127 (28e42126-6655-453a-b545-38e4d603a8f1 @ 2026-02-19 03:15:25)"
_ma_model_list.model_id         1
_ma_model_list.model_name       "Top ranked model"
_ma_model_list.model_type       "Ab initio model"
_ma_model_list.ordinal_id       1
#
loop_
_ma_protocol_step.method_type
_ma_protocol_step.ordinal_id
_ma_protocol_step.protocol_id
_ma_protocol_step.step_id
"coevolution MSA" 1 1 1 
"template search" 2 1 2 
modeling          3 1 3 
#
loop_
_ma_qa_metric.id
_ma_qa_metric.mode
_ma_qa_metric.name
_ma_qa_metric.software_group_id
_ma_qa_metric.type
1 global pLDDT 1 pLDDT 
2 local  pLDDT 1 pLDDT 
#
_ma_qa_metric_global.metric_id    1
_ma_qa_metric_global.metric_value 90.40
_ma_qa_metric_global.model_id     1
_ma_qa_metric_global.ordinal_id   1
#
_ma_software_group.group_id    1
_ma_software_group.ordinal_id  1
_ma_software_group.software_id 1
#
loop_
_ma_target_entity.data_id
_ma_target_entity.entity_id
_ma_target_entity.origin
1 1 . 
1 2 . 
1 3 . 
#
loop_
_ma_target_entity_instance.asym_id
_ma_target_entity_instance.details
_ma_target_entity_instance.entity_id
A . 1 
B . 2 
C . 3 
#
loop_
_pdbx_data_usage.details
_pdbx_data_usage.id
_pdbx_data_usage.type
_pdbx_data_usage.url
;NON-COMMERCIAL USE ONLY, BY USING THIS FILE YOU AGREE TO THE TERMS OF USE FOUND
AT alphafoldserver.com/output-terms.
;
1 license    ? 
;THE INFORMATION IS NOT INTENDED FOR, HAS NOT BEEN VALIDATED FOR, AND IS NOT
APPROVED FOR CLINICAL USE. IT SHOULD NOT BE USED FOR CLINICAL PURPOSE OR RELIED
ON FOR MEDICAL OR OTHER PROFESSIONAL ADVICE. IT IS THEORETICAL MODELLING ONLY
AND CAUTION SHOULD BE EXERCISED IN ITS USE. IT IS PROVIDED "AS-IS" WITHOUT ANY
WARRANTY OF ANY KIND, WHETHER EXPRESSED OR IMPLIED. NO WARRANTY IS GIVEN THAT
USE OF THE INFORMATION SHALL NOT INFRINGE THE RIGHTS OF ANY THIRD PARTY.
;
2 disclaimer ? 
#
loop_
_pdbx_poly_seq_scheme.asym_id
_pdbx_poly_seq_scheme.auth_seq_num
_pdbx_poly_seq_scheme.entity_id
_pdbx_poly_seq_scheme.hetero
_pdbx_poly_seq_scheme.mon_id
_pdbx_poly_seq_scheme.pdb_ins_code
_pdbx_poly_seq_scheme.pdb_seq_num
_pdbx_poly_seq_scheme.pdb_strand_id
_pdbx_poly_seq_scheme.seq_id
A 1   1 n MET . 1   A 1   
A 2   1 n ALA . 2   A 2   
A 3   1 n LEU . 3   A 3   
A 4   1 n LYS . 4   A 4   
A 5   1 n ARG . 5   A 5   
A 6   1 n ILE . 6   A 6   
A 7   1 n GLN . 7   A 7   
A 8   1 n LYS . 8   A 8   
A 9   1 n GLU . 9   A 9   
A 10  1 n LEU . 10  A 10  
A 11  1 n SER . 11  A 11  
A 12  1 n ASP . 12  A 12  
A 13  1 n LEU . 13  A 13  
A 14  1 n GLN . 14  A 14  
A 15  1 n ARG . 15  A 15  
A 16  1 n ASP . 16  A 16  
A 17  1 n PRO . 17  A 17  
A 18  1 n PRO . 18  A 18  
A 19  1 n ALA . 19  A 19  
A 20  1 n HIS . 20  A 20  
A 21  1 n CYS . 21  A 21  
A 22  1 n SER . 22  A 22  
A 23  1 n ALA . 23  A 23  
A 24  1 n GLY . 24  A 24  
A 25  1 n PRO . 25  A 25  
A 26  1 n VAL . 26  A 26  
A 27  1 n GLY . 27  A 27  
A 28  1 n ASP . 28  A 28  
A 29  1 n ASP . 29  A 29  
A 30  1 n LEU . 30  A 30  
A 31  1 n PHE . 31  A 31  
A 32  1 n HIS . 32  A 32  
A 33  1 n TRP . 33  A 33  
A 34  1 n GLN . 34  A 34  
A 35  1 n ALA . 35  A 35  
A 36  1 n THR . 36  A 36  
A 37  1 n ILE . 37  A 37  
A 38  1 n MET . 38  A 38  
A 39  1 n GLY . 39  A 39  
A 40  1 n PRO . 40  A 40  
A 41  1 n PRO . 41  A 41  
A 42  1 n ASP . 42  A 42  
A 43  1 n SER . 43  A 43  
A 44  1 n ALA . 44  A 44  
A 45  1 n TYR . 45  A 45  
A 46  1 n GLN . 46  A 46  
A 47  1 n GLY . 47  A 47  
A 48  1 n GLY . 48  A 48  
A 49  1 n VAL . 49  A 49  
A 50  1 n PHE . 50  A 50  
A 51  1 n PHE . 51  A 51  
A 52  1 n LEU . 52  A 52  
A 53  1 n THR . 53  A 53  
A 54  1 n VAL . 54  A 54  
A 55  1 n HIS . 55  A 55  
A 56  1 n PHE . 56  A 56  
A 57  1 n PRO . 57  A 57  
A 58  1 n THR . 58  A 58  
A 59  1 n ASP . 59  A 59  
A 60  1 n TYR . 60  A 60  
A 61  1 n PRO . 61  A 61  
A 62  1 n PHE . 62  A 62  
A 63  1 n LYS . 63  A 63  
A 64  1 n PRO . 64  A 64  
A 65  1 n PRO . 65  A 65  
A 66  1 n LYS . 66  A 66  
A 67  1 n ILE . 67  A 67  
A 68  1 n ALA . 68  A 68  
A 69  1 n PHE . 69  A 69  
A 70  1 n THR . 70  A 70  
A 71  1 n THR . 71  A 71  
A 72  1 n LYS . 72  A 72  
A 73  1 n ILE . 73  A 73  
A 74  1 n TYR . 74  A 74  
A 75  1 n HIS . 75  A 75  
A 76  1 n PRO . 76  A 76  
A 77  1 n ASN . 77  A 77  
A 78  1 n ILE . 78  A 78  
A 79  1 n ASN . 79  A 79  
A 80  1 n SER . 80  A 80  
A 81  1 n ASN . 81  A 81  
A 82  1 n GLY . 82  A 82  
A 83  1 n SER . 83  A 83  
A 84  1 n ILE . 84  A 84  
A 85  1 n CYS . 85  A 85  
A 86  1 n LEU . 86  A 86  
A 87  1 n ASP . 87  A 87  
A 88  1 n ILE . 88  A 88  
A 89  1 n LEU . 89  A 89  
A 90  1 n ARG . 90  A 90  
A 91  1 n SER . 91  A 91  
A 92  1 n GLN . 92  A 92  
A 93  1 n TRP . 93  A 93  
A 94  1 n SER . 94  A 94  
A 95  1 n PRO . 95  A 95  
A 96  1 n ALA . 96  A 96  
A 97  1 n LEU . 97  A 97  
A 98  1 n THR . 98  A 98  
A 99  1 n VAL . 99  A 99  
A 100 1 n SER . 100 A 100 
A 101 1 n LYS . 101 A 101 
A 102 1 n VAL . 102 A 102 
A 103 1 n LEU . 103 A 103 
A 104 1 n LEU . 104 A 104 
A 105 1 n SER . 105 A 105 
A 106 1 n ILE . 106 A 106 
A 107 1 n CYS . 107 A 107 
A 108 1 n SER . 108 A 108 
A 109 1 n LEU . 109 A 109 
A 110 1 n LEU . 110 A 110 
A 111 1 n CYS . 111 A 111 
A 112 1 n ASP . 112 A 112 
A 113 1 n PRO . 113 A 113 
A 114 1 n ASN . 114 A 114 
A 115 1 n PRO . 115 A 115 
A 116 1 n ASP . 116 A 116 
A 117 1 n ASP . 117 A 117 
A 118 1 n PRO . 118 A 118 
A 119 1 n LEU . 119 A 119 
A 120 1 n VAL . 120 A 120 
A 121 1 n PRO . 121 A 121 
A 122 1 n ASP . 122 A 122 
A 123 1 n ILE . 123 A 123 
A 124 1 n ALA . 124 A 124 
A 125 1 n GLN . 125 A 125 
A 126 1 n ILE . 126 A 126 
A 127 1 n TYR . 127 A 127 
A 128 1 n LYS . 128 A 128 
A 129 1 n SER . 129 A 129 
A 130 1 n ASP . 130 A 130 
A 131 1 n LYS . 131 A 131 
A 132 1 n GLU . 132 A 132 
A 133 1 n LYS . 133 A 133 
A 134 1 n TYR . 134 A 134 
A 135 1 n ASN . 135 A 135 
A 136 1 n ARG . 136 A 136 
A 137 1 n HIS . 137 A 137 
A 138 1 n ALA . 138 A 138 
A 139 1 n ARG . 139 A 139 
A 140 1 n GLU . 140 A 140 
A 141 1 n TRP . 141 A 141 
A 142 1 n THR . 142 A 142 
A 143 1 n GLN . 143 A 143 
A 144 1 n LYS . 144 A 144 
A 145 1 n TYR . 145 A 145 
A 146 1 n ALA . 146 A 146 
A 147 1 n MET . 147 A 147 
B 1   2 n MET . 1   B 1   
B 2   2 n GLN . 2   B 2   
B 3   2 n ILE . 3   B 3   
B 4   2 n PHE . 4   B 4   
B 5   2 n VAL . 5   B 5   
B 6   2 n LYS . 6   B 6   
B 7   2 n THR . 7   B 7   
B 8   2 n LEU . 8   B 8   
B 9   2 n THR . 9   B 9   
B 10  2 n GLY . 10  B 10  
B 11  2 n LYS . 11  B 11  
B 12  2 n THR . 12  B 12  
B 13  2 n ILE . 13  B 13  
B 14  2 n THR . 14  B 14  
B 15  2 n LEU . 15  B 15  
B 16  2 n GLU . 16  B 16  
B 17  2 n VAL . 17  B 17  
B 18  2 n GLU . 18  B 18  
B 19  2 n PRO . 19  B 19  
B 20  2 n SER . 20  B 20  
B 21  2 n ASP . 21  B 21  
B 22  2 n THR . 22  B 22  
B 23  2 n ILE . 23  B 23  
B 24  2 n GLU . 24  B 24  
B 25  2 n ASN . 25  B 25  
B 26  2 n VAL . 26  B 26  
B 27  2 n LYS . 27  B 27  
B 28  2 n ALA . 28  B 28  
B 29  2 n LYS . 29  B 29  
B 30  2 n ILE . 30  B 30  
B 31  2 n GLN . 31  B 31  
B 32  2 n CYS . 32  B 32  
B 33  2 n LYS . 33  B 33  
B 34  2 n GLU . 34  B 34  
B 35  2 n GLY . 35  B 35  
B 36  2 n ILE . 36  B 36  
B 37  2 n PRO . 37  B 37  
B 38  2 n PRO . 38  B 38  
B 39  2 n ASP . 39  B 39  
B 40  2 n GLN . 40  B 40  
B 41  2 n GLN . 41  B 41  
B 42  2 n ARG . 42  B 42  
B 43  2 n LEU . 43  B 43  
B 44  2 n ILE . 44  B 44  
B 45  2 n PHE . 45  B 45  
B 46  2 n ALA . 46  B 46  
B 47  2 n GLY . 47  B 47  
B 48  2 n LYS . 48  B 48  
B 49  2 n GLN . 49  B 49  
B 50  2 n LEU . 50  B 50  
B 51  2 n GLU . 51  B 51  
B 52  2 n ASP . 52  B 52  
B 53  2 n GLY . 53  B 53  
B 54  2 n ARG . 54  B 54  
B 55  2 n THR . 55  B 55  
B 56  2 n LEU . 56  B 56  
B 57  2 n SER . 57  B 57  
B 58  2 n ASP . 58  B 58  
B 59  2 n TYR . 59  B 59  
B 60  2 n ASN . 60  B 60  
B 61  2 n ILE . 61  B 61  
B 62  2 n GLN . 62  B 62  
B 63  2 n LYS . 63  B 63  
B 64  2 n GLU . 64  B 64  
B 65  2 n SER . 65  B 65  
B 66  2 n THR . 66  B 66  
B 67  2 n LEU . 67  B 67  
B 68  2 n HIS . 68  B 68  
B 69  2 n LEU . 69  B 69  
B 70  2 n VAL . 70  B 70  
B 71  2 n LEU . 71  B 71  
B 72  2 n ARG . 72  B 72  
B 73  2 n LEU . 73  B 73  
B 74  2 n ARG . 74  B 74  
B 75  2 n GLY . 75  B 75  
B 76  2 n GLY . 76  B 76  
C 1   3 n GLY . 1   C 1   
C 2   3 n SER . 2   C 2   
C 3   3 n THR . 3   C 3   
C 4   3 n LYS . 4   C 4   
C 5   3 n ALA . 5   C 5   
C 6   3 n ASP . 6   C 6   
C 7   3 n ILE . 7   C 7   
C 8   3 n GLU . 8   C 8   
C 9   3 n GLN . 9   C 9   
C 10  3 n LEU . 10  C 10  
C 11  3 n PRO . 11  C 11  
C 12  3 n SER . 12  C 12  
C 13  3 n TYR . 13  C 13  
C 14  3 n ARG . 14  C 14  
C 15  3 n PHE . 15  C 15  
C 16  3 n ASN . 16  C 16  
C 17  3 n PRO . 17  C 17  
C 18  3 n ASN . 18  C 18  
C 19  3 n ASN . 19  C 19  
C 20  3 n HIS . 20  C 20  
C 21  3 n GLN . 21  C 21  
C 22  3 n SER . 22  C 22  
C 23  3 n GLU . 23  C 23  
C 24  3 n GLN . 24  C 24  
C 25  3 n THR . 25  C 25  
C 26  3 n LEU . 26  C 26  
C 27  3 n CYS . 27  C 27  
C 28  3 n VAL . 28  C 28  
C 29  3 n VAL . 29  C 29  
C 30  3 n CYS . 30  C 30  
C 31  3 n MET . 31  C 31  
C 32  3 n CYS . 32  C 32  
C 33  3 n ASP . 33  C 33  
C 34  3 n PHE . 34  C 34  
C 35  3 n GLU . 35  C 35  
C 36  3 n SER . 36  C 36  
C 37  3 n ARG . 37  C 37  
C 38  3 n GLN . 38  C 38  
C 39  3 n LEU . 39  C 39  
C 40  3 n LEU . 40  C 40  
C 41  3 n ARG . 41  C 41  
C 42  3 n VAL . 42  C 42  
C 43  3 n LEU . 43  C 43  
C 44  3 n PRO . 44  C 44  
C 45  3 n CYS . 45  C 45  
C 46  3 n ASN . 46  C 46  
C 47  3 n HIS . 47  C 47  
C 48  3 n GLU . 48  C 48  
C 49  3 n PHE . 49  C 49  
C 50  3 n HIS . 50  C 50  
C 51  3 n ALA . 51  C 51  
C 52  3 n LYS . 52  C 52  
C 53  3 n CYS . 53  C 53  
C 54  3 n VAL . 54  C 54  
C 55  3 n ASP . 55  C 55  
C 56  3 n LYS . 56  C 56  
C 57  3 n TRP . 57  C 57  
C 58  3 n LEU . 58  C 58  
C 59  3 n LYS . 59  C 59  
C 60  3 n ALA . 60  C 60  
C 61  3 n ASN . 61  C 61  
C 62  3 n ARG . 62  C 62  
C 63  3 n THR . 63  C 63  
C 64  3 n CYS . 64  C 64  
C 65  3 n PRO . 65  C 65  
C 66  3 n ILE . 66  C 66  
C 67  3 n CYS . 67  C 67  
C 68  3 n ARG . 68  C 68  
C 69  3 n ALA . 69  C 69  
C 70  3 n ASP . 70  C 70  
C 71  3 n ALA . 71  C 71  
C 72  3 n SER . 72  C 72  
C 73  3 n GLU . 73  C 73  
C 74  3 n VAL . 74  C 74  
C 75  3 n HIS . 75  C 75  
C 76  3 n ARG . 76  C 76  
C 77  3 n ASP . 77  C 77  
C 78  3 n SER . 78  C 78  
C 79  3 n GLU . 79  C 79  
#
_software.classification other
_software.date           ?
_software.description    "Structure prediction"
_software.name           AlphaFold
_software.pdbx_ordinal   1
_software.type           package
_software.version        "AlphaFold-beta-20231127 (28e42126-6655-453a-b545-38e4d603a8f1 @ 2026-02-19 03:15:25)"
#
loop_
_struct_asym.entity_id
_struct_asym.id
1 A 
2 B 
3 C 
#
loop_
_atom_site.group_PDB
_atom_site.id
_atom_site.type_symbol
_atom_site.label_atom_id
_atom_site.label_alt_id
_atom_site.label_comp_id
_atom_site.label_asym_id
_atom_site.label_entity_id
_atom_site.label_seq_id
_atom_site.pdbx_PDB_ins_code
_atom_site.Cartn_x
_atom_site.Cartn_y
_atom_site.Cartn_z
_atom_site.occupancy
_atom_site.B_iso_or_equiv
_atom_site.auth_seq_id
_atom_site.auth_asym_id
_atom_site.pdbx_PDB_model_num
ATOM 1    N N   . MET A 1 1   ? -14.480 6.995   -14.392 1.00 67.30 1   A 1 
ATOM 2    C CA  . MET A 1 1   ? -14.070 5.968   -13.416 1.00 77.74 1   A 1 
ATOM 3    C C   . MET A 1 1   ? -13.228 6.574   -12.312 1.00 82.05 1   A 1 
ATOM 4    O O   . MET A 1 1   ? -13.564 6.375   -11.154 1.00 79.64 1   A 1 
ATOM 5    C CB  . MET A 1 1   ? -13.355 4.796   -14.101 1.00 71.07 1   A 1 
ATOM 6    C CG  . MET A 1 1   ? -13.273 3.564   -13.194 1.00 65.07 1   A 1 
ATOM 7    S SD  . MET A 1 1   ? -12.577 2.132   -14.052 1.00 61.44 1   A 1 
ATOM 8    C CE  . MET A 1 1   ? -12.799 0.868   -12.797 1.00 51.33 1   A 1 
ATOM 9    N N   . ALA A 1 2   ? -12.213 7.388   -12.655 1.00 83.63 2   A 1 
ATOM 10   C CA  . ALA A 1 2   ? -11.356 8.078   -11.700 1.00 90.14 2   A 1 
ATOM 11   C C   . ALA A 1 2   ? -12.153 8.868   -10.652 1.00 94.03 2   A 1 
ATOM 12   O O   . ALA A 1 2   ? -12.025 8.587   -9.467  1.00 92.99 2   A 1 
ATOM 13   C CB  . ALA A 1 2   ? -10.403 8.997   -12.478 1.00 85.25 2   A 1 
ATOM 14   N N   . LEU A 1 3   ? -13.066 9.741   -11.078 1.00 93.54 3   A 1 
ATOM 15   C CA  . LEU A 1 3   ? -13.866 10.570  -10.179 1.00 94.47 3   A 1 
ATOM 16   C C   . LEU A 1 3   ? -14.620 9.751   -9.127  1.00 95.25 3   A 1 
ATOM 17   O O   . LEU A 1 3   ? -14.525 10.040  -7.935  1.00 94.76 3   A 1 
ATOM 18   C CB  . LEU A 1 3   ? -14.827 11.422  -11.017 1.00 93.04 3   A 1 
ATOM 19   C CG  . LEU A 1 3   ? -15.650 12.434  -10.189 1.00 88.64 3   A 1 
ATOM 20   C CD1 . LEU A 1 3   ? -14.741 13.463  -9.528  1.00 84.66 3   A 1 
ATOM 21   C CD2 . LEU A 1 3   ? -16.628 13.164  -11.108 1.00 84.31 3   A 1 
ATOM 22   N N   . LYS A 1 4   ? -15.301 8.684   -9.534  1.00 95.67 4   A 1 
ATOM 23   C CA  . LYS A 1 4   ? -16.061 7.818   -8.620  1.00 95.28 4   A 1 
ATOM 24   C C   . LYS A 1 4   ? -15.143 7.109   -7.617  1.00 95.85 4   A 1 
ATOM 25   O O   . LYS A 1 4   ? -15.509 6.950   -6.459  1.00 94.72 4   A 1 
ATOM 26   C CB  . LYS A 1 4   ? -16.898 6.813   -9.434  1.00 93.88 4   A 1 
ATOM 27   C CG  . LYS A 1 4   ? -17.889 6.043   -8.549  1.00 79.56 4   A 1 
ATOM 28   C CD  . LYS A 1 4   ? -18.772 5.091   -9.364  1.00 75.20 4   A 1 
ATOM 29   C CE  . LYS A 1 4   ? -19.788 4.396   -8.450  1.00 62.69 4   A 1 
ATOM 30   N NZ  . LYS A 1 4   ? -20.661 3.440   -9.161  1.00 56.07 4   A 1 
ATOM 31   N N   . ARG A 1 5   ? -13.942 6.691   -8.049  1.00 95.81 5   A 1 
ATOM 32   C CA  . ARG A 1 5   ? -12.931 6.079   -7.178  1.00 96.33 5   A 1 
ATOM 33   C C   . ARG A 1 5   ? -12.395 7.097   -6.162  1.00 96.92 5   A 1 
ATOM 34   O O   . ARG A 1 5   ? -12.350 6.780   -4.979  1.00 96.42 5   A 1 
ATOM 35   C CB  . ARG A 1 5   ? -11.834 5.470   -8.060  1.00 95.06 5   A 1 
ATOM 36   C CG  . ARG A 1 5   ? -10.619 4.958   -7.275  1.00 92.64 5   A 1 
ATOM 37   C CD  . ARG A 1 5   ? -10.930 3.837   -6.295  1.00 92.18 5   A 1 
ATOM 38   N NE  . ARG A 1 5   ? -9.726  3.548   -5.512  1.00 93.17 5   A 1 
ATOM 39   C CZ  . ARG A 1 5   ? -8.812  2.604   -5.683  1.00 95.12 5   A 1 
ATOM 40   N NH1 . ARG A 1 5   ? -8.944  1.651   -6.552  1.00 90.18 5   A 1 
ATOM 41   N NH2 . ARG A 1 5   ? -7.740  2.646   -4.972  1.00 90.55 5   A 1 
ATOM 42   N N   . ILE A 1 6   ? -12.059 8.304   -6.607  1.00 97.05 6   A 1 
ATOM 43   C CA  . ILE A 1 6   ? -11.574 9.388   -5.745  1.00 97.20 6   A 1 
ATOM 44   C C   . ILE A 1 6   ? -12.633 9.763   -4.692  1.00 96.96 6   A 1 
ATOM 45   O O   . ILE A 1 6   ? -12.309 9.865   -3.513  1.00 96.44 6   A 1 
ATOM 46   C CB  . ILE A 1 6   ? -11.167 10.602  -6.610  1.00 97.41 6   A 1 
ATOM 47   C CG1 . ILE A 1 6   ? -9.953  10.253  -7.498  1.00 96.86 6   A 1 
ATOM 48   C CG2 . ILE A 1 6   ? -10.825 11.819  -5.725  1.00 96.75 6   A 1 
ATOM 49   C CD1 . ILE A 1 6   ? -9.707  11.271  -8.623  1.00 95.69 6   A 1 
ATOM 50   N N   . GLN A 1 7   ? -13.901 9.892   -5.090  1.00 96.63 7   A 1 
ATOM 51   C CA  . GLN A 1 7   ? -15.004 10.174  -4.168  1.00 96.31 7   A 1 
ATOM 52   C C   . GLN A 1 7   ? -15.178 9.073   -3.110  1.00 95.97 7   A 1 
ATOM 53   O O   . GLN A 1 7   ? -15.464 9.376   -1.948  1.00 95.23 7   A 1 
ATOM 54   C CB  . GLN A 1 7   ? -16.299 10.317  -4.961  1.00 95.86 7   A 1 
ATOM 55   C CG  . GLN A 1 7   ? -16.378 11.660  -5.691  1.00 90.70 7   A 1 
ATOM 56   C CD  . GLN A 1 7   ? -17.597 11.751  -6.617  1.00 87.21 7   A 1 
ATOM 57   O OE1 . GLN A 1 7   ? -18.091 10.770  -7.144  1.00 79.62 7   A 1 
ATOM 58   N NE2 . GLN A 1 7   ? -18.103 12.931  -6.856  1.00 76.88 7   A 1 
ATOM 59   N N   . LYS A 1 8   ? -14.999 7.796   -3.486  1.00 96.07 8   A 1 
ATOM 60   C CA  . LYS A 1 8   ? -15.051 6.686   -2.528  1.00 95.52 8   A 1 
ATOM 61   C C   . LYS A 1 8   ? -13.892 6.736   -1.541  1.00 95.52 8   A 1 
ATOM 62   O O   . LYS A 1 8   ? -14.127 6.641   -0.346  1.00 94.69 8   A 1 
ATOM 63   C CB  . LYS A 1 8   ? -15.098 5.338   -3.247  1.00 94.58 8   A 1 
ATOM 64   C CG  . LYS A 1 8   ? -16.502 5.080   -3.810  1.00 83.97 8   A 1 
ATOM 65   C CD  . LYS A 1 8   ? -16.595 3.653   -4.344  1.00 76.48 8   A 1 
ATOM 66   C CE  . LYS A 1 8   ? -18.057 3.315   -4.597  1.00 68.64 8   A 1 
ATOM 67   N NZ  . LYS A 1 8   ? -18.339 1.881   -4.288  1.00 60.76 8   A 1 
ATOM 68   N N   . GLU A 1 9   ? -12.664 6.968   -2.020  1.00 95.70 9   A 1 
ATOM 69   C CA  . GLU A 1 9   ? -11.505 7.130   -1.137  1.00 95.74 9   A 1 
ATOM 70   C C   . GLU A 1 9   ? -11.685 8.294   -0.162  1.00 95.51 9   A 1 
ATOM 71   O O   . GLU A 1 9   ? -11.362 8.152   1.014   1.00 94.61 9   A 1 
ATOM 72   C CB  . GLU A 1 9   ? -10.226 7.347   -1.944  1.00 95.84 9   A 1 
ATOM 73   C CG  . GLU A 1 9   ? -9.771  6.049   -2.604  1.00 94.83 9   A 1 
ATOM 74   C CD  . GLU A 1 9   ? -8.370  6.146   -3.205  1.00 95.89 9   A 1 
ATOM 75   O OE1 . GLU A 1 9   ? -8.175  5.547   -4.288  1.00 94.02 9   A 1 
ATOM 76   O OE2 . GLU A 1 9   ? -7.476  6.744   -2.593  1.00 94.74 9   A 1 
ATOM 77   N N   . LEU A 1 10  ? -12.236 9.416   -0.614  1.00 95.75 10  A 1 
ATOM 78   C CA  . LEU A 1 10  ? -12.539 10.548  0.248   1.00 95.44 10  A 1 
ATOM 79   C C   . LEU A 1 10  ? -13.565 10.173  1.326   1.00 95.09 10  A 1 
ATOM 80   O O   . LEU A 1 10  ? -13.371 10.490  2.499   1.00 94.15 10  A 1 
ATOM 81   C CB  . LEU A 1 10  ? -13.035 11.720  -0.611  1.00 95.21 10  A 1 
ATOM 82   C CG  . LEU A 1 10  ? -13.388 12.982  0.200   1.00 93.69 10  A 1 
ATOM 83   C CD1 . LEU A 1 10  ? -12.192 13.508  0.995   1.00 91.70 10  A 1 
ATOM 84   C CD2 . LEU A 1 10  ? -13.876 14.076  -0.744  1.00 91.13 10  A 1 
ATOM 85   N N   . SER A 1 11  ? -14.622 9.471   0.942   1.00 94.94 11  A 1 
ATOM 86   C CA  . SER A 1 11  ? -15.663 9.032   1.878   1.00 94.48 11  A 1 
ATOM 87   C C   . SER A 1 11  ? -15.111 8.055   2.925   1.00 93.95 11  A 1 
ATOM 88   O O   . SER A 1 11  ? -15.448 8.162   4.102   1.00 92.61 11  A 1 
ATOM 89   C CB  . SER A 1 11  ? -16.819 8.370   1.128   1.00 93.93 11  A 1 
ATOM 90   O OG  . SER A 1 11  ? -17.365 9.232   0.150   1.00 79.25 11  A 1 
ATOM 91   N N   . ASP A 1 12  ? -14.234 7.133   2.507   1.00 93.72 12  A 1 
ATOM 92   C CA  . ASP A 1 12  ? -13.600 6.179   3.408   1.00 92.52 12  A 1 
ATOM 93   C C   . ASP A 1 12  ? -12.611 6.876   4.354   1.00 92.41 12  A 1 
ATOM 94   O O   . ASP A 1 12  ? -12.620 6.610   5.557   1.00 90.72 12  A 1 
ATOM 95   C CB  . ASP A 1 12  ? -12.914 5.067   2.598   1.00 90.97 12  A 1 
ATOM 96   C CG  . ASP A 1 12  ? -13.883 4.108   1.882   1.00 84.78 12  A 1 
ATOM 97   O OD1 . ASP A 1 12  ? -15.093 4.116   2.207   1.00 81.33 12  A 1 
ATOM 98   O OD2 . ASP A 1 12  ? -13.405 3.349   1.025   1.00 80.33 12  A 1 
ATOM 99   N N   . LEU A 1 13  ? -11.823 7.841   3.854   1.00 92.67 13  A 1 
ATOM 100  C CA  . LEU A 1 13  ? -10.923 8.664   4.664   1.00 91.81 13  A 1 
ATOM 101  C C   . LEU A 1 13  ? -11.663 9.479   5.724   1.00 91.32 13  A 1 
ATOM 102  O O   . LEU A 1 13  ? -11.171 9.613   6.838   1.00 88.95 13  A 1 
ATOM 103  C CB  . LEU A 1 13  ? -10.154 9.629   3.740   1.00 90.47 13  A 1 
ATOM 104  C CG  . LEU A 1 13  ? -8.868  9.023   3.156   1.00 87.20 13  A 1 
ATOM 105  C CD1 . LEU A 1 13  ? -8.366  9.877   1.999   1.00 82.79 13  A 1 
ATOM 106  C CD2 . LEU A 1 13  ? -7.773  8.981   4.216   1.00 81.82 13  A 1 
ATOM 107  N N   . GLN A 1 14  ? -12.835 10.026  5.396   1.00 90.54 14  A 1 
ATOM 108  C CA  . GLN A 1 14  ? -13.649 10.788  6.339   1.00 89.81 14  A 1 
ATOM 109  C C   . GLN A 1 14  ? -14.274 9.889   7.415   1.00 89.96 14  A 1 
ATOM 110  O O   . GLN A 1 14  ? -14.468 10.332  8.546   1.00 88.10 14  A 1 
ATOM 111  C CB  . GLN A 1 14  ? -14.750 11.523  5.572   1.00 88.94 14  A 1 
ATOM 112  C CG  . GLN A 1 14  ? -14.204 12.733  4.794   1.00 84.52 14  A 1 
ATOM 113  C CD  . GLN A 1 14  ? -15.269 13.402  3.921   1.00 79.11 14  A 1 
ATOM 114  O OE1 . GLN A 1 14  ? -16.356 12.894  3.693   1.00 72.44 14  A 1 
ATOM 115  N NE2 . GLN A 1 14  ? -14.995 14.569  3.403   1.00 69.91 14  A 1 
ATOM 116  N N   . ARG A 1 15  ? -14.604 8.645   7.062   1.00 90.11 15  A 1 
ATOM 117  C CA  . ARG A 1 15  ? -15.225 7.686   7.990   1.00 89.10 15  A 1 
ATOM 118  C C   . ARG A 1 15  ? -14.207 7.032   8.918   1.00 88.66 15  A 1 
ATOM 119  O O   . ARG A 1 15  ? -14.505 6.829   10.094  1.00 85.71 15  A 1 
ATOM 120  C CB  . ARG A 1 15  ? -15.988 6.647   7.162   1.00 87.53 15  A 1 
ATOM 121  C CG  . ARG A 1 15  ? -16.836 5.733   8.045   1.00 77.66 15  A 1 
ATOM 122  C CD  . ARG A 1 15  ? -17.502 4.630   7.218   1.00 75.85 15  A 1 
ATOM 123  N NE  . ARG A 1 15  ? -18.435 5.184   6.215   1.00 67.43 15  A 1 
ATOM 124  C CZ  . ARG A 1 15  ? -18.905 4.556   5.163   1.00 61.12 15  A 1 
ATOM 125  N NH1 . ARG A 1 15  ? -18.609 3.302   4.929   1.00 55.14 15  A 1 
ATOM 126  N NH2 . ARG A 1 15  ? -19.688 5.170   4.319   1.00 52.42 15  A 1 
ATOM 127  N N   . ASP A 1 16  ? -13.045 6.667   8.384   1.00 87.59 16  A 1 
ATOM 128  C CA  . ASP A 1 16  ? -11.983 5.969   9.099   1.00 86.13 16  A 1 
ATOM 129  C C   . ASP A 1 16  ? -10.615 6.588   8.742   1.00 86.54 16  A 1 
ATOM 130  O O   . ASP A 1 16  ? -9.869  6.056   7.920   1.00 83.68 16  A 1 
ATOM 131  C CB  . ASP A 1 16  ? -12.060 4.465   8.784   1.00 83.01 16  A 1 
ATOM 132  C CG  . ASP A 1 16  ? -11.073 3.646   9.610   1.00 78.41 16  A 1 
ATOM 133  O OD1 . ASP A 1 16  ? -10.638 4.073   10.701  1.00 75.27 16  A 1 
ATOM 134  O OD2 . ASP A 1 16  ? -10.717 2.525   9.190   1.00 73.39 16  A 1 
ATOM 135  N N   . PRO A 1 17  ? -10.295 7.767   9.316   1.00 84.81 17  A 1 
ATOM 136  C CA  . PRO A 1 17  ? -9.047  8.446   9.030   1.00 83.56 17  A 1 
ATOM 137  C C   . PRO A 1 17  ? -7.854  7.588   9.486   1.00 84.36 17  A 1 
ATOM 138  O O   . PRO A 1 17  ? -7.863  7.046   10.597  1.00 82.12 17  A 1 
ATOM 139  C CB  . PRO A 1 17  ? -9.123  9.788   9.762   1.00 80.82 17  A 1 
ATOM 140  C CG  . PRO A 1 17  ? -10.101 9.519   10.904  1.00 78.12 17  A 1 
ATOM 141  C CD  . PRO A 1 17  ? -11.072 8.503   10.305  1.00 80.94 17  A 1 
ATOM 142  N N   . PRO A 1 18  ? -6.797  7.464   8.664   1.00 83.79 18  A 1 
ATOM 143  C CA  . PRO A 1 18  ? -5.611  6.730   9.043   1.00 82.46 18  A 1 
ATOM 144  C C   . PRO A 1 18  ? -4.873  7.439   10.183  1.00 83.81 18  A 1 
ATOM 145  O O   . PRO A 1 18  ? -4.806  8.667   10.246  1.00 80.89 18  A 1 
ATOM 146  C CB  . PRO A 1 18  ? -4.760  6.639   7.773   1.00 78.64 18  A 1 
ATOM 147  C CG  . PRO A 1 18  ? -5.161  7.902   7.011   1.00 75.46 18  A 1 
ATOM 148  C CD  . PRO A 1 18  ? -6.633  8.083   7.364   1.00 77.87 18  A 1 
ATOM 149  N N   . ALA A 1 19  ? -4.262  6.654   11.061  1.00 84.14 19  A 1 
ATOM 150  C CA  . ALA A 1 19  ? -3.377  7.202   12.079  1.00 82.31 19  A 1 
ATOM 151  C C   . ALA A 1 19  ? -2.196  7.949   11.428  1.00 83.14 19  A 1 
ATOM 152  O O   . ALA A 1 19  ? -1.670  7.524   10.402  1.00 76.69 19  A 1 
ATOM 153  C CB  . ALA A 1 19  ? -2.905  6.064   12.991  1.00 76.37 19  A 1 
ATOM 154  N N   . HIS A 1 20  ? -1.792  9.049   12.034  1.00 88.39 20  A 1 
ATOM 155  C CA  . HIS A 1 20  ? -0.655  9.877   11.613  1.00 90.37 20  A 1 
ATOM 156  C C   . HIS A 1 20  ? -0.753  10.522  10.221  1.00 92.90 20  A 1 
ATOM 157  O O   . HIS A 1 20  ? 0.211   11.116  9.763   1.00 91.35 20  A 1 
ATOM 158  C CB  . HIS A 1 20  ? 0.662   9.105   11.783  1.00 86.61 20  A 1 
ATOM 159  C CG  . HIS A 1 20  ? 0.837   8.536   13.158  1.00 82.86 20  A 1 
ATOM 160  N ND1 . HIS A 1 20  ? 1.186   9.248   14.284  1.00 69.25 20  A 1 
ATOM 161  C CD2 . HIS A 1 20  ? 0.614   7.246   13.550  1.00 69.46 20  A 1 
ATOM 162  C CE1 . HIS A 1 20  ? 1.172   8.409   15.333  1.00 67.04 20  A 1 
ATOM 163  N NE2 . HIS A 1 20  ? 0.828   7.184   14.930  1.00 67.97 20  A 1 
ATOM 164  N N   . CYS A 1 21  ? -1.893  10.412  9.539   1.00 93.74 21  A 1 
ATOM 165  C CA  . CYS A 1 21  ? -2.066  10.968  8.200   1.00 93.51 21  A 1 
ATOM 166  C C   . CYS A 1 21  ? -3.432  11.643  8.067   1.00 93.88 21  A 1 
ATOM 167  O O   . CYS A 1 21  ? -4.411  11.206  8.661   1.00 92.07 21  A 1 
ATOM 168  C CB  . CYS A 1 21  ? -1.890  9.863   7.154   1.00 91.26 21  A 1 
ATOM 169  S SG  . CYS A 1 21  ? -0.265  9.052   7.262   1.00 83.51 21  A 1 
ATOM 170  N N   . SER A 1 22  ? -3.514  12.678  7.224   1.00 95.08 22  A 1 
ATOM 171  C CA  . SER A 1 22  ? -4.781  13.236  6.771   1.00 94.96 22  A 1 
ATOM 172  C C   . SER A 1 22  ? -4.686  13.592  5.291   1.00 95.82 22  A 1 
ATOM 173  O O   . SER A 1 22  ? -3.590  13.797  4.769   1.00 95.32 22  A 1 
ATOM 174  C CB  . SER A 1 22  ? -5.192  14.450  7.618   1.00 92.84 22  A 1 
ATOM 175  O OG  . SER A 1 22  ? -4.425  15.593  7.301   1.00 82.55 22  A 1 
ATOM 176  N N   . ALA A 1 23  ? -5.818  13.635  4.596   1.00 95.60 23  A 1 
ATOM 177  C CA  . ALA A 1 23  ? -5.880  14.084  3.218   1.00 95.77 23  A 1 
ATOM 178  C C   . ALA A 1 23  ? -7.275  14.579  2.864   1.00 95.61 23  A 1 
ATOM 179  O O   . ALA A 1 23  ? -8.268  14.093  3.400   1.00 94.13 23  A 1 
ATOM 180  C CB  . ALA A 1 23  ? -5.449  12.946  2.286   1.00 95.12 23  A 1 
ATOM 181  N N   . GLY A 1 24  ? -7.343  15.519  1.922   1.00 95.77 24  A 1 
ATOM 182  C CA  . GLY A 1 24  ? -8.610  16.012  1.394   1.00 95.76 24  A 1 
ATOM 183  C C   . GLY A 1 24  ? -8.420  16.938  0.194   1.00 97.10 24  A 1 
ATOM 184  O O   . GLY A 1 24  ? -7.310  17.439  -0.023  1.00 96.64 24  A 1 
ATOM 185  N N   . PRO A 1 25  ? -9.488  17.172  -0.588  1.00 96.55 25  A 1 
ATOM 186  C CA  . PRO A 1 25  ? -9.452  18.055  -1.741  1.00 96.63 25  A 1 
ATOM 187  C C   . PRO A 1 25  ? -9.044  19.486  -1.374  1.00 96.54 25  A 1 
ATOM 188  O O   . PRO A 1 25  ? -9.384  19.993  -0.301  1.00 95.14 25  A 1 
ATOM 189  C CB  . PRO A 1 25  ? -10.856 18.022  -2.346  1.00 95.79 25  A 1 
ATOM 190  C CG  . PRO A 1 25  ? -11.432 16.709  -1.842  1.00 93.44 25  A 1 
ATOM 191  C CD  . PRO A 1 25  ? -10.789 16.557  -0.462  1.00 95.88 25  A 1 
ATOM 192  N N   . VAL A 1 26  ? -8.357  20.154  -2.310  1.00 95.80 26  A 1 
ATOM 193  C CA  . VAL A 1 26  ? -8.080  21.586  -2.251  1.00 94.82 26  A 1 
ATOM 194  C C   . VAL A 1 26  ? -9.190  22.308  -3.012  1.00 93.10 26  A 1 
ATOM 195  O O   . VAL A 1 26  ? -9.273  22.221  -4.239  1.00 84.54 26  A 1 
ATOM 196  C CB  . VAL A 1 26  ? -6.695  21.923  -2.815  1.00 92.70 26  A 1 
ATOM 197  C CG1 . VAL A 1 26  ? -6.407  23.428  -2.719  1.00 84.07 26  A 1 
ATOM 198  C CG2 . VAL A 1 26  ? -5.593  21.191  -2.044  1.00 85.92 26  A 1 
ATOM 199  N N   . GLY A 1 27  ? -10.038 23.015  -2.283  1.00 92.53 27  A 1 
ATOM 200  C CA  . GLY A 1 27  ? -11.204 23.662  -2.875  1.00 91.45 27  A 1 
ATOM 201  C C   . GLY A 1 27  ? -12.148 22.647  -3.526  1.00 92.15 27  A 1 
ATOM 202  O O   . GLY A 1 27  ? -12.413 21.587  -2.957  1.00 88.11 27  A 1 
ATOM 203  N N   . ASP A 1 28  ? -12.611 22.969  -4.745  1.00 92.36 28  A 1 
ATOM 204  C CA  . ASP A 1 28  ? -13.577 22.152  -5.482  1.00 92.06 28  A 1 
ATOM 205  C C   . ASP A 1 28  ? -12.911 21.148  -6.447  1.00 92.56 28  A 1 
ATOM 206  O O   . ASP A 1 28  ? -13.598 20.365  -7.105  1.00 88.50 28  A 1 
ATOM 207  C CB  . ASP A 1 28  ? -14.557 23.073  -6.219  1.00 89.19 28  A 1 
ATOM 208  C CG  . ASP A 1 28  ? -15.352 23.990  -5.277  1.00 81.14 28  A 1 
ATOM 209  O OD1 . ASP A 1 28  ? -15.708 23.530  -4.171  1.00 73.78 28  A 1 
ATOM 210  O OD2 . ASP A 1 28  ? -15.588 25.146  -5.674  1.00 74.54 28  A 1 
ATOM 211  N N   . ASP A 1 29  ? -11.580 21.148  -6.542  1.00 93.54 29  A 1 
ATOM 212  C CA  . ASP A 1 29  ? -10.855 20.231  -7.422  1.00 94.16 29  A 1 
ATOM 213  C C   . ASP A 1 29  ? -10.612 18.880  -6.740  1.00 95.08 29  A 1 
ATOM 214  O O   . ASP A 1 29  ? -9.648  18.673  -6.001  1.00 93.99 29  A 1 
ATOM 215  C CB  . ASP A 1 29  ? -9.559  20.859  -7.965  1.00 92.35 29  A 1 
ATOM 216  C CG  . ASP A 1 29  ? -8.873  19.941  -8.997  1.00 91.83 29  A 1 
ATOM 217  O OD1 . ASP A 1 29  ? -9.460  18.895  -9.361  1.00 89.31 29  A 1 
ATOM 218  O OD2 . ASP A 1 29  ? -7.757  20.284  -9.436  1.00 87.47 29  A 1 
ATOM 219  N N   . LEU A 1 30  ? -11.470 17.913  -7.053  1.00 96.10 30  A 1 
ATOM 220  C CA  . LEU A 1 30  ? -11.340 16.548  -6.553  1.00 96.35 30  A 1 
ATOM 221  C C   . LEU A 1 30  ? -10.090 15.807  -7.058  1.00 97.04 30  A 1 
ATOM 222  O O   . LEU A 1 30  ? -9.740  14.769  -6.494  1.00 96.17 30  A 1 
ATOM 223  C CB  . LEU A 1 30  ? -12.609 15.750  -6.903  1.00 94.82 30  A 1 
ATOM 224  C CG  . LEU A 1 30  ? -13.847 16.167  -6.089  1.00 88.97 30  A 1 
ATOM 225  C CD1 . LEU A 1 30  ? -15.086 15.464  -6.650  1.00 83.46 30  A 1 
ATOM 226  C CD2 . LEU A 1 30  ? -13.722 15.771  -4.617  1.00 82.64 30  A 1 
ATOM 227  N N   . PHE A 1 31  ? -9.405  16.305  -8.097  1.00 97.25 31  A 1 
ATOM 228  C CA  . PHE A 1 31  ? -8.170  15.715  -8.611  1.00 97.47 31  A 1 
ATOM 229  C C   . PHE A 1 31  ? -6.917  16.271  -7.930  1.00 97.68 31  A 1 
ATOM 230  O O   . PHE A 1 31  ? -5.829  15.710  -8.119  1.00 97.19 31  A 1 
ATOM 231  C CB  . PHE A 1 31  ? -8.100  15.863  -10.132 1.00 96.83 31  A 1 
ATOM 232  C CG  . PHE A 1 31  ? -9.054  14.957  -10.876 1.00 96.32 31  A 1 
ATOM 233  C CD1 . PHE A 1 31  ? -8.596  13.724  -11.379 1.00 94.28 31  A 1 
ATOM 234  C CD2 . PHE A 1 31  ? -10.403 15.316  -11.047 1.00 94.12 31  A 1 
ATOM 235  C CE1 . PHE A 1 31  ? -9.473  12.864  -12.051 1.00 92.97 31  A 1 
ATOM 236  C CE2 . PHE A 1 31  ? -11.286 14.454  -11.712 1.00 92.86 31  A 1 
ATOM 237  C CZ  . PHE A 1 31  ? -10.820 13.227  -12.216 1.00 93.65 31  A 1 
ATOM 238  N N   . HIS A 1 32  ? -7.040  17.335  -7.142  1.00 97.66 32  A 1 
ATOM 239  C CA  . HIS A 1 32  ? -5.938  17.922  -6.392  1.00 97.82 32  A 1 
ATOM 240  C C   . HIS A 1 32  ? -6.248  17.902  -4.900  1.00 97.81 32  A 1 
ATOM 241  O O   . HIS A 1 32  ? -7.168  18.564  -4.427  1.00 97.26 32  A 1 
ATOM 242  C CB  . HIS A 1 32  ? -5.683  19.343  -6.906  1.00 97.33 32  A 1 
ATOM 243  C CG  . HIS A 1 32  ? -4.549  20.060  -6.233  1.00 89.88 32  A 1 
ATOM 244  N ND1 . HIS A 1 32  ? -4.360  21.431  -6.277  1.00 76.89 32  A 1 
ATOM 245  C CD2 . HIS A 1 32  ? -3.512  19.547  -5.494  1.00 77.67 32  A 1 
ATOM 246  C CE1 . HIS A 1 32  ? -3.252  21.722  -5.588  1.00 77.50 32  A 1 
ATOM 247  N NE2 . HIS A 1 32  ? -2.712  20.600  -5.089  1.00 79.33 32  A 1 
ATOM 248  N N   . TRP A 1 33  ? -5.467  17.147  -4.145  1.00 98.09 33  A 1 
ATOM 249  C CA  . TRP A 1 33  ? -5.606  17.045  -2.703  1.00 98.11 33  A 1 
ATOM 250  C C   . TRP A 1 33  ? -4.391  17.615  -1.988  1.00 98.26 33  A 1 
ATOM 251  O O   . TRP A 1 33  ? -3.257  17.529  -2.464  1.00 97.85 33  A 1 
ATOM 252  C CB  . TRP A 1 33  ? -5.863  15.592  -2.284  1.00 97.86 33  A 1 
ATOM 253  C CG  . TRP A 1 33  ? -7.169  14.965  -2.694  1.00 97.61 33  A 1 
ATOM 254  C CD1 . TRP A 1 33  ? -7.969  15.351  -3.711  1.00 96.84 33  A 1 
ATOM 255  C CD2 . TRP A 1 33  ? -7.816  13.801  -2.096  1.00 97.31 33  A 1 
ATOM 256  N NE1 . TRP A 1 33  ? -9.072  14.505  -3.790  1.00 96.39 33  A 1 
ATOM 257  C CE2 . TRP A 1 33  ? -9.011  13.542  -2.825  1.00 96.69 33  A 1 
ATOM 258  C CE3 . TRP A 1 33  ? -7.500  12.946  -1.030  1.00 96.61 33  A 1 
ATOM 259  C CZ2 . TRP A 1 33  ? -9.860  12.464  -2.495  1.00 95.66 33  A 1 
ATOM 260  C CZ3 . TRP A 1 33  ? -8.354  11.869  -0.703  1.00 95.57 33  A 1 
ATOM 261  C CH2 . TRP A 1 33  ? -9.516  11.643  -1.437  1.00 95.24 33  A 1 
ATOM 262  N N   . GLN A 1 34  ? -4.623  18.145  -0.788  1.00 97.87 34  A 1 
ATOM 263  C CA  . GLN A 1 34  ? -3.605  18.369  0.214   1.00 97.55 34  A 1 
ATOM 264  C C   . GLN A 1 34  ? -3.609  17.198  1.191   1.00 97.49 34  A 1 
ATOM 265  O O   . GLN A 1 34  ? -4.671  16.668  1.537   1.00 96.58 34  A 1 
ATOM 266  C CB  . GLN A 1 34  ? -3.856  19.716  0.886   1.00 96.69 34  A 1 
ATOM 267  C CG  . GLN A 1 34  ? -2.733  20.099  1.863   1.00 84.28 34  A 1 
ATOM 268  C CD  . GLN A 1 34  ? -2.929  21.513  2.434   1.00 77.08 34  A 1 
ATOM 269  O OE1 . GLN A 1 34  ? -3.697  22.320  1.943   1.00 68.92 34  A 1 
ATOM 270  N NE2 . GLN A 1 34  ? -2.234  21.866  3.484   1.00 65.34 34  A 1 
ATOM 271  N N   . ALA A 1 35  ? -2.427  16.812  1.664   1.00 97.40 35  A 1 
ATOM 272  C CA  . ALA A 1 35  ? -2.279  15.799  2.690   1.00 97.46 35  A 1 
ATOM 273  C C   . ALA A 1 35  ? -1.299  16.254  3.771   1.00 97.76 35  A 1 
ATOM 274  O O   . ALA A 1 35  ? -0.459  17.132  3.541   1.00 97.57 35  A 1 
ATOM 275  C CB  . ALA A 1 35  ? -1.860  14.480  2.034   1.00 96.81 35  A 1 
ATOM 276  N N   . THR A 1 36  ? -1.394  15.636  4.938   1.00 97.30 36  A 1 
ATOM 277  C CA  . THR A 1 36  ? -0.413  15.773  6.012   1.00 97.26 36  A 1 
ATOM 278  C C   . THR A 1 36  ? 0.053   14.408  6.489   1.00 97.24 36  A 1 
ATOM 279  O O   . THR A 1 36  ? -0.713  13.448  6.513   1.00 96.30 36  A 1 
ATOM 280  C CB  . THR A 1 36  ? -0.921  16.608  7.198   1.00 96.12 36  A 1 
ATOM 281  O OG1 . THR A 1 36  ? -1.948  15.953  7.891   1.00 84.58 36  A 1 
ATOM 282  C CG2 . THR A 1 36  ? -1.452  17.978  6.785   1.00 82.23 36  A 1 
ATOM 283  N N   . ILE A 1 37  ? 1.325   14.338  6.878   1.00 97.88 37  A 1 
ATOM 284  C CA  . ILE A 1 37  ? 1.917   13.208  7.582   1.00 97.99 37  A 1 
ATOM 285  C C   . ILE A 1 37  ? 2.524   13.740  8.871   1.00 98.12 37  A 1 
ATOM 286  O O   . ILE A 1 37  ? 3.290   14.703  8.846   1.00 97.94 37  A 1 
ATOM 287  C CB  . ILE A 1 37  ? 2.955   12.493  6.689   1.00 97.48 37  A 1 
ATOM 288  C CG1 . ILE A 1 37  ? 2.251   11.777  5.516   1.00 94.35 37  A 1 
ATOM 289  C CG2 . ILE A 1 37  ? 3.785   11.487  7.514   1.00 93.76 37  A 1 
ATOM 290  C CD1 . ILE A 1 37  ? 3.207   11.150  4.495   1.00 94.22 37  A 1 
ATOM 291  N N   . MET A 1 38  ? 2.194   13.114  9.988   1.00 97.81 38  A 1 
ATOM 292  C CA  . MET A 1 38  ? 2.836   13.383  11.266  1.00 97.70 38  A 1 
ATOM 293  C C   . MET A 1 38  ? 4.106   12.538  11.379  1.00 97.97 38  A 1 
ATOM 294  O O   . MET A 1 38  ? 4.089   11.348  11.074  1.00 97.36 38  A 1 
ATOM 295  C CB  . MET A 1 38  ? 1.883   13.098  12.423  1.00 96.85 38  A 1 
ATOM 296  C CG  . MET A 1 38  ? 0.650   14.011  12.392  1.00 90.81 38  A 1 
ATOM 297  S SD  . MET A 1 38  ? -0.516  13.747  13.763  1.00 80.54 38  A 1 
ATOM 298  C CE  . MET A 1 38  ? 0.468   14.342  15.154  1.00 67.42 38  A 1 
ATOM 299  N N   . GLY A 1 39  ? 5.204   13.156  11.819  1.00 97.96 39  A 1 
ATOM 300  C CA  . GLY A 1 39  ? 6.452   12.442  12.060  1.00 97.98 39  A 1 
ATOM 301  C C   . GLY A 1 39  ? 6.248   11.311  13.071  1.00 97.74 39  A 1 
ATOM 302  O O   . GLY A 1 39  ? 5.649   11.540  14.124  1.00 96.84 39  A 1 
ATOM 303  N N   . PRO A 1 40  ? 6.741   10.091  12.787  1.00 97.48 40  A 1 
ATOM 304  C CA  . PRO A 1 40  ? 6.540   8.955   13.679  1.00 97.06 40  A 1 
ATOM 305  C C   . PRO A 1 40  ? 7.098   9.225   15.080  1.00 97.03 40  A 1 
ATOM 306  O O   . PRO A 1 40  ? 8.169   9.830   15.212  1.00 96.37 40  A 1 
ATOM 307  C CB  . PRO A 1 40  ? 7.247   7.769   13.018  1.00 96.17 40  A 1 
ATOM 308  C CG  . PRO A 1 40  ? 7.270   8.143   11.547  1.00 94.40 40  A 1 
ATOM 309  C CD  . PRO A 1 40  ? 7.396   9.669   11.566  1.00 96.73 40  A 1 
ATOM 310  N N   . PRO A 1 41  ? 6.425   8.750   16.147  1.00 95.93 41  A 1 
ATOM 311  C CA  . PRO A 1 41  ? 6.949   8.874   17.504  1.00 95.05 41  A 1 
ATOM 312  C C   . PRO A 1 41  ? 8.294   8.155   17.636  1.00 94.60 41  A 1 
ATOM 313  O O   . PRO A 1 41  ? 8.597   7.223   16.886  1.00 91.92 41  A 1 
ATOM 314  C CB  . PRO A 1 41  ? 5.862   8.277   18.410  1.00 93.19 41  A 1 
ATOM 315  C CG  . PRO A 1 41  ? 5.144   7.287   17.499  1.00 90.02 41  A 1 
ATOM 316  C CD  . PRO A 1 41  ? 5.210   7.962   16.133  1.00 94.17 41  A 1 
ATOM 317  N N   . ASP A 1 42  ? 9.117   8.576   18.566  1.00 94.30 42  A 1 
ATOM 318  C CA  . ASP A 1 42  ? 10.468  8.042   18.795  1.00 93.86 42  A 1 
ATOM 319  C C   . ASP A 1 42  ? 11.348  8.001   17.540  1.00 94.54 42  A 1 
ATOM 320  O O   . ASP A 1 42  ? 12.096  7.055   17.287  1.00 92.11 42  A 1 
ATOM 321  C CB  . ASP A 1 42  ? 10.391  6.687   19.527  1.00 91.96 42  A 1 
ATOM 322  C CG  . ASP A 1 42  ? 9.499   6.749   20.763  1.00 84.53 42  A 1 
ATOM 323  O OD1 . ASP A 1 42  ? 9.632   7.746   21.509  1.00 79.75 42  A 1 
ATOM 324  O OD2 . ASP A 1 42  ? 8.676   5.826   20.909  1.00 77.32 42  A 1 
ATOM 325  N N   . SER A 1 43  ? 11.257  9.061   16.728  1.00 95.98 43  A 1 
ATOM 326  C CA  . SER A 1 43  ? 12.076  9.271   15.544  1.00 96.47 43  A 1 
ATOM 327  C C   . SER A 1 43  ? 12.629  10.692  15.495  1.00 97.29 43  A 1 
ATOM 328  O O   . SER A 1 43  ? 12.198  11.579  16.234  1.00 97.02 43  A 1 
ATOM 329  C CB  . SER A 1 43  ? 11.259  8.958   14.285  1.00 95.97 43  A 1 
ATOM 330  O OG  . SER A 1 43  ? 10.381  10.019  13.974  1.00 95.43 43  A 1 
ATOM 331  N N   . ALA A 1 44  ? 13.574  10.933  14.593  1.00 97.14 44  A 1 
ATOM 332  C CA  . ALA A 1 44  ? 14.087  12.279  14.354  1.00 97.60 44  A 1 
ATOM 333  C C   . ALA A 1 44  ? 13.013  13.250  13.829  1.00 98.26 44  A 1 
ATOM 334  O O   . ALA A 1 44  ? 13.176  14.462  13.951  1.00 97.81 44  A 1 
ATOM 335  C CB  . ALA A 1 44  ? 15.260  12.174  13.380  1.00 97.01 44  A 1 
ATOM 336  N N   . TYR A 1 45  ? 11.919  12.719  13.291  1.00 98.27 45  A 1 
ATOM 337  C CA  . TYR A 1 45  ? 10.798  13.474  12.727  1.00 98.44 45  A 1 
ATOM 338  C C   . TYR A 1 45  ? 9.653   13.702  13.723  1.00 98.45 45  A 1 
ATOM 339  O O   . TYR A 1 45  ? 8.667   14.357  13.374  1.00 98.07 45  A 1 
ATOM 340  C CB  . TYR A 1 45  ? 10.295  12.744  11.476  1.00 98.43 45  A 1 
ATOM 341  C CG  . TYR A 1 45  ? 11.383  12.417  10.476  1.00 98.43 45  A 1 
ATOM 342  C CD1 . TYR A 1 45  ? 11.900  13.424  9.633   1.00 97.86 45  A 1 
ATOM 343  C CD2 . TYR A 1 45  ? 11.918  11.118  10.405  1.00 97.79 45  A 1 
ATOM 344  C CE1 . TYR A 1 45  ? 12.930  13.139  8.731   1.00 97.39 45  A 1 
ATOM 345  C CE2 . TYR A 1 45  ? 12.953  10.823  9.508   1.00 97.34 45  A 1 
ATOM 346  C CZ  . TYR A 1 45  ? 13.459  11.837  8.664   1.00 97.72 45  A 1 
ATOM 347  O OH  . TYR A 1 45  ? 14.464  11.555  7.787   1.00 96.69 45  A 1 
ATOM 348  N N   . GLN A 1 46  ? 9.750   13.170  14.947  1.00 97.86 46  A 1 
ATOM 349  C CA  . GLN A 1 46  ? 8.709   13.280  15.961  1.00 97.70 46  A 1 
ATOM 350  C C   . GLN A 1 46  ? 8.320   14.738  16.216  1.00 97.93 46  A 1 
ATOM 351  O O   . GLN A 1 46  ? 9.174   15.597  16.383  1.00 97.27 46  A 1 
ATOM 352  C CB  . GLN A 1 46  ? 9.175   12.596  17.256  1.00 96.51 46  A 1 
ATOM 353  C CG  . GLN A 1 46  ? 8.149   12.717  18.399  1.00 93.58 46  A 1 
ATOM 354  C CD  . GLN A 1 46  ? 8.570   11.969  19.670  1.00 90.35 46  A 1 
ATOM 355  O OE1 . GLN A 1 46  ? 9.499   11.187  19.678  1.00 82.89 46  A 1 
ATOM 356  N NE2 . GLN A 1 46  ? 7.903   12.191  20.766  1.00 78.25 46  A 1 
ATOM 357  N N   . GLY A 1 47  ? 7.011   14.974  16.285  1.00 97.89 47  A 1 
ATOM 358  C CA  . GLY A 1 47  ? 6.429   16.299  16.489  1.00 97.79 47  A 1 
ATOM 359  C C   . GLY A 1 47  ? 6.286   17.129  15.219  1.00 98.08 47  A 1 
ATOM 360  O O   . GLY A 1 47  ? 5.554   18.110  15.223  1.00 97.15 47  A 1 
ATOM 361  N N   . GLY A 1 48  ? 6.944   16.730  14.126  1.00 98.22 48  A 1 
ATOM 362  C CA  . GLY A 1 48  ? 6.801   17.397  12.844  1.00 98.33 48  A 1 
ATOM 363  C C   . GLY A 1 48  ? 5.467   17.092  12.162  1.00 98.33 48  A 1 
ATOM 364  O O   . GLY A 1 48  ? 4.982   15.955  12.190  1.00 97.89 48  A 1 
ATOM 365  N N   . VAL A 1 49  ? 4.917   18.105  11.493  1.00 98.57 49  A 1 
ATOM 366  C CA  . VAL A 1 49  ? 3.765   17.985  10.603  1.00 98.46 49  A 1 
ATOM 367  C C   . VAL A 1 49  ? 4.214   18.332  9.192   1.00 98.66 49  A 1 
ATOM 368  O O   . VAL A 1 49  ? 4.538   19.478  8.881   1.00 98.32 49  A 1 
ATOM 369  C CB  . VAL A 1 49  ? 2.585   18.866  11.053  1.00 97.78 49  A 1 
ATOM 370  C CG1 . VAL A 1 49  ? 1.384   18.655  10.137  1.00 94.81 49  A 1 
ATOM 371  C CG2 . VAL A 1 49  ? 2.159   18.542  12.481  1.00 95.45 49  A 1 
ATOM 372  N N   . PHE A 1 50  ? 4.242   17.334  8.325   1.00 98.61 50  A 1 
ATOM 373  C CA  . PHE A 1 50  ? 4.703   17.462  6.946   1.00 98.62 50  A 1 
ATOM 374  C C   . PHE A 1 50  ? 3.510   17.557  6.011   1.00 98.56 50  A 1 
ATOM 375  O O   . PHE A 1 50  ? 2.668   16.665  5.984   1.00 98.30 50  A 1 
ATOM 376  C CB  . PHE A 1 50  ? 5.602   16.276  6.586   1.00 98.61 50  A 1 
ATOM 377  C CG  . PHE A 1 50  ? 6.811   16.145  7.485   1.00 98.65 50  A 1 
ATOM 378  C CD1 . PHE A 1 50  ? 7.997   16.839  7.192   1.00 98.36 50  A 1 
ATOM 379  C CD2 . PHE A 1 50  ? 6.736   15.369  8.657   1.00 98.40 50  A 1 
ATOM 380  C CE1 . PHE A 1 50  ? 9.097   16.768  8.051   1.00 98.14 50  A 1 
ATOM 381  C CE2 . PHE A 1 50  ? 7.832   15.300  9.532   1.00 98.13 50  A 1 
ATOM 382  C CZ  . PHE A 1 50  ? 9.014   16.000  9.231   1.00 98.25 50  A 1 
ATOM 383  N N   . PHE A 1 51  ? 3.459   18.620  5.211   1.00 98.55 51  A 1 
ATOM 384  C CA  . PHE A 1 51  ? 2.435   18.821  4.196   1.00 98.58 51  A 1 
ATOM 385  C C   . PHE A 1 51  ? 2.870   18.210  2.867   1.00 98.66 51  A 1 
ATOM 386  O O   . PHE A 1 51  ? 4.045   18.262  2.497   1.00 98.37 51  A 1 
ATOM 387  C CB  . PHE A 1 51  ? 2.095   20.310  4.063   1.00 98.32 51  A 1 
ATOM 388  C CG  . PHE A 1 51  ? 1.428   20.885  5.293   1.00 97.76 51  A 1 
ATOM 389  C CD1 . PHE A 1 51  ? 0.028   20.945  5.378   1.00 95.49 51  A 1 
ATOM 390  C CD2 . PHE A 1 51  ? 2.203   21.349  6.377   1.00 95.16 51  A 1 
ATOM 391  C CE1 . PHE A 1 51  ? -0.599  21.467  6.523   1.00 93.87 51  A 1 
ATOM 392  C CE2 . PHE A 1 51  ? 1.582   21.863  7.524   1.00 93.52 51  A 1 
ATOM 393  C CZ  . PHE A 1 51  ? 0.180   21.920  7.597   1.00 94.37 51  A 1 
ATOM 394  N N   . LEU A 1 52  ? 1.905   17.646  2.146   1.00 98.60 52  A 1 
ATOM 395  C CA  . LEU A 1 52  ? 2.085   17.063  0.827   1.00 98.54 52  A 1 
ATOM 396  C C   . LEU A 1 52  ? 0.983   17.533  -0.121  1.00 98.51 52  A 1 
ATOM 397  O O   . LEU A 1 52  ? -0.129  17.867  0.297   1.00 98.07 52  A 1 
ATOM 398  C CB  . LEU A 1 52  ? 2.092   15.518  0.890   1.00 98.40 52  A 1 
ATOM 399  C CG  . LEU A 1 52  ? 3.168   14.895  1.810   1.00 97.72 52  A 1 
ATOM 400  C CD1 . LEU A 1 52  ? 2.624   14.603  3.208   1.00 95.83 52  A 1 
ATOM 401  C CD2 . LEU A 1 52  ? 3.655   13.578  1.215   1.00 95.97 52  A 1 
ATOM 402  N N   . THR A 1 53  ? 1.277   17.485  -1.409  1.00 98.55 53  A 1 
ATOM 403  C CA  . THR A 1 53  ? 0.293   17.617  -2.484  1.00 98.37 53  A 1 
ATOM 404  C C   . THR A 1 53  ? 0.072   16.269  -3.153  1.00 98.42 53  A 1 
ATOM 405  O O   . THR A 1 53  ? 1.020   15.495  -3.351  1.00 98.02 53  A 1 
ATOM 406  C CB  . THR A 1 53  ? 0.702   18.671  -3.520  1.00 97.72 53  A 1 
ATOM 407  O OG1 . THR A 1 53  ? 1.995   18.417  -4.032  1.00 86.69 53  A 1 
ATOM 408  C CG2 . THR A 1 53  ? 0.704   20.073  -2.923  1.00 87.70 53  A 1 
ATOM 409  N N   . VAL A 1 54  ? -1.175  15.996  -3.526  1.00 98.31 54  A 1 
ATOM 410  C CA  . VAL A 1 54  ? -1.590  14.790  -4.231  1.00 98.29 54  A 1 
ATOM 411  C C   . VAL A 1 54  ? -2.346  15.206  -5.483  1.00 98.35 54  A 1 
ATOM 412  O O   . VAL A 1 54  ? -3.386  15.854  -5.393  1.00 98.03 54  A 1 
ATOM 413  C CB  . VAL A 1 54  ? -2.476  13.901  -3.342  1.00 97.89 54  A 1 
ATOM 414  C CG1 . VAL A 1 54  ? -2.869  12.610  -4.062  1.00 97.15 54  A 1 
ATOM 415  C CG2 . VAL A 1 54  ? -1.797  13.524  -2.018  1.00 97.14 54  A 1 
ATOM 416  N N   . HIS A 1 55  ? -1.838  14.821  -6.655  1.00 98.17 55  A 1 
ATOM 417  C CA  . HIS A 1 55  ? -2.492  15.033  -7.939  1.00 98.01 55  A 1 
ATOM 418  C C   . HIS A 1 55  ? -2.869  13.687  -8.553  1.00 98.05 55  A 1 
ATOM 419  O O   . HIS A 1 55  ? -1.994  12.853  -8.826  1.00 97.65 55  A 1 
ATOM 420  C CB  . HIS A 1 55  ? -1.596  15.847  -8.868  1.00 97.78 55  A 1 
ATOM 421  C CG  . HIS A 1 55  ? -1.362  17.253  -8.395  1.00 90.14 55  A 1 
ATOM 422  N ND1 . HIS A 1 55  ? -0.377  17.669  -7.521  1.00 74.52 55  A 1 
ATOM 423  C CD2 . HIS A 1 55  ? -2.065  18.363  -8.759  1.00 74.87 55  A 1 
ATOM 424  C CE1 . HIS A 1 55  ? -0.483  18.992  -7.371  1.00 77.37 55  A 1 
ATOM 425  N NE2 . HIS A 1 55  ? -1.501  19.462  -8.113  1.00 78.46 55  A 1 
ATOM 426  N N   . PHE A 1 56  ? -4.153  13.476  -8.792  1.00 98.10 56  A 1 
ATOM 427  C CA  . PHE A 1 56  ? -4.654  12.268  -9.426  1.00 98.12 56  A 1 
ATOM 428  C C   . PHE A 1 56  ? -4.580  12.389  -10.950 1.00 98.15 56  A 1 
ATOM 429  O O   . PHE A 1 56  ? -5.030  13.387  -11.518 1.00 97.62 56  A 1 
ATOM 430  C CB  . PHE A 1 56  ? -6.083  11.986  -8.973  1.00 97.86 56  A 1 
ATOM 431  C CG  . PHE A 1 56  ? -6.204  11.721  -7.491  1.00 97.91 56  A 1 
ATOM 432  C CD1 . PHE A 1 56  ? -6.022  10.421  -6.988  1.00 97.15 56  A 1 
ATOM 433  C CD2 . PHE A 1 56  ? -6.511  12.768  -6.604  1.00 97.04 56  A 1 
ATOM 434  C CE1 . PHE A 1 56  ? -6.174  10.172  -5.617  1.00 96.47 56  A 1 
ATOM 435  C CE2 . PHE A 1 56  ? -6.658  12.527  -5.240  1.00 96.38 56  A 1 
ATOM 436  C CZ  . PHE A 1 56  ? -6.501  11.224  -4.743  1.00 96.74 56  A 1 
ATOM 437  N N   . PRO A 1 57  ? -4.055  11.370  -11.663 1.00 97.89 57  A 1 
ATOM 438  C CA  . PRO A 1 57  ? -4.147  11.328  -13.115 1.00 97.69 57  A 1 
ATOM 439  C C   . PRO A 1 57  ? -5.588  11.039  -13.559 1.00 97.55 57  A 1 
ATOM 440  O O   . PRO A 1 57  ? -6.373  10.414  -12.840 1.00 96.80 57  A 1 
ATOM 441  C CB  . PRO A 1 57  ? -3.169  10.227  -13.527 1.00 97.11 57  A 1 
ATOM 442  C CG  . PRO A 1 57  ? -3.241  9.248   -12.357 1.00 96.29 57  A 1 
ATOM 443  C CD  . PRO A 1 57  ? -3.437  10.155  -11.151 1.00 97.37 57  A 1 
ATOM 444  N N   . THR A 1 58  ? -5.926  11.410  -14.786 1.00 97.12 58  A 1 
ATOM 445  C CA  . THR A 1 58  ? -7.271  11.190  -15.354 1.00 96.66 58  A 1 
ATOM 446  C C   . THR A 1 58  ? -7.646  9.710   -15.483 1.00 96.42 58  A 1 
ATOM 447  O O   . THR A 1 58  ? -8.829  9.367   -15.502 1.00 94.46 58  A 1 
ATOM 448  C CB  . THR A 1 58  ? -7.376  11.837  -16.738 1.00 95.62 58  A 1 
ATOM 449  O OG1 . THR A 1 58  ? -6.318  11.388  -17.559 1.00 87.71 58  A 1 
ATOM 450  C CG2 . THR A 1 58  ? -7.285  13.359  -16.668 1.00 85.83 58  A 1 
ATOM 451  N N   . ASP A 1 59  ? -6.640  8.831   -15.555 1.00 96.56 59  A 1 
ATOM 452  C CA  . ASP A 1 59  ? -6.788  7.376   -15.617 1.00 95.95 59  A 1 
ATOM 453  C C   . ASP A 1 59  ? -6.536  6.679   -14.265 1.00 96.78 59  A 1 
ATOM 454  O O   . ASP A 1 59  ? -6.364  5.464   -14.226 1.00 95.07 59  A 1 
ATOM 455  C CB  . ASP A 1 59  ? -5.967  6.803   -16.785 1.00 92.50 59  A 1 
ATOM 456  C CG  . ASP A 1 59  ? -4.471  7.113   -16.763 1.00 83.61 59  A 1 
ATOM 457  O OD1 . ASP A 1 59  ? -4.001  8.022   -16.043 1.00 74.12 59  A 1 
ATOM 458  O OD2 . ASP A 1 59  ? -3.754  6.499   -17.591 1.00 76.83 59  A 1 
ATOM 459  N N   . TYR A 1 60  ? -6.577  7.405   -13.149 1.00 97.37 60  A 1 
ATOM 460  C CA  . TYR A 1 60  ? -6.590  6.810   -11.812 1.00 97.61 60  A 1 
ATOM 461  C C   . TYR A 1 60  ? -7.753  5.807   -11.668 1.00 97.77 60  A 1 
ATOM 462  O O   . TYR A 1 60  ? -8.860  6.095   -12.148 1.00 96.90 60  A 1 
ATOM 463  C CB  . TYR A 1 60  ? -6.677  7.925   -10.762 1.00 97.49 60  A 1 
ATOM 464  C CG  . TYR A 1 60  ? -6.517  7.446   -9.338  1.00 97.71 60  A 1 
ATOM 465  C CD1 . TYR A 1 60  ? -7.633  7.293   -8.494  1.00 97.32 60  A 1 
ATOM 466  C CD2 . TYR A 1 60  ? -5.235  7.139   -8.863  1.00 97.26 60  A 1 
ATOM 467  C CE1 . TYR A 1 60  ? -7.464  6.826   -7.175  1.00 97.10 60  A 1 
ATOM 468  C CE2 . TYR A 1 60  ? -5.059  6.672   -7.556  1.00 96.96 60  A 1 
ATOM 469  C CZ  . TYR A 1 60  ? -6.172  6.514   -6.710  1.00 97.31 60  A 1 
ATOM 470  O OH  . TYR A 1 60  ? -5.981  6.054   -5.436  1.00 96.72 60  A 1 
ATOM 471  N N   . PRO A 1 61  ? -7.591  4.622   -11.049 1.00 97.76 61  A 1 
ATOM 472  C CA  . PRO A 1 61  ? -6.417  4.150   -10.306 1.00 97.66 61  A 1 
ATOM 473  C C   . PRO A 1 61  ? -5.420  3.319   -11.128 1.00 97.77 61  A 1 
ATOM 474  O O   . PRO A 1 61  ? -4.607  2.608   -10.558 1.00 96.81 61  A 1 
ATOM 475  C CB  . PRO A 1 61  ? -7.026  3.328   -9.163  1.00 97.04 61  A 1 
ATOM 476  C CG  . PRO A 1 61  ? -8.197  2.640   -9.866  1.00 96.43 61  A 1 
ATOM 477  C CD  . PRO A 1 61  ? -8.704  3.723   -10.822 1.00 97.16 61  A 1 
ATOM 478  N N   . PHE A 1 62  ? -5.475  3.358   -12.466 1.00 97.33 62  A 1 
ATOM 479  C CA  . PHE A 1 62  ? -4.593  2.550   -13.310 1.00 97.25 62  A 1 
ATOM 480  C C   . PHE A 1 62  ? -3.170  3.121   -13.423 1.00 97.08 62  A 1 
ATOM 481  O O   . PHE A 1 62  ? -2.256  2.426   -13.860 1.00 95.64 62  A 1 
ATOM 482  C CB  . PHE A 1 62  ? -5.216  2.361   -14.689 1.00 96.85 62  A 1 
ATOM 483  C CG  . PHE A 1 62  ? -6.557  1.658   -14.623 1.00 96.69 62  A 1 
ATOM 484  C CD1 . PHE A 1 62  ? -6.608  0.263   -14.482 1.00 94.93 62  A 1 
ATOM 485  C CD2 . PHE A 1 62  ? -7.742  2.401   -14.627 1.00 95.05 62  A 1 
ATOM 486  C CE1 . PHE A 1 62  ? -7.842  -0.391  -14.334 1.00 93.98 62  A 1 
ATOM 487  C CE2 . PHE A 1 62  ? -8.981  1.752   -14.479 1.00 93.96 62  A 1 
ATOM 488  C CZ  . PHE A 1 62  ? -9.032  0.357   -14.326 1.00 94.82 62  A 1 
ATOM 489  N N   . LYS A 1 63  ? -2.990  4.372   -13.029 1.00 97.46 63  A 1 
ATOM 490  C CA  . LYS A 1 63  ? -1.700  5.023   -12.829 1.00 97.34 63  A 1 
ATOM 491  C C   . LYS A 1 63  ? -1.618  5.573   -11.411 1.00 97.64 63  A 1 
ATOM 492  O O   . LYS A 1 63  ? -2.649  5.928   -10.842 1.00 97.29 63  A 1 
ATOM 493  C CB  . LYS A 1 63  ? -1.495  6.130   -13.854 1.00 96.46 63  A 1 
ATOM 494  C CG  . LYS A 1 63  ? -1.230  5.572   -15.252 1.00 92.20 63  A 1 
ATOM 495  C CD  . LYS A 1 63  ? -0.805  6.720   -16.176 1.00 84.05 63  A 1 
ATOM 496  C CE  . LYS A 1 63  ? -0.718  6.240   -17.613 1.00 77.35 63  A 1 
ATOM 497  N NZ  . LYS A 1 63  ? -1.324  7.237   -18.530 1.00 66.50 63  A 1 
ATOM 498  N N   . PRO A 1 64  ? -0.393  5.661   -10.839 1.00 97.79 64  A 1 
ATOM 499  C CA  . PRO A 1 64  ? -0.207  6.201   -9.500  1.00 97.74 64  A 1 
ATOM 500  C C   . PRO A 1 64  ? -0.570  7.692   -9.431  1.00 98.06 64  A 1 
ATOM 501  O O   . PRO A 1 64  ? -0.398  8.417   -10.415 1.00 97.65 64  A 1 
ATOM 502  C CB  . PRO A 1 64  ? 1.269   5.962   -9.164  1.00 97.07 64  A 1 
ATOM 503  C CG  . PRO A 1 64  ? 1.947   5.931   -10.526 1.00 95.95 64  A 1 
ATOM 504  C CD  . PRO A 1 64  ? 0.890   5.298   -11.422 1.00 97.02 64  A 1 
ATOM 505  N N   . PRO A 1 65  ? -1.012  8.183   -8.255  1.00 98.10 65  A 1 
ATOM 506  C CA  . PRO A 1 65  ? -1.095  9.611   -8.006  1.00 98.15 65  A 1 
ATOM 507  C C   . PRO A 1 65  ? 0.317   10.217  -7.972  1.00 98.16 65  A 1 
ATOM 508  O O   . PRO A 1 65  ? 1.292   9.562   -7.579  1.00 97.66 65  A 1 
ATOM 509  C CB  . PRO A 1 65  ? -1.828  9.745   -6.671  1.00 97.56 65  A 1 
ATOM 510  C CG  . PRO A 1 65  ? -1.416  8.478   -5.923  1.00 96.13 65  A 1 
ATOM 511  C CD  . PRO A 1 65  ? -1.288  7.437   -7.032  1.00 97.54 65  A 1 
ATOM 512  N N   . LYS A 1 66  ? 0.437   11.486  -8.346  1.00 98.12 66  A 1 
ATOM 513  C CA  . LYS A 1 66  ? 1.664   12.257  -8.141  1.00 98.14 66  A 1 
ATOM 514  C C   . LYS A 1 66  ? 1.621   12.850  -6.738  1.00 98.34 66  A 1 
ATOM 515  O O   . LYS A 1 66  ? 0.761   13.673  -6.454  1.00 97.92 66  A 1 
ATOM 516  C CB  . LYS A 1 66  ? 1.808   13.350  -9.200  1.00 97.64 66  A 1 
ATOM 517  C CG  . LYS A 1 66  ? 2.015   12.774  -10.609 1.00 86.28 66  A 1 
ATOM 518  C CD  . LYS A 1 66  ? 2.202   13.922  -11.602 1.00 74.69 66  A 1 
ATOM 519  C CE  . LYS A 1 66  ? 2.426   13.386  -13.009 1.00 63.99 66  A 1 
ATOM 520  N NZ  . LYS A 1 66  ? 2.619   14.492  -13.976 1.00 54.53 66  A 1 
ATOM 521  N N   . ILE A 1 67  ? 2.558   12.435  -5.885  1.00 98.36 67  A 1 
ATOM 522  C CA  . ILE A 1 67  ? 2.647   12.916  -4.507  1.00 98.45 67  A 1 
ATOM 523  C C   . ILE A 1 67  ? 4.008   13.574  -4.300  1.00 98.45 67  A 1 
ATOM 524  O O   . ILE A 1 67  ? 5.032   13.003  -4.673  1.00 98.13 67  A 1 
ATOM 525  C CB  . ILE A 1 67  ? 2.356   11.795  -3.488  1.00 98.06 67  A 1 
ATOM 526  C CG1 . ILE A 1 67  ? 0.994   11.133  -3.801  1.00 96.64 67  A 1 
ATOM 527  C CG2 . ILE A 1 67  ? 2.379   12.369  -2.062  1.00 96.90 67  A 1 
ATOM 528  C CD1 . ILE A 1 67  ? 0.522   10.099  -2.780  1.00 93.17 67  A 1 
ATOM 529  N N   . ALA A 1 68  ? 4.019   14.757  -3.699  1.00 98.50 68  A 1 
ATOM 530  C CA  . ALA A 1 68  ? 5.237   15.480  -3.363  1.00 98.50 68  A 1 
ATOM 531  C C   . ALA A 1 68  ? 5.083   16.170  -2.001  1.00 98.79 68  A 1 
ATOM 532  O O   . ALA A 1 68  ? 4.006   16.650  -1.662  1.00 98.43 68  A 1 
ATOM 533  C CB  . ALA A 1 68  ? 5.544   16.485  -4.471  1.00 98.12 68  A 1 
ATOM 534  N N   . PHE A 1 69  ? 6.171   16.249  -1.228  1.00 98.69 69  A 1 
ATOM 535  C CA  . PHE A 1 69  ? 6.220   17.066  -0.030  1.00 98.60 69  A 1 
ATOM 536  C C   . PHE A 1 69  ? 6.247   18.548  -0.398  1.00 98.63 69  A 1 
ATOM 537  O O   . PHE A 1 69  ? 6.952   18.963  -1.318  1.00 98.29 69  A 1 
ATOM 538  C CB  . PHE A 1 69  ? 7.431   16.694  0.825   1.00 98.58 69  A 1 
ATOM 539  C CG  . PHE A 1 69  ? 7.253   15.416  1.625   1.00 98.62 69  A 1 
ATOM 540  C CD1 . PHE A 1 69  ? 6.848   15.495  2.972   1.00 98.15 69  A 1 
ATOM 541  C CD2 . PHE A 1 69  ? 7.504   14.167  1.057   1.00 98.11 69  A 1 
ATOM 542  C CE1 . PHE A 1 69  ? 6.704   14.328  3.741   1.00 97.84 69  A 1 
ATOM 543  C CE2 . PHE A 1 69  ? 7.347   12.994  1.817   1.00 97.79 69  A 1 
ATOM 544  C CZ  . PHE A 1 69  ? 6.950   13.077  3.158   1.00 98.11 69  A 1 
ATOM 545  N N   . THR A 1 70  ? 5.512   19.356  0.351   1.00 98.65 70  A 1 
ATOM 546  C CA  . THR A 1 70  ? 5.628   20.817  0.321   1.00 98.52 70  A 1 
ATOM 547  C C   . THR A 1 70  ? 6.431   21.329  1.521   1.00 98.50 70  A 1 
ATOM 548  O O   . THR A 1 70  ? 7.124   22.339  1.417   1.00 97.77 70  A 1 
ATOM 549  C CB  . THR A 1 70  ? 4.251   21.492  0.275   1.00 97.86 70  A 1 
ATOM 550  O OG1 . THR A 1 70  ? 3.448   21.077  1.350   1.00 91.52 70  A 1 
ATOM 551  C CG2 . THR A 1 70  ? 3.493   21.143  -1.001  1.00 89.67 70  A 1 
ATOM 552  N N   . THR A 1 71  ? 6.411   20.599  2.633   1.00 98.57 71  A 1 
ATOM 553  C CA  . THR A 1 71  ? 7.308   20.822  3.772   1.00 98.57 71  A 1 
ATOM 554  C C   . THR A 1 71  ? 8.681   20.225  3.473   1.00 98.59 71  A 1 
ATOM 555  O O   . THR A 1 71  ? 8.792   19.082  3.040   1.00 98.11 71  A 1 
ATOM 556  C CB  . THR A 1 71  ? 6.733   20.213  5.052   1.00 98.32 71  A 1 
ATOM 557  O OG1 . THR A 1 71  ? 5.422   20.684  5.249   1.00 96.15 71  A 1 
ATOM 558  C CG2 . THR A 1 71  ? 7.541   20.601  6.285   1.00 96.25 71  A 1 
ATOM 559  N N   . LYS A 1 72  ? 9.740   20.986  3.727   1.00 98.53 72  A 1 
ATOM 560  C CA  . LYS A 1 72  ? 11.106  20.485  3.601   1.00 98.50 72  A 1 
ATOM 561  C C   . LYS A 1 72  ? 11.374  19.390  4.631   1.00 98.64 72  A 1 
ATOM 562  O O   . LYS A 1 72  ? 11.019  19.528  5.795   1.00 98.05 72  A 1 
ATOM 563  C CB  . LYS A 1 72  ? 12.138  21.616  3.754   1.00 97.78 72  A 1 
ATOM 564  C CG  . LYS A 1 72  ? 12.120  22.574  2.565   1.00 89.40 72  A 1 
ATOM 565  C CD  . LYS A 1 72  ? 13.271  23.580  2.676   1.00 82.23 72  A 1 
ATOM 566  C CE  . LYS A 1 72  ? 13.276  24.503  1.460   1.00 75.06 72  A 1 
ATOM 567  N NZ  . LYS A 1 72  ? 14.433  25.424  1.475   1.00 64.79 72  A 1 
ATOM 568  N N   . ILE A 1 73  ? 12.061  18.344  4.193   1.00 98.40 73  A 1 
ATOM 569  C CA  . ILE A 1 73  ? 12.416  17.203  5.032   1.00 98.41 73  A 1 
ATOM 570  C C   . ILE A 1 73  ? 13.836  16.732  4.708   1.00 98.46 73  A 1 
ATOM 571  O O   . ILE A 1 73  ? 14.262  16.766  3.552   1.00 97.82 73  A 1 
ATOM 572  C CB  . ILE A 1 73  ? 11.348  16.091  4.894   1.00 97.96 73  A 1 
ATOM 573  C CG1 . ILE A 1 73  ? 11.610  14.960  5.896   1.00 96.77 73  A 1 
ATOM 574  C CG2 . ILE A 1 73  ? 11.253  15.559  3.446   1.00 96.21 73  A 1 
ATOM 575  C CD1 . ILE A 1 73  ? 10.432  13.978  6.023   1.00 95.16 73  A 1 
ATOM 576  N N   . TYR A 1 74  ? 14.585  16.305  5.726   1.00 98.38 74  A 1 
ATOM 577  C CA  . TYR A 1 74  ? 15.913  15.733  5.569   1.00 98.43 74  A 1 
ATOM 578  C C   . TYR A 1 74  ? 15.808  14.211  5.466   1.00 98.35 74  A 1 
ATOM 579  O O   . TYR A 1 74  ? 15.605  13.532  6.470   1.00 97.87 74  A 1 
ATOM 580  C CB  . TYR A 1 74  ? 16.789  16.182  6.738   1.00 98.35 74  A 1 
ATOM 581  C CG  . TYR A 1 74  ? 18.248  15.855  6.561   1.00 98.45 74  A 1 
ATOM 582  C CD1 . TYR A 1 74  ? 18.780  14.656  7.070   1.00 97.93 74  A 1 
ATOM 583  C CD2 . TYR A 1 74  ? 19.092  16.764  5.898   1.00 97.95 74  A 1 
ATOM 584  C CE1 . TYR A 1 74  ? 20.142  14.378  6.933   1.00 97.62 74  A 1 
ATOM 585  C CE2 . TYR A 1 74  ? 20.457  16.499  5.757   1.00 97.70 74  A 1 
ATOM 586  C CZ  . TYR A 1 74  ? 20.985  15.304  6.278   1.00 97.96 74  A 1 
ATOM 587  O OH  . TYR A 1 74  ? 22.324  15.048  6.163   1.00 97.27 74  A 1 
ATOM 588  N N   . HIS A 1 75  ? 15.909  13.687  4.244   1.00 98.37 75  A 1 
ATOM 589  C CA  . HIS A 1 75  ? 15.737  12.257  3.973   1.00 98.24 75  A 1 
ATOM 590  C C   . HIS A 1 75  ? 16.452  11.849  2.672   1.00 98.28 75  A 1 
ATOM 591  O O   . HIS A 1 75  ? 16.373  12.583  1.693   1.00 97.67 75  A 1 
ATOM 592  C CB  . HIS A 1 75  ? 14.238  11.956  3.875   1.00 98.08 75  A 1 
ATOM 593  C CG  . HIS A 1 75  ? 13.932  10.491  3.860   1.00 98.11 75  A 1 
ATOM 594  N ND1 . HIS A 1 75  ? 13.818  9.684   2.756   1.00 94.03 75  A 1 
ATOM 595  C CD2 . HIS A 1 75  ? 13.737  9.696   4.960   1.00 93.85 75  A 1 
ATOM 596  C CE1 . HIS A 1 75  ? 13.559  8.436   3.179   1.00 94.38 75  A 1 
ATOM 597  N NE2 . HIS A 1 75  ? 13.497  8.411   4.512   1.00 95.29 75  A 1 
ATOM 598  N N   . PRO A 1 76  ? 17.116  10.674  2.595   1.00 98.11 76  A 1 
ATOM 599  C CA  . PRO A 1 76  ? 17.865  10.266  1.404   1.00 97.89 76  A 1 
ATOM 600  C C   . PRO A 1 76  ? 17.013  10.095  0.139   1.00 97.64 76  A 1 
ATOM 601  O O   . PRO A 1 76  ? 17.501  10.323  -0.971  1.00 95.98 76  A 1 
ATOM 602  C CB  . PRO A 1 76  ? 18.525  8.933   1.777   1.00 97.02 76  A 1 
ATOM 603  C CG  . PRO A 1 76  ? 18.577  8.949   3.298   1.00 94.69 76  A 1 
ATOM 604  C CD  . PRO A 1 76  ? 17.324  9.727   3.674   1.00 97.44 76  A 1 
ATOM 605  N N   . ASN A 1 77  ? 15.744  9.710   0.306   1.00 97.88 77  A 1 
ATOM 606  C CA  . ASN A 1 77  ? 14.831  9.406   -0.797  1.00 97.88 77  A 1 
ATOM 607  C C   . ASN A 1 77  ? 13.839  10.546  -1.103  1.00 97.78 77  A 1 
ATOM 608  O O   . ASN A 1 77  ? 12.890  10.332  -1.855  1.00 96.94 77  A 1 
ATOM 609  C CB  . ASN A 1 77  ? 14.126  8.075   -0.514  1.00 97.79 77  A 1 
ATOM 610  C CG  . ASN A 1 77  ? 15.087  6.953   -0.168  1.00 97.41 77  A 1 
ATOM 611  O OD1 . ASN A 1 77  ? 15.146  6.482   0.949   1.00 92.16 77  A 1 
ATOM 612  N ND2 . ASN A 1 77  ? 15.893  6.511   -1.113  1.00 91.56 77  A 1 
ATOM 613  N N   . ILE A 1 78  ? 14.031  11.732  -0.518  1.00 97.83 78  A 1 
ATOM 614  C CA  . ILE A 1 78  ? 13.163  12.897  -0.729  1.00 97.98 78  A 1 
ATOM 615  C C   . ILE A 1 78  ? 14.046  14.127  -0.954  1.00 97.71 78  A 1 
ATOM 616  O O   . ILE A 1 78  ? 14.836  14.492  -0.094  1.00 97.09 78  A 1 
ATOM 617  C CB  . ILE A 1 78  ? 12.195  13.121  0.453   1.00 98.06 78  A 1 
ATOM 618  C CG1 . ILE A 1 78  ? 11.392  11.834  0.796   1.00 97.46 78  A 1 
ATOM 619  C CG2 . ILE A 1 78  ? 11.225  14.275  0.121   1.00 97.64 78  A 1 
ATOM 620  C CD1 . ILE A 1 78  ? 10.615  11.916  2.118   1.00 96.60 78  A 1 
ATOM 621  N N   . ASN A 1 79  ? 13.926  14.775  -2.120  1.00 97.40 79  A 1 
ATOM 622  C CA  . ASN A 1 79  ? 14.770  15.920  -2.455  1.00 97.14 79  A 1 
ATOM 623  C C   . ASN A 1 79  ? 14.201  17.260  -1.956  1.00 97.35 79  A 1 
ATOM 624  O O   . ASN A 1 79  ? 13.090  17.344  -1.427  1.00 96.62 79  A 1 
ATOM 625  C CB  . ASN A 1 79  ? 15.101  15.890  -3.958  1.00 96.02 79  A 1 
ATOM 626  C CG  . ASN A 1 79  ? 13.965  16.299  -4.877  1.00 96.03 79  A 1 
ATOM 627  O OD1 . ASN A 1 79  ? 12.937  16.810  -4.492  1.00 92.50 79  A 1 
ATOM 628  N ND2 . ASN A 1 79  ? 14.155  16.116  -6.170  1.00 91.13 79  A 1 
ATOM 629  N N   . SER A 1 80  ? 14.955  18.331  -2.172  1.00 96.26 80  A 1 
ATOM 630  C CA  . SER A 1 80  ? 14.584  19.692  -1.765  1.00 95.87 80  A 1 
ATOM 631  C C   . SER A 1 80  ? 13.313  20.234  -2.430  1.00 96.41 80  A 1 
ATOM 632  O O   . SER A 1 80  ? 12.699  21.158  -1.898  1.00 94.89 80  A 1 
ATOM 633  C CB  . SER A 1 80  ? 15.739  20.648  -2.077  1.00 94.05 80  A 1 
ATOM 634  O OG  . SER A 1 80  ? 16.081  20.581  -3.454  1.00 85.54 80  A 1 
ATOM 635  N N   . ASN A 1 81  ? 12.905  19.654  -3.563  1.00 96.63 81  A 1 
ATOM 636  C CA  . ASN A 1 81  ? 11.668  19.992  -4.272  1.00 96.78 81  A 1 
ATOM 637  C C   . ASN A 1 81  ? 10.472  19.167  -3.780  1.00 97.43 81  A 1 
ATOM 638  O O   . ASN A 1 81  ? 9.392   19.257  -4.350  1.00 95.97 81  A 1 
ATOM 639  C CB  . ASN A 1 81  ? 11.892  19.823  -5.784  1.00 94.87 81  A 1 
ATOM 640  C CG  . ASN A 1 81  ? 12.964  20.736  -6.351  1.00 85.74 81  A 1 
ATOM 641  O OD1 . ASN A 1 81  ? 13.397  21.703  -5.752  1.00 75.38 81  A 1 
ATOM 642  N ND2 . ASN A 1 81  ? 13.428  20.452  -7.542  1.00 74.33 81  A 1 
ATOM 643  N N   . GLY A 1 82  ? 10.664  18.324  -2.764  1.00 97.65 82  A 1 
ATOM 644  C CA  . GLY A 1 82  ? 9.635   17.440  -2.222  1.00 97.88 82  A 1 
ATOM 645  C C   . GLY A 1 82  ? 9.357   16.195  -3.056  1.00 98.24 82  A 1 
ATOM 646  O O   . GLY A 1 82  ? 8.429   15.450  -2.739  1.00 97.63 82  A 1 
ATOM 647  N N   . SER A 1 83  ? 10.142  15.945  -4.114  1.00 97.88 83  A 1 
ATOM 648  C CA  . SER A 1 83  ? 9.985   14.729  -4.922  1.00 97.62 83  A 1 
ATOM 649  C C   . SER A 1 83  ? 10.358  13.498  -4.102  1.00 97.89 83  A 1 
ATOM 650  O O   . SER A 1 83  ? 11.428  13.460  -3.488  1.00 97.09 83  A 1 
ATOM 651  C CB  . SER A 1 83  ? 10.837  14.774  -6.184  1.00 96.86 83  A 1 
ATOM 652  O OG  . SER A 1 83  ? 10.483  15.878  -6.984  1.00 84.19 83  A 1 
ATOM 653  N N   . ILE A 1 84  ? 9.495   12.484  -4.118  1.00 97.67 84  A 1 
ATOM 654  C CA  . ILE A 1 84  ? 9.656   11.245  -3.365  1.00 97.46 84  A 1 
ATOM 655  C C   . ILE A 1 84  ? 10.094  10.143  -4.325  1.00 96.84 84  A 1 
ATOM 656  O O   . ILE A 1 84  ? 9.384   9.819   -5.279  1.00 95.20 84  A 1 
ATOM 657  C CB  . ILE A 1 84  ? 8.344   10.865  -2.641  1.00 97.29 84  A 1 
ATOM 658  C CG1 . ILE A 1 84  ? 7.767   12.035  -1.814  1.00 96.26 84  A 1 
ATOM 659  C CG2 . ILE A 1 84  ? 8.582   9.640   -1.734  1.00 95.92 84  A 1 
ATOM 660  C CD1 . ILE A 1 84  ? 6.341   11.791  -1.310  1.00 95.76 84  A 1 
ATOM 661  N N   . CYS A 1 85  ? 11.253  9.544   -4.058  1.00 96.25 85  A 1 
ATOM 662  C CA  . CYS A 1 85  ? 11.713  8.372   -4.786  1.00 95.22 85  A 1 
ATOM 663  C C   . CYS A 1 85  ? 11.193  7.116   -4.083  1.00 95.42 85  A 1 
ATOM 664  O O   . CYS A 1 85  ? 11.742  6.675   -3.078  1.00 93.33 85  A 1 
ATOM 665  C CB  . CYS A 1 85  ? 13.236  8.430   -4.907  1.00 92.19 85  A 1 
ATOM 666  S SG  . CYS A 1 85  ? 13.770  7.747   -6.499  1.00 78.65 85  A 1 
ATOM 667  N N   . LEU A 1 86  ? 10.077  6.578   -4.578  1.00 95.77 86  A 1 
ATOM 668  C CA  . LEU A 1 86  ? 9.385   5.437   -3.988  1.00 95.98 86  A 1 
ATOM 669  C C   . LEU A 1 86  ? 8.782   4.572   -5.097  1.00 96.37 86  A 1 
ATOM 670  O O   . LEU A 1 86  ? 8.083   5.083   -5.974  1.00 94.95 86  A 1 
ATOM 671  C CB  . LEU A 1 86  ? 8.316   5.971   -3.025  1.00 94.85 86  A 1 
ATOM 672  C CG  . LEU A 1 86  ? 7.588   4.892   -2.213  1.00 94.73 86  A 1 
ATOM 673  C CD1 . LEU A 1 86  ? 8.534   4.112   -1.301  1.00 93.07 86  A 1 
ATOM 674  C CD2 . LEU A 1 86  ? 6.526   5.548   -1.324  1.00 92.78 86  A 1 
ATOM 675  N N   . ASP A 1 87  ? 9.043   3.266   -5.063  1.00 96.27 87  A 1 
ATOM 676  C CA  . ASP A 1 87  ? 8.659   2.331   -6.120  1.00 96.29 87  A 1 
ATOM 677  C C   . ASP A 1 87  ? 7.139   2.206   -6.327  1.00 96.62 87  A 1 
ATOM 678  O O   . ASP A 1 87  ? 6.675   2.179   -7.476  1.00 95.33 87  A 1 
ATOM 679  C CB  . ASP A 1 87  ? 9.310   0.966   -5.833  1.00 94.80 87  A 1 
ATOM 680  C CG  . ASP A 1 87  ? 8.825   0.281   -4.549  1.00 94.45 87  A 1 
ATOM 681  O OD1 . ASP A 1 87  ? 8.167   0.937   -3.707  1.00 92.43 87  A 1 
ATOM 682  O OD2 . ASP A 1 87  ? 9.041   -0.939  -4.428  1.00 90.98 87  A 1 
ATOM 683  N N   . ILE A 1 88  ? 6.353   2.249   -5.261  1.00 96.81 88  A 1 
ATOM 684  C CA  . ILE A 1 88  ? 4.884   2.209   -5.338  1.00 96.96 88  A 1 
ATOM 685  C C   . ILE A 1 88  ? 4.267   3.468   -5.976  1.00 97.18 88  A 1 
ATOM 686  O O   . ILE A 1 88  ? 3.115   3.430   -6.394  1.00 96.35 88  A 1 
ATOM 687  C CB  . ILE A 1 88  ? 4.224   1.934   -3.969  1.00 96.60 88  A 1 
ATOM 688  C CG1 . ILE A 1 88  ? 4.538   3.036   -2.938  1.00 94.53 88  A 1 
ATOM 689  C CG2 . ILE A 1 88  ? 4.631   0.538   -3.460  1.00 93.96 88  A 1 
ATOM 690  C CD1 . ILE A 1 88  ? 3.656   2.968   -1.691  1.00 94.10 88  A 1 
ATOM 691  N N   . LEU A 1 89  ? 5.023   4.554   -6.100  1.00 97.04 89  A 1 
ATOM 692  C CA  . LEU A 1 89  ? 4.613   5.741   -6.861  1.00 96.90 89  A 1 
ATOM 693  C C   . LEU A 1 89  ? 5.058   5.681   -8.332  1.00 96.44 89  A 1 
ATOM 694  O O   . LEU A 1 89  ? 4.865   6.633   -9.086  1.00 94.35 89  A 1 
ATOM 695  C CB  . LEU A 1 89  ? 5.134   7.009   -6.166  1.00 96.98 89  A 1 
ATOM 696  C CG  . LEU A 1 89  ? 4.552   7.265   -4.763  1.00 96.60 89  A 1 
ATOM 697  C CD1 . LEU A 1 89  ? 5.176   8.536   -4.178  1.00 95.61 89  A 1 
ATOM 698  C CD2 . LEU A 1 89  ? 3.040   7.459   -4.803  1.00 95.23 89  A 1 
ATOM 699  N N   . ARG A 1 90  ? 5.672   4.555   -8.751  1.00 95.67 90  A 1 
ATOM 700  C CA  . ARG A 1 90  ? 6.255   4.345   -10.081 1.00 94.37 90  A 1 
ATOM 701  C C   . ARG A 1 90  ? 5.943   2.928   -10.578 1.00 93.76 90  A 1 
ATOM 702  O O   . ARG A 1 90  ? 4.775   2.606   -10.818 1.00 88.95 90  A 1 
ATOM 703  C CB  . ARG A 1 90  ? 7.766   4.664   -10.030 1.00 91.45 90  A 1 
ATOM 704  C CG  . ARG A 1 90  ? 8.056   6.157   -9.800  1.00 84.90 90  A 1 
ATOM 705  C CD  . ARG A 1 90  ? 9.568   6.438   -9.747  1.00 79.16 90  A 1 
ATOM 706  N NE  . ARG A 1 90  ? 10.127  6.009   -8.460  1.00 69.55 90  A 1 
ATOM 707  C CZ  . ARG A 1 90  ? 11.385  5.841   -8.130  1.00 60.51 90  A 1 
ATOM 708  N NH1 . ARG A 1 90  ? 12.382  5.997   -8.947  1.00 54.62 90  A 1 
ATOM 709  N NH2 . ARG A 1 90  ? 11.673  5.488   -6.924  1.00 52.77 90  A 1 
ATOM 710  N N   . SER A 1 91  ? 6.956   2.083   -10.716 1.00 94.51 91  A 1 
ATOM 711  C CA  . SER A 1 91  ? 6.867   0.752   -11.325 1.00 93.89 91  A 1 
ATOM 712  C C   . SER A 1 91  ? 6.089   -0.266  -10.482 1.00 94.27 91  A 1 
ATOM 713  O O   . SER A 1 91  ? 5.523   -1.205  -11.044 1.00 92.54 91  A 1 
ATOM 714  C CB  . SER A 1 91  ? 8.275   0.212   -11.581 1.00 92.11 91  A 1 
ATOM 715  O OG  . SER A 1 91  ? 9.020   0.226   -10.373 1.00 86.72 91  A 1 
ATOM 716  N N   . GLN A 1 92  ? 6.044   -0.100  -9.169  1.00 95.60 92  A 1 
ATOM 717  C CA  . GLN A 1 92  ? 5.374   -1.007  -8.235  1.00 95.87 92  A 1 
ATOM 718  C C   . GLN A 1 92  ? 3.988   -0.514  -7.803  1.00 96.42 92  A 1 
ATOM 719  O O   . GLN A 1 92  ? 3.434   -1.008  -6.815  1.00 95.70 92  A 1 
ATOM 720  C CB  . GLN A 1 92  ? 6.285   -1.308  -7.039  1.00 95.36 92  A 1 
ATOM 721  C CG  . GLN A 1 92  ? 7.585   -2.007  -7.445  1.00 92.58 92  A 1 
ATOM 722  C CD  . GLN A 1 92  ? 7.334   -3.356  -8.108  1.00 90.69 92  A 1 
ATOM 723  O OE1 . GLN A 1 92  ? 6.493   -4.141  -7.689  1.00 81.48 92  A 1 
ATOM 724  N NE2 . GLN A 1 92  ? 8.031   -3.658  -9.168  1.00 79.55 92  A 1 
ATOM 725  N N   . TRP A 1 93  ? 3.412   0.444   -8.514  1.00 96.66 93  A 1 
ATOM 726  C CA  . TRP A 1 93  ? 2.040   0.877   -8.272  1.00 97.12 93  A 1 
ATOM 727  C C   . TRP A 1 93  ? 1.059   -0.288  -8.431  1.00 97.14 93  A 1 
ATOM 728  O O   . TRP A 1 93  ? 1.185   -1.117  -9.338  1.00 96.43 93  A 1 
ATOM 729  C CB  . TRP A 1 93  ? 1.658   2.021   -9.211  1.00 97.14 93  A 1 
ATOM 730  C CG  . TRP A 1 93  ? 0.200   2.396   -9.130  1.00 97.37 93  A 1 
ATOM 731  C CD1 . TRP A 1 93  ? -0.729  2.159   -10.080 1.00 96.87 93  A 1 
ATOM 732  C CD2 . TRP A 1 93  ? -0.519  3.008   -8.008  1.00 97.49 93  A 1 
ATOM 733  N NE1 . TRP A 1 93  ? -1.970  2.589   -9.642  1.00 97.03 93  A 1 
ATOM 734  C CE2 . TRP A 1 93  ? -1.885  3.116   -8.378  1.00 97.31 93  A 1 
ATOM 735  C CE3 . TRP A 1 93  ? -0.139  3.471   -6.734  1.00 97.43 93  A 1 
ATOM 736  C CZ2 . TRP A 1 93  ? -2.854  3.676   -7.505  1.00 97.14 93  A 1 
ATOM 737  C CZ3 . TRP A 1 93  ? -1.103  4.026   -5.862  1.00 97.04 93  A 1 
ATOM 738  C CH2 . TRP A 1 93  ? -2.444  4.123   -6.245  1.00 96.94 93  A 1 
ATOM 739  N N   . SER A 1 94  ? 0.040   -0.295  -7.577  1.00 97.18 94  A 1 
ATOM 740  C CA  . SER A 1 94  ? -1.098  -1.189  -7.695  1.00 97.15 94  A 1 
ATOM 741  C C   . SER A 1 94  ? -2.404  -0.410  -7.510  1.00 97.34 94  A 1 
ATOM 742  O O   . SER A 1 94  ? -2.507  0.388   -6.583  1.00 96.83 94  A 1 
ATOM 743  C CB  . SER A 1 94  ? -1.002  -2.301  -6.654  1.00 96.73 94  A 1 
ATOM 744  O OG  . SER A 1 94  ? -2.229  -3.001  -6.637  1.00 95.21 94  A 1 
ATOM 745  N N   . PRO A 1 95  ? -3.434  -0.692  -8.321  1.00 97.39 95  A 1 
ATOM 746  C CA  . PRO A 1 95  ? -4.754  -0.098  -8.130  1.00 97.05 95  A 1 
ATOM 747  C C   . PRO A 1 95  ? -5.447  -0.532  -6.829  1.00 96.85 95  A 1 
ATOM 748  O O   . PRO A 1 95  ? -6.458  0.063   -6.472  1.00 95.26 95  A 1 
ATOM 749  C CB  . PRO A 1 95  ? -5.546  -0.510  -9.368  1.00 96.19 95  A 1 
ATOM 750  C CG  . PRO A 1 95  ? -4.913  -1.830  -9.780  1.00 93.80 95  A 1 
ATOM 751  C CD  . PRO A 1 95  ? -3.443  -1.618  -9.439  1.00 96.59 95  A 1 
ATOM 752  N N   . ALA A 1 96  ? -4.914  -1.516  -6.106  1.00 96.77 96  A 1 
ATOM 753  C CA  . ALA A 1 96  ? -5.382  -1.849  -4.763  1.00 96.29 96  A 1 
ATOM 754  C C   . ALA A 1 96  ? -4.935  -0.831  -3.700  1.00 96.11 96  A 1 
ATOM 755  O O   . ALA A 1 96  ? -5.529  -0.759  -2.620  1.00 94.77 96  A 1 
ATOM 756  C CB  . ALA A 1 96  ? -4.889  -3.259  -4.397  1.00 95.38 96  A 1 
ATOM 757  N N   . LEU A 1 97  ? -3.899  -0.036  -3.990  1.00 96.62 97  A 1 
ATOM 758  C CA  . LEU A 1 97  ? -3.457  1.026   -3.093  1.00 96.45 97  A 1 
ATOM 759  C C   . LEU A 1 97  ? -4.406  2.222   -3.178  1.00 96.41 97  A 1 
ATOM 760  O O   . LEU A 1 97  ? -4.816  2.650   -4.253  1.00 95.56 97  A 1 
ATOM 761  C CB  . LEU A 1 97  ? -2.006  1.431   -3.409  1.00 96.10 97  A 1 
ATOM 762  C CG  . LEU A 1 97  ? -0.966  0.323   -3.173  1.00 95.26 97  A 1 
ATOM 763  C CD1 . LEU A 1 97  ? 0.404   0.774   -3.676  1.00 94.19 97  A 1 
ATOM 764  C CD2 . LEU A 1 97  ? -0.834  -0.033  -1.691  1.00 93.78 97  A 1 
ATOM 765  N N   . THR A 1 98  ? -4.720  2.769   -2.008  1.00 96.17 98  A 1 
ATOM 766  C CA  . THR A 1 98  ? -5.451  4.027   -1.851  1.00 96.08 98  A 1 
ATOM 767  C C   . THR A 1 98  ? -4.498  5.130   -1.402  1.00 96.20 98  A 1 
ATOM 768  O O   . THR A 1 98  ? -3.391  4.843   -0.924  1.00 95.89 98  A 1 
ATOM 769  C CB  . THR A 1 98  ? -6.586  3.869   -0.827  1.00 95.09 98  A 1 
ATOM 770  O OG1 . THR A 1 98  ? -6.079  3.544   0.441   1.00 92.78 98  A 1 
ATOM 771  C CG2 . THR A 1 98  ? -7.586  2.783   -1.210  1.00 92.49 98  A 1 
ATOM 772  N N   . VAL A 1 99  ? -4.918  6.383   -1.493  1.00 96.05 99  A 1 
ATOM 773  C CA  . VAL A 1 99  ? -4.144  7.524   -0.961  1.00 96.14 99  A 1 
ATOM 774  C C   . VAL A 1 99  ? -3.815  7.317   0.515   1.00 96.19 99  A 1 
ATOM 775  O O   . VAL A 1 99  ? -2.666  7.492   0.906   1.00 95.69 99  A 1 
ATOM 776  C CB  . VAL A 1 99  ? -4.890  8.849   -1.178  1.00 95.70 99  A 1 
ATOM 777  C CG1 . VAL A 1 99  ? -4.173  10.032  -0.521  1.00 91.74 99  A 1 
ATOM 778  C CG2 . VAL A 1 99  ? -4.984  9.141   -2.675  1.00 92.07 99  A 1 
ATOM 779  N N   . SER A 1 100 ? -4.763  6.832   1.315   1.00 95.50 100 A 1 
ATOM 780  C CA  . SER A 1 100 ? -4.539  6.483   2.720   1.00 95.24 100 A 1 
ATOM 781  C C   . SER A 1 100 ? -3.386  5.487   2.899   1.00 95.71 100 A 1 
ATOM 782  O O   . SER A 1 100 ? -2.452  5.743   3.666   1.00 95.40 100 A 1 
ATOM 783  C CB  . SER A 1 100 ? -5.836  5.900   3.299   1.00 93.83 100 A 1 
ATOM 784  O OG  . SER A 1 100 ? -5.627  5.406   4.610   1.00 81.72 100 A 1 
ATOM 785  N N   . LYS A 1 101 ? -3.374  4.379   2.137   1.00 95.73 101 A 1 
ATOM 786  C CA  . LYS A 1 101 ? -2.319  3.359   2.200   1.00 95.94 101 A 1 
ATOM 787  C C   . LYS A 1 101 ? -0.976  3.894   1.701   1.00 96.42 101 A 1 
ATOM 788  O O   . LYS A 1 101 ? 0.062   3.545   2.251   1.00 96.12 101 A 1 
ATOM 789  C CB  . LYS A 1 101 ? -2.739  2.100   1.426   1.00 95.33 101 A 1 
ATOM 790  C CG  . LYS A 1 101 ? -3.941  1.353   2.025   1.00 91.22 101 A 1 
ATOM 791  C CD  . LYS A 1 101 ? -3.669  0.773   3.410   1.00 82.64 101 A 1 
ATOM 792  C CE  . LYS A 1 101 ? -4.899  0.004   3.921   1.00 77.60 101 A 1 
ATOM 793  N NZ  . LYS A 1 101 ? -4.670  -0.616  5.237   1.00 68.52 101 A 1 
ATOM 794  N N   . VAL A 1 102 ? -0.979  4.772   0.691   1.00 96.41 102 A 1 
ATOM 795  C CA  . VAL A 1 102 ? 0.236   5.408   0.188   1.00 96.76 102 A 1 
ATOM 796  C C   . VAL A 1 102 ? 0.809   6.388   1.212   1.00 96.91 102 A 1 
ATOM 797  O O   . VAL A 1 102 ? 2.013   6.358   1.450   1.00 96.78 102 A 1 
ATOM 798  C CB  . VAL A 1 102 ? -0.010  6.092   -1.168  1.00 96.65 102 A 1 
ATOM 799  C CG1 . VAL A 1 102 ? 1.233   6.837   -1.648  1.00 95.26 102 A 1 
ATOM 800  C CG2 . VAL A 1 102 ? -0.345  5.059   -2.250  1.00 95.47 102 A 1 
ATOM 801  N N   . LEU A 1 103 ? -0.010  7.202   1.869   1.00 96.64 103 A 1 
ATOM 802  C CA  . LEU A 1 103 ? 0.443   8.122   2.917   1.00 96.63 103 A 1 
ATOM 803  C C   . LEU A 1 103 ? 1.037   7.362   4.114   1.00 96.78 103 A 1 
ATOM 804  O O   . LEU A 1 103 ? 2.122   7.702   4.567   1.00 96.47 103 A 1 
ATOM 805  C CB  . LEU A 1 103 ? -0.716  9.021   3.370   1.00 96.51 103 A 1 
ATOM 806  C CG  . LEU A 1 103 ? -1.178  10.053  2.329   1.00 96.01 103 A 1 
ATOM 807  C CD1 . LEU A 1 103 ? -2.429  10.755  2.859   1.00 95.46 103 A 1 
ATOM 808  C CD2 . LEU A 1 103 ? -0.113  11.107  2.023   1.00 95.20 103 A 1 
ATOM 809  N N   . LEU A 1 104 ? 0.397   6.280   4.555   1.00 96.31 104 A 1 
ATOM 810  C CA  . LEU A 1 104 ? 0.957   5.392   5.579   1.00 96.15 104 A 1 
ATOM 811  C C   . LEU A 1 104 ? 2.296   4.785   5.132   1.00 96.51 104 A 1 
ATOM 812  O O   . LEU A 1 104 ? 3.238   4.698   5.919   1.00 95.94 104 A 1 
ATOM 813  C CB  . LEU A 1 104 ? -0.039  4.261   5.883   1.00 95.19 104 A 1 
ATOM 814  C CG  . LEU A 1 104 ? -1.264  4.698   6.704   1.00 88.29 104 A 1 
ATOM 815  C CD1 . LEU A 1 104 ? -2.278  3.557   6.722   1.00 86.27 104 A 1 
ATOM 816  C CD2 . LEU A 1 104 ? -0.883  5.028   8.146   1.00 86.08 104 A 1 
ATOM 817  N N   . SER A 1 105 ? 2.399   4.412   3.859   1.00 96.79 105 A 1 
ATOM 818  C CA  . SER A 1 105 ? 3.639   3.880   3.278   1.00 96.83 105 A 1 
ATOM 819  C C   . SER A 1 105 ? 4.757   4.923   3.283   1.00 97.18 105 A 1 
ATOM 820  O O   . SER A 1 105 ? 5.858   4.626   3.724   1.00 96.72 105 A 1 
ATOM 821  C CB  . SER A 1 105 ? 3.386   3.381   1.859   1.00 96.71 105 A 1 
ATOM 822  O OG  . SER A 1 105 ? 2.433   2.347   1.852   1.00 94.08 105 A 1 
ATOM 823  N N   . ILE A 1 106 ? 4.472   6.163   2.880   1.00 97.25 106 A 1 
ATOM 824  C CA  . ILE A 1 106 ? 5.419   7.281   2.923   1.00 97.47 106 A 1 
ATOM 825  C C   . ILE A 1 106 ? 5.834   7.575   4.369   1.00 97.51 106 A 1 
ATOM 826  O O   . ILE A 1 106 ? 7.019   7.739   4.636   1.00 97.27 106 A 1 
ATOM 827  C CB  . ILE A 1 106 ? 4.832   8.530   2.232   1.00 97.67 106 A 1 
ATOM 828  C CG1 . ILE A 1 106 ? 4.636   8.293   0.719   1.00 97.33 106 A 1 
ATOM 829  C CG2 . ILE A 1 106 ? 5.755   9.749   2.435   1.00 97.34 106 A 1 
ATOM 830  C CD1 . ILE A 1 106 ? 3.704   9.314   0.062   1.00 96.77 106 A 1 
ATOM 831  N N   . CYS A 1 107 ? 4.890   7.580   5.314   1.00 97.20 107 A 1 
ATOM 832  C CA  . CYS A 1 107 ? 5.195   7.752   6.733   1.00 97.24 107 A 1 
ATOM 833  C C   . CYS A 1 107 ? 6.184   6.688   7.226   1.00 97.20 107 A 1 
ATOM 834  O O   . CYS A 1 107 ? 7.196   7.014   7.847   1.00 96.91 107 A 1 
ATOM 835  C CB  . CYS A 1 107 ? 3.881   7.727   7.525   1.00 96.83 107 A 1 
ATOM 836  S SG  . CYS A 1 107 ? 4.201   8.144   9.264   1.00 94.39 107 A 1 
ATOM 837  N N   . SER A 1 108 ? 5.958   5.421   6.870   1.00 97.14 108 A 1 
ATOM 838  C CA  . SER A 1 108 ? 6.865   4.334   7.223   1.00 97.09 108 A 1 
ATOM 839  C C   . SER A 1 108 ? 8.238   4.417   6.552   1.00 96.93 108 A 1 
ATOM 840  O O   . SER A 1 108 ? 9.212   3.939   7.119   1.00 95.74 108 A 1 
ATOM 841  C CB  . SER A 1 108 ? 6.208   2.977   6.921   1.00 96.41 108 A 1 
ATOM 842  O OG  . SER A 1 108 ? 6.203   2.676   5.547   1.00 94.44 108 A 1 
ATOM 843  N N   . LEU A 1 109 ? 8.330   5.038   5.367   1.00 97.25 109 A 1 
ATOM 844  C CA  . LEU A 1 109 ? 9.602   5.282   4.677   1.00 97.20 109 A 1 
ATOM 845  C C   . LEU A 1 109 ? 10.482  6.273   5.442   1.00 97.49 109 A 1 
ATOM 846  O O   . LEU A 1 109 ? 11.703  6.182   5.354   1.00 96.72 109 A 1 
ATOM 847  C CB  . LEU A 1 109 ? 9.308   5.785   3.252   1.00 97.08 109 A 1 
ATOM 848  C CG  . LEU A 1 109 ? 10.552  6.088   2.394   1.00 96.32 109 A 1 
ATOM 849  C CD1 . LEU A 1 109 ? 11.298  4.813   2.010   1.00 94.66 109 A 1 
ATOM 850  C CD2 . LEU A 1 109 ? 10.147  6.824   1.121   1.00 94.54 109 A 1 
ATOM 851  N N   . LEU A 1 110 ? 9.904   7.206   6.209   1.00 97.40 110 A 1 
ATOM 852  C CA  . LEU A 1 110 ? 10.672  8.212   6.938   1.00 97.59 110 A 1 
ATOM 853  C C   . LEU A 1 110 ? 11.694  7.580   7.892   1.00 97.33 110 A 1 
ATOM 854  O O   . LEU A 1 110 ? 12.832  8.043   7.963   1.00 96.42 110 A 1 
ATOM 855  C CB  . LEU A 1 110 ? 9.727   9.146   7.724   1.00 97.56 110 A 1 
ATOM 856  C CG  . LEU A 1 110 ? 8.743   9.968   6.863   1.00 97.12 110 A 1 
ATOM 857  C CD1 . LEU A 1 110 ? 7.996   10.967  7.748   1.00 96.25 110 A 1 
ATOM 858  C CD2 . LEU A 1 110 ? 9.439   10.744  5.745   1.00 95.89 110 A 1 
ATOM 859  N N   . CYS A 1 111 ? 11.309  6.493   8.570   1.00 96.48 111 A 1 
ATOM 860  C CA  . CYS A 1 111 ? 12.183  5.752   9.483   1.00 95.64 111 A 1 
ATOM 861  C C   . CYS A 1 111 ? 12.903  4.558   8.827   1.00 95.45 111 A 1 
ATOM 862  O O   . CYS A 1 111 ? 13.700  3.902   9.495   1.00 92.28 111 A 1 
ATOM 863  C CB  . CYS A 1 111 ? 11.363  5.303   10.695  1.00 93.79 111 A 1 
ATOM 864  S SG  . CYS A 1 111 ? 10.785  6.747   11.621  1.00 90.20 111 A 1 
ATOM 865  N N   . ASP A 1 112 ? 12.634  4.273   7.555   1.00 95.52 112 A 1 
ATOM 866  C CA  . ASP A 1 112 ? 13.206  3.171   6.789   1.00 95.22 112 A 1 
ATOM 867  C C   . ASP A 1 112 ? 13.719  3.676   5.423   1.00 95.89 112 A 1 
ATOM 868  O O   . ASP A 1 112 ? 13.199  3.316   4.361   1.00 94.08 112 A 1 
ATOM 869  C CB  . ASP A 1 112 ? 12.159  2.051   6.677   1.00 93.61 112 A 1 
ATOM 870  C CG  . ASP A 1 112 ? 12.655  0.848   5.880   1.00 88.43 112 A 1 
ATOM 871  O OD1 . ASP A 1 112 ? 13.833  0.482   6.034   1.00 84.63 112 A 1 
ATOM 872  O OD2 . ASP A 1 112 ? 11.818  0.299   5.119   1.00 83.40 112 A 1 
ATOM 873  N N   . PRO A 1 113 ? 14.713  4.598   5.418   1.00 96.60 113 A 1 
ATOM 874  C CA  . PRO A 1 113 ? 15.276  5.117   4.183   1.00 96.53 113 A 1 
ATOM 875  C C   . PRO A 1 113 ? 16.045  4.019   3.442   1.00 96.64 113 A 1 
ATOM 876  O O   . PRO A 1 113 ? 16.703  3.177   4.045   1.00 94.97 113 A 1 
ATOM 877  C CB  . PRO A 1 113 ? 16.184  6.271   4.604   1.00 95.43 113 A 1 
ATOM 878  C CG  . PRO A 1 113 ? 16.629  5.880   6.009   1.00 92.92 113 A 1 
ATOM 879  C CD  . PRO A 1 113 ? 15.416  5.148   6.570   1.00 95.74 113 A 1 
ATOM 880  N N   . ASN A 1 114 ? 16.040  4.090   2.110   1.00 95.45 114 A 1 
ATOM 881  C CA  . ASN A 1 114 ? 16.935  3.312   1.267   1.00 95.62 114 A 1 
ATOM 882  C C   . ASN A 1 114 ? 18.107  4.192   0.812   1.00 95.76 114 A 1 
ATOM 883  O O   . ASN A 1 114 ? 17.970  4.944   -0.155  1.00 94.90 114 A 1 
ATOM 884  C CB  . ASN A 1 114 ? 16.158  2.711   0.091   1.00 95.14 114 A 1 
ATOM 885  C CG  . ASN A 1 114 ? 17.082  1.918   -0.821  1.00 94.12 114 A 1 
ATOM 886  O OD1 . ASN A 1 114 ? 18.161  1.485   -0.445  1.00 90.86 114 A 1 
ATOM 887  N ND2 . ASN A 1 114 ? 16.682  1.712   -2.051  1.00 89.83 114 A 1 
ATOM 888  N N   . PRO A 1 115 ? 19.278  4.099   1.472   1.00 95.44 115 A 1 
ATOM 889  C CA  . PRO A 1 115 ? 20.451  4.882   1.097   1.00 95.34 115 A 1 
ATOM 890  C C   . PRO A 1 115 ? 21.214  4.293   -0.097  1.00 95.16 115 A 1 
ATOM 891  O O   . PRO A 1 115 ? 22.184  4.888   -0.543  1.00 92.57 115 A 1 
ATOM 892  C CB  . PRO A 1 115 ? 21.297  4.906   2.372   1.00 94.71 115 A 1 
ATOM 893  C CG  . PRO A 1 115 ? 21.038  3.520   2.958   1.00 93.84 115 A 1 
ATOM 894  C CD  . PRO A 1 115 ? 19.567  3.285   2.640   1.00 95.67 115 A 1 
ATOM 895  N N   . ASP A 1 116 ? 20.824  3.111   -0.598  1.00 94.69 116 A 1 
ATOM 896  C CA  . ASP A 1 116 ? 21.482  2.453   -1.731  1.00 93.94 116 A 1 
ATOM 897  C C   . ASP A 1 116 ? 20.950  2.932   -3.093  1.00 93.87 116 A 1 
ATOM 898  O O   . ASP A 1 116 ? 21.662  2.831   -4.086  1.00 91.06 116 A 1 
ATOM 899  C CB  . ASP A 1 116 ? 21.360  0.927   -1.607  1.00 93.15 116 A 1 
ATOM 900  C CG  . ASP A 1 116 ? 22.066  0.385   -0.367  1.00 90.70 116 A 1 
ATOM 901  O OD1 . ASP A 1 116 ? 23.186  0.868   -0.092  1.00 86.74 116 A 1 
ATOM 902  O OD2 . ASP A 1 116 ? 21.503  -0.509  0.290   1.00 85.82 116 A 1 
ATOM 903  N N   . ASP A 1 117 ? 19.750  3.494   -3.126  1.00 92.86 117 A 1 
ATOM 904  C CA  . ASP A 1 117 ? 19.173  4.155   -4.301  1.00 91.93 117 A 1 
ATOM 905  C C   . ASP A 1 117 ? 18.673  5.561   -3.905  1.00 92.56 117 A 1 
ATOM 906  O O   . ASP A 1 117 ? 17.468  5.801   -3.751  1.00 89.57 117 A 1 
ATOM 907  C CB  . ASP A 1 117 ? 18.104  3.248   -4.921  1.00 89.89 117 A 1 
ATOM 908  C CG  . ASP A 1 117 ? 17.651  3.725   -6.304  1.00 85.14 117 A 1 
ATOM 909  O OD1 . ASP A 1 117 ? 18.267  4.658   -6.863  1.00 81.66 117 A 1 
ATOM 910  O OD2 . ASP A 1 117 ? 16.666  3.132   -6.814  1.00 79.95 117 A 1 
ATOM 911  N N   . PRO A 1 118 ? 19.598  6.500   -3.626  1.00 94.03 118 A 1 
ATOM 912  C CA  . PRO A 1 118 ? 19.241  7.779   -3.057  1.00 94.20 118 A 1 
ATOM 913  C C   . PRO A 1 118 ? 18.791  8.771   -4.126  1.00 94.33 118 A 1 
ATOM 914  O O   . PRO A 1 118 ? 19.397  8.910   -5.185  1.00 91.75 118 A 1 
ATOM 915  C CB  . PRO A 1 118 ? 20.506  8.258   -2.349  1.00 92.61 118 A 1 
ATOM 916  C CG  . PRO A 1 118 ? 21.626  7.695   -3.220  1.00 90.59 118 A 1 
ATOM 917  C CD  . PRO A 1 118 ? 21.049  6.371   -3.708  1.00 92.60 118 A 1 
ATOM 918  N N   . LEU A 1 119 ? 17.803  9.592   -3.784  1.00 94.75 119 A 1 
ATOM 919  C CA  . LEU A 1 119 ? 17.490  10.802  -4.543  1.00 94.99 119 A 1 
ATOM 920  C C   . LEU A 1 119 ? 18.417  11.973  -4.153  1.00 95.65 119 A 1 
ATOM 921  O O   . LEU A 1 119 ? 18.639  12.881  -4.956  1.00 93.28 119 A 1 
ATOM 922  C CB  . LEU A 1 119 ? 16.007  11.124  -4.325  1.00 93.61 119 A 1 
ATOM 923  C CG  . LEU A 1 119 ? 15.464  12.221  -5.263  1.00 91.20 119 A 1 
ATOM 924  C CD1 . LEU A 1 119 ? 15.556  11.840  -6.738  1.00 88.68 119 A 1 
ATOM 925  C CD2 . LEU A 1 119 ? 13.986  12.450  -4.941  1.00 88.85 119 A 1 
ATOM 926  N N   . VAL A 1 120 ? 18.950  11.935  -2.919  1.00 95.32 120 A 1 
ATOM 927  C CA  . VAL A 1 120 ? 19.896  12.920  -2.392  1.00 96.28 120 A 1 
ATOM 928  C C   . VAL A 1 120 ? 21.166  12.196  -1.916  1.00 96.86 120 A 1 
ATOM 929  O O   . VAL A 1 120 ? 21.244  11.795  -0.749  1.00 96.44 120 A 1 
ATOM 930  C CB  . VAL A 1 120 ? 19.279  13.784  -1.271  1.00 96.00 120 A 1 
ATOM 931  C CG1 . VAL A 1 120 ? 20.189  14.980  -0.988  1.00 93.54 120 A 1 
ATOM 932  C CG2 . VAL A 1 120 ? 17.896  14.328  -1.654  1.00 93.74 120 A 1 
ATOM 933  N N   . PRO A 1 121 ? 22.183  12.021  -2.787  1.00 96.52 121 A 1 
ATOM 934  C CA  . PRO A 1 121 ? 23.380  11.231  -2.482  1.00 96.56 121 A 1 
ATOM 935  C C   . PRO A 1 121 ? 24.127  11.674  -1.224  1.00 97.02 121 A 1 
ATOM 936  O O   . PRO A 1 121 ? 24.511  10.841  -0.414  1.00 96.47 121 A 1 
ATOM 937  C CB  . PRO A 1 121 ? 24.264  11.340  -3.726  1.00 95.60 121 A 1 
ATOM 938  C CG  . PRO A 1 121 ? 23.258  11.558  -4.850  1.00 93.89 121 A 1 
ATOM 939  C CD  . PRO A 1 121 ? 22.177  12.404  -4.189  1.00 95.78 121 A 1 
ATOM 940  N N   . ASP A 1 122 ? 24.257  12.983  -0.997  1.00 96.93 122 A 1 
ATOM 941  C CA  . ASP A 1 122 ? 24.972  13.527  0.161   1.00 96.92 122 A 1 
ATOM 942  C C   . ASP A 1 122 ? 24.316  13.110  1.492   1.00 97.67 122 A 1 
ATOM 943  O O   . ASP A 1 122 ? 24.992  12.730  2.448   1.00 96.89 122 A 1 
ATOM 944  C CB  . ASP A 1 122 ? 25.016  15.063  0.078   1.00 95.86 122 A 1 
ATOM 945  C CG  . ASP A 1 122 ? 25.712  15.596  -1.167  1.00 87.26 122 A 1 
ATOM 946  O OD1 . ASP A 1 122 ? 26.494  14.834  -1.790  1.00 79.68 122 A 1 
ATOM 947  O OD2 . ASP A 1 122 ? 25.435  16.770  -1.510  1.00 79.55 122 A 1 
ATOM 948  N N   . ILE A 1 123 ? 22.988  13.119  1.548   1.00 97.47 123 A 1 
ATOM 949  C CA  . ILE A 1 123 ? 22.236  12.683  2.735   1.00 97.89 123 A 1 
ATOM 950  C C   . ILE A 1 123 ? 22.390  11.175  2.933   1.00 97.94 123 A 1 
ATOM 951  O O   . ILE A 1 123 ? 22.568  10.718  4.063   1.00 97.52 123 A 1 
ATOM 952  C CB  . ILE A 1 123 ? 20.754  13.103  2.651   1.00 97.85 123 A 1 
ATOM 953  C CG1 . ILE A 1 123 ? 20.643  14.644  2.570   1.00 97.16 123 A 1 
ATOM 954  C CG2 . ILE A 1 123 ? 19.966  12.558  3.852   1.00 97.23 123 A 1 
ATOM 955  C CD1 . ILE A 1 123 ? 19.204  15.198  2.552   1.00 96.43 123 A 1 
ATOM 956  N N   . ALA A 1 124 ? 22.360  10.396  1.855   1.00 97.77 124 A 1 
ATOM 957  C CA  . ALA A 1 124 ? 22.564  8.957   1.912   1.00 97.50 124 A 1 
ATOM 958  C C   . ALA A 1 124 ? 23.969  8.588   2.416   1.00 97.66 124 A 1 
ATOM 959  O O   . ALA A 1 124 ? 24.118  7.674   3.225   1.00 97.28 124 A 1 
ATOM 960  C CB  . ALA A 1 124 ? 22.315  8.369   0.529   1.00 96.98 124 A 1 
ATOM 961  N N   . GLN A 1 125 ? 24.990  9.347   1.997   1.00 97.61 125 A 1 
ATOM 962  C CA  . GLN A 1 125 ? 26.364  9.146   2.449   1.00 97.60 125 A 1 
ATOM 963  C C   . GLN A 1 125 ? 26.497  9.421   3.950   1.00 97.88 125 A 1 
ATOM 964  O O   . GLN A 1 125 ? 27.089  8.614   4.667   1.00 97.25 125 A 1 
ATOM 965  C CB  . GLN A 1 125 ? 27.300  10.012  1.612   1.00 96.99 125 A 1 
ATOM 966  C CG  . GLN A 1 125 ? 28.776  9.663   1.885   1.00 86.87 125 A 1 
ATOM 967  C CD  . GLN A 1 125 ? 29.739  10.423  0.971   1.00 78.11 125 A 1 
ATOM 968  O OE1 . GLN A 1 125 ? 29.379  11.303  0.222   1.00 69.89 125 A 1 
ATOM 969  N NE2 . GLN A 1 125 ? 31.017  10.109  1.004   1.00 66.09 125 A 1 
ATOM 970  N N   . ILE A 1 126 ? 25.902  10.494  4.450   1.00 97.99 126 A 1 
ATOM 971  C CA  . ILE A 1 126 ? 25.862  10.801  5.885   1.00 98.00 126 A 1 
ATOM 972  C C   . ILE A 1 126 ? 25.117  9.700   6.645   1.00 98.14 126 A 1 
ATOM 973  O O   . ILE A 1 126 ? 25.622  9.216   7.656   1.00 97.64 126 A 1 
ATOM 974  C CB  . ILE A 1 126 ? 25.263  12.202  6.145   1.00 97.83 126 A 1 
ATOM 975  C CG1 . ILE A 1 126 ? 26.198  13.289  5.568   1.00 95.36 126 A 1 
ATOM 976  C CG2 . ILE A 1 126 ? 25.055  12.438  7.654   1.00 95.83 126 A 1 
ATOM 977  C CD1 . ILE A 1 126 ? 25.567  14.685  5.505   1.00 83.00 126 A 1 
ATOM 978  N N   . TYR A 1 127 ? 23.972  9.235   6.145   1.00 97.73 127 A 1 
ATOM 979  C CA  . TYR A 1 127 ? 23.218  8.147   6.773   1.00 97.66 127 A 1 
ATOM 980  C C   . TYR A 1 127 ? 24.040  6.856   6.917   1.00 97.58 127 A 1 
ATOM 981  O O   . TYR A 1 127 ? 23.982  6.197   7.957   1.00 97.02 127 A 1 
ATOM 982  C CB  . TYR A 1 127 ? 21.947  7.877   5.959   1.00 97.25 127 A 1 
ATOM 983  C CG  . TYR A 1 127 ? 21.080  6.796   6.558   1.00 96.81 127 A 1 
ATOM 984  C CD1 . TYR A 1 127 ? 21.178  5.458   6.111   1.00 95.30 127 A 1 
ATOM 985  C CD2 . TYR A 1 127 ? 20.181  7.103   7.602   1.00 95.37 127 A 1 
ATOM 986  C CE1 . TYR A 1 127 ? 20.395  4.446   6.694   1.00 94.49 127 A 1 
ATOM 987  C CE2 . TYR A 1 127 ? 19.395  6.107   8.187   1.00 94.37 127 A 1 
ATOM 988  C CZ  . TYR A 1 127 ? 19.502  4.783   7.728   1.00 94.56 127 A 1 
ATOM 989  O OH  . TYR A 1 127 ? 18.729  3.798   8.309   1.00 92.77 127 A 1 
ATOM 990  N N   . LYS A 1 128 ? 24.826  6.508   5.898   1.00 97.53 128 A 1 
ATOM 991  C CA  . LYS A 1 128 ? 25.683  5.314   5.907   1.00 97.28 128 A 1 
ATOM 992  C C   . LYS A 1 128 ? 26.902  5.461   6.819   1.00 97.21 128 A 1 
ATOM 993  O O   . LYS A 1 128 ? 27.293  4.487   7.454   1.00 96.07 128 A 1 
ATOM 994  C CB  . LYS A 1 128 ? 26.146  4.998   4.474   1.00 96.67 128 A 1 
ATOM 995  C CG  . LYS A 1 128 ? 25.015  4.416   3.611   1.00 94.26 128 A 1 
ATOM 996  C CD  . LYS A 1 128 ? 25.522  4.116   2.193   1.00 90.24 128 A 1 
ATOM 997  C CE  . LYS A 1 128 ? 24.393  3.437   1.411   1.00 82.78 128 A 1 
ATOM 998  N NZ  . LYS A 1 128 ? 24.814  2.971   0.070   1.00 75.54 128 A 1 
ATOM 999  N N   . SER A 1 129 ? 27.504  6.646   6.866   1.00 97.46 129 A 1 
ATOM 1000 C CA  . SER A 1 129 ? 28.773  6.880   7.569   1.00 97.49 129 A 1 
ATOM 1001 C C   . SER A 1 129 ? 28.596  7.343   9.018   1.00 97.72 129 A 1 
ATOM 1002 O O   . SER A 1 129 ? 29.414  6.991   9.861   1.00 96.19 129 A 1 
ATOM 1003 C CB  . SER A 1 129 ? 29.616  7.892   6.796   1.00 96.56 129 A 1 
ATOM 1004 O OG  . SER A 1 129 ? 28.941  9.123   6.620   1.00 88.62 129 A 1 
ATOM 1005 N N   . ASP A 1 130 ? 27.565  8.116   9.317   1.00 97.55 130 A 1 
ATOM 1006 C CA  . ASP A 1 130 ? 27.330  8.715   10.633  1.00 97.80 130 A 1 
ATOM 1007 C C   . ASP A 1 130 ? 25.818  8.879   10.898  1.00 97.93 130 A 1 
ATOM 1008 O O   . ASP A 1 130 ? 25.213  9.927   10.651  1.00 97.29 130 A 1 
ATOM 1009 C CB  . ASP A 1 130 ? 28.106  10.032  10.730  1.00 97.58 130 A 1 
ATOM 1010 C CG  . ASP A 1 130 ? 28.058  10.686  12.117  1.00 97.17 130 A 1 
ATOM 1011 O OD1 . ASP A 1 130 ? 27.209  10.290  12.944  1.00 95.54 130 A 1 
ATOM 1012 O OD2 . ASP A 1 130 ? 28.837  11.652  12.321  1.00 94.64 130 A 1 
ATOM 1013 N N   . LYS A 1 131 ? 25.206  7.819   11.440  1.00 97.32 131 A 1 
ATOM 1014 C CA  . LYS A 1 131 ? 23.778  7.818   11.786  1.00 97.06 131 A 1 
ATOM 1015 C C   . LYS A 1 131 ? 23.412  8.864   12.840  1.00 97.66 131 A 1 
ATOM 1016 O O   . LYS A 1 131 ? 22.304  9.388   12.803  1.00 97.00 131 A 1 
ATOM 1017 C CB  . LYS A 1 131 ? 23.322  6.428   12.264  1.00 95.33 131 A 1 
ATOM 1018 C CG  . LYS A 1 131 ? 23.095  5.459   11.096  1.00 85.49 131 A 1 
ATOM 1019 C CD  . LYS A 1 131 ? 22.407  4.186   11.588  1.00 78.48 131 A 1 
ATOM 1020 C CE  . LYS A 1 131 ? 22.089  3.272   10.412  1.00 71.93 131 A 1 
ATOM 1021 N NZ  . LYS A 1 131 ? 21.320  2.070   10.806  1.00 62.66 131 A 1 
ATOM 1022 N N   . GLU A 1 132 ? 24.301  9.173   13.775  1.00 97.52 132 A 1 
ATOM 1023 C CA  . GLU A 1 132 ? 24.025  10.189  14.790  1.00 97.62 132 A 1 
ATOM 1024 C C   . GLU A 1 132 ? 23.971  11.583  14.175  1.00 98.03 132 A 1 
ATOM 1025 O O   . GLU A 1 132 ? 23.062  12.366  14.478  1.00 97.62 132 A 1 
ATOM 1026 C CB  . GLU A 1 132 ? 25.081  10.165  15.891  1.00 97.07 132 A 1 
ATOM 1027 C CG  . GLU A 1 132 ? 25.017  8.906   16.753  1.00 82.32 132 A 1 
ATOM 1028 C CD  . GLU A 1 132 ? 25.897  9.016   18.004  1.00 70.69 132 A 1 
ATOM 1029 O OE1 . GLU A 1 132 ? 25.754  8.123   18.868  1.00 64.68 132 A 1 
ATOM 1030 O OE2 . GLU A 1 132 ? 26.660  10.004  18.109  1.00 64.29 132 A 1 
ATOM 1031 N N   . LYS A 1 133 ? 24.894  11.890  13.262  1.00 98.19 133 A 1 
ATOM 1032 C CA  . LYS A 1 133 ? 24.884  13.135  12.494  1.00 98.33 133 A 1 
ATOM 1033 C C   . LYS A 1 133 ? 23.642  13.239  11.619  1.00 98.43 133 A 1 
ATOM 1034 O O   . LYS A 1 133 ? 23.004  14.292  11.594  1.00 98.12 133 A 1 
ATOM 1035 C CB  . LYS A 1 133 ? 26.171  13.224  11.675  1.00 98.23 133 A 1 
ATOM 1036 C CG  . LYS A 1 133 ? 26.319  14.562  10.941  1.00 96.32 133 A 1 
ATOM 1037 C CD  . LYS A 1 133 ? 27.655  14.578  10.191  1.00 94.25 133 A 1 
ATOM 1038 C CE  . LYS A 1 133 ? 27.829  15.874  9.406   1.00 87.51 133 A 1 
ATOM 1039 N NZ  . LYS A 1 133 ? 29.078  15.844  8.608   1.00 79.91 133 A 1 
ATOM 1040 N N   . TYR A 1 134 ? 23.263  12.137  10.966  1.00 98.12 134 A 1 
ATOM 1041 C CA  . TYR A 1 134 ? 22.028  12.074  10.189  1.00 98.28 134 A 1 
ATOM 1042 C C   . TYR A 1 134 ? 20.805  12.412  11.052  1.00 98.39 134 A 1 
ATOM 1043 O O   . TYR A 1 134 ? 20.041  13.319  10.703  1.00 98.18 134 A 1 
ATOM 1044 C CB  . TYR A 1 134 ? 21.873  10.679  9.574   1.00 97.94 134 A 1 
ATOM 1045 C CG  . TYR A 1 134 ? 20.527  10.469  8.919   1.00 97.84 134 A 1 
ATOM 1046 C CD1 . TYR A 1 134 ? 19.465  9.854   9.627   1.00 96.77 134 A 1 
ATOM 1047 C CD2 . TYR A 1 134 ? 20.299  10.933  7.610   1.00 96.78 134 A 1 
ATOM 1048 C CE1 . TYR A 1 134 ? 18.206  9.712   9.032   1.00 96.06 134 A 1 
ATOM 1049 C CE2 . TYR A 1 134 ? 19.044  10.786  7.010   1.00 95.92 134 A 1 
ATOM 1050 C CZ  . TYR A 1 134 ? 17.993  10.174  7.719   1.00 96.23 134 A 1 
ATOM 1051 O OH  . TYR A 1 134 ? 16.768  10.043  7.133   1.00 94.65 134 A 1 
ATOM 1052 N N   . ASN A 1 135 ? 20.649  11.756  12.196  1.00 98.30 135 A 1 
ATOM 1053 C CA  . ASN A 1 135 ? 19.518  11.972  13.099  1.00 98.13 135 A 1 
ATOM 1054 C C   . ASN A 1 135 ? 19.490  13.401  13.651  1.00 98.36 135 A 1 
ATOM 1055 O O   . ASN A 1 135 ? 18.413  13.973  13.811  1.00 98.17 135 A 1 
ATOM 1056 C CB  . ASN A 1 135 ? 19.582  10.943  14.233  1.00 97.59 135 A 1 
ATOM 1057 C CG  . ASN A 1 135 ? 19.159  9.555   13.789  1.00 95.43 135 A 1 
ATOM 1058 O OD1 . ASN A 1 135 ? 18.353  9.368   12.901  1.00 89.38 135 A 1 
ATOM 1059 N ND2 . ASN A 1 135 ? 19.658  8.526   14.446  1.00 87.90 135 A 1 
ATOM 1060 N N   . ARG A 1 136 ? 20.653  14.000  13.904  1.00 98.41 136 A 1 
ATOM 1061 C CA  . ARG A 1 136 ? 20.773  15.400  14.333  1.00 98.49 136 A 1 
ATOM 1062 C C   . ARG A 1 136 ? 20.245  16.351  13.263  1.00 98.53 136 A 1 
ATOM 1063 O O   . ARG A 1 136 ? 19.355  17.145  13.555  1.00 98.33 136 A 1 
ATOM 1064 C CB  . ARG A 1 136 ? 22.232  15.698  14.682  1.00 98.08 136 A 1 
ATOM 1065 C CG  . ARG A 1 136 ? 22.363  16.597  15.916  1.00 89.87 136 A 1 
ATOM 1066 C CD  . ARG A 1 136 ? 23.817  17.002  16.177  1.00 88.79 136 A 1 
ATOM 1067 N NE  . ARG A 1 136 ? 24.739  15.860  15.994  1.00 81.09 136 A 1 
ATOM 1068 C CZ  . ARG A 1 136 ? 26.063  15.871  16.108  1.00 75.00 136 A 1 
ATOM 1069 N NH1 . ARG A 1 136 ? 26.714  16.946  16.441  1.00 65.25 136 A 1 
ATOM 1070 N NH2 . ARG A 1 136 ? 26.743  14.786  15.863  1.00 66.20 136 A 1 
ATOM 1071 N N   . HIS A 1 137 ? 20.710  16.203  12.021  1.00 98.49 137 A 1 
ATOM 1072 C CA  . HIS A 1 137 ? 20.234  17.013  10.902  1.00 98.46 137 A 1 
ATOM 1073 C C   . HIS A 1 137 ? 18.746  16.818  10.618  1.00 98.50 137 A 1 
ATOM 1074 O O   . HIS A 1 137 ? 18.031  17.797  10.414  1.00 98.28 137 A 1 
ATOM 1075 C CB  . HIS A 1 137 ? 21.057  16.699  9.648   1.00 98.18 137 A 1 
ATOM 1076 C CG  . HIS A 1 137 ? 22.450  17.251  9.686   1.00 96.46 137 A 1 
ATOM 1077 N ND1 . HIS A 1 137 ? 22.789  18.558  9.960   1.00 83.42 137 A 1 
ATOM 1078 C CD2 . HIS A 1 137 ? 23.618  16.590  9.416   1.00 84.52 137 A 1 
ATOM 1079 C CE1 . HIS A 1 137 ? 24.119  18.670  9.863   1.00 87.09 137 A 1 
ATOM 1080 N NE2 . HIS A 1 137 ? 24.663  17.503  9.527   1.00 89.00 137 A 1 
ATOM 1081 N N   . ALA A 1 138 ? 18.257  15.576  10.658  1.00 98.57 138 A 1 
ATOM 1082 C CA  . ALA A 1 138 ? 16.837  15.295  10.452  1.00 98.56 138 A 1 
ATOM 1083 C C   . ALA A 1 138 ? 15.966  15.967  11.531  1.00 98.64 138 A 1 
ATOM 1084 O O   . ALA A 1 138 ? 14.926  16.543  11.214  1.00 98.41 138 A 1 
ATOM 1085 C CB  . ALA A 1 138 ? 16.639  13.776  10.419  1.00 98.29 138 A 1 
ATOM 1086 N N   . ARG A 1 139 ? 16.417  15.952  12.800  1.00 98.67 139 A 1 
ATOM 1087 C CA  . ARG A 1 139 ? 15.730  16.626  13.908  1.00 98.56 139 A 1 
ATOM 1088 C C   . ARG A 1 139 ? 15.763  18.148  13.765  1.00 98.63 139 A 1 
ATOM 1089 O O   . ARG A 1 139 ? 14.722  18.780  13.905  1.00 98.41 139 A 1 
ATOM 1090 C CB  . ARG A 1 139 ? 16.336  16.154  15.235  1.00 98.14 139 A 1 
ATOM 1091 C CG  . ARG A 1 139 ? 15.514  16.644  16.441  1.00 86.90 139 A 1 
ATOM 1092 C CD  . ARG A 1 139 ? 16.115  16.145  17.759  1.00 83.57 139 A 1 
ATOM 1093 N NE  . ARG A 1 139 ? 16.041  14.676  17.880  1.00 73.44 139 A 1 
ATOM 1094 C CZ  . ARG A 1 139 ? 16.723  13.906  18.714  1.00 64.29 139 A 1 
ATOM 1095 N NH1 . ARG A 1 139 ? 17.580  14.402  19.556  1.00 56.47 139 A 1 
ATOM 1096 N NH2 . ARG A 1 139 ? 16.544  12.614  18.710  1.00 57.84 139 A 1 
ATOM 1097 N N   . GLU A 1 140 ? 16.910  18.728  13.421  1.00 98.55 140 A 1 
ATOM 1098 C CA  . GLU A 1 140 ? 17.049  20.170  13.183  1.00 98.59 140 A 1 
ATOM 1099 C C   . GLU A 1 140 ? 16.145  20.658  12.046  1.00 98.52 140 A 1 
ATOM 1100 O O   . GLU A 1 140 ? 15.464  21.669  12.175  1.00 98.21 140 A 1 
ATOM 1101 C CB  . GLU A 1 140 ? 18.508  20.495  12.823  1.00 98.19 140 A 1 
ATOM 1102 C CG  . GLU A 1 140 ? 19.461  20.449  14.021  1.00 86.86 140 A 1 
ATOM 1103 C CD  . GLU A 1 140 ? 20.947  20.514  13.606  1.00 84.43 140 A 1 
ATOM 1104 O OE1 . GLU A 1 140 ? 21.805  20.344  14.501  1.00 80.10 140 A 1 
ATOM 1105 O OE2 . GLU A 1 140 ? 21.228  20.699  12.399  1.00 82.24 140 A 1 
ATOM 1106 N N   . TRP A 1 141 ? 16.099  19.912  10.940  1.00 98.59 141 A 1 
ATOM 1107 C CA  . TRP A 1 141 ? 15.218  20.243  9.825   1.00 98.50 141 A 1 
ATOM 1108 C C   . TRP A 1 141 ? 13.745  20.107  10.201  1.00 98.65 141 A 1 
ATOM 1109 O O   . TRP A 1 141 ? 12.944  20.958  9.819   1.00 98.21 141 A 1 
ATOM 1110 C CB  . TRP A 1 141 ? 15.541  19.356  8.618   1.00 98.25 141 A 1 
ATOM 1111 C CG  . TRP A 1 141 ? 16.693  19.811  7.789   1.00 97.84 141 A 1 
ATOM 1112 C CD1 . TRP A 1 141 ? 17.913  20.188  8.248   1.00 95.66 141 A 1 
ATOM 1113 C CD2 . TRP A 1 141 ? 16.751  19.931  6.335   1.00 96.76 141 A 1 
ATOM 1114 N NE1 . TRP A 1 141 ? 18.727  20.536  7.169   1.00 94.97 141 A 1 
ATOM 1115 C CE2 . TRP A 1 141 ? 18.051  20.386  5.981   1.00 96.24 141 A 1 
ATOM 1116 C CE3 . TRP A 1 141 ? 15.829  19.693  5.288   1.00 95.19 141 A 1 
ATOM 1117 C CZ2 . TRP A 1 141 ? 18.431  20.601  4.633   1.00 94.39 141 A 1 
ATOM 1118 C CZ3 . TRP A 1 141 ? 16.208  19.906  3.946   1.00 92.76 141 A 1 
ATOM 1119 C CH2 . TRP A 1 141 ? 17.491  20.354  3.634   1.00 92.86 141 A 1 
ATOM 1120 N N   . THR A 1 142 ? 13.393  19.086  10.977  1.00 98.50 142 A 1 
ATOM 1121 C CA  . THR A 1 142 ? 12.028  18.904  11.482  1.00 98.59 142 A 1 
ATOM 1122 C C   . THR A 1 142 ? 11.618  20.103  12.339  1.00 98.64 142 A 1 
ATOM 1123 O O   . THR A 1 142 ? 10.597  20.719  12.053  1.00 98.27 142 A 1 
ATOM 1124 C CB  . THR A 1 142 ? 11.887  17.591  12.262  1.00 98.42 142 A 1 
ATOM 1125 O OG1 . THR A 1 142 ? 12.217  16.514  11.416  1.00 96.93 142 A 1 
ATOM 1126 C CG2 . THR A 1 142 ? 10.462  17.347  12.750  1.00 97.05 142 A 1 
ATOM 1127 N N   . GLN A 1 143 ? 12.452  20.517  13.291  1.00 98.53 143 A 1 
ATOM 1128 C CA  . GLN A 1 143 ? 12.194  21.683  14.138  1.00 98.41 143 A 1 
ATOM 1129 C C   . GLN A 1 143 ? 12.097  22.991  13.339  1.00 98.55 143 A 1 
ATOM 1130 O O   . GLN A 1 143 ? 11.304  23.856  13.660  1.00 97.96 143 A 1 
ATOM 1131 C CB  . GLN A 1 143 ? 13.319  21.807  15.168  1.00 97.99 143 A 1 
ATOM 1132 C CG  . GLN A 1 143 ? 13.212  20.731  16.264  1.00 90.34 143 A 1 
ATOM 1133 C CD  . GLN A 1 143 ? 14.397  20.746  17.238  1.00 83.38 143 A 1 
ATOM 1134 O OE1 . GLN A 1 143 ? 15.447  21.315  17.001  1.00 75.20 143 A 1 
ATOM 1135 N NE2 . GLN A 1 143 ? 14.262  20.107  18.365  1.00 71.15 143 A 1 
ATOM 1136 N N   . LYS A 1 144 ? 12.903  23.135  12.285  1.00 98.43 144 A 1 
ATOM 1137 C CA  . LYS A 1 144 ? 12.957  24.368  11.495  1.00 98.33 144 A 1 
ATOM 1138 C C   . LYS A 1 144 ? 11.820  24.516  10.487  1.00 98.42 144 A 1 
ATOM 1139 O O   . LYS A 1 144 ? 11.426  25.641  10.179  1.00 97.62 144 A 1 
ATOM 1140 C CB  . LYS A 1 144 ? 14.330  24.442  10.815  1.00 97.95 144 A 1 
ATOM 1141 C CG  . LYS A 1 144 ? 14.528  25.748  10.043  1.00 92.35 144 A 1 
ATOM 1142 C CD  . LYS A 1 144 ? 15.958  25.824  9.507   1.00 90.04 144 A 1 
ATOM 1143 C CE  . LYS A 1 144 ? 16.134  27.141  8.746   1.00 80.79 144 A 1 
ATOM 1144 N NZ  . LYS A 1 144 ? 17.518  27.273  8.227   1.00 71.93 144 A 1 
ATOM 1145 N N   . TYR A 1 145 ? 11.363  23.403  9.909   1.00 98.31 145 A 1 
ATOM 1146 C CA  . TYR A 1 145 ? 10.459  23.430  8.753   1.00 98.34 145 A 1 
ATOM 1147 C C   . TYR A 1 145 ? 9.098   22.772  8.983   1.00 98.37 145 A 1 
ATOM 1148 O O   . TYR A 1 145 ? 8.182   23.050  8.208   1.00 97.34 145 A 1 
ATOM 1149 C CB  . TYR A 1 145 ? 11.155  22.775  7.555   1.00 98.13 145 A 1 
ATOM 1150 C CG  . TYR A 1 145 ? 12.431  23.445  7.099   1.00 98.09 145 A 1 
ATOM 1151 C CD1 . TYR A 1 145 ? 12.400  24.757  6.582   1.00 97.13 145 A 1 
ATOM 1152 C CD2 . TYR A 1 145 ? 13.657  22.759  7.160   1.00 97.10 145 A 1 
ATOM 1153 C CE1 . TYR A 1 145 ? 13.574  25.374  6.128   1.00 96.26 145 A 1 
ATOM 1154 C CE2 . TYR A 1 145 ? 14.831  23.369  6.711   1.00 96.31 145 A 1 
ATOM 1155 C CZ  . TYR A 1 145 ? 14.796  24.679  6.185   1.00 96.63 145 A 1 
ATOM 1156 O OH  . TYR A 1 145 ? 15.945  25.275  5.736   1.00 95.14 145 A 1 
ATOM 1157 N N   . ALA A 1 146 ? 8.967   21.916  9.987   1.00 97.83 146 A 1 
ATOM 1158 C CA  . ALA A 1 146 ? 7.773   21.116  10.217  1.00 97.74 146 A 1 
ATOM 1159 C C   . ALA A 1 146 ? 7.106   21.346  11.591  1.00 97.51 146 A 1 
ATOM 1160 O O   . ALA A 1 146 ? 6.100   20.697  11.888  1.00 94.96 146 A 1 
ATOM 1161 C CB  . ALA A 1 146 ? 8.129   19.637  9.986   1.00 97.30 146 A 1 
ATOM 1162 N N   . MET A 1 147 ? 7.649   22.234  12.400  1.00 96.70 147 A 1 
ATOM 1163 C CA  . MET A 1 147 ? 7.090   22.670  13.683  1.00 96.00 147 A 1 
ATOM 1164 C C   . MET A 1 147 ? 6.729   24.152  13.650  1.00 92.58 147 A 1 
ATOM 1165 O O   . MET A 1 147 ? 7.336   24.904  12.877  1.00 87.21 147 A 1 
ATOM 1166 C CB  . MET A 1 147 ? 8.052   22.375  14.842  1.00 93.60 147 A 1 
ATOM 1167 C CG  . MET A 1 147 ? 8.303   20.874  15.045  1.00 91.75 147 A 1 
ATOM 1168 S SD  . MET A 1 147 ? 9.404   20.529  16.461  1.00 91.32 147 A 1 
ATOM 1169 C CE  . MET A 1 147 ? 9.358   18.744  16.473  1.00 83.49 147 A 1 
ATOM 1170 O OXT . MET A 1 147 ? 5.836   24.544  14.450  1.00 88.10 147 A 1 
ATOM 1171 N N   . MET B 2 1   ? -3.903  -13.523 22.423  1.00 95.56 1   B 1 
ATOM 1172 C CA  . MET B 2 1   ? -4.615  -12.226 22.448  1.00 97.19 1   B 1 
ATOM 1173 C C   . MET B 2 1   ? -5.125  -11.920 21.056  1.00 97.64 1   B 1 
ATOM 1174 O O   . MET B 2 1   ? -4.643  -12.509 20.098  1.00 96.78 1   B 1 
ATOM 1175 C CB  . MET B 2 1   ? -3.723  -11.105 22.992  1.00 94.95 1   B 1 
ATOM 1176 C CG  . MET B 2 1   ? -2.544  -10.744 22.092  1.00 93.52 1   B 1 
ATOM 1177 S SD  . MET B 2 1   ? -1.484  -9.423  22.758  1.00 93.99 1   B 1 
ATOM 1178 C CE  . MET B 2 1   ? -0.328  -9.217  21.391  1.00 89.82 1   B 1 
ATOM 1179 N N   . GLN B 2 2   ? -6.078  -11.009 20.914  1.00 97.75 2   B 1 
ATOM 1180 C CA  . GLN B 2 2   ? -6.552  -10.556 19.614  1.00 97.77 2   B 1 
ATOM 1181 C C   . GLN B 2 2   ? -5.870  -9.250  19.226  1.00 97.85 2   B 1 
ATOM 1182 O O   . GLN B 2 2   ? -5.719  -8.348  20.058  1.00 96.76 2   B 1 
ATOM 1183 C CB  . GLN B 2 2   ? -8.074  -10.409 19.612  1.00 96.45 2   B 1 
ATOM 1184 C CG  . GLN B 2 2   ? -8.726  -11.785 19.671  1.00 87.86 2   B 1 
ATOM 1185 C CD  . GLN B 2 2   ? -10.249 -11.759 19.613  1.00 87.95 2   B 1 
ATOM 1186 O OE1 . GLN B 2 2   ? -10.901 -10.732 19.677  1.00 79.57 2   B 1 
ATOM 1187 N NE2 . GLN B 2 2   ? -10.840 -12.912 19.485  1.00 76.33 2   B 1 
ATOM 1188 N N   . ILE B 2 3   ? -5.483  -9.142  17.955  1.00 98.15 3   B 1 
ATOM 1189 C CA  . ILE B 2 3   ? -5.097  -7.884  17.312  1.00 98.17 3   B 1 
ATOM 1190 C C   . ILE B 2 3   ? -5.904  -7.698  16.030  1.00 98.28 3   B 1 
ATOM 1191 O O   . ILE B 2 3   ? -6.412  -8.658  15.447  1.00 97.91 3   B 1 
ATOM 1192 C CB  . ILE B 2 3   ? -3.578  -7.792  17.032  1.00 97.97 3   B 1 
ATOM 1193 C CG1 . ILE B 2 3   ? -3.107  -8.876  16.046  1.00 96.83 3   B 1 
ATOM 1194 C CG2 . ILE B 2 3   ? -2.800  -7.828  18.359  1.00 95.39 3   B 1 
ATOM 1195 C CD1 . ILE B 2 3   ? -1.663  -8.693  15.574  1.00 96.03 3   B 1 
ATOM 1196 N N   . PHE B 2 4   ? -5.983  -6.468  15.561  1.00 97.71 4   B 1 
ATOM 1197 C CA  . PHE B 2 4   ? -6.664  -6.122  14.323  1.00 97.57 4   B 1 
ATOM 1198 C C   . PHE B 2 4   ? -5.668  -5.755  13.232  1.00 97.33 4   B 1 
ATOM 1199 O O   . PHE B 2 4   ? -4.632  -5.143  13.493  1.00 96.83 4   B 1 
ATOM 1200 C CB  . PHE B 2 4   ? -7.675  -5.002  14.586  1.00 97.30 4   B 1 
ATOM 1201 C CG  . PHE B 2 4   ? -8.668  -5.326  15.679  1.00 97.10 4   B 1 
ATOM 1202 C CD1 . PHE B 2 4   ? -9.580  -6.386  15.526  1.00 95.49 4   B 1 
ATOM 1203 C CD2 . PHE B 2 4   ? -8.661  -4.595  16.881  1.00 95.48 4   B 1 
ATOM 1204 C CE1 . PHE B 2 4   ? -10.474 -6.719  16.552  1.00 94.39 4   B 1 
ATOM 1205 C CE2 . PHE B 2 4   ? -9.557  -4.915  17.912  1.00 94.22 4   B 1 
ATOM 1206 C CZ  . PHE B 2 4   ? -10.464 -5.979  17.752  1.00 94.95 4   B 1 
ATOM 1207 N N   . VAL B 2 5   ? -5.975  -6.101  11.988  1.00 97.37 5   B 1 
ATOM 1208 C CA  . VAL B 2 5   ? -5.187  -5.695  10.821  1.00 97.27 5   B 1 
ATOM 1209 C C   . VAL B 2 5   ? -6.107  -5.075  9.787   1.00 96.54 5   B 1 
ATOM 1210 O O   . VAL B 2 5   ? -6.982  -5.746  9.234   1.00 95.55 5   B 1 
ATOM 1211 C CB  . VAL B 2 5   ? -4.376  -6.866  10.227  1.00 97.33 5   B 1 
ATOM 1212 C CG1 . VAL B 2 5   ? -3.474  -6.378  9.094   1.00 96.64 5   B 1 
ATOM 1213 C CG2 . VAL B 2 5   ? -3.493  -7.542  11.280  1.00 96.78 5   B 1 
ATOM 1214 N N   . LYS B 2 6   ? -5.907  -3.787  9.487   1.00 95.75 6   B 1 
ATOM 1215 C CA  . LYS B 2 6   ? -6.586  -3.105  8.370   1.00 95.14 6   B 1 
ATOM 1216 C C   . LYS B 2 6   ? -5.911  -3.499  7.056   1.00 95.20 6   B 1 
ATOM 1217 O O   . LYS B 2 6   ? -4.773  -3.097  6.789   1.00 94.50 6   B 1 
ATOM 1218 C CB  . LYS B 2 6   ? -6.585  -1.579  8.565   1.00 94.06 6   B 1 
ATOM 1219 C CG  . LYS B 2 6   ? -7.484  -1.124  9.728   1.00 86.69 6   B 1 
ATOM 1220 C CD  . LYS B 2 6   ? -7.630  0.404   9.754   1.00 78.97 6   B 1 
ATOM 1221 C CE  . LYS B 2 6   ? -8.519  0.846   10.928  1.00 70.69 6   B 1 
ATOM 1222 N NZ  . LYS B 2 6   ? -8.742  2.325   10.950  1.00 63.26 6   B 1 
ATOM 1223 N N   . THR B 2 7   ? -6.613  -4.277  6.235   1.00 93.57 7   B 1 
ATOM 1224 C CA  . THR B 2 7   ? -6.066  -4.871  5.013   1.00 92.78 7   B 1 
ATOM 1225 C C   . THR B 2 7   ? -6.117  -3.915  3.815   1.00 92.15 7   B 1 
ATOM 1226 O O   . THR B 2 7   ? -6.559  -2.758  3.919   1.00 89.28 7   B 1 
ATOM 1227 C CB  . THR B 2 7   ? -6.753  -6.215  4.690   1.00 91.35 7   B 1 
ATOM 1228 O OG1 . THR B 2 7   ? -8.045  -5.991  4.205   1.00 87.25 7   B 1 
ATOM 1229 C CG2 . THR B 2 7   ? -6.813  -7.134  5.913   1.00 86.90 7   B 1 
ATOM 1230 N N   . LEU B 2 8   ? -5.632  -4.373  2.655   1.00 89.62 8   B 1 
ATOM 1231 C CA  . LEU B 2 8   ? -5.678  -3.612  1.400   1.00 87.60 8   B 1 
ATOM 1232 C C   . LEU B 2 8   ? -7.112  -3.444  0.874   1.00 86.47 8   B 1 
ATOM 1233 O O   . LEU B 2 8   ? -7.402  -2.449  0.222   1.00 80.69 8   B 1 
ATOM 1234 C CB  . LEU B 2 8   ? -4.831  -4.320  0.332   1.00 85.90 8   B 1 
ATOM 1235 C CG  . LEU B 2 8   ? -3.328  -4.355  0.641   1.00 85.96 8   B 1 
ATOM 1236 C CD1 . LEU B 2 8   ? -2.626  -5.218  -0.400  1.00 82.52 8   B 1 
ATOM 1237 C CD2 . LEU B 2 8   ? -2.710  -2.951  0.612   1.00 82.42 8   B 1 
ATOM 1238 N N   . THR B 2 9   ? -7.985  -4.394  1.190   1.00 85.83 9   B 1 
ATOM 1239 C CA  . THR B 2 9   ? -9.389  -4.378  0.774   1.00 82.16 9   B 1 
ATOM 1240 C C   . THR B 2 9   ? -10.259 -3.453  1.639   1.00 80.64 9   B 1 
ATOM 1241 O O   . THR B 2 9   ? -11.472 -3.395  1.464   1.00 75.22 9   B 1 
ATOM 1242 C CB  . THR B 2 9   ? -9.958  -5.809  0.772   1.00 79.12 9   B 1 
ATOM 1243 O OG1 . THR B 2 9   ? -9.857  -6.370  2.060   1.00 73.87 9   B 1 
ATOM 1244 C CG2 . THR B 2 9   ? -9.200  -6.742  -0.183  1.00 71.90 9   B 1 
ATOM 1245 N N   . GLY B 2 10  ? -9.653  -2.732  2.584   1.00 79.12 10  B 1 
ATOM 1246 C CA  . GLY B 2 10  ? -10.366 -1.855  3.517   1.00 77.68 10  B 1 
ATOM 1247 C C   . GLY B 2 10  ? -11.041 -2.600  4.677   1.00 80.13 10  B 1 
ATOM 1248 O O   . GLY B 2 10  ? -11.473 -1.965  5.639   1.00 77.61 10  B 1 
ATOM 1249 N N   . LYS B 2 11  ? -11.070 -3.939  4.625   1.00 85.22 11  B 1 
ATOM 1250 C CA  . LYS B 2 11  ? -11.578 -4.761  5.717   1.00 86.72 11  B 1 
ATOM 1251 C C   . LYS B 2 11  ? -10.592 -4.774  6.882   1.00 89.73 11  B 1 
ATOM 1252 O O   . LYS B 2 11  ? -9.380  -4.719  6.692   1.00 88.74 11  B 1 
ATOM 1253 C CB  . LYS B 2 11  ? -11.873 -6.189  5.240   1.00 82.60 11  B 1 
ATOM 1254 C CG  . LYS B 2 11  ? -12.987 -6.244  4.181   1.00 72.27 11  B 1 
ATOM 1255 C CD  . LYS B 2 11  ? -13.258 -7.696  3.786   1.00 68.60 11  B 1 
ATOM 1256 C CE  . LYS B 2 11  ? -14.362 -7.757  2.738   1.00 59.51 11  B 1 
ATOM 1257 N NZ  . LYS B 2 11  ? -14.661 -9.147  2.344   1.00 52.70 11  B 1 
ATOM 1258 N N   . THR B 2 12  ? -11.133 -4.915  8.094   1.00 91.18 12  B 1 
ATOM 1259 C CA  . THR B 2 12  ? -10.337 -5.203  9.281   1.00 92.63 12  B 1 
ATOM 1260 C C   . THR B 2 12  ? -10.489 -6.679  9.605   1.00 93.74 12  B 1 
ATOM 1261 O O   . THR B 2 12  ? -11.598 -7.148  9.834   1.00 92.91 12  B 1 
ATOM 1262 C CB  . THR B 2 12  ? -10.754 -4.316  10.455  1.00 91.79 12  B 1 
ATOM 1263 O OG1 . THR B 2 12  ? -10.606 -2.960  10.085  1.00 87.73 12  B 1 
ATOM 1264 C CG2 . THR B 2 12  ? -9.880  -4.544  11.685  1.00 87.55 12  B 1 
ATOM 1265 N N   . ILE B 2 13  ? -9.376  -7.408  9.611   1.00 95.37 13  B 1 
ATOM 1266 C CA  . ILE B 2 13  ? -9.336  -8.806  10.050  1.00 95.72 13  B 1 
ATOM 1267 C C   . ILE B 2 13  ? -8.863  -8.879  11.498  1.00 96.74 13  B 1 
ATOM 1268 O O   . ILE B 2 13  ? -8.063  -8.050  11.950  1.00 96.73 13  B 1 
ATOM 1269 C CB  . ILE B 2 13  ? -8.500  -9.701  9.107   1.00 94.96 13  B 1 
ATOM 1270 C CG1 . ILE B 2 13  ? -7.020  -9.267  9.044   1.00 90.92 13  B 1 
ATOM 1271 C CG2 . ILE B 2 13  ? -9.155  -9.711  7.716   1.00 89.02 13  B 1 
ATOM 1272 C CD1 . ILE B 2 13  ? -6.116  -10.223 8.249   1.00 88.81 13  B 1 
ATOM 1273 N N   . THR B 2 14  ? -9.344  -9.897  12.221  1.00 96.93 14  B 1 
ATOM 1274 C CA  . THR B 2 14  ? -8.911  -10.210 13.581  1.00 97.35 14  B 1 
ATOM 1275 C C   . THR B 2 14  ? -7.961  -11.403 13.541  1.00 97.45 14  B 1 
ATOM 1276 O O   . THR B 2 14  ? -8.269  -12.414 12.900  1.00 96.63 14  B 1 
ATOM 1277 C CB  . THR B 2 14  ? -10.106 -10.503 14.487  1.00 96.80 14  B 1 
ATOM 1278 O OG1 . THR B 2 14  ? -11.022 -9.434  14.426  1.00 91.48 14  B 1 
ATOM 1279 C CG2 . THR B 2 14  ? -9.689  -10.657 15.953  1.00 90.97 14  B 1 
ATOM 1280 N N   . LEU B 2 15  ? -6.815  -11.287 14.203  1.00 97.75 15  B 1 
ATOM 1281 C CA  . LEU B 2 15  ? -5.834  -12.358 14.336  1.00 97.79 15  B 1 
ATOM 1282 C C   . LEU B 2 15  ? -5.697  -12.759 15.800  1.00 98.08 15  B 1 
ATOM 1283 O O   . LEU B 2 15  ? -5.549  -11.901 16.668  1.00 97.39 15  B 1 
ATOM 1284 C CB  . LEU B 2 15  ? -4.473  -11.923 13.767  1.00 97.39 15  B 1 
ATOM 1285 C CG  . LEU B 2 15  ? -4.458  -11.535 12.281  1.00 96.20 15  B 1 
ATOM 1286 C CD1 . LEU B 2 15  ? -3.037  -11.151 11.887  1.00 94.38 15  B 1 
ATOM 1287 C CD2 . LEU B 2 15  ? -4.913  -12.678 11.371  1.00 94.34 15  B 1 
ATOM 1288 N N   . GLU B 2 16  ? -5.683  -14.073 16.035  1.00 97.93 16  B 1 
ATOM 1289 C CA  . GLU B 2 16  ? -5.258  -14.662 17.298  1.00 97.79 16  B 1 
ATOM 1290 C C   . GLU B 2 16  ? -3.729  -14.783 17.300  1.00 97.86 16  B 1 
ATOM 1291 O O   . GLU B 2 16  ? -3.153  -15.447 16.434  1.00 96.91 16  B 1 
ATOM 1292 C CB  . GLU B 2 16  ? -5.909  -16.028 17.513  1.00 96.95 16  B 1 
ATOM 1293 C CG  . GLU B 2 16  ? -7.415  -15.947 17.802  1.00 85.48 16  B 1 
ATOM 1294 C CD  . GLU B 2 16  ? -7.751  -15.179 19.087  1.00 80.24 16  B 1 
ATOM 1295 O OE1 . GLU B 2 16  ? -8.923  -14.749 19.210  1.00 73.85 16  B 1 
ATOM 1296 O OE2 . GLU B 2 16  ? -6.849  -14.979 19.927  1.00 72.80 16  B 1 
ATOM 1297 N N   . VAL B 2 17  ? -3.087  -14.110 18.243  1.00 98.06 17  B 1 
ATOM 1298 C CA  . VAL B 2 17  ? -1.636  -14.014 18.365  1.00 97.93 17  B 1 
ATOM 1299 C C   . VAL B 2 17  ? -1.208  -14.045 19.829  1.00 97.97 17  B 1 
ATOM 1300 O O   . VAL B 2 17  ? -1.994  -13.745 20.731  1.00 97.33 17  B 1 
ATOM 1301 C CB  . VAL B 2 17  ? -1.086  -12.736 17.692  1.00 97.62 17  B 1 
ATOM 1302 C CG1 . VAL B 2 17  ? -1.380  -12.697 16.195  1.00 96.60 17  B 1 
ATOM 1303 C CG2 . VAL B 2 17  ? -1.635  -11.447 18.324  1.00 96.54 17  B 1 
ATOM 1304 N N   . GLU B 2 18  ? 0.074   -14.356 20.033  1.00 97.83 18  B 1 
ATOM 1305 C CA  . GLU B 2 18  ? 0.725   -14.218 21.333  1.00 97.73 18  B 1 
ATOM 1306 C C   . GLU B 2 18  ? 1.730   -13.054 21.297  1.00 98.07 18  B 1 
ATOM 1307 O O   . GLU B 2 18  ? 2.285   -12.758 20.237  1.00 97.25 18  B 1 
ATOM 1308 C CB  . GLU B 2 18  ? 1.399   -15.538 21.731  1.00 96.68 18  B 1 
ATOM 1309 C CG  . GLU B 2 18  ? 0.399   -16.677 22.000  1.00 89.84 18  B 1 
ATOM 1310 C CD  . GLU B 2 18  ? -0.619  -16.313 23.096  1.00 83.02 18  B 1 
ATOM 1311 O OE1 . GLU B 2 18  ? -1.773  -16.756 22.990  1.00 75.61 18  B 1 
ATOM 1312 O OE2 . GLU B 2 18  ? -0.248  -15.553 24.023  1.00 73.97 18  B 1 
ATOM 1313 N N   . PRO B 2 19  ? 2.018   -12.387 22.424  1.00 97.77 19  B 1 
ATOM 1314 C CA  . PRO B 2 19  ? 3.019   -11.319 22.471  1.00 97.69 19  B 1 
ATOM 1315 C C   . PRO B 2 19  ? 4.412   -11.740 21.965  1.00 97.75 19  B 1 
ATOM 1316 O O   . PRO B 2 19  ? 5.158   -10.910 21.455  1.00 97.18 19  B 1 
ATOM 1317 C CB  . PRO B 2 19  ? 3.080   -10.891 23.941  1.00 96.95 19  B 1 
ATOM 1318 C CG  . PRO B 2 19  ? 1.704   -11.273 24.482  1.00 94.79 19  B 1 
ATOM 1319 C CD  . PRO B 2 19  ? 1.371   -12.544 23.707  1.00 97.10 19  B 1 
ATOM 1320 N N   . SER B 2 20  ? 4.745   -13.040 22.102  1.00 98.04 20  B 1 
ATOM 1321 C CA  . SER B 2 20  ? 5.991   -13.648 21.629  1.00 97.97 20  B 1 
ATOM 1322 C C   . SER B 2 20  ? 5.996   -13.992 20.137  1.00 98.04 20  B 1 
ATOM 1323 O O   . SER B 2 20  ? 7.038   -14.400 19.628  1.00 97.06 20  B 1 
ATOM 1324 C CB  . SER B 2 20  ? 6.275   -14.915 22.444  1.00 97.15 20  B 1 
ATOM 1325 O OG  . SER B 2 20  ? 5.179   -15.805 22.354  1.00 90.64 20  B 1 
ATOM 1326 N N   . ASP B 2 21  ? 4.870   -13.863 19.420  1.00 98.08 21  B 1 
ATOM 1327 C CA  . ASP B 2 21  ? 4.834   -14.099 17.982  1.00 98.04 21  B 1 
ATOM 1328 C C   . ASP B 2 21  ? 5.738   -13.097 17.257  1.00 98.39 21  B 1 
ATOM 1329 O O   . ASP B 2 21  ? 5.712   -11.890 17.527  1.00 97.98 21  B 1 
ATOM 1330 C CB  . ASP B 2 21  ? 3.399   -14.010 17.416  1.00 97.60 21  B 1 
ATOM 1331 C CG  . ASP B 2 21  ? 2.532   -15.254 17.614  1.00 96.26 21  B 1 
ATOM 1332 O OD1 . ASP B 2 21  ? 3.074   -16.348 17.842  1.00 92.41 21  B 1 
ATOM 1333 O OD2 . ASP B 2 21  ? 1.300   -15.139 17.401  1.00 91.89 21  B 1 
ATOM 1334 N N   . THR B 2 22  ? 6.518   -13.606 16.303  1.00 98.21 22  B 1 
ATOM 1335 C CA  . THR B 2 22  ? 7.299   -12.758 15.403  1.00 98.32 22  B 1 
ATOM 1336 C C   . THR B 2 22  ? 6.397   -12.065 14.380  1.00 98.47 22  B 1 
ATOM 1337 O O   . THR B 2 22  ? 5.294   -12.530 14.075  1.00 98.21 22  B 1 
ATOM 1338 C CB  . THR B 2 22  ? 8.404   -13.547 14.691  1.00 97.85 22  B 1 
ATOM 1339 O OG1 . THR B 2 22  ? 7.847   -14.541 13.865  1.00 94.15 22  B 1 
ATOM 1340 C CG2 . THR B 2 22  ? 9.374   -14.215 15.660  1.00 94.06 22  B 1 
ATOM 1341 N N   . ILE B 2 23  ? 6.887   -10.978 13.809  1.00 98.33 23  B 1 
ATOM 1342 C CA  . ILE B 2 23  ? 6.201   -10.306 12.702  1.00 98.48 23  B 1 
ATOM 1343 C C   . ILE B 2 23  ? 6.054   -11.236 11.493  1.00 98.43 23  B 1 
ATOM 1344 O O   . ILE B 2 23  ? 5.018   -11.211 10.839  1.00 98.34 23  B 1 
ATOM 1345 C CB  . ILE B 2 23  ? 6.930   -8.998  12.337  1.00 98.27 23  B 1 
ATOM 1346 C CG1 . ILE B 2 23  ? 7.006   -8.010  13.525  1.00 97.47 23  B 1 
ATOM 1347 C CG2 . ILE B 2 23  ? 6.299   -8.314  11.116  1.00 97.82 23  B 1 
ATOM 1348 C CD1 . ILE B 2 23  ? 5.672   -7.657  14.192  1.00 95.95 23  B 1 
ATOM 1349 N N   . GLU B 2 24  ? 7.031   -12.114 11.255  1.00 98.32 24  B 1 
ATOM 1350 C CA  . GLU B 2 24  ? 6.949   -13.157 10.232  1.00 98.06 24  B 1 
ATOM 1351 C C   . GLU B 2 24  ? 5.767   -14.111 10.477  1.00 98.28 24  B 1 
ATOM 1352 O O   . GLU B 2 24  ? 4.967   -14.351 9.574   1.00 97.71 24  B 1 
ATOM 1353 C CB  . GLU B 2 24  ? 8.284   -13.907 10.196  1.00 96.78 24  B 1 
ATOM 1354 C CG  . GLU B 2 24  ? 8.387   -14.852 9.003   1.00 82.04 24  B 1 
ATOM 1355 C CD  . GLU B 2 24  ? 9.738   -15.580 8.938   1.00 75.75 24  B 1 
ATOM 1356 O OE1 . GLU B 2 24  ? 9.958   -16.305 7.935   1.00 70.24 24  B 1 
ATOM 1357 O OE2 . GLU B 2 24  ? 10.548  -15.428 9.877   1.00 68.78 24  B 1 
ATOM 1358 N N   . ASN B 2 25  ? 5.564   -14.563 11.721  1.00 98.14 25  B 1 
ATOM 1359 C CA  . ASN B 2 25  ? 4.412   -15.389 12.080  1.00 97.95 25  B 1 
ATOM 1360 C C   . ASN B 2 25  ? 3.079   -14.651 11.864  1.00 98.18 25  B 1 
ATOM 1361 O O   . ASN B 2 25  ? 2.103   -15.232 11.388  1.00 97.72 25  B 1 
ATOM 1362 C CB  . ASN B 2 25  ? 4.522   -15.830 13.551  1.00 97.31 25  B 1 
ATOM 1363 C CG  . ASN B 2 25  ? 5.601   -16.865 13.803  1.00 87.94 25  B 1 
ATOM 1364 O OD1 . ASN B 2 25  ? 6.138   -17.483 12.917  1.00 77.07 25  B 1 
ATOM 1365 N ND2 . ASN B 2 25  ? 5.915   -17.107 15.060  1.00 74.80 25  B 1 
ATOM 1366 N N   . VAL B 2 26  ? 3.034   -13.360 12.174  1.00 98.26 26  B 1 
ATOM 1367 C CA  . VAL B 2 26  ? 1.848   -12.530 11.923  1.00 98.31 26  B 1 
ATOM 1368 C C   . VAL B 2 26  ? 1.577   -12.421 10.421  1.00 98.33 26  B 1 
ATOM 1369 O O   . VAL B 2 26  ? 0.426   -12.580 9.995   1.00 98.08 26  B 1 
ATOM 1370 C CB  . VAL B 2 26  ? 1.994   -11.140 12.558  1.00 98.16 26  B 1 
ATOM 1371 C CG1 . VAL B 2 26  ? 0.798   -10.232 12.249  1.00 97.30 26  B 1 
ATOM 1372 C CG2 . VAL B 2 26  ? 2.083   -11.254 14.083  1.00 97.45 26  B 1 
ATOM 1373 N N   . LYS B 2 27  ? 2.612   -12.225 9.597   1.00 98.48 27  B 1 
ATOM 1374 C CA  . LYS B 2 27  ? 2.480   -12.197 8.134   1.00 98.47 27  B 1 
ATOM 1375 C C   . LYS B 2 27  ? 2.002   -13.535 7.564   1.00 98.28 27  B 1 
ATOM 1376 O O   . LYS B 2 27  ? 1.158   -13.527 6.676   1.00 97.81 27  B 1 
ATOM 1377 C CB  . LYS B 2 27  ? 3.813   -11.782 7.502   1.00 98.49 27  B 1 
ATOM 1378 C CG  . LYS B 2 27  ? 4.106   -10.288 7.673   1.00 98.21 27  B 1 
ATOM 1379 C CD  . LYS B 2 27  ? 5.456   -9.968  7.040   1.00 97.64 27  B 1 
ATOM 1380 C CE  . LYS B 2 27  ? 5.769   -8.466  7.107   1.00 96.53 27  B 1 
ATOM 1381 N NZ  . LYS B 2 27  ? 7.067   -8.178  6.479   1.00 95.16 27  B 1 
ATOM 1382 N N   . ALA B 2 28  ? 2.454   -14.662 8.105   1.00 98.23 28  B 1 
ATOM 1383 C CA  . ALA B 2 28  ? 1.966   -15.986 7.728   1.00 98.00 28  B 1 
ATOM 1384 C C   . ALA B 2 28  ? 0.462   -16.148 8.036   1.00 97.71 28  B 1 
ATOM 1385 O O   . ALA B 2 28  ? -0.306  -16.598 7.184   1.00 96.85 28  B 1 
ATOM 1386 C CB  . ALA B 2 28  ? 2.813   -17.047 8.430   1.00 97.75 28  B 1 
ATOM 1387 N N   . LYS B 2 29  ? 0.007   -15.690 9.211   1.00 97.88 29  B 1 
ATOM 1388 C CA  . LYS B 2 29  ? -1.421  -15.675 9.566   1.00 97.30 29  B 1 
ATOM 1389 C C   . LYS B 2 29  ? -2.247  -14.782 8.633   1.00 96.74 29  B 1 
ATOM 1390 O O   . LYS B 2 29  ? -3.383  -15.117 8.306   1.00 95.70 29  B 1 
ATOM 1391 C CB  . LYS B 2 29  ? -1.600  -15.247 11.035  1.00 97.42 29  B 1 
ATOM 1392 C CG  . LYS B 2 29  ? -1.088  -16.296 12.043  1.00 96.36 29  B 1 
ATOM 1393 C CD  . LYS B 2 29  ? -1.109  -15.777 13.489  1.00 94.18 29  B 1 
ATOM 1394 C CE  . LYS B 2 29  ? -0.528  -16.832 14.435  1.00 91.39 29  B 1 
ATOM 1395 N NZ  . LYS B 2 29  ? -0.465  -16.414 15.869  1.00 85.05 29  B 1 
ATOM 1396 N N   . ILE B 2 30  ? -1.684  -13.657 8.174   1.00 97.42 30  B 1 
ATOM 1397 C CA  . ILE B 2 30  ? -2.331  -12.784 7.184   1.00 97.11 30  B 1 
ATOM 1398 C C   . ILE B 2 30  ? -2.408  -13.478 5.820   1.00 96.53 30  B 1 
ATOM 1399 O O   . ILE B 2 30  ? -3.461  -13.416 5.192   1.00 95.43 30  B 1 
ATOM 1400 C CB  . ILE B 2 30  ? -1.619  -11.417 7.088   1.00 97.41 30  B 1 
ATOM 1401 C CG1 . ILE B 2 30  ? -1.807  -10.627 8.395   1.00 97.11 30  B 1 
ATOM 1402 C CG2 . ILE B 2 30  ? -2.182  -10.593 5.913   1.00 97.03 30  B 1 
ATOM 1403 C CD1 . ILE B 2 30  ? -0.843  -9.445  8.529   1.00 96.74 30  B 1 
ATOM 1404 N N   . GLN B 2 31  ? -1.351  -14.179 5.391   1.00 96.67 31  B 1 
ATOM 1405 C CA  . GLN B 2 31  ? -1.362  -14.938 4.134   1.00 96.38 31  B 1 
ATOM 1406 C C   . GLN B 2 31  ? -2.500  -15.953 4.091   1.00 95.59 31  B 1 
ATOM 1407 O O   . GLN B 2 31  ? -3.196  -16.047 3.086   1.00 93.85 31  B 1 
ATOM 1408 C CB  . GLN B 2 31  ? -0.010  -15.637 3.938   1.00 96.13 31  B 1 
ATOM 1409 C CG  . GLN B 2 31  ? 0.074   -16.352 2.581   1.00 94.72 31  B 1 
ATOM 1410 C CD  . GLN B 2 31  ? 1.384   -17.123 2.386   1.00 92.76 31  B 1 
ATOM 1411 O OE1 . GLN B 2 31  ? 2.146   -17.360 3.300   1.00 86.85 31  B 1 
ATOM 1412 N NE2 . GLN B 2 31  ? 1.674   -17.550 1.181   1.00 84.26 31  B 1 
ATOM 1413 N N   . CYS B 2 32  ? -2.738  -16.675 5.183   1.00 95.38 32  B 1 
ATOM 1414 C CA  . CYS B 2 32  ? -3.833  -17.642 5.267   1.00 94.63 32  B 1 
ATOM 1415 C C   . CYS B 2 32  ? -5.228  -17.012 5.087   1.00 93.95 32  B 1 
ATOM 1416 O O   . CYS B 2 32  ? -6.143  -17.696 4.645   1.00 92.36 32  B 1 
ATOM 1417 C CB  . CYS B 2 32  ? -3.773  -18.361 6.622   1.00 94.06 32  B 1 
ATOM 1418 S SG  . CYS B 2 32  ? -2.285  -19.393 6.720   1.00 84.66 32  B 1 
ATOM 1419 N N   . LYS B 2 33  ? -5.395  -15.732 5.422   1.00 93.96 33  B 1 
ATOM 1420 C CA  . LYS B 2 33  ? -6.685  -15.033 5.351   1.00 93.37 33  B 1 
ATOM 1421 C C   . LYS B 2 33  ? -6.875  -14.216 4.074   1.00 92.85 33  B 1 
ATOM 1422 O O   . LYS B 2 33  ? -7.976  -14.145 3.548   1.00 90.38 33  B 1 
ATOM 1423 C CB  . LYS B 2 33  ? -6.869  -14.135 6.581   1.00 92.72 33  B 1 
ATOM 1424 C CG  . LYS B 2 33  ? -7.067  -14.958 7.859   1.00 90.89 33  B 1 
ATOM 1425 C CD  . LYS B 2 33  ? -7.603  -14.081 8.979   1.00 87.89 33  B 1 
ATOM 1426 C CE  . LYS B 2 33  ? -7.953  -14.951 10.194  1.00 84.54 33  B 1 
ATOM 1427 N NZ  . LYS B 2 33  ? -8.893  -14.265 11.109  1.00 77.67 33  B 1 
ATOM 1428 N N   . GLU B 2 34  ? -5.801  -13.574 3.584   1.00 94.15 34  B 1 
ATOM 1429 C CA  . GLU B 2 34  ? -5.866  -12.615 2.478   1.00 93.62 34  B 1 
ATOM 1430 C C   . GLU B 2 34  ? -5.172  -13.119 1.196   1.00 93.86 34  B 1 
ATOM 1431 O O   . GLU B 2 34  ? -5.250  -12.465 0.153   1.00 92.01 34  B 1 
ATOM 1432 C CB  . GLU B 2 34  ? -5.260  -11.276 2.924   1.00 92.83 34  B 1 
ATOM 1433 C CG  . GLU B 2 34  ? -6.007  -10.591 4.077   1.00 89.87 34  B 1 
ATOM 1434 C CD  . GLU B 2 34  ? -7.335  -9.947  3.659   1.00 89.11 34  B 1 
ATOM 1435 O OE1 . GLU B 2 34  ? -8.348  -10.191 4.342   1.00 83.08 34  B 1 
ATOM 1436 O OE2 . GLU B 2 34  ? -7.333  -9.108  2.729   1.00 83.57 34  B 1 
ATOM 1437 N N   . GLY B 2 35  ? -4.456  -14.249 1.259   1.00 93.78 35  B 1 
ATOM 1438 C CA  . GLY B 2 35  ? -3.732  -14.813 0.116   1.00 93.71 35  B 1 
ATOM 1439 C C   . GLY B 2 35  ? -2.552  -13.966 -0.367  1.00 94.63 35  B 1 
ATOM 1440 O O   . GLY B 2 35  ? -2.148  -14.070 -1.521  1.00 93.41 35  B 1 
ATOM 1441 N N   . ILE B 2 36  ? -2.005  -13.100 0.477   1.00 95.53 36  B 1 
ATOM 1442 C CA  . ILE B 2 36  ? -0.863  -12.236 0.143   1.00 96.29 36  B 1 
ATOM 1443 C C   . ILE B 2 36  ? 0.410   -12.869 0.711   1.00 96.70 36  B 1 
ATOM 1444 O O   . ILE B 2 36  ? 0.501   -13.012 1.930   1.00 96.38 36  B 1 
ATOM 1445 C CB  . ILE B 2 36  ? -1.061  -10.799 0.663   1.00 95.92 36  B 1 
ATOM 1446 C CG1 . ILE B 2 36  ? -2.401  -10.209 0.178   1.00 93.72 36  B 1 
ATOM 1447 C CG2 . ILE B 2 36  ? 0.112   -9.918  0.191   1.00 93.59 36  B 1 
ATOM 1448 C CD1 . ILE B 2 36  ? -2.742  -8.869  0.814   1.00 89.34 36  B 1 
ATOM 1449 N N   . PRO B 2 37  ? 1.408   -13.206 -0.128  1.00 96.47 37  B 1 
ATOM 1450 C CA  . PRO B 2 37  ? 2.675   -13.752 0.354   1.00 96.57 37  B 1 
ATOM 1451 C C   . PRO B 2 37  ? 3.367   -12.818 1.354   1.00 97.11 37  B 1 
ATOM 1452 O O   . PRO B 2 37  ? 3.338   -11.592 1.164   1.00 96.84 37  B 1 
ATOM 1453 C CB  . PRO B 2 37  ? 3.539   -13.961 -0.901  1.00 95.49 37  B 1 
ATOM 1454 C CG  . PRO B 2 37  ? 2.517   -14.102 -2.015  1.00 92.78 37  B 1 
ATOM 1455 C CD  . PRO B 2 37  ? 1.391   -13.173 -1.576  1.00 95.51 37  B 1 
ATOM 1456 N N   . PRO B 2 38  ? 4.031   -13.348 2.402   1.00 97.12 38  B 1 
ATOM 1457 C CA  . PRO B 2 38  ? 4.712   -12.529 3.415   1.00 97.26 38  B 1 
ATOM 1458 C C   . PRO B 2 38  ? 5.721   -11.534 2.839   1.00 97.30 38  B 1 
ATOM 1459 O O   . PRO B 2 38  ? 5.816   -10.406 3.323   1.00 96.84 38  B 1 
ATOM 1460 C CB  . PRO B 2 38  ? 5.393   -13.532 4.350   1.00 96.83 38  B 1 
ATOM 1461 C CG  . PRO B 2 38  ? 4.496   -14.753 4.261   1.00 95.24 38  B 1 
ATOM 1462 C CD  . PRO B 2 38  ? 4.057   -14.745 2.794   1.00 96.88 38  B 1 
ATOM 1463 N N   . ASP B 2 39  ? 6.430   -11.908 1.771   1.00 97.34 39  B 1 
ATOM 1464 C CA  . ASP B 2 39  ? 7.419   -11.057 1.099   1.00 96.90 39  B 1 
ATOM 1465 C C   . ASP B 2 39  ? 6.793   -9.846  0.376   1.00 96.99 39  B 1 
ATOM 1466 O O   . ASP B 2 39  ? 7.496   -8.865  0.115   1.00 95.69 39  B 1 
ATOM 1467 C CB  . ASP B 2 39  ? 8.234   -11.910 0.113   1.00 96.04 39  B 1 
ATOM 1468 C CG  . ASP B 2 39  ? 7.409   -12.265 -1.124  1.00 89.91 39  B 1 
ATOM 1469 O OD1 . ASP B 2 39  ? 6.334   -12.858 -0.930  1.00 84.56 39  B 1 
ATOM 1470 O OD2 . ASP B 2 39  ? 7.808   -11.846 -2.228  1.00 83.84 39  B 1 
ATOM 1471 N N   . GLN B 2 40  ? 5.497   -9.882  0.091   1.00 97.11 40  B 1 
ATOM 1472 C CA  . GLN B 2 40  ? 4.737   -8.764  -0.480  1.00 96.87 40  B 1 
ATOM 1473 C C   . GLN B 2 40  ? 4.049   -7.906  0.588   1.00 96.95 40  B 1 
ATOM 1474 O O   . GLN B 2 40  ? 3.507   -6.843  0.269   1.00 95.52 40  B 1 
ATOM 1475 C CB  . GLN B 2 40  ? 3.712   -9.277  -1.505  1.00 96.13 40  B 1 
ATOM 1476 C CG  . GLN B 2 40  ? 4.371   -10.000 -2.688  1.00 93.34 40  B 1 
ATOM 1477 C CD  . GLN B 2 40  ? 5.411   -9.136  -3.405  1.00 92.89 40  B 1 
ATOM 1478 O OE1 . GLN B 2 40  ? 5.205   -7.955  -3.673  1.00 86.92 40  B 1 
ATOM 1479 N NE2 . GLN B 2 40  ? 6.557   -9.695  -3.712  1.00 85.28 40  B 1 
ATOM 1480 N N   . GLN B 2 41  ? 4.071   -8.327  1.846   1.00 97.46 41  B 1 
ATOM 1481 C CA  . GLN B 2 41  ? 3.444   -7.600  2.943   1.00 97.74 41  B 1 
ATOM 1482 C C   . GLN B 2 41  ? 4.413   -6.616  3.600   1.00 97.75 41  B 1 
ATOM 1483 O O   . GLN B 2 41  ? 5.572   -6.923  3.876   1.00 97.22 41  B 1 
ATOM 1484 C CB  . GLN B 2 41  ? 2.892   -8.573  3.987   1.00 97.80 41  B 1 
ATOM 1485 C CG  . GLN B 2 41  ? 1.824   -9.535  3.443   1.00 97.36 41  B 1 
ATOM 1486 C CD  . GLN B 2 41  ? 1.340   -10.491 4.530   1.00 97.77 41  B 1 
ATOM 1487 O OE1 . GLN B 2 41  ? 1.276   -10.127 5.695   1.00 93.96 41  B 1 
ATOM 1488 N NE2 . GLN B 2 41  ? 1.002   -11.710 4.200   1.00 93.90 41  B 1 
ATOM 1489 N N   . ARG B 2 42  ? 3.901   -5.433  3.928   1.00 97.63 42  B 1 
ATOM 1490 C CA  . ARG B 2 42  ? 4.527   -4.493  4.860   1.00 97.64 42  B 1 
ATOM 1491 C C   . ARG B 2 42  ? 3.507   -4.149  5.929   1.00 97.59 42  B 1 
ATOM 1492 O O   . ARG B 2 42  ? 2.422   -3.660  5.614   1.00 96.72 42  B 1 
ATOM 1493 C CB  . ARG B 2 42  ? 5.033   -3.262  4.087   1.00 97.22 42  B 1 
ATOM 1494 C CG  . ARG B 2 42  ? 5.787   -2.241  4.951   1.00 96.29 42  B 1 
ATOM 1495 C CD  . ARG B 2 42  ? 6.268   -1.093  4.062   1.00 94.72 42  B 1 
ATOM 1496 N NE  . ARG B 2 42  ? 7.095   -0.094  4.753   1.00 93.29 42  B 1 
ATOM 1497 C CZ  . ARG B 2 42  ? 8.409   0.112   4.645   1.00 93.23 42  B 1 
ATOM 1498 N NH1 . ARG B 2 42  ? 9.203   -0.688  3.980   1.00 87.37 42  B 1 
ATOM 1499 N NH2 . ARG B 2 42  ? 8.967   1.129   5.184   1.00 88.63 42  B 1 
ATOM 1500 N N   . LEU B 2 43  ? 3.865   -4.418  7.189   1.00 97.81 43  B 1 
ATOM 1501 C CA  . LEU B 2 43  ? 3.043   -4.064  8.337   1.00 97.93 43  B 1 
ATOM 1502 C C   . LEU B 2 43  ? 3.541   -2.758  8.952   1.00 97.80 43  B 1 
ATOM 1503 O O   . LEU B 2 43  ? 4.745   -2.565  9.106   1.00 97.36 43  B 1 
ATOM 1504 C CB  . LEU B 2 43  ? 3.022   -5.207  9.359   1.00 97.98 43  B 1 
ATOM 1505 C CG  . LEU B 2 43  ? 2.306   -6.477  8.863   1.00 97.43 43  B 1 
ATOM 1506 C CD1 . LEU B 2 43  ? 2.433   -7.580  9.906   1.00 96.78 43  B 1 
ATOM 1507 C CD2 . LEU B 2 43  ? 0.818   -6.226  8.606   1.00 96.53 43  B 1 
ATOM 1508 N N   . ILE B 2 44  ? 2.615   -1.874  9.289   1.00 97.38 44  B 1 
ATOM 1509 C CA  . ILE B 2 44  ? 2.898   -0.570  9.883   1.00 97.14 44  B 1 
ATOM 1510 C C   . ILE B 2 44  ? 2.135   -0.456  11.199  1.00 97.02 44  B 1 
ATOM 1511 O O   . ILE B 2 44  ? 0.931   -0.719  11.262  1.00 96.77 44  B 1 
ATOM 1512 C CB  . ILE B 2 44  ? 2.545   0.574   8.903   1.00 96.80 44  B 1 
ATOM 1513 C CG1 . ILE B 2 44  ? 3.340   0.436   7.586   1.00 95.72 44  B 1 
ATOM 1514 C CG2 . ILE B 2 44  ? 2.807   1.943   9.555   1.00 95.65 44  B 1 
ATOM 1515 C CD1 . ILE B 2 44  ? 2.928   1.437   6.491   1.00 93.88 44  B 1 
ATOM 1516 N N   . PHE B 2 45  ? 2.844   -0.026  12.249  1.00 96.79 45  B 1 
ATOM 1517 C CA  . PHE B 2 45  ? 2.278   0.317   13.539  1.00 96.70 45  B 1 
ATOM 1518 C C   . PHE B 2 45  ? 2.905   1.617   14.039  1.00 96.42 45  B 1 
ATOM 1519 O O   . PHE B 2 45  ? 4.113   1.816   13.904  1.00 95.53 45  B 1 
ATOM 1520 C CB  . PHE B 2 45  ? 2.505   -0.831  14.526  1.00 96.70 45  B 1 
ATOM 1521 C CG  . PHE B 2 45  ? 1.900   -0.579  15.888  1.00 96.78 45  B 1 
ATOM 1522 C CD1 . PHE B 2 45  ? 2.730   -0.329  17.000  1.00 96.02 45  B 1 
ATOM 1523 C CD2 . PHE B 2 45  ? 0.504   -0.590  16.053  1.00 96.10 45  B 1 
ATOM 1524 C CE1 . PHE B 2 45  ? 2.165   -0.104  18.267  1.00 95.50 45  B 1 
ATOM 1525 C CE2 . PHE B 2 45  ? -0.065  -0.365  17.318  1.00 95.45 45  B 1 
ATOM 1526 C CZ  . PHE B 2 45  ? 0.766   -0.126  18.422  1.00 95.71 45  B 1 
ATOM 1527 N N   . ALA B 2 46  ? 2.099   2.525   14.552  1.00 95.62 46  B 1 
ATOM 1528 C CA  . ALA B 2 46  ? 2.547   3.850   15.001  1.00 95.06 46  B 1 
ATOM 1529 C C   . ALA B 2 46  ? 3.444   4.584   13.972  1.00 95.10 46  B 1 
ATOM 1530 O O   . ALA B 2 46  ? 4.472   5.167   14.313  1.00 92.91 46  B 1 
ATOM 1531 C CB  . ALA B 2 46  ? 3.158   3.713   16.403  1.00 93.72 46  B 1 
ATOM 1532 N N   . GLY B 2 47  ? 3.081   4.503   12.691  1.00 94.96 47  B 1 
ATOM 1533 C CA  . GLY B 2 47  ? 3.805   5.153   11.597  1.00 94.99 47  B 1 
ATOM 1534 C C   . GLY B 2 47  ? 5.119   4.485   11.171  1.00 95.54 47  B 1 
ATOM 1535 O O   . GLY B 2 47  ? 5.761   4.960   10.235  1.00 94.07 47  B 1 
ATOM 1536 N N   . LYS B 2 48  ? 5.530   3.387   11.815  1.00 95.49 48  B 1 
ATOM 1537 C CA  . LYS B 2 48  ? 6.785   2.670   11.529  1.00 95.72 48  B 1 
ATOM 1538 C C   . LYS B 2 48  ? 6.520   1.312   10.890  1.00 96.30 48  B 1 
ATOM 1539 O O   . LYS B 2 48  ? 5.527   0.654   11.189  1.00 95.87 48  B 1 
ATOM 1540 C CB  . LYS B 2 48  ? 7.612   2.526   12.812  1.00 94.54 48  B 1 
ATOM 1541 C CG  . LYS B 2 48  ? 8.076   3.884   13.359  1.00 90.87 48  B 1 
ATOM 1542 C CD  . LYS B 2 48  ? 8.886   3.692   14.653  1.00 88.10 48  B 1 
ATOM 1543 C CE  . LYS B 2 48  ? 9.322   5.048   15.212  1.00 82.02 48  B 1 
ATOM 1544 N NZ  . LYS B 2 48  ? 9.990   4.913   16.526  1.00 74.94 48  B 1 
ATOM 1545 N N   . GLN B 2 49  ? 7.468   0.874   10.044  1.00 96.48 49  B 1 
ATOM 1546 C CA  . GLN B 2 49  ? 7.510   -0.504  9.569   1.00 96.65 49  B 1 
ATOM 1547 C C   . GLN B 2 49  ? 7.840   -1.458  10.731  1.00 97.09 49  B 1 
ATOM 1548 O O   . GLN B 2 49  ? 8.671   -1.147  11.573  1.00 95.96 49  B 1 
ATOM 1549 C CB  . GLN B 2 49  ? 8.533   -0.645  8.429   1.00 95.08 49  B 1 
ATOM 1550 C CG  . GLN B 2 49  ? 8.687   -2.102  7.962   1.00 88.00 49  B 1 
ATOM 1551 C CD  . GLN B 2 49  ? 9.651   -2.275  6.791   1.00 83.09 49  B 1 
ATOM 1552 O OE1 . GLN B 2 49  ? 9.816   -1.407  5.971   1.00 76.05 49  B 1 
ATOM 1553 N NE2 . GLN B 2 49  ? 10.282  -3.415  6.642   1.00 69.94 49  B 1 
ATOM 1554 N N   . LEU B 2 50  ? 7.218   -2.638  10.710  1.00 97.58 50  B 1 
ATOM 1555 C CA  . LEU B 2 50  ? 7.551   -3.753  11.588  1.00 97.78 50  B 1 
ATOM 1556 C C   . LEU B 2 50  ? 8.535   -4.694  10.879  1.00 97.67 50  B 1 
ATOM 1557 O O   . LEU B 2 50  ? 8.287   -5.130  9.753   1.00 96.86 50  B 1 
ATOM 1558 C CB  . LEU B 2 50  ? 6.264   -4.464  12.017  1.00 97.76 50  B 1 
ATOM 1559 C CG  . LEU B 2 50  ? 5.190   -3.565  12.665  1.00 97.21 50  B 1 
ATOM 1560 C CD1 . LEU B 2 50  ? 3.995   -4.408  13.097  1.00 96.34 50  B 1 
ATOM 1561 C CD2 . LEU B 2 50  ? 5.704   -2.814  13.888  1.00 96.02 50  B 1 
ATOM 1562 N N   . GLU B 2 51  ? 9.662   -4.989  11.533  1.00 97.44 51  B 1 
ATOM 1563 C CA  . GLU B 2 51  ? 10.713  -5.873  11.022  1.00 97.02 51  B 1 
ATOM 1564 C C   . GLU B 2 51  ? 10.384  -7.344  11.311  1.00 97.40 51  B 1 
ATOM 1565 O O   . GLU B 2 51  ? 9.973   -7.674  12.417  1.00 96.91 51  B 1 
ATOM 1566 C CB  . GLU B 2 51  ? 12.064  -5.522  11.667  1.00 95.71 51  B 1 
ATOM 1567 C CG  . GLU B 2 51  ? 12.638  -4.155  11.258  1.00 88.09 51  B 1 
ATOM 1568 C CD  . GLU B 2 51  ? 13.833  -3.744  12.130  1.00 80.18 51  B 1 
ATOM 1569 O OE1 . GLU B 2 51  ? 14.111  -2.525  12.253  1.00 73.56 51  B 1 
ATOM 1570 O OE2 . GLU B 2 51  ? 14.455  -4.592  12.807  1.00 72.55 51  B 1 
ATOM 1571 N N   . ASP B 2 52  ? 10.637  -8.233  10.343  1.00 96.73 52  B 1 
ATOM 1572 C CA  . ASP B 2 52  ? 10.215  -9.642  10.391  1.00 96.55 52  B 1 
ATOM 1573 C C   . ASP B 2 52  ? 10.780  -10.420 11.580  1.00 95.85 52  B 1 
ATOM 1574 O O   . ASP B 2 52  ? 10.069  -11.216 12.201  1.00 90.56 52  B 1 
ATOM 1575 C CB  . ASP B 2 52  ? 10.583  -10.335 9.061   1.00 95.62 52  B 1 
ATOM 1576 C CG  . ASP B 2 52  ? 9.738   -9.809  7.899   1.00 94.49 52  B 1 
ATOM 1577 O OD1 . ASP B 2 52  ? 8.654   -9.256  8.163   1.00 91.02 52  B 1 
ATOM 1578 O OD2 . ASP B 2 52  ? 10.133  -9.912  6.721   1.00 89.63 52  B 1 
ATOM 1579 N N   . GLY B 2 53  ? 12.036  -10.169 11.929  1.00 96.05 53  B 1 
ATOM 1580 C CA  . GLY B 2 53  ? 12.720  -10.867 13.020  1.00 95.58 53  B 1 
ATOM 1581 C C   . GLY B 2 53  ? 12.357  -10.400 14.434  1.00 96.51 53  B 1 
ATOM 1582 O O   . GLY B 2 53  ? 12.831  -10.996 15.404  1.00 93.68 53  B 1 
ATOM 1583 N N   . ARG B 2 54  ? 11.541  -9.354  14.574  1.00 97.44 54  B 1 
ATOM 1584 C CA  . ARG B 2 54  ? 11.104  -8.855  15.885  1.00 97.63 54  B 1 
ATOM 1585 C C   . ARG B 2 54  ? 9.757   -9.453  16.280  1.00 98.18 54  B 1 
ATOM 1586 O O   . ARG B 2 54  ? 9.010   -9.953  15.440  1.00 97.55 54  B 1 
ATOM 1587 C CB  . ARG B 2 54  ? 11.075  -7.328  15.913  1.00 96.90 54  B 1 
ATOM 1588 C CG  . ARG B 2 54  ? 12.442  -6.710  15.620  1.00 92.82 54  B 1 
ATOM 1589 C CD  . ARG B 2 54  ? 12.461  -5.258  16.098  1.00 85.13 54  B 1 
ATOM 1590 N NE  . ARG B 2 54  ? 13.597  -4.509  15.571  1.00 77.70 54  B 1 
ATOM 1591 C CZ  . ARG B 2 54  ? 14.031  -3.336  15.965  1.00 69.76 54  B 1 
ATOM 1592 N NH1 . ARG B 2 54  ? 13.533  -2.735  17.015  1.00 63.18 54  B 1 
ATOM 1593 N NH2 . ARG B 2 54  ? 14.966  -2.740  15.290  1.00 64.32 54  B 1 
ATOM 1594 N N   . THR B 2 55  ? 9.466   -9.370  17.582  1.00 98.01 55  B 1 
ATOM 1595 C CA  . THR B 2 55  ? 8.202   -9.843  18.145  1.00 98.10 55  B 1 
ATOM 1596 C C   . THR B 2 55  ? 7.191   -8.701  18.305  1.00 98.11 55  B 1 
ATOM 1597 O O   . THR B 2 55  ? 7.524   -7.518  18.255  1.00 97.63 55  B 1 
ATOM 1598 C CB  . THR B 2 55  ? 8.418   -10.560 19.484  1.00 97.75 55  B 1 
ATOM 1599 O OG1 . THR B 2 55  ? 8.899   -9.654  20.442  1.00 94.48 55  B 1 
ATOM 1600 C CG2 . THR B 2 55  ? 9.393   -11.728 19.378  1.00 94.16 55  B 1 
ATOM 1601 N N   . LEU B 2 56  ? 5.925   -9.052  18.532  1.00 98.15 56  B 1 
ATOM 1602 C CA  . LEU B 2 56  ? 4.891   -8.076  18.862  1.00 98.03 56  B 1 
ATOM 1603 C C   . LEU B 2 56  ? 5.219   -7.325  20.167  1.00 97.92 56  B 1 
ATOM 1604 O O   . LEU B 2 56  ? 4.981   -6.120  20.251  1.00 97.26 56  B 1 
ATOM 1605 C CB  . LEU B 2 56  ? 3.536   -8.782  18.975  1.00 98.03 56  B 1 
ATOM 1606 C CG  . LEU B 2 56  ? 2.984   -9.330  17.642  1.00 97.54 56  B 1 
ATOM 1607 C CD1 . LEU B 2 56  ? 1.700   -10.124 17.915  1.00 96.70 56  B 1 
ATOM 1608 C CD2 . LEU B 2 56  ? 2.642   -8.218  16.650  1.00 96.32 56  B 1 
ATOM 1609 N N   . SER B 2 57  ? 5.801   -8.008  21.151  1.00 97.83 57  B 1 
ATOM 1610 C CA  . SER B 2 57  ? 6.218   -7.403  22.417  1.00 97.47 57  B 1 
ATOM 1611 C C   . SER B 2 57  ? 7.339   -6.381  22.241  1.00 97.37 57  B 1 
ATOM 1612 O O   . SER B 2 57  ? 7.309   -5.351  22.924  1.00 96.16 57  B 1 
ATOM 1613 C CB  . SER B 2 57  ? 6.624   -8.470  23.431  1.00 96.52 57  B 1 
ATOM 1614 O OG  . SER B 2 57  ? 7.557   -9.377  22.905  1.00 83.75 57  B 1 
ATOM 1615 N N   . ASP B 2 58  ? 8.272   -6.575  21.295  1.00 97.68 58  B 1 
ATOM 1616 C CA  . ASP B 2 58  ? 9.352   -5.615  21.015  1.00 97.20 58  B 1 
ATOM 1617 C C   . ASP B 2 58  ? 8.819   -4.250  20.547  1.00 96.99 58  B 1 
ATOM 1618 O O   . ASP B 2 58  ? 9.440   -3.219  20.773  1.00 95.81 58  B 1 
ATOM 1619 C CB  . ASP B 2 58  ? 10.290  -6.158  19.928  1.00 97.01 58  B 1 
ATOM 1620 C CG  . ASP B 2 58  ? 11.047  -7.423  20.327  1.00 95.73 58  B 1 
ATOM 1621 O OD1 . ASP B 2 58  ? 11.422  -7.542  21.513  1.00 92.70 58  B 1 
ATOM 1622 O OD2 . ASP B 2 58  ? 11.245  -8.262  19.429  1.00 92.33 58  B 1 
ATOM 1623 N N   . TYR B 2 59  ? 7.646   -4.253  19.900  1.00 96.89 59  B 1 
ATOM 1624 C CA  . TYR B 2 59  ? 6.959   -3.043  19.462  1.00 96.58 59  B 1 
ATOM 1625 C C   . TYR B 2 59  ? 5.895   -2.548  20.451  1.00 96.24 59  B 1 
ATOM 1626 O O   . TYR B 2 59  ? 5.152   -1.614  20.136  1.00 94.52 59  B 1 
ATOM 1627 C CB  . TYR B 2 59  ? 6.365   -3.281  18.072  1.00 96.32 59  B 1 
ATOM 1628 C CG  . TYR B 2 59  ? 7.412   -3.432  17.001  1.00 96.65 59  B 1 
ATOM 1629 C CD1 . TYR B 2 59  ? 8.152   -2.309  16.565  1.00 95.70 59  B 1 
ATOM 1630 C CD2 . TYR B 2 59  ? 7.666   -4.687  16.420  1.00 95.84 59  B 1 
ATOM 1631 C CE1 . TYR B 2 59  ? 9.101   -2.429  15.556  1.00 95.18 59  B 1 
ATOM 1632 C CE2 . TYR B 2 59  ? 8.619   -4.819  15.409  1.00 95.24 59  B 1 
ATOM 1633 C CZ  . TYR B 2 59  ? 9.334   -3.688  14.971  1.00 95.90 59  B 1 
ATOM 1634 O OH  . TYR B 2 59  ? 10.254  -3.805  13.956  1.00 94.64 59  B 1 
ATOM 1635 N N   . ASN B 2 60  ? 5.804   -3.162  21.618  1.00 96.36 60  B 1 
ATOM 1636 C CA  . ASN B 2 60  ? 4.782   -2.872  22.627  1.00 95.78 60  B 1 
ATOM 1637 C C   . ASN B 2 60  ? 3.345   -2.968  22.073  1.00 96.21 60  B 1 
ATOM 1638 O O   . ASN B 2 60  ? 2.447   -2.221  22.473  1.00 94.99 60  B 1 
ATOM 1639 C CB  . ASN B 2 60  ? 5.136   -1.547  23.311  1.00 94.03 60  B 1 
ATOM 1640 C CG  . ASN B 2 60  ? 4.544   -1.403  24.701  1.00 83.88 60  B 1 
ATOM 1641 O OD1 . ASN B 2 60  ? 4.137   -2.349  25.353  1.00 75.67 60  B 1 
ATOM 1642 N ND2 . ASN B 2 60  ? 4.530   -0.192  25.209  1.00 71.51 60  B 1 
ATOM 1643 N N   . ILE B 2 61  ? 3.129   -3.890  21.131  1.00 96.90 61  B 1 
ATOM 1644 C CA  . ILE B 2 61  ? 1.817   -4.164  20.551  1.00 97.34 61  B 1 
ATOM 1645 C C   . ILE B 2 61  ? 1.013   -4.975  21.556  1.00 97.29 61  B 1 
ATOM 1646 O O   . ILE B 2 61  ? 1.353   -6.111  21.890  1.00 96.50 61  B 1 
ATOM 1647 C CB  . ILE B 2 61  ? 1.952   -4.854  19.178  1.00 97.49 61  B 1 
ATOM 1648 C CG1 . ILE B 2 61  ? 2.607   -3.895  18.165  1.00 96.61 61  B 1 
ATOM 1649 C CG2 . ILE B 2 61  ? 0.579   -5.312  18.656  1.00 96.82 61  B 1 
ATOM 1650 C CD1 . ILE B 2 61  ? 3.050   -4.555  16.861  1.00 95.17 61  B 1 
ATOM 1651 N N   . GLN B 2 62  ? -0.076  -4.384  22.016  1.00 97.20 62  B 1 
ATOM 1652 C CA  . GLN B 2 62  ? -0.940  -4.956  23.034  1.00 96.70 62  B 1 
ATOM 1653 C C   . GLN B 2 62  ? -2.207  -5.555  22.422  1.00 97.09 62  B 1 
ATOM 1654 O O   . GLN B 2 62  ? -2.457  -5.447  21.213  1.00 95.68 62  B 1 
ATOM 1655 C CB  . GLN B 2 62  ? -1.246  -3.892  24.101  1.00 94.96 62  B 1 
ATOM 1656 C CG  . GLN B 2 62  ? 0.027   -3.381  24.785  1.00 90.82 62  B 1 
ATOM 1657 C CD  . GLN B 2 62  ? -0.253  -2.483  25.993  1.00 84.86 62  B 1 
ATOM 1658 O OE1 . GLN B 2 62  ? -1.382  -2.260  26.394  1.00 75.57 62  B 1 
ATOM 1659 N NE2 . GLN B 2 62  ? 0.772   -1.969  26.625  1.00 70.84 62  B 1 
ATOM 1660 N N   . LYS B 2 63  ? -3.022  -6.192  23.264  1.00 97.16 63  B 1 
ATOM 1661 C CA  . LYS B 2 63  ? -4.344  -6.646  22.864  1.00 97.21 63  B 1 
ATOM 1662 C C   . LYS B 2 63  ? -5.142  -5.509  22.219  1.00 97.24 63  B 1 
ATOM 1663 O O   . LYS B 2 63  ? -5.019  -4.355  22.632  1.00 95.65 63  B 1 
ATOM 1664 C CB  . LYS B 2 63  ? -5.099  -7.267  24.062  1.00 96.08 63  B 1 
ATOM 1665 C CG  . LYS B 2 63  ? -5.394  -6.255  25.174  1.00 89.05 63  B 1 
ATOM 1666 C CD  . LYS B 2 63  ? -6.290  -6.871  26.253  1.00 86.96 63  B 1 
ATOM 1667 C CE  . LYS B 2 63  ? -6.738  -5.774  27.216  1.00 73.54 63  B 1 
ATOM 1668 N NZ  . LYS B 2 63  ? -7.871  -6.215  28.057  1.00 66.14 63  B 1 
ATOM 1669 N N   . GLU B 2 64  ? -5.941  -5.864  21.208  1.00 97.53 64  B 1 
ATOM 1670 C CA  . GLU B 2 64  ? -6.805  -4.923  20.477  1.00 97.30 64  B 1 
ATOM 1671 C C   . GLU B 2 64  ? -6.051  -3.815  19.716  1.00 96.92 64  B 1 
ATOM 1672 O O   . GLU B 2 64  ? -6.681  -2.913  19.153  1.00 94.86 64  B 1 
ATOM 1673 C CB  . GLU B 2 64  ? -7.913  -4.386  21.397  1.00 96.84 64  B 1 
ATOM 1674 C CG  . GLU B 2 64  ? -8.812  -5.500  21.949  1.00 93.97 64  B 1 
ATOM 1675 C CD  . GLU B 2 64  ? -9.683  -5.047  23.134  1.00 87.64 64  B 1 
ATOM 1676 O OE1 . GLU B 2 64  ? -10.107 -5.947  23.908  1.00 79.25 64  B 1 
ATOM 1677 O OE2 . GLU B 2 64  ? -9.877  -3.831  23.323  1.00 80.05 64  B 1 
ATOM 1678 N N   . SER B 2 65  ? -4.719  -3.892  19.623  1.00 97.09 65  B 1 
ATOM 1679 C CA  . SER B 2 65  ? -3.947  -2.992  18.766  1.00 96.79 65  B 1 
ATOM 1680 C C   . SER B 2 65  ? -4.329  -3.183  17.297  1.00 96.99 65  B 1 
ATOM 1681 O O   . SER B 2 65  ? -4.606  -4.295  16.846  1.00 96.34 65  B 1 
ATOM 1682 C CB  . SER B 2 65  ? -2.437  -3.206  18.926  1.00 96.37 65  B 1 
ATOM 1683 O OG  . SER B 2 65  ? -2.035  -2.879  20.240  1.00 92.75 65  B 1 
ATOM 1684 N N   . THR B 2 66  ? -4.297  -2.092  16.524  1.00 95.95 66  B 1 
ATOM 1685 C CA  . THR B 2 66  ? -4.558  -2.123  15.080  1.00 95.57 66  B 1 
ATOM 1686 C C   . THR B 2 66  ? -3.270  -1.913  14.302  1.00 96.06 66  B 1 
ATOM 1687 O O   . THR B 2 66  ? -2.643  -0.853  14.384  1.00 95.63 66  B 1 
ATOM 1688 C CB  . THR B 2 66  ? -5.630  -1.101  14.680  1.00 94.35 66  B 1 
ATOM 1689 O OG1 . THR B 2 66  ? -6.838  -1.390  15.340  1.00 90.81 66  B 1 
ATOM 1690 C CG2 . THR B 2 66  ? -5.940  -1.145  13.184  1.00 90.92 66  B 1 
ATOM 1691 N N   . LEU B 2 67  ? -2.904  -2.914  13.487  1.00 96.72 67  B 1 
ATOM 1692 C CA  . LEU B 2 67  ? -1.845  -2.826  12.496  1.00 97.06 67  B 1 
ATOM 1693 C C   . LEU B 2 67  ? -2.417  -2.422  11.135  1.00 96.89 67  B 1 
ATOM 1694 O O   . LEU B 2 67  ? -3.575  -2.689  10.824  1.00 96.20 67  B 1 
ATOM 1695 C CB  . LEU B 2 67  ? -1.085  -4.169  12.396  1.00 97.27 67  B 1 
ATOM 1696 C CG  . LEU B 2 67  ? -0.615  -4.782  13.727  1.00 96.15 67  B 1 
ATOM 1697 C CD1 . LEU B 2 67  ? 0.220   -6.032  13.444  1.00 94.11 67  B 1 
ATOM 1698 C CD2 . LEU B 2 67  ? 0.230   -3.813  14.536  1.00 94.00 67  B 1 
ATOM 1699 N N   . HIS B 2 68  ? -1.590  -1.808  10.296  1.00 96.60 68  B 1 
ATOM 1700 C CA  . HIS B 2 68  ? -1.951  -1.485  8.918   1.00 96.57 68  B 1 
ATOM 1701 C C   . HIS B 2 68  ? -1.132  -2.334  7.954   1.00 96.90 68  B 1 
ATOM 1702 O O   . HIS B 2 68  ? 0.092   -2.244  7.928   1.00 96.56 68  B 1 
ATOM 1703 C CB  . HIS B 2 68  ? -1.772  0.009   8.665   1.00 95.73 68  B 1 
ATOM 1704 C CG  . HIS B 2 68  ? -2.746  0.855   9.437   1.00 93.78 68  B 1 
ATOM 1705 N ND1 . HIS B 2 68  ? -3.960  1.328   8.982   1.00 82.20 68  B 1 
ATOM 1706 C CD2 . HIS B 2 68  ? -2.606  1.300   10.723  1.00 82.36 68  B 1 
ATOM 1707 C CE1 . HIS B 2 68  ? -4.512  2.053   9.957   1.00 84.26 68  B 1 
ATOM 1708 N NE2 . HIS B 2 68  ? -3.731  2.056   11.038  1.00 85.76 68  B 1 
ATOM 1709 N N   . LEU B 2 69  ? -1.811  -3.125  7.116   1.00 96.77 69  B 1 
ATOM 1710 C CA  . LEU B 2 69  ? -1.204  -3.837  6.004   1.00 96.80 69  B 1 
ATOM 1711 C C   . LEU B 2 69  ? -1.153  -2.920  4.777   1.00 96.60 69  B 1 
ATOM 1712 O O   . LEU B 2 69  ? -2.176  -2.382  4.345   1.00 95.58 69  B 1 
ATOM 1713 C CB  . LEU B 2 69  ? -1.998  -5.123  5.738   1.00 96.71 69  B 1 
ATOM 1714 C CG  . LEU B 2 69  ? -1.487  -5.946  4.536   1.00 96.26 69  B 1 
ATOM 1715 C CD1 . LEU B 2 69  ? -0.088  -6.500  4.784   1.00 94.92 69  B 1 
ATOM 1716 C CD2 . LEU B 2 69  ? -2.442  -7.114  4.292   1.00 94.72 69  B 1 
ATOM 1717 N N   . VAL B 2 70  ? 0.049   -2.788  4.201   1.00 96.59 70  B 1 
ATOM 1718 C CA  . VAL B 2 70  ? 0.289   -2.181  2.881   1.00 96.15 70  B 1 
ATOM 1719 C C   . VAL B 2 70  ? 1.111   -3.149  2.035   1.00 96.20 70  B 1 
ATOM 1720 O O   . VAL B 2 70  ? 1.531   -4.208  2.518   1.00 94.35 70  B 1 
ATOM 1721 C CB  . VAL B 2 70  ? 0.943   -0.790  2.998   1.00 95.00 70  B 1 
ATOM 1722 C CG1 . VAL B 2 70  ? 0.057   0.176   3.793   1.00 91.66 70  B 1 
ATOM 1723 C CG2 . VAL B 2 70  ? 2.329   -0.836  3.641   1.00 92.81 70  B 1 
ATOM 1724 N N   . LEU B 2 71  ? 1.329   -2.840  0.762   1.00 95.54 71  B 1 
ATOM 1725 C CA  . LEU B 2 71  ? 2.232   -3.633  -0.070  1.00 95.49 71  B 1 
ATOM 1726 C C   . LEU B 2 71  ? 3.684   -3.294  0.250   1.00 95.63 71  B 1 
ATOM 1727 O O   . LEU B 2 71  ? 4.001   -2.154  0.578   1.00 94.12 71  B 1 
ATOM 1728 C CB  . LEU B 2 71  ? 1.920   -3.420  -1.558  1.00 94.49 71  B 1 
ATOM 1729 C CG  . LEU B 2 71  ? 0.582   -4.020  -1.995  1.00 92.93 71  B 1 
ATOM 1730 C CD1 . LEU B 2 71  ? 0.273   -3.629  -3.437  1.00 91.01 71  B 1 
ATOM 1731 C CD2 . LEU B 2 71  ? 0.582   -5.551  -1.912  1.00 91.31 71  B 1 
ATOM 1732 N N   . ARG B 2 72  ? 4.563   -4.289  0.093   1.00 95.95 72  B 1 
ATOM 1733 C CA  . ARG B 2 72  ? 6.018   -4.098  0.143   1.00 96.04 72  B 1 
ATOM 1734 C C   . ARG B 2 72  ? 6.408   -2.944  -0.770  1.00 96.27 72  B 1 
ATOM 1735 O O   . ARG B 2 72  ? 5.941   -2.841  -1.905  1.00 94.57 72  B 1 
ATOM 1736 C CB  . ARG B 2 72  ? 6.730   -5.396  -0.253  1.00 94.30 72  B 1 
ATOM 1737 C CG  . ARG B 2 72  ? 8.250   -5.245  -0.208  1.00 87.25 72  B 1 
ATOM 1738 C CD  . ARG B 2 72  ? 8.940   -6.553  -0.602  1.00 81.35 72  B 1 
ATOM 1739 N NE  . ARG B 2 72  ? 10.403  -6.416  -0.623  1.00 71.37 72  B 1 
ATOM 1740 C CZ  . ARG B 2 72  ? 11.267  -7.415  -0.618  1.00 62.97 72  B 1 
ATOM 1741 N NH1 . ARG B 2 72  ? 10.868  -8.655  -0.616  1.00 56.85 72  B 1 
ATOM 1742 N NH2 . ARG B 2 72  ? 12.543  -7.193  -0.605  1.00 53.33 72  B 1 
ATOM 1743 N N   . LEU B 2 73  ? 7.292   -2.090  -0.263  1.00 95.49 73  B 1 
ATOM 1744 C CA  . LEU B 2 73  ? 7.829   -0.943  -0.970  1.00 95.06 73  B 1 
ATOM 1745 C C   . LEU B 2 73  ? 9.330   -0.828  -0.709  1.00 94.79 73  B 1 
ATOM 1746 O O   . LEU B 2 73  ? 9.865   -1.421  0.235   1.00 91.42 73  B 1 
ATOM 1747 C CB  . LEU B 2 73  ? 7.058   0.314   -0.542  1.00 92.69 73  B 1 
ATOM 1748 C CG  . LEU B 2 73  ? 7.176   0.689   0.946   1.00 92.82 73  B 1 
ATOM 1749 C CD1 . LEU B 2 73  ? 8.397   1.546   1.271   1.00 90.05 73  B 1 
ATOM 1750 C CD2 . LEU B 2 73  ? 5.944   1.489   1.365   1.00 91.02 73  B 1 
ATOM 1751 N N   . ARG B 2 74  ? 9.976   -0.027  -1.549  1.00 93.79 74  B 1 
ATOM 1752 C CA  . ARG B 2 74  ? 11.359  0.374   -1.380  1.00 93.38 74  B 1 
ATOM 1753 C C   . ARG B 2 74  ? 11.522  1.825   -1.812  1.00 93.59 74  B 1 
ATOM 1754 O O   . ARG B 2 74  ? 10.976  2.236   -2.839  1.00 89.67 74  B 1 
ATOM 1755 C CB  . ARG B 2 74  ? 12.251  -0.596  -2.173  1.00 90.37 74  B 1 
ATOM 1756 C CG  . ARG B 2 74  ? 13.716  -0.483  -1.742  1.00 78.89 74  B 1 
ATOM 1757 C CD  . ARG B 2 74  ? 14.569  -1.508  -2.479  1.00 75.45 74  B 1 
ATOM 1758 N NE  . ARG B 2 74  ? 15.973  -1.411  -2.047  1.00 65.03 74  B 1 
ATOM 1759 C CZ  . ARG B 2 74  ? 16.974  -2.169  -2.436  1.00 56.84 74  B 1 
ATOM 1760 N NH1 . ARG B 2 74  ? 16.806  -3.136  -3.302  1.00 51.61 74  B 1 
ATOM 1761 N NH2 . ARG B 2 74  ? 18.171  -1.956  -1.970  1.00 47.29 74  B 1 
ATOM 1762 N N   . GLY B 2 75  ? 12.245  2.601   -1.015  1.00 93.41 75  B 1 
ATOM 1763 C CA  . GLY B 2 75  ? 12.708  3.910   -1.444  1.00 92.39 75  B 1 
ATOM 1764 C C   . GLY B 2 75  ? 13.755  3.769   -2.557  1.00 91.21 75  B 1 
ATOM 1765 O O   . GLY B 2 75  ? 14.506  2.793   -2.567  1.00 85.63 75  B 1 
ATOM 1766 N N   . GLY B 2 76  ? 13.793  4.712   -3.479  1.00 87.57 76  B 1 
ATOM 1767 C CA  . GLY B 2 76  ? 14.650  4.673   -4.659  1.00 81.79 76  B 1 
ATOM 1768 C C   . GLY B 2 76  ? 13.861  4.631   -5.962  1.00 77.45 76  B 1 
ATOM 1769 O O   . GLY B 2 76  ? 12.619  4.667   -5.964  1.00 69.24 76  B 1 
ATOM 1770 O OXT . GLY B 2 76  ? 14.495  4.595   -7.035  1.00 72.26 76  B 1 
ATOM 1771 N N   . GLY C 3 1   ? 2.451   -6.206  -20.318 1.00 66.91 1   C 1 
ATOM 1772 C CA  . GLY C 3 1   ? 1.046   -6.540  -20.027 1.00 76.34 1   C 1 
ATOM 1773 C C   . GLY C 3 1   ? 0.663   -7.838  -20.709 1.00 81.40 1   C 1 
ATOM 1774 O O   . GLY C 3 1   ? 1.427   -8.312  -21.550 1.00 75.58 1   C 1 
ATOM 1775 N N   . SER C 3 2   ? -0.484  -8.395  -20.337 1.00 71.87 2   C 1 
ATOM 1776 C CA  . SER C 3 2   ? -1.016  -9.622  -20.922 1.00 77.57 2   C 1 
ATOM 1777 C C   . SER C 3 2   ? -1.722  -9.321  -22.242 1.00 80.42 2   C 1 
ATOM 1778 O O   . SER C 3 2   ? -2.254  -8.221  -22.447 1.00 76.40 2   C 1 
ATOM 1779 C CB  . SER C 3 2   ? -1.950  -10.314 -19.932 1.00 72.01 2   C 1 
ATOM 1780 O OG  . SER C 3 2   ? -1.303  -10.457 -18.686 1.00 66.58 2   C 1 
ATOM 1781 N N   . THR C 3 3   ? -1.711  -10.291 -23.160 1.00 73.94 3   C 1 
ATOM 1782 C CA  . THR C 3 3   ? -2.458  -10.153 -24.414 1.00 78.13 3   C 1 
ATOM 1783 C C   . THR C 3 3   ? -3.957  -10.266 -24.144 1.00 81.15 3   C 1 
ATOM 1784 O O   . THR C 3 3   ? -4.404  -10.756 -23.103 1.00 78.71 3   C 1 
ATOM 1785 C CB  . THR C 3 3   ? -2.024  -11.167 -25.477 1.00 73.23 3   C 1 
ATOM 1786 O OG1 . THR C 3 3   ? -2.519  -12.435 -25.201 1.00 66.97 3   C 1 
ATOM 1787 C CG2 . THR C 3 3   ? -0.503  -11.230 -25.669 1.00 66.09 3   C 1 
ATOM 1788 N N   . LYS C 3 4   ? -4.779  -9.808  -25.096 1.00 79.67 4   C 1 
ATOM 1789 C CA  . LYS C 3 4   ? -6.230  -9.946  -24.981 1.00 81.57 4   C 1 
ATOM 1790 C C   . LYS C 3 4   ? -6.642  -11.418 -24.873 1.00 83.05 4   C 1 
ATOM 1791 O O   . LYS C 3 4   ? -7.527  -11.732 -24.084 1.00 80.79 4   C 1 
ATOM 1792 C CB  . LYS C 3 4   ? -6.910  -9.247  -26.170 1.00 77.65 4   C 1 
ATOM 1793 C CG  . LYS C 3 4   ? -8.431  -9.232  -26.002 1.00 69.24 4   C 1 
ATOM 1794 C CD  . LYS C 3 4   ? -9.138  -8.603  -27.202 1.00 65.15 4   C 1 
ATOM 1795 C CE  . LYS C 3 4   ? -10.630 -8.849  -27.007 1.00 57.17 4   C 1 
ATOM 1796 N NZ  . LYS C 3 4   ? -11.447 -8.612  -28.219 1.00 50.53 4   C 1 
ATOM 1797 N N   . ALA C 3 5   ? -5.979  -12.302 -25.631 1.00 79.95 5   C 1 
ATOM 1798 C CA  . ALA C 3 5   ? -6.240  -13.736 -25.613 1.00 81.33 5   C 1 
ATOM 1799 C C   . ALA C 3 5   ? -5.924  -14.347 -24.238 1.00 83.71 5   C 1 
ATOM 1800 O O   . ALA C 3 5   ? -6.766  -15.036 -23.680 1.00 80.86 5   C 1 
ATOM 1801 C CB  . ALA C 3 5   ? -5.426  -14.395 -26.737 1.00 78.43 5   C 1 
ATOM 1802 N N   . ASP C 3 6   ? -4.773  -14.005 -23.650 1.00 83.46 6   C 1 
ATOM 1803 C CA  . ASP C 3 6   ? -4.388  -14.490 -22.318 1.00 84.39 6   C 1 
ATOM 1804 C C   . ASP C 3 6   ? -5.402  -14.050 -21.250 1.00 86.29 6   C 1 
ATOM 1805 O O   . ASP C 3 6   ? -5.770  -14.814 -20.367 1.00 84.81 6   C 1 
ATOM 1806 C CB  . ASP C 3 6   ? -3.011  -13.942 -21.902 1.00 80.50 6   C 1 
ATOM 1807 C CG  . ASP C 3 6   ? -1.878  -14.129 -22.904 1.00 76.21 6   C 1 
ATOM 1808 O OD1 . ASP C 3 6   ? -1.930  -15.054 -23.727 1.00 72.04 6   C 1 
ATOM 1809 O OD2 . ASP C 3 6   ? -0.994  -13.231 -22.919 1.00 72.10 6   C 1 
ATOM 1810 N N   . ILE C 3 7   ? -5.885  -12.816 -21.335 1.00 84.06 7   C 1 
ATOM 1811 C CA  . ILE C 3 7   ? -6.878  -12.285 -20.397 1.00 86.21 7   C 1 
ATOM 1812 C C   . ILE C 3 7   ? -8.215  -13.023 -20.561 1.00 87.83 7   C 1 
ATOM 1813 O O   . ILE C 3 7   ? -8.860  -13.335 -19.562 1.00 86.67 7   C 1 
ATOM 1814 C CB  . ILE C 3 7   ? -7.049  -10.760 -20.579 1.00 84.79 7   C 1 
ATOM 1815 C CG1 . ILE C 3 7   ? -5.740  -10.013 -20.217 1.00 82.57 7   C 1 
ATOM 1816 C CG2 . ILE C 3 7   ? -8.194  -10.224 -19.704 1.00 81.86 7   C 1 
ATOM 1817 C CD1 . ILE C 3 7   ? -5.727  -8.553  -20.675 1.00 78.93 7   C 1 
ATOM 1818 N N   . GLU C 3 8   ? -8.641  -13.300 -21.781 1.00 85.32 8   C 1 
ATOM 1819 C CA  . GLU C 3 8   ? -9.912  -13.989 -22.045 1.00 85.82 8   C 1 
ATOM 1820 C C   . GLU C 3 8   ? -9.900  -15.465 -21.608 1.00 86.82 8   C 1 
ATOM 1821 O O   . GLU C 3 8   ? -10.957 -16.003 -21.294 1.00 84.83 8   C 1 
ATOM 1822 C CB  . GLU C 3 8   ? -10.299 -13.843 -23.522 1.00 83.05 8   C 1 
ATOM 1823 C CG  . GLU C 3 8   ? -10.848 -12.437 -23.807 1.00 75.63 8   C 1 
ATOM 1824 C CD  . GLU C 3 8   ? -11.200 -12.165 -25.285 1.00 70.06 8   C 1 
ATOM 1825 O OE1 . GLU C 3 8   ? -11.764 -11.064 -25.551 1.00 62.33 8   C 1 
ATOM 1826 O OE2 . GLU C 3 8   ? -10.888 -12.970 -26.180 1.00 64.33 8   C 1 
ATOM 1827 N N   . GLN C 3 9   ? -8.708  -16.088 -21.532 1.00 87.95 9   C 1 
ATOM 1828 C CA  . GLN C 3 9   ? -8.554  -17.453 -21.009 1.00 88.30 9   C 1 
ATOM 1829 C C   . GLN C 3 9   ? -8.698  -17.548 -19.487 1.00 90.25 9   C 1 
ATOM 1830 O O   . GLN C 3 9   ? -8.970  -18.630 -18.968 1.00 88.02 9   C 1 
ATOM 1831 C CB  . GLN C 3 9   ? -7.186  -18.006 -21.433 1.00 84.84 9   C 1 
ATOM 1832 C CG  . GLN C 3 9   ? -7.144  -18.344 -22.928 1.00 75.82 9   C 1 
ATOM 1833 C CD  . GLN C 3 9   ? -5.765  -18.853 -23.371 1.00 68.54 9   C 1 
ATOM 1834 O OE1 . GLN C 3 9   ? -4.836  -19.016 -22.604 1.00 60.04 9   C 1 
ATOM 1835 N NE2 . GLN C 3 9   ? -5.595  -19.138 -24.634 1.00 58.83 9   C 1 
ATOM 1836 N N   . LEU C 3 10  ? -8.548  -16.457 -18.766 1.00 89.69 10  C 1 
ATOM 1837 C CA  . LEU C 3 10  ? -8.713  -16.463 -17.315 1.00 90.85 10  C 1 
ATOM 1838 C C   . LEU C 3 10  ? -10.171 -16.782 -16.940 1.00 92.13 10  C 1 
ATOM 1839 O O   . LEU C 3 10  ? -11.098 -16.212 -17.537 1.00 91.28 10  C 1 
ATOM 1840 C CB  . LEU C 3 10  ? -8.290  -15.119 -16.712 1.00 90.15 10  C 1 
ATOM 1841 C CG  . LEU C 3 10  ? -6.795  -14.783 -16.864 1.00 88.96 10  C 1 
ATOM 1842 C CD1 . LEU C 3 10  ? -6.550  -13.346 -16.397 1.00 86.96 10  C 1 
ATOM 1843 C CD2 . LEU C 3 10  ? -5.919  -15.713 -16.026 1.00 86.64 10  C 1 
ATOM 1844 N N   . PRO C 3 11  ? -10.387 -17.622 -15.904 1.00 92.79 11  C 1 
ATOM 1845 C CA  . PRO C 3 11  ? -11.725 -17.969 -15.452 1.00 93.30 11  C 1 
ATOM 1846 C C   . PRO C 3 11  ? -12.577 -16.736 -15.167 1.00 94.60 11  C 1 
ATOM 1847 O O   . PRO C 3 11  ? -12.127 -15.754 -14.570 1.00 93.91 11  C 1 
ATOM 1848 C CB  . PRO C 3 11  ? -11.535 -18.834 -14.198 1.00 91.07 11  C 1 
ATOM 1849 C CG  . PRO C 3 11  ? -10.154 -19.441 -14.395 1.00 89.13 11  C 1 
ATOM 1850 C CD  . PRO C 3 11  ? -9.389  -18.345 -15.132 1.00 91.58 11  C 1 
ATOM 1851 N N   . SER C 3 12  ? -13.833 -16.787 -15.592 1.00 94.32 12  C 1 
ATOM 1852 C CA  . SER C 3 12  ? -14.807 -15.744 -15.303 1.00 95.05 12  C 1 
ATOM 1853 C C   . SER C 3 12  ? -16.173 -16.346 -15.027 1.00 95.39 12  C 1 
ATOM 1854 O O   . SER C 3 12  ? -16.547 -17.363 -15.603 1.00 93.95 12  C 1 
ATOM 1855 C CB  . SER C 3 12  ? -14.856 -14.708 -16.426 1.00 93.96 12  C 1 
ATOM 1856 O OG  . SER C 3 12  ? -15.311 -15.266 -17.641 1.00 85.58 12  C 1 
ATOM 1857 N N   . TYR C 3 13  ? -16.936 -15.711 -14.150 1.00 95.23 13  C 1 
ATOM 1858 C CA  . TYR C 3 13  ? -18.271 -16.151 -13.794 1.00 95.44 13  C 1 
ATOM 1859 C C   . TYR C 3 13  ? -19.153 -14.955 -13.424 1.00 96.19 13  C 1 
ATOM 1860 O O   . TYR C 3 13  ? -18.676 -13.852 -13.187 1.00 95.81 13  C 1 
ATOM 1861 C CB  . TYR C 3 13  ? -18.188 -17.188 -12.662 1.00 94.21 13  C 1 
ATOM 1862 C CG  . TYR C 3 13  ? -17.765 -16.622 -11.318 1.00 93.85 13  C 1 
ATOM 1863 C CD1 . TYR C 3 13  ? -16.401 -16.446 -10.990 1.00 91.91 13  C 1 
ATOM 1864 C CD2 . TYR C 3 13  ? -18.751 -16.291 -10.376 1.00 92.22 13  C 1 
ATOM 1865 C CE1 . TYR C 3 13  ? -16.030 -15.949 -9.736  1.00 90.06 13  C 1 
ATOM 1866 C CE2 . TYR C 3 13  ? -18.390 -15.788 -9.113  1.00 90.45 13  C 1 
ATOM 1867 C CZ  . TYR C 3 13  ? -17.035 -15.619 -8.798  1.00 90.33 13  C 1 
ATOM 1868 O OH  . TYR C 3 13  ? -16.714 -15.142 -7.561  1.00 87.49 13  C 1 
ATOM 1869 N N   . ARG C 3 14  ? -20.461 -15.168 -13.407 1.00 95.67 14  C 1 
ATOM 1870 C CA  . ARG C 3 14  ? -21.407 -14.154 -12.939 1.00 95.88 14  C 1 
ATOM 1871 C C   . ARG C 3 14  ? -21.581 -14.276 -11.434 1.00 95.97 14  C 1 
ATOM 1872 O O   . ARG C 3 14  ? -21.994 -15.327 -10.959 1.00 94.62 14  C 1 
ATOM 1873 C CB  . ARG C 3 14  ? -22.749 -14.256 -13.663 1.00 95.32 14  C 1 
ATOM 1874 C CG  . ARG C 3 14  ? -22.628 -13.828 -15.122 1.00 90.09 14  C 1 
ATOM 1875 C CD  . ARG C 3 14  ? -24.004 -13.875 -15.791 1.00 87.07 14  C 1 
ATOM 1876 N NE  . ARG C 3 14  ? -23.933 -13.480 -17.217 1.00 83.44 14  C 1 
ATOM 1877 C CZ  . ARG C 3 14  ? -24.224 -12.300 -17.741 1.00 81.15 14  C 1 
ATOM 1878 N NH1 . ARG C 3 14  ? -24.644 -11.306 -17.011 1.00 68.56 14  C 1 
ATOM 1879 N NH2 . ARG C 3 14  ? -24.099 -12.107 -19.011 1.00 74.68 14  C 1 
ATOM 1880 N N   . PHE C 3 15  ? -21.320 -13.209 -10.716 1.00 95.12 15  C 1 
ATOM 1881 C CA  . PHE C 3 15  ? -21.458 -13.160 -9.272  1.00 95.24 15  C 1 
ATOM 1882 C C   . PHE C 3 15  ? -22.877 -13.560 -8.833  1.00 95.27 15  C 1 
ATOM 1883 O O   . PHE C 3 15  ? -23.882 -13.038 -9.335  1.00 94.39 15  C 1 
ATOM 1884 C CB  . PHE C 3 15  ? -21.100 -11.763 -8.762  1.00 94.70 15  C 1 
ATOM 1885 C CG  . PHE C 3 15  ? -21.194 -11.635 -7.261  1.00 94.80 15  C 1 
ATOM 1886 C CD1 . PHE C 3 15  ? -22.230 -10.892 -6.668  1.00 93.29 15  C 1 
ATOM 1887 C CD2 . PHE C 3 15  ? -20.248 -12.269 -6.437  1.00 93.47 15  C 1 
ATOM 1888 C CE1 . PHE C 3 15  ? -22.310 -10.764 -5.274  1.00 92.44 15  C 1 
ATOM 1889 C CE2 . PHE C 3 15  ? -20.319 -12.146 -5.044  1.00 92.47 15  C 1 
ATOM 1890 C CZ  . PHE C 3 15  ? -21.349 -11.391 -4.454  1.00 92.63 15  C 1 
ATOM 1891 N N   . ASN C 3 16  ? -22.928 -14.492 -7.892  1.00 94.37 16  C 1 
ATOM 1892 C CA  . ASN C 3 16  ? -24.151 -14.898 -7.219  1.00 93.53 16  C 1 
ATOM 1893 C C   . ASN C 3 16  ? -23.911 -14.834 -5.705  1.00 92.58 16  C 1 
ATOM 1894 O O   . ASN C 3 16  ? -23.153 -15.663 -5.196  1.00 89.40 16  C 1 
ATOM 1895 C CB  . ASN C 3 16  ? -24.558 -16.303 -7.687  1.00 91.55 16  C 1 
ATOM 1896 C CG  . ASN C 3 16  ? -25.842 -16.784 -7.027  1.00 89.07 16  C 1 
ATOM 1897 O OD1 . ASN C 3 16  ? -26.444 -16.133 -6.195  1.00 82.83 16  C 1 
ATOM 1898 N ND2 . ASN C 3 16  ? -26.310 -17.954 -7.393  1.00 81.97 16  C 1 
ATOM 1899 N N   . PRO C 3 17  ? -24.566 -13.921 -4.984  1.00 92.79 17  C 1 
ATOM 1900 C CA  . PRO C 3 17  ? -24.382 -13.773 -3.539  1.00 90.91 17  C 1 
ATOM 1901 C C   . PRO C 3 17  ? -24.606 -15.069 -2.743  1.00 90.68 17  C 1 
ATOM 1902 O O   . PRO C 3 17  ? -23.965 -15.274 -1.725  1.00 86.19 17  C 1 
ATOM 1903 C CB  . PRO C 3 17  ? -25.397 -12.705 -3.116  1.00 88.68 17  C 1 
ATOM 1904 C CG  . PRO C 3 17  ? -25.639 -11.898 -4.381  1.00 86.47 17  C 1 
ATOM 1905 C CD  . PRO C 3 17  ? -25.489 -12.922 -5.493  1.00 90.60 17  C 1 
ATOM 1906 N N   . ASN C 3 18  ? -25.470 -15.951 -3.226  1.00 90.57 18  C 1 
ATOM 1907 C CA  . ASN C 3 18  ? -25.835 -17.175 -2.510  1.00 90.27 18  C 1 
ATOM 1908 C C   . ASN C 3 18  ? -24.796 -18.301 -2.648  1.00 89.48 18  C 1 
ATOM 1909 O O   . ASN C 3 18  ? -24.803 -19.228 -1.845  1.00 84.68 18  C 1 
ATOM 1910 C CB  . ASN C 3 18  ? -27.197 -17.660 -3.020  1.00 88.79 18  C 1 
ATOM 1911 C CG  . ASN C 3 18  ? -28.319 -16.659 -2.777  1.00 84.49 18  C 1 
ATOM 1912 O OD1 . ASN C 3 18  ? -28.276 -15.785 -1.932  1.00 76.19 18  C 1 
ATOM 1913 N ND2 . ASN C 3 18  ? -29.381 -16.751 -3.541  1.00 74.85 18  C 1 
ATOM 1914 N N   . ASN C 3 19  ? -23.933 -18.245 -3.665  1.00 87.63 19  C 1 
ATOM 1915 C CA  . ASN C 3 19  ? -22.978 -19.304 -3.994  1.00 86.54 19  C 1 
ATOM 1916 C C   . ASN C 3 19  ? -21.530 -18.800 -3.988  1.00 87.09 19  C 1 
ATOM 1917 O O   . ASN C 3 19  ? -20.630 -19.496 -4.454  1.00 79.08 19  C 1 
ATOM 1918 C CB  . ASN C 3 19  ? -23.324 -19.912 -5.370  1.00 79.86 19  C 1 
ATOM 1919 C CG  . ASN C 3 19  ? -24.679 -20.575 -5.482  1.00 74.25 19  C 1 
ATOM 1920 O OD1 . ASN C 3 19  ? -25.583 -20.458 -4.682  1.00 64.18 19  C 1 
ATOM 1921 N ND2 . ASN C 3 19  ? -24.893 -21.294 -6.560  1.00 67.69 19  C 1 
ATOM 1922 N N   . HIS C 3 20  ? -21.294 -17.581 -3.537  1.00 82.13 20  C 1 
ATOM 1923 C CA  . HIS C 3 20  ? -19.971 -16.982 -3.549  1.00 81.58 20  C 1 
ATOM 1924 C C   . HIS C 3 20  ? -19.095 -17.615 -2.468  1.00 81.49 20  C 1 
ATOM 1925 O O   . HIS C 3 20  ? -19.438 -17.564 -1.295  1.00 77.43 20  C 1 
ATOM 1926 C CB  . HIS C 3 20  ? -20.093 -15.475 -3.386  1.00 77.83 20  C 1 
ATOM 1927 C CG  . HIS C 3 20  ? -18.793 -14.768 -3.613  1.00 75.76 20  C 1 
ATOM 1928 N ND1 . HIS C 3 20  ? -18.000 -14.833 -4.752  1.00 69.94 20  C 1 
ATOM 1929 C CD2 . HIS C 3 20  ? -18.180 -13.888 -2.758  1.00 65.88 20  C 1 
ATOM 1930 C CE1 . HIS C 3 20  ? -16.957 -14.012 -4.573  1.00 68.48 20  C 1 
ATOM 1931 N NE2 . HIS C 3 20  ? -17.033 -13.425 -3.388  1.00 70.37 20  C 1 
ATOM 1932 N N   . GLN C 3 21  ? -17.970 -18.218 -2.888  1.00 83.29 21  C 1 
ATOM 1933 C CA  . GLN C 3 21  ? -17.070 -18.950 -1.989  1.00 81.92 21  C 1 
ATOM 1934 C C   . GLN C 3 21  ? -15.937 -18.079 -1.440  1.00 82.62 21  C 1 
ATOM 1935 O O   . GLN C 3 21  ? -15.376 -18.380 -0.389  1.00 76.46 21  C 1 
ATOM 1936 C CB  . GLN C 3 21  ? -16.477 -20.148 -2.732  1.00 76.04 21  C 1 
ATOM 1937 C CG  . GLN C 3 21  ? -17.545 -21.190 -3.105  1.00 68.26 21  C 1 
ATOM 1938 C CD  . GLN C 3 21  ? -16.943 -22.433 -3.772  1.00 61.52 21  C 1 
ATOM 1939 O OE1 . GLN C 3 21  ? -15.795 -22.490 -4.150  1.00 55.73 21  C 1 
ATOM 1940 N NE2 . GLN C 3 21  ? -17.713 -23.475 -3.937  1.00 54.23 21  C 1 
ATOM 1941 N N   . SER C 3 22  ? -15.574 -17.016 -2.150  1.00 83.26 22  C 1 
ATOM 1942 C CA  . SER C 3 22  ? -14.523 -16.093 -1.721  1.00 82.99 22  C 1 
ATOM 1943 C C   . SER C 3 22  ? -15.034 -15.155 -0.624  1.00 84.29 22  C 1 
ATOM 1944 O O   . SER C 3 22  ? -16.169 -14.675 -0.662  1.00 80.66 22  C 1 
ATOM 1945 C CB  . SER C 3 22  ? -14.019 -15.303 -2.924  1.00 78.90 22  C 1 
ATOM 1946 O OG  . SER C 3 22  ? -13.046 -14.355 -2.555  1.00 73.20 22  C 1 
ATOM 1947 N N   . GLU C 3 23  ? -14.145 -14.802 0.317   1.00 84.01 23  C 1 
ATOM 1948 C CA  . GLU C 3 23  ? -14.449 -13.780 1.323   1.00 84.18 23  C 1 
ATOM 1949 C C   . GLU C 3 23  ? -14.471 -12.353 0.745   1.00 86.46 23  C 1 
ATOM 1950 O O   . GLU C 3 23  ? -14.931 -11.414 1.388   1.00 82.70 23  C 1 
ATOM 1951 C CB  . GLU C 3 23  ? -13.448 -13.855 2.473   1.00 79.15 23  C 1 
ATOM 1952 C CG  . GLU C 3 23  ? -13.528 -15.187 3.244   1.00 68.92 23  C 1 
ATOM 1953 C CD  . GLU C 3 23  ? -12.756 -15.137 4.569   1.00 62.36 23  C 1 
ATOM 1954 O OE1 . GLU C 3 23  ? -12.984 -16.044 5.396   1.00 54.70 23  C 1 
ATOM 1955 O OE2 . GLU C 3 23  ? -11.984 -14.179 4.782   1.00 55.10 23  C 1 
ATOM 1956 N N   . GLN C 3 24  ? -13.983 -12.167 -0.491  1.00 88.12 24  C 1 
ATOM 1957 C CA  . GLN C 3 24  ? -13.994 -10.863 -1.149  1.00 89.66 24  C 1 
ATOM 1958 C C   . GLN C 3 24  ? -15.428 -10.446 -1.482  1.00 90.24 24  C 1 
ATOM 1959 O O   . GLN C 3 24  ? -16.162 -11.157 -2.147  1.00 88.71 24  C 1 
ATOM 1960 C CB  . GLN C 3 24  ? -13.140 -10.873 -2.414  1.00 89.24 24  C 1 
ATOM 1961 C CG  . GLN C 3 24  ? -11.642 -10.985 -2.106  1.00 87.09 24  C 1 
ATOM 1962 C CD  . GLN C 3 24  ? -10.841 -11.070 -3.403  1.00 88.89 24  C 1 
ATOM 1963 O OE1 . GLN C 3 24  ? -10.715 -10.127 -4.168  1.00 83.10 24  C 1 
ATOM 1964 N NE2 . GLN C 3 24  ? -10.302 -12.224 -3.713  1.00 82.37 24  C 1 
ATOM 1965 N N   . THR C 3 25  ? -15.802 -9.246  -1.049  1.00 90.94 25  C 1 
ATOM 1966 C CA  . THR C 3 25  ? -17.129 -8.674  -1.309  1.00 91.10 25  C 1 
ATOM 1967 C C   . THR C 3 25  ? -17.086 -7.459  -2.225  1.00 92.39 25  C 1 
ATOM 1968 O O   . THR C 3 25  ? -18.115 -7.007  -2.708  1.00 90.84 25  C 1 
ATOM 1969 C CB  . THR C 3 25  ? -17.826 -8.304  0.003   1.00 89.02 25  C 1 
ATOM 1970 O OG1 . THR C 3 25  ? -17.027 -7.415  0.763   1.00 83.94 25  C 1 
ATOM 1971 C CG2 . THR C 3 25  ? -18.106 -9.531  0.870   1.00 82.40 25  C 1 
ATOM 1972 N N   . LEU C 3 26  ? -15.893 -6.924  -2.489  1.00 92.10 26  C 1 
ATOM 1973 C CA  . LEU C 3 26  ? -15.703 -5.726  -3.305  1.00 92.80 26  C 1 
ATOM 1974 C C   . LEU C 3 26  ? -14.532 -5.877  -4.279  1.00 94.16 26  C 1 
ATOM 1975 O O   . LEU C 3 26  ? -13.532 -6.539  -4.012  1.00 92.97 26  C 1 
ATOM 1976 C CB  . LEU C 3 26  ? -15.585 -4.495  -2.392  1.00 89.61 26  C 1 
ATOM 1977 C CG  . LEU C 3 26  ? -14.285 -4.375  -1.581  1.00 86.27 26  C 1 
ATOM 1978 C CD1 . LEU C 3 26  ? -13.203 -3.613  -2.346  1.00 79.48 26  C 1 
ATOM 1979 C CD2 . LEU C 3 26  ? -14.539 -3.608  -0.294  1.00 78.32 26  C 1 
ATOM 1980 N N   . CYS C 3 27  ? -14.621 -5.185  -5.419  1.00 94.75 27  C 1 
ATOM 1981 C CA  . CYS C 3 27  ? -13.518 -5.050  -6.344  1.00 95.42 27  C 1 
ATOM 1982 C C   . CYS C 3 27  ? -12.575 -3.939  -5.868  1.00 95.38 27  C 1 
ATOM 1983 O O   . CYS C 3 27  ? -12.907 -2.759  -5.974  1.00 94.41 27  C 1 
ATOM 1984 C CB  . CYS C 3 27  ? -14.085 -4.763  -7.733  1.00 95.69 27  C 1 
ATOM 1985 S SG  . CYS C 3 27  ? -12.737 -4.556  -8.937  1.00 95.82 27  C 1 
ATOM 1986 N N   . VAL C 3 28  ? -11.364 -4.301  -5.462  1.00 96.09 28  C 1 
ATOM 1987 C CA  . VAL C 3 28  ? -10.364 -3.326  -4.981  1.00 95.86 28  C 1 
ATOM 1988 C C   . VAL C 3 28  ? -9.982  -2.273  -6.027  1.00 96.07 28  C 1 
ATOM 1989 O O   . VAL C 3 28  ? -9.585  -1.171  -5.680  1.00 94.67 28  C 1 
ATOM 1990 C CB  . VAL C 3 28  ? -9.091  -4.015  -4.464  1.00 94.48 28  C 1 
ATOM 1991 C CG1 . VAL C 3 28  ? -9.411  -4.937  -3.291  1.00 88.11 28  C 1 
ATOM 1992 C CG2 . VAL C 3 28  ? -8.368  -4.813  -5.555  1.00 88.85 28  C 1 
ATOM 1993 N N   . VAL C 3 29  ? -10.145 -2.564  -7.329  1.00 96.58 29  C 1 
ATOM 1994 C CA  . VAL C 3 29  ? -9.816  -1.630  -8.411  1.00 96.53 29  C 1 
ATOM 1995 C C   . VAL C 3 29  ? -10.810 -0.467  -8.480  1.00 96.23 29  C 1 
ATOM 1996 O O   . VAL C 3 29  ? -10.405 0.678   -8.623  1.00 95.04 29  C 1 
ATOM 1997 C CB  . VAL C 3 29  ? -9.745  -2.345  -9.768  1.00 96.35 29  C 1 
ATOM 1998 C CG1 . VAL C 3 29  ? -9.361  -1.385  -10.891 1.00 95.31 29  C 1 
ATOM 1999 C CG2 . VAL C 3 29  ? -8.722  -3.482  -9.750  1.00 95.55 29  C 1 
ATOM 2000 N N   . CYS C 3 30  ? -12.110 -0.733  -8.383  1.00 96.11 30  C 1 
ATOM 2001 C CA  . CYS C 3 30  ? -13.129 0.320   -8.438  1.00 95.71 30  C 1 
ATOM 2002 C C   . CYS C 3 30  ? -13.727 0.685   -7.073  1.00 95.21 30  C 1 
ATOM 2003 O O   . CYS C 3 30  ? -14.535 1.612   -7.009  1.00 93.79 30  C 1 
ATOM 2004 C CB  . CYS C 3 30  ? -14.197 -0.052  -9.466  1.00 95.49 30  C 1 
ATOM 2005 S SG  . CYS C 3 30  ? -15.164 -1.493  -8.928  1.00 95.05 30  C 1 
ATOM 2006 N N   . MET C 3 31  ? -13.367 -0.045  -6.012  1.00 94.55 31  C 1 
ATOM 2007 C CA  . MET C 3 31  ? -13.915 0.047   -4.661  1.00 94.14 31  C 1 
ATOM 2008 C C   . MET C 3 31  ? -15.453 -0.053  -4.624  1.00 94.02 31  C 1 
ATOM 2009 O O   . MET C 3 31  ? -16.108 0.579   -3.810  1.00 91.90 31  C 1 
ATOM 2010 C CB  . MET C 3 31  ? -13.379 1.284   -3.931  1.00 93.19 31  C 1 
ATOM 2011 C CG  . MET C 3 31  ? -11.862 1.243   -3.744  1.00 89.17 31  C 1 
ATOM 2012 S SD  . MET C 3 31  ? -11.177 2.730   -2.985  1.00 83.25 31  C 1 
ATOM 2013 C CE  . MET C 3 31  ? -11.871 2.644   -1.327  1.00 72.20 31  C 1 
ATOM 2014 N N   . CYS C 3 32  ? -16.020 -0.820  -5.550  1.00 94.73 32  C 1 
ATOM 2015 C CA  . CYS C 3 32  ? -17.458 -1.093  -5.568  1.00 94.49 32  C 1 
ATOM 2016 C C   . CYS C 3 32  ? -17.705 -2.536  -5.166  1.00 94.77 32  C 1 
ATOM 2017 O O   . CYS C 3 32  ? -16.967 -3.422  -5.607  1.00 93.84 32  C 1 
ATOM 2018 C CB  . CYS C 3 32  ? -18.041 -0.822  -6.950  1.00 93.50 32  C 1 
ATOM 2019 S SG  . CYS C 3 32  ? -17.859 0.914   -7.457  1.00 89.51 32  C 1 
ATOM 2020 N N   . ASP C 3 33  ? -18.779 -2.770  -4.407  1.00 94.87 33  C 1 
ATOM 2021 C CA  . ASP C 3 33  ? -19.201 -4.107  -4.039  1.00 94.92 33  C 1 
ATOM 2022 C C   . ASP C 3 33  ? -19.567 -4.932  -5.277  1.00 95.81 33  C 1 
ATOM 2023 O O   . ASP C 3 33  ? -19.959 -4.408  -6.322  1.00 95.51 33  C 1 
ATOM 2024 C CB  . ASP C 3 33  ? -20.367 -4.044  -3.038  1.00 93.50 33  C 1 
ATOM 2025 C CG  . ASP C 3 33  ? -19.984 -3.210  -1.814  1.00 90.21 33  C 1 
ATOM 2026 O OD1 . ASP C 3 33  ? -18.841 -3.376  -1.331  1.00 86.28 33  C 1 
ATOM 2027 O OD2 . ASP C 3 33  ? -20.772 -2.305  -1.464  1.00 85.00 33  C 1 
ATOM 2028 N N   . PHE C 3 34  ? -19.386 -6.244  -5.161  1.00 94.81 34  C 1 
ATOM 2029 C CA  . PHE C 3 34  ? -19.882 -7.177  -6.150  1.00 95.32 34  C 1 
ATOM 2030 C C   . PHE C 3 34  ? -21.409 -7.236  -6.066  1.00 95.69 34  C 1 
ATOM 2031 O O   . PHE C 3 34  ? -21.983 -7.438  -5.003  1.00 94.93 34  C 1 
ATOM 2032 C CB  . PHE C 3 34  ? -19.241 -8.552  -5.958  1.00 95.28 34  C 1 
ATOM 2033 C CG  . PHE C 3 34  ? -17.736 -8.602  -6.077  1.00 95.35 34  C 1 
ATOM 2034 C CD1 . PHE C 3 34  ? -17.059 -7.877  -7.084  1.00 94.17 34  C 1 
ATOM 2035 C CD2 . PHE C 3 34  ? -16.986 -9.414  -5.205  1.00 93.94 34  C 1 
ATOM 2036 C CE1 . PHE C 3 34  ? -15.660 -7.964  -7.210  1.00 93.50 34  C 1 
ATOM 2037 C CE2 . PHE C 3 34  ? -15.592 -9.506  -5.330  1.00 93.39 34  C 1 
ATOM 2038 C CZ  . PHE C 3 34  ? -14.933 -8.787  -6.335  1.00 94.12 34  C 1 
ATOM 2039 N N   . GLU C 3 35  ? -22.052 -7.087  -7.217  1.00 96.00 35  C 1 
ATOM 2040 C CA  . GLU C 3 35  ? -23.503 -7.144  -7.336  1.00 96.24 35  C 1 
ATOM 2041 C C   . GLU C 3 35  ? -23.927 -8.352  -8.175  1.00 96.58 35  C 1 
ATOM 2042 O O   . GLU C 3 35  ? -23.199 -8.819  -9.055  1.00 95.87 35  C 1 
ATOM 2043 C CB  . GLU C 3 35  ? -24.038 -5.851  -7.960  1.00 95.52 35  C 1 
ATOM 2044 C CG  . GLU C 3 35  ? -23.827 -4.599  -7.101  1.00 91.59 35  C 1 
ATOM 2045 C CD  . GLU C 3 35  ? -24.241 -3.314  -7.832  1.00 87.33 35  C 1 
ATOM 2046 O OE1 . GLU C 3 35  ? -24.145 -2.230  -7.216  1.00 79.87 35  C 1 
ATOM 2047 O OE2 . GLU C 3 35  ? -24.571 -3.385  -9.044  1.00 79.14 35  C 1 
ATOM 2048 N N   . SER C 3 36  ? -25.123 -8.838  -7.918  1.00 96.07 36  C 1 
ATOM 2049 C CA  . SER C 3 36  ? -25.686 -9.988  -8.621  1.00 96.13 36  C 1 
ATOM 2050 C C   . SER C 3 36  ? -25.583 -9.835  -10.147 1.00 96.23 36  C 1 
ATOM 2051 O O   . SER C 3 36  ? -25.872 -8.778  -10.720 1.00 94.56 36  C 1 
ATOM 2052 C CB  . SER C 3 36  ? -27.136 -10.194 -8.197  1.00 94.96 36  C 1 
ATOM 2053 O OG  . SER C 3 36  ? -27.630 -11.398 -8.752  1.00 86.64 36  C 1 
ATOM 2054 N N   . ARG C 3 37  ? -25.182 -10.916 -10.816 1.00 95.63 37  C 1 
ATOM 2055 C CA  . ARG C 3 37  ? -24.982 -11.029 -12.269 1.00 96.09 37  C 1 
ATOM 2056 C C   . ARG C 3 37  ? -23.831 -10.206 -12.858 1.00 96.36 37  C 1 
ATOM 2057 O O   . ARG C 3 37  ? -23.619 -10.299 -14.074 1.00 94.78 37  C 1 
ATOM 2058 C CB  . ARG C 3 37  ? -26.288 -10.758 -13.034 1.00 94.90 37  C 1 
ATOM 2059 C CG  . ARG C 3 37  ? -27.466 -11.625 -12.579 1.00 88.72 37  C 1 
ATOM 2060 C CD  . ARG C 3 37  ? -28.697 -11.291 -13.419 1.00 80.26 37  C 1 
ATOM 2061 N NE  . ARG C 3 37  ? -29.839 -12.148 -13.073 1.00 69.16 37  C 1 
ATOM 2062 C CZ  . ARG C 3 37  ? -30.989 -12.202 -13.723 1.00 59.77 37  C 1 
ATOM 2063 N NH1 . ARG C 3 37  ? -31.232 -11.466 -14.773 1.00 52.85 37  C 1 
ATOM 2064 N NH2 . ARG C 3 37  ? -31.930 -13.017 -13.315 1.00 52.05 37  C 1 
ATOM 2065 N N   . GLN C 3 38  ? -23.061 -9.458  -12.063 1.00 96.93 38  C 1 
ATOM 2066 C CA  . GLN C 3 38  ? -21.832 -8.835  -12.544 1.00 97.06 38  C 1 
ATOM 2067 C C   . GLN C 3 38  ? -20.820 -9.909  -12.955 1.00 97.06 38  C 1 
ATOM 2068 O O   . GLN C 3 38  ? -20.724 -10.961 -12.329 1.00 96.47 38  C 1 
ATOM 2069 C CB  . GLN C 3 38  ? -21.242 -7.892  -11.490 1.00 96.66 38  C 1 
ATOM 2070 C CG  . GLN C 3 38  ? -22.071 -6.599  -11.359 1.00 95.51 38  C 1 
ATOM 2071 C CD  . GLN C 3 38  ? -21.496 -5.637  -10.317 1.00 96.12 38  C 1 
ATOM 2072 O OE1 . GLN C 3 38  ? -20.563 -5.936  -9.599  1.00 92.89 38  C 1 
ATOM 2073 N NE2 . GLN C 3 38  ? -22.031 -4.451  -10.206 1.00 92.39 38  C 1 
ATOM 2074 N N   . LEU C 3 39  ? -20.057 -9.662  -14.030 1.00 97.32 39  C 1 
ATOM 2075 C CA  . LEU C 3 39  ? -19.013 -10.576 -14.475 1.00 97.39 39  C 1 
ATOM 2076 C C   . LEU C 3 39  ? -17.753 -10.336 -13.641 1.00 97.33 39  C 1 
ATOM 2077 O O   . LEU C 3 39  ? -17.166 -9.261  -13.707 1.00 96.78 39  C 1 
ATOM 2078 C CB  . LEU C 3 39  ? -18.772 -10.384 -15.982 1.00 96.78 39  C 1 
ATOM 2079 C CG  . LEU C 3 39  ? -17.837 -11.447 -16.602 1.00 94.58 39  C 1 
ATOM 2080 C CD1 . LEU C 3 39  ? -18.510 -12.820 -16.664 1.00 91.74 39  C 1 
ATOM 2081 C CD2 . LEU C 3 39  ? -17.454 -11.040 -18.028 1.00 91.58 39  C 1 
ATOM 2082 N N   . LEU C 3 40  ? -17.355 -11.367 -12.900 1.00 96.83 40  C 1 
ATOM 2083 C CA  . LEU C 3 40  ? -16.100 -11.420 -12.161 1.00 96.75 40  C 1 
ATOM 2084 C C   . LEU C 3 40  ? -15.077 -12.236 -12.934 1.00 96.55 40  C 1 
ATOM 2085 O O   . LEU C 3 40  ? -15.437 -13.137 -13.698 1.00 95.91 40  C 1 
ATOM 2086 C CB  . LEU C 3 40  ? -16.317 -11.996 -10.752 1.00 96.53 40  C 1 
ATOM 2087 C CG  . LEU C 3 40  ? -17.370 -11.278 -9.892  1.00 95.09 40  C 1 
ATOM 2088 C CD1 . LEU C 3 40  ? -17.262 -11.767 -8.453  1.00 91.92 40  C 1 
ATOM 2089 C CD2 . LEU C 3 40  ? -17.195 -9.750  -9.892  1.00 91.29 40  C 1 
ATOM 2090 N N   . ARG C 3 41  ? -13.797 -11.912 -12.740 1.00 96.56 41  C 1 
ATOM 2091 C CA  . ARG C 3 41  ? -12.660 -12.673 -13.246 1.00 96.15 41  C 1 
ATOM 2092 C C   . ARG C 3 41  ? -11.770 -13.078 -12.086 1.00 96.17 41  C 1 
ATOM 2093 O O   . ARG C 3 41  ? -11.492 -12.248 -11.223 1.00 95.58 41  C 1 
ATOM 2094 C CB  . ARG C 3 41  ? -11.923 -11.855 -14.312 1.00 95.31 41  C 1 
ATOM 2095 C CG  . ARG C 3 41  ? -10.932 -12.732 -15.075 1.00 91.40 41  C 1 
ATOM 2096 C CD  . ARG C 3 41  ? -10.197 -11.967 -16.177 1.00 90.71 41  C 1 
ATOM 2097 N NE  . ARG C 3 41  ? -11.055 -11.367 -17.207 1.00 89.94 41  C 1 
ATOM 2098 C CZ  . ARG C 3 41  ? -11.686 -11.949 -18.219 1.00 91.32 41  C 1 
ATOM 2099 N NH1 . ARG C 3 41  ? -11.705 -13.239 -18.388 1.00 82.85 41  C 1 
ATOM 2100 N NH2 . ARG C 3 41  ? -12.295 -11.216 -19.085 1.00 85.83 41  C 1 
ATOM 2101 N N   . VAL C 3 42  ? -11.342 -14.347 -12.096 1.00 95.80 42  C 1 
ATOM 2102 C CA  . VAL C 3 42  ? -10.474 -14.936 -11.083 1.00 95.68 42  C 1 
ATOM 2103 C C   . VAL C 3 42  ? -9.075  -15.067 -11.662 1.00 95.71 42  C 1 
ATOM 2104 O O   . VAL C 3 42  ? -8.900  -15.613 -12.749 1.00 94.93 42  C 1 
ATOM 2105 C CB  . VAL C 3 42  ? -11.008 -16.300 -10.602 1.00 94.75 42  C 1 
ATOM 2106 C CG1 . VAL C 3 42  ? -10.228 -16.790 -9.380  1.00 91.85 42  C 1 
ATOM 2107 C CG2 . VAL C 3 42  ? -12.491 -16.226 -10.215 1.00 92.28 42  C 1 
ATOM 2108 N N   . LEU C 3 43  ? -8.078  -14.534 -10.969 1.00 95.67 43  C 1 
ATOM 2109 C CA  . LEU C 3 43  ? -6.672  -14.690 -11.336 1.00 95.87 43  C 1 
ATOM 2110 C C   . LEU C 3 43  ? -6.124  -16.031 -10.808 1.00 95.62 43  C 1 
ATOM 2111 O O   . LEU C 3 43  ? -6.702  -16.589 -9.879  1.00 94.68 43  C 1 
ATOM 2112 C CB  . LEU C 3 43  ? -5.862  -13.492 -10.825 1.00 95.84 43  C 1 
ATOM 2113 C CG  . LEU C 3 43  ? -6.298  -12.120 -11.374 1.00 94.93 43  C 1 
ATOM 2114 C CD1 . LEU C 3 43  ? -5.243  -11.076 -11.012 1.00 92.88 43  C 1 
ATOM 2115 C CD2 . LEU C 3 43  ? -6.475  -12.098 -12.895 1.00 91.94 43  C 1 
ATOM 2116 N N   . PRO C 3 44  ? -4.969  -16.531 -11.322 1.00 94.80 44  C 1 
ATOM 2117 C CA  . PRO C 3 44  ? -4.364  -17.774 -10.839 1.00 94.34 44  C 1 
ATOM 2118 C C   . PRO C 3 44  ? -4.095  -17.799 -9.324  1.00 94.39 44  C 1 
ATOM 2119 O O   . PRO C 3 44  ? -4.141  -18.848 -8.692  1.00 92.79 44  C 1 
ATOM 2120 C CB  . PRO C 3 44  ? -3.060  -17.918 -11.624 1.00 93.35 44  C 1 
ATOM 2121 C CG  . PRO C 3 44  ? -3.350  -17.181 -12.922 1.00 91.85 44  C 1 
ATOM 2122 C CD  . PRO C 3 44  ? -4.247  -16.031 -12.479 1.00 94.15 44  C 1 
ATOM 2123 N N   . CYS C 3 45  ? -3.874  -16.634 -8.714  1.00 94.62 45  C 1 
ATOM 2124 C CA  . CYS C 3 45  ? -3.719  -16.481 -7.270  1.00 94.33 45  C 1 
ATOM 2125 C C   . CYS C 3 45  ? -5.048  -16.490 -6.479  1.00 93.98 45  C 1 
ATOM 2126 O O   . CYS C 3 45  ? -5.048  -16.145 -5.300  1.00 92.13 45  C 1 
ATOM 2127 C CB  . CYS C 3 45  ? -2.923  -15.195 -7.013  1.00 94.23 45  C 1 
ATOM 2128 S SG  . CYS C 3 45  ? -3.804  -13.737 -7.680  1.00 94.00 45  C 1 
ATOM 2129 N N   . ASN C 3 46  ? -6.168  -16.813 -7.118  1.00 94.11 46  C 1 
ATOM 2130 C CA  . ASN C 3 46  ? -7.523  -16.859 -6.549  1.00 94.08 46  C 1 
ATOM 2131 C C   . ASN C 3 46  ? -8.121  -15.508 -6.112  1.00 94.61 46  C 1 
ATOM 2132 O O   . ASN C 3 46  ? -9.213  -15.474 -5.550  1.00 93.20 46  C 1 
ATOM 2133 C CB  . ASN C 3 46  ? -7.613  -17.937 -5.461  1.00 92.68 46  C 1 
ATOM 2134 C CG  . ASN C 3 46  ? -7.328  -19.333 -5.998  1.00 86.74 46  C 1 
ATOM 2135 O OD1 . ASN C 3 46  ? -7.721  -19.686 -7.095  1.00 76.39 46  C 1 
ATOM 2136 N ND2 . ASN C 3 46  ? -6.648  -20.154 -5.237  1.00 72.58 46  C 1 
ATOM 2137 N N   . HIS C 3 47  ? -7.463  -14.383 -6.409  1.00 95.18 47  C 1 
ATOM 2138 C CA  . HIS C 3 47  ? -8.067  -13.077 -6.172  1.00 95.72 47  C 1 
ATOM 2139 C C   . HIS C 3 47  ? -9.076  -12.711 -7.266  1.00 95.96 47  C 1 
ATOM 2140 O O   . HIS C 3 47  ? -8.846  -12.932 -8.457  1.00 95.38 47  C 1 
ATOM 2141 C CB  . HIS C 3 47  ? -6.995  -12.001 -6.025  1.00 95.73 47  C 1 
ATOM 2142 C CG  . HIS C 3 47  ? -6.131  -12.191 -4.820  1.00 95.58 47  C 1 
ATOM 2143 N ND1 . HIS C 3 47  ? -4.799  -12.547 -4.823  1.00 92.74 47  C 1 
ATOM 2144 C CD2 . HIS C 3 47  ? -6.486  -12.038 -3.501  1.00 92.30 47  C 1 
ATOM 2145 C CE1 . HIS C 3 47  ? -4.371  -12.603 -3.552  1.00 92.44 47  C 1 
ATOM 2146 N NE2 . HIS C 3 47  ? -5.375  -12.298 -2.721  1.00 92.78 47  C 1 
ATOM 2147 N N   . GLU C 3 48  ? -10.180 -12.092 -6.858  1.00 95.59 48  C 1 
ATOM 2148 C CA  . GLU C 3 48  ? -11.322 -11.806 -7.717  1.00 95.78 48  C 1 
ATOM 2149 C C   . GLU C 3 48  ? -11.540 -10.312 -7.933  1.00 96.24 48  C 1 
ATOM 2150 O O   . GLU C 3 48  ? -11.363 -9.483  -7.034  1.00 95.65 48  C 1 
ATOM 2151 C CB  . GLU C 3 48  ? -12.596 -12.423 -7.144  1.00 93.95 48  C 1 
ATOM 2152 C CG  . GLU C 3 48  ? -12.485 -13.934 -6.921  1.00 89.46 48  C 1 
ATOM 2153 C CD  . GLU C 3 48  ? -13.834 -14.571 -6.613  1.00 89.92 48  C 1 
ATOM 2154 O OE1 . GLU C 3 48  ? -13.913 -15.810 -6.626  1.00 85.05 48  C 1 
ATOM 2155 O OE2 . GLU C 3 48  ? -14.822 -13.828 -6.441  1.00 85.29 48  C 1 
ATOM 2156 N N   . PHE C 3 49  ? -11.981 -9.951  -9.139  1.00 96.84 49  C 1 
ATOM 2157 C CA  . PHE C 3 49  ? -12.233 -8.572  -9.528  1.00 97.19 49  C 1 
ATOM 2158 C C   . PHE C 3 49  ? -13.407 -8.507  -10.507 1.00 97.30 49  C 1 
ATOM 2159 O O   . PHE C 3 49  ? -13.692 -9.468  -11.219 1.00 96.97 49  C 1 
ATOM 2160 C CB  . PHE C 3 49  ? -10.982 -7.976  -10.192 1.00 97.02 49  C 1 
ATOM 2161 C CG  . PHE C 3 49  ? -9.694  -8.172  -9.422  1.00 97.01 49  C 1 
ATOM 2162 C CD1 . PHE C 3 49  ? -9.259  -7.212  -8.485  1.00 95.89 49  C 1 
ATOM 2163 C CD2 . PHE C 3 49  ? -8.939  -9.340  -9.601  1.00 95.83 49  C 1 
ATOM 2164 C CE1 . PHE C 3 49  ? -8.093  -7.426  -7.733  1.00 95.13 49  C 1 
ATOM 2165 C CE2 . PHE C 3 49  ? -7.768  -9.562  -8.845  1.00 95.12 49  C 1 
ATOM 2166 C CZ  . PHE C 3 49  ? -7.353  -8.609  -7.907  1.00 95.59 49  C 1 
ATOM 2167 N N   . HIS C 3 50  ? -14.038 -7.346  -10.638 1.00 97.12 50  C 1 
ATOM 2168 C CA  . HIS C 3 50  ? -14.850 -7.099  -11.825 1.00 97.46 50  C 1 
ATOM 2169 C C   . HIS C 3 50  ? -13.993 -7.303  -13.084 1.00 97.49 50  C 1 
ATOM 2170 O O   . HIS C 3 50  ? -12.949 -6.660  -13.219 1.00 96.87 50  C 1 
ATOM 2171 C CB  . HIS C 3 50  ? -15.396 -5.669  -11.817 1.00 97.22 50  C 1 
ATOM 2172 C CG  . HIS C 3 50  ? -16.417 -5.406  -10.754 1.00 96.76 50  C 1 
ATOM 2173 N ND1 . HIS C 3 50  ? -16.356 -4.408  -9.796  1.00 91.30 50  C 1 
ATOM 2174 C CD2 . HIS C 3 50  ? -17.597 -6.060  -10.582 1.00 90.69 50  C 1 
ATOM 2175 C CE1 . HIS C 3 50  ? -17.482 -4.482  -9.067  1.00 92.27 50  C 1 
ATOM 2176 N NE2 . HIS C 3 50  ? -18.257 -5.469  -9.511  1.00 92.71 50  C 1 
ATOM 2177 N N   . ALA C 3 51  ? -14.453 -8.113  -14.029 1.00 97.24 51  C 1 
ATOM 2178 C CA  . ALA C 3 51  ? -13.728 -8.409  -15.262 1.00 97.07 51  C 1 
ATOM 2179 C C   . ALA C 3 51  ? -13.296 -7.122  -15.985 1.00 96.81 51  C 1 
ATOM 2180 O O   . ALA C 3 51  ? -12.112 -6.912  -16.227 1.00 96.15 51  C 1 
ATOM 2181 C CB  . ALA C 3 51  ? -14.591 -9.311  -16.149 1.00 96.70 51  C 1 
ATOM 2182 N N   . LYS C 3 52  ? -14.204 -6.169  -16.190 1.00 96.96 52  C 1 
ATOM 2183 C CA  . LYS C 3 52  ? -13.896 -4.873  -16.815 1.00 96.39 52  C 1 
ATOM 2184 C C   . LYS C 3 52  ? -12.796 -4.071  -16.097 1.00 96.48 52  C 1 
ATOM 2185 O O   . LYS C 3 52  ? -12.110 -3.281  -16.736 1.00 95.45 52  C 1 
ATOM 2186 C CB  . LYS C 3 52  ? -15.168 -4.012  -16.892 1.00 95.08 52  C 1 
ATOM 2187 C CG  . LYS C 3 52  ? -16.216 -4.564  -17.868 1.00 79.02 52  C 1 
ATOM 2188 C CD  . LYS C 3 52  ? -17.420 -3.612  -17.962 1.00 76.69 52  C 1 
ATOM 2189 C CE  . LYS C 3 52  ? -18.456 -4.160  -18.937 1.00 63.69 52  C 1 
ATOM 2190 N NZ  . LYS C 3 52  ? -19.665 -3.285  -19.038 1.00 57.15 52  C 1 
ATOM 2191 N N   . CYS C 3 53  ? -12.656 -4.238  -14.781 1.00 96.72 53  C 1 
ATOM 2192 C CA  . CYS C 3 53  ? -11.661 -3.526  -13.991 1.00 96.89 53  C 1 
ATOM 2193 C C   . CYS C 3 53  ? -10.280 -4.160  -14.146 1.00 96.74 53  C 1 
ATOM 2194 O O   . CYS C 3 53  ? -9.332  -3.470  -14.512 1.00 95.97 53  C 1 
ATOM 2195 C CB  . CYS C 3 53  ? -12.101 -3.485  -12.517 1.00 96.77 53  C 1 
ATOM 2196 S SG  . CYS C 3 53  ? -13.579 -2.440  -12.321 1.00 96.18 53  C 1 
ATOM 2197 N N   . VAL C 3 54  ? -10.165 -5.473  -13.899 1.00 96.61 54  C 1 
ATOM 2198 C CA  . VAL C 3 54  ? -8.882  -6.176  -13.953 1.00 96.47 54  C 1 
ATOM 2199 C C   . VAL C 3 54  ? -8.372  -6.315  -15.383 1.00 96.35 54  C 1 
ATOM 2200 O O   . VAL C 3 54  ? -7.186  -6.124  -15.613 1.00 95.87 54  C 1 
ATOM 2201 C CB  . VAL C 3 54  ? -8.955  -7.516  -13.195 1.00 95.77 54  C 1 
ATOM 2202 C CG1 . VAL C 3 54  ? -9.721  -8.608  -13.938 1.00 93.48 54  C 1 
ATOM 2203 C CG2 . VAL C 3 54  ? -7.550  -8.001  -12.852 1.00 93.48 54  C 1 
ATOM 2204 N N   . ASP C 3 55  ? -9.242  -6.488  -16.364 1.00 96.49 55  C 1 
ATOM 2205 C CA  . ASP C 3 55  ? -8.862  -6.568  -17.777 1.00 96.00 55  C 1 
ATOM 2206 C C   . ASP C 3 55  ? -8.161  -5.286  -18.243 1.00 95.88 55  C 1 
ATOM 2207 O O   . ASP C 3 55  ? -7.186  -5.325  -18.992 1.00 95.00 55  C 1 
ATOM 2208 C CB  . ASP C 3 55  ? -10.109 -6.791  -18.659 1.00 95.61 55  C 1 
ATOM 2209 C CG  . ASP C 3 55  ? -10.788 -8.138  -18.478 1.00 95.04 55  C 1 
ATOM 2210 O OD1 . ASP C 3 55  ? -10.400 -8.908  -17.577 1.00 93.13 55  C 1 
ATOM 2211 O OD2 . ASP C 3 55  ? -11.732 -8.435  -19.245 1.00 92.68 55  C 1 
ATOM 2212 N N   . LYS C 3 56  ? -8.636  -4.121  -17.783 1.00 95.91 56  C 1 
ATOM 2213 C CA  . LYS C 3 56  ? -7.995  -2.840  -18.083 1.00 95.83 56  C 1 
ATOM 2214 C C   . LYS C 3 56  ? -6.606  -2.735  -17.448 1.00 95.87 56  C 1 
ATOM 2215 O O   . LYS C 3 56  ? -5.704  -2.214  -18.087 1.00 95.09 56  C 1 
ATOM 2216 C CB  . LYS C 3 56  ? -8.914  -1.674  -17.666 1.00 95.21 56  C 1 
ATOM 2217 C CG  . LYS C 3 56  ? -8.329  -0.324  -18.108 1.00 88.56 56  C 1 
ATOM 2218 C CD  . LYS C 3 56  ? -9.251  0.849   -17.757 1.00 84.75 56  C 1 
ATOM 2219 C CE  . LYS C 3 56  ? -8.528  2.151   -18.123 1.00 76.66 56  C 1 
ATOM 2220 N NZ  . LYS C 3 56  ? -9.252  3.373   -17.675 1.00 68.61 56  C 1 
ATOM 2221 N N   . TRP C 3 57  ? -6.432  -3.247  -16.228 1.00 96.06 57  C 1 
ATOM 2222 C CA  . TRP C 3 57  ? -5.133  -3.320  -15.567 1.00 96.04 57  C 1 
ATOM 2223 C C   . TRP C 3 57  ? -4.178  -4.271  -16.300 1.00 95.93 57  C 1 
ATOM 2224 O O   . TRP C 3 57  ? -3.065  -3.872  -16.661 1.00 94.70 57  C 1 
ATOM 2225 C CB  . TRP C 3 57  ? -5.329  -3.739  -14.107 1.00 95.95 57  C 1 
ATOM 2226 C CG  . TRP C 3 57  ? -4.050  -4.018  -13.380 1.00 96.06 57  C 1 
ATOM 2227 C CD1 . TRP C 3 57  ? -3.580  -5.236  -13.038 1.00 95.35 57  C 1 
ATOM 2228 C CD2 . TRP C 3 57  ? -3.055  -3.050  -12.924 1.00 96.23 57  C 1 
ATOM 2229 N NE1 . TRP C 3 57  ? -2.375  -5.097  -12.382 1.00 95.41 57  C 1 
ATOM 2230 C CE2 . TRP C 3 57  ? -2.015  -3.778  -12.288 1.00 95.85 57  C 1 
ATOM 2231 C CE3 . TRP C 3 57  ? -2.958  -1.647  -12.977 1.00 95.85 57  C 1 
ATOM 2232 C CZ2 . TRP C 3 57  ? -0.896  -3.121  -11.716 1.00 95.38 57  C 1 
ATOM 2233 C CZ3 . TRP C 3 57  ? -1.840  -0.997  -12.406 1.00 95.28 57  C 1 
ATOM 2234 C CH2 . TRP C 3 57  ? -0.826  -1.732  -11.787 1.00 95.12 57  C 1 
ATOM 2235 N N   . LEU C 3 58  ? -4.629  -5.482  -16.629 1.00 95.72 58  C 1 
ATOM 2236 C CA  . LEU C 3 58  ? -3.822  -6.536  -17.254 1.00 95.21 58  C 1 
ATOM 2237 C C   . LEU C 3 58  ? -3.422  -6.229  -18.704 1.00 94.64 58  C 1 
ATOM 2238 O O   . LEU C 3 58  ? -2.438  -6.785  -19.192 1.00 93.22 58  C 1 
ATOM 2239 C CB  . LEU C 3 58  ? -4.589  -7.865  -17.175 1.00 95.19 58  C 1 
ATOM 2240 C CG  . LEU C 3 58  ? -4.754  -8.427  -15.757 1.00 94.40 58  C 1 
ATOM 2241 C CD1 . LEU C 3 58  ? -5.553  -9.731  -15.819 1.00 93.31 58  C 1 
ATOM 2242 C CD2 . LEU C 3 58  ? -3.411  -8.712  -15.075 1.00 93.02 58  C 1 
ATOM 2243 N N   . LYS C 3 59  ? -4.072  -5.277  -19.382 1.00 94.70 59  C 1 
ATOM 2244 C CA  . LYS C 3 59  ? -3.590  -4.790  -20.685 1.00 93.96 59  C 1 
ATOM 2245 C C   . LYS C 3 59  ? -2.213  -4.117  -20.598 1.00 93.13 59  C 1 
ATOM 2246 O O   . LYS C 3 59  ? -1.451  -4.180  -21.554 1.00 90.40 59  C 1 
ATOM 2247 C CB  . LYS C 3 59  ? -4.613  -3.834  -21.307 1.00 93.03 59  C 1 
ATOM 2248 C CG  . LYS C 3 59  ? -5.783  -4.614  -21.915 1.00 86.17 59  C 1 
ATOM 2249 C CD  . LYS C 3 59  ? -6.883  -3.662  -22.403 1.00 80.61 59  C 1 
ATOM 2250 C CE  . LYS C 3 59  ? -8.062  -4.507  -22.887 1.00 70.90 59  C 1 
ATOM 2251 N NZ  . LYS C 3 59  ? -9.163  -3.672  -23.420 1.00 63.77 59  C 1 
ATOM 2252 N N   . ALA C 3 60  ? -1.901  -3.477  -19.475 1.00 93.61 60  C 1 
ATOM 2253 C CA  . ALA C 3 60  ? -0.654  -2.745  -19.276 1.00 92.78 60  C 1 
ATOM 2254 C C   . ALA C 3 60  ? 0.302   -3.425  -18.277 1.00 92.64 60  C 1 
ATOM 2255 O O   . ALA C 3 60  ? 1.508   -3.177  -18.314 1.00 89.16 60  C 1 
ATOM 2256 C CB  . ALA C 3 60  ? -1.008  -1.317  -18.855 1.00 90.83 60  C 1 
ATOM 2257 N N   . ASN C 3 61  ? -0.213  -4.290  -17.413 1.00 93.31 61  C 1 
ATOM 2258 C CA  . ASN C 3 61  ? 0.517   -4.923  -16.319 1.00 93.10 61  C 1 
ATOM 2259 C C   . ASN C 3 61  ? 0.303   -6.433  -16.341 1.00 92.74 61  C 1 
ATOM 2260 O O   . ASN C 3 61  ? -0.625  -6.923  -16.964 1.00 89.85 61  C 1 
ATOM 2261 C CB  . ASN C 3 61  ? 0.055   -4.301  -14.993 1.00 92.54 61  C 1 
ATOM 2262 C CG  . ASN C 3 61  ? 0.257   -2.796  -14.985 1.00 91.26 61  C 1 
ATOM 2263 O OD1 . ASN C 3 61  ? 1.342   -2.293  -14.734 1.00 82.47 61  C 1 
ATOM 2264 N ND2 . ASN C 3 61  ? -0.771  -2.036  -15.282 1.00 82.68 61  C 1 
ATOM 2265 N N   . ARG C 3 62  ? 1.184   -7.198  -15.657 1.00 91.60 62  C 1 
ATOM 2266 C CA  . ARG C 3 62  ? 1.103   -8.663  -15.606 1.00 91.67 62  C 1 
ATOM 2267 C C   . ARG C 3 62  ? 0.821   -9.220  -14.213 1.00 92.46 62  C 1 
ATOM 2268 O O   . ARG C 3 62  ? 0.749   -10.418 -14.057 1.00 89.33 62  C 1 
ATOM 2269 C CB  . ARG C 3 62  ? 2.385   -9.283  -16.189 1.00 88.16 62  C 1 
ATOM 2270 C CG  . ARG C 3 62  ? 2.270   -9.441  -17.701 1.00 77.91 62  C 1 
ATOM 2271 C CD  . ARG C 3 62  ? 3.452   -10.245 -18.234 1.00 73.19 62  C 1 
ATOM 2272 N NE  . ARG C 3 62  ? 3.144   -10.818 -19.551 1.00 64.01 62  C 1 
ATOM 2273 C CZ  . ARG C 3 62  ? 3.905   -11.688 -20.186 1.00 55.82 62  C 1 
ATOM 2274 N NH1 . ARG C 3 62  ? 5.084   -12.023 -19.752 1.00 51.69 62  C 1 
ATOM 2275 N NH2 . ARG C 3 62  ? 3.477   -12.259 -21.284 1.00 47.96 62  C 1 
ATOM 2276 N N   . THR C 3 63  ? 0.675   -8.370  -13.230 1.00 94.67 63  C 1 
ATOM 2277 C CA  . THR C 3 63  ? 0.589   -8.781  -11.835 1.00 95.01 63  C 1 
ATOM 2278 C C   . THR C 3 63  ? -0.803  -8.577  -11.250 1.00 95.81 63  C 1 
ATOM 2279 O O   . THR C 3 63  ? -1.539  -7.661  -11.636 1.00 95.32 63  C 1 
ATOM 2280 C CB  . THR C 3 63  ? 1.644   -8.072  -10.987 1.00 93.63 63  C 1 
ATOM 2281 O OG1 . THR C 3 63  ? 1.508   -6.667  -11.124 1.00 87.86 63  C 1 
ATOM 2282 C CG2 . THR C 3 63  ? 3.060   -8.435  -11.426 1.00 87.35 63  C 1 
ATOM 2283 N N   . CYS C 3 64  ? -1.154  -9.425  -10.279 1.00 95.71 64  C 1 
ATOM 2284 C CA  . CYS C 3 64  ? -2.354  -9.261  -9.475  1.00 96.28 64  C 1 
ATOM 2285 C C   . CYS C 3 64  ? -2.290  -7.954  -8.674  1.00 96.55 64  C 1 
ATOM 2286 O O   . CYS C 3 64  ? -1.309  -7.730  -7.959  1.00 96.15 64  C 1 
ATOM 2287 C CB  . CYS C 3 64  ? -2.496  -10.476 -8.552  1.00 96.15 64  C 1 
ATOM 2288 S SG  . CYS C 3 64  ? -3.948  -10.269 -7.474  1.00 95.78 64  C 1 
ATOM 2289 N N   . PRO C 3 65  ? -3.340  -7.122  -8.699  1.00 96.85 65  C 1 
ATOM 2290 C CA  . PRO C 3 65  ? -3.379  -5.904  -7.894  1.00 96.88 65  C 1 
ATOM 2291 C C   . PRO C 3 65  ? -3.210  -6.125  -6.385  1.00 96.81 65  C 1 
ATOM 2292 O O   . PRO C 3 65  ? -2.695  -5.241  -5.709  1.00 95.85 65  C 1 
ATOM 2293 C CB  . PRO C 3 65  ? -4.748  -5.294  -8.188  1.00 96.60 65  C 1 
ATOM 2294 C CG  . PRO C 3 65  ? -5.052  -5.762  -9.609  1.00 95.96 65  C 1 
ATOM 2295 C CD  . PRO C 3 65  ? -4.472  -7.172  -9.618  1.00 96.94 65  C 1 
ATOM 2296 N N   . ILE C 3 66  ? -3.622  -7.276  -5.861  1.00 96.38 66  C 1 
ATOM 2297 C CA  . ILE C 3 66  ? -3.605  -7.564  -4.418  1.00 96.16 66  C 1 
ATOM 2298 C C   . ILE C 3 66  ? -2.264  -8.157  -3.984  1.00 96.04 66  C 1 
ATOM 2299 O O   . ILE C 3 66  ? -1.619  -7.602  -3.101  1.00 94.72 66  C 1 
ATOM 2300 C CB  . ILE C 3 66  ? -4.808  -8.448  -4.017  1.00 95.75 66  C 1 
ATOM 2301 C CG1 . ILE C 3 66  ? -6.128  -7.667  -4.209  1.00 94.51 66  C 1 
ATOM 2302 C CG2 . ILE C 3 66  ? -4.683  -8.923  -2.552  1.00 94.22 66  C 1 
ATOM 2303 C CD1 . ILE C 3 66  ? -7.391  -8.514  -4.030  1.00 92.16 66  C 1 
ATOM 2304 N N   . CYS C 3 67  ? -1.830  -9.271  -4.594  1.00 96.27 67  C 1 
ATOM 2305 C CA  . CYS C 3 67  ? -0.662  -10.018 -4.133  1.00 95.97 67  C 1 
ATOM 2306 C C   . CYS C 3 67  ? 0.581   -9.881  -5.017  1.00 95.88 67  C 1 
ATOM 2307 O O   . CYS C 3 67  ? 1.635   -10.423 -4.686  1.00 94.44 67  C 1 
ATOM 2308 C CB  . CYS C 3 67  ? -1.053  -11.489 -3.951  1.00 95.31 67  C 1 
ATOM 2309 S SG  . CYS C 3 67  ? -1.424  -12.238 -5.570  1.00 95.01 67  C 1 
ATOM 2310 N N   . ARG C 3 68  ? 0.480   -9.183  -6.155  1.00 95.19 68  C 1 
ATOM 2311 C CA  . ARG C 3 68  ? 1.526   -9.012  -7.172  1.00 94.90 68  C 1 
ATOM 2312 C C   . ARG C 3 68  ? 2.010   -10.310 -7.844  1.00 94.62 68  C 1 
ATOM 2313 O O   . ARG C 3 68  ? 2.965   -10.241 -8.608  1.00 92.40 68  C 1 
ATOM 2314 C CB  . ARG C 3 68  ? 2.701   -8.196  -6.613  1.00 93.48 68  C 1 
ATOM 2315 C CG  . ARG C 3 68  ? 2.323   -6.774  -6.186  1.00 90.54 68  C 1 
ATOM 2316 C CD  . ARG C 3 68  ? 3.586   -6.129  -5.607  1.00 89.13 68  C 1 
ATOM 2317 N NE  . ARG C 3 68  ? 3.423   -4.684  -5.350  1.00 87.16 68  C 1 
ATOM 2318 C CZ  . ARG C 3 68  ? 4.188   -3.985  -4.531  1.00 86.31 68  C 1 
ATOM 2319 N NH1 . ARG C 3 68  ? 5.106   -4.540  -3.795  1.00 77.85 68  C 1 
ATOM 2320 N NH2 . ARG C 3 68  ? 4.050   -2.707  -4.441  1.00 78.80 68  C 1 
ATOM 2321 N N   . ALA C 3 69  ? 1.355   -11.446 -7.631  1.00 94.78 69  C 1 
ATOM 2322 C CA  . ALA C 3 69  ? 1.640   -12.668 -8.364  1.00 94.42 69  C 1 
ATOM 2323 C C   . ALA C 3 69  ? 1.444   -12.464 -9.875  1.00 94.69 69  C 1 
ATOM 2324 O O   . ALA C 3 69  ? 0.630   -11.632 -10.294 1.00 93.77 69  C 1 
ATOM 2325 C CB  . ALA C 3 69  ? 0.764   -13.801 -7.829  1.00 93.72 69  C 1 
ATOM 2326 N N   . ASP C 3 70  ? 2.189   -13.222 -10.703 1.00 92.75 70  C 1 
ATOM 2327 C CA  . ASP C 3 70  ? 2.025   -13.155 -12.153 1.00 92.14 70  C 1 
ATOM 2328 C C   . ASP C 3 70  ? 0.640   -13.680 -12.539 1.00 92.32 70  C 1 
ATOM 2329 O O   . ASP C 3 70  ? 0.231   -14.779 -12.192 1.00 90.31 70  C 1 
ATOM 2330 C CB  . ASP C 3 70  ? 3.172   -13.871 -12.884 1.00 89.94 70  C 1 
ATOM 2331 C CG  . ASP C 3 70  ? 3.265   -13.443 -14.367 1.00 83.76 70  C 1 
ATOM 2332 O OD1 . ASP C 3 70  ? 2.211   -13.292 -15.021 1.00 77.12 70  C 1 
ATOM 2333 O OD2 . ASP C 3 70  ? 4.376   -13.175 -14.877 1.00 76.77 70  C 1 
ATOM 2334 N N   . ALA C 3 71  ? -0.120  -12.847 -13.245 1.00 89.90 71  C 1 
ATOM 2335 C CA  . ALA C 3 71  ? -1.457  -13.184 -13.695 1.00 88.93 71  C 1 
ATOM 2336 C C   . ALA C 3 71  ? -1.465  -14.039 -14.969 1.00 87.36 71  C 1 
ATOM 2337 O O   . ALA C 3 71  ? -2.524  -14.494 -15.391 1.00 81.39 71  C 1 
ATOM 2338 C CB  . ALA C 3 71  ? -2.231  -11.874 -13.879 1.00 87.53 71  C 1 
ATOM 2339 N N   . SER C 3 72  ? -0.299  -14.205 -15.625 1.00 83.00 72  C 1 
ATOM 2340 C CA  . SER C 3 72  ? -0.128  -15.026 -16.823 1.00 78.75 72  C 1 
ATOM 2341 C C   . SER C 3 72  ? 0.414   -16.422 -16.532 1.00 76.02 72  C 1 
ATOM 2342 O O   . SER C 3 72  ? 0.392   -17.264 -17.429 1.00 67.14 72  C 1 
ATOM 2343 C CB  . SER C 3 72  ? 0.740   -14.322 -17.854 1.00 73.01 72  C 1 
ATOM 2344 O OG  . SER C 3 72  ? 2.082   -14.132 -17.472 1.00 63.99 72  C 1 
ATOM 2345 N N   . GLU C 3 73  ? 0.880   -16.687 -15.309 1.00 70.96 73  C 1 
ATOM 2346 C CA  . GLU C 3 73  ? 1.153   -18.047 -14.855 1.00 68.39 73  C 1 
ATOM 2347 C C   . GLU C 3 73  ? -0.173  -18.786 -14.758 1.00 66.34 73  C 1 
ATOM 2348 O O   . GLU C 3 73  ? -0.840  -18.814 -13.729 1.00 59.59 73  C 1 
ATOM 2349 C CB  . GLU C 3 73  ? 1.949   -18.063 -13.549 1.00 61.86 73  C 1 
ATOM 2350 C CG  . GLU C 3 73  ? 3.411   -17.678 -13.776 1.00 54.89 73  C 1 
ATOM 2351 C CD  . GLU C 3 73  ? 4.297   -17.782 -12.521 1.00 50.33 73  C 1 
ATOM 2352 O OE1 . GLU C 3 73  ? 5.524   -17.641 -12.684 1.00 45.88 73  C 1 
ATOM 2353 O OE2 . GLU C 3 73  ? 3.749   -17.988 -11.411 1.00 46.36 73  C 1 
ATOM 2354 N N   . VAL C 3 74  ? -0.568  -19.376 -15.880 1.00 60.13 74  C 1 
ATOM 2355 C CA  . VAL C 3 74  ? -1.544  -20.448 -15.879 1.00 57.32 74  C 1 
ATOM 2356 C C   . VAL C 3 74  ? -0.944  -21.513 -14.975 1.00 56.58 74  C 1 
ATOM 2357 O O   . VAL C 3 74  ? 0.123   -22.042 -15.275 1.00 51.64 74  C 1 
ATOM 2358 C CB  . VAL C 3 74  ? -1.800  -21.000 -17.294 1.00 51.94 74  C 1 
ATOM 2359 C CG1 . VAL C 3 74  ? -2.961  -22.000 -17.292 1.00 46.91 74  C 1 
ATOM 2360 C CG2 . VAL C 3 74  ? -2.159  -19.877 -18.280 1.00 46.44 74  C 1 
ATOM 2361 N N   . HIS C 3 75  ? -1.609  -21.819 -13.862 1.00 49.53 75  C 1 
ATOM 2362 C CA  . HIS C 3 75  ? -1.389  -23.086 -13.193 1.00 47.43 75  C 1 
ATOM 2363 C C   . HIS C 3 75  ? -1.592  -24.152 -14.269 1.00 46.81 75  C 1 
ATOM 2364 O O   . HIS C 3 75  ? -2.720  -24.445 -14.662 1.00 44.49 75  C 1 
ATOM 2365 C CB  . HIS C 3 75  ? -2.345  -23.277 -12.008 1.00 43.99 75  C 1 
ATOM 2366 C CG  . HIS C 3 75  ? -1.838  -22.665 -10.731 1.00 41.56 75  C 1 
ATOM 2367 N ND1 . HIS C 3 75  ? -0.808  -23.160 -9.955  1.00 38.81 75  C 1 
ATOM 2368 C CD2 . HIS C 3 75  ? -2.326  -21.554 -10.082 1.00 37.09 75  C 1 
ATOM 2369 C CE1 . HIS C 3 75  ? -0.678  -22.357 -8.880  1.00 35.08 75  C 1 
ATOM 2370 N NE2 . HIS C 3 75  ? -1.576  -21.376 -8.924  1.00 34.21 75  C 1 
ATOM 2371 N N   . ARG C 3 76  ? -0.483  -24.673 -14.806 1.00 38.58 76  C 1 
ATOM 2372 C CA  . ARG C 3 76  ? -0.530  -25.972 -15.436 1.00 37.98 76  C 1 
ATOM 2373 C C   . ARG C 3 76  ? -0.951  -26.892 -14.315 1.00 38.13 76  C 1 
ATOM 2374 O O   . ARG C 3 76  ? -0.176  -27.098 -13.387 1.00 34.72 76  C 1 
ATOM 2375 C CB  . ARG C 3 76  ? 0.830   -26.381 -16.024 1.00 34.84 76  C 1 
ATOM 2376 C CG  . ARG C 3 76  ? 1.195   -25.567 -17.257 1.00 31.63 76  C 1 
ATOM 2377 C CD  . ARG C 3 76  ? 2.479   -26.115 -17.871 1.00 28.84 76  C 1 
ATOM 2378 N NE  . ARG C 3 76  ? 2.917   -25.308 -19.019 1.00 26.84 76  C 1 
ATOM 2379 C CZ  . ARG C 3 76  ? 3.931   -25.595 -19.839 1.00 24.37 76  C 1 
ATOM 2380 N NH1 . ARG C 3 76  ? 4.650   -26.675 -19.684 1.00 24.46 76  C 1 
ATOM 2381 N NH2 . ARG C 3 76  ? 4.218   -24.795 -20.815 1.00 23.53 76  C 1 
ATOM 2382 N N   . ASP C 3 77  ? -2.180  -27.383 -14.388 1.00 40.18 77  C 1 
ATOM 2383 C CA  . ASP C 3 77  ? -2.470  -28.643 -13.737 1.00 39.83 77  C 1 
ATOM 2384 C C   . ASP C 3 77  ? -1.358  -29.589 -14.163 1.00 38.82 77  C 1 
ATOM 2385 O O   . ASP C 3 77  ? -1.036  -29.704 -15.354 1.00 35.46 77  C 1 
ATOM 2386 C CB  . ASP C 3 77  ? -3.854  -29.169 -14.135 1.00 37.47 77  C 1 
ATOM 2387 C CG  . ASP C 3 77  ? -4.997  -28.403 -13.459 1.00 33.52 77  C 1 
ATOM 2388 O OD1 . ASP C 3 77  ? -4.838  -28.019 -12.278 1.00 31.82 77  C 1 
ATOM 2389 O OD2 . ASP C 3 77  ? -6.032  -28.191 -14.139 1.00 31.65 77  C 1 
ATOM 2390 N N   . SER C 3 78  ? -0.673  -30.186 -13.192 1.00 35.09 78  C 1 
ATOM 2391 C CA  . SER C 3 78  ? 0.186   -31.313 -13.473 1.00 34.09 78  C 1 
ATOM 2392 C C   . SER C 3 78  ? -0.705  -32.375 -14.116 1.00 33.62 78  C 1 
ATOM 2393 O O   . SER C 3 78  ? -1.616  -32.882 -13.455 1.00 31.29 78  C 1 
ATOM 2394 C CB  . SER C 3 78  ? 0.815   -31.836 -12.176 1.00 32.13 78  C 1 
ATOM 2395 O OG  . SER C 3 78  ? -0.151  -31.964 -11.150 1.00 28.85 78  C 1 
ATOM 2396 N N   . GLU C 3 79  ? -0.451  -32.665 -15.390 1.00 33.52 79  C 1 
ATOM 2397 C CA  . GLU C 3 79  ? -0.741  -34.003 -15.896 1.00 38.40 79  C 1 
ATOM 2398 C C   . GLU C 3 79  ? -0.002  -35.061 -15.049 1.00 36.49 79  C 1 
ATOM 2399 O O   . GLU C 3 79  ? 1.131   -34.775 -14.597 1.00 31.96 79  C 1 
ATOM 2400 C CB  . GLU C 3 79  ? -0.354  -34.138 -17.379 1.00 35.93 79  C 1 
ATOM 2401 C CG  . GLU C 3 79  ? -1.310  -33.398 -18.355 1.00 31.83 79  C 1 
ATOM 2402 C CD  . GLU C 3 79  ? -0.972  -33.653 -19.843 1.00 28.42 79  C 1 
ATOM 2403 O OE1 . GLU C 3 79  ? -1.903  -33.562 -20.675 1.00 23.90 79  C 1 
ATOM 2404 O OE2 . GLU C 3 79  ? 0.206   -33.916 -20.182 1.00 30.15 79  C 1 
ATOM 2405 O OXT . GLU C 3 79  ? -0.602  -36.145 -14.866 1.00 31.70 79  C 1 
#
