# Supplementary material for: Photocross-linking activity-based probes to capture the dynamics of ubiquitin RING E3 ligase interactions
Source: Biochem J. 2026 Jun 3;483(7):1115–30. doi: 10.1042/BCJ20260213 (PMC13234630; doi:10.1042/BCJ20260213)
Supplement: Supplementary Data File S2 [file BCJ-2026-0213_supp2.zip › 03_Chandler_Supplementary datafile2/RNF38/Alphafold/fold_2026_01_22_10_06_rnf38_ring_ubch5a_ubiquitin/fold_2026_01_22_10_06_rnf38_ring_ubch5a_ubiquitin_model_1.cif]

# By using this file you agree to the legally binding terms of use found at alphafoldserver.com/output-terms
data_540fef9a8b421093
#
_entry.id 540fef9a8b421093
#
loop_
_atom_type.symbol
C 
N 
O 
S 
#
loop_
_audit_author.name
_audit_author.pdbx_ordinal
"Google DeepMind" 1 
"Isomorphic Labs" 2 
#
_audit_conform.dict_location https://raw.githubusercontent.com/ihmwg/ModelCIF/master/dist/mmcif_ma.dic
_audit_conform.dict_name     mmcif_ma.dic
_audit_conform.dict_version  1.4.5
#
loop_
_chem_comp.formula
_chem_comp.formula_weight
_chem_comp.id
_chem_comp.mon_nstd_flag
_chem_comp.name
_chem_comp.pdbx_smiles
_chem_comp.pdbx_synonyms
_chem_comp.type
"C3 H7 N O2"    89.093  ALA y ALANINE         C[C@H](N)C(O)=O                  ? "L-PEPTIDE LINKING" 
"C6 H15 N4 O2"  175.209 ARG y ARGININE        N[C@@H](CCCNC(N)=[NH2+])C(O)=O   ? "L-PEPTIDE LINKING" 
"C4 H8 N2 O3"   132.118 ASN y ASPARAGINE      N[C@@H](CC(N)=O)C(O)=O           ? "L-PEPTIDE LINKING" 
"C4 H7 N O4"    133.103 ASP y "ASPARTIC ACID" N[C@@H](CC(O)=O)C(O)=O           ? "L-PEPTIDE LINKING" 
"C3 H7 N O2 S"  121.158 CYS y CYSTEINE        N[C@@H](CS)C(O)=O                ? "L-PEPTIDE LINKING" 
"C5 H10 N2 O3"  146.144 GLN y GLUTAMINE       N[C@@H](CCC(N)=O)C(O)=O          ? "L-PEPTIDE LINKING" 
"C5 H9 N O4"    147.129 GLU y "GLUTAMIC ACID" N[C@@H](CCC(O)=O)C(O)=O          ? "L-PEPTIDE LINKING" 
"C2 H5 N O2"    75.067  GLY y GLYCINE         NCC(O)=O                         ? "PEPTIDE LINKING"   
"C6 H10 N3 O2"  156.162 HIS y HISTIDINE       N[C@@H](Cc1c[nH]c[nH+]1)C(O)=O   ? "L-PEPTIDE LINKING" 
"C6 H13 N O2"   131.173 ILE y ISOLEUCINE      CC[C@H](C)[C@H](N)C(O)=O         ? "L-PEPTIDE LINKING" 
"C6 H13 N O2"   131.173 LEU y LEUCINE         CC(C)C[C@H](N)C(O)=O             ? "L-PEPTIDE LINKING" 
"C6 H15 N2 O2"  147.195 LYS y LYSINE          N[C@@H](CCCC[NH3+])C(O)=O        ? "L-PEPTIDE LINKING" 
"C5 H11 N O2 S" 149.211 MET y METHIONINE      CSCC[C@H](N)C(O)=O               ? "L-PEPTIDE LINKING" 
"C9 H11 N O2"   165.189 PHE y PHENYLALANINE   N[C@@H](Cc1ccccc1)C(O)=O         ? "L-PEPTIDE LINKING" 
"C5 H9 N O2"    115.130 PRO y PROLINE         OC(=O)[C@@H]1CCCN1               ? "L-PEPTIDE LINKING" 
"C3 H7 N O3"    105.093 SER y SERINE          N[C@@H](CO)C(O)=O                ? "L-PEPTIDE LINKING" 
"C4 H9 N O3"    119.119 THR y THREONINE       C[C@@H](O)[C@H](N)C(O)=O         ? "L-PEPTIDE LINKING" 
"C11 H12 N2 O2" 204.225 TRP y TRYPTOPHAN      N[C@@H](Cc1c[nH]c2ccccc12)C(O)=O ? "L-PEPTIDE LINKING" 
"C9 H11 N O3"   181.189 TYR y TYROSINE        N[C@@H](Cc1ccc(O)cc1)C(O)=O      ? "L-PEPTIDE LINKING" 
"C5 H11 N O2"   117.146 VAL y VALINE          CC(C)[C@H](N)C(O)=O              ? "L-PEPTIDE LINKING" 
#
_citation.book_publisher          ?
_citation.country                 UK
_citation.id                      primary
_citation.journal_full            Nature
_citation.journal_id_ASTM         NATUAS
_citation.journal_id_CSD          0006
_citation.journal_id_ISSN         0028-0836
_citation.journal_volume          630
_citation.page_first              493
_citation.page_last               500
_citation.pdbx_database_id_DOI    10.1038/s41586-024-07487-w
_citation.pdbx_database_id_PubMed 38718835
_citation.title                   "Accurate structure prediction of biomolecular interactions with AlphaFold 3"
_citation.year                    2024
#
loop_
_citation_author.citation_id
_citation_author.name
_citation_author.ordinal
primary "Google DeepMind" 1 
primary "Isomorphic Labs" 2 
#
loop_
_entity.id
_entity.pdbx_description
_entity.type
1 . polymer 
2 . polymer 
3 . polymer 
#
loop_
_entity_poly.entity_id
_entity_poly.pdbx_strand_id
_entity_poly.type
1 A polypeptide(L) 
2 B polypeptide(L) 
3 C polypeptide(L) 
#
loop_
_entity_poly_seq.entity_id
_entity_poly_seq.hetero
_entity_poly_seq.mon_id
_entity_poly_seq.num
1 n MET 1   
1 n ALA 2   
1 n LEU 3   
1 n LYS 4   
1 n ARG 5   
1 n ILE 6   
1 n GLN 7   
1 n LYS 8   
1 n GLU 9   
1 n LEU 10  
1 n SER 11  
1 n ASP 12  
1 n LEU 13  
1 n GLN 14  
1 n ARG 15  
1 n ASP 16  
1 n PRO 17  
1 n PRO 18  
1 n ALA 19  
1 n HIS 20  
1 n CYS 21  
1 n SER 22  
1 n ALA 23  
1 n GLY 24  
1 n PRO 25  
1 n VAL 26  
1 n GLY 27  
1 n ASP 28  
1 n ASP 29  
1 n LEU 30  
1 n PHE 31  
1 n HIS 32  
1 n TRP 33  
1 n GLN 34  
1 n ALA 35  
1 n THR 36  
1 n ILE 37  
1 n MET 38  
1 n GLY 39  
1 n PRO 40  
1 n PRO 41  
1 n ASP 42  
1 n SER 43  
1 n ALA 44  
1 n TYR 45  
1 n GLN 46  
1 n GLY 47  
1 n GLY 48  
1 n VAL 49  
1 n PHE 50  
1 n PHE 51  
1 n LEU 52  
1 n THR 53  
1 n VAL 54  
1 n HIS 55  
1 n PHE 56  
1 n PRO 57  
1 n THR 58  
1 n ASP 59  
1 n TYR 60  
1 n PRO 61  
1 n PHE 62  
1 n LYS 63  
1 n PRO 64  
1 n PRO 65  
1 n LYS 66  
1 n ILE 67  
1 n ALA 68  
1 n PHE 69  
1 n THR 70  
1 n THR 71  
1 n LYS 72  
1 n ILE 73  
1 n TYR 74  
1 n HIS 75  
1 n PRO 76  
1 n ASN 77  
1 n ILE 78  
1 n ASN 79  
1 n SER 80  
1 n ASN 81  
1 n GLY 82  
1 n SER 83  
1 n ILE 84  
1 n CYS 85  
1 n LEU 86  
1 n ASP 87  
1 n ILE 88  
1 n LEU 89  
1 n ARG 90  
1 n SER 91  
1 n GLN 92  
1 n TRP 93  
1 n SER 94  
1 n PRO 95  
1 n ALA 96  
1 n LEU 97  
1 n THR 98  
1 n VAL 99  
1 n SER 100 
1 n LYS 101 
1 n VAL 102 
1 n LEU 103 
1 n LEU 104 
1 n SER 105 
1 n ILE 106 
1 n CYS 107 
1 n SER 108 
1 n LEU 109 
1 n LEU 110 
1 n CYS 111 
1 n ASP 112 
1 n PRO 113 
1 n ASN 114 
1 n PRO 115 
1 n ASP 116 
1 n ASP 117 
1 n PRO 118 
1 n LEU 119 
1 n VAL 120 
1 n PRO 121 
1 n ASP 122 
1 n ILE 123 
1 n ALA 124 
1 n GLN 125 
1 n ILE 126 
1 n TYR 127 
1 n LYS 128 
1 n SER 129 
1 n ASP 130 
1 n LYS 131 
1 n GLU 132 
1 n LYS 133 
1 n TYR 134 
1 n ASN 135 
1 n ARG 136 
1 n HIS 137 
1 n ALA 138 
1 n ARG 139 
1 n GLU 140 
1 n TRP 141 
1 n THR 142 
1 n GLN 143 
1 n LYS 144 
1 n TYR 145 
1 n ALA 146 
1 n MET 147 
2 n MET 1   
2 n GLN 2   
2 n ILE 3   
2 n PHE 4   
2 n VAL 5   
2 n LYS 6   
2 n THR 7   
2 n LEU 8   
2 n THR 9   
2 n GLY 10  
2 n LYS 11  
2 n THR 12  
2 n ILE 13  
2 n THR 14  
2 n LEU 15  
2 n GLU 16  
2 n VAL 17  
2 n GLU 18  
2 n PRO 19  
2 n SER 20  
2 n ASP 21  
2 n THR 22  
2 n ILE 23  
2 n GLU 24  
2 n ASN 25  
2 n VAL 26  
2 n LYS 27  
2 n ALA 28  
2 n LYS 29  
2 n ILE 30  
2 n GLN 31  
2 n CYS 32  
2 n LYS 33  
2 n GLU 34  
2 n GLY 35  
2 n ILE 36  
2 n PRO 37  
2 n PRO 38  
2 n ASP 39  
2 n GLN 40  
2 n GLN 41  
2 n ARG 42  
2 n LEU 43  
2 n ILE 44  
2 n PHE 45  
2 n ALA 46  
2 n GLY 47  
2 n LYS 48  
2 n GLN 49  
2 n LEU 50  
2 n GLU 51  
2 n ASP 52  
2 n GLY 53  
2 n ARG 54  
2 n THR 55  
2 n LEU 56  
2 n SER 57  
2 n ASP 58  
2 n TYR 59  
2 n ASN 60  
2 n ILE 61  
2 n GLN 62  
2 n LYS 63  
2 n GLU 64  
2 n SER 65  
2 n THR 66  
2 n LEU 67  
2 n HIS 68  
2 n LEU 69  
2 n VAL 70  
2 n LEU 71  
2 n ARG 72  
2 n LEU 73  
2 n ARG 74  
2 n GLY 75  
2 n GLY 76  
3 n GLY 1   
3 n SER 2   
3 n THR 3   
3 n LYS 4   
3 n ALA 5   
3 n ASP 6   
3 n ILE 7   
3 n GLU 8   
3 n GLN 9   
3 n LEU 10  
3 n PRO 11  
3 n SER 12  
3 n TYR 13  
3 n ARG 14  
3 n PHE 15  
3 n ASN 16  
3 n PRO 17  
3 n ASN 18  
3 n ASN 19  
3 n HIS 20  
3 n GLN 21  
3 n SER 22  
3 n GLU 23  
3 n GLN 24  
3 n THR 25  
3 n LEU 26  
3 n CYS 27  
3 n VAL 28  
3 n VAL 29  
3 n CYS 30  
3 n MET 31  
3 n CYS 32  
3 n ASP 33  
3 n PHE 34  
3 n GLU 35  
3 n SER 36  
3 n ARG 37  
3 n GLN 38  
3 n LEU 39  
3 n LEU 40  
3 n ARG 41  
3 n VAL 42  
3 n LEU 43  
3 n PRO 44  
3 n CYS 45  
3 n ASN 46  
3 n HIS 47  
3 n GLU 48  
3 n PHE 49  
3 n HIS 50  
3 n ALA 51  
3 n LYS 52  
3 n CYS 53  
3 n VAL 54  
3 n ASP 55  
3 n LYS 56  
3 n TRP 57  
3 n LEU 58  
3 n LYS 59  
3 n ALA 60  
3 n ASN 61  
3 n ARG 62  
3 n THR 63  
3 n CYS 64  
3 n PRO 65  
3 n ILE 66  
3 n CYS 67  
3 n ARG 68  
3 n ALA 69  
3 n ASP 70  
3 n ALA 71  
3 n SER 72  
3 n GLU 73  
3 n VAL 74  
3 n HIS 75  
3 n ARG 76  
3 n ASP 77  
3 n SER 78  
3 n GLU 79  
#
_ma_data.content_type "model coordinates"
_ma_data.id           1
_ma_data.name         Model
#
loop_
_ma_data_ref_db.id
_ma_data_ref_db.location_url
_ma_data_ref_db.name
_ma_data_ref_db.release_date
_ma_data_ref_db.version
1  . mgnify                . 2022_05 
2  . mgnify                . 2022_05 
3  . mgnify                . 2022_05 
4  . small_bfd             . default 
5  . small_bfd             . default 
6  . small_bfd             . default 
7  . uniprot_cluster_annot . 2021_04 
8  . uniprot_cluster_annot . 2021_04 
9  . uniprot_cluster_annot . 2021_04 
10 . uniref90              . 2022_05 
11 . uniref90              . 2022_05 
12 . uniref90              . 2022_05 
#
_ma_model_list.data_id          1
_ma_model_list.model_group_id   1
_ma_model_list.model_group_name "AlphaFold-beta-20231127 (28e42126-6655-453a-b545-38e4d603a8f1 @ 2026-02-19 03:15:25)"
_ma_model_list.model_id         1
_ma_model_list.model_name       "Top ranked model"
_ma_model_list.model_type       "Ab initio model"
_ma_model_list.ordinal_id       1
#
loop_
_ma_protocol_step.method_type
_ma_protocol_step.ordinal_id
_ma_protocol_step.protocol_id
_ma_protocol_step.step_id
"coevolution MSA" 1 1 1 
"template search" 2 1 2 
modeling          3 1 3 
#
loop_
_ma_qa_metric.id
_ma_qa_metric.mode
_ma_qa_metric.name
_ma_qa_metric.software_group_id
_ma_qa_metric.type
1 global pLDDT 1 pLDDT 
2 local  pLDDT 1 pLDDT 
#
_ma_qa_metric_global.metric_id    1
_ma_qa_metric_global.metric_value 90.74
_ma_qa_metric_global.model_id     1
_ma_qa_metric_global.ordinal_id   1
#
_ma_software_group.group_id    1
_ma_software_group.ordinal_id  1
_ma_software_group.software_id 1
#
loop_
_ma_target_entity.data_id
_ma_target_entity.entity_id
_ma_target_entity.origin
1 1 . 
1 2 . 
1 3 . 
#
loop_
_ma_target_entity_instance.asym_id
_ma_target_entity_instance.details
_ma_target_entity_instance.entity_id
A . 1 
B . 2 
C . 3 
#
loop_
_pdbx_data_usage.details
_pdbx_data_usage.id
_pdbx_data_usage.type
_pdbx_data_usage.url
;NON-COMMERCIAL USE ONLY, BY USING THIS FILE YOU AGREE TO THE TERMS OF USE FOUND
AT alphafoldserver.com/output-terms.
;
1 license    ? 
;THE INFORMATION IS NOT INTENDED FOR, HAS NOT BEEN VALIDATED FOR, AND IS NOT
APPROVED FOR CLINICAL USE. IT SHOULD NOT BE USED FOR CLINICAL PURPOSE OR RELIED
ON FOR MEDICAL OR OTHER PROFESSIONAL ADVICE. IT IS THEORETICAL MODELLING ONLY
AND CAUTION SHOULD BE EXERCISED IN ITS USE. IT IS PROVIDED "AS-IS" WITHOUT ANY
WARRANTY OF ANY KIND, WHETHER EXPRESSED OR IMPLIED. NO WARRANTY IS GIVEN THAT
USE OF THE INFORMATION SHALL NOT INFRINGE THE RIGHTS OF ANY THIRD PARTY.
;
2 disclaimer ? 
#
loop_
_pdbx_poly_seq_scheme.asym_id
_pdbx_poly_seq_scheme.auth_seq_num
_pdbx_poly_seq_scheme.entity_id
_pdbx_poly_seq_scheme.hetero
_pdbx_poly_seq_scheme.mon_id
_pdbx_poly_seq_scheme.pdb_ins_code
_pdbx_poly_seq_scheme.pdb_seq_num
_pdbx_poly_seq_scheme.pdb_strand_id
_pdbx_poly_seq_scheme.seq_id
A 1   1 n MET . 1   A 1   
A 2   1 n ALA . 2   A 2   
A 3   1 n LEU . 3   A 3   
A 4   1 n LYS . 4   A 4   
A 5   1 n ARG . 5   A 5   
A 6   1 n ILE . 6   A 6   
A 7   1 n GLN . 7   A 7   
A 8   1 n LYS . 8   A 8   
A 9   1 n GLU . 9   A 9   
A 10  1 n LEU . 10  A 10  
A 11  1 n SER . 11  A 11  
A 12  1 n ASP . 12  A 12  
A 13  1 n LEU . 13  A 13  
A 14  1 n GLN . 14  A 14  
A 15  1 n ARG . 15  A 15  
A 16  1 n ASP . 16  A 16  
A 17  1 n PRO . 17  A 17  
A 18  1 n PRO . 18  A 18  
A 19  1 n ALA . 19  A 19  
A 20  1 n HIS . 20  A 20  
A 21  1 n CYS . 21  A 21  
A 22  1 n SER . 22  A 22  
A 23  1 n ALA . 23  A 23  
A 24  1 n GLY . 24  A 24  
A 25  1 n PRO . 25  A 25  
A 26  1 n VAL . 26  A 26  
A 27  1 n GLY . 27  A 27  
A 28  1 n ASP . 28  A 28  
A 29  1 n ASP . 29  A 29  
A 30  1 n LEU . 30  A 30  
A 31  1 n PHE . 31  A 31  
A 32  1 n HIS . 32  A 32  
A 33  1 n TRP . 33  A 33  
A 34  1 n GLN . 34  A 34  
A 35  1 n ALA . 35  A 35  
A 36  1 n THR . 36  A 36  
A 37  1 n ILE . 37  A 37  
A 38  1 n MET . 38  A 38  
A 39  1 n GLY . 39  A 39  
A 40  1 n PRO . 40  A 40  
A 41  1 n PRO . 41  A 41  
A 42  1 n ASP . 42  A 42  
A 43  1 n SER . 43  A 43  
A 44  1 n ALA . 44  A 44  
A 45  1 n TYR . 45  A 45  
A 46  1 n GLN . 46  A 46  
A 47  1 n GLY . 47  A 47  
A 48  1 n GLY . 48  A 48  
A 49  1 n VAL . 49  A 49  
A 50  1 n PHE . 50  A 50  
A 51  1 n PHE . 51  A 51  
A 52  1 n LEU . 52  A 52  
A 53  1 n THR . 53  A 53  
A 54  1 n VAL . 54  A 54  
A 55  1 n HIS . 55  A 55  
A 56  1 n PHE . 56  A 56  
A 57  1 n PRO . 57  A 57  
A 58  1 n THR . 58  A 58  
A 59  1 n ASP . 59  A 59  
A 60  1 n TYR . 60  A 60  
A 61  1 n PRO . 61  A 61  
A 62  1 n PHE . 62  A 62  
A 63  1 n LYS . 63  A 63  
A 64  1 n PRO . 64  A 64  
A 65  1 n PRO . 65  A 65  
A 66  1 n LYS . 66  A 66  
A 67  1 n ILE . 67  A 67  
A 68  1 n ALA . 68  A 68  
A 69  1 n PHE . 69  A 69  
A 70  1 n THR . 70  A 70  
A 71  1 n THR . 71  A 71  
A 72  1 n LYS . 72  A 72  
A 73  1 n ILE . 73  A 73  
A 74  1 n TYR . 74  A 74  
A 75  1 n HIS . 75  A 75  
A 76  1 n PRO . 76  A 76  
A 77  1 n ASN . 77  A 77  
A 78  1 n ILE . 78  A 78  
A 79  1 n ASN . 79  A 79  
A 80  1 n SER . 80  A 80  
A 81  1 n ASN . 81  A 81  
A 82  1 n GLY . 82  A 82  
A 83  1 n SER . 83  A 83  
A 84  1 n ILE . 84  A 84  
A 85  1 n CYS . 85  A 85  
A 86  1 n LEU . 86  A 86  
A 87  1 n ASP . 87  A 87  
A 88  1 n ILE . 88  A 88  
A 89  1 n LEU . 89  A 89  
A 90  1 n ARG . 90  A 90  
A 91  1 n SER . 91  A 91  
A 92  1 n GLN . 92  A 92  
A 93  1 n TRP . 93  A 93  
A 94  1 n SER . 94  A 94  
A 95  1 n PRO . 95  A 95  
A 96  1 n ALA . 96  A 96  
A 97  1 n LEU . 97  A 97  
A 98  1 n THR . 98  A 98  
A 99  1 n VAL . 99  A 99  
A 100 1 n SER . 100 A 100 
A 101 1 n LYS . 101 A 101 
A 102 1 n VAL . 102 A 102 
A 103 1 n LEU . 103 A 103 
A 104 1 n LEU . 104 A 104 
A 105 1 n SER . 105 A 105 
A 106 1 n ILE . 106 A 106 
A 107 1 n CYS . 107 A 107 
A 108 1 n SER . 108 A 108 
A 109 1 n LEU . 109 A 109 
A 110 1 n LEU . 110 A 110 
A 111 1 n CYS . 111 A 111 
A 112 1 n ASP . 112 A 112 
A 113 1 n PRO . 113 A 113 
A 114 1 n ASN . 114 A 114 
A 115 1 n PRO . 115 A 115 
A 116 1 n ASP . 116 A 116 
A 117 1 n ASP . 117 A 117 
A 118 1 n PRO . 118 A 118 
A 119 1 n LEU . 119 A 119 
A 120 1 n VAL . 120 A 120 
A 121 1 n PRO . 121 A 121 
A 122 1 n ASP . 122 A 122 
A 123 1 n ILE . 123 A 123 
A 124 1 n ALA . 124 A 124 
A 125 1 n GLN . 125 A 125 
A 126 1 n ILE . 126 A 126 
A 127 1 n TYR . 127 A 127 
A 128 1 n LYS . 128 A 128 
A 129 1 n SER . 129 A 129 
A 130 1 n ASP . 130 A 130 
A 131 1 n LYS . 131 A 131 
A 132 1 n GLU . 132 A 132 
A 133 1 n LYS . 133 A 133 
A 134 1 n TYR . 134 A 134 
A 135 1 n ASN . 135 A 135 
A 136 1 n ARG . 136 A 136 
A 137 1 n HIS . 137 A 137 
A 138 1 n ALA . 138 A 138 
A 139 1 n ARG . 139 A 139 
A 140 1 n GLU . 140 A 140 
A 141 1 n TRP . 141 A 141 
A 142 1 n THR . 142 A 142 
A 143 1 n GLN . 143 A 143 
A 144 1 n LYS . 144 A 144 
A 145 1 n TYR . 145 A 145 
A 146 1 n ALA . 146 A 146 
A 147 1 n MET . 147 A 147 
B 1   2 n MET . 1   B 1   
B 2   2 n GLN . 2   B 2   
B 3   2 n ILE . 3   B 3   
B 4   2 n PHE . 4   B 4   
B 5   2 n VAL . 5   B 5   
B 6   2 n LYS . 6   B 6   
B 7   2 n THR . 7   B 7   
B 8   2 n LEU . 8   B 8   
B 9   2 n THR . 9   B 9   
B 10  2 n GLY . 10  B 10  
B 11  2 n LYS . 11  B 11  
B 12  2 n THR . 12  B 12  
B 13  2 n ILE . 13  B 13  
B 14  2 n THR . 14  B 14  
B 15  2 n LEU . 15  B 15  
B 16  2 n GLU . 16  B 16  
B 17  2 n VAL . 17  B 17  
B 18  2 n GLU . 18  B 18  
B 19  2 n PRO . 19  B 19  
B 20  2 n SER . 20  B 20  
B 21  2 n ASP . 21  B 21  
B 22  2 n THR . 22  B 22  
B 23  2 n ILE . 23  B 23  
B 24  2 n GLU . 24  B 24  
B 25  2 n ASN . 25  B 25  
B 26  2 n VAL . 26  B 26  
B 27  2 n LYS . 27  B 27  
B 28  2 n ALA . 28  B 28  
B 29  2 n LYS . 29  B 29  
B 30  2 n ILE . 30  B 30  
B 31  2 n GLN . 31  B 31  
B 32  2 n CYS . 32  B 32  
B 33  2 n LYS . 33  B 33  
B 34  2 n GLU . 34  B 34  
B 35  2 n GLY . 35  B 35  
B 36  2 n ILE . 36  B 36  
B 37  2 n PRO . 37  B 37  
B 38  2 n PRO . 38  B 38  
B 39  2 n ASP . 39  B 39  
B 40  2 n GLN . 40  B 40  
B 41  2 n GLN . 41  B 41  
B 42  2 n ARG . 42  B 42  
B 43  2 n LEU . 43  B 43  
B 44  2 n ILE . 44  B 44  
B 45  2 n PHE . 45  B 45  
B 46  2 n ALA . 46  B 46  
B 47  2 n GLY . 47  B 47  
B 48  2 n LYS . 48  B 48  
B 49  2 n GLN . 49  B 49  
B 50  2 n LEU . 50  B 50  
B 51  2 n GLU . 51  B 51  
B 52  2 n ASP . 52  B 52  
B 53  2 n GLY . 53  B 53  
B 54  2 n ARG . 54  B 54  
B 55  2 n THR . 55  B 55  
B 56  2 n LEU . 56  B 56  
B 57  2 n SER . 57  B 57  
B 58  2 n ASP . 58  B 58  
B 59  2 n TYR . 59  B 59  
B 60  2 n ASN . 60  B 60  
B 61  2 n ILE . 61  B 61  
B 62  2 n GLN . 62  B 62  
B 63  2 n LYS . 63  B 63  
B 64  2 n GLU . 64  B 64  
B 65  2 n SER . 65  B 65  
B 66  2 n THR . 66  B 66  
B 67  2 n LEU . 67  B 67  
B 68  2 n HIS . 68  B 68  
B 69  2 n LEU . 69  B 69  
B 70  2 n VAL . 70  B 70  
B 71  2 n LEU . 71  B 71  
B 72  2 n ARG . 72  B 72  
B 73  2 n LEU . 73  B 73  
B 74  2 n ARG . 74  B 74  
B 75  2 n GLY . 75  B 75  
B 76  2 n GLY . 76  B 76  
C 1   3 n GLY . 1   C 1   
C 2   3 n SER . 2   C 2   
C 3   3 n THR . 3   C 3   
C 4   3 n LYS . 4   C 4   
C 5   3 n ALA . 5   C 5   
C 6   3 n ASP . 6   C 6   
C 7   3 n ILE . 7   C 7   
C 8   3 n GLU . 8   C 8   
C 9   3 n GLN . 9   C 9   
C 10  3 n LEU . 10  C 10  
C 11  3 n PRO . 11  C 11  
C 12  3 n SER . 12  C 12  
C 13  3 n TYR . 13  C 13  
C 14  3 n ARG . 14  C 14  
C 15  3 n PHE . 15  C 15  
C 16  3 n ASN . 16  C 16  
C 17  3 n PRO . 17  C 17  
C 18  3 n ASN . 18  C 18  
C 19  3 n ASN . 19  C 19  
C 20  3 n HIS . 20  C 20  
C 21  3 n GLN . 21  C 21  
C 22  3 n SER . 22  C 22  
C 23  3 n GLU . 23  C 23  
C 24  3 n GLN . 24  C 24  
C 25  3 n THR . 25  C 25  
C 26  3 n LEU . 26  C 26  
C 27  3 n CYS . 27  C 27  
C 28  3 n VAL . 28  C 28  
C 29  3 n VAL . 29  C 29  
C 30  3 n CYS . 30  C 30  
C 31  3 n MET . 31  C 31  
C 32  3 n CYS . 32  C 32  
C 33  3 n ASP . 33  C 33  
C 34  3 n PHE . 34  C 34  
C 35  3 n GLU . 35  C 35  
C 36  3 n SER . 36  C 36  
C 37  3 n ARG . 37  C 37  
C 38  3 n GLN . 38  C 38  
C 39  3 n LEU . 39  C 39  
C 40  3 n LEU . 40  C 40  
C 41  3 n ARG . 41  C 41  
C 42  3 n VAL . 42  C 42  
C 43  3 n LEU . 43  C 43  
C 44  3 n PRO . 44  C 44  
C 45  3 n CYS . 45  C 45  
C 46  3 n ASN . 46  C 46  
C 47  3 n HIS . 47  C 47  
C 48  3 n GLU . 48  C 48  
C 49  3 n PHE . 49  C 49  
C 50  3 n HIS . 50  C 50  
C 51  3 n ALA . 51  C 51  
C 52  3 n LYS . 52  C 52  
C 53  3 n CYS . 53  C 53  
C 54  3 n VAL . 54  C 54  
C 55  3 n ASP . 55  C 55  
C 56  3 n LYS . 56  C 56  
C 57  3 n TRP . 57  C 57  
C 58  3 n LEU . 58  C 58  
C 59  3 n LYS . 59  C 59  
C 60  3 n ALA . 60  C 60  
C 61  3 n ASN . 61  C 61  
C 62  3 n ARG . 62  C 62  
C 63  3 n THR . 63  C 63  
C 64  3 n CYS . 64  C 64  
C 65  3 n PRO . 65  C 65  
C 66  3 n ILE . 66  C 66  
C 67  3 n CYS . 67  C 67  
C 68  3 n ARG . 68  C 68  
C 69  3 n ALA . 69  C 69  
C 70  3 n ASP . 70  C 70  
C 71  3 n ALA . 71  C 71  
C 72  3 n SER . 72  C 72  
C 73  3 n GLU . 73  C 73  
C 74  3 n VAL . 74  C 74  
C 75  3 n HIS . 75  C 75  
C 76  3 n ARG . 76  C 76  
C 77  3 n ASP . 77  C 77  
C 78  3 n SER . 78  C 78  
C 79  3 n GLU . 79  C 79  
#
_software.classification other
_software.date           ?
_software.description    "Structure prediction"
_software.name           AlphaFold
_software.pdbx_ordinal   1
_software.type           package
_software.version        "AlphaFold-beta-20231127 (28e42126-6655-453a-b545-38e4d603a8f1 @ 2026-02-19 03:15:25)"
#
loop_
_struct_asym.entity_id
_struct_asym.id
1 A 
2 B 
3 C 
#
loop_
_atom_site.group_PDB
_atom_site.id
_atom_site.type_symbol
_atom_site.label_atom_id
_atom_site.label_alt_id
_atom_site.label_comp_id
_atom_site.label_asym_id
_atom_site.label_entity_id
_atom_site.label_seq_id
_atom_site.pdbx_PDB_ins_code
_atom_site.Cartn_x
_atom_site.Cartn_y
_atom_site.Cartn_z
_atom_site.occupancy
_atom_site.B_iso_or_equiv
_atom_site.auth_seq_id
_atom_site.auth_asym_id
_atom_site.pdbx_PDB_model_num
ATOM 1    N N   . MET A 1 1   ? -1.461  -17.890 -11.017 1.00 68.13 1   A 1 
ATOM 2    C CA  . MET A 1 1   ? -0.812  -16.581 -10.766 1.00 78.42 1   A 1 
ATOM 3    C C   . MET A 1 1   ? -0.971  -16.165 -9.311  1.00 82.75 1   A 1 
ATOM 4    O O   . MET A 1 1   ? 0.027   -15.805 -8.708  1.00 80.41 1   A 1 
ATOM 5    C CB  . MET A 1 1   ? -1.342  -15.505 -11.729 1.00 71.86 1   A 1 
ATOM 6    C CG  . MET A 1 1   ? -0.493  -14.228 -11.682 1.00 65.98 1   A 1 
ATOM 7    S SD  . MET A 1 1   ? -1.072  -12.908 -12.788 1.00 62.58 1   A 1 
ATOM 8    C CE  . MET A 1 1   ? -0.545  -13.518 -14.398 1.00 52.38 1   A 1 
ATOM 9    N N   . ALA A 1 2   ? -2.171  -16.309 -8.731  1.00 84.13 2   A 1 
ATOM 10   C CA  . ALA A 1 2   ? -2.460  -15.972 -7.340  1.00 90.64 2   A 1 
ATOM 11   C C   . ALA A 1 2   ? -1.462  -16.603 -6.358  1.00 94.51 2   A 1 
ATOM 12   O O   . ALA A 1 2   ? -0.789  -15.879 -5.641  1.00 93.53 2   A 1 
ATOM 13   C CB  . ALA A 1 2   ? -3.897  -16.402 -7.022  1.00 85.67 2   A 1 
ATOM 14   N N   . LEU A 1 3   ? -1.266  -17.913 -6.405  1.00 93.94 3   A 1 
ATOM 15   C CA  . LEU A 1 3   ? -0.378  -18.628 -5.485  1.00 94.96 3   A 1 
ATOM 16   C C   . LEU A 1 3   ? 1.053   -18.066 -5.495  1.00 95.65 3   A 1 
ATOM 17   O O   . LEU A 1 3   ? 1.594   -17.751 -4.442  1.00 95.19 3   A 1 
ATOM 18   C CB  . LEU A 1 3   ? -0.402  -20.123 -5.829  1.00 93.55 3   A 1 
ATOM 19   C CG  . LEU A 1 3   ? 0.402   -21.002 -4.847  1.00 89.23 3   A 1 
ATOM 20   C CD1 . LEU A 1 3   ? -0.185  -20.931 -3.436  1.00 85.34 3   A 1 
ATOM 21   C CD2 . LEU A 1 3   ? 0.377   -22.451 -5.315  1.00 84.97 3   A 1 
ATOM 22   N N   . LYS A 1 4   ? 1.634   -17.866 -6.678  1.00 95.99 4   A 1 
ATOM 23   C CA  . LYS A 1 4   ? 2.992   -17.313 -6.813  1.00 95.57 4   A 1 
ATOM 24   C C   . LYS A 1 4   ? 3.091   -15.893 -6.242  1.00 96.19 4   A 1 
ATOM 25   O O   . LYS A 1 4   ? 4.072   -15.559 -5.591  1.00 95.13 4   A 1 
ATOM 26   C CB  . LYS A 1 4   ? 3.434   -17.356 -8.293  1.00 94.26 4   A 1 
ATOM 27   C CG  . LYS A 1 4   ? 4.930   -17.025 -8.447  1.00 79.81 4   A 1 
ATOM 28   C CD  . LYS A 1 4   ? 5.391   -17.027 -9.912  1.00 75.40 4   A 1 
ATOM 29   C CE  . LYS A 1 4   ? 6.901   -16.732 -9.962  1.00 62.84 4   A 1 
ATOM 30   N NZ  . LYS A 1 4   ? 7.419   -16.465 -11.316 1.00 56.15 4   A 1 
ATOM 31   N N   . ARG A 1 5   ? 2.057   -15.066 -6.458  1.00 96.14 5   A 1 
ATOM 32   C CA  . ARG A 1 5   ? 1.970   -13.702 -5.909  1.00 96.63 5   A 1 
ATOM 33   C C   . ARG A 1 5   ? 1.868   -13.728 -4.385  1.00 97.21 5   A 1 
ATOM 34   O O   . ARG A 1 5   ? 2.604   -12.999 -3.732  1.00 96.81 5   A 1 
ATOM 35   C CB  . ARG A 1 5   ? 0.802   -12.977 -6.587  1.00 95.61 5   A 1 
ATOM 36   C CG  . ARG A 1 5   ? 0.486   -11.607 -5.977  1.00 93.36 5   A 1 
ATOM 37   C CD  . ARG A 1 5   ? 1.610   -10.583 -6.121  1.00 93.06 5   A 1 
ATOM 38   N NE  . ARG A 1 5   ? 1.252   -9.376  -5.379  1.00 93.87 5   A 1 
ATOM 39   C CZ  . ARG A 1 5   ? 0.719   -8.253  -5.813  1.00 95.64 5   A 1 
ATOM 40   N NH1 . ARG A 1 5   ? 0.555   -7.983  -7.064  1.00 91.13 5   A 1 
ATOM 41   N NH2 . ARG A 1 5   ? 0.331   -7.389  -4.943  1.00 91.50 5   A 1 
ATOM 42   N N   . ILE A 1 6   ? 1.021   -14.589 -3.828  1.00 97.38 6   A 1 
ATOM 43   C CA  . ILE A 1 6   ? 0.844   -14.744 -2.381  1.00 97.52 6   A 1 
ATOM 44   C C   . ILE A 1 6   ? 2.152   -15.219 -1.724  1.00 97.29 6   A 1 
ATOM 45   O O   . ILE A 1 6   ? 2.587   -14.641 -0.733  1.00 96.78 6   A 1 
ATOM 46   C CB  . ILE A 1 6   ? -0.329  -15.713 -2.089  1.00 97.66 6   A 1 
ATOM 47   C CG1 . ILE A 1 6   ? -1.667  -15.096 -2.561  1.00 97.17 6   A 1 
ATOM 48   C CG2 . ILE A 1 6   ? -0.409  -16.042 -0.586  1.00 97.05 6   A 1 
ATOM 49   C CD1 . ILE A 1 6   ? -2.808  -16.119 -2.640  1.00 96.13 6   A 1 
ATOM 50   N N   . GLN A 1 7   ? 2.823   -16.209 -2.307  1.00 96.92 7   A 1 
ATOM 51   C CA  . GLN A 1 7   ? 4.125   -16.687 -1.825  1.00 96.52 7   A 1 
ATOM 52   C C   . GLN A 1 7   ? 5.191   -15.582 -1.858  1.00 96.27 7   A 1 
ATOM 53   O O   . GLN A 1 7   ? 5.991   -15.463 -0.932  1.00 95.58 7   A 1 
ATOM 54   C CB  . GLN A 1 7   ? 4.587   -17.853 -2.700  1.00 96.12 7   A 1 
ATOM 55   C CG  . GLN A 1 7   ? 3.820   -19.146 -2.393  1.00 91.08 7   A 1 
ATOM 56   C CD  . GLN A 1 7   ? 4.154   -20.269 -3.376  1.00 87.55 7   A 1 
ATOM 57   O OE1 . GLN A 1 7   ? 4.480   -20.056 -4.532  1.00 80.00 7   A 1 
ATOM 58   N NE2 . GLN A 1 7   ? 4.076   -21.502 -2.952  1.00 77.18 7   A 1 
ATOM 59   N N   . LYS A 1 8   ? 5.190   -14.746 -2.909  1.00 96.36 8   A 1 
ATOM 60   C CA  . LYS A 1 8   ? 6.124   -13.635 -3.024  1.00 95.94 8   A 1 
ATOM 61   C C   . LYS A 1 8   ? 5.853   -12.566 -1.961  1.00 95.90 8   A 1 
ATOM 62   O O   . LYS A 1 8   ? 6.796   -12.116 -1.319  1.00 95.14 8   A 1 
ATOM 63   C CB  . LYS A 1 8   ? 6.081   -13.077 -4.453  1.00 95.10 8   A 1 
ATOM 64   C CG  . LYS A 1 8   ? 7.096   -11.959 -4.730  1.00 85.15 8   A 1 
ATOM 65   C CD  . LYS A 1 8   ? 8.550   -12.372 -4.486  1.00 77.79 8   A 1 
ATOM 66   C CE  . LYS A 1 8   ? 9.452   -11.229 -4.939  1.00 70.19 8   A 1 
ATOM 67   N NZ  . LYS A 1 8   ? 10.816  -11.323 -4.352  1.00 62.10 8   A 1 
ATOM 68   N N   . GLU A 1 9   ? 4.584   -12.219 -1.716  1.00 96.22 9   A 1 
ATOM 69   C CA  . GLU A 1 9   ? 4.208   -11.303 -0.631  1.00 96.20 9   A 1 
ATOM 70   C C   . GLU A 1 9   ? 4.614   -11.844 0.740   1.00 96.02 9   A 1 
ATOM 71   O O   . GLU A 1 9   ? 5.136   -11.085 1.547   1.00 95.16 9   A 1 
ATOM 72   C CB  . GLU A 1 9   ? 2.702   -11.025 -0.635  1.00 96.36 9   A 1 
ATOM 73   C CG  . GLU A 1 9   ? 2.333   -10.075 -1.768  1.00 95.52 9   A 1 
ATOM 74   C CD  . GLU A 1 9   ? 0.910   -9.542  -1.668  1.00 96.45 9   A 1 
ATOM 75   O OE1 . GLU A 1 9   ? 0.267   -9.430  -2.736  1.00 94.75 9   A 1 
ATOM 76   O OE2 . GLU A 1 9   ? 0.471   -9.167  -0.573  1.00 95.44 9   A 1 
ATOM 77   N N   . LEU A 1 10  ? 4.411   -13.135 0.989   1.00 96.16 10  A 1 
ATOM 78   C CA  . LEU A 1 10  ? 4.824   -13.770 2.236   1.00 95.80 10  A 1 
ATOM 79   C C   . LEU A 1 10  ? 6.344   -13.671 2.429   1.00 95.48 10  A 1 
ATOM 80   O O   . LEU A 1 10  ? 6.796   -13.256 3.496   1.00 94.61 10  A 1 
ATOM 81   C CB  . LEU A 1 10  ? 4.340   -15.227 2.250   1.00 95.58 10  A 1 
ATOM 82   C CG  . LEU A 1 10  ? 4.722   -15.998 3.531   1.00 94.07 10  A 1 
ATOM 83   C CD1 . LEU A 1 10  ? 4.158   -15.347 4.792   1.00 92.18 10  A 1 
ATOM 84   C CD2 . LEU A 1 10  ? 4.199   -17.427 3.436   1.00 91.65 10  A 1 
ATOM 85   N N   . SER A 1 11  ? 7.117   -14.001 1.397   1.00 95.32 11  A 1 
ATOM 86   C CA  . SER A 1 11  ? 8.580   -13.906 1.444   1.00 94.78 11  A 1 
ATOM 87   C C   . SER A 1 11  ? 9.061   -12.473 1.683   1.00 94.35 11  A 1 
ATOM 88   O O   . SER A 1 11  ? 9.978   -12.260 2.482   1.00 93.01 11  A 1 
ATOM 89   C CB  . SER A 1 11  ? 9.165   -14.435 0.130   1.00 94.24 11  A 1 
ATOM 90   O OG  . SER A 1 11  ? 10.578  -14.341 0.135   1.00 79.80 11  A 1 
ATOM 91   N N   . ASP A 1 12  ? 8.445   -11.493 1.027   1.00 94.11 12  A 1 
ATOM 92   C CA  . ASP A 1 12  ? 8.821   -10.088 1.199   1.00 92.93 12  A 1 
ATOM 93   C C   . ASP A 1 12  ? 8.449   -9.586  2.606   1.00 92.81 12  A 1 
ATOM 94   O O   . ASP A 1 12  ? 9.237   -8.873  3.227   1.00 91.20 12  A 1 
ATOM 95   C CB  . ASP A 1 12  ? 8.169   -9.236  0.099   1.00 91.46 12  A 1 
ATOM 96   C CG  . ASP A 1 12  ? 8.798   -9.423  -1.309  1.00 85.52 12  A 1 
ATOM 97   O OD1 . ASP A 1 12  ? 9.905   -9.999  -1.446  1.00 82.19 12  A 1 
ATOM 98   O OD2 . ASP A 1 12  ? 8.210   -8.942  -2.290  1.00 81.24 12  A 1 
ATOM 99   N N   . LEU A 1 13  ? 7.299   -10.015 3.144   1.00 93.07 13  A 1 
ATOM 100  C CA  . LEU A 1 13  ? 6.840   -9.652  4.491   1.00 92.22 13  A 1 
ATOM 101  C C   . LEU A 1 13  ? 7.712   -10.277 5.585   1.00 91.73 13  A 1 
ATOM 102  O O   . LEU A 1 13  ? 7.969   -9.641  6.595   1.00 89.54 13  A 1 
ATOM 103  C CB  . LEU A 1 13  ? 5.355   -10.032 4.594   1.00 91.08 13  A 1 
ATOM 104  C CG  . LEU A 1 13  ? 4.598   -9.357  5.763   1.00 88.02 13  A 1 
ATOM 105  C CD1 . LEU A 1 13  ? 3.133   -9.187  5.385   1.00 83.73 13  A 1 
ATOM 106  C CD2 . LEU A 1 13  ? 4.666   -10.176 7.049   1.00 82.88 13  A 1 
ATOM 107  N N   . GLN A 1 14  ? 8.202   -11.499 5.378   1.00 91.12 14  A 1 
ATOM 108  C CA  . GLN A 1 14  ? 9.147   -12.145 6.292   1.00 90.20 14  A 1 
ATOM 109  C C   . GLN A 1 14  ? 10.526  -11.473 6.277   1.00 90.38 14  A 1 
ATOM 110  O O   . GLN A 1 14  ? 11.182  -11.395 7.310   1.00 88.52 14  A 1 
ATOM 111  C CB  . GLN A 1 14  ? 9.289   -13.624 5.910   1.00 89.39 14  A 1 
ATOM 112  C CG  . GLN A 1 14  ? 8.064   -14.453 6.325   1.00 84.87 14  A 1 
ATOM 113  C CD  . GLN A 1 14  ? 8.145   -15.904 5.830   1.00 79.33 14  A 1 
ATOM 114  O OE1 . GLN A 1 14  ? 8.940   -16.269 4.976   1.00 72.59 14  A 1 
ATOM 115  N NE2 . GLN A 1 14  ? 7.323   -16.779 6.346   1.00 70.02 14  A 1 
ATOM 116  N N   . ARG A 1 15  ? 10.963  -10.991 5.098   1.00 90.53 15  A 1 
ATOM 117  C CA  . ARG A 1 15  ? 12.267  -10.322 4.949   1.00 89.60 15  A 1 
ATOM 118  C C   . ARG A 1 15  ? 12.262  -8.907  5.522   1.00 89.07 15  A 1 
ATOM 119  O O   . ARG A 1 15  ? 13.267  -8.488  6.094   1.00 86.17 15  A 1 
ATOM 120  C CB  . ARG A 1 15  ? 12.652  -10.324 3.461   1.00 87.99 15  A 1 
ATOM 121  C CG  . ARG A 1 15  ? 14.074  -9.788  3.242   1.00 78.02 15  A 1 
ATOM 122  C CD  . ARG A 1 15  ? 14.437  -9.747  1.757   1.00 76.24 15  A 1 
ATOM 123  N NE  . ARG A 1 15  ? 13.634  -8.739  1.031   1.00 67.79 15  A 1 
ATOM 124  C CZ  . ARG A 1 15  ? 13.025  -8.880  -0.131  1.00 61.46 15  A 1 
ATOM 125  N NH1 . ARG A 1 15  ? 13.219  -9.915  -0.893  1.00 55.32 15  A 1 
ATOM 126  N NH2 . ARG A 1 15  ? 12.185  -7.973  -0.545  1.00 52.73 15  A 1 
ATOM 127  N N   . ASP A 1 16  ? 11.176  -8.173  5.326   1.00 88.19 16  A 1 
ATOM 128  C CA  . ASP A 1 16  ? 11.045  -6.771  5.714   1.00 86.70 16  A 1 
ATOM 129  C C   . ASP A 1 16  ? 9.668   -6.517  6.366   1.00 87.21 16  A 1 
ATOM 130  O O   . ASP A 1 16  ? 8.765   -5.943  5.744   1.00 84.40 16  A 1 
ATOM 131  C CB  . ASP A 1 16  ? 11.306  -5.889  4.484   1.00 83.66 16  A 1 
ATOM 132  C CG  . ASP A 1 16  ? 11.348  -4.402  4.820   1.00 78.98 16  A 1 
ATOM 133  O OD1 . ASP A 1 16  ? 11.593  -4.016  5.981   1.00 75.78 16  A 1 
ATOM 134  O OD2 . ASP A 1 16  ? 11.134  -3.585  3.905   1.00 73.90 16  A 1 
ATOM 135  N N   . PRO A 1 17  ? 9.466   -7.000  7.605   1.00 85.34 17  A 1 
ATOM 136  C CA  . PRO A 1 17  ? 8.200   -6.849  8.296   1.00 84.15 17  A 1 
ATOM 137  C C   . PRO A 1 17  ? 7.934   -5.368  8.622   1.00 85.19 17  A 1 
ATOM 138  O O   . PRO A 1 17  ? 8.816   -4.680  9.146   1.00 82.87 17  A 1 
ATOM 139  C CB  . PRO A 1 17  ? 8.312   -7.712  9.555   1.00 81.36 17  A 1 
ATOM 140  C CG  . PRO A 1 17  ? 9.816   -7.749  9.831   1.00 78.44 17  A 1 
ATOM 141  C CD  . PRO A 1 17  ? 10.429  -7.709  8.430   1.00 81.36 17  A 1 
ATOM 142  N N   . PRO A 1 18  ? 6.727   -4.845  8.361   1.00 85.49 18  A 1 
ATOM 143  C CA  . PRO A 1 18  ? 6.361   -3.502  8.766   1.00 84.39 18  A 1 
ATOM 144  C C   . PRO A 1 18  ? 6.249   -3.404  10.293  1.00 85.92 18  A 1 
ATOM 145  O O   . PRO A 1 18  ? 5.794   -4.328  10.956  1.00 83.04 18  A 1 
ATOM 146  C CB  . PRO A 1 18  ? 5.033   -3.217  8.054   1.00 80.66 18  A 1 
ATOM 147  C CG  . PRO A 1 18  ? 4.407   -4.603  7.924   1.00 77.51 18  A 1 
ATOM 148  C CD  . PRO A 1 18  ? 5.612   -5.523  7.732   1.00 80.02 18  A 1 
ATOM 149  N N   . ALA A 1 19  ? 6.603   -2.254  10.857  1.00 86.54 19  A 1 
ATOM 150  C CA  . ALA A 1 19  ? 6.706   -2.070  12.308  1.00 84.91 19  A 1 
ATOM 151  C C   . ALA A 1 19  ? 5.377   -2.252  13.085  1.00 85.74 19  A 1 
ATOM 152  O O   . ALA A 1 19  ? 5.392   -2.674  14.231  1.00 78.98 19  A 1 
ATOM 153  C CB  . ALA A 1 19  ? 7.295   -0.687  12.570  1.00 79.51 19  A 1 
ATOM 154  N N   . HIS A 1 20  ? 4.242   -1.924  12.460  1.00 89.68 20  A 1 
ATOM 155  C CA  . HIS A 1 20  ? 2.934   -1.895  13.133  1.00 91.65 20  A 1 
ATOM 156  C C   . HIS A 1 20  ? 1.974   -2.990  12.679  1.00 93.91 20  A 1 
ATOM 157  O O   . HIS A 1 20  ? 0.810   -2.991  13.069  1.00 92.29 20  A 1 
ATOM 158  C CB  . HIS A 1 20  ? 2.307   -0.505  12.957  1.00 88.27 20  A 1 
ATOM 159  C CG  . HIS A 1 20  ? 3.121   0.587   13.579  1.00 84.52 20  A 1 
ATOM 160  N ND1 . HIS A 1 20  ? 4.190   1.229   13.013  1.00 70.93 20  A 1 
ATOM 161  C CD2 . HIS A 1 20  ? 2.988   1.098   14.854  1.00 71.08 20  A 1 
ATOM 162  C CE1 . HIS A 1 20  ? 4.701   2.082   13.912  1.00 69.59 20  A 1 
ATOM 163  N NE2 . HIS A 1 20  ? 3.997   2.042   15.043  1.00 70.62 20  A 1 
ATOM 164  N N   . CYS A 1 21  ? 2.419   -3.888  11.809  1.00 94.13 21  A 1 
ATOM 165  C CA  . CYS A 1 21  ? 1.560   -4.910  11.224  1.00 93.90 21  A 1 
ATOM 166  C C   . CYS A 1 21  ? 2.320   -6.232  11.094  1.00 94.36 21  A 1 
ATOM 167  O O   . CYS A 1 21  ? 3.514   -6.236  10.795  1.00 92.55 21  A 1 
ATOM 168  C CB  . CYS A 1 21  ? 1.053   -4.450  9.848   1.00 91.64 21  A 1 
ATOM 169  S SG  . CYS A 1 21  ? 0.194   -2.849  9.928   1.00 84.24 21  A 1 
ATOM 170  N N   . SER A 1 22  ? 1.614   -7.350  11.227  1.00 95.37 22  A 1 
ATOM 171  C CA  . SER A 1 22  ? 2.128   -8.667  10.863  1.00 95.26 22  A 1 
ATOM 172  C C   . SER A 1 22  ? 1.059   -9.451  10.118  1.00 96.12 22  A 1 
ATOM 173  O O   . SER A 1 22  ? -0.126  -9.158  10.238  1.00 95.62 22  A 1 
ATOM 174  C CB  . SER A 1 22  ? 2.651   -9.419  12.092  1.00 93.21 22  A 1 
ATOM 175  O OG  . SER A 1 22  ? 1.593   -9.906  12.894  1.00 82.95 22  A 1 
ATOM 176  N N   . ALA A 1 23  ? 1.468   -10.422 9.318   1.00 95.90 23  A 1 
ATOM 177  C CA  . ALA A 1 23  ? 0.547   -11.332 8.655   1.00 96.06 23  A 1 
ATOM 178  C C   . ALA A 1 23  ? 1.247   -12.638 8.290   1.00 95.94 23  A 1 
ATOM 179  O O   . ALA A 1 23  ? 2.451   -12.665 8.048   1.00 94.52 23  A 1 
ATOM 180  C CB  . ALA A 1 23  ? -0.033  -10.653 7.407   1.00 95.48 23  A 1 
ATOM 181  N N   . GLY A 1 24  ? 0.469   -13.713 8.218   1.00 95.87 24  A 1 
ATOM 182  C CA  . GLY A 1 24  ? 0.964   -15.008 7.788   1.00 95.98 24  A 1 
ATOM 183  C C   . GLY A 1 24  ? -0.163  -16.018 7.595   1.00 97.24 24  A 1 
ATOM 184  O O   . GLY A 1 24  ? -1.273  -15.804 8.092   1.00 96.82 24  A 1 
ATOM 185  N N   . PRO A 1 25  ? 0.111   -17.125 6.879   1.00 96.67 25  A 1 
ATOM 186  C CA  . PRO A 1 25  ? -0.865  -18.175 6.640   1.00 96.73 25  A 1 
ATOM 187  C C   . PRO A 1 25  ? -1.381  -18.802 7.939   1.00 96.64 25  A 1 
ATOM 188  O O   . PRO A 1 25  ? -0.640  -18.944 8.918   1.00 95.33 25  A 1 
ATOM 189  C CB  . PRO A 1 25  ? -0.159  -19.219 5.770   1.00 95.88 25  A 1 
ATOM 190  C CG  . PRO A 1 25  ? 0.973   -18.441 5.126   1.00 93.43 25  A 1 
ATOM 191  C CD  . PRO A 1 25  ? 1.347   -17.417 6.191   1.00 95.93 25  A 1 
ATOM 192  N N   . VAL A 1 26  ? -2.650  -19.218 7.917   1.00 95.92 26  A 1 
ATOM 193  C CA  . VAL A 1 26  ? -3.241  -20.059 8.954   1.00 95.02 26  A 1 
ATOM 194  C C   . VAL A 1 26  ? -3.081  -21.517 8.532   1.00 93.32 26  A 1 
ATOM 195  O O   . VAL A 1 26  ? -3.728  -21.970 7.584   1.00 85.03 26  A 1 
ATOM 196  C CB  . VAL A 1 26  ? -4.718  -19.700 9.200   1.00 92.94 26  A 1 
ATOM 197  C CG1 . VAL A 1 26  ? -5.317  -20.556 10.316  1.00 84.38 26  A 1 
ATOM 198  C CG2 . VAL A 1 26  ? -4.865  -18.230 9.615   1.00 86.25 26  A 1 
ATOM 199  N N   . GLY A 1 27  ? -2.220  -22.247 9.228   1.00 92.71 27  A 1 
ATOM 200  C CA  . GLY A 1 27  ? -1.885  -23.615 8.851   1.00 91.69 27  A 1 
ATOM 201  C C   . GLY A 1 27  ? -1.243  -23.679 7.459   1.00 92.46 27  A 1 
ATOM 202  O O   . GLY A 1 27  ? -0.413  -22.834 7.117   1.00 88.39 27  A 1 
ATOM 203  N N   . ASP A 1 28  ? -1.677  -24.654 6.653   1.00 92.58 28  A 1 
ATOM 204  C CA  . ASP A 1 28  ? -1.117  -24.914 5.321   1.00 92.27 28  A 1 
ATOM 205  C C   . ASP A 1 28  ? -1.887  -24.201 4.190   1.00 92.88 28  A 1 
ATOM 206  O O   . ASP A 1 28  ? -1.508  -24.283 3.021   1.00 88.85 28  A 1 
ATOM 207  C CB  . ASP A 1 28  ? -1.055  -26.428 5.088   1.00 89.50 28  A 1 
ATOM 208  C CG  . ASP A 1 28  ? -0.173  -27.159 6.114   1.00 81.45 28  A 1 
ATOM 209  O OD1 . ASP A 1 28  ? 0.869   -26.591 6.507   1.00 74.11 28  A 1 
ATOM 210  O OD2 . ASP A 1 28  ? -0.563  -28.281 6.496   1.00 74.86 28  A 1 
ATOM 211  N N   . ASP A 1 29  ? -2.974  -23.479 4.513   1.00 93.81 29  A 1 
ATOM 212  C CA  . ASP A 1 29  ? -3.761  -22.758 3.515   1.00 94.36 29  A 1 
ATOM 213  C C   . ASP A 1 29  ? -3.163  -21.378 3.231   1.00 95.38 29  A 1 
ATOM 214  O O   . ASP A 1 29  ? -3.418  -20.384 3.913   1.00 94.31 29  A 1 
ATOM 215  C CB  . ASP A 1 29  ? -5.244  -22.684 3.904   1.00 92.70 29  A 1 
ATOM 216  C CG  . ASP A 1 29  ? -6.092  -22.035 2.791   1.00 92.18 29  A 1 
ATOM 217  O OD1 . ASP A 1 29  ? -5.550  -21.772 1.692   1.00 89.69 29  A 1 
ATOM 218  O OD2 . ASP A 1 29  ? -7.294  -21.787 3.031   1.00 87.84 29  A 1 
ATOM 219  N N   . LEU A 1 30  ? -2.410  -21.285 2.136   1.00 96.34 30  A 1 
ATOM 220  C CA  . LEU A 1 30  ? -1.823  -20.030 1.673   1.00 96.56 30  A 1 
ATOM 221  C C   . LEU A 1 30  ? -2.860  -18.984 1.232   1.00 97.20 30  A 1 
ATOM 222  O O   . LEU A 1 30  ? -2.494  -17.815 1.079   1.00 96.42 30  A 1 
ATOM 223  C CB  . LEU A 1 30  ? -0.833  -20.326 0.535   1.00 95.08 30  A 1 
ATOM 224  C CG  . LEU A 1 30  ? 0.461   -21.019 0.999   1.00 89.30 30  A 1 
ATOM 225  C CD1 . LEU A 1 30  ? 1.276   -21.444 -0.220  1.00 83.82 30  A 1 
ATOM 226  C CD2 . LEU A 1 30  ? 1.339   -20.088 1.839   1.00 83.07 30  A 1 
ATOM 227  N N   . PHE A 1 31  ? -4.131  -19.355 1.025   1.00 97.49 31  A 1 
ATOM 228  C CA  . PHE A 1 31  ? -5.206  -18.420 0.673   1.00 97.58 31  A 1 
ATOM 229  C C   . PHE A 1 31  ? -5.905  -17.828 1.897   1.00 97.87 31  A 1 
ATOM 230  O O   . PHE A 1 31  ? -6.676  -16.881 1.745   1.00 97.39 31  A 1 
ATOM 231  C CB  . PHE A 1 31  ? -6.199  -19.086 -0.279  1.00 97.09 31  A 1 
ATOM 232  C CG  . PHE A 1 31  ? -5.666  -19.277 -1.679  1.00 96.70 31  A 1 
ATOM 233  C CD1 . PHE A 1 31  ? -5.953  -18.327 -2.679  1.00 95.01 31  A 1 
ATOM 234  C CD2 . PHE A 1 31  ? -4.854  -20.380 -1.993  1.00 94.89 31  A 1 
ATOM 235  C CE1 . PHE A 1 31  ? -5.454  -18.483 -3.977  1.00 93.87 31  A 1 
ATOM 236  C CE2 . PHE A 1 31  ? -4.335  -20.539 -3.288  1.00 93.79 31  A 1 
ATOM 237  C CZ  . PHE A 1 31  ? -4.635  -19.588 -4.285  1.00 94.47 31  A 1 
ATOM 238  N N   . HIS A 1 32  ? -5.638  -18.332 3.099   1.00 97.85 32  A 1 
ATOM 239  C CA  . HIS A 1 32  ? -6.196  -17.826 4.346   1.00 97.90 32  A 1 
ATOM 240  C C   . HIS A 1 32  ? -5.072  -17.402 5.286   1.00 97.90 32  A 1 
ATOM 241  O O   . HIS A 1 32  ? -4.286  -18.226 5.753   1.00 97.39 32  A 1 
ATOM 242  C CB  . HIS A 1 32  ? -7.103  -18.883 4.967   1.00 97.48 32  A 1 
ATOM 243  C CG  . HIS A 1 32  ? -7.745  -18.473 6.264   1.00 90.21 32  A 1 
ATOM 244  N ND1 . HIS A 1 32  ? -8.232  -19.368 7.211   1.00 77.33 32  A 1 
ATOM 245  C CD2 . HIS A 1 32  ? -7.981  -17.218 6.759   1.00 78.09 32  A 1 
ATOM 246  C CE1 . HIS A 1 32  ? -8.740  -18.656 8.224   1.00 77.99 32  A 1 
ATOM 247  N NE2 . HIS A 1 32  ? -8.600  -17.347 7.989   1.00 79.81 32  A 1 
ATOM 248  N N   . TRP A 1 33  ? -5.005  -16.121 5.591   1.00 98.26 33  A 1 
ATOM 249  C CA  . TRP A 1 33  ? -4.020  -15.562 6.497   1.00 98.24 33  A 1 
ATOM 250  C C   . TRP A 1 33  ? -4.676  -14.982 7.741   1.00 98.39 33  A 1 
ATOM 251  O O   . TRP A 1 33  ? -5.785  -14.441 7.694   1.00 97.99 33  A 1 
ATOM 252  C CB  . TRP A 1 33  ? -3.153  -14.511 5.791   1.00 98.03 33  A 1 
ATOM 253  C CG  . TRP A 1 33  ? -2.217  -14.983 4.711   1.00 97.84 33  A 1 
ATOM 254  C CD1 . TRP A 1 33  ? -2.312  -16.122 3.986   1.00 97.15 33  A 1 
ATOM 255  C CD2 . TRP A 1 33  ? -1.033  -14.291 4.209   1.00 97.59 33  A 1 
ATOM 256  N NE1 . TRP A 1 33  ? -1.270  -16.183 3.067   1.00 96.76 33  A 1 
ATOM 257  C CE2 . TRP A 1 33  ? -0.469  -15.077 3.166   1.00 97.02 33  A 1 
ATOM 258  C CE3 . TRP A 1 33  ? -0.392  -13.074 4.529   1.00 96.97 33  A 1 
ATOM 259  C CZ2 . TRP A 1 33  ? 0.684   -14.668 2.468   1.00 96.10 33  A 1 
ATOM 260  C CZ3 . TRP A 1 33  ? 0.760   -12.669 3.829   1.00 95.99 33  A 1 
ATOM 261  C CH2 . TRP A 1 33  ? 1.277   -13.467 2.814   1.00 95.70 33  A 1 
ATOM 262  N N   . GLN A 1 34  ? -3.951  -15.033 8.854   1.00 97.99 34  A 1 
ATOM 263  C CA  . GLN A 1 34  ? -4.177  -14.189 10.016  1.00 97.68 34  A 1 
ATOM 264  C C   . GLN A 1 34  ? -3.250  -12.986 9.936   1.00 97.57 34  A 1 
ATOM 265  O O   . GLN A 1 34  ? -2.101  -13.100 9.497   1.00 96.73 34  A 1 
ATOM 266  C CB  . GLN A 1 34  ? -3.978  -15.019 11.282  1.00 96.85 34  A 1 
ATOM 267  C CG  . GLN A 1 34  ? -4.384  -14.246 12.551  1.00 84.80 34  A 1 
ATOM 268  C CD  . GLN A 1 34  ? -4.316  -15.130 13.805  1.00 77.53 34  A 1 
ATOM 269  O OE1 . GLN A 1 34  ? -3.992  -16.304 13.771  1.00 69.25 34  A 1 
ATOM 270  N NE2 . GLN A 1 34  ? -4.619  -14.596 14.956  1.00 65.70 34  A 1 
ATOM 271  N N   . ALA A 1 35  ? -3.739  -11.830 10.375  1.00 97.50 35  A 1 
ATOM 272  C CA  . ALA A 1 35  ? -2.943  -10.620 10.478  1.00 97.59 35  A 1 
ATOM 273  C C   . ALA A 1 35  ? -3.150  -9.940  11.830  1.00 97.86 35  A 1 
ATOM 274  O O   . ALA A 1 35  ? -4.160  -10.157 12.505  1.00 97.70 35  A 1 
ATOM 275  C CB  . ALA A 1 35  ? -3.276  -9.702  9.302   1.00 97.04 35  A 1 
ATOM 276  N N   . THR A 1 36  ? -2.199  -9.102  12.205  1.00 97.50 36  A 1 
ATOM 277  C CA  . THR A 1 36  ? -2.314  -8.206  13.353  1.00 97.49 36  A 1 
ATOM 278  C C   . THR A 1 36  ? -1.990  -6.774  12.939  1.00 97.42 36  A 1 
ATOM 279  O O   . THR A 1 36  ? -1.131  -6.538  12.090  1.00 96.58 36  A 1 
ATOM 280  C CB  . THR A 1 36  ? -1.433  -8.629  14.542  1.00 96.37 36  A 1 
ATOM 281  O OG1 . THR A 1 36  ? -0.070  -8.506  14.238  1.00 85.12 36  A 1 
ATOM 282  C CG2 . THR A 1 36  ? -1.678  -10.067 14.983  1.00 82.81 36  A 1 
ATOM 283  N N   . ILE A 1 37  ? -2.689  -5.831  13.570  1.00 98.07 37  A 1 
ATOM 284  C CA  . ILE A 1 37  ? -2.386  -4.405  13.508  1.00 98.17 37  A 1 
ATOM 285  C C   . ILE A 1 37  ? -2.193  -3.922  14.944  1.00 98.34 37  A 1 
ATOM 286  O O   . ILE A 1 37  ? -3.048  -4.164  15.797  1.00 98.10 37  A 1 
ATOM 287  C CB  . ILE A 1 37  ? -3.504  -3.638  12.773  1.00 97.68 37  A 1 
ATOM 288  C CG1 . ILE A 1 37  ? -3.478  -3.997  11.268  1.00 94.79 37  A 1 
ATOM 289  C CG2 . ILE A 1 37  ? -3.348  -2.116  12.964  1.00 94.25 37  A 1 
ATOM 290  C CD1 . ILE A 1 37  ? -4.650  -3.407  10.470  1.00 94.64 37  A 1 
ATOM 291  N N   . MET A 1 38  ? -1.090  -3.239  15.198  1.00 98.00 38  A 1 
ATOM 292  C CA  . MET A 1 38  ? -0.873  -2.543  16.462  1.00 97.90 38  A 1 
ATOM 293  C C   . MET A 1 38  ? -1.525  -1.169  16.402  1.00 98.16 38  A 1 
ATOM 294  O O   . MET A 1 38  ? -1.388  -0.451  15.416  1.00 97.58 38  A 1 
ATOM 295  C CB  . MET A 1 38  ? 0.624   -2.426  16.754  1.00 97.08 38  A 1 
ATOM 296  C CG  . MET A 1 38  ? 1.284   -3.800  16.930  1.00 91.16 38  A 1 
ATOM 297  S SD  . MET A 1 38  ? 3.061   -3.749  17.291  1.00 80.88 38  A 1 
ATOM 298  C CE  . MET A 1 38  ? 3.058   -2.977  18.920  1.00 67.70 38  A 1 
ATOM 299  N N   . GLY A 1 39  ? -2.249  -0.796  17.467  1.00 98.19 39  A 1 
ATOM 300  C CA  . GLY A 1 39  ? -2.835  0.530   17.580  1.00 98.16 39  A 1 
ATOM 301  C C   . GLY A 1 39  ? -1.757  1.616   17.494  1.00 97.90 39  A 1 
ATOM 302  O O   . GLY A 1 39  ? -0.732  1.507   18.163  1.00 97.15 39  A 1 
ATOM 303  N N   . PRO A 1 40  ? -1.965  2.671   16.673  1.00 97.76 40  A 1 
ATOM 304  C CA  . PRO A 1 40  ? -0.965  3.715   16.507  1.00 97.35 40  A 1 
ATOM 305  C C   . PRO A 1 40  ? -0.607  4.381   17.837  1.00 97.32 40  A 1 
ATOM 306  O O   . PRO A 1 40  ? -1.500  4.628   18.655  1.00 96.74 40  A 1 
ATOM 307  C CB  . PRO A 1 40  ? -1.564  4.722   15.524  1.00 96.56 40  A 1 
ATOM 308  C CG  . PRO A 1 40  ? -2.577  3.898   14.741  1.00 94.87 40  A 1 
ATOM 309  C CD  . PRO A 1 40  ? -3.081  2.887   15.771  1.00 97.07 40  A 1 
ATOM 310  N N   . PRO A 1 41  ? 0.677   4.730   18.068  1.00 96.30 41  A 1 
ATOM 311  C CA  . PRO A 1 41  ? 1.072   5.462   19.265  1.00 95.59 41  A 1 
ATOM 312  C C   . PRO A 1 41  ? 0.355   6.817   19.331  1.00 95.20 41  A 1 
ATOM 313  O O   . PRO A 1 41  ? -0.068  7.363   18.311  1.00 92.69 41  A 1 
ATOM 314  C CB  . PRO A 1 41  ? 2.596   5.607   19.170  1.00 93.76 41  A 1 
ATOM 315  C CG  . PRO A 1 41  ? 2.864   5.560   17.668  1.00 90.55 41  A 1 
ATOM 316  C CD  . PRO A 1 41  ? 1.800   4.582   17.165  1.00 94.67 41  A 1 
ATOM 317  N N   . ASP A 1 42  ? 0.193   7.366   20.520  1.00 94.82 42  A 1 
ATOM 318  C CA  . ASP A 1 42  ? -0.509  8.632   20.754  1.00 94.26 42  A 1 
ATOM 319  C C   . ASP A 1 42  ? -1.907  8.702   20.128  1.00 94.84 42  A 1 
ATOM 320  O O   . ASP A 1 42  ? -2.335  9.723   19.582  1.00 92.50 42  A 1 
ATOM 321  C CB  . ASP A 1 42  ? 0.388   9.827   20.381  1.00 92.44 42  A 1 
ATOM 322  C CG  . ASP A 1 42  ? 1.769   9.734   21.023  1.00 85.16 42  A 1 
ATOM 323  O OD1 . ASP A 1 42  ? 1.814   9.390   22.225  1.00 80.39 42  A 1 
ATOM 324  O OD2 . ASP A 1 42  ? 2.749   9.964   20.287  1.00 77.97 42  A 1 
ATOM 325  N N   . SER A 1 43  ? -2.634  7.583   20.181  1.00 96.29 43  A 1 
ATOM 326  C CA  . SER A 1 43  ? -4.015  7.460   19.729  1.00 96.76 43  A 1 
ATOM 327  C C   . SER A 1 43  ? -4.884  6.763   20.776  1.00 97.47 43  A 1 
ATOM 328  O O   . SER A 1 43  ? -4.385  6.176   21.731  1.00 97.26 43  A 1 
ATOM 329  C CB  . SER A 1 43  ? -4.065  6.714   18.393  1.00 96.29 43  A 1 
ATOM 330  O OG  . SER A 1 43  ? -3.924  5.321   18.591  1.00 95.79 43  A 1 
ATOM 331  N N   . ALA A 1 44  ? -6.188  6.792   20.569  1.00 97.32 44  A 1 
ATOM 332  C CA  . ALA A 1 44  ? -7.121  6.050   21.422  1.00 97.81 44  A 1 
ATOM 333  C C   . ALA A 1 44  ? -6.914  4.529   21.361  1.00 98.27 44  A 1 
ATOM 334  O O   . ALA A 1 44  ? -7.336  3.823   22.276  1.00 97.89 44  A 1 
ATOM 335  C CB  . ALA A 1 44  ? -8.537  6.437   21.008  1.00 97.12 44  A 1 
ATOM 336  N N   . TYR A 1 45  ? -6.252  4.038   20.319  1.00 98.49 45  A 1 
ATOM 337  C CA  . TYR A 1 45  ? -5.989  2.620   20.081  1.00 98.54 45  A 1 
ATOM 338  C C   . TYR A 1 45  ? -4.603  2.169   20.562  1.00 98.57 45  A 1 
ATOM 339  O O   . TYR A 1 45  ? -4.266  0.992   20.426  1.00 98.20 45  A 1 
ATOM 340  C CB  . TYR A 1 45  ? -6.176  2.334   18.584  1.00 98.52 45  A 1 
ATOM 341  C CG  . TYR A 1 45  ? -7.491  2.831   18.024  1.00 98.51 45  A 1 
ATOM 342  C CD1 . TYR A 1 45  ? -8.677  2.115   18.256  1.00 98.02 45  A 1 
ATOM 343  C CD2 . TYR A 1 45  ? -7.541  4.036   17.298  1.00 97.95 45  A 1 
ATOM 344  C CE1 . TYR A 1 45  ? -9.900  2.581   17.773  1.00 97.59 45  A 1 
ATOM 345  C CE2 . TYR A 1 45  ? -8.767  4.517   16.810  1.00 97.54 45  A 1 
ATOM 346  C CZ  . TYR A 1 45  ? -9.950  3.786   17.046  1.00 97.87 45  A 1 
ATOM 347  O OH  . TYR A 1 45  ? -11.144 4.252   16.573  1.00 96.90 45  A 1 
ATOM 348  N N   . GLN A 1 46  ? -3.788  3.080   21.114  1.00 98.05 46  A 1 
ATOM 349  C CA  . GLN A 1 46  ? -2.434  2.782   21.568  1.00 97.90 46  A 1 
ATOM 350  C C   . GLN A 1 46  ? -2.407  1.612   22.550  1.00 98.10 46  A 1 
ATOM 351  O O   . GLN A 1 46  ? -3.210  1.543   23.469  1.00 97.46 46  A 1 
ATOM 352  C CB  . GLN A 1 46  ? -1.820  4.041   22.197  1.00 96.80 46  A 1 
ATOM 353  C CG  . GLN A 1 46  ? -0.405  3.805   22.761  1.00 93.92 46  A 1 
ATOM 354  C CD  . GLN A 1 46  ? 0.239   5.073   23.324  1.00 90.80 46  A 1 
ATOM 355  O OE1 . GLN A 1 46  ? -0.235  6.179   23.140  1.00 83.27 46  A 1 
ATOM 356  N NE2 . GLN A 1 46  ? 1.339   4.959   24.017  1.00 78.70 46  A 1 
ATOM 357  N N   . GLY A 1 47  ? -1.443  0.717   22.342  1.00 98.06 47  A 1 
ATOM 358  C CA  . GLY A 1 47  ? -1.261  -0.491  23.150  1.00 97.86 47  A 1 
ATOM 359  C C   . GLY A 1 47  ? -2.143  -1.662  22.738  1.00 98.29 47  A 1 
ATOM 360  O O   . GLY A 1 47  ? -1.866  -2.787  23.135  1.00 97.31 47  A 1 
ATOM 361  N N   . GLY A 1 48  ? -3.176  -1.422  21.925  1.00 98.34 48  A 1 
ATOM 362  C CA  . GLY A 1 48  ? -4.028  -2.485  21.404  1.00 98.42 48  A 1 
ATOM 363  C C   . GLY A 1 48  ? -3.348  -3.302  20.312  1.00 98.50 48  A 1 
ATOM 364  O O   . GLY A 1 48  ? -2.665  -2.770  19.440  1.00 98.05 48  A 1 
ATOM 365  N N   . VAL A 1 49  ? -3.603  -4.611  20.329  1.00 98.59 49  A 1 
ATOM 366  C CA  . VAL A 1 49  ? -3.244  -5.547  19.258  1.00 98.57 49  A 1 
ATOM 367  C C   . VAL A 1 49  ? -4.534  -6.086  18.649  1.00 98.68 49  A 1 
ATOM 368  O O   . VAL A 1 49  ? -5.272  -6.857  19.270  1.00 98.38 49  A 1 
ATOM 369  C CB  . VAL A 1 49  ? -2.339  -6.680  19.759  1.00 97.89 49  A 1 
ATOM 370  C CG1 . VAL A 1 49  ? -1.941  -7.595  18.606  1.00 95.03 49  A 1 
ATOM 371  C CG2 . VAL A 1 49  ? -1.062  -6.131  20.398  1.00 95.68 49  A 1 
ATOM 372  N N   . PHE A 1 50  ? -4.818  -5.678  17.427  1.00 98.62 50  A 1 
ATOM 373  C CA  . PHE A 1 50  ? -6.034  -6.040  16.711  1.00 98.63 50  A 1 
ATOM 374  C C   . PHE A 1 50  ? -5.748  -7.173  15.741  1.00 98.67 50  A 1 
ATOM 375  O O   . PHE A 1 50  ? -4.890  -7.043  14.871  1.00 98.40 50  A 1 
ATOM 376  C CB  . PHE A 1 50  ? -6.596  -4.808  15.987  1.00 98.68 50  A 1 
ATOM 377  C CG  . PHE A 1 50  ? -6.916  -3.658  16.908  1.00 98.71 50  A 1 
ATOM 378  C CD1 . PHE A 1 50  ? -8.175  -3.566  17.525  1.00 98.47 50  A 1 
ATOM 379  C CD2 . PHE A 1 50  ? -5.931  -2.696  17.207  1.00 98.50 50  A 1 
ATOM 380  C CE1 . PHE A 1 50  ? -8.451  -2.531  18.429  1.00 98.27 50  A 1 
ATOM 381  C CE2 . PHE A 1 50  ? -6.198  -1.665  18.118  1.00 98.27 50  A 1 
ATOM 382  C CZ  . PHE A 1 50  ? -7.455  -1.581  18.733  1.00 98.36 50  A 1 
ATOM 383  N N   . PHE A 1 51  ? -6.484  -8.265  15.859  1.00 98.55 51  A 1 
ATOM 384  C CA  . PHE A 1 51  ? -6.396  -9.403  14.956  1.00 98.69 51  A 1 
ATOM 385  C C   . PHE A 1 51  ? -7.361  -9.237  13.783  1.00 98.65 51  A 1 
ATOM 386  O O   . PHE A 1 51  ? -8.468  -8.724  13.932  1.00 98.44 51  A 1 
ATOM 387  C CB  . PHE A 1 51  ? -6.645  -10.709 15.717  1.00 98.37 51  A 1 
ATOM 388  C CG  . PHE A 1 51  ? -5.572  -11.025 16.737  1.00 97.84 51  A 1 
ATOM 389  C CD1 . PHE A 1 51  ? -4.477  -11.838 16.389  1.00 95.63 51  A 1 
ATOM 390  C CD2 . PHE A 1 51  ? -5.644  -10.496 18.038  1.00 95.30 51  A 1 
ATOM 391  C CE1 . PHE A 1 51  ? -3.472  -12.118 17.324  1.00 94.04 51  A 1 
ATOM 392  C CE2 . PHE A 1 51  ? -4.637  -10.770 18.976  1.00 93.71 51  A 1 
ATOM 393  C CZ  . PHE A 1 51  ? -3.552  -11.582 18.618  1.00 94.54 51  A 1 
ATOM 394  N N   . LEU A 1 52  ? -6.924  -9.686  12.607  1.00 98.60 52  A 1 
ATOM 395  C CA  . LEU A 1 52  ? -7.686  -9.686  11.371  1.00 98.63 52  A 1 
ATOM 396  C C   . LEU A 1 52  ? -7.573  -11.031 10.664  1.00 98.64 52  A 1 
ATOM 397  O O   . LEU A 1 52  ? -6.586  -11.751 10.814  1.00 98.21 52  A 1 
ATOM 398  C CB  . LEU A 1 52  ? -7.222  -8.554  10.424  1.00 98.51 52  A 1 
ATOM 399  C CG  . LEU A 1 52  ? -7.285  -7.125  11.004  1.00 97.90 52  A 1 
ATOM 400  C CD1 . LEU A 1 52  ? -5.944  -6.691  11.599  1.00 96.25 52  A 1 
ATOM 401  C CD2 . LEU A 1 52  ? -7.647  -6.134  9.906   1.00 96.37 52  A 1 
ATOM 402  N N   . THR A 1 53  ? -8.564  -11.338 9.836   1.00 98.57 53  A 1 
ATOM 403  C CA  . THR A 1 53  ? -8.509  -12.431 8.864   1.00 98.45 53  A 1 
ATOM 404  C C   . THR A 1 53  ? -8.349  -11.865 7.459   1.00 98.52 53  A 1 
ATOM 405  O O   . THR A 1 53  ? -8.948  -10.839 7.122   1.00 98.17 53  A 1 
ATOM 406  C CB  . THR A 1 53  ? -9.746  -13.334 8.941   1.00 97.86 53  A 1 
ATOM 407  O OG1 . THR A 1 53  ? -10.935 -12.592 8.794   1.00 87.14 53  A 1 
ATOM 408  C CG2 . THR A 1 53  ? -9.817  -14.078 10.271  1.00 88.31 53  A 1 
ATOM 409  N N   . VAL A 1 54  ? -7.566  -12.551 6.638   1.00 98.44 54  A 1 
ATOM 410  C CA  . VAL A 1 54  ? -7.317  -12.214 5.241   1.00 98.47 54  A 1 
ATOM 411  C C   . VAL A 1 54  ? -7.617  -13.438 4.389   1.00 98.49 54  A 1 
ATOM 412  O O   . VAL A 1 54  ? -6.981  -14.477 4.551   1.00 98.17 54  A 1 
ATOM 413  C CB  . VAL A 1 54  ? -5.868  -11.756 5.022   1.00 98.08 54  A 1 
ATOM 414  C CG1 . VAL A 1 54  ? -5.623  -11.348 3.569   1.00 97.44 54  A 1 
ATOM 415  C CG2 . VAL A 1 54  ? -5.480  -10.576 5.924   1.00 97.41 54  A 1 
ATOM 416  N N   . HIS A 1 55  ? -8.577  -13.319 3.471   1.00 98.28 55  A 1 
ATOM 417  C CA  . HIS A 1 55  ? -8.910  -14.362 2.499   1.00 98.11 55  A 1 
ATOM 418  C C   . HIS A 1 55  ? -8.612  -13.863 1.092   1.00 98.18 55  A 1 
ATOM 419  O O   . HIS A 1 55  ? -9.183  -12.862 0.638   1.00 97.79 55  A 1 
ATOM 420  C CB  . HIS A 1 55  ? -10.369 -14.779 2.650   1.00 97.92 55  A 1 
ATOM 421  C CG  . HIS A 1 55  ? -10.670 -15.447 3.962   1.00 90.42 55  A 1 
ATOM 422  N ND1 . HIS A 1 55  ? -11.010 -14.816 5.137   1.00 74.87 55  A 1 
ATOM 423  C CD2 . HIS A 1 55  ? -10.668 -16.788 4.219   1.00 75.34 55  A 1 
ATOM 424  C CE1 . HIS A 1 55  ? -11.216 -15.755 6.076   1.00 77.90 55  A 1 
ATOM 425  N NE2 . HIS A 1 55  ? -11.024 -16.973 5.548   1.00 79.12 55  A 1 
ATOM 426  N N   . PHE A 1 56  ? -7.730  -14.558 0.382   1.00 98.30 56  A 1 
ATOM 427  C CA  . PHE A 1 56  ? -7.386  -14.234 -0.990  1.00 98.20 56  A 1 
ATOM 428  C C   . PHE A 1 56  ? -8.381  -14.876 -1.965  1.00 98.28 56  A 1 
ATOM 429  O O   . PHE A 1 56  ? -8.666  -16.072 -1.860  1.00 97.79 56  A 1 
ATOM 430  C CB  . PHE A 1 56  ? -5.960  -14.683 -1.296  1.00 98.00 56  A 1 
ATOM 431  C CG  . PHE A 1 56  ? -4.918  -13.987 -0.455  1.00 98.04 56  A 1 
ATOM 432  C CD1 . PHE A 1 56  ? -4.376  -12.758 -0.873  1.00 97.36 56  A 1 
ATOM 433  C CD2 . PHE A 1 56  ? -4.473  -14.565 0.748   1.00 97.26 56  A 1 
ATOM 434  C CE1 . PHE A 1 56  ? -3.379  -12.140 -0.113  1.00 96.73 56  A 1 
ATOM 435  C CE2 . PHE A 1 56  ? -3.480  -13.949 1.506   1.00 96.64 56  A 1 
ATOM 436  C CZ  . PHE A 1 56  ? -2.919  -12.740 1.073   1.00 96.98 56  A 1 
ATOM 437  N N   . PRO A 1 57  ? -8.894  -14.130 -2.957  1.00 97.97 57  A 1 
ATOM 438  C CA  . PRO A 1 57  ? -9.665  -14.723 -4.044  1.00 97.76 57  A 1 
ATOM 439  C C   . PRO A 1 57  ? -8.750  -15.512 -4.990  1.00 97.65 57  A 1 
ATOM 440  O O   . PRO A 1 57  ? -7.551  -15.240 -5.112  1.00 96.98 57  A 1 
ATOM 441  C CB  . PRO A 1 57  ? -10.339 -13.536 -4.719  1.00 97.27 57  A 1 
ATOM 442  C CG  . PRO A 1 57  ? -9.314  -12.414 -4.546  1.00 96.48 57  A 1 
ATOM 443  C CD  . PRO A 1 57  ? -8.707  -12.704 -3.177  1.00 97.51 57  A 1 
ATOM 444  N N   . THR A 1 58  ? -9.321  -16.444 -5.742  1.00 97.22 58  A 1 
ATOM 445  C CA  . THR A 1 58  ? -8.568  -17.274 -6.702  1.00 96.88 58  A 1 
ATOM 446  C C   . THR A 1 58  ? -7.938  -16.477 -7.849  1.00 96.53 58  A 1 
ATOM 447  O O   . THR A 1 58  ? -6.958  -16.919 -8.450  1.00 94.75 58  A 1 
ATOM 448  C CB  . THR A 1 58  ? -9.480  -18.349 -7.301  1.00 95.80 58  A 1 
ATOM 449  O OG1 . THR A 1 58  ? -10.636 -17.745 -7.849  1.00 87.96 58  A 1 
ATOM 450  C CG2 . THR A 1 58  ? -9.948  -19.357 -6.252  1.00 86.13 58  A 1 
ATOM 451  N N   . ASP A 1 59  ? -8.485  -15.290 -8.146  1.00 96.77 59  A 1 
ATOM 452  C CA  . ASP A 1 59  ? -7.998  -14.351 -9.154  1.00 96.19 59  A 1 
ATOM 453  C C   . ASP A 1 59  ? -7.170  -13.191 -8.563  1.00 96.85 59  A 1 
ATOM 454  O O   . ASP A 1 59  ? -6.922  -12.201 -9.241  1.00 95.33 59  A 1 
ATOM 455  C CB  . ASP A 1 59  ? -9.164  -13.887 -10.050 1.00 92.76 59  A 1 
ATOM 456  C CG  . ASP A 1 59  ? -10.258 -13.102 -9.321  1.00 83.77 59  A 1 
ATOM 457  O OD1 . ASP A 1 59  ? -10.453 -13.309 -8.103  1.00 74.26 59  A 1 
ATOM 458  O OD2 . ASP A 1 59  ? -10.948 -12.331 -10.022 1.00 76.98 59  A 1 
ATOM 459  N N   . TYR A 1 60  ? -6.682  -13.322 -7.333  1.00 97.59 60  A 1 
ATOM 460  C CA  . TYR A 1 60  ? -5.710  -12.386 -6.763  1.00 97.83 60  A 1 
ATOM 461  C C   . TYR A 1 60  ? -4.458  -12.287 -7.660  1.00 97.86 60  A 1 
ATOM 462  O O   . TYR A 1 60  ? -3.984  -13.315 -8.162  1.00 97.10 60  A 1 
ATOM 463  C CB  . TYR A 1 60  ? -5.344  -12.834 -5.345  1.00 97.73 60  A 1 
ATOM 464  C CG  . TYR A 1 60  ? -4.496  -11.829 -4.588  1.00 97.93 60  A 1 
ATOM 465  C CD1 . TYR A 1 60  ? -3.110  -12.032 -4.421  1.00 97.60 60  A 1 
ATOM 466  C CD2 . TYR A 1 60  ? -5.102  -10.686 -4.044  1.00 97.54 60  A 1 
ATOM 467  C CE1 . TYR A 1 60  ? -2.335  -11.086 -3.732  1.00 97.41 60  A 1 
ATOM 468  C CE2 . TYR A 1 60  ? -4.333  -9.736  -3.361  1.00 97.28 60  A 1 
ATOM 469  C CZ  . TYR A 1 60  ? -2.947  -9.929  -3.205  1.00 97.60 60  A 1 
ATOM 470  O OH  . TYR A 1 60  ? -2.212  -8.992  -2.539  1.00 97.07 60  A 1 
ATOM 471  N N   . PRO A 1 61  ? -3.880  -11.096 -7.925  1.00 97.97 61  A 1 
ATOM 472  C CA  . PRO A 1 61  ? -4.187  -9.794  -7.335  1.00 97.89 61  A 1 
ATOM 473  C C   . PRO A 1 61  ? -5.182  -8.936  -8.137  1.00 97.86 61  A 1 
ATOM 474  O O   . PRO A 1 61  ? -5.244  -7.729  -7.945  1.00 97.05 61  A 1 
ATOM 475  C CB  . PRO A 1 61  ? -2.820  -9.114  -7.233  1.00 97.32 61  A 1 
ATOM 476  C CG  . PRO A 1 61  ? -2.153  -9.570  -8.529  1.00 96.80 61  A 1 
ATOM 477  C CD  . PRO A 1 61  ? -2.645  -11.005 -8.686  1.00 97.45 61  A 1 
ATOM 478  N N   . PHE A 1 62  ? -5.947  -9.513  -9.065  1.00 97.51 62  A 1 
ATOM 479  C CA  . PHE A 1 62  ? -6.883  -8.747  -9.895  1.00 97.46 62  A 1 
ATOM 480  C C   . PHE A 1 62  ? -8.189  -8.406  -9.173  1.00 97.28 62  A 1 
ATOM 481  O O   . PHE A 1 62  ? -8.970  -7.575  -9.644  1.00 95.86 62  A 1 
ATOM 482  C CB  . PHE A 1 62  ? -7.158  -9.502  -11.197 1.00 97.03 62  A 1 
ATOM 483  C CG  . PHE A 1 62  ? -5.904  -9.755  -12.000 1.00 96.86 62  A 1 
ATOM 484  C CD1 . PHE A 1 62  ? -5.350  -8.728  -12.789 1.00 95.23 62  A 1 
ATOM 485  C CD2 . PHE A 1 62  ? -5.243  -10.990 -11.920 1.00 95.35 62  A 1 
ATOM 486  C CE1 . PHE A 1 62  ? -4.149  -8.934  -13.481 1.00 94.31 62  A 1 
ATOM 487  C CE2 . PHE A 1 62  ? -4.037  -11.199 -12.612 1.00 94.28 62  A 1 
ATOM 488  C CZ  . PHE A 1 62  ? -3.491  -10.170 -13.390 1.00 95.06 62  A 1 
ATOM 489  N N   . LYS A 1 63  ? -8.433  -9.039  -8.043  1.00 97.56 63  A 1 
ATOM 490  C CA  . LYS A 1 63  ? -9.490  -8.729  -7.087  1.00 97.51 63  A 1 
ATOM 491  C C   . LYS A 1 63  ? -8.868  -8.478  -5.717  1.00 97.83 63  A 1 
ATOM 492  O O   . LYS A 1 63  ? -7.833  -9.070  -5.415  1.00 97.50 63  A 1 
ATOM 493  C CB  . LYS A 1 63  ? -10.500 -9.887  -7.025  1.00 96.66 63  A 1 
ATOM 494  C CG  . LYS A 1 63  ? -11.325 -10.069 -8.307  1.00 92.51 63  A 1 
ATOM 495  C CD  . LYS A 1 63  ? -12.282 -8.909  -8.547  1.00 84.18 63  A 1 
ATOM 496  C CE  . LYS A 1 63  ? -13.149 -9.214  -9.764  1.00 77.49 63  A 1 
ATOM 497  N NZ  . LYS A 1 63  ? -14.129 -8.133  -10.016 1.00 66.49 63  A 1 
ATOM 498  N N   . PRO A 1 64  ? -9.492  -7.609  -4.887  1.00 97.86 64  A 1 
ATOM 499  C CA  . PRO A 1 64  ? -8.993  -7.353  -3.546  1.00 97.91 64  A 1 
ATOM 500  C C   . PRO A 1 64  ? -9.113  -8.594  -2.653  1.00 98.15 64  A 1 
ATOM 501  O O   . PRO A 1 64  ? -10.039 -9.398  -2.826  1.00 97.85 64  A 1 
ATOM 502  C CB  . PRO A 1 64  ? -9.842  -6.192  -3.010  1.00 97.30 64  A 1 
ATOM 503  C CG  . PRO A 1 64  ? -11.153 -6.324  -3.778  1.00 96.23 64  A 1 
ATOM 504  C CD  . PRO A 1 64  ? -10.703 -6.852  -5.134  1.00 97.26 64  A 1 
ATOM 505  N N   . PRO A 1 65  ? -8.233  -8.737  -1.647  1.00 98.31 65  A 1 
ATOM 506  C CA  . PRO A 1 65  ? -8.447  -9.699  -0.572  1.00 98.28 65  A 1 
ATOM 507  C C   . PRO A 1 65  ? -9.659  -9.293  0.265   1.00 98.35 65  A 1 
ATOM 508  O O   . PRO A 1 65  ? -9.981  -8.106  0.406   1.00 97.88 65  A 1 
ATOM 509  C CB  . PRO A 1 65  ? -7.144  -9.704  0.226   1.00 97.77 65  A 1 
ATOM 510  C CG  . PRO A 1 65  ? -6.638  -8.271  0.074   1.00 96.41 65  A 1 
ATOM 511  C CD  . PRO A 1 65  ? -7.084  -7.882  -1.337  1.00 97.75 65  A 1 
ATOM 512  N N   . LYS A 1 66  ? -10.336 -10.273 0.865   1.00 98.24 66  A 1 
ATOM 513  C CA  . LYS A 1 66  ? -11.353 -10.021 1.875   1.00 98.24 66  A 1 
ATOM 514  C C   . LYS A 1 66  ? -10.659 -9.919  3.233   1.00 98.43 66  A 1 
ATOM 515  O O   . LYS A 1 66  ? -10.072 -10.895 3.682   1.00 98.06 66  A 1 
ATOM 516  C CB  . LYS A 1 66  ? -12.411 -11.126 1.879   1.00 97.79 66  A 1 
ATOM 517  C CG  . LYS A 1 66  ? -13.230 -11.151 0.579   1.00 86.66 66  A 1 
ATOM 518  C CD  . LYS A 1 66  ? -14.286 -12.251 0.669   1.00 75.04 66  A 1 
ATOM 519  C CE  . LYS A 1 66  ? -15.117 -12.310 -0.610  1.00 64.48 66  A 1 
ATOM 520  N NZ  . LYS A 1 66  ? -16.142 -13.383 -0.538  1.00 54.94 66  A 1 
ATOM 521  N N   . ILE A 1 67  ? -10.751 -8.753  3.865   1.00 98.49 67  A 1 
ATOM 522  C CA  . ILE A 1 67  ? -10.124 -8.497  5.166   1.00 98.58 67  A 1 
ATOM 523  C C   . ILE A 1 67  ? -11.207 -8.074  6.154   1.00 98.59 67  A 1 
ATOM 524  O O   . ILE A 1 67  ? -12.025 -7.210  5.841   1.00 98.25 67  A 1 
ATOM 525  C CB  . ILE A 1 67  ? -8.972  -7.477  5.064   1.00 98.24 67  A 1 
ATOM 526  C CG1 . ILE A 1 67  ? -7.957  -7.935  3.985   1.00 96.94 67  A 1 
ATOM 527  C CG2 . ILE A 1 67  ? -8.306  -7.308  6.431   1.00 97.20 67  A 1 
ATOM 528  C CD1 . ILE A 1 67  ? -6.692  -7.071  3.880   1.00 93.67 67  A 1 
ATOM 529  N N   . ALA A 1 68  ? -11.196 -8.671  7.345   1.00 98.63 68  A 1 
ATOM 530  C CA  . ALA A 1 68  ? -12.103 -8.323  8.428   1.00 98.62 68  A 1 
ATOM 531  C C   . ALA A 1 68  ? -11.372 -8.369  9.771   1.00 98.76 68  A 1 
ATOM 532  O O   . ALA A 1 68  ? -10.495 -9.214  9.976   1.00 98.51 68  A 1 
ATOM 533  C CB  . ALA A 1 68  ? -13.303 -9.276  8.407   1.00 98.25 68  A 1 
ATOM 534  N N   . PHE A 1 69  ? -11.745 -7.487  10.696  1.00 98.67 69  A 1 
ATOM 535  C CA  . PHE A 1 69  ? -11.291 -7.575  12.079  1.00 98.71 69  A 1 
ATOM 536  C C   . PHE A 1 69  ? -11.958 -8.752  12.786  1.00 98.72 69  A 1 
ATOM 537  O O   . PHE A 1 69  ? -13.155 -8.994  12.626  1.00 98.38 69  A 1 
ATOM 538  C CB  . PHE A 1 69  ? -11.575 -6.268  12.819  1.00 98.64 69  A 1 
ATOM 539  C CG  . PHE A 1 69  ? -10.598 -5.147  12.497  1.00 98.67 69  A 1 
ATOM 540  C CD1 . PHE A 1 69  ? -9.511  -4.909  13.358  1.00 98.26 69  A 1 
ATOM 541  C CD2 . PHE A 1 69  ? -10.775 -4.342  11.368  1.00 98.22 69  A 1 
ATOM 542  C CE1 . PHE A 1 69  ? -8.607  -3.869  13.092  1.00 97.97 69  A 1 
ATOM 543  C CE2 . PHE A 1 69  ? -9.870  -3.306  11.094  1.00 97.93 69  A 1 
ATOM 544  C CZ  . PHE A 1 69  ? -8.788  -3.060  11.951  1.00 98.21 69  A 1 
ATOM 545  N N   . THR A 1 70  ? -11.190 -9.464  13.604  1.00 98.67 70  A 1 
ATOM 546  C CA  . THR A 1 70  ? -11.713 -10.439 14.568  1.00 98.50 70  A 1 
ATOM 547  C C   . THR A 1 70  ? -11.726 -9.867  15.979  1.00 98.60 70  A 1 
ATOM 548  O O   . THR A 1 70  ? -12.596 -10.203 16.784  1.00 97.87 70  A 1 
ATOM 549  C CB  . THR A 1 70  ? -10.926 -11.756 14.527  1.00 97.94 70  A 1 
ATOM 550  O OG1 . THR A 1 70  ? -9.561  -11.533 14.759  1.00 91.77 70  A 1 
ATOM 551  C CG2 . THR A 1 70  ? -11.033 -12.442 13.170  1.00 89.98 70  A 1 
ATOM 552  N N   . THR A 1 71  ? -10.823 -8.936  16.274  1.00 98.65 71  A 1 
ATOM 553  C CA  . THR A 1 71  ? -10.860 -8.117  17.492  1.00 98.67 71  A 1 
ATOM 554  C C   . THR A 1 71  ? -11.894 -7.002  17.338  1.00 98.68 71  A 1 
ATOM 555  O O   . THR A 1 71  ? -11.912 -6.300  16.330  1.00 98.21 71  A 1 
ATOM 556  C CB  . THR A 1 71  ? -9.485  -7.527  17.800  1.00 98.41 71  A 1 
ATOM 557  O OG1 . THR A 1 71  ? -8.525  -8.548  17.832  1.00 96.46 71  A 1 
ATOM 558  C CG2 . THR A 1 71  ? -9.450  -6.840  19.166  1.00 96.51 71  A 1 
ATOM 559  N N   . LYS A 1 72  ? -12.743 -6.815  18.341  1.00 98.62 72  A 1 
ATOM 560  C CA  . LYS A 1 72  ? -13.699 -5.706  18.366  1.00 98.50 72  A 1 
ATOM 561  C C   . LYS A 1 72  ? -12.962 -4.369  18.440  1.00 98.62 72  A 1 
ATOM 562  O O   . LYS A 1 72  ? -12.019 -4.213  19.212  1.00 98.12 72  A 1 
ATOM 563  C CB  . LYS A 1 72  ? -14.674 -5.841  19.542  1.00 97.83 72  A 1 
ATOM 564  C CG  . LYS A 1 72  ? -15.645 -7.006  19.350  1.00 89.46 72  A 1 
ATOM 565  C CD  . LYS A 1 72  ? -16.697 -7.002  20.464  1.00 82.22 72  A 1 
ATOM 566  C CE  . LYS A 1 72  ? -17.698 -8.139  20.248  1.00 75.03 72  A 1 
ATOM 567  N NZ  . LYS A 1 72  ? -18.774 -8.115  21.257  1.00 64.75 72  A 1 
ATOM 568  N N   . ILE A 1 73  ? -13.466 -3.394  17.691  1.00 98.53 73  A 1 
ATOM 569  C CA  . ILE A 1 73  ? -12.894 -2.049  17.636  1.00 98.44 73  A 1 
ATOM 570  C C   . ILE A 1 73  ? -14.015 -1.008  17.547  1.00 98.47 73  A 1 
ATOM 571  O O   . ILE A 1 73  ? -15.036 -1.233  16.900  1.00 97.94 73  A 1 
ATOM 572  C CB  . ILE A 1 73  ? -11.872 -1.962  16.481  1.00 98.09 73  A 1 
ATOM 573  C CG1 . ILE A 1 73  ? -11.141 -0.615  16.513  1.00 96.99 73  A 1 
ATOM 574  C CG2 . ILE A 1 73  ? -12.526 -2.223  15.108  1.00 96.49 73  A 1 
ATOM 575  C CD1 . ILE A 1 73  ? -9.904  -0.574  15.606  1.00 95.47 73  A 1 
ATOM 576  N N   . TYR A 1 74  ? -13.826 0.131   18.213  1.00 98.47 74  A 1 
ATOM 577  C CA  . TYR A 1 74  ? -14.748 1.259   18.160  1.00 98.42 74  A 1 
ATOM 578  C C   . TYR A 1 74  ? -14.299 2.245   17.081  1.00 98.48 74  A 1 
ATOM 579  O O   . TYR A 1 74  ? -13.349 2.997   17.281  1.00 97.99 74  A 1 
ATOM 580  C CB  . TYR A 1 74  ? -14.818 1.897   19.547  1.00 98.44 74  A 1 
ATOM 581  C CG  . TYR A 1 74  ? -15.930 2.906   19.692  1.00 98.52 74  A 1 
ATOM 582  C CD1 . TYR A 1 74  ? -15.693 4.271   19.440  1.00 98.06 74  A 1 
ATOM 583  C CD2 . TYR A 1 74  ? -17.207 2.483   20.091  1.00 98.07 74  A 1 
ATOM 584  C CE1 . TYR A 1 74  ? -16.721 5.205   19.608  1.00 97.78 74  A 1 
ATOM 585  C CE2 . TYR A 1 74  ? -18.240 3.404   20.270  1.00 97.85 74  A 1 
ATOM 586  C CZ  . TYR A 1 74  ? -17.999 4.772   20.023  1.00 98.07 74  A 1 
ATOM 587  O OH  . TYR A 1 74  ? -19.000 5.681   20.209  1.00 97.42 74  A 1 
ATOM 588  N N   . HIS A 1 75  ? -14.967 2.214   15.924  1.00 98.39 75  A 1 
ATOM 589  C CA  . HIS A 1 75  ? -14.598 3.030   14.766  1.00 98.30 75  A 1 
ATOM 590  C C   . HIS A 1 75  ? -15.803 3.259   13.835  1.00 98.28 75  A 1 
ATOM 591  O O   . HIS A 1 75  ? -16.562 2.319   13.599  1.00 97.78 75  A 1 
ATOM 592  C CB  . HIS A 1 75  ? -13.468 2.316   14.009  1.00 98.17 75  A 1 
ATOM 593  C CG  . HIS A 1 75  ? -12.829 3.182   12.965  1.00 98.19 75  A 1 
ATOM 594  N ND1 . HIS A 1 75  ? -13.198 3.285   11.648  1.00 94.38 75  A 1 
ATOM 595  C CD2 . HIS A 1 75  ? -11.775 4.036   13.157  1.00 94.22 75  A 1 
ATOM 596  C CE1 . HIS A 1 75  ? -12.389 4.176   11.062  1.00 94.73 75  A 1 
ATOM 597  N NE2 . HIS A 1 75  ? -11.509 4.654   11.947  1.00 95.58 75  A 1 
ATOM 598  N N   . PRO A 1 76  ? -15.991 4.453   13.231  1.00 98.24 76  A 1 
ATOM 599  C CA  . PRO A 1 76  ? -17.143 4.744   12.377  1.00 97.96 76  A 1 
ATOM 600  C C   . PRO A 1 76  ? -17.246 3.871   11.120  1.00 97.71 76  A 1 
ATOM 601  O O   . PRO A 1 76  ? -18.347 3.589   10.645  1.00 96.20 76  A 1 
ATOM 602  C CB  . PRO A 1 76  ? -17.004 6.215   11.984  1.00 97.16 76  A 1 
ATOM 603  C CG  . PRO A 1 76  ? -16.134 6.815   13.085  1.00 94.86 76  A 1 
ATOM 604  C CD  . PRO A 1 76  ? -15.211 5.661   13.454  1.00 97.55 76  A 1 
ATOM 605  N N   . ASN A 1 77  ? -16.099 3.436   10.581  1.00 98.07 77  A 1 
ATOM 606  C CA  . ASN A 1 77  ? -16.013 2.689   9.322   1.00 98.06 77  A 1 
ATOM 607  C C   . ASN A 1 77  ? -15.774 1.178   9.519   1.00 97.99 77  A 1 
ATOM 608  O O   . ASN A 1 77  ? -15.477 0.484   8.549   1.00 97.12 77  A 1 
ATOM 609  C CB  . ASN A 1 77  ? -14.949 3.337   8.423   1.00 97.92 77  A 1 
ATOM 610  C CG  . ASN A 1 77  ? -15.151 4.832   8.246   1.00 97.55 77  A 1 
ATOM 611  O OD1 . ASN A 1 77  ? -14.380 5.641   8.737   1.00 92.52 77  A 1 
ATOM 612  N ND2 . ASN A 1 77  ? -16.197 5.243   7.563   1.00 91.84 77  A 1 
ATOM 613  N N   . ILE A 1 78  ? -15.879 0.675   10.752  1.00 97.94 78  A 1 
ATOM 614  C CA  . ILE A 1 78  ? -15.694 -0.744  11.077  1.00 98.08 78  A 1 
ATOM 615  C C   . ILE A 1 78  ? -16.835 -1.177  11.999  1.00 97.81 78  A 1 
ATOM 616  O O   . ILE A 1 78  ? -17.002 -0.639  13.084  1.00 97.19 78  A 1 
ATOM 617  C CB  . ILE A 1 78  ? -14.324 -1.014  11.730  1.00 98.11 78  A 1 
ATOM 618  C CG1 . ILE A 1 78  ? -13.152 -0.444  10.883  1.00 97.53 78  A 1 
ATOM 619  C CG2 . ILE A 1 78  ? -14.136 -2.535  11.931  1.00 97.71 78  A 1 
ATOM 620  C CD1 . ILE A 1 78  ? -11.795 -0.456  11.603  1.00 96.73 78  A 1 
ATOM 621  N N   . ASN A 1 79  ? -17.638 -2.155  11.571  1.00 97.50 79  A 1 
ATOM 622  C CA  . ASN A 1 79  ? -18.794 -2.597  12.349  1.00 97.22 79  A 1 
ATOM 623  C C   . ASN A 1 79  ? -18.445 -3.678  13.386  1.00 97.48 79  A 1 
ATOM 624  O O   . ASN A 1 79  ? -17.327 -4.193  13.448  1.00 96.76 79  A 1 
ATOM 625  C CB  . ASN A 1 79  ? -19.942 -2.968  11.395  1.00 96.24 79  A 1 
ATOM 626  C CG  . ASN A 1 79  ? -19.769 -4.283  10.665  1.00 96.27 79  A 1 
ATOM 627  O OD1 . ASN A 1 79  ? -18.935 -5.117  10.956  1.00 93.04 79  A 1 
ATOM 628  N ND2 . ASN A 1 79  ? -20.622 -4.535  9.694   1.00 91.60 79  A 1 
ATOM 629  N N   . SER A 1 80  ? -19.434 -4.069  14.184  1.00 96.38 80  A 1 
ATOM 630  C CA  . SER A 1 80  ? -19.296 -5.088  15.230  1.00 96.07 80  A 1 
ATOM 631  C C   . SER A 1 80  ? -18.922 -6.488  14.720  1.00 96.64 80  A 1 
ATOM 632  O O   . SER A 1 80  ? -18.416 -7.297  15.490  1.00 95.08 80  A 1 
ATOM 633  C CB  . SER A 1 80  ? -20.611 -5.188  16.012  1.00 94.24 80  A 1 
ATOM 634  O OG  . SER A 1 80  ? -21.690 -5.467  15.133  1.00 85.76 80  A 1 
ATOM 635  N N   . ASN A 1 81  ? -19.146 -6.756  13.426  1.00 96.70 81  A 1 
ATOM 636  C CA  . ASN A 1 81  ? -18.767 -8.008  12.771  1.00 96.86 81  A 1 
ATOM 637  C C   . ASN A 1 81  ? -17.340 -7.958  12.196  1.00 97.51 81  A 1 
ATOM 638  O O   . ASN A 1 81  ? -16.924 -8.886  11.517  1.00 96.13 81  A 1 
ATOM 639  C CB  . ASN A 1 81  ? -19.798 -8.341  11.681  1.00 95.00 81  A 1 
ATOM 640  C CG  . ASN A 1 81  ? -21.201 -8.561  12.226  1.00 85.83 81  A 1 
ATOM 641  O OD1 . ASN A 1 81  ? -21.436 -8.775  13.399  1.00 75.59 81  A 1 
ATOM 642  N ND2 . ASN A 1 81  ? -22.190 -8.516  11.368  1.00 74.44 81  A 1 
ATOM 643  N N   . GLY A 1 82  ? -16.609 -6.857  12.410  1.00 97.77 82  A 1 
ATOM 644  C CA  . GLY A 1 82  ? -15.268 -6.647  11.884  1.00 98.07 82  A 1 
ATOM 645  C C   . GLY A 1 82  ? -15.213 -6.263  10.402  1.00 98.34 82  A 1 
ATOM 646  O O   . GLY A 1 82  ? -14.119 -6.181  9.840   1.00 97.82 82  A 1 
ATOM 647  N N   . SER A 1 83  ? -16.363 -6.023  9.761   1.00 97.95 83  A 1 
ATOM 648  C CA  . SER A 1 83  ? -16.394 -5.577  8.369   1.00 97.72 83  A 1 
ATOM 649  C C   . SER A 1 83  ? -15.830 -4.167  8.255   1.00 97.99 83  A 1 
ATOM 650  O O   . SER A 1 83  ? -16.249 -3.266  8.975   1.00 97.25 83  A 1 
ATOM 651  C CB  . SER A 1 83  ? -17.802 -5.592  7.792   1.00 97.05 83  A 1 
ATOM 652  O OG  . SER A 1 83  ? -18.342 -6.898  7.843   1.00 84.58 83  A 1 
ATOM 653  N N   . ILE A 1 84  ? -14.891 -3.978  7.317   1.00 97.78 84  A 1 
ATOM 654  C CA  . ILE A 1 84  ? -14.202 -2.719  7.076   1.00 97.65 84  A 1 
ATOM 655  C C   . ILE A 1 84  ? -14.788 -2.081  5.817   1.00 97.11 84  A 1 
ATOM 656  O O   . ILE A 1 84  ? -14.716 -2.663  4.733   1.00 95.70 84  A 1 
ATOM 657  C CB  . ILE A 1 84  ? -12.676 -2.930  6.928   1.00 97.53 84  A 1 
ATOM 658  C CG1 . ILE A 1 84  ? -12.089 -3.781  8.081   1.00 96.59 84  A 1 
ATOM 659  C CG2 . ILE A 1 84  ? -11.964 -1.572  6.851   1.00 96.30 84  A 1 
ATOM 660  C CD1 . ILE A 1 84  ? -10.647 -4.258  7.817   1.00 96.11 84  A 1 
ATOM 661  N N   . CYS A 1 85  ? -15.351 -0.876  5.950   1.00 96.57 85  A 1 
ATOM 662  C CA  . CYS A 1 85  ? -15.785 -0.102  4.795   1.00 95.64 85  A 1 
ATOM 663  C C   . CYS A 1 85  ? -14.630 0.787   4.334   1.00 95.81 85  A 1 
ATOM 664  O O   . CYS A 1 85  ? -14.329 1.811   4.951   1.00 93.94 85  A 1 
ATOM 665  C CB  . CYS A 1 85  ? -17.062 0.660   5.148   1.00 92.87 85  A 1 
ATOM 666  S SG  . CYS A 1 85  ? -18.132 0.763   3.694   1.00 79.51 85  A 1 
ATOM 667  N N   . LEU A 1 86  ? -13.941 0.349   3.282   1.00 96.05 86  A 1 
ATOM 668  C CA  . LEU A 1 86  ? -12.746 1.003   2.752   1.00 96.36 86  A 1 
ATOM 669  C C   . LEU A 1 86  ? -12.694 0.818   1.234   1.00 96.68 86  A 1 
ATOM 670  O O   . LEU A 1 86  ? -12.816 -0.300  0.742   1.00 95.40 86  A 1 
ATOM 671  C CB  . LEU A 1 86  ? -11.519 0.399   3.453   1.00 95.46 86  A 1 
ATOM 672  C CG  . LEU A 1 86  ? -10.182 1.057   3.087   1.00 95.32 86  A 1 
ATOM 673  C CD1 . LEU A 1 86  ? -10.136 2.535   3.474   1.00 93.82 86  A 1 
ATOM 674  C CD2 . LEU A 1 86  ? -9.039  0.352   3.825   1.00 93.53 86  A 1 
ATOM 675  N N   . ASP A 1 87  ? -12.499 1.913   0.495   1.00 96.67 87  A 1 
ATOM 676  C CA  . ASP A 1 87  ? -12.576 1.922   -0.968  1.00 96.56 87  A 1 
ATOM 677  C C   . ASP A 1 87  ? -11.523 1.037   -1.649  1.00 96.92 87  A 1 
ATOM 678  O O   . ASP A 1 87  ? -11.840 0.325   -2.611  1.00 95.74 87  A 1 
ATOM 679  C CB  . ASP A 1 87  ? -12.503 3.384   -1.457  1.00 95.22 87  A 1 
ATOM 680  C CG  . ASP A 1 87  ? -11.174 4.089   -1.177  1.00 94.84 87  A 1 
ATOM 681  O OD1 . ASP A 1 87  ? -10.369 3.594   -0.356  1.00 92.97 87  A 1 
ATOM 682  O OD2 . ASP A 1 87  ? -10.912 5.114   -1.846  1.00 91.45 87  A 1 
ATOM 683  N N   . ILE A 1 88  ? -10.306 0.975   -1.116  1.00 97.10 88  A 1 
ATOM 684  C CA  . ILE A 1 88  ? -9.237  0.111   -1.640  1.00 97.28 88  A 1 
ATOM 685  C C   . ILE A 1 88  ? -9.508  -1.389  -1.452  1.00 97.49 88  A 1 
ATOM 686  O O   . ILE A 1 88  ? -8.871  -2.203  -2.112  1.00 96.67 88  A 1 
ATOM 687  C CB  . ILE A 1 88  ? -7.849  0.473   -1.067  1.00 97.01 88  A 1 
ATOM 688  C CG1 . ILE A 1 88  ? -7.785  0.304   0.465   1.00 95.24 88  A 1 
ATOM 689  C CG2 . ILE A 1 88  ? -7.449  1.898   -1.506  1.00 94.71 88  A 1 
ATOM 690  C CD1 . ILE A 1 88  ? -6.359  0.330   1.021   1.00 94.85 88  A 1 
ATOM 691  N N   . LEU A 1 89  ? -10.458 -1.769  -0.612  1.00 97.31 89  A 1 
ATOM 692  C CA  . LEU A 1 89  ? -10.938 -3.154  -0.489  1.00 97.22 89  A 1 
ATOM 693  C C   . LEU A 1 89  ? -12.126 -3.444  -1.422  1.00 96.71 89  A 1 
ATOM 694  O O   . LEU A 1 89  ? -12.697 -4.531  -1.385  1.00 94.78 89  A 1 
ATOM 695  C CB  . LEU A 1 89  ? -11.284 -3.458  0.980   1.00 97.27 89  A 1 
ATOM 696  C CG  . LEU A 1 89  ? -10.085 -3.396  1.949   1.00 96.93 89  A 1 
ATOM 697  C CD1 . LEU A 1 89  ? -10.573 -3.686  3.373   1.00 96.04 89  A 1 
ATOM 698  C CD2 . LEU A 1 89  ? -9.011  -4.426  1.603   1.00 95.68 89  A 1 
ATOM 699  N N   . ARG A 1 90  ? -12.519 -2.460  -2.257  1.00 95.98 90  A 1 
ATOM 700  C CA  . ARG A 1 90  ? -13.689 -2.520  -3.147  1.00 94.56 90  A 1 
ATOM 701  C C   . ARG A 1 90  ? -13.351 -1.921  -4.519  1.00 93.98 90  A 1 
ATOM 702  O O   . ARG A 1 90  ? -12.527 -2.484  -5.255  1.00 89.11 90  A 1 
ATOM 703  C CB  . ARG A 1 90  ? -14.892 -1.834  -2.460  1.00 91.66 90  A 1 
ATOM 704  C CG  . ARG A 1 90  ? -15.309 -2.496  -1.131  1.00 85.10 90  A 1 
ATOM 705  C CD  . ARG A 1 90  ? -16.583 -1.857  -0.552  1.00 79.35 90  A 1 
ATOM 706  N NE  . ARG A 1 90  ? -16.358 -0.454  -0.145  1.00 69.70 90  A 1 
ATOM 707  C CZ  . ARG A 1 90  ? -17.226 0.335   0.467   1.00 60.64 90  A 1 
ATOM 708  N NH1 . ARG A 1 90  ? -18.420 -0.050  0.784   1.00 54.76 90  A 1 
ATOM 709  N NH2 . ARG A 1 90  ? -16.900 1.557   0.783   1.00 52.95 90  A 1 
ATOM 710  N N   . SER A 1 91  ? -13.959 -0.793  -4.868  1.00 94.73 91  A 1 
ATOM 711  C CA  . SER A 1 91  ? -13.879 -0.161  -6.192  1.00 93.96 91  A 1 
ATOM 712  C C   . SER A 1 91  ? -12.518 0.463   -6.505  1.00 94.39 91  A 1 
ATOM 713  O O   . SER A 1 91  ? -12.158 0.576   -7.676  1.00 92.61 91  A 1 
ATOM 714  C CB  . SER A 1 91  ? -14.959 0.916   -6.309  1.00 92.23 91  A 1 
ATOM 715  O OG  . SER A 1 91  ? -14.826 1.848   -5.244  1.00 86.84 91  A 1 
ATOM 716  N N   . GLN A 1 92  ? -11.753 0.857   -5.491  1.00 95.81 92  A 1 
ATOM 717  C CA  . GLN A 1 92  ? -10.440 1.500   -5.642  1.00 96.07 92  A 1 
ATOM 718  C C   . GLN A 1 92  ? -9.268  0.536   -5.419  1.00 96.61 92  A 1 
ATOM 719  O O   . GLN A 1 92  ? -8.135  0.972   -5.211  1.00 95.93 92  A 1 
ATOM 720  C CB  . GLN A 1 92  ? -10.353 2.739   -4.738  1.00 95.58 92  A 1 
ATOM 721  C CG  . GLN A 1 92  ? -11.409 3.797   -5.073  1.00 92.84 92  A 1 
ATOM 722  C CD  . GLN A 1 92  ? -11.279 4.312   -6.500  1.00 90.95 92  A 1 
ATOM 723  O OE1 . GLN A 1 92  ? -10.196 4.547   -7.016  1.00 81.74 92  A 1 
ATOM 724  N NE2 . GLN A 1 92  ? -12.376 4.488   -7.196  1.00 79.82 92  A 1 
ATOM 725  N N   . TRP A 1 93  ? -9.517  -0.765  -5.470  1.00 96.95 93  A 1 
ATOM 726  C CA  . TRP A 1 93  ? -8.454  -1.763  -5.420  1.00 97.42 93  A 1 
ATOM 727  C C   . TRP A 1 93  ? -7.454  -1.555  -6.560  1.00 97.40 93  A 1 
ATOM 728  O O   . TRP A 1 93  ? -7.824  -1.255  -7.698  1.00 96.69 93  A 1 
ATOM 729  C CB  . TRP A 1 93  ? -9.037  -3.179  -5.484  1.00 97.39 93  A 1 
ATOM 730  C CG  . TRP A 1 93  ? -7.992  -4.253  -5.613  1.00 97.62 93  A 1 
ATOM 731  C CD1 . TRP A 1 93  ? -7.756  -5.004  -6.714  1.00 97.17 93  A 1 
ATOM 732  C CD2 . TRP A 1 93  ? -6.973  -4.657  -4.636  1.00 97.73 93  A 1 
ATOM 733  N NE1 . TRP A 1 93  ? -6.685  -5.853  -6.486  1.00 97.32 93  A 1 
ATOM 734  C CE2 . TRP A 1 93  ? -6.174  -5.669  -5.217  1.00 97.58 93  A 1 
ATOM 735  C CE3 . TRP A 1 93  ? -6.672  -4.251  -3.317  1.00 97.70 93  A 1 
ATOM 736  C CZ2 . TRP A 1 93  ? -5.099  -6.278  -4.522  1.00 97.44 93  A 1 
ATOM 737  C CZ3 . TRP A 1 93  ? -5.599  -4.855  -2.622  1.00 97.35 93  A 1 
ATOM 738  C CH2 . TRP A 1 93  ? -4.826  -5.855  -3.220  1.00 97.27 93  A 1 
ATOM 739  N N   . SER A 1 94  ? -6.182  -1.793  -6.254  1.00 97.47 94  A 1 
ATOM 740  C CA  . SER A 1 94  ? -5.116  -1.856  -7.243  1.00 97.48 94  A 1 
ATOM 741  C C   . SER A 1 94  ? -4.242  -3.089  -7.008  1.00 97.62 94  A 1 
ATOM 742  O O   . SER A 1 94  ? -3.838  -3.341  -5.871  1.00 97.22 94  A 1 
ATOM 743  C CB  . SER A 1 94  ? -4.263  -0.591  -7.177  1.00 97.09 94  A 1 
ATOM 744  O OG  . SER A 1 94  ? -3.120  -0.785  -7.987  1.00 95.69 94  A 1 
ATOM 745  N N   . PRO A 1 95  ? -3.861  -3.813  -8.070  1.00 97.66 95  A 1 
ATOM 746  C CA  . PRO A 1 95  ? -2.915  -4.920  -7.958  1.00 97.45 95  A 1 
ATOM 747  C C   . PRO A 1 95  ? -1.503  -4.489  -7.545  1.00 97.25 95  A 1 
ATOM 748  O O   . PRO A 1 95  ? -0.687  -5.356  -7.232  1.00 95.81 95  A 1 
ATOM 749  C CB  . PRO A 1 95  ? -2.940  -5.588  -9.335  1.00 96.53 95  A 1 
ATOM 750  C CG  . PRO A 1 95  ? -3.295  -4.449  -10.281 1.00 94.09 95  A 1 
ATOM 751  C CD  . PRO A 1 95  ? -4.257  -3.612  -9.450  1.00 96.89 95  A 1 
ATOM 752  N N   . ALA A 1 96  ? -1.198  -3.194  -7.506  1.00 97.15 96  A 1 
ATOM 753  C CA  . ALA A 1 96  ? 0.040   -2.690  -6.920  1.00 96.87 96  A 1 
ATOM 754  C C   . ALA A 1 96  ? 0.051   -2.744  -5.378  1.00 96.71 96  A 1 
ATOM 755  O O   . ALA A 1 96  ? 1.115   -2.700  -4.759  1.00 95.51 96  A 1 
ATOM 756  C CB  . ALA A 1 96  ? 0.272   -1.255  -7.401  1.00 96.04 96  A 1 
ATOM 757  N N   . LEU A 1 97  ? -1.129  -2.852  -4.754  1.00 97.13 97  A 1 
ATOM 758  C CA  . LEU A 1 97  ? -1.233  -2.993  -3.308  1.00 97.08 97  A 1 
ATOM 759  C C   . LEU A 1 97  ? -0.916  -4.439  -2.899  1.00 97.00 97  A 1 
ATOM 760  O O   . LEU A 1 97  ? -1.381  -5.404  -3.511  1.00 96.20 97  A 1 
ATOM 761  C CB  . LEU A 1 97  ? -2.624  -2.561  -2.822  1.00 96.76 97  A 1 
ATOM 762  C CG  . LEU A 1 97  ? -2.951  -1.070  -3.062  1.00 96.05 97  A 1 
ATOM 763  C CD1 . LEU A 1 97  ? -4.405  -0.789  -2.707  1.00 95.06 97  A 1 
ATOM 764  C CD2 . LEU A 1 97  ? -2.061  -0.154  -2.224  1.00 94.69 97  A 1 
ATOM 765  N N   . THR A 1 98  ? -0.134  -4.567  -1.836  1.00 96.76 98  A 1 
ATOM 766  C CA  . THR A 1 98  ? 0.142   -5.830  -1.151  1.00 96.58 98  A 1 
ATOM 767  C C   . THR A 1 98  ? -0.649  -5.901  0.156   1.00 96.80 98  A 1 
ATOM 768  O O   . THR A 1 98  ? -1.104  -4.866  0.656   1.00 96.43 98  A 1 
ATOM 769  C CB  . THR A 1 98  ? 1.642   -5.981  -0.854  1.00 95.78 98  A 1 
ATOM 770  O OG1 . THR A 1 98  ? 2.103   -4.935  -0.025  1.00 93.64 98  A 1 
ATOM 771  C CG2 . THR A 1 98  ? 2.488   -5.954  -2.121  1.00 93.38 98  A 1 
ATOM 772  N N   . VAL A 1 99  ? -0.758  -7.083  0.750   1.00 96.48 99  A 1 
ATOM 773  C CA  . VAL A 1 99  ? -1.364  -7.243  2.083   1.00 96.63 99  A 1 
ATOM 774  C C   . VAL A 1 99  ? -0.681  -6.337  3.109   1.00 96.66 99  A 1 
ATOM 775  O O   . VAL A 1 99  ? -1.375  -5.627  3.828   1.00 96.20 99  A 1 
ATOM 776  C CB  . VAL A 1 99  ? -1.327  -8.712  2.544   1.00 96.20 99  A 1 
ATOM 777  C CG1 . VAL A 1 99  ? -1.809  -8.885  3.982   1.00 92.43 99  A 1 
ATOM 778  C CG2 . VAL A 1 99  ? -2.238  -9.539  1.641   1.00 92.84 99  A 1 
ATOM 779  N N   . SER A 1 100 ? 0.645   -6.255  3.105   1.00 96.11 100 A 1 
ATOM 780  C CA  . SER A 1 100 ? 1.404   -5.356  3.972   1.00 95.80 100 A 1 
ATOM 781  C C   . SER A 1 100 ? 0.956   -3.893  3.827   1.00 96.24 100 A 1 
ATOM 782  O O   . SER A 1 100 ? 0.631   -3.230  4.815   1.00 95.93 100 A 1 
ATOM 783  C CB  . SER A 1 100 ? 2.898   -5.497  3.666   1.00 94.62 100 A 1 
ATOM 784  O OG  . SER A 1 100 ? 3.655   -4.582  4.430   1.00 83.36 100 A 1 
ATOM 785  N N   . LYS A 1 101 ? 0.832   -3.384  2.590   1.00 96.33 101 A 1 
ATOM 786  C CA  . LYS A 1 101 ? 0.383   -2.005  2.323   1.00 96.41 101 A 1 
ATOM 787  C C   . LYS A 1 101 ? -1.085  -1.791  2.677   1.00 96.91 101 A 1 
ATOM 788  O O   . LYS A 1 101 ? -1.450  -0.714  3.133   1.00 96.61 101 A 1 
ATOM 789  C CB  . LYS A 1 101 ? 0.629   -1.651  0.848   1.00 95.95 101 A 1 
ATOM 790  C CG  . LYS A 1 101 ? 2.125   -1.429  0.596   1.00 92.14 101 A 1 
ATOM 791  C CD  . LYS A 1 101 ? 2.422   -1.335  -0.891  1.00 83.87 101 A 1 
ATOM 792  C CE  . LYS A 1 101 ? 3.934   -1.123  -1.043  1.00 79.05 101 A 1 
ATOM 793  N NZ  . LYS A 1 101 ? 4.431   -1.570  -2.348  1.00 69.86 101 A 1 
ATOM 794  N N   . VAL A 1 102 ? -1.934  -2.799  2.488   1.00 96.84 102 A 1 
ATOM 795  C CA  . VAL A 1 102 ? -3.340  -2.729  2.888   1.00 97.15 102 A 1 
ATOM 796  C C   . VAL A 1 102 ? -3.467  -2.696  4.406   1.00 97.34 102 A 1 
ATOM 797  O O   . VAL A 1 102 ? -4.216  -1.873  4.920   1.00 97.20 102 A 1 
ATOM 798  C CB  . VAL A 1 102 ? -4.156  -3.880  2.277   1.00 97.08 102 A 1 
ATOM 799  C CG1 . VAL A 1 102 ? -5.590  -3.882  2.800   1.00 95.81 102 A 1 
ATOM 800  C CG2 . VAL A 1 102 ? -4.241  -3.740  0.755   1.00 96.02 102 A 1 
ATOM 801  N N   . LEU A 1 103 ? -2.705  -3.499  5.142   1.00 97.02 103 A 1 
ATOM 802  C CA  . LEU A 1 103 ? -2.689  -3.470  6.608   1.00 97.03 103 A 1 
ATOM 803  C C   . LEU A 1 103 ? -2.200  -2.118  7.144   1.00 97.15 103 A 1 
ATOM 804  O O   . LEU A 1 103 ? -2.852  -1.544  8.007   1.00 96.91 103 A 1 
ATOM 805  C CB  . LEU A 1 103 ? -1.827  -4.617  7.150   1.00 96.87 103 A 1 
ATOM 806  C CG  . LEU A 1 103 ? -2.387  -6.028  6.911   1.00 96.39 103 A 1 
ATOM 807  C CD1 . LEU A 1 103 ? -1.344  -7.056  7.343   1.00 95.84 103 A 1 
ATOM 808  C CD2 . LEU A 1 103 ? -3.681  -6.287  7.675   1.00 95.59 103 A 1 
ATOM 809  N N   . LEU A 1 104 ? -1.140  -1.559  6.565   1.00 96.74 104 A 1 
ATOM 810  C CA  . LEU A 1 104 ? -0.689  -0.202  6.887   1.00 96.68 104 A 1 
ATOM 811  C C   . LEU A 1 104 ? -1.776  0.845   6.585   1.00 96.93 104 A 1 
ATOM 812  O O   . LEU A 1 104 ? -1.982  1.765   7.370   1.00 96.42 104 A 1 
ATOM 813  C CB  . LEU A 1 104 ? 0.583   0.126   6.079   1.00 95.69 104 A 1 
ATOM 814  C CG  . LEU A 1 104 ? 1.850   -0.586  6.577   1.00 89.15 104 A 1 
ATOM 815  C CD1 . LEU A 1 104 ? 2.960   -0.409  5.547   1.00 87.03 104 A 1 
ATOM 816  C CD2 . LEU A 1 104 ? 2.335   -0.001  7.904   1.00 86.89 104 A 1 
ATOM 817  N N   . SER A 1 105 ? -2.493  0.683   5.477   1.00 97.19 105 A 1 
ATOM 818  C CA  . SER A 1 105 ? -3.606  1.563   5.106   1.00 97.22 105 A 1 
ATOM 819  C C   . SER A 1 105 ? -4.755  1.479   6.119   1.00 97.49 105 A 1 
ATOM 820  O O   . SER A 1 105 ? -5.235  2.509   6.568   1.00 97.10 105 A 1 
ATOM 821  C CB  . SER A 1 105 ? -4.120  1.228   3.710   1.00 97.13 105 A 1 
ATOM 822  O OG  . SER A 1 105 ? -3.101  1.370   2.742   1.00 94.81 105 A 1 
ATOM 823  N N   . ILE A 1 106 ? -5.140  0.276   6.541   1.00 97.65 106 A 1 
ATOM 824  C CA  . ILE A 1 106 ? -6.154  0.059   7.577   1.00 97.75 106 A 1 
ATOM 825  C C   . ILE A 1 106 ? -5.688  0.649   8.914   1.00 97.81 106 A 1 
ATOM 826  O O   . ILE A 1 106 ? -6.458  1.337   9.569   1.00 97.60 106 A 1 
ATOM 827  C CB  . ILE A 1 106 ? -6.492  -1.440  7.719   1.00 97.95 106 A 1 
ATOM 828  C CG1 . ILE A 1 106 ? -7.179  -1.981  6.441   1.00 97.63 106 A 1 
ATOM 829  C CG2 . ILE A 1 106 ? -7.418  -1.683  8.923   1.00 97.64 106 A 1 
ATOM 830  C CD1 . ILE A 1 106 ? -7.168  -3.508  6.351   1.00 97.13 106 A 1 
ATOM 831  N N   . CYS A 1 107 ? -4.418  0.461   9.282   1.00 97.53 107 A 1 
ATOM 832  C CA  . CYS A 1 107 ? -3.846  1.067   10.487  1.00 97.50 107 A 1 
ATOM 833  C C   . CYS A 1 107 ? -3.979  2.599   10.451  1.00 97.53 107 A 1 
ATOM 834  O O   . CYS A 1 107 ? -4.463  3.206   11.409  1.00 97.21 107 A 1 
ATOM 835  C CB  . CYS A 1 107 ? -2.387  0.624   10.615  1.00 97.26 107 A 1 
ATOM 836  S SG  . CYS A 1 107 ? -1.712  1.177   12.210  1.00 95.29 107 A 1 
ATOM 837  N N   . SER A 1 108 ? -3.653  3.222   9.317   1.00 97.52 108 A 1 
ATOM 838  C CA  . SER A 1 108 ? -3.795  4.666   9.147   1.00 97.37 108 A 1 
ATOM 839  C C   . SER A 1 108 ? -5.248  5.156   9.151   1.00 97.20 108 A 1 
ATOM 840  O O   . SER A 1 108 ? -5.492  6.294   9.531   1.00 96.10 108 A 1 
ATOM 841  C CB  . SER A 1 108 ? -3.081  5.117   7.867   1.00 96.88 108 A 1 
ATOM 842  O OG  . SER A 1 108 ? -3.807  4.792   6.703   1.00 95.21 108 A 1 
ATOM 843  N N   . LEU A 1 109 ? -6.212  4.310   8.763   1.00 97.55 109 A 1 
ATOM 844  C CA  . LEU A 1 109 ? -7.640  4.619   8.830   1.00 97.52 109 A 1 
ATOM 845  C C   . LEU A 1 109 ? -8.126  4.739   10.280  1.00 97.65 109 A 1 
ATOM 846  O O   . LEU A 1 109 ? -9.059  5.490   10.541  1.00 96.96 109 A 1 
ATOM 847  C CB  . LEU A 1 109 ? -8.432  3.539   8.067   1.00 97.31 109 A 1 
ATOM 848  C CG  . LEU A 1 109 ? -9.962  3.723   8.067   1.00 96.59 109 A 1 
ATOM 849  C CD1 . LEU A 1 109 ? -10.383 4.916   7.215   1.00 94.99 109 A 1 
ATOM 850  C CD2 . LEU A 1 109 ? -10.638 2.468   7.522   1.00 94.87 109 A 1 
ATOM 851  N N   . LEU A 1 110 ? -7.493  4.047   11.231  1.00 97.71 110 A 1 
ATOM 852  C CA  . LEU A 1 110 ? -7.906  4.084   12.632  1.00 97.79 110 A 1 
ATOM 853  C C   . LEU A 1 110 ? -7.910  5.510   13.200  1.00 97.52 110 A 1 
ATOM 854  O O   . LEU A 1 110 ? -8.848  5.886   13.904  1.00 96.70 110 A 1 
ATOM 855  C CB  . LEU A 1 110 ? -6.998  3.179   13.488  1.00 97.77 110 A 1 
ATOM 856  C CG  . LEU A 1 110 ? -7.021  1.679   13.113  1.00 97.37 110 A 1 
ATOM 857  C CD1 . LEU A 1 110 ? -6.205  0.879   14.139  1.00 96.58 110 A 1 
ATOM 858  C CD2 . LEU A 1 110 ? -8.431  1.097   13.066  1.00 96.26 110 A 1 
ATOM 859  N N   . CYS A 1 111 ? -6.908  6.316   12.847  1.00 96.77 111 A 1 
ATOM 860  C CA  . CYS A 1 111 ? -6.793  7.714   13.265  1.00 95.94 111 A 1 
ATOM 861  C C   . CYS A 1 111 ? -7.368  8.724   12.251  1.00 95.79 111 A 1 
ATOM 862  O O   . CYS A 1 111 ? -7.374  9.915   12.534  1.00 92.50 111 A 1 
ATOM 863  C CB  . CYS A 1 111 ? -5.320  8.017   13.570  1.00 94.17 111 A 1 
ATOM 864  S SG  . CYS A 1 111 ? -4.769  7.022   14.979  1.00 90.79 111 A 1 
ATOM 865  N N   . ASP A 1 112 ? -7.859  8.256   11.095  1.00 95.84 112 A 1 
ATOM 866  C CA  . ASP A 1 112 ? -8.421  9.075   10.019  1.00 95.52 112 A 1 
ATOM 867  C C   . ASP A 1 112 ? -9.771  8.490   9.555   1.00 96.17 112 A 1 
ATOM 868  O O   . ASP A 1 112 ? -9.918  8.007   8.427   1.00 94.47 112 A 1 
ATOM 869  C CB  . ASP A 1 112 ? -7.382  9.190   8.893   1.00 94.01 112 A 1 
ATOM 870  C CG  . ASP A 1 112 ? -7.868  10.011  7.708   1.00 89.15 112 A 1 
ATOM 871  O OD1 . ASP A 1 112 ? -8.533  11.033  7.926   1.00 85.40 112 A 1 
ATOM 872  O OD2 . ASP A 1 112 ? -7.541  9.586   6.568   1.00 84.17 112 A 1 
ATOM 873  N N   . PRO A 1 113 ? -10.783 8.448   10.462  1.00 96.84 113 A 1 
ATOM 874  C CA  . PRO A 1 113 ? -12.095 7.944   10.117  1.00 96.73 113 A 1 
ATOM 875  C C   . PRO A 1 113 ? -12.796 8.882   9.130   1.00 96.80 113 A 1 
ATOM 876  O O   . PRO A 1 113 ? -12.648 10.097  9.195   1.00 95.23 113 A 1 
ATOM 877  C CB  . PRO A 1 113 ? -12.854 7.836   11.441  1.00 95.66 113 A 1 
ATOM 878  C CG  . PRO A 1 113 ? -12.217 8.933   12.295  1.00 93.21 113 A 1 
ATOM 879  C CD  . PRO A 1 113 ? -10.764 8.940   11.834  1.00 95.96 113 A 1 
ATOM 880  N N   . ASN A 1 114 ? -13.642 8.316   8.263   1.00 95.75 114 A 1 
ATOM 881  C CA  . ASN A 1 114 ? -14.589 9.079   7.467   1.00 95.92 114 A 1 
ATOM 882  C C   . ASN A 1 114 ? -15.984 9.003   8.116   1.00 96.18 114 A 1 
ATOM 883  O O   . ASN A 1 114 ? -16.704 8.025   7.901   1.00 95.39 114 A 1 
ATOM 884  C CB  . ASN A 1 114 ? -14.582 8.572   6.022   1.00 95.46 114 A 1 
ATOM 885  C CG  . ASN A 1 114 ? -15.599 9.320   5.170   1.00 94.45 114 A 1 
ATOM 886  O OD1 . ASN A 1 114 ? -16.046 10.409  5.481   1.00 91.27 114 A 1 
ATOM 887  N ND2 . ASN A 1 114 ? -16.001 8.738   4.066   1.00 90.22 114 A 1 
ATOM 888  N N   . PRO A 1 115 ? -16.385 10.019  8.897   1.00 95.74 115 A 1 
ATOM 889  C CA  . PRO A 1 115 ? -17.696 10.040  9.535   1.00 95.61 115 A 1 
ATOM 890  C C   . PRO A 1 115 ? -18.821 10.470  8.585   1.00 95.48 115 A 1 
ATOM 891  O O   . PRO A 1 115 ? -19.979 10.446  8.979   1.00 92.98 115 A 1 
ATOM 892  C CB  . PRO A 1 115 ? -17.513 11.012  10.703  1.00 95.02 115 A 1 
ATOM 893  C CG  . PRO A 1 115 ? -16.551 12.046  10.119  1.00 94.12 115 A 1 
ATOM 894  C CD  . PRO A 1 115 ? -15.617 11.199  9.267   1.00 95.86 115 A 1 
ATOM 895  N N   . ASP A 1 116 ? -18.509 10.911  7.354   1.00 94.88 116 A 1 
ATOM 896  C CA  . ASP A 1 116 ? -19.501 11.368  6.374   1.00 94.10 116 A 1 
ATOM 897  C C   . ASP A 1 116 ? -20.116 10.215  5.568   1.00 94.06 116 A 1 
ATOM 898  O O   . ASP A 1 116 ? -21.243 10.345  5.093   1.00 91.23 116 A 1 
ATOM 899  C CB  . ASP A 1 116 ? -18.879 12.413  5.433   1.00 93.36 116 A 1 
ATOM 900  C CG  . ASP A 1 116 ? -18.449 13.676  6.179   1.00 90.95 116 A 1 
ATOM 901  O OD1 . ASP A 1 116 ? -19.228 14.107  7.057   1.00 87.01 116 A 1 
ATOM 902  O OD2 . ASP A 1 116 ? -17.369 14.201  5.874   1.00 86.05 116 A 1 
ATOM 903  N N   . ASP A 1 117 ? -19.429 9.083   5.469   1.00 93.05 117 A 1 
ATOM 904  C CA  . ASP A 1 117 ? -19.937 7.840   4.887   1.00 92.00 117 A 1 
ATOM 905  C C   . ASP A 1 117 ? -19.719 6.676   5.884   1.00 92.57 117 A 1 
ATOM 906  O O   . ASP A 1 117 ? -18.814 5.850   5.723   1.00 89.60 117 A 1 
ATOM 907  C CB  . ASP A 1 117 ? -19.298 7.620   3.510   1.00 89.96 117 A 1 
ATOM 908  C CG  . ASP A 1 117 ? -19.927 6.468   2.727   1.00 85.16 117 A 1 
ATOM 909  O OD1 . ASP A 1 117 ? -21.002 5.966   3.129   1.00 81.61 117 A 1 
ATOM 910  O OD2 . ASP A 1 117 ? -19.329 6.081   1.695   1.00 79.83 117 A 1 
ATOM 911  N N   . PRO A 1 118 ? -20.473 6.657   7.001   1.00 93.80 118 A 1 
ATOM 912  C CA  . PRO A 1 118 ? -20.200 5.741   8.091   1.00 94.10 118 A 1 
ATOM 913  C C   . PRO A 1 118 ? -20.797 4.361   7.839   1.00 94.34 118 A 1 
ATOM 914  O O   . PRO A 1 118 ? -21.938 4.211   7.412   1.00 91.84 118 A 1 
ATOM 915  C CB  . PRO A 1 118 ? -20.825 6.406   9.316   1.00 92.57 118 A 1 
ATOM 916  C CG  . PRO A 1 118 ? -22.036 7.129   8.736   1.00 90.57 118 A 1 
ATOM 917  C CD  . PRO A 1 118 ? -21.549 7.569   7.361   1.00 92.58 118 A 1 
ATOM 918  N N   . LEU A 1 119 ? -20.068 3.325   8.263   1.00 95.06 119 A 1 
ATOM 919  C CA  . LEU A 1 119 ? -20.634 1.985   8.414   1.00 95.28 119 A 1 
ATOM 920  C C   . LEU A 1 119 ? -21.414 1.840   9.728   1.00 95.87 119 A 1 
ATOM 921  O O   . LEU A 1 119 ? -22.343 1.032   9.818   1.00 93.60 119 A 1 
ATOM 922  C CB  . LEU A 1 119 ? -19.489 0.965   8.295   1.00 93.89 119 A 1 
ATOM 923  C CG  . LEU A 1 119 ? -19.968 -0.496  8.226   1.00 91.59 119 A 1 
ATOM 924  C CD1 . LEU A 1 119 ? -20.842 -0.778  7.006   1.00 89.17 119 A 1 
ATOM 925  C CD2 . LEU A 1 119 ? -18.745 -1.414  8.140   1.00 89.34 119 A 1 
ATOM 926  N N   . VAL A 1 120 ? -21.047 2.640   10.744  1.00 95.60 120 A 1 
ATOM 927  C CA  . VAL A 1 120 ? -21.705 2.681   12.056  1.00 96.55 120 A 1 
ATOM 928  C C   . VAL A 1 120 ? -22.141 4.121   12.356  1.00 97.18 120 A 1 
ATOM 929  O O   . VAL A 1 120 ? -21.372 4.885   12.940  1.00 96.76 120 A 1 
ATOM 930  C CB  . VAL A 1 120 ? -20.814 2.103   13.175  1.00 96.39 120 A 1 
ATOM 931  C CG1 . VAL A 1 120 ? -21.658 1.881   14.434  1.00 94.22 120 A 1 
ATOM 932  C CG2 . VAL A 1 120 ? -20.181 0.761   12.790  1.00 94.35 120 A 1 
ATOM 933  N N   . PRO A 1 121 ? -23.373 4.523   11.966  1.00 96.84 121 A 1 
ATOM 934  C CA  . PRO A 1 121 ? -23.841 5.911   12.078  1.00 96.78 121 A 1 
ATOM 935  C C   . PRO A 1 121 ? -23.755 6.494   13.486  1.00 97.24 121 A 1 
ATOM 936  O O   . PRO A 1 121 ? -23.301 7.621   13.648  1.00 96.75 121 A 1 
ATOM 937  C CB  . PRO A 1 121 ? -25.284 5.886   11.567  1.00 95.93 121 A 1 
ATOM 938  C CG  . PRO A 1 121 ? -25.289 4.724   10.579  1.00 94.29 121 A 1 
ATOM 939  C CD  . PRO A 1 121 ? -24.336 3.722   11.227  1.00 96.10 121 A 1 
ATOM 940  N N   . ASP A 1 122 ? -24.094 5.715   14.516  1.00 97.14 122 A 1 
ATOM 941  C CA  . ASP A 1 122 ? -24.076 6.182   15.911  1.00 97.14 122 A 1 
ATOM 942  C C   . ASP A 1 122 ? -22.658 6.586   16.360  1.00 97.78 122 A 1 
ATOM 943  O O   . ASP A 1 122 ? -22.464 7.613   17.020  1.00 97.06 122 A 1 
ATOM 944  C CB  . ASP A 1 122 ? -24.608 5.083   16.841  1.00 96.06 122 A 1 
ATOM 945  C CG  . ASP A 1 122 ? -26.044 4.656   16.541  1.00 87.68 122 A 1 
ATOM 946  O OD1 . ASP A 1 122 ? -26.772 5.431   15.879  1.00 80.18 122 A 1 
ATOM 947  O OD2 . ASP A 1 122 ? -26.393 3.525   16.959  1.00 79.96 122 A 1 
ATOM 948  N N   . ILE A 1 123 ? -21.650 5.816   15.972  1.00 97.66 123 A 1 
ATOM 949  C CA  . ILE A 1 123 ? -20.246 6.127   16.284  1.00 97.99 123 A 1 
ATOM 950  C C   . ILE A 1 123 ? -19.789 7.368   15.509  1.00 98.03 123 A 1 
ATOM 951  O O   . ILE A 1 123 ? -19.104 8.221   16.069  1.00 97.69 123 A 1 
ATOM 952  C CB  . ILE A 1 123 ? -19.330 4.914   16.007  1.00 98.00 123 A 1 
ATOM 953  C CG1 . ILE A 1 123 ? -19.752 3.708   16.870  1.00 97.37 123 A 1 
ATOM 954  C CG2 . ILE A 1 123 ? -17.860 5.283   16.266  1.00 97.45 123 A 1 
ATOM 955  C CD1 . ILE A 1 123 ? -18.868 2.458   16.740  1.00 96.69 123 A 1 
ATOM 956  N N   . ALA A 1 124 ? -20.211 7.514   14.252  1.00 97.87 124 A 1 
ATOM 957  C CA  . ALA A 1 124 ? -19.905 8.687   13.443  1.00 97.62 124 A 1 
ATOM 958  C C   . ALA A 1 124 ? -20.530 9.965   14.019  1.00 97.78 124 A 1 
ATOM 959  O O   . ALA A 1 124 ? -19.879 11.012  14.051  1.00 97.41 124 A 1 
ATOM 960  C CB  . ALA A 1 124 ? -20.389 8.438   12.017  1.00 97.18 124 A 1 
ATOM 961  N N   . GLN A 1 125 ? -21.758 9.874   14.541  1.00 97.71 125 A 1 
ATOM 962  C CA  . GLN A 1 125 ? -22.428 10.999  15.191  1.00 97.73 125 A 1 
ATOM 963  C C   . GLN A 1 125 ? -21.670 11.441  16.444  1.00 97.96 125 A 1 
ATOM 964  O O   . GLN A 1 125 ? -21.400 12.633  16.611  1.00 97.36 125 A 1 
ATOM 965  C CB  . GLN A 1 125 ? -23.875 10.620  15.492  1.00 97.13 125 A 1 
ATOM 966  C CG  . GLN A 1 125 ? -24.670 11.831  16.023  1.00 87.11 125 A 1 
ATOM 967  C CD  . GLN A 1 125 ? -26.148 11.517  16.262  1.00 78.31 125 A 1 
ATOM 968  O OE1 . GLN A 1 125 ? -26.617 10.413  16.098  1.00 70.10 125 A 1 
ATOM 969  N NE2 . GLN A 1 125 ? -26.940 12.487  16.663  1.00 66.32 125 A 1 
ATOM 970  N N   . ILE A 1 126 ? -21.248 10.499  17.289  1.00 98.08 126 A 1 
ATOM 971  C CA  . ILE A 1 126 ? -20.428 10.801  18.468  1.00 98.14 126 A 1 
ATOM 972  C C   . ILE A 1 126 ? -19.093 11.423  18.053  1.00 98.10 126 A 1 
ATOM 973  O O   . ILE A 1 126 ? -18.694 12.428  18.629  1.00 97.71 126 A 1 
ATOM 974  C CB  . ILE A 1 126 ? -20.239 9.542   19.351  1.00 97.93 126 A 1 
ATOM 975  C CG1 . ILE A 1 126 ? -21.591 9.104   19.947  1.00 95.63 126 A 1 
ATOM 976  C CG2 . ILE A 1 126 ? -19.230 9.812   20.487  1.00 96.13 126 A 1 
ATOM 977  C CD1 . ILE A 1 126 ? -21.573 7.712   20.591  1.00 83.67 126 A 1 
ATOM 978  N N   . TYR A 1 127 ? -18.436 10.892  17.031  1.00 97.84 127 A 1 
ATOM 979  C CA  . TYR A 1 127 ? -17.178 11.459  16.525  1.00 97.68 127 A 1 
ATOM 980  C C   . TYR A 1 127 ? -17.321 12.924  16.081  1.00 97.68 127 A 1 
ATOM 981  O O   . TYR A 1 127 ? -16.444 13.748  16.362  1.00 97.09 127 A 1 
ATOM 982  C CB  . TYR A 1 127 ? -16.669 10.595  15.368  1.00 97.31 127 A 1 
ATOM 983  C CG  . TYR A 1 127 ? -15.357 11.092  14.795  1.00 96.88 127 A 1 
ATOM 984  C CD1 . TYR A 1 127 ? -15.337 11.942  13.661  1.00 95.45 127 A 1 
ATOM 985  C CD2 . TYR A 1 127 ? -14.140 10.749  15.413  1.00 95.50 127 A 1 
ATOM 986  C CE1 . TYR A 1 127 ? -14.123 12.420  13.149  1.00 94.60 127 A 1 
ATOM 987  C CE2 . TYR A 1 127 ? -12.920 11.222  14.909  1.00 94.50 127 A 1 
ATOM 988  C CZ  . TYR A 1 127 ? -12.917 12.059  13.780  1.00 94.68 127 A 1 
ATOM 989  O OH  . TYR A 1 127 ? -11.720 12.526  13.287  1.00 92.93 127 A 1 
ATOM 990  N N   . LYS A 1 128 ? -18.425 13.259  15.404  1.00 97.50 128 A 1 
ATOM 991  C CA  . LYS A 1 128 ? -18.702 14.627  14.935  1.00 97.26 128 A 1 
ATOM 992  C C   . LYS A 1 128 ? -19.086 15.575  16.073  1.00 97.34 128 A 1 
ATOM 993  O O   . LYS A 1 128 ? -18.689 16.740  16.028  1.00 96.22 128 A 1 
ATOM 994  C CB  . LYS A 1 128 ? -19.829 14.594  13.886  1.00 96.77 128 A 1 
ATOM 995  C CG  . LYS A 1 128 ? -19.348 14.029  12.539  1.00 94.44 128 A 1 
ATOM 996  C CD  . LYS A 1 128 ? -20.506 13.996  11.532  1.00 90.48 128 A 1 
ATOM 997  C CE  . LYS A 1 128 ? -19.941 13.572  10.172  1.00 83.08 128 A 1 
ATOM 998  N NZ  . LYS A 1 128 ? -20.948 13.619  9.085   1.00 75.86 128 A 1 
ATOM 999  N N   . SER A 1 129 ? -19.852 15.109  17.046  1.00 97.57 129 A 1 
ATOM 1000 C CA  . SER A 1 129 ? -20.422 15.950  18.108  1.00 97.56 129 A 1 
ATOM 1001 C C   . SER A 1 129 ? -19.539 16.069  19.348  1.00 97.80 129 A 1 
ATOM 1002 O O   . SER A 1 129 ? -19.519 17.115  19.977  1.00 96.34 129 A 1 
ATOM 1003 C CB  . SER A 1 129 ? -21.810 15.438  18.498  1.00 96.68 129 A 1 
ATOM 1004 O OG  . SER A 1 129 ? -21.756 14.112  19.006  1.00 88.88 129 A 1 
ATOM 1005 N N   . ASP A 1 130 ? -18.818 15.007  19.709  1.00 97.66 130 A 1 
ATOM 1006 C CA  . ASP A 1 130 ? -18.014 14.933  20.931  1.00 97.91 130 A 1 
ATOM 1007 C C   . ASP A 1 130 ? -16.798 14.008  20.727  1.00 98.03 130 A 1 
ATOM 1008 O O   . ASP A 1 130 ? -16.815 12.808  21.031  1.00 97.40 130 A 1 
ATOM 1009 C CB  . ASP A 1 130 ? -18.907 14.502  22.099  1.00 97.67 130 A 1 
ATOM 1010 C CG  . ASP A 1 130 ? -18.206 14.516  23.464  1.00 97.27 130 A 1 
ATOM 1011 O OD1 . ASP A 1 130 ? -16.962 14.599  23.498  1.00 95.70 130 A 1 
ATOM 1012 O OD2 . ASP A 1 130 ? -18.921 14.364  24.479  1.00 94.82 130 A 1 
ATOM 1013 N N   . LYS A 1 131 ? -15.700 14.599  20.226  1.00 97.31 131 A 1 
ATOM 1014 C CA  . LYS A 1 131 ? -14.449 13.871  19.992  1.00 97.19 131 A 1 
ATOM 1015 C C   . LYS A 1 131 ? -13.830 13.313  21.272  1.00 97.67 131 A 1 
ATOM 1016 O O   . LYS A 1 131 ? -13.175 12.273  21.216  1.00 97.04 131 A 1 
ATOM 1017 C CB  . LYS A 1 131 ? -13.428 14.761  19.268  1.00 95.36 131 A 1 
ATOM 1018 C CG  . LYS A 1 131 ? -13.800 15.000  17.798  1.00 85.53 131 A 1 
ATOM 1019 C CD  . LYS A 1 131 ? -12.662 15.701  17.063  1.00 78.61 131 A 1 
ATOM 1020 C CE  . LYS A 1 131 ? -13.026 15.869  15.585  1.00 72.06 131 A 1 
ATOM 1021 N NZ  . LYS A 1 131 ? -11.916 16.445  14.783  1.00 62.88 131 A 1 
ATOM 1022 N N   . GLU A 1 132 ? -14.012 13.968  22.418  1.00 97.64 132 A 1 
ATOM 1023 C CA  . GLU A 1 132 ? -13.487 13.453  23.682  1.00 97.74 132 A 1 
ATOM 1024 C C   . GLU A 1 132 ? -14.225 12.194  24.115  1.00 98.01 132 A 1 
ATOM 1025 O O   . GLU A 1 132 ? -13.602 11.203  24.492  1.00 97.70 132 A 1 
ATOM 1026 C CB  . GLU A 1 132 ? -13.582 14.504  24.790  1.00 97.18 132 A 1 
ATOM 1027 C CG  . GLU A 1 132 ? -12.662 15.698  24.566  1.00 82.39 132 A 1 
ATOM 1028 C CD  . GLU A 1 132 ? -12.570 16.602  25.806  1.00 70.65 132 A 1 
ATOM 1029 O OE1 . GLU A 1 132 ? -11.678 17.478  25.792  1.00 64.75 132 A 1 
ATOM 1030 O OE2 . GLU A 1 132 ? -13.341 16.377  26.769  1.00 64.38 132 A 1 
ATOM 1031 N N   . LYS A 1 133 ? -15.550 12.186  23.985  1.00 98.27 133 A 1 
ATOM 1032 C CA  . LYS A 1 133 ? -16.375 11.007  24.240  1.00 98.40 133 A 1 
ATOM 1033 C C   . LYS A 1 133 ? -16.036 9.869   23.284  1.00 98.44 133 A 1 
ATOM 1034 O O   . LYS A 1 133 ? -15.883 8.730   23.726  1.00 98.22 133 A 1 
ATOM 1035 C CB  . LYS A 1 133 ? -17.855 11.409  24.153  1.00 98.31 133 A 1 
ATOM 1036 C CG  . LYS A 1 133 ? -18.802 10.266  24.528  1.00 96.50 133 A 1 
ATOM 1037 C CD  . LYS A 1 133 ? -20.243 10.769  24.463  1.00 94.46 133 A 1 
ATOM 1038 C CE  . LYS A 1 133 ? -21.239 9.655   24.785  1.00 87.87 133 A 1 
ATOM 1039 N NZ  . LYS A 1 133 ? -22.631 10.127  24.627  1.00 80.29 133 A 1 
ATOM 1040 N N   . TYR A 1 134 ? -15.854 10.179  22.003  1.00 98.23 134 A 1 
ATOM 1041 C CA  . TYR A 1 134 ? -15.398 9.207   21.018  1.00 98.39 134 A 1 
ATOM 1042 C C   . TYR A 1 134 ? -14.070 8.560   21.440  1.00 98.49 134 A 1 
ATOM 1043 O O   . TYR A 1 134 ? -13.984 7.336   21.529  1.00 98.25 134 A 1 
ATOM 1044 C CB  . TYR A 1 134 ? -15.247 9.885   19.646  1.00 98.05 134 A 1 
ATOM 1045 C CG  . TYR A 1 134 ? -14.589 8.986   18.617  1.00 97.95 134 A 1 
ATOM 1046 C CD1 . TYR A 1 134 ? -13.198 9.070   18.378  1.00 96.94 134 A 1 
ATOM 1047 C CD2 . TYR A 1 134 ? -15.350 8.030   17.928  1.00 96.95 134 A 1 
ATOM 1048 C CE1 . TYR A 1 134 ? -12.580 8.210   17.457  1.00 96.25 134 A 1 
ATOM 1049 C CE2 . TYR A 1 134 ? -14.747 7.170   17.003  1.00 96.13 134 A 1 
ATOM 1050 C CZ  . TYR A 1 134 ? -13.358 7.259   16.771  1.00 96.43 134 A 1 
ATOM 1051 O OH  . TYR A 1 134 ? -12.769 6.413   15.870  1.00 94.88 134 A 1 
ATOM 1052 N N   . ASN A 1 135 ? -13.068 9.374   21.767  1.00 98.30 135 A 1 
ATOM 1053 C CA  . ASN A 1 135 ? -11.749 8.891   22.166  1.00 98.24 135 A 1 
ATOM 1054 C C   . ASN A 1 135 ? -11.808 8.070   23.463  1.00 98.46 135 A 1 
ATOM 1055 O O   . ASN A 1 135 ? -11.082 7.084   23.595  1.00 98.20 135 A 1 
ATOM 1056 C CB  . ASN A 1 135 ? -10.805 10.086  22.322  1.00 97.66 135 A 1 
ATOM 1057 C CG  . ASN A 1 135 ? -10.333 10.637  20.986  1.00 95.63 135 A 1 
ATOM 1058 O OD1 . ASN A 1 135 ? -10.173 9.927   20.018  1.00 89.76 135 A 1 
ATOM 1059 N ND2 . ASN A 1 135 ? -10.040 11.915  20.918  1.00 88.36 135 A 1 
ATOM 1060 N N   . ARG A 1 136 ? -12.673 8.438   24.407  1.00 98.42 136 A 1 
ATOM 1061 C CA  . ARG A 1 136 ? -12.889 7.679   25.645  1.00 98.48 136 A 1 
ATOM 1062 C C   . ARG A 1 136 ? -13.434 6.283   25.349  1.00 98.53 136 A 1 
ATOM 1063 O O   . ARG A 1 136 ? -12.828 5.311   25.776  1.00 98.35 136 A 1 
ATOM 1064 C CB  . ARG A 1 136 ? -13.819 8.484   26.556  1.00 98.07 136 A 1 
ATOM 1065 C CG  . ARG A 1 136 ? -13.793 7.981   28.014  1.00 89.75 136 A 1 
ATOM 1066 C CD  . ARG A 1 136 ? -14.840 8.709   28.866  1.00 88.72 136 A 1 
ATOM 1067 N NE  . ARG A 1 136 ? -14.782 10.173  28.686  1.00 81.13 136 A 1 
ATOM 1068 C CZ  . ARG A 1 136 ? -15.766 11.050  28.894  1.00 75.17 136 A 1 
ATOM 1069 N NH1 . ARG A 1 136 ? -16.900 10.687  29.412  1.00 65.31 136 A 1 
ATOM 1070 N NH2 . ARG A 1 136 ? -15.608 12.303  28.559  1.00 66.37 136 A 1 
ATOM 1071 N N   . HIS A 1 137 ? -14.488 6.186   24.538  1.00 98.45 137 A 1 
ATOM 1072 C CA  . HIS A 1 137 ? -15.046 4.890   24.142  1.00 98.49 137 A 1 
ATOM 1073 C C   . HIS A 1 137 ? -14.051 4.044   23.338  1.00 98.53 137 A 1 
ATOM 1074 O O   . HIS A 1 137 ? -13.940 2.843   23.588  1.00 98.34 137 A 1 
ATOM 1075 C CB  . HIS A 1 137 ? -16.324 5.109   23.330  1.00 98.24 137 A 1 
ATOM 1076 C CG  . HIS A 1 137 ? -17.485 5.576   24.162  1.00 96.52 137 A 1 
ATOM 1077 N ND1 . HIS A 1 137 ? -17.892 5.014   25.351  1.00 83.50 137 A 1 
ATOM 1078 C CD2 . HIS A 1 137 ? -18.350 6.598   23.885  1.00 84.63 137 A 1 
ATOM 1079 C CE1 . HIS A 1 137 ? -18.977 5.683   25.772  1.00 87.16 137 A 1 
ATOM 1080 N NE2 . HIS A 1 137 ? -19.295 6.652   24.910  1.00 89.07 137 A 1 
ATOM 1081 N N   . ALA A 1 138 ? -13.291 4.655   22.432  1.00 98.55 138 A 1 
ATOM 1082 C CA  . ALA A 1 138 ? -12.277 3.939   21.672  1.00 98.57 138 A 1 
ATOM 1083 C C   . ALA A 1 138 ? -11.167 3.372   22.578  1.00 98.64 138 A 1 
ATOM 1084 O O   . ALA A 1 138 ? -10.761 2.226   22.393  1.00 98.49 138 A 1 
ATOM 1085 C CB  . ALA A 1 138 ? -11.725 4.873   20.587  1.00 98.37 138 A 1 
ATOM 1086 N N   . ARG A 1 139 ? -10.723 4.133   23.603  1.00 98.65 139 A 1 
ATOM 1087 C CA  . ARG A 1 139 ? -9.762  3.643   24.608  1.00 98.66 139 A 1 
ATOM 1088 C C   . ARG A 1 139 ? -10.342 2.509   25.446  1.00 98.60 139 A 1 
ATOM 1089 O O   . ARG A 1 139 ? -9.682  1.490   25.601  1.00 98.44 139 A 1 
ATOM 1090 C CB  . ARG A 1 139 ? -9.306  4.775   25.529  1.00 98.18 139 A 1 
ATOM 1091 C CG  . ARG A 1 139 ? -8.337  5.752   24.851  1.00 87.01 139 A 1 
ATOM 1092 C CD  . ARG A 1 139 ? -7.997  6.891   25.804  1.00 83.73 139 A 1 
ATOM 1093 N NE  . ARG A 1 139 ? -7.496  8.084   25.101  1.00 73.59 139 A 1 
ATOM 1094 C CZ  . ARG A 1 139 ? -7.679  9.346   25.461  1.00 64.37 139 A 1 
ATOM 1095 N NH1 . ARG A 1 139 ? -8.313  9.664   26.553  1.00 56.54 139 A 1 
ATOM 1096 N NH2 . ARG A 1 139 ? -7.241  10.321  24.710  1.00 58.02 139 A 1 
ATOM 1097 N N   . GLU A 1 140 ? -11.560 2.659   25.943  1.00 98.69 140 A 1 
ATOM 1098 C CA  . GLU A 1 140 ? -12.238 1.632   26.750  1.00 98.59 140 A 1 
ATOM 1099 C C   . GLU A 1 140 ? -12.382 0.311   25.974  1.00 98.64 140 A 1 
ATOM 1100 O O   . GLU A 1 140 ? -12.099 -0.761  26.501  1.00 98.26 140 A 1 
ATOM 1101 C CB  . GLU A 1 140 ? -13.632 2.124   27.155  1.00 98.23 140 A 1 
ATOM 1102 C CG  . GLU A 1 140 ? -13.606 3.197   28.252  1.00 86.85 140 A 1 
ATOM 1103 C CD  . GLU A 1 140 ? -14.983 3.865   28.462  1.00 84.53 140 A 1 
ATOM 1104 O OE1 . GLU A 1 140 ? -15.044 4.830   29.252  1.00 80.28 140 A 1 
ATOM 1105 O OE2 . GLU A 1 140 ? -15.969 3.440   27.816  1.00 82.33 140 A 1 
ATOM 1106 N N   . TRP A 1 141 ? -12.788 0.392   24.708  1.00 98.58 141 A 1 
ATOM 1107 C CA  . TRP A 1 141 ? -12.893 -0.791  23.848  1.00 98.52 141 A 1 
ATOM 1108 C C   . TRP A 1 141 ? -11.526 -1.409  23.558  1.00 98.65 141 A 1 
ATOM 1109 O O   . TRP A 1 141 ? -11.404 -2.629  23.578  1.00 98.27 141 A 1 
ATOM 1110 C CB  . TRP A 1 141 ? -13.608 -0.431  22.547  1.00 98.31 141 A 1 
ATOM 1111 C CG  . TRP A 1 141 ? -15.101 -0.392  22.627  1.00 97.93 141 A 1 
ATOM 1112 C CD1 . TRP A 1 141 ? -15.834 0.218   23.584  1.00 95.85 141 A 1 
ATOM 1113 C CD2 . TRP A 1 141 ? -16.060 -0.985  21.694  1.00 96.94 141 A 1 
ATOM 1114 N NE1 . TRP A 1 141 ? -17.192 0.039   23.314  1.00 95.22 141 A 1 
ATOM 1115 C CE2 . TRP A 1 141 ? -17.365 -0.686  22.161  1.00 96.43 141 A 1 
ATOM 1116 C CE3 . TRP A 1 141 ? -15.930 -1.733  20.502  1.00 95.43 141 A 1 
ATOM 1117 C CZ2 . TRP A 1 141 ? -18.518 -1.120  21.473  1.00 94.66 141 A 1 
ATOM 1118 C CZ3 . TRP A 1 141 ? -17.086 -2.163  19.812  1.00 93.09 141 A 1 
ATOM 1119 C CH2 . TRP A 1 141 ? -18.356 -1.856  20.303  1.00 93.16 141 A 1 
ATOM 1120 N N   . THR A 1 142 ? -10.507 -0.583  23.344  1.00 98.50 142 A 1 
ATOM 1121 C CA  . THR A 1 142 ? -9.134  -1.058  23.140  1.00 98.68 142 A 1 
ATOM 1122 C C   . THR A 1 142 ? -8.652  -1.818  24.374  1.00 98.61 142 A 1 
ATOM 1123 O O   . THR A 1 142 ? -8.250  -2.971  24.244  1.00 98.29 142 A 1 
ATOM 1124 C CB  . THR A 1 142 ? -8.185  0.094   22.796  1.00 98.47 142 A 1 
ATOM 1125 O OG1 . THR A 1 142 ? -8.634  0.727   21.617  1.00 97.07 142 A 1 
ATOM 1126 C CG2 . THR A 1 142 ? -6.757  -0.375  22.529  1.00 97.20 142 A 1 
ATOM 1127 N N   . GLN A 1 143 ? -8.797  -1.250  25.566  1.00 98.64 143 A 1 
ATOM 1128 C CA  . GLN A 1 143 ? -8.422  -1.907  26.823  1.00 98.54 143 A 1 
ATOM 1129 C C   . GLN A 1 143 ? -9.202  -3.204  27.066  1.00 98.58 143 A 1 
ATOM 1130 O O   . GLN A 1 143 ? -8.650  -4.172  27.579  1.00 97.98 143 A 1 
ATOM 1131 C CB  . GLN A 1 143 ? -8.678  -0.943  27.986  1.00 98.01 143 A 1 
ATOM 1132 C CG  . GLN A 1 143 ? -7.647  0.191   28.030  1.00 90.46 143 A 1 
ATOM 1133 C CD  . GLN A 1 143 ? -7.945  1.230   29.114  1.00 83.45 143 A 1 
ATOM 1134 O OE1 . GLN A 1 143 ? -9.012  1.284   29.710  1.00 75.31 143 A 1 
ATOM 1135 N NE2 . GLN A 1 143 ? -7.017  2.098   29.402  1.00 71.21 143 A 1 
ATOM 1136 N N   . LYS A 1 144 ? -10.483 -3.246  26.704  1.00 98.42 144 A 1 
ATOM 1137 C CA  . LYS A 1 144 ? -11.346 -4.401  26.969  1.00 98.40 144 A 1 
ATOM 1138 C C   . LYS A 1 144 ? -11.151 -5.560  25.992  1.00 98.41 144 A 1 
ATOM 1139 O O   . LYS A 1 144 ? -11.363 -6.714  26.373  1.00 97.73 144 A 1 
ATOM 1140 C CB  . LYS A 1 144 ? -12.799 -3.914  26.988  1.00 98.01 144 A 1 
ATOM 1141 C CG  . LYS A 1 144 ? -13.783 -5.028  27.353  1.00 92.65 144 A 1 
ATOM 1142 C CD  . LYS A 1 144 ? -15.190 -4.454  27.493  1.00 90.35 144 A 1 
ATOM 1143 C CE  . LYS A 1 144 ? -16.156 -5.585  27.858  1.00 81.25 144 A 1 
ATOM 1144 N NZ  . LYS A 1 144 ? -17.530 -5.061  28.037  1.00 72.30 144 A 1 
ATOM 1145 N N   . TYR A 1 145 ? -10.852 -5.256  24.727  1.00 98.44 145 A 1 
ATOM 1146 C CA  . TYR A 1 145 ? -10.894 -6.249  23.652  1.00 98.34 145 A 1 
ATOM 1147 C C   . TYR A 1 145 ? -9.561  -6.487  22.940  1.00 98.38 145 A 1 
ATOM 1148 O O   . TYR A 1 145 ? -9.435  -7.521  22.284  1.00 97.44 145 A 1 
ATOM 1149 C CB  . TYR A 1 145 ? -11.964 -5.847  22.633  1.00 98.18 145 A 1 
ATOM 1150 C CG  . TYR A 1 145 ? -13.376 -5.745  23.168  1.00 98.13 145 A 1 
ATOM 1151 C CD1 . TYR A 1 145 ? -14.028 -6.886  23.680  1.00 97.21 145 A 1 
ATOM 1152 C CD2 . TYR A 1 145 ? -14.058 -4.520  23.148  1.00 97.18 145 A 1 
ATOM 1153 C CE1 . TYR A 1 145 ? -15.346 -6.806  24.158  1.00 96.36 145 A 1 
ATOM 1154 C CE2 . TYR A 1 145 ? -15.372 -4.430  23.621  1.00 96.40 145 A 1 
ATOM 1155 C CZ  . TYR A 1 145 ? -16.013 -5.572  24.120  1.00 96.71 145 A 1 
ATOM 1156 O OH  . TYR A 1 145 ? -17.317 -5.494  24.576  1.00 95.21 145 A 1 
ATOM 1157 N N   . ALA A 1 146 ? -8.617  -5.568  23.036  1.00 97.81 146 A 1 
ATOM 1158 C CA  . ALA A 1 146 ? -7.364  -5.602  22.286  1.00 97.80 146 A 1 
ATOM 1159 C C   . ALA A 1 146 ? -6.096  -5.629  23.165  1.00 97.61 146 A 1 
ATOM 1160 O O   . ALA A 1 146 ? -4.991  -5.630  22.622  1.00 95.01 146 A 1 
ATOM 1161 C CB  . ALA A 1 146 ? -7.363  -4.418  21.302  1.00 97.34 146 A 1 
ATOM 1162 N N   . MET A 1 147 ? -6.252  -5.657  24.481  1.00 96.73 147 A 1 
ATOM 1163 C CA  . MET A 1 147 ? -5.167  -5.798  25.463  1.00 96.03 147 A 1 
ATOM 1164 C C   . MET A 1 147 ? -5.329  -7.089  26.259  1.00 92.49 147 A 1 
ATOM 1165 O O   . MET A 1 147 ? -6.462  -7.576  26.405  1.00 87.05 147 A 1 
ATOM 1166 C CB  . MET A 1 147 ? -5.099  -4.582  26.397  1.00 93.57 147 A 1 
ATOM 1167 C CG  . MET A 1 147 ? -4.769  -3.282  25.661  1.00 91.73 147 A 1 
ATOM 1168 S SD  . MET A 1 147 ? -4.638  -1.839  26.781  1.00 91.27 147 A 1 
ATOM 1169 C CE  . MET A 1 147 ? -4.156  -0.574  25.612  1.00 83.35 147 A 1 
ATOM 1170 O OXT . MET A 1 147 ? -4.284  -7.603  26.746  1.00 88.03 147 A 1 
ATOM 1171 N N   . MET B 2 1   ? 18.487  16.741  5.217   1.00 95.79 1   B 1 
ATOM 1172 C CA  . MET B 2 1   ? 18.661  15.402  5.821   1.00 97.27 1   B 1 
ATOM 1173 C C   . MET B 2 1   ? 18.110  14.362  4.874   1.00 97.60 1   B 1 
ATOM 1174 O O   . MET B 2 1   ? 17.344  14.708  3.984   1.00 96.81 1   B 1 
ATOM 1175 C CB  . MET B 2 1   ? 18.000  15.314  7.203   1.00 95.13 1   B 1 
ATOM 1176 C CG  . MET B 2 1   ? 16.474  15.403  7.165   1.00 93.78 1   B 1 
ATOM 1177 S SD  . MET B 2 1   ? 15.690  15.294  8.806   1.00 94.22 1   B 1 
ATOM 1178 C CE  . MET B 2 1   ? 13.951  15.334  8.327   1.00 90.21 1   B 1 
ATOM 1179 N N   . GLN B 2 2   ? 18.479  13.102  5.036   1.00 97.75 2   B 1 
ATOM 1180 C CA  . GLN B 2 2   ? 17.918  12.010  4.252   1.00 97.77 2   B 1 
ATOM 1181 C C   . GLN B 2 2   ? 16.791  11.327  5.006   1.00 97.88 2   B 1 
ATOM 1182 O O   . GLN B 2 2   ? 16.899  11.079  6.212   1.00 96.86 2   B 1 
ATOM 1183 C CB  . GLN B 2 2   ? 19.011  11.012  3.857   1.00 96.43 2   B 1 
ATOM 1184 C CG  . GLN B 2 2   ? 19.916  11.636  2.807   1.00 87.74 2   B 1 
ATOM 1185 C CD  . GLN B 2 2   ? 21.020  10.714  2.298   1.00 87.78 2   B 1 
ATOM 1186 O OE1 . GLN B 2 2   ? 21.240  9.613   2.765   1.00 79.43 2   B 1 
ATOM 1187 N NE2 . GLN B 2 2   ? 21.739  11.171  1.308   1.00 76.11 2   B 1 
ATOM 1188 N N   . ILE B 2 3   ? 15.719  10.996  4.293   1.00 98.27 3   B 1 
ATOM 1189 C CA  . ILE B 2 3   ? 14.669  10.080  4.743   1.00 98.29 3   B 1 
ATOM 1190 C C   . ILE B 2 3   ? 14.453  8.999   3.692   1.00 98.29 3   B 1 
ATOM 1191 O O   . ILE B 2 3   ? 14.778  9.176   2.516   1.00 97.95 3   B 1 
ATOM 1192 C CB  . ILE B 2 3   ? 13.345  10.802  5.083   1.00 98.08 3   B 1 
ATOM 1193 C CG1 . ILE B 2 3   ? 12.731  11.493  3.851   1.00 97.11 3   B 1 
ATOM 1194 C CG2 . ILE B 2 3   ? 13.563  11.772  6.255   1.00 95.76 3   B 1 
ATOM 1195 C CD1 . ILE B 2 3   ? 11.314  12.033  4.086   1.00 96.30 3   B 1 
ATOM 1196 N N   . PHE B 2 4   ? 13.860  7.894   4.101   1.00 97.84 4   B 1 
ATOM 1197 C CA  . PHE B 2 4   ? 13.526  6.788   3.214   1.00 97.66 4   B 1 
ATOM 1198 C C   . PHE B 2 4   ? 12.021  6.714   2.986   1.00 97.51 4   B 1 
ATOM 1199 O O   . PHE B 2 4   ? 11.223  6.983   3.879   1.00 97.06 4   B 1 
ATOM 1200 C CB  . PHE B 2 4   ? 14.095  5.480   3.785   1.00 97.45 4   B 1 
ATOM 1201 C CG  . PHE B 2 4   ? 15.582  5.535   4.045   1.00 97.25 4   B 1 
ATOM 1202 C CD1 . PHE B 2 4   ? 16.487  5.694   2.979   1.00 95.71 4   B 1 
ATOM 1203 C CD2 . PHE B 2 4   ? 16.075  5.455   5.362   1.00 95.72 4   B 1 
ATOM 1204 C CE1 . PHE B 2 4   ? 17.866  5.781   3.217   1.00 94.65 4   B 1 
ATOM 1205 C CE2 . PHE B 2 4   ? 17.455  5.540   5.605   1.00 94.49 4   B 1 
ATOM 1206 C CZ  . PHE B 2 4   ? 18.356  5.704   4.537   1.00 95.17 4   B 1 
ATOM 1207 N N   . VAL B 2 5   ? 11.614  6.307   1.781   1.00 97.57 5   B 1 
ATOM 1208 C CA  . VAL B 2 5   ? 10.214  6.042   1.453   1.00 97.46 5   B 1 
ATOM 1209 C C   . VAL B 2 5   ? 10.107  4.663   0.819   1.00 96.81 5   B 1 
ATOM 1210 O O   . VAL B 2 5   ? 10.651  4.427   -0.259  1.00 95.86 5   B 1 
ATOM 1211 C CB  . VAL B 2 5   ? 9.608   7.131   0.546   1.00 97.50 5   B 1 
ATOM 1212 C CG1 . VAL B 2 5   ? 8.118   6.877   0.319   1.00 96.86 5   B 1 
ATOM 1213 C CG2 . VAL B 2 5   ? 9.763   8.527   1.151   1.00 96.98 5   B 1 
ATOM 1214 N N   . LYS B 2 6   ? 9.384   3.747   1.471   1.00 96.27 6   B 1 
ATOM 1215 C CA  . LYS B 2 6   ? 9.024   2.449   0.885   1.00 95.62 6   B 1 
ATOM 1216 C C   . LYS B 2 6   ? 7.875   2.656   -0.100  1.00 95.71 6   B 1 
ATOM 1217 O O   . LYS B 2 6   ? 6.757   2.989   0.304   1.00 95.18 6   B 1 
ATOM 1218 C CB  . LYS B 2 6   ? 8.664   1.420   1.969   1.00 94.63 6   B 1 
ATOM 1219 C CG  . LYS B 2 6   ? 9.881   1.022   2.825   1.00 87.39 6   B 1 
ATOM 1220 C CD  . LYS B 2 6   ? 9.555   -0.142  3.775   1.00 79.61 6   B 1 
ATOM 1221 C CE  . LYS B 2 6   ? 10.775  -0.467  4.647   1.00 71.45 6   B 1 
ATOM 1222 N NZ  . LYS B 2 6   ? 10.539  -1.617  5.571   1.00 63.92 6   B 1 
ATOM 1223 N N   . THR B 2 7   ? 8.149   2.470   -1.390  1.00 94.35 7   B 1 
ATOM 1224 C CA  . THR B 2 7   ? 7.219   2.818   -2.472  1.00 93.66 7   B 1 
ATOM 1225 C C   . THR B 2 7   ? 6.289   1.668   -2.855  1.00 92.97 7   B 1 
ATOM 1226 O O   . THR B 2 7   ? 6.363   0.545   -2.323  1.00 90.29 7   B 1 
ATOM 1227 C CB  . THR B 2 7   ? 7.973   3.357   -3.704  1.00 92.32 7   B 1 
ATOM 1228 O OG1 . THR B 2 7   ? 8.589   2.302   -4.393  1.00 88.37 7   B 1 
ATOM 1229 C CG2 . THR B 2 7   ? 9.011   4.417   -3.336  1.00 88.01 7   B 1 
ATOM 1230 N N   . LEU B 2 8   ? 5.370   1.924   -3.792  1.00 90.92 8   B 1 
ATOM 1231 C CA  . LEU B 2 8   ? 4.475   0.892   -4.334  1.00 89.03 8   B 1 
ATOM 1232 C C   . LEU B 2 8   ? 5.231   -0.139  -5.181  1.00 88.06 8   B 1 
ATOM 1233 O O   . LEU B 2 8   ? 4.832   -1.301  -5.200  1.00 82.64 8   B 1 
ATOM 1234 C CB  . LEU B 2 8   ? 3.341   1.542   -5.143  1.00 87.47 8   B 1 
ATOM 1235 C CG  . LEU B 2 8   ? 2.362   2.355   -4.284  1.00 87.73 8   B 1 
ATOM 1236 C CD1 . LEU B 2 8   ? 1.396   3.085   -5.196  1.00 84.60 8   B 1 
ATOM 1237 C CD2 . LEU B 2 8   ? 1.547   1.483   -3.325  1.00 84.62 8   B 1 
ATOM 1238 N N   . THR B 2 9   ? 6.326   0.256   -5.811  1.00 87.90 9   B 1 
ATOM 1239 C CA  . THR B 2 9   ? 7.154   -0.614  -6.655  1.00 84.55 9   B 1 
ATOM 1240 C C   . THR B 2 9   ? 8.061   -1.562  -5.850  1.00 83.13 9   B 1 
ATOM 1241 O O   . THR B 2 9   ? 8.861   -2.291  -6.423  1.00 77.94 9   B 1 
ATOM 1242 C CB  . THR B 2 9   ? 7.986   0.230   -7.638  1.00 81.97 9   B 1 
ATOM 1243 O OG1 . THR B 2 9   ? 8.796   1.121   -6.911  1.00 77.00 9   B 1 
ATOM 1244 C CG2 . THR B 2 9   ? 7.108   1.066   -8.578  1.00 75.03 9   B 1 
ATOM 1245 N N   . GLY B 2 10  ? 7.925   -1.595  -4.528  1.00 81.32 10  B 1 
ATOM 1246 C CA  . GLY B 2 10  ? 8.722   -2.459  -3.644  1.00 79.77 10  B 1 
ATOM 1247 C C   . GLY B 2 10  ? 10.139  -1.947  -3.370  1.00 82.13 10  B 1 
ATOM 1248 O O   . GLY B 2 10  ? 10.860  -2.547  -2.583  1.00 79.35 10  B 1 
ATOM 1249 N N   . LYS B 2 11  ? 10.503  -0.806  -3.978  1.00 86.21 11  B 1 
ATOM 1250 C CA  . LYS B 2 11  ? 11.785  -0.147  -3.736  1.00 87.64 11  B 1 
ATOM 1251 C C   . LYS B 2 11  ? 11.692  0.801   -2.551  1.00 90.41 11  B 1 
ATOM 1252 O O   . LYS B 2 11  ? 10.634  1.353   -2.258  1.00 89.36 11  B 1 
ATOM 1253 C CB  . LYS B 2 11  ? 12.243  0.606   -4.991  1.00 83.39 11  B 1 
ATOM 1254 C CG  . LYS B 2 11  ? 12.524  -0.360  -6.145  1.00 72.77 11  B 1 
ATOM 1255 C CD  . LYS B 2 11  ? 13.084  0.420   -7.326  1.00 69.04 11  B 1 
ATOM 1256 C CE  . LYS B 2 11  ? 13.435  -0.550  -8.437  1.00 59.77 11  B 1 
ATOM 1257 N NZ  . LYS B 2 11  ? 14.109  0.150   -9.540  1.00 53.09 11  B 1 
ATOM 1258 N N   . THR B 2 12  ? 12.833  1.020   -1.912  1.00 91.77 12  B 1 
ATOM 1259 C CA  . THR B 2 12  ? 13.011  2.119   -0.973  1.00 93.04 12  B 1 
ATOM 1260 C C   . THR B 2 12  ? 13.774  3.223   -1.698  1.00 94.03 12  B 1 
ATOM 1261 O O   . THR B 2 12  ? 14.880  2.998   -2.163  1.00 93.20 12  B 1 
ATOM 1262 C CB  . THR B 2 12  ? 13.739  1.660   0.292   1.00 92.35 12  B 1 
ATOM 1263 O OG1 . THR B 2 12  ? 13.009  0.610   0.889   1.00 88.48 12  B 1 
ATOM 1264 C CG2 . THR B 2 12  ? 13.847  2.782   1.323   1.00 88.31 12  B 1 
ATOM 1265 N N   . ILE B 2 13  ? 13.166  4.400   -1.811  1.00 95.57 13  B 1 
ATOM 1266 C CA  . ILE B 2 13  ? 13.821  5.591   -2.353  1.00 95.92 13  B 1 
ATOM 1267 C C   . ILE B 2 13  ? 14.347  6.456   -1.215  1.00 96.81 13  B 1 
ATOM 1268 O O   . ILE B 2 13  ? 13.765  6.493   -0.125  1.00 96.80 13  B 1 
ATOM 1269 C CB  . ILE B 2 13  ? 12.910  6.380   -3.325  1.00 95.25 13  B 1 
ATOM 1270 C CG1 . ILE B 2 13  ? 11.636  6.915   -2.636  1.00 91.43 13  B 1 
ATOM 1271 C CG2 . ILE B 2 13  ? 12.582  5.488   -4.534  1.00 89.44 13  B 1 
ATOM 1272 C CD1 . ILE B 2 13  ? 10.792  7.851   -3.513  1.00 89.38 13  B 1 
ATOM 1273 N N   . THR B 2 14  ? 15.439  7.169   -1.480  1.00 97.04 14  B 1 
ATOM 1274 C CA  . THR B 2 14  ? 16.005  8.163   -0.567  1.00 97.37 14  B 1 
ATOM 1275 C C   . THR B 2 14  ? 15.620  9.557   -1.043  1.00 97.48 14  B 1 
ATOM 1276 O O   . THR B 2 14  ? 15.789  9.875   -2.227  1.00 96.60 14  B 1 
ATOM 1277 C CB  . THR B 2 14  ? 17.529  8.015   -0.475  1.00 96.86 14  B 1 
ATOM 1278 O OG1 . THR B 2 14  ? 17.860  6.688   -0.145  1.00 91.82 14  B 1 
ATOM 1279 C CG2 . THR B 2 14  ? 18.124  8.913   0.605   1.00 91.36 14  B 1 
ATOM 1280 N N   . LEU B 2 15  ? 15.113  10.393  -0.141  1.00 97.87 15  B 1 
ATOM 1281 C CA  . LEU B 2 15  ? 14.779  11.785  -0.404  1.00 97.89 15  B 1 
ATOM 1282 C C   . LEU B 2 15  ? 15.673  12.702  0.432   1.00 98.07 15  B 1 
ATOM 1283 O O   . LEU B 2 15  ? 15.820  12.480  1.633   1.00 97.46 15  B 1 
ATOM 1284 C CB  . LEU B 2 15  ? 13.297  12.057  -0.113  1.00 97.40 15  B 1 
ATOM 1285 C CG  . LEU B 2 15  ? 12.282  11.221  -0.916  1.00 96.20 15  B 1 
ATOM 1286 C CD1 . LEU B 2 15  ? 10.875  11.638  -0.513  1.00 94.43 15  B 1 
ATOM 1287 C CD2 . LEU B 2 15  ? 12.424  11.423  -2.426  1.00 94.40 15  B 1 
ATOM 1288 N N   . GLU B 2 16  ? 16.200  13.743  -0.214  1.00 97.92 16  B 1 
ATOM 1289 C CA  . GLU B 2 16  ? 16.796  14.879  0.468   1.00 97.75 16  B 1 
ATOM 1290 C C   . GLU B 2 16  ? 15.696  15.868  0.858   1.00 97.89 16  B 1 
ATOM 1291 O O   . GLU B 2 16  ? 14.946  16.347  0.004   1.00 96.93 16  B 1 
ATOM 1292 C CB  . GLU B 2 16  ? 17.856  15.560  -0.407  1.00 96.93 16  B 1 
ATOM 1293 C CG  . GLU B 2 16  ? 19.183  14.784  -0.472  1.00 85.33 16  B 1 
ATOM 1294 C CD  . GLU B 2 16  ? 19.881  14.661  0.894   1.00 80.06 16  B 1 
ATOM 1295 O OE1 . GLU B 2 16  ? 20.767  13.779  1.008   1.00 73.63 16  B 1 
ATOM 1296 O OE2 . GLU B 2 16  ? 19.515  15.396  1.832   1.00 72.40 16  B 1 
ATOM 1297 N N   . VAL B 2 17  ? 15.575  16.110  2.158   1.00 98.08 17  B 1 
ATOM 1298 C CA  . VAL B 2 17  ? 14.528  16.932  2.767   1.00 98.02 17  B 1 
ATOM 1299 C C   . VAL B 2 17  ? 15.096  17.745  3.929   1.00 97.98 17  B 1 
ATOM 1300 O O   . VAL B 2 17  ? 16.128  17.401  4.508   1.00 97.36 17  B 1 
ATOM 1301 C CB  . VAL B 2 17  ? 13.341  16.077  3.263   1.00 97.66 17  B 1 
ATOM 1302 C CG1 . VAL B 2 17  ? 12.653  15.320  2.127   1.00 96.68 17  B 1 
ATOM 1303 C CG2 . VAL B 2 17  ? 13.749  15.058  4.339   1.00 96.60 17  B 1 
ATOM 1304 N N   . GLU B 2 18  ? 14.363  18.799  4.291   1.00 97.94 18  B 1 
ATOM 1305 C CA  . GLU B 2 18  ? 14.602  19.556  5.511   1.00 97.70 18  B 1 
ATOM 1306 C C   . GLU B 2 18  ? 13.484  19.284  6.528   1.00 98.07 18  B 1 
ATOM 1307 O O   . GLU B 2 18  ? 12.355  19.004  6.131   1.00 97.29 18  B 1 
ATOM 1308 C CB  . GLU B 2 18  ? 14.730  21.051  5.193   1.00 96.72 18  B 1 
ATOM 1309 C CG  . GLU B 2 18  ? 15.980  21.393  4.355   1.00 89.89 18  B 1 
ATOM 1310 C CD  . GLU B 2 18  ? 17.289  20.943  5.033   1.00 83.03 18  B 1 
ATOM 1311 O OE1 . GLU B 2 18  ? 18.223  20.569  4.311   1.00 75.57 18  B 1 
ATOM 1312 O OE2 . GLU B 2 18  ? 17.329  20.934  6.289   1.00 73.95 18  B 1 
ATOM 1313 N N   . PRO B 2 19  ? 13.739  19.398  7.842   1.00 97.85 19  B 1 
ATOM 1314 C CA  . PRO B 2 19  ? 12.694  19.224  8.857   1.00 97.79 19  B 1 
ATOM 1315 C C   . PRO B 2 19  ? 11.490  20.162  8.674   1.00 97.89 19  B 1 
ATOM 1316 O O   . PRO B 2 19  ? 10.371  19.807  9.058   1.00 97.24 19  B 1 
ATOM 1317 C CB  . PRO B 2 19  ? 13.395  19.492  10.195  1.00 97.03 19  B 1 
ATOM 1318 C CG  . PRO B 2 19  ? 14.858  19.156  9.911   1.00 94.94 19  B 1 
ATOM 1319 C CD  . PRO B 2 19  ? 15.034  19.594  8.459   1.00 97.20 19  B 1 
ATOM 1320 N N   . SER B 2 20  ? 11.719  21.344  8.072   1.00 98.04 20  B 1 
ATOM 1321 C CA  . SER B 2 20  ? 10.691  22.338  7.743   1.00 97.95 20  B 1 
ATOM 1322 C C   . SER B 2 20  ? 9.909   22.044  6.456   1.00 98.03 20  B 1 
ATOM 1323 O O   . SER B 2 20  ? 8.961   22.768  6.166   1.00 97.10 20  B 1 
ATOM 1324 C CB  . SER B 2 20  ? 11.344  23.720  7.638   1.00 97.20 20  B 1 
ATOM 1325 O OG  . SER B 2 20  ? 12.387  23.693  6.678   1.00 90.68 20  B 1 
ATOM 1326 N N   . ASP B 2 21  ? 10.286  21.022  5.669   1.00 98.09 21  B 1 
ATOM 1327 C CA  . ASP B 2 21  ? 9.531   20.643  4.480   1.00 98.14 21  B 1 
ATOM 1328 C C   . ASP B 2 21  ? 8.120   20.187  4.869   1.00 98.35 21  B 1 
ATOM 1329 O O   . ASP B 2 21  ? 7.937   19.398  5.809   1.00 98.04 21  B 1 
ATOM 1330 C CB  . ASP B 2 21  ? 10.238  19.534  3.674   1.00 97.63 21  B 1 
ATOM 1331 C CG  . ASP B 2 21  ? 11.359  19.999  2.745   1.00 96.28 21  B 1 
ATOM 1332 O OD1 . ASP B 2 21  ? 11.363  21.175  2.336   1.00 92.48 21  B 1 
ATOM 1333 O OD2 . ASP B 2 21  ? 12.156  19.134  2.312   1.00 91.95 21  B 1 
ATOM 1334 N N   . THR B 2 22  ? 7.128   20.650  4.111   1.00 98.30 22  B 1 
ATOM 1335 C CA  . THR B 2 22  ? 5.754   20.173  4.249   1.00 98.30 22  B 1 
ATOM 1336 C C   . THR B 2 22  ? 5.599   18.765  3.671   1.00 98.56 22  B 1 
ATOM 1337 O O   . THR B 2 22  ? 6.375   18.327  2.818   1.00 98.25 22  B 1 
ATOM 1338 C CB  . THR B 2 22  ? 4.740   21.125  3.598   1.00 97.89 22  B 1 
ATOM 1339 O OG1 . THR B 2 22  ? 4.954   21.197  2.208   1.00 94.39 22  B 1 
ATOM 1340 C CG2 . THR B 2 22  ? 4.810   22.540  4.165   1.00 94.27 22  B 1 
ATOM 1341 N N   . ILE B 2 23  ? 4.563   18.065  4.090   1.00 98.40 23  B 1 
ATOM 1342 C CA  . ILE B 2 23  ? 4.208   16.764  3.517   1.00 98.49 23  B 1 
ATOM 1343 C C   . ILE B 2 23  ? 3.866   16.897  2.025   1.00 98.52 23  B 1 
ATOM 1344 O O   . ILE B 2 23  ? 4.236   16.019  1.246   1.00 98.39 23  B 1 
ATOM 1345 C CB  . ILE B 2 23  ? 3.062   16.118  4.316   1.00 98.34 23  B 1 
ATOM 1346 C CG1 . ILE B 2 23  ? 3.431   15.898  5.802   1.00 97.58 23  B 1 
ATOM 1347 C CG2 . ILE B 2 23  ? 2.597   14.797  3.679   1.00 97.91 23  B 1 
ATOM 1348 C CD1 . ILE B 2 23  ? 4.720   15.101  6.066   1.00 96.11 23  B 1 
ATOM 1349 N N   . GLU B 2 24  ? 3.264   18.012  1.613   1.00 98.34 24  B 1 
ATOM 1350 C CA  . GLU B 2 24  ? 3.032   18.327  0.199   1.00 98.08 24  B 1 
ATOM 1351 C C   . GLU B 2 24  ? 4.347   18.398  -0.596  1.00 98.27 24  B 1 
ATOM 1352 O O   . GLU B 2 24  ? 4.476   17.758  -1.638  1.00 97.74 24  B 1 
ATOM 1353 C CB  . GLU B 2 24  ? 2.249   19.642  0.121   1.00 96.83 24  B 1 
ATOM 1354 C CG  . GLU B 2 24  ? 1.786   19.952  -1.306  1.00 82.07 24  B 1 
ATOM 1355 C CD  . GLU B 2 24  ? 0.992   21.266  -1.399  1.00 75.73 24  B 1 
ATOM 1356 O OE1 . GLU B 2 24  ? 0.485   21.550  -2.514  1.00 70.30 24  B 1 
ATOM 1357 O OE2 . GLU B 2 24  ? 0.897   21.988  -0.388  1.00 68.89 24  B 1 
ATOM 1358 N N   . ASN B 2 25  ? 5.374   19.063  -0.063  1.00 98.11 25  B 1 
ATOM 1359 C CA  . ASN B 2 25  ? 6.698   19.117  -0.689  1.00 98.06 25  B 1 
ATOM 1360 C C   . ASN B 2 25  ? 7.327   17.720  -0.810  1.00 98.19 25  B 1 
ATOM 1361 O O   . ASN B 2 25  ? 7.939   17.384  -1.829  1.00 97.75 25  B 1 
ATOM 1362 C CB  . ASN B 2 25  ? 7.633   20.032  0.120   1.00 97.33 25  B 1 
ATOM 1363 C CG  . ASN B 2 25  ? 7.279   21.503  0.060   1.00 87.93 25  B 1 
ATOM 1364 O OD1 . ASN B 2 25  ? 6.476   21.955  -0.721  1.00 77.07 25  B 1 
ATOM 1365 N ND2 . ASN B 2 25  ? 7.913   22.307  0.893   1.00 74.73 25  B 1 
ATOM 1366 N N   . VAL B 2 26  ? 7.164   16.878  0.205   1.00 98.39 26  B 1 
ATOM 1367 C CA  . VAL B 2 26  ? 7.639   15.485  0.168   1.00 98.31 26  B 1 
ATOM 1368 C C   . VAL B 2 26  ? 6.905   14.690  -0.908  1.00 98.41 26  B 1 
ATOM 1369 O O   . VAL B 2 26  ? 7.546   13.973  -1.679  1.00 98.16 26  B 1 
ATOM 1370 C CB  . VAL B 2 26  ? 7.502   14.817  1.549   1.00 98.24 26  B 1 
ATOM 1371 C CG1 . VAL B 2 26  ? 7.927   13.346  1.521   1.00 97.47 26  B 1 
ATOM 1372 C CG2 . VAL B 2 26  ? 8.387   15.518  2.579   1.00 97.60 26  B 1 
ATOM 1373 N N   . LYS B 2 27  ? 5.586   14.854  -1.040  1.00 98.46 27  B 1 
ATOM 1374 C CA  . LYS B 2 27  ? 4.797   14.213  -2.097  1.00 98.59 27  B 1 
ATOM 1375 C C   . LYS B 2 27  ? 5.203   14.683  -3.496  1.00 98.27 27  B 1 
ATOM 1376 O O   . LYS B 2 27  ? 5.299   13.849  -4.391  1.00 97.87 27  B 1 
ATOM 1377 C CB  . LYS B 2 27  ? 3.301   14.465  -1.859  1.00 98.54 27  B 1 
ATOM 1378 C CG  . LYS B 2 27  ? 2.738   13.629  -0.705  1.00 98.28 27  B 1 
ATOM 1379 C CD  . LYS B 2 27  ? 1.258   13.958  -0.523  1.00 97.74 27  B 1 
ATOM 1380 C CE  . LYS B 2 27  ? 0.606   13.115  0.580   1.00 96.71 27  B 1 
ATOM 1381 N NZ  . LYS B 2 27  ? -0.802  13.504  0.771   1.00 95.41 27  B 1 
ATOM 1382 N N   . ALA B 2 28  ? 5.527   15.958  -3.677  1.00 98.22 28  B 1 
ATOM 1383 C CA  . ALA B 2 28  ? 6.057   16.476  -4.933  1.00 98.03 28  B 1 
ATOM 1384 C C   . ALA B 2 28  ? 7.411   15.825  -5.290  1.00 97.84 28  B 1 
ATOM 1385 O O   . ALA B 2 28  ? 7.606   15.368  -6.423  1.00 96.94 28  B 1 
ATOM 1386 C CB  . ALA B 2 28  ? 6.162   18.000  -4.834  1.00 97.78 28  B 1 
ATOM 1387 N N   . LYS B 2 29  ? 8.320   15.679  -4.315  1.00 97.87 29  B 1 
ATOM 1388 C CA  . LYS B 2 29  ? 9.592   14.961  -4.513  1.00 97.32 29  B 1 
ATOM 1389 C C   . LYS B 2 29  ? 9.381   13.481  -4.873  1.00 96.80 29  B 1 
ATOM 1390 O O   . LYS B 2 29  ? 10.131  12.937  -5.676  1.00 95.89 29  B 1 
ATOM 1391 C CB  . LYS B 2 29  ? 10.477  15.092  -3.249  1.00 97.46 29  B 1 
ATOM 1392 C CG  . LYS B 2 29  ? 11.021  16.519  -3.034  1.00 96.38 29  B 1 
ATOM 1393 C CD  . LYS B 2 29  ? 11.748  16.656  -1.679  1.00 94.20 29  B 1 
ATOM 1394 C CE  . LYS B 2 29  ? 12.206  18.102  -1.453  1.00 91.41 29  B 1 
ATOM 1395 N NZ  . LYS B 2 29  ? 12.865  18.330  -0.135  1.00 85.09 29  B 1 
ATOM 1396 N N   . ILE B 2 30  ? 8.364   12.833  -4.300  1.00 97.54 30  B 1 
ATOM 1397 C CA  . ILE B 2 30  ? 7.998   11.457  -4.657  1.00 97.31 30  B 1 
ATOM 1398 C C   . ILE B 2 30  ? 7.445   11.390  -6.085  1.00 96.73 30  B 1 
ATOM 1399 O O   . ILE B 2 30  ? 7.830   10.496  -6.821  1.00 95.78 30  B 1 
ATOM 1400 C CB  . ILE B 2 30  ? 7.011   10.857  -3.636  1.00 97.59 30  B 1 
ATOM 1401 C CG1 . ILE B 2 30  ? 7.709   10.657  -2.274  1.00 97.32 30  B 1 
ATOM 1402 C CG2 . ILE B 2 30  ? 6.460   9.504   -4.124  1.00 97.25 30  B 1 
ATOM 1403 C CD1 . ILE B 2 30  ? 6.732   10.426  -1.116  1.00 97.00 30  B 1 
ATOM 1404 N N   . GLN B 2 31  ? 6.604   12.352  -6.493  1.00 96.88 31  B 1 
ATOM 1405 C CA  . GLN B 2 31  ? 6.076   12.414  -7.858  1.00 96.56 31  B 1 
ATOM 1406 C C   . GLN B 2 31  ? 7.194   12.469  -8.895  1.00 95.87 31  B 1 
ATOM 1407 O O   . GLN B 2 31  ? 7.144   11.743  -9.889  1.00 94.28 31  B 1 
ATOM 1408 C CB  . GLN B 2 31  ? 5.150   13.630  -8.007  1.00 96.35 31  B 1 
ATOM 1409 C CG  . GLN B 2 31  ? 4.486   13.678  -9.391  1.00 94.94 31  B 1 
ATOM 1410 C CD  . GLN B 2 31  ? 3.610   14.922  -9.599  1.00 93.01 31  B 1 
ATOM 1411 O OE1 . GLN B 2 31  ? 3.662   15.882  -8.856  1.00 87.15 31  B 1 
ATOM 1412 N NE2 . GLN B 2 31  ? 2.788   14.929  -10.618 1.00 84.54 31  B 1 
ATOM 1413 N N   . CYS B 2 32  ? 8.240   13.265  -8.658  1.00 95.59 32  B 1 
ATOM 1414 C CA  . CYS B 2 32  ? 9.391   13.353  -9.557  1.00 94.81 32  B 1 
ATOM 1415 C C   . CYS B 2 32  ? 10.133  12.017  -9.734  1.00 94.25 32  B 1 
ATOM 1416 O O   . CYS B 2 32  ? 10.748  11.806  -10.777 1.00 92.64 32  B 1 
ATOM 1417 C CB  . CYS B 2 32  ? 10.363  14.415  -9.028  1.00 94.19 32  B 1 
ATOM 1418 S SG  . CYS B 2 32  ? 9.615   16.062  -9.138  1.00 84.71 32  B 1 
ATOM 1419 N N   . LYS B 2 33  ? 10.104  11.134  -8.738  1.00 94.26 33  B 1 
ATOM 1420 C CA  . LYS B 2 33  ? 10.823  9.848   -8.763  1.00 93.67 33  B 1 
ATOM 1421 C C   . LYS B 2 33  ? 9.956   8.666   -9.199  1.00 93.26 33  B 1 
ATOM 1422 O O   . LYS B 2 33  ? 10.436  7.774   -9.884  1.00 91.00 33  B 1 
ATOM 1423 C CB  . LYS B 2 33  ? 11.439  9.564   -7.387  1.00 92.98 33  B 1 
ATOM 1424 C CG  . LYS B 2 33  ? 12.595  10.526  -7.076  1.00 91.04 33  B 1 
ATOM 1425 C CD  . LYS B 2 33  ? 13.400  10.023  -5.882  1.00 87.95 33  B 1 
ATOM 1426 C CE  . LYS B 2 33  ? 14.640  10.909  -5.684  1.00 84.50 33  B 1 
ATOM 1427 N NZ  . LYS B 2 33  ? 15.670  10.232  -4.858  1.00 77.53 33  B 1 
ATOM 1428 N N   . GLU B 2 34  ? 8.688   8.645   -8.781  1.00 94.76 34  B 1 
ATOM 1429 C CA  . GLU B 2 34  ? 7.793   7.493   -8.957  1.00 94.33 34  B 1 
ATOM 1430 C C   . GLU B 2 34  ? 6.640   7.777   -9.943  1.00 94.67 34  B 1 
ATOM 1431 O O   . GLU B 2 34  ? 5.871   6.870   -10.268 1.00 93.05 34  B 1 
ATOM 1432 C CB  . GLU B 2 34  ? 7.242   7.056   -7.592  1.00 93.76 34  B 1 
ATOM 1433 C CG  . GLU B 2 34  ? 8.318   6.546   -6.615  1.00 91.03 34  B 1 
ATOM 1434 C CD  . GLU B 2 34  ? 8.832   5.140   -6.942  1.00 90.39 34  B 1 
ATOM 1435 O OE1 . GLU B 2 34  ? 10.060  4.944   -6.935  1.00 84.40 34  B 1 
ATOM 1436 O OE2 . GLU B 2 34  ? 8.006   4.204   -7.088  1.00 84.94 34  B 1 
ATOM 1437 N N   . GLY B 2 35  ? 6.466   9.027   -10.390 1.00 94.49 35  B 1 
ATOM 1438 C CA  . GLY B 2 35  ? 5.405   9.414   -11.322 1.00 94.40 35  B 1 
ATOM 1439 C C   . GLY B 2 35  ? 3.990   9.305   -10.750 1.00 95.11 35  B 1 
ATOM 1440 O O   . GLY B 2 35  ? 3.027   9.146   -11.497 1.00 93.91 35  B 1 
ATOM 1441 N N   . ILE B 2 36  ? 3.834   9.342   -9.430  1.00 96.03 36  B 1 
ATOM 1442 C CA  . ILE B 2 36  ? 2.535   9.255   -8.761  1.00 96.55 36  B 1 
ATOM 1443 C C   . ILE B 2 36  ? 2.091   10.668  -8.365  1.00 96.92 36  B 1 
ATOM 1444 O O   . ILE B 2 36  ? 2.782   11.292  -7.553  1.00 96.66 36  B 1 
ATOM 1445 C CB  . ILE B 2 36  ? 2.571   8.312   -7.548  1.00 96.32 36  B 1 
ATOM 1446 C CG1 . ILE B 2 36  ? 3.111   6.921   -7.941  1.00 94.25 36  B 1 
ATOM 1447 C CG2 . ILE B 2 36  ? 1.154   8.180   -6.946  1.00 94.15 36  B 1 
ATOM 1448 C CD1 . ILE B 2 36  ? 3.355   5.997   -6.750  1.00 90.00 36  B 1 
ATOM 1449 N N   . PRO B 2 37  ? 0.947   11.166  -8.873  1.00 96.66 37  B 1 
ATOM 1450 C CA  . PRO B 2 37  ? 0.445   12.484  -8.487  1.00 96.66 37  B 1 
ATOM 1451 C C   . PRO B 2 37  ? 0.235   12.608  -6.968  1.00 97.20 37  B 1 
ATOM 1452 O O   . PRO B 2 37  ? -0.230  11.654  -6.344  1.00 96.95 37  B 1 
ATOM 1453 C CB  . PRO B 2 37  ? -0.879  12.655  -9.242  1.00 95.61 37  B 1 
ATOM 1454 C CG  . PRO B 2 37  ? -0.726  11.735  -10.440 1.00 92.91 37  B 1 
ATOM 1455 C CD  . PRO B 2 37  ? 0.105   10.579  -9.890  1.00 95.65 37  B 1 
ATOM 1456 N N   . PRO B 2 38  ? 0.532   13.774  -6.362  1.00 97.24 38  B 1 
ATOM 1457 C CA  . PRO B 2 38  ? 0.390   13.973  -4.911  1.00 97.39 38  B 1 
ATOM 1458 C C   . PRO B 2 38  ? -1.001  13.639  -4.366  1.00 97.32 38  B 1 
ATOM 1459 O O   . PRO B 2 38  ? -1.114  13.060  -3.287  1.00 96.88 38  B 1 
ATOM 1460 C CB  . PRO B 2 38  ? 0.739   15.446  -4.676  1.00 96.87 38  B 1 
ATOM 1461 C CG  . PRO B 2 38  ? 1.719   15.754  -5.793  1.00 95.34 38  B 1 
ATOM 1462 C CD  . PRO B 2 38  ? 1.171   14.933  -6.961  1.00 96.95 38  B 1 
ATOM 1463 N N   . ASP B 2 39  ? -2.064  13.930  -5.134  1.00 97.32 39  B 1 
ATOM 1464 C CA  . ASP B 2 39  ? -3.449  13.658  -4.751  1.00 96.91 39  B 1 
ATOM 1465 C C   . ASP B 2 39  ? -3.782  12.151  -4.701  1.00 96.97 39  B 1 
ATOM 1466 O O   . ASP B 2 39  ? -4.767  11.765  -4.063  1.00 95.68 39  B 1 
ATOM 1467 C CB  . ASP B 2 39  ? -4.397  14.396  -5.709  1.00 96.06 39  B 1 
ATOM 1468 C CG  . ASP B 2 39  ? -4.500  13.670  -7.052  1.00 89.99 39  B 1 
ATOM 1469 O OD1 . ASP B 2 39  ? -3.434  13.419  -7.645  1.00 84.65 39  B 1 
ATOM 1470 O OD2 . ASP B 2 39  ? -5.629  13.273  -7.413  1.00 83.90 39  B 1 
ATOM 1471 N N   . GLN B 2 40  ? -2.982  11.296  -5.336  1.00 97.20 40  B 1 
ATOM 1472 C CA  . GLN B 2 40  ? -3.100  9.836   -5.266  1.00 97.06 40  B 1 
ATOM 1473 C C   . GLN B 2 40  ? -2.199  9.214   -4.194  1.00 97.18 40  B 1 
ATOM 1474 O O   . GLN B 2 40  ? -2.323  8.018   -3.905  1.00 95.80 40  B 1 
ATOM 1475 C CB  . GLN B 2 40  ? -2.816  9.194   -6.637  1.00 96.21 40  B 1 
ATOM 1476 C CG  . GLN B 2 40  ? -3.775  9.664   -7.737  1.00 93.17 40  B 1 
ATOM 1477 C CD  . GLN B 2 40  ? -5.249  9.432   -7.398  1.00 92.66 40  B 1 
ATOM 1478 O OE1 . GLN B 2 40  ? -5.656  8.405   -6.862  1.00 86.56 40  B 1 
ATOM 1479 N NE2 . GLN B 2 40  ? -6.088  10.394  -7.700  1.00 84.76 40  B 1 
ATOM 1480 N N   . GLN B 2 41  ? -1.324  9.991   -3.584  1.00 97.59 41  B 1 
ATOM 1481 C CA  . GLN B 2 41  ? -0.413  9.515   -2.552  1.00 97.84 41  B 1 
ATOM 1482 C C   . GLN B 2 41  ? -1.041  9.614   -1.159  1.00 97.86 41  B 1 
ATOM 1483 O O   . GLN B 2 41  ? -1.666  10.607  -0.797  1.00 97.36 41  B 1 
ATOM 1484 C CB  . GLN B 2 41  ? 0.901   10.286  -2.593  1.00 97.89 41  B 1 
ATOM 1485 C CG  . GLN B 2 41  ? 1.663   10.158  -3.925  1.00 97.45 41  B 1 
ATOM 1486 C CD  . GLN B 2 41  ? 2.957   10.968  -3.904  1.00 97.84 41  B 1 
ATOM 1487 O OE1 . GLN B 2 41  ? 3.599   11.102  -2.865  1.00 94.09 41  B 1 
ATOM 1488 N NE2 . GLN B 2 41  ? 3.382   11.529  -5.009  1.00 94.03 41  B 1 
ATOM 1489 N N   . ARG B 2 42  ? -0.799  8.595   -0.346  1.00 97.83 42  B 1 
ATOM 1490 C CA  . ARG B 2 42  ? -0.976  8.638   1.102   1.00 97.84 42  B 1 
ATOM 1491 C C   . ARG B 2 42  ? 0.334   8.214   1.745   1.00 97.87 42  B 1 
ATOM 1492 O O   . ARG B 2 42  ? 0.815   7.106   1.487   1.00 97.11 42  B 1 
ATOM 1493 C CB  . ARG B 2 42  ? -2.162  7.749   1.513   1.00 97.46 42  B 1 
ATOM 1494 C CG  . ARG B 2 42  ? -2.485  7.788   3.011   1.00 96.57 42  B 1 
ATOM 1495 C CD  . ARG B 2 42  ? -3.696  6.892   3.295   1.00 95.09 42  B 1 
ATOM 1496 N NE  . ARG B 2 42  ? -4.165  6.926   4.688   1.00 93.70 42  B 1 
ATOM 1497 C CZ  . ARG B 2 42  ? -5.240  7.553   5.188   1.00 93.69 42  B 1 
ATOM 1498 N NH1 . ARG B 2 42  ? -5.969  8.372   4.483   1.00 88.04 42  B 1 
ATOM 1499 N NH2 . ARG B 2 42  ? -5.608  7.361   6.398   1.00 89.30 42  B 1 
ATOM 1500 N N   . LEU B 2 43  ? 0.903   9.095   2.571   1.00 98.00 43  B 1 
ATOM 1501 C CA  . LEU B 2 43  ? 2.104   8.806   3.339   1.00 98.13 43  B 1 
ATOM 1502 C C   . LEU B 2 43  ? 1.734   8.398   4.758   1.00 98.02 43  B 1 
ATOM 1503 O O   . LEU B 2 43  ? 0.873   9.022   5.373   1.00 97.66 43  B 1 
ATOM 1504 C CB  . LEU B 2 43  ? 3.063   10.008  3.316   1.00 98.17 43  B 1 
ATOM 1505 C CG  . LEU B 2 43  ? 3.669   10.302  1.935   1.00 97.66 43  B 1 
ATOM 1506 C CD1 . LEU B 2 43  ? 4.533   11.551  2.010   1.00 97.03 43  B 1 
ATOM 1507 C CD2 . LEU B 2 43  ? 4.539   9.142   1.437   1.00 96.78 43  B 1 
ATOM 1508 N N   . ILE B 2 44  ? 2.373   7.361   5.260   1.00 97.67 44  B 1 
ATOM 1509 C CA  . ILE B 2 44  ? 2.144   6.815   6.597   1.00 97.52 44  B 1 
ATOM 1510 C C   . ILE B 2 44  ? 3.469   6.796   7.358   1.00 97.43 44  B 1 
ATOM 1511 O O   . ILE B 2 44  ? 4.480   6.303   6.856   1.00 97.19 44  B 1 
ATOM 1512 C CB  . ILE B 2 44  ? 1.495   5.415   6.519   1.00 97.22 44  B 1 
ATOM 1513 C CG1 . ILE B 2 44  ? 0.151   5.475   5.757   1.00 96.28 44  B 1 
ATOM 1514 C CG2 . ILE B 2 44  ? 1.286   4.834   7.932   1.00 96.26 44  B 1 
ATOM 1515 C CD1 . ILE B 2 44  ? -0.475  4.089   5.479   1.00 94.69 44  B 1 
ATOM 1516 N N   . PHE B 2 45  ? 3.436   7.296   8.593   1.00 97.16 45  B 1 
ATOM 1517 C CA  . PHE B 2 45  ? 4.528   7.208   9.547   1.00 97.14 45  B 1 
ATOM 1518 C C   . PHE B 2 45  ? 3.974   6.847   10.925  1.00 96.93 45  B 1 
ATOM 1519 O O   . PHE B 2 45  ? 2.929   7.370   11.327  1.00 96.13 45  B 1 
ATOM 1520 C CB  . PHE B 2 45  ? 5.297   8.528   9.584   1.00 97.11 45  B 1 
ATOM 1521 C CG  . PHE B 2 45  ? 6.477   8.510   10.531  1.00 97.18 45  B 1 
ATOM 1522 C CD1 . PHE B 2 45  ? 6.433   9.248   11.732  1.00 96.51 45  B 1 
ATOM 1523 C CD2 . PHE B 2 45  ? 7.616   7.749   10.223  1.00 96.59 45  B 1 
ATOM 1524 C CE1 . PHE B 2 45  ? 7.534   9.229   12.612  1.00 96.02 45  B 1 
ATOM 1525 C CE2 . PHE B 2 45  ? 8.716   7.728   11.101  1.00 95.98 45  B 1 
ATOM 1526 C CZ  . PHE B 2 45  ? 8.674   8.469   12.285  1.00 96.20 45  B 1 
ATOM 1527 N N   . ALA B 2 46  ? 4.621   5.935   11.622  1.00 96.32 46  B 1 
ATOM 1528 C CA  . ALA B 2 46  ? 4.168   5.436   12.924  1.00 95.85 46  B 1 
ATOM 1529 C C   . ALA B 2 46  ? 2.664   5.040   12.948  1.00 95.81 46  B 1 
ATOM 1530 O O   . ALA B 2 46  ? 1.929   5.360   13.881  1.00 93.94 46  B 1 
ATOM 1531 C CB  . ALA B 2 46  ? 4.581   6.436   14.012  1.00 94.72 46  B 1 
ATOM 1532 N N   . GLY B 2 47  ? 2.199   4.387   11.885  1.00 95.76 47  B 1 
ATOM 1533 C CA  . GLY B 2 47  ? 0.813   3.935   11.751  1.00 95.79 47  B 1 
ATOM 1534 C C   . GLY B 2 47  ? -0.227  5.018   11.438  1.00 96.13 47  B 1 
ATOM 1535 O O   . GLY B 2 47  ? -1.407  4.697   11.305  1.00 94.88 47  B 1 
ATOM 1536 N N   . LYS B 2 48  ? 0.178   6.283   11.292  1.00 96.09 48  B 1 
ATOM 1537 C CA  . LYS B 2 48  ? -0.717  7.420   11.026  1.00 96.20 48  B 1 
ATOM 1538 C C   . LYS B 2 48  ? -0.517  7.993   9.632   1.00 96.73 48  B 1 
ATOM 1539 O O   . LYS B 2 48  ? 0.593   7.999   9.105   1.00 96.29 48  B 1 
ATOM 1540 C CB  . LYS B 2 48  ? -0.514  8.506   12.096  1.00 95.14 48  B 1 
ATOM 1541 C CG  . LYS B 2 48  ? -0.910  8.014   13.498  1.00 91.56 48  B 1 
ATOM 1542 C CD  . LYS B 2 48  ? -0.659  9.125   14.541  1.00 88.63 48  B 1 
ATOM 1543 C CE  . LYS B 2 48  ? -0.983  8.598   15.941  1.00 82.59 48  B 1 
ATOM 1544 N NZ  . LYS B 2 48  ? -0.629  9.579   16.990  1.00 75.37 48  B 1 
ATOM 1545 N N   . GLN B 2 49  ? -1.609  8.531   9.059   1.00 96.78 49  B 1 
ATOM 1546 C CA  . GLN B 2 49  ? -1.528  9.361   7.867   1.00 96.95 49  B 1 
ATOM 1547 C C   . GLN B 2 49  ? -0.801  10.675  8.188   1.00 97.26 49  B 1 
ATOM 1548 O O   . GLN B 2 49  ? -1.007  11.259  9.246   1.00 96.24 49  B 1 
ATOM 1549 C CB  . GLN B 2 49  ? -2.934  9.632   7.301   1.00 95.42 49  B 1 
ATOM 1550 C CG  . GLN B 2 49  ? -2.917  10.632  6.133   1.00 88.39 49  B 1 
ATOM 1551 C CD  . GLN B 2 49  ? -4.277  10.855  5.483   1.00 83.42 49  B 1 
ATOM 1552 O OE1 . GLN B 2 49  ? -5.074  9.961   5.374   1.00 76.31 49  B 1 
ATOM 1553 N NE2 . GLN B 2 49  ? -4.568  12.031  4.985   1.00 70.18 49  B 1 
ATOM 1554 N N   . LEU B 2 50  ? -0.009  11.157  7.231   1.00 97.77 50  B 1 
ATOM 1555 C CA  . LEU B 2 50  ? 0.604   12.478  7.255   1.00 97.86 50  B 1 
ATOM 1556 C C   . LEU B 2 50  ? -0.272  13.464  6.465   1.00 97.78 50  B 1 
ATOM 1557 O O   . LEU B 2 50  ? -0.623  13.203  5.313   1.00 97.07 50  B 1 
ATOM 1558 C CB  . LEU B 2 50  ? 2.034   12.385  6.707   1.00 97.93 50  B 1 
ATOM 1559 C CG  . LEU B 2 50  ? 2.941   11.339  7.394   1.00 97.43 50  B 1 
ATOM 1560 C CD1 . LEU B 2 50  ? 4.337   11.393  6.794   1.00 96.67 50  B 1 
ATOM 1561 C CD2 . LEU B 2 50  ? 3.063   11.559  8.899   1.00 96.37 50  B 1 
ATOM 1562 N N   . GLU B 2 51  ? -0.626  14.585  7.093   1.00 97.52 51  B 1 
ATOM 1563 C CA  . GLU B 2 51  ? -1.455  15.647  6.514   1.00 97.13 51  B 1 
ATOM 1564 C C   . GLU B 2 51  ? -0.600  16.623  5.688   1.00 97.51 51  B 1 
ATOM 1565 O O   . GLU B 2 51  ? 0.470   17.025  6.127   1.00 97.06 51  B 1 
ATOM 1566 C CB  . GLU B 2 51  ? -2.185  16.422  7.625   1.00 95.87 51  B 1 
ATOM 1567 C CG  . GLU B 2 51  ? -3.241  15.615  8.381   1.00 88.37 51  B 1 
ATOM 1568 C CD  . GLU B 2 51  ? -3.777  16.340  9.626   1.00 80.46 51  B 1 
ATOM 1569 O OE1 . GLU B 2 51  ? -4.467  15.683  10.453  1.00 73.85 51  B 1 
ATOM 1570 O OE2 . GLU B 2 51  ? -3.465  17.530  9.859   1.00 72.85 51  B 1 
ATOM 1571 N N   . ASP B 2 52  ? -1.108  17.057  4.526   1.00 96.80 52  B 1 
ATOM 1572 C CA  . ASP B 2 52  ? -0.339  17.844  3.544   1.00 96.66 52  B 1 
ATOM 1573 C C   . ASP B 2 52  ? 0.188   19.177  4.086   1.00 95.99 52  B 1 
ATOM 1574 O O   . ASP B 2 52  ? 1.332   19.548  3.806   1.00 90.91 52  B 1 
ATOM 1575 C CB  . ASP B 2 52  ? -1.208  18.075  2.288   1.00 95.84 52  B 1 
ATOM 1576 C CG  . ASP B 2 52  ? -1.399  16.780  1.492   1.00 94.80 52  B 1 
ATOM 1577 O OD1 . ASP B 2 52  ? -0.517  15.908  1.584   1.00 91.45 52  B 1 
ATOM 1578 O OD2 . ASP B 2 52  ? -2.417  16.596  0.799   1.00 90.11 52  B 1 
ATOM 1579 N N   . GLY B 2 53  ? -0.608  19.860  4.891   1.00 96.17 53  B 1 
ATOM 1580 C CA  . GLY B 2 53  ? -0.248  21.174  5.448   1.00 95.65 53  B 1 
ATOM 1581 C C   . GLY B 2 53  ? 0.728   21.143  6.630   1.00 96.62 53  B 1 
ATOM 1582 O O   . GLY B 2 53  ? 1.115   22.203  7.117   1.00 93.76 53  B 1 
ATOM 1583 N N   . ARG B 2 54  ? 1.115   19.958  7.113   1.00 97.53 54  B 1 
ATOM 1584 C CA  . ARG B 2 54  ? 2.068   19.822  8.223   1.00 97.73 54  B 1 
ATOM 1585 C C   . ARG B 2 54  ? 3.483   19.597  7.713   1.00 98.27 54  B 1 
ATOM 1586 O O   . ARG B 2 54  ? 3.696   19.205  6.568   1.00 97.64 54  B 1 
ATOM 1587 C CB  . ARG B 2 54  ? 1.639   18.718  9.184   1.00 97.02 54  B 1 
ATOM 1588 C CG  . ARG B 2 54  ? 0.267   18.985  9.801   1.00 92.98 54  B 1 
ATOM 1589 C CD  . ARG B 2 54  ? 0.118   18.143  11.066  1.00 85.23 54  B 1 
ATOM 1590 N NE  . ARG B 2 54  ? -1.260  18.127  11.546  1.00 77.80 54  B 1 
ATOM 1591 C CZ  . ARG B 2 54  ? -1.686  18.118  12.781  1.00 69.85 54  B 1 
ATOM 1592 N NH1 . ARG B 2 54  ? -0.870  18.201  13.808  1.00 63.29 54  B 1 
ATOM 1593 N NH2 . ARG B 2 54  ? -2.962  18.011  12.998  1.00 64.52 54  B 1 
ATOM 1594 N N   . THR B 2 55  ? 4.449   19.838  8.599   1.00 98.13 55  B 1 
ATOM 1595 C CA  . THR B 2 55  ? 5.868   19.631  8.317   1.00 98.22 55  B 1 
ATOM 1596 C C   . THR B 2 55  ? 6.356   18.268  8.820   1.00 98.23 55  B 1 
ATOM 1597 O O   . THR B 2 55  ? 5.711   17.602  9.626   1.00 97.75 55  B 1 
ATOM 1598 C CB  . THR B 2 55  ? 6.726   20.758  8.908   1.00 97.83 55  B 1 
ATOM 1599 O OG1 . THR B 2 55  ? 6.645   20.739  10.305  1.00 94.71 55  B 1 
ATOM 1600 C CG2 . THR B 2 55  ? 6.315   22.140  8.411   1.00 94.36 55  B 1 
ATOM 1601 N N   . LEU B 2 56  ? 7.535   17.856  8.366   1.00 98.29 56  B 1 
ATOM 1602 C CA  . LEU B 2 56  ? 8.194   16.656  8.885   1.00 98.12 56  B 1 
ATOM 1603 C C   . LEU B 2 56  ? 8.499   16.781  10.390  1.00 98.03 56  B 1 
ATOM 1604 O O   . LEU B 2 56  ? 8.353   15.797  11.119  1.00 97.44 56  B 1 
ATOM 1605 C CB  . LEU B 2 56  ? 9.482   16.400  8.094   1.00 98.13 56  B 1 
ATOM 1606 C CG  . LEU B 2 56  ? 9.271   16.014  6.616   1.00 97.69 56  B 1 
ATOM 1607 C CD1 . LEU B 2 56  ? 10.626  15.904  5.921   1.00 96.93 56  B 1 
ATOM 1608 C CD2 . LEU B 2 56  ? 8.560   14.669  6.461   1.00 96.57 56  B 1 
ATOM 1609 N N   . SER B 2 57  ? 8.863   17.971  10.862  1.00 97.90 57  B 1 
ATOM 1610 C CA  . SER B 2 57  ? 9.134   18.228  12.275  1.00 97.58 57  B 1 
ATOM 1611 C C   . SER B 2 57  ? 7.890   18.086  13.153  1.00 97.48 57  B 1 
ATOM 1612 O O   . SER B 2 57  ? 8.012   17.572  14.266  1.00 96.29 57  B 1 
ATOM 1613 C CB  . SER B 2 57  ? 9.778   19.598  12.485  1.00 96.67 57  B 1 
ATOM 1614 O OG  . SER B 2 57  ? 9.010   20.633  11.927  1.00 84.08 57  B 1 
ATOM 1615 N N   . ASP B 2 58  ? 6.697   18.425  12.650  1.00 97.77 58  B 1 
ATOM 1616 C CA  . ASP B 2 58  ? 5.434   18.272  13.396  1.00 97.34 58  B 1 
ATOM 1617 C C   . ASP B 2 58  ? 5.133   16.805  13.743  1.00 97.16 58  B 1 
ATOM 1618 O O   . ASP B 2 58  ? 4.465   16.510  14.733  1.00 96.03 58  B 1 
ATOM 1619 C CB  . ASP B 2 58  ? 4.257   18.822  12.581  1.00 97.16 58  B 1 
ATOM 1620 C CG  . ASP B 2 58  ? 4.312   20.329  12.329  1.00 95.92 58  B 1 
ATOM 1621 O OD1 . ASP B 2 58  ? 4.766   21.063  13.229  1.00 92.98 58  B 1 
ATOM 1622 O OD2 . ASP B 2 58  ? 3.885   20.727  11.231  1.00 92.58 58  B 1 
ATOM 1623 N N   . TYR B 2 59  ? 5.648   15.876  12.927  1.00 97.15 59  B 1 
ATOM 1624 C CA  . TYR B 2 59  ? 5.517   14.437  13.148  1.00 96.86 59  B 1 
ATOM 1625 C C   . TYR B 2 59  ? 6.755   13.802  13.802  1.00 96.51 59  B 1 
ATOM 1626 O O   . TYR B 2 59  ? 6.839   12.574  13.885  1.00 95.08 59  B 1 
ATOM 1627 C CB  . TYR B 2 59  ? 5.168   13.762  11.818  1.00 96.64 59  B 1 
ATOM 1628 C CG  . TYR B 2 59  ? 3.791   14.121  11.314  1.00 96.96 59  B 1 
ATOM 1629 C CD1 . TYR B 2 59  ? 2.645   13.616  11.953  1.00 96.08 59  B 1 
ATOM 1630 C CD2 . TYR B 2 59  ? 3.644   14.960  10.189  1.00 96.22 59  B 1 
ATOM 1631 C CE1 . TYR B 2 59  ? 1.367   13.915  11.478  1.00 95.59 59  B 1 
ATOM 1632 C CE2 . TYR B 2 59  ? 2.366   15.267  9.700   1.00 95.64 59  B 1 
ATOM 1633 C CZ  . TYR B 2 59  ? 1.229   14.736  10.340  1.00 96.26 59  B 1 
ATOM 1634 O OH  . TYR B 2 59  ? -0.028  15.003  9.849   1.00 95.05 59  B 1 
ATOM 1635 N N   . ASN B 2 60  ? 7.716   14.601  14.241  1.00 96.76 60  B 1 
ATOM 1636 C CA  . ASN B 2 60  ? 8.999   14.145  14.780  1.00 96.27 60  B 1 
ATOM 1637 C C   . ASN B 2 60  ? 9.740   13.179  13.829  1.00 96.62 60  B 1 
ATOM 1638 O O   . ASN B 2 60  ? 10.399  12.225  14.256  1.00 95.55 60  B 1 
ATOM 1639 C CB  . ASN B 2 60  ? 8.778   13.610  16.201  1.00 94.73 60  B 1 
ATOM 1640 C CG  . ASN B 2 60  ? 10.066  13.408  16.978  1.00 84.80 60  B 1 
ATOM 1641 O OD1 . ASN B 2 60  ? 11.064  14.075  16.787  1.00 76.66 60  B 1 
ATOM 1642 N ND2 . ASN B 2 60  ? 10.061  12.479  17.910  1.00 72.38 60  B 1 
ATOM 1643 N N   . ILE B 2 61  ? 9.627   13.423  12.525  1.00 97.20 61  B 1 
ATOM 1644 C CA  . ILE B 2 61  ? 10.341  12.661  11.500  1.00 97.50 61  B 1 
ATOM 1645 C C   . ILE B 2 61  ? 11.779  13.167  11.455  1.00 97.47 61  B 1 
ATOM 1646 O O   . ILE B 2 61  ? 12.048  14.318  11.110  1.00 96.80 61  B 1 
ATOM 1647 C CB  . ILE B 2 61  ? 9.622   12.747  10.145  1.00 97.71 61  B 1 
ATOM 1648 C CG1 . ILE B 2 61  ? 8.247   12.052  10.235  1.00 96.92 61  B 1 
ATOM 1649 C CG2 . ILE B 2 61  ? 10.465  12.092  9.036   1.00 97.09 61  B 1 
ATOM 1650 C CD1 . ILE B 2 61  ? 7.324   12.330  9.051   1.00 95.57 61  B 1 
ATOM 1651 N N   . GLN B 2 62  ? 12.708  12.275  11.791  1.00 97.41 62  B 1 
ATOM 1652 C CA  . GLN B 2 62  ? 14.129  12.576  11.889  1.00 96.94 62  B 1 
ATOM 1653 C C   . GLN B 2 62  ? 14.903  12.007  10.701  1.00 97.27 62  B 1 
ATOM 1654 O O   . GLN B 2 62  ? 14.344  11.319  9.833   1.00 95.90 62  B 1 
ATOM 1655 C CB  . GLN B 2 62  ? 14.661  12.061  13.237  1.00 95.28 62  B 1 
ATOM 1656 C CG  . GLN B 2 62  ? 13.949  12.720  14.424  1.00 91.18 62  B 1 
ATOM 1657 C CD  . GLN B 2 62  ? 14.574  12.367  15.779  1.00 85.28 62  B 1 
ATOM 1658 O OE1 . GLN B 2 62  ? 15.571  11.672  15.876  1.00 75.85 62  B 1 
ATOM 1659 N NE2 . GLN B 2 62  ? 14.021  12.860  16.861  1.00 71.18 62  B 1 
ATOM 1660 N N   . LYS B 2 63  ? 16.209  12.294  10.653  1.00 97.35 63  B 1 
ATOM 1661 C CA  . LYS B 2 63  ? 17.102  11.664  9.674   1.00 97.42 63  B 1 
ATOM 1662 C C   . LYS B 2 63  ? 16.948  10.147  9.688   1.00 97.30 63  B 1 
ATOM 1663 O O   . LYS B 2 63  ? 16.747  9.550   10.752  1.00 95.84 63  B 1 
ATOM 1664 C CB  . LYS B 2 63  ? 18.563  12.099  9.908   1.00 96.36 63  B 1 
ATOM 1665 C CG  . LYS B 2 63  ? 19.139  11.592  11.235  1.00 89.78 63  B 1 
ATOM 1666 C CD  . LYS B 2 63  ? 20.648  11.856  11.323  1.00 87.62 63  B 1 
ATOM 1667 C CE  . LYS B 2 63  ? 21.217  11.122  12.536  1.00 74.52 63  B 1 
ATOM 1668 N NZ  . LYS B 2 63  ? 22.689  11.004  12.453  1.00 67.04 63  B 1 
ATOM 1669 N N   . GLU B 2 64  ? 17.045  9.533   8.505   1.00 97.60 64  B 1 
ATOM 1670 C CA  . GLU B 2 64  ? 16.956  8.075   8.319   1.00 97.42 64  B 1 
ATOM 1671 C C   . GLU B 2 64  ? 15.600  7.455   8.711   1.00 97.00 64  B 1 
ATOM 1672 O O   . GLU B 2 64  ? 15.448  6.234   8.683   1.00 95.03 64  B 1 
ATOM 1673 C CB  . GLU B 2 64  ? 18.162  7.377   8.969   1.00 96.85 64  B 1 
ATOM 1674 C CG  . GLU B 2 64  ? 19.499  7.833   8.390   1.00 94.01 64  B 1 
ATOM 1675 C CD  . GLU B 2 64  ? 20.710  7.429   9.252   1.00 87.69 64  B 1 
ATOM 1676 O OE1 . GLU B 2 64  ? 21.771  8.085   9.092   1.00 79.27 64  B 1 
ATOM 1677 O OE2 . GLU B 2 64  ? 20.571  6.546   10.120  1.00 80.30 64  B 1 
ATOM 1678 N N   . SER B 2 65  ? 14.584  8.273   9.014   1.00 97.07 65  B 1 
ATOM 1679 C CA  . SER B 2 65  ? 13.225  7.774   9.209   1.00 96.97 65  B 1 
ATOM 1680 C C   . SER B 2 65  ? 12.686  7.147   7.925   1.00 97.15 65  B 1 
ATOM 1681 O O   . SER B 2 65  ? 12.967  7.602   6.814   1.00 96.58 65  B 1 
ATOM 1682 C CB  . SER B 2 65  ? 12.273  8.887   9.663   1.00 96.61 65  B 1 
ATOM 1683 O OG  . SER B 2 65  ? 12.660  9.382   10.933  1.00 93.10 65  B 1 
ATOM 1684 N N   . THR B 2 66  ? 11.862  6.102   8.063   1.00 96.25 66  B 1 
ATOM 1685 C CA  . THR B 2 66  ? 11.197  5.437   6.939   1.00 95.95 66  B 1 
ATOM 1686 C C   . THR B 2 66  ? 9.713   5.776   6.920   1.00 96.37 66  B 1 
ATOM 1687 O O   . THR B 2 66  ? 8.979   5.433   7.844   1.00 96.01 66  B 1 
ATOM 1688 C CB  . THR B 2 66  ? 11.426  3.921   6.969   1.00 94.81 66  B 1 
ATOM 1689 O OG1 . THR B 2 66  ? 12.806  3.645   6.881   1.00 91.54 66  B 1 
ATOM 1690 C CG2 . THR B 2 66  ? 10.780  3.219   5.775   1.00 91.67 66  B 1 
ATOM 1691 N N   . LEU B 2 67  ? 9.268   6.407   5.826   1.00 97.02 67  B 1 
ATOM 1692 C CA  . LEU B 2 67  ? 7.862   6.604   5.501   1.00 97.39 67  B 1 
ATOM 1693 C C   . LEU B 2 67  ? 7.361   5.463   4.617   1.00 97.17 67  B 1 
ATOM 1694 O O   . LEU B 2 67  ? 8.117   4.869   3.848   1.00 96.64 67  B 1 
ATOM 1695 C CB  . LEU B 2 67  ? 7.651   7.969   4.818   1.00 97.54 67  B 1 
ATOM 1696 C CG  . LEU B 2 67  ? 8.269   9.190   5.522   1.00 96.51 67  B 1 
ATOM 1697 C CD1 . LEU B 2 67  ? 7.851   10.468  4.791   1.00 94.62 67  B 1 
ATOM 1698 C CD2 . LEU B 2 67  ? 7.825   9.297   6.974   1.00 94.49 67  B 1 
ATOM 1699 N N   . HIS B 2 68  ? 6.064   5.179   4.681   1.00 97.14 68  B 1 
ATOM 1700 C CA  . HIS B 2 68  ? 5.410   4.224   3.796   1.00 97.09 68  B 1 
ATOM 1701 C C   . HIS B 2 68  ? 4.481   4.951   2.834   1.00 97.34 68  B 1 
ATOM 1702 O O   . HIS B 2 68  ? 3.556   5.637   3.259   1.00 97.07 68  B 1 
ATOM 1703 C CB  . HIS B 2 68  ? 4.674   3.166   4.619   1.00 96.35 68  B 1 
ATOM 1704 C CG  . HIS B 2 68  ? 5.609   2.290   5.405   1.00 94.66 68  B 1 
ATOM 1705 N ND1 . HIS B 2 68  ? 6.147   1.090   4.985   1.00 83.30 68  B 1 
ATOM 1706 C CD2 . HIS B 2 68  ? 6.097   2.518   6.661   1.00 83.70 68  B 1 
ATOM 1707 C CE1 . HIS B 2 68  ? 6.921   0.617   5.968   1.00 85.61 68  B 1 
ATOM 1708 N NE2 . HIS B 2 68  ? 6.925   1.455   7.002   1.00 87.06 68  B 1 
ATOM 1709 N N   . LEU B 2 69  ? 4.700   4.778   1.526   1.00 97.28 69  B 1 
ATOM 1710 C CA  . LEU B 2 69  ? 3.803   5.235   0.480   1.00 97.41 69  B 1 
ATOM 1711 C C   . LEU B 2 69  ? 2.766   4.146   0.185   1.00 97.23 69  B 1 
ATOM 1712 O O   . LEU B 2 69  ? 3.101   3.022   -0.192  1.00 96.44 69  B 1 
ATOM 1713 C CB  . LEU B 2 69  ? 4.619   5.617   -0.761  1.00 97.26 69  B 1 
ATOM 1714 C CG  . LEU B 2 69  ? 3.772   6.053   -1.973  1.00 96.82 69  B 1 
ATOM 1715 C CD1 . LEU B 2 69  ? 2.994   7.335   -1.702  1.00 95.66 69  B 1 
ATOM 1716 C CD2 . LEU B 2 69  ? 4.690   6.284   -3.167  1.00 95.50 69  B 1 
ATOM 1717 N N   . VAL B 2 70  ? 1.489   4.531   0.299   1.00 97.16 70  B 1 
ATOM 1718 C CA  . VAL B 2 70  ? 0.340   3.756   -0.174  1.00 96.79 70  B 1 
ATOM 1719 C C   . VAL B 2 70  ? -0.500  4.623   -1.110  1.00 96.73 70  B 1 
ATOM 1720 O O   . VAL B 2 70  ? -0.206  5.800   -1.313  1.00 95.29 70  B 1 
ATOM 1721 C CB  . VAL B 2 70  ? -0.475  3.173   0.999   1.00 95.76 70  B 1 
ATOM 1722 C CG1 . VAL B 2 70  ? 0.394   2.252   1.870   1.00 92.76 70  B 1 
ATOM 1723 C CG2 . VAL B 2 70  ? -1.100  4.252   1.884   1.00 93.84 70  B 1 
ATOM 1724 N N   . LEU B 2 71  ? -1.534  4.059   -1.725  1.00 96.12 71  B 1 
ATOM 1725 C CA  . LEU B 2 71  ? -2.472  4.846   -2.527  1.00 95.96 71  B 1 
ATOM 1726 C C   . LEU B 2 71  ? -3.465  5.567   -1.626  1.00 96.02 71  B 1 
ATOM 1727 O O   . LEU B 2 71  ? -3.843  5.049   -0.578  1.00 94.60 71  B 1 
ATOM 1728 C CB  . LEU B 2 71  ? -3.183  3.952   -3.552  1.00 95.07 71  B 1 
ATOM 1729 C CG  . LEU B 2 71  ? -2.261  3.436   -4.660  1.00 93.59 71  B 1 
ATOM 1730 C CD1 . LEU B 2 71  ? -3.002  2.429   -5.533  1.00 91.79 71  B 1 
ATOM 1731 C CD2 . LEU B 2 71  ? -1.763  4.569   -5.570  1.00 92.14 71  B 1 
ATOM 1732 N N   . ARG B 2 72  ? -3.935  6.742   -2.089  1.00 96.39 72  B 1 
ATOM 1733 C CA  . ARG B 2 72  ? -5.048  7.458   -1.463  1.00 96.33 72  B 1 
ATOM 1734 C C   . ARG B 2 72  ? -6.212  6.511   -1.249  1.00 96.58 72  B 1 
ATOM 1735 O O   . ARG B 2 72  ? -6.575  5.737   -2.134  1.00 94.95 72  B 1 
ATOM 1736 C CB  . ARG B 2 72  ? -5.471  8.645   -2.339  1.00 94.66 72  B 1 
ATOM 1737 C CG  . ARG B 2 72  ? -6.574  9.484   -1.681  1.00 87.56 72  B 1 
ATOM 1738 C CD  . ARG B 2 72  ? -7.017  10.664  -2.566  1.00 81.56 72  B 1 
ATOM 1739 N NE  . ARG B 2 72  ? -7.731  10.211  -3.778  1.00 71.62 72  B 1 
ATOM 1740 C CZ  . ARG B 2 72  ? -8.271  11.009  -4.698  1.00 63.23 72  B 1 
ATOM 1741 N NH1 . ARG B 2 72  ? -8.265  12.294  -4.558  1.00 57.07 72  B 1 
ATOM 1742 N NH2 . ARG B 2 72  ? -8.819  10.519  -5.766  1.00 53.66 72  B 1 
ATOM 1743 N N   . LEU B 2 73  ? -6.810  6.589   -0.061  1.00 95.87 73  B 1 
ATOM 1744 C CA  . LEU B 2 73  ? -7.953  5.798   0.350   1.00 95.48 73  B 1 
ATOM 1745 C C   . LEU B 2 73  ? -8.970  6.680   1.064   1.00 95.17 73  B 1 
ATOM 1746 O O   . LEU B 2 73  ? -8.651  7.786   1.515   1.00 91.82 73  B 1 
ATOM 1747 C CB  . LEU B 2 73  ? -7.462  4.623   1.209   1.00 93.16 73  B 1 
ATOM 1748 C CG  . LEU B 2 73  ? -6.770  5.012   2.532   1.00 93.17 73  B 1 
ATOM 1749 C CD1 . LEU B 2 73  ? -7.740  5.259   3.689   1.00 90.46 73  B 1 
ATOM 1750 C CD2 . LEU B 2 73  ? -5.836  3.888   2.963   1.00 91.34 73  B 1 
ATOM 1751 N N   . ARG B 2 74  ? -10.190 6.160   1.167   1.00 94.07 74  B 1 
ATOM 1752 C CA  . ARG B 2 74  ? -11.267 6.758   1.933   1.00 93.55 74  B 1 
ATOM 1753 C C   . ARG B 2 74  ? -12.062 5.656   2.628   1.00 93.67 74  B 1 
ATOM 1754 O O   . ARG B 2 74  ? -12.395 4.641   2.015   1.00 89.79 74  B 1 
ATOM 1755 C CB  . ARG B 2 74  ? -12.124 7.613   0.985   1.00 90.58 74  B 1 
ATOM 1756 C CG  . ARG B 2 74  ? -13.080 8.518   1.760   1.00 79.00 74  B 1 
ATOM 1757 C CD  . ARG B 2 74  ? -13.872 9.406   0.798   1.00 75.57 74  B 1 
ATOM 1758 N NE  . ARG B 2 74  ? -14.813 10.252  1.538   1.00 65.15 74  B 1 
ATOM 1759 C CZ  . ARG B 2 74  ? -15.643 11.139  1.029   1.00 56.91 74  B 1 
ATOM 1760 N NH1 . ARG B 2 74  ? -15.709 11.365  -0.255  1.00 51.70 74  B 1 
ATOM 1761 N NH2 . ARG B 2 74  ? -16.443 11.808  1.819   1.00 47.36 74  B 1 
ATOM 1762 N N   . GLY B 2 75  ? -12.331 5.851   3.904   1.00 93.50 75  B 1 
ATOM 1763 C CA  . GLY B 2 75  ? -13.290 5.022   4.627   1.00 92.46 75  B 1 
ATOM 1764 C C   . GLY B 2 75  ? -14.721 5.317   4.165   1.00 91.44 75  B 1 
ATOM 1765 O O   . GLY B 2 75  ? -15.010 6.431   3.737   1.00 85.80 75  B 1 
ATOM 1766 N N   . GLY B 2 76  ? -15.600 4.318   4.253   1.00 87.45 76  B 1 
ATOM 1767 C CA  . GLY B 2 76  ? -16.995 4.408   3.830   1.00 81.87 76  B 1 
ATOM 1768 C C   . GLY B 2 76  ? -17.311 3.663   2.539   1.00 77.69 76  B 1 
ATOM 1769 O O   . GLY B 2 76  ? -16.421 3.081   1.891   1.00 69.32 76  B 1 
ATOM 1770 O OXT . GLY B 2 76  ? -18.509 3.638   2.175   1.00 72.40 76  B 1 
ATOM 1771 N N   . GLY C 3 1   ? -13.815 -1.343  -18.456 1.00 67.93 1   C 1 
ATOM 1772 C CA  . GLY C 3 1   ? -12.420 -1.652  -18.814 1.00 77.21 1   C 1 
ATOM 1773 C C   . GLY C 3 1   ? -12.153 -1.273  -20.259 1.00 82.23 1   C 1 
ATOM 1774 O O   . GLY C 3 1   ? -13.101 -0.921  -20.964 1.00 76.36 1   C 1 
ATOM 1775 N N   . SER C 3 2   ? -10.897 -1.334  -20.667 1.00 72.58 2   C 1 
ATOM 1776 C CA  . SER C 3 2   ? -10.468 -1.027  -22.032 1.00 78.36 2   C 1 
ATOM 1777 C C   . SER C 3 2   ? -10.776 -2.202  -22.968 1.00 81.31 2   C 1 
ATOM 1778 O O   . SER C 3 2   ? -10.815 -3.363  -22.541 1.00 77.39 2   C 1 
ATOM 1779 C CB  . SER C 3 2   ? -8.979  -0.679  -22.052 1.00 72.90 2   C 1 
ATOM 1780 O OG  . SER C 3 2   ? -8.712  0.310   -21.080 1.00 67.49 2   C 1 
ATOM 1781 N N   . THR C 3 3   ? -11.015 -1.900  -24.253 1.00 74.93 3   C 1 
ATOM 1782 C CA  . THR C 3 3   ? -11.207 -2.953  -25.251 1.00 79.22 3   C 1 
ATOM 1783 C C   . THR C 3 3   ? -9.868  -3.638  -25.554 1.00 82.05 3   C 1 
ATOM 1784 O O   . THR C 3 3   ? -8.791  -3.112  -25.271 1.00 79.73 3   C 1 
ATOM 1785 C CB  . THR C 3 3   ? -11.859 -2.449  -26.539 1.00 74.53 3   C 1 
ATOM 1786 O OG1 . THR C 3 3   ? -10.951 -1.734  -27.318 1.00 68.22 3   C 1 
ATOM 1787 C CG2 . THR C 3 3   ? -13.105 -1.598  -26.295 1.00 67.51 3   C 1 
ATOM 1788 N N   . LYS C 3 4   ? -9.920  -4.838  -26.150 1.00 80.78 4   C 1 
ATOM 1789 C CA  . LYS C 3 4   ? -8.705  -5.532  -26.571 1.00 82.55 4   C 1 
ATOM 1790 C C   . LYS C 3 4   ? -7.902  -4.694  -27.574 1.00 83.99 4   C 1 
ATOM 1791 O O   . LYS C 3 4   ? -6.685  -4.659  -27.473 1.00 81.77 4   C 1 
ATOM 1792 C CB  . LYS C 3 4   ? -9.071  -6.911  -27.141 1.00 78.86 4   C 1 
ATOM 1793 C CG  . LYS C 3 4   ? -7.818  -7.726  -27.438 1.00 70.33 4   C 1 
ATOM 1794 C CD  . LYS C 3 4   ? -8.142  -9.079  -28.089 1.00 66.29 4   C 1 
ATOM 1795 C CE  . LYS C 3 4   ? -6.816  -9.676  -28.540 1.00 58.15 4   C 1 
ATOM 1796 N NZ  . LYS C 3 4   ? -6.944  -10.794 -29.503 1.00 51.35 4   C 1 
ATOM 1797 N N   . ALA C 3 5   ? -8.591  -4.002  -28.497 1.00 80.88 5   C 1 
ATOM 1798 C CA  . ALA C 3 5   ? -7.973  -3.143  -29.490 1.00 82.10 5   C 1 
ATOM 1799 C C   . ALA C 3 5   ? -7.237  -1.959  -28.841 1.00 84.44 5   C 1 
ATOM 1800 O O   . ALA C 3 5   ? -6.076  -1.730  -29.149 1.00 81.64 5   C 1 
ATOM 1801 C CB  . ALA C 3 5   ? -9.048  -2.680  -30.480 1.00 79.36 5   C 1 
ATOM 1802 N N   . ASP C 3 6   ? -7.871  -1.291  -27.879 1.00 84.09 6   C 1 
ATOM 1803 C CA  . ASP C 3 6   ? -7.243  -0.174  -27.161 1.00 84.98 6   C 1 
ATOM 1804 C C   . ASP C 3 6   ? -5.978  -0.624  -26.410 1.00 86.76 6   C 1 
ATOM 1805 O O   . ASP C 3 6   ? -4.967  0.065   -26.400 1.00 85.33 6   C 1 
ATOM 1806 C CB  . ASP C 3 6   ? -8.213  0.432   -26.128 1.00 81.18 6   C 1 
ATOM 1807 C CG  . ASP C 3 6   ? -9.592  0.816   -26.653 1.00 76.96 6   C 1 
ATOM 1808 O OD1 . ASP C 3 6   ? -9.732  1.140   -27.843 1.00 72.89 6   C 1 
ATOM 1809 O OD2 . ASP C 3 6   ? -10.558 0.652   -25.856 1.00 72.90 6   C 1 
ATOM 1810 N N   . ILE C 3 7   ? -6.017  -1.804  -25.799 1.00 84.89 7   C 1 
ATOM 1811 C CA  . ILE C 3 7   ? -4.873  -2.355  -25.073 1.00 86.91 7   C 1 
ATOM 1812 C C   . ILE C 3 7   ? -3.729  -2.694  -26.041 1.00 88.40 7   C 1 
ATOM 1813 O O   . ILE C 3 7   ? -2.565  -2.456  -25.719 1.00 87.23 7   C 1 
ATOM 1814 C CB  . ILE C 3 7   ? -5.294  -3.588  -24.250 1.00 85.56 7   C 1 
ATOM 1815 C CG1 . ILE C 3 7   ? -6.304  -3.203  -23.142 1.00 83.35 7   C 1 
ATOM 1816 C CG2 . ILE C 3 7   ? -4.075  -4.264  -23.601 1.00 82.70 7   C 1 
ATOM 1817 C CD1 . ILE C 3 7   ? -7.026  -4.408  -22.521 1.00 79.80 7   C 1 
ATOM 1818 N N   . GLU C 3 8   ? -4.040  -3.239  -27.209 1.00 86.10 8   C 1 
ATOM 1819 C CA  . GLU C 3 8   ? -3.023  -3.595  -28.211 1.00 86.51 8   C 1 
ATOM 1820 C C   . GLU C 3 8   ? -2.355  -2.372  -28.848 1.00 87.50 8   C 1 
ATOM 1821 O O   . GLU C 3 8   ? -1.213  -2.478  -29.298 1.00 85.57 8   C 1 
ATOM 1822 C CB  . GLU C 3 8   ? -3.640  -4.517  -29.276 1.00 83.88 8   C 1 
ATOM 1823 C CG  . GLU C 3 8   ? -3.813  -5.943  -28.735 1.00 76.28 8   C 1 
ATOM 1824 C CD  . GLU C 3 8   ? -4.503  -6.923  -29.701 1.00 70.71 8   C 1 
ATOM 1825 O OE1 . GLU C 3 8   ? -4.562  -8.138  -29.352 1.00 62.92 8   C 1 
ATOM 1826 O OE2 . GLU C 3 8   ? -5.024  -6.523  -30.757 1.00 64.84 8   C 1 
ATOM 1827 N N   . GLN C 3 9   ? -3.024  -1.198  -28.850 1.00 88.45 9   C 1 
ATOM 1828 C CA  . GLN C 3 9   ? -2.448  0.060   -29.318 1.00 88.80 9   C 1 
ATOM 1829 C C   . GLN C 3 9   ? -1.419  0.660   -28.347 1.00 90.69 9   C 1 
ATOM 1830 O O   . GLN C 3 9   ? -0.594  1.469   -28.755 1.00 88.48 9   C 1 
ATOM 1831 C CB  . GLN C 3 9   ? -3.563  1.081   -29.569 1.00 85.45 9   C 1 
ATOM 1832 C CG  . GLN C 3 9   ? -4.394  0.729   -30.815 1.00 76.33 9   C 1 
ATOM 1833 C CD  . GLN C 3 9   ? -5.546  1.701   -31.043 1.00 69.05 9   C 1 
ATOM 1834 O OE1 . GLN C 3 9   ? -5.692  2.729   -30.409 1.00 60.44 9   C 1 
ATOM 1835 N NE2 . GLN C 3 9   ? -6.418  1.417   -31.978 1.00 59.20 9   C 1 
ATOM 1836 N N   . LEU C 3 10  ? -1.438  0.271   -27.082 1.00 90.37 10  C 1 
ATOM 1837 C CA  . LEU C 3 10  ? -0.464  0.759   -26.113 1.00 91.48 10  C 1 
ATOM 1838 C C   . LEU C 3 10  ? 0.952   0.286   -26.487 1.00 92.63 10  C 1 
ATOM 1839 O O   . LEU C 3 10  ? 1.137   -0.882  -26.853 1.00 91.79 10  C 1 
ATOM 1840 C CB  . LEU C 3 10  ? -0.820  0.298   -24.700 1.00 90.84 10  C 1 
ATOM 1841 C CG  . LEU C 3 10  ? -2.138  0.858   -24.145 1.00 89.70 10  C 1 
ATOM 1842 C CD1 . LEU C 3 10  ? -2.465  0.171   -22.816 1.00 87.75 10  C 1 
ATOM 1843 C CD2 . LEU C 3 10  ? -2.050  2.363   -23.891 1.00 87.37 10  C 1 
ATOM 1844 N N   . PRO C 3 11  ? 1.964   1.159   -26.336 1.00 93.08 11  C 1 
ATOM 1845 C CA  . PRO C 3 11  ? 3.346   0.794   -26.629 1.00 93.63 11  C 1 
ATOM 1846 C C   . PRO C 3 11  ? 3.776   -0.470  -25.884 1.00 94.94 11  C 1 
ATOM 1847 O O   . PRO C 3 11  ? 3.456   -0.691  -24.713 1.00 94.28 11  C 1 
ATOM 1848 C CB  . PRO C 3 11  ? 4.197   2.005   -26.239 1.00 91.50 11  C 1 
ATOM 1849 C CG  . PRO C 3 11  ? 3.223   3.173   -26.347 1.00 89.52 11  C 1 
ATOM 1850 C CD  . PRO C 3 11  ? 1.886   2.551   -25.942 1.00 91.97 11  C 1 
ATOM 1851 N N   . SER C 3 12  ? 4.522   -1.324  -26.582 1.00 94.53 12  C 1 
ATOM 1852 C CA  . SER C 3 12  ? 5.127   -2.507  -25.983 1.00 95.26 12  C 1 
ATOM 1853 C C   . SER C 3 12  ? 6.499   -2.766  -26.576 1.00 95.66 12  C 1 
ATOM 1854 O O   . SER C 3 12  ? 6.746   -2.496  -27.746 1.00 94.28 12  C 1 
ATOM 1855 C CB  . SER C 3 12  ? 4.206   -3.729  -26.124 1.00 94.16 12  C 1 
ATOM 1856 O OG  . SER C 3 12  ? 3.987   -4.067  -27.479 1.00 85.98 12  C 1 
ATOM 1857 N N   . TYR C 3 13  ? 7.391   -3.309  -25.767 1.00 95.42 13  C 1 
ATOM 1858 C CA  . TYR C 3 13  ? 8.737   -3.642  -26.194 1.00 95.62 13  C 1 
ATOM 1859 C C   . TYR C 3 13  ? 9.257   -4.866  -25.435 1.00 96.37 13  C 1 
ATOM 1860 O O   . TYR C 3 13  ? 8.705   -5.275  -24.416 1.00 95.98 13  C 1 
ATOM 1861 C CB  . TYR C 3 13  ? 9.649   -2.421  -26.025 1.00 94.51 13  C 1 
ATOM 1862 C CG  . TYR C 3 13  ? 9.960   -2.055  -24.585 1.00 94.15 13  C 1 
ATOM 1863 C CD1 . TYR C 3 13  ? 9.083   -1.260  -23.819 1.00 92.33 13  C 1 
ATOM 1864 C CD2 . TYR C 3 13  ? 11.158  -2.509  -24.011 1.00 92.61 13  C 1 
ATOM 1865 C CE1 . TYR C 3 13  ? 9.399   -0.915  -22.495 1.00 90.55 13  C 1 
ATOM 1866 C CE2 . TYR C 3 13  ? 11.486  -2.177  -22.684 1.00 90.89 13  C 1 
ATOM 1867 C CZ  . TYR C 3 13  ? 10.611  -1.382  -21.931 1.00 90.77 13  C 1 
ATOM 1868 O OH  . TYR C 3 13  ? 10.956  -1.057  -20.650 1.00 88.08 13  C 1 
ATOM 1869 N N   . ARG C 3 14  ? 10.315  -5.479  -25.942 1.00 95.86 14  C 1 
ATOM 1870 C CA  . ARG C 3 14  ? 10.999  -6.572  -25.248 1.00 96.08 14  C 1 
ATOM 1871 C C   . ARG C 3 14  ? 12.045  -5.986  -24.309 1.00 96.06 14  C 1 
ATOM 1872 O O   . ARG C 3 14  ? 12.950  -5.303  -24.770 1.00 94.81 14  C 1 
ATOM 1873 C CB  . ARG C 3 14  ? 11.621  -7.565  -26.224 1.00 95.50 14  C 1 
ATOM 1874 C CG  . ARG C 3 14  ? 10.550  -8.380  -26.953 1.00 90.41 14  C 1 
ATOM 1875 C CD  . ARG C 3 14  ? 11.220  -9.418  -27.860 1.00 87.37 14  C 1 
ATOM 1876 N NE  . ARG C 3 14  ? 10.221  -10.225 -28.599 1.00 83.75 14  C 1 
ATOM 1877 C CZ  . ARG C 3 14  ? 9.672   -11.367 -28.218 1.00 81.45 14  C 1 
ATOM 1878 N NH1 . ARG C 3 14  ? 9.984   -11.939 -27.090 1.00 68.96 14  C 1 
ATOM 1879 N NH2 . ARG C 3 14  ? 8.792   -11.947 -28.971 1.00 75.12 14  C 1 
ATOM 1880 N N   . PHE C 3 15  ? 11.953  -6.317  -23.042 1.00 95.31 15  C 1 
ATOM 1881 C CA  . PHE C 3 15  ? 12.889  -5.863  -22.027 1.00 95.43 15  C 1 
ATOM 1882 C C   . PHE C 3 15  ? 14.334  -6.220  -22.395 1.00 95.46 15  C 1 
ATOM 1883 O O   . PHE C 3 15  ? 14.655  -7.371  -22.724 1.00 94.64 15  C 1 
ATOM 1884 C CB  . PHE C 3 15  ? 12.508  -6.457  -20.666 1.00 94.92 15  C 1 
ATOM 1885 C CG  . PHE C 3 15  ? 13.431  -6.031  -19.548 1.00 95.01 15  C 1 
ATOM 1886 C CD1 . PHE C 3 15  ? 14.350  -6.936  -18.992 1.00 93.57 15  C 1 
ATOM 1887 C CD2 . PHE C 3 15  ? 13.386  -4.709  -19.060 1.00 93.73 15  C 1 
ATOM 1888 C CE1 . PHE C 3 15  ? 15.198  -6.536  -17.947 1.00 92.75 15  C 1 
ATOM 1889 C CE2 . PHE C 3 15  ? 14.234  -4.306  -18.021 1.00 92.75 15  C 1 
ATOM 1890 C CZ  . PHE C 3 15  ? 15.136  -5.216  -17.453 1.00 92.90 15  C 1 
ATOM 1891 N N   . ASN C 3 16  ? 15.194  -5.205  -22.344 1.00 94.58 16  C 1 
ATOM 1892 C CA  . ASN C 3 16  ? 16.627  -5.349  -22.509 1.00 93.70 16  C 1 
ATOM 1893 C C   . ASN C 3 16  ? 17.318  -4.656  -21.325 1.00 92.88 16  C 1 
ATOM 1894 O O   . ASN C 3 16  ? 17.278  -3.425  -21.254 1.00 89.83 16  C 1 
ATOM 1895 C CB  . ASN C 3 16  ? 17.053  -4.747  -23.854 1.00 91.84 16  C 1 
ATOM 1896 C CG  . ASN C 3 16  ? 18.559  -4.862  -24.094 1.00 89.26 16  C 1 
ATOM 1897 O OD1 . ASN C 3 16  ? 19.317  -5.362  -23.282 1.00 83.13 16  C 1 
ATOM 1898 N ND2 . ASN C 3 16  ? 19.026  -4.398  -25.224 1.00 82.10 16  C 1 
ATOM 1899 N N   . PRO C 3 17  ? 17.958  -5.405  -20.418 1.00 93.18 17  C 1 
ATOM 1900 C CA  . PRO C 3 17  ? 18.583  -4.829  -19.232 1.00 91.31 17  C 1 
ATOM 1901 C C   . PRO C 3 17  ? 19.669  -3.795  -19.544 1.00 91.08 17  C 1 
ATOM 1902 O O   . PRO C 3 17  ? 19.905  -2.911  -18.732 1.00 86.69 17  C 1 
ATOM 1903 C CB  . PRO C 3 17  ? 19.145  -6.028  -18.452 1.00 89.21 17  C 1 
ATOM 1904 C CG  . PRO C 3 17  ? 19.314  -7.114  -19.512 1.00 87.01 17  C 1 
ATOM 1905 C CD  . PRO C 3 17  ? 18.160  -6.837  -20.468 1.00 91.07 17  C 1 
ATOM 1906 N N   . ASN C 3 18  ? 20.287  -3.855  -20.722 1.00 90.99 18  C 1 
ATOM 1907 C CA  . ASN C 3 18  ? 21.363  -2.933  -21.098 1.00 90.68 18  C 1 
ATOM 1908 C C   . ASN C 3 18  ? 20.856  -1.556  -21.563 1.00 89.86 18  C 1 
ATOM 1909 O O   . ASN C 3 18  ? 21.610  -0.590  -21.516 1.00 85.23 18  C 1 
ATOM 1910 C CB  . ASN C 3 18  ? 22.214  -3.579  -22.198 1.00 89.29 18  C 1 
ATOM 1911 C CG  . ASN C 3 18  ? 22.894  -4.865  -21.747 1.00 84.97 18  C 1 
ATOM 1912 O OD1 . ASN C 3 18  ? 23.108  -5.141  -20.583 1.00 76.76 18  C 1 
ATOM 1913 N ND2 . ASN C 3 18  ? 23.266  -5.706  -22.685 1.00 75.29 18  C 1 
ATOM 1914 N N   . ASN C 3 19  ? 19.597  -1.467  -22.031 1.00 88.31 19  C 1 
ATOM 1915 C CA  . ASN C 3 19  ? 19.020  -0.253  -22.611 1.00 87.24 19  C 1 
ATOM 1916 C C   . ASN C 3 19  ? 17.741  0.187   -21.886 1.00 87.57 19  C 1 
ATOM 1917 O O   . ASN C 3 19  ? 16.972  0.986   -22.414 1.00 79.51 19  C 1 
ATOM 1918 C CB  . ASN C 3 19  ? 18.750  -0.471  -24.115 1.00 80.89 19  C 1 
ATOM 1919 C CG  . ASN C 3 19  ? 19.986  -0.665  -24.973 1.00 75.54 19  C 1 
ATOM 1920 O OD1 . ASN C 3 19  ? 21.103  -0.850  -24.547 1.00 65.51 19  C 1 
ATOM 1921 N ND2 . ASN C 3 19  ? 19.802  -0.655  -26.276 1.00 68.79 19  C 1 
ATOM 1922 N N   . HIS C 3 20  ? 17.471  -0.356  -20.709 1.00 82.71 20  C 1 
ATOM 1923 C CA  . HIS C 3 20  ? 16.264  -0.038  -19.957 1.00 82.16 20  C 1 
ATOM 1924 C C   . HIS C 3 20  ? 16.376  1.358   -19.344 1.00 82.09 20  C 1 
ATOM 1925 O O   . HIS C 3 20  ? 17.278  1.609   -18.542 1.00 78.15 20  C 1 
ATOM 1926 C CB  . HIS C 3 20  ? 16.023  -1.107  -18.897 1.00 78.52 20  C 1 
ATOM 1927 C CG  . HIS C 3 20  ? 14.684  -0.959  -18.231 1.00 76.71 20  C 1 
ATOM 1928 N ND1 . HIS C 3 20  ? 14.459  -0.729  -16.886 1.00 70.92 20  C 1 
ATOM 1929 C CD2 . HIS C 3 20  ? 13.465  -1.054  -18.840 1.00 66.68 20  C 1 
ATOM 1930 C CE1 . HIS C 3 20  ? 13.142  -0.701  -16.697 1.00 69.39 20  C 1 
ATOM 1931 N NE2 . HIS C 3 20  ? 12.508  -0.890  -17.858 1.00 71.36 20  C 1 
ATOM 1932 N N   . GLN C 3 21  ? 15.476  2.264   -19.740 1.00 83.95 21  C 1 
ATOM 1933 C CA  . GLN C 3 21  ? 15.504  3.667   -19.314 1.00 82.54 21  C 1 
ATOM 1934 C C   . GLN C 3 21  ? 14.734  3.920   -18.015 1.00 83.12 21  C 1 
ATOM 1935 O O   . GLN C 3 21  ? 15.046  4.849   -17.276 1.00 77.07 21  C 1 
ATOM 1936 C CB  . GLN C 3 21  ? 14.931  4.547   -20.429 1.00 76.73 21  C 1 
ATOM 1937 C CG  . GLN C 3 21  ? 15.808  4.540   -21.691 1.00 68.86 21  C 1 
ATOM 1938 C CD  . GLN C 3 21  ? 15.268  5.471   -22.780 1.00 62.10 21  C 1 
ATOM 1939 O OE1 . GLN C 3 21  ? 14.168  5.978   -22.733 1.00 56.22 21  C 1 
ATOM 1940 N NE2 . GLN C 3 21  ? 16.032  5.724   -23.817 1.00 54.68 21  C 1 
ATOM 1941 N N   . SER C 3 22  ? 13.715  3.106   -17.737 1.00 83.86 22  C 1 
ATOM 1942 C CA  . SER C 3 22  ? 12.927  3.223   -16.514 1.00 83.69 22  C 1 
ATOM 1943 C C   . SER C 3 22  ? 13.699  2.676   -15.310 1.00 84.85 22  C 1 
ATOM 1944 O O   . SER C 3 22  ? 14.374  1.650   -15.388 1.00 81.43 22  C 1 
ATOM 1945 C CB  . SER C 3 22  ? 11.605  2.475   -16.694 1.00 79.89 22  C 1 
ATOM 1946 O OG  . SER C 3 22  ? 10.852  2.450   -15.507 1.00 74.32 22  C 1 
ATOM 1947 N N   . GLU C 3 23  ? 13.524  3.326   -14.164 1.00 84.52 23  C 1 
ATOM 1948 C CA  . GLU C 3 23  ? 14.051  2.794   -12.909 1.00 84.76 23  C 1 
ATOM 1949 C C   . GLU C 3 23  ? 13.293  1.550   -12.419 1.00 87.18 23  C 1 
ATOM 1950 O O   . GLU C 3 23  ? 13.769  0.845   -11.532 1.00 83.47 23  C 1 
ATOM 1951 C CB  . GLU C 3 23  ? 14.042  3.876   -11.825 1.00 79.88 23  C 1 
ATOM 1952 C CG  . GLU C 3 23  ? 14.989  5.041   -12.143 1.00 69.56 23  C 1 
ATOM 1953 C CD  . GLU C 3 23  ? 15.230  5.945   -10.921 1.00 62.95 23  C 1 
ATOM 1954 O OE1 . GLU C 3 23  ? 16.144  6.793   -11.014 1.00 55.12 23  C 1 
ATOM 1955 O OE2 . GLU C 3 23  ? 14.548  5.756   -9.895  1.00 55.54 23  C 1 
ATOM 1956 N N   . GLN C 3 24  ? 12.120  1.251   -12.975 1.00 88.94 24  C 1 
ATOM 1957 C CA  . GLN C 3 24  ? 11.356  0.062   -12.597 1.00 90.58 24  C 1 
ATOM 1958 C C   . GLN C 3 24  ? 12.115  -1.217  -12.979 1.00 91.00 24  C 1 
ATOM 1959 O O   . GLN C 3 24  ? 12.532  -1.388  -14.111 1.00 89.50 24  C 1 
ATOM 1960 C CB  . GLN C 3 24  ? 9.968   0.070   -13.237 1.00 90.16 24  C 1 
ATOM 1961 C CG  . GLN C 3 24  ? 9.064   1.165   -12.660 1.00 88.02 24  C 1 
ATOM 1962 C CD  . GLN C 3 24  ? 7.740   1.213   -13.428 1.00 89.72 24  C 1 
ATOM 1963 O OE1 . GLN C 3 24  ? 6.878   0.352   -13.305 1.00 83.74 24  C 1 
ATOM 1964 N NE2 . GLN C 3 24  ? 7.563   2.192   -14.271 1.00 83.11 24  C 1 
ATOM 1965 N N   . THR C 3 25  ? 12.246  -2.133  -12.023 1.00 91.80 25  C 1 
ATOM 1966 C CA  . THR C 3 25  ? 12.927  -3.421  -12.229 1.00 91.91 25  C 1 
ATOM 1967 C C   . THR C 3 25  ? 11.992  -4.612  -12.076 1.00 93.17 25  C 1 
ATOM 1968 O O   . THR C 3 25  ? 12.345  -5.724  -12.439 1.00 91.76 25  C 1 
ATOM 1969 C CB  . THR C 3 25  ? 14.115  -3.576  -11.275 1.00 89.90 25  C 1 
ATOM 1970 O OG1 . THR C 3 25  ? 13.709  -3.351  -9.935  1.00 84.87 25  C 1 
ATOM 1971 C CG2 . THR C 3 25  ? 15.237  -2.596  -11.598 1.00 83.34 25  C 1 
ATOM 1972 N N   . LEU C 3 26  ? 10.783  -4.396  -11.558 1.00 93.04 26  C 1 
ATOM 1973 C CA  . LEU C 3 26  ? 9.807   -5.440  -11.303 1.00 93.64 26  C 1 
ATOM 1974 C C   . LEU C 3 26  ? 8.406   -5.036  -11.762 1.00 94.86 26  C 1 
ATOM 1975 O O   . LEU C 3 26  ? 8.008   -3.874  -11.710 1.00 93.76 26  C 1 
ATOM 1976 C CB  . LEU C 3 26  ? 9.874   -5.858  -9.825  1.00 90.71 26  C 1 
ATOM 1977 C CG  . LEU C 3 26  ? 9.270   -4.853  -8.830  1.00 87.36 26  C 1 
ATOM 1978 C CD1 . LEU C 3 26  ? 7.805   -5.162  -8.525  1.00 80.73 26  C 1 
ATOM 1979 C CD2 . LEU C 3 26  ? 10.013  -4.912  -7.504  1.00 79.51 26  C 1 
ATOM 1980 N N   . CYS C 3 27  ? 7.604   -6.027  -12.160 1.00 95.35 27  C 1 
ATOM 1981 C CA  . CYS C 3 27  ? 6.189   -5.842  -12.417 1.00 95.94 27  C 1 
ATOM 1982 C C   . CYS C 3 27  ? 5.412   -5.889  -11.099 1.00 95.98 27  C 1 
ATOM 1983 O O   . CYS C 3 27  ? 5.242   -6.961  -10.522 1.00 95.19 27  C 1 
ATOM 1984 C CB  . CYS C 3 27  ? 5.724   -6.915  -13.397 1.00 96.21 27  C 1 
ATOM 1985 S SG  . CYS C 3 27  ? 3.947   -6.723  -13.734 1.00 96.30 27  C 1 
ATOM 1986 N N   . VAL C 3 28  ? 4.837   -4.763  -10.685 1.00 96.58 28  C 1 
ATOM 1987 C CA  . VAL C 3 28  ? 4.060   -4.679  -9.432  1.00 96.35 28  C 1 
ATOM 1988 C C   . VAL C 3 28  ? 2.835   -5.601  -9.403  1.00 96.57 28  C 1 
ATOM 1989 O O   . VAL C 3 28  ? 2.363   -5.965  -8.334  1.00 95.38 28  C 1 
ATOM 1990 C CB  . VAL C 3 28  ? 3.619   -3.240  -9.123  1.00 95.20 28  C 1 
ATOM 1991 C CG1 . VAL C 3 28  ? 4.834   -2.329  -8.961  1.00 89.24 28  C 1 
ATOM 1992 C CG2 . VAL C 3 28  ? 2.698   -2.664  -10.200 1.00 89.99 28  C 1 
ATOM 1993 N N   . VAL C 3 29  ? 2.319   -6.029  -10.566 1.00 97.05 29  C 1 
ATOM 1994 C CA  . VAL C 3 29  ? 1.156   -6.917  -10.646 1.00 97.02 29  C 1 
ATOM 1995 C C   . VAL C 3 29  ? 1.521   -8.351  -10.247 1.00 96.82 29  C 1 
ATOM 1996 O O   . VAL C 3 29  ? 0.796   -8.977  -9.480  1.00 95.75 29  C 1 
ATOM 1997 C CB  . VAL C 3 29  ? 0.526   -6.901  -12.048 1.00 96.85 29  C 1 
ATOM 1998 C CG1 . VAL C 3 29  ? -0.708  -7.805  -12.118 1.00 95.94 29  C 1 
ATOM 1999 C CG2 . VAL C 3 29  ? 0.105   -5.488  -12.458 1.00 96.11 29  C 1 
ATOM 2000 N N   . CYS C 3 30  ? 2.626   -8.899  -10.755 1.00 96.64 30  C 1 
ATOM 2001 C CA  . CYS C 3 30  ? 3.047   -10.261 -10.423 1.00 96.21 30  C 1 
ATOM 2002 C C   . CYS C 3 30  ? 4.167   -10.338 -9.378  1.00 95.80 30  C 1 
ATOM 2003 O O   . CYS C 3 30  ? 4.494   -11.438 -8.934  1.00 94.50 30  C 1 
ATOM 2004 C CB  . CYS C 3 30  ? 3.398   -11.020 -11.705 1.00 96.06 30  C 1 
ATOM 2005 S SG  . CYS C 3 30  ? 4.879   -10.324 -12.497 1.00 95.63 30  C 1 
ATOM 2006 N N   . MET C 3 31  ? 4.751   -9.200  -9.001  1.00 95.39 31  C 1 
ATOM 2007 C CA  . MET C 3 31  ? 5.911   -9.071  -8.113  1.00 94.92 31  C 1 
ATOM 2008 C C   . MET C 3 31  ? 7.132   -9.896  -8.562  1.00 94.70 31  C 1 
ATOM 2009 O O   . MET C 3 31  ? 7.887   -10.406 -7.743  1.00 92.69 31  C 1 
ATOM 2010 C CB  . MET C 3 31  ? 5.525   -9.335  -6.658  1.00 94.05 31  C 1 
ATOM 2011 C CG  . MET C 3 31  ? 4.483   -8.344  -6.134  1.00 90.14 31  C 1 
ATOM 2012 S SD  . MET C 3 31  ? 4.000   -8.629  -4.419  1.00 84.24 31  C 1 
ATOM 2013 C CE  . MET C 3 31  ? 5.545   -8.314  -3.543  1.00 72.99 31  C 1 
ATOM 2014 N N   . CYS C 3 32  ? 7.293   -10.032 -9.881  1.00 95.23 32  C 1 
ATOM 2015 C CA  . CYS C 3 32  ? 8.467   -10.666 -10.469 1.00 94.98 32  C 1 
ATOM 2016 C C   . CYS C 3 32  ? 9.302   -9.621  -11.197 1.00 95.25 32  C 1 
ATOM 2017 O O   . CYS C 3 32  ? 8.738   -8.734  -11.842 1.00 94.37 32  C 1 
ATOM 2018 C CB  . CYS C 3 32  ? 8.044   -11.784 -11.419 1.00 94.18 32  C 1 
ATOM 2019 S SG  . CYS C 3 32  ? 7.181   -13.111 -10.537 1.00 90.49 32  C 1 
ATOM 2020 N N   . ASP C 3 33  ? 10.623  -9.769  -11.132 1.00 95.28 33  C 1 
ATOM 2021 C CA  . ASP C 3 33  ? 11.549  -8.909  -11.846 1.00 95.31 33  C 1 
ATOM 2022 C C   . ASP C 3 33  ? 11.351  -9.009  -13.362 1.00 96.10 33  C 1 
ATOM 2023 O O   . ASP C 3 33  ? 10.886  -10.024 -13.895 1.00 95.79 33  C 1 
ATOM 2024 C CB  . ASP C 3 33  ? 12.999  -9.231  -11.433 1.00 93.86 33  C 1 
ATOM 2025 C CG  . ASP C 3 33  ? 13.203  -9.074  -9.920  1.00 90.63 33  C 1 
ATOM 2026 O OD1 . ASP C 3 33  ? 12.614  -8.136  -9.337  1.00 86.79 33  C 1 
ATOM 2027 O OD2 . ASP C 3 33  ? 13.857  -9.962  -9.324  1.00 85.48 33  C 1 
ATOM 2028 N N   . PHE C 3 34  ? 11.669  -7.929  -14.061 1.00 95.13 34  C 1 
ATOM 2029 C CA  . PHE C 3 34  ? 11.749  -7.945  -15.511 1.00 95.64 34  C 1 
ATOM 2030 C C   . PHE C 3 34  ? 12.975  -8.750  -15.938 1.00 95.86 34  C 1 
ATOM 2031 O O   . PHE C 3 34  ? 14.085  -8.512  -15.489 1.00 95.16 34  C 1 
ATOM 2032 C CB  . PHE C 3 34  ? 11.783  -6.517  -16.059 1.00 95.55 34  C 1 
ATOM 2033 C CG  . PHE C 3 34  ? 10.583  -5.654  -15.738 1.00 95.63 34  C 1 
ATOM 2034 C CD1 . PHE C 3 34  ? 9.272   -6.172  -15.795 1.00 94.51 34  C 1 
ATOM 2035 C CD2 . PHE C 3 34  ? 10.761  -4.293  -15.412 1.00 94.29 34  C 1 
ATOM 2036 C CE1 . PHE C 3 34  ? 8.162   -5.344  -15.534 1.00 93.88 34  C 1 
ATOM 2037 C CE2 . PHE C 3 34  ? 9.660   -3.465  -15.156 1.00 93.77 34  C 1 
ATOM 2038 C CZ  . PHE C 3 34  ? 8.357   -3.990  -15.222 1.00 94.47 34  C 1 
ATOM 2039 N N   . GLU C 3 35  ? 12.756  -9.691  -16.849 1.00 96.24 35  C 1 
ATOM 2040 C CA  . GLU C 3 35  ? 13.797  -10.543 -17.399 1.00 96.42 35  C 1 
ATOM 2041 C C   . GLU C 3 35  ? 13.982  -10.262 -18.893 1.00 96.77 35  C 1 
ATOM 2042 O O   . GLU C 3 35  ? 13.049  -9.864  -19.598 1.00 96.07 35  C 1 
ATOM 2043 C CB  . GLU C 3 35  ? 13.461  -12.018 -17.178 1.00 95.76 35  C 1 
ATOM 2044 C CG  . GLU C 3 35  ? 13.420  -12.441 -15.704 1.00 92.00 35  C 1 
ATOM 2045 C CD  . GLU C 3 35  ? 12.918  -13.887 -15.524 1.00 87.86 35  C 1 
ATOM 2046 O OE1 . GLU C 3 35  ? 12.871  -14.351 -14.365 1.00 80.31 35  C 1 
ATOM 2047 O OE2 . GLU C 3 35  ? 12.502  -14.512 -16.535 1.00 79.84 35  C 1 
ATOM 2048 N N   . SER C 3 36  ? 15.181  -10.501 -19.382 1.00 96.08 36  C 1 
ATOM 2049 C CA  . SER C 3 36  ? 15.526  -10.298 -20.785 1.00 96.14 36  C 1 
ATOM 2050 C C   . SER C 3 36  ? 14.520  -10.964 -21.731 1.00 96.24 36  C 1 
ATOM 2051 O O   . SER C 3 36  ? 14.095  -12.109 -21.537 1.00 94.63 36  C 1 
ATOM 2052 C CB  . SER C 3 36  ? 16.937  -10.820 -21.045 1.00 95.03 36  C 1 
ATOM 2053 O OG  . SER C 3 36  ? 17.328  -10.512 -22.375 1.00 86.68 36  C 1 
ATOM 2054 N N   . ARG C 3 37  ? 14.129  -10.231 -22.774 1.00 95.82 37  C 1 
ATOM 2055 C CA  . ARG C 3 37  ? 13.168  -10.631 -23.821 1.00 96.25 37  C 1 
ATOM 2056 C C   . ARG C 3 37  ? 11.711  -10.749 -23.377 1.00 96.58 37  C 1 
ATOM 2057 O O   . ARG C 3 37  ? 10.862  -11.025 -24.243 1.00 94.98 37  C 1 
ATOM 2058 C CB  . ARG C 3 37  ? 13.621  -11.916 -24.538 1.00 95.13 37  C 1 
ATOM 2059 C CG  . ARG C 3 37  ? 15.062  -11.865 -25.061 1.00 89.02 37  C 1 
ATOM 2060 C CD  . ARG C 3 37  ? 15.421  -13.205 -25.702 1.00 80.59 37  C 1 
ATOM 2061 N NE  . ARG C 3 37  ? 16.797  -13.214 -26.211 1.00 69.46 37  C 1 
ATOM 2062 C CZ  . ARG C 3 37  ? 17.397  -14.227 -26.818 1.00 60.00 37  C 1 
ATOM 2063 N NH1 . ARG C 3 37  ? 16.791  -15.365 -27.047 1.00 53.00 37  C 1 
ATOM 2064 N NH2 . ARG C 3 37  ? 18.629  -14.112 -27.217 1.00 52.31 37  C 1 
ATOM 2065 N N   . GLN C 3 38  ? 11.372  -10.525 -22.113 1.00 97.13 38  C 1 
ATOM 2066 C CA  . GLN C 3 38  ? 9.968   -10.434 -21.690 1.00 97.16 38  C 1 
ATOM 2067 C C   . GLN C 3 38  ? 9.288   -9.239  -22.361 1.00 97.29 38  C 1 
ATOM 2068 O O   . GLN C 3 38  ? 9.897   -8.195  -22.568 1.00 96.64 38  C 1 
ATOM 2069 C CB  . GLN C 3 38  ? 9.867   -10.344 -20.161 1.00 96.84 38  C 1 
ATOM 2070 C CG  . GLN C 3 38  ? 10.195  -11.689 -19.493 1.00 95.75 38  C 1 
ATOM 2071 C CD  . GLN C 3 38  ? 10.087  -11.637 -17.969 1.00 96.30 38  C 1 
ATOM 2072 O OE1 . GLN C 3 38  ? 9.886   -10.596 -17.368 1.00 93.17 38  C 1 
ATOM 2073 N NE2 . GLN C 3 38  ? 10.206  -12.753 -17.298 1.00 92.67 38  C 1 
ATOM 2074 N N   . LEU C 3 39  ? 8.016   -9.382  -22.737 1.00 97.40 39  C 1 
ATOM 2075 C CA  . LEU C 3 39  ? 7.238   -8.308  -23.339 1.00 97.46 39  C 1 
ATOM 2076 C C   . LEU C 3 39  ? 6.689   -7.409  -22.232 1.00 97.50 39  C 1 
ATOM 2077 O O   . LEU C 3 39  ? 5.889   -7.863  -21.410 1.00 96.92 39  C 1 
ATOM 2078 C CB  . LEU C 3 39  ? 6.130   -8.897  -24.227 1.00 96.93 39  C 1 
ATOM 2079 C CG  . LEU C 3 39  ? 5.385   -7.845  -25.078 1.00 94.80 39  C 1 
ATOM 2080 C CD1 . LEU C 3 39  ? 6.273   -7.295  -26.193 1.00 92.01 39  C 1 
ATOM 2081 C CD2 . LEU C 3 39  ? 4.153   -8.472  -25.720 1.00 91.84 39  C 1 
ATOM 2082 N N   . LEU C 3 40  ? 7.102   -6.141  -22.256 1.00 97.00 40  C 1 
ATOM 2083 C CA  . LEU C 3 40  ? 6.597   -5.092  -21.381 1.00 96.96 40  C 1 
ATOM 2084 C C   . LEU C 3 40  ? 5.592   -4.225  -22.130 1.00 96.88 40  C 1 
ATOM 2085 O O   . LEU C 3 40  ? 5.685   -4.053  -23.343 1.00 96.24 40  C 1 
ATOM 2086 C CB  . LEU C 3 40  ? 7.752   -4.247  -20.812 1.00 96.74 40  C 1 
ATOM 2087 C CG  . LEU C 3 40  ? 8.855   -5.029  -20.071 1.00 95.33 40  C 1 
ATOM 2088 C CD1 . LEU C 3 40  ? 9.754   -4.047  -19.328 1.00 92.37 40  C 1 
ATOM 2089 C CD2 . LEU C 3 40  ? 8.301   -6.032  -19.053 1.00 91.77 40  C 1 
ATOM 2090 N N   . ARG C 3 41  ? 4.616   -3.697  -21.398 1.00 96.75 41  C 1 
ATOM 2091 C CA  . ARG C 3 41  ? 3.643   -2.697  -21.839 1.00 96.38 41  C 1 
ATOM 2092 C C   . ARG C 3 41  ? 3.892   -1.409  -21.081 1.00 96.48 41  C 1 
ATOM 2093 O O   . ARG C 3 41  ? 4.018   -1.455  -19.856 1.00 95.84 41  C 1 
ATOM 2094 C CB  . ARG C 3 41  ? 2.229   -3.232  -21.569 1.00 95.67 41  C 1 
ATOM 2095 C CG  . ARG C 3 41  ? 1.085   -2.359  -22.088 1.00 92.13 41  C 1 
ATOM 2096 C CD  . ARG C 3 41  ? 0.840   -2.562  -23.578 1.00 91.34 41  C 1 
ATOM 2097 N NE  . ARG C 3 41  ? 0.269   -3.898  -23.856 1.00 90.47 41  C 1 
ATOM 2098 C CZ  . ARG C 3 41  ? 0.145   -4.478  -25.034 1.00 91.80 41  C 1 
ATOM 2099 N NH1 . ARG C 3 41  ? 0.539   -3.900  -26.125 1.00 83.62 41  C 1 
ATOM 2100 N NH2 . ARG C 3 41  ? -0.395  -5.648  -25.122 1.00 86.47 41  C 1 
ATOM 2101 N N   . VAL C 3 42  ? 3.930   -0.280  -21.803 1.00 96.02 42  C 1 
ATOM 2102 C CA  . VAL C 3 42  ? 4.086   1.058   -21.231 1.00 95.96 42  C 1 
ATOM 2103 C C   . VAL C 3 42  ? 2.739   1.765   -21.307 1.00 95.94 42  C 1 
ATOM 2104 O O   . VAL C 3 42  ? 2.133   1.831   -22.373 1.00 95.19 42  C 1 
ATOM 2105 C CB  . VAL C 3 42  ? 5.186   1.863   -21.945 1.00 95.07 42  C 1 
ATOM 2106 C CG1 . VAL C 3 42  ? 5.487   3.159   -21.191 1.00 92.30 42  C 1 
ATOM 2107 C CG2 . VAL C 3 42  ? 6.491   1.068   -22.057 1.00 92.75 42  C 1 
ATOM 2108 N N   . LEU C 3 43  ? 2.247   2.265   -20.179 1.00 95.97 43  C 1 
ATOM 2109 C CA  . LEU C 3 43  ? 1.031   3.066   -20.119 1.00 96.07 43  C 1 
ATOM 2110 C C   . LEU C 3 43  ? 1.344   4.543   -20.438 1.00 95.84 43  C 1 
ATOM 2111 O O   . LEU C 3 43  ? 2.489   4.950   -20.310 1.00 94.98 43  C 1 
ATOM 2112 C CB  . LEU C 3 43  ? 0.362   2.894   -18.750 1.00 96.03 43  C 1 
ATOM 2113 C CG  . LEU C 3 43  ? -0.050  1.453   -18.392 1.00 95.14 43  C 1 
ATOM 2114 C CD1 . LEU C 3 43  ? -0.949  1.480   -17.160 1.00 93.18 43  C 1 
ATOM 2115 C CD2 . LEU C 3 43  ? -0.824  0.750   -19.515 1.00 92.23 43  C 1 
ATOM 2116 N N   . PRO C 3 44  ? 0.328   5.382   -20.781 1.00 95.12 44  C 1 
ATOM 2117 C CA  . PRO C 3 44  ? 0.537   6.809   -21.054 1.00 94.61 44  C 1 
ATOM 2118 C C   . PRO C 3 44  ? 1.230   7.578   -19.920 1.00 94.68 44  C 1 
ATOM 2119 O O   . PRO C 3 44  ? 1.943   8.544   -20.152 1.00 93.19 44  C 1 
ATOM 2120 C CB  . PRO C 3 44  ? -0.863  7.374   -21.321 1.00 93.61 44  C 1 
ATOM 2121 C CG  . PRO C 3 44  ? -1.631  6.175   -21.855 1.00 92.07 44  C 1 
ATOM 2122 C CD  . PRO C 3 44  ? -1.048  5.009   -21.063 1.00 94.36 44  C 1 
ATOM 2123 N N   . CYS C 3 45  ? 1.068   7.125   -18.682 1.00 94.94 45  C 1 
ATOM 2124 C CA  . CYS C 3 45  ? 1.751   7.665   -17.511 1.00 94.64 45  C 1 
ATOM 2125 C C   . CYS C 3 45  ? 3.211   7.187   -17.342 1.00 94.29 45  C 1 
ATOM 2126 O O   . CYS C 3 45  ? 3.795   7.401   -16.281 1.00 92.50 45  C 1 
ATOM 2127 C CB  . CYS C 3 45  ? 0.904   7.335   -16.273 1.00 94.57 45  C 1 
ATOM 2128 S SG  . CYS C 3 45  ? 0.726   5.525   -16.078 1.00 94.37 45  C 1 
ATOM 2129 N N   . ASN C 3 46  ? 3.775   6.498   -18.329 1.00 94.62 46  C 1 
ATOM 2130 C CA  . ASN C 3 46  ? 5.135   5.936   -18.357 1.00 94.67 46  C 1 
ATOM 2131 C C   . ASN C 3 46  ? 5.416   4.791   -17.356 1.00 95.10 46  C 1 
ATOM 2132 O O   . ASN C 3 46  ? 6.550   4.322   -17.273 1.00 93.88 46  C 1 
ATOM 2133 C CB  . ASN C 3 46  ? 6.177   7.058   -18.286 1.00 93.26 46  C 1 
ATOM 2134 C CG  . ASN C 3 46  ? 6.088   8.005   -19.474 1.00 87.42 46  C 1 
ATOM 2135 O OD1 . ASN C 3 46  ? 5.812   7.611   -20.589 1.00 77.05 46  C 1 
ATOM 2136 N ND2 . ASN C 3 46  ? 6.333   9.280   -19.261 1.00 73.10 46  C 1 
ATOM 2137 N N   . HIS C 3 47  ? 4.399   4.290   -16.650 1.00 95.55 47  C 1 
ATOM 2138 C CA  . HIS C 3 47  ? 4.589   3.102   -15.816 1.00 96.12 47  C 1 
ATOM 2139 C C   . HIS C 3 47  ? 4.606   1.826   -16.663 1.00 96.25 47  C 1 
ATOM 2140 O O   . HIS C 3 47  ? 3.804   1.648   -17.586 1.00 95.76 47  C 1 
ATOM 2141 C CB  . HIS C 3 47  ? 3.533   3.038   -14.720 1.00 96.19 47  C 1 
ATOM 2142 C CG  . HIS C 3 47  ? 3.635   4.156   -13.730 1.00 96.08 47  C 1 
ATOM 2143 N ND1 . HIS C 3 47  ? 2.760   5.210   -13.607 1.00 93.31 47  C 1 
ATOM 2144 C CD2 . HIS C 3 47  ? 4.601   4.332   -12.772 1.00 92.86 47  C 1 
ATOM 2145 C CE1 . HIS C 3 47  ? 3.182   5.996   -12.599 1.00 93.12 47  C 1 
ATOM 2146 N NE2 . HIS C 3 47  ? 4.297   5.483   -12.067 1.00 93.44 47  C 1 
ATOM 2147 N N   . GLU C 3 48  ? 5.472   0.891   -16.285 1.00 95.95 48  C 1 
ATOM 2148 C CA  . GLU C 3 48  ? 5.742   -0.318  -17.044 1.00 96.16 48  C 1 
ATOM 2149 C C   . GLU C 3 48  ? 5.332   -1.590  -16.305 1.00 96.50 48  C 1 
ATOM 2150 O O   . GLU C 3 48  ? 5.469   -1.720  -15.089 1.00 95.99 48  C 1 
ATOM 2151 C CB  . GLU C 3 48  ? 7.227   -0.405  -17.409 1.00 94.37 48  C 1 
ATOM 2152 C CG  . GLU C 3 48  ? 7.744   0.818   -18.163 1.00 89.90 48  C 1 
ATOM 2153 C CD  . GLU C 3 48  ? 9.144   0.593   -18.714 1.00 90.23 48  C 1 
ATOM 2154 O OE1 . GLU C 3 48  ? 9.523   1.302   -19.660 1.00 85.31 48  C 1 
ATOM 2155 O OE2 . GLU C 3 48  ? 9.827   -0.347  -18.246 1.00 85.58 48  C 1 
ATOM 2156 N N   . PHE C 3 49  ? 4.855   -2.571  -17.073 1.00 97.12 49  C 1 
ATOM 2157 C CA  . PHE C 3 49  ? 4.393   -3.848  -16.541 1.00 97.45 49  C 1 
ATOM 2158 C C   . PHE C 3 49  ? 4.693   -4.968  -17.544 1.00 97.61 49  C 1 
ATOM 2159 O O   . PHE C 3 49  ? 4.772   -4.735  -18.745 1.00 97.21 49  C 1 
ATOM 2160 C CB  . PHE C 3 49  ? 2.886   -3.789  -16.271 1.00 97.31 49  C 1 
ATOM 2161 C CG  . PHE C 3 49  ? 2.423   -2.591  -15.468 1.00 97.32 49  C 1 
ATOM 2162 C CD1 . PHE C 3 49  ? 2.353   -2.646  -14.066 1.00 96.33 49  C 1 
ATOM 2163 C CD2 . PHE C 3 49  ? 2.106   -1.388  -16.123 1.00 96.28 49  C 1 
ATOM 2164 C CE1 . PHE C 3 49  ? 1.986   -1.511  -13.319 1.00 95.67 49  C 1 
ATOM 2165 C CE2 . PHE C 3 49  ? 1.739   -0.245  -15.381 1.00 95.65 49  C 1 
ATOM 2166 C CZ  . PHE C 3 49  ? 1.687   -0.304  -13.983 1.00 96.07 49  C 1 
ATOM 2167 N N   . HIS C 3 50  ? 4.748   -6.213  -17.082 1.00 97.30 50  C 1 
ATOM 2168 C CA  . HIS C 3 50  ? 4.596   -7.325  -18.013 1.00 97.68 50  C 1 
ATOM 2169 C C   . HIS C 3 50  ? 3.273   -7.172  -18.780 1.00 97.58 50  C 1 
ATOM 2170 O O   . HIS C 3 50  ? 2.215   -7.069  -18.153 1.00 97.06 50  C 1 
ATOM 2171 C CB  . HIS C 3 50  ? 4.585   -8.661  -17.261 1.00 97.48 50  C 1 
ATOM 2172 C CG  . HIS C 3 50  ? 5.894   -9.015  -16.628 1.00 97.10 50  C 1 
ATOM 2173 N ND1 . HIS C 3 50  ? 6.115   -9.277  -15.288 1.00 91.91 50  C 1 
ATOM 2174 C CD2 . HIS C 3 50  ? 7.083   -9.194  -17.269 1.00 91.26 50  C 1 
ATOM 2175 C CE1 . HIS C 3 50  ? 7.408   -9.592  -15.142 1.00 92.85 50  C 1 
ATOM 2176 N NE2 . HIS C 3 50  ? 8.029   -9.557  -16.316 1.00 93.24 50  C 1 
ATOM 2177 N N   . ALA C 3 51  ? 3.303   -7.239  -20.109 1.00 97.44 51  C 1 
ATOM 2178 C CA  . ALA C 3 51  ? 2.118   -7.083  -20.954 1.00 97.26 51  C 1 
ATOM 2179 C C   . ALA C 3 51  ? 0.990   -8.036  -20.521 1.00 97.03 51  C 1 
ATOM 2180 O O   . ALA C 3 51  ? -0.113  -7.588  -20.221 1.00 96.34 51  C 1 
ATOM 2181 C CB  . ALA C 3 51  ? 2.522   -7.291  -22.419 1.00 96.91 51  C 1 
ATOM 2182 N N   . LYS C 3 52  ? 1.282   -9.322  -20.326 1.00 97.17 52  C 1 
ATOM 2183 C CA  . LYS C 3 52  ? 0.302   -10.314 -19.846 1.00 96.58 52  C 1 
ATOM 2184 C C   . LYS C 3 52  ? -0.361  -9.950  -18.507 1.00 96.78 52  C 1 
ATOM 2185 O O   . LYS C 3 52  ? -1.499  -10.354 -18.264 1.00 95.75 52  C 1 
ATOM 2186 C CB  . LYS C 3 52  ? 0.971   -11.685 -19.707 1.00 95.38 52  C 1 
ATOM 2187 C CG  . LYS C 3 52  ? 1.400   -12.296 -21.051 1.00 79.35 52  C 1 
ATOM 2188 C CD  . LYS C 3 52  ? 1.999   -13.693 -20.837 1.00 76.90 52  C 1 
ATOM 2189 C CE  . LYS C 3 52  ? 2.429   -14.300 -22.178 1.00 63.98 52  C 1 
ATOM 2190 N NZ  . LYS C 3 52  ? 3.067   -15.636 -22.018 1.00 57.37 52  C 1 
ATOM 2191 N N   . CYS C 3 53  ? 0.336   -9.226  -17.638 1.00 96.93 53  C 1 
ATOM 2192 C CA  . CYS C 3 53  ? -0.167  -8.831  -16.335 1.00 97.07 53  C 1 
ATOM 2193 C C   . CYS C 3 53  ? -1.103  -7.623  -16.444 1.00 96.92 53  C 1 
ATOM 2194 O O   . CYS C 3 53  ? -2.244  -7.696  -15.994 1.00 96.16 53  C 1 
ATOM 2195 C CB  . CYS C 3 53  ? 1.011   -8.544  -15.382 1.00 97.03 53  C 1 
ATOM 2196 S SG  . CYS C 3 53  ? 1.903   -10.086 -14.996 1.00 96.52 53  C 1 
ATOM 2197 N N   . VAL C 3 54  ? -0.643  -6.534  -17.063 1.00 96.81 54  C 1 
ATOM 2198 C CA  . VAL C 3 54  ? -1.424  -5.295  -17.169 1.00 96.68 54  C 1 
ATOM 2199 C C   . VAL C 3 54  ? -2.595  -5.447  -18.132 1.00 96.56 54  C 1 
ATOM 2200 O O   . VAL C 3 54  ? -3.681  -4.979  -17.827 1.00 96.06 54  C 1 
ATOM 2201 C CB  . VAL C 3 54  ? -0.518  -4.092  -17.493 1.00 96.02 54  C 1 
ATOM 2202 C CG1 . VAL C 3 54  ? -0.054  -4.045  -18.945 1.00 93.88 54  C 1 
ATOM 2203 C CG2 . VAL C 3 54  ? -1.220  -2.788  -17.121 1.00 93.95 54  C 1 
ATOM 2204 N N   . ASP C 3 55  ? -2.445  -6.209  -19.215 1.00 96.67 55  C 1 
ATOM 2205 C CA  . ASP C 3 55  ? -3.529  -6.467  -20.167 1.00 96.22 55  C 1 
ATOM 2206 C C   . ASP C 3 55  ? -4.719  -7.165  -19.481 1.00 96.09 55  C 1 
ATOM 2207 O O   . ASP C 3 55  ? -5.877  -6.861  -19.757 1.00 95.21 55  C 1 
ATOM 2208 C CB  . ASP C 3 55  ? -3.027  -7.346  -21.331 1.00 95.85 55  C 1 
ATOM 2209 C CG  . ASP C 3 55  ? -1.990  -6.700  -22.255 1.00 95.32 55  C 1 
ATOM 2210 O OD1 . ASP C 3 55  ? -1.569  -5.551  -22.030 1.00 93.50 55  C 1 
ATOM 2211 O OD2 . ASP C 3 55  ? -1.588  -7.369  -23.235 1.00 93.06 55  C 1 
ATOM 2212 N N   . LYS C 3 56  ? -4.456  -8.088  -18.548 1.00 96.03 56  C 1 
ATOM 2213 C CA  . LYS C 3 56  ? -5.511  -8.741  -17.756 1.00 95.94 56  C 1 
ATOM 2214 C C   . LYS C 3 56  ? -6.219  -7.750  -16.831 1.00 96.05 56  C 1 
ATOM 2215 O O   . LYS C 3 56  ? -7.429  -7.828  -16.692 1.00 95.21 56  C 1 
ATOM 2216 C CB  . LYS C 3 56  ? -4.935  -9.942  -16.991 1.00 95.39 56  C 1 
ATOM 2217 C CG  . LYS C 3 56  ? -6.047  -10.721 -16.256 1.00 88.82 56  C 1 
ATOM 2218 C CD  . LYS C 3 56  ? -5.522  -11.969 -15.543 1.00 85.08 56  C 1 
ATOM 2219 C CE  . LYS C 3 56  ? -6.674  -12.595 -14.752 1.00 77.02 56  C 1 
ATOM 2220 N NZ  . LYS C 3 56  ? -6.250  -13.739 -13.894 1.00 68.97 56  C 1 
ATOM 2221 N N   . TRP C 3 57  ? -5.489  -6.816  -16.229 1.00 96.18 57  C 1 
ATOM 2222 C CA  . TRP C 3 57  ? -6.064  -5.753  -15.413 1.00 96.10 57  C 1 
ATOM 2223 C C   . TRP C 3 57  ? -6.917  -4.800  -16.248 1.00 96.00 57  C 1 
ATOM 2224 O O   . TRP C 3 57  ? -8.082  -4.564  -15.913 1.00 94.84 57  C 1 
ATOM 2225 C CB  . TRP C 3 57  ? -4.935  -5.002  -14.694 1.00 96.06 57  C 1 
ATOM 2226 C CG  . TRP C 3 57  ? -5.387  -3.761  -13.983 1.00 96.17 57  C 1 
ATOM 2227 C CD1 . TRP C 3 57  ? -5.152  -2.492  -14.372 1.00 95.46 57  C 1 
ATOM 2228 C CD2 . TRP C 3 57  ? -6.173  -3.669  -12.752 1.00 96.33 57  C 1 
ATOM 2229 N NE1 . TRP C 3 57  ? -5.712  -1.618  -13.465 1.00 95.52 57  C 1 
ATOM 2230 C CE2 . TRP C 3 57  ? -6.346  -2.299  -12.456 1.00 95.95 57  C 1 
ATOM 2231 C CE3 . TRP C 3 57  ? -6.723  -4.624  -11.875 1.00 95.95 57  C 1 
ATOM 2232 C CZ2 . TRP C 3 57  ? -7.055  -1.872  -11.301 1.00 95.49 57  C 1 
ATOM 2233 C CZ3 . TRP C 3 57  ? -7.427  -4.195  -10.730 1.00 95.39 57  C 1 
ATOM 2234 C CH2 . TRP C 3 57  ? -7.585  -2.835  -10.450 1.00 95.23 57  C 1 
ATOM 2235 N N   . LEU C 3 58  ? -6.408  -4.332  -17.394 1.00 95.84 58  C 1 
ATOM 2236 C CA  . LEU C 3 58  ? -7.060  -3.360  -18.275 1.00 95.41 58  C 1 
ATOM 2237 C C   . LEU C 3 58  ? -8.301  -3.906  -18.986 1.00 94.80 58  C 1 
ATOM 2238 O O   . LEU C 3 58  ? -9.153  -3.133  -19.408 1.00 93.46 58  C 1 
ATOM 2239 C CB  . LEU C 3 58  ? -6.036  -2.829  -19.287 1.00 95.35 58  C 1 
ATOM 2240 C CG  . LEU C 3 58  ? -4.912  -1.975  -18.680 1.00 94.59 58  C 1 
ATOM 2241 C CD1 . LEU C 3 58  ? -3.945  -1.548  -19.782 1.00 93.51 58  C 1 
ATOM 2242 C CD2 . LEU C 3 58  ? -5.443  -0.721  -17.977 1.00 93.21 58  C 1 
ATOM 2243 N N   . LYS C 3 59  ? -8.507  -5.229  -19.050 1.00 94.81 59  C 1 
ATOM 2244 C CA  . LYS C 3 59  ? -9.778  -5.801  -19.514 1.00 94.06 59  C 1 
ATOM 2245 C C   . LYS C 3 59  ? -10.961 -5.439  -18.611 1.00 93.22 59  C 1 
ATOM 2246 O O   . LYS C 3 59  ? -12.086 -5.343  -19.094 1.00 90.51 59  C 1 
ATOM 2247 C CB  . LYS C 3 59  ? -9.656  -7.320  -19.648 1.00 93.16 59  C 1 
ATOM 2248 C CG  . LYS C 3 59  ? -8.881  -7.693  -20.917 1.00 86.36 59  C 1 
ATOM 2249 C CD  . LYS C 3 59  ? -8.600  -9.201  -20.970 1.00 80.83 59  C 1 
ATOM 2250 C CE  . LYS C 3 59  ? -7.719  -9.476  -22.190 1.00 71.11 59  C 1 
ATOM 2251 N NZ  . LYS C 3 59  ? -7.392  -10.915 -22.333 1.00 63.92 59  C 1 
ATOM 2252 N N   . ALA C 3 60  ? -10.728 -5.245  -17.318 1.00 93.64 60  C 1 
ATOM 2253 C CA  . ALA C 3 60  ? -11.767 -4.945  -16.330 1.00 92.79 60  C 1 
ATOM 2254 C C   . ALA C 3 60  ? -11.700 -3.515  -15.772 1.00 92.64 60  C 1 
ATOM 2255 O O   . ALA C 3 60  ? -12.698 -3.018  -15.242 1.00 89.13 60  C 1 
ATOM 2256 C CB  . ALA C 3 60  ? -11.677 -6.002  -15.222 1.00 90.71 60  C 1 
ATOM 2257 N N   . ASN C 3 61  ? -10.558 -2.842  -15.901 1.00 93.52 61  C 1 
ATOM 2258 C CA  . ASN C 3 61  ? -10.281 -1.534  -15.321 1.00 93.30 61  C 1 
ATOM 2259 C C   . ASN C 3 61  ? -9.701  -0.596  -16.386 1.00 92.91 61  C 1 
ATOM 2260 O O   . ASN C 3 61  ? -9.306  -1.039  -17.455 1.00 90.08 61  C 1 
ATOM 2261 C CB  . ASN C 3 61  ? -9.328  -1.708  -14.131 1.00 92.73 61  C 1 
ATOM 2262 C CG  . ASN C 3 61  ? -9.898  -2.653  -13.091 1.00 91.46 61  C 1 
ATOM 2263 O OD1 . ASN C 3 61  ? -10.711 -2.288  -12.263 1.00 82.63 61  C 1 
ATOM 2264 N ND2 . ASN C 3 61  ? -9.515  -3.915  -13.129 1.00 82.82 61  C 1 
ATOM 2265 N N   . ARG C 3 62  ? -9.674  0.728   -16.113 1.00 91.74 62  C 1 
ATOM 2266 C CA  . ARG C 3 62  ? -9.148  1.745   -17.049 1.00 91.85 62  C 1 
ATOM 2267 C C   . ARG C 3 62  ? -7.973  2.530   -16.491 1.00 92.68 62  C 1 
ATOM 2268 O O   . ARG C 3 62  ? -7.478  3.410   -17.161 1.00 89.64 62  C 1 
ATOM 2269 C CB  . ARG C 3 62  ? -10.271 2.694   -17.485 1.00 88.29 62  C 1 
ATOM 2270 C CG  . ARG C 3 62  ? -11.283 2.005   -18.397 1.00 77.91 62  C 1 
ATOM 2271 C CD  . ARG C 3 62  ? -12.239 3.047   -18.983 1.00 73.30 62  C 1 
ATOM 2272 N NE  . ARG C 3 62  ? -13.190 2.438   -19.915 1.00 64.08 62  C 1 
ATOM 2273 C CZ  . ARG C 3 62  ? -14.027 3.116   -20.690 1.00 55.92 62  C 1 
ATOM 2274 N NH1 . ARG C 3 62  ? -14.103 4.420   -20.649 1.00 51.80 62  C 1 
ATOM 2275 N NH2 . ARG C 3 62  ? -14.800 2.493   -21.530 1.00 48.02 62  C 1 
ATOM 2276 N N   . THR C 3 63  ? -7.545  2.231   -15.299 1.00 94.96 63  C 1 
ATOM 2277 C CA  . THR C 3 63  ? -6.535  3.017   -14.593 1.00 95.30 63  C 1 
ATOM 2278 C C   . THR C 3 63  ? -5.218  2.274   -14.439 1.00 96.10 63  C 1 
ATOM 2279 O O   . THR C 3 63  ? -5.184  1.039   -14.330 1.00 95.61 63  C 1 
ATOM 2280 C CB  . THR C 3 63  ? -7.057  3.495   -13.239 1.00 93.89 63  C 1 
ATOM 2281 O OG1 . THR C 3 63  ? -7.492  2.383   -12.472 1.00 88.28 63  C 1 
ATOM 2282 C CG2 . THR C 3 63  ? -8.248  4.438   -13.386 1.00 87.74 63  C 1 
ATOM 2283 N N   . CYS C 3 64  ? -4.121  3.031   -14.394 1.00 96.14 64  C 1 
ATOM 2284 C CA  . CYS C 3 64  ? -2.803  2.509   -14.075 1.00 96.69 64  C 1 
ATOM 2285 C C   . CYS C 3 64  ? -2.791  1.924   -12.645 1.00 96.86 64  C 1 
ATOM 2286 O O   . CYS C 3 64  ? -3.183  2.625   -11.706 1.00 96.48 64  C 1 
ATOM 2287 C CB  . CYS C 3 64  ? -1.774  3.635   -14.227 1.00 96.55 64  C 1 
ATOM 2288 S SG  . CYS C 3 64  ? -0.124  3.036   -13.745 1.00 96.23 64  C 1 
ATOM 2289 N N   . PRO C 3 65  ? -2.277  0.704   -12.447 1.00 97.17 65  C 1 
ATOM 2290 C CA  . PRO C 3 65  ? -2.153  0.131   -11.114 1.00 97.18 65  C 1 
ATOM 2291 C C   . PRO C 3 65  ? -1.335  0.969   -10.123 1.00 97.00 65  C 1 
ATOM 2292 O O   . PRO C 3 65  ? -1.600  0.905   -8.924  1.00 96.20 65  C 1 
ATOM 2293 C CB  . PRO C 3 65  ? -1.486  -1.225  -11.332 1.00 96.86 65  C 1 
ATOM 2294 C CG  . PRO C 3 65  ? -1.935  -1.620  -12.738 1.00 96.22 65  C 1 
ATOM 2295 C CD  . PRO C 3 65  ? -1.939  -0.277  -13.472 1.00 97.17 65  C 1 
ATOM 2296 N N   . ILE C 3 66  ? -0.364  1.749   -10.605 1.00 96.75 66  C 1 
ATOM 2297 C CA  . ILE C 3 66  ? 0.549   2.523   -9.754  1.00 96.66 66  C 1 
ATOM 2298 C C   . ILE C 3 66  ? -0.036  3.900   -9.429  1.00 96.40 66  C 1 
ATOM 2299 O O   . ILE C 3 66  ? -0.193  4.223   -8.260  1.00 95.22 66  C 1 
ATOM 2300 C CB  . ILE C 3 66  ? 1.960   2.602   -10.386 1.00 96.28 66  C 1 
ATOM 2301 C CG1 . ILE C 3 66  ? 2.602   1.196   -10.418 1.00 95.19 66  C 1 
ATOM 2302 C CG2 . ILE C 3 66  ? 2.863   3.578   -9.612  1.00 94.93 66  C 1 
ATOM 2303 C CD1 . ILE C 3 66  ? 3.924   1.124   -11.199 1.00 92.98 66  C 1 
ATOM 2304 N N   . CYS C 3 67  ? -0.369  4.707   -10.444 1.00 96.59 67  C 1 
ATOM 2305 C CA  . CYS C 3 67  ? -0.754  6.107   -10.246 1.00 96.36 67  C 1 
ATOM 2306 C C   . CYS C 3 67  ? -2.252  6.390   -10.416 1.00 96.19 67  C 1 
ATOM 2307 O O   . CYS C 3 67  ? -2.689  7.518   -10.193 1.00 94.71 67  C 1 
ATOM 2308 C CB  . CYS C 3 67  ? 0.086   6.993   -11.166 1.00 95.68 67  C 1 
ATOM 2309 S SG  . CYS C 3 67  ? -0.339  6.674   -12.905 1.00 95.39 67  C 1 
ATOM 2310 N N   . ARG C 3 68  ? -3.049  5.401   -10.827 1.00 95.46 68  C 1 
ATOM 2311 C CA  . ARG C 3 68  ? -4.484  5.504   -11.141 1.00 95.14 68  C 1 
ATOM 2312 C C   . ARG C 3 68  ? -4.826  6.461   -12.297 1.00 94.92 68  C 1 
ATOM 2313 O O   . ARG C 3 68  ? -6.011  6.686   -12.524 1.00 92.78 68  C 1 
ATOM 2314 C CB  . ARG C 3 68  ? -5.303  5.822   -9.881  1.00 93.75 68  C 1 
ATOM 2315 C CG  . ARG C 3 68  ? -5.210  4.744   -8.788  1.00 90.82 68  C 1 
ATOM 2316 C CD  . ARG C 3 68  ? -6.046  5.230   -7.603  1.00 89.42 68  C 1 
ATOM 2317 N NE  . ARG C 3 68  ? -6.194  4.202   -6.550  1.00 87.51 68  C 1 
ATOM 2318 C CZ  . ARG C 3 68  ? -6.521  4.461   -5.296  1.00 86.71 68  C 1 
ATOM 2319 N NH1 . ARG C 3 68  ? -6.664  5.679   -4.852  1.00 78.24 68  C 1 
ATOM 2320 N NH2 . ARG C 3 68  ? -6.722  3.501   -4.459  1.00 79.21 68  C 1 
ATOM 2321 N N   . ALA C 3 69  ? -3.858  6.969   -13.044 1.00 95.17 69  C 1 
ATOM 2322 C CA  . ALA C 3 69  ? -4.108  7.718   -14.264 1.00 94.84 69  C 1 
ATOM 2323 C C   . ALA C 3 69  ? -4.885  6.869   -15.279 1.00 94.96 69  C 1 
ATOM 2324 O O   . ALA C 3 69  ? -4.784  5.635   -15.275 1.00 94.16 69  C 1 
ATOM 2325 C CB  . ALA C 3 69  ? -2.782  8.215   -14.846 1.00 94.05 69  C 1 
ATOM 2326 N N   . ASP C 3 70  ? -5.676  7.523   -16.151 1.00 93.05 70  C 1 
ATOM 2327 C CA  . ASP C 3 70  ? -6.396  6.817   -17.204 1.00 92.52 70  C 1 
ATOM 2328 C C   . ASP C 3 70  ? -5.397  6.166   -18.174 1.00 92.61 70  C 1 
ATOM 2329 O O   . ASP C 3 70  ? -4.449  6.786   -18.654 1.00 90.67 70  C 1 
ATOM 2330 C CB  . ASP C 3 70  ? -7.408  7.729   -17.903 1.00 90.39 70  C 1 
ATOM 2331 C CG  . ASP C 3 70  ? -8.481  6.899   -18.629 1.00 84.44 70  C 1 
ATOM 2332 O OD1 . ASP C 3 70  ? -8.118  5.974   -19.385 1.00 78.04 70  C 1 
ATOM 2333 O OD2 . ASP C 3 70  ? -9.690  7.099   -18.377 1.00 77.62 70  C 1 
ATOM 2334 N N   . ALA C 3 71  ? -5.575  4.879   -18.415 1.00 90.42 71  C 1 
ATOM 2335 C CA  . ALA C 3 71  ? -4.708  4.112   -19.288 1.00 89.54 71  C 1 
ATOM 2336 C C   . ALA C 3 71  ? -5.122  4.196   -20.761 1.00 87.98 71  C 1 
ATOM 2337 O O   . ALA C 3 71  ? -4.414  3.679   -21.625 1.00 82.07 71  C 1 
ATOM 2338 C CB  . ALA C 3 71  ? -4.690  2.661   -18.782 1.00 88.16 71  C 1 
ATOM 2339 N N   . SER C 3 72  ? -6.302  4.788   -21.055 1.00 83.71 72  C 1 
ATOM 2340 C CA  . SER C 3 72  ? -6.837  4.974   -22.396 1.00 79.35 72  C 1 
ATOM 2341 C C   . SER C 3 72  ? -6.630  6.388   -22.943 1.00 76.63 72  C 1 
ATOM 2342 O O   . SER C 3 72  ? -6.856  6.599   -24.129 1.00 67.63 72  C 1 
ATOM 2343 C CB  . SER C 3 72  ? -8.303  4.578   -22.458 1.00 73.63 72  C 1 
ATOM 2344 O OG  . SER C 3 72  ? -9.164  5.398   -21.700 1.00 64.53 72  C 1 
ATOM 2345 N N   . GLU C 3 73  ? -6.200  7.336   -22.107 1.00 71.56 73  C 1 
ATOM 2346 C CA  . GLU C 3 73  ? -5.748  8.638   -22.572 1.00 68.87 73  C 1 
ATOM 2347 C C   . GLU C 3 73  ? -4.470  8.447   -23.395 1.00 66.81 73  C 1 
ATOM 2348 O O   . GLU C 3 73  ? -3.351  8.519   -22.908 1.00 59.99 73  C 1 
ATOM 2349 C CB  . GLU C 3 73  ? -5.562  9.637   -21.420 1.00 62.38 73  C 1 
ATOM 2350 C CG  . GLU C 3 73  ? -6.909  10.148  -20.900 1.00 55.31 73  C 1 
ATOM 2351 C CD  . GLU C 3 73  ? -6.794  11.223  -19.808 1.00 50.76 73  C 1 
ATOM 2352 O OE1 . GLU C 3 73  ? -7.852  11.788  -19.460 1.00 46.23 73  C 1 
ATOM 2353 O OE2 . GLU C 3 73  ? -5.668  11.467  -19.310 1.00 46.63 73  C 1 
ATOM 2354 N N   . VAL C 3 74  ? -4.675  8.180   -24.678 1.00 60.20 74  C 1 
ATOM 2355 C CA  . VAL C 3 74  ? -3.652  8.414   -25.679 1.00 57.44 74  C 1 
ATOM 2356 C C   . VAL C 3 74  ? -3.337  9.899   -25.557 1.00 56.68 74  C 1 
ATOM 2357 O O   . VAL C 3 74  ? -4.207  10.735  -25.815 1.00 51.65 74  C 1 
ATOM 2358 C CB  . VAL C 3 74  ? -4.134  8.057   -27.099 1.00 52.09 74  C 1 
ATOM 2359 C CG1 . VAL C 3 74  ? -2.996  8.160   -28.113 1.00 47.09 74  C 1 
ATOM 2360 C CG2 . VAL C 3 74  ? -4.681  6.621   -27.162 1.00 46.58 74  C 1 
ATOM 2361 N N   . HIS C 3 75  ? -2.116  10.240  -25.170 1.00 49.40 75  C 1 
ATOM 2362 C CA  . HIS C 3 75  ? -1.558  11.527  -25.529 1.00 47.20 75  C 1 
ATOM 2363 C C   . HIS C 3 75  ? -1.636  11.602  -27.054 1.00 46.63 75  C 1 
ATOM 2364 O O   . HIS C 3 75  ? -0.765  11.110  -27.763 1.00 44.29 75  C 1 
ATOM 2365 C CB  . HIS C 3 75  ? -0.122  11.688  -25.009 1.00 43.71 75  C 1 
ATOM 2366 C CG  . HIS C 3 75  ? -0.038  12.117  -23.565 1.00 41.18 75  C 1 
ATOM 2367 N ND1 . HIS C 3 75  ? -0.341  13.371  -23.075 1.00 38.41 75  C 1 
ATOM 2368 C CD2 . HIS C 3 75  ? 0.388   11.365  -22.495 1.00 36.68 75  C 1 
ATOM 2369 C CE1 . HIS C 3 75  ? -0.101  13.368  -21.748 1.00 34.70 75  C 1 
ATOM 2370 N NE2 . HIS C 3 75  ? 0.343   12.171  -21.363 1.00 33.86 75  C 1 
ATOM 2371 N N   . ARG C 3 76  ? -2.743  12.159  -27.558 1.00 38.87 76  C 1 
ATOM 2372 C CA  . ARG C 3 76  ? -2.726  12.773  -28.863 1.00 38.39 76  C 1 
ATOM 2373 C C   . ARG C 3 76  ? -1.773  13.939  -28.686 1.00 38.54 76  C 1 
ATOM 2374 O O   . ARG C 3 76  ? -2.172  14.954  -28.118 1.00 35.16 76  C 1 
ATOM 2375 C CB  . ARG C 3 76  ? -4.114  13.233  -29.317 1.00 35.51 76  C 1 
ATOM 2376 C CG  . ARG C 3 76  ? -5.048  12.061  -29.616 1.00 32.45 76  C 1 
ATOM 2377 C CD  . ARG C 3 76  ? -6.357  12.586  -30.189 1.00 29.72 76  C 1 
ATOM 2378 N NE  . ARG C 3 76  ? -7.335  11.501  -30.368 1.00 27.79 76  C 1 
ATOM 2379 C CZ  . ARG C 3 76  ? -8.514  11.604  -30.976 1.00 25.27 76  C 1 
ATOM 2380 N NH1 . ARG C 3 76  ? -8.925  12.737  -31.494 1.00 25.22 76  C 1 
ATOM 2381 N NH2 . ARG C 3 76  ? -9.289  10.573  -31.059 1.00 24.36 76  C 1 
ATOM 2382 N N   . ASP C 3 77  ? -0.531  13.748  -29.110 1.00 39.98 77  C 1 
ATOM 2383 C CA  . ASP C 3 77  ? 0.285   14.899  -29.437 1.00 39.63 77  C 1 
ATOM 2384 C C   . ASP C 3 77  ? -0.574  15.771  -30.343 1.00 38.74 77  C 1 
ATOM 2385 O O   . ASP C 3 77  ? -1.160  15.300  -31.325 1.00 35.28 77  C 1 
ATOM 2386 C CB  . ASP C 3 77  ? 1.591   14.478  -30.115 1.00 37.22 77  C 1 
ATOM 2387 C CG  . ASP C 3 77  ? 2.595   13.869  -29.131 1.00 33.20 77  C 1 
ATOM 2388 O OD1 . ASP C 3 77  ? 2.653   14.339  -27.973 1.00 31.47 77  C 1 
ATOM 2389 O OD2 . ASP C 3 77  ? 3.303   12.920  -29.542 1.00 31.34 77  C 1 
ATOM 2390 N N   . SER C 3 78  ? -0.758  17.027  -29.960 1.00 34.99 78  C 1 
ATOM 2391 C CA  . SER C 3 78  ? -1.246  18.030  -30.885 1.00 34.18 78  C 1 
ATOM 2392 C C   . SER C 3 78  ? -0.239  18.070  -32.031 1.00 33.81 78  C 1 
ATOM 2393 O O   . SER C 3 78  ? 0.902   18.484  -31.821 1.00 31.51 78  C 1 
ATOM 2394 C CB  . SER C 3 78  ? -1.354  19.389  -30.183 1.00 32.29 78  C 1 
ATOM 2395 O OG  . SER C 3 78  ? -0.172  19.678  -29.463 1.00 28.99 78  C 1 
ATOM 2396 N N   . GLU C 3 79  ? -0.664  17.621  -33.210 1.00 33.63 79  C 1 
ATOM 2397 C CA  . GLU C 3 79  ? -0.104  18.153  -34.444 1.00 38.43 79  C 1 
ATOM 2398 C C   . GLU C 3 79  ? -0.277  19.685  -34.490 1.00 36.67 79  C 1 
ATOM 2399 O O   . GLU C 3 79  ? -1.302  20.192  -33.980 1.00 32.12 79  C 1 
ATOM 2400 C CB  . GLU C 3 79  ? -0.756  17.506  -35.678 1.00 36.04 79  C 1 
ATOM 2401 C CG  . GLU C 3 79  ? -0.320  16.043  -35.928 1.00 31.95 79  C 1 
ATOM 2402 C CD  . GLU C 3 79  ? -0.891  15.461  -37.240 1.00 28.54 79  C 1 
ATOM 2403 O OE1 . GLU C 3 79  ? -0.264  14.527  -37.786 1.00 24.03 79  C 1 
ATOM 2404 O OE2 . GLU C 3 79  ? -1.969  15.909  -37.706 1.00 30.21 79  C 1 
ATOM 2405 O OXT . GLU C 3 79  ? 0.647   20.339  -35.046 1.00 31.81 79  C 1 
#
