# Supplementary material for: Photocross-linking activity-based probes to capture the dynamics of ubiquitin RING E3 ligase interactions
Source: Biochem J. 2026 Jun 3;483(7):1115–30. doi: 10.1042/BCJ20260213 (PMC13234630; doi:10.1042/BCJ20260213)
Supplement: Supplementary Data File S2 [file BCJ-2026-0213_supp2.zip › 03_Chandler_Supplementary datafile2/RNF38/Alphafold/fold_2026_01_22_10_06_rnf38_ring_ubch5a_ubiquitin/fold_2026_01_22_10_06_rnf38_ring_ubch5a_ubiquitin_model_0.cif]

# By using this file you agree to the legally binding terms of use found at alphafoldserver.com/output-terms
data_540fef9a8b421093
#
_entry.id 540fef9a8b421093
#
loop_
_atom_type.symbol
C 
N 
O 
S 
#
loop_
_audit_author.name
_audit_author.pdbx_ordinal
"Google DeepMind" 1 
"Isomorphic Labs" 2 
#
_audit_conform.dict_location https://raw.githubusercontent.com/ihmwg/ModelCIF/master/dist/mmcif_ma.dic
_audit_conform.dict_name     mmcif_ma.dic
_audit_conform.dict_version  1.4.5
#
loop_
_chem_comp.formula
_chem_comp.formula_weight
_chem_comp.id
_chem_comp.mon_nstd_flag
_chem_comp.name
_chem_comp.pdbx_smiles
_chem_comp.pdbx_synonyms
_chem_comp.type
"C3 H7 N O2"    89.093  ALA y ALANINE         C[C@H](N)C(O)=O                  ? "L-PEPTIDE LINKING" 
"C6 H15 N4 O2"  175.209 ARG y ARGININE        N[C@@H](CCCNC(N)=[NH2+])C(O)=O   ? "L-PEPTIDE LINKING" 
"C4 H8 N2 O3"   132.118 ASN y ASPARAGINE      N[C@@H](CC(N)=O)C(O)=O           ? "L-PEPTIDE LINKING" 
"C4 H7 N O4"    133.103 ASP y "ASPARTIC ACID" N[C@@H](CC(O)=O)C(O)=O           ? "L-PEPTIDE LINKING" 
"C3 H7 N O2 S"  121.158 CYS y CYSTEINE        N[C@@H](CS)C(O)=O                ? "L-PEPTIDE LINKING" 
"C5 H10 N2 O3"  146.144 GLN y GLUTAMINE       N[C@@H](CCC(N)=O)C(O)=O          ? "L-PEPTIDE LINKING" 
"C5 H9 N O4"    147.129 GLU y "GLUTAMIC ACID" N[C@@H](CCC(O)=O)C(O)=O          ? "L-PEPTIDE LINKING" 
"C2 H5 N O2"    75.067  GLY y GLYCINE         NCC(O)=O                         ? "PEPTIDE LINKING"   
"C6 H10 N3 O2"  156.162 HIS y HISTIDINE       N[C@@H](Cc1c[nH]c[nH+]1)C(O)=O   ? "L-PEPTIDE LINKING" 
"C6 H13 N O2"   131.173 ILE y ISOLEUCINE      CC[C@H](C)[C@H](N)C(O)=O         ? "L-PEPTIDE LINKING" 
"C6 H13 N O2"   131.173 LEU y LEUCINE         CC(C)C[C@H](N)C(O)=O             ? "L-PEPTIDE LINKING" 
"C6 H15 N2 O2"  147.195 LYS y LYSINE          N[C@@H](CCCC[NH3+])C(O)=O        ? "L-PEPTIDE LINKING" 
"C5 H11 N O2 S" 149.211 MET y METHIONINE      CSCC[C@H](N)C(O)=O               ? "L-PEPTIDE LINKING" 
"C9 H11 N O2"   165.189 PHE y PHENYLALANINE   N[C@@H](Cc1ccccc1)C(O)=O         ? "L-PEPTIDE LINKING" 
"C5 H9 N O2"    115.130 PRO y PROLINE         OC(=O)[C@@H]1CCCN1               ? "L-PEPTIDE LINKING" 
"C3 H7 N O3"    105.093 SER y SERINE          N[C@@H](CO)C(O)=O                ? "L-PEPTIDE LINKING" 
"C4 H9 N O3"    119.119 THR y THREONINE       C[C@@H](O)[C@H](N)C(O)=O         ? "L-PEPTIDE LINKING" 
"C11 H12 N2 O2" 204.225 TRP y TRYPTOPHAN      N[C@@H](Cc1c[nH]c2ccccc12)C(O)=O ? "L-PEPTIDE LINKING" 
"C9 H11 N O3"   181.189 TYR y TYROSINE        N[C@@H](Cc1ccc(O)cc1)C(O)=O      ? "L-PEPTIDE LINKING" 
"C5 H11 N O2"   117.146 VAL y VALINE          CC(C)[C@H](N)C(O)=O              ? "L-PEPTIDE LINKING" 
#
_citation.book_publisher          ?
_citation.country                 UK
_citation.id                      primary
_citation.journal_full            Nature
_citation.journal_id_ASTM         NATUAS
_citation.journal_id_CSD          0006
_citation.journal_id_ISSN         0028-0836
_citation.journal_volume          630
_citation.page_first              493
_citation.page_last               500
_citation.pdbx_database_id_DOI    10.1038/s41586-024-07487-w
_citation.pdbx_database_id_PubMed 38718835
_citation.title                   "Accurate structure prediction of biomolecular interactions with AlphaFold 3"
_citation.year                    2024
#
loop_
_citation_author.citation_id
_citation_author.name
_citation_author.ordinal
primary "Google DeepMind" 1 
primary "Isomorphic Labs" 2 
#
loop_
_entity.id
_entity.pdbx_description
_entity.type
1 . polymer 
2 . polymer 
3 . polymer 
#
loop_
_entity_poly.entity_id
_entity_poly.pdbx_strand_id
_entity_poly.type
1 A polypeptide(L) 
2 B polypeptide(L) 
3 C polypeptide(L) 
#
loop_
_entity_poly_seq.entity_id
_entity_poly_seq.hetero
_entity_poly_seq.mon_id
_entity_poly_seq.num
1 n MET 1   
1 n ALA 2   
1 n LEU 3   
1 n LYS 4   
1 n ARG 5   
1 n ILE 6   
1 n GLN 7   
1 n LYS 8   
1 n GLU 9   
1 n LEU 10  
1 n SER 11  
1 n ASP 12  
1 n LEU 13  
1 n GLN 14  
1 n ARG 15  
1 n ASP 16  
1 n PRO 17  
1 n PRO 18  
1 n ALA 19  
1 n HIS 20  
1 n CYS 21  
1 n SER 22  
1 n ALA 23  
1 n GLY 24  
1 n PRO 25  
1 n VAL 26  
1 n GLY 27  
1 n ASP 28  
1 n ASP 29  
1 n LEU 30  
1 n PHE 31  
1 n HIS 32  
1 n TRP 33  
1 n GLN 34  
1 n ALA 35  
1 n THR 36  
1 n ILE 37  
1 n MET 38  
1 n GLY 39  
1 n PRO 40  
1 n PRO 41  
1 n ASP 42  
1 n SER 43  
1 n ALA 44  
1 n TYR 45  
1 n GLN 46  
1 n GLY 47  
1 n GLY 48  
1 n VAL 49  
1 n PHE 50  
1 n PHE 51  
1 n LEU 52  
1 n THR 53  
1 n VAL 54  
1 n HIS 55  
1 n PHE 56  
1 n PRO 57  
1 n THR 58  
1 n ASP 59  
1 n TYR 60  
1 n PRO 61  
1 n PHE 62  
1 n LYS 63  
1 n PRO 64  
1 n PRO 65  
1 n LYS 66  
1 n ILE 67  
1 n ALA 68  
1 n PHE 69  
1 n THR 70  
1 n THR 71  
1 n LYS 72  
1 n ILE 73  
1 n TYR 74  
1 n HIS 75  
1 n PRO 76  
1 n ASN 77  
1 n ILE 78  
1 n ASN 79  
1 n SER 80  
1 n ASN 81  
1 n GLY 82  
1 n SER 83  
1 n ILE 84  
1 n CYS 85  
1 n LEU 86  
1 n ASP 87  
1 n ILE 88  
1 n LEU 89  
1 n ARG 90  
1 n SER 91  
1 n GLN 92  
1 n TRP 93  
1 n SER 94  
1 n PRO 95  
1 n ALA 96  
1 n LEU 97  
1 n THR 98  
1 n VAL 99  
1 n SER 100 
1 n LYS 101 
1 n VAL 102 
1 n LEU 103 
1 n LEU 104 
1 n SER 105 
1 n ILE 106 
1 n CYS 107 
1 n SER 108 
1 n LEU 109 
1 n LEU 110 
1 n CYS 111 
1 n ASP 112 
1 n PRO 113 
1 n ASN 114 
1 n PRO 115 
1 n ASP 116 
1 n ASP 117 
1 n PRO 118 
1 n LEU 119 
1 n VAL 120 
1 n PRO 121 
1 n ASP 122 
1 n ILE 123 
1 n ALA 124 
1 n GLN 125 
1 n ILE 126 
1 n TYR 127 
1 n LYS 128 
1 n SER 129 
1 n ASP 130 
1 n LYS 131 
1 n GLU 132 
1 n LYS 133 
1 n TYR 134 
1 n ASN 135 
1 n ARG 136 
1 n HIS 137 
1 n ALA 138 
1 n ARG 139 
1 n GLU 140 
1 n TRP 141 
1 n THR 142 
1 n GLN 143 
1 n LYS 144 
1 n TYR 145 
1 n ALA 146 
1 n MET 147 
2 n MET 1   
2 n GLN 2   
2 n ILE 3   
2 n PHE 4   
2 n VAL 5   
2 n LYS 6   
2 n THR 7   
2 n LEU 8   
2 n THR 9   
2 n GLY 10  
2 n LYS 11  
2 n THR 12  
2 n ILE 13  
2 n THR 14  
2 n LEU 15  
2 n GLU 16  
2 n VAL 17  
2 n GLU 18  
2 n PRO 19  
2 n SER 20  
2 n ASP 21  
2 n THR 22  
2 n ILE 23  
2 n GLU 24  
2 n ASN 25  
2 n VAL 26  
2 n LYS 27  
2 n ALA 28  
2 n LYS 29  
2 n ILE 30  
2 n GLN 31  
2 n CYS 32  
2 n LYS 33  
2 n GLU 34  
2 n GLY 35  
2 n ILE 36  
2 n PRO 37  
2 n PRO 38  
2 n ASP 39  
2 n GLN 40  
2 n GLN 41  
2 n ARG 42  
2 n LEU 43  
2 n ILE 44  
2 n PHE 45  
2 n ALA 46  
2 n GLY 47  
2 n LYS 48  
2 n GLN 49  
2 n LEU 50  
2 n GLU 51  
2 n ASP 52  
2 n GLY 53  
2 n ARG 54  
2 n THR 55  
2 n LEU 56  
2 n SER 57  
2 n ASP 58  
2 n TYR 59  
2 n ASN 60  
2 n ILE 61  
2 n GLN 62  
2 n LYS 63  
2 n GLU 64  
2 n SER 65  
2 n THR 66  
2 n LEU 67  
2 n HIS 68  
2 n LEU 69  
2 n VAL 70  
2 n LEU 71  
2 n ARG 72  
2 n LEU 73  
2 n ARG 74  
2 n GLY 75  
2 n GLY 76  
3 n GLY 1   
3 n SER 2   
3 n THR 3   
3 n LYS 4   
3 n ALA 5   
3 n ASP 6   
3 n ILE 7   
3 n GLU 8   
3 n GLN 9   
3 n LEU 10  
3 n PRO 11  
3 n SER 12  
3 n TYR 13  
3 n ARG 14  
3 n PHE 15  
3 n ASN 16  
3 n PRO 17  
3 n ASN 18  
3 n ASN 19  
3 n HIS 20  
3 n GLN 21  
3 n SER 22  
3 n GLU 23  
3 n GLN 24  
3 n THR 25  
3 n LEU 26  
3 n CYS 27  
3 n VAL 28  
3 n VAL 29  
3 n CYS 30  
3 n MET 31  
3 n CYS 32  
3 n ASP 33  
3 n PHE 34  
3 n GLU 35  
3 n SER 36  
3 n ARG 37  
3 n GLN 38  
3 n LEU 39  
3 n LEU 40  
3 n ARG 41  
3 n VAL 42  
3 n LEU 43  
3 n PRO 44  
3 n CYS 45  
3 n ASN 46  
3 n HIS 47  
3 n GLU 48  
3 n PHE 49  
3 n HIS 50  
3 n ALA 51  
3 n LYS 52  
3 n CYS 53  
3 n VAL 54  
3 n ASP 55  
3 n LYS 56  
3 n TRP 57  
3 n LEU 58  
3 n LYS 59  
3 n ALA 60  
3 n ASN 61  
3 n ARG 62  
3 n THR 63  
3 n CYS 64  
3 n PRO 65  
3 n ILE 66  
3 n CYS 67  
3 n ARG 68  
3 n ALA 69  
3 n ASP 70  
3 n ALA 71  
3 n SER 72  
3 n GLU 73  
3 n VAL 74  
3 n HIS 75  
3 n ARG 76  
3 n ASP 77  
3 n SER 78  
3 n GLU 79  
#
_ma_data.content_type "model coordinates"
_ma_data.id           1
_ma_data.name         Model
#
loop_
_ma_data_ref_db.id
_ma_data_ref_db.location_url
_ma_data_ref_db.name
_ma_data_ref_db.release_date
_ma_data_ref_db.version
1  . mgnify                . 2022_05 
2  . mgnify                . 2022_05 
3  . mgnify                . 2022_05 
4  . small_bfd             . default 
5  . small_bfd             . default 
6  . small_bfd             . default 
7  . uniprot_cluster_annot . 2021_04 
8  . uniprot_cluster_annot . 2021_04 
9  . uniprot_cluster_annot . 2021_04 
10 . uniref90              . 2022_05 
11 . uniref90              . 2022_05 
12 . uniref90              . 2022_05 
#
_ma_model_list.data_id          1
_ma_model_list.model_group_id   1
_ma_model_list.model_group_name "AlphaFold-beta-20231127 (28e42126-6655-453a-b545-38e4d603a8f1 @ 2026-02-19 03:15:25)"
_ma_model_list.model_id         1
_ma_model_list.model_name       "Top ranked model"
_ma_model_list.model_type       "Ab initio model"
_ma_model_list.ordinal_id       1
#
loop_
_ma_protocol_step.method_type
_ma_protocol_step.ordinal_id
_ma_protocol_step.protocol_id
_ma_protocol_step.step_id
"coevolution MSA" 1 1 1 
"template search" 2 1 2 
modeling          3 1 3 
#
loop_
_ma_qa_metric.id
_ma_qa_metric.mode
_ma_qa_metric.name
_ma_qa_metric.software_group_id
_ma_qa_metric.type
1 global pLDDT 1 pLDDT 
2 local  pLDDT 1 pLDDT 
#
_ma_qa_metric_global.metric_id    1
_ma_qa_metric_global.metric_value 90.68
_ma_qa_metric_global.model_id     1
_ma_qa_metric_global.ordinal_id   1
#
_ma_software_group.group_id    1
_ma_software_group.ordinal_id  1
_ma_software_group.software_id 1
#
loop_
_ma_target_entity.data_id
_ma_target_entity.entity_id
_ma_target_entity.origin
1 1 . 
1 2 . 
1 3 . 
#
loop_
_ma_target_entity_instance.asym_id
_ma_target_entity_instance.details
_ma_target_entity_instance.entity_id
A . 1 
B . 2 
C . 3 
#
loop_
_pdbx_data_usage.details
_pdbx_data_usage.id
_pdbx_data_usage.type
_pdbx_data_usage.url
;NON-COMMERCIAL USE ONLY, BY USING THIS FILE YOU AGREE TO THE TERMS OF USE FOUND
AT alphafoldserver.com/output-terms.
;
1 license    ? 
;THE INFORMATION IS NOT INTENDED FOR, HAS NOT BEEN VALIDATED FOR, AND IS NOT
APPROVED FOR CLINICAL USE. IT SHOULD NOT BE USED FOR CLINICAL PURPOSE OR RELIED
ON FOR MEDICAL OR OTHER PROFESSIONAL ADVICE. IT IS THEORETICAL MODELLING ONLY
AND CAUTION SHOULD BE EXERCISED IN ITS USE. IT IS PROVIDED "AS-IS" WITHOUT ANY
WARRANTY OF ANY KIND, WHETHER EXPRESSED OR IMPLIED. NO WARRANTY IS GIVEN THAT
USE OF THE INFORMATION SHALL NOT INFRINGE THE RIGHTS OF ANY THIRD PARTY.
;
2 disclaimer ? 
#
loop_
_pdbx_poly_seq_scheme.asym_id
_pdbx_poly_seq_scheme.auth_seq_num
_pdbx_poly_seq_scheme.entity_id
_pdbx_poly_seq_scheme.hetero
_pdbx_poly_seq_scheme.mon_id
_pdbx_poly_seq_scheme.pdb_ins_code
_pdbx_poly_seq_scheme.pdb_seq_num
_pdbx_poly_seq_scheme.pdb_strand_id
_pdbx_poly_seq_scheme.seq_id
A 1   1 n MET . 1   A 1   
A 2   1 n ALA . 2   A 2   
A 3   1 n LEU . 3   A 3   
A 4   1 n LYS . 4   A 4   
A 5   1 n ARG . 5   A 5   
A 6   1 n ILE . 6   A 6   
A 7   1 n GLN . 7   A 7   
A 8   1 n LYS . 8   A 8   
A 9   1 n GLU . 9   A 9   
A 10  1 n LEU . 10  A 10  
A 11  1 n SER . 11  A 11  
A 12  1 n ASP . 12  A 12  
A 13  1 n LEU . 13  A 13  
A 14  1 n GLN . 14  A 14  
A 15  1 n ARG . 15  A 15  
A 16  1 n ASP . 16  A 16  
A 17  1 n PRO . 17  A 17  
A 18  1 n PRO . 18  A 18  
A 19  1 n ALA . 19  A 19  
A 20  1 n HIS . 20  A 20  
A 21  1 n CYS . 21  A 21  
A 22  1 n SER . 22  A 22  
A 23  1 n ALA . 23  A 23  
A 24  1 n GLY . 24  A 24  
A 25  1 n PRO . 25  A 25  
A 26  1 n VAL . 26  A 26  
A 27  1 n GLY . 27  A 27  
A 28  1 n ASP . 28  A 28  
A 29  1 n ASP . 29  A 29  
A 30  1 n LEU . 30  A 30  
A 31  1 n PHE . 31  A 31  
A 32  1 n HIS . 32  A 32  
A 33  1 n TRP . 33  A 33  
A 34  1 n GLN . 34  A 34  
A 35  1 n ALA . 35  A 35  
A 36  1 n THR . 36  A 36  
A 37  1 n ILE . 37  A 37  
A 38  1 n MET . 38  A 38  
A 39  1 n GLY . 39  A 39  
A 40  1 n PRO . 40  A 40  
A 41  1 n PRO . 41  A 41  
A 42  1 n ASP . 42  A 42  
A 43  1 n SER . 43  A 43  
A 44  1 n ALA . 44  A 44  
A 45  1 n TYR . 45  A 45  
A 46  1 n GLN . 46  A 46  
A 47  1 n GLY . 47  A 47  
A 48  1 n GLY . 48  A 48  
A 49  1 n VAL . 49  A 49  
A 50  1 n PHE . 50  A 50  
A 51  1 n PHE . 51  A 51  
A 52  1 n LEU . 52  A 52  
A 53  1 n THR . 53  A 53  
A 54  1 n VAL . 54  A 54  
A 55  1 n HIS . 55  A 55  
A 56  1 n PHE . 56  A 56  
A 57  1 n PRO . 57  A 57  
A 58  1 n THR . 58  A 58  
A 59  1 n ASP . 59  A 59  
A 60  1 n TYR . 60  A 60  
A 61  1 n PRO . 61  A 61  
A 62  1 n PHE . 62  A 62  
A 63  1 n LYS . 63  A 63  
A 64  1 n PRO . 64  A 64  
A 65  1 n PRO . 65  A 65  
A 66  1 n LYS . 66  A 66  
A 67  1 n ILE . 67  A 67  
A 68  1 n ALA . 68  A 68  
A 69  1 n PHE . 69  A 69  
A 70  1 n THR . 70  A 70  
A 71  1 n THR . 71  A 71  
A 72  1 n LYS . 72  A 72  
A 73  1 n ILE . 73  A 73  
A 74  1 n TYR . 74  A 74  
A 75  1 n HIS . 75  A 75  
A 76  1 n PRO . 76  A 76  
A 77  1 n ASN . 77  A 77  
A 78  1 n ILE . 78  A 78  
A 79  1 n ASN . 79  A 79  
A 80  1 n SER . 80  A 80  
A 81  1 n ASN . 81  A 81  
A 82  1 n GLY . 82  A 82  
A 83  1 n SER . 83  A 83  
A 84  1 n ILE . 84  A 84  
A 85  1 n CYS . 85  A 85  
A 86  1 n LEU . 86  A 86  
A 87  1 n ASP . 87  A 87  
A 88  1 n ILE . 88  A 88  
A 89  1 n LEU . 89  A 89  
A 90  1 n ARG . 90  A 90  
A 91  1 n SER . 91  A 91  
A 92  1 n GLN . 92  A 92  
A 93  1 n TRP . 93  A 93  
A 94  1 n SER . 94  A 94  
A 95  1 n PRO . 95  A 95  
A 96  1 n ALA . 96  A 96  
A 97  1 n LEU . 97  A 97  
A 98  1 n THR . 98  A 98  
A 99  1 n VAL . 99  A 99  
A 100 1 n SER . 100 A 100 
A 101 1 n LYS . 101 A 101 
A 102 1 n VAL . 102 A 102 
A 103 1 n LEU . 103 A 103 
A 104 1 n LEU . 104 A 104 
A 105 1 n SER . 105 A 105 
A 106 1 n ILE . 106 A 106 
A 107 1 n CYS . 107 A 107 
A 108 1 n SER . 108 A 108 
A 109 1 n LEU . 109 A 109 
A 110 1 n LEU . 110 A 110 
A 111 1 n CYS . 111 A 111 
A 112 1 n ASP . 112 A 112 
A 113 1 n PRO . 113 A 113 
A 114 1 n ASN . 114 A 114 
A 115 1 n PRO . 115 A 115 
A 116 1 n ASP . 116 A 116 
A 117 1 n ASP . 117 A 117 
A 118 1 n PRO . 118 A 118 
A 119 1 n LEU . 119 A 119 
A 120 1 n VAL . 120 A 120 
A 121 1 n PRO . 121 A 121 
A 122 1 n ASP . 122 A 122 
A 123 1 n ILE . 123 A 123 
A 124 1 n ALA . 124 A 124 
A 125 1 n GLN . 125 A 125 
A 126 1 n ILE . 126 A 126 
A 127 1 n TYR . 127 A 127 
A 128 1 n LYS . 128 A 128 
A 129 1 n SER . 129 A 129 
A 130 1 n ASP . 130 A 130 
A 131 1 n LYS . 131 A 131 
A 132 1 n GLU . 132 A 132 
A 133 1 n LYS . 133 A 133 
A 134 1 n TYR . 134 A 134 
A 135 1 n ASN . 135 A 135 
A 136 1 n ARG . 136 A 136 
A 137 1 n HIS . 137 A 137 
A 138 1 n ALA . 138 A 138 
A 139 1 n ARG . 139 A 139 
A 140 1 n GLU . 140 A 140 
A 141 1 n TRP . 141 A 141 
A 142 1 n THR . 142 A 142 
A 143 1 n GLN . 143 A 143 
A 144 1 n LYS . 144 A 144 
A 145 1 n TYR . 145 A 145 
A 146 1 n ALA . 146 A 146 
A 147 1 n MET . 147 A 147 
B 1   2 n MET . 1   B 1   
B 2   2 n GLN . 2   B 2   
B 3   2 n ILE . 3   B 3   
B 4   2 n PHE . 4   B 4   
B 5   2 n VAL . 5   B 5   
B 6   2 n LYS . 6   B 6   
B 7   2 n THR . 7   B 7   
B 8   2 n LEU . 8   B 8   
B 9   2 n THR . 9   B 9   
B 10  2 n GLY . 10  B 10  
B 11  2 n LYS . 11  B 11  
B 12  2 n THR . 12  B 12  
B 13  2 n ILE . 13  B 13  
B 14  2 n THR . 14  B 14  
B 15  2 n LEU . 15  B 15  
B 16  2 n GLU . 16  B 16  
B 17  2 n VAL . 17  B 17  
B 18  2 n GLU . 18  B 18  
B 19  2 n PRO . 19  B 19  
B 20  2 n SER . 20  B 20  
B 21  2 n ASP . 21  B 21  
B 22  2 n THR . 22  B 22  
B 23  2 n ILE . 23  B 23  
B 24  2 n GLU . 24  B 24  
B 25  2 n ASN . 25  B 25  
B 26  2 n VAL . 26  B 26  
B 27  2 n LYS . 27  B 27  
B 28  2 n ALA . 28  B 28  
B 29  2 n LYS . 29  B 29  
B 30  2 n ILE . 30  B 30  
B 31  2 n GLN . 31  B 31  
B 32  2 n CYS . 32  B 32  
B 33  2 n LYS . 33  B 33  
B 34  2 n GLU . 34  B 34  
B 35  2 n GLY . 35  B 35  
B 36  2 n ILE . 36  B 36  
B 37  2 n PRO . 37  B 37  
B 38  2 n PRO . 38  B 38  
B 39  2 n ASP . 39  B 39  
B 40  2 n GLN . 40  B 40  
B 41  2 n GLN . 41  B 41  
B 42  2 n ARG . 42  B 42  
B 43  2 n LEU . 43  B 43  
B 44  2 n ILE . 44  B 44  
B 45  2 n PHE . 45  B 45  
B 46  2 n ALA . 46  B 46  
B 47  2 n GLY . 47  B 47  
B 48  2 n LYS . 48  B 48  
B 49  2 n GLN . 49  B 49  
B 50  2 n LEU . 50  B 50  
B 51  2 n GLU . 51  B 51  
B 52  2 n ASP . 52  B 52  
B 53  2 n GLY . 53  B 53  
B 54  2 n ARG . 54  B 54  
B 55  2 n THR . 55  B 55  
B 56  2 n LEU . 56  B 56  
B 57  2 n SER . 57  B 57  
B 58  2 n ASP . 58  B 58  
B 59  2 n TYR . 59  B 59  
B 60  2 n ASN . 60  B 60  
B 61  2 n ILE . 61  B 61  
B 62  2 n GLN . 62  B 62  
B 63  2 n LYS . 63  B 63  
B 64  2 n GLU . 64  B 64  
B 65  2 n SER . 65  B 65  
B 66  2 n THR . 66  B 66  
B 67  2 n LEU . 67  B 67  
B 68  2 n HIS . 68  B 68  
B 69  2 n LEU . 69  B 69  
B 70  2 n VAL . 70  B 70  
B 71  2 n LEU . 71  B 71  
B 72  2 n ARG . 72  B 72  
B 73  2 n LEU . 73  B 73  
B 74  2 n ARG . 74  B 74  
B 75  2 n GLY . 75  B 75  
B 76  2 n GLY . 76  B 76  
C 1   3 n GLY . 1   C 1   
C 2   3 n SER . 2   C 2   
C 3   3 n THR . 3   C 3   
C 4   3 n LYS . 4   C 4   
C 5   3 n ALA . 5   C 5   
C 6   3 n ASP . 6   C 6   
C 7   3 n ILE . 7   C 7   
C 8   3 n GLU . 8   C 8   
C 9   3 n GLN . 9   C 9   
C 10  3 n LEU . 10  C 10  
C 11  3 n PRO . 11  C 11  
C 12  3 n SER . 12  C 12  
C 13  3 n TYR . 13  C 13  
C 14  3 n ARG . 14  C 14  
C 15  3 n PHE . 15  C 15  
C 16  3 n ASN . 16  C 16  
C 17  3 n PRO . 17  C 17  
C 18  3 n ASN . 18  C 18  
C 19  3 n ASN . 19  C 19  
C 20  3 n HIS . 20  C 20  
C 21  3 n GLN . 21  C 21  
C 22  3 n SER . 22  C 22  
C 23  3 n GLU . 23  C 23  
C 24  3 n GLN . 24  C 24  
C 25  3 n THR . 25  C 25  
C 26  3 n LEU . 26  C 26  
C 27  3 n CYS . 27  C 27  
C 28  3 n VAL . 28  C 28  
C 29  3 n VAL . 29  C 29  
C 30  3 n CYS . 30  C 30  
C 31  3 n MET . 31  C 31  
C 32  3 n CYS . 32  C 32  
C 33  3 n ASP . 33  C 33  
C 34  3 n PHE . 34  C 34  
C 35  3 n GLU . 35  C 35  
C 36  3 n SER . 36  C 36  
C 37  3 n ARG . 37  C 37  
C 38  3 n GLN . 38  C 38  
C 39  3 n LEU . 39  C 39  
C 40  3 n LEU . 40  C 40  
C 41  3 n ARG . 41  C 41  
C 42  3 n VAL . 42  C 42  
C 43  3 n LEU . 43  C 43  
C 44  3 n PRO . 44  C 44  
C 45  3 n CYS . 45  C 45  
C 46  3 n ASN . 46  C 46  
C 47  3 n HIS . 47  C 47  
C 48  3 n GLU . 48  C 48  
C 49  3 n PHE . 49  C 49  
C 50  3 n HIS . 50  C 50  
C 51  3 n ALA . 51  C 51  
C 52  3 n LYS . 52  C 52  
C 53  3 n CYS . 53  C 53  
C 54  3 n VAL . 54  C 54  
C 55  3 n ASP . 55  C 55  
C 56  3 n LYS . 56  C 56  
C 57  3 n TRP . 57  C 57  
C 58  3 n LEU . 58  C 58  
C 59  3 n LYS . 59  C 59  
C 60  3 n ALA . 60  C 60  
C 61  3 n ASN . 61  C 61  
C 62  3 n ARG . 62  C 62  
C 63  3 n THR . 63  C 63  
C 64  3 n CYS . 64  C 64  
C 65  3 n PRO . 65  C 65  
C 66  3 n ILE . 66  C 66  
C 67  3 n CYS . 67  C 67  
C 68  3 n ARG . 68  C 68  
C 69  3 n ALA . 69  C 69  
C 70  3 n ASP . 70  C 70  
C 71  3 n ALA . 71  C 71  
C 72  3 n SER . 72  C 72  
C 73  3 n GLU . 73  C 73  
C 74  3 n VAL . 74  C 74  
C 75  3 n HIS . 75  C 75  
C 76  3 n ARG . 76  C 76  
C 77  3 n ASP . 77  C 77  
C 78  3 n SER . 78  C 78  
C 79  3 n GLU . 79  C 79  
#
_software.classification other
_software.date           ?
_software.description    "Structure prediction"
_software.name           AlphaFold
_software.pdbx_ordinal   1
_software.type           package
_software.version        "AlphaFold-beta-20231127 (28e42126-6655-453a-b545-38e4d603a8f1 @ 2026-02-19 03:15:25)"
#
loop_
_struct_asym.entity_id
_struct_asym.id
1 A 
2 B 
3 C 
#
loop_
_atom_site.group_PDB
_atom_site.id
_atom_site.type_symbol
_atom_site.label_atom_id
_atom_site.label_alt_id
_atom_site.label_comp_id
_atom_site.label_asym_id
_atom_site.label_entity_id
_atom_site.label_seq_id
_atom_site.pdbx_PDB_ins_code
_atom_site.Cartn_x
_atom_site.Cartn_y
_atom_site.Cartn_z
_atom_site.occupancy
_atom_site.B_iso_or_equiv
_atom_site.auth_seq_id
_atom_site.auth_asym_id
_atom_site.pdbx_PDB_model_num
ATOM 1    N N   . MET A 1 1   ? 1.461   21.453  -2.404  1.00 67.60 1   A 1 
ATOM 2    C CA  . MET A 1 1   ? 1.690   20.105  -2.962  1.00 77.94 1   A 1 
ATOM 3    C C   . MET A 1 1   ? 0.616   19.133  -2.481  1.00 82.15 1   A 1 
ATOM 4    O O   . MET A 1 1   ? 0.014   18.486  -3.321  1.00 79.73 1   A 1 
ATOM 5    C CB  . MET A 1 1   ? 3.099   19.592  -2.644  1.00 71.62 1   A 1 
ATOM 6    C CG  . MET A 1 1   ? 3.476   18.388  -3.510  1.00 65.95 1   A 1 
ATOM 7    S SD  . MET A 1 1   ? 5.113   17.690  -3.147  1.00 62.50 1   A 1 
ATOM 8    C CE  . MET A 1 1   ? 6.223   19.003  -3.682  1.00 52.43 1   A 1 
ATOM 9    N N   . ALA A 1 2   ? 0.314   19.125  -1.177  1.00 83.73 2   A 1 
ATOM 10   C CA  . ALA A 1 2   ? -0.705  18.274  -0.572  1.00 90.24 2   A 1 
ATOM 11   C C   . ALA A 1 2   ? -2.053  18.337  -1.306  1.00 94.33 2   A 1 
ATOM 12   O O   . ALA A 1 2   ? -2.536  17.306  -1.757  1.00 93.25 2   A 1 
ATOM 13   C CB  . ALA A 1 2   ? -0.858  18.671  0.897   1.00 85.05 2   A 1 
ATOM 14   N N   . LEU A 1 3   ? -2.589  19.537  -1.543  1.00 93.54 3   A 1 
ATOM 15   C CA  . LEU A 1 3   ? -3.893  19.718  -2.186  1.00 94.67 3   A 1 
ATOM 16   C C   . LEU A 1 3   ? -3.982  19.036  -3.556  1.00 95.45 3   A 1 
ATOM 17   O O   . LEU A 1 3   ? -4.918  18.274  -3.798  1.00 94.94 3   A 1 
ATOM 18   C CB  . LEU A 1 3   ? -4.191  21.220  -2.282  1.00 93.15 3   A 1 
ATOM 19   C CG  . LEU A 1 3   ? -5.597  21.538  -2.822  1.00 88.82 3   A 1 
ATOM 20   C CD1 . LEU A 1 3   ? -6.678  21.003  -1.885  1.00 84.85 3   A 1 
ATOM 21   C CD2 . LEU A 1 3   ? -5.767  23.049  -2.953  1.00 84.58 3   A 1 
ATOM 22   N N   . LYS A 1 4   ? -2.982  19.220  -4.433  1.00 95.77 4   A 1 
ATOM 23   C CA  . LYS A 1 4   ? -2.957  18.579  -5.755  1.00 95.38 4   A 1 
ATOM 24   C C   . LYS A 1 4   ? -2.907  17.055  -5.653  1.00 95.95 4   A 1 
ATOM 25   O O   . LYS A 1 4   ? -3.579  16.368  -6.411  1.00 94.90 4   A 1 
ATOM 26   C CB  . LYS A 1 4   ? -1.758  19.072  -6.588  1.00 93.96 4   A 1 
ATOM 27   C CG  . LYS A 1 4   ? -1.909  20.525  -7.060  1.00 79.43 4   A 1 
ATOM 28   C CD  . LYS A 1 4   ? -0.787  20.882  -8.042  1.00 74.99 4   A 1 
ATOM 29   C CE  . LYS A 1 4   ? -0.978  22.298  -8.595  1.00 62.55 4   A 1 
ATOM 30   N NZ  . LYS A 1 4   ? -0.016  22.621  -9.674  1.00 55.87 4   A 1 
ATOM 31   N N   . ARG A 1 5   ? -2.127  16.527  -4.706  1.00 96.01 5   A 1 
ATOM 32   C CA  . ARG A 1 5   ? -2.038  15.077  -4.457  1.00 96.53 5   A 1 
ATOM 33   C C   . ARG A 1 5   ? -3.370  14.523  -3.961  1.00 97.12 5   A 1 
ATOM 34   O O   . ARG A 1 5   ? -3.812  13.508  -4.490  1.00 96.73 5   A 1 
ATOM 35   C CB  . ARG A 1 5   ? -0.873  14.821  -3.486  1.00 95.42 5   A 1 
ATOM 36   C CG  . ARG A 1 5   ? -0.780  13.368  -3.008  1.00 93.16 5   A 1 
ATOM 37   C CD  . ARG A 1 5   ? -0.513  12.365  -4.124  1.00 92.91 5   A 1 
ATOM 38   N NE  . ARG A 1 5   ? -0.592  11.009  -3.566  1.00 93.79 5   A 1 
ATOM 39   C CZ  . ARG A 1 5   ? 0.377   10.229  -3.119  1.00 95.62 5   A 1 
ATOM 40   N NH1 . ARG A 1 5   ? 1.636   10.509  -3.241  1.00 91.18 5   A 1 
ATOM 41   N NH2 . ARG A 1 5   ? 0.058   9.135   -2.512  1.00 91.42 5   A 1 
ATOM 42   N N   . ILE A 1 6   ? -4.022  15.198  -3.026  1.00 97.25 6   A 1 
ATOM 43   C CA  . ILE A 1 6   ? -5.330  14.800  -2.490  1.00 97.40 6   A 1 
ATOM 44   C C   . ILE A 1 6   ? -6.396  14.814  -3.595  1.00 97.26 6   A 1 
ATOM 45   O O   . ILE A 1 6   ? -7.129  13.848  -3.754  1.00 96.71 6   A 1 
ATOM 46   C CB  . ILE A 1 6   ? -5.714  15.705  -1.302  1.00 97.60 6   A 1 
ATOM 47   C CG1 . ILE A 1 6   ? -4.747  15.490  -0.112  1.00 97.08 6   A 1 
ATOM 48   C CG2 . ILE A 1 6   ? -7.158  15.430  -0.843  1.00 96.97 6   A 1 
ATOM 49   C CD1 . ILE A 1 6   ? -4.835  16.588  0.954   1.00 96.03 6   A 1 
ATOM 50   N N   . GLN A 1 7   ? -6.437  15.860  -4.417  1.00 96.83 7   A 1 
ATOM 51   C CA  . GLN A 1 7   ? -7.353  15.951  -5.556  1.00 96.41 7   A 1 
ATOM 52   C C   . GLN A 1 7   ? -7.118  14.835  -6.583  1.00 96.17 7   A 1 
ATOM 53   O O   . GLN A 1 7   ? -8.071  14.283  -7.133  1.00 95.47 7   A 1 
ATOM 54   C CB  . GLN A 1 7   ? -7.168  17.309  -6.248  1.00 96.04 7   A 1 
ATOM 55   C CG  . GLN A 1 7   ? -7.793  18.453  -5.446  1.00 90.87 7   A 1 
ATOM 56   C CD  . GLN A 1 7   ? -7.458  19.826  -6.028  1.00 87.40 7   A 1 
ATOM 57   O OE1 . GLN A 1 7   ? -6.410  20.064  -6.601  1.00 79.82 7   A 1 
ATOM 58   N NE2 . GLN A 1 7   ? -8.345  20.782  -5.898  1.00 77.04 7   A 1 
ATOM 59   N N   . LYS A 1 8   ? -5.849  14.475  -6.833  1.00 96.37 8   A 1 
ATOM 60   C CA  . LYS A 1 8   ? -5.506  13.387  -7.742  1.00 95.82 8   A 1 
ATOM 61   C C   . LYS A 1 8   ? -5.952  12.036  -7.195  1.00 95.82 8   A 1 
ATOM 62   O O   . LYS A 1 8   ? -6.574  11.266  -7.924  1.00 95.04 8   A 1 
ATOM 63   C CB  . LYS A 1 8   ? -4.005  13.438  -8.060  1.00 94.98 8   A 1 
ATOM 64   C CG  . LYS A 1 8   ? -3.567  12.434  -9.138  1.00 85.05 8   A 1 
ATOM 65   C CD  . LYS A 1 8   ? -4.177  12.713  -10.509 1.00 77.92 8   A 1 
ATOM 66   C CE  . LYS A 1 8   ? -3.608  11.699  -11.498 1.00 70.37 8   A 1 
ATOM 67   N NZ  . LYS A 1 8   ? -4.104  11.902  -12.883 1.00 62.39 8   A 1 
ATOM 68   N N   . GLU A 1 9   ? -5.716  11.764  -5.907  1.00 96.10 9   A 1 
ATOM 69   C CA  . GLU A 1 9   ? -6.207  10.554  -5.247  1.00 96.14 9   A 1 
ATOM 70   C C   . GLU A 1 9   ? -7.730  10.454  -5.282  1.00 95.81 9   A 1 
ATOM 71   O O   . GLU A 1 9   ? -8.251  9.389   -5.582  1.00 95.03 9   A 1 
ATOM 72   C CB  . GLU A 1 9   ? -5.741  10.482  -3.787  1.00 96.24 9   A 1 
ATOM 73   C CG  . GLU A 1 9   ? -4.272  10.099  -3.702  1.00 95.33 9   A 1 
ATOM 74   C CD  . GLU A 1 9   ? -3.823  9.747   -2.285  1.00 96.36 9   A 1 
ATOM 75   O OE1 . GLU A 1 9   ? -2.701  10.161  -1.924  1.00 94.59 9   A 1 
ATOM 76   O OE2 . GLU A 1 9   ? -4.531  9.008   -1.583  1.00 95.29 9   A 1 
ATOM 77   N N   . LEU A 1 10  ? -8.437  11.560  -5.037  1.00 96.05 10  A 1 
ATOM 78   C CA  . LEU A 1 10  ? -9.889  11.597  -5.123  1.00 95.74 10  A 1 
ATOM 79   C C   . LEU A 1 10  ? -10.372 11.243  -6.534  1.00 95.39 10  A 1 
ATOM 80   O O   . LEU A 1 10  ? -11.253 10.397  -6.688  1.00 94.51 10  A 1 
ATOM 81   C CB  . LEU A 1 10  ? -10.390 12.976  -4.682  1.00 95.45 10  A 1 
ATOM 82   C CG  . LEU A 1 10  ? -11.919 13.135  -4.734  1.00 93.91 10  A 1 
ATOM 83   C CD1 . LEU A 1 10  ? -12.641 12.126  -3.837  1.00 92.02 10  A 1 
ATOM 84   C CD2 . LEU A 1 10  ? -12.302 14.547  -4.285  1.00 91.51 10  A 1 
ATOM 85   N N   . SER A 1 11  ? -9.764  11.839  -7.553  1.00 95.24 11  A 1 
ATOM 86   C CA  . SER A 1 11  ? -10.112 11.582  -8.953  1.00 94.68 11  A 1 
ATOM 87   C C   . SER A 1 11  ? -9.849  10.123  -9.348  1.00 94.25 11  A 1 
ATOM 88   O O   . SER A 1 11  ? -10.677 9.503   -10.016 1.00 92.93 11  A 1 
ATOM 89   C CB  . SER A 1 11  ? -9.317  12.502  -9.886  1.00 94.16 11  A 1 
ATOM 90   O OG  . SER A 1 11  ? -9.501  13.858  -9.557  1.00 79.73 11  A 1 
ATOM 91   N N   . ASP A 1 12  ? -8.714  9.560   -8.920  1.00 94.02 12  A 1 
ATOM 92   C CA  . ASP A 1 12  ? -8.376  8.162   -9.195  1.00 92.82 12  A 1 
ATOM 93   C C   . ASP A 1 12  ? -9.322  7.196   -8.471  1.00 92.71 12  A 1 
ATOM 94   O O   . ASP A 1 12  ? -9.748  6.201   -9.053  1.00 91.12 12  A 1 
ATOM 95   C CB  . ASP A 1 12  ? -6.900  7.901   -8.837  1.00 91.34 12  A 1 
ATOM 96   C CG  . ASP A 1 12  ? -5.884  8.522   -9.822  1.00 85.22 12  A 1 
ATOM 97   O OD1 . ASP A 1 12  ? -6.249  8.906   -10.958 1.00 81.86 12  A 1 
ATOM 98   O OD2 . ASP A 1 12  ? -4.690  8.566   -9.475  1.00 80.92 12  A 1 
ATOM 99   N N   . LEU A 1 13  ? -9.721  7.515   -7.230  1.00 92.87 13  A 1 
ATOM 100  C CA  . LEU A 1 13  ? -10.635 6.706   -6.433  1.00 92.01 13  A 1 
ATOM 101  C C   . LEU A 1 13  ? -12.064 6.729   -6.990  1.00 91.52 13  A 1 
ATOM 102  O O   . LEU A 1 13  ? -12.748 5.718   -6.968  1.00 89.23 13  A 1 
ATOM 103  C CB  . LEU A 1 13  ? -10.546 7.204   -4.975  1.00 90.72 13  A 1 
ATOM 104  C CG  . LEU A 1 13  ? -10.953 6.168   -3.906  1.00 87.46 13  A 1 
ATOM 105  C CD1 . LEU A 1 13  ? -10.234 6.476   -2.598  1.00 83.10 13  A 1 
ATOM 106  C CD2 . LEU A 1 13  ? -12.454 6.157   -3.643  1.00 82.19 13  A 1 
ATOM 107  N N   . GLN A 1 14  ? -12.499 7.861   -7.545  1.00 90.74 14  A 1 
ATOM 108  C CA  . GLN A 1 14  ? -13.788 7.976   -8.230  1.00 89.91 14  A 1 
ATOM 109  C C   . GLN A 1 14  ? -13.807 7.208   -9.562  1.00 90.16 14  A 1 
ATOM 110  O O   . GLN A 1 14  ? -14.841 6.655   -9.934  1.00 88.39 14  A 1 
ATOM 111  C CB  . GLN A 1 14  ? -14.100 9.455   -8.485  1.00 89.04 14  A 1 
ATOM 112  C CG  . GLN A 1 14  ? -14.525 10.187  -7.207  1.00 84.36 14  A 1 
ATOM 113  C CD  . GLN A 1 14  ? -14.708 11.697  -7.430  1.00 78.75 14  A 1 
ATOM 114  O OE1 . GLN A 1 14  ? -14.288 12.272  -8.416  1.00 72.01 14  A 1 
ATOM 115  N NE2 . GLN A 1 14  ? -15.348 12.378  -6.516  1.00 69.48 14  A 1 
ATOM 116  N N   . ARG A 1 15  ? -12.677 7.174   -10.279 1.00 90.31 15  A 1 
ATOM 117  C CA  . ARG A 1 15  ? -12.563 6.471   -11.567 1.00 89.30 15  A 1 
ATOM 118  C C   . ARG A 1 15  ? -12.475 4.957   -11.399 1.00 88.86 15  A 1 
ATOM 119  O O   . ARG A 1 15  ? -13.029 4.225   -12.208 1.00 86.02 15  A 1 
ATOM 120  C CB  . ARG A 1 15  ? -11.348 7.026   -12.325 1.00 87.77 15  A 1 
ATOM 121  C CG  . ARG A 1 15  ? -11.243 6.448   -13.741 1.00 77.73 15  A 1 
ATOM 122  C CD  . ARG A 1 15  ? -10.001 6.975   -14.470 1.00 76.03 15  A 1 
ATOM 123  N NE  . ARG A 1 15  ? -8.756  6.490   -13.842 1.00 67.58 15  A 1 
ATOM 124  C CZ  . ARG A 1 15  ? -7.652  7.173   -13.621 1.00 61.36 15  A 1 
ATOM 125  N NH1 . ARG A 1 15  ? -7.454  8.352   -14.117 1.00 55.23 15  A 1 
ATOM 126  N NH2 . ARG A 1 15  ? -6.715  6.667   -12.866 1.00 52.60 15  A 1 
ATOM 127  N N   . ASP A 1 16  ? -11.744 4.498   -10.382 1.00 88.09 16  A 1 
ATOM 128  C CA  . ASP A 1 16  ? -11.459 3.083   -10.142 1.00 86.73 16  A 1 
ATOM 129  C C   . ASP A 1 16  ? -11.571 2.755   -8.638  1.00 87.24 16  A 1 
ATOM 130  O O   . ASP A 1 16  ? -10.562 2.583   -7.947  1.00 84.36 16  A 1 
ATOM 131  C CB  . ASP A 1 16  ? -10.078 2.755   -10.738 1.00 83.62 16  A 1 
ATOM 132  C CG  . ASP A 1 16  ? -9.769  1.262   -10.701 1.00 78.87 16  A 1 
ATOM 133  O OD1 . ASP A 1 16  ? -10.681 0.421   -10.606 1.00 75.66 16  A 1 
ATOM 134  O OD2 . ASP A 1 16  ? -8.572  0.913   -10.797 1.00 73.84 16  A 1 
ATOM 135  N N   . PRO A 1 17  ? -12.805 2.733   -8.094  1.00 85.31 17  A 1 
ATOM 136  C CA  . PRO A 1 17  ? -13.022 2.465   -6.686  1.00 84.06 17  A 1 
ATOM 137  C C   . PRO A 1 17  ? -12.639 1.014   -6.347  1.00 85.06 17  A 1 
ATOM 138  O O   . PRO A 1 17  ? -13.035 0.086   -7.051  1.00 82.89 17  A 1 
ATOM 139  C CB  . PRO A 1 17  ? -14.502 2.753   -6.439  1.00 81.19 17  A 1 
ATOM 140  C CG  . PRO A 1 17  ? -15.154 2.502   -7.800  1.00 78.30 17  A 1 
ATOM 141  C CD  . PRO A 1 17  ? -14.070 2.941   -8.783  1.00 81.19 17  A 1 
ATOM 142  N N   . PRO A 1 18  ? -11.906 0.777   -5.255  1.00 85.59 18  A 1 
ATOM 143  C CA  . PRO A 1 18  ? -11.640 -0.574  -4.789  1.00 84.46 18  A 1 
ATOM 144  C C   . PRO A 1 18  ? -12.930 -1.234  -4.289  1.00 85.71 18  A 1 
ATOM 145  O O   . PRO A 1 18  ? -13.753 -0.592  -3.647  1.00 82.74 18  A 1 
ATOM 146  C CB  . PRO A 1 18  ? -10.590 -0.417  -3.683  1.00 80.84 18  A 1 
ATOM 147  C CG  . PRO A 1 18  ? -10.883 0.966   -3.120  1.00 77.79 18  A 1 
ATOM 148  C CD  . PRO A 1 18  ? -11.356 1.759   -4.340  1.00 80.30 18  A 1 
ATOM 149  N N   . ALA A 1 19  ? -13.079 -2.533  -4.529  1.00 86.54 19  A 1 
ATOM 150  C CA  . ALA A 1 19  ? -14.327 -3.253  -4.271  1.00 84.91 19  A 1 
ATOM 151  C C   . ALA A 1 19  ? -14.805 -3.220  -2.801  1.00 85.74 19  A 1 
ATOM 152  O O   . ALA A 1 19  ? -16.002 -3.252  -2.547  1.00 78.93 19  A 1 
ATOM 153  C CB  . ALA A 1 19  ? -14.139 -4.696  -4.747  1.00 79.46 19  A 1 
ATOM 154  N N   . HIS A 1 20  ? -13.880 -3.149  -1.855  1.00 89.69 20  A 1 
ATOM 155  C CA  . HIS A 1 20  ? -14.178 -3.260  -0.419  1.00 91.77 20  A 1 
ATOM 156  C C   . HIS A 1 20  ? -14.019 -1.952  0.364   1.00 93.90 20  A 1 
ATOM 157  O O   . HIS A 1 20  ? -14.118 -1.957  1.587   1.00 92.25 20  A 1 
ATOM 158  C CB  . HIS A 1 20  ? -13.329 -4.379  0.194   1.00 88.33 20  A 1 
ATOM 159  C CG  . HIS A 1 20  ? -13.667 -5.719  -0.384  1.00 84.55 20  A 1 
ATOM 160  N ND1 . HIS A 1 20  ? -14.822 -6.439  -0.130  1.00 71.13 20  A 1 
ATOM 161  C CD2 . HIS A 1 20  ? -12.950 -6.433  -1.308  1.00 71.23 20  A 1 
ATOM 162  C CE1 . HIS A 1 20  ? -14.793 -7.547  -0.891  1.00 69.85 20  A 1 
ATOM 163  N NE2 . HIS A 1 20  ? -13.680 -7.582  -1.620  1.00 70.84 20  A 1 
ATOM 164  N N   . CYS A 1 21  ? -13.720 -0.843  -0.305  1.00 94.14 21  A 1 
ATOM 165  C CA  . CYS A 1 21  ? -13.441 0.421   0.363   1.00 93.91 21  A 1 
ATOM 166  C C   . CYS A 1 21  ? -14.039 1.589   -0.425  1.00 94.28 21  A 1 
ATOM 167  O O   . CYS A 1 21  ? -14.053 1.577   -1.651  1.00 92.52 21  A 1 
ATOM 168  C CB  . CYS A 1 21  ? -11.923 0.607   0.522   1.00 91.78 21  A 1 
ATOM 169  S SG  . CYS A 1 21  ? -11.141 -0.792  1.394   1.00 84.48 21  A 1 
ATOM 170  N N   . SER A 1 22  ? -14.450 2.645   0.285   1.00 95.28 22  A 1 
ATOM 171  C CA  . SER A 1 22  ? -14.768 3.936   -0.322  1.00 95.16 22  A 1 
ATOM 172  C C   . SER A 1 22  ? -14.190 5.060   0.526   1.00 96.02 22  A 1 
ATOM 173  O O   . SER A 1 22  ? -13.914 4.873   1.712   1.00 95.56 22  A 1 
ATOM 174  C CB  . SER A 1 22  ? -16.285 4.087   -0.522  1.00 93.11 22  A 1 
ATOM 175  O OG  . SER A 1 22  ? -16.945 4.348   0.700   1.00 82.68 22  A 1 
ATOM 176  N N   . ALA A 1 23  ? -13.970 6.222   -0.079  1.00 95.70 23  A 1 
ATOM 177  C CA  . ALA A 1 23  ? -13.542 7.413   0.641   1.00 95.97 23  A 1 
ATOM 178  C C   . ALA A 1 23  ? -13.898 8.674   -0.141  1.00 95.81 23  A 1 
ATOM 179  O O   . ALA A 1 23  ? -13.944 8.663   -1.370  1.00 94.41 23  A 1 
ATOM 180  C CB  . ALA A 1 23  ? -12.038 7.342   0.910   1.00 95.33 23  A 1 
ATOM 181  N N   . GLY A 1 24  ? -14.109 9.768   0.575   1.00 95.87 24  A 1 
ATOM 182  C CA  . GLY A 1 24  ? -14.355 11.070  -0.025  1.00 95.96 24  A 1 
ATOM 183  C C   . GLY A 1 24  ? -14.357 12.195  1.001   1.00 97.20 24  A 1 
ATOM 184  O O   . GLY A 1 24  ? -14.480 11.927  2.204   1.00 96.87 24  A 1 
ATOM 185  N N   . PRO A 1 25  ? -14.232 13.453  0.555   1.00 96.65 25  A 1 
ATOM 186  C CA  . PRO A 1 25  ? -14.243 14.615  1.427   1.00 96.73 25  A 1 
ATOM 187  C C   . PRO A 1 25  ? -15.541 14.742  2.230   1.00 96.64 25  A 1 
ATOM 188  O O   . PRO A 1 25  ? -16.625 14.411  1.742   1.00 95.33 25  A 1 
ATOM 189  C CB  . PRO A 1 25  ? -14.034 15.830  0.520   1.00 95.97 25  A 1 
ATOM 190  C CG  . PRO A 1 25  ? -13.389 15.244  -0.723  1.00 93.70 25  A 1 
ATOM 191  C CD  . PRO A 1 25  ? -14.003 13.852  -0.814  1.00 96.08 25  A 1 
ATOM 192  N N   . VAL A 1 26  ? -15.425 15.285  3.442   1.00 96.00 26  A 1 
ATOM 193  C CA  . VAL A 1 26  ? -16.565 15.716  4.251   1.00 95.02 26  A 1 
ATOM 194  C C   . VAL A 1 26  ? -16.826 17.192  3.945   1.00 93.30 26  A 1 
ATOM 195  O O   . VAL A 1 26  ? -16.043 18.059  4.336   1.00 85.16 26  A 1 
ATOM 196  C CB  . VAL A 1 26  ? -16.315 15.479  5.751   1.00 93.01 26  A 1 
ATOM 197  C CG1 . VAL A 1 26  ? -17.529 15.904  6.584   1.00 84.62 26  A 1 
ATOM 198  C CG2 . VAL A 1 26  ? -16.050 13.998  6.032   1.00 86.44 26  A 1 
ATOM 199  N N   . GLY A 1 27  ? -17.916 17.466  3.245   1.00 92.73 27  A 1 
ATOM 200  C CA  . GLY A 1 27  ? -18.221 18.818  2.799   1.00 91.65 27  A 1 
ATOM 201  C C   . GLY A 1 27  ? -17.140 19.362  1.853   1.00 92.45 27  A 1 
ATOM 202  O O   . GLY A 1 27  ? -16.665 18.645  0.977   1.00 88.44 27  A 1 
ATOM 203  N N   . ASP A 1 28  ? -16.741 20.621  2.080   1.00 92.56 28  A 1 
ATOM 204  C CA  . ASP A 1 28  ? -15.771 21.324  1.230   1.00 92.26 28  A 1 
ATOM 205  C C   . ASP A 1 28  ? -14.316 21.190  1.731   1.00 92.86 28  A 1 
ATOM 206  O O   . ASP A 1 28  ? -13.383 21.684  1.088   1.00 88.87 28  A 1 
ATOM 207  C CB  . ASP A 1 28  ? -16.187 22.796  1.111   1.00 89.44 28  A 1 
ATOM 208  C CG  . ASP A 1 28  ? -17.569 22.984  0.472   1.00 81.39 28  A 1 
ATOM 209  O OD1 . ASP A 1 28  ? -17.896 22.212  -0.454  1.00 74.12 28  A 1 
ATOM 210  O OD2 . ASP A 1 28  ? -18.283 23.899  0.923   1.00 74.85 28  A 1 
ATOM 211  N N   . ASP A 1 29  ? -14.095 20.523  2.866   1.00 93.84 29  A 1 
ATOM 212  C CA  . ASP A 1 29  ? -12.753 20.322  3.412   1.00 94.36 29  A 1 
ATOM 213  C C   . ASP A 1 29  ? -12.068 19.109  2.772   1.00 95.38 29  A 1 
ATOM 214  O O   . ASP A 1 29  ? -12.217 17.961  3.195   1.00 94.38 29  A 1 
ATOM 215  C CB  . ASP A 1 29  ? -12.754 20.251  4.945   1.00 92.69 29  A 1 
ATOM 216  C CG  . ASP A 1 29  ? -11.331 20.172  5.514   1.00 92.18 29  A 1 
ATOM 217  O OD1 . ASP A 1 29  ? -10.359 20.293  4.736   1.00 89.71 29  A 1 
ATOM 218  O OD2 . ASP A 1 29  ? -11.193 19.998  6.746   1.00 87.88 29  A 1 
ATOM 219  N N   . LEU A 1 30  ? -11.227 19.375  1.771   1.00 96.30 30  A 1 
ATOM 220  C CA  . LEU A 1 30  ? -10.436 18.345  1.097   1.00 96.55 30  A 1 
ATOM 221  C C   . LEU A 1 30  ? -9.380  17.679  2.002   1.00 97.24 30  A 1 
ATOM 222  O O   . LEU A 1 30  ? -8.838  16.640  1.622   1.00 96.46 30  A 1 
ATOM 223  C CB  . LEU A 1 30  ? -9.778  18.941  -0.154  1.00 95.11 30  A 1 
ATOM 224  C CG  . LEU A 1 30  ? -10.767 19.269  -1.290  1.00 89.44 30  A 1 
ATOM 225  C CD1 . LEU A 1 30  ? -10.033 19.985  -2.417  1.00 84.08 30  A 1 
ATOM 226  C CD2 . LEU A 1 30  ? -11.406 18.013  -1.881  1.00 83.28 30  A 1 
ATOM 227  N N   . PHE A 1 31  ? -9.072  18.242  3.178   1.00 97.45 31  A 1 
ATOM 228  C CA  . PHE A 1 31  ? -8.131  17.654  4.139   1.00 97.57 31  A 1 
ATOM 229  C C   . PHE A 1 31  ? -8.811  16.708  5.132   1.00 97.78 31  A 1 
ATOM 230  O O   . PHE A 1 31  ? -8.111  15.981  5.839   1.00 97.37 31  A 1 
ATOM 231  C CB  . PHE A 1 31  ? -7.341  18.750  4.850   1.00 97.04 31  A 1 
ATOM 232  C CG  . PHE A 1 31  ? -6.304  19.418  3.975   1.00 96.63 31  A 1 
ATOM 233  C CD1 . PHE A 1 31  ? -4.965  18.983  4.012   1.00 94.94 31  A 1 
ATOM 234  C CD2 . PHE A 1 31  ? -6.671  20.448  3.094   1.00 94.79 31  A 1 
ATOM 235  C CE1 . PHE A 1 31  ? -4.000  19.576  3.193   1.00 93.71 31  A 1 
ATOM 236  C CE2 . PHE A 1 31  ? -5.707  21.043  2.262   1.00 93.68 31  A 1 
ATOM 237  C CZ  . PHE A 1 31  ? -4.369  20.608  2.311   1.00 94.38 31  A 1 
ATOM 238  N N   . HIS A 1 32  ? -10.141 16.684  5.190   1.00 97.86 32  A 1 
ATOM 239  C CA  . HIS A 1 32  ? -10.903 15.790  6.043   1.00 97.92 32  A 1 
ATOM 240  C C   . HIS A 1 32  ? -11.818 14.906  5.197   1.00 97.91 32  A 1 
ATOM 241  O O   . HIS A 1 32  ? -12.757 15.383  4.564   1.00 97.40 32  A 1 
ATOM 242  C CB  . HIS A 1 32  ? -11.688 16.615  7.068   1.00 97.47 32  A 1 
ATOM 243  C CG  . HIS A 1 32  ? -12.515 15.798  8.028   1.00 90.22 32  A 1 
ATOM 244  N ND1 . HIS A 1 32  ? -13.595 16.291  8.736   1.00 77.45 32  A 1 
ATOM 245  C CD2 . HIS A 1 32  ? -12.382 14.482  8.389   1.00 78.13 32  A 1 
ATOM 246  C CE1 . HIS A 1 32  ? -14.082 15.302  9.493   1.00 78.24 32  A 1 
ATOM 247  N NE2 . HIS A 1 32  ? -13.372 14.177  9.297   1.00 79.98 32  A 1 
ATOM 248  N N   . TRP A 1 33  ? -11.561 13.609  5.201   1.00 98.19 33  A 1 
ATOM 249  C CA  . TRP A 1 33  ? -12.361 12.631  4.484   1.00 98.21 33  A 1 
ATOM 250  C C   . TRP A 1 33  ? -13.077 11.687  5.440   1.00 98.36 33  A 1 
ATOM 251  O O   . TRP A 1 33  ? -12.568 11.334  6.505   1.00 97.95 33  A 1 
ATOM 252  C CB  . TRP A 1 33  ? -11.493 11.848  3.483   1.00 97.99 33  A 1 
ATOM 253  C CG  . TRP A 1 33  ? -10.948 12.591  2.294   1.00 97.79 33  A 1 
ATOM 254  C CD1 . TRP A 1 33  ? -10.754 13.927  2.182   1.00 97.10 33  A 1 
ATOM 255  C CD2 . TRP A 1 33  ? -10.482 12.019  1.036   1.00 97.54 33  A 1 
ATOM 256  N NE1 . TRP A 1 33  ? -10.209 14.226  0.945   1.00 96.70 33  A 1 
ATOM 257  C CE2 . TRP A 1 33  ? -10.017 13.085  0.208   1.00 96.97 33  A 1 
ATOM 258  C CE3 . TRP A 1 33  ? -10.408 10.709  0.521   1.00 96.89 33  A 1 
ATOM 259  C CZ2 . TRP A 1 33  ? -9.501  12.848  -1.078  1.00 96.03 33  A 1 
ATOM 260  C CZ3 . TRP A 1 33  ? -9.883  10.482  -0.769  1.00 95.93 33  A 1 
ATOM 261  C CH2 . TRP A 1 33  ? -9.438  11.547  -1.545  1.00 95.64 33  A 1 
ATOM 262  N N   . GLN A 1 34  ? -14.246 11.220  5.005   1.00 97.97 34  A 1 
ATOM 263  C CA  . GLN A 1 34  ? -14.878 10.023  5.531   1.00 97.65 34  A 1 
ATOM 264  C C   . GLN A 1 34  ? -14.540 8.849   4.622   1.00 97.49 34  A 1 
ATOM 265  O O   . GLN A 1 34  ? -14.459 8.995   3.400   1.00 96.70 34  A 1 
ATOM 266  C CB  . GLN A 1 34  ? -16.383 10.265  5.661   1.00 96.81 34  A 1 
ATOM 267  C CG  . GLN A 1 34  ? -17.099 9.117   6.386   1.00 84.89 34  A 1 
ATOM 268  C CD  . GLN A 1 34  ? -18.573 9.440   6.656   1.00 77.65 34  A 1 
ATOM 269  O OE1 . GLN A 1 34  ? -19.073 10.521  6.391   1.00 69.43 34  A 1 
ATOM 270  N NE2 . GLN A 1 34  ? -19.324 8.520   7.193   1.00 65.86 34  A 1 
ATOM 271  N N   . ALA A 1 35  ? -14.349 7.670   5.212   1.00 97.40 35  A 1 
ATOM 272  C CA  . ALA A 1 35  ? -14.123 6.438   4.478   1.00 97.46 35  A 1 
ATOM 273  C C   . ALA A 1 35  ? -14.997 5.310   5.019   1.00 97.86 35  A 1 
ATOM 274  O O   . ALA A 1 35  ? -15.451 5.349   6.166   1.00 97.64 35  A 1 
ATOM 275  C CB  . ALA A 1 35  ? -12.630 6.098   4.524   1.00 96.91 35  A 1 
ATOM 276  N N   . THR A 1 36  ? -15.205 4.292   4.198   1.00 97.40 36  A 1 
ATOM 277  C CA  . THR A 1 36  ? -15.822 3.036   4.608   1.00 97.36 36  A 1 
ATOM 278  C C   . THR A 1 36  ? -14.946 1.857   4.205   1.00 97.34 36  A 1 
ATOM 279  O O   . THR A 1 36  ? -14.304 1.871   3.161   1.00 96.50 36  A 1 
ATOM 280  C CB  . THR A 1 36  ? -17.244 2.852   4.067   1.00 96.31 36  A 1 
ATOM 281  O OG1 . THR A 1 36  ? -17.251 2.719   2.671   1.00 84.99 36  A 1 
ATOM 282  C CG2 . THR A 1 36  ? -18.171 4.010   4.419   1.00 82.66 36  A 1 
ATOM 283  N N   . ILE A 1 37  ? -14.954 0.828   5.053   1.00 97.98 37  A 1 
ATOM 284  C CA  . ILE A 1 37  ? -14.401 -0.488  4.758   1.00 98.09 37  A 1 
ATOM 285  C C   . ILE A 1 37  ? -15.525 -1.497  4.933   1.00 98.22 37  A 1 
ATOM 286  O O   . ILE A 1 37  ? -16.186 -1.515  5.970   1.00 98.05 37  A 1 
ATOM 287  C CB  . ILE A 1 37  ? -13.187 -0.791  5.664   1.00 97.59 37  A 1 
ATOM 288  C CG1 . ILE A 1 37  ? -12.006 0.122   5.276   1.00 94.52 37  A 1 
ATOM 289  C CG2 . ILE A 1 37  ? -12.782 -2.271  5.566   1.00 94.02 37  A 1 
ATOM 290  C CD1 . ILE A 1 37  ? -10.799 0.013   6.223   1.00 94.35 37  A 1 
ATOM 291  N N   . MET A 1 38  ? -15.736 -2.349  3.930   1.00 97.91 38  A 1 
ATOM 292  C CA  . MET A 1 38  ? -16.635 -3.491  4.048   1.00 97.90 38  A 1 
ATOM 293  C C   . MET A 1 38  ? -15.877 -4.681  4.631   1.00 98.07 38  A 1 
ATOM 294  O O   . MET A 1 38  ? -14.746 -4.962  4.243   1.00 97.54 38  A 1 
ATOM 295  C CB  . MET A 1 38  ? -17.254 -3.831  2.688   1.00 97.01 38  A 1 
ATOM 296  C CG  . MET A 1 38  ? -18.193 -2.715  2.219   1.00 91.04 38  A 1 
ATOM 297  S SD  . MET A 1 38  ? -19.114 -3.095  0.705   1.00 80.85 38  A 1 
ATOM 298  C CE  . MET A 1 38  ? -17.818 -2.861  -0.517  1.00 67.73 38  A 1 
ATOM 299  N N   . GLY A 1 39  ? -16.502 -5.370  5.590   1.00 98.16 39  A 1 
ATOM 300  C CA  . GLY A 1 39  ? -15.932 -6.571  6.187   1.00 98.08 39  A 1 
ATOM 301  C C   . GLY A 1 39  ? -15.660 -7.636  5.123   1.00 97.94 39  A 1 
ATOM 302  O O   . GLY A 1 39  ? -16.533 -7.904  4.298   1.00 97.11 39  A 1 
ATOM 303  N N   . PRO A 1 40  ? -14.470 -8.263  5.118   1.00 97.68 40  A 1 
ATOM 304  C CA  . PRO A 1 40  ? -14.123 -9.255  4.111   1.00 97.36 40  A 1 
ATOM 305  C C   . PRO A 1 40  ? -15.116 -10.421 4.081   1.00 97.23 40  A 1 
ATOM 306  O O   . PRO A 1 40  ? -15.563 -10.865 5.142   1.00 96.64 40  A 1 
ATOM 307  C CB  . PRO A 1 40  ? -12.718 -9.741  4.458   1.00 96.50 40  A 1 
ATOM 308  C CG  . PRO A 1 40  ? -12.122 -8.582  5.248   1.00 94.86 40  A 1 
ATOM 309  C CD  . PRO A 1 40  ? -13.332 -7.996  5.977   1.00 97.03 40  A 1 
ATOM 310  N N   . PRO A 1 41  ? -15.446 -10.967 2.889   1.00 96.23 41  A 1 
ATOM 311  C CA  . PRO A 1 41  ? -16.299 -12.147 2.799   1.00 95.35 41  A 1 
ATOM 312  C C   . PRO A 1 41  ? -15.655 -13.338 3.517   1.00 94.90 41  A 1 
ATOM 313  O O   . PRO A 1 41  ? -14.437 -13.406 3.692   1.00 92.27 41  A 1 
ATOM 314  C CB  . PRO A 1 41  ? -16.481 -12.396 1.295   1.00 93.54 41  A 1 
ATOM 315  C CG  . PRO A 1 41  ? -15.221 -11.799 0.679   1.00 90.38 41  A 1 
ATOM 316  C CD  . PRO A 1 41  ? -14.934 -10.593 1.579   1.00 94.50 41  A 1 
ATOM 317  N N   . ASP A 1 42  ? -16.472 -14.274 3.972   1.00 94.50 42  A 1 
ATOM 318  C CA  . ASP A 1 42  ? -16.038 -15.459 4.720   1.00 94.06 42  A 1 
ATOM 319  C C   . ASP A 1 42  ? -15.162 -15.136 5.942   1.00 94.64 42  A 1 
ATOM 320  O O   . ASP A 1 42  ? -14.191 -15.828 6.259   1.00 92.26 42  A 1 
ATOM 321  C CB  . ASP A 1 42  ? -15.415 -16.500 3.777   1.00 92.07 42  A 1 
ATOM 322  C CG  . ASP A 1 42  ? -16.302 -16.780 2.569   1.00 84.71 42  A 1 
ATOM 323  O OD1 . ASP A 1 42  ? -17.522 -16.936 2.787   1.00 80.00 42  A 1 
ATOM 324  O OD2 . ASP A 1 42  ? -15.744 -16.789 1.452   1.00 77.55 42  A 1 
ATOM 325  N N   . SER A 1 43  ? -15.501 -14.041 6.640   1.00 96.18 43  A 1 
ATOM 326  C CA  . SER A 1 43  ? -14.864 -13.612 7.878   1.00 96.67 43  A 1 
ATOM 327  C C   . SER A 1 43  ? -15.895 -13.290 8.955   1.00 97.49 43  A 1 
ATOM 328  O O   . SER A 1 43  ? -17.091 -13.170 8.691   1.00 97.20 43  A 1 
ATOM 329  C CB  . SER A 1 43  ? -13.955 -12.405 7.607   1.00 96.18 43  A 1 
ATOM 330  O OG  . SER A 1 43  ? -14.716 -11.217 7.508   1.00 95.67 43  A 1 
ATOM 331  N N   . ALA A 1 44  ? -15.429 -13.110 10.183  1.00 97.34 44  A 1 
ATOM 332  C CA  . ALA A 1 44  ? -16.292 -12.673 11.278  1.00 97.80 44  A 1 
ATOM 333  C C   . ALA A 1 44  ? -16.877 -11.268 11.071  1.00 98.26 44  A 1 
ATOM 334  O O   . ALA A 1 44  ? -17.869 -10.924 11.704  1.00 97.90 44  A 1 
ATOM 335  C CB  . ALA A 1 44  ? -15.479 -12.749 12.573  1.00 97.13 44  A 1 
ATOM 336  N N   . TYR A 1 45  ? -16.289 -10.478 10.170  1.00 98.37 45  A 1 
ATOM 337  C CA  . TYR A 1 45  ? -16.686 -9.108  9.855   1.00 98.54 45  A 1 
ATOM 338  C C   . TYR A 1 45  ? -17.598 -9.012  8.621   1.00 98.55 45  A 1 
ATOM 339  O O   . TYR A 1 45  ? -18.020 -7.911  8.265   1.00 98.18 45  A 1 
ATOM 340  C CB  . TYR A 1 45  ? -15.427 -8.258  9.669   1.00 98.49 45  A 1 
ATOM 341  C CG  . TYR A 1 45  ? -14.445 -8.358  10.816  1.00 98.49 45  A 1 
ATOM 342  C CD1 . TYR A 1 45  ? -14.676 -7.648  12.012  1.00 97.96 45  A 1 
ATOM 343  C CD2 . TYR A 1 45  ? -13.310 -9.183  10.711  1.00 97.89 45  A 1 
ATOM 344  C CE1 . TYR A 1 45  ? -13.791 -7.761  13.090  1.00 97.51 45  A 1 
ATOM 345  C CE2 . TYR A 1 45  ? -12.416 -9.301  11.788  1.00 97.46 45  A 1 
ATOM 346  C CZ  . TYR A 1 45  ? -12.656 -8.586  12.972  1.00 97.81 45  A 1 
ATOM 347  O OH  . TYR A 1 45  ? -11.788 -8.696  14.026  1.00 96.80 45  A 1 
ATOM 348  N N   . GLN A 1 46  ? -17.900 -10.136 7.952   1.00 97.96 46  A 1 
ATOM 349  C CA  . GLN A 1 46  ? -18.712 -10.168 6.737   1.00 97.80 46  A 1 
ATOM 350  C C   . GLN A 1 46  ? -20.066 -9.480  6.951   1.00 98.03 46  A 1 
ATOM 351  O O   . GLN A 1 46  ? -20.738 -9.711  7.951   1.00 97.41 46  A 1 
ATOM 352  C CB  . GLN A 1 46  ? -18.900 -11.618 6.278   1.00 96.71 46  A 1 
ATOM 353  C CG  . GLN A 1 46  ? -19.800 -11.736 5.039   1.00 93.91 46  A 1 
ATOM 354  C CD  . GLN A 1 46  ? -19.913 -13.173 4.511   1.00 90.81 46  A 1 
ATOM 355  O OE1 . GLN A 1 46  ? -19.129 -14.040 4.831   1.00 83.31 46  A 1 
ATOM 356  N NE2 . GLN A 1 46  ? -20.883 -13.458 3.686   1.00 78.75 46  A 1 
ATOM 357  N N   . GLY A 1 47  ? -20.445 -8.658  5.981   1.00 97.99 47  A 1 
ATOM 358  C CA  . GLY A 1 47  ? -21.682 -7.876  6.001   1.00 97.89 47  A 1 
ATOM 359  C C   . GLY A 1 47  ? -21.583 -6.563  6.777   1.00 98.18 47  A 1 
ATOM 360  O O   . GLY A 1 47  ? -22.449 -5.711  6.615   1.00 97.24 47  A 1 
ATOM 361  N N   . GLY A 1 48  ? -20.533 -6.371  7.576   1.00 98.32 48  A 1 
ATOM 362  C CA  . GLY A 1 48  ? -20.303 -5.123  8.283   1.00 98.33 48  A 1 
ATOM 363  C C   . GLY A 1 48  ? -19.807 -4.006  7.368   1.00 98.43 48  A 1 
ATOM 364  O O   . GLY A 1 48  ? -18.966 -4.223  6.499   1.00 98.01 48  A 1 
ATOM 365  N N   . VAL A 1 49  ? -20.295 -2.789  7.624   1.00 98.57 49  A 1 
ATOM 366  C CA  . VAL A 1 49  ? -19.810 -1.546  7.015   1.00 98.56 49  A 1 
ATOM 367  C C   . VAL A 1 49  ? -19.196 -0.687  8.107   1.00 98.66 49  A 1 
ATOM 368  O O   . VAL A 1 49  ? -19.885 -0.143  8.973   1.00 98.38 49  A 1 
ATOM 369  C CB  . VAL A 1 49  ? -20.929 -0.798  6.266   1.00 97.86 49  A 1 
ATOM 370  C CG1 . VAL A 1 49  ? -20.368 0.448   5.588   1.00 95.00 49  A 1 
ATOM 371  C CG2 . VAL A 1 49  ? -21.569 -1.678  5.193   1.00 95.63 49  A 1 
ATOM 372  N N   . PHE A 1 50  ? -17.870 -0.555  8.074   1.00 98.61 50  A 1 
ATOM 373  C CA  . PHE A 1 50  ? -17.103 0.179   9.076   1.00 98.62 50  A 1 
ATOM 374  C C   . PHE A 1 50  ? -16.764 1.563   8.545   1.00 98.66 50  A 1 
ATOM 375  O O   . PHE A 1 50  ? -16.114 1.690   7.505   1.00 98.39 50  A 1 
ATOM 376  C CB  . PHE A 1 50  ? -15.843 -0.607  9.448   1.00 98.67 50  A 1 
ATOM 377  C CG  . PHE A 1 50  ? -16.128 -1.988  9.989   1.00 98.70 50  A 1 
ATOM 378  C CD1 . PHE A 1 50  ? -16.372 -2.182  11.356  1.00 98.45 50  A 1 
ATOM 379  C CD2 . PHE A 1 50  ? -16.213 -3.084  9.108   1.00 98.48 50  A 1 
ATOM 380  C CE1 . PHE A 1 50  ? -16.699 -3.453  11.850  1.00 98.24 50  A 1 
ATOM 381  C CE2 . PHE A 1 50  ? -16.551 -4.357  9.591   1.00 98.24 50  A 1 
ATOM 382  C CZ  . PHE A 1 50  ? -16.801 -4.540  10.960  1.00 98.35 50  A 1 
ATOM 383  N N   . PHE A 1 51  ? -17.158 2.598   9.271   1.00 98.55 51  A 1 
ATOM 384  C CA  . PHE A 1 51  ? -16.829 3.982   8.953   1.00 98.68 51  A 1 
ATOM 385  C C   . PHE A 1 51  ? -15.504 4.388   9.591   1.00 98.66 51  A 1 
ATOM 386  O O   . PHE A 1 51  ? -15.187 3.988   10.717  1.00 98.43 51  A 1 
ATOM 387  C CB  . PHE A 1 51  ? -17.974 4.908   9.368   1.00 98.37 51  A 1 
ATOM 388  C CG  . PHE A 1 51  ? -19.244 4.700   8.574   1.00 97.83 51  A 1 
ATOM 389  C CD1 . PHE A 1 51  ? -19.504 5.473   7.430   1.00 95.61 51  A 1 
ATOM 390  C CD2 . PHE A 1 51  ? -20.173 3.708   8.952   1.00 95.27 51  A 1 
ATOM 391  C CE1 . PHE A 1 51  ? -20.669 5.271   6.678   1.00 93.98 51  A 1 
ATOM 392  C CE2 . PHE A 1 51  ? -21.337 3.499   8.200   1.00 93.64 51  A 1 
ATOM 393  C CZ  . PHE A 1 51  ? -21.584 4.281   7.063   1.00 94.50 51  A 1 
ATOM 394  N N   . LEU A 1 52  ? -14.733 5.196   8.869   1.00 98.60 52  A 1 
ATOM 395  C CA  . LEU A 1 52  ? -13.467 5.763   9.299   1.00 98.64 52  A 1 
ATOM 396  C C   . LEU A 1 52  ? -13.415 7.257   9.001   1.00 98.61 52  A 1 
ATOM 397  O O   . LEU A 1 52  ? -14.057 7.752   8.081   1.00 98.20 52  A 1 
ATOM 398  C CB  . LEU A 1 52  ? -12.269 5.048   8.631   1.00 98.49 52  A 1 
ATOM 399  C CG  . LEU A 1 52  ? -12.185 3.525   8.855   1.00 97.85 52  A 1 
ATOM 400  C CD1 . LEU A 1 52  ? -12.847 2.745   7.722   1.00 96.13 52  A 1 
ATOM 401  C CD2 . LEU A 1 52  ? -10.726 3.086   8.928   1.00 96.26 52  A 1 
ATOM 402  N N   . THR A 1 53  ? -12.579 7.969   9.749   1.00 98.55 53  A 1 
ATOM 403  C CA  . THR A 1 53  ? -12.170 9.340   9.445   1.00 98.47 53  A 1 
ATOM 404  C C   . THR A 1 53  ? -10.733 9.354   8.945   1.00 98.42 53  A 1 
ATOM 405  O O   . THR A 1 53  ? -9.879  8.615   9.445   1.00 98.14 53  A 1 
ATOM 406  C CB  . THR A 1 53  ? -12.328 10.274  10.653  1.00 97.85 53  A 1 
ATOM 407  O OG1 . THR A 1 53  ? -11.644 9.768   11.783  1.00 87.29 53  A 1 
ATOM 408  C CG2 . THR A 1 53  ? -13.794 10.456  11.036  1.00 88.38 53  A 1 
ATOM 409  N N   . VAL A 1 54  ? -10.460 10.213  7.966   1.00 98.41 54  A 1 
ATOM 410  C CA  . VAL A 1 54  ? -9.144  10.432  7.375   1.00 98.39 54  A 1 
ATOM 411  C C   . VAL A 1 54  ? -8.823  11.918  7.449   1.00 98.45 54  A 1 
ATOM 412  O O   . VAL A 1 54  ? -9.537  12.731  6.865   1.00 98.16 54  A 1 
ATOM 413  C CB  . VAL A 1 54  ? -9.090  9.944   5.919   1.00 98.04 54  A 1 
ATOM 414  C CG1 . VAL A 1 54  ? -7.698  10.124  5.317   1.00 97.38 54  A 1 
ATOM 415  C CG2 . VAL A 1 54  ? -9.492  8.468   5.775   1.00 97.36 54  A 1 
ATOM 416  N N   . HIS A 1 55  ? -7.743  12.273  8.141   1.00 98.17 55  A 1 
ATOM 417  C CA  . HIS A 1 55  ? -7.234  13.639  8.209   1.00 98.11 55  A 1 
ATOM 418  C C   . HIS A 1 55  ? -5.853  13.711  7.566   1.00 98.15 55  A 1 
ATOM 419  O O   . HIS A 1 55  ? -4.911  13.051  8.017   1.00 97.77 55  A 1 
ATOM 420  C CB  . HIS A 1 55  ? -7.202  14.124  9.659   1.00 97.90 55  A 1 
ATOM 421  C CG  . HIS A 1 55  ? -8.571  14.250  10.281  1.00 90.46 55  A 1 
ATOM 422  N ND1 . HIS A 1 55  ? -9.280  13.252  10.907  1.00 74.88 55  A 1 
ATOM 423  C CD2 . HIS A 1 55  ? -9.337  15.384  10.337  1.00 75.40 55  A 1 
ATOM 424  C CE1 . HIS A 1 55  ? -10.435 13.769  11.339  1.00 78.23 55  A 1 
ATOM 425  N NE2 . HIS A 1 55  ? -10.509 15.067  11.016  1.00 79.46 55  A 1 
ATOM 426  N N   . PHE A 1 56  ? -5.722  14.518  6.517   1.00 98.20 56  A 1 
ATOM 427  C CA  . PHE A 1 56  ? -4.455  14.723  5.834   1.00 98.22 56  A 1 
ATOM 428  C C   . PHE A 1 56  ? -3.626  15.801  6.545   1.00 98.25 56  A 1 
ATOM 429  O O   . PHE A 1 56  ? -4.141  16.884  6.846   1.00 97.80 56  A 1 
ATOM 430  C CB  . PHE A 1 56  ? -4.695  15.104  4.377   1.00 97.99 56  A 1 
ATOM 431  C CG  . PHE A 1 56  ? -5.381  14.019  3.575   1.00 98.03 56  A 1 
ATOM 432  C CD1 . PHE A 1 56  ? -4.623  13.009  2.969   1.00 97.34 56  A 1 
ATOM 433  C CD2 . PHE A 1 56  ? -6.778  14.020  3.432   1.00 97.23 56  A 1 
ATOM 434  C CE1 . PHE A 1 56  ? -5.249  12.022  2.200   1.00 96.71 56  A 1 
ATOM 435  C CE2 . PHE A 1 56  ? -7.407  13.037  2.662   1.00 96.62 56  A 1 
ATOM 436  C CZ  . PHE A 1 56  ? -6.644  12.046  2.042   1.00 96.96 56  A 1 
ATOM 437  N N   . PRO A 1 57  ? -2.322  15.573  6.788   1.00 97.99 57  A 1 
ATOM 438  C CA  . PRO A 1 57  ? -1.434  16.628  7.250   1.00 97.79 57  A 1 
ATOM 439  C C   . PRO A 1 57  ? -1.148  17.627  6.121   1.00 97.65 57  A 1 
ATOM 440  O O   . PRO A 1 57  ? -1.202  17.299  4.934   1.00 97.00 57  A 1 
ATOM 441  C CB  . PRO A 1 57  ? -0.179  15.893  7.724   1.00 97.28 57  A 1 
ATOM 442  C CG  . PRO A 1 57  ? -0.113  14.687  6.784   1.00 96.49 57  A 1 
ATOM 443  C CD  . PRO A 1 57  ? -1.583  14.338  6.557   1.00 97.51 57  A 1 
ATOM 444  N N   . THR A 1 58  ? -0.746  18.843  6.472   1.00 97.22 58  A 1 
ATOM 445  C CA  . THR A 1 58  ? -0.430  19.902  5.496   1.00 96.76 58  A 1 
ATOM 446  C C   . THR A 1 58  ? 0.762   19.568  4.585   1.00 96.52 58  A 1 
ATOM 447  O O   . THR A 1 58  ? 0.889   20.122  3.497   1.00 94.78 58  A 1 
ATOM 448  C CB  . THR A 1 58  ? -0.127  21.219  6.217   1.00 95.80 58  A 1 
ATOM 449  O OG1 . THR A 1 58  ? 0.884   21.015  7.183   1.00 88.08 58  A 1 
ATOM 450  C CG2 . THR A 1 58  ? -1.352  21.769  6.947   1.00 86.32 58  A 1 
ATOM 451  N N   . ASP A 1 59  ? 1.636   18.660  5.035   1.00 96.66 59  A 1 
ATOM 452  C CA  . ASP A 1 59  ? 2.797   18.155  4.302   1.00 96.05 59  A 1 
ATOM 453  C C   . ASP A 1 59  ? 2.573   16.763  3.691   1.00 96.88 59  A 1 
ATOM 454  O O   . ASP A 1 59  ? 3.526   16.104  3.291   1.00 95.31 59  A 1 
ATOM 455  C CB  . ASP A 1 59  ? 4.066   18.260  5.164   1.00 92.75 59  A 1 
ATOM 456  C CG  . ASP A 1 59  ? 4.030   17.507  6.495   1.00 83.98 59  A 1 
ATOM 457  O OD1 . ASP A 1 59  ? 2.950   17.124  6.989   1.00 74.71 59  A 1 
ATOM 458  O OD2 . ASP A 1 59  ? 5.117   17.398  7.114   1.00 77.24 59  A 1 
ATOM 459  N N   . TYR A 1 60  ? 1.327   16.321  3.536   1.00 97.57 60  A 1 
ATOM 460  C CA  . TYR A 1 60  ? 0.996   15.122  2.758   1.00 97.71 60  A 1 
ATOM 461  C C   . TYR A 1 60  ? 1.543   15.236  1.316   1.00 97.87 60  A 1 
ATOM 462  O O   . TYR A 1 60  ? 1.466   16.315  0.730   1.00 97.03 60  A 1 
ATOM 463  C CB  . TYR A 1 60  ? -0.523  14.917  2.765   1.00 97.66 60  A 1 
ATOM 464  C CG  . TYR A 1 60  ? -0.970  13.609  2.151   1.00 97.87 60  A 1 
ATOM 465  C CD1 . TYR A 1 60  ? -1.519  13.569  0.854   1.00 97.54 60  A 1 
ATOM 466  C CD2 . TYR A 1 60  ? -0.820  12.423  2.886   1.00 97.46 60  A 1 
ATOM 467  C CE1 . TYR A 1 60  ? -1.916  12.335  0.297   1.00 97.34 60  A 1 
ATOM 468  C CE2 . TYR A 1 60  ? -1.205  11.196  2.332   1.00 97.21 60  A 1 
ATOM 469  C CZ  . TYR A 1 60  ? -1.751  11.151  1.036   1.00 97.57 60  A 1 
ATOM 470  O OH  . TYR A 1 60  ? -2.122  9.946   0.510   1.00 97.07 60  A 1 
ATOM 471  N N   . PRO A 1 61  ? 2.127   14.183  0.708   1.00 97.86 61  A 1 
ATOM 472  C CA  . PRO A 1 61  ? 2.217   12.799  1.188   1.00 97.76 61  A 1 
ATOM 473  C C   . PRO A 1 61  ? 3.508   12.455  1.941   1.00 97.87 61  A 1 
ATOM 474  O O   . PRO A 1 61  ? 3.847   11.287  2.079   1.00 97.03 61  A 1 
ATOM 475  C CB  . PRO A 1 61  ? 2.077   11.977  -0.095  1.00 97.21 61  A 1 
ATOM 476  C CG  . PRO A 1 61  ? 2.883   12.806  -1.085  1.00 96.66 61  A 1 
ATOM 477  C CD  . PRO A 1 61  ? 2.554   14.240  -0.677  1.00 97.35 61  A 1 
ATOM 478  N N   . PHE A 1 62  ? 4.268   13.440  2.420   1.00 97.53 62  A 1 
ATOM 479  C CA  . PHE A 1 62  ? 5.538   13.188  3.108   1.00 97.45 62  A 1 
ATOM 480  C C   . PHE A 1 62  ? 5.359   12.699  4.551   1.00 97.28 62  A 1 
ATOM 481  O O   . PHE A 1 62  ? 6.301   12.186  5.152   1.00 95.97 62  A 1 
ATOM 482  C CB  . PHE A 1 62  ? 6.412   14.446  3.060   1.00 97.04 62  A 1 
ATOM 483  C CG  . PHE A 1 62  ? 6.713   14.879  1.650   1.00 96.89 62  A 1 
ATOM 484  C CD1 . PHE A 1 62  ? 7.704   14.217  0.906   1.00 95.29 62  A 1 
ATOM 485  C CD2 . PHE A 1 62  ? 5.963   15.893  1.039   1.00 95.36 62  A 1 
ATOM 486  C CE1 . PHE A 1 62  ? 7.936   14.556  -0.434  1.00 94.34 62  A 1 
ATOM 487  C CE2 . PHE A 1 62  ? 6.191   16.238  -0.305  1.00 94.31 62  A 1 
ATOM 488  C CZ  . PHE A 1 62  ? 7.176   15.566  -1.042  1.00 95.11 62  A 1 
ATOM 489  N N   . LYS A 1 63  ? 4.158   12.843  5.091   1.00 97.56 63  A 1 
ATOM 490  C CA  . LYS A 1 63  ? 3.711   12.239  6.345   1.00 97.44 63  A 1 
ATOM 491  C C   . LYS A 1 63  ? 2.426   11.452  6.111   1.00 97.74 63  A 1 
ATOM 492  O O   . LYS A 1 63  ? 1.662   11.807  5.212   1.00 97.45 63  A 1 
ATOM 493  C CB  . LYS A 1 63  ? 3.504   13.315  7.412   1.00 96.65 63  A 1 
ATOM 494  C CG  . LYS A 1 63  ? 4.834   13.895  7.898   1.00 92.60 63  A 1 
ATOM 495  C CD  . LYS A 1 63  ? 4.572   14.797  9.109   1.00 84.56 63  A 1 
ATOM 496  C CE  . LYS A 1 63  ? 5.846   15.530  9.497   1.00 78.00 63  A 1 
ATOM 497  N NZ  . LYS A 1 63  ? 5.533   16.913  9.922   1.00 67.09 63  A 1 
ATOM 498  N N   . PRO A 1 64  ? 2.177   10.397  6.915   1.00 97.89 64  A 1 
ATOM 499  C CA  . PRO A 1 64  ? 0.965   9.598   6.781   1.00 97.94 64  A 1 
ATOM 500  C C   . PRO A 1 64  ? -0.297  10.407  7.117   1.00 98.16 64  A 1 
ATOM 501  O O   . PRO A 1 64  ? -0.240  11.309  7.959   1.00 97.83 64  A 1 
ATOM 502  C CB  . PRO A 1 64  ? 1.148   8.417   7.742   1.00 97.28 64  A 1 
ATOM 503  C CG  . PRO A 1 64  ? 2.091   8.966   8.810   1.00 96.23 64  A 1 
ATOM 504  C CD  . PRO A 1 64  ? 2.983   9.912   8.026   1.00 97.26 64  A 1 
ATOM 505  N N   . PRO A 1 65  ? -1.447  10.053  6.521   1.00 98.30 65  A 1 
ATOM 506  C CA  . PRO A 1 65  ? -2.733  10.537  6.993   1.00 98.25 65  A 1 
ATOM 507  C C   . PRO A 1 65  ? -3.031  9.959   8.382   1.00 98.36 65  A 1 
ATOM 508  O O   . PRO A 1 65  ? -2.609  8.847   8.727   1.00 97.83 65  A 1 
ATOM 509  C CB  . PRO A 1 65  ? -3.744  10.102  5.934   1.00 97.73 65  A 1 
ATOM 510  C CG  . PRO A 1 65  ? -3.150  8.793   5.409   1.00 96.37 65  A 1 
ATOM 511  C CD  . PRO A 1 65  ? -1.640  9.035   5.487   1.00 97.71 65  A 1 
ATOM 512  N N   . LYS A 1 66  ? -3.800  10.689  9.191   1.00 98.22 66  A 1 
ATOM 513  C CA  . LYS A 1 66  ? -4.358  10.169  10.436  1.00 98.24 66  A 1 
ATOM 514  C C   . LYS A 1 66  ? -5.674  9.471   10.114  1.00 98.34 66  A 1 
ATOM 515  O O   . LYS A 1 66  ? -6.609  10.123  9.659   1.00 98.04 66  A 1 
ATOM 516  C CB  . LYS A 1 66  ? -4.562  11.292  11.461  1.00 97.76 66  A 1 
ATOM 517  C CG  . LYS A 1 66  ? -3.232  11.909  11.920  1.00 86.73 66  A 1 
ATOM 518  C CD  . LYS A 1 66  ? -3.508  12.979  12.974  1.00 75.37 66  A 1 
ATOM 519  C CE  . LYS A 1 66  ? -2.208  13.610  13.459  1.00 64.92 66  A 1 
ATOM 520  N NZ  . LYS A 1 66  ? -2.462  14.639  14.491  1.00 55.47 66  A 1 
ATOM 521  N N   . ILE A 1 67  ? -5.741  8.165   10.359  1.00 98.46 67  A 1 
ATOM 522  C CA  . ILE A 1 67  ? -6.934  7.352   10.091  1.00 98.45 67  A 1 
ATOM 523  C C   . ILE A 1 67  ? -7.386  6.696   11.389  1.00 98.55 67  A 1 
ATOM 524  O O   . ILE A 1 67  ? -6.575  6.117   12.104  1.00 98.20 67  A 1 
ATOM 525  C CB  . ILE A 1 67  ? -6.691  6.336   8.953   1.00 98.17 67  A 1 
ATOM 526  C CG1 . ILE A 1 67  ? -6.156  7.060   7.692   1.00 96.84 67  A 1 
ATOM 527  C CG2 . ILE A 1 67  ? -7.982  5.569   8.651   1.00 97.10 67  A 1 
ATOM 528  C CD1 . ILE A 1 67  ? -6.008  6.180   6.449   1.00 93.53 67  A 1 
ATOM 529  N N   . ALA A 1 68  ? -8.689  6.770   11.678  1.00 98.60 68  A 1 
ATOM 530  C CA  . ALA A 1 68  ? -9.294  6.127   12.834  1.00 98.60 68  A 1 
ATOM 531  C C   . ALA A 1 68  ? -10.678 5.579   12.469  1.00 98.79 68  A 1 
ATOM 532  O O   . ALA A 1 68  ? -11.395 6.175   11.668  1.00 98.50 68  A 1 
ATOM 533  C CB  . ALA A 1 68  ? -9.376  7.134   13.985  1.00 98.21 68  A 1 
ATOM 534  N N   . PHE A 1 69  ? -11.069 4.456   13.072  1.00 98.69 69  A 1 
ATOM 535  C CA  . PHE A 1 69  ? -12.429 3.957   12.972  1.00 98.70 69  A 1 
ATOM 536  C C   . PHE A 1 69  ? -13.380 4.840   13.786  1.00 98.63 69  A 1 
ATOM 537  O O   . PHE A 1 69  ? -13.061 5.259   14.899  1.00 98.37 69  A 1 
ATOM 538  C CB  . PHE A 1 69  ? -12.505 2.502   13.457  1.00 98.62 69  A 1 
ATOM 539  C CG  . PHE A 1 69  ? -11.990 1.492   12.443  1.00 98.65 69  A 1 
ATOM 540  C CD1 . PHE A 1 69  ? -12.911 0.816   11.620  1.00 98.23 69  A 1 
ATOM 541  C CD2 . PHE A 1 69  ? -10.630 1.214   12.330  1.00 98.18 69  A 1 
ATOM 542  C CE1 . PHE A 1 69  ? -12.467 -0.139  10.696  1.00 97.92 69  A 1 
ATOM 543  C CE2 . PHE A 1 69  ? -10.175 0.265   11.396  1.00 97.88 69  A 1 
ATOM 544  C CZ  . PHE A 1 69  ? -11.093 -0.408  10.581  1.00 98.18 69  A 1 
ATOM 545  N N   . THR A 1 70  ? -14.569 5.078   13.248  1.00 98.65 70  A 1 
ATOM 546  C CA  . THR A 1 70  ? -15.701 5.657   13.986  1.00 98.52 70  A 1 
ATOM 547  C C   . THR A 1 70  ? -16.723 4.584   14.352  1.00 98.50 70  A 1 
ATOM 548  O O   . THR A 1 70  ? -17.374 4.677   15.395  1.00 97.87 70  A 1 
ATOM 549  C CB  . THR A 1 70  ? -16.369 6.790   13.200  1.00 97.92 70  A 1 
ATOM 550  O OG1 . THR A 1 70  ? -16.763 6.360   11.926  1.00 91.76 70  A 1 
ATOM 551  C CG2 . THR A 1 70  ? -15.427 7.969   12.986  1.00 90.00 70  A 1 
ATOM 552  N N   . THR A 1 71  ? -16.815 3.523   13.555  1.00 98.67 71  A 1 
ATOM 553  C CA  . THR A 1 71  ? -17.562 2.309   13.909  1.00 98.67 71  A 1 
ATOM 554  C C   . THR A 1 71  ? -16.745 1.452   14.868  1.00 98.59 71  A 1 
ATOM 555  O O   . THR A 1 71  ? -15.562 1.196   14.638  1.00 98.17 71  A 1 
ATOM 556  C CB  . THR A 1 71  ? -17.926 1.507   12.658  1.00 98.37 71  A 1 
ATOM 557  O OG1 . THR A 1 71  ? -18.583 2.333   11.731  1.00 96.32 71  A 1 
ATOM 558  C CG2 . THR A 1 71  ? -18.868 0.349   12.971  1.00 96.39 71  A 1 
ATOM 559  N N   . LYS A 1 72  ? -17.370 0.977   15.942  1.00 98.63 72  A 1 
ATOM 560  C CA  . LYS A 1 72  ? -16.729 0.044   16.875  1.00 98.50 72  A 1 
ATOM 561  C C   . LYS A 1 72  ? -16.446 -1.288  16.179  1.00 98.64 72  A 1 
ATOM 562  O O   . LYS A 1 72  ? -17.292 -1.821  15.469  1.00 98.13 72  A 1 
ATOM 563  C CB  . LYS A 1 72  ? -17.588 -0.181  18.115  1.00 97.84 72  A 1 
ATOM 564  C CG  . LYS A 1 72  ? -17.620 1.051   19.019  1.00 89.62 72  A 1 
ATOM 565  C CD  . LYS A 1 72  ? -18.308 0.721   20.349  1.00 82.57 72  A 1 
ATOM 566  C CE  . LYS A 1 72  ? -18.283 1.943   21.264  1.00 75.49 72  A 1 
ATOM 567  N NZ  . LYS A 1 72  ? -18.813 1.628   22.605  1.00 65.19 72  A 1 
ATOM 568  N N   . ILE A 1 73  ? -15.271 -1.845  16.453  1.00 98.40 73  A 1 
ATOM 569  C CA  . ILE A 1 73  ? -14.830 -3.121  15.904  1.00 98.41 73  A 1 
ATOM 570  C C   . ILE A 1 73  ? -14.094 -3.933  16.973  1.00 98.46 73  A 1 
ATOM 571  O O   . ILE A 1 73  ? -13.392 -3.373  17.813  1.00 97.90 73  A 1 
ATOM 572  C CB  . ILE A 1 73  ? -13.996 -2.884  14.623  1.00 98.03 73  A 1 
ATOM 573  C CG1 . ILE A 1 73  ? -13.662 -4.215  13.935  1.00 96.93 73  A 1 
ATOM 574  C CG2 . ILE A 1 73  ? -12.726 -2.060  14.912  1.00 96.39 73  A 1 
ATOM 575  C CD1 . ILE A 1 73  ? -13.099 -4.039  12.518  1.00 95.41 73  A 1 
ATOM 576  N N   . TYR A 1 74  ? -14.272 -5.258  16.960  1.00 98.48 74  A 1 
ATOM 577  C CA  . TYR A 1 74  ? -13.571 -6.176  17.845  1.00 98.43 74  A 1 
ATOM 578  C C   . TYR A 1 74  ? -12.315 -6.702  17.154  1.00 98.45 74  A 1 
ATOM 579  O O   . TYR A 1 74  ? -12.402 -7.563  16.277  1.00 97.92 74  A 1 
ATOM 580  C CB  . TYR A 1 74  ? -14.535 -7.292  18.251  1.00 98.40 74  A 1 
ATOM 581  C CG  . TYR A 1 74  ? -14.006 -8.172  19.360  1.00 98.48 74  A 1 
ATOM 582  C CD1 . TYR A 1 74  ? -13.288 -9.342  19.067  1.00 98.00 74  A 1 
ATOM 583  C CD2 . TYR A 1 74  ? -14.258 -7.824  20.696  1.00 98.01 74  A 1 
ATOM 584  C CE1 . TYR A 1 74  ? -12.832 -10.170 20.100  1.00 97.69 74  A 1 
ATOM 585  C CE2 . TYR A 1 74  ? -13.813 -8.644  21.740  1.00 97.76 74  A 1 
ATOM 586  C CZ  . TYR A 1 74  ? -13.101 -9.821  21.442  1.00 98.00 74  A 1 
ATOM 587  O OH  . TYR A 1 74  ? -12.677 -10.638 22.459  1.00 97.33 74  A 1 
ATOM 588  N N   . HIS A 1 75  ? -11.144 -6.174  17.526  1.00 98.37 75  A 1 
ATOM 589  C CA  . HIS A 1 75  ? -9.869  -6.515  16.896  1.00 98.34 75  A 1 
ATOM 590  C C   . HIS A 1 75  ? -8.680  -6.235  17.838  1.00 98.28 75  A 1 
ATOM 591  O O   . HIS A 1 75  ? -8.678  -5.192  18.498  1.00 97.73 75  A 1 
ATOM 592  C CB  . HIS A 1 75  ? -9.734  -5.698  15.605  1.00 98.10 75  A 1 
ATOM 593  C CG  . HIS A 1 75  ? -8.600  -6.152  14.737  1.00 98.12 75  A 1 
ATOM 594  N ND1 . HIS A 1 75  ? -7.303  -5.695  14.766  1.00 94.24 75  A 1 
ATOM 595  C CD2 . HIS A 1 75  ? -8.658  -7.131  13.781  1.00 94.07 75  A 1 
ATOM 596  C CE1 . HIS A 1 75  ? -6.605  -6.376  13.843  1.00 94.58 75  A 1 
ATOM 597  N NE2 . HIS A 1 75  ? -7.396  -7.255  13.234  1.00 95.45 75  A 1 
ATOM 598  N N   . PRO A 1 76  ? -7.629  -7.079  17.888  1.00 98.11 76  A 1 
ATOM 599  C CA  . PRO A 1 76  ? -6.501  -6.877  18.804  1.00 97.89 76  A 1 
ATOM 600  C C   . PRO A 1 76  ? -5.702  -5.588  18.581  1.00 97.64 76  A 1 
ATOM 601  O O   . PRO A 1 76  ? -5.161  -5.024  19.532  1.00 96.09 76  A 1 
ATOM 602  C CB  . PRO A 1 76  ? -5.594  -8.096  18.601  1.00 97.10 76  A 1 
ATOM 603  C CG  . PRO A 1 76  ? -6.524  -9.170  18.043  1.00 94.86 76  A 1 
ATOM 604  C CD  . PRO A 1 76  ? -7.516  -8.354  17.216  1.00 97.50 76  A 1 
ATOM 605  N N   . ASN A 1 77  ? -5.646  -5.113  17.328  1.00 97.98 77  A 1 
ATOM 606  C CA  . ASN A 1 77  ? -4.843  -3.950  16.933  1.00 97.98 77  A 1 
ATOM 607  C C   . ASN A 1 77  ? -5.679  -2.667  16.734  1.00 97.78 77  A 1 
ATOM 608  O O   . ASN A 1 77  ? -5.164  -1.687  16.196  1.00 96.94 77  A 1 
ATOM 609  C CB  . ASN A 1 77  ? -4.018  -4.307  15.686  1.00 97.82 77  A 1 
ATOM 610  C CG  . ASN A 1 77  ? -3.217  -5.582  15.850  1.00 97.43 77  A 1 
ATOM 611  O OD1 . ASN A 1 77  ? -3.495  -6.593  15.230  1.00 92.28 77  A 1 
ATOM 612  N ND2 . ASN A 1 77  ? -2.215  -5.582  16.704  1.00 91.59 77  A 1 
ATOM 613  N N   . ILE A 1 78  ? -6.952  -2.669  17.145  1.00 97.93 78  A 1 
ATOM 614  C CA  . ILE A 1 78  ? -7.851  -1.513  17.038  1.00 97.98 78  A 1 
ATOM 615  C C   . ILE A 1 78  ? -8.598  -1.353  18.365  1.00 97.71 78  A 1 
ATOM 616  O O   . ILE A 1 78  ? -9.308  -2.249  18.795  1.00 97.14 78  A 1 
ATOM 617  C CB  . ILE A 1 78  ? -8.838  -1.657  15.863  1.00 98.07 78  A 1 
ATOM 618  C CG1 . ILE A 1 78  ? -8.116  -1.978  14.525  1.00 97.49 78  A 1 
ATOM 619  C CG2 . ILE A 1 78  ? -9.663  -0.354  15.719  1.00 97.68 78  A 1 
ATOM 620  C CD1 . ILE A 1 78  ? -9.055  -2.367  13.379  1.00 96.70 78  A 1 
ATOM 621  N N   . ASN A 1 79  ? -8.437  -0.203  19.032  1.00 97.40 79  A 1 
ATOM 622  C CA  . ASN A 1 79  ? -9.058  0.023   20.338  1.00 97.14 79  A 1 
ATOM 623  C C   . ASN A 1 79  ? -10.480 0.592   20.236  1.00 97.35 79  A 1 
ATOM 624  O O   . ASN A 1 79  ? -10.983 0.930   19.168  1.00 96.69 79  A 1 
ATOM 625  C CB  . ASN A 1 79  ? -8.098  0.838   21.224  1.00 96.04 79  A 1 
ATOM 626  C CG  . ASN A 1 79  ? -7.990  2.307   20.872  1.00 96.03 79  A 1 
ATOM 627  O OD1 . ASN A 1 79  ? -8.749  2.881   20.118  1.00 92.58 79  A 1 
ATOM 628  N ND2 . ASN A 1 79  ? -7.029  2.986   21.467  1.00 91.19 79  A 1 
ATOM 629  N N   . SER A 1 80  ? -11.133 0.749   21.392  1.00 96.16 80  A 1 
ATOM 630  C CA  . SER A 1 80  ? -12.492 1.279   21.503  1.00 95.87 80  A 1 
ATOM 631  C C   . SER A 1 80  ? -12.665 2.723   21.019  1.00 96.51 80  A 1 
ATOM 632  O O   . SER A 1 80  ? -13.787 3.132   20.719  1.00 94.97 80  A 1 
ATOM 633  C CB  . SER A 1 80  ? -12.955 1.194   22.959  1.00 94.04 80  A 1 
ATOM 634  O OG  . SER A 1 80  ? -12.045 1.889   23.803  1.00 85.40 80  A 1 
ATOM 635  N N   . ASN A 1 81  ? -11.563 3.485   20.909  1.00 96.63 81  A 1 
ATOM 636  C CA  . ASN A 1 81  ? -11.548 4.845   20.379  1.00 96.78 81  A 1 
ATOM 637  C C   . ASN A 1 81  ? -11.327 4.883   18.859  1.00 97.43 81  A 1 
ATOM 638  O O   . ASN A 1 81  ? -11.182 5.949   18.282  1.00 96.02 81  A 1 
ATOM 639  C CB  . ASN A 1 81  ? -10.476 5.672   21.117  1.00 94.85 81  A 1 
ATOM 640  C CG  . ASN A 1 81  ? -10.751 5.822   22.606  1.00 85.65 81  A 1 
ATOM 641  O OD1 . ASN A 1 81  ? -11.835 5.601   23.108  1.00 75.48 81  A 1 
ATOM 642  N ND2 . ASN A 1 81  ? -9.753  6.209   23.362  1.00 74.34 81  A 1 
ATOM 643  N N   . GLY A 1 82  ? -11.248 3.710   18.207  1.00 97.65 82  A 1 
ATOM 644  C CA  . GLY A 1 82  ? -10.991 3.586   16.774  1.00 97.98 82  A 1 
ATOM 645  C C   . GLY A 1 82  ? -9.536  3.789   16.362  1.00 98.24 82  A 1 
ATOM 646  O O   . GLY A 1 82  ? -9.244  3.818   15.168  1.00 97.74 82  A 1 
ATOM 647  N N   . SER A 1 83  ? -8.613  3.928   17.326  1.00 97.88 83  A 1 
ATOM 648  C CA  . SER A 1 83  ? -7.185  4.044   17.019  1.00 97.62 83  A 1 
ATOM 649  C C   . SER A 1 83  ? -6.658  2.734   16.444  1.00 97.89 83  A 1 
ATOM 650  O O   . SER A 1 83  ? -6.878  1.670   17.019  1.00 97.10 83  A 1 
ATOM 651  C CB  . SER A 1 83  ? -6.368  4.420   18.250  1.00 96.87 83  A 1 
ATOM 652  O OG  . SER A 1 83  ? -6.813  5.651   18.781  1.00 84.28 83  A 1 
ATOM 653  N N   . ILE A 1 84  ? -5.936  2.820   15.328  1.00 97.57 84  A 1 
ATOM 654  C CA  . ILE A 1 84  ? -5.383  1.683   14.601  1.00 97.46 84  A 1 
ATOM 655  C C   . ILE A 1 84  ? -3.875  1.617   14.867  1.00 96.84 84  A 1 
ATOM 656  O O   . ILE A 1 84  ? -3.143  2.560   14.557  1.00 95.29 84  A 1 
ATOM 657  C CB  . ILE A 1 84  ? -5.674  1.792   13.088  1.00 97.26 84  A 1 
ATOM 658  C CG1 . ILE A 1 84  ? -7.171  2.074   12.794  1.00 96.20 84  A 1 
ATOM 659  C CG2 . ILE A 1 84  ? -5.223  0.511   12.369  1.00 95.90 84  A 1 
ATOM 660  C CD1 . ILE A 1 84  ? -7.450  2.467   11.336  1.00 95.71 84  A 1 
ATOM 661  N N   . CYS A 1 85  ? -3.407  0.501   15.422  1.00 96.15 85  A 1 
ATOM 662  C CA  . CYS A 1 85  ? -1.981  0.247   15.566  1.00 95.12 85  A 1 
ATOM 663  C C   . CYS A 1 85  ? -1.467  -0.470  14.320  1.00 95.42 85  A 1 
ATOM 664  O O   . CYS A 1 85  ? -1.672  -1.673  14.147  1.00 93.36 85  A 1 
ATOM 665  C CB  . CYS A 1 85  ? -1.726  -0.507  16.868  1.00 91.92 85  A 1 
ATOM 666  S SG  . CYS A 1 85  ? -0.106  -0.039  17.541  1.00 78.50 85  A 1 
ATOM 667  N N   . LEU A 1 86  ? -0.857  0.290   13.405  1.00 95.67 86  A 1 
ATOM 668  C CA  . LEU A 1 86  ? -0.382  -0.193  12.113  1.00 96.08 86  A 1 
ATOM 669  C C   . LEU A 1 86  ? 0.867   0.595   11.697  1.00 96.37 86  A 1 
ATOM 670  O O   . LEU A 1 86  ? 0.863   1.823   11.709  1.00 95.15 86  A 1 
ATOM 671  C CB  . LEU A 1 86  ? -1.522  -0.041  11.097  1.00 95.08 86  A 1 
ATOM 672  C CG  . LEU A 1 86  ? -1.234  -0.639  9.709   1.00 94.98 86  A 1 
ATOM 673  C CD1 . LEU A 1 86  ? -1.003  -2.148  9.770   1.00 93.42 86  A 1 
ATOM 674  C CD2 . LEU A 1 86  ? -2.425  -0.391  8.783   1.00 93.13 86  A 1 
ATOM 675  N N   . ASP A 1 87  ? 1.933   -0.116  11.322  1.00 96.37 87  A 1 
ATOM 676  C CA  . ASP A 1 87  ? 3.246   0.477   11.043  1.00 96.39 87  A 1 
ATOM 677  C C   . ASP A 1 87  ? 3.254   1.441   9.848   1.00 96.82 87  A 1 
ATOM 678  O O   . ASP A 1 87  ? 3.886   2.507   9.917   1.00 95.62 87  A 1 
ATOM 679  C CB  . ASP A 1 87  ? 4.273   -0.655  10.874  1.00 95.05 87  A 1 
ATOM 680  C CG  . ASP A 1 87  ? 4.032   -1.578  9.671   1.00 94.70 87  A 1 
ATOM 681  O OD1 . ASP A 1 87  ? 2.939   -1.521  9.061   1.00 92.82 87  A 1 
ATOM 682  O OD2 . ASP A 1 87  ? 4.971   -2.307  9.307   1.00 91.32 87  A 1 
ATOM 683  N N   . ILE A 1 88  ? 2.491   1.163   8.790   1.00 97.01 88  A 1 
ATOM 684  C CA  . ILE A 1 88  ? 2.373   2.047   7.623   1.00 97.16 88  A 1 
ATOM 685  C C   . ILE A 1 88  ? 1.662   3.373   7.919   1.00 97.38 88  A 1 
ATOM 686  O O   . ILE A 1 88  ? 1.789   4.315   7.145   1.00 96.61 88  A 1 
ATOM 687  C CB  . ILE A 1 88  ? 1.700   1.346   6.416   1.00 96.89 88  A 1 
ATOM 688  C CG1 . ILE A 1 88  ? 0.259   0.896   6.728   1.00 95.02 88  A 1 
ATOM 689  C CG2 . ILE A 1 88  ? 2.579   0.176   5.929   1.00 94.59 88  A 1 
ATOM 690  C CD1 . ILE A 1 88  ? -0.538  0.512   5.485   1.00 94.62 88  A 1 
ATOM 691  N N   . LEU A 1 89  ? 0.965   3.488   9.048   1.00 97.34 89  A 1 
ATOM 692  C CA  . LEU A 1 89  ? 0.407   4.756   9.532   1.00 97.10 89  A 1 
ATOM 693  C C   . LEU A 1 89  ? 1.393   5.527   10.431  1.00 96.64 89  A 1 
ATOM 694  O O   . LEU A 1 89  ? 1.055   6.581   10.969  1.00 94.67 89  A 1 
ATOM 695  C CB  . LEU A 1 89  ? -0.929  4.500   10.252  1.00 97.17 89  A 1 
ATOM 696  C CG  . LEU A 1 89  ? -2.044  3.936   9.354   1.00 96.81 89  A 1 
ATOM 697  C CD1 . LEU A 1 89  ? -3.303  3.699   10.201  1.00 95.90 89  A 1 
ATOM 698  C CD2 . LEU A 1 89  ? -2.414  4.896   8.226   1.00 95.54 89  A 1 
ATOM 699  N N   . ARG A 1 90  ? 2.619   4.987   10.614  1.00 95.77 90  A 1 
ATOM 700  C CA  . ARG A 1 90  ? 3.649   5.518   11.514  1.00 94.37 90  A 1 
ATOM 701  C C   . ARG A 1 90  ? 5.030   5.435   10.853  1.00 93.76 90  A 1 
ATOM 702  O O   . ARG A 1 90  ? 5.282   6.126   9.853   1.00 89.14 90  A 1 
ATOM 703  C CB  . ARG A 1 90  ? 3.561   4.779   12.873  1.00 91.42 90  A 1 
ATOM 704  C CG  . ARG A 1 90  ? 2.262   5.080   13.636  1.00 84.82 90  A 1 
ATOM 705  C CD  . ARG A 1 90  ? 2.208   4.355   14.989  1.00 79.23 90  A 1 
ATOM 706  N NE  . ARG A 1 90  ? 1.893   2.926   14.818  1.00 69.84 90  A 1 
ATOM 707  C CZ  . ARG A 1 90  ? 1.833   2.005   15.759  1.00 61.02 90  A 1 
ATOM 708  N NH1 . ARG A 1 90  ? 2.109   2.242   17.007  1.00 55.06 90  A 1 
ATOM 709  N NH2 . ARG A 1 90  ? 1.479   0.798   15.460  1.00 53.32 90  A 1 
ATOM 710  N N   . SER A 1 91  ? 5.917   4.598   11.375  1.00 94.61 91  A 1 
ATOM 711  C CA  . SER A 1 91  ? 7.329   4.503   10.977  1.00 93.99 91  A 1 
ATOM 712  C C   . SER A 1 91  ? 7.552   3.915   9.576   1.00 94.37 91  A 1 
ATOM 713  O O   . SER A 1 91  ? 8.570   4.201   8.959   1.00 92.66 91  A 1 
ATOM 714  C CB  . SER A 1 91  ? 8.087   3.662   11.999  1.00 92.18 91  A 1 
ATOM 715  O OG  . SER A 1 91  ? 7.467   2.398   12.136  1.00 86.82 91  A 1 
ATOM 716  N N   . GLN A 1 92  ? 6.624   3.106   9.067   1.00 95.70 92  A 1 
ATOM 717  C CA  . GLN A 1 92  ? 6.728   2.439   7.764   1.00 95.97 92  A 1 
ATOM 718  C C   . GLN A 1 92  ? 5.897   3.119   6.667   1.00 96.52 92  A 1 
ATOM 719  O O   . GLN A 1 92  ? 5.637   2.516   5.624   1.00 95.85 92  A 1 
ATOM 720  C CB  . GLN A 1 92  ? 6.398   0.942   7.905   1.00 95.45 92  A 1 
ATOM 721  C CG  . GLN A 1 92  ? 7.365   0.207   8.838   1.00 92.67 92  A 1 
ATOM 722  C CD  . GLN A 1 92  ? 8.803   0.262   8.337   1.00 90.83 92  A 1 
ATOM 723  O OE1 . GLN A 1 92  ? 9.097   0.060   7.170   1.00 81.73 92  A 1 
ATOM 724  N NE2 . GLN A 1 92  ? 9.744   0.558   9.199   1.00 79.85 92  A 1 
ATOM 725  N N   . TRP A 1 93  ? 5.478   4.358   6.877   1.00 96.86 93  A 1 
ATOM 726  C CA  . TRP A 1 93  ? 4.800   5.142   5.849   1.00 97.32 93  A 1 
ATOM 727  C C   . TRP A 1 93  ? 5.674   5.297   4.599   1.00 97.34 93  A 1 
ATOM 728  O O   . TRP A 1 93  ? 6.890   5.493   4.687   1.00 96.63 93  A 1 
ATOM 729  C CB  . TRP A 1 93  ? 4.402   6.518   6.394   1.00 97.31 93  A 1 
ATOM 730  C CG  . TRP A 1 93  ? 3.854   7.440   5.332   1.00 97.55 93  A 1 
ATOM 731  C CD1 . TRP A 1 93  ? 4.480   8.530   4.834   1.00 97.09 93  A 1 
ATOM 732  C CD2 . TRP A 1 93  ? 2.594   7.323   4.590   1.00 97.67 93  A 1 
ATOM 733  N NE1 . TRP A 1 93  ? 3.698   9.116   3.847   1.00 97.26 93  A 1 
ATOM 734  C CE2 . TRP A 1 93  ? 2.535   8.404   3.667   1.00 97.53 93  A 1 
ATOM 735  C CE3 . TRP A 1 93  ? 1.516   6.414   4.625   1.00 97.64 93  A 1 
ATOM 736  C CZ2 . TRP A 1 93  ? 1.432   8.579   2.797   1.00 97.39 93  A 1 
ATOM 737  C CZ3 . TRP A 1 93  ? 0.420   6.599   3.752   1.00 97.28 93  A 1 
ATOM 738  C CH2 . TRP A 1 93  ? 0.378   7.661   2.855   1.00 97.20 93  A 1 
ATOM 739  N N   . SER A 1 94  ? 5.026   5.284   3.436   1.00 97.38 94  A 1 
ATOM 740  C CA  . SER A 1 94  ? 5.640   5.639   2.166   1.00 97.35 94  A 1 
ATOM 741  C C   . SER A 1 94  ? 4.718   6.557   1.364   1.00 97.54 94  A 1 
ATOM 742  O O   . SER A 1 94  ? 3.519   6.281   1.269   1.00 97.14 94  A 1 
ATOM 743  C CB  . SER A 1 94  ? 5.944   4.376   1.357   1.00 96.95 94  A 1 
ATOM 744  O OG  . SER A 1 94  ? 6.320   4.758   0.051   1.00 95.46 94  A 1 
ATOM 745  N N   . PRO A 1 95  ? 5.255   7.593   0.717   1.00 97.59 95  A 1 
ATOM 746  C CA  . PRO A 1 95  ? 4.469   8.442   -0.184  1.00 97.35 95  A 1 
ATOM 747  C C   . PRO A 1 95  ? 3.959   7.711   -1.439  1.00 97.15 95  A 1 
ATOM 748  O O   . PRO A 1 95  ? 3.117   8.260   -2.140  1.00 95.74 95  A 1 
ATOM 749  C CB  . PRO A 1 95  ? 5.402   9.604   -0.535  1.00 96.40 95  A 1 
ATOM 750  C CG  . PRO A 1 95  ? 6.789   9.000   -0.412  1.00 94.02 95  A 1 
ATOM 751  C CD  . PRO A 1 95  ? 6.640   8.028   0.747   1.00 96.79 95  A 1 
ATOM 752  N N   . ALA A 1 96  ? 4.412   6.489   -1.712  1.00 97.07 96  A 1 
ATOM 753  C CA  . ALA A 1 96  ? 3.816   5.645   -2.749  1.00 96.69 96  A 1 
ATOM 754  C C   . ALA A 1 96  ? 2.441   5.069   -2.355  1.00 96.61 96  A 1 
ATOM 755  O O   . ALA A 1 96  ? 1.672   4.642   -3.217  1.00 95.38 96  A 1 
ATOM 756  C CB  . ALA A 1 96  ? 4.798   4.514   -3.089  1.00 95.85 96  A 1 
ATOM 757  N N   . LEU A 1 97  ? 2.118   5.067   -1.057  1.00 97.12 97  A 1 
ATOM 758  C CA  . LEU A 1 97  ? 0.806   4.652   -0.580  1.00 96.95 97  A 1 
ATOM 759  C C   . LEU A 1 97  ? -0.206  5.787   -0.784  1.00 96.91 97  A 1 
ATOM 760  O O   . LEU A 1 97  ? 0.057   6.951   -0.494  1.00 96.13 97  A 1 
ATOM 761  C CB  . LEU A 1 97  ? 0.876   4.216   0.893   1.00 96.70 97  A 1 
ATOM 762  C CG  . LEU A 1 97  ? 1.769   2.982   1.156   1.00 95.99 97  A 1 
ATOM 763  C CD1 . LEU A 1 97  ? 1.877   2.733   2.655   1.00 94.97 97  A 1 
ATOM 764  C CD2 . LEU A 1 97  ? 1.209   1.723   0.495   1.00 94.59 97  A 1 
ATOM 765  N N   . THR A 1 98  ? -1.385  5.407   -1.271  1.00 96.77 98  A 1 
ATOM 766  C CA  . THR A 1 98  ? -2.558  6.272   -1.369  1.00 96.58 98  A 1 
ATOM 767  C C   . THR A 1 98  ? -3.561  5.906   -0.274  1.00 96.70 98  A 1 
ATOM 768  O O   . THR A 1 98  ? -3.486  4.810   0.300   1.00 96.37 98  A 1 
ATOM 769  C CB  . THR A 1 98  ? -3.225  6.138   -2.746  1.00 95.76 98  A 1 
ATOM 770  O OG1 . THR A 1 98  ? -3.621  4.803   -2.990  1.00 93.65 98  A 1 
ATOM 771  C CG2 . THR A 1 98  ? -2.295  6.549   -3.882  1.00 93.40 98  A 1 
ATOM 772  N N   . VAL A 1 99  ? -4.545  6.766   -0.022  1.00 96.45 99  A 1 
ATOM 773  C CA  . VAL A 1 99  ? -5.651  6.454   0.905   1.00 96.54 99  A 1 
ATOM 774  C C   . VAL A 1 99  ? -6.344  5.151   0.513   1.00 96.59 99  A 1 
ATOM 775  O O   . VAL A 1 99  ? -6.534  4.292   1.370   1.00 96.10 99  A 1 
ATOM 776  C CB  . VAL A 1 99  ? -6.662  7.613   0.969   1.00 96.14 99  A 1 
ATOM 777  C CG1 . VAL A 1 99  ? -7.893  7.261   1.810   1.00 92.48 99  A 1 
ATOM 778  C CG2 . VAL A 1 99  ? -5.991  8.826   1.617   1.00 92.85 99  A 1 
ATOM 779  N N   . SER A 1 100 ? -6.611  4.936   -0.771  1.00 96.10 100 A 1 
ATOM 780  C CA  . SER A 1 100 ? -7.179  3.689   -1.290  1.00 95.74 100 A 1 
ATOM 781  C C   . SER A 1 100 ? -6.353  2.455   -0.885  1.00 96.11 100 A 1 
ATOM 782  O O   . SER A 1 100 ? -6.885  1.495   -0.317  1.00 95.84 100 A 1 
ATOM 783  C CB  . SER A 1 100 ? -7.293  3.784   -2.809  1.00 94.52 100 A 1 
ATOM 784  O OG  . SER A 1 100 ? -7.744  2.566   -3.361  1.00 83.09 100 A 1 
ATOM 785  N N   . LYS A 1 101 ? -5.026  2.490   -1.074  1.00 96.33 101 A 1 
ATOM 786  C CA  . LYS A 1 101 ? -4.125  1.386   -0.702  1.00 96.44 101 A 1 
ATOM 787  C C   . LYS A 1 101 ? -4.025  1.204   0.818   1.00 96.82 101 A 1 
ATOM 788  O O   . LYS A 1 101 ? -3.911  0.079   1.286   1.00 96.53 101 A 1 
ATOM 789  C CB  . LYS A 1 101 ? -2.730  1.621   -1.298  1.00 95.91 101 A 1 
ATOM 790  C CG  . LYS A 1 101 ? -2.717  1.418   -2.816  1.00 92.14 101 A 1 
ATOM 791  C CD  . LYS A 1 101 ? -1.396  1.901   -3.402  1.00 84.09 101 A 1 
ATOM 792  C CE  . LYS A 1 101 ? -1.435  1.770   -4.935  1.00 79.36 101 A 1 
ATOM 793  N NZ  . LYS A 1 101 ? -0.444  2.644   -5.577  1.00 70.32 101 A 1 
ATOM 794  N N   . VAL A 1 102 ? -4.087  2.289   1.593   1.00 96.81 102 A 1 
ATOM 795  C CA  . VAL A 1 102 ? -4.100  2.218   3.051   1.00 97.16 102 A 1 
ATOM 796  C C   . VAL A 1 102 ? -5.407  1.599   3.546   1.00 97.21 102 A 1 
ATOM 797  O O   . VAL A 1 102 ? -5.353  0.727   4.406   1.00 97.12 102 A 1 
ATOM 798  C CB  . VAL A 1 102 ? -3.853  3.590   3.691   1.00 97.00 102 A 1 
ATOM 799  C CG1 . VAL A 1 102 ? -3.979  3.529   5.213   1.00 95.69 102 A 1 
ATOM 800  C CG2 . VAL A 1 102 ? -2.433  4.088   3.389   1.00 95.92 102 A 1 
ATOM 801  N N   . LEU A 1 103 ? -6.552  1.967   2.992   1.00 96.94 103 A 1 
ATOM 802  C CA  . LEU A 1 103 ? -7.841  1.364   3.341   1.00 96.93 103 A 1 
ATOM 803  C C   . LEU A 1 103 ? -7.877  -0.129  2.992   1.00 97.08 103 A 1 
ATOM 804  O O   . LEU A 1 103 ? -8.269  -0.935  3.844   1.00 96.81 103 A 1 
ATOM 805  C CB  . LEU A 1 103 ? -8.980  2.111   2.634   1.00 96.77 103 A 1 
ATOM 806  C CG  . LEU A 1 103 ? -9.216  3.553   3.117   1.00 96.28 103 A 1 
ATOM 807  C CD1 . LEU A 1 103 ? -10.250 4.217   2.212   1.00 95.74 103 A 1 
ATOM 808  C CD2 . LEU A 1 103 ? -9.702  3.625   4.559   1.00 95.50 103 A 1 
ATOM 809  N N   . LEU A 1 104 ? -7.377  -0.529  1.831   1.00 96.61 104 A 1 
ATOM 810  C CA  . LEU A 1 104 ? -7.203  -1.942  1.477   1.00 96.55 104 A 1 
ATOM 811  C C   . LEU A 1 104 ? -6.274  -2.665  2.465   1.00 96.81 104 A 1 
ATOM 812  O O   . LEU A 1 104 ? -6.551  -3.788  2.876   1.00 96.35 104 A 1 
ATOM 813  C CB  . LEU A 1 104 ? -6.626  -2.054  0.056   1.00 95.61 104 A 1 
ATOM 814  C CG  . LEU A 1 104 ? -7.637  -1.761  -1.067  1.00 89.05 104 A 1 
ATOM 815  C CD1 . LEU A 1 104 ? -6.888  -1.644  -2.388  1.00 86.93 104 A 1 
ATOM 816  C CD2 . LEU A 1 104 ? -8.668  -2.882  -1.191  1.00 86.86 104 A 1 
ATOM 817  N N   . SER A 1 105 ? -5.197  -2.006  2.890   1.00 97.09 105 A 1 
ATOM 818  C CA  . SER A 1 105 ? -4.266  -2.546  3.881   1.00 97.13 105 A 1 
ATOM 819  C C   . SER A 1 105 ? -4.944  -2.753  5.244   1.00 97.38 105 A 1 
ATOM 820  O O   . SER A 1 105 ? -4.816  -3.821  5.830   1.00 97.03 105 A 1 
ATOM 821  C CB  . SER A 1 105 ? -3.050  -1.635  4.038   1.00 97.04 105 A 1 
ATOM 822  O OG  . SER A 1 105 ? -2.358  -1.500  2.815   1.00 94.61 105 A 1 
ATOM 823  N N   . ILE A 1 106 ? -5.722  -1.780  5.712   1.00 97.55 106 A 1 
ATOM 824  C CA  . ILE A 1 106 ? -6.507  -1.878  6.953   1.00 97.77 106 A 1 
ATOM 825  C C   . ILE A 1 106 ? -7.553  -3.000  6.828   1.00 97.71 106 A 1 
ATOM 826  O O   . ILE A 1 106 ? -7.684  -3.808  7.740   1.00 97.50 106 A 1 
ATOM 827  C CB  . ILE A 1 106 ? -7.166  -0.534  7.304   1.00 97.87 106 A 1 
ATOM 828  C CG1 . ILE A 1 106 ? -6.106  0.533   7.655   1.00 97.54 106 A 1 
ATOM 829  C CG2 . ILE A 1 106 ? -8.133  -0.692  8.491   1.00 97.55 106 A 1 
ATOM 830  C CD1 . ILE A 1 106 ? -6.642  1.966   7.615   1.00 97.04 106 A 1 
ATOM 831  N N   . CYS A 1 107 ? -8.237  -3.113  5.691   1.00 97.40 107 A 1 
ATOM 832  C CA  . CYS A 1 107 ? -9.182  -4.198  5.431   1.00 97.44 107 A 1 
ATOM 833  C C   . CYS A 1 107 ? -8.500  -5.572  5.557   1.00 97.40 107 A 1 
ATOM 834  O O   . CYS A 1 107 ? -8.995  -6.453  6.255   1.00 97.15 107 A 1 
ATOM 835  C CB  . CYS A 1 107 ? -9.808  -3.991  4.044   1.00 97.15 107 A 1 
ATOM 836  S SG  . CYS A 1 107 ? -11.141 -5.199  3.786   1.00 95.13 107 A 1 
ATOM 837  N N   . SER A 1 108 ? -7.305  -5.721  4.963   1.00 97.54 108 A 1 
ATOM 838  C CA  . SER A 1 108 ? -6.530  -6.959  5.073   1.00 97.39 108 A 1 
ATOM 839  C C   . SER A 1 108 ? -6.029  -7.260  6.485   1.00 97.13 108 A 1 
ATOM 840  O O   . SER A 1 108 ? -5.865  -8.424  6.826   1.00 96.07 108 A 1 
ATOM 841  C CB  . SER A 1 108 ? -5.355  -6.933  4.085   1.00 96.83 108 A 1 
ATOM 842  O OG  . SER A 1 108 ? -4.295  -6.110  4.528   1.00 95.16 108 A 1 
ATOM 843  N N   . LEU A 1 109 ? -5.818  -6.232  7.323   1.00 97.45 109 A 1 
ATOM 844  C CA  . LEU A 1 109 ? -5.448  -6.397  8.730   1.00 97.40 109 A 1 
ATOM 845  C C   . LEU A 1 109 ? -6.588  -7.018  9.544   1.00 97.59 109 A 1 
ATOM 846  O O   . LEU A 1 109 ? -6.316  -7.717  10.519  1.00 96.90 109 A 1 
ATOM 847  C CB  . LEU A 1 109 ? -5.035  -5.027  9.303   1.00 97.21 109 A 1 
ATOM 848  C CG  . LEU A 1 109 ? -4.618  -5.037  10.788  1.00 96.48 109 A 1 
ATOM 849  C CD1 . LEU A 1 109 ? -3.288  -5.749  10.995  1.00 94.88 109 A 1 
ATOM 850  C CD2 . LEU A 1 109 ? -4.504  -3.606  11.308  1.00 94.76 109 A 1 
ATOM 851  N N   . LEU A 1 110 ? -7.850  -6.815  9.161   1.00 97.60 110 A 1 
ATOM 852  C CA  . LEU A 1 110 ? -8.996  -7.345  9.907   1.00 97.69 110 A 1 
ATOM 853  C C   . LEU A 1 110 ? -8.940  -8.874  10.052  1.00 97.43 110 A 1 
ATOM 854  O O   . LEU A 1 110 ? -9.235  -9.395  11.121  1.00 96.58 110 A 1 
ATOM 855  C CB  . LEU A 1 110 ? -10.317 -6.929  9.233   1.00 97.68 110 A 1 
ATOM 856  C CG  . LEU A 1 110 ? -10.585 -5.413  9.166   1.00 97.28 110 A 1 
ATOM 857  C CD1 . LEU A 1 110 ? -12.001 -5.159  8.644   1.00 96.49 110 A 1 
ATOM 858  C CD2 . LEU A 1 110 ? -10.446 -4.719  10.522  1.00 96.16 110 A 1 
ATOM 859  N N   . CYS A 1 111 ? -8.508  -9.575  8.998   1.00 96.68 111 A 1 
ATOM 860  C CA  . CYS A 1 111 ? -8.349  -11.032 8.992   1.00 95.84 111 A 1 
ATOM 861  C C   . CYS A 1 111 ? -6.923  -11.509 9.315   1.00 95.65 111 A 1 
ATOM 862  O O   . CYS A 1 111 ? -6.697  -12.714 9.380   1.00 92.48 111 A 1 
ATOM 863  C CB  . CYS A 1 111 ? -8.825  -11.575 7.640   1.00 94.11 111 A 1 
ATOM 864  S SG  . CYS A 1 111 ? -10.601 -11.256 7.431   1.00 90.62 111 A 1 
ATOM 865  N N   . ASP A 1 112 ? -5.974  -10.591 9.523   1.00 95.62 112 A 1 
ATOM 866  C CA  . ASP A 1 112 ? -4.567  -10.864 9.814   1.00 95.32 112 A 1 
ATOM 867  C C   . ASP A 1 112 ? -4.084  -10.014 11.007  1.00 95.99 112 A 1 
ATOM 868  O O   . ASP A 1 112 ? -3.220  -9.145  10.882  1.00 94.18 112 A 1 
ATOM 869  C CB  . ASP A 1 112 ? -3.754  -10.634 8.526   1.00 93.78 112 A 1 
ATOM 870  C CG  . ASP A 1 112 ? -2.260  -10.872 8.715   1.00 88.77 112 A 1 
ATOM 871  O OD1 . ASP A 1 112 ? -1.898  -11.837 9.401   1.00 85.01 112 A 1 
ATOM 872  O OD2 . ASP A 1 112 ? -1.491  -10.066 8.127   1.00 83.78 112 A 1 
ATOM 873  N N   . PRO A 1 113 ? -4.707  -10.192 12.201  1.00 96.60 113 A 1 
ATOM 874  C CA  . PRO A 1 113 ? -4.305  -9.453  13.383  1.00 96.63 113 A 1 
ATOM 875  C C   . PRO A 1 113 ? -2.913  -9.878  13.839  1.00 96.64 113 A 1 
ATOM 876  O O   . PRO A 1 113 ? -2.553  -11.056 13.774  1.00 95.04 113 A 1 
ATOM 877  C CB  . PRO A 1 113 ? -5.373  -9.751  14.432  1.00 95.48 113 A 1 
ATOM 878  C CG  . PRO A 1 113 ? -5.871  -11.139 14.044  1.00 93.03 113 A 1 
ATOM 879  C CD  . PRO A 1 113 ? -5.767  -11.137 12.521  1.00 95.82 113 A 1 
ATOM 880  N N   . ASN A 1 114 ? -2.162  -8.936  14.417  1.00 95.45 114 A 1 
ATOM 881  C CA  . ASN A 1 114 ? -0.947  -9.227  15.166  1.00 95.62 114 A 1 
ATOM 882  C C   . ASN A 1 114 ? -1.261  -9.245  16.669  1.00 95.86 114 A 1 
ATOM 883  O O   . ASN A 1 114 ? -1.326  -8.178  17.289  1.00 95.11 114 A 1 
ATOM 884  C CB  . ASN A 1 114 ? 0.140   -8.207  14.800  1.00 95.16 114 A 1 
ATOM 885  C CG  . ASN A 1 114 ? 1.413   -8.446  15.596  1.00 94.13 114 A 1 
ATOM 886  O OD1 . ASN A 1 114 ? 1.660   -9.513  16.132  1.00 90.95 114 A 1 
ATOM 887  N ND2 . ASN A 1 114 ? 2.253   -7.447  15.698  1.00 89.89 114 A 1 
ATOM 888  N N   . PRO A 1 115 ? -1.444  -10.436 17.286  1.00 95.44 115 A 1 
ATOM 889  C CA  . PRO A 1 115 ? -1.736  -10.540 18.710  1.00 95.34 115 A 1 
ATOM 890  C C   . PRO A 1 115 ? -0.488  -10.443 19.595  1.00 95.16 115 A 1 
ATOM 891  O O   . PRO A 1 115 ? -0.613  -10.466 20.810  1.00 92.55 115 A 1 
ATOM 892  C CB  . PRO A 1 115 ? -2.436  -11.897 18.833  1.00 94.67 115 A 1 
ATOM 893  C CG  . PRO A 1 115 ? -1.691  -12.740 17.798  1.00 93.79 115 A 1 
ATOM 894  C CD  . PRO A 1 115 ? -1.433  -11.750 16.667  1.00 95.63 115 A 1 
ATOM 895  N N   . ASP A 1 116 ? 0.717   -10.383 19.007  1.00 94.59 116 A 1 
ATOM 896  C CA  . ASP A 1 116 ? 1.982   -10.300 19.749  1.00 93.74 116 A 1 
ATOM 897  C C   . ASP A 1 116 ? 2.374   -8.860  20.106  1.00 93.67 116 A 1 
ATOM 898  O O   . ASP A 1 116 ? 3.115   -8.660  21.066  1.00 90.82 116 A 1 
ATOM 899  C CB  . ASP A 1 116 ? 3.105   -10.991 18.956  1.00 92.96 116 A 1 
ATOM 900  C CG  . ASP A 1 116 ? 2.855   -12.486 18.776  1.00 90.48 116 A 1 
ATOM 901  O OD1 . ASP A 1 116 ? 2.388   -13.111 19.758  1.00 86.49 116 A 1 
ATOM 902  O OD2 . ASP A 1 116 ? 3.134   -13.001 17.683  1.00 85.49 116 A 1 
ATOM 903  N N   . ASP A 1 117 ? 1.832   -7.871  19.394  1.00 92.66 117 A 1 
ATOM 904  C CA  . ASP A 1 117 ? 1.954   -6.448  19.724  1.00 91.63 117 A 1 
ATOM 905  C C   . ASP A 1 117 ? 0.550   -5.809  19.758  1.00 92.16 117 A 1 
ATOM 906  O O   . ASP A 1 117 ? 0.135   -5.110  18.830  1.00 89.12 117 A 1 
ATOM 907  C CB  . ASP A 1 117 ? 2.934   -5.783  18.749  1.00 89.60 117 A 1 
ATOM 908  C CG  . ASP A 1 117 ? 3.342   -4.375  19.181  1.00 84.86 117 A 1 
ATOM 909  O OD1 . ASP A 1 117 ? 3.025   -3.964  20.324  1.00 81.29 117 A 1 
ATOM 910  O OD2 . ASP A 1 117 ? 4.000   -3.700  18.358  1.00 79.53 117 A 1 
ATOM 911  N N   . PRO A 1 118 ? -0.262  -6.126  20.781  1.00 93.53 118 A 1 
ATOM 912  C CA  . PRO A 1 118 ? -1.665  -5.758  20.799  1.00 93.70 118 A 1 
ATOM 913  C C   . PRO A 1 118 ? -1.876  -4.327  21.290  1.00 93.93 118 A 1 
ATOM 914  O O   . PRO A 1 118 ? -1.296  -3.888  22.279  1.00 91.40 118 A 1 
ATOM 915  C CB  . PRO A 1 118 ? -2.326  -6.772  21.724  1.00 92.17 118 A 1 
ATOM 916  C CG  . PRO A 1 118 ? -1.232  -7.068  22.753  1.00 90.17 118 A 1 
ATOM 917  C CD  . PRO A 1 118 ? 0.047   -6.978  21.928  1.00 92.23 118 A 1 
ATOM 918  N N   . LEU A 1 119 ? -2.836  -3.630  20.676  1.00 94.75 119 A 1 
ATOM 919  C CA  . LEU A 1 119 ? -3.394  -2.406  21.242  1.00 94.99 119 A 1 
ATOM 920  C C   . LEU A 1 119 ? -4.468  -2.703  22.312  1.00 95.75 119 A 1 
ATOM 921  O O   . LEU A 1 119 ? -4.694  -1.889  23.206  1.00 93.31 119 A 1 
ATOM 922  C CB  . LEU A 1 119 ? -3.936  -1.550  20.088  1.00 93.58 119 A 1 
ATOM 923  C CG  . LEU A 1 119 ? -4.298  -0.111  20.497  1.00 91.17 119 A 1 
ATOM 924  C CD1 . LEU A 1 119 ? -3.088  0.686   20.994  1.00 88.67 119 A 1 
ATOM 925  C CD2 . LEU A 1 119 ? -4.862  0.617   19.280  1.00 88.86 119 A 1 
ATOM 926  N N   . VAL A 1 120 ? -5.106  -3.883  22.210  1.00 95.32 120 A 1 
ATOM 927  C CA  . VAL A 1 120 ? -6.109  -4.373  23.169  1.00 96.38 120 A 1 
ATOM 928  C C   . VAL A 1 120 ? -5.695  -5.763  23.674  1.00 96.86 120 A 1 
ATOM 929  O O   . VAL A 1 120 ? -6.068  -6.770  23.073  1.00 96.51 120 A 1 
ATOM 930  C CB  . VAL A 1 120 ? -7.529  -4.389  22.575  1.00 96.04 120 A 1 
ATOM 931  C CG1 . VAL A 1 120 ? -8.550  -4.593  23.696  1.00 93.59 120 A 1 
ATOM 932  C CG2 . VAL A 1 120 ? -7.880  -3.079  21.849  1.00 93.76 120 A 1 
ATOM 933  N N   . PRO A 1 121 ? -4.926  -5.850  24.781  1.00 96.62 121 A 1 
ATOM 934  C CA  . PRO A 1 121 ? -4.356  -7.107  25.274  1.00 96.56 121 A 1 
ATOM 935  C C   . PRO A 1 121 ? -5.384  -8.211  25.542  1.00 97.02 121 A 1 
ATOM 936  O O   . PRO A 1 121 ? -5.163  -9.360  25.164  1.00 96.53 121 A 1 
ATOM 937  C CB  . PRO A 1 121 ? -3.600  -6.735  26.555  1.00 95.69 121 A 1 
ATOM 938  C CG  . PRO A 1 121 ? -3.197  -5.289  26.312  1.00 93.98 121 A 1 
ATOM 939  C CD  . PRO A 1 121 ? -4.386  -4.727  25.533  1.00 95.85 121 A 1 
ATOM 940  N N   . ASP A 1 122 ? -6.550  -7.872  26.097  1.00 96.93 122 A 1 
ATOM 941  C CA  . ASP A 1 122 ? -7.600  -8.851  26.406  1.00 96.92 122 A 1 
ATOM 942  C C   . ASP A 1 122 ? -8.134  -9.540  25.143  1.00 97.57 122 A 1 
ATOM 943  O O   . ASP A 1 122 ? -8.344  -10.758 25.113  1.00 96.85 122 A 1 
ATOM 944  C CB  . ASP A 1 122 ? -8.759  -8.165  27.138  1.00 95.76 122 A 1 
ATOM 945  C CG  . ASP A 1 122 ? -8.360  -7.551  28.480  1.00 87.11 122 A 1 
ATOM 946  O OD1 . ASP A 1 122 ? -7.344  -7.994  29.064  1.00 79.60 122 A 1 
ATOM 947  O OD2 . ASP A 1 122 ? -9.078  -6.615  28.911  1.00 79.47 122 A 1 
ATOM 948  N N   . ILE A 1 123 ? -8.311  -8.791  24.054  1.00 97.47 123 A 1 
ATOM 949  C CA  . ILE A 1 123 ? -8.754  -9.342  22.764  1.00 97.89 123 A 1 
ATOM 950  C C   . ILE A 1 123 ? -7.655  -10.212 22.153  1.00 97.94 123 A 1 
ATOM 951  O O   . ILE A 1 123 ? -7.947  -11.283 21.612  1.00 97.57 123 A 1 
ATOM 952  C CB  . ILE A 1 123 ? -9.198  -8.223  21.796  1.00 97.86 123 A 1 
ATOM 953  C CG1 . ILE A 1 123 ? -10.375 -7.424  22.405  1.00 97.17 123 A 1 
ATOM 954  C CG2 . ILE A 1 123 ? -9.583  -8.819  20.429  1.00 97.26 123 A 1 
ATOM 955  C CD1 . ILE A 1 123 ? -10.952 -6.321  21.504  1.00 96.46 123 A 1 
ATOM 956  N N   . ALA A 1 124 ? -6.390  -9.802  22.264  1.00 97.77 124 A 1 
ATOM 957  C CA  . ALA A 1 124 ? -5.256  -10.585 21.793  1.00 97.50 124 A 1 
ATOM 958  C C   . ALA A 1 124 ? -5.132  -11.921 22.533  1.00 97.66 124 A 1 
ATOM 959  O O   . ALA A 1 124 ? -4.890  -12.957 21.909  1.00 97.30 124 A 1 
ATOM 960  C CB  . ALA A 1 124 ? -3.986  -9.749  21.944  1.00 97.00 124 A 1 
ATOM 961  N N   . GLN A 1 125 ? -5.363  -11.913 23.854  1.00 97.61 125 A 1 
ATOM 962  C CA  . GLN A 1 125 ? -5.346  -13.133 24.662  1.00 97.50 125 A 1 
ATOM 963  C C   . GLN A 1 125 ? -6.438  -14.102 24.221  1.00 97.88 125 A 1 
ATOM 964  O O   . GLN A 1 125 ? -6.159  -15.279 23.997  1.00 97.26 125 A 1 
ATOM 965  C CB  . GLN A 1 125 ? -5.462  -12.753 26.145  1.00 96.95 125 A 1 
ATOM 966  C CG  . GLN A 1 125 ? -5.326  -13.975 27.083  1.00 86.84 125 A 1 
ATOM 967  C CD  . GLN A 1 125 ? -3.973  -14.680 26.969  1.00 78.21 125 A 1 
ATOM 968  O OE1 . GLN A 1 125 ? -2.984  -14.152 26.492  1.00 70.06 125 A 1 
ATOM 969  N NE2 . GLN A 1 125 ? -3.879  -15.917 27.398  1.00 66.28 125 A 1 
ATOM 970  N N   . ILE A 1 126 ? -7.667  -13.628 24.020  1.00 97.99 126 A 1 
ATOM 971  C CA  . ILE A 1 126 ? -8.768  -14.451 23.515  1.00 98.00 126 A 1 
ATOM 972  C C   . ILE A 1 126 ? -8.452  -14.986 22.112  1.00 98.14 126 A 1 
ATOM 973  O O   . ILE A 1 126 ? -8.669  -16.160 21.847  1.00 97.66 126 A 1 
ATOM 974  C CB  . ILE A 1 126 ? -10.103 -13.665 23.547  1.00 97.85 126 A 1 
ATOM 975  C CG1 . ILE A 1 126 ? -10.509 -13.370 25.010  1.00 95.54 126 A 1 
ATOM 976  C CG2 . ILE A 1 126 ? -11.225 -14.445 22.844  1.00 96.03 126 A 1 
ATOM 977  C CD1 . ILE A 1 126 ? -11.640 -12.350 25.157  1.00 83.75 126 A 1 
ATOM 978  N N   . TYR A 1 127 ? -7.888  -14.165 21.228  1.00 97.73 127 A 1 
ATOM 979  C CA  . TYR A 1 127 ? -7.490  -14.597 19.884  1.00 97.56 127 A 1 
ATOM 980  C C   . TYR A 1 127 ? -6.491  -15.760 19.910  1.00 97.58 127 A 1 
ATOM 981  O O   . TYR A 1 127 ? -6.606  -16.689 19.098  1.00 96.97 127 A 1 
ATOM 982  C CB  . TYR A 1 127 ? -6.905  -13.400 19.130  1.00 97.20 127 A 1 
ATOM 983  C CG  . TYR A 1 127 ? -6.501  -13.722 17.709  1.00 96.74 127 A 1 
ATOM 984  C CD1 . TYR A 1 127 ? -5.182  -14.146 17.404  1.00 95.26 127 A 1 
ATOM 985  C CD2 . TYR A 1 127 ? -7.442  -13.620 16.667  1.00 95.29 127 A 1 
ATOM 986  C CE1 . TYR A 1 127 ? -4.821  -14.462 16.088  1.00 94.30 127 A 1 
ATOM 987  C CE2 . TYR A 1 127 ? -7.089  -13.929 15.352  1.00 94.27 127 A 1 
ATOM 988  C CZ  . TYR A 1 127 ? -5.775  -14.347 15.064  1.00 94.49 127 A 1 
ATOM 989  O OH  . TYR A 1 127 ? -5.437  -14.656 13.768  1.00 92.70 127 A 1 
ATOM 990  N N   . LYS A 1 128 ? -5.529  -15.730 20.840  1.00 97.43 128 A 1 
ATOM 991  C CA  . LYS A 1 128 ? -4.510  -16.774 21.008  1.00 97.18 128 A 1 
ATOM 992  C C   . LYS A 1 128 ? -5.051  -18.041 21.679  1.00 97.11 128 A 1 
ATOM 993  O O   . LYS A 1 128 ? -4.648  -19.132 21.294  1.00 96.07 128 A 1 
ATOM 994  C CB  . LYS A 1 128 ? -3.336  -16.226 21.832  1.00 96.61 128 A 1 
ATOM 995  C CG  . LYS A 1 128 ? -2.481  -15.223 21.043  1.00 94.20 128 A 1 
ATOM 996  C CD  . LYS A 1 128 ? -1.346  -14.679 21.929  1.00 90.24 128 A 1 
ATOM 997  C CE  . LYS A 1 128 ? -0.453  -13.777 21.079  1.00 82.89 128 A 1 
ATOM 998  N NZ  . LYS A 1 128 ? 0.745   -13.296 21.817  1.00 75.73 128 A 1 
ATOM 999  N N   . SER A 1 129 ? -5.925  -17.907 22.673  1.00 97.46 129 A 1 
ATOM 1000 C CA  . SER A 1 129 ? -6.377  -19.023 23.510  1.00 97.49 129 A 1 
ATOM 1001 C C   . SER A 1 129 ? -7.659  -19.692 23.022  1.00 97.72 129 A 1 
ATOM 1002 O O   . SER A 1 129 ? -7.831  -20.885 23.220  1.00 96.25 129 A 1 
ATOM 1003 C CB  . SER A 1 129 ? -6.557  -18.556 24.955  1.00 96.55 129 A 1 
ATOM 1004 O OG  . SER A 1 129 ? -7.564  -17.562 25.062  1.00 88.64 129 A 1 
ATOM 1005 N N   . ASP A 1 130 ? -8.570  -18.938 22.403  1.00 97.55 130 A 1 
ATOM 1006 C CA  . ASP A 1 130 ? -9.891  -19.416 21.982  1.00 97.80 130 A 1 
ATOM 1007 C C   . ASP A 1 130 ? -10.356 -18.686 20.708  1.00 97.93 130 A 1 
ATOM 1008 O O   . ASP A 1 130 ? -11.060 -17.671 20.737  1.00 97.35 130 A 1 
ATOM 1009 C CB  . ASP A 1 130 ? -10.880 -19.277 23.150  1.00 97.58 130 A 1 
ATOM 1010 C CG  . ASP A 1 130 ? -12.261 -19.889 22.865  1.00 97.23 130 A 1 
ATOM 1011 O OD1 . ASP A 1 130 ? -12.568 -20.168 21.689  1.00 95.66 130 A 1 
ATOM 1012 O OD2 . ASP A 1 130 ? -13.042 -20.004 23.836  1.00 94.80 130 A 1 
ATOM 1013 N N   . LYS A 1 131 ? -9.957  -19.253 19.563  1.00 97.22 131 A 1 
ATOM 1014 C CA  . LYS A 1 131 ? -10.269 -18.698 18.246  1.00 97.06 131 A 1 
ATOM 1015 C C   . LYS A 1 131 ? -11.768 -18.654 17.957  1.00 97.66 131 A 1 
ATOM 1016 O O   . LYS A 1 131 ? -12.236 -17.725 17.295  1.00 97.00 131 A 1 
ATOM 1017 C CB  . LYS A 1 131 ? -9.529  -19.526 17.181  1.00 95.14 131 A 1 
ATOM 1018 C CG  . LYS A 1 131 ? -9.412  -18.829 15.822  1.00 85.23 131 A 1 
ATOM 1019 C CD  . LYS A 1 131 ? -8.405  -17.681 15.881  1.00 78.48 131 A 1 
ATOM 1020 C CE  . LYS A 1 131 ? -8.110  -17.165 14.476  1.00 71.87 131 A 1 
ATOM 1021 N NZ  . LYS A 1 131 ? -6.834  -16.437 14.429  1.00 62.79 131 A 1 
ATOM 1022 N N   . GLU A 1 132 ? -12.530 -19.638 18.438  1.00 97.52 132 A 1 
ATOM 1023 C CA  . GLU A 1 132 ? -13.975 -19.674 18.245  1.00 97.72 132 A 1 
ATOM 1024 C C   . GLU A 1 132 ? -14.667 -18.568 19.042  1.00 98.03 132 A 1 
ATOM 1025 O O   . GLU A 1 132 ? -15.523 -17.860 18.506  1.00 97.67 132 A 1 
ATOM 1026 C CB  . GLU A 1 132 ? -14.549 -21.028 18.661  1.00 97.09 132 A 1 
ATOM 1027 C CG  . GLU A 1 132 ? -14.109 -22.161 17.741  1.00 82.33 132 A 1 
ATOM 1028 C CD  . GLU A 1 132 ? -14.874 -23.470 18.014  1.00 71.22 132 A 1 
ATOM 1029 O OE1 . GLU A 1 132 ? -14.712 -24.393 17.192  1.00 65.13 132 A 1 
ATOM 1030 O OE2 . GLU A 1 132 ? -15.642 -23.515 19.001  1.00 64.18 132 A 1 
ATOM 1031 N N   . LYS A 1 133 ? -14.262 -18.360 20.299  1.00 98.19 133 A 1 
ATOM 1032 C CA  . LYS A 1 133 ? -14.758 -17.264 21.132  1.00 98.33 133 A 1 
ATOM 1033 C C   . LYS A 1 133 ? -14.419 -15.905 20.520  1.00 98.43 133 A 1 
ATOM 1034 O O   . LYS A 1 133 ? -15.289 -15.034 20.467  1.00 98.15 133 A 1 
ATOM 1035 C CB  . LYS A 1 133 ? -14.179 -17.418 22.539  1.00 98.24 133 A 1 
ATOM 1036 C CG  . LYS A 1 133 ? -14.733 -16.380 23.522  1.00 96.39 133 A 1 
ATOM 1037 C CD  . LYS A 1 133 ? -14.141 -16.635 24.912  1.00 94.39 133 A 1 
ATOM 1038 C CE  . LYS A 1 133 ? -14.624 -15.594 25.918  1.00 87.85 133 A 1 
ATOM 1039 N NZ  . LYS A 1 133 ? -13.969 -15.786 27.231  1.00 80.38 133 A 1 
ATOM 1040 N N   . TYR A 1 134 ? -13.199 -15.745 20.003  1.00 98.12 134 A 1 
ATOM 1041 C CA  . TYR A 1 134 ? -12.802 -14.540 19.276  1.00 98.28 134 A 1 
ATOM 1042 C C   . TYR A 1 134 ? -13.736 -14.262 18.091  1.00 98.39 134 A 1 
ATOM 1043 O O   . TYR A 1 134 ? -14.309 -13.177 17.995  1.00 98.19 134 A 1 
ATOM 1044 C CB  . TYR A 1 134 ? -11.353 -14.677 18.790  1.00 97.94 134 A 1 
ATOM 1045 C CG  . TYR A 1 134 ? -10.929 -13.543 17.885  1.00 97.83 134 A 1 
ATOM 1046 C CD1 . TYR A 1 134 ? -10.993 -13.668 16.478  1.00 96.76 134 A 1 
ATOM 1047 C CD2 . TYR A 1 134 ? -10.510 -12.321 18.440  1.00 96.75 134 A 1 
ATOM 1048 C CE1 . TYR A 1 134 ? -10.649 -12.589 15.651  1.00 95.98 134 A 1 
ATOM 1049 C CE2 . TYR A 1 134 ? -10.156 -11.244 17.624  1.00 95.87 134 A 1 
ATOM 1050 C CZ  . TYR A 1 134 ? -10.232 -11.379 16.224  1.00 96.17 134 A 1 
ATOM 1051 O OH  . TYR A 1 134 ? -9.892  -10.316 15.429  1.00 94.56 134 A 1 
ATOM 1052 N N   . ASN A 1 135 ? -13.950 -15.258 17.222  1.00 98.30 135 A 1 
ATOM 1053 C CA  . ASN A 1 135 ? -14.806 -15.116 16.048  1.00 98.23 135 A 1 
ATOM 1054 C C   . ASN A 1 135 ? -16.265 -14.827 16.424  1.00 98.46 135 A 1 
ATOM 1055 O O   . ASN A 1 135 ? -16.926 -14.052 15.742  1.00 98.20 135 A 1 
ATOM 1056 C CB  . ASN A 1 135 ? -14.706 -16.391 15.202  1.00 97.63 135 A 1 
ATOM 1057 C CG  . ASN A 1 135 ? -13.400 -16.491 14.430  1.00 95.51 135 A 1 
ATOM 1058 O OD1 . ASN A 1 135 ? -12.781 -15.519 14.057  1.00 89.50 135 A 1 
ATOM 1059 N ND2 . ASN A 1 135 ? -12.980 -17.698 14.111  1.00 87.98 135 A 1 
ATOM 1060 N N   . ARG A 1 136 ? -16.766 -15.401 17.512  1.00 98.41 136 A 1 
ATOM 1061 C CA  . ARG A 1 136 ? -18.111 -15.131 18.035  1.00 98.49 136 A 1 
ATOM 1062 C C   . ARG A 1 136 ? -18.256 -13.670 18.452  1.00 98.53 136 A 1 
ATOM 1063 O O   . ARG A 1 136 ? -19.149 -12.999 17.957  1.00 98.36 136 A 1 
ATOM 1064 C CB  . ARG A 1 136 ? -18.402 -16.086 19.194  1.00 98.09 136 A 1 
ATOM 1065 C CG  . ARG A 1 136 ? -19.894 -16.126 19.556  1.00 89.88 136 A 1 
ATOM 1066 C CD  . ARG A 1 136 ? -20.134 -16.937 20.843  1.00 88.93 136 A 1 
ATOM 1067 N NE  . ARG A 1 136 ? -19.396 -18.215 20.836  1.00 81.61 136 A 1 
ATOM 1068 C CZ  . ARG A 1 136 ? -19.044 -18.945 21.896  1.00 75.86 136 A 1 
ATOM 1069 N NH1 . ARG A 1 136 ? -19.438 -18.630 23.097  1.00 65.85 136 A 1 
ATOM 1070 N NH2 . ARG A 1 136 ? -18.274 -19.986 21.746  1.00 67.09 136 A 1 
ATOM 1071 N N   . HIS A 1 137 ? -17.323 -13.158 19.265  1.00 98.49 137 A 1 
ATOM 1072 C CA  . HIS A 1 137 ? -17.341 -11.758 19.677  1.00 98.46 137 A 1 
ATOM 1073 C C   . HIS A 1 137 ? -17.189 -10.794 18.498  1.00 98.50 137 A 1 
ATOM 1074 O O   . HIS A 1 137 ? -17.900 -9.792  18.438  1.00 98.31 137 A 1 
ATOM 1075 C CB  . HIS A 1 137 ? -16.238 -11.507 20.713  1.00 98.19 137 A 1 
ATOM 1076 C CG  . HIS A 1 137 ? -16.534 -12.113 22.055  1.00 96.46 137 A 1 
ATOM 1077 N ND1 . HIS A 1 137 ? -17.728 -12.013 22.737  1.00 83.52 137 A 1 
ATOM 1078 C CD2 . HIS A 1 137 ? -15.679 -12.828 22.850  1.00 84.60 137 A 1 
ATOM 1079 C CE1 . HIS A 1 137 ? -17.588 -12.648 23.906  1.00 87.16 137 A 1 
ATOM 1080 N NE2 . HIS A 1 137 ? -16.361 -13.158 24.026  1.00 89.04 137 A 1 
ATOM 1081 N N   . ALA A 1 138 ? -16.320 -11.101 17.537  1.00 98.57 138 A 1 
ATOM 1082 C CA  . ALA A 1 138 ? -16.155 -10.277 16.347  1.00 98.56 138 A 1 
ATOM 1083 C C   . ALA A 1 138 ? -17.447 -10.217 15.504  1.00 98.64 138 A 1 
ATOM 1084 O O   . ALA A 1 138 ? -17.828 -9.135  15.060  1.00 98.49 138 A 1 
ATOM 1085 C CB  . ALA A 1 138 ? -14.962 -10.806 15.543  1.00 98.34 138 A 1 
ATOM 1086 N N   . ARG A 1 139 ? -18.173 -11.347 15.355  1.00 98.67 139 A 1 
ATOM 1087 C CA  . ARG A 1 139 ? -19.483 -11.379 14.685  1.00 98.56 139 A 1 
ATOM 1088 C C   . ARG A 1 139 ? -20.539 -10.597 15.446  1.00 98.63 139 A 1 
ATOM 1089 O O   . ARG A 1 139 ? -21.228 -9.783  14.842  1.00 98.45 139 A 1 
ATOM 1090 C CB  . ARG A 1 139 ? -19.953 -12.824 14.481  1.00 98.17 139 A 1 
ATOM 1091 C CG  . ARG A 1 139 ? -19.201 -13.533 13.349  1.00 87.22 139 A 1 
ATOM 1092 C CD  . ARG A 1 139 ? -19.629 -14.990 13.268  1.00 83.95 139 A 1 
ATOM 1093 N NE  . ARG A 1 139 ? -18.827 -15.748 12.294  1.00 73.94 139 A 1 
ATOM 1094 C CZ  . ARG A 1 139 ? -18.565 -17.048 12.314  1.00 64.85 139 A 1 
ATOM 1095 N NH1 . ARG A 1 139 ? -19.039 -17.830 13.241  1.00 56.95 139 A 1 
ATOM 1096 N NH2 . ARG A 1 139 ? -17.800 -17.575 11.398  1.00 58.48 139 A 1 
ATOM 1097 N N   . GLU A 1 140 ? -20.642 -10.780 16.758  1.00 98.65 140 A 1 
ATOM 1098 C CA  . GLU A 1 140 ? -21.602 -10.064 17.606  1.00 98.59 140 A 1 
ATOM 1099 C C   . GLU A 1 140 ? -21.397 -8.544  17.539  1.00 98.62 140 A 1 
ATOM 1100 O O   . GLU A 1 140 ? -22.351 -7.788  17.388  1.00 98.26 140 A 1 
ATOM 1101 C CB  . GLU A 1 140 ? -21.450 -10.526 19.065  1.00 98.21 140 A 1 
ATOM 1102 C CG  . GLU A 1 140 ? -22.015 -11.928 19.323  1.00 86.62 140 A 1 
ATOM 1103 C CD  . GLU A 1 140 ? -21.619 -12.481 20.713  1.00 84.45 140 A 1 
ATOM 1104 O OE1 . GLU A 1 140 ? -21.954 -13.653 20.980  1.00 80.27 140 A 1 
ATOM 1105 O OE2 . GLU A 1 140 ? -20.957 -11.756 21.488  1.00 81.85 140 A 1 
ATOM 1106 N N   . TRP A 1 141 ? -20.148 -8.092  17.610  1.00 98.59 141 A 1 
ATOM 1107 C CA  . TRP A 1 141 ? -19.832 -6.671  17.485  1.00 98.50 141 A 1 
ATOM 1108 C C   . TRP A 1 141 ? -20.125 -6.137  16.087  1.00 98.65 141 A 1 
ATOM 1109 O O   . TRP A 1 141 ? -20.645 -5.031  15.964  1.00 98.28 141 A 1 
ATOM 1110 C CB  . TRP A 1 141 ? -18.366 -6.426  17.857  1.00 98.28 141 A 1 
ATOM 1111 C CG  . TRP A 1 141 ? -18.086 -6.326  19.320  1.00 97.89 141 A 1 
ATOM 1112 C CD1 . TRP A 1 141 ? -18.509 -7.182  20.271  1.00 95.82 141 A 1 
ATOM 1113 C CD2 . TRP A 1 141 ? -17.307 -5.302  20.008  1.00 96.91 141 A 1 
ATOM 1114 N NE1 . TRP A 1 141 ? -18.042 -6.766  21.518  1.00 95.18 141 A 1 
ATOM 1115 C CE2 . TRP A 1 141 ? -17.297 -5.615  21.391  1.00 96.39 141 A 1 
ATOM 1116 C CE3 . TRP A 1 141 ? -16.608 -4.153  19.585  1.00 95.36 141 A 1 
ATOM 1117 C CZ2 . TRP A 1 141 ? -16.619 -4.815  22.335  1.00 94.62 141 A 1 
ATOM 1118 C CZ3 . TRP A 1 141 ? -15.926 -3.350  20.526  1.00 93.08 141 A 1 
ATOM 1119 C CH2 . TRP A 1 141 ? -15.939 -3.684  21.881  1.00 93.16 141 A 1 
ATOM 1120 N N   . THR A 1 142 ? -19.843 -6.923  15.051  1.00 98.50 142 A 1 
ATOM 1121 C CA  . THR A 1 142 ? -20.167 -6.556  13.670  1.00 98.69 142 A 1 
ATOM 1122 C C   . THR A 1 142 ? -21.674 -6.374  13.510  1.00 98.64 142 A 1 
ATOM 1123 O O   . THR A 1 142 ? -22.100 -5.312  13.070  1.00 98.31 142 A 1 
ATOM 1124 C CB  . THR A 1 142 ? -19.623 -7.587  12.668  1.00 98.47 142 A 1 
ATOM 1125 O OG1 . THR A 1 142 ? -18.220 -7.678  12.812  1.00 97.04 142 A 1 
ATOM 1126 C CG2 . THR A 1 142 ? -19.888 -7.197  11.217  1.00 97.14 142 A 1 
ATOM 1127 N N   . GLN A 1 143 ? -22.479 -7.329  13.959  1.00 98.63 143 A 1 
ATOM 1128 C CA  . GLN A 1 143 ? -23.943 -7.243  13.911  1.00 98.51 143 A 1 
ATOM 1129 C C   . GLN A 1 143 ? -24.491 -6.066  14.727  1.00 98.55 143 A 1 
ATOM 1130 O O   . GLN A 1 143 ? -25.464 -5.435  14.332  1.00 97.98 143 A 1 
ATOM 1131 C CB  . GLN A 1 143 ? -24.540 -8.540  14.455  1.00 98.02 143 A 1 
ATOM 1132 C CG  . GLN A 1 143 ? -24.372 -9.706  13.462  1.00 90.51 143 A 1 
ATOM 1133 C CD  . GLN A 1 143 ? -24.865 -11.042 14.029  1.00 83.54 143 A 1 
ATOM 1134 O OE1 . GLN A 1 143 ? -25.091 -11.223 15.212  1.00 75.40 143 A 1 
ATOM 1135 N NE2 . GLN A 1 143 ? -25.038 -12.027 13.193  1.00 71.36 143 A 1 
ATOM 1136 N N   . LYS A 1 144 ? -23.886 -5.753  15.871  1.00 98.43 144 A 1 
ATOM 1137 C CA  . LYS A 1 144 ? -24.371 -4.700  16.770  1.00 98.43 144 A 1 
ATOM 1138 C C   . LYS A 1 144 ? -24.005 -3.286  16.329  1.00 98.42 144 A 1 
ATOM 1139 O O   . LYS A 1 144 ? -24.748 -2.348  16.625  1.00 97.64 144 A 1 
ATOM 1140 C CB  . LYS A 1 144 ? -23.858 -5.005  18.185  1.00 97.94 144 A 1 
ATOM 1141 C CG  . LYS A 1 144 ? -24.389 -4.010  19.217  1.00 92.57 144 A 1 
ATOM 1142 C CD  . LYS A 1 144 ? -23.959 -4.437  20.623  1.00 90.31 144 A 1 
ATOM 1143 C CE  . LYS A 1 144 ? -24.499 -3.425  21.630  1.00 81.31 144 A 1 
ATOM 1144 N NZ  . LYS A 1 144 ? -24.109 -3.802  23.013  1.00 72.49 144 A 1 
ATOM 1145 N N   . TYR A 1 145 ? -22.831 -3.112  15.719  1.00 98.31 145 A 1 
ATOM 1146 C CA  . TYR A 1 145 ? -22.256 -1.784  15.483  1.00 98.34 145 A 1 
ATOM 1147 C C   . TYR A 1 145 ? -22.021 -1.435  14.010  1.00 98.37 145 A 1 
ATOM 1148 O O   . TYR A 1 145 ? -21.866 -0.256  13.710  1.00 97.42 145 A 1 
ATOM 1149 C CB  . TYR A 1 145 ? -20.946 -1.659  16.259  1.00 98.16 145 A 1 
ATOM 1150 C CG  . TYR A 1 145 ? -21.057 -1.806  17.760  1.00 98.11 145 A 1 
ATOM 1151 C CD1 . TYR A 1 145 ? -21.802 -0.879  18.512  1.00 97.18 145 A 1 
ATOM 1152 C CD2 . TYR A 1 145 ? -20.403 -2.864  18.414  1.00 97.15 145 A 1 
ATOM 1153 C CE1 . TYR A 1 145 ? -21.884 -0.997  19.909  1.00 96.34 145 A 1 
ATOM 1154 C CE2 . TYR A 1 145 ? -20.482 -2.990  19.809  1.00 96.38 145 A 1 
ATOM 1155 C CZ  . TYR A 1 145 ? -21.218 -2.054  20.559  1.00 96.69 145 A 1 
ATOM 1156 O OH  . TYR A 1 145 ? -21.294 -2.168  21.926  1.00 95.19 145 A 1 
ATOM 1157 N N   . ALA A 1 146 ? -21.969 -2.423  13.123  1.00 97.83 146 A 1 
ATOM 1158 C CA  . ALA A 1 146 ? -21.584 -2.237  11.722  1.00 97.84 146 A 1 
ATOM 1159 C C   . ALA A 1 146 ? -22.656 -2.691  10.711  1.00 97.61 146 A 1 
ATOM 1160 O O   . ALA A 1 146 ? -22.413 -2.599  9.507   1.00 95.07 146 A 1 
ATOM 1161 C CB  . ALA A 1 146 ? -20.239 -2.935  11.498  1.00 97.36 146 A 1 
ATOM 1162 N N   . MET A 1 147 ? -23.801 -3.159  11.174  1.00 96.70 147 A 1 
ATOM 1163 C CA  . MET A 1 147 ? -24.960 -3.534  10.364  1.00 95.90 147 A 1 
ATOM 1164 C C   . MET A 1 147 ? -26.164 -2.660  10.704  1.00 92.28 147 A 1 
ATOM 1165 O O   . MET A 1 147 ? -26.251 -2.160  11.836  1.00 86.90 147 A 1 
ATOM 1166 C CB  . MET A 1 147 ? -25.304 -5.020  10.528  1.00 93.40 147 A 1 
ATOM 1167 C CG  . MET A 1 147 ? -24.189 -5.949  10.036  1.00 91.58 147 A 1 
ATOM 1168 S SD  . MET A 1 147 ? -24.610 -7.714  10.213  1.00 91.19 147 A 1 
ATOM 1169 C CE  . MET A 1 147 ? -23.199 -8.465  9.412   1.00 83.34 147 A 1 
ATOM 1170 O OXT . MET A 1 147 ? -27.023 -2.493  9.791   1.00 88.10 147 A 1 
ATOM 1171 N N   . MET B 2 1   ? -2.873  -19.031 -17.278 1.00 95.66 1   B 1 
ATOM 1172 C CA  . MET B 2 1   ? -3.991  -18.070 -17.304 1.00 97.29 1   B 1 
ATOM 1173 C C   . MET B 2 1   ? -3.456  -16.678 -17.053 1.00 97.74 1   B 1 
ATOM 1174 O O   . MET B 2 1   ? -2.346  -16.544 -16.562 1.00 96.93 1   B 1 
ATOM 1175 C CB  . MET B 2 1   ? -5.089  -18.451 -16.302 1.00 95.14 1   B 1 
ATOM 1176 C CG  . MET B 2 1   ? -4.671  -18.308 -14.839 1.00 93.80 1   B 1 
ATOM 1177 S SD  . MET B 2 1   ? -5.967  -18.788 -13.652 1.00 94.20 1   B 1 
ATOM 1178 C CE  . MET B 2 1   ? -5.148  -18.387 -12.103 1.00 90.22 1   B 1 
ATOM 1179 N N   . GLN B 2 2   ? -4.213  -15.637 -17.378 1.00 97.85 2   B 1 
ATOM 1180 C CA  . GLN B 2 2   ? -3.839  -14.262 -17.061 1.00 97.87 2   B 1 
ATOM 1181 C C   . GLN B 2 2   ? -4.546  -13.796 -15.786 1.00 97.95 2   B 1 
ATOM 1182 O O   . GLN B 2 2   ? -5.731  -14.072 -15.595 1.00 96.95 2   B 1 
ATOM 1183 C CB  . GLN B 2 2   ? -4.149  -13.335 -18.236 1.00 96.57 2   B 1 
ATOM 1184 C CG  . GLN B 2 2   ? -3.197  -13.620 -19.392 1.00 88.01 2   B 1 
ATOM 1185 C CD  . GLN B 2 2   ? -3.379  -12.696 -20.596 1.00 88.09 2   B 1 
ATOM 1186 O OE1 . GLN B 2 2   ? -4.297  -11.897 -20.683 1.00 79.72 2   B 1 
ATOM 1187 N NE2 . GLN B 2 2   ? -2.495  -12.789 -21.542 1.00 76.42 2   B 1 
ATOM 1188 N N   . ILE B 2 3   ? -3.818  -13.072 -14.947 1.00 98.25 3   B 1 
ATOM 1189 C CA  . ILE B 2 3   ? -4.371  -12.285 -13.842 1.00 98.27 3   B 1 
ATOM 1190 C C   . ILE B 2 3   ? -3.843  -10.856 -13.917 1.00 98.38 3   B 1 
ATOM 1191 O O   . ILE B 2 3   ? -2.800  -10.590 -14.523 1.00 98.05 3   B 1 
ATOM 1192 C CB  . ILE B 2 3   ? -4.087  -12.905 -12.451 1.00 98.13 3   B 1 
ATOM 1193 C CG1 . ILE B 2 3   ? -2.579  -12.962 -12.144 1.00 97.16 3   B 1 
ATOM 1194 C CG2 . ILE B 2 3   ? -4.764  -14.283 -12.349 1.00 95.82 3   B 1 
ATOM 1195 C CD1 . ILE B 2 3   ? -2.259  -13.378 -10.702 1.00 96.37 3   B 1 
ATOM 1196 N N   . PHE B 2 4   ? -4.529  -9.933  -13.263 1.00 97.81 4   B 1 
ATOM 1197 C CA  . PHE B 2 4   ? -4.130  -8.535  -13.187 1.00 97.77 4   B 1 
ATOM 1198 C C   . PHE B 2 4   ? -3.633  -8.182  -11.785 1.00 97.63 4   B 1 
ATOM 1199 O O   . PHE B 2 4   ? -4.127  -8.689  -10.788 1.00 97.09 4   B 1 
ATOM 1200 C CB  . PHE B 2 4   ? -5.300  -7.643  -13.623 1.00 97.51 4   B 1 
ATOM 1201 C CG  . PHE B 2 4   ? -5.831  -7.977  -14.994 1.00 97.32 4   B 1 
ATOM 1202 C CD1 . PHE B 2 4   ? -5.024  -7.800  -16.136 1.00 95.81 4   B 1 
ATOM 1203 C CD2 . PHE B 2 4   ? -7.128  -8.503  -15.149 1.00 95.81 4   B 1 
ATOM 1204 C CE1 . PHE B 2 4   ? -5.496  -8.144  -17.410 1.00 94.76 4   B 1 
ATOM 1205 C CE2 . PHE B 2 4   ? -7.611  -8.846  -16.421 1.00 94.60 4   B 1 
ATOM 1206 C CZ  . PHE B 2 4   ? -6.793  -8.670  -17.557 1.00 95.26 4   B 1 
ATOM 1207 N N   . VAL B 2 5   ? -2.663  -7.276  -11.704 1.00 97.57 5   B 1 
ATOM 1208 C CA  . VAL B 2 5   ? -2.179  -6.730  -10.438 1.00 97.47 5   B 1 
ATOM 1209 C C   . VAL B 2 5   ? -2.170  -5.210  -10.521 1.00 96.84 5   B 1 
ATOM 1210 O O   . VAL B 2 5   ? -1.441  -4.631  -11.321 1.00 95.88 5   B 1 
ATOM 1211 C CB  . VAL B 2 5   ? -0.788  -7.278  -10.052 1.00 97.53 5   B 1 
ATOM 1212 C CG1 . VAL B 2 5   ? -0.365  -6.774  -8.671  1.00 96.89 5   B 1 
ATOM 1213 C CG2 . VAL B 2 5   ? -0.766  -8.810  -10.025 1.00 97.02 5   B 1 
ATOM 1214 N N   . LYS B 2 6   ? -2.965  -4.549  -9.673  1.00 96.15 6   B 1 
ATOM 1215 C CA  . LYS B 2 6   ? -2.904  -3.091  -9.480  1.00 95.64 6   B 1 
ATOM 1216 C C   . LYS B 2 6   ? -1.699  -2.759  -8.608  1.00 95.70 6   B 1 
ATOM 1217 O O   . LYS B 2 6   ? -1.668  -3.104  -7.421  1.00 95.07 6   B 1 
ATOM 1218 C CB  . LYS B 2 6   ? -4.208  -2.543  -8.884  1.00 94.59 6   B 1 
ATOM 1219 C CG  . LYS B 2 6   ? -5.399  -2.675  -9.852  1.00 87.47 6   B 1 
ATOM 1220 C CD  . LYS B 2 6   ? -6.650  -1.960  -9.311  1.00 79.95 6   B 1 
ATOM 1221 C CE  . LYS B 2 6   ? -7.836  -2.156  -10.271 1.00 71.76 6   B 1 
ATOM 1222 N NZ  . LYS B 2 6   ? -9.076  -1.486  -9.799  1.00 64.37 6   B 1 
ATOM 1223 N N   . THR B 2 7   ? -0.700  -2.095  -9.185  1.00 94.17 7   B 1 
ATOM 1224 C CA  . THR B 2 7   ? 0.608   -1.904  -8.554  1.00 93.38 7   B 1 
ATOM 1225 C C   . THR B 2 7   ? 0.697   -0.606  -7.741  1.00 92.75 7   B 1 
ATOM 1226 O O   . THR B 2 7   ? -0.231  0.218   -7.704  1.00 90.09 7   B 1 
ATOM 1227 C CB  . THR B 2 7   ? 1.749   -1.981  -9.588  1.00 92.01 7   B 1 
ATOM 1228 O OG1 . THR B 2 7   ? 1.788   -0.816  -10.359 1.00 87.87 7   B 1 
ATOM 1229 C CG2 . THR B 2 7   ? 1.622   -3.197  -10.504 1.00 87.49 7   B 1 
ATOM 1230 N N   . LEU B 2 8   ? 1.835   -0.396  -7.068  1.00 90.72 8   B 1 
ATOM 1231 C CA  . LEU B 2 8   ? 2.100   0.842   -6.324  1.00 88.80 8   B 1 
ATOM 1232 C C   . LEU B 2 8   ? 2.288   2.047   -7.247  1.00 87.97 8   B 1 
ATOM 1233 O O   . LEU B 2 8   ? 1.946   3.161   -6.860  1.00 82.69 8   B 1 
ATOM 1234 C CB  . LEU B 2 8   ? 3.335   0.661   -5.428  1.00 87.23 8   B 1 
ATOM 1235 C CG  . LEU B 2 8   ? 3.132   -0.343  -4.287  1.00 87.55 8   B 1 
ATOM 1236 C CD1 . LEU B 2 8   ? 4.450   -0.530  -3.559  1.00 84.43 8   B 1 
ATOM 1237 C CD2 . LEU B 2 8   ? 2.083   0.128   -3.274  1.00 84.46 8   B 1 
ATOM 1238 N N   . THR B 2 9   ? 2.774   1.827   -8.469  1.00 88.13 9   B 1 
ATOM 1239 C CA  . THR B 2 9   ? 3.007   2.870   -9.468  1.00 85.06 9   B 1 
ATOM 1240 C C   . THR B 2 9   ? 1.731   3.305   -10.203 1.00 83.64 9   B 1 
ATOM 1241 O O   . THR B 2 9   ? 1.787   4.144   -11.088 1.00 78.78 9   B 1 
ATOM 1242 C CB  . THR B 2 9   ? 4.077   2.408   -10.473 1.00 82.80 9   B 1 
ATOM 1243 O OG1 . THR B 2 9   ? 3.678   1.197   -11.065 1.00 78.14 9   B 1 
ATOM 1244 C CG2 . THR B 2 9   ? 5.432   2.155   -9.799  1.00 76.38 9   B 1 
ATOM 1245 N N   . GLY B 2 10  ? 0.578   2.770   -9.822  1.00 81.62 10  B 1 
ATOM 1246 C CA  . GLY B 2 10  ? -0.726  3.150   -10.381 1.00 80.08 10  B 1 
ATOM 1247 C C   . GLY B 2 10  ? -1.111  2.416   -11.670 1.00 82.33 10  B 1 
ATOM 1248 O O   . GLY B 2 10  ? -2.281  2.428   -12.034 1.00 79.66 10  B 1 
ATOM 1249 N N   . LYS B 2 11  ? -0.161  1.726   -12.323 1.00 86.52 11  B 1 
ATOM 1250 C CA  . LYS B 2 11  ? -0.448  0.880   -13.479 1.00 87.72 11  B 1 
ATOM 1251 C C   . LYS B 2 11  ? -1.015  -0.480  -13.046 1.00 90.53 11  B 1 
ATOM 1252 O O   . LYS B 2 11  ? -0.719  -0.977  -11.961 1.00 89.52 11  B 1 
ATOM 1253 C CB  . LYS B 2 11  ? 0.786   0.762   -14.412 1.00 83.53 11  B 1 
ATOM 1254 C CG  . LYS B 2 11  ? 2.016   0.136   -13.741 1.00 72.81 11  B 1 
ATOM 1255 C CD  . LYS B 2 11  ? 3.220   0.030   -14.685 1.00 69.09 11  B 1 
ATOM 1256 C CE  . LYS B 2 11  ? 4.389   -0.552  -13.887 1.00 59.88 11  B 1 
ATOM 1257 N NZ  . LYS B 2 11  ? 5.599   -0.894  -14.666 1.00 53.26 11  B 1 
ATOM 1258 N N   . THR B 2 12  ? -1.796  -1.079  -13.937 1.00 91.88 12  B 1 
ATOM 1259 C CA  . THR B 2 12  ? -2.198  -2.484  -13.823 1.00 93.13 12  B 1 
ATOM 1260 C C   . THR B 2 12  ? -1.287  -3.312  -14.712 1.00 94.04 12  B 1 
ATOM 1261 O O   . THR B 2 12  ? -1.182  -3.045  -15.906 1.00 93.24 12  B 1 
ATOM 1262 C CB  . THR B 2 12  ? -3.670  -2.669  -14.200 1.00 92.42 12  B 1 
ATOM 1263 O OG1 . THR B 2 12  ? -4.473  -1.868  -13.356 1.00 88.58 12  B 1 
ATOM 1264 C CG2 . THR B 2 12  ? -4.137  -4.111  -14.020 1.00 88.42 12  B 1 
ATOM 1265 N N   . ILE B 2 13  ? -0.616  -4.307  -14.144 1.00 95.57 13  B 1 
ATOM 1266 C CA  . ILE B 2 13  ? 0.207   -5.258  -14.893 1.00 95.92 13  B 1 
ATOM 1267 C C   . ILE B 2 13  ? -0.560  -6.561  -15.099 1.00 96.84 13  B 1 
ATOM 1268 O O   . ILE B 2 13  ? -1.372  -6.959  -14.263 1.00 96.91 13  B 1 
ATOM 1269 C CB  . ILE B 2 13  ? 1.588   -5.492  -14.239 1.00 95.24 13  B 1 
ATOM 1270 C CG1 . ILE B 2 13  ? 1.480   -6.092  -12.826 1.00 91.38 13  B 1 
ATOM 1271 C CG2 . ILE B 2 13  ? 2.372   -4.165  -14.240 1.00 89.44 13  B 1 
ATOM 1272 C CD1 . ILE B 2 13  ? 2.827   -6.501  -12.207 1.00 89.36 13  B 1 
ATOM 1273 N N   . THR B 2 14  ? -0.262  -7.252  -16.210 1.00 97.13 14  B 1 
ATOM 1274 C CA  . THR B 2 14  ? -0.765  -8.589  -16.504 1.00 97.45 14  B 1 
ATOM 1275 C C   . THR B 2 14  ? 0.321   -9.612  -16.212 1.00 97.55 14  B 1 
ATOM 1276 O O   . THR B 2 14  ? 1.473   -9.432  -16.632 1.00 96.77 14  B 1 
ATOM 1277 C CB  . THR B 2 14  ? -1.231  -8.692  -17.960 1.00 96.92 14  B 1 
ATOM 1278 O OG1 . THR B 2 14  ? -2.133  -7.649  -18.246 1.00 91.79 14  B 1 
ATOM 1279 C CG2 . THR B 2 14  ? -1.943  -10.004 -18.244 1.00 91.32 14  B 1 
ATOM 1280 N N   . LEU B 2 15  ? -0.020  -10.673 -15.486 1.00 97.85 15  B 1 
ATOM 1281 C CA  . LEU B 2 15  ? 0.864   -11.791 -15.193 1.00 97.99 15  B 1 
ATOM 1282 C C   . LEU B 2 15  ? 0.321   -13.067 -15.820 1.00 98.08 15  B 1 
ATOM 1283 O O   . LEU B 2 15  ? -0.861  -13.374 -15.670 1.00 97.55 15  B 1 
ATOM 1284 C CB  . LEU B 2 15  ? 1.046   -11.963 -13.676 1.00 97.53 15  B 1 
ATOM 1285 C CG  . LEU B 2 15  ? 1.629   -10.759 -12.921 1.00 96.42 15  B 1 
ATOM 1286 C CD1 . LEU B 2 15  ? 1.738   -11.112 -11.446 1.00 94.75 15  B 1 
ATOM 1287 C CD2 . LEU B 2 15  ? 3.019   -10.368 -13.421 1.00 94.70 15  B 1 
ATOM 1288 N N   . GLU B 2 16  ? 1.211   -13.831 -16.469 1.00 98.03 16  B 1 
ATOM 1289 C CA  . GLU B 2 16  ? 0.961   -15.209 -16.863 1.00 97.89 16  B 1 
ATOM 1290 C C   . GLU B 2 16  ? 1.240   -16.130 -15.666 1.00 97.96 16  B 1 
ATOM 1291 O O   . GLU B 2 16  ? 2.357   -16.146 -15.142 1.00 97.03 16  B 1 
ATOM 1292 C CB  . GLU B 2 16  ? 1.821   -15.604 -18.065 1.00 97.02 16  B 1 
ATOM 1293 C CG  . GLU B 2 16  ? 1.456   -14.862 -19.359 1.00 85.42 16  B 1 
ATOM 1294 C CD  . GLU B 2 16  ? 0.013   -15.117 -19.825 1.00 80.31 16  B 1 
ATOM 1295 O OE1 . GLU B 2 16  ? -0.495  -14.275 -20.607 1.00 73.96 16  B 1 
ATOM 1296 O OE2 . GLU B 2 16  ? -0.600  -16.105 -19.381 1.00 72.58 16  B 1 
ATOM 1297 N N   . VAL B 2 17  ? 0.217   -16.847 -15.219 1.00 98.06 17  B 1 
ATOM 1298 C CA  . VAL B 2 17  ? 0.249   -17.710 -14.035 1.00 98.03 17  B 1 
ATOM 1299 C C   . VAL B 2 17  ? -0.560  -18.982 -14.274 1.00 98.07 17  B 1 
ATOM 1300 O O   . VAL B 2 17  ? -1.430  -19.032 -15.141 1.00 97.43 17  B 1 
ATOM 1301 C CB  . VAL B 2 17  ? -0.289  -16.981 -12.787 1.00 97.72 17  B 1 
ATOM 1302 C CG1 . VAL B 2 17  ? 0.550   -15.762 -12.412 1.00 96.75 17  B 1 
ATOM 1303 C CG2 . VAL B 2 17  ? -1.751  -16.533 -12.938 1.00 96.68 17  B 1 
ATOM 1304 N N   . GLU B 2 18  ? -0.288  -19.993 -13.441 1.00 97.93 18  B 1 
ATOM 1305 C CA  . GLU B 2 18  ? -1.104  -21.200 -13.355 1.00 97.83 18  B 1 
ATOM 1306 C C   . GLU B 2 18  ? -1.854  -21.236 -12.016 1.00 98.17 18  B 1 
ATOM 1307 O O   . GLU B 2 18  ? -1.371  -20.684 -11.029 1.00 97.36 18  B 1 
ATOM 1308 C CB  . GLU B 2 18  ? -0.226  -22.445 -13.546 1.00 96.78 18  B 1 
ATOM 1309 C CG  . GLU B 2 18  ? 0.362   -22.570 -14.961 1.00 89.97 18  B 1 
ATOM 1310 C CD  . GLU B 2 18  ? -0.729  -22.596 -16.053 1.00 83.27 18  B 1 
ATOM 1311 O OE1 . GLU B 2 18  ? -0.460  -22.082 -17.154 1.00 75.89 18  B 1 
ATOM 1312 O OE2 . GLU B 2 18  ? -1.845  -23.087 -15.767 1.00 74.10 18  B 1 
ATOM 1313 N N   . PRO B 2 19  ? -3.019  -21.894 -11.922 1.00 97.97 19  B 1 
ATOM 1314 C CA  . PRO B 2 19  ? -3.754  -22.018 -10.657 1.00 97.79 19  B 1 
ATOM 1315 C C   . PRO B 2 19  ? -2.929  -22.640 -9.521  1.00 97.85 19  B 1 
ATOM 1316 O O   . PRO B 2 19  ? -3.159  -22.330 -8.355  1.00 97.29 19  B 1 
ATOM 1317 C CB  . PRO B 2 19  ? -4.973  -22.885 -10.989 1.00 97.09 19  B 1 
ATOM 1318 C CG  . PRO B 2 19  ? -5.189  -22.647 -12.482 1.00 95.03 19  B 1 
ATOM 1319 C CD  . PRO B 2 19  ? -3.768  -22.486 -13.013 1.00 97.25 19  B 1 
ATOM 1320 N N   . SER B 2 20  ? -1.956  -23.506 -9.868  1.00 98.04 20  B 1 
ATOM 1321 C CA  . SER B 2 20  ? -1.026  -24.151 -8.935  1.00 97.97 20  B 1 
ATOM 1322 C C   . SER B 2 20  ? 0.151   -23.271 -8.506  1.00 98.14 20  B 1 
ATOM 1323 O O   . SER B 2 20  ? 0.914   -23.689 -7.640  1.00 97.16 20  B 1 
ATOM 1324 C CB  . SER B 2 20  ? -0.501  -25.447 -9.565  1.00 97.23 20  B 1 
ATOM 1325 O OG  . SER B 2 20  ? 0.090   -25.165 -10.815 1.00 90.77 20  B 1 
ATOM 1326 N N   . ASP B 2 21  ? 0.343   -22.080 -9.098  1.00 98.18 21  B 1 
ATOM 1327 C CA  . ASP B 2 21  ? 1.400   -21.166 -8.681  1.00 98.14 21  B 1 
ATOM 1328 C C   . ASP B 2 21  ? 1.172   -20.717 -7.228  1.00 98.39 21  B 1 
ATOM 1329 O O   . ASP B 2 21  ? 0.056   -20.363 -6.825  1.00 98.08 21  B 1 
ATOM 1330 C CB  . ASP B 2 21  ? 1.496   -19.931 -9.597  1.00 97.67 21  B 1 
ATOM 1331 C CG  . ASP B 2 21  ? 2.243   -20.141 -10.920 1.00 96.38 21  B 1 
ATOM 1332 O OD1 . ASP B 2 21  ? 3.037   -21.091 -11.023 1.00 92.63 21  B 1 
ATOM 1333 O OD2 . ASP B 2 21  ? 2.127   -19.251 -11.801 1.00 92.12 21  B 1 
ATOM 1334 N N   . THR B 2 22  ? 2.254   -20.699 -6.452  1.00 98.31 22  B 1 
ATOM 1335 C CA  . THR B 2 22  ? 2.240   -20.146 -5.097  1.00 98.42 22  B 1 
ATOM 1336 C C   . THR B 2 22  ? 2.192   -18.615 -5.127  1.00 98.57 22  B 1 
ATOM 1337 O O   . THR B 2 22  ? 2.582   -17.977 -6.107  1.00 98.29 22  B 1 
ATOM 1338 C CB  . THR B 2 22  ? 3.438   -20.621 -4.265  1.00 97.93 22  B 1 
ATOM 1339 O OG1 . THR B 2 22  ? 4.640   -20.164 -4.827  1.00 94.37 22  B 1 
ATOM 1340 C CG2 . THR B 2 22  ? 3.510   -22.144 -4.151  1.00 94.26 22  B 1 
ATOM 1341 N N   . ILE B 2 23  ? 1.757   -18.018 -4.028  1.00 98.43 23  B 1 
ATOM 1342 C CA  . ILE B 2 23  ? 1.796   -16.564 -3.861  1.00 98.58 23  B 1 
ATOM 1343 C C   . ILE B 2 23  ? 3.231   -16.038 -3.918  1.00 98.53 23  B 1 
ATOM 1344 O O   . ILE B 2 23  ? 3.466   -14.974 -4.491  1.00 98.40 23  B 1 
ATOM 1345 C CB  . ILE B 2 23  ? 1.080   -16.160 -2.557  1.00 98.38 23  B 1 
ATOM 1346 C CG1 . ILE B 2 23  ? -0.401  -16.606 -2.535  1.00 97.64 23  B 1 
ATOM 1347 C CG2 . ILE B 2 23  ? 1.184   -14.649 -2.297  1.00 97.96 23  B 1 
ATOM 1348 C CD1 . ILE B 2 23  ? -1.253  -16.173 -3.738  1.00 96.16 23  B 1 
ATOM 1349 N N   . GLU B 2 24  ? 4.205   -16.808 -3.411  1.00 98.32 24  B 1 
ATOM 1350 C CA  . GLU B 2 24  ? 5.629   -16.489 -3.542  1.00 98.06 24  B 1 
ATOM 1351 C C   . GLU B 2 24  ? 6.071   -16.406 -5.014  1.00 98.28 24  B 1 
ATOM 1352 O O   . GLU B 2 24  ? 6.699   -15.424 -5.420  1.00 97.75 24  B 1 
ATOM 1353 C CB  . GLU B 2 24  ? 6.431   -17.543 -2.764  1.00 96.88 24  B 1 
ATOM 1354 C CG  . GLU B 2 24  ? 7.911   -17.178 -2.669  1.00 82.39 24  B 1 
ATOM 1355 C CD  . GLU B 2 24  ? 8.723   -18.209 -1.864  1.00 76.40 24  B 1 
ATOM 1356 O OE1 . GLU B 2 24  ? 9.924   -17.927 -1.618  1.00 71.00 24  B 1 
ATOM 1357 O OE2 . GLU B 2 24  ? 8.169   -19.273 -1.512  1.00 69.26 24  B 1 
ATOM 1358 N N   . ASN B 2 25  ? 5.657   -17.354 -5.858  1.00 98.14 25  B 1 
ATOM 1359 C CA  . ASN B 2 25  ? 5.937   -17.314 -7.294  1.00 98.05 25  B 1 
ATOM 1360 C C   . ASN B 2 25  ? 5.316   -16.076 -7.970  1.00 98.18 25  B 1 
ATOM 1361 O O   . ASN B 2 25  ? 5.937   -15.444 -8.826  1.00 97.77 25  B 1 
ATOM 1362 C CB  . ASN B 2 25  ? 5.408   -18.586 -7.971  1.00 97.36 25  B 1 
ATOM 1363 C CG  . ASN B 2 25  ? 6.193   -19.843 -7.633  1.00 88.07 25  B 1 
ATOM 1364 O OD1 . ASN B 2 25  ? 7.287   -19.813 -7.124  1.00 77.22 25  B 1 
ATOM 1365 N ND2 . ASN B 2 25  ? 5.647   -20.999 -7.959  1.00 74.96 25  B 1 
ATOM 1366 N N   . VAL B 2 26  ? 4.106   -15.699 -7.571  1.00 98.36 26  B 1 
ATOM 1367 C CA  . VAL B 2 26  ? 3.452   -14.477 -8.072  1.00 98.31 26  B 1 
ATOM 1368 C C   . VAL B 2 26  ? 4.235   -13.231 -7.651  1.00 98.43 26  B 1 
ATOM 1369 O O   . VAL B 2 26  ? 4.466   -12.356 -8.484  1.00 98.14 26  B 1 
ATOM 1370 C CB  . VAL B 2 26  ? 1.989   -14.401 -7.602  1.00 98.23 26  B 1 
ATOM 1371 C CG1 . VAL B 2 26  ? 1.308   -13.101 -8.052  1.00 97.46 26  B 1 
ATOM 1372 C CG2 . VAL B 2 26  ? 1.172   -15.553 -8.190  1.00 97.60 26  B 1 
ATOM 1373 N N   . LYS B 2 27  ? 4.708   -13.167 -6.401  1.00 98.48 27  B 1 
ATOM 1374 C CA  . LYS B 2 27  ? 5.547   -12.060 -5.921  1.00 98.47 27  B 1 
ATOM 1375 C C   . LYS B 2 27  ? 6.882   -11.978 -6.668  1.00 98.28 27  B 1 
ATOM 1376 O O   . LYS B 2 27  ? 7.303   -10.874 -7.005  1.00 97.88 27  B 1 
ATOM 1377 C CB  . LYS B 2 27  ? 5.783   -12.201 -4.413  1.00 98.52 27  B 1 
ATOM 1378 C CG  . LYS B 2 27  ? 4.543   -11.846 -3.579  1.00 98.26 27  B 1 
ATOM 1379 C CD  . LYS B 2 27  ? 4.854   -12.057 -2.100  1.00 97.73 27  B 1 
ATOM 1380 C CE  . LYS B 2 27  ? 3.675   -11.672 -1.197  1.00 96.70 27  B 1 
ATOM 1381 N NZ  . LYS B 2 27  ? 3.994   -11.937 0.216   1.00 95.46 27  B 1 
ATOM 1382 N N   . ALA B 2 28  ? 7.508   -13.101 -7.006  1.00 98.23 28  B 1 
ATOM 1383 C CA  . ALA B 2 28  ? 8.717   -13.133 -7.828  1.00 98.00 28  B 1 
ATOM 1384 C C   . ALA B 2 28  ? 8.463   -12.568 -9.241  1.00 97.81 28  B 1 
ATOM 1385 O O   . ALA B 2 28  ? 9.230   -11.730 -9.728  1.00 96.95 28  B 1 
ATOM 1386 C CB  . ALA B 2 28  ? 9.241   -14.570 -7.872  1.00 97.80 28  B 1 
ATOM 1387 N N   . LYS B 2 29  ? 7.340   -12.923 -9.883  1.00 97.88 29  B 1 
ATOM 1388 C CA  . LYS B 2 29  ? 6.930   -12.350 -11.176 1.00 97.30 29  B 1 
ATOM 1389 C C   . LYS B 2 29  ? 6.676   -10.838 -11.091 1.00 96.84 29  B 1 
ATOM 1390 O O   . LYS B 2 29  ? 6.983   -10.112 -12.031 1.00 95.87 29  B 1 
ATOM 1391 C CB  . LYS B 2 29  ? 5.683   -13.088 -11.704 1.00 97.46 29  B 1 
ATOM 1392 C CG  . LYS B 2 29  ? 5.975   -14.543 -12.138 1.00 96.40 29  B 1 
ATOM 1393 C CD  . LYS B 2 29  ? 4.692   -15.313 -12.490 1.00 94.25 29  B 1 
ATOM 1394 C CE  . LYS B 2 29  ? 5.031   -16.767 -12.827 1.00 91.51 29  B 1 
ATOM 1395 N NZ  . LYS B 2 29  ? 3.849   -17.621 -13.147 1.00 85.33 29  B 1 
ATOM 1396 N N   . ILE B 2 30  ? 6.133   -10.354 -9.967  1.00 97.42 30  B 1 
ATOM 1397 C CA  . ILE B 2 30  ? 5.958   -8.912  -9.726  1.00 97.21 30  B 1 
ATOM 1398 C C   . ILE B 2 30  ? 7.312   -8.221  -9.563  1.00 96.63 30  B 1 
ATOM 1399 O O   . ILE B 2 30  ? 7.506   -7.158  -10.143 1.00 95.66 30  B 1 
ATOM 1400 C CB  . ILE B 2 30  ? 5.033   -8.660  -8.518  1.00 97.56 30  B 1 
ATOM 1401 C CG1 . ILE B 2 30  ? 3.594   -9.102  -8.846  1.00 97.28 30  B 1 
ATOM 1402 C CG2 . ILE B 2 30  ? 5.031   -7.170  -8.130  1.00 97.21 30  B 1 
ATOM 1403 C CD1 . ILE B 2 30  ? 2.694   -9.224  -7.616  1.00 96.96 30  B 1 
ATOM 1404 N N   . GLN B 2 31  ? 8.267   -8.829  -8.839  1.00 96.77 31  B 1 
ATOM 1405 C CA  . GLN B 2 31  ? 9.614   -8.275  -8.672  1.00 96.48 31  B 1 
ATOM 1406 C C   . GLN B 2 31  ? 10.299  -8.032  -10.021 1.00 95.69 31  B 1 
ATOM 1407 O O   . GLN B 2 31  ? 10.874  -6.967  -10.231 1.00 94.16 31  B 1 
ATOM 1408 C CB  . GLN B 2 31  ? 10.462  -9.216  -7.812  1.00 96.19 31  B 1 
ATOM 1409 C CG  . GLN B 2 31  ? 11.855  -8.635  -7.514  1.00 94.68 31  B 1 
ATOM 1410 C CD  . GLN B 2 31  ? 12.746  -9.590  -6.717  1.00 92.69 31  B 1 
ATOM 1411 O OE1 . GLN B 2 31  ? 12.485  -10.768 -6.585  1.00 86.76 31  B 1 
ATOM 1412 N NE2 . GLN B 2 31  ? 13.838  -9.097  -6.169  1.00 84.16 31  B 1 
ATOM 1413 N N   . CYS B 2 32  ? 10.188  -8.964  -10.964 1.00 95.38 32  B 1 
ATOM 1414 C CA  . CYS B 2 32  ? 10.760  -8.811  -12.309 1.00 94.63 32  B 1 
ATOM 1415 C C   . CYS B 2 32  ? 10.198  -7.604  -13.080 1.00 94.05 32  B 1 
ATOM 1416 O O   . CYS B 2 32  ? 10.888  -7.056  -13.930 1.00 92.45 32  B 1 
ATOM 1417 C CB  . CYS B 2 32  ? 10.510  -10.090 -13.112 1.00 94.06 32  B 1 
ATOM 1418 S SG  . CYS B 2 32  ? 11.441  -11.474 -12.403 1.00 84.63 32  B 1 
ATOM 1419 N N   . LYS B 2 33  ? 8.953   -7.189  -12.808 1.00 94.26 33  B 1 
ATOM 1420 C CA  . LYS B 2 33  ? 8.281   -6.090  -13.515 1.00 93.57 33  B 1 
ATOM 1421 C C   . LYS B 2 33  ? 8.358   -4.746  -12.794 1.00 93.15 33  B 1 
ATOM 1422 O O   . LYS B 2 33  ? 8.404   -3.709  -13.437 1.00 90.72 33  B 1 
ATOM 1423 C CB  . LYS B 2 33  ? 6.819   -6.456  -13.791 1.00 92.91 33  B 1 
ATOM 1424 C CG  . LYS B 2 33  ? 6.688   -7.590  -14.815 1.00 91.01 33  B 1 
ATOM 1425 C CD  . LYS B 2 33  ? 5.259   -7.673  -15.349 1.00 88.11 33  B 1 
ATOM 1426 C CE  . LYS B 2 33  ? 5.185   -8.694  -16.494 1.00 84.88 33  B 1 
ATOM 1427 N NZ  . LYS B 2 33  ? 4.035   -8.440  -17.393 1.00 78.04 33  B 1 
ATOM 1428 N N   . GLU B 2 34  ? 8.333   -4.761  -11.459 1.00 94.65 34  B 1 
ATOM 1429 C CA  . GLU B 2 34  ? 8.220   -3.553  -10.635 1.00 94.22 34  B 1 
ATOM 1430 C C   . GLU B 2 34  ? 9.483   -3.253  -9.812  1.00 94.56 34  B 1 
ATOM 1431 O O   . GLU B 2 34  ? 9.570   -2.192  -9.192  1.00 92.77 34  B 1 
ATOM 1432 C CB  . GLU B 2 34  ? 7.009   -3.661  -9.698  1.00 93.61 34  B 1 
ATOM 1433 C CG  . GLU B 2 34  ? 5.663   -3.830  -10.400 1.00 90.86 34  B 1 
ATOM 1434 C CD  . GLU B 2 34  ? 5.285   -2.616  -11.245 1.00 90.21 34  B 1 
ATOM 1435 O OE1 . GLU B 2 34  ? 5.019   -2.800  -12.447 1.00 84.62 34  B 1 
ATOM 1436 O OE2 . GLU B 2 34  ? 5.198   -1.477  -10.725 1.00 84.71 34  B 1 
ATOM 1437 N N   . GLY B 2 35  ? 10.438  -4.191  -9.739  1.00 94.38 35  B 1 
ATOM 1438 C CA  . GLY B 2 35  ? 11.657  -4.040  -8.935  1.00 94.31 35  B 1 
ATOM 1439 C C   . GLY B 2 35  ? 11.407  -4.010  -7.419  1.00 95.13 35  B 1 
ATOM 1440 O O   . GLY B 2 35  ? 12.197  -3.445  -6.669  1.00 93.87 35  B 1 
ATOM 1441 N N   . ILE B 2 36  ? 10.293  -4.575  -6.954  1.00 95.83 36  B 1 
ATOM 1442 C CA  . ILE B 2 36  ? 9.941   -4.614  -5.528  1.00 96.49 36  B 1 
ATOM 1443 C C   . ILE B 2 36  ? 10.254  -6.012  -4.980  1.00 96.90 36  B 1 
ATOM 1444 O O   . ILE B 2 36  ? 9.648   -6.974  -5.447  1.00 96.57 36  B 1 
ATOM 1445 C CB  . ILE B 2 36  ? 8.463   -4.238  -5.289  1.00 96.22 36  B 1 
ATOM 1446 C CG1 . ILE B 2 36  ? 8.131   -2.868  -5.915  1.00 94.12 36  B 1 
ATOM 1447 C CG2 . ILE B 2 36  ? 8.172   -4.210  -3.771  1.00 94.04 36  B 1 
ATOM 1448 C CD1 . ILE B 2 36  ? 6.636   -2.547  -5.927  1.00 90.01 36  B 1 
ATOM 1449 N N   . PRO B 2 37  ? 11.158  -6.140  -3.985  1.00 96.57 37  B 1 
ATOM 1450 C CA  . PRO B 2 37  ? 11.461  -7.437  -3.383  1.00 96.57 37  B 1 
ATOM 1451 C C   . PRO B 2 37  ? 10.214  -8.120  -2.801  1.00 97.11 37  B 1 
ATOM 1452 O O   . PRO B 2 37  ? 9.368   -7.437  -2.213  1.00 96.92 37  B 1 
ATOM 1453 C CB  . PRO B 2 37  ? 12.495  -7.146  -2.284  1.00 95.56 37  B 1 
ATOM 1454 C CG  . PRO B 2 37  ? 13.139  -5.842  -2.733  1.00 92.89 37  B 1 
ATOM 1455 C CD  . PRO B 2 37  ? 11.996  -5.105  -3.416  1.00 95.59 37  B 1 
ATOM 1456 N N   . PRO B 2 38  ? 10.091  -9.457  -2.914  1.00 97.22 38  B 1 
ATOM 1457 C CA  . PRO B 2 38  ? 8.921   -10.194 -2.409  1.00 97.36 38  B 1 
ATOM 1458 C C   . PRO B 2 38  ? 8.608   -9.948  -0.932  1.00 97.40 38  B 1 
ATOM 1459 O O   . PRO B 2 38  ? 7.445   -9.827  -0.565  1.00 96.87 38  B 1 
ATOM 1460 C CB  . PRO B 2 38  ? 9.237   -11.671 -2.670  1.00 96.91 38  B 1 
ATOM 1461 C CG  . PRO B 2 38  ? 10.129  -11.625 -3.899  1.00 95.38 38  B 1 
ATOM 1462 C CD  . PRO B 2 38  ? 10.953  -10.352 -3.674  1.00 96.97 38  B 1 
ATOM 1463 N N   . ASP B 2 39  ? 9.634   -9.786  -0.086  1.00 97.44 39  B 1 
ATOM 1464 C CA  . ASP B 2 39  ? 9.485   -9.529  1.350   1.00 96.90 39  B 1 
ATOM 1465 C C   . ASP B 2 39  ? 8.890   -8.142  1.663   1.00 96.99 39  B 1 
ATOM 1466 O O   . ASP B 2 39  ? 8.370   -7.928  2.767   1.00 95.66 39  B 1 
ATOM 1467 C CB  . ASP B 2 39  ? 10.850  -9.698  2.039   1.00 96.04 39  B 1 
ATOM 1468 C CG  . ASP B 2 39  ? 11.758  -8.501  1.771   1.00 90.04 39  B 1 
ATOM 1469 O OD1 . ASP B 2 39  ? 11.981  -8.210  0.575   1.00 84.77 39  B 1 
ATOM 1470 O OD2 . ASP B 2 39  ? 12.132  -7.812  2.743   1.00 83.96 39  B 1 
ATOM 1471 N N   . GLN B 2 40  ? 8.928   -7.207  0.715   1.00 97.21 40  B 1 
ATOM 1472 C CA  . GLN B 2 40  ? 8.291   -5.891  0.813   1.00 97.07 40  B 1 
ATOM 1473 C C   . GLN B 2 40  ? 6.885   -5.856  0.212   1.00 97.15 40  B 1 
ATOM 1474 O O   . GLN B 2 40  ? 6.169   -4.864  0.369   1.00 95.79 40  B 1 
ATOM 1475 C CB  . GLN B 2 40  ? 9.180   -4.806  0.177   1.00 96.20 40  B 1 
ATOM 1476 C CG  . GLN B 2 40  ? 10.565  -4.704  0.827   1.00 93.22 40  B 1 
ATOM 1477 C CD  . GLN B 2 40  ? 10.504  -4.462  2.340   1.00 92.74 40  B 1 
ATOM 1478 O OE1 . GLN B 2 40  ? 9.718   -3.669  2.851   1.00 86.66 40  B 1 
ATOM 1479 N NE2 . GLN B 2 40  ? 11.325  -5.157  3.093   1.00 84.96 40  B 1 
ATOM 1480 N N   . GLN B 2 41  ? 6.456   -6.920  -0.454  1.00 97.56 41  B 1 
ATOM 1481 C CA  . GLN B 2 41  ? 5.146   -7.003  -1.080  1.00 97.94 41  B 1 
ATOM 1482 C C   . GLN B 2 41  ? 4.107   -7.591  -0.125  1.00 97.85 41  B 1 
ATOM 1483 O O   . GLN B 2 41  ? 4.337   -8.572  0.577   1.00 97.42 41  B 1 
ATOM 1484 C CB  . GLN B 2 41  ? 5.214   -7.835  -2.364  1.00 97.91 41  B 1 
ATOM 1485 C CG  . GLN B 2 41  ? 6.162   -7.264  -3.434  1.00 97.46 41  B 1 
ATOM 1486 C CD  . GLN B 2 41  ? 6.193   -8.154  -4.674  1.00 97.87 41  B 1 
ATOM 1487 O OE1 . GLN B 2 41  ? 5.196   -8.769  -5.032  1.00 94.11 41  B 1 
ATOM 1488 N NE2 . GLN B 2 41  ? 7.308   -8.261  -5.355  1.00 94.11 41  B 1 
ATOM 1489 N N   . ARG B 2 42  ? 2.898   -7.026  -0.156  1.00 97.93 42  B 1 
ATOM 1490 C CA  . ARG B 2 42  ? 1.680   -7.640  0.371   1.00 97.84 42  B 1 
ATOM 1491 C C   . ARG B 2 42  ? 0.639   -7.651  -0.736  1.00 97.89 42  B 1 
ATOM 1492 O O   . ARG B 2 42  ? 0.308   -6.594  -1.278  1.00 97.12 42  B 1 
ATOM 1493 C CB  . ARG B 2 42  ? 1.210   -6.879  1.629   1.00 97.45 42  B 1 
ATOM 1494 C CG  . ARG B 2 42  ? -0.022  -7.491  2.302   1.00 96.56 42  B 1 
ATOM 1495 C CD  . ARG B 2 42  ? -0.399  -6.640  3.519   1.00 95.12 42  B 1 
ATOM 1496 N NE  . ARG B 2 42  ? -1.516  -7.174  4.310   1.00 93.82 42  B 1 
ATOM 1497 C CZ  . ARG B 2 42  ? -1.463  -7.829  5.471   1.00 93.85 42  B 1 
ATOM 1498 N NH1 . ARG B 2 42  ? -0.342  -8.225  6.015   1.00 88.37 42  B 1 
ATOM 1499 N NH2 . ARG B 2 42  ? -2.537  -8.099  6.124   1.00 89.49 42  B 1 
ATOM 1500 N N   . LEU B 2 43  ? 0.141   -8.849  -1.065  1.00 98.01 43  B 1 
ATOM 1501 C CA  . LEU B 2 43  ? -0.927  -9.014  -2.038  1.00 98.13 43  B 1 
ATOM 1502 C C   . LEU B 2 43  ? -2.262  -9.171  -1.321  1.00 98.00 43  B 1 
ATOM 1503 O O   . LEU B 2 43  ? -2.352  -9.877  -0.316  1.00 97.66 43  B 1 
ATOM 1504 C CB  . LEU B 2 43  ? -0.633  -10.208 -2.962  1.00 98.19 43  B 1 
ATOM 1505 C CG  . LEU B 2 43  ? 0.589   -10.004 -3.879  1.00 97.69 43  B 1 
ATOM 1506 C CD1 . LEU B 2 43  ? 0.844   -11.270 -4.681  1.00 97.09 43  B 1 
ATOM 1507 C CD2 . LEU B 2 43  ? 0.379   -8.846  -4.854  1.00 96.86 43  B 1 
ATOM 1508 N N   . ILE B 2 44  ? -3.292  -8.508  -1.824  1.00 97.68 44  B 1 
ATOM 1509 C CA  . ILE B 2 44  ? -4.644  -8.525  -1.276  1.00 97.44 44  B 1 
ATOM 1510 C C   . ILE B 2 44  ? -5.618  -8.963  -2.368  1.00 97.42 44  B 1 
ATOM 1511 O O   . ILE B 2 44  ? -5.603  -8.436  -3.478  1.00 97.18 44  B 1 
ATOM 1512 C CB  . ILE B 2 44  ? -5.021  -7.148  -0.677  1.00 97.16 44  B 1 
ATOM 1513 C CG1 . ILE B 2 44  ? -4.036  -6.752  0.448   1.00 96.21 44  B 1 
ATOM 1514 C CG2 . ILE B 2 44  ? -6.469  -7.162  -0.150  1.00 96.20 44  B 1 
ATOM 1515 C CD1 . ILE B 2 44  ? -4.217  -5.309  0.960   1.00 94.62 44  B 1 
ATOM 1516 N N   . PHE B 2 45  ? -6.497  -9.905  -2.024  1.00 97.19 45  B 1 
ATOM 1517 C CA  . PHE B 2 45  ? -7.613  -10.336 -2.848  1.00 97.10 45  B 1 
ATOM 1518 C C   . PHE B 2 45  ? -8.864  -10.496 -1.975  1.00 96.92 45  B 1 
ATOM 1519 O O   . PHE B 2 45  ? -8.776  -11.012 -0.858  1.00 96.10 45  B 1 
ATOM 1520 C CB  . PHE B 2 45  ? -7.263  -11.639 -3.565  1.00 97.13 45  B 1 
ATOM 1521 C CG  . PHE B 2 45  ? -8.353  -12.131 -4.485  1.00 97.20 45  B 1 
ATOM 1522 C CD1 . PHE B 2 45  ? -9.106  -13.270 -4.152  1.00 96.57 45  B 1 
ATOM 1523 C CD2 . PHE B 2 45  ? -8.630  -11.439 -5.675  1.00 96.64 45  B 1 
ATOM 1524 C CE1 . PHE B 2 45  ? -10.122 -13.729 -5.012  1.00 96.05 45  B 1 
ATOM 1525 C CE2 . PHE B 2 45  ? -9.646  -11.893 -6.545  1.00 96.01 45  B 1 
ATOM 1526 C CZ  . PHE B 2 45  ? -10.384 -13.038 -6.207  1.00 96.22 45  B 1 
ATOM 1527 N N   . ALA B 2 46  ? -9.996  -10.015 -2.443  1.00 96.32 46  B 1 
ATOM 1528 C CA  . ALA B 2 46  ? -11.255 -10.027 -1.688  1.00 95.76 46  B 1 
ATOM 1529 C C   . ALA B 2 46  ? -11.110 -9.505  -0.234  1.00 95.70 46  B 1 
ATOM 1530 O O   . ALA B 2 46  ? -11.647 -10.080 0.715   1.00 93.81 46  B 1 
ATOM 1531 C CB  . ALA B 2 46  ? -11.891 -11.415 -1.807  1.00 94.58 46  B 1 
ATOM 1532 N N   . GLY B 2 47  ? -10.337 -8.435  -0.051  1.00 95.66 47  B 1 
ATOM 1533 C CA  . GLY B 2 47  ? -10.100 -7.814  1.250   1.00 95.59 47  B 1 
ATOM 1534 C C   . GLY B 2 47  ? -9.151  -8.570  2.194   1.00 96.04 47  B 1 
ATOM 1535 O O   . GLY B 2 47  ? -8.908  -8.098  3.303   1.00 94.74 47  B 1 
ATOM 1536 N N   . LYS B 2 48  ? -8.605  -9.717  1.778   1.00 95.99 48  B 1 
ATOM 1537 C CA  . LYS B 2 48  ? -7.717  -10.554 2.596   1.00 96.12 48  B 1 
ATOM 1538 C C   . LYS B 2 48  ? -6.279  -10.530 2.082   1.00 96.70 48  B 1 
ATOM 1539 O O   . LYS B 2 48  ? -6.043  -10.436 0.878   1.00 96.25 48  B 1 
ATOM 1540 C CB  . LYS B 2 48  ? -8.258  -11.993 2.656   1.00 94.93 48  B 1 
ATOM 1541 C CG  . LYS B 2 48  ? -9.625  -12.069 3.361   1.00 91.17 48  B 1 
ATOM 1542 C CD  . LYS B 2 48  ? -10.154 -13.514 3.373   1.00 88.30 48  B 1 
ATOM 1543 C CE  . LYS B 2 48  ? -11.546 -13.553 4.008   1.00 82.18 48  B 1 
ATOM 1544 N NZ  . LYS B 2 48  ? -12.165 -14.900 3.923   1.00 75.14 48  B 1 
ATOM 1545 N N   . GLN B 2 49  ? -5.316  -10.669 3.006   1.00 96.78 49  B 1 
ATOM 1546 C CA  . GLN B 2 49  ? -3.925  -10.948 2.662   1.00 96.85 49  B 1 
ATOM 1547 C C   . GLN B 2 49  ? -3.804  -12.339 2.035   1.00 97.29 49  B 1 
ATOM 1548 O O   . GLN B 2 49  ? -4.448  -13.283 2.479   1.00 96.29 49  B 1 
ATOM 1549 C CB  . GLN B 2 49  ? -3.040  -10.836 3.919   1.00 95.30 49  B 1 
ATOM 1550 C CG  . GLN B 2 49  ? -1.594  -11.302 3.677   1.00 88.19 49  B 1 
ATOM 1551 C CD  . GLN B 2 49  ? -0.699  -11.111 4.897   1.00 83.21 49  B 1 
ATOM 1552 O OE1 . GLN B 2 49  ? -0.655  -10.054 5.467   1.00 76.14 49  B 1 
ATOM 1553 N NE2 . GLN B 2 49  ? 0.050   -12.098 5.316   1.00 69.97 49  B 1 
ATOM 1554 N N   . LEU B 2 50  ? -2.919  -12.461 1.043   1.00 97.68 50  B 1 
ATOM 1555 C CA  . LEU B 2 50  ? -2.505  -13.736 0.461   1.00 97.88 50  B 1 
ATOM 1556 C C   . LEU B 2 50  ? -1.199  -14.195 1.124   1.00 97.87 50  B 1 
ATOM 1557 O O   . LEU B 2 50  ? -0.221  -13.450 1.167   1.00 97.16 50  B 1 
ATOM 1558 C CB  . LEU B 2 50  ? -2.376  -13.581 -1.058  1.00 97.90 50  B 1 
ATOM 1559 C CG  . LEU B 2 50  ? -3.628  -13.035 -1.777  1.00 97.39 50  B 1 
ATOM 1560 C CD1 . LEU B 2 50  ? -3.385  -12.983 -3.282  1.00 96.64 50  B 1 
ATOM 1561 C CD2 . LEU B 2 50  ? -4.869  -13.887 -1.531  1.00 96.34 50  B 1 
ATOM 1562 N N   . GLU B 2 51  ? -1.199  -15.417 1.654   1.00 97.54 51  B 1 
ATOM 1563 C CA  . GLU B 2 51  ? -0.053  -16.030 2.337   1.00 97.12 51  B 1 
ATOM 1564 C C   . GLU B 2 51  ? 0.888   -16.713 1.335   1.00 97.60 51  B 1 
ATOM 1565 O O   . GLU B 2 51  ? 0.431   -17.405 0.430   1.00 97.15 51  B 1 
ATOM 1566 C CB  . GLU B 2 51  ? -0.544  -17.065 3.364   1.00 95.94 51  B 1 
ATOM 1567 C CG  . GLU B 2 51  ? -1.300  -16.464 4.559   1.00 88.34 51  B 1 
ATOM 1568 C CD  . GLU B 2 51  ? -1.993  -17.536 5.409   1.00 80.60 51  B 1 
ATOM 1569 O OE1 . GLU B 2 51  ? -2.933  -17.193 6.170   1.00 73.91 51  B 1 
ATOM 1570 O OE2 . GLU B 2 51  ? -1.710  -18.746 5.270   1.00 72.58 51  B 1 
ATOM 1571 N N   . ASP B 2 52  ? 2.207   -16.587 1.536   1.00 96.93 52  B 1 
ATOM 1572 C CA  . ASP B 2 52  ? 3.233   -17.024 0.577   1.00 96.75 52  B 1 
ATOM 1573 C C   . ASP B 2 52  ? 3.184   -18.522 0.243   1.00 96.05 52  B 1 
ATOM 1574 O O   . ASP B 2 52  ? 3.335   -18.906 -0.916  1.00 91.09 52  B 1 
ATOM 1575 C CB  . ASP B 2 52  ? 4.629   -16.638 1.110   1.00 95.87 52  B 1 
ATOM 1576 C CG  . ASP B 2 52  ? 4.850   -15.121 1.048   1.00 94.82 52  B 1 
ATOM 1577 O OD1 . ASP B 2 52  ? 4.299   -14.497 0.121   1.00 91.49 52  B 1 
ATOM 1578 O OD2 . ASP B 2 52  ? 5.513   -14.528 1.917   1.00 90.18 52  B 1 
ATOM 1579 N N   . GLY B 2 53  ? 2.922   -19.351 1.240   1.00 96.15 53  B 1 
ATOM 1580 C CA  . GLY B 2 53  ? 2.889   -20.808 1.076   1.00 95.78 53  B 1 
ATOM 1581 C C   . GLY B 2 53  ? 1.618   -21.368 0.431   1.00 96.71 53  B 1 
ATOM 1582 O O   . GLY B 2 53  ? 1.545   -22.576 0.200   1.00 93.92 53  B 1 
ATOM 1583 N N   . ARG B 2 54  ? 0.613   -20.536 0.156   1.00 97.54 54  B 1 
ATOM 1584 C CA  . ARG B 2 54  ? -0.630  -20.969 -0.491  1.00 97.83 54  B 1 
ATOM 1585 C C   . ARG B 2 54  ? -0.577  -20.738 -1.995  1.00 98.28 54  B 1 
ATOM 1586 O O   . ARG B 2 54  ? 0.226   -19.958 -2.492  1.00 97.70 54  B 1 
ATOM 1587 C CB  . ARG B 2 54  ? -1.853  -20.292 0.138   1.00 97.07 54  B 1 
ATOM 1588 C CG  . ARG B 2 54  ? -1.978  -20.583 1.636   1.00 93.04 54  B 1 
ATOM 1589 C CD  . ARG B 2 54  ? -3.402  -20.263 2.096   1.00 85.35 54  B 1 
ATOM 1590 N NE  . ARG B 2 54  ? -3.507  -20.199 3.550   1.00 78.00 54  B 1 
ATOM 1591 C CZ  . ARG B 2 54  ? -4.591  -20.302 4.276   1.00 70.16 54  B 1 
ATOM 1592 N NH1 . ARG B 2 54  ? -5.756  -20.596 3.759   1.00 63.54 54  B 1 
ATOM 1593 N NH2 . ARG B 2 54  ? -4.516  -20.092 5.563   1.00 64.82 54  B 1 
ATOM 1594 N N   . THR B 2 55  ? -1.472  -21.422 -2.712  1.00 98.11 55  B 1 
ATOM 1595 C CA  . THR B 2 55  ? -1.607  -21.299 -4.161  1.00 98.20 55  B 1 
ATOM 1596 C C   . THR B 2 55  ? -2.731  -20.328 -4.550  1.00 98.31 55  B 1 
ATOM 1597 O O   . THR B 2 55  ? -3.582  -19.958 -3.738  1.00 97.80 55  B 1 
ATOM 1598 C CB  . THR B 2 55  ? -1.841  -22.663 -4.823  1.00 97.88 55  B 1 
ATOM 1599 O OG1 . THR B 2 55  ? -3.068  -23.195 -4.405  1.00 94.89 55  B 1 
ATOM 1600 C CG2 . THR B 2 55  ? -0.737  -23.666 -4.507  1.00 94.57 55  B 1 
ATOM 1601 N N   . LEU B 2 56  ? -2.758  -19.922 -5.818  1.00 98.25 56  B 1 
ATOM 1602 C CA  . LEU B 2 56  ? -3.868  -19.130 -6.355  1.00 98.23 56  B 1 
ATOM 1603 C C   . LEU B 2 56  ? -5.207  -19.888 -6.271  1.00 98.02 56  B 1 
ATOM 1604 O O   . LEU B 2 56  ? -6.227  -19.269 -5.964  1.00 97.50 56  B 1 
ATOM 1605 C CB  . LEU B 2 56  ? -3.561  -18.746 -7.812  1.00 98.18 56  B 1 
ATOM 1606 C CG  . LEU B 2 56  ? -2.382  -17.768 -7.992  1.00 97.75 56  B 1 
ATOM 1607 C CD1 . LEU B 2 56  ? -2.116  -17.557 -9.484  1.00 97.01 56  B 1 
ATOM 1608 C CD2 . LEU B 2 56  ? -2.660  -16.397 -7.372  1.00 96.66 56  B 1 
ATOM 1609 N N   . SER B 2 57  ? -5.196  -21.199 -6.481  1.00 98.03 57  B 1 
ATOM 1610 C CA  . SER B 2 57  ? -6.390  -22.039 -6.371  1.00 97.57 57  B 1 
ATOM 1611 C C   . SER B 2 57  ? -6.949  -22.107 -4.959  1.00 97.47 57  B 1 
ATOM 1612 O O   . SER B 2 57  ? -8.172  -22.105 -4.806  1.00 96.32 57  B 1 
ATOM 1613 C CB  . SER B 2 57  ? -6.120  -23.449 -6.904  1.00 96.69 57  B 1 
ATOM 1614 O OG  . SER B 2 57  ? -4.976  -24.025 -6.328  1.00 84.25 57  B 1 
ATOM 1615 N N   . ASP B 2 58  ? -6.110  -22.071 -3.918  1.00 97.78 58  B 1 
ATOM 1616 C CA  . ASP B 2 58  ? -6.557  -22.070 -2.517  1.00 97.30 58  B 1 
ATOM 1617 C C   . ASP B 2 58  ? -7.415  -20.843 -2.166  1.00 97.09 58  B 1 
ATOM 1618 O O   . ASP B 2 58  ? -8.251  -20.885 -1.269  1.00 95.96 58  B 1 
ATOM 1619 C CB  . ASP B 2 58  ? -5.352  -22.102 -1.565  1.00 97.12 58  B 1 
ATOM 1620 C CG  . ASP B 2 58  ? -4.509  -23.375 -1.665  1.00 95.90 58  B 1 
ATOM 1621 O OD1 . ASP B 2 58  ? -5.093  -24.454 -1.891  1.00 92.97 58  B 1 
ATOM 1622 O OD2 . ASP B 2 58  ? -3.282  -23.247 -1.507  1.00 92.58 58  B 1 
ATOM 1623 N N   . TYR B 2 59  ? -7.205  -19.740 -2.896  1.00 97.19 59  B 1 
ATOM 1624 C CA  . TYR B 2 59  ? -7.971  -18.504 -2.742  1.00 96.88 59  B 1 
ATOM 1625 C C   . TYR B 2 59  ? -9.088  -18.342 -3.785  1.00 96.54 59  B 1 
ATOM 1626 O O   . TYR B 2 59  ? -9.679  -17.264 -3.870  1.00 95.07 59  B 1 
ATOM 1627 C CB  . TYR B 2 59  ? -7.000  -17.320 -2.756  1.00 96.63 59  B 1 
ATOM 1628 C CG  . TYR B 2 59  ? -6.103  -17.267 -1.544  1.00 96.95 59  B 1 
ATOM 1629 C CD1 . TYR B 2 59  ? -6.642  -16.914 -0.288  1.00 96.08 59  B 1 
ATOM 1630 C CD2 . TYR B 2 59  ? -4.728  -17.543 -1.655  1.00 96.21 59  B 1 
ATOM 1631 C CE1 . TYR B 2 59  ? -5.817  -16.819 0.840   1.00 95.61 59  B 1 
ATOM 1632 C CE2 . TYR B 2 59  ? -3.899  -17.455 -0.534  1.00 95.66 59  B 1 
ATOM 1633 C CZ  . TYR B 2 59  ? -4.443  -17.081 0.713   1.00 96.27 59  B 1 
ATOM 1634 O OH  . TYR B 2 59  ? -3.632  -16.964 1.816   1.00 95.08 59  B 1 
ATOM 1635 N N   . ASN B 2 60  ? -9.376  -19.361 -4.583  1.00 96.66 60  B 1 
ATOM 1636 C CA  . ASN B 2 60  ? -10.319 -19.291 -5.708  1.00 96.28 60  B 1 
ATOM 1637 C C   . ASN B 2 60  ? -10.015 -18.151 -6.700  1.00 96.61 60  B 1 
ATOM 1638 O O   . ASN B 2 60  ? -10.924 -17.579 -7.308  1.00 95.54 60  B 1 
ATOM 1639 C CB  . ASN B 2 60  ? -11.765 -19.286 -5.186  1.00 94.68 60  B 1 
ATOM 1640 C CG  . ASN B 2 60  ? -12.174 -20.614 -4.576  1.00 84.88 60  B 1 
ATOM 1641 O OD1 . ASN B 2 60  ? -11.960 -21.664 -5.148  1.00 76.65 60  B 1 
ATOM 1642 N ND2 . ASN B 2 60  ? -12.806 -20.595 -3.430  1.00 72.37 60  B 1 
ATOM 1643 N N   . ILE B 2 61  ? -8.740  -17.814 -6.877  1.00 97.20 61  B 1 
ATOM 1644 C CA  . ILE B 2 61  ? -8.311  -16.815 -7.856  1.00 97.54 61  B 1 
ATOM 1645 C C   . ILE B 2 61  ? -8.375  -17.448 -9.241  1.00 97.59 61  B 1 
ATOM 1646 O O   . ILE B 2 61  ? -7.650  -18.395 -9.554  1.00 96.85 61  B 1 
ATOM 1647 C CB  . ILE B 2 61  ? -6.925  -16.253 -7.502  1.00 97.73 61  B 1 
ATOM 1648 C CG1 . ILE B 2 61  ? -7.002  -15.471 -6.173  1.00 96.94 61  B 1 
ATOM 1649 C CG2 . ILE B 2 61  ? -6.406  -15.329 -8.621  1.00 97.11 61  B 1 
ATOM 1650 C CD1 . ILE B 2 61  ? -5.638  -15.136 -5.565  1.00 95.59 61  B 1 
ATOM 1651 N N   . GLN B 2 62  ? -9.237  -16.891 -10.093 1.00 97.40 62  B 1 
ATOM 1652 C CA  . GLN B 2 62  ? -9.499  -17.381 -11.441 1.00 96.90 62  B 1 
ATOM 1653 C C   . GLN B 2 62  ? -8.841  -16.486 -12.496 1.00 97.39 62  B 1 
ATOM 1654 O O   . GLN B 2 62  ? -8.251  -15.445 -12.180 1.00 96.00 62  B 1 
ATOM 1655 C CB  . GLN B 2 62  ? -11.016 -17.514 -11.647 1.00 95.29 62  B 1 
ATOM 1656 C CG  . GLN B 2 62  ? -11.642 -18.514 -10.666 1.00 91.17 62  B 1 
ATOM 1657 C CD  . GLN B 2 62  ? -13.111 -18.824 -10.982 1.00 85.33 62  B 1 
ATOM 1658 O OE1 . GLN B 2 62  ? -13.723 -18.268 -11.875 1.00 75.95 62  B 1 
ATOM 1659 N NE2 . GLN B 2 62  ? -13.710 -19.751 -10.271 1.00 71.28 62  B 1 
ATOM 1660 N N   . LYS B 2 63  ? -8.955  -16.883 -13.760 1.00 97.36 63  B 1 
ATOM 1661 C CA  . LYS B 2 63  ? -8.545  -16.042 -14.885 1.00 97.41 63  B 1 
ATOM 1662 C C   . LYS B 2 63  ? -9.163  -14.653 -14.777 1.00 97.44 63  B 1 
ATOM 1663 O O   . LYS B 2 63  ? -10.306 -14.508 -14.342 1.00 95.94 63  B 1 
ATOM 1664 C CB  . LYS B 2 63  ? -8.866  -16.717 -16.230 1.00 96.26 63  B 1 
ATOM 1665 C CG  . LYS B 2 63  ? -10.373 -16.888 -16.479 1.00 89.43 63  B 1 
ATOM 1666 C CD  . LYS B 2 63  ? -10.650 -17.375 -17.907 1.00 87.35 63  B 1 
ATOM 1667 C CE  . LYS B 2 63  ? -12.153 -17.307 -18.172 1.00 74.15 63  B 1 
ATOM 1668 N NZ  . LYS B 2 63  ? -12.451 -17.413 -19.614 1.00 66.83 63  B 1 
ATOM 1669 N N   . GLU B 2 64  ? -8.395  -13.636 -15.182 1.00 97.73 64  B 1 
ATOM 1670 C CA  . GLU B 2 64  ? -8.822  -12.223 -15.189 1.00 97.50 64  B 1 
ATOM 1671 C C   . GLU B 2 64  ? -9.138  -11.637 -13.803 1.00 97.22 64  B 1 
ATOM 1672 O O   . GLU B 2 64  ? -9.585  -10.491 -13.703 1.00 95.26 64  B 1 
ATOM 1673 C CB  . GLU B 2 64  ? -9.953  -12.018 -16.214 1.00 97.01 64  B 1 
ATOM 1674 C CG  . GLU B 2 64  ? -9.524  -12.367 -17.644 1.00 94.06 64  B 1 
ATOM 1675 C CD  . GLU B 2 64  ? -10.712 -12.548 -18.606 1.00 87.82 64  B 1 
ATOM 1676 O OE1 . GLU B 2 64  ? -10.525 -13.274 -19.617 1.00 79.90 64  B 1 
ATOM 1677 O OE2 . GLU B 2 64  ? -11.819 -12.049 -18.313 1.00 79.82 64  B 1 
ATOM 1678 N N   . SER B 2 65  ? -8.855  -12.363 -12.714 1.00 97.29 65  B 1 
ATOM 1679 C CA  . SER B 2 65  ? -8.944  -11.806 -11.366 1.00 97.09 65  B 1 
ATOM 1680 C C   . SER B 2 65  ? -7.951  -10.655 -11.185 1.00 97.29 65  B 1 
ATOM 1681 O O   . SER B 2 65  ? -6.841  -10.671 -11.717 1.00 96.71 65  B 1 
ATOM 1682 C CB  . SER B 2 65  ? -8.680  -12.872 -10.293 1.00 96.71 65  B 1 
ATOM 1683 O OG  . SER B 2 65  ? -9.675  -13.879 -10.341 1.00 93.27 65  B 1 
ATOM 1684 N N   . THR B 2 66  ? -8.332  -9.656  -10.371 1.00 96.35 66  B 1 
ATOM 1685 C CA  . THR B 2 66  ? -7.470  -8.524  -10.029 1.00 96.07 66  B 1 
ATOM 1686 C C   . THR B 2 66  ? -6.997  -8.628  -8.587  1.00 96.46 66  B 1 
ATOM 1687 O O   . THR B 2 66  ? -7.798  -8.600  -7.654  1.00 96.04 66  B 1 
ATOM 1688 C CB  . THR B 2 66  ? -8.169  -7.182  -10.290 1.00 94.91 66  B 1 
ATOM 1689 O OG1 . THR B 2 66  ? -8.500  -7.075  -11.658 1.00 91.66 66  B 1 
ATOM 1690 C CG2 . THR B 2 66  ? -7.272  -5.985  -9.972  1.00 91.79 66  B 1 
ATOM 1691 N N   . LEU B 2 67  ? -5.670  -8.699  -8.405  1.00 97.12 67  B 1 
ATOM 1692 C CA  . LEU B 2 67  ? -5.004  -8.580  -7.116  1.00 97.36 67  B 1 
ATOM 1693 C C   . LEU B 2 67  ? -4.587  -7.127  -6.871  1.00 97.19 67  B 1 
ATOM 1694 O O   . LEU B 2 67  ? -4.321  -6.369  -7.806  1.00 96.67 67  B 1 
ATOM 1695 C CB  . LEU B 2 67  ? -3.783  -9.519  -7.049  1.00 97.60 67  B 1 
ATOM 1696 C CG  . LEU B 2 67  ? -4.033  -10.988 -7.446  1.00 96.57 67  B 1 
ATOM 1697 C CD1 . LEU B 2 67  ? -2.761  -11.802 -7.196  1.00 94.72 67  B 1 
ATOM 1698 C CD2 . LEU B 2 67  ? -5.167  -11.612 -6.646  1.00 94.64 67  B 1 
ATOM 1699 N N   . HIS B 2 68  ? -4.483  -6.735  -5.605  1.00 97.00 68  B 1 
ATOM 1700 C CA  . HIS B 2 68  ? -3.957  -5.436  -5.206  1.00 96.97 68  B 1 
ATOM 1701 C C   . HIS B 2 68  ? -2.598  -5.600  -4.535  1.00 97.30 68  B 1 
ATOM 1702 O O   . HIS B 2 68  ? -2.483  -6.285  -3.523  1.00 97.01 68  B 1 
ATOM 1703 C CB  . HIS B 2 68  ? -4.959  -4.715  -4.305  1.00 96.25 68  B 1 
ATOM 1704 C CG  . HIS B 2 68  ? -6.224  -4.336  -5.027  1.00 94.50 68  B 1 
ATOM 1705 N ND1 . HIS B 2 68  ? -6.476  -3.128  -5.640  1.00 83.13 68  B 1 
ATOM 1706 C CD2 . HIS B 2 68  ? -7.332  -5.114  -5.217  1.00 83.47 68  B 1 
ATOM 1707 C CE1 . HIS B 2 68  ? -7.706  -3.177  -6.162  1.00 85.36 68  B 1 
ATOM 1708 N NE2 . HIS B 2 68  ? -8.259  -4.368  -5.931  1.00 86.82 68  B 1 
ATOM 1709 N N   . LEU B 2 69  ? -1.567  -4.938  -5.074  1.00 97.17 69  B 1 
ATOM 1710 C CA  . LEU B 2 69  ? -0.259  -4.825  -4.453  1.00 97.30 69  B 1 
ATOM 1711 C C   . LEU B 2 69  ? -0.228  -3.607  -3.528  1.00 97.10 69  B 1 
ATOM 1712 O O   . LEU B 2 69  ? -0.442  -2.470  -3.955  1.00 96.32 69  B 1 
ATOM 1713 C CB  . LEU B 2 69  ? 0.820   -4.763  -5.550  1.00 97.16 69  B 1 
ATOM 1714 C CG  . LEU B 2 69  ? 2.256   -4.574  -5.021  1.00 96.72 69  B 1 
ATOM 1715 C CD1 . LEU B 2 69  ? 2.726   -5.759  -4.185  1.00 95.52 69  B 1 
ATOM 1716 C CD2 . LEU B 2 69  ? 3.202   -4.407  -6.204  1.00 95.35 69  B 1 
ATOM 1717 N N   . VAL B 2 70  ? 0.110   -3.859  -2.256  1.00 97.09 70  B 1 
ATOM 1718 C CA  . VAL B 2 70  ? 0.467   -2.837  -1.267  1.00 96.65 70  B 1 
ATOM 1719 C C   . VAL B 2 70  ? 1.845   -3.152  -0.692  1.00 96.70 70  B 1 
ATOM 1720 O O   . VAL B 2 70  ? 2.455   -4.174  -1.032  1.00 95.09 70  B 1 
ATOM 1721 C CB  . VAL B 2 70  ? -0.621  -2.690  -0.182  1.00 95.59 70  B 1 
ATOM 1722 C CG1 . VAL B 2 70  ? -1.964  -2.294  -0.798  1.00 92.48 70  B 1 
ATOM 1723 C CG2 . VAL B 2 70  ? -0.807  -3.961  0.648   1.00 93.63 70  B 1 
ATOM 1724 N N   . LEU B 2 71  ? 2.384   -2.280  0.154   1.00 96.04 71  B 1 
ATOM 1725 C CA  . LEU B 2 71  ? 3.636   -2.568  0.852   1.00 95.99 71  B 1 
ATOM 1726 C C   . LEU B 2 71  ? 3.381   -3.480  2.046   1.00 95.93 71  B 1 
ATOM 1727 O O   . LEU B 2 71  ? 2.325   -3.411  2.671   1.00 94.66 71  B 1 
ATOM 1728 C CB  . LEU B 2 71  ? 4.325   -1.260  1.276   1.00 95.01 71  B 1 
ATOM 1729 C CG  . LEU B 2 71  ? 4.877   -0.449  0.101   1.00 93.46 71  B 1 
ATOM 1730 C CD1 . LEU B 2 71  ? 5.368   0.913   0.586   1.00 91.67 71  B 1 
ATOM 1731 C CD2 . LEU B 2 71  ? 6.051   -1.154  -0.583  1.00 91.95 71  B 1 
ATOM 1732 N N   . ARG B 2 72  ? 4.394   -4.295  2.396   1.00 96.25 72  B 1 
ATOM 1733 C CA  . ARG B 2 72  ? 4.421   -5.077  3.636   1.00 96.34 72  B 1 
ATOM 1734 C C   . ARG B 2 72  ? 4.043   -4.189  4.811   1.00 96.57 72  B 1 
ATOM 1735 O O   . ARG B 2 72  ? 4.538   -3.071  4.936   1.00 94.92 72  B 1 
ATOM 1736 C CB  . ARG B 2 72  ? 5.809   -5.687  3.848   1.00 94.58 72  B 1 
ATOM 1737 C CG  . ARG B 2 72  ? 5.845   -6.645  5.044   1.00 87.60 72  B 1 
ATOM 1738 C CD  . ARG B 2 72  ? 7.272   -7.136  5.351   1.00 81.77 72  B 1 
ATOM 1739 N NE  . ARG B 2 72  ? 8.086   -6.092  6.012   1.00 72.13 72  B 1 
ATOM 1740 C CZ  . ARG B 2 72  ? 9.338   -6.242  6.429   1.00 64.01 72  B 1 
ATOM 1741 N NH1 . ARG B 2 72  ? 9.976   -7.356  6.251   1.00 57.72 72  B 1 
ATOM 1742 N NH2 . ARG B 2 72  ? 9.960   -5.270  7.032   1.00 54.61 72  B 1 
ATOM 1743 N N   . LEU B 2 73  ? 3.185   -4.705  5.685   1.00 95.89 73  B 1 
ATOM 1744 C CA  . LEU B 2 73  ? 2.743   -4.047  6.898   1.00 95.36 73  B 1 
ATOM 1745 C C   . LEU B 2 73  ? 2.701   -5.047  8.051   1.00 95.09 73  B 1 
ATOM 1746 O O   . LEU B 2 73  ? 2.681   -6.262  7.838   1.00 91.91 73  B 1 
ATOM 1747 C CB  . LEU B 2 73  ? 1.385   -3.369  6.636   1.00 93.20 73  B 1 
ATOM 1748 C CG  . LEU B 2 73  ? 0.226   -4.320  6.283   1.00 93.23 73  B 1 
ATOM 1749 C CD1 . LEU B 2 73  ? -0.480  -4.918  7.499   1.00 90.68 73  B 1 
ATOM 1750 C CD2 . LEU B 2 73  ? -0.835  -3.550  5.493   1.00 91.56 73  B 1 
ATOM 1751 N N   . ARG B 2 74  ? 2.650   -4.498  9.265   1.00 93.89 74  B 1 
ATOM 1752 C CA  . ARG B 2 74  ? 2.441   -5.255  10.486  1.00 93.48 74  B 1 
ATOM 1753 C C   . ARG B 2 74  ? 1.525   -4.465  11.417  1.00 93.69 74  B 1 
ATOM 1754 O O   . ARG B 2 74  ? 1.706   -3.262  11.604  1.00 89.86 74  B 1 
ATOM 1755 C CB  . ARG B 2 74  ? 3.809   -5.562  11.111  1.00 90.25 74  B 1 
ATOM 1756 C CG  . ARG B 2 74  ? 3.705   -6.613  12.216  1.00 78.79 74  B 1 
ATOM 1757 C CD  . ARG B 2 74  ? 5.081   -6.961  12.769  1.00 75.34 74  B 1 
ATOM 1758 N NE  . ARG B 2 74  ? 4.967   -7.958  13.843  1.00 65.19 74  B 1 
ATOM 1759 C CZ  . ARG B 2 74  ? 5.955   -8.502  14.523  1.00 57.21 74  B 1 
ATOM 1760 N NH1 . ARG B 2 74  ? 7.204   -8.198  14.287  1.00 51.98 74  B 1 
ATOM 1761 N NH2 . ARG B 2 74  ? 5.696   -9.368  15.462  1.00 47.76 74  B 1 
ATOM 1762 N N   . GLY B 2 75  ? 0.531   -5.138  11.957  1.00 93.51 75  B 1 
ATOM 1763 C CA  . GLY B 2 75  ? -0.256  -4.596  13.056  1.00 92.49 75  B 1 
ATOM 1764 C C   . GLY B 2 75  ? 0.577   -4.562  14.347  1.00 91.41 75  B 1 
ATOM 1765 O O   . GLY B 2 75  ? 1.455   -5.410  14.528  1.00 86.05 75  B 1 
ATOM 1766 N N   . GLY B 2 76  ? 0.300   -3.599  15.216  1.00 87.57 76  B 1 
ATOM 1767 C CA  . GLY B 2 76  ? 1.056   -3.360  16.445  1.00 81.89 76  B 1 
ATOM 1768 C C   . GLY B 2 76  ? 1.791   -2.024  16.438  1.00 77.65 76  B 1 
ATOM 1769 O O   . GLY B 2 76  ? 1.868   -1.330  15.413  1.00 69.46 76  B 1 
ATOM 1770 O OXT . GLY B 2 76  ? 2.293   -1.648  17.522  1.00 72.44 76  B 1 
ATOM 1771 N N   . GLY C 3 1   ? 17.591  10.638  7.669   1.00 67.51 1   C 1 
ATOM 1772 C CA  . GLY C 3 1   ? 17.503  11.099  6.277   1.00 76.84 1   C 1 
ATOM 1773 C C   . GLY C 3 1   ? 18.886  11.309  5.692   1.00 81.80 1   C 1 
ATOM 1774 O O   . GLY C 3 1   ? 19.860  11.265  6.440   1.00 75.93 1   C 1 
ATOM 1775 N N   . SER C 3 2   ? 18.956  11.510  4.384   1.00 72.37 2   C 1 
ATOM 1776 C CA  . SER C 3 2   ? 20.199  11.769  3.660   1.00 78.07 2   C 1 
ATOM 1777 C C   . SER C 3 2   ? 20.565  13.254  3.734   1.00 80.92 2   C 1 
ATOM 1778 O O   . SER C 3 2   ? 19.694  14.119  3.880   1.00 76.93 2   C 1 
ATOM 1779 C CB  . SER C 3 2   ? 20.068  11.295  2.208   1.00 72.58 2   C 1 
ATOM 1780 O OG  . SER C 3 2   ? 19.599  9.966   2.179   1.00 67.12 2   C 1 
ATOM 1781 N N   . THR C 3 3   ? 21.869  13.553  3.648   1.00 74.64 3   C 1 
ATOM 1782 C CA  . THR C 3 3   ? 22.319  14.946  3.586   1.00 78.83 3   C 1 
ATOM 1783 C C   . THR C 3 3   ? 21.977  15.543  2.215   1.00 81.65 3   C 1 
ATOM 1784 O O   . THR C 3 3   ? 21.717  14.837  1.246   1.00 79.37 3   C 1 
ATOM 1785 C CB  . THR C 3 3   ? 23.812  15.104  3.885   1.00 74.16 3   C 1 
ATOM 1786 O OG1 . THR C 3 3   ? 24.589  14.711  2.807   1.00 67.94 3   C 1 
ATOM 1787 C CG2 . THR C 3 3   ? 24.259  14.363  5.147   1.00 67.19 3   C 1 
ATOM 1788 N N   . LYS C 3 4   ? 21.982  16.880  2.125   1.00 80.17 4   C 1 
ATOM 1789 C CA  . LYS C 3 4   ? 21.753  17.560  0.846   1.00 81.97 4   C 1 
ATOM 1790 C C   . LYS C 3 4   ? 22.812  17.167  -0.190  1.00 83.35 4   C 1 
ATOM 1791 O O   . LYS C 3 4   ? 22.460  16.966  -1.345  1.00 81.19 4   C 1 
ATOM 1792 C CB  . LYS C 3 4   ? 21.701  19.077  1.069   1.00 78.16 4   C 1 
ATOM 1793 C CG  . LYS C 3 4   ? 21.309  19.806  -0.223  1.00 69.63 4   C 1 
ATOM 1794 C CD  . LYS C 3 4   ? 21.338  21.331  -0.069  1.00 65.54 4   C 1 
ATOM 1795 C CE  . LYS C 3 4   ? 21.167  21.908  -1.465  1.00 57.48 4   C 1 
ATOM 1796 N NZ  . LYS C 3 4   ? 21.538  23.343  -1.585  1.00 50.80 4   C 1 
ATOM 1797 N N   . ALA C 3 5   ? 24.076  17.031  0.239   1.00 80.05 5   C 1 
ATOM 1798 C CA  . ALA C 3 5   ? 25.184  16.648  -0.625  1.00 81.33 5   C 1 
ATOM 1799 C C   . ALA C 3 5   ? 24.995  15.228  -1.183  1.00 83.61 5   C 1 
ATOM 1800 O O   . ALA C 3 5   ? 25.086  15.038  -2.384  1.00 80.79 5   C 1 
ATOM 1801 C CB  . ALA C 3 5   ? 26.492  16.795  0.161   1.00 78.45 5   C 1 
ATOM 1802 N N   . ASP C 3 6   ? 24.636  14.262  -0.334  1.00 83.46 6   C 1 
ATOM 1803 C CA  . ASP C 3 6   ? 24.386  12.881  -0.768  1.00 84.39 6   C 1 
ATOM 1804 C C   . ASP C 3 6   ? 23.242  12.807  -1.787  1.00 86.19 6   C 1 
ATOM 1805 O O   . ASP C 3 6   ? 23.315  12.081  -2.773  1.00 84.81 6   C 1 
ATOM 1806 C CB  . ASP C 3 6   ? 23.999  11.990  0.429   1.00 80.55 6   C 1 
ATOM 1807 C CG  . ASP C 3 6   ? 24.941  12.033  1.621   1.00 76.37 6   C 1 
ATOM 1808 O OD1 . ASP C 3 6   ? 26.146  12.290  1.447   1.00 72.34 6   C 1 
ATOM 1809 O OD2 . ASP C 3 6   ? 24.411  11.929  2.762   1.00 72.32 6   C 1 
ATOM 1810 N N   . ILE C 3 7   ? 22.176  13.577  -1.575  1.00 84.16 7   C 1 
ATOM 1811 C CA  . ILE C 3 7   ? 21.043  13.627  -2.493  1.00 86.31 7   C 1 
ATOM 1812 C C   . ILE C 3 7   ? 21.467  14.222  -3.842  1.00 87.93 7   C 1 
ATOM 1813 O O   . ILE C 3 7   ? 21.050  13.723  -4.887  1.00 86.72 7   C 1 
ATOM 1814 C CB  . ILE C 3 7   ? 19.870  14.419  -1.874  1.00 84.93 7   C 1 
ATOM 1815 C CG1 . ILE C 3 7   ? 19.308  13.692  -0.626  1.00 82.67 7   C 1 
ATOM 1816 C CG2 . ILE C 3 7   ? 18.735  14.617  -2.895  1.00 81.92 7   C 1 
ATOM 1817 C CD1 . ILE C 3 7   ? 18.385  14.572  0.230   1.00 79.04 7   C 1 
ATOM 1818 N N   . GLU C 3 8   ? 22.277  15.271  -3.846  1.00 85.42 8   C 1 
ATOM 1819 C CA  . GLU C 3 8   ? 22.734  15.919  -5.079  1.00 85.92 8   C 1 
ATOM 1820 C C   . GLU C 3 8   ? 23.697  15.049  -5.903  1.00 86.92 8   C 1 
ATOM 1821 O O   . GLU C 3 8   ? 23.780  15.232  -7.118  1.00 84.97 8   C 1 
ATOM 1822 C CB  . GLU C 3 8   ? 23.342  17.293  -4.758  1.00 83.17 8   C 1 
ATOM 1823 C CG  . GLU C 3 8   ? 22.242  18.325  -4.457  1.00 75.71 8   C 1 
ATOM 1824 C CD  . GLU C 3 8   ? 22.747  19.717  -4.030  1.00 70.23 8   C 1 
ATOM 1825 O OE1 . GLU C 3 8   ? 21.882  20.634  -3.917  1.00 62.43 8   C 1 
ATOM 1826 O OE2 . GLU C 3 8   ? 23.946  19.905  -3.756  1.00 64.48 8   C 1 
ATOM 1827 N N   . GLN C 3 9   ? 24.377  14.075  -5.262  1.00 87.95 9   C 1 
ATOM 1828 C CA  . GLN C 3 9   ? 25.234  13.106  -5.957  1.00 88.30 9   C 1 
ATOM 1829 C C   . GLN C 3 9   ? 24.450  12.016  -6.702  1.00 90.25 9   C 1 
ATOM 1830 O O   . GLN C 3 9   ? 24.996  11.385  -7.595  1.00 88.02 9   C 1 
ATOM 1831 C CB  . GLN C 3 9   ? 26.185  12.447  -4.949  1.00 84.90 9   C 1 
ATOM 1832 C CG  . GLN C 3 9   ? 27.273  13.424  -4.479  1.00 75.84 9   C 1 
ATOM 1833 C CD  . GLN C 3 9   ? 28.203  12.806  -3.434  1.00 68.60 9   C 1 
ATOM 1834 O OE1 . GLN C 3 9   ? 28.131  11.638  -3.084  1.00 60.07 9   C 1 
ATOM 1835 N NE2 . GLN C 3 9   ? 29.122  13.567  -2.898  1.00 58.87 9   C 1 
ATOM 1836 N N   . LEU C 3 10  ? 23.185  11.796  -6.367  1.00 89.99 10  C 1 
ATOM 1837 C CA  . LEU C 3 10  ? 22.359  10.812  -7.069  1.00 91.05 10  C 1 
ATOM 1838 C C   . LEU C 3 10  ? 22.156  11.236  -8.533  1.00 92.23 10  C 1 
ATOM 1839 O O   . LEU C 3 10  ? 21.894  12.414  -8.806  1.00 91.38 10  C 1 
ATOM 1840 C CB  . LEU C 3 10  ? 21.004  10.645  -6.368  1.00 90.36 10  C 1 
ATOM 1841 C CG  . LEU C 3 10  ? 21.072  10.043  -4.957  1.00 89.17 10  C 1 
ATOM 1842 C CD1 . LEU C 3 10  ? 19.683  10.118  -4.309  1.00 87.19 10  C 1 
ATOM 1843 C CD2 . LEU C 3 10  ? 21.501  8.578   -4.988  1.00 86.84 10  C 1 
ATOM 1844 N N   . PRO C 3 11  ? 22.199  10.267  -9.477  1.00 92.89 11  C 1 
ATOM 1845 C CA  . PRO C 3 11  ? 21.991  10.550  -10.893 1.00 93.40 11  C 1 
ATOM 1846 C C   . PRO C 3 11  ? 20.694  11.324  -11.141 1.00 94.70 11  C 1 
ATOM 1847 O O   . PRO C 3 11  ? 19.642  11.040  -10.567 1.00 94.08 11  C 1 
ATOM 1848 C CB  . PRO C 3 11  ? 21.985  9.191   -11.604 1.00 91.23 11  C 1 
ATOM 1849 C CG  . PRO C 3 11  ? 22.816  8.309   -10.680 1.00 89.29 11  C 1 
ATOM 1850 C CD  . PRO C 3 11  ? 22.493  8.853   -9.290  1.00 91.75 11  C 1 
ATOM 1851 N N   . SER C 3 12  ? 20.772  12.317  -12.021 1.00 94.42 12  C 1 
ATOM 1852 C CA  . SER C 3 12  ? 19.604  13.074  -12.457 1.00 95.15 12  C 1 
ATOM 1853 C C   . SER C 3 12  ? 19.715  13.420  -13.935 1.00 95.49 12  C 1 
ATOM 1854 O O   . SER C 3 12  ? 20.801  13.631  -14.458 1.00 94.07 12  C 1 
ATOM 1855 C CB  . SER C 3 12  ? 19.401  14.320  -11.597 1.00 94.00 12  C 1 
ATOM 1856 O OG  . SER C 3 12  ? 20.464  15.238  -11.737 1.00 85.72 12  C 1 
ATOM 1857 N N   . TYR C 3 13  ? 18.578  13.496  -14.616 1.00 95.43 13  C 1 
ATOM 1858 C CA  . TYR C 3 13  ? 18.516  13.836  -16.024 1.00 95.54 13  C 1 
ATOM 1859 C C   . TYR C 3 13  ? 17.202  14.558  -16.344 1.00 96.39 13  C 1 
ATOM 1860 O O   . TYR C 3 13  ? 16.257  14.560  -15.563 1.00 96.01 13  C 1 
ATOM 1861 C CB  . TYR C 3 13  ? 18.700  12.567  -16.869 1.00 94.41 13  C 1 
ATOM 1862 C CG  . TYR C 3 13  ? 17.544  11.590  -16.804 1.00 94.06 13  C 1 
ATOM 1863 C CD1 . TYR C 3 13  ? 17.437  10.643  -15.757 1.00 92.10 13  C 1 
ATOM 1864 C CD2 . TYR C 3 13  ? 16.559  11.620  -17.808 1.00 92.38 13  C 1 
ATOM 1865 C CE1 . TYR C 3 13  ? 16.370  9.736   -15.727 1.00 90.20 13  C 1 
ATOM 1866 C CE2 . TYR C 3 13  ? 15.478  10.715  -17.783 1.00 90.59 13  C 1 
ATOM 1867 C CZ  . TYR C 3 13  ? 15.389  9.776   -16.749 1.00 90.53 13  C 1 
ATOM 1868 O OH  . TYR C 3 13  ? 14.342  8.900   -16.752 1.00 87.69 13  C 1 
ATOM 1869 N N   . ARG C 3 14  ? 17.156  15.206  -17.509 1.00 95.77 14  C 1 
ATOM 1870 C CA  . ARG C 3 14  ? 15.919  15.816  -18.001 1.00 95.98 14  C 1 
ATOM 1871 C C   . ARG C 3 14  ? 15.129  14.786  -18.795 1.00 96.07 14  C 1 
ATOM 1872 O O   . ARG C 3 14  ? 15.631  14.274  -19.785 1.00 94.70 14  C 1 
ATOM 1873 C CB  . ARG C 3 14  ? 16.208  17.062  -18.839 1.00 95.37 14  C 1 
ATOM 1874 C CG  . ARG C 3 14  ? 16.713  18.206  -17.969 1.00 90.15 14  C 1 
ATOM 1875 C CD  . ARG C 3 14  ? 16.870  19.480  -18.809 1.00 87.13 14  C 1 
ATOM 1876 N NE  . ARG C 3 14  ? 17.367  20.618  -18.010 1.00 83.51 14  C 1 
ATOM 1877 C CZ  . ARG C 3 14  ? 16.642  21.460  -17.284 1.00 81.27 14  C 1 
ATOM 1878 N NH1 . ARG C 3 14  ? 15.345  21.382  -17.220 1.00 68.70 14  C 1 
ATOM 1879 N NH2 . ARG C 3 14  ? 17.228  22.393  -16.598 1.00 74.81 14  C 1 
ATOM 1880 N N   . PHE C 3 15  ? 13.892  14.553  -18.394 1.00 95.32 15  C 1 
ATOM 1881 C CA  . PHE C 3 15  ? 12.999  13.621  -19.059 1.00 95.44 15  C 1 
ATOM 1882 C C   . PHE C 3 15  ? 12.818  13.977  -20.540 1.00 95.47 15  C 1 
ATOM 1883 O O   . PHE C 3 15  ? 12.563  15.134  -20.911 1.00 94.62 15  C 1 
ATOM 1884 C CB  . PHE C 3 15  ? 11.646  13.601  -18.335 1.00 94.94 15  C 1 
ATOM 1885 C CG  . PHE C 3 15  ? 10.652  12.652  -18.955 1.00 95.04 15  C 1 
ATOM 1886 C CD1 . PHE C 3 15  ? 9.565   13.139  -19.707 1.00 93.60 15  C 1 
ATOM 1887 C CD2 . PHE C 3 15  ? 10.813  11.260  -18.811 1.00 93.74 15  C 1 
ATOM 1888 C CE1 . PHE C 3 15  ? 8.642   12.256  -20.283 1.00 92.71 15  C 1 
ATOM 1889 C CE2 . PHE C 3 15  ? 9.897   10.374  -19.386 1.00 92.76 15  C 1 
ATOM 1890 C CZ  . PHE C 3 15  ? 8.805   10.865  -20.122 1.00 92.94 15  C 1 
ATOM 1891 N N   . ASN C 3 16  ? 12.965  12.955  -21.387 1.00 94.57 16  C 1 
ATOM 1892 C CA  . ASN C 3 16  ? 12.692  13.027  -22.808 1.00 93.73 16  C 1 
ATOM 1893 C C   . ASN C 3 16  ? 11.807  11.833  -23.194 1.00 92.88 16  C 1 
ATOM 1894 O O   . ASN C 3 16  ? 12.281  10.699  -23.146 1.00 89.79 16  C 1 
ATOM 1895 C CB  . ASN C 3 16  ? 14.019  13.043  -23.575 1.00 91.84 16  C 1 
ATOM 1896 C CG  . ASN C 3 16  ? 13.839  13.083  -25.088 1.00 89.36 16  C 1 
ATOM 1897 O OD1 . ASN C 3 16  ? 12.748  13.106  -25.623 1.00 83.26 16  C 1 
ATOM 1898 N ND2 . ASN C 3 16  ? 14.925  13.103  -25.824 1.00 82.25 16  C 1 
ATOM 1899 N N   . PRO C 3 17  ? 10.555  12.055  -23.600 1.00 93.19 17  C 1 
ATOM 1900 C CA  . PRO C 3 17  ? 9.638   10.961  -23.929 1.00 91.41 17  C 1 
ATOM 1901 C C   . PRO C 3 17  ? 10.114  10.083  -25.094 1.00 91.18 17  C 1 
ATOM 1902 O O   . PRO C 3 17  ? 9.692   8.941   -25.192 1.00 86.88 17  C 1 
ATOM 1903 C CB  . PRO C 3 17  ? 8.306   11.648  -24.242 1.00 89.24 17  C 1 
ATOM 1904 C CG  . PRO C 3 17  ? 8.701   13.060  -24.660 1.00 87.06 17  C 1 
ATOM 1905 C CD  . PRO C 3 17  ? 9.921   13.345  -23.795 1.00 91.13 17  C 1 
ATOM 1906 N N   . ASN C 3 18  ? 11.016  10.578  -25.942 1.00 91.07 18  C 1 
ATOM 1907 C CA  . ASN C 3 18  ? 11.481  9.841   -27.124 1.00 90.87 18  C 1 
ATOM 1908 C C   . ASN C 3 18  ? 12.609  8.834   -26.831 1.00 90.18 18  C 1 
ATOM 1909 O O   . ASN C 3 18  ? 12.901  7.998   -27.681 1.00 85.59 18  C 1 
ATOM 1910 C CB  . ASN C 3 18  ? 11.952  10.844  -28.186 1.00 89.47 18  C 1 
ATOM 1911 C CG  . ASN C 3 18  ? 10.847  11.780  -28.658 1.00 85.20 18  C 1 
ATOM 1912 O OD1 . ASN C 3 18  ? 9.667   11.484  -28.647 1.00 76.93 18  C 1 
ATOM 1913 N ND2 . ASN C 3 18  ? 11.211  12.963  -29.100 1.00 75.47 18  C 1 
ATOM 1914 N N   . ASN C 3 19  ? 13.291  8.937   -25.684 1.00 88.63 19  C 1 
ATOM 1915 C CA  . ASN C 3 19  ? 14.410  8.060   -25.320 1.00 87.64 19  C 1 
ATOM 1916 C C   . ASN C 3 19  ? 14.352  7.572   -23.869 1.00 87.89 19  C 1 
ATOM 1917 O O   . ASN C 3 19  ? 15.351  7.109   -23.329 1.00 80.01 19  C 1 
ATOM 1918 C CB  . ASN C 3 19  ? 15.748  8.756   -25.652 1.00 81.72 19  C 1 
ATOM 1919 C CG  . ASN C 3 19  ? 16.088  9.918   -24.729 1.00 76.72 19  C 1 
ATOM 1920 O OD1 . ASN C 3 19  ? 15.305  10.426  -23.960 1.00 66.76 19  C 1 
ATOM 1921 N ND2 . ASN C 3 19  ? 17.309  10.398  -24.809 1.00 69.81 19  C 1 
ATOM 1922 N N   . HIS C 3 20  ? 13.206  7.695   -23.228 1.00 83.43 20  C 1 
ATOM 1923 C CA  . HIS C 3 20  ? 13.010  7.205   -21.875 1.00 82.88 20  C 1 
ATOM 1924 C C   . HIS C 3 20  ? 13.033  5.677   -21.862 1.00 82.69 20  C 1 
ATOM 1925 O O   . HIS C 3 20  ? 12.278  5.043   -22.594 1.00 78.87 20  C 1 
ATOM 1926 C CB  . HIS C 3 20  ? 11.702  7.764   -21.324 1.00 79.24 20  C 1 
ATOM 1927 C CG  . HIS C 3 20  ? 11.502  7.438   -19.871 1.00 77.35 20  C 1 
ATOM 1928 N ND1 . HIS C 3 20  ? 12.368  7.741   -18.831 1.00 71.79 20  C 1 
ATOM 1929 C CD2 . HIS C 3 20  ? 10.405  6.834   -19.324 1.00 67.41 20  C 1 
ATOM 1930 C CE1 . HIS C 3 20  ? 11.785  7.327   -17.696 1.00 70.01 20  C 1 
ATOM 1931 N NE2 . HIS C 3 20  ? 10.609  6.782   -17.953 1.00 71.88 20  C 1 
ATOM 1932 N N   . GLN C 3 21  ? 13.921  5.096   -21.039 1.00 84.39 21  C 1 
ATOM 1933 C CA  . GLN C 3 21  ? 14.150  3.651   -21.001 1.00 82.92 21  C 1 
ATOM 1934 C C   . GLN C 3 21  ? 13.335  2.939   -19.910 1.00 83.52 21  C 1 
ATOM 1935 O O   . GLN C 3 21  ? 13.071  1.745   -20.017 1.00 77.30 21  C 1 
ATOM 1936 C CB  . GLN C 3 21  ? 15.643  3.373   -20.789 1.00 77.25 21  C 1 
ATOM 1937 C CG  . GLN C 3 21  ? 16.496  3.839   -21.979 1.00 69.51 21  C 1 
ATOM 1938 C CD  . GLN C 3 21  ? 17.982  3.500   -21.800 1.00 62.69 21  C 1 
ATOM 1939 O OE1 . GLN C 3 21  ? 18.457  3.139   -20.748 1.00 56.70 21  C 1 
ATOM 1940 N NE2 . GLN C 3 21  ? 18.768  3.623   -22.837 1.00 55.27 21  C 1 
ATOM 1941 N N   . SER C 3 22  ? 12.949  3.659   -18.854 1.00 84.16 22  C 1 
ATOM 1942 C CA  . SER C 3 22  ? 12.135  3.111   -17.775 1.00 83.79 22  C 1 
ATOM 1943 C C   . SER C 3 22  ? 10.672  2.958   -18.210 1.00 84.99 22  C 1 
ATOM 1944 O O   . SER C 3 22  ? 10.127  3.784   -18.939 1.00 81.36 22  C 1 
ATOM 1945 C CB  . SER C 3 22  ? 12.244  4.003   -16.547 1.00 79.72 22  C 1 
ATOM 1946 O OG  . SER C 3 22  ? 11.438  3.535   -15.486 1.00 73.96 22  C 1 
ATOM 1947 N N   . GLU C 3 23  ? 10.005  1.931   -17.687 1.00 84.41 23  C 1 
ATOM 1948 C CA  . GLU C 3 23  ? 8.555   1.774   -17.861 1.00 84.48 23  C 1 
ATOM 1949 C C   . GLU C 3 23  ? 7.725   2.724   -16.975 1.00 86.76 23  C 1 
ATOM 1950 O O   . GLU C 3 23  ? 6.498   2.790   -17.087 1.00 82.85 23  C 1 
ATOM 1951 C CB  . GLU C 3 23  ? 8.141   0.334   -17.567 1.00 79.50 23  C 1 
ATOM 1952 C CG  . GLU C 3 23  ? 8.746   -0.701  -18.522 1.00 69.09 23  C 1 
ATOM 1953 C CD  . GLU C 3 23  ? 8.085   -2.076  -18.342 1.00 62.62 23  C 1 
ATOM 1954 O OE1 . GLU C 3 23  ? 8.330   -2.954  -19.194 1.00 54.91 23  C 1 
ATOM 1955 O OE2 . GLU C 3 23  ? 7.286   -2.237  -17.381 1.00 55.34 23  C 1 
ATOM 1956 N N   . GLN C 3 24  ? 8.366   3.446   -16.052 1.00 88.42 24  C 1 
ATOM 1957 C CA  . GLN C 3 24  ? 7.678   4.420   -15.212 1.00 89.86 24  C 1 
ATOM 1958 C C   . GLN C 3 24  ? 7.277   5.639   -16.048 1.00 90.54 24  C 1 
ATOM 1959 O O   . GLN C 3 24  ? 8.096   6.248   -16.714 1.00 89.02 24  C 1 
ATOM 1960 C CB  . GLN C 3 24  ? 8.538   4.847   -14.020 1.00 89.30 24  C 1 
ATOM 1961 C CG  . GLN C 3 24  ? 8.803   3.722   -13.015 1.00 86.94 24  C 1 
ATOM 1962 C CD  . GLN C 3 24  ? 9.561   4.264   -11.798 1.00 88.70 24  C 1 
ATOM 1963 O OE1 . GLN C 3 24  ? 10.689  3.917   -11.518 1.00 82.59 24  C 1 
ATOM 1964 N NE2 . GLN C 3 24  ? 8.976   5.152   -11.037 1.00 81.81 24  C 1 
ATOM 1965 N N   . THR C 3 25  ? 6.016   6.041   -15.937 1.00 91.14 25  C 1 
ATOM 1966 C CA  . THR C 3 25  ? 5.476   7.208   -16.649 1.00 91.40 25  C 1 
ATOM 1967 C C   . THR C 3 25  ? 5.073   8.339   -15.709 1.00 92.69 25  C 1 
ATOM 1968 O O   . THR C 3 25  ? 4.864   9.464   -16.143 1.00 91.21 25  C 1 
ATOM 1969 C CB  . THR C 3 25  ? 4.275   6.804   -17.515 1.00 89.28 25  C 1 
ATOM 1970 O OG1 . THR C 3 25  ? 3.273   6.236   -16.705 1.00 84.10 25  C 1 
ATOM 1971 C CG2 . THR C 3 25  ? 4.654   5.778   -18.582 1.00 82.63 25  C 1 
ATOM 1972 N N   . LEU C 3 26  ? 4.977   8.069   -14.404 1.00 92.60 26  C 1 
ATOM 1973 C CA  . LEU C 3 26  ? 4.553   9.031   -13.399 1.00 93.30 26  C 1 
ATOM 1974 C C   . LEU C 3 26  ? 5.430   9.005   -12.144 1.00 94.56 26  C 1 
ATOM 1975 O O   . LEU C 3 26  ? 5.975   7.981   -11.743 1.00 93.35 26  C 1 
ATOM 1976 C CB  . LEU C 3 26  ? 3.051   8.833   -13.099 1.00 90.17 26  C 1 
ATOM 1977 C CG  . LEU C 3 26  ? 2.685   7.555   -12.323 1.00 86.89 26  C 1 
ATOM 1978 C CD1 . LEU C 3 26  ? 2.774   7.740   -10.805 1.00 80.15 26  C 1 
ATOM 1979 C CD2 . LEU C 3 26  ? 1.235   7.167   -12.625 1.00 79.03 26  C 1 
ATOM 1980 N N   . CYS C 3 27  ? 5.505   10.152  -11.458 1.00 95.15 27  C 1 
ATOM 1981 C CA  . CYS C 3 27  ? 6.099   10.244  -10.138 1.00 95.82 27  C 1 
ATOM 1982 C C   . CYS C 3 27  ? 5.088   9.825   -9.076  1.00 95.88 27  C 1 
ATOM 1983 O O   . CYS C 3 27  ? 4.159   10.571  -8.771  1.00 95.08 27  C 1 
ATOM 1984 C CB  . CYS C 3 27  ? 6.591   11.677  -9.927  1.00 96.05 27  C 1 
ATOM 1985 S SG  . CYS C 3 27  ? 7.330   11.847  -8.276  1.00 96.15 27  C 1 
ATOM 1986 N N   . VAL C 3 28  ? 5.321   8.693   -8.411  1.00 96.39 28  C 1 
ATOM 1987 C CA  . VAL C 3 28  ? 4.415   8.190   -7.360  1.00 96.26 28  C 1 
ATOM 1988 C C   . VAL C 3 28  ? 4.260   9.139   -6.170  1.00 96.47 28  C 1 
ATOM 1989 O O   . VAL C 3 28  ? 3.262   9.081   -5.463  1.00 95.23 28  C 1 
ATOM 1990 C CB  . VAL C 3 28  ? 4.840   6.805   -6.847  1.00 94.99 28  C 1 
ATOM 1991 C CG1 . VAL C 3 28  ? 4.830   5.786   -7.981  1.00 88.93 28  C 1 
ATOM 1992 C CG2 . VAL C 3 28  ? 6.217   6.823   -6.185  1.00 89.63 28  C 1 
ATOM 1993 N N   . VAL C 3 29  ? 5.218   10.055  -5.941  1.00 96.88 29  C 1 
ATOM 1994 C CA  . VAL C 3 29  ? 5.162   11.008  -4.832  1.00 96.83 29  C 1 
ATOM 1995 C C   . VAL C 3 29  ? 4.121   12.099  -5.088  1.00 96.63 29  C 1 
ATOM 1996 O O   . VAL C 3 29  ? 3.336   12.416  -4.199  1.00 95.57 29  C 1 
ATOM 1997 C CB  . VAL C 3 29  ? 6.539   11.636  -4.550  1.00 96.67 29  C 1 
ATOM 1998 C CG1 . VAL C 3 29  ? 6.477   12.606  -3.369  1.00 95.70 29  C 1 
ATOM 1999 C CG2 . VAL C 3 29  ? 7.586   10.568  -4.235  1.00 95.90 29  C 1 
ATOM 2000 N N   . CYS C 3 30  ? 4.083   12.687  -6.287  1.00 96.51 30  C 1 
ATOM 2001 C CA  . CYS C 3 30  ? 3.117   13.740  -6.609  1.00 96.11 30  C 1 
ATOM 2002 C C   . CYS C 3 30  ? 1.930   13.247  -7.448  1.00 95.61 30  C 1 
ATOM 2003 O O   . CYS C 3 30  ? 0.990   14.016  -7.644  1.00 94.38 30  C 1 
ATOM 2004 C CB  . CYS C 3 30  ? 3.833   14.920  -7.265  1.00 95.93 30  C 1 
ATOM 2005 S SG  . CYS C 3 30  ? 4.502   14.472  -8.894  1.00 95.51 30  C 1 
ATOM 2006 N N   . MET C 3 31  ? 1.958   12.004  -7.929  1.00 95.15 31  C 1 
ATOM 2007 C CA  . MET C 3 31  ? 0.980   11.396  -8.837  1.00 94.74 31  C 1 
ATOM 2008 C C   . MET C 3 31  ? 0.757   12.196  -10.133 1.00 94.62 31  C 1 
ATOM 2009 O O   . MET C 3 31  ? -0.341  12.194  -10.695 1.00 92.53 31  C 1 
ATOM 2010 C CB  . MET C 3 31  ? -0.328  11.069  -8.107  1.00 93.89 31  C 1 
ATOM 2011 C CG  . MET C 3 31  ? -0.135  10.057  -6.978  1.00 89.89 31  C 1 
ATOM 2012 S SD  . MET C 3 31  ? -1.657  9.645   -6.094  1.00 84.05 31  C 1 
ATOM 2013 C CE  . MET C 3 31  ? -2.617  8.814   -7.382  1.00 72.87 31  C 1 
ATOM 2014 N N   . CYS C 3 32  ? 1.796   12.885  -10.599 1.00 95.13 32  C 1 
ATOM 2015 C CA  . CYS C 3 32  ? 1.793   13.570  -11.878 1.00 94.79 32  C 1 
ATOM 2016 C C   . CYS C 3 32  ? 2.703   12.837  -12.863 1.00 95.07 32  C 1 
ATOM 2017 O O   . CYS C 3 32  ? 3.769   12.356  -12.464 1.00 94.21 32  C 1 
ATOM 2018 C CB  . CYS C 3 32  ? 2.240   15.022  -11.709 1.00 93.99 32  C 1 
ATOM 2019 S SG  . CYS C 3 32  ? 1.101   15.940  -10.631 1.00 90.23 32  C 1 
ATOM 2020 N N   . ASP C 3 33  ? 2.300   12.804  -14.131 1.00 95.07 33  C 1 
ATOM 2021 C CA  . ASP C 3 33  ? 3.087   12.219  -15.203 1.00 95.12 33  C 1 
ATOM 2022 C C   . ASP C 3 33  ? 4.419   12.960  -15.385 1.00 96.01 33  C 1 
ATOM 2023 O O   . ASP C 3 33  ? 4.559   14.144  -15.054 1.00 95.71 33  C 1 
ATOM 2024 C CB  . ASP C 3 33  ? 2.267   12.176  -16.504 1.00 93.74 33  C 1 
ATOM 2025 C CG  . ASP C 3 33  ? 0.969   11.379  -16.324 1.00 90.48 33  C 1 
ATOM 2026 O OD1 . ASP C 3 33  ? 0.998   10.351  -15.609 1.00 86.61 33  C 1 
ATOM 2027 O OD2 . ASP C 3 33  ? -0.079  11.855  -16.816 1.00 85.29 33  C 1 
ATOM 2028 N N   . PHE C 3 34  ? 5.421   12.249  -15.889 1.00 95.11 34  C 1 
ATOM 2029 C CA  . PHE C 3 34  ? 6.661   12.861  -16.323 1.00 95.62 34  C 1 
ATOM 2030 C C   . PHE C 3 34  ? 6.421   13.631  -17.622 1.00 95.99 34  C 1 
ATOM 2031 O O   . PHE C 3 34  ? 5.870   13.114  -18.583 1.00 95.27 34  C 1 
ATOM 2032 C CB  . PHE C 3 34  ? 7.752   11.799  -16.485 1.00 95.53 34  C 1 
ATOM 2033 C CG  . PHE C 3 34  ? 8.113   11.019  -15.239 1.00 95.60 34  C 1 
ATOM 2034 C CD1 . PHE C 3 34  ? 8.215   11.653  -13.984 1.00 94.39 34  C 1 
ATOM 2035 C CD2 . PHE C 3 34  ? 8.394   9.637   -15.329 1.00 94.14 34  C 1 
ATOM 2036 C CE1 . PHE C 3 34  ? 8.594   10.927  -12.839 1.00 93.72 34  C 1 
ATOM 2037 C CE2 . PHE C 3 34  ? 8.773   8.913   -14.190 1.00 93.60 34  C 1 
ATOM 2038 C CZ  . PHE C 3 34  ? 8.878   9.554   -12.952 1.00 94.37 34  C 1 
ATOM 2039 N N   . GLU C 3 35  ? 6.874   14.883  -17.639 1.00 96.10 35  C 1 
ATOM 2040 C CA  . GLU C 3 35  ? 6.755   15.765  -18.793 1.00 96.34 35  C 1 
ATOM 2041 C C   . GLU C 3 35  ? 8.130   16.139  -19.335 1.00 96.68 35  C 1 
ATOM 2042 O O   . GLU C 3 35  ? 9.126   16.198  -18.607 1.00 96.00 35  C 1 
ATOM 2043 C CB  . GLU C 3 35  ? 5.972   17.031  -18.423 1.00 95.67 35  C 1 
ATOM 2044 C CG  . GLU C 3 35  ? 4.516   16.790  -18.026 1.00 91.77 35  C 1 
ATOM 2045 C CD  . GLU C 3 35  ? 3.831   18.083  -17.539 1.00 87.59 35  C 1 
ATOM 2046 O OE1 . GLU C 3 35  ? 2.620   18.034  -17.252 1.00 80.10 35  C 1 
ATOM 2047 O OE2 . GLU C 3 35  ? 4.539   19.116  -17.381 1.00 79.30 35  C 1 
ATOM 2048 N N   . SER C 3 36  ? 8.184   16.440  -20.620 1.00 96.17 36  C 1 
ATOM 2049 C CA  . SER C 3 36  ? 9.412   16.823  -21.305 1.00 96.13 36  C 1 
ATOM 2050 C C   . SER C 3 36  ? 10.179  17.931  -20.564 1.00 96.23 36  C 1 
ATOM 2051 O O   . SER C 3 36  ? 9.617   18.948  -20.138 1.00 94.60 36  C 1 
ATOM 2052 C CB  . SER C 3 36  ? 9.096   17.256  -22.735 1.00 95.03 36  C 1 
ATOM 2053 O OG  . SER C 3 36  ? 10.292  17.472  -23.460 1.00 86.67 36  C 1 
ATOM 2054 N N   . ARG C 3 37  ? 11.497  17.741  -20.433 1.00 95.83 37  C 1 
ATOM 2055 C CA  . ARG C 3 37  ? 12.456  18.632  -19.761 1.00 96.29 37  C 1 
ATOM 2056 C C   . ARG C 3 37  ? 12.329  18.728  -18.239 1.00 96.46 37  C 1 
ATOM 2057 O O   . ARG C 3 37  ? 13.154  19.426  -17.633 1.00 94.90 37  C 1 
ATOM 2058 C CB  . ARG C 3 37  ? 12.471  20.031  -20.409 1.00 95.06 37  C 1 
ATOM 2059 C CG  . ARG C 3 37  ? 12.750  20.003  -21.915 1.00 88.91 37  C 1 
ATOM 2060 C CD  . ARG C 3 37  ? 12.790  21.422  -22.504 1.00 80.78 37  C 1 
ATOM 2061 N NE  . ARG C 3 37  ? 11.459  22.034  -22.560 1.00 69.83 37  C 1 
ATOM 2062 C CZ  . ARG C 3 37  ? 11.164  23.224  -23.079 1.00 60.55 37  C 1 
ATOM 2063 N NH1 . ARG C 3 37  ? 12.095  24.004  -23.586 1.00 53.50 37  C 1 
ATOM 2064 N NH2 . ARG C 3 37  ? 9.929   23.645  -23.116 1.00 52.84 37  C 1 
ATOM 2065 N N   . GLN C 3 38  ? 11.394  18.031  -17.590 1.00 97.03 38  C 1 
ATOM 2066 C CA  . GLN C 3 38  ? 11.369  17.922  -16.133 1.00 97.16 38  C 1 
ATOM 2067 C C   . GLN C 3 38  ? 12.625  17.202  -15.630 1.00 97.16 38  C 1 
ATOM 2068 O O   . GLN C 3 38  ? 13.120  16.280  -16.263 1.00 96.57 38  C 1 
ATOM 2069 C CB  . GLN C 3 38  ? 10.095  17.213  -15.656 1.00 96.76 38  C 1 
ATOM 2070 C CG  . GLN C 3 38  ? 8.851   18.110  -15.800 1.00 95.62 38  C 1 
ATOM 2071 C CD  . GLN C 3 38  ? 7.571   17.412  -15.325 1.00 96.24 38  C 1 
ATOM 2072 O OE1 . GLN C 3 38  ? 7.557   16.235  -14.993 1.00 93.06 38  C 1 
ATOM 2073 N NE2 . GLN C 3 38  ? 6.464   18.106  -15.260 1.00 92.55 38  C 1 
ATOM 2074 N N   . LEU C 3 39  ? 13.165  17.636  -14.485 1.00 97.32 39  C 1 
ATOM 2075 C CA  . LEU C 3 39  ? 14.324  16.995  -13.880 1.00 97.49 39  C 1 
ATOM 2076 C C   . LEU C 3 39  ? 13.860  15.774  -13.076 1.00 97.43 39  C 1 
ATOM 2077 O O   . LEU C 3 39  ? 13.137  15.922  -12.082 1.00 96.89 39  C 1 
ATOM 2078 C CB  . LEU C 3 39  ? 15.089  18.011  -13.016 1.00 96.83 39  C 1 
ATOM 2079 C CG  . LEU C 3 39  ? 16.445  17.491  -12.483 1.00 94.61 39  C 1 
ATOM 2080 C CD1 . LEU C 3 39  ? 17.472  17.342  -13.604 1.00 91.75 39  C 1 
ATOM 2081 C CD2 . LEU C 3 39  ? 17.003  18.469  -11.449 1.00 91.58 39  C 1 
ATOM 2082 N N   . LEU C 3 40  ? 14.315  14.597  -13.498 1.00 96.93 40  C 1 
ATOM 2083 C CA  . LEU C 3 40  ? 14.127  13.331  -12.795 1.00 96.85 40  C 1 
ATOM 2084 C C   . LEU C 3 40  ? 15.389  12.972  -12.032 1.00 96.75 40  C 1 
ATOM 2085 O O   . LEU C 3 40  ? 16.495  13.366  -12.408 1.00 96.13 40  C 1 
ATOM 2086 C CB  . LEU C 3 40  ? 13.737  12.215  -13.780 1.00 96.69 40  C 1 
ATOM 2087 C CG  . LEU C 3 40  ? 12.505  12.496  -14.655 1.00 95.30 40  C 1 
ATOM 2088 C CD1 . LEU C 3 40  ? 12.073  11.203  -15.347 1.00 92.28 40  C 1 
ATOM 2089 C CD2 . LEU C 3 40  ? 11.309  13.023  -13.852 1.00 91.69 40  C 1 
ATOM 2090 N N   . ARG C 3 41  ? 15.225  12.217  -10.938 1.00 96.66 41  C 1 
ATOM 2091 C CA  . ARG C 3 41  ? 16.308  11.616  -10.164 1.00 96.25 41  C 1 
ATOM 2092 C C   . ARG C 3 41  ? 16.097  10.119  -10.079 1.00 96.27 41  C 1 
ATOM 2093 O O   . ARG C 3 41  ? 14.981  9.672   -9.821  1.00 95.73 41  C 1 
ATOM 2094 C CB  . ARG C 3 41  ? 16.394  12.278  -8.785  1.00 95.44 41  C 1 
ATOM 2095 C CG  . ARG C 3 41  ? 17.695  11.894  -8.087  1.00 91.54 41  C 1 
ATOM 2096 C CD  . ARG C 3 41  ? 17.848  12.566  -6.718  1.00 90.91 41  C 1 
ATOM 2097 N NE  . ARG C 3 41  ? 17.851  14.037  -6.731  1.00 90.16 41  C 1 
ATOM 2098 C CZ  . ARG C 3 41  ? 18.834  14.872  -7.042  1.00 91.53 41  C 1 
ATOM 2099 N NH1 . ARG C 3 41  ? 19.972  14.481  -7.532  1.00 83.10 41  C 1 
ATOM 2100 N NH2 . ARG C 3 41  ? 18.666  16.137  -6.842  1.00 86.06 41  C 1 
ATOM 2101 N N   . VAL C 3 42  ? 17.191  9.362   -10.295 1.00 95.90 42  C 1 
ATOM 2102 C CA  . VAL C 3 42  ? 17.200  7.896   -10.270 1.00 95.78 42  C 1 
ATOM 2103 C C   . VAL C 3 42  ? 17.856  7.453   -8.972  1.00 95.81 42  C 1 
ATOM 2104 O O   . VAL C 3 42  ? 18.957  7.894   -8.642  1.00 95.09 42  C 1 
ATOM 2105 C CB  . VAL C 3 42  ? 17.930  7.319   -11.499 1.00 94.91 42  C 1 
ATOM 2106 C CG1 . VAL C 3 42  ? 17.718  5.803   -11.577 1.00 92.07 42  C 1 
ATOM 2107 C CG2 . VAL C 3 42  ? 17.434  7.938   -12.806 1.00 92.50 42  C 1 
ATOM 2108 N N   . LEU C 3 43  ? 17.173  6.606   -8.204  1.00 95.87 43  C 1 
ATOM 2109 C CA  . LEU C 3 43  ? 17.725  5.993   -7.004  1.00 95.97 43  C 1 
ATOM 2110 C C   . LEU C 3 43  ? 18.563  4.749   -7.374  1.00 95.72 43  C 1 
ATOM 2111 O O   . LEU C 3 43  ? 18.369  4.200   -8.452  1.00 94.89 43  C 1 
ATOM 2112 C CB  . LEU C 3 43  ? 16.597  5.647   -6.022  1.00 95.97 43  C 1 
ATOM 2113 C CG  . LEU C 3 43  ? 15.758  6.846   -5.540  1.00 95.08 43  C 1 
ATOM 2114 C CD1 . LEU C 3 43  ? 14.874  6.408   -4.370  1.00 93.08 43  C 1 
ATOM 2115 C CD2 . LEU C 3 43  ? 16.615  8.025   -5.055  1.00 92.16 43  C 1 
ATOM 2116 N N   . PRO C 3 44  ? 19.444  4.253   -6.468  1.00 94.90 44  C 1 
ATOM 2117 C CA  . PRO C 3 44  ? 20.238  3.044   -6.725  1.00 94.44 44  C 1 
ATOM 2118 C C   . PRO C 3 44  ? 19.403  1.825   -7.129  1.00 94.49 44  C 1 
ATOM 2119 O O   . PRO C 3 44  ? 19.819  1.029   -7.961  1.00 93.04 44  C 1 
ATOM 2120 C CB  . PRO C 3 44  ? 21.001  2.791   -5.422  1.00 93.42 44  C 1 
ATOM 2121 C CG  . PRO C 3 44  ? 21.145  4.180   -4.824  1.00 91.91 44  C 1 
ATOM 2122 C CD  . PRO C 3 44  ? 19.832  4.854   -5.205  1.00 94.20 44  C 1 
ATOM 2123 N N   . CYS C 3 45  ? 18.179  1.704   -6.620  1.00 94.72 45  C 1 
ATOM 2124 C CA  . CYS C 3 45  ? 17.237  0.654   -6.999  1.00 94.43 45  C 1 
ATOM 2125 C C   . CYS C 3 45  ? 16.569  0.845   -8.382  1.00 94.08 45  C 1 
ATOM 2126 O O   . CYS C 3 45  ? 15.600  0.151   -8.683  1.00 92.30 45  C 1 
ATOM 2127 C CB  . CYS C 3 45  ? 16.187  0.533   -5.885  1.00 94.34 45  C 1 
ATOM 2128 S SG  . CYS C 3 45  ? 15.273  2.103   -5.691  1.00 94.13 45  C 1 
ATOM 2129 N N   . ASN C 3 46  ? 17.020  1.803   -9.185  1.00 94.41 46  C 1 
ATOM 2130 C CA  . ASN C 3 46  ? 16.510  2.157   -10.521 1.00 94.38 46  C 1 
ATOM 2131 C C   . ASN C 3 46  ? 15.085  2.742   -10.565 1.00 94.81 46  C 1 
ATOM 2132 O O   . ASN C 3 46  ? 14.549  2.971   -11.651 1.00 93.48 46  C 1 
ATOM 2133 C CB  . ASN C 3 46  ? 16.720  0.994   -11.497 1.00 92.97 46  C 1 
ATOM 2134 C CG  . ASN C 3 46  ? 18.195  0.651   -11.681 1.00 87.14 46  C 1 
ATOM 2135 O OD1 . ASN C 3 46  ? 19.052  1.511   -11.701 1.00 76.93 46  C 1 
ATOM 2136 N ND2 . ASN C 3 46  ? 18.516  -0.613  -11.833 1.00 73.09 46  C 1 
ATOM 2137 N N   . HIS C 3 47  ? 14.476  3.044   -9.416  1.00 95.48 47  C 1 
ATOM 2138 C CA  . HIS C 3 47  ? 13.201  3.756   -9.413  1.00 95.92 47  C 1 
ATOM 2139 C C   . HIS C 3 47  ? 13.402  5.260   -9.626  1.00 96.16 47  C 1 
ATOM 2140 O O   . HIS C 3 47  ? 14.305  5.881   -9.057  1.00 95.69 47  C 1 
ATOM 2141 C CB  . HIS C 3 47  ? 12.427  3.472   -8.127  1.00 96.03 47  C 1 
ATOM 2142 C CG  . HIS C 3 47  ? 12.010  2.041   -7.984  1.00 95.91 47  C 1 
ATOM 2143 N ND1 . HIS C 3 47  ? 12.515  1.140   -7.075  1.00 93.21 47  C 1 
ATOM 2144 C CD2 . HIS C 3 47  ? 11.059  1.378   -8.707  1.00 92.71 47  C 1 
ATOM 2145 C CE1 . HIS C 3 47  ? 11.875  -0.034  -7.244  1.00 92.92 47  C 1 
ATOM 2146 N NE2 . HIS C 3 47  ? 10.983  0.078   -8.228  1.00 93.24 47  C 1 
ATOM 2147 N N   . GLU C 3 48  ? 12.503  5.864   -10.404 1.00 95.89 48  C 1 
ATOM 2148 C CA  . GLU C 3 48  ? 12.612  7.244   -10.847 1.00 96.08 48  C 1 
ATOM 2149 C C   . GLU C 3 48  ? 11.507  8.137   -10.277 1.00 96.54 48  C 1 
ATOM 2150 O O   . GLU C 3 48  ? 10.362  7.729   -10.098 1.00 96.02 48  C 1 
ATOM 2151 C CB  . GLU C 3 48  ? 12.580  7.320   -12.377 1.00 94.31 48  C 1 
ATOM 2152 C CG  . GLU C 3 48  ? 13.663  6.468   -13.044 1.00 89.88 48  C 1 
ATOM 2153 C CD  . GLU C 3 48  ? 13.787  6.760   -14.530 1.00 90.26 48  C 1 
ATOM 2154 O OE1 . GLU C 3 48  ? 14.799  6.357   -15.125 1.00 85.39 48  C 1 
ATOM 2155 O OE2 . GLU C 3 48  ? 12.910  7.464   -15.074 1.00 85.59 48  C 1 
ATOM 2156 N N   . PHE C 3 49  ? 11.856  9.398   -10.014 1.00 97.04 49  C 1 
ATOM 2157 C CA  . PHE C 3 49  ? 10.943  10.381  -9.443  1.00 97.39 49  C 1 
ATOM 2158 C C   . PHE C 3 49  ? 11.274  11.780  -9.977  1.00 97.50 49  C 1 
ATOM 2159 O O   . PHE C 3 49  ? 12.409  12.067  -10.353 1.00 97.22 49  C 1 
ATOM 2160 C CB  . PHE C 3 49  ? 11.063  10.378  -7.910  1.00 97.24 49  C 1 
ATOM 2161 C CG  . PHE C 3 49  ? 10.963  9.016   -7.258  1.00 97.23 49  C 1 
ATOM 2162 C CD1 . PHE C 3 49  ? 9.724   8.521   -6.813  1.00 96.18 49  C 1 
ATOM 2163 C CD2 . PHE C 3 49  ? 12.110  8.219   -7.119  1.00 96.11 49  C 1 
ATOM 2164 C CE1 . PHE C 3 49  ? 9.627   7.233   -6.262  1.00 95.45 49  C 1 
ATOM 2165 C CE2 . PHE C 3 49  ? 12.017  6.923   -6.569  1.00 95.45 49  C 1 
ATOM 2166 C CZ  . PHE C 3 49  ? 10.775  6.430   -6.149  1.00 95.91 49  C 1 
ATOM 2167 N N   . HIS C 3 50  ? 10.327  12.709  -9.915  1.00 97.22 50  C 1 
ATOM 2168 C CA  . HIS C 3 50  ? 10.692  14.123  -9.987  1.00 97.56 50  C 1 
ATOM 2169 C C   . HIS C 3 50  ? 11.717  14.442  -8.895  1.00 97.59 50  C 1 
ATOM 2170 O O   . HIS C 3 50  ? 11.449  14.197  -7.713  1.00 97.02 50  C 1 
ATOM 2171 C CB  . HIS C 3 50  ? 9.458   15.007  -9.789  1.00 97.41 50  C 1 
ATOM 2172 C CG  . HIS C 3 50  ? 8.459   14.938  -10.907 1.00 97.02 50  C 1 
ATOM 2173 N ND1 . HIS C 3 50  ? 7.119   14.630  -10.790 1.00 91.86 50  C 1 
ATOM 2174 C CD2 . HIS C 3 50  ? 8.696   15.210  -12.220 1.00 91.21 50  C 1 
ATOM 2175 C CE1 . HIS C 3 50  ? 6.575   14.711  -12.005 1.00 92.81 50  C 1 
ATOM 2176 N NE2 . HIS C 3 50  ? 7.491   15.063  -12.899 1.00 93.19 50  C 1 
ATOM 2177 N N   . ALA C 3 51  ? 12.844  15.054  -9.248  1.00 97.34 51  C 1 
ATOM 2178 C CA  . ALA C 3 51  ? 13.917  15.380  -8.307  1.00 97.27 51  C 1 
ATOM 2179 C C   . ALA C 3 51  ? 13.389  16.156  -7.093  1.00 96.91 51  C 1 
ATOM 2180 O O   . ALA C 3 51  ? 13.555  15.720  -5.960  1.00 96.28 51  C 1 
ATOM 2181 C CB  . ALA C 3 51  ? 15.017  16.146  -9.056  1.00 96.83 51  C 1 
ATOM 2182 N N   . LYS C 3 52  ? 12.612  17.225  -7.303  1.00 97.06 52  C 1 
ATOM 2183 C CA  . LYS C 3 52  ? 12.004  18.011  -6.221  1.00 96.49 52  C 1 
ATOM 2184 C C   . LYS C 3 52  ? 11.121  17.198  -5.268  1.00 96.68 52  C 1 
ATOM 2185 O O   . LYS C 3 52  ? 10.992  17.561  -4.099  1.00 95.66 52  C 1 
ATOM 2186 C CB  . LYS C 3 52  ? 11.174  19.162  -6.807  1.00 95.28 52  C 1 
ATOM 2187 C CG  . LYS C 3 52  ? 12.033  20.224  -7.517  1.00 79.41 52  C 1 
ATOM 2188 C CD  . LYS C 3 52  ? 11.152  21.381  -8.013  1.00 77.05 52  C 1 
ATOM 2189 C CE  . LYS C 3 52  ? 12.015  22.437  -8.710  1.00 64.26 52  C 1 
ATOM 2190 N NZ  . LYS C 3 52  ? 11.209  23.565  -9.259  1.00 57.78 52  C 1 
ATOM 2191 N N   . CYS C 3 53  ? 10.486  16.127  -5.755  1.00 96.92 53  C 1 
ATOM 2192 C CA  . CYS C 3 53  ? 9.616   15.282  -4.951  1.00 96.99 53  C 1 
ATOM 2193 C C   . CYS C 3 53  ? 10.428  14.327  -4.069  1.00 96.84 53  C 1 
ATOM 2194 O O   . CYS C 3 53  ? 10.250  14.323  -2.858  1.00 96.17 53  C 1 
ATOM 2195 C CB  . CYS C 3 53  ? 8.646   14.514  -5.867  1.00 96.98 53  C 1 
ATOM 2196 S SG  . CYS C 3 53  ? 7.457   15.663  -6.627  1.00 96.45 53  C 1 
ATOM 2197 N N   . VAL C 3 54  ? 11.338  13.551  -4.669  1.00 96.81 54  C 1 
ATOM 2198 C CA  . VAL C 3 54  ? 12.134  12.560  -3.935  1.00 96.57 54  C 1 
ATOM 2199 C C   . VAL C 3 54  ? 13.153  13.222  -3.013  1.00 96.45 54  C 1 
ATOM 2200 O O   . VAL C 3 54  ? 13.318  12.778  -1.892  1.00 96.04 54  C 1 
ATOM 2201 C CB  . VAL C 3 54  ? 12.754  11.522  -4.889  1.00 95.96 54  C 1 
ATOM 2202 C CG1 . VAL C 3 54  ? 13.935  12.053  -5.690  1.00 93.80 54  C 1 
ATOM 2203 C CG2 . VAL C 3 54  ? 13.166  10.275  -4.111  1.00 93.86 54  C 1 
ATOM 2204 N N   . ASP C 3 55  ? 13.725  14.354  -3.398  1.00 96.59 55  C 1 
ATOM 2205 C CA  . ASP C 3 55  ? 14.673  15.110  -2.561  1.00 96.10 55  C 1 
ATOM 2206 C C   . ASP C 3 55  ? 14.026  15.553  -1.247  1.00 95.98 55  C 1 
ATOM 2207 O O   . ASP C 3 55  ? 14.648  15.508  -0.187  1.00 95.12 55  C 1 
ATOM 2208 C CB  . ASP C 3 55  ? 15.174  16.359  -3.314  1.00 95.68 55  C 1 
ATOM 2209 C CG  . ASP C 3 55  ? 16.036  16.072  -4.535  1.00 95.10 55  C 1 
ATOM 2210 O OD1 . ASP C 3 55  ? 16.201  14.899  -4.917  1.00 93.22 55  C 1 
ATOM 2211 O OD2 . ASP C 3 55  ? 16.559  17.044  -5.129  1.00 92.76 55  C 1 
ATOM 2212 N N   . LYS C 3 56  ? 12.755  15.965  -1.285  1.00 96.01 56  C 1 
ATOM 2213 C CA  . LYS C 3 56  ? 12.011  16.324  -0.078  1.00 95.83 56  C 1 
ATOM 2214 C C   . LYS C 3 56  ? 11.778  15.106  0.830   1.00 95.97 56  C 1 
ATOM 2215 O O   . LYS C 3 56  ? 11.879  15.243  2.041   1.00 95.22 56  C 1 
ATOM 2216 C CB  . LYS C 3 56  ? 10.698  17.033  -0.449  1.00 95.32 56  C 1 
ATOM 2217 C CG  . LYS C 3 56  ? 9.969   17.540  0.806   1.00 88.82 56  C 1 
ATOM 2218 C CD  . LYS C 3 56  ? 8.701   18.337  0.473   1.00 85.10 56  C 1 
ATOM 2219 C CE  . LYS C 3 56  ? 7.987   18.670  1.788   1.00 77.17 56  C 1 
ATOM 2220 N NZ  . LYS C 3 56  ? 6.654   19.301  1.594   1.00 69.22 56  C 1 
ATOM 2221 N N   . TRP C 3 57  ? 11.496  13.939  0.249   1.00 96.06 57  C 1 
ATOM 2222 C CA  . TRP C 3 57  ? 11.371  12.692  1.001   1.00 96.14 57  C 1 
ATOM 2223 C C   . TRP C 3 57  ? 12.703  12.275  1.633   1.00 95.93 57  C 1 
ATOM 2224 O O   . TRP C 3 57  ? 12.767  12.044  2.841   1.00 94.81 57  C 1 
ATOM 2225 C CB  . TRP C 3 57  ? 10.832  11.594  0.076   1.00 95.99 57  C 1 
ATOM 2226 C CG  . TRP C 3 57  ? 10.825  10.233  0.690   1.00 96.11 57  C 1 
ATOM 2227 C CD1 . TRP C 3 57  ? 11.667  9.218   0.388   1.00 95.40 57  C 1 
ATOM 2228 C CD2 . TRP C 3 57  ? 9.945   9.728   1.742   1.00 96.29 57  C 1 
ATOM 2229 N NE1 . TRP C 3 57  ? 11.356  8.114   1.155   1.00 95.48 57  C 1 
ATOM 2230 C CE2 . TRP C 3 57  ? 10.307  8.385   1.999   1.00 95.92 57  C 1 
ATOM 2231 C CE3 . TRP C 3 57  ? 8.875   10.285  2.472   1.00 95.91 57  C 1 
ATOM 2232 C CZ2 . TRP C 3 57  ? 9.619   7.595   2.963   1.00 95.45 57  C 1 
ATOM 2233 C CZ3 . TRP C 3 57  ? 8.194   9.503   3.428   1.00 95.34 57  C 1 
ATOM 2234 C CH2 . TRP C 3 57  ? 8.567   8.179   3.666   1.00 95.18 57  C 1 
ATOM 2235 N N   . LEU C 3 58  ? 13.791  12.284  0.868   1.00 95.82 58  C 1 
ATOM 2236 C CA  . LEU C 3 58  ? 15.125  11.851  1.288   1.00 95.31 58  C 1 
ATOM 2237 C C   . LEU C 3 58  ? 15.784  12.781  2.318   1.00 94.74 58  C 1 
ATOM 2238 O O   . LEU C 3 58  ? 16.694  12.360  3.030   1.00 93.41 58  C 1 
ATOM 2239 C CB  . LEU C 3 58  ? 16.023  11.695  0.050   1.00 95.29 58  C 1 
ATOM 2240 C CG  . LEU C 3 58  ? 15.625  10.556  -0.897  1.00 94.52 58  C 1 
ATOM 2241 C CD1 . LEU C 3 58  ? 16.575  10.532  -2.090  1.00 93.44 58  C 1 
ATOM 2242 C CD2 . LEU C 3 58  ? 15.657  9.184   -0.209  1.00 93.15 58  C 1 
ATOM 2243 N N   . LYS C 3 59  ? 15.292  14.015  2.508   1.00 94.80 59  C 1 
ATOM 2244 C CA  . LYS C 3 59  ? 15.727  14.860  3.626   1.00 93.96 59  C 1 
ATOM 2245 C C   . LYS C 3 59  ? 15.345  14.282  4.992   1.00 93.13 59  C 1 
ATOM 2246 O O   . LYS C 3 59  ? 16.061  14.498  5.967   1.00 90.38 59  C 1 
ATOM 2247 C CB  . LYS C 3 59  ? 15.165  16.275  3.468   1.00 93.05 59  C 1 
ATOM 2248 C CG  . LYS C 3 59  ? 15.961  17.067  2.431   1.00 86.12 59  C 1 
ATOM 2249 C CD  . LYS C 3 59  ? 15.299  18.415  2.138   1.00 80.60 59  C 1 
ATOM 2250 C CE  . LYS C 3 59  ? 16.066  19.102  1.010   1.00 70.90 59  C 1 
ATOM 2251 N NZ  . LYS C 3 59  ? 15.498  20.418  0.660   1.00 63.81 59  C 1 
ATOM 2252 N N   . ALA C 3 60  ? 14.235  13.546  5.071   1.00 93.51 60  C 1 
ATOM 2253 C CA  . ALA C 3 60  ? 13.719  12.975  6.318   1.00 92.58 60  C 1 
ATOM 2254 C C   . ALA C 3 60  ? 13.852  11.445  6.393   1.00 92.54 60  C 1 
ATOM 2255 O O   . ALA C 3 60  ? 13.863  10.886  7.488   1.00 89.02 60  C 1 
ATOM 2256 C CB  . ALA C 3 60  ? 12.267  13.437  6.484   1.00 90.43 60  C 1 
ATOM 2257 N N   . ASN C 3 61  ? 13.986  10.778  5.252   1.00 93.41 61  C 1 
ATOM 2258 C CA  . ASN C 3 61  ? 14.000  9.324   5.125   1.00 93.20 61  C 1 
ATOM 2259 C C   . ASN C 3 61  ? 15.196  8.878   4.277   1.00 92.84 61  C 1 
ATOM 2260 O O   . ASN C 3 61  ? 15.806  9.684   3.597   1.00 90.02 61  C 1 
ATOM 2261 C CB  . ASN C 3 61  ? 12.667  8.865   4.512   1.00 92.63 61  C 1 
ATOM 2262 C CG  . ASN C 3 61  ? 11.488  9.330   5.344   1.00 91.32 61  C 1 
ATOM 2263 O OD1 . ASN C 3 61  ? 11.134  8.737   6.351   1.00 82.56 61  C 1 
ATOM 2264 N ND2 . ASN C 3 61  ? 10.862  10.427  4.968   1.00 82.82 61  C 1 
ATOM 2265 N N   . ARG C 3 62  ? 15.563  7.579   4.337   1.00 91.50 62  C 1 
ATOM 2266 C CA  . ARG C 3 62  ? 16.687  7.011   3.566   1.00 91.67 62  C 1 
ATOM 2267 C C   . ARG C 3 62  ? 16.266  5.950   2.565   1.00 92.46 62  C 1 
ATOM 2268 O O   . ARG C 3 62  ? 17.109  5.404   1.885   1.00 89.39 62  C 1 
ATOM 2269 C CB  . ARG C 3 62  ? 17.756  6.463   4.518   1.00 88.03 62  C 1 
ATOM 2270 C CG  . ARG C 3 62  ? 18.549  7.588   5.182   1.00 77.65 62  C 1 
ATOM 2271 C CD  . ARG C 3 62  ? 19.728  7.004   5.968   1.00 73.16 62  C 1 
ATOM 2272 N NE  . ARG C 3 62  ? 20.580  8.062   6.504   1.00 64.00 62  C 1 
ATOM 2273 C CZ  . ARG C 3 62  ? 21.716  7.859   7.154   1.00 55.93 62  C 1 
ATOM 2274 N NH1 . ARG C 3 62  ? 22.152  6.660   7.425   1.00 51.78 62  C 1 
ATOM 2275 N NH2 . ARG C 3 62  ? 22.449  8.874   7.543   1.00 48.06 62  C 1 
ATOM 2276 N N   . THR C 3 63  ? 14.996  5.649   2.474   1.00 94.87 63  C 1 
ATOM 2277 C CA  . THR C 3 63  ? 14.492  4.535   1.678   1.00 95.21 63  C 1 
ATOM 2278 C C   . THR C 3 63  ? 13.749  5.004   0.430   1.00 96.01 63  C 1 
ATOM 2279 O O   . THR C 3 63  ? 13.110  6.066   0.421   1.00 95.55 63  C 1 
ATOM 2280 C CB  . THR C 3 63  ? 13.607  3.615   2.518   1.00 93.68 63  C 1 
ATOM 2281 O OG1 . THR C 3 63  ? 12.551  4.354   3.099   1.00 87.87 63  C 1 
ATOM 2282 C CG2 . THR C 3 63  ? 14.389  2.964   3.649   1.00 87.35 63  C 1 
ATOM 2283 N N   . CYS C 3 64  ? 13.800  4.187   -0.618  1.00 96.01 64  C 1 
ATOM 2284 C CA  . CYS C 3 64  ? 12.992  4.367   -1.815  1.00 96.58 64  C 1 
ATOM 2285 C C   . CYS C 3 64  ? 11.494  4.282   -1.475  1.00 96.75 64  C 1 
ATOM 2286 O O   . CYS C 3 64  ? 11.071  3.296   -0.864  1.00 96.38 64  C 1 
ATOM 2287 C CB  . CYS C 3 64  ? 13.397  3.308   -2.845  1.00 96.44 64  C 1 
ATOM 2288 S SG  . CYS C 3 64  ? 12.340  3.448   -4.321  1.00 96.11 64  C 1 
ATOM 2289 N N   . PRO C 3 65  ? 10.667  5.241   -1.911  1.00 97.05 65  C 1 
ATOM 2290 C CA  . PRO C 3 65  ? 9.231   5.172   -1.696  1.00 97.08 65  C 1 
ATOM 2291 C C   . PRO C 3 65  ? 8.555   3.908   -2.243  1.00 97.01 65  C 1 
ATOM 2292 O O   . PRO C 3 65  ? 7.556   3.471   -1.684  1.00 96.10 65  C 1 
ATOM 2293 C CB  . PRO C 3 65  ? 8.675   6.415   -2.392  1.00 96.78 65  C 1 
ATOM 2294 C CG  . PRO C 3 65  ? 9.822   7.410   -2.313  1.00 96.15 65  C 1 
ATOM 2295 C CD  . PRO C 3 65  ? 11.051  6.521   -2.497  1.00 97.13 65  C 1 
ATOM 2296 N N   . ILE C 3 66  ? 9.090   3.318   -3.319  1.00 96.68 66  C 1 
ATOM 2297 C CA  . ILE C 3 66  ? 8.477   2.177   -4.008  1.00 96.46 66  C 1 
ATOM 2298 C C   . ILE C 3 66  ? 8.902   0.854   -3.370  1.00 96.24 66  C 1 
ATOM 2299 O O   . ILE C 3 66  ? 8.043   0.087   -2.944  1.00 94.95 66  C 1 
ATOM 2300 C CB  . ILE C 3 66  ? 8.769   2.232   -5.527  1.00 96.06 66  C 1 
ATOM 2301 C CG1 . ILE C 3 66  ? 8.062   3.453   -6.158  1.00 94.89 66  C 1 
ATOM 2302 C CG2 . ILE C 3 66  ? 8.306   0.936   -6.223  1.00 94.62 66  C 1 
ATOM 2303 C CD1 . ILE C 3 66  ? 8.450   3.719   -7.615  1.00 92.69 66  C 1 
ATOM 2304 N N   . CYS C 3 67  ? 10.212  0.585   -3.278  1.00 96.47 67  C 1 
ATOM 2305 C CA  . CYS C 3 67  ? 10.722  -0.725  -2.859  1.00 96.17 67  C 1 
ATOM 2306 C C   . CYS C 3 67  ? 11.310  -0.756  -1.445  1.00 96.08 67  C 1 
ATOM 2307 O O   . CYS C 3 67  ? 11.700  -1.823  -0.970  1.00 94.56 67  C 1 
ATOM 2308 C CB  . CYS C 3 67  ? 11.732  -1.216  -3.898  1.00 95.53 67  C 1 
ATOM 2309 S SG  . CYS C 3 67  ? 13.209  -0.153  -3.888  1.00 95.28 67  C 1 
ATOM 2310 N N   . ARG C 3 68  ? 11.402  0.385   -0.759  1.00 95.39 68  C 1 
ATOM 2311 C CA  . ARG C 3 68  ? 12.014  0.571   0.563   1.00 94.90 68  C 1 
ATOM 2312 C C   . ARG C 3 68  ? 13.521  0.241   0.639   1.00 94.72 68  C 1 
ATOM 2313 O O   . ARG C 3 68  ? 14.056  0.256   1.741   1.00 92.63 68  C 1 
ATOM 2314 C CB  . ARG C 3 68  ? 11.216  -0.169  1.648   1.00 93.48 68  C 1 
ATOM 2315 C CG  . ARG C 3 68  ? 9.779   0.344   1.826   1.00 90.50 68  C 1 
ATOM 2316 C CD  . ARG C 3 68  ? 9.103   -0.529  2.887   1.00 89.15 68  C 1 
ATOM 2317 N NE  . ARG C 3 68  ? 7.796   0.003   3.315   1.00 87.46 68  C 1 
ATOM 2318 C CZ  . ARG C 3 68  ? 6.858   -0.704  3.919   1.00 86.82 68  C 1 
ATOM 2319 N NH1 . ARG C 3 68  ? 6.964   -1.992  4.115   1.00 78.39 68  C 1 
ATOM 2320 N NH2 . ARG C 3 68  ? 5.781   -0.136  4.358   1.00 79.29 68  C 1 
ATOM 2321 N N   . ALA C 3 69  ? 14.196  -0.004  -0.481  1.00 94.98 69  C 1 
ATOM 2322 C CA  . ALA C 3 69  ? 15.647  -0.148  -0.511  1.00 94.62 69  C 1 
ATOM 2323 C C   . ALA C 3 69  ? 16.342  1.134   -0.021  1.00 94.89 69  C 1 
ATOM 2324 O O   . ALA C 3 69  ? 15.784  2.233   -0.132  1.00 94.03 69  C 1 
ATOM 2325 C CB  . ALA C 3 69  ? 16.090  -0.522  -1.927  1.00 93.93 69  C 1 
ATOM 2326 N N   . ASP C 3 70  ? 17.563  0.997   0.528   1.00 92.95 70  C 1 
ATOM 2327 C CA  . ASP C 3 70  ? 18.348  2.155   0.939   1.00 92.34 70  C 1 
ATOM 2328 C C   . ASP C 3 70  ? 18.704  3.002   -0.293  1.00 92.52 70  C 1 
ATOM 2329 O O   . ASP C 3 70  ? 19.167  2.509   -1.318  1.00 90.58 70  C 1 
ATOM 2330 C CB  . ASP C 3 70  ? 19.575  1.738   1.757   1.00 90.19 70  C 1 
ATOM 2331 C CG  . ASP C 3 70  ? 20.107  2.923   2.581   1.00 84.16 70  C 1 
ATOM 2332 O OD1 . ASP C 3 70  ? 20.336  4.004   2.000   1.00 77.67 70  C 1 
ATOM 2333 O OD2 . ASP C 3 70  ? 20.196  2.820   3.828   1.00 77.32 70  C 1 
ATOM 2334 N N   . ALA C 3 71  ? 18.443  4.298   -0.208  1.00 90.30 71  C 1 
ATOM 2335 C CA  . ALA C 3 71  ? 18.692  5.236   -1.286  1.00 89.43 71  C 1 
ATOM 2336 C C   . ALA C 3 71  ? 20.126  5.788   -1.278  1.00 87.86 71  C 1 
ATOM 2337 O O   . ALA C 3 71  ? 20.488  6.532   -2.190  1.00 81.93 71  C 1 
ATOM 2338 C CB  . ALA C 3 71  ? 17.642  6.350   -1.201  1.00 87.98 71  C 1 
ATOM 2339 N N   . SER C 3 72  ? 20.916  5.491   -0.232  1.00 83.50 72  C 1 
ATOM 2340 C CA  . SER C 3 72  ? 22.298  5.946   -0.072  1.00 79.25 72  C 1 
ATOM 2341 C C   . SER C 3 72  ? 23.336  4.919   -0.498  1.00 76.42 72  C 1 
ATOM 2342 O O   . SER C 3 72  ? 24.490  5.281   -0.702  1.00 67.62 72  C 1 
ATOM 2343 C CB  . SER C 3 72  ? 22.549  6.415   1.354   1.00 73.53 72  C 1 
ATOM 2344 O OG  . SER C 3 72  ? 22.490  5.392   2.321   1.00 64.51 72  C 1 
ATOM 2345 N N   . GLU C 3 73  ? 22.944  3.644   -0.644  1.00 71.76 73  C 1 
ATOM 2346 C CA  . GLU C 3 73  ? 23.824  2.618   -1.188  1.00 69.09 73  C 1 
ATOM 2347 C C   . GLU C 3 73  ? 24.075  2.915   -2.665  1.00 66.94 73  C 1 
ATOM 2348 O O   . GLU C 3 73  ? 23.267  2.608   -3.533  1.00 60.06 73  C 1 
ATOM 2349 C CB  . GLU C 3 73  ? 23.278  1.210   -0.958  1.00 62.37 73  C 1 
ATOM 2350 C CG  . GLU C 3 73  ? 23.401  0.804   0.518   1.00 55.22 73  C 1 
ATOM 2351 C CD  . GLU C 3 73  ? 23.037  -0.662  0.800   1.00 50.63 73  C 1 
ATOM 2352 O OE1 . GLU C 3 73  ? 23.303  -1.099  1.940   1.00 46.09 73  C 1 
ATOM 2353 O OE2 . GLU C 3 73  ? 22.512  -1.337  -0.115  1.00 46.55 73  C 1 
ATOM 2354 N N   . VAL C 3 74  ? 25.219  3.533   -2.936  1.00 59.93 74  C 1 
ATOM 2355 C CA  . VAL C 3 74  ? 25.747  3.639   -4.286  1.00 57.12 74  C 1 
ATOM 2356 C C   . VAL C 3 74  ? 25.900  2.213   -4.788  1.00 56.58 74  C 1 
ATOM 2357 O O   . VAL C 3 74  ? 26.621  1.419   -4.184  1.00 51.59 74  C 1 
ATOM 2358 C CB  . VAL C 3 74  ? 27.102  4.378   -4.313  1.00 51.70 74  C 1 
ATOM 2359 C CG1 . VAL C 3 74  ? 27.564  4.642   -5.748  1.00 46.64 74  C 1 
ATOM 2360 C CG2 . VAL C 3 74  ? 27.016  5.742   -3.602  1.00 46.30 74  C 1 
ATOM 2361 N N   . HIS C 3 75  ? 25.245  1.871   -5.897  1.00 50.03 75  C 1 
ATOM 2362 C CA  . HIS C 3 75  ? 25.655  0.730   -6.690  1.00 47.93 75  C 1 
ATOM 2363 C C   . HIS C 3 75  ? 27.128  0.959   -7.021  1.00 47.21 75  C 1 
ATOM 2364 O O   . HIS C 3 75  ? 27.469  1.796   -7.854  1.00 45.03 75  C 1 
ATOM 2365 C CB  . HIS C 3 75  ? 24.806  0.577   -7.963  1.00 44.58 75  C 1 
ATOM 2366 C CG  . HIS C 3 75  ? 23.603  -0.304  -7.772  1.00 42.40 75  C 1 
ATOM 2367 N ND1 . HIS C 3 75  ? 23.619  -1.684  -7.678  1.00 39.70 75  C 1 
ATOM 2368 C CD2 . HIS C 3 75  ? 22.293  0.086   -7.682  1.00 38.03 75  C 1 
ATOM 2369 C CE1 . HIS C 3 75  ? 22.348  -2.099  -7.539  1.00 36.04 75  C 1 
ATOM 2370 N NE2 . HIS C 3 75  ? 21.520  -1.058  -7.535  1.00 35.17 75  C 1 
ATOM 2371 N N   . ARG C 3 76  ? 28.015  0.259   -6.302  1.00 39.28 76  C 1 
ATOM 2372 C CA  . ARG C 3 76  ? 29.349  0.033   -6.823  1.00 38.48 76  C 1 
ATOM 2373 C C   . ARG C 3 76  ? 29.117  -0.793  -8.070  1.00 38.53 76  C 1 
ATOM 2374 O O   . ARG C 3 76  ? 28.785  -1.972  -7.947  1.00 35.03 76  C 1 
ATOM 2375 C CB  . ARG C 3 76  ? 30.247  -0.698  -5.814  1.00 35.23 76  C 1 
ATOM 2376 C CG  . ARG C 3 76  ? 30.592  0.173   -4.610  1.00 31.94 76  C 1 
ATOM 2377 C CD  . ARG C 3 76  ? 31.596  -0.555  -3.721  1.00 29.07 76  C 1 
ATOM 2378 N NE  . ARG C 3 76  ? 31.846  0.189   -2.480  1.00 27.07 76  C 1 
ATOM 2379 C CZ  . ARG C 3 76  ? 32.747  -0.121  -1.550  1.00 24.56 76  C 1 
ATOM 2380 N NH1 . ARG C 3 76  ? 33.545  -1.153  -1.681  1.00 24.65 76  C 1 
ATOM 2381 N NH2 . ARG C 3 76  ? 32.844  0.597   -0.479  1.00 23.68 76  C 1 
ATOM 2382 N N   . ASP C 3 77  ? 29.254  -0.159  -9.229  1.00 41.68 77  C 1 
ATOM 2383 C CA  . ASP C 3 77  ? 29.559  -0.925  -10.422 1.00 41.43 77  C 1 
ATOM 2384 C C   . ASP C 3 77  ? 30.757  -1.792  -10.050 1.00 40.22 77  C 1 
ATOM 2385 O O   . ASP C 3 77  ? 31.796  -1.296  -9.610  1.00 36.78 77  C 1 
ATOM 2386 C CB  . ASP C 3 77  ? 29.867  -0.003  -11.609 1.00 39.16 77  C 1 
ATOM 2387 C CG  . ASP C 3 77  ? 28.611  0.664   -12.180 1.00 35.13 77  C 1 
ATOM 2388 O OD1 . ASP C 3 77  ? 27.543  0.010   -12.191 1.00 33.30 77  C 1 
ATOM 2389 O OD2 . ASP C 3 77  ? 28.722  1.846   -12.590 1.00 32.97 77  C 1 
ATOM 2390 N N   . SER C 3 78  ? 30.574  -3.108  -10.102 1.00 35.39 78  C 1 
ATOM 2391 C CA  . SER C 3 78  ? 31.707  -4.006  -10.124 1.00 34.29 78  C 1 
ATOM 2392 C C   . SER C 3 78  ? 32.475  -3.663  -11.399 1.00 33.62 78  C 1 
ATOM 2393 O O   . SER C 3 78  ? 31.974  -3.923  -12.494 1.00 31.22 78  C 1 
ATOM 2394 C CB  . SER C 3 78  ? 31.235  -5.466  -10.130 1.00 32.38 78  C 1 
ATOM 2395 O OG  . SER C 3 78  ? 30.222  -5.677  -11.091 1.00 29.12 78  C 1 
ATOM 2396 N N   . GLU C 3 79  ? 33.647  -3.050  -11.237 1.00 33.62 79  C 1 
ATOM 2397 C CA  . GLU C 3 79  ? 34.701  -3.176  -12.236 1.00 38.90 79  C 1 
ATOM 2398 C C   . GLU C 3 79  ? 35.023  -4.658  -12.493 1.00 36.99 79  C 1 
ATOM 2399 O O   . GLU C 3 79  ? 34.946  -5.463  -11.534 1.00 32.36 79  C 1 
ATOM 2400 C CB  . GLU C 3 79  ? 35.967  -2.422  -11.802 1.00 36.24 79  C 1 
ATOM 2401 C CG  . GLU C 3 79  ? 35.848  -0.879  -11.882 1.00 32.10 79  C 1 
ATOM 2402 C CD  . GLU C 3 79  ? 37.175  -0.157  -11.554 1.00 28.63 79  C 1 
ATOM 2403 O OE1 . GLU C 3 79  ? 37.344  0.983   -12.033 1.00 24.05 79  C 1 
ATOM 2404 O OE2 . GLU C 3 79  ? 38.025  -0.715  -10.814 1.00 30.46 79  C 1 
ATOM 2405 O OXT . GLU C 3 79  ? 35.337  -4.971  -13.672 1.00 32.21 79  C 1 
#
