# Supplementary material for: Photocross-linking activity-based probes to capture the dynamics of ubiquitin RING E3 ligase interactions
Source: Biochem J. 2026 Jun 3;483(7):1115–30. doi: 10.1042/BCJ20260213 (PMC13234630; doi:10.1042/BCJ20260213)
Supplement: Supplementary Data File S2 [file BCJ-2026-0213_supp2.zip › 03_Chandler_Supplementary datafile2/RNF38/Alphafold/fold_2026_01_22_10_06_rnf38_ring_ubch5a_ubiquitin/fold_2026_01_22_10_06_rnf38_ring_ubch5a_ubiquitin_job_request.json]

[{
 "name": "2026-01-22_10:06_RNF38_RING_UbcH5a_Ubiquitin",
 "modelSeeds": [
  "760021741"
 ],
 "sequences": [
  {
   "proteinChain": {
    "sequence": "MALKRIQKELSDLQRDPPAHCSAGPVGDDLFHWQATIMGPPDSAYQGGVFFLTVHFPTDYPFKPPKIAFTTKIYHPNINSNGSICLDILRSQWSPALTVSKVLLSICSLLCDPNPDDPLVPDIAQIYKSDKEKYNRHAREWTQKYAM",
    "count": 1,
    "useStructureTemplate": true
   }
  },
  {
   "proteinChain": {
    "sequence": "MQIFVKTLTGKTITLEVEPSDTIENVKAKIQCKEGIPPDQQRLIFAGKQLEDGRTLSDYNIQKESTLHLVLRLRGG",
    "count": 1,
    "useStructureTemplate": true
   }
  },
  {
   "proteinChain": {
    "sequence": "GSTKADIEQLPSYRFNPNNHQSEQTLCVVCMCDFESRQLLRVLPCNHEFHAKCVDKWLKANRTCPICRADASEVHRDSE",
    "count": 1,
    "useStructureTemplate": true
   }
  }
 ],
 "dialect": "alphafoldserver",
 "version": 1
}
]
