# Supplementary material for: Photocross-linking activity-based probes to capture the dynamics of ubiquitin RING E3 ligase interactions
Source: Biochem J. 2026 Jun 3;483(7):1115–30. doi: 10.1042/BCJ20260213 (PMC13234630; doi:10.1042/BCJ20260213)
Supplement: Supplementary Data File S2 [file BCJ-2026-0213_supp2.zip › 03_Chandler_Supplementary datafile2/RNF38/Alphafold/fold_2026_01_22_10_06_rnf38_ring_ubch5a_ubiquitin/fold_2026_01_22_10_06_rnf38_ring_ubch5a_ubiquitin_summary_confidences_0.json]

{
 "chain_iptm": [
  0.86,
  0.85,
  0.81
 ],
 "chain_pair_iptm": [
  [
   0.9,
   0.9,
   0.82
  ],
  [
   0.9,
   0.85,
   0.8
  ],
  [
   0.82,
   0.8,
   0.74
  ]
 ],
 "chain_pair_pae_min": [
  [
   0.76,
   1.13,
   1.16
  ],
  [
   1.17,
   0.76,
   1.29
  ],
  [
   1.12,
   1.47,
   0.76
  ]
 ],
 "chain_ptm": [
  0.9,
  0.85,
  0.74
 ],
 "fraction_disordered": 0.03,
 "has_clash": 0.0,
 "iptm": 0.87,
 "num_recycles": 10.0,
 "ptm": 0.91,
 "ranking_score": 0.89
}
