# Supplementary material for: Photocross-linking activity-based probes to capture the dynamics of ubiquitin RING E3 ligase interactions
Source: Biochem J. 2026 Jun 3;483(7):1115–30. doi: 10.1042/BCJ20260213 (PMC13234630; doi:10.1042/BCJ20260213)
Supplement: Supplementary Data File S2 [file BCJ-2026-0213_supp2.zip › 03_Chandler_Supplementary datafile2/RNF38/Alphafold/fold_2026_01_22_10_06_rnf38_ring_ubch5a_ubiquitin/fold_2026_01_22_10_06_rnf38_ring_ubch5a_ubiquitin_model_2.cif]

# By using this file you agree to the legally binding terms of use found at alphafoldserver.com/output-terms
data_540fef9a8b421093
#
_entry.id 540fef9a8b421093
#
loop_
_atom_type.symbol
C 
N 
O 
S 
#
loop_
_audit_author.name
_audit_author.pdbx_ordinal
"Google DeepMind" 1 
"Isomorphic Labs" 2 
#
_audit_conform.dict_location https://raw.githubusercontent.com/ihmwg/ModelCIF/master/dist/mmcif_ma.dic
_audit_conform.dict_name     mmcif_ma.dic
_audit_conform.dict_version  1.4.5
#
loop_
_chem_comp.formula
_chem_comp.formula_weight
_chem_comp.id
_chem_comp.mon_nstd_flag
_chem_comp.name
_chem_comp.pdbx_smiles
_chem_comp.pdbx_synonyms
_chem_comp.type
"C3 H7 N O2"    89.093  ALA y ALANINE         C[C@H](N)C(O)=O                  ? "L-PEPTIDE LINKING" 
"C6 H15 N4 O2"  175.209 ARG y ARGININE        N[C@@H](CCCNC(N)=[NH2+])C(O)=O   ? "L-PEPTIDE LINKING" 
"C4 H8 N2 O3"   132.118 ASN y ASPARAGINE      N[C@@H](CC(N)=O)C(O)=O           ? "L-PEPTIDE LINKING" 
"C4 H7 N O4"    133.103 ASP y "ASPARTIC ACID" N[C@@H](CC(O)=O)C(O)=O           ? "L-PEPTIDE LINKING" 
"C3 H7 N O2 S"  121.158 CYS y CYSTEINE        N[C@@H](CS)C(O)=O                ? "L-PEPTIDE LINKING" 
"C5 H10 N2 O3"  146.144 GLN y GLUTAMINE       N[C@@H](CCC(N)=O)C(O)=O          ? "L-PEPTIDE LINKING" 
"C5 H9 N O4"    147.129 GLU y "GLUTAMIC ACID" N[C@@H](CCC(O)=O)C(O)=O          ? "L-PEPTIDE LINKING" 
"C2 H5 N O2"    75.067  GLY y GLYCINE         NCC(O)=O                         ? "PEPTIDE LINKING"   
"C6 H10 N3 O2"  156.162 HIS y HISTIDINE       N[C@@H](Cc1c[nH]c[nH+]1)C(O)=O   ? "L-PEPTIDE LINKING" 
"C6 H13 N O2"   131.173 ILE y ISOLEUCINE      CC[C@H](C)[C@H](N)C(O)=O         ? "L-PEPTIDE LINKING" 
"C6 H13 N O2"   131.173 LEU y LEUCINE         CC(C)C[C@H](N)C(O)=O             ? "L-PEPTIDE LINKING" 
"C6 H15 N2 O2"  147.195 LYS y LYSINE          N[C@@H](CCCC[NH3+])C(O)=O        ? "L-PEPTIDE LINKING" 
"C5 H11 N O2 S" 149.211 MET y METHIONINE      CSCC[C@H](N)C(O)=O               ? "L-PEPTIDE LINKING" 
"C9 H11 N O2"   165.189 PHE y PHENYLALANINE   N[C@@H](Cc1ccccc1)C(O)=O         ? "L-PEPTIDE LINKING" 
"C5 H9 N O2"    115.130 PRO y PROLINE         OC(=O)[C@@H]1CCCN1               ? "L-PEPTIDE LINKING" 
"C3 H7 N O3"    105.093 SER y SERINE          N[C@@H](CO)C(O)=O                ? "L-PEPTIDE LINKING" 
"C4 H9 N O3"    119.119 THR y THREONINE       C[C@@H](O)[C@H](N)C(O)=O         ? "L-PEPTIDE LINKING" 
"C11 H12 N2 O2" 204.225 TRP y TRYPTOPHAN      N[C@@H](Cc1c[nH]c2ccccc12)C(O)=O ? "L-PEPTIDE LINKING" 
"C9 H11 N O3"   181.189 TYR y TYROSINE        N[C@@H](Cc1ccc(O)cc1)C(O)=O      ? "L-PEPTIDE LINKING" 
"C5 H11 N O2"   117.146 VAL y VALINE          CC(C)[C@H](N)C(O)=O              ? "L-PEPTIDE LINKING" 
#
_citation.book_publisher          ?
_citation.country                 UK
_citation.id                      primary
_citation.journal_full            Nature
_citation.journal_id_ASTM         NATUAS
_citation.journal_id_CSD          0006
_citation.journal_id_ISSN         0028-0836
_citation.journal_volume          630
_citation.page_first              493
_citation.page_last               500
_citation.pdbx_database_id_DOI    10.1038/s41586-024-07487-w
_citation.pdbx_database_id_PubMed 38718835
_citation.title                   "Accurate structure prediction of biomolecular interactions with AlphaFold 3"
_citation.year                    2024
#
loop_
_citation_author.citation_id
_citation_author.name
_citation_author.ordinal
primary "Google DeepMind" 1 
primary "Isomorphic Labs" 2 
#
loop_
_entity.id
_entity.pdbx_description
_entity.type
1 . polymer 
2 . polymer 
3 . polymer 
#
loop_
_entity_poly.entity_id
_entity_poly.pdbx_strand_id
_entity_poly.type
1 A polypeptide(L) 
2 B polypeptide(L) 
3 C polypeptide(L) 
#
loop_
_entity_poly_seq.entity_id
_entity_poly_seq.hetero
_entity_poly_seq.mon_id
_entity_poly_seq.num
1 n MET 1   
1 n ALA 2   
1 n LEU 3   
1 n LYS 4   
1 n ARG 5   
1 n ILE 6   
1 n GLN 7   
1 n LYS 8   
1 n GLU 9   
1 n LEU 10  
1 n SER 11  
1 n ASP 12  
1 n LEU 13  
1 n GLN 14  
1 n ARG 15  
1 n ASP 16  
1 n PRO 17  
1 n PRO 18  
1 n ALA 19  
1 n HIS 20  
1 n CYS 21  
1 n SER 22  
1 n ALA 23  
1 n GLY 24  
1 n PRO 25  
1 n VAL 26  
1 n GLY 27  
1 n ASP 28  
1 n ASP 29  
1 n LEU 30  
1 n PHE 31  
1 n HIS 32  
1 n TRP 33  
1 n GLN 34  
1 n ALA 35  
1 n THR 36  
1 n ILE 37  
1 n MET 38  
1 n GLY 39  
1 n PRO 40  
1 n PRO 41  
1 n ASP 42  
1 n SER 43  
1 n ALA 44  
1 n TYR 45  
1 n GLN 46  
1 n GLY 47  
1 n GLY 48  
1 n VAL 49  
1 n PHE 50  
1 n PHE 51  
1 n LEU 52  
1 n THR 53  
1 n VAL 54  
1 n HIS 55  
1 n PHE 56  
1 n PRO 57  
1 n THR 58  
1 n ASP 59  
1 n TYR 60  
1 n PRO 61  
1 n PHE 62  
1 n LYS 63  
1 n PRO 64  
1 n PRO 65  
1 n LYS 66  
1 n ILE 67  
1 n ALA 68  
1 n PHE 69  
1 n THR 70  
1 n THR 71  
1 n LYS 72  
1 n ILE 73  
1 n TYR 74  
1 n HIS 75  
1 n PRO 76  
1 n ASN 77  
1 n ILE 78  
1 n ASN 79  
1 n SER 80  
1 n ASN 81  
1 n GLY 82  
1 n SER 83  
1 n ILE 84  
1 n CYS 85  
1 n LEU 86  
1 n ASP 87  
1 n ILE 88  
1 n LEU 89  
1 n ARG 90  
1 n SER 91  
1 n GLN 92  
1 n TRP 93  
1 n SER 94  
1 n PRO 95  
1 n ALA 96  
1 n LEU 97  
1 n THR 98  
1 n VAL 99  
1 n SER 100 
1 n LYS 101 
1 n VAL 102 
1 n LEU 103 
1 n LEU 104 
1 n SER 105 
1 n ILE 106 
1 n CYS 107 
1 n SER 108 
1 n LEU 109 
1 n LEU 110 
1 n CYS 111 
1 n ASP 112 
1 n PRO 113 
1 n ASN 114 
1 n PRO 115 
1 n ASP 116 
1 n ASP 117 
1 n PRO 118 
1 n LEU 119 
1 n VAL 120 
1 n PRO 121 
1 n ASP 122 
1 n ILE 123 
1 n ALA 124 
1 n GLN 125 
1 n ILE 126 
1 n TYR 127 
1 n LYS 128 
1 n SER 129 
1 n ASP 130 
1 n LYS 131 
1 n GLU 132 
1 n LYS 133 
1 n TYR 134 
1 n ASN 135 
1 n ARG 136 
1 n HIS 137 
1 n ALA 138 
1 n ARG 139 
1 n GLU 140 
1 n TRP 141 
1 n THR 142 
1 n GLN 143 
1 n LYS 144 
1 n TYR 145 
1 n ALA 146 
1 n MET 147 
2 n MET 1   
2 n GLN 2   
2 n ILE 3   
2 n PHE 4   
2 n VAL 5   
2 n LYS 6   
2 n THR 7   
2 n LEU 8   
2 n THR 9   
2 n GLY 10  
2 n LYS 11  
2 n THR 12  
2 n ILE 13  
2 n THR 14  
2 n LEU 15  
2 n GLU 16  
2 n VAL 17  
2 n GLU 18  
2 n PRO 19  
2 n SER 20  
2 n ASP 21  
2 n THR 22  
2 n ILE 23  
2 n GLU 24  
2 n ASN 25  
2 n VAL 26  
2 n LYS 27  
2 n ALA 28  
2 n LYS 29  
2 n ILE 30  
2 n GLN 31  
2 n CYS 32  
2 n LYS 33  
2 n GLU 34  
2 n GLY 35  
2 n ILE 36  
2 n PRO 37  
2 n PRO 38  
2 n ASP 39  
2 n GLN 40  
2 n GLN 41  
2 n ARG 42  
2 n LEU 43  
2 n ILE 44  
2 n PHE 45  
2 n ALA 46  
2 n GLY 47  
2 n LYS 48  
2 n GLN 49  
2 n LEU 50  
2 n GLU 51  
2 n ASP 52  
2 n GLY 53  
2 n ARG 54  
2 n THR 55  
2 n LEU 56  
2 n SER 57  
2 n ASP 58  
2 n TYR 59  
2 n ASN 60  
2 n ILE 61  
2 n GLN 62  
2 n LYS 63  
2 n GLU 64  
2 n SER 65  
2 n THR 66  
2 n LEU 67  
2 n HIS 68  
2 n LEU 69  
2 n VAL 70  
2 n LEU 71  
2 n ARG 72  
2 n LEU 73  
2 n ARG 74  
2 n GLY 75  
2 n GLY 76  
3 n GLY 1   
3 n SER 2   
3 n THR 3   
3 n LYS 4   
3 n ALA 5   
3 n ASP 6   
3 n ILE 7   
3 n GLU 8   
3 n GLN 9   
3 n LEU 10  
3 n PRO 11  
3 n SER 12  
3 n TYR 13  
3 n ARG 14  
3 n PHE 15  
3 n ASN 16  
3 n PRO 17  
3 n ASN 18  
3 n ASN 19  
3 n HIS 20  
3 n GLN 21  
3 n SER 22  
3 n GLU 23  
3 n GLN 24  
3 n THR 25  
3 n LEU 26  
3 n CYS 27  
3 n VAL 28  
3 n VAL 29  
3 n CYS 30  
3 n MET 31  
3 n CYS 32  
3 n ASP 33  
3 n PHE 34  
3 n GLU 35  
3 n SER 36  
3 n ARG 37  
3 n GLN 38  
3 n LEU 39  
3 n LEU 40  
3 n ARG 41  
3 n VAL 42  
3 n LEU 43  
3 n PRO 44  
3 n CYS 45  
3 n ASN 46  
3 n HIS 47  
3 n GLU 48  
3 n PHE 49  
3 n HIS 50  
3 n ALA 51  
3 n LYS 52  
3 n CYS 53  
3 n VAL 54  
3 n ASP 55  
3 n LYS 56  
3 n TRP 57  
3 n LEU 58  
3 n LYS 59  
3 n ALA 60  
3 n ASN 61  
3 n ARG 62  
3 n THR 63  
3 n CYS 64  
3 n PRO 65  
3 n ILE 66  
3 n CYS 67  
3 n ARG 68  
3 n ALA 69  
3 n ASP 70  
3 n ALA 71  
3 n SER 72  
3 n GLU 73  
3 n VAL 74  
3 n HIS 75  
3 n ARG 76  
3 n ASP 77  
3 n SER 78  
3 n GLU 79  
#
_ma_data.content_type "model coordinates"
_ma_data.id           1
_ma_data.name         Model
#
loop_
_ma_data_ref_db.id
_ma_data_ref_db.location_url
_ma_data_ref_db.name
_ma_data_ref_db.release_date
_ma_data_ref_db.version
1  . mgnify                . 2022_05 
2  . mgnify                . 2022_05 
3  . mgnify                . 2022_05 
4  . small_bfd             . default 
5  . small_bfd             . default 
6  . small_bfd             . default 
7  . uniprot_cluster_annot . 2021_04 
8  . uniprot_cluster_annot . 2021_04 
9  . uniprot_cluster_annot . 2021_04 
10 . uniref90              . 2022_05 
11 . uniref90              . 2022_05 
12 . uniref90              . 2022_05 
#
_ma_model_list.data_id          1
_ma_model_list.model_group_id   1
_ma_model_list.model_group_name "AlphaFold-beta-20231127 (28e42126-6655-453a-b545-38e4d603a8f1 @ 2026-02-19 03:15:25)"
_ma_model_list.model_id         1
_ma_model_list.model_name       "Top ranked model"
_ma_model_list.model_type       "Ab initio model"
_ma_model_list.ordinal_id       1
#
loop_
_ma_protocol_step.method_type
_ma_protocol_step.ordinal_id
_ma_protocol_step.protocol_id
_ma_protocol_step.step_id
"coevolution MSA" 1 1 1 
"template search" 2 1 2 
modeling          3 1 3 
#
loop_
_ma_qa_metric.id
_ma_qa_metric.mode
_ma_qa_metric.name
_ma_qa_metric.software_group_id
_ma_qa_metric.type
1 global pLDDT 1 pLDDT 
2 local  pLDDT 1 pLDDT 
#
_ma_qa_metric_global.metric_id    1
_ma_qa_metric_global.metric_value 90.64
_ma_qa_metric_global.model_id     1
_ma_qa_metric_global.ordinal_id   1
#
_ma_software_group.group_id    1
_ma_software_group.ordinal_id  1
_ma_software_group.software_id 1
#
loop_
_ma_target_entity.data_id
_ma_target_entity.entity_id
_ma_target_entity.origin
1 1 . 
1 2 . 
1 3 . 
#
loop_
_ma_target_entity_instance.asym_id
_ma_target_entity_instance.details
_ma_target_entity_instance.entity_id
A . 1 
B . 2 
C . 3 
#
loop_
_pdbx_data_usage.details
_pdbx_data_usage.id
_pdbx_data_usage.type
_pdbx_data_usage.url
;NON-COMMERCIAL USE ONLY, BY USING THIS FILE YOU AGREE TO THE TERMS OF USE FOUND
AT alphafoldserver.com/output-terms.
;
1 license    ? 
;THE INFORMATION IS NOT INTENDED FOR, HAS NOT BEEN VALIDATED FOR, AND IS NOT
APPROVED FOR CLINICAL USE. IT SHOULD NOT BE USED FOR CLINICAL PURPOSE OR RELIED
ON FOR MEDICAL OR OTHER PROFESSIONAL ADVICE. IT IS THEORETICAL MODELLING ONLY
AND CAUTION SHOULD BE EXERCISED IN ITS USE. IT IS PROVIDED "AS-IS" WITHOUT ANY
WARRANTY OF ANY KIND, WHETHER EXPRESSED OR IMPLIED. NO WARRANTY IS GIVEN THAT
USE OF THE INFORMATION SHALL NOT INFRINGE THE RIGHTS OF ANY THIRD PARTY.
;
2 disclaimer ? 
#
loop_
_pdbx_poly_seq_scheme.asym_id
_pdbx_poly_seq_scheme.auth_seq_num
_pdbx_poly_seq_scheme.entity_id
_pdbx_poly_seq_scheme.hetero
_pdbx_poly_seq_scheme.mon_id
_pdbx_poly_seq_scheme.pdb_ins_code
_pdbx_poly_seq_scheme.pdb_seq_num
_pdbx_poly_seq_scheme.pdb_strand_id
_pdbx_poly_seq_scheme.seq_id
A 1   1 n MET . 1   A 1   
A 2   1 n ALA . 2   A 2   
A 3   1 n LEU . 3   A 3   
A 4   1 n LYS . 4   A 4   
A 5   1 n ARG . 5   A 5   
A 6   1 n ILE . 6   A 6   
A 7   1 n GLN . 7   A 7   
A 8   1 n LYS . 8   A 8   
A 9   1 n GLU . 9   A 9   
A 10  1 n LEU . 10  A 10  
A 11  1 n SER . 11  A 11  
A 12  1 n ASP . 12  A 12  
A 13  1 n LEU . 13  A 13  
A 14  1 n GLN . 14  A 14  
A 15  1 n ARG . 15  A 15  
A 16  1 n ASP . 16  A 16  
A 17  1 n PRO . 17  A 17  
A 18  1 n PRO . 18  A 18  
A 19  1 n ALA . 19  A 19  
A 20  1 n HIS . 20  A 20  
A 21  1 n CYS . 21  A 21  
A 22  1 n SER . 22  A 22  
A 23  1 n ALA . 23  A 23  
A 24  1 n GLY . 24  A 24  
A 25  1 n PRO . 25  A 25  
A 26  1 n VAL . 26  A 26  
A 27  1 n GLY . 27  A 27  
A 28  1 n ASP . 28  A 28  
A 29  1 n ASP . 29  A 29  
A 30  1 n LEU . 30  A 30  
A 31  1 n PHE . 31  A 31  
A 32  1 n HIS . 32  A 32  
A 33  1 n TRP . 33  A 33  
A 34  1 n GLN . 34  A 34  
A 35  1 n ALA . 35  A 35  
A 36  1 n THR . 36  A 36  
A 37  1 n ILE . 37  A 37  
A 38  1 n MET . 38  A 38  
A 39  1 n GLY . 39  A 39  
A 40  1 n PRO . 40  A 40  
A 41  1 n PRO . 41  A 41  
A 42  1 n ASP . 42  A 42  
A 43  1 n SER . 43  A 43  
A 44  1 n ALA . 44  A 44  
A 45  1 n TYR . 45  A 45  
A 46  1 n GLN . 46  A 46  
A 47  1 n GLY . 47  A 47  
A 48  1 n GLY . 48  A 48  
A 49  1 n VAL . 49  A 49  
A 50  1 n PHE . 50  A 50  
A 51  1 n PHE . 51  A 51  
A 52  1 n LEU . 52  A 52  
A 53  1 n THR . 53  A 53  
A 54  1 n VAL . 54  A 54  
A 55  1 n HIS . 55  A 55  
A 56  1 n PHE . 56  A 56  
A 57  1 n PRO . 57  A 57  
A 58  1 n THR . 58  A 58  
A 59  1 n ASP . 59  A 59  
A 60  1 n TYR . 60  A 60  
A 61  1 n PRO . 61  A 61  
A 62  1 n PHE . 62  A 62  
A 63  1 n LYS . 63  A 63  
A 64  1 n PRO . 64  A 64  
A 65  1 n PRO . 65  A 65  
A 66  1 n LYS . 66  A 66  
A 67  1 n ILE . 67  A 67  
A 68  1 n ALA . 68  A 68  
A 69  1 n PHE . 69  A 69  
A 70  1 n THR . 70  A 70  
A 71  1 n THR . 71  A 71  
A 72  1 n LYS . 72  A 72  
A 73  1 n ILE . 73  A 73  
A 74  1 n TYR . 74  A 74  
A 75  1 n HIS . 75  A 75  
A 76  1 n PRO . 76  A 76  
A 77  1 n ASN . 77  A 77  
A 78  1 n ILE . 78  A 78  
A 79  1 n ASN . 79  A 79  
A 80  1 n SER . 80  A 80  
A 81  1 n ASN . 81  A 81  
A 82  1 n GLY . 82  A 82  
A 83  1 n SER . 83  A 83  
A 84  1 n ILE . 84  A 84  
A 85  1 n CYS . 85  A 85  
A 86  1 n LEU . 86  A 86  
A 87  1 n ASP . 87  A 87  
A 88  1 n ILE . 88  A 88  
A 89  1 n LEU . 89  A 89  
A 90  1 n ARG . 90  A 90  
A 91  1 n SER . 91  A 91  
A 92  1 n GLN . 92  A 92  
A 93  1 n TRP . 93  A 93  
A 94  1 n SER . 94  A 94  
A 95  1 n PRO . 95  A 95  
A 96  1 n ALA . 96  A 96  
A 97  1 n LEU . 97  A 97  
A 98  1 n THR . 98  A 98  
A 99  1 n VAL . 99  A 99  
A 100 1 n SER . 100 A 100 
A 101 1 n LYS . 101 A 101 
A 102 1 n VAL . 102 A 102 
A 103 1 n LEU . 103 A 103 
A 104 1 n LEU . 104 A 104 
A 105 1 n SER . 105 A 105 
A 106 1 n ILE . 106 A 106 
A 107 1 n CYS . 107 A 107 
A 108 1 n SER . 108 A 108 
A 109 1 n LEU . 109 A 109 
A 110 1 n LEU . 110 A 110 
A 111 1 n CYS . 111 A 111 
A 112 1 n ASP . 112 A 112 
A 113 1 n PRO . 113 A 113 
A 114 1 n ASN . 114 A 114 
A 115 1 n PRO . 115 A 115 
A 116 1 n ASP . 116 A 116 
A 117 1 n ASP . 117 A 117 
A 118 1 n PRO . 118 A 118 
A 119 1 n LEU . 119 A 119 
A 120 1 n VAL . 120 A 120 
A 121 1 n PRO . 121 A 121 
A 122 1 n ASP . 122 A 122 
A 123 1 n ILE . 123 A 123 
A 124 1 n ALA . 124 A 124 
A 125 1 n GLN . 125 A 125 
A 126 1 n ILE . 126 A 126 
A 127 1 n TYR . 127 A 127 
A 128 1 n LYS . 128 A 128 
A 129 1 n SER . 129 A 129 
A 130 1 n ASP . 130 A 130 
A 131 1 n LYS . 131 A 131 
A 132 1 n GLU . 132 A 132 
A 133 1 n LYS . 133 A 133 
A 134 1 n TYR . 134 A 134 
A 135 1 n ASN . 135 A 135 
A 136 1 n ARG . 136 A 136 
A 137 1 n HIS . 137 A 137 
A 138 1 n ALA . 138 A 138 
A 139 1 n ARG . 139 A 139 
A 140 1 n GLU . 140 A 140 
A 141 1 n TRP . 141 A 141 
A 142 1 n THR . 142 A 142 
A 143 1 n GLN . 143 A 143 
A 144 1 n LYS . 144 A 144 
A 145 1 n TYR . 145 A 145 
A 146 1 n ALA . 146 A 146 
A 147 1 n MET . 147 A 147 
B 1   2 n MET . 1   B 1   
B 2   2 n GLN . 2   B 2   
B 3   2 n ILE . 3   B 3   
B 4   2 n PHE . 4   B 4   
B 5   2 n VAL . 5   B 5   
B 6   2 n LYS . 6   B 6   
B 7   2 n THR . 7   B 7   
B 8   2 n LEU . 8   B 8   
B 9   2 n THR . 9   B 9   
B 10  2 n GLY . 10  B 10  
B 11  2 n LYS . 11  B 11  
B 12  2 n THR . 12  B 12  
B 13  2 n ILE . 13  B 13  
B 14  2 n THR . 14  B 14  
B 15  2 n LEU . 15  B 15  
B 16  2 n GLU . 16  B 16  
B 17  2 n VAL . 17  B 17  
B 18  2 n GLU . 18  B 18  
B 19  2 n PRO . 19  B 19  
B 20  2 n SER . 20  B 20  
B 21  2 n ASP . 21  B 21  
B 22  2 n THR . 22  B 22  
B 23  2 n ILE . 23  B 23  
B 24  2 n GLU . 24  B 24  
B 25  2 n ASN . 25  B 25  
B 26  2 n VAL . 26  B 26  
B 27  2 n LYS . 27  B 27  
B 28  2 n ALA . 28  B 28  
B 29  2 n LYS . 29  B 29  
B 30  2 n ILE . 30  B 30  
B 31  2 n GLN . 31  B 31  
B 32  2 n CYS . 32  B 32  
B 33  2 n LYS . 33  B 33  
B 34  2 n GLU . 34  B 34  
B 35  2 n GLY . 35  B 35  
B 36  2 n ILE . 36  B 36  
B 37  2 n PRO . 37  B 37  
B 38  2 n PRO . 38  B 38  
B 39  2 n ASP . 39  B 39  
B 40  2 n GLN . 40  B 40  
B 41  2 n GLN . 41  B 41  
B 42  2 n ARG . 42  B 42  
B 43  2 n LEU . 43  B 43  
B 44  2 n ILE . 44  B 44  
B 45  2 n PHE . 45  B 45  
B 46  2 n ALA . 46  B 46  
B 47  2 n GLY . 47  B 47  
B 48  2 n LYS . 48  B 48  
B 49  2 n GLN . 49  B 49  
B 50  2 n LEU . 50  B 50  
B 51  2 n GLU . 51  B 51  
B 52  2 n ASP . 52  B 52  
B 53  2 n GLY . 53  B 53  
B 54  2 n ARG . 54  B 54  
B 55  2 n THR . 55  B 55  
B 56  2 n LEU . 56  B 56  
B 57  2 n SER . 57  B 57  
B 58  2 n ASP . 58  B 58  
B 59  2 n TYR . 59  B 59  
B 60  2 n ASN . 60  B 60  
B 61  2 n ILE . 61  B 61  
B 62  2 n GLN . 62  B 62  
B 63  2 n LYS . 63  B 63  
B 64  2 n GLU . 64  B 64  
B 65  2 n SER . 65  B 65  
B 66  2 n THR . 66  B 66  
B 67  2 n LEU . 67  B 67  
B 68  2 n HIS . 68  B 68  
B 69  2 n LEU . 69  B 69  
B 70  2 n VAL . 70  B 70  
B 71  2 n LEU . 71  B 71  
B 72  2 n ARG . 72  B 72  
B 73  2 n LEU . 73  B 73  
B 74  2 n ARG . 74  B 74  
B 75  2 n GLY . 75  B 75  
B 76  2 n GLY . 76  B 76  
C 1   3 n GLY . 1   C 1   
C 2   3 n SER . 2   C 2   
C 3   3 n THR . 3   C 3   
C 4   3 n LYS . 4   C 4   
C 5   3 n ALA . 5   C 5   
C 6   3 n ASP . 6   C 6   
C 7   3 n ILE . 7   C 7   
C 8   3 n GLU . 8   C 8   
C 9   3 n GLN . 9   C 9   
C 10  3 n LEU . 10  C 10  
C 11  3 n PRO . 11  C 11  
C 12  3 n SER . 12  C 12  
C 13  3 n TYR . 13  C 13  
C 14  3 n ARG . 14  C 14  
C 15  3 n PHE . 15  C 15  
C 16  3 n ASN . 16  C 16  
C 17  3 n PRO . 17  C 17  
C 18  3 n ASN . 18  C 18  
C 19  3 n ASN . 19  C 19  
C 20  3 n HIS . 20  C 20  
C 21  3 n GLN . 21  C 21  
C 22  3 n SER . 22  C 22  
C 23  3 n GLU . 23  C 23  
C 24  3 n GLN . 24  C 24  
C 25  3 n THR . 25  C 25  
C 26  3 n LEU . 26  C 26  
C 27  3 n CYS . 27  C 27  
C 28  3 n VAL . 28  C 28  
C 29  3 n VAL . 29  C 29  
C 30  3 n CYS . 30  C 30  
C 31  3 n MET . 31  C 31  
C 32  3 n CYS . 32  C 32  
C 33  3 n ASP . 33  C 33  
C 34  3 n PHE . 34  C 34  
C 35  3 n GLU . 35  C 35  
C 36  3 n SER . 36  C 36  
C 37  3 n ARG . 37  C 37  
C 38  3 n GLN . 38  C 38  
C 39  3 n LEU . 39  C 39  
C 40  3 n LEU . 40  C 40  
C 41  3 n ARG . 41  C 41  
C 42  3 n VAL . 42  C 42  
C 43  3 n LEU . 43  C 43  
C 44  3 n PRO . 44  C 44  
C 45  3 n CYS . 45  C 45  
C 46  3 n ASN . 46  C 46  
C 47  3 n HIS . 47  C 47  
C 48  3 n GLU . 48  C 48  
C 49  3 n PHE . 49  C 49  
C 50  3 n HIS . 50  C 50  
C 51  3 n ALA . 51  C 51  
C 52  3 n LYS . 52  C 52  
C 53  3 n CYS . 53  C 53  
C 54  3 n VAL . 54  C 54  
C 55  3 n ASP . 55  C 55  
C 56  3 n LYS . 56  C 56  
C 57  3 n TRP . 57  C 57  
C 58  3 n LEU . 58  C 58  
C 59  3 n LYS . 59  C 59  
C 60  3 n ALA . 60  C 60  
C 61  3 n ASN . 61  C 61  
C 62  3 n ARG . 62  C 62  
C 63  3 n THR . 63  C 63  
C 64  3 n CYS . 64  C 64  
C 65  3 n PRO . 65  C 65  
C 66  3 n ILE . 66  C 66  
C 67  3 n CYS . 67  C 67  
C 68  3 n ARG . 68  C 68  
C 69  3 n ALA . 69  C 69  
C 70  3 n ASP . 70  C 70  
C 71  3 n ALA . 71  C 71  
C 72  3 n SER . 72  C 72  
C 73  3 n GLU . 73  C 73  
C 74  3 n VAL . 74  C 74  
C 75  3 n HIS . 75  C 75  
C 76  3 n ARG . 76  C 76  
C 77  3 n ASP . 77  C 77  
C 78  3 n SER . 78  C 78  
C 79  3 n GLU . 79  C 79  
#
_software.classification other
_software.date           ?
_software.description    "Structure prediction"
_software.name           AlphaFold
_software.pdbx_ordinal   1
_software.type           package
_software.version        "AlphaFold-beta-20231127 (28e42126-6655-453a-b545-38e4d603a8f1 @ 2026-02-19 03:15:25)"
#
loop_
_struct_asym.entity_id
_struct_asym.id
1 A 
2 B 
3 C 
#
loop_
_atom_site.group_PDB
_atom_site.id
_atom_site.type_symbol
_atom_site.label_atom_id
_atom_site.label_alt_id
_atom_site.label_comp_id
_atom_site.label_asym_id
_atom_site.label_entity_id
_atom_site.label_seq_id
_atom_site.pdbx_PDB_ins_code
_atom_site.Cartn_x
_atom_site.Cartn_y
_atom_site.Cartn_z
_atom_site.occupancy
_atom_site.B_iso_or_equiv
_atom_site.auth_seq_id
_atom_site.auth_asym_id
_atom_site.pdbx_PDB_model_num
ATOM 1    N N   . MET A 1 1   ? -0.528  7.993   21.269  1.00 67.80 1   A 1 
ATOM 2    C CA  . MET A 1 1   ? -0.765  8.131   19.817  1.00 78.24 1   A 1 
ATOM 3    C C   . MET A 1 1   ? -1.192  6.812   19.199  1.00 82.66 1   A 1 
ATOM 4    O O   . MET A 1 1   ? -2.191  6.812   18.513  1.00 80.39 1   A 1 
ATOM 5    C CB  . MET A 1 1   ? 0.447   8.700   19.062  1.00 71.69 1   A 1 
ATOM 6    C CG  . MET A 1 1   ? 0.616   10.194  19.291  1.00 65.80 1   A 1 
ATOM 7    S SD  . MET A 1 1   ? 1.937   10.889  18.266  1.00 62.38 1   A 1 
ATOM 8    C CE  . MET A 1 1   ? 1.996   12.572  18.874  1.00 52.21 1   A 1 
ATOM 9    N N   . ALA A 1 2   ? -0.504  5.701   19.507  1.00 84.53 2   A 1 
ATOM 10   C CA  . ALA A 1 2   ? -0.797  4.380   18.959  1.00 90.84 2   A 1 
ATOM 11   C C   . ALA A 1 2   ? -2.279  4.005   19.065  1.00 94.53 2   A 1 
ATOM 12   O O   . ALA A 1 2   ? -2.903  3.755   18.042  1.00 93.54 2   A 1 
ATOM 13   C CB  . ALA A 1 2   ? 0.087   3.353   19.673  1.00 86.18 2   A 1 
ATOM 14   N N   . LEU A 1 3   ? -2.874  4.076   20.251  1.00 93.94 3   A 1 
ATOM 15   C CA  . LEU A 1 3   ? -4.266  3.672   20.476  1.00 94.77 3   A 1 
ATOM 16   C C   . LEU A 1 3   ? -5.260  4.392   19.556  1.00 95.48 3   A 1 
ATOM 17   O O   . LEU A 1 3   ? -6.074  3.742   18.912  1.00 94.96 3   A 1 
ATOM 18   C CB  . LEU A 1 3   ? -4.614  3.894   21.956  1.00 93.33 3   A 1 
ATOM 19   C CG  . LEU A 1 3   ? -5.999  3.350   22.348  1.00 88.96 3   A 1 
ATOM 20   C CD1 . LEU A 1 3   ? -6.066  1.838   22.194  1.00 84.99 3   A 1 
ATOM 21   C CD2 . LEU A 1 3   ? -6.283  3.699   23.811  1.00 84.66 3   A 1 
ATOM 22   N N   . LYS A 1 4   ? -5.162  5.719   19.423  1.00 95.76 4   A 1 
ATOM 23   C CA  . LYS A 1 4   ? -6.044  6.495   18.535  1.00 95.28 4   A 1 
ATOM 24   C C   . LYS A 1 4   ? -5.881  6.105   17.073  1.00 95.87 4   A 1 
ATOM 25   O O   . LYS A 1 4   ? -6.862  6.040   16.347  1.00 94.83 4   A 1 
ATOM 26   C CB  . LYS A 1 4   ? -5.803  8.007   18.691  1.00 93.83 4   A 1 
ATOM 27   C CG  . LYS A 1 4   ? -6.334  8.569   20.013  1.00 79.25 4   A 1 
ATOM 28   C CD  . LYS A 1 4   ? -6.246  10.101  20.017  1.00 74.80 4   A 1 
ATOM 29   C CE  . LYS A 1 4   ? -6.866  10.674  21.289  1.00 62.32 4   A 1 
ATOM 30   N NZ  . LYS A 1 4   ? -6.951  12.150  21.264  1.00 55.71 4   A 1 
ATOM 31   N N   . ARG A 1 5   ? -4.643  5.847   16.638  1.00 95.91 5   A 1 
ATOM 32   C CA  . ARG A 1 5   ? -4.349  5.391   15.274  1.00 96.53 5   A 1 
ATOM 33   C C   . ARG A 1 5   ? -4.941  4.007   15.019  1.00 97.02 5   A 1 
ATOM 34   O O   . ARG A 1 5   ? -5.610  3.823   14.010  1.00 96.69 5   A 1 
ATOM 35   C CB  . ARG A 1 5   ? -2.829  5.451   15.056  1.00 95.37 5   A 1 
ATOM 36   C CG  . ARG A 1 5   ? -2.371  4.829   13.733  1.00 93.04 5   A 1 
ATOM 37   C CD  . ARG A 1 5   ? -2.903  5.530   12.490  1.00 92.84 5   A 1 
ATOM 38   N NE  . ARG A 1 5   ? -2.521  4.757   11.303  1.00 93.76 5   A 1 
ATOM 39   C CZ  . ARG A 1 5   ? -1.490  4.911   10.495  1.00 95.61 5   A 1 
ATOM 40   N NH1 . ARG A 1 5   ? -0.678  5.917   10.565  1.00 91.18 5   A 1 
ATOM 41   N NH2 . ARG A 1 5   ? -1.261  4.009   9.593   1.00 91.38 5   A 1 
ATOM 42   N N   . ILE A 1 6   ? -4.752  3.073   15.948  1.00 97.19 6   A 1 
ATOM 43   C CA  . ILE A 1 6   ? -5.291  1.708   15.859  1.00 97.30 6   A 1 
ATOM 44   C C   . ILE A 1 6   ? -6.828  1.737   15.808  1.00 97.16 6   A 1 
ATOM 45   O O   . ILE A 1 6   ? -7.417  1.086   14.950  1.00 96.62 6   A 1 
ATOM 46   C CB  . ILE A 1 6   ? -4.769  0.863   17.038  1.00 97.55 6   A 1 
ATOM 47   C CG1 . ILE A 1 6   ? -3.239  0.674   16.939  1.00 97.04 6   A 1 
ATOM 48   C CG2 . ILE A 1 6   ? -5.453  -0.519  17.067  1.00 96.93 6   A 1 
ATOM 49   C CD1 . ILE A 1 6   ? -2.606  0.148   18.233  1.00 95.99 6   A 1 
ATOM 50   N N   . GLN A 1 7   ? -7.472  2.532   16.655  1.00 96.83 7   A 1 
ATOM 51   C CA  . GLN A 1 7   ? -8.927  2.698   16.642  1.00 96.41 7   A 1 
ATOM 52   C C   . GLN A 1 7   ? -9.441  3.253   15.308  1.00 96.09 7   A 1 
ATOM 53   O O   . GLN A 1 7   ? -10.476 2.804   14.817  1.00 95.40 7   A 1 
ATOM 54   C CB  . GLN A 1 7   ? -9.343  3.634   17.775  1.00 95.96 7   A 1 
ATOM 55   C CG  . GLN A 1 7   ? -9.295  2.943   19.139  1.00 90.86 7   A 1 
ATOM 56   C CD  . GLN A 1 7   ? -9.548  3.908   20.303  1.00 87.39 7   A 1 
ATOM 57   O OE1 . GLN A 1 7   ? -9.222  5.079   20.260  1.00 79.82 7   A 1 
ATOM 58   N NE2 . GLN A 1 7   ? -10.113 3.437   21.378  1.00 77.08 7   A 1 
ATOM 59   N N   . LYS A 1 8   ? -8.725  4.210   14.698  1.00 96.29 8   A 1 
ATOM 60   C CA  . LYS A 1 8   ? -9.092  4.746   13.384  1.00 95.72 8   A 1 
ATOM 61   C C   . LYS A 1 8   ? -8.948  3.708   12.282  1.00 95.82 8   A 1 
ATOM 62   O O   . LYS A 1 8   ? -9.855  3.555   11.481  1.00 94.97 8   A 1 
ATOM 63   C CB  . LYS A 1 8   ? -8.289  6.003   13.055  1.00 94.87 8   A 1 
ATOM 64   C CG  . LYS A 1 8   ? -8.832  7.196   13.842  1.00 84.45 8   A 1 
ATOM 65   C CD  . LYS A 1 8   ? -8.186  8.483   13.355  1.00 77.16 8   A 1 
ATOM 66   C CE  . LYS A 1 8   ? -8.967  9.664   13.919  1.00 69.46 8   A 1 
ATOM 67   N NZ  . LYS A 1 8   ? -9.006  10.793  12.950  1.00 61.56 8   A 1 
ATOM 68   N N   . GLU A 1 9   ? -7.846  2.948   12.275  1.00 96.00 9   A 1 
ATOM 69   C CA  . GLU A 1 9   ? -7.673  1.852   11.320  1.00 96.04 9   A 1 
ATOM 70   C C   . GLU A 1 9   ? -8.772  0.801   11.457  1.00 95.81 9   A 1 
ATOM 71   O O   . GLU A 1 9   ? -9.276  0.327   10.441  1.00 95.02 9   A 1 
ATOM 72   C CB  . GLU A 1 9   ? -6.311  1.176   11.499  1.00 96.19 9   A 1 
ATOM 73   C CG  . GLU A 1 9   ? -5.193  2.052   10.950  1.00 95.27 9   A 1 
ATOM 74   C CD  . GLU A 1 9   ? -3.857  1.324   10.865  1.00 96.31 9   A 1 
ATOM 75   O OE1 . GLU A 1 9   ? -2.837  1.957   11.206  1.00 94.58 9   A 1 
ATOM 76   O OE2 . GLU A 1 9   ? -3.820  0.167   10.412  1.00 95.28 9   A 1 
ATOM 77   N N   . LEU A 1 10  ? -9.170  0.461   12.683  1.00 95.96 10  A 1 
ATOM 78   C CA  . LEU A 1 10  ? -10.269 -0.458  12.925  1.00 95.74 10  A 1 
ATOM 79   C C   . LEU A 1 10  ? -11.592 0.078   12.371  1.00 95.37 10  A 1 
ATOM 80   O O   . LEU A 1 10  ? -12.305 -0.641  11.678  1.00 94.51 10  A 1 
ATOM 81   C CB  . LEU A 1 10  ? -10.363 -0.753  14.427  1.00 95.44 10  A 1 
ATOM 82   C CG  . LEU A 1 10  ? -11.497 -1.731  14.801  1.00 93.95 10  A 1 
ATOM 83   C CD1 . LEU A 1 10  ? -11.341 -3.083  14.113  1.00 92.06 10  A 1 
ATOM 84   C CD2 . LEU A 1 10  ? -11.506 -1.940  16.313  1.00 91.55 10  A 1 
ATOM 85   N N   . SER A 1 11  ? -11.894 1.354   12.635  1.00 95.24 11  A 1 
ATOM 86   C CA  . SER A 1 11  ? -13.105 1.998   12.121  1.00 94.66 11  A 1 
ATOM 87   C C   . SER A 1 11  ? -13.126 2.036   10.591  1.00 94.26 11  A 1 
ATOM 88   O O   . SER A 1 11  ? -14.161 1.744   9.989   1.00 92.92 11  A 1 
ATOM 89   C CB  . SER A 1 11  ? -13.207 3.421   12.675  1.00 94.10 11  A 1 
ATOM 90   O OG  . SER A 1 11  ? -14.420 4.027   12.270  1.00 79.66 11  A 1 
ATOM 91   N N   . ASP A 1 12  ? -11.996 2.352   9.953   1.00 94.02 12  A 1 
ATOM 92   C CA  . ASP A 1 12  ? -11.889 2.368   8.494   1.00 92.82 12  A 1 
ATOM 93   C C   . ASP A 1 12  ? -12.025 0.961   7.903   1.00 92.71 12  A 1 
ATOM 94   O O   . ASP A 1 12  ? -12.751 0.782   6.922   1.00 91.16 12  A 1 
ATOM 95   C CB  . ASP A 1 12  ? -10.578 3.034   8.061   1.00 91.34 12  A 1 
ATOM 96   C CG  . ASP A 1 12  ? -10.589 4.570   8.180   1.00 85.20 12  A 1 
ATOM 97   O OD1 . ASP A 1 12  ? -11.687 5.164   8.100   1.00 81.83 12  A 1 
ATOM 98   O OD2 . ASP A 1 12  ? -9.491  5.145   8.275   1.00 80.87 12  A 1 
ATOM 99   N N   . LEU A 1 13  ? -11.412 -0.048  8.525   1.00 93.05 13  A 1 
ATOM 100  C CA  . LEU A 1 13  ? -11.543 -1.455  8.131   1.00 92.21 13  A 1 
ATOM 101  C C   . LEU A 1 13  ? -12.983 -1.960  8.220   1.00 91.72 13  A 1 
ATOM 102  O O   . LEU A 1 13  ? -13.416 -2.704  7.354   1.00 89.42 13  A 1 
ATOM 103  C CB  . LEU A 1 13  ? -10.639 -2.315  9.038   1.00 90.91 13  A 1 
ATOM 104  C CG  . LEU A 1 13  ? -9.305  -2.674  8.363   1.00 87.47 13  A 1 
ATOM 105  C CD1 . LEU A 1 13  ? -8.260  -3.023  9.414   1.00 83.12 13  A 1 
ATOM 106  C CD2 . LEU A 1 13  ? -9.488  -3.878  7.445   1.00 82.19 13  A 1 
ATOM 107  N N   . GLN A 1 14  ? -13.729 -1.561  9.259   1.00 90.84 14  A 1 
ATOM 108  C CA  . GLN A 1 14  ? -15.126 -1.947  9.434   1.00 90.01 14  A 1 
ATOM 109  C C   . GLN A 1 14  ? -16.041 -1.272  8.406   1.00 90.15 14  A 1 
ATOM 110  O O   . GLN A 1 14  ? -17.021 -1.865  7.971   1.00 88.32 14  A 1 
ATOM 111  C CB  . GLN A 1 14  ? -15.576 -1.585  10.851  1.00 89.17 14  A 1 
ATOM 112  C CG  . GLN A 1 14  ? -15.003 -2.543  11.899  1.00 84.65 14  A 1 
ATOM 113  C CD  . GLN A 1 14  ? -15.340 -2.118  13.334  1.00 79.20 14  A 1 
ATOM 114  O OE1 . GLN A 1 14  ? -15.780 -1.018  13.611  1.00 72.47 14  A 1 
ATOM 115  N NE2 . GLN A 1 14  ? -15.148 -2.988  14.294  1.00 69.96 14  A 1 
ATOM 116  N N   . ARG A 1 15  ? -15.718 -0.034  8.023   1.00 90.41 15  A 1 
ATOM 117  C CA  . ARG A 1 15  ? -16.518 0.740   7.065   1.00 89.30 15  A 1 
ATOM 118  C C   . ARG A 1 15  ? -16.248 0.340   5.621   1.00 88.89 15  A 1 
ATOM 119  O O   . ARG A 1 15  ? -17.174 0.312   4.818   1.00 85.87 15  A 1 
ATOM 120  C CB  . ARG A 1 15  ? -16.231 2.230   7.306   1.00 87.72 15  A 1 
ATOM 121  C CG  . ARG A 1 15  ? -17.077 3.132   6.407   1.00 77.72 15  A 1 
ATOM 122  C CD  . ARG A 1 15  ? -16.797 4.610   6.700   1.00 76.00 15  A 1 
ATOM 123  N NE  . ARG A 1 15  ? -15.379 4.946   6.453   1.00 67.62 15  A 1 
ATOM 124  C CZ  . ARG A 1 15  ? -14.819 6.126   6.574   1.00 61.51 15  A 1 
ATOM 125  N NH1 . ARG A 1 15  ? -15.517 7.180   6.869   1.00 55.37 15  A 1 
ATOM 126  N NH2 . ARG A 1 15  ? -13.527 6.265   6.414   1.00 52.78 15  A 1 
ATOM 127  N N   . ASP A 1 16  ? -14.987 0.068   5.289   1.00 87.89 16  A 1 
ATOM 128  C CA  . ASP A 1 16  ? -14.538 -0.247  3.935   1.00 86.53 16  A 1 
ATOM 129  C C   . ASP A 1 16  ? -13.539 -1.428  3.950   1.00 87.04 16  A 1 
ATOM 130  O O   . ASP A 1 16  ? -12.325 -1.248  3.800   1.00 84.16 16  A 1 
ATOM 131  C CB  . ASP A 1 16  ? -13.957 1.022   3.293   1.00 83.36 16  A 1 
ATOM 132  C CG  . ASP A 1 16  ? -13.622 0.840   1.818   1.00 78.62 16  A 1 
ATOM 133  O OD1 . ASP A 1 16  ? -14.138 -0.085  1.153   1.00 75.39 16  A 1 
ATOM 134  O OD2 . ASP A 1 16  ? -12.818 1.634   1.287   1.00 73.59 16  A 1 
ATOM 135  N N   . PRO A 1 17  ? -14.030 -2.656  4.204   1.00 85.11 17  A 1 
ATOM 136  C CA  . PRO A 1 17  ? -13.182 -3.830  4.273   1.00 83.96 17  A 1 
ATOM 137  C C   . PRO A 1 17  ? -12.571 -4.130  2.896   1.00 84.98 17  A 1 
ATOM 138  O O   . PRO A 1 17  ? -13.275 -4.135  1.883   1.00 82.76 17  A 1 
ATOM 139  C CB  . PRO A 1 17  ? -14.080 -4.960  4.782   1.00 81.14 17  A 1 
ATOM 140  C CG  . PRO A 1 17  ? -15.475 -4.533  4.337   1.00 78.30 17  A 1 
ATOM 141  C CD  . PRO A 1 17  ? -15.425 -3.009  4.427   1.00 81.18 17  A 1 
ATOM 142  N N   . PRO A 1 18  ? -11.266 -4.433  2.818   1.00 85.17 18  A 1 
ATOM 143  C CA  . PRO A 1 18  ? -10.642 -4.844  1.574   1.00 84.08 18  A 1 
ATOM 144  C C   . PRO A 1 18  ? -11.157 -6.228  1.138   1.00 85.61 18  A 1 
ATOM 145  O O   . PRO A 1 18  ? -11.396 -7.099  1.959   1.00 82.78 18  A 1 
ATOM 146  C CB  . PRO A 1 18  ? -9.138  -4.841  1.858   1.00 80.30 18  A 1 
ATOM 147  C CG  . PRO A 1 18  ? -9.067  -5.137  3.352   1.00 77.17 18  A 1 
ATOM 148  C CD  . PRO A 1 18  ? -10.318 -4.463  3.911   1.00 79.65 18  A 1 
ATOM 149  N N   . ALA A 1 19  ? -11.274 -6.445  -0.171  1.00 86.04 19  A 1 
ATOM 150  C CA  . ALA A 1 19  ? -11.938 -7.634  -0.725  1.00 84.41 19  A 1 
ATOM 151  C C   . ALA A 1 19  ? -11.296 -8.987  -0.336  1.00 85.34 19  A 1 
ATOM 152  O O   . ALA A 1 19  ? -11.994 -9.975  -0.178  1.00 78.57 19  A 1 
ATOM 153  C CB  . ALA A 1 19  ? -11.977 -7.474  -2.249  1.00 78.87 19  A 1 
ATOM 154  N N   . HIS A 1 20  ? -9.960  -9.012  -0.189  1.00 89.48 20  A 1 
ATOM 155  C CA  . HIS A 1 20  ? -9.211  -10.247 0.047   1.00 91.48 20  A 1 
ATOM 156  C C   . HIS A 1 20  ? -8.594  -10.359 1.445   1.00 93.70 20  A 1 
ATOM 157  O O   . HIS A 1 20  ? -7.812  -11.265 1.705   1.00 92.08 20  A 1 
ATOM 158  C CB  . HIS A 1 20  ? -8.149  -10.417 -1.048  1.00 88.05 20  A 1 
ATOM 159  C CG  . HIS A 1 20  ? -8.755  -10.629 -2.397  1.00 84.30 20  A 1 
ATOM 160  N ND1 . HIS A 1 20  ? -9.409  -11.772 -2.814  1.00 70.91 20  A 1 
ATOM 161  C CD2 . HIS A 1 20  ? -8.836  -9.730  -3.422  1.00 71.03 20  A 1 
ATOM 162  C CE1 . HIS A 1 20  ? -9.873  -11.553 -4.059  1.00 69.59 20  A 1 
ATOM 163  N NE2 . HIS A 1 20  ? -9.548  -10.330 -4.465  1.00 70.57 20  A 1 
ATOM 164  N N   . CYS A 1 21  ? -8.895  -9.417  2.332   1.00 94.04 21  A 1 
ATOM 165  C CA  . CYS A 1 21  ? -8.291  -9.374  3.657   1.00 93.81 21  A 1 
ATOM 166  C C   . CYS A 1 21  ? -9.330  -8.959  4.693   1.00 94.18 21  A 1 
ATOM 167  O O   . CYS A 1 21  ? -10.183 -8.117  4.422   1.00 92.32 21  A 1 
ATOM 168  C CB  . CYS A 1 21  ? -7.108  -8.400  3.664   1.00 91.61 21  A 1 
ATOM 169  S SG  . CYS A 1 21  ? -5.872  -8.799  2.382   1.00 84.28 21  A 1 
ATOM 170  N N   . SER A 1 22  ? -9.213  -9.489  5.915   1.00 95.18 22  A 1 
ATOM 171  C CA  . SER A 1 22  ? -9.942  -8.990  7.073   1.00 95.06 22  A 1 
ATOM 172  C C   . SER A 1 22  ? -9.007  -8.881  8.266   1.00 95.92 22  A 1 
ATOM 173  O O   . SER A 1 22  ? -7.971  -9.545  8.313   1.00 95.46 22  A 1 
ATOM 174  C CB  . SER A 1 22  ? -11.168 -9.867  7.379   1.00 93.06 22  A 1 
ATOM 175  O OG  . SER A 1 22  ? -10.794 -11.084 7.988   1.00 82.73 22  A 1 
ATOM 176  N N   . ALA A 1 23  ? -9.338  -8.021  9.221   1.00 95.70 23  A 1 
ATOM 177  C CA  . ALA A 1 23  ? -8.597  -7.912  10.468  1.00 95.88 23  A 1 
ATOM 178  C C   . ALA A 1 23  ? -9.476  -7.325  11.570  1.00 95.71 23  A 1 
ATOM 179  O O   . ALA A 1 23  ? -10.378 -6.531  11.301  1.00 94.34 23  A 1 
ATOM 180  C CB  . ALA A 1 23  ? -7.341  -7.059  10.251  1.00 95.30 23  A 1 
ATOM 181  N N   . GLY A 1 24  ? -9.179  -7.685  12.809  1.00 95.78 24  A 1 
ATOM 182  C CA  . GLY A 1 24  ? -9.846  -7.133  13.973  1.00 95.86 24  A 1 
ATOM 183  C C   . GLY A 1 24  ? -9.171  -7.547  15.277  1.00 97.10 24  A 1 
ATOM 184  O O   . GLY A 1 24  ? -8.402  -8.513  15.292  1.00 96.79 24  A 1 
ATOM 185  N N   . PRO A 1 25  ? -9.455  -6.834  16.381  1.00 96.65 25  A 1 
ATOM 186  C CA  . PRO A 1 25  ? -8.906  -7.141  17.693  1.00 96.73 25  A 1 
ATOM 187  C C   . PRO A 1 25  ? -9.267  -8.549  18.168  1.00 96.64 25  A 1 
ATOM 188  O O   . PRO A 1 25  ? -10.359 -9.057  17.899  1.00 95.26 25  A 1 
ATOM 189  C CB  . PRO A 1 25  ? -9.466  -6.083  18.643  1.00 95.92 25  A 1 
ATOM 190  C CG  . PRO A 1 25  ? -9.822  -4.927  17.721  1.00 93.66 25  A 1 
ATOM 191  C CD  . PRO A 1 25  ? -10.257 -5.634  16.439  1.00 96.04 25  A 1 
ATOM 192  N N   . VAL A 1 26  ? -8.348  -9.156  18.921  1.00 95.90 26  A 1 
ATOM 193  C CA  . VAL A 1 26  ? -8.606  -10.383 19.669  1.00 94.92 26  A 1 
ATOM 194  C C   . VAL A 1 26  ? -9.095  -9.989  21.063  1.00 93.20 26  A 1 
ATOM 195  O O   . VAL A 1 26  ? -8.322  -9.497  21.886  1.00 84.85 26  A 1 
ATOM 196  C CB  . VAL A 1 26  ? -7.355  -11.276 19.739  1.00 92.83 26  A 1 
ATOM 197  C CG1 . VAL A 1 26  ? -7.651  -12.576 20.489  1.00 84.34 26  A 1 
ATOM 198  C CG2 . VAL A 1 26  ? -6.867  -11.652 18.334  1.00 86.17 26  A 1 
ATOM 199  N N   . GLY A 1 27  ? -10.376 -10.203 21.316  1.00 92.63 27  A 1 
ATOM 200  C CA  . GLY A 1 27  ? -11.001 -9.757  22.558  1.00 91.59 27  A 1 
ATOM 201  C C   . GLY A 1 27  ? -10.936 -8.229  22.709  1.00 92.35 27  A 1 
ATOM 202  O O   . GLY A 1 27  ? -11.181 -7.500  21.746  1.00 88.32 27  A 1 
ATOM 203  N N   . ASP A 1 28  ? -10.559 -7.767  23.909  1.00 92.45 28  A 1 
ATOM 204  C CA  . ASP A 1 28  ? -10.510 -6.341  24.252  1.00 92.26 28  A 1 
ATOM 205  C C   . ASP A 1 28  ? -9.120  -5.719  24.046  1.00 92.76 28  A 1 
ATOM 206  O O   . ASP A 1 28  ? -8.927  -4.517  24.251  1.00 88.76 28  A 1 
ATOM 207  C CB  . ASP A 1 28  ? -11.011 -6.147  25.689  1.00 89.39 28  A 1 
ATOM 208  C CG  . ASP A 1 28  ? -12.460 -6.607  25.892  1.00 81.31 28  A 1 
ATOM 209  O OD1 . ASP A 1 28  ? -13.276 -6.419  24.965  1.00 73.95 28  A 1 
ATOM 210  O OD2 . ASP A 1 28  ? -12.740 -7.142  26.985  1.00 74.66 28  A 1 
ATOM 211  N N   . ASP A 1 29  ? -8.121  -6.508  23.629  1.00 93.74 29  A 1 
ATOM 212  C CA  . ASP A 1 29  ? -6.769  -6.003  23.385  1.00 94.26 29  A 1 
ATOM 213  C C   . ASP A 1 29  ? -6.646  -5.395  21.983  1.00 95.27 29  A 1 
ATOM 214  O O   . ASP A 1 29  ? -6.378  -6.064  20.984  1.00 94.20 29  A 1 
ATOM 215  C CB  . ASP A 1 29  ? -5.697  -7.068  23.658  1.00 92.57 29  A 1 
ATOM 216  C CG  . ASP A 1 29  ? -4.274  -6.487  23.534  1.00 92.05 29  A 1 
ATOM 217  O OD1 . ASP A 1 29  ? -4.138  -5.252  23.351  1.00 89.55 29  A 1 
ATOM 218  O OD2 . ASP A 1 29  ? -3.304  -7.269  23.621  1.00 87.74 29  A 1 
ATOM 219  N N   . LEU A 1 30  ? -6.764  -4.070  21.921  1.00 96.20 30  A 1 
ATOM 220  C CA  . LEU A 1 30  ? -6.603  -3.326  20.677  1.00 96.46 30  A 1 
ATOM 221  C C   . LEU A 1 30  ? -5.178  -3.381  20.091  1.00 97.14 30  A 1 
ATOM 222  O O   . LEU A 1 30  ? -4.998  -3.008  18.930  1.00 96.32 30  A 1 
ATOM 223  C CB  . LEU A 1 30  ? -7.033  -1.863  20.900  1.00 94.94 30  A 1 
ATOM 224  C CG  . LEU A 1 30  ? -8.553  -1.687  21.098  1.00 89.22 30  A 1 
ATOM 225  C CD1 . LEU A 1 30  ? -8.847  -0.235  21.473  1.00 83.77 30  A 1 
ATOM 226  C CD2 . LEU A 1 30  ? -9.337  -2.002  19.825  1.00 82.98 30  A 1 
ATOM 227  N N   . PHE A 1 31  ? -4.173  -3.831  20.852  1.00 97.37 31  A 1 
ATOM 228  C CA  . PHE A 1 31  ? -2.800  -3.989  20.359  1.00 97.56 31  A 1 
ATOM 229  C C   . PHE A 1 31  ? -2.540  -5.376  19.758  1.00 97.77 31  A 1 
ATOM 230  O O   . PHE A 1 31  ? -1.500  -5.573  19.120  1.00 97.30 31  A 1 
ATOM 231  C CB  . PHE A 1 31  ? -1.797  -3.665  21.464  1.00 97.04 31  A 1 
ATOM 232  C CG  . PHE A 1 31  ? -1.689  -2.191  21.768  1.00 96.66 31  A 1 
ATOM 233  C CD1 . PHE A 1 31  ? -0.666  -1.422  21.179  1.00 94.98 31  A 1 
ATOM 234  C CD2 . PHE A 1 31  ? -2.617  -1.559  22.612  1.00 94.83 31  A 1 
ATOM 235  C CE1 . PHE A 1 31  ? -0.564  -0.052  21.440  1.00 93.77 31  A 1 
ATOM 236  C CE2 . PHE A 1 31  ? -2.531  -0.186  22.872  1.00 93.74 31  A 1 
ATOM 237  C CZ  . PHE A 1 31  ? -1.501  0.569   22.282  1.00 94.49 31  A 1 
ATOM 238  N N   . HIS A 1 32  ? -3.462  -6.320  19.910  1.00 97.76 32  A 1 
ATOM 239  C CA  . HIS A 1 32  ? -3.365  -7.655  19.337  1.00 97.92 32  A 1 
ATOM 240  C C   . HIS A 1 32  ? -4.563  -7.928  18.435  1.00 97.81 32  A 1 
ATOM 241  O O   . HIS A 1 32  ? -5.703  -8.009  18.892  1.00 97.36 32  A 1 
ATOM 242  C CB  . HIS A 1 32  ? -3.250  -8.690  20.462  1.00 97.41 32  A 1 
ATOM 243  C CG  . HIS A 1 32  ? -3.134  -10.110 19.997  1.00 90.27 32  A 1 
ATOM 244  N ND1 . HIS A 1 32  ? -3.495  -11.215 20.750  1.00 77.58 32  A 1 
ATOM 245  C CD2 . HIS A 1 32  ? -2.662  -10.595 18.805  1.00 78.28 32  A 1 
ATOM 246  C CE1 . HIS A 1 32  ? -3.242  -12.312 20.031  1.00 78.33 32  A 1 
ATOM 247  N NE2 . HIS A 1 32  ? -2.743  -11.976 18.832  1.00 80.04 32  A 1 
ATOM 248  N N   . TRP A 1 33  ? -4.314  -8.094  17.150  1.00 98.15 33  A 1 
ATOM 249  C CA  . TRP A 1 33  ? -5.342  -8.392  16.169  1.00 98.21 33  A 1 
ATOM 250  C C   . TRP A 1 33  ? -5.129  -9.773  15.556  1.00 98.35 33  A 1 
ATOM 251  O O   . TRP A 1 33  ? -4.005  -10.238 15.379  1.00 97.93 33  A 1 
ATOM 252  C CB  . TRP A 1 33  ? -5.396  -7.306  15.084  1.00 97.96 33  A 1 
ATOM 253  C CG  . TRP A 1 33  ? -5.851  -5.931  15.492  1.00 97.76 33  A 1 
ATOM 254  C CD1 . TRP A 1 33  ? -5.821  -5.399  16.726  1.00 97.06 33  A 1 
ATOM 255  C CD2 . TRP A 1 33  ? -6.384  -4.889  14.622  1.00 97.51 33  A 1 
ATOM 256  N NE1 . TRP A 1 33  ? -6.301  -4.092  16.692  1.00 96.66 33  A 1 
ATOM 257  C CE2 . TRP A 1 33  ? -6.647  -3.736  15.420  1.00 96.93 33  A 1 
ATOM 258  C CE3 . TRP A 1 33  ? -6.658  -4.802  13.240  1.00 96.86 33  A 1 
ATOM 259  C CZ2 . TRP A 1 33  ? -7.156  -2.547  14.858  1.00 95.99 33  A 1 
ATOM 260  C CZ3 . TRP A 1 33  ? -7.168  -3.612  12.683  1.00 95.88 33  A 1 
ATOM 261  C CH2 . TRP A 1 33  ? -7.405  -2.502  13.496  1.00 95.58 33  A 1 
ATOM 262  N N   . GLN A 1 34  ? -6.235  -10.392 15.161  1.00 97.86 34  A 1 
ATOM 263  C CA  . GLN A 1 34  ? -6.250  -11.494 14.213  1.00 97.56 34  A 1 
ATOM 264  C C   . GLN A 1 34  ? -6.600  -10.943 12.836  1.00 97.46 34  A 1 
ATOM 265  O O   . GLN A 1 34  ? -7.419  -10.034 12.703  1.00 96.62 34  A 1 
ATOM 266  C CB  . GLN A 1 34  ? -7.228  -12.556 14.702  1.00 96.70 34  A 1 
ATOM 267  C CG  . GLN A 1 34  ? -7.097  -13.863 13.899  1.00 84.45 34  A 1 
ATOM 268  C CD  . GLN A 1 34  ? -7.930  -15.001 14.503  1.00 77.25 34  A 1 
ATOM 269  O OE1 . GLN A 1 34  ? -8.708  -14.831 15.429  1.00 69.09 34  A 1 
ATOM 270  N NE2 . GLN A 1 34  ? -7.799  -16.203 14.006  1.00 65.57 34  A 1 
ATOM 271  N N   . ALA A 1 35  ? -5.974  -11.496 11.801  1.00 97.40 35  A 1 
ATOM 272  C CA  . ALA A 1 35  ? -6.258  -11.149 10.421  1.00 97.45 35  A 1 
ATOM 273  C C   . ALA A 1 35  ? -6.426  -12.401 9.565   1.00 97.76 35  A 1 
ATOM 274  O O   . ALA A 1 35  ? -5.939  -13.479 9.909   1.00 97.60 35  A 1 
ATOM 275  C CB  . ALA A 1 35  ? -5.153  -10.226 9.904   1.00 96.88 35  A 1 
ATOM 276  N N   . THR A 1 36  ? -7.095  -12.239 8.435   1.00 97.40 36  A 1 
ATOM 277  C CA  . THR A 1 36  ? -7.175  -13.259 7.391   1.00 97.36 36  A 1 
ATOM 278  C C   . THR A 1 36  ? -6.779  -12.673 6.047   1.00 97.34 36  A 1 
ATOM 279  O O   . THR A 1 36  ? -7.061  -11.515 5.753   1.00 96.48 36  A 1 
ATOM 280  C CB  . THR A 1 36  ? -8.558  -13.928 7.304   1.00 96.22 36  A 1 
ATOM 281  O OG1 . THR A 1 36  ? -9.540  -13.023 6.866   1.00 84.80 36  A 1 
ATOM 282  C CG2 . THR A 1 36  ? -9.029  -14.514 8.629   1.00 82.45 36  A 1 
ATOM 283  N N   . ILE A 1 37  ? -6.124  -13.494 5.236   1.00 97.96 37  A 1 
ATOM 284  C CA  . ILE A 1 37  ? -5.850  -13.231 3.828   1.00 98.05 37  A 1 
ATOM 285  C C   . ILE A 1 37  ? -6.442  -14.377 3.025   1.00 98.22 37  A 1 
ATOM 286  O O   . ILE A 1 37  ? -6.177  -15.544 3.316   1.00 98.02 37  A 1 
ATOM 287  C CB  . ILE A 1 37  ? -4.331  -13.061 3.586   1.00 97.59 37  A 1 
ATOM 288  C CG1 . ILE A 1 37  ? -3.839  -11.751 4.238   1.00 94.61 37  A 1 
ATOM 289  C CG2 . ILE A 1 37  ? -4.012  -13.071 2.083   1.00 94.13 37  A 1 
ATOM 290  C CD1 . ILE A 1 37  ? -2.316  -11.555 4.175   1.00 94.41 37  A 1 
ATOM 291  N N   . MET A 1 38  ? -7.228  -14.053 2.005   1.00 97.91 38  A 1 
ATOM 292  C CA  . MET A 1 38  ? -7.700  -15.036 1.038   1.00 97.80 38  A 1 
ATOM 293  C C   . MET A 1 38  ? -6.648  -15.214 -0.051  1.00 98.06 38  A 1 
ATOM 294  O O   . MET A 1 38  ? -6.088  -14.240 -0.555  1.00 97.52 38  A 1 
ATOM 295  C CB  . MET A 1 38  ? -9.045  -14.611 0.446   1.00 96.97 38  A 1 
ATOM 296  C CG  . MET A 1 38  ? -10.141 -14.541 1.517   1.00 91.01 38  A 1 
ATOM 297  S SD  . MET A 1 38  ? -11.791 -14.154 0.884   1.00 80.81 38  A 1 
ATOM 298  C CE  . MET A 1 38  ? -12.162 -15.659 -0.041  1.00 67.72 38  A 1 
ATOM 299  N N   . GLY A 1 39  ? -6.378  -16.471 -0.427  1.00 98.06 39  A 1 
ATOM 300  C CA  . GLY A 1 39  ? -5.475  -16.775 -1.528  1.00 98.08 39  A 1 
ATOM 301  C C   . GLY A 1 39  ? -5.959  -16.121 -2.824  1.00 97.84 39  A 1 
ATOM 302  O O   . GLY A 1 39  ? -7.141  -16.235 -3.155  1.00 97.10 39  A 1 
ATOM 303  N N   . PRO A 1 40  ? -5.072  -15.435 -3.575  1.00 97.66 40  A 1 
ATOM 304  C CA  . PRO A 1 40  ? -5.479  -14.748 -4.796  1.00 97.36 40  A 1 
ATOM 305  C C   . PRO A 1 40  ? -6.111  -15.707 -5.811  1.00 97.33 40  A 1 
ATOM 306  O O   . PRO A 1 40  ? -5.633  -16.836 -5.964  1.00 96.68 40  A 1 
ATOM 307  C CB  . PRO A 1 40  ? -4.207  -14.104 -5.359  1.00 96.51 40  A 1 
ATOM 308  C CG  . PRO A 1 40  ? -3.308  -13.958 -4.137  1.00 94.83 40  A 1 
ATOM 309  C CD  . PRO A 1 40  ? -3.682  -15.163 -3.278  1.00 97.03 40  A 1 
ATOM 310  N N   . PRO A 1 41  ? -7.158  -15.275 -6.540  1.00 96.23 41  A 1 
ATOM 311  C CA  . PRO A 1 41  ? -7.736  -16.091 -7.604  1.00 95.38 41  A 1 
ATOM 312  C C   . PRO A 1 41  ? -6.697  -16.394 -8.690  1.00 95.10 41  A 1 
ATOM 313  O O   . PRO A 1 41  ? -5.724  -15.653 -8.864  1.00 92.62 41  A 1 
ATOM 314  C CB  . PRO A 1 41  ? -8.927  -15.283 -8.136  1.00 93.60 41  A 1 
ATOM 315  C CG  . PRO A 1 41  ? -8.540  -13.839 -7.826  1.00 90.41 41  A 1 
ATOM 316  C CD  . PRO A 1 41  ? -7.773  -13.963 -6.512  1.00 94.50 41  A 1 
ATOM 317  N N   . ASP A 1 42  ? -6.865  -17.485 -9.406  1.00 94.70 42  A 1 
ATOM 318  C CA  . ASP A 1 42  ? -5.935  -17.953 -10.438 1.00 94.27 42  A 1 
ATOM 319  C C   . ASP A 1 42  ? -4.480  -18.072 -9.959  1.00 94.94 42  A 1 
ATOM 320  O O   . ASP A 1 42  ? -3.522  -17.753 -10.670 1.00 92.59 42  A 1 
ATOM 321  C CB  . ASP A 1 42  ? -6.085  -17.133 -11.731 1.00 92.49 42  A 1 
ATOM 322  C CG  . ASP A 1 42  ? -7.535  -17.027 -12.190 1.00 85.24 42  A 1 
ATOM 323  O OD1 . ASP A 1 42  ? -8.230  -18.065 -12.117 1.00 80.60 42  A 1 
ATOM 324  O OD2 . ASP A 1 42  ? -7.924  -15.908 -12.575 1.00 78.16 42  A 1 
ATOM 325  N N   . SER A 1 43  ? -4.299  -18.527 -8.716  1.00 96.18 43  A 1 
ATOM 326  C CA  . SER A 1 43  ? -3.004  -18.805 -8.106  1.00 96.69 43  A 1 
ATOM 327  C C   . SER A 1 43  ? -2.984  -20.176 -7.448  1.00 97.49 43  A 1 
ATOM 328  O O   . SER A 1 43  ? -4.013  -20.812 -7.252  1.00 97.18 43  A 1 
ATOM 329  C CB  . SER A 1 43  ? -2.653  -17.701 -7.102  1.00 96.20 43  A 1 
ATOM 330  O OG  . SER A 1 43  ? -3.349  -17.900 -5.885  1.00 95.68 43  A 1 
ATOM 331  N N   . ALA A 1 44  ? -1.796  -20.630 -7.062  1.00 97.34 44  A 1 
ATOM 332  C CA  . ALA A 1 44  ? -1.654  -21.863 -6.294  1.00 97.70 44  A 1 
ATOM 333  C C   . ALA A 1 44  ? -2.327  -21.804 -4.913  1.00 98.26 44  A 1 
ATOM 334  O O   . ALA A 1 44  ? -2.605  -22.850 -4.330  1.00 97.81 44  A 1 
ATOM 335  C CB  . ALA A 1 44  ? -0.157  -22.168 -6.175  1.00 97.03 44  A 1 
ATOM 336  N N   . TYR A 1 45  ? -2.611  -20.605 -4.412  1.00 98.37 45  A 1 
ATOM 337  C CA  . TYR A 1 45  ? -3.223  -20.353 -3.109  1.00 98.54 45  A 1 
ATOM 338  C C   . TYR A 1 45  ? -4.741  -20.133 -3.183  1.00 98.55 45  A 1 
ATOM 339  O O   . TYR A 1 45  ? -5.376  -19.920 -2.147  1.00 98.15 45  A 1 
ATOM 340  C CB  . TYR A 1 45  ? -2.527  -19.152 -2.466  1.00 98.47 45  A 1 
ATOM 341  C CG  . TYR A 1 45  ? -1.019  -19.255 -2.433  1.00 98.48 45  A 1 
ATOM 342  C CD1 . TYR A 1 45  ? -0.381  -20.078 -1.485  1.00 97.96 45  A 1 
ATOM 343  C CD2 . TYR A 1 45  ? -0.238  -18.563 -3.381  1.00 97.89 45  A 1 
ATOM 344  C CE1 . TYR A 1 45  ? 1.009   -20.214 -1.475  1.00 97.53 45  A 1 
ATOM 345  C CE2 . TYR A 1 45  ? 1.157   -18.693 -3.380  1.00 97.48 45  A 1 
ATOM 346  C CZ  . TYR A 1 45  ? 1.786   -19.518 -2.428  1.00 97.83 45  A 1 
ATOM 347  O OH  . TYR A 1 45  ? 3.148   -19.642 -2.420  1.00 96.87 45  A 1 
ATOM 348  N N   . GLN A 1 46  ? -5.336  -20.174 -4.380  1.00 97.98 46  A 1 
ATOM 349  C CA  . GLN A 1 46  ? -6.760  -19.933 -4.590  1.00 97.80 46  A 1 
ATOM 350  C C   . GLN A 1 46  ? -7.618  -20.844 -3.706  1.00 98.03 46  A 1 
ATOM 351  O O   . GLN A 1 46  ? -7.377  -22.043 -3.611  1.00 97.39 46  A 1 
ATOM 352  C CB  . GLN A 1 46  ? -7.097  -20.132 -6.073  1.00 96.67 46  A 1 
ATOM 353  C CG  . GLN A 1 46  ? -8.593  -19.939 -6.380  1.00 93.79 46  A 1 
ATOM 354  C CD  . GLN A 1 46  ? -8.914  -20.054 -7.874  1.00 90.67 46  A 1 
ATOM 355  O OE1 . GLN A 1 46  ? -8.045  -20.111 -8.724  1.00 83.20 46  A 1 
ATOM 356  N NE2 . GLN A 1 46  ? -10.171 -20.084 -8.242  1.00 78.65 46  A 1 
ATOM 357  N N   . GLY A 1 47  ? -8.645  -20.244 -3.099  1.00 97.95 47  A 1 
ATOM 358  C CA  . GLY A 1 47  ? -9.565  -20.928 -2.194  1.00 97.87 47  A 1 
ATOM 359  C C   . GLY A 1 47  ? -9.060  -21.058 -0.758  1.00 98.17 47  A 1 
ATOM 360  O O   . GLY A 1 47  ? -9.850  -21.341 0.131   1.00 97.24 47  A 1 
ATOM 361  N N   . GLY A 1 48  ? -7.762  -20.826 -0.516  1.00 98.32 48  A 1 
ATOM 362  C CA  . GLY A 1 48  ? -7.205  -20.838 0.823   1.00 98.33 48  A 1 
ATOM 363  C C   . GLY A 1 48  ? -7.577  -19.602 1.637   1.00 98.43 48  A 1 
ATOM 364  O O   . GLY A 1 48  ? -7.596  -18.483 1.121   1.00 97.99 48  A 1 
ATOM 365  N N   . VAL A 1 49  ? -7.815  -19.814 2.935   1.00 98.57 49  A 1 
ATOM 366  C CA  . VAL A 1 49  ? -7.981  -18.758 3.934   1.00 98.49 49  A 1 
ATOM 367  C C   . VAL A 1 49  ? -6.834  -18.857 4.931   1.00 98.65 49  A 1 
ATOM 368  O O   . VAL A 1 49  ? -6.740  -19.807 5.716   1.00 98.34 49  A 1 
ATOM 369  C CB  . VAL A 1 49  ? -9.343  -18.840 4.639   1.00 97.81 49  A 1 
ATOM 370  C CG1 . VAL A 1 49  ? -9.511  -17.678 5.621   1.00 94.84 49  A 1 
ATOM 371  C CG2 . VAL A 1 49  ? -10.498 -18.782 3.634   1.00 95.50 49  A 1 
ATOM 372  N N   . PHE A 1 50  ? -5.935  -17.882 4.894   1.00 98.61 50  A 1 
ATOM 373  C CA  . PHE A 1 50  ? -4.739  -17.846 5.722   1.00 98.62 50  A 1 
ATOM 374  C C   . PHE A 1 50  ? -4.956  -16.908 6.904   1.00 98.69 50  A 1 
ATOM 375  O O   . PHE A 1 50  ? -5.243  -15.736 6.719   1.00 98.36 50  A 1 
ATOM 376  C CB  . PHE A 1 50  ? -3.534  -17.412 4.881   1.00 98.65 50  A 1 
ATOM 377  C CG  . PHE A 1 50  ? -3.264  -18.319 3.704   1.00 98.68 50  A 1 
ATOM 378  C CD1 . PHE A 1 50  ? -2.455  -19.458 3.851   1.00 98.43 50  A 1 
ATOM 379  C CD2 . PHE A 1 50  ? -3.865  -18.048 2.460   1.00 98.45 50  A 1 
ATOM 380  C CE1 . PHE A 1 50  ? -2.253  -20.329 2.773   1.00 98.21 50  A 1 
ATOM 381  C CE2 . PHE A 1 50  ? -3.671  -18.922 1.379   1.00 98.21 50  A 1 
ATOM 382  C CZ  . PHE A 1 50  ? -2.870  -20.061 1.534   1.00 98.33 50  A 1 
ATOM 383  N N   . PHE A 1 51  ? -4.788  -17.424 8.114   1.00 98.56 51  A 1 
ATOM 384  C CA  . PHE A 1 51  ? -4.865  -16.644 9.340   1.00 98.59 51  A 1 
ATOM 385  C C   . PHE A 1 51  ? -3.505  -16.063 9.697   1.00 98.69 51  A 1 
ATOM 386  O O   . PHE A 1 51  ? -2.466  -16.698 9.512   1.00 98.39 51  A 1 
ATOM 387  C CB  . PHE A 1 51  ? -5.442  -17.499 10.477  1.00 98.32 51  A 1 
ATOM 388  C CG  . PHE A 1 51  ? -6.884  -17.891 10.259  1.00 97.76 51  A 1 
ATOM 389  C CD1 . PHE A 1 51  ? -7.918  -17.112 10.806  1.00 95.47 51  A 1 
ATOM 390  C CD2 . PHE A 1 51  ? -7.211  -19.033 9.497   1.00 95.08 51  A 1 
ATOM 391  C CE1 . PHE A 1 51  ? -9.265  -17.465 10.595  1.00 93.80 51  A 1 
ATOM 392  C CE2 . PHE A 1 51  ? -8.552  -19.381 9.280   1.00 93.43 51  A 1 
ATOM 393  C CZ  . PHE A 1 51  ? -9.583  -18.596 9.831   1.00 94.34 51  A 1 
ATOM 394  N N   . LEU A 1 52  ? -3.521  -14.838 10.224  1.00 98.60 52  A 1 
ATOM 395  C CA  . LEU A 1 52  ? -2.354  -14.112 10.694  1.00 98.64 52  A 1 
ATOM 396  C C   . LEU A 1 52  ? -2.612  -13.508 12.071  1.00 98.51 52  A 1 
ATOM 397  O O   . LEU A 1 52  ? -3.748  -13.199 12.430  1.00 98.16 52  A 1 
ATOM 398  C CB  . LEU A 1 52  ? -1.937  -13.007 9.702   1.00 98.46 52  A 1 
ATOM 399  C CG  . LEU A 1 52  ? -1.622  -13.484 8.267   1.00 97.80 52  A 1 
ATOM 400  C CD1 . LEU A 1 52  ? -2.837  -13.361 7.343   1.00 96.01 52  A 1 
ATOM 401  C CD2 . LEU A 1 52  ? -0.505  -12.635 7.670   1.00 96.16 52  A 1 
ATOM 402  N N   . THR A 1 53  ? -1.541  -13.275 12.814  1.00 98.56 53  A 1 
ATOM 403  C CA  . THR A 1 53  ? -1.548  -12.447 14.022  1.00 98.49 53  A 1 
ATOM 404  C C   . THR A 1 53  ? -0.871  -11.113 13.728  1.00 98.42 53  A 1 
ATOM 405  O O   . THR A 1 53  ? 0.138   -11.054 13.022  1.00 98.09 53  A 1 
ATOM 406  C CB  . THR A 1 53  ? -0.871  -13.145 15.203  1.00 97.79 53  A 1 
ATOM 407  O OG1 . THR A 1 53  ? 0.445   -13.548 14.879  1.00 87.10 53  A 1 
ATOM 408  C CG2 . THR A 1 53  ? -1.640  -14.384 15.644  1.00 88.13 53  A 1 
ATOM 409  N N   . VAL A 1 54  ? -1.424  -10.047 14.298  1.00 98.41 54  A 1 
ATOM 410  C CA  . VAL A 1 54  ? -0.906  -8.687  14.198  1.00 98.36 54  A 1 
ATOM 411  C C   . VAL A 1 54  ? -0.709  -8.146  15.608  1.00 98.47 54  A 1 
ATOM 412  O O   . VAL A 1 54  ? -1.667  -8.037  16.373  1.00 98.11 54  A 1 
ATOM 413  C CB  . VAL A 1 54  ? -1.864  -7.777  13.408  1.00 98.01 54  A 1 
ATOM 414  C CG1 . VAL A 1 54  ? -1.302  -6.368  13.259  1.00 97.33 54  A 1 
ATOM 415  C CG2 . VAL A 1 54  ? -2.165  -8.327  12.005  1.00 97.31 54  A 1 
ATOM 416  N N   . HIS A 1 55  ? 0.527   -7.791  15.956  1.00 98.16 55  A 1 
ATOM 417  C CA  . HIS A 1 55  ? 0.869   -7.152  17.219  1.00 98.11 55  A 1 
ATOM 418  C C   . HIS A 1 55  ? 1.404   -5.748  16.964  1.00 98.09 55  A 1 
ATOM 419  O O   . HIS A 1 55  ? 2.422   -5.576  16.291  1.00 97.73 55  A 1 
ATOM 420  C CB  . HIS A 1 55  ? 1.876   -8.006  17.989  1.00 97.85 55  A 1 
ATOM 421  C CG  . HIS A 1 55  ? 1.331   -9.339  18.426  1.00 90.24 55  A 1 
ATOM 422  N ND1 . HIS A 1 55  ? 1.334   -10.499 17.686  1.00 74.82 55  A 1 
ATOM 423  C CD2 . HIS A 1 55  ? 0.754   -9.634  19.629  1.00 75.15 55  A 1 
ATOM 424  C CE1 . HIS A 1 55  ? 0.780   -11.467 18.429  1.00 77.85 55  A 1 
ATOM 425  N NE2 . HIS A 1 55  ? 0.417   -10.981 19.622  1.00 78.97 55  A 1 
ATOM 426  N N   . PHE A 1 56  ? 0.726   -4.743  17.501  1.00 98.20 56  A 1 
ATOM 427  C CA  . PHE A 1 56  ? 1.142   -3.357  17.385  1.00 98.22 56  A 1 
ATOM 428  C C   . PHE A 1 56  ? 2.180   -3.007  18.458  1.00 98.28 56  A 1 
ATOM 429  O O   . PHE A 1 56  ? 1.960   -3.287  19.644  1.00 97.75 56  A 1 
ATOM 430  C CB  . PHE A 1 56  ? -0.069  -2.435  17.476  1.00 97.94 56  A 1 
ATOM 431  C CG  . PHE A 1 56  ? -1.059  -2.630  16.355  1.00 97.99 56  A 1 
ATOM 432  C CD1 . PHE A 1 56  ? -0.884  -1.951  15.137  1.00 97.26 56  A 1 
ATOM 433  C CD2 . PHE A 1 56  ? -2.165  -3.479  16.519  1.00 97.15 56  A 1 
ATOM 434  C CE1 . PHE A 1 56  ? -1.827  -2.101  14.110  1.00 96.60 56  A 1 
ATOM 435  C CE2 . PHE A 1 56  ? -3.107  -3.631  15.502  1.00 96.52 56  A 1 
ATOM 436  C CZ  . PHE A 1 56  ? -2.946  -2.929  14.299  1.00 96.89 56  A 1 
ATOM 437  N N   . PRO A 1 57  ? 3.294   -2.350  18.095  1.00 97.96 57  A 1 
ATOM 438  C CA  . PRO A 1 57  ? 4.212   -1.804  19.083  1.00 97.77 57  A 1 
ATOM 439  C C   . PRO A 1 57  ? 3.599   -0.577  19.772  1.00 97.66 57  A 1 
ATOM 440  O O   . PRO A 1 57  ? 2.747   0.116   19.218  1.00 96.97 57  A 1 
ATOM 441  C CB  . PRO A 1 57  ? 5.477   -1.476  18.292  1.00 97.25 57  A 1 
ATOM 442  C CG  . PRO A 1 57  ? 4.926   -1.082  16.918  1.00 96.45 57  A 1 
ATOM 443  C CD  . PRO A 1 57  ? 3.725   -1.997  16.747  1.00 97.49 57  A 1 
ATOM 444  N N   . THR A 1 58  ? 4.093   -0.242  20.961  1.00 97.12 58  A 1 
ATOM 445  C CA  . THR A 1 58  ? 3.602   0.919   21.736  1.00 96.78 58  A 1 
ATOM 446  C C   . THR A 1 58  ? 3.842   2.264   21.048  1.00 96.42 58  A 1 
ATOM 447  O O   . THR A 1 58  ? 3.154   3.240   21.332  1.00 94.56 58  A 1 
ATOM 448  C CB  . THR A 1 58  ? 4.267   0.949   23.114  1.00 95.69 58  A 1 
ATOM 449  O OG1 . THR A 1 58  ? 5.671   0.898   22.969  1.00 87.72 58  A 1 
ATOM 450  C CG2 . THR A 1 58  ? 3.853   -0.236  23.981  1.00 85.87 58  A 1 
ATOM 451  N N   . ASP A 1 59  ? 4.826   2.314   20.134  1.00 96.57 59  A 1 
ATOM 452  C CA  . ASP A 1 59  ? 5.172   3.484   19.320  1.00 95.96 59  A 1 
ATOM 453  C C   . ASP A 1 59  ? 4.628   3.411   17.880  1.00 96.77 59  A 1 
ATOM 454  O O   . ASP A 1 59  ? 5.047   4.179   17.025  1.00 95.14 59  A 1 
ATOM 455  C CB  . ASP A 1 59  ? 6.683   3.764   19.406  1.00 92.57 59  A 1 
ATOM 456  C CG  . ASP A 1 59  ? 7.602   2.610   18.999  1.00 83.95 59  A 1 
ATOM 457  O OD1 . ASP A 1 59  ? 7.166   1.447   18.872  1.00 74.75 59  A 1 
ATOM 458  O OD2 . ASP A 1 59  ? 8.829   2.867   18.915  1.00 77.10 59  A 1 
ATOM 459  N N   . TYR A 1 60  ? 3.642   2.550   17.619  1.00 97.56 60  A 1 
ATOM 460  C CA  . TYR A 1 60  ? 2.894   2.565   16.359  1.00 97.71 60  A 1 
ATOM 461  C C   . TYR A 1 60  ? 2.258   3.946   16.113  1.00 97.76 60  A 1 
ATOM 462  O O   . TYR A 1 60  ? 1.743   4.555   17.058  1.00 96.97 60  A 1 
ATOM 463  C CB  . TYR A 1 60  ? 1.834   1.462   16.390  1.00 97.64 60  A 1 
ATOM 464  C CG  . TYR A 1 60  ? 1.125   1.250   15.071  1.00 97.86 60  A 1 
ATOM 465  C CD1 . TYR A 1 60  ? -0.176  1.751   14.855  1.00 97.53 60  A 1 
ATOM 466  C CD2 . TYR A 1 60  ? 1.784   0.563   14.044  1.00 97.45 60  A 1 
ATOM 467  C CE1 . TYR A 1 60  ? -0.808  1.564   13.612  1.00 97.33 60  A 1 
ATOM 468  C CE2 . TYR A 1 60  ? 1.168   0.378   12.804  1.00 97.20 60  A 1 
ATOM 469  C CZ  . TYR A 1 60  ? -0.134  0.880   12.584  1.00 97.56 60  A 1 
ATOM 470  O OH  . TYR A 1 60  ? -0.727  0.694   11.368  1.00 97.05 60  A 1 
ATOM 471  N N   . PRO A 1 61  ? 2.273   4.511   14.888  1.00 97.89 61  A 1 
ATOM 472  C CA  . PRO A 1 61  ? 2.726   3.922   13.627  1.00 97.78 61  A 1 
ATOM 473  C C   . PRO A 1 61  ? 4.190   4.216   13.262  1.00 97.88 61  A 1 
ATOM 474  O O   . PRO A 1 61  ? 4.576   4.067   12.107  1.00 96.98 61  A 1 
ATOM 475  C CB  . PRO A 1 61  ? 1.765   4.507   12.591  1.00 97.20 61  A 1 
ATOM 476  C CG  . PRO A 1 61  ? 1.597   5.937   13.095  1.00 96.65 61  A 1 
ATOM 477  C CD  . PRO A 1 61  ? 1.587   5.761   14.613  1.00 97.35 61  A 1 
ATOM 478  N N   . PHE A 1 62  ? 5.029   4.659   14.210  1.00 97.43 62  A 1 
ATOM 479  C CA  . PHE A 1 62  ? 6.426   5.001   13.923  1.00 97.36 62  A 1 
ATOM 480  C C   . PHE A 1 62  ? 7.328   3.771   13.789  1.00 97.19 62  A 1 
ATOM 481  O O   . PHE A 1 62  ? 8.442   3.873   13.284  1.00 95.78 62  A 1 
ATOM 482  C CB  . PHE A 1 62  ? 6.951   5.958   14.995  1.00 96.94 62  A 1 
ATOM 483  C CG  . PHE A 1 62  ? 6.158   7.243   15.065  1.00 96.79 62  A 1 
ATOM 484  C CD1 . PHE A 1 62  ? 6.387   8.258   14.119  1.00 95.11 62  A 1 
ATOM 485  C CD2 . PHE A 1 62  ? 5.142   7.402   16.015  1.00 95.20 62  A 1 
ATOM 486  C CE1 . PHE A 1 62  ? 5.600   9.427   14.125  1.00 94.17 62  A 1 
ATOM 487  C CE2 . PHE A 1 62  ? 4.353   8.572   16.022  1.00 94.14 62  A 1 
ATOM 488  C CZ  . PHE A 1 62  ? 4.581   9.575   15.076  1.00 94.98 62  A 1 
ATOM 489  N N   . LYS A 1 63  ? 6.847   2.618   14.236  1.00 97.48 63  A 1 
ATOM 490  C CA  . LYS A 1 63  ? 7.431   1.303   13.977  1.00 97.34 63  A 1 
ATOM 491  C C   . LYS A 1 63  ? 6.391   0.391   13.336  1.00 97.74 63  A 1 
ATOM 492  O O   . LYS A 1 63  ? 5.201   0.564   13.596  1.00 97.38 63  A 1 
ATOM 493  C CB  . LYS A 1 63  ? 7.961   0.691   15.272  1.00 96.51 63  A 1 
ATOM 494  C CG  . LYS A 1 63  ? 9.245   1.381   15.738  1.00 92.27 63  A 1 
ATOM 495  C CD  . LYS A 1 63  ? 9.851   0.570   16.885  1.00 84.32 63  A 1 
ATOM 496  C CE  . LYS A 1 63  ? 11.035  1.304   17.491  1.00 77.70 63  A 1 
ATOM 497  N NZ  . LYS A 1 63  ? 10.997  1.217   18.967  1.00 66.91 63  A 1 
ATOM 498  N N   . PRO A 1 64  ? 6.835   -0.588  12.513  1.00 97.87 64  A 1 
ATOM 499  C CA  . PRO A 1 64  ? 5.916   -1.521  11.877  1.00 97.84 64  A 1 
ATOM 500  C C   . PRO A 1 64  ? 5.217   -2.423  12.905  1.00 98.17 64  A 1 
ATOM 501  O O   . PRO A 1 64  ? 5.799   -2.739  13.947  1.00 97.80 64  A 1 
ATOM 502  C CB  . PRO A 1 64  ? 6.776   -2.341  10.907  1.00 97.22 64  A 1 
ATOM 503  C CG  . PRO A 1 64  ? 8.168   -2.285  11.524  1.00 96.14 64  A 1 
ATOM 504  C CD  . PRO A 1 64  ? 8.207   -0.899  12.156  1.00 97.18 64  A 1 
ATOM 505  N N   . PRO A 1 65  ? 3.997   -2.897  12.595  1.00 98.20 65  A 1 
ATOM 506  C CA  . PRO A 1 65  ? 3.389   -3.978  13.349  1.00 98.25 65  A 1 
ATOM 507  C C   . PRO A 1 65  ? 4.178   -5.281  13.138  1.00 98.36 65  A 1 
ATOM 508  O O   . PRO A 1 65  ? 4.774   -5.507  12.079  1.00 97.81 65  A 1 
ATOM 509  C CB  . PRO A 1 65  ? 1.951   -4.070  12.836  1.00 97.72 65  A 1 
ATOM 510  C CG  . PRO A 1 65  ? 2.079   -3.622  11.381  1.00 96.36 65  A 1 
ATOM 511  C CD  . PRO A 1 65  ? 3.192   -2.579  11.425  1.00 97.70 65  A 1 
ATOM 512  N N   . LYS A 1 66  ? 4.166   -6.164  14.136  1.00 98.12 66  A 1 
ATOM 513  C CA  . LYS A 1 66  ? 4.663   -7.526  13.986  1.00 98.24 66  A 1 
ATOM 514  C C   . LYS A 1 66  ? 3.542   -8.380  13.420  1.00 98.34 66  A 1 
ATOM 515  O O   . LYS A 1 66  ? 2.525   -8.554  14.079  1.00 98.00 66  A 1 
ATOM 516  C CB  . LYS A 1 66  ? 5.171   -8.078  15.316  1.00 97.71 66  A 1 
ATOM 517  C CG  . LYS A 1 66  ? 6.413   -7.334  15.822  1.00 86.66 66  A 1 
ATOM 518  C CD  . LYS A 1 66  ? 6.896   -7.972  17.122  1.00 75.34 66  A 1 
ATOM 519  C CE  . LYS A 1 66  ? 8.134   -7.257  17.650  1.00 64.82 66  A 1 
ATOM 520  N NZ  . LYS A 1 66  ? 8.612   -7.875  18.904  1.00 55.50 66  A 1 
ATOM 521  N N   . ILE A 1 67  ? 3.736   -8.915  12.217  1.00 98.49 67  A 1 
ATOM 522  C CA  . ILE A 1 67  ? 2.746   -9.758  11.537  1.00 98.47 67  A 1 
ATOM 523  C C   . ILE A 1 67  ? 3.366   -11.116 11.251  1.00 98.55 67  A 1 
ATOM 524  O O   . ILE A 1 67  ? 4.487   -11.188 10.746  1.00 98.18 67  A 1 
ATOM 525  C CB  . ILE A 1 67  ? 2.178   -9.070  10.276  1.00 98.16 67  A 1 
ATOM 526  C CG1 . ILE A 1 67  ? 1.632   -7.668  10.636  1.00 96.79 67  A 1 
ATOM 527  C CG2 . ILE A 1 67  ? 1.090   -9.951  9.646   1.00 97.03 67  A 1 
ATOM 528  C CD1 . ILE A 1 67  ? 0.933   -6.928  9.494   1.00 93.56 67  A 1 
ATOM 529  N N   . ALA A 1 68  ? 2.638   -12.183 11.567  1.00 98.50 68  A 1 
ATOM 530  C CA  . ALA A 1 68  ? 3.058   -13.550 11.285  1.00 98.60 68  A 1 
ATOM 531  C C   . ALA A 1 68  ? 1.847   -14.395 10.851  1.00 98.77 68  A 1 
ATOM 532  O O   . ALA A 1 68  ? 0.740   -14.196 11.350  1.00 98.47 68  A 1 
ATOM 533  C CB  . ALA A 1 68  ? 3.730   -14.139 12.530  1.00 98.17 68  A 1 
ATOM 534  N N   . PHE A 1 69  ? 2.067   -15.339 9.946   1.00 98.67 69  A 1 
ATOM 535  C CA  . PHE A 1 69  ? 1.065   -16.341 9.611   1.00 98.60 69  A 1 
ATOM 536  C C   . PHE A 1 69  ? 0.907   -17.337 10.761  1.00 98.63 69  A 1 
ATOM 537  O O   . PHE A 1 69  ? 1.888   -17.784 11.358  1.00 98.33 69  A 1 
ATOM 538  C CB  . PHE A 1 69  ? 1.443   -17.062 8.315   1.00 98.59 69  A 1 
ATOM 539  C CG  . PHE A 1 69  ? 1.159   -16.263 7.055   1.00 98.62 69  A 1 
ATOM 540  C CD1 . PHE A 1 69  ? -0.024  -16.498 6.330   1.00 98.18 69  A 1 
ATOM 541  C CD2 . PHE A 1 69  ? 2.063   -15.306 6.591   1.00 98.13 69  A 1 
ATOM 542  C CE1 . PHE A 1 69  ? -0.289  -15.792 5.155   1.00 97.86 69  A 1 
ATOM 543  C CE2 . PHE A 1 69  ? 1.797   -14.580 5.418   1.00 97.82 69  A 1 
ATOM 544  C CZ  . PHE A 1 69  ? 0.616   -14.825 4.698   1.00 98.14 69  A 1 
ATOM 545  N N   . THR A 1 70  ? -0.338  -17.723 11.042  1.00 98.69 70  A 1 
ATOM 546  C CA  . THR A 1 70  ? -0.658  -18.868 11.908  1.00 98.52 70  A 1 
ATOM 547  C C   . THR A 1 70  ? -1.062  -20.085 11.086  1.00 98.50 70  A 1 
ATOM 548  O O   . THR A 1 70  ? -0.809  -21.217 11.496  1.00 97.80 70  A 1 
ATOM 549  C CB  . THR A 1 70  ? -1.750  -18.511 12.926  1.00 97.86 70  A 1 
ATOM 550  O OG1 . THR A 1 70  ? -2.898  -18.023 12.285  1.00 91.69 70  A 1 
ATOM 551  C CG2 . THR A 1 70  ? -1.295  -17.416 13.891  1.00 89.91 70  A 1 
ATOM 552  N N   . THR A 1 71  ? -1.612  -19.869 9.894   1.00 98.55 71  A 1 
ATOM 553  C CA  . THR A 1 71  ? -1.823  -20.925 8.901   1.00 98.58 71  A 1 
ATOM 554  C C   . THR A 1 71  ? -0.509  -21.232 8.179   1.00 98.59 71  A 1 
ATOM 555  O O   . THR A 1 71  ? 0.189   -20.328 7.730   1.00 98.14 71  A 1 
ATOM 556  C CB  . THR A 1 71  ? -2.899  -20.523 7.890   1.00 98.32 71  A 1 
ATOM 557  O OG1 . THR A 1 71  ? -4.066  -20.141 8.569   1.00 96.23 71  A 1 
ATOM 558  C CG2 . THR A 1 71  ? -3.282  -21.678 6.964   1.00 96.33 71  A 1 
ATOM 559  N N   . LYS A 1 72  ? -0.181  -22.516 8.043   1.00 98.53 72  A 1 
ATOM 560  C CA  . LYS A 1 72  ? 0.983   -22.939 7.264   1.00 98.40 72  A 1 
ATOM 561  C C   . LYS A 1 72  ? 0.794   -22.583 5.787   1.00 98.64 72  A 1 
ATOM 562  O O   . LYS A 1 72  ? -0.266  -22.812 5.220   1.00 98.07 72  A 1 
ATOM 563  C CB  . LYS A 1 72  ? 1.239   -24.442 7.410   1.00 97.73 72  A 1 
ATOM 564  C CG  . LYS A 1 72  ? 1.772   -24.799 8.800   1.00 89.26 72  A 1 
ATOM 565  C CD  . LYS A 1 72  ? 2.212   -26.271 8.829   1.00 82.29 72  A 1 
ATOM 566  C CE  . LYS A 1 72  ? 2.806   -26.617 10.195  1.00 75.07 72  A 1 
ATOM 567  N NZ  . LYS A 1 72  ? 3.357   -27.989 10.213  1.00 64.89 72  A 1 
ATOM 568  N N   . ILE A 1 73  ? 1.868   -22.089 5.178   1.00 98.40 73  A 1 
ATOM 569  C CA  . ILE A 1 73  ? 1.890   -21.708 3.764   1.00 98.41 73  A 1 
ATOM 570  C C   . ILE A 1 73  ? 3.215   -22.127 3.132   1.00 98.46 73  A 1 
ATOM 571  O O   . ILE A 1 73  ? 4.266   -22.073 3.775   1.00 97.91 73  A 1 
ATOM 572  C CB  . ILE A 1 73  ? 1.574   -20.204 3.619   1.00 98.00 73  A 1 
ATOM 573  C CG1 . ILE A 1 73  ? 1.411   -19.822 2.139   1.00 96.86 73  A 1 
ATOM 574  C CG2 . ILE A 1 73  ? 2.628   -19.320 4.319   1.00 96.32 73  A 1 
ATOM 575  C CD1 . ILE A 1 73  ? 0.804   -18.427 1.931   1.00 95.31 73  A 1 
ATOM 576  N N   . TYR A 1 74  ? 3.178   -22.562 1.871   1.00 98.35 74  A 1 
ATOM 577  C CA  . TYR A 1 74  ? 4.361   -22.899 1.093   1.00 98.43 74  A 1 
ATOM 578  C C   . TYR A 1 74  ? 4.789   -21.685 0.267   1.00 98.35 74  A 1 
ATOM 579  O O   . TYR A 1 74  ? 4.172   -21.378 -0.745  1.00 97.90 74  A 1 
ATOM 580  C CB  . TYR A 1 74  ? 4.051   -24.120 0.231   1.00 98.38 74  A 1 
ATOM 581  C CG  . TYR A 1 74  ? 5.261   -24.712 -0.445  1.00 98.47 74  A 1 
ATOM 582  C CD1 . TYR A 1 74  ? 5.631   -24.305 -1.739  1.00 97.98 74  A 1 
ATOM 583  C CD2 . TYR A 1 74  ? 6.023   -25.694 0.219   1.00 97.98 74  A 1 
ATOM 584  C CE1 . TYR A 1 74  ? 6.739   -24.874 -2.373  1.00 97.66 74  A 1 
ATOM 585  C CE2 . TYR A 1 74  ? 7.128   -26.280 -0.406  1.00 97.74 74  A 1 
ATOM 586  C CZ  . TYR A 1 74  ? 7.492   -25.865 -1.703  1.00 97.99 74  A 1 
ATOM 587  O OH  . TYR A 1 74  ? 8.571   -26.446 -2.322  1.00 97.33 74  A 1 
ATOM 588  N N   . HIS A 1 75  ? 5.833   -20.984 0.722   1.00 98.39 75  A 1 
ATOM 589  C CA  . HIS A 1 75  ? 6.311   -19.756 0.088   1.00 98.34 75  A 1 
ATOM 590  C C   . HIS A 1 75  ? 7.795   -19.502 0.410   1.00 98.25 75  A 1 
ATOM 591  O O   . HIS A 1 75  ? 8.201   -19.705 1.553   1.00 97.76 75  A 1 
ATOM 592  C CB  . HIS A 1 75  ? 5.447   -18.590 0.586   1.00 98.11 75  A 1 
ATOM 593  C CG  . HIS A 1 75  ? 5.668   -17.328 -0.189  1.00 98.14 75  A 1 
ATOM 594  N ND1 . HIS A 1 75  ? 6.583   -16.340 0.089   1.00 94.24 75  A 1 
ATOM 595  C CD2 . HIS A 1 75  ? 5.006   -16.957 -1.329  1.00 94.05 75  A 1 
ATOM 596  C CE1 . HIS A 1 75  ? 6.473   -15.398 -0.858  1.00 94.60 75  A 1 
ATOM 597  N NE2 . HIS A 1 75  ? 5.524   -15.735 -1.734  1.00 95.48 75  A 1 
ATOM 598  N N   . PRO A 1 76  ? 8.627   -19.010 -0.536  1.00 98.11 76  A 1 
ATOM 599  C CA  . PRO A 1 76  ? 10.060  -18.797 -0.297  1.00 97.89 76  A 1 
ATOM 600  C C   . PRO A 1 76  ? 10.387  -17.788 0.804   1.00 97.64 76  A 1 
ATOM 601  O O   . PRO A 1 76  ? 11.401  -17.924 1.492   1.00 96.15 76  A 1 
ATOM 602  C CB  . PRO A 1 76  ? 10.623  -18.319 -1.638  1.00 97.09 76  A 1 
ATOM 603  C CG  . PRO A 1 76  ? 9.641   -18.855 -2.673  1.00 94.78 76  A 1 
ATOM 604  C CD  . PRO A 1 76  ? 8.309   -18.788 -1.932  1.00 97.49 76  A 1 
ATOM 605  N N   . ASN A 1 77  ? 9.525   -16.782 0.987   1.00 97.98 77  A 1 
ATOM 606  C CA  . ASN A 1 77  ? 9.739   -15.677 1.930   1.00 97.99 77  A 1 
ATOM 607  C C   . ASN A 1 77  ? 8.931   -15.816 3.232   1.00 97.87 77  A 1 
ATOM 608  O O   . ASN A 1 77  ? 8.856   -14.861 4.005   1.00 97.00 77  A 1 
ATOM 609  C CB  . ASN A 1 77  ? 9.464   -14.347 1.211   1.00 97.84 77  A 1 
ATOM 610  C CG  . ASN A 1 77  ? 10.222  -14.211 -0.092  1.00 97.47 77  A 1 
ATOM 611  O OD1 . ASN A 1 77  ? 9.650   -14.250 -1.166  1.00 92.35 77  A 1 
ATOM 612  N ND2 . ASN A 1 77  ? 11.532  -14.071 -0.045  1.00 91.68 77  A 1 
ATOM 613  N N   . ILE A 1 78  ? 8.312   -16.973 3.485   1.00 97.83 78  A 1 
ATOM 614  C CA  . ILE A 1 78  ? 7.527   -17.237 4.692   1.00 97.97 78  A 1 
ATOM 615  C C   . ILE A 1 78  ? 7.935   -18.607 5.242   1.00 97.71 78  A 1 
ATOM 616  O O   . ILE A 1 78  ? 7.799   -19.621 4.566   1.00 97.15 78  A 1 
ATOM 617  C CB  . ILE A 1 78  ? 6.011   -17.175 4.426   1.00 98.04 78  A 1 
ATOM 618  C CG1 . ILE A 1 78  ? 5.596   -15.856 3.724   1.00 97.43 78  A 1 
ATOM 619  C CG2 . ILE A 1 78  ? 5.242   -17.337 5.756   1.00 97.62 78  A 1 
ATOM 620  C CD1 . ILE A 1 78  ? 4.145   -15.839 3.219   1.00 96.62 78  A 1 
ATOM 621  N N   . ASN A 1 79  ? 8.446   -18.657 6.481   1.00 97.40 79  A 1 
ATOM 622  C CA  . ASN A 1 79  ? 8.914   -19.907 7.072   1.00 97.14 79  A 1 
ATOM 623  C C   . ASN A 1 79  ? 7.800   -20.698 7.774   1.00 97.35 79  A 1 
ATOM 624  O O   . ASN A 1 79  ? 6.663   -20.251 7.911   1.00 96.65 79  A 1 
ATOM 625  C CB  . ASN A 1 79  ? 10.149  -19.622 7.946   1.00 96.05 79  A 1 
ATOM 626  C CG  . ASN A 1 79  ? 9.860   -18.957 9.277   1.00 96.06 79  A 1 
ATOM 627  O OD1 . ASN A 1 79  ? 8.748   -18.860 9.751   1.00 92.66 79  A 1 
ATOM 628  N ND2 . ASN A 1 79  ? 10.902  -18.514 9.949   1.00 91.22 79  A 1 
ATOM 629  N N   . SER A 1 80  ? 8.149   -21.884 8.266   1.00 96.29 80  A 1 
ATOM 630  C CA  . SER A 1 80  ? 7.223   -22.785 8.965   1.00 95.99 80  A 1 
ATOM 631  C C   . SER A 1 80  ? 6.643   -22.223 10.270  1.00 96.51 80  A 1 
ATOM 632  O O   . SER A 1 80  ? 5.604   -22.695 10.721  1.00 94.95 80  A 1 
ATOM 633  C CB  . SER A 1 80  ? 7.938   -24.102 9.278   1.00 94.10 80  A 1 
ATOM 634  O OG  . SER A 1 80  ? 9.118   -23.860 10.031  1.00 85.56 80  A 1 
ATOM 635  N N   . ASN A 1 81  ? 7.290   -21.208 10.855  1.00 96.63 81  A 1 
ATOM 636  C CA  . ASN A 1 81  ? 6.817   -20.497 12.047  1.00 96.65 81  A 1 
ATOM 637  C C   . ASN A 1 81  ? 5.892   -19.317 11.695  1.00 97.43 81  A 1 
ATOM 638  O O   . ASN A 1 81  ? 5.512   -18.564 12.582  1.00 95.95 81  A 1 
ATOM 639  C CB  . ASN A 1 81  ? 8.027   -20.043 12.879  1.00 94.79 81  A 1 
ATOM 640  C CG  . ASN A 1 81  ? 8.868   -21.183 13.405  1.00 85.65 81  A 1 
ATOM 641  O OD1 . ASN A 1 81  ? 8.480   -22.339 13.434  1.00 75.45 81  A 1 
ATOM 642  N ND2 . ASN A 1 81  ? 10.063  -20.896 13.852  1.00 74.33 81  A 1 
ATOM 643  N N   . GLY A 1 82  ? 5.579   -19.121 10.411  1.00 97.67 82  A 1 
ATOM 644  C CA  . GLY A 1 82  ? 4.760   -18.011 9.928   1.00 97.96 82  A 1 
ATOM 645  C C   . GLY A 1 82  ? 5.488   -16.669 9.851   1.00 98.24 82  A 1 
ATOM 646  O O   . GLY A 1 82  ? 4.842   -15.654 9.580   1.00 97.70 82  A 1 
ATOM 647  N N   . SER A 1 83  ? 6.804   -16.636 10.088  1.00 97.89 83  A 1 
ATOM 648  C CA  . SER A 1 83  ? 7.578   -15.399 9.963   1.00 97.72 83  A 1 
ATOM 649  C C   . SER A 1 83  ? 7.646   -14.960 8.506   1.00 97.88 83  A 1 
ATOM 650  O O   . SER A 1 83  ? 8.003   -15.757 7.635   1.00 97.16 83  A 1 
ATOM 651  C CB  . SER A 1 83  ? 8.993   -15.551 10.504  1.00 96.92 83  A 1 
ATOM 652  O OG  . SER A 1 83  ? 8.968   -15.910 11.870  1.00 84.42 83  A 1 
ATOM 653  N N   . ILE A 1 84  ? 7.329   -13.695 8.256   1.00 97.67 84  A 1 
ATOM 654  C CA  . ILE A 1 84  ? 7.304   -13.094 6.921   1.00 97.57 84  A 1 
ATOM 655  C C   . ILE A 1 84  ? 8.565   -12.243 6.764   1.00 96.94 84  A 1 
ATOM 656  O O   . ILE A 1 84  ? 8.790   -11.311 7.535   1.00 95.47 84  A 1 
ATOM 657  C CB  . ILE A 1 84  ? 6.030   -12.246 6.718   1.00 97.35 84  A 1 
ATOM 658  C CG1 . ILE A 1 84  ? 4.744   -13.026 7.091   1.00 96.35 84  A 1 
ATOM 659  C CG2 . ILE A 1 84  ? 5.954   -11.761 5.261   1.00 96.07 84  A 1 
ATOM 660  C CD1 . ILE A 1 84  ? 3.494   -12.133 7.185   1.00 95.87 84  A 1 
ATOM 661  N N   . CYS A 1 85  ? 9.374   -12.548 5.744   1.00 96.35 85  A 1 
ATOM 662  C CA  . CYS A 1 85  ? 10.499  -11.705 5.375   1.00 95.52 85  A 1 
ATOM 663  C C   . CYS A 1 85  ? 10.041  -10.712 4.306   1.00 95.62 85  A 1 
ATOM 664  O O   . CYS A 1 85  ? 9.839   -11.069 3.149   1.00 93.71 85  A 1 
ATOM 665  C CB  . CYS A 1 85  ? 11.673  -12.583 4.950   1.00 92.64 85  A 1 
ATOM 666  S SG  . CYS A 1 85  ? 13.217  -11.863 5.560   1.00 79.44 85  A 1 
ATOM 667  N N   . LEU A 1 86  ? 9.803   -9.469  4.734   1.00 95.99 86  A 1 
ATOM 668  C CA  . LEU A 1 86  ? 9.263   -8.407  3.887   1.00 96.27 86  A 1 
ATOM 669  C C   . LEU A 1 86  ? 9.813   -7.058  4.357   1.00 96.57 86  A 1 
ATOM 670  O O   . LEU A 1 86  ? 9.730   -6.732  5.537   1.00 95.29 86  A 1 
ATOM 671  C CB  . LEU A 1 86  ? 7.729   -8.467  3.969   1.00 95.19 86  A 1 
ATOM 672  C CG  . LEU A 1 86  ? 7.001   -7.519  3.010   1.00 95.04 86  A 1 
ATOM 673  C CD1 . LEU A 1 86  ? 7.300   -7.827  1.544   1.00 93.49 86  A 1 
ATOM 674  C CD2 . LEU A 1 86  ? 5.488   -7.642  3.208   1.00 93.22 86  A 1 
ATOM 675  N N   . ASP A 1 87  ? 10.359  -6.277  3.427   1.00 96.46 87  A 1 
ATOM 676  C CA  . ASP A 1 87  ? 11.050  -5.021  3.725   1.00 96.46 87  A 1 
ATOM 677  C C   . ASP A 1 87  ? 10.156  -3.953  4.384   1.00 96.82 87  A 1 
ATOM 678  O O   . ASP A 1 87  ? 10.595  -3.282  5.331   1.00 95.71 87  A 1 
ATOM 679  C CB  . ASP A 1 87  ? 11.702  -4.496  2.435   1.00 95.11 87  A 1 
ATOM 680  C CG  . ASP A 1 87  ? 10.716  -4.107  1.323   1.00 94.74 87  A 1 
ATOM 681  O OD1 . ASP A 1 87  ? 9.518   -4.466  1.406   1.00 92.84 87  A 1 
ATOM 682  O OD2 . ASP A 1 87  ? 11.138  -3.379  0.403   1.00 91.34 87  A 1 
ATOM 683  N N   . ILE A 1 88  ? 8.888   -3.857  3.997   1.00 97.01 88  A 1 
ATOM 684  C CA  . ILE A 1 88  ? 7.923   -2.932  4.612   1.00 97.17 88  A 1 
ATOM 685  C C   . ILE A 1 88  ? 7.576   -3.286  6.069   1.00 97.36 88  A 1 
ATOM 686  O O   . ILE A 1 88  ? 7.072   -2.435  6.789   1.00 96.63 88  A 1 
ATOM 687  C CB  . ILE A 1 88  ? 6.627   -2.787  3.783   1.00 96.91 88  A 1 
ATOM 688  C CG1 . ILE A 1 88  ? 5.873   -4.125  3.634   1.00 95.05 88  A 1 
ATOM 689  C CG2 . ILE A 1 88  ? 6.938   -2.155  2.414   1.00 94.60 88  A 1 
ATOM 690  C CD1 . ILE A 1 88  ? 4.436   -3.958  3.140   1.00 94.70 88  A 1 
ATOM 691  N N   . LEU A 1 89  ? 7.880   -4.499  6.522   1.00 97.24 89  A 1 
ATOM 692  C CA  . LEU A 1 89  ? 7.769   -4.892  7.934   1.00 97.10 89  A 1 
ATOM 693  C C   . LEU A 1 89  ? 9.070   -4.637  8.716   1.00 96.64 89  A 1 
ATOM 694  O O   . LEU A 1 89  ? 9.175   -5.000  9.886   1.00 94.61 89  A 1 
ATOM 695  C CB  . LEU A 1 89  ? 7.318   -6.364  8.037   1.00 97.12 89  A 1 
ATOM 696  C CG  . LEU A 1 89  ? 5.920   -6.650  7.459   1.00 96.76 89  A 1 
ATOM 697  C CD1 . LEU A 1 89  ? 5.620   -8.147  7.592   1.00 95.84 89  A 1 
ATOM 698  C CD2 . LEU A 1 89  ? 4.821   -5.885  8.191   1.00 95.47 89  A 1 
ATOM 699  N N   . ARG A 1 90  ? 10.073  -4.016  8.066   1.00 95.77 90  A 1 
ATOM 700  C CA  . ARG A 1 90  ? 11.417  -3.767  8.611   1.00 94.25 90  A 1 
ATOM 701  C C   . ARG A 1 90  ? 11.909  -2.372  8.217   1.00 93.57 90  A 1 
ATOM 702  O O   . ARG A 1 90  ? 11.355  -1.358  8.669   1.00 88.74 90  A 1 
ATOM 703  C CB  . ARG A 1 90  ? 12.379  -4.889  8.162   1.00 91.31 90  A 1 
ATOM 704  C CG  . ARG A 1 90  ? 11.978  -6.295  8.628   1.00 84.79 90  A 1 
ATOM 705  C CD  . ARG A 1 90  ? 13.049  -7.300  8.174   1.00 79.39 90  A 1 
ATOM 706  N NE  . ARG A 1 90  ? 12.708  -8.688  8.511   1.00 70.15 90  A 1 
ATOM 707  C CZ  . ARG A 1 90  ? 13.362  -9.750  8.087   1.00 61.47 90  A 1 
ATOM 708  N NH1 . ARG A 1 90  ? 14.460  -9.657  7.382   1.00 55.47 90  A 1 
ATOM 709  N NH2 . ARG A 1 90  ? 12.929  -10.942 8.341   1.00 53.79 90  A 1 
ATOM 710  N N   . SER A 1 91  ? 12.935  -2.301  7.371   1.00 94.51 91  A 1 
ATOM 711  C CA  . SER A 1 91  ? 13.641  -1.070  6.998   1.00 93.79 91  A 1 
ATOM 712  C C   . SER A 1 91  ? 12.835  -0.146  6.085   1.00 94.17 91  A 1 
ATOM 713  O O   . SER A 1 91  ? 13.057  1.065   6.099   1.00 92.35 91  A 1 
ATOM 714  C CB  . SER A 1 91  ? 14.953  -1.431  6.303   1.00 91.93 91  A 1 
ATOM 715  O OG  . SER A 1 91  ? 14.694  -2.287  5.202   1.00 86.33 91  A 1 
ATOM 716  N N   . GLN A 1 92  ? 11.900  -0.676  5.312   1.00 95.80 92  A 1 
ATOM 717  C CA  . GLN A 1 92  ? 11.071  0.081   4.372   1.00 96.07 92  A 1 
ATOM 718  C C   . GLN A 1 92  ? 9.672   0.393   4.919   1.00 96.62 92  A 1 
ATOM 719  O O   . GLN A 1 92  ? 8.776   0.759   4.160   1.00 95.96 92  A 1 
ATOM 720  C CB  . GLN A 1 92  ? 11.018  -0.641  3.016   1.00 95.52 92  A 1 
ATOM 721  C CG  . GLN A 1 92  ? 12.392  -0.772  2.356   1.00 92.71 92  A 1 
ATOM 722  C CD  . GLN A 1 92  ? 13.032  0.587   2.078   1.00 90.90 92  A 1 
ATOM 723  O OE1 . GLN A 1 92  ? 12.392  1.530   1.639   1.00 81.81 92  A 1 
ATOM 724  N NE2 . GLN A 1 92  ? 14.302  0.735   2.343   1.00 79.93 92  A 1 
ATOM 725  N N   . TRP A 1 93  ? 9.471   0.271   6.230   1.00 96.98 93  A 1 
ATOM 726  C CA  . TRP A 1 93  ? 8.221   0.683   6.867   1.00 97.42 93  A 1 
ATOM 727  C C   . TRP A 1 93  ? 7.940   2.167   6.630   1.00 97.34 93  A 1 
ATOM 728  O O   . TRP A 1 93  ? 8.845   3.008   6.680   1.00 96.72 93  A 1 
ATOM 729  C CB  . TRP A 1 93  ? 8.256   0.379   8.364   1.00 97.36 93  A 1 
ATOM 730  C CG  . TRP A 1 93  ? 7.076   0.941   9.114   1.00 97.60 93  A 1 
ATOM 731  C CD1 . TRP A 1 93  ? 7.113   1.982   9.978   1.00 97.15 93  A 1 
ATOM 732  C CD2 . TRP A 1 93  ? 5.663   0.549   9.018   1.00 97.72 93  A 1 
ATOM 733  N NE1 . TRP A 1 93  ? 5.834   2.251   10.444  1.00 97.31 93  A 1 
ATOM 734  C CE2 . TRP A 1 93  ? 4.915   1.402   9.876   1.00 97.57 93  A 1 
ATOM 735  C CE3 . TRP A 1 93  ? 4.969   -0.434  8.293   1.00 97.69 93  A 1 
ATOM 736  C CZ2 . TRP A 1 93  ? 3.511   1.274   10.011  1.00 97.44 93  A 1 
ATOM 737  C CZ3 . TRP A 1 93  ? 3.565   -0.554  8.430   1.00 97.34 93  A 1 
ATOM 738  C CH2 . TRP A 1 93  ? 2.849   0.290   9.282   1.00 97.26 93  A 1 
ATOM 739  N N   . SER A 1 94  ? 6.666   2.484   6.443   1.00 97.45 94  A 1 
ATOM 740  C CA  . SER A 1 94  ? 6.179   3.854   6.419   1.00 97.59 94  A 1 
ATOM 741  C C   . SER A 1 94  ? 4.929   3.981   7.285   1.00 97.64 94  A 1 
ATOM 742  O O   . SER A 1 94  ? 4.026   3.147   7.188   1.00 97.28 94  A 1 
ATOM 743  C CB  . SER A 1 94  ? 5.859   4.278   4.987   1.00 97.13 94  A 1 
ATOM 744  O OG  . SER A 1 94  ? 5.182   5.513   5.032   1.00 95.83 94  A 1 
ATOM 745  N N   . PRO A 1 95  ? 4.817   5.057   8.083   1.00 97.79 95  A 1 
ATOM 746  C CA  . PRO A 1 95  ? 3.597   5.333   8.838   1.00 97.46 95  A 1 
ATOM 747  C C   . PRO A 1 95  ? 2.373   5.649   7.958   1.00 97.37 95  A 1 
ATOM 748  O O   . PRO A 1 95  ? 1.270   5.690   8.479   1.00 95.93 95  A 1 
ATOM 749  C CB  . PRO A 1 95  ? 3.969   6.498   9.753   1.00 96.57 95  A 1 
ATOM 750  C CG  . PRO A 1 95  ? 5.047   7.238   8.978   1.00 94.16 95  A 1 
ATOM 751  C CD  . PRO A 1 95  ? 5.796   6.106   8.284   1.00 96.93 95  A 1 
ATOM 752  N N   . ALA A 1 96  ? 2.551   5.838   6.649   1.00 97.29 96  A 1 
ATOM 753  C CA  . ALA A 1 96  ? 1.427   5.929   5.714   1.00 96.86 96  A 1 
ATOM 754  C C   . ALA A 1 96  ? 0.749   4.573   5.454   1.00 96.81 96  A 1 
ATOM 755  O O   . ALA A 1 96  ? -0.400  4.530   5.017   1.00 95.68 96  A 1 
ATOM 756  C CB  . ALA A 1 96  ? 1.930   6.535   4.398   1.00 96.15 96  A 1 
ATOM 757  N N   . LEU A 1 97  ? 1.436   3.460   5.742   1.00 97.22 97  A 1 
ATOM 758  C CA  . LEU A 1 97  ? 0.859   2.129   5.615   1.00 97.05 97  A 1 
ATOM 759  C C   . LEU A 1 97  ? -0.061  1.843   6.805   1.00 96.91 97  A 1 
ATOM 760  O O   . LEU A 1 97  ? 0.296   2.038   7.966   1.00 96.21 97  A 1 
ATOM 761  C CB  . LEU A 1 97  ? 1.959   1.069   5.484   1.00 96.83 97  A 1 
ATOM 762  C CG  . LEU A 1 97  ? 2.841   1.205   4.221   1.00 96.17 97  A 1 
ATOM 763  C CD1 . LEU A 1 97  ? 3.994   0.215   4.280   1.00 95.20 97  A 1 
ATOM 764  C CD2 . LEU A 1 97  ? 2.045   0.945   2.943   1.00 94.84 97  A 1 
ATOM 765  N N   . THR A 1 98  ? -1.250  1.329   6.495   1.00 96.76 98  A 1 
ATOM 766  C CA  . THR A 1 98  ? -2.197  0.790   7.469   1.00 96.57 98  A 1 
ATOM 767  C C   . THR A 1 98  ? -2.112  -0.733  7.495   1.00 96.70 98  A 1 
ATOM 768  O O   . THR A 1 98  ? -1.567  -1.343  6.571   1.00 96.40 98  A 1 
ATOM 769  C CB  . THR A 1 98  ? -3.633  1.230   7.139   1.00 95.71 98  A 1 
ATOM 770  O OG1 . THR A 1 98  ? -4.042  0.720   5.891   1.00 93.48 98  A 1 
ATOM 771  C CG2 . THR A 1 98  ? -3.786  2.742   7.085   1.00 93.23 98  A 1 
ATOM 772  N N   . VAL A 1 99  ? -2.704  -1.365  8.507   1.00 96.47 99  A 1 
ATOM 773  C CA  . VAL A 1 99  ? -2.823  -2.838  8.543   1.00 96.54 99  A 1 
ATOM 774  C C   . VAL A 1 99  ? -3.510  -3.362  7.285   1.00 96.59 99  A 1 
ATOM 775  O O   . VAL A 1 99  ? -3.004  -4.296  6.671   1.00 96.15 99  A 1 
ATOM 776  C CB  . VAL A 1 99  ? -3.570  -3.301  9.804   1.00 96.10 99  A 1 
ATOM 777  C CG1 . VAL A 1 99  ? -3.833  -4.811  9.808   1.00 92.34 99  A 1 
ATOM 778  C CG2 . VAL A 1 99  ? -2.719  -2.990  11.033  1.00 92.69 99  A 1 
ATOM 779  N N   . SER A 1 100 ? -4.572  -2.713  6.823   1.00 96.00 100 A 1 
ATOM 780  C CA  . SER A 1 100 ? -5.244  -3.056  5.568   1.00 95.74 100 A 1 
ATOM 781  C C   . SER A 1 100 ? -4.281  -3.044  4.370   1.00 96.11 100 A 1 
ATOM 782  O O   . SER A 1 100 ? -4.195  -4.025  3.628   1.00 95.84 100 A 1 
ATOM 783  C CB  . SER A 1 100 ? -6.402  -2.084  5.327   1.00 94.43 100 A 1 
ATOM 784  O OG  . SER A 1 100 ? -7.027  -2.347  4.089   1.00 83.01 100 A 1 
ATOM 785  N N   . LYS A 1 101 ? -3.481  -1.980  4.211   1.00 96.33 101 A 1 
ATOM 786  C CA  . LYS A 1 101 ? -2.489  -1.867  3.128   1.00 96.44 101 A 1 
ATOM 787  C C   . LYS A 1 101 ? -1.361  -2.891  3.264   1.00 96.82 101 A 1 
ATOM 788  O O   . LYS A 1 101 ? -0.901  -3.415  2.259   1.00 96.57 101 A 1 
ATOM 789  C CB  . LYS A 1 101 ? -1.931  -0.436  3.063   1.00 95.88 101 A 1 
ATOM 790  C CG  . LYS A 1 101 ? -2.953  0.633   2.628   1.00 92.05 101 A 1 
ATOM 791  C CD  . LYS A 1 101 ? -3.407  0.484   1.185   1.00 83.93 101 A 1 
ATOM 792  C CE  . LYS A 1 101 ? -4.342  1.645   0.795   1.00 79.15 101 A 1 
ATOM 793  N NZ  . LYS A 1 101 ? -4.702  1.617   -0.639  1.00 70.07 101 A 1 
ATOM 794  N N   . VAL A 1 102 ? -0.934  -3.208  4.492   1.00 96.81 102 A 1 
ATOM 795  C CA  . VAL A 1 102 ? 0.075   -4.235  4.741   1.00 97.16 102 A 1 
ATOM 796  C C   . VAL A 1 102 ? -0.463  -5.628  4.421   1.00 97.31 102 A 1 
ATOM 797  O O   . VAL A 1 102 ? 0.225   -6.393  3.756   1.00 97.15 102 A 1 
ATOM 798  C CB  . VAL A 1 102 ? 0.615   -4.157  6.177   1.00 97.01 102 A 1 
ATOM 799  C CG1 . VAL A 1 102 ? 1.592   -5.298  6.471   1.00 95.73 102 A 1 
ATOM 800  C CG2 . VAL A 1 102 ? 1.384   -2.855  6.408   1.00 95.94 102 A 1 
ATOM 801  N N   . LEU A 1 103 ? -1.693  -5.955  4.804   1.00 96.94 103 A 1 
ATOM 802  C CA  . LEU A 1 103 ? -2.321  -7.235  4.477   1.00 96.93 103 A 1 
ATOM 803  C C   . LEU A 1 103 ? -2.488  -7.411  2.959   1.00 97.09 103 A 1 
ATOM 804  O O   . LEU A 1 103 ? -2.131  -8.448  2.424   1.00 96.86 103 A 1 
ATOM 805  C CB  . LEU A 1 103 ? -3.673  -7.360  5.191   1.00 96.81 103 A 1 
ATOM 806  C CG  . LEU A 1 103 ? -3.589  -7.504  6.719   1.00 96.30 103 A 1 
ATOM 807  C CD1 . LEU A 1 103 ? -5.007  -7.447  7.290   1.00 95.73 103 A 1 
ATOM 808  C CD2 . LEU A 1 103 ? -2.931  -8.807  7.161   1.00 95.48 103 A 1 
ATOM 809  N N   . LEU A 1 104 ? -2.931  -6.365  2.252   1.00 96.61 104 A 1 
ATOM 810  C CA  . LEU A 1 104 ? -2.969  -6.365  0.788   1.00 96.57 104 A 1 
ATOM 811  C C   . LEU A 1 104 ? -1.576  -6.560  0.188   1.00 96.81 104 A 1 
ATOM 812  O O   . LEU A 1 104 ? -1.414  -7.306  -0.781  1.00 96.36 104 A 1 
ATOM 813  C CB  . LEU A 1 104 ? -3.569  -5.044  0.289   1.00 95.61 104 A 1 
ATOM 814  C CG  . LEU A 1 104 ? -5.095  -4.920  0.492   1.00 89.02 104 A 1 
ATOM 815  C CD1 . LEU A 1 104 ? -5.512  -3.479  0.220   1.00 86.87 104 A 1 
ATOM 816  C CD2 . LEU A 1 104 ? -5.859  -5.834  -0.463  1.00 86.74 104 A 1 
ATOM 817  N N   . SER A 1 105 ? -0.553  -5.938  0.773   1.00 97.06 105 A 1 
ATOM 818  C CA  . SER A 1 105 ? 0.840   -6.100  0.339   1.00 97.13 105 A 1 
ATOM 819  C C   . SER A 1 105 ? 1.326   -7.539  0.530   1.00 97.47 105 A 1 
ATOM 820  O O   . SER A 1 105 ? 1.890   -8.112  -0.394  1.00 97.06 105 A 1 
ATOM 821  C CB  . SER A 1 105 ? 1.754   -5.136  1.096   1.00 97.08 105 A 1 
ATOM 822  O OG  . SER A 1 105 ? 1.377   -3.798  0.867   1.00 94.74 105 A 1 
ATOM 823  N N   . ILE A 1 106 ? 1.049   -8.156  1.684   1.00 97.59 106 A 1 
ATOM 824  C CA  . ILE A 1 106 ? 1.373   -9.553  1.958   1.00 97.79 106 A 1 
ATOM 825  C C   . ILE A 1 106 ? 0.619   -10.481 0.992   1.00 97.71 106 A 1 
ATOM 826  O O   . ILE A 1 106 ? 1.221   -11.391 0.432   1.00 97.54 106 A 1 
ATOM 827  C CB  . ILE A 1 106 ? 1.072   -9.914  3.431   1.00 97.88 106 A 1 
ATOM 828  C CG1 . ILE A 1 106 ? 2.003   -9.143  4.391   1.00 97.54 106 A 1 
ATOM 829  C CG2 . ILE A 1 106 ? 1.239   -11.427 3.670   1.00 97.56 106 A 1 
ATOM 830  C CD1 . ILE A 1 106 ? 1.501   -9.132  5.838   1.00 97.02 106 A 1 
ATOM 831  N N   . CYS A 1 107 ? -0.661  -10.217 0.732   1.00 97.50 107 A 1 
ATOM 832  C CA  . CYS A 1 107 ? -1.445  -10.974 -0.247  1.00 97.54 107 A 1 
ATOM 833  C C   . CYS A 1 107 ? -0.788  -10.929 -1.633  1.00 97.50 107 A 1 
ATOM 834  O O   . CYS A 1 107 ? -0.587  -11.968 -2.261  1.00 97.22 107 A 1 
ATOM 835  C CB  . CYS A 1 107 ? -2.874  -10.419 -0.271  1.00 97.18 107 A 1 
ATOM 836  S SG  . CYS A 1 107 ? -3.925  -11.473 -1.320  1.00 95.18 107 A 1 
ATOM 837  N N   . SER A 1 108 ? -0.357  -9.745  -2.072  1.00 97.54 108 A 1 
ATOM 838  C CA  . SER A 1 108 ? 0.337   -9.584  -3.350  1.00 97.38 108 A 1 
ATOM 839  C C   . SER A 1 108 ? 1.714   -10.251 -3.398  1.00 97.23 108 A 1 
ATOM 840  O O   . SER A 1 108 ? 2.153   -10.643 -4.471  1.00 96.17 108 A 1 
ATOM 841  C CB  . SER A 1 108 ? 0.449   -8.099  -3.710  1.00 96.87 108 A 1 
ATOM 842  O OG  . SER A 1 108 ? 1.451   -7.446  -2.959  1.00 95.16 108 A 1 
ATOM 843  N N   . LEU A 1 109 ? 2.392   -10.412 -2.250  1.00 97.57 109 A 1 
ATOM 844  C CA  . LEU A 1 109 ? 3.662   -11.138 -2.152  1.00 97.40 109 A 1 
ATOM 845  C C   . LEU A 1 109 ? 3.481   -12.627 -2.432  1.00 97.57 109 A 1 
ATOM 846  O O   . LEU A 1 109 ? 4.401   -13.265 -2.931  1.00 96.92 109 A 1 
ATOM 847  C CB  . LEU A 1 109 ? 4.267   -10.903 -0.749  1.00 97.26 109 A 1 
ATOM 848  C CG  . LEU A 1 109 ? 5.609   -11.615 -0.496  1.00 96.52 109 A 1 
ATOM 849  C CD1 . LEU A 1 109 ? 6.742   -10.992 -1.304  1.00 94.88 109 A 1 
ATOM 850  C CD2 . LEU A 1 109 ? 5.963   -11.552 0.988   1.00 94.77 109 A 1 
ATOM 851  N N   . LEU A 1 110 ? 2.305   -13.200 -2.149  1.00 97.60 110 A 1 
ATOM 852  C CA  . LEU A 1 110 ? 2.062   -14.631 -2.353  1.00 97.76 110 A 1 
ATOM 853  C C   . LEU A 1 110 ? 2.309   -15.064 -3.806  1.00 97.53 110 A 1 
ATOM 854  O O   . LEU A 1 110 ? 2.902   -16.119 -4.033  1.00 96.66 110 A 1 
ATOM 855  C CB  . LEU A 1 110 ? 0.626   -15.004 -1.928  1.00 97.73 110 A 1 
ATOM 856  C CG  . LEU A 1 110 ? 0.294   -14.770 -0.444  1.00 97.33 110 A 1 
ATOM 857  C CD1 . LEU A 1 110 ? -1.101  -15.328 -0.131  1.00 96.53 110 A 1 
ATOM 858  C CD2 . LEU A 1 110 ? 1.297   -15.426 0.506   1.00 96.20 110 A 1 
ATOM 859  N N   . CYS A 1 111 ? 1.912   -14.229 -4.767  1.00 96.67 111 A 1 
ATOM 860  C CA  . CYS A 1 111 ? 2.120   -14.475 -6.197  1.00 95.84 111 A 1 
ATOM 861  C C   . CYS A 1 111 ? 3.396   -13.827 -6.764  1.00 95.69 111 A 1 
ATOM 862  O O   . CYS A 1 111 ? 3.684   -14.019 -7.938  1.00 92.48 111 A 1 
ATOM 863  C CB  . CYS A 1 111 ? 0.879   -14.007 -6.964  1.00 94.11 111 A 1 
ATOM 864  S SG  . CYS A 1 111 ? -0.556  -15.005 -6.483  1.00 90.75 111 A 1 
ATOM 865  N N   . ASP A 1 112 ? 4.143   -13.074 -5.953  1.00 95.72 112 A 1 
ATOM 866  C CA  . ASP A 1 112 ? 5.360   -12.368 -6.337  1.00 95.42 112 A 1 
ATOM 867  C C   . ASP A 1 112 ? 6.483   -12.631 -5.313  1.00 96.07 112 A 1 
ATOM 868  O O   . ASP A 1 112 ? 6.932   -11.733 -4.594  1.00 94.33 112 A 1 
ATOM 869  C CB  . ASP A 1 112 ? 5.029   -10.871 -6.516  1.00 93.91 112 A 1 
ATOM 870  C CG  . ASP A 1 112 ? 6.229   -10.031 -6.931  1.00 89.07 112 A 1 
ATOM 871  O OD1 . ASP A 1 112 ? 7.057   -10.527 -7.714  1.00 85.34 112 A 1 
ATOM 872  O OD2 . ASP A 1 112 ? 6.283   -8.868  -6.458  1.00 84.11 112 A 1 
ATOM 873  N N   . PRO A 1 113 ? 6.908   -13.914 -5.164  1.00 96.70 113 A 1 
ATOM 874  C CA  . PRO A 1 113 ? 7.974   -14.265 -4.245  1.00 96.73 113 A 1 
ATOM 875  C C   . PRO A 1 113 ? 9.309   -13.688 -4.716  1.00 96.74 113 A 1 
ATOM 876  O O   . PRO A 1 113 ? 9.597   -13.637 -5.912  1.00 95.25 113 A 1 
ATOM 877  C CB  . PRO A 1 113 ? 7.986   -15.792 -4.195  1.00 95.58 113 A 1 
ATOM 878  C CG  . PRO A 1 113 ? 7.469   -16.191 -5.580  1.00 93.11 113 A 1 
ATOM 879  C CD  . PRO A 1 113 ? 6.466   -15.089 -5.905  1.00 95.90 113 A 1 
ATOM 880  N N   . ASN A 1 114 ? 10.184  -13.341 -3.770  1.00 95.59 114 A 1 
ATOM 881  C CA  . ASN A 1 114 ? 11.585  -13.066 -4.041  1.00 95.72 114 A 1 
ATOM 882  C C   . ASN A 1 114 ? 12.428  -14.308 -3.702  1.00 95.95 114 A 1 
ATOM 883  O O   . ASN A 1 114 ? 12.760  -14.513 -2.531  1.00 95.16 114 A 1 
ATOM 884  C CB  . ASN A 1 114 ? 12.030  -11.818 -3.276  1.00 95.28 114 A 1 
ATOM 885  C CG  . ASN A 1 114 ? 13.504  -11.530 -3.503  1.00 94.29 114 A 1 
ATOM 886  O OD1 . ASN A 1 114 ? 14.120  -11.973 -4.461  1.00 91.10 114 A 1 
ATOM 887  N ND2 . ASN A 1 114 ? 14.111  -10.785 -2.615  1.00 90.05 114 A 1 
ATOM 888  N N   . PRO A 1 115 ? 12.803  -15.126 -4.697  1.00 95.44 115 A 1 
ATOM 889  C CA  . PRO A 1 115 ? 13.611  -16.315 -4.467  1.00 95.34 115 A 1 
ATOM 890  C C   . PRO A 1 115 ? 15.110  -16.008 -4.339  1.00 95.29 115 A 1 
ATOM 891  O O   . PRO A 1 115 ? 15.889  -16.918 -4.074  1.00 92.69 115 A 1 
ATOM 892  C CB  . PRO A 1 115 ? 13.302  -17.210 -5.673  1.00 94.78 115 A 1 
ATOM 893  C CG  . PRO A 1 115 ? 13.138  -16.184 -6.795  1.00 93.90 115 A 1 
ATOM 894  C CD  . PRO A 1 115 ? 12.444  -15.019 -6.101  1.00 95.70 115 A 1 
ATOM 895  N N   . ASP A 1 116 ? 15.536  -14.753 -4.566  1.00 94.57 116 A 1 
ATOM 896  C CA  . ASP A 1 116 ? 16.945  -14.350 -4.480  1.00 93.74 116 A 1 
ATOM 897  C C   . ASP A 1 116 ? 17.378  -13.992 -3.053  1.00 93.66 116 A 1 
ATOM 898  O O   . ASP A 1 116 ? 18.560  -14.091 -2.740  1.00 90.75 116 A 1 
ATOM 899  C CB  . ASP A 1 116 ? 17.224  -13.184 -5.441  1.00 92.99 116 A 1 
ATOM 900  C CG  . ASP A 1 116 ? 17.015  -13.572 -6.903  1.00 90.55 116 A 1 
ATOM 901  O OD1 . ASP A 1 116 ? 17.427  -14.701 -7.261  1.00 86.53 116 A 1 
ATOM 902  O OD2 . ASP A 1 116 ? 16.469  -12.755 -7.663  1.00 85.55 116 A 1 
ATOM 903  N N   . ASP A 1 117 ? 16.432  -13.640 -2.192  1.00 92.65 117 A 1 
ATOM 904  C CA  . ASP A 1 117 ? 16.650  -13.442 -0.753  1.00 91.53 117 A 1 
ATOM 905  C C   . ASP A 1 117 ? 15.637  -14.285 0.044   1.00 92.17 117 A 1 
ATOM 906  O O   . ASP A 1 117 ? 14.649  -13.776 0.582   1.00 89.06 117 A 1 
ATOM 907  C CB  . ASP A 1 117 ? 16.621  -11.944 -0.438  1.00 89.31 117 A 1 
ATOM 908  C CG  . ASP A 1 117 ? 17.162  -11.623 0.959   1.00 84.35 117 A 1 
ATOM 909  O OD1 . ASP A 1 117 ? 17.667  -12.547 1.646   1.00 80.76 117 A 1 
ATOM 910  O OD2 . ASP A 1 117 ? 17.098  -10.430 1.328   1.00 78.93 117 A 1 
ATOM 911  N N   . PRO A 1 118 ? 15.803  -15.625 0.045   1.00 93.63 118 A 1 
ATOM 912  C CA  . PRO A 1 118 ? 14.795  -16.519 0.584   1.00 93.80 118 A 1 
ATOM 913  C C   . PRO A 1 118 ? 14.902  -16.649 2.099   1.00 94.03 118 A 1 
ATOM 914  O O   . PRO A 1 118 ? 15.975  -16.843 2.666   1.00 91.54 118 A 1 
ATOM 915  C CB  . PRO A 1 118 ? 15.047  -17.849 -0.119  1.00 92.30 118 A 1 
ATOM 916  C CG  . PRO A 1 118 ? 16.564  -17.855 -0.321  1.00 90.27 118 A 1 
ATOM 917  C CD  . PRO A 1 118 ? 16.880  -16.388 -0.567  1.00 92.30 118 A 1 
ATOM 918  N N   . LEU A 1 119 ? 13.755  -16.713 2.763   1.00 94.79 119 A 1 
ATOM 919  C CA  . LEU A 1 119 ? 13.679  -17.186 4.150   1.00 95.06 119 A 1 
ATOM 920  C C   . LEU A 1 119 ? 13.705  -18.718 4.232   1.00 95.87 119 A 1 
ATOM 921  O O   . LEU A 1 119 ? 14.126  -19.285 5.247   1.00 93.50 119 A 1 
ATOM 922  C CB  . LEU A 1 119 ? 12.422  -16.580 4.786   1.00 93.64 119 A 1 
ATOM 923  C CG  . LEU A 1 119 ? 12.343  -16.778 6.311   1.00 91.28 119 A 1 
ATOM 924  C CD1 . LEU A 1 119 ? 13.483  -16.084 7.057   1.00 88.76 119 A 1 
ATOM 925  C CD2 . LEU A 1 119 ? 11.035  -16.175 6.815   1.00 88.98 119 A 1 
ATOM 926  N N   . VAL A 1 120 ? 13.254  -19.392 3.162   1.00 95.42 120 A 1 
ATOM 927  C CA  . VAL A 1 120 ? 13.258  -20.850 3.027   1.00 96.35 120 A 1 
ATOM 928  C C   . VAL A 1 120 ? 14.001  -21.245 1.743   1.00 96.95 120 A 1 
ATOM 929  O O   . VAL A 1 120 ? 13.380  -21.342 0.683   1.00 96.60 120 A 1 
ATOM 930  C CB  . VAL A 1 120 ? 11.832  -21.448 3.066   1.00 96.17 120 A 1 
ATOM 931  C CG1 . VAL A 1 120 ? 11.926  -22.959 3.252   1.00 93.80 120 A 1 
ATOM 932  C CG2 . VAL A 1 120 ? 10.995  -20.886 4.222   1.00 93.96 120 A 1 
ATOM 933  N N   . PRO A 1 121 ? 15.334  -21.468 1.804   1.00 96.72 121 A 1 
ATOM 934  C CA  . PRO A 1 121 ? 16.167  -21.712 0.622   1.00 96.66 121 A 1 
ATOM 935  C C   . PRO A 1 121 ? 15.693  -22.869 -0.258  1.00 97.12 121 A 1 
ATOM 936  O O   . PRO A 1 121 ? 15.648  -22.726 -1.478  1.00 96.62 121 A 1 
ATOM 937  C CB  . PRO A 1 121 ? 17.575  -21.966 1.168   1.00 95.78 121 A 1 
ATOM 938  C CG  . PRO A 1 121 ? 17.592  -21.170 2.464   1.00 94.10 121 A 1 
ATOM 939  C CD  . PRO A 1 121 ? 16.165  -21.330 2.987   1.00 95.94 121 A 1 
ATOM 940  N N   . ASP A 1 122 ? 15.255  -23.975 0.337   1.00 96.93 122 A 1 
ATOM 941  C CA  . ASP A 1 122 ? 14.793  -25.156 -0.409  1.00 96.92 122 A 1 
ATOM 942  C C   . ASP A 1 122 ? 13.569  -24.840 -1.284  1.00 97.69 122 A 1 
ATOM 943  O O   . ASP A 1 122 ? 13.488  -25.265 -2.441  1.00 96.91 122 A 1 
ATOM 944  C CB  . ASP A 1 122 ? 14.438  -26.291 0.568   1.00 95.81 122 A 1 
ATOM 945  C CG  . ASP A 1 122 ? 15.607  -26.755 1.430   1.00 87.17 122 A 1 
ATOM 946  O OD1 . ASP A 1 122 ? 16.772  -26.502 1.045   1.00 79.65 122 A 1 
ATOM 947  O OD2 . ASP A 1 122 ? 15.323  -27.350 2.498   1.00 79.51 122 A 1 
ATOM 948  N N   . ILE A 1 123 ? 12.626  -24.055 -0.768  1.00 97.59 123 A 1 
ATOM 949  C CA  . ILE A 1 123 ? 11.437  -23.638 -1.518  1.00 97.89 123 A 1 
ATOM 950  C C   . ILE A 1 123 ? 11.833  -22.673 -2.644  1.00 97.94 123 A 1 
ATOM 951  O O   . ILE A 1 123 ? 11.320  -22.783 -3.758  1.00 97.61 123 A 1 
ATOM 952  C CB  . ILE A 1 123 ? 10.366  -23.016 -0.594  1.00 97.89 123 A 1 
ATOM 953  C CG1 . ILE A 1 123 ? 9.914   -24.051 0.463   1.00 97.22 123 A 1 
ATOM 954  C CG2 . ILE A 1 123 ? 9.170   -22.515 -1.424  1.00 97.31 123 A 1 
ATOM 955  C CD1 . ILE A 1 123 ? 8.795   -23.573 1.405   1.00 96.52 123 A 1 
ATOM 956  N N   . ALA A 1 124 ? 12.768  -21.756 -2.381  1.00 97.78 124 A 1 
ATOM 957  C CA  . ALA A 1 124 ? 13.276  -20.834 -3.391  1.00 97.50 124 A 1 
ATOM 958  C C   . ALA A 1 124 ? 13.991  -21.563 -4.533  1.00 97.66 124 A 1 
ATOM 959  O O   . ALA A 1 124 ? 13.804  -21.222 -5.706  1.00 97.32 124 A 1 
ATOM 960  C CB  . ALA A 1 124 ? 14.208  -19.836 -2.714  1.00 97.03 124 A 1 
ATOM 961  N N   . GLN A 1 125 ? 14.760  -22.619 -4.215  1.00 97.61 125 A 1 
ATOM 962  C CA  . GLN A 1 125 ? 15.430  -23.436 -5.214  1.00 97.60 125 A 1 
ATOM 963  C C   . GLN A 1 125 ? 14.420  -24.165 -6.103  1.00 97.85 125 A 1 
ATOM 964  O O   . GLN A 1 125 ? 14.536  -24.107 -7.325  1.00 97.27 125 A 1 
ATOM 965  C CB  . GLN A 1 125 ? 16.394  -24.395 -4.517  1.00 96.98 125 A 1 
ATOM 966  C CG  . GLN A 1 125 ? 17.267  -25.151 -5.538  1.00 86.87 125 A 1 
ATOM 967  C CD  . GLN A 1 125 ? 18.362  -25.994 -4.876  1.00 78.25 125 A 1 
ATOM 968  O OE1 . GLN A 1 125 ? 18.501  -26.065 -3.678  1.00 70.13 125 A 1 
ATOM 969  N NE2 . GLN A 1 125 ? 19.188  -26.664 -5.645  1.00 66.31 125 A 1 
ATOM 970  N N   . ILE A 1 126 ? 13.379  -24.756 -5.516  1.00 97.99 126 A 1 
ATOM 971  C CA  . ILE A 1 126 ? 12.296  -25.388 -6.278  1.00 98.00 126 A 1 
ATOM 972  C C   . ILE A 1 126 ? 11.570  -24.365 -7.147  1.00 98.14 126 A 1 
ATOM 973  O O   . ILE A 1 126 ? 11.320  -24.630 -8.321  1.00 97.65 126 A 1 
ATOM 974  C CB  . ILE A 1 126 ? 11.322  -26.141 -5.336  1.00 97.85 126 A 1 
ATOM 975  C CG1 . ILE A 1 126 ? 12.048  -27.340 -4.678  1.00 95.51 126 A 1 
ATOM 976  C CG2 . ILE A 1 126 ? 10.085  -26.647 -6.103  1.00 96.01 126 A 1 
ATOM 977  C CD1 . ILE A 1 126 ? 11.284  -27.967 -3.506  1.00 83.54 126 A 1 
ATOM 978  N N   . TYR A 1 127 ? 11.284  -23.172 -6.634  1.00 97.73 127 A 1 
ATOM 979  C CA  . TYR A 1 127 ? 10.647  -22.105 -7.413  1.00 97.66 127 A 1 
ATOM 980  C C   . TYR A 1 127 ? 11.463  -21.706 -8.652  1.00 97.59 127 A 1 
ATOM 981  O O   . TYR A 1 127 ? 10.898  -21.495 -9.730  1.00 96.99 127 A 1 
ATOM 982  C CB  . TYR A 1 127 ? 10.415  -20.888 -6.508  1.00 97.26 127 A 1 
ATOM 983  C CG  . TYR A 1 127 ? 9.744   -19.738 -7.230  1.00 96.80 127 A 1 
ATOM 984  C CD1 . TYR A 1 127 ? 10.513  -18.671 -7.759  1.00 95.30 127 A 1 
ATOM 985  C CD2 . TYR A 1 127 ? 8.347   -19.739 -7.420  1.00 95.32 127 A 1 
ATOM 986  C CE1 . TYR A 1 127 ? 9.887   -17.624 -8.456  1.00 94.29 127 A 1 
ATOM 987  C CE2 . TYR A 1 127 ? 7.723   -18.700 -8.110  1.00 94.30 127 A 1 
ATOM 988  C CZ  . TYR A 1 127 ? 8.490   -17.642 -8.627  1.00 94.54 127 A 1 
ATOM 989  O OH  . TYR A 1 127 ? 7.868   -16.620 -9.314  1.00 92.73 127 A 1 
ATOM 990  N N   . LYS A 1 128 ? 12.789  -21.640 -8.520  1.00 97.53 128 A 1 
ATOM 991  C CA  . LYS A 1 128 ? 13.693  -21.298 -9.622  1.00 97.26 128 A 1 
ATOM 992  C C   . LYS A 1 128 ? 13.863  -22.431 -10.634 1.00 97.21 128 A 1 
ATOM 993  O O   . LYS A 1 128 ? 13.936  -22.157 -11.826 1.00 96.14 128 A 1 
ATOM 994  C CB  . LYS A 1 128 ? 15.068  -20.895 -9.058  1.00 96.65 128 A 1 
ATOM 995  C CG  . LYS A 1 128 ? 15.049  -19.517 -8.384  1.00 94.27 128 A 1 
ATOM 996  C CD  . LYS A 1 128 ? 16.437  -19.172 -7.828  1.00 90.35 128 A 1 
ATOM 997  C CE  . LYS A 1 128 ? 16.406  -17.745 -7.275  1.00 83.04 128 A 1 
ATOM 998  N NZ  . LYS A 1 128 ? 17.746  -17.278 -6.831  1.00 75.90 128 A 1 
ATOM 999  N N   . SER A 1 129 ? 13.939  -23.673 -10.173 1.00 97.45 129 A 1 
ATOM 1000 C CA  . SER A 1 129 ? 14.262  -24.829 -11.017 1.00 97.58 129 A 1 
ATOM 1001 C C   . SER A 1 129 ? 13.034  -25.520 -11.614 1.00 97.72 129 A 1 
ATOM 1002 O O   . SER A 1 129 ? 13.114  -26.025 -12.726 1.00 96.33 129 A 1 
ATOM 1003 C CB  . SER A 1 129 ? 15.089  -25.845 -10.223 1.00 96.60 129 A 1 
ATOM 1004 O OG  . SER A 1 129 ? 14.364  -26.362 -9.117  1.00 88.78 129 A 1 
ATOM 1005 N N   . ASP A 1 130 ? 11.915  -25.553 -10.899 1.00 97.56 130 A 1 
ATOM 1006 C CA  . ASP A 1 130 ? 10.702  -26.273 -11.290 1.00 97.90 130 A 1 
ATOM 1007 C C   . ASP A 1 130 ? 9.445   -25.563 -10.756 1.00 98.03 130 A 1 
ATOM 1008 O O   . ASP A 1 130 ? 8.900   -25.876 -9.691  1.00 97.41 130 A 1 
ATOM 1009 C CB  . ASP A 1 130 ? 10.806  -27.735 -10.826 1.00 97.63 130 A 1 
ATOM 1010 C CG  . ASP A 1 130 ? 9.653   -28.625 -11.310 1.00 97.28 130 A 1 
ATOM 1011 O OD1 . ASP A 1 130 ? 8.628   -28.085 -11.787 1.00 95.74 130 A 1 
ATOM 1012 O OD2 . ASP A 1 130 ? 9.774   -29.862 -11.141 1.00 94.92 130 A 1 
ATOM 1013 N N   . LYS A 1 131 ? 8.960   -24.589 -11.538 1.00 97.32 131 A 1 
ATOM 1014 C CA  . LYS A 1 131 ? 7.756   -23.827 -11.198 1.00 97.15 131 A 1 
ATOM 1015 C C   . LYS A 1 131 ? 6.497   -24.687 -11.107 1.00 97.65 131 A 1 
ATOM 1016 O O   . LYS A 1 131 ? 5.616   -24.382 -10.310 1.00 97.08 131 A 1 
ATOM 1017 C CB  . LYS A 1 131 ? 7.526   -22.680 -12.200 1.00 95.33 131 A 1 
ATOM 1018 C CG  . LYS A 1 131 ? 8.526   -21.530 -12.007 1.00 85.52 131 A 1 
ATOM 1019 C CD  . LYS A 1 131 ? 8.131   -20.327 -12.863 1.00 78.77 131 A 1 
ATOM 1020 C CE  . LYS A 1 131 ? 9.091   -19.175 -12.605 1.00 72.29 131 A 1 
ATOM 1021 N NZ  . LYS A 1 131 ? 8.700   -17.925 -13.315 1.00 63.19 131 A 1 
ATOM 1022 N N   . GLU A 1 132 ? 6.377   -25.754 -11.892 1.00 97.52 132 A 1 
ATOM 1023 C CA  . GLU A 1 132 ? 5.234   -26.649 -11.796 1.00 97.72 132 A 1 
ATOM 1024 C C   . GLU A 1 132 ? 5.229   -27.410 -10.470 1.00 98.03 132 A 1 
ATOM 1025 O O   . GLU A 1 132 ? 4.196   -27.487 -9.805  1.00 97.68 132 A 1 
ATOM 1026 C CB  . GLU A 1 132 ? 5.206   -27.656 -12.945 1.00 97.10 132 A 1 
ATOM 1027 C CG  . GLU A 1 132 ? 4.711   -27.056 -14.259 1.00 82.17 132 A 1 
ATOM 1028 C CD  . GLU A 1 132 ? 4.268   -28.147 -15.244 1.00 70.86 132 A 1 
ATOM 1029 O OE1 . GLU A 1 132 ? 3.423   -27.812 -16.108 1.00 64.79 132 A 1 
ATOM 1030 O OE2 . GLU A 1 132 ? 4.699   -29.308 -15.084 1.00 63.99 132 A 1 
ATOM 1031 N N   . LYS A 1 133 ? 6.387   -27.922 -10.053 1.00 98.17 133 A 1 
ATOM 1032 C CA  . LYS A 1 133 ? 6.549   -28.579 -8.755  1.00 98.33 133 A 1 
ATOM 1033 C C   . LYS A 1 133 ? 6.267   -27.612 -7.609  1.00 98.43 133 A 1 
ATOM 1034 O O   . LYS A 1 133 ? 5.548   -27.979 -6.680  1.00 98.17 133 A 1 
ATOM 1035 C CB  . LYS A 1 133 ? 7.957   -29.174 -8.678  1.00 98.25 133 A 1 
ATOM 1036 C CG  . LYS A 1 133 ? 8.173   -30.007 -7.408  1.00 96.37 133 A 1 
ATOM 1037 C CD  . LYS A 1 133 ? 9.578   -30.609 -7.438  1.00 94.35 133 A 1 
ATOM 1038 C CE  . LYS A 1 133 ? 9.863   -31.415 -6.171  1.00 87.79 133 A 1 
ATOM 1039 N NZ  . LYS A 1 133 ? 11.251  -31.912 -6.159  1.00 80.37 133 A 1 
ATOM 1040 N N   . TYR A 1 134 ? 6.770   -26.384 -7.698  1.00 98.22 134 A 1 
ATOM 1041 C CA  . TYR A 1 134 ? 6.458   -25.333 -6.734  1.00 98.29 134 A 1 
ATOM 1042 C C   . TYR A 1 134 ? 4.946   -25.106 -6.613  1.00 98.38 134 A 1 
ATOM 1043 O O   . TYR A 1 134 ? 4.392   -25.204 -5.519  1.00 98.22 134 A 1 
ATOM 1044 C CB  . TYR A 1 134 ? 7.164   -24.035 -7.143  1.00 97.98 134 A 1 
ATOM 1045 C CG  . TYR A 1 134 ? 6.729   -22.845 -6.308  1.00 97.87 134 A 1 
ATOM 1046 C CD1 . TYR A 1 134 ? 5.722   -21.967 -6.771  1.00 96.79 134 A 1 
ATOM 1047 C CD2 . TYR A 1 134 ? 7.299   -22.626 -5.041  1.00 96.76 134 A 1 
ATOM 1048 C CE1 . TYR A 1 134 ? 5.291   -20.895 -5.981  1.00 95.98 134 A 1 
ATOM 1049 C CE2 . TYR A 1 134 ? 6.878   -21.558 -4.243  1.00 95.88 134 A 1 
ATOM 1050 C CZ  . TYR A 1 134 ? 5.870   -20.692 -4.714  1.00 96.21 134 A 1 
ATOM 1051 O OH  . TYR A 1 134 ? 5.457   -19.647 -3.931  1.00 94.59 134 A 1 
ATOM 1052 N N   . ASN A 1 135 ? 4.265   -24.888 -7.736  1.00 98.30 135 A 1 
ATOM 1053 C CA  . ASN A 1 135 ? 2.820   -24.643 -7.757  1.00 98.23 135 A 1 
ATOM 1054 C C   . ASN A 1 135 ? 2.015   -25.851 -7.260  1.00 98.49 135 A 1 
ATOM 1055 O O   . ASN A 1 135 ? 0.955   -25.679 -6.675  1.00 98.21 135 A 1 
ATOM 1056 C CB  . ASN A 1 135 ? 2.406   -24.275 -9.187  1.00 97.66 135 A 1 
ATOM 1057 C CG  . ASN A 1 135 ? 2.780   -22.848 -9.562  1.00 95.58 135 A 1 
ATOM 1058 O OD1 . ASN A 1 135 ? 2.822   -21.957 -8.747  1.00 89.56 135 A 1 
ATOM 1059 N ND2 . ASN A 1 135 ? 3.001   -22.589 -10.834 1.00 88.06 135 A 1 
ATOM 1060 N N   . ARG A 1 136 ? 2.493   -27.080 -7.491  1.00 98.41 136 A 1 
ATOM 1061 C CA  . ARG A 1 136 ? 1.874   -28.304 -6.965  1.00 98.46 136 A 1 
ATOM 1062 C C   . ARG A 1 136 ? 1.965   -28.348 -5.445  1.00 98.53 136 A 1 
ATOM 1063 O O   . ARG A 1 136 ? 0.934   -28.465 -4.800  1.00 98.35 136 A 1 
ATOM 1064 C CB  . ARG A 1 136 ? 2.529   -29.518 -7.624  1.00 98.07 136 A 1 
ATOM 1065 C CG  . ARG A 1 136 ? 1.715   -30.806 -7.394  1.00 89.85 136 A 1 
ATOM 1066 C CD  . ARG A 1 136 ? 2.445   -32.034 -7.956  1.00 88.91 136 A 1 
ATOM 1067 N NE  . ARG A 1 136 ? 2.884   -31.827 -9.346  1.00 81.70 136 A 1 
ATOM 1068 C CZ  . ARG A 1 136 ? 3.751   -32.572 -10.038 1.00 76.16 136 A 1 
ATOM 1069 N NH1 . ARG A 1 136 ? 4.251   -33.666 -9.541  1.00 66.05 136 A 1 
ATOM 1070 N NH2 . ARG A 1 136 ? 4.124   -32.196 -11.232 1.00 67.38 136 A 1 
ATOM 1071 N N   . HIS A 1 137 ? 3.159   -28.134 -4.882  1.00 98.47 137 A 1 
ATOM 1072 C CA  . HIS A 1 137 ? 3.342   -28.097 -3.434  1.00 98.45 137 A 1 
ATOM 1073 C C   . HIS A 1 137 ? 2.560   -26.965 -2.771  1.00 98.50 137 A 1 
ATOM 1074 O O   . HIS A 1 137 ? 1.926   -27.184 -1.739  1.00 98.30 137 A 1 
ATOM 1075 C CB  . HIS A 1 137 ? 4.830   -27.982 -3.102  1.00 98.18 137 A 1 
ATOM 1076 C CG  . HIS A 1 137 ? 5.614   -29.232 -3.388  1.00 96.43 137 A 1 
ATOM 1077 N ND1 . HIS A 1 137 ? 5.225   -30.514 -3.066  1.00 83.55 137 A 1 
ATOM 1078 C CD2 . HIS A 1 137 ? 6.849   -29.318 -3.964  1.00 84.56 137 A 1 
ATOM 1079 C CE1 . HIS A 1 137 ? 6.204   -31.345 -3.438  1.00 87.12 137 A 1 
ATOM 1080 N NE2 . HIS A 1 137 ? 7.219   -30.664 -3.986  1.00 88.98 137 A 1 
ATOM 1081 N N   . ALA A 1 138 ? 2.530   -25.784 -3.377  1.00 98.59 138 A 1 
ATOM 1082 C CA  . ALA A 1 138 ? 1.755   -24.661 -2.854  1.00 98.58 138 A 1 
ATOM 1083 C C   . ALA A 1 138 ? 0.246   -24.967 -2.836  1.00 98.64 138 A 1 
ATOM 1084 O O   . ALA A 1 138 ? -0.423  -24.675 -1.849  1.00 98.45 138 A 1 
ATOM 1085 C CB  . ALA A 1 138 ? 2.084   -23.411 -3.671  1.00 98.32 138 A 1 
ATOM 1086 N N   . ARG A 1 139 ? -0.291  -25.619 -3.883  1.00 98.67 139 A 1 
ATOM 1087 C CA  . ARG A 1 139 ? -1.684  -26.086 -3.928  1.00 98.55 139 A 1 
ATOM 1088 C C   . ARG A 1 139 ? -1.974  -27.153 -2.874  1.00 98.63 139 A 1 
ATOM 1089 O O   . ARG A 1 139 ? -2.951  -27.017 -2.150  1.00 98.42 139 A 1 
ATOM 1090 C CB  . ARG A 1 139 ? -2.047  -26.594 -5.326  1.00 98.14 139 A 1 
ATOM 1091 C CG  . ARG A 1 139 ? -2.428  -25.431 -6.255  1.00 87.11 139 A 1 
ATOM 1092 C CD  . ARG A 1 139 ? -2.829  -25.899 -7.646  1.00 83.86 139 A 1 
ATOM 1093 N NE  . ARG A 1 139 ? -1.642  -26.190 -8.485  1.00 73.88 139 A 1 
ATOM 1094 C CZ  . ARG A 1 139 ? -1.619  -26.215 -9.818  1.00 64.99 139 A 1 
ATOM 1095 N NH1 . ARG A 1 139 ? -2.694  -26.034 -10.527 1.00 57.01 139 A 1 
ATOM 1096 N NH2 . ARG A 1 139 ? -0.500  -26.419 -10.460 1.00 58.59 139 A 1 
ATOM 1097 N N   . GLU A 1 140 ? -1.118  -28.159 -2.750  1.00 98.55 140 A 1 
ATOM 1098 C CA  . GLU A 1 140 ? -1.272  -29.236 -1.757  1.00 98.56 140 A 1 
ATOM 1099 C C   . GLU A 1 140 ? -1.286  -28.686 -0.324  1.00 98.52 140 A 1 
ATOM 1100 O O   . GLU A 1 140 ? -2.116  -29.069 0.486   1.00 98.23 140 A 1 
ATOM 1101 C CB  . GLU A 1 140 ? -0.126  -30.241 -1.902  1.00 98.18 140 A 1 
ATOM 1102 C CG  . GLU A 1 140 ? -0.254  -31.142 -3.135  1.00 86.79 140 A 1 
ATOM 1103 C CD  . GLU A 1 140 ? 1.019   -31.968 -3.413  1.00 84.62 140 A 1 
ATOM 1104 O OE1 . GLU A 1 140 ? 1.047   -32.645 -4.462  1.00 80.31 140 A 1 
ATOM 1105 O OE2 . GLU A 1 140 ? 1.973   -31.892 -2.604  1.00 81.81 140 A 1 
ATOM 1106 N N   . TRP A 1 141 ? -0.382  -27.752 -0.020  1.00 98.57 141 A 1 
ATOM 1107 C CA  . TRP A 1 141 ? -0.343  -27.105 1.291   1.00 98.50 141 A 1 
ATOM 1108 C C   . TRP A 1 141 ? -1.574  -26.233 1.532   1.00 98.69 141 A 1 
ATOM 1109 O O   . TRP A 1 141 ? -2.113  -26.256 2.639   1.00 98.24 141 A 1 
ATOM 1110 C CB  . TRP A 1 141 ? 0.938   -26.280 1.436   1.00 98.27 141 A 1 
ATOM 1111 C CG  . TRP A 1 141 ? 2.155   -27.057 1.816   1.00 97.88 141 A 1 
ATOM 1112 C CD1 . TRP A 1 141 ? 2.568   -28.220 1.268   1.00 95.75 141 A 1 
ATOM 1113 C CD2 . TRP A 1 141 ? 3.137   -26.724 2.847   1.00 96.88 141 A 1 
ATOM 1114 N NE1 . TRP A 1 141 ? 3.744   -28.637 1.890   1.00 95.14 141 A 1 
ATOM 1115 C CE2 . TRP A 1 141 ? 4.124   -27.739 2.859   1.00 96.39 141 A 1 
ATOM 1116 C CE3 . TRP A 1 141 ? 3.278   -25.649 3.756   1.00 95.31 141 A 1 
ATOM 1117 C CZ2 . TRP A 1 141 ? 5.221   -27.709 3.751   1.00 94.60 141 A 1 
ATOM 1118 C CZ3 . TRP A 1 141 ? 4.373   -25.619 4.643   1.00 92.99 141 A 1 
ATOM 1119 C CH2 . TRP A 1 141 ? 5.327   -26.640 4.634   1.00 93.10 141 A 1 
ATOM 1120 N N   . THR A 1 142 ? -2.034  -25.517 0.510   1.00 98.50 142 A 1 
ATOM 1121 C CA  . THR A 1 142 ? -3.250  -24.712 0.600   1.00 98.57 142 A 1 
ATOM 1122 C C   . THR A 1 142 ? -4.452  -25.601 0.912   1.00 98.64 142 A 1 
ATOM 1123 O O   . THR A 1 142 ? -5.145  -25.344 1.893   1.00 98.26 142 A 1 
ATOM 1124 C CB  . THR A 1 142 ? -3.486  -23.905 -0.684  1.00 98.42 142 A 1 
ATOM 1125 O OG1 . THR A 1 142 ? -2.381  -23.048 -0.904  1.00 96.97 142 A 1 
ATOM 1126 C CG2 . THR A 1 142 ? -4.722  -23.014 -0.606  1.00 97.09 142 A 1 
ATOM 1127 N N   . GLN A 1 143 ? -4.642  -26.694 0.183   1.00 98.53 143 A 1 
ATOM 1128 C CA  . GLN A 1 143 ? -5.725  -27.650 0.431   1.00 98.41 143 A 1 
ATOM 1129 C C   . GLN A 1 143 ? -5.638  -28.299 1.817   1.00 98.55 143 A 1 
ATOM 1130 O O   . GLN A 1 143 ? -6.652  -28.545 2.450   1.00 97.95 143 A 1 
ATOM 1131 C CB  . GLN A 1 143 ? -5.684  -28.750 -0.633  1.00 97.97 143 A 1 
ATOM 1132 C CG  . GLN A 1 143 ? -6.179  -28.249 -1.998  1.00 90.33 143 A 1 
ATOM 1133 C CD  . GLN A 1 143 ? -6.068  -29.309 -3.099  1.00 83.47 143 A 1 
ATOM 1134 O OE1 . GLN A 1 143 ? -5.401  -30.322 -2.980  1.00 75.35 143 A 1 
ATOM 1135 N NE2 . GLN A 1 143 ? -6.709  -29.101 -4.218  1.00 71.28 143 A 1 
ATOM 1136 N N   . LYS A 1 144 ? -4.429  -28.591 2.295   1.00 98.43 144 A 1 
ATOM 1137 C CA  . LYS A 1 144 ? -4.228  -29.292 3.575   1.00 98.33 144 A 1 
ATOM 1138 C C   . LYS A 1 144 ? -4.373  -28.401 4.801   1.00 98.42 144 A 1 
ATOM 1139 O O   . LYS A 1 144 ? -4.760  -28.896 5.860   1.00 97.63 144 A 1 
ATOM 1140 C CB  . LYS A 1 144 ? -2.860  -29.983 3.527   1.00 97.92 144 A 1 
ATOM 1141 C CG  . LYS A 1 144 ? -2.594  -30.827 4.773   1.00 92.58 144 A 1 
ATOM 1142 C CD  . LYS A 1 144 ? -1.285  -31.603 4.612   1.00 90.33 144 A 1 
ATOM 1143 C CE  . LYS A 1 144 ? -1.051  -32.444 5.866   1.00 81.38 144 A 1 
ATOM 1144 N NZ  . LYS A 1 144 ? 0.185   -33.256 5.735   1.00 72.63 144 A 1 
ATOM 1145 N N   . TYR A 1 145 ? -3.964  -27.134 4.699   1.00 98.31 145 A 1 
ATOM 1146 C CA  . TYR A 1 145 ? -3.815  -26.257 5.866   1.00 98.34 145 A 1 
ATOM 1147 C C   . TYR A 1 145 ? -4.701  -25.009 5.846   1.00 98.36 145 A 1 
ATOM 1148 O O   . TYR A 1 145 ? -4.884  -24.415 6.912   1.00 97.34 145 A 1 
ATOM 1149 C CB  . TYR A 1 145 ? -2.342  -25.846 6.005   1.00 98.12 145 A 1 
ATOM 1150 C CG  . TYR A 1 145 ? -1.373  -26.990 6.204   1.00 98.09 145 A 1 
ATOM 1151 C CD1 . TYR A 1 145 ? -1.449  -27.799 7.355   1.00 97.15 145 A 1 
ATOM 1152 C CD2 . TYR A 1 145 ? -0.369  -27.241 5.252   1.00 97.11 145 A 1 
ATOM 1153 C CE1 . TYR A 1 145 ? -0.538  -28.843 7.559   1.00 96.30 145 A 1 
ATOM 1154 C CE2 . TYR A 1 145 ? 0.548   -28.280 5.449   1.00 96.34 145 A 1 
ATOM 1155 C CZ  . TYR A 1 145 ? 0.472   -29.083 6.605   1.00 96.65 145 A 1 
ATOM 1156 O OH  . TYR A 1 145 ? 1.374   -30.099 6.804   1.00 95.14 145 A 1 
ATOM 1157 N N   . ALA A 1 146 ? -5.204  -24.605 4.690   1.00 97.83 146 A 1 
ATOM 1158 C CA  . ALA A 1 146 ? -5.932  -23.350 4.516   1.00 97.74 146 A 1 
ATOM 1159 C C   . ALA A 1 146 ? -7.366  -23.521 3.977   1.00 97.51 146 A 1 
ATOM 1160 O O   . ALA A 1 146 ? -8.040  -22.519 3.736   1.00 94.79 146 A 1 
ATOM 1161 C CB  . ALA A 1 146 ? -5.082  -22.422 3.636   1.00 97.24 146 A 1 
ATOM 1162 N N   . MET A 1 147 ? -7.823  -24.752 3.796   1.00 96.70 147 A 1 
ATOM 1163 C CA  . MET A 1 147 ? -9.188  -25.095 3.391   1.00 95.90 147 A 1 
ATOM 1164 C C   . MET A 1 147 ? -9.870  -25.939 4.467   1.00 92.35 147 A 1 
ATOM 1165 O O   . MET A 1 147 ? -9.179  -26.662 5.200   1.00 87.01 147 A 1 
ATOM 1166 C CB  . MET A 1 147 ? -9.215  -25.820 2.037   1.00 93.35 147 A 1 
ATOM 1167 C CG  . MET A 1 147 ? -8.692  -24.952 0.890   1.00 91.46 147 A 1 
ATOM 1168 S SD  . MET A 1 147 ? -8.757  -25.807 -0.725  1.00 90.97 147 A 1 
ATOM 1169 C CE  . MET A 1 147 ? -8.222  -24.487 -1.800  1.00 83.17 147 A 1 
ATOM 1170 O OXT . MET A 1 147 ? -11.135 -25.872 4.533   1.00 87.92 147 A 1 
ATOM 1171 N N   . MET B 2 1   ? -12.238 4.878   -20.159 1.00 95.46 1   B 1 
ATOM 1172 C CA  . MET B 2 1   ? -13.138 4.371   -19.110 1.00 97.08 1   B 1 
ATOM 1173 C C   . MET B 2 1   ? -12.690 4.914   -17.768 1.00 97.54 1   B 1 
ATOM 1174 O O   . MET B 2 1   ? -11.557 5.360   -17.648 1.00 96.66 1   B 1 
ATOM 1175 C CB  . MET B 2 1   ? -13.200 2.838   -19.105 1.00 94.89 1   B 1 
ATOM 1176 C CG  . MET B 2 1   ? -11.893 2.164   -18.697 1.00 93.49 1   B 1 
ATOM 1177 S SD  . MET B 2 1   ? -11.961 0.341   -18.727 1.00 93.94 1   B 1 
ATOM 1178 C CE  . MET B 2 1   ? -10.305 -0.040  -18.128 1.00 89.80 1   B 1 
ATOM 1179 N N   . GLN B 2 2   ? -13.539 4.887   -16.762 1.00 97.76 2   B 1 
ATOM 1180 C CA  . GLN B 2 2   ? -13.199 5.305   -15.408 1.00 97.67 2   B 1 
ATOM 1181 C C   . GLN B 2 2   ? -12.798 4.097   -14.570 1.00 97.87 2   B 1 
ATOM 1182 O O   . GLN B 2 2   ? -13.481 3.064   -14.602 1.00 96.74 2   B 1 
ATOM 1183 C CB  . GLN B 2 2   ? -14.381 6.070   -14.804 1.00 96.29 2   B 1 
ATOM 1184 C CG  . GLN B 2 2   ? -13.971 7.486   -14.451 1.00 87.33 2   B 1 
ATOM 1185 C CD  . GLN B 2 2   ? -15.108 8.340   -13.893 1.00 87.42 2   B 1 
ATOM 1186 O OE1 . GLN B 2 2   ? -16.145 7.859   -13.462 1.00 79.11 2   B 1 
ATOM 1187 N NE2 . GLN B 2 2   ? -14.926 9.624   -13.840 1.00 75.78 2   B 1 
ATOM 1188 N N   . ILE B 2 3   ? -11.718 4.215   -13.809 1.00 98.16 3   B 1 
ATOM 1189 C CA  . ILE B 2 3   ? -11.337 3.284   -12.749 1.00 98.16 3   B 1 
ATOM 1190 C C   . ILE B 2 3   ? -11.075 4.044   -11.455 1.00 98.25 3   B 1 
ATOM 1191 O O   . ILE B 2 3   ? -10.802 5.246   -11.464 1.00 97.90 3   B 1 
ATOM 1192 C CB  . ILE B 2 3   ? -10.125 2.397   -13.122 1.00 97.99 3   B 1 
ATOM 1193 C CG1 . ILE B 2 3   ? -8.850  3.223   -13.349 1.00 96.93 3   B 1 
ATOM 1194 C CG2 . ILE B 2 3   ? -10.476 1.515   -14.335 1.00 95.52 3   B 1 
ATOM 1195 C CD1 . ILE B 2 3   ? -7.578  2.377   -13.480 1.00 96.13 3   B 1 
ATOM 1196 N N   . PHE B 2 4   ? -11.118 3.342   -10.335 1.00 97.71 4   B 1 
ATOM 1197 C CA  . PHE B 2 4   ? -10.851 3.901   -9.019  1.00 97.56 4   B 1 
ATOM 1198 C C   . PHE B 2 4   ? -9.528  3.383   -8.463  1.00 97.43 4   B 1 
ATOM 1199 O O   . PHE B 2 4   ? -9.156  2.232   -8.662  1.00 96.96 4   B 1 
ATOM 1200 C CB  . PHE B 2 4   ? -12.024 3.607   -8.084  1.00 97.34 4   B 1 
ATOM 1201 C CG  . PHE B 2 4   ? -13.357 4.092   -8.617  1.00 97.13 4   B 1 
ATOM 1202 C CD1 . PHE B 2 4   ? -13.598 5.465   -8.789  1.00 95.51 4   B 1 
ATOM 1203 C CD2 . PHE B 2 4   ? -14.349 3.168   -8.987  1.00 95.49 4   B 1 
ATOM 1204 C CE1 . PHE B 2 4   ? -14.811 5.923   -9.322  1.00 94.39 4   B 1 
ATOM 1205 C CE2 . PHE B 2 4   ? -15.572 3.611   -9.514  1.00 94.22 4   B 1 
ATOM 1206 C CZ  . PHE B 2 4   ? -15.808 4.991   -9.688  1.00 94.93 4   B 1 
ATOM 1207 N N   . VAL B 2 5   ? -8.813  4.229   -7.723  1.00 97.47 5   B 1 
ATOM 1208 C CA  . VAL B 2 5   ? -7.601  3.844   -7.004  1.00 97.37 5   B 1 
ATOM 1209 C C   . VAL B 2 5   ? -7.719  4.282   -5.556  1.00 96.74 5   B 1 
ATOM 1210 O O   . VAL B 2 5   ? -7.773  5.477   -5.262  1.00 95.80 5   B 1 
ATOM 1211 C CB  . VAL B 2 5   ? -6.325  4.402   -7.659  1.00 97.42 5   B 1 
ATOM 1212 C CG1 . VAL B 2 5   ? -5.076  3.877   -6.956  1.00 96.78 5   B 1 
ATOM 1213 C CG2 . VAL B 2 5   ? -6.225  4.019   -9.142  1.00 96.90 5   B 1 
ATOM 1214 N N   . LYS B 2 6   ? -7.734  3.321   -4.626  1.00 96.15 6   B 1 
ATOM 1215 C CA  . LYS B 2 6   ? -7.627  3.598   -3.189  1.00 95.54 6   B 1 
ATOM 1216 C C   . LYS B 2 6   ? -6.173  3.930   -2.852  1.00 95.60 6   B 1 
ATOM 1217 O O   . LYS B 2 6   ? -5.310  3.047   -2.877  1.00 95.03 6   B 1 
ATOM 1218 C CB  . LYS B 2 6   ? -8.145  2.431   -2.338  1.00 94.49 6   B 1 
ATOM 1219 C CG  . LYS B 2 6   ? -9.667  2.240   -2.455  1.00 87.31 6   B 1 
ATOM 1220 C CD  . LYS B 2 6   ? -10.178 1.202   -1.437  1.00 79.59 6   B 1 
ATOM 1221 C CE  . LYS B 2 6   ? -11.690 0.990   -1.601  1.00 71.43 6   B 1 
ATOM 1222 N NZ  . LYS B 2 6   ? -12.240 0.001   -0.627  1.00 63.97 6   B 1 
ATOM 1223 N N   . THR B 2 7   ? -5.903  5.191   -2.526  1.00 94.36 7   B 1 
ATOM 1224 C CA  . THR B 2 7   ? -4.549  5.707   -2.343  1.00 93.68 7   B 1 
ATOM 1225 C C   . THR B 2 7   ? -4.028  5.504   -0.910  1.00 93.08 7   B 1 
ATOM 1226 O O   . THR B 2 7   ? -4.699  4.917   -0.050  1.00 90.45 7   B 1 
ATOM 1227 C CB  . THR B 2 7   ? -4.451  7.185   -2.783  1.00 92.31 7   B 1 
ATOM 1228 O OG1 . THR B 2 7   ? -5.036  8.011   -1.824  1.00 88.34 7   B 1 
ATOM 1229 C CG2 . THR B 2 7   ? -5.114  7.412   -4.144  1.00 87.97 7   B 1 
ATOM 1230 N N   . LEU B 2 8   ? -2.796  5.948   -0.650  1.00 91.02 8   B 1 
ATOM 1231 C CA  . LEU B 2 8   ? -2.196  5.928   0.692   1.00 89.20 8   B 1 
ATOM 1232 C C   . LEU B 2 8   ? -2.771  7.022   1.598   1.00 88.26 8   B 1 
ATOM 1233 O O   . LEU B 2 8   ? -2.748  6.869   2.817   1.00 82.97 8   B 1 
ATOM 1234 C CB  . LEU B 2 8   ? -0.671  6.088   0.583   1.00 87.53 8   B 1 
ATOM 1235 C CG  . LEU B 2 8   ? 0.039   4.914   -0.096  1.00 87.76 8   B 1 
ATOM 1236 C CD1 . LEU B 2 8   ? 1.503   5.270   -0.300  1.00 84.67 8   B 1 
ATOM 1237 C CD2 . LEU B 2 8   ? -0.037  3.634   0.751   1.00 84.71 8   B 1 
ATOM 1238 N N   . THR B 2 9   ? -3.307  8.087   1.012   1.00 88.03 9   B 1 
ATOM 1239 C CA  . THR B 2 9   ? -3.909  9.201   1.744   1.00 84.77 9   B 1 
ATOM 1240 C C   . THR B 2 9   ? -5.347  8.905   2.203   1.00 83.44 9   B 1 
ATOM 1241 O O   . THR B 2 9   ? -6.047  9.787   2.678   1.00 78.32 9   B 1 
ATOM 1242 C CB  . THR B 2 9   ? -3.847  10.490  0.901   1.00 82.31 9   B 1 
ATOM 1243 O OG1 . THR B 2 9   ? -4.532  10.300  -0.313  1.00 77.49 9   B 1 
ATOM 1244 C CG2 . THR B 2 9   ? -2.409  10.899  0.558   1.00 75.61 9   B 1 
ATOM 1245 N N   . GLY B 2 10  ? -5.795  7.664   2.075   1.00 81.42 10  B 1 
ATOM 1246 C CA  . GLY B 2 10  ? -7.140  7.222   2.473   1.00 79.88 10  B 1 
ATOM 1247 C C   . GLY B 2 10  ? -8.257  7.646   1.506   1.00 82.13 10  B 1 
ATOM 1248 O O   . GLY B 2 10  ? -9.400  7.253   1.684   1.00 79.34 10  B 1 
ATOM 1249 N N   . LYS B 2 11  ? -7.905  8.406   0.459   1.00 86.22 11  B 1 
ATOM 1250 C CA  . LYS B 2 11  ? -8.847  8.822   -0.573  1.00 87.52 11  B 1 
ATOM 1251 C C   . LYS B 2 11  ? -8.943  7.779   -1.677  1.00 90.33 11  B 1 
ATOM 1252 O O   . LYS B 2 11  ? -7.992  7.056   -1.962  1.00 89.26 11  B 1 
ATOM 1253 C CB  . LYS B 2 11  ? -8.452  10.185  -1.150  1.00 83.26 11  B 1 
ATOM 1254 C CG  . LYS B 2 11  ? -8.539  11.288  -0.089  1.00 72.65 11  B 1 
ATOM 1255 C CD  . LYS B 2 11  ? -8.224  12.627  -0.735  1.00 68.98 11  B 1 
ATOM 1256 C CE  . LYS B 2 11  ? -8.382  13.730  0.293   1.00 59.78 11  B 1 
ATOM 1257 N NZ  . LYS B 2 11  ? -8.190  15.048  -0.325  1.00 53.17 11  B 1 
ATOM 1258 N N   . THR B 2 12  ? -10.096 7.759   -2.336  1.00 91.67 12  B 1 
ATOM 1259 C CA  . THR B 2 12  ? -10.259 7.076   -3.613  1.00 92.93 12  B 1 
ATOM 1260 C C   . THR B 2 12  ? -10.200 8.121   -4.714  1.00 93.84 12  B 1 
ATOM 1261 O O   . THR B 2 12  ? -11.035 9.022   -4.748  1.00 92.99 12  B 1 
ATOM 1262 C CB  . THR B 2 12  ? -11.559 6.272   -3.649  1.00 92.17 12  B 1 
ATOM 1263 O OG1 . THR B 2 12  ? -11.554 5.337   -2.593  1.00 88.24 12  B 1 
ATOM 1264 C CG2 . THR B 2 12  ? -11.705 5.484   -4.946  1.00 88.03 12  B 1 
ATOM 1265 N N   . ILE B 2 13  ? -9.205  8.021   -5.592  1.00 95.47 13  B 1 
ATOM 1266 C CA  . ILE B 2 13  ? -9.106  8.868   -6.783  1.00 95.82 13  B 1 
ATOM 1267 C C   . ILE B 2 13  ? -9.736  8.161   -7.975  1.00 96.74 13  B 1 
ATOM 1268 O O   . ILE B 2 13  ? -9.728  6.927   -8.067  1.00 96.71 13  B 1 
ATOM 1269 C CB  . ILE B 2 13  ? -7.655  9.325   -7.074  1.00 95.08 13  B 1 
ATOM 1270 C CG1 . ILE B 2 13  ? -6.711  8.140   -7.356  1.00 91.15 13  B 1 
ATOM 1271 C CG2 . ILE B 2 13  ? -7.162  10.191  -5.904  1.00 89.15 13  B 1 
ATOM 1272 C CD1 . ILE B 2 13  ? -5.305  8.549   -7.819  1.00 89.12 13  B 1 
ATOM 1273 N N   . THR B 2 14  ? -10.259 8.958   -8.900  1.00 96.93 14  B 1 
ATOM 1274 C CA  . THR B 2 14  ? -10.794 8.483   -10.173 1.00 97.29 14  B 1 
ATOM 1275 C C   . THR B 2 14  ? -9.793  8.785   -11.278 1.00 97.36 14  B 1 
ATOM 1276 O O   . THR B 2 14  ? -9.294  9.911   -11.374 1.00 96.48 14  B 1 
ATOM 1277 C CB  . THR B 2 14  ? -12.143 9.149   -10.461 1.00 96.68 14  B 1 
ATOM 1278 O OG1 . THR B 2 14  ? -13.030 8.920   -9.385  1.00 91.33 14  B 1 
ATOM 1279 C CG2 . THR B 2 14  ? -12.786 8.567   -11.712 1.00 90.77 14  B 1 
ATOM 1280 N N   . LEU B 2 15  ? -9.490  7.794   -12.112 1.00 97.78 15  B 1 
ATOM 1281 C CA  . LEU B 2 15  ? -8.620  7.926   -13.269 1.00 97.76 15  B 1 
ATOM 1282 C C   . LEU B 2 15  ? -9.397  7.652   -14.552 1.00 97.96 15  B 1 
ATOM 1283 O O   . LEU B 2 15  ? -10.111 6.658   -14.637 1.00 97.40 15  B 1 
ATOM 1284 C CB  . LEU B 2 15  ? -7.409  6.984   -13.156 1.00 97.33 15  B 1 
ATOM 1285 C CG  . LEU B 2 15  ? -6.505  7.177   -11.930 1.00 96.11 15  B 1 
ATOM 1286 C CD1 . LEU B 2 15  ? -5.375  6.167   -11.983 1.00 94.34 15  B 1 
ATOM 1287 C CD2 . LEU B 2 15  ? -5.892  8.575   -11.869 1.00 94.30 15  B 1 
ATOM 1288 N N   . GLU B 2 16  ? -9.187  8.523   -15.543 1.00 97.83 16  B 1 
ATOM 1289 C CA  . GLU B 2 16  ? -9.581  8.260   -16.924 1.00 97.66 16  B 1 
ATOM 1290 C C   . GLU B 2 16  ? -8.479  7.454   -17.614 1.00 97.75 16  B 1 
ATOM 1291 O O   . GLU B 2 16  ? -7.324  7.891   -17.683 1.00 96.82 16  B 1 
ATOM 1292 C CB  . GLU B 2 16  ? -9.858  9.568   -17.673 1.00 96.81 16  B 1 
ATOM 1293 C CG  . GLU B 2 16  ? -11.203 10.206  -17.291 1.00 85.11 16  B 1 
ATOM 1294 C CD  . GLU B 2 16  ? -12.402 9.293   -17.582 1.00 80.05 16  B 1 
ATOM 1295 O OE1 . GLU B 2 16  ? -13.442 9.479   -16.908 1.00 73.66 16  B 1 
ATOM 1296 O OE2 . GLU B 2 16  ? -12.274 8.382   -18.426 1.00 72.30 16  B 1 
ATOM 1297 N N   . VAL B 2 17  ? -8.838  6.261   -18.076 1.00 97.99 17  B 1 
ATOM 1298 C CA  . VAL B 2 17  ? -7.935  5.291   -18.678 1.00 97.93 17  B 1 
ATOM 1299 C C   . VAL B 2 17  ? -8.609  4.581   -19.844 1.00 97.96 17  B 1 
ATOM 1300 O O   . VAL B 2 17  ? -9.842  4.536   -19.944 1.00 97.31 17  B 1 
ATOM 1301 C CB  . VAL B 2 17  ? -7.443  4.246   -17.651 1.00 97.58 17  B 1 
ATOM 1302 C CG1 . VAL B 2 17  ? -6.646  4.882   -16.519 1.00 96.55 17  B 1 
ATOM 1303 C CG2 . VAL B 2 17  ? -8.591  3.431   -17.031 1.00 96.50 17  B 1 
ATOM 1304 N N   . GLU B 2 18  ? -7.785  3.969   -20.708 1.00 97.83 18  B 1 
ATOM 1305 C CA  . GLU B 2 18  ? -8.238  3.055   -21.742 1.00 97.63 18  B 1 
ATOM 1306 C C   . GLU B 2 18  ? -7.826  1.615   -21.388 1.00 97.99 18  B 1 
ATOM 1307 O O   . GLU B 2 18  ? -6.810  1.417   -20.720 1.00 97.20 18  B 1 
ATOM 1308 C CB  . GLU B 2 18  ? -7.690  3.481   -23.108 1.00 96.61 18  B 1 
ATOM 1309 C CG  . GLU B 2 18  ? -8.258  4.826   -23.602 1.00 89.80 18  B 1 
ATOM 1310 C CD  . GLU B 2 18  ? -9.798  4.814   -23.705 1.00 83.17 18  B 1 
ATOM 1311 O OE1 . GLU B 2 18  ? -10.401 5.876   -23.488 1.00 75.72 18  B 1 
ATOM 1312 O OE2 . GLU B 2 18  ? -10.364 3.725   -23.955 1.00 73.94 18  B 1 
ATOM 1313 N N   . PRO B 2 19  ? -8.565  0.584   -21.843 1.00 97.78 19  B 1 
ATOM 1314 C CA  . PRO B 2 19  ? -8.181  -0.812  -21.607 1.00 97.65 19  B 1 
ATOM 1315 C C   . PRO B 2 19  ? -6.772  -1.161  -22.104 1.00 97.78 19  B 1 
ATOM 1316 O O   . PRO B 2 19  ? -6.122  -2.048  -21.547 1.00 97.15 19  B 1 
ATOM 1317 C CB  . PRO B 2 19  ? -9.242  -1.640  -22.336 1.00 96.92 19  B 1 
ATOM 1318 C CG  . PRO B 2 19  ? -10.462 -0.723  -22.375 1.00 94.81 19  B 1 
ATOM 1319 C CD  . PRO B 2 19  ? -9.841  0.661   -22.525 1.00 97.10 19  B 1 
ATOM 1320 N N   . SER B 2 20  ? -6.295  -0.457  -23.148 1.00 98.04 20  B 1 
ATOM 1321 C CA  . SER B 2 20  ? -4.952  -0.593  -23.726 1.00 97.85 20  B 1 
ATOM 1322 C C   . SER B 2 20  ? -3.858  0.142   -22.950 1.00 98.04 20  B 1 
ATOM 1323 O O   . SER B 2 20  ? -2.688  -0.014  -23.294 1.00 97.03 20  B 1 
ATOM 1324 C CB  . SER B 2 20  ? -4.978  -0.108  -25.175 1.00 97.12 20  B 1 
ATOM 1325 O OG  . SER B 2 20  ? -5.457  1.223   -25.229 1.00 90.61 20  B 1 
ATOM 1326 N N   . ASP B 2 21  ? -4.191  0.963   -21.940 1.00 98.09 21  B 1 
ATOM 1327 C CA  . ASP B 2 21  ? -3.190  1.638   -21.119 1.00 98.04 21  B 1 
ATOM 1328 C C   . ASP B 2 21  ? -2.340  0.598   -20.370 1.00 98.39 21  B 1 
ATOM 1329 O O   . ASP B 2 21  ? -2.861  -0.359  -19.785 1.00 97.98 21  B 1 
ATOM 1330 C CB  . ASP B 2 21  ? -3.822  2.621   -20.120 1.00 97.57 21  B 1 
ATOM 1331 C CG  . ASP B 2 21  ? -4.237  3.980   -20.700 1.00 96.22 21  B 1 
ATOM 1332 O OD1 . ASP B 2 21  ? -3.746  4.356   -21.776 1.00 92.39 21  B 1 
ATOM 1333 O OD2 . ASP B 2 21  ? -4.955  4.719   -19.983 1.00 91.86 21  B 1 
ATOM 1334 N N   . THR B 2 22  ? -1.025  0.826   -20.359 1.00 98.21 22  B 1 
ATOM 1335 C CA  . THR B 2 22  ? -0.104  0.031   -19.544 1.00 98.32 22  B 1 
ATOM 1336 C C   . THR B 2 22  ? -0.232  0.398   -18.063 1.00 98.46 22  B 1 
ATOM 1337 O O   . THR B 2 22  ? -0.669  1.493   -17.703 1.00 98.20 22  B 1 
ATOM 1338 C CB  . THR B 2 22  ? 1.352   0.180   -20.007 1.00 97.82 22  B 1 
ATOM 1339 O OG1 . THR B 2 22  ? 1.786   1.511   -19.850 1.00 94.16 22  B 1 
ATOM 1340 C CG2 . THR B 2 22  ? 1.553   -0.225  -21.461 1.00 94.05 22  B 1 
ATOM 1341 N N   . ILE B 2 23  ? 0.196   -0.502  -17.195 1.00 98.33 23  B 1 
ATOM 1342 C CA  . ILE B 2 23  ? 0.277   -0.227  -15.757 1.00 98.49 23  B 1 
ATOM 1343 C C   . ILE B 2 23  ? 1.238   0.934   -15.471 1.00 98.43 23  B 1 
ATOM 1344 O O   . ILE B 2 23  ? 0.955   1.744   -14.593 1.00 98.35 23  B 1 
ATOM 1345 C CB  . ILE B 2 23  ? 0.662   -1.505  -14.993 1.00 98.28 23  B 1 
ATOM 1346 C CG1 . ILE B 2 23  ? -0.360  -2.650  -15.201 1.00 97.50 23  B 1 
ATOM 1347 C CG2 . ILE B 2 23  ? 0.848   -1.230  -13.493 1.00 97.84 23  B 1 
ATOM 1348 C CD1 . ILE B 2 23  ? -1.825  -2.312  -14.889 1.00 95.95 23  B 1 
ATOM 1349 N N   . GLU B 2 24  ? 2.319   1.069   -16.255 1.00 98.22 24  B 1 
ATOM 1350 C CA  . GLU B 2 24  ? 3.226   2.216   -16.187 1.00 97.98 24  B 1 
ATOM 1351 C C   . GLU B 2 24  ? 2.494   3.542   -16.465 1.00 98.15 24  B 1 
ATOM 1352 O O   . GLU B 2 24  ? 2.608   4.487   -15.680 1.00 97.66 24  B 1 
ATOM 1353 C CB  . GLU B 2 24  ? 4.372   1.978   -17.178 1.00 96.68 24  B 1 
ATOM 1354 C CG  . GLU B 2 24  ? 5.486   3.015   -17.027 1.00 82.14 24  B 1 
ATOM 1355 C CD  . GLU B 2 24  ? 6.653   2.765   -17.995 1.00 76.22 24  B 1 
ATOM 1356 O OE1 . GLU B 2 24  ? 7.676   3.481   -17.864 1.00 70.84 24  B 1 
ATOM 1357 O OE2 . GLU B 2 24  ? 6.535   1.881   -18.868 1.00 68.97 24  B 1 
ATOM 1358 N N   . ASN B 2 25  ? 1.648   3.598   -17.495 1.00 98.14 25  B 1 
ATOM 1359 C CA  . ASN B 2 25  ? 0.830   4.775   -17.787 1.00 97.99 25  B 1 
ATOM 1360 C C   . ASN B 2 25  ? -0.143  5.097   -16.640 1.00 98.06 25  B 1 
ATOM 1361 O O   . ASN B 2 25  ? -0.346  6.266   -16.298 1.00 97.68 25  B 1 
ATOM 1362 C CB  . ASN B 2 25  ? 0.039   4.558   -19.087 1.00 97.23 25  B 1 
ATOM 1363 C CG  . ASN B 2 25  ? 0.892   4.561   -20.339 1.00 87.81 25  B 1 
ATOM 1364 O OD1 . ASN B 2 25  ? 2.038   4.944   -20.357 1.00 76.97 25  B 1 
ATOM 1365 N ND2 . ASN B 2 25  ? 0.314   4.156   -21.455 1.00 74.62 25  B 1 
ATOM 1366 N N   . VAL B 2 26  ? -0.734  4.079   -16.028 1.00 98.27 26  B 1 
ATOM 1367 C CA  . VAL B 2 26  ? -1.612  4.262   -14.865 1.00 98.31 26  B 1 
ATOM 1368 C C   . VAL B 2 26  ? -0.827  4.825   -13.677 1.00 98.33 26  B 1 
ATOM 1369 O O   . VAL B 2 26  ? -1.293  5.753   -13.021 1.00 98.09 26  B 1 
ATOM 1370 C CB  . VAL B 2 26  ? -2.322  2.950   -14.487 1.00 98.16 26  B 1 
ATOM 1371 C CG1 . VAL B 2 26  ? -3.188  3.103   -13.227 1.00 97.36 26  B 1 
ATOM 1372 C CG2 . VAL B 2 26  ? -3.252  2.498   -15.611 1.00 97.49 26  B 1 
ATOM 1373 N N   . LYS B 2 27  ? 0.387   4.325   -13.422 1.00 98.46 27  B 1 
ATOM 1374 C CA  . LYS B 2 27  ? 1.269   4.851   -12.367 1.00 98.49 27  B 1 
ATOM 1375 C C   . LYS B 2 27  ? 1.680   6.301   -12.628 1.00 98.28 27  B 1 
ATOM 1376 O O   . LYS B 2 27  ? 1.680   7.087   -11.687 1.00 97.83 27  B 1 
ATOM 1377 C CB  . LYS B 2 27  ? 2.508   3.953   -12.227 1.00 98.51 27  B 1 
ATOM 1378 C CG  . LYS B 2 27  ? 2.194   2.627   -11.523 1.00 98.25 27  B 1 
ATOM 1379 C CD  . LYS B 2 27  ? 3.470   1.793   -11.444 1.00 97.73 27  B 1 
ATOM 1380 C CE  . LYS B 2 27  ? 3.246   0.484   -10.671 1.00 96.72 27  B 1 
ATOM 1381 N NZ  . LYS B 2 27  ? 4.493   -0.298  -10.615 1.00 95.46 27  B 1 
ATOM 1382 N N   . ALA B 2 28  ? 1.941   6.683   -13.876 1.00 98.23 28  B 1 
ATOM 1383 C CA  . ALA B 2 28  ? 2.213   8.070   -14.248 1.00 97.90 28  B 1 
ATOM 1384 C C   . ALA B 2 28  ? 1.004   8.982   -13.945 1.00 97.71 28  B 1 
ATOM 1385 O O   . ALA B 2 28  ? 1.160   10.042  -13.332 1.00 96.84 28  B 1 
ATOM 1386 C CB  . ALA B 2 28  ? 2.613   8.122   -15.724 1.00 97.71 28  B 1 
ATOM 1387 N N   . LYS B 2 29  ? -0.219  8.544   -14.265 1.00 97.78 29  B 1 
ATOM 1388 C CA  . LYS B 2 29  ? -1.451  9.275   -13.917 1.00 97.30 29  B 1 
ATOM 1389 C C   . LYS B 2 29  ? -1.639  9.407   -12.401 1.00 96.74 29  B 1 
ATOM 1390 O O   . LYS B 2 29  ? -2.128  10.433  -11.930 1.00 95.81 29  B 1 
ATOM 1391 C CB  . LYS B 2 29  ? -2.677  8.590   -14.562 1.00 97.36 29  B 1 
ATOM 1392 C CG  . LYS B 2 29  ? -2.710  8.733   -16.096 1.00 96.25 29  B 1 
ATOM 1393 C CD  . LYS B 2 29  ? -3.852  7.918   -16.729 1.00 94.08 29  B 1 
ATOM 1394 C CE  . LYS B 2 29  ? -3.794  8.025   -18.256 1.00 91.33 29  B 1 
ATOM 1395 N NZ  . LYS B 2 29  ? -4.856  7.259   -18.969 1.00 85.15 29  B 1 
ATOM 1396 N N   . ILE B 2 30  ? -1.253  8.388   -11.628 1.00 97.42 30  B 1 
ATOM 1397 C CA  . ILE B 2 30  ? -1.279  8.445   -10.158 1.00 97.21 30  B 1 
ATOM 1398 C C   . ILE B 2 30  ? -0.237  9.441   -9.638  1.00 96.73 30  B 1 
ATOM 1399 O O   . ILE B 2 30  ? -0.557  10.217  -8.751  1.00 95.73 30  B 1 
ATOM 1400 C CB  . ILE B 2 30  ? -1.099  7.046   -9.536  1.00 97.56 30  B 1 
ATOM 1401 C CG1 . ILE B 2 30  ? -2.323  6.168   -9.845  1.00 97.27 30  B 1 
ATOM 1402 C CG2 . ILE B 2 30  ? -0.915  7.143   -8.009  1.00 97.21 30  B 1 
ATOM 1403 C CD1 . ILE B 2 30  ? -2.081  4.679   -9.593  1.00 96.97 30  B 1 
ATOM 1404 N N   . GLN B 2 31  ? 0.980   9.462   -10.215 1.00 96.87 31  B 1 
ATOM 1405 C CA  . GLN B 2 31  ? 2.019   10.418  -9.835  1.00 96.45 31  B 1 
ATOM 1406 C C   . GLN B 2 31  ? 1.539   11.862  -9.988  1.00 95.76 31  B 1 
ATOM 1407 O O   . GLN B 2 31  ? 1.751   12.667  -9.080  1.00 94.25 31  B 1 
ATOM 1408 C CB  . GLN B 2 31  ? 3.276   10.185  -10.684 1.00 96.31 31  B 1 
ATOM 1409 C CG  . GLN B 2 31  ? 4.439   11.097  -10.247 1.00 94.94 31  B 1 
ATOM 1410 C CD  . GLN B 2 31  ? 5.689   10.933  -11.118 1.00 93.01 31  B 1 
ATOM 1411 O OE1 . GLN B 2 31  ? 5.671   10.351  -12.182 1.00 87.25 31  B 1 
ATOM 1412 N NE2 . GLN B 2 31  ? 6.811   11.450  -10.679 1.00 84.67 31  B 1 
ATOM 1413 N N   . CYS B 2 32  ? 0.844   12.193  -11.070 1.00 95.45 32  B 1 
ATOM 1414 C CA  . CYS B 2 32  ? 0.291   13.530  -11.282 1.00 94.73 32  B 1 
ATOM 1415 C C   . CYS B 2 32  ? -0.717  13.961  -10.202 1.00 94.09 32  B 1 
ATOM 1416 O O   . CYS B 2 32  ? -0.862  15.152  -9.949  1.00 92.49 32  B 1 
ATOM 1417 C CB  . CYS B 2 32  ? -0.384  13.585  -12.659 1.00 94.10 32  B 1 
ATOM 1418 S SG  . CYS B 2 32  ? 0.845   13.412  -13.977 1.00 84.87 32  B 1 
ATOM 1419 N N   . LYS B 2 33  ? -1.422  13.009  -9.570  1.00 94.15 33  B 1 
ATOM 1420 C CA  . LYS B 2 33  ? -2.454  13.297  -8.563  1.00 93.59 33  B 1 
ATOM 1421 C C   . LYS B 2 33  ? -1.952  13.202  -7.122  1.00 93.19 33  B 1 
ATOM 1422 O O   . LYS B 2 33  ? -2.384  13.972  -6.276  1.00 90.89 33  B 1 
ATOM 1423 C CB  . LYS B 2 33  ? -3.654  12.362  -8.762  1.00 92.88 33  B 1 
ATOM 1424 C CG  . LYS B 2 33  ? -4.417  12.683  -10.055 1.00 90.90 33  B 1 
ATOM 1425 C CD  . LYS B 2 33  ? -5.782  12.006  -10.054 1.00 87.94 33  B 1 
ATOM 1426 C CE  . LYS B 2 33  ? -6.579  12.466  -11.277 1.00 84.61 33  B 1 
ATOM 1427 N NZ  . LYS B 2 33  ? -8.037  12.241  -11.106 1.00 77.82 33  B 1 
ATOM 1428 N N   . GLU B 2 34  ? -1.067  12.243  -6.840  1.00 94.78 34  B 1 
ATOM 1429 C CA  . GLU B 2 34  ? -0.636  11.910  -5.474  1.00 94.42 34  B 1 
ATOM 1430 C C   . GLU B 2 34  ? 0.842   12.254  -5.211  1.00 94.79 34  B 1 
ATOM 1431 O O   . GLU B 2 34  ? 1.309   12.130  -4.077  1.00 93.10 34  B 1 
ATOM 1432 C CB  . GLU B 2 34  ? -0.899  10.419  -5.204  1.00 93.80 34  B 1 
ATOM 1433 C CG  . GLU B 2 34  ? -2.384  10.025  -5.227  1.00 91.08 34  B 1 
ATOM 1434 C CD  . GLU B 2 34  ? -3.164  10.433  -3.971  1.00 90.34 34  B 1 
ATOM 1435 O OE1 . GLU B 2 34  ? -4.265  10.993  -4.111  1.00 84.91 34  B 1 
ATOM 1436 O OE2 . GLU B 2 34  ? -2.730  10.083  -2.844  1.00 84.80 34  B 1 
ATOM 1437 N N   . GLY B 2 35  ? 1.604   12.634  -6.244  1.00 94.56 35  B 1 
ATOM 1438 C CA  . GLY B 2 35  ? 3.024   12.979  -6.120  1.00 94.51 35  B 1 
ATOM 1439 C C   . GLY B 2 35  ? 3.930   11.804  -5.745  1.00 95.23 35  B 1 
ATOM 1440 O O   . GLY B 2 35  ? 5.009   12.004  -5.193  1.00 94.03 35  B 1 
ATOM 1441 N N   . ILE B 2 36  ? 3.498   10.571  -5.992  1.00 96.03 36  B 1 
ATOM 1442 C CA  . ILE B 2 36  ? 4.271   9.368   -5.692  1.00 96.68 36  B 1 
ATOM 1443 C C   . ILE B 2 36  ? 4.963   8.888   -6.977  1.00 97.00 36  B 1 
ATOM 1444 O O   . ILE B 2 36  ? 4.256   8.536   -7.925  1.00 96.69 36  B 1 
ATOM 1445 C CB  . ILE B 2 36  ? 3.396   8.251   -5.079  1.00 96.38 36  B 1 
ATOM 1446 C CG1 . ILE B 2 36  ? 2.601   8.775   -3.866  1.00 94.38 36  B 1 
ATOM 1447 C CG2 . ILE B 2 36  ? 4.291   7.064   -4.665  1.00 94.31 36  B 1 
ATOM 1448 C CD1 . ILE B 2 36  ? 1.602   7.767   -3.306  1.00 90.31 36  B 1 
ATOM 1449 N N   . PRO B 2 37  ? 6.310   8.824   -7.022  1.00 96.66 37  B 1 
ATOM 1450 C CA  . PRO B 2 37  ? 7.023   8.317   -8.189  1.00 96.69 37  B 1 
ATOM 1451 C C   . PRO B 2 37  ? 6.590   6.894   -8.566  1.00 97.11 37  B 1 
ATOM 1452 O O   . PRO B 2 37  ? 6.368   6.069   -7.667  1.00 96.93 37  B 1 
ATOM 1453 C CB  . PRO B 2 37  ? 8.512   8.366   -7.820  1.00 95.53 37  B 1 
ATOM 1454 C CG  . PRO B 2 37  ? 8.572   9.445   -6.747  1.00 92.82 37  B 1 
ATOM 1455 C CD  . PRO B 2 37  ? 7.244   9.286   -6.017  1.00 95.56 37  B 1 
ATOM 1456 N N   . PRO B 2 38  ? 6.504   6.554   -9.865  1.00 97.12 38  B 1 
ATOM 1457 C CA  . PRO B 2 38  ? 6.076   5.221   -10.312 1.00 97.26 38  B 1 
ATOM 1458 C C   . PRO B 2 38  ? 6.888   4.066   -9.718  1.00 97.30 38  B 1 
ATOM 1459 O O   . PRO B 2 38  ? 6.320   3.029   -9.388  1.00 96.90 38  B 1 
ATOM 1460 C CB  . PRO B 2 38  ? 6.198   5.256   -11.841 1.00 96.83 38  B 1 
ATOM 1461 C CG  . PRO B 2 38  ? 5.964   6.720   -12.174 1.00 95.29 38  B 1 
ATOM 1462 C CD  . PRO B 2 38  ? 6.636   7.444   -11.006 1.00 96.92 38  B 1 
ATOM 1463 N N   . ASP B 2 39  ? 8.191   4.258   -9.518  1.00 97.34 39  B 1 
ATOM 1464 C CA  . ASP B 2 39  ? 9.093   3.249   -8.937  1.00 96.90 39  B 1 
ATOM 1465 C C   . ASP B 2 39  ? 8.806   2.961   -7.451  1.00 97.09 39  B 1 
ATOM 1466 O O   . ASP B 2 39  ? 9.183   1.895   -6.954  1.00 95.85 39  B 1 
ATOM 1467 C CB  . ASP B 2 39  ? 10.547  3.701   -9.130  1.00 96.09 39  B 1 
ATOM 1468 C CG  . ASP B 2 39  ? 10.915  4.834   -8.175  1.00 90.16 39  B 1 
ATOM 1469 O OD1 . ASP B 2 39  ? 10.191  5.850   -8.199  1.00 84.93 39  B 1 
ATOM 1470 O OD2 . ASP B 2 39  ? 11.836  4.640   -7.360  1.00 84.17 39  B 1 
ATOM 1471 N N   . GLN B 2 40  ? 8.122   3.865   -6.742  1.00 97.21 40  B 1 
ATOM 1472 C CA  . GLN B 2 40  ? 7.672   3.674   -5.362  1.00 97.06 40  B 1 
ATOM 1473 C C   . GLN B 2 40  ? 6.247   3.122   -5.269  1.00 97.26 40  B 1 
ATOM 1474 O O   . GLN B 2 40  ? 5.797   2.758   -4.173  1.00 95.89 40  B 1 
ATOM 1475 C CB  . GLN B 2 40  ? 7.794   4.991   -4.571  1.00 96.34 40  B 1 
ATOM 1476 C CG  . GLN B 2 40  ? 9.238   5.512   -4.494  1.00 93.56 40  B 1 
ATOM 1477 C CD  . GLN B 2 40  ? 10.214  4.489   -3.913  1.00 93.10 40  B 1 
ATOM 1478 O OE1 . GLN B 2 40  ? 9.945   3.810   -2.926  1.00 87.16 40  B 1 
ATOM 1479 N NE2 . GLN B 2 40  ? 11.368  4.342   -4.527  1.00 85.53 40  B 1 
ATOM 1480 N N   . GLN B 2 41  ? 5.532   3.037   -6.379  1.00 97.68 41  B 1 
ATOM 1481 C CA  . GLN B 2 41  ? 4.163   2.535   -6.411  1.00 97.94 41  B 1 
ATOM 1482 C C   . GLN B 2 41  ? 4.120   1.022   -6.617  1.00 97.95 41  B 1 
ATOM 1483 O O   . GLN B 2 41  ? 4.807   0.457   -7.466  1.00 97.47 41  B 1 
ATOM 1484 C CB  . GLN B 2 41  ? 3.355   3.246   -7.498  1.00 97.92 41  B 1 
ATOM 1485 C CG  . GLN B 2 41  ? 3.239   4.765   -7.311  1.00 97.45 41  B 1 
ATOM 1486 C CD  . GLN B 2 41  ? 2.430   5.400   -8.440  1.00 97.85 41  B 1 
ATOM 1487 O OE1 . GLN B 2 41  ? 1.502   4.788   -8.966  1.00 94.19 41  B 1 
ATOM 1488 N NE2 . GLN B 2 41  ? 2.738   6.603   -8.851  1.00 94.17 41  B 1 
ATOM 1489 N N   . ARG B 2 42  ? 3.229   0.362   -5.887  1.00 97.93 42  B 1 
ATOM 1490 C CA  . ARG B 2 42  ? 2.773   -1.000  -6.167  1.00 97.84 42  B 1 
ATOM 1491 C C   . ARG B 2 42  ? 1.257   -0.969  -6.271  1.00 97.86 42  B 1 
ATOM 1492 O O   . ARG B 2 42  ? 0.584   -0.586  -5.312  1.00 97.16 42  B 1 
ATOM 1493 C CB  . ARG B 2 42  ? 3.295   -1.956  -5.081  1.00 97.45 42  B 1 
ATOM 1494 C CG  . ARG B 2 42  ? 2.940   -3.428  -5.323  1.00 96.55 42  B 1 
ATOM 1495 C CD  . ARG B 2 42  ? 3.534   -4.281  -4.199  1.00 95.14 42  B 1 
ATOM 1496 N NE  . ARG B 2 42  ? 3.332   -5.729  -4.369  1.00 93.88 42  B 1 
ATOM 1497 C CZ  . ARG B 2 42  ? 4.222   -6.658  -4.734  1.00 93.91 42  B 1 
ATOM 1498 N NH1 . ARG B 2 42  ? 5.427   -6.366  -5.133  1.00 88.52 42  B 1 
ATOM 1499 N NH2 . ARG B 2 42  ? 3.920   -7.902  -4.704  1.00 89.63 42  B 1 
ATOM 1500 N N   . LEU B 2 43  ? 0.734   -1.363  -7.435  1.00 98.01 43  B 1 
ATOM 1501 C CA  . LEU B 2 43  ? -0.696  -1.486  -7.663  1.00 98.13 43  B 1 
ATOM 1502 C C   . LEU B 2 43  ? -1.134  -2.934  -7.472  1.00 98.00 43  B 1 
ATOM 1503 O O   . LEU B 2 43  ? -0.459  -3.851  -7.940  1.00 97.64 43  B 1 
ATOM 1504 C CB  . LEU B 2 43  ? -1.075  -0.952  -9.051  1.00 98.15 43  B 1 
ATOM 1505 C CG  . LEU B 2 43  ? -0.879  0.562   -9.216  1.00 97.64 43  B 1 
ATOM 1506 C CD1 . LEU B 2 43  ? -1.202  0.966   -10.648 1.00 97.02 43  B 1 
ATOM 1507 C CD2 . LEU B 2 43  ? -1.789  1.358   -8.277  1.00 96.78 43  B 1 
ATOM 1508 N N   . ILE B 2 44  ? -2.240  -3.136  -6.777  1.00 97.69 44  B 1 
ATOM 1509 C CA  . ILE B 2 44  ? -2.807  -4.452  -6.480  1.00 97.44 44  B 1 
ATOM 1510 C C   . ILE B 2 44  ? -4.246  -4.493  -6.992  1.00 97.42 44  B 1 
ATOM 1511 O O   . ILE B 2 44  ? -5.046  -3.604  -6.700  1.00 97.12 44  B 1 
ATOM 1512 C CB  . ILE B 2 44  ? -2.715  -4.767  -4.972  1.00 97.16 44  B 1 
ATOM 1513 C CG1 . ILE B 2 44  ? -1.245  -4.722  -4.489  1.00 96.21 44  B 1 
ATOM 1514 C CG2 . ILE B 2 44  ? -3.336  -6.145  -4.672  1.00 96.20 44  B 1 
ATOM 1515 C CD1 . ILE B 2 44  ? -1.079  -4.856  -2.963  1.00 94.62 44  B 1 
ATOM 1516 N N   . PHE B 2 45  ? -4.564  -5.556  -7.725  1.00 97.06 45  B 1 
ATOM 1517 C CA  . PHE B 2 45  ? -5.913  -5.881  -8.159  1.00 97.00 45  B 1 
ATOM 1518 C C   . PHE B 2 45  ? -6.161  -7.378  -7.956  1.00 96.82 45  B 1 
ATOM 1519 O O   . PHE B 2 45  ? -5.277  -8.194  -8.226  1.00 95.98 45  B 1 
ATOM 1520 C CB  . PHE B 2 45  ? -6.106  -5.476  -9.619  1.00 97.00 45  B 1 
ATOM 1521 C CG  . PHE B 2 45  ? -7.498  -5.749  -10.139 1.00 97.06 45  B 1 
ATOM 1522 C CD1 . PHE B 2 45  ? -7.712  -6.781  -11.076 1.00 96.38 45  B 1 
ATOM 1523 C CD2 . PHE B 2 45  ? -8.583  -4.990  -9.682  1.00 96.45 45  B 1 
ATOM 1524 C CE1 . PHE B 2 45  ? -9.011  -7.032  -11.561 1.00 95.84 45  B 1 
ATOM 1525 C CE2 . PHE B 2 45  ? -9.879  -5.239  -10.162 1.00 95.80 45  B 1 
ATOM 1526 C CZ  . PHE B 2 45  ? -10.088 -6.257  -11.100 1.00 96.03 45  B 1 
ATOM 1527 N N   . ALA B 2 46  ? -7.318  -7.736  -7.437  1.00 96.22 46  B 1 
ATOM 1528 C CA  . ALA B 2 46  ? -7.661  -9.123  -7.117  1.00 95.66 46  B 1 
ATOM 1529 C C   . ALA B 2 46  ? -6.559  -9.868  -6.319  1.00 95.70 46  B 1 
ATOM 1530 O O   . ALA B 2 46  ? -6.225  -11.016 -6.603  1.00 93.85 46  B 1 
ATOM 1531 C CB  . ALA B 2 46  ? -8.116  -9.834  -8.400  1.00 94.53 46  B 1 
ATOM 1532 N N   . GLY B 2 47  ? -5.947  -9.187  -5.354  1.00 95.67 47  B 1 
ATOM 1533 C CA  . GLY B 2 47  ? -4.898  -9.745  -4.497  1.00 95.65 47  B 1 
ATOM 1534 C C   . GLY B 2 47  ? -3.516  -9.902  -5.151  1.00 96.14 47  B 1 
ATOM 1535 O O   . GLY B 2 47  ? -2.585  -10.341 -4.476  1.00 94.83 47  B 1 
ATOM 1536 N N   . LYS B 2 48  ? -3.350  -9.527  -6.421  1.00 95.95 48  B 1 
ATOM 1537 C CA  . LYS B 2 48  ? -2.090  -9.652  -7.164  1.00 96.12 48  B 1 
ATOM 1538 C C   . LYS B 2 48  ? -1.463  -8.298  -7.462  1.00 96.70 48  B 1 
ATOM 1539 O O   . LYS B 2 48  ? -2.167  -7.312  -7.667  1.00 96.25 48  B 1 
ATOM 1540 C CB  . LYS B 2 48  ? -2.328  -10.439 -8.467  1.00 94.95 48  B 1 
ATOM 1541 C CG  . LYS B 2 48  ? -2.756  -11.889 -8.203  1.00 91.16 48  B 1 
ATOM 1542 C CD  . LYS B 2 48  ? -2.995  -12.617 -9.536  1.00 88.27 48  B 1 
ATOM 1543 C CE  . LYS B 2 48  ? -3.498  -14.036 -9.281  1.00 82.24 48  B 1 
ATOM 1544 N NZ  . LYS B 2 48  ? -3.864  -14.721 -10.543 1.00 75.23 48  B 1 
ATOM 1545 N N   . GLN B 2 49  ? -0.123  -8.273  -7.537  1.00 96.77 49  B 1 
ATOM 1546 C CA  . GLN B 2 49  ? 0.601   -7.135  -8.092  1.00 96.96 49  B 1 
ATOM 1547 C C   . GLN B 2 49  ? 0.317   -7.004  -9.590  1.00 97.28 49  B 1 
ATOM 1548 O O   . GLN B 2 49  ? 0.242   -7.995  -10.308 1.00 96.25 49  B 1 
ATOM 1549 C CB  . GLN B 2 49  ? 2.112   -7.278  -7.823  1.00 95.40 49  B 1 
ATOM 1550 C CG  . GLN B 2 49  ? 2.932   -6.179  -8.517  1.00 88.42 49  B 1 
ATOM 1551 C CD  . GLN B 2 49  ? 4.414   -6.195  -8.146  1.00 83.62 49  B 1 
ATOM 1552 O OE1 . GLN B 2 49  ? 4.758   -6.133  -6.995  1.00 76.53 49  B 1 
ATOM 1553 N NE2 . GLN B 2 49  ? 5.319   -6.234  -9.089  1.00 70.50 49  B 1 
ATOM 1554 N N   . LEU B 2 50  ? 0.224   -5.756  -10.054 1.00 97.75 50  B 1 
ATOM 1555 C CA  . LEU B 2 50  ? 0.170   -5.411  -11.469 1.00 97.87 50  B 1 
ATOM 1556 C C   . LEU B 2 50  ? 1.581   -5.074  -11.972 1.00 97.79 50  B 1 
ATOM 1557 O O   . LEU B 2 50  ? 2.260   -4.222  -11.397 1.00 97.07 50  B 1 
ATOM 1558 C CB  . LEU B 2 50  ? -0.828  -4.263  -11.671 1.00 97.90 50  B 1 
ATOM 1559 C CG  . LEU B 2 50  ? -2.245  -4.510  -11.115 1.00 97.37 50  B 1 
ATOM 1560 C CD1 . LEU B 2 50  ? -3.138  -3.310  -11.423 1.00 96.58 50  B 1 
ATOM 1561 C CD2 . LEU B 2 50  ? -2.902  -5.755  -11.702 1.00 96.28 50  B 1 
ATOM 1562 N N   . GLU B 2 51  ? 2.020   -5.747  -13.036 1.00 97.44 51  B 1 
ATOM 1563 C CA  . GLU B 2 51  ? 3.331   -5.557  -13.658 1.00 97.12 51  B 1 
ATOM 1564 C C   . GLU B 2 51  ? 3.302   -4.399  -14.663 1.00 97.50 51  B 1 
ATOM 1565 O O   . GLU B 2 51  ? 2.373   -4.287  -15.452 1.00 96.99 51  B 1 
ATOM 1566 C CB  . GLU B 2 51  ? 3.768   -6.844  -14.382 1.00 95.81 51  B 1 
ATOM 1567 C CG  . GLU B 2 51  ? 4.066   -8.035  -13.462 1.00 88.08 51  B 1 
ATOM 1568 C CD  . GLU B 2 51  ? 4.231   -9.348  -14.246 1.00 80.29 51  B 1 
ATOM 1569 O OE1 . GLU B 2 51  ? 4.056   -10.440 -13.648 1.00 73.58 51  B 1 
ATOM 1570 O OE2 . GLU B 2 51  ? 4.420   -9.333  -15.485 1.00 72.23 51  B 1 
ATOM 1571 N N   . ASP B 2 52  ? 4.363   -3.577  -14.681 1.00 96.73 52  B 1 
ATOM 1572 C CA  . ASP B 2 52  ? 4.409   -2.313  -15.437 1.00 96.49 52  B 1 
ATOM 1573 C C   . ASP B 2 52  ? 4.225   -2.485  -16.951 1.00 95.65 52  B 1 
ATOM 1574 O O   . ASP B 2 52  ? 3.523   -1.699  -17.583 1.00 90.37 52  B 1 
ATOM 1575 C CB  . ASP B 2 52  ? 5.738   -1.587  -15.136 1.00 95.56 52  B 1 
ATOM 1576 C CG  . ASP B 2 52  ? 5.791   -1.089  -13.687 1.00 94.51 52  B 1 
ATOM 1577 O OD1 . ASP B 2 52  ? 4.713   -0.942  -13.081 1.00 91.05 52  B 1 
ATOM 1578 O OD2 . ASP B 2 52  ? 6.879   -0.861  -13.127 1.00 89.71 52  B 1 
ATOM 1579 N N   . GLY B 2 53  ? 4.797   -3.544  -17.521 1.00 95.98 53  B 1 
ATOM 1580 C CA  . GLY B 2 53  ? 4.740   -3.815  -18.963 1.00 95.45 53  B 1 
ATOM 1581 C C   . GLY B 2 53  ? 3.417   -4.414  -19.460 1.00 96.51 53  B 1 
ATOM 1582 O O   . GLY B 2 53  ? 3.272   -4.611  -20.665 1.00 93.69 53  B 1 
ATOM 1583 N N   . ARG B 2 54  ? 2.463   -4.703  -18.571 1.00 97.44 54  B 1 
ATOM 1584 C CA  . ARG B 2 54  ? 1.155   -5.245  -18.960 1.00 97.63 54  B 1 
ATOM 1585 C C   . ARG B 2 54  ? 0.109   -4.136  -19.059 1.00 98.19 54  B 1 
ATOM 1586 O O   . ARG B 2 54  ? 0.274   -3.052  -18.499 1.00 97.58 54  B 1 
ATOM 1587 C CB  . ARG B 2 54  ? 0.705   -6.353  -18.006 1.00 96.90 54  B 1 
ATOM 1588 C CG  . ARG B 2 54  ? 1.701   -7.515  -17.947 1.00 92.81 54  B 1 
ATOM 1589 C CD  . ARG B 2 54  ? 1.006   -8.750  -17.371 1.00 85.22 54  B 1 
ATOM 1590 N NE  . ARG B 2 54  ? 1.965   -9.778  -16.965 1.00 77.89 54  B 1 
ATOM 1591 C CZ  . ARG B 2 54  ? 1.704   -11.030 -16.675 1.00 70.11 54  B 1 
ATOM 1592 N NH1 . ARG B 2 54  ? 0.524   -11.552 -16.835 1.00 63.44 54  B 1 
ATOM 1593 N NH2 . ARG B 2 54  ? 2.659   -11.779 -16.196 1.00 64.64 54  B 1 
ATOM 1594 N N   . THR B 2 55  ? -0.979  -4.442  -19.762 1.00 98.01 55  B 1 
ATOM 1595 C CA  . THR B 2 55  ? -2.109  -3.529  -19.923 1.00 98.10 55  B 1 
ATOM 1596 C C   . THR B 2 55  ? -3.217  -3.811  -18.904 1.00 98.11 55  B 1 
ATOM 1597 O O   . THR B 2 55  ? -3.260  -4.858  -18.264 1.00 97.64 55  B 1 
ATOM 1598 C CB  . THR B 2 55  ? -2.675  -3.578  -21.351 1.00 97.73 55  B 1 
ATOM 1599 O OG1 . THR B 2 55  ? -3.221  -4.845  -21.608 1.00 94.39 55  B 1 
ATOM 1600 C CG2 . THR B 2 55  ? -1.626  -3.274  -22.417 1.00 94.07 55  B 1 
ATOM 1601 N N   . LEU B 2 56  ? -4.155  -2.868  -18.765 1.00 98.15 56  B 1 
ATOM 1602 C CA  . LEU B 2 56  ? -5.353  -3.079  -17.955 1.00 98.03 56  B 1 
ATOM 1603 C C   . LEU B 2 56  ? -6.201  -4.245  -18.484 1.00 97.92 56  B 1 
ATOM 1604 O O   . LEU B 2 56  ? -6.743  -5.010  -17.682 1.00 97.33 56  B 1 
ATOM 1605 C CB  . LEU B 2 56  ? -6.182  -1.784  -17.919 1.00 98.04 56  B 1 
ATOM 1606 C CG  . LEU B 2 56  ? -5.523  -0.617  -17.156 1.00 97.59 56  B 1 
ATOM 1607 C CD1 . LEU B 2 56  ? -6.386  0.634   -17.308 1.00 96.78 56  B 1 
ATOM 1608 C CD2 . LEU B 2 56  ? -5.383  -0.902  -15.659 1.00 96.38 56  B 1 
ATOM 1609 N N   . SER B 2 57  ? -6.282  -4.424  -19.803 1.00 97.93 57  B 1 
ATOM 1610 C CA  . SER B 2 57  ? -7.006  -5.528  -20.419 1.00 97.48 57  B 1 
ATOM 1611 C C   . SER B 2 57  ? -6.382  -6.894  -20.119 1.00 97.39 57  B 1 
ATOM 1612 O O   . SER B 2 57  ? -7.137  -7.850  -19.905 1.00 96.15 57  B 1 
ATOM 1613 C CB  . SER B 2 57  ? -7.140  -5.332  -21.933 1.00 96.56 57  B 1 
ATOM 1614 O OG  . SER B 2 57  ? -5.902  -5.112  -22.553 1.00 84.14 57  B 1 
ATOM 1615 N N   . ASP B 2 58  ? -5.056  -6.993  -19.987 1.00 97.69 58  B 1 
ATOM 1616 C CA  . ASP B 2 58  ? -4.372  -8.251  -19.636 1.00 97.30 58  B 1 
ATOM 1617 C C   . ASP B 2 58  ? -4.783  -8.773  -18.249 1.00 97.08 58  B 1 
ATOM 1618 O O   . ASP B 2 58  ? -4.769  -9.974  -17.993 1.00 95.90 58  B 1 
ATOM 1619 C CB  . ASP B 2 58  ? -2.849  -8.066  -19.647 1.00 97.08 58  B 1 
ATOM 1620 C CG  . ASP B 2 58  ? -2.267  -7.726  -21.019 1.00 95.83 58  B 1 
ATOM 1621 O OD1 . ASP B 2 58  ? -2.773  -8.256  -22.023 1.00 92.84 58  B 1 
ATOM 1622 O OD2 . ASP B 2 58  ? -1.304  -6.929  -21.039 1.00 92.43 58  B 1 
ATOM 1623 N N   . TYR B 2 59  ? -5.159  -7.857  -17.351 1.00 96.97 59  B 1 
ATOM 1624 C CA  . TYR B 2 59  ? -5.654  -8.185  -16.021 1.00 96.68 59  B 1 
ATOM 1625 C C   . TYR B 2 59  ? -7.185  -8.227  -15.929 1.00 96.44 59  B 1 
ATOM 1626 O O   . TYR B 2 59  ? -7.730  -8.355  -14.823 1.00 94.82 59  B 1 
ATOM 1627 C CB  . TYR B 2 59  ? -5.057  -7.198  -15.012 1.00 96.45 59  B 1 
ATOM 1628 C CG  . TYR B 2 59  ? -3.575  -7.377  -14.814 1.00 96.80 59  B 1 
ATOM 1629 C CD1 . TYR B 2 59  ? -3.084  -8.503  -14.119 1.00 95.84 59  B 1 
ATOM 1630 C CD2 . TYR B 2 59  ? -2.664  -6.418  -15.303 1.00 95.98 59  B 1 
ATOM 1631 C CE1 . TYR B 2 59  ? -1.715  -8.667  -13.896 1.00 95.34 59  B 1 
ATOM 1632 C CE2 . TYR B 2 59  ? -1.295  -6.571  -15.086 1.00 95.40 59  B 1 
ATOM 1633 C CZ  . TYR B 2 59  ? -0.819  -7.692  -14.373 1.00 96.08 59  B 1 
ATOM 1634 O OH  . TYR B 2 59  ? 0.525   -7.837  -14.130 1.00 94.85 59  B 1 
ATOM 1635 N N   . ASN B 2 60  ? -7.883  -8.107  -17.044 1.00 96.55 60  B 1 
ATOM 1636 C CA  . ASN B 2 60  ? -9.343  -8.012  -17.101 1.00 96.08 60  B 1 
ATOM 1637 C C   . ASN B 2 60  ? -9.913  -6.898  -16.196 1.00 96.51 60  B 1 
ATOM 1638 O O   . ASN B 2 60  ? -10.978 -7.036  -15.593 1.00 95.32 60  B 1 
ATOM 1639 C CB  . ASN B 2 60  ? -9.940  -9.406  -16.868 1.00 94.50 60  B 1 
ATOM 1640 C CG  . ASN B 2 60  ? -11.396 -9.511  -17.278 1.00 84.68 60  B 1 
ATOM 1641 O OD1 . ASN B 2 60  ? -11.898 -8.806  -18.140 1.00 76.57 60  B 1 
ATOM 1642 N ND2 . ASN B 2 60  ? -12.120 -10.430 -16.681 1.00 72.38 60  B 1 
ATOM 1643 N N   . ILE B 2 61  ? -9.183  -5.786  -16.087 1.00 97.00 61  B 1 
ATOM 1644 C CA  . ILE B 2 61  ? -9.625  -4.605  -15.343 1.00 97.44 61  B 1 
ATOM 1645 C C   . ILE B 2 61  ? -10.641 -3.863  -16.202 1.00 97.39 61  B 1 
ATOM 1646 O O   . ILE B 2 61  ? -10.338 -3.358  -17.281 1.00 96.63 61  B 1 
ATOM 1647 C CB  . ILE B 2 61  ? -8.436  -3.725  -14.922 1.00 97.57 61  B 1 
ATOM 1648 C CG1 . ILE B 2 61  ? -7.548  -4.497  -13.913 1.00 96.73 61  B 1 
ATOM 1649 C CG2 . ILE B 2 61  ? -8.914  -2.402  -14.302 1.00 96.92 61  B 1 
ATOM 1650 C CD1 . ILE B 2 61  ? -6.190  -3.855  -13.652 1.00 95.33 61  B 1 
ATOM 1651 N N   . GLN B 2 62  ? -11.867 -3.784  -15.690 1.00 97.20 62  B 1 
ATOM 1652 C CA  . GLN B 2 62  ? -12.999 -3.198  -16.385 1.00 96.70 62  B 1 
ATOM 1653 C C   . GLN B 2 62  ? -13.331 -1.809  -15.833 1.00 97.07 62  B 1 
ATOM 1654 O O   . GLN B 2 62  ? -12.730 -1.346  -14.852 1.00 95.67 62  B 1 
ATOM 1655 C CB  . GLN B 2 62  ? -14.197 -4.158  -16.309 1.00 95.03 62  B 1 
ATOM 1656 C CG  . GLN B 2 62  ? -13.878 -5.512  -16.963 1.00 90.86 62  B 1 
ATOM 1657 C CD  . GLN B 2 62  ? -15.098 -6.438  -17.065 1.00 84.96 62  B 1 
ATOM 1658 O OE1 . GLN B 2 62  ? -16.210 -6.090  -16.704 1.00 75.62 62  B 1 
ATOM 1659 N NE2 . GLN B 2 62  ? -14.924 -7.622  -17.580 1.00 70.94 62  B 1 
ATOM 1660 N N   . LYS B 2 63  ? -14.289 -1.137  -16.460 1.00 97.08 63  B 1 
ATOM 1661 C CA  . LYS B 2 63  ? -14.833 0.114   -15.937 1.00 97.11 63  B 1 
ATOM 1662 C C   . LYS B 2 63  ? -15.259 -0.042  -14.476 1.00 97.04 63  B 1 
ATOM 1663 O O   . LYS B 2 63  ? -15.745 -1.106  -14.084 1.00 95.24 63  B 1 
ATOM 1664 C CB  . LYS B 2 63  ? -15.993 0.627   -16.817 1.00 95.89 63  B 1 
ATOM 1665 C CG  . LYS B 2 63  ? -17.218 -0.293  -16.800 1.00 88.82 63  B 1 
ATOM 1666 C CD  . LYS B 2 63  ? -18.409 0.357   -17.518 1.00 86.67 63  B 1 
ATOM 1667 C CE  . LYS B 2 63  ? -19.663 -0.478  -17.260 1.00 73.50 63  B 1 
ATOM 1668 N NZ  . LYS B 2 63  ? -20.889 0.271   -17.583 1.00 66.31 63  B 1 
ATOM 1669 N N   . GLU B 2 64  ? -15.059 1.016   -13.694 1.00 97.43 64  B 1 
ATOM 1670 C CA  . GLU B 2 64  ? -15.423 1.064   -12.271 1.00 97.10 64  B 1 
ATOM 1671 C C   . GLU B 2 64  ? -14.677 0.053   -11.377 1.00 96.82 64  B 1 
ATOM 1672 O O   . GLU B 2 64  ? -14.967 -0.054  -10.185 1.00 94.60 64  B 1 
ATOM 1673 C CB  . GLU B 2 64  ? -16.951 1.007   -12.106 1.00 96.48 64  B 1 
ATOM 1674 C CG  . GLU B 2 64  ? -17.669 2.167   -12.801 1.00 93.24 64  B 1 
ATOM 1675 C CD  . GLU B 2 64  ? -19.182 1.945   -12.963 1.00 86.62 64  B 1 
ATOM 1676 O OE1 . GLU B 2 64  ? -19.767 2.608   -13.852 1.00 78.79 64  B 1 
ATOM 1677 O OE2 . GLU B 2 64  ? -19.745 1.063   -12.274 1.00 78.98 64  B 1 
ATOM 1678 N N   . SER B 2 65  ? -13.671 -0.644  -11.904 1.00 96.97 65  B 1 
ATOM 1679 C CA  . SER B 2 65  ? -12.791 -1.475  -11.087 1.00 96.75 65  B 1 
ATOM 1680 C C   . SER B 2 65  ? -12.022 -0.625  -10.072 1.00 97.08 65  B 1 
ATOM 1681 O O   . SER B 2 65  ? -11.614 0.503   -10.363 1.00 96.47 65  B 1 
ATOM 1682 C CB  . SER B 2 65  ? -11.792 -2.262  -11.947 1.00 96.34 65  B 1 
ATOM 1683 O OG  . SER B 2 65  ? -12.473 -3.173  -12.788 1.00 92.68 65  B 1 
ATOM 1684 N N   . THR B 2 66  ? -11.778 -1.185  -8.886  1.00 96.05 66  B 1 
ATOM 1685 C CA  . THR B 2 66  ? -10.981 -0.533  -7.844  1.00 95.79 66  B 1 
ATOM 1686 C C   . THR B 2 66  ? -9.623  -1.203  -7.715  1.00 96.26 66  B 1 
ATOM 1687 O O   . THR B 2 66  ? -9.525  -2.374  -7.350  1.00 95.90 66  B 1 
ATOM 1688 C CB  . THR B 2 66  ? -11.721 -0.513  -6.497  1.00 94.63 66  B 1 
ATOM 1689 O OG1 . THR B 2 66  ? -12.926 0.207   -6.626  1.00 91.27 66  B 1 
ATOM 1690 C CG2 . THR B 2 66  ? -10.920 0.205   -5.410  1.00 91.39 66  B 1 
ATOM 1691 N N   . LEU B 2 67  ? -8.558  -0.427  -7.967  1.00 96.92 67  B 1 
ATOM 1692 C CA  . LEU B 2 67  ? -7.181  -0.800  -7.685  1.00 97.27 67  B 1 
ATOM 1693 C C   . LEU B 2 67  ? -6.780  -0.319  -6.288  1.00 97.08 67  B 1 
ATOM 1694 O O   . LEU B 2 67  ? -7.292  0.677   -5.784  1.00 96.57 67  B 1 
ATOM 1695 C CB  . LEU B 2 67  ? -6.236  -0.230  -8.760  1.00 97.46 67  B 1 
ATOM 1696 C CG  . LEU B 2 67  ? -6.629  -0.494  -10.226 1.00 96.40 67  B 1 
ATOM 1697 C CD1 . LEU B 2 67  ? -5.534  0.024   -11.155 1.00 94.47 67  B 1 
ATOM 1698 C CD2 . LEU B 2 67  ? -6.831  -1.980  -10.502 1.00 94.33 67  B 1 
ATOM 1699 N N   . HIS B 2 68  ? -5.828  -1.007  -5.671  1.00 97.00 68  B 1 
ATOM 1700 C CA  . HIS B 2 68  ? -5.241  -0.587  -4.407  1.00 96.96 68  B 1 
ATOM 1701 C C   . HIS B 2 68  ? -3.794  -0.149  -4.625  1.00 97.30 68  B 1 
ATOM 1702 O O   . HIS B 2 68  ? -2.961  -0.944  -5.047  1.00 97.02 68  B 1 
ATOM 1703 C CB  . HIS B 2 68  ? -5.351  -1.702  -3.370  1.00 96.26 68  B 1 
ATOM 1704 C CG  . HIS B 2 68  ? -6.768  -1.959  -2.940  1.00 94.55 68  B 1 
ATOM 1705 N ND1 . HIS B 2 68  ? -7.403  -1.417  -1.839  1.00 83.28 68  B 1 
ATOM 1706 C CD2 . HIS B 2 68  ? -7.679  -2.779  -3.549  1.00 83.66 68  B 1 
ATOM 1707 C CE1 . HIS B 2 68  ? -8.643  -1.918  -1.785  1.00 85.53 68  B 1 
ATOM 1708 N NE2 . HIS B 2 68  ? -8.857  -2.739  -2.810  1.00 87.00 68  B 1 
ATOM 1709 N N   . LEU B 2 69  ? -3.478  1.108   -4.285  1.00 97.26 69  B 1 
ATOM 1710 C CA  . LEU B 2 69  ? -2.118  1.609   -4.235  1.00 97.40 69  B 1 
ATOM 1711 C C   . LEU B 2 69  ? -1.507  1.302   -2.871  1.00 97.30 69  B 1 
ATOM 1712 O O   . LEU B 2 69  ? -2.053  1.700   -1.832  1.00 96.55 69  B 1 
ATOM 1713 C CB  . LEU B 2 69  ? -2.131  3.115   -4.547  1.00 97.27 69  B 1 
ATOM 1714 C CG  . LEU B 2 69  ? -0.744  3.788   -4.466  1.00 96.83 69  B 1 
ATOM 1715 C CD1 . LEU B 2 69  ? 0.215   3.259   -5.529  1.00 95.67 69  B 1 
ATOM 1716 C CD2 . LEU B 2 69  ? -0.917  5.291   -4.660  1.00 95.51 69  B 1 
ATOM 1717 N N   . VAL B 2 70  ? -0.351  0.638   -2.876  1.00 97.19 70  B 1 
ATOM 1718 C CA  . VAL B 2 70  ? 0.538   0.477   -1.721  1.00 96.88 70  B 1 
ATOM 1719 C C   . VAL B 2 70  ? 1.936   0.964   -2.096  1.00 96.80 70  B 1 
ATOM 1720 O O   . VAL B 2 70  ? 2.179   1.360   -3.242  1.00 95.52 70  B 1 
ATOM 1721 C CB  . VAL B 2 70  ? 0.531   -0.974  -1.191  1.00 95.84 70  B 1 
ATOM 1722 C CG1 . VAL B 2 70  ? -0.879  -1.391  -0.751  1.00 92.92 70  B 1 
ATOM 1723 C CG2 . VAL B 2 70  ? 1.051   -1.982  -2.214  1.00 94.01 70  B 1 
ATOM 1724 N N   . LEU B 2 71  ? 2.868   0.987   -1.147  1.00 96.34 71  B 1 
ATOM 1725 C CA  . LEU B 2 71  ? 4.260   1.308   -1.464  1.00 96.17 71  B 1 
ATOM 1726 C C   . LEU B 2 71  ? 4.964   0.087   -2.046  1.00 96.23 71  B 1 
ATOM 1727 O O   . LEU B 2 71  ? 4.647   -1.050  -1.696  1.00 94.90 71  B 1 
ATOM 1728 C CB  . LEU B 2 71  ? 4.982   1.833   -0.208  1.00 95.31 71  B 1 
ATOM 1729 C CG  . LEU B 2 71  ? 4.493   3.213   0.241   1.00 93.81 71  B 1 
ATOM 1730 C CD1 . LEU B 2 71  ? 5.134   3.592   1.570   1.00 92.09 71  B 1 
ATOM 1731 C CD2 . LEU B 2 71  ? 4.844   4.309   -0.779  1.00 92.35 71  B 1 
ATOM 1732 N N   . ARG B 2 72  ? 5.966   0.338   -2.895  1.00 96.48 72  B 1 
ATOM 1733 C CA  . ARG B 2 72  ? 6.900   -0.677  -3.381  1.00 96.44 72  B 1 
ATOM 1734 C C   . ARG B 2 72  ? 7.422   -1.495  -2.211  1.00 96.67 72  B 1 
ATOM 1735 O O   . ARG B 2 72  ? 7.774   -0.955  -1.165  1.00 95.04 72  B 1 
ATOM 1736 C CB  . ARG B 2 72  ? 8.044   0.004   -4.145  1.00 94.73 72  B 1 
ATOM 1737 C CG  . ARG B 2 72  ? 9.083   -1.001  -4.655  1.00 87.83 72  B 1 
ATOM 1738 C CD  . ARG B 2 72  ? 10.247  -0.273  -5.333  1.00 81.92 72  B 1 
ATOM 1739 N NE  . ARG B 2 72  ? 11.330  -1.195  -5.701  1.00 72.36 72  B 1 
ATOM 1740 C CZ  . ARG B 2 72  ? 12.466  -0.850  -6.286  1.00 64.32 72  B 1 
ATOM 1741 N NH1 . ARG B 2 72  ? 12.720  0.394   -6.585  1.00 57.98 72  B 1 
ATOM 1742 N NH2 . ARG B 2 72  ? 13.360  -1.744  -6.579  1.00 54.98 72  B 1 
ATOM 1743 N N   . LEU B 2 73  ? 7.489   -2.806  -2.415  1.00 95.87 73  B 1 
ATOM 1744 C CA  . LEU B 2 73  ? 7.993   -3.768  -1.453  1.00 95.39 73  B 1 
ATOM 1745 C C   . LEU B 2 73  ? 8.804   -4.844  -2.165  1.00 95.05 73  B 1 
ATOM 1746 O O   . LEU B 2 73  ? 8.694   -5.031  -3.381  1.00 91.81 73  B 1 
ATOM 1747 C CB  . LEU B 2 73  ? 6.806   -4.341  -0.653  1.00 93.10 73  B 1 
ATOM 1748 C CG  . LEU B 2 73  ? 5.778   -5.140  -1.474  1.00 93.15 73  B 1 
ATOM 1749 C CD1 . LEU B 2 73  ? 6.134   -6.610  -1.655  1.00 90.56 73  B 1 
ATOM 1750 C CD2 . LEU B 2 73  ? 4.422   -5.096  -0.765  1.00 91.48 73  B 1 
ATOM 1751 N N   . ARG B 2 74  ? 9.589   -5.563  -1.371  1.00 94.07 74  B 1 
ATOM 1752 C CA  . ARG B 2 74  ? 10.315  -6.749  -1.806  1.00 93.56 74  B 1 
ATOM 1753 C C   . ARG B 2 74  ? 10.313  -7.770  -0.672  1.00 93.78 74  B 1 
ATOM 1754 O O   . ARG B 2 74  ? 10.529  -7.419  0.491   1.00 89.81 74  B 1 
ATOM 1755 C CB  . ARG B 2 74  ? 11.725  -6.337  -2.241  1.00 90.48 74  B 1 
ATOM 1756 C CG  . ARG B 2 74  ? 12.412  -7.450  -3.044  1.00 79.03 74  B 1 
ATOM 1757 C CD  . ARG B 2 74  ? 13.786  -6.999  -3.534  1.00 75.57 74  B 1 
ATOM 1758 N NE  . ARG B 2 74  ? 14.422  -8.057  -4.330  1.00 65.48 74  B 1 
ATOM 1759 C CZ  . ARG B 2 74  ? 15.642  -8.044  -4.833  1.00 57.53 74  B 1 
ATOM 1760 N NH1 . ARG B 2 74  ? 16.437  -7.021  -4.666  1.00 52.27 74  B 1 
ATOM 1761 N NH2 . ARG B 2 74  ? 16.088  -9.070  -5.509  1.00 48.17 74  B 1 
ATOM 1762 N N   . GLY B 2 75  ? 10.043  -9.021  -1.002  1.00 93.51 75  B 1 
ATOM 1763 C CA  . GLY B 2 75  ? 10.288  -10.129 -0.087  1.00 92.57 75  B 1 
ATOM 1764 C C   . GLY B 2 75  ? 11.803  -10.324 0.101   1.00 91.51 75  B 1 
ATOM 1765 O O   . GLY B 2 75  ? 12.557  -10.132 -0.851  1.00 86.25 75  B 1 
ATOM 1766 N N   . GLY B 2 76  ? 12.239  -10.694 1.308   1.00 87.67 76  B 1 
ATOM 1767 C CA  . GLY B 2 76  ? 13.639  -10.915 1.658   1.00 82.18 76  B 1 
ATOM 1768 C C   . GLY B 2 76  ? 13.919  -10.662 3.130   1.00 78.15 76  B 1 
ATOM 1769 O O   . GLY B 2 76  ? 13.059  -10.153 3.870   1.00 69.82 76  B 1 
ATOM 1770 O OXT . GLY B 2 76  ? 15.056  -10.996 3.553   1.00 72.80 76  B 1 
ATOM 1771 N N   . GLY C 3 1   ? 18.357  9.713   10.321  1.00 66.61 1   C 1 
ATOM 1772 C CA  . GLY C 3 1   ? 17.277  10.651  10.677  1.00 75.84 1   C 1 
ATOM 1773 C C   . GLY C 3 1   ? 17.759  12.078  10.519  1.00 81.00 1   C 1 
ATOM 1774 O O   . GLY C 3 1   ? 18.968  12.288  10.492  1.00 74.97 1   C 1 
ATOM 1775 N N   . SER C 3 2   ? 16.825  13.018  10.413  1.00 71.96 2   C 1 
ATOM 1776 C CA  . SER C 3 2   ? 17.129  14.437  10.281  1.00 77.75 2   C 1 
ATOM 1777 C C   . SER C 3 2   ? 17.402  15.055  11.654  1.00 80.62 2   C 1 
ATOM 1778 O O   . SER C 3 2   ? 16.858  14.611  12.672  1.00 76.62 2   C 1 
ATOM 1779 C CB  . SER C 3 2   ? 15.984  15.154  9.562   1.00 72.37 2   C 1 
ATOM 1780 O OG  . SER C 3 2   ? 15.685  14.482  8.361   1.00 66.95 2   C 1 
ATOM 1781 N N   . THR C 3 3   ? 18.254  16.081  11.695  1.00 74.14 3   C 1 
ATOM 1782 C CA  . THR C 3 3   ? 18.487  16.822  12.939  1.00 78.43 3   C 1 
ATOM 1783 C C   . THR C 3 3   ? 17.256  17.670  13.275  1.00 81.36 3   C 1 
ATOM 1784 O O   . THR C 3 3   ? 16.419  17.972  12.430  1.00 78.92 3   C 1 
ATOM 1785 C CB  . THR C 3 3   ? 19.750  17.692  12.893  1.00 73.58 3   C 1 
ATOM 1786 O OG1 . THR C 3 3   ? 19.542  18.837  12.136  1.00 67.26 3   C 1 
ATOM 1787 C CG2 . THR C 3 3   ? 20.987  16.945  12.385  1.00 66.38 3   C 1 
ATOM 1788 N N   . LYS C 3 4   ? 17.141  18.081  14.549  1.00 79.85 4   C 1 
ATOM 1789 C CA  . LYS C 3 4   ? 16.050  18.970  14.961  1.00 81.87 4   C 1 
ATOM 1790 C C   . LYS C 3 4   ? 16.073  20.288  14.189  1.00 83.25 4   C 1 
ATOM 1791 O O   . LYS C 3 4   ? 15.016  20.779  13.815  1.00 80.95 4   C 1 
ATOM 1792 C CB  . LYS C 3 4   ? 16.115  19.192  16.478  1.00 77.92 4   C 1 
ATOM 1793 C CG  . LYS C 3 4   ? 14.884  19.963  16.971  1.00 69.36 4   C 1 
ATOM 1794 C CD  . LYS C 3 4   ? 14.956  20.285  18.465  1.00 65.37 4   C 1 
ATOM 1795 C CE  . LYS C 3 4   ? 13.802  21.232  18.764  1.00 57.32 4   C 1 
ATOM 1796 N NZ  . LYS C 3 4   ? 13.932  21.955  20.052  1.00 50.78 4   C 1 
ATOM 1797 N N   . ALA C 3 5   ? 17.275  20.829  13.927  1.00 79.96 5   C 1 
ATOM 1798 C CA  . ALA C 3 5   ? 17.462  22.068  13.181  1.00 81.33 5   C 1 
ATOM 1799 C C   . ALA C 3 5   ? 16.975  21.924  11.728  1.00 83.61 5   C 1 
ATOM 1800 O O   . ALA C 3 5   ? 16.210  22.760  11.268  1.00 80.80 5   C 1 
ATOM 1801 C CB  . ALA C 3 5   ? 18.936  22.466  13.258  1.00 78.44 5   C 1 
ATOM 1802 N N   . ASP C 3 6   ? 17.343  20.838  11.050  1.00 83.49 6   C 1 
ATOM 1803 C CA  . ASP C 3 6   ? 16.897  20.577  9.676   1.00 84.39 6   C 1 
ATOM 1804 C C   . ASP C 3 6   ? 15.367  20.468  9.585   1.00 86.18 6   C 1 
ATOM 1805 O O   . ASP C 3 6   ? 14.744  20.982  8.668   1.00 84.71 6   C 1 
ATOM 1806 C CB  . ASP C 3 6   ? 17.496  19.266  9.141   1.00 80.51 6   C 1 
ATOM 1807 C CG  . ASP C 3 6   ? 19.013  19.127  9.256   1.00 76.15 6   C 1 
ATOM 1808 O OD1 . ASP C 3 6   ? 19.716  20.148  9.238   1.00 72.00 6   C 1 
ATOM 1809 O OD2 . ASP C 3 6   ? 19.455  17.969  9.480   1.00 72.03 6   C 1 
ATOM 1810 N N   . ILE C 3 7   ? 14.747  19.809  10.567  1.00 84.16 7   C 1 
ATOM 1811 C CA  . ILE C 3 7   ? 13.293  19.659  10.618  1.00 86.21 7   C 1 
ATOM 1812 C C   . ILE C 3 7   ? 12.621  21.022  10.827  1.00 88.03 7   C 1 
ATOM 1813 O O   . ILE C 3 7   ? 11.602  21.304  10.197  1.00 86.90 7   C 1 
ATOM 1814 C CB  . ILE C 3 7   ? 12.885  18.652  11.714  1.00 84.79 7   C 1 
ATOM 1815 C CG1 . ILE C 3 7   ? 13.406  17.234  11.388  1.00 82.46 7   C 1 
ATOM 1816 C CG2 . ILE C 3 7   ? 11.359  18.598  11.877  1.00 81.83 7   C 1 
ATOM 1817 C CD1 . ILE C 3 7   ? 13.338  16.266  12.577  1.00 78.80 7   C 1 
ATOM 1818 N N   . GLU C 3 8   ? 13.158  21.870  11.692  1.00 85.22 8   C 1 
ATOM 1819 C CA  . GLU C 3 8   ? 12.584  23.190  11.966  1.00 85.72 8   C 1 
ATOM 1820 C C   . GLU C 3 8   ? 12.706  24.162  10.784  1.00 86.82 8   C 1 
ATOM 1821 O O   . GLU C 3 8   ? 11.893  25.079  10.673  1.00 84.88 8   C 1 
ATOM 1822 C CB  . GLU C 3 8   ? 13.204  23.780  13.244  1.00 82.97 8   C 1 
ATOM 1823 C CG  . GLU C 3 8   ? 12.619  23.113  14.501  1.00 75.57 8   C 1 
ATOM 1824 C CD  . GLU C 3 8   ? 13.235  23.586  15.834  1.00 70.11 8   C 1 
ATOM 1825 O OE1 . GLU C 3 8   ? 12.732  23.128  16.902  1.00 62.36 8   C 1 
ATOM 1826 O OE2 . GLU C 3 8   ? 14.225  24.343  15.847  1.00 64.49 8   C 1 
ATOM 1827 N N   . GLN C 3 9   ? 13.678  23.944  9.872   1.00 88.09 9   C 1 
ATOM 1828 C CA  . GLN C 3 9   ? 13.818  24.727  8.646   1.00 88.50 9   C 1 
ATOM 1829 C C   . GLN C 3 9   ? 12.772  24.389  7.578   1.00 90.45 9   C 1 
ATOM 1830 O O   . GLN C 3 9   ? 12.545  25.190  6.673   1.00 88.21 9   C 1 
ATOM 1831 C CB  . GLN C 3 9   ? 15.221  24.520  8.058   1.00 85.02 9   C 1 
ATOM 1832 C CG  . GLN C 3 9   ? 16.299  25.230  8.902   1.00 75.88 9   C 1 
ATOM 1833 C CD  . GLN C 3 9   ? 17.707  25.006  8.354   1.00 68.55 9   C 1 
ATOM 1834 O OE1 . GLN C 3 9   ? 17.939  24.428  7.309   1.00 59.96 9   C 1 
ATOM 1835 N NE2 . GLN C 3 9   ? 18.718  25.483  9.040   1.00 58.76 9   C 1 
ATOM 1836 N N   . LEU C 3 10  ? 12.120  23.235  7.671   1.00 90.16 10  C 1 
ATOM 1837 C CA  . LEU C 3 10  ? 11.072  22.869  6.721   1.00 91.35 10  C 1 
ATOM 1838 C C   . LEU C 3 10  ? 9.872   23.819  6.842   1.00 92.53 10  C 1 
ATOM 1839 O O   . LEU C 3 10  ? 9.448   24.130  7.960   1.00 91.71 10  C 1 
ATOM 1840 C CB  . LEU C 3 10  ? 10.635  21.416  6.940   1.00 90.65 10  C 1 
ATOM 1841 C CG  . LEU C 3 10  ? 11.715  20.361  6.649   1.00 89.44 10  C 1 
ATOM 1842 C CD1 . LEU C 3 10  ? 11.211  18.985  7.101   1.00 87.36 10  C 1 
ATOM 1843 C CD2 . LEU C 3 10  ? 12.043  20.282  5.160   1.00 87.02 10  C 1 
ATOM 1844 N N   . PRO C 3 11  ? 9.273   24.228  5.703   1.00 93.09 11  C 1 
ATOM 1845 C CA  . PRO C 3 11  ? 8.117   25.114  5.704   1.00 93.60 11  C 1 
ATOM 1846 C C   . PRO C 3 11  ? 6.992   24.584  6.593   1.00 94.90 11  C 1 
ATOM 1847 O O   . PRO C 3 11  ? 6.676   23.389  6.606   1.00 94.21 11  C 1 
ATOM 1848 C CB  . PRO C 3 11  ? 7.674   25.235  4.240   1.00 91.51 11  C 1 
ATOM 1849 C CG  . PRO C 3 11  ? 8.946   24.936  3.460   1.00 89.53 11  C 1 
ATOM 1850 C CD  . PRO C 3 11  ? 9.670   23.919  4.339   1.00 92.00 11  C 1 
ATOM 1851 N N   . SER C 3 12  ? 6.368   25.482  7.339   1.00 94.42 12  C 1 
ATOM 1852 C CA  . SER C 3 12  ? 5.198   25.157  8.146   1.00 95.19 12  C 1 
ATOM 1853 C C   . SER C 3 12  ? 4.200   26.304  8.114   1.00 95.58 12  C 1 
ATOM 1854 O O   . SER C 3 12  ? 4.570   27.468  8.021   1.00 94.13 12  C 1 
ATOM 1855 C CB  . SER C 3 12  ? 5.593   24.782  9.574   1.00 93.99 12  C 1 
ATOM 1856 O OG  . SER C 3 12  ? 6.192   25.867  10.255  1.00 85.66 12  C 1 
ATOM 1857 N N   . TYR C 3 13  ? 2.917   25.976  8.199   1.00 95.43 13  C 1 
ATOM 1858 C CA  . TYR C 3 13  ? 1.851   26.953  8.210   1.00 95.64 13  C 1 
ATOM 1859 C C   . TYR C 3 13  ? 0.668   26.446  9.045   1.00 96.27 13  C 1 
ATOM 1860 O O   . TYR C 3 13  ? 0.575   25.272  9.375   1.00 95.93 13  C 1 
ATOM 1861 C CB  . TYR C 3 13  ? 1.444   27.294  6.767   1.00 94.46 13  C 1 
ATOM 1862 C CG  . TYR C 3 13  ? 0.713   26.188  6.039   1.00 94.12 13  C 1 
ATOM 1863 C CD1 . TYR C 3 13  ? 1.411   25.142  5.396   1.00 92.22 13  C 1 
ATOM 1864 C CD2 . TYR C 3 13  ? -0.688  26.209  5.988   1.00 92.49 13  C 1 
ATOM 1865 C CE1 . TYR C 3 13  ? 0.717   24.136  4.714   1.00 90.35 13  C 1 
ATOM 1866 C CE2 . TYR C 3 13  ? -1.399  25.204  5.306   1.00 90.72 13  C 1 
ATOM 1867 C CZ  . TYR C 3 13  ? -0.692  24.171  4.667   1.00 90.65 13  C 1 
ATOM 1868 O OH  . TYR C 3 13  ? -1.403  23.214  4.008   1.00 87.91 13  C 1 
ATOM 1869 N N   . ARG C 3 14  ? -0.232  27.352  9.412   1.00 95.77 14  C 1 
ATOM 1870 C CA  . ARG C 3 14  ? -1.468  26.978  10.101  1.00 95.97 14  C 1 
ATOM 1871 C C   . ARG C 3 14  ? -2.544  26.656  9.071   1.00 95.97 14  C 1 
ATOM 1872 O O   . ARG C 3 14  ? -2.878  27.514  8.264   1.00 94.64 14  C 1 
ATOM 1873 C CB  . ARG C 3 14  ? -1.934  28.066  11.062  1.00 95.44 14  C 1 
ATOM 1874 C CG  . ARG C 3 14  ? -1.006  28.173  12.269  1.00 90.40 14  C 1 
ATOM 1875 C CD  . ARG C 3 14  ? -1.565  29.197  13.259  1.00 87.37 14  C 1 
ATOM 1876 N NE  . ARG C 3 14  ? -0.702  29.343  14.447  1.00 83.62 14  C 1 
ATOM 1877 C CZ  . ARG C 3 14  ? -1.009  29.078  15.707  1.00 81.06 14  C 1 
ATOM 1878 N NH1 . ARG C 3 14  ? -2.178  28.631  16.054  1.00 68.83 14  C 1 
ATOM 1879 N NH2 . ARG C 3 14  ? -0.130  29.267  16.637  1.00 74.88 14  C 1 
ATOM 1880 N N   . PHE C 3 15  ? -3.112  25.471  9.153   1.00 95.32 15  C 1 
ATOM 1881 C CA  . PHE C 3 15  ? -4.163  25.031  8.260   1.00 95.44 15  C 1 
ATOM 1882 C C   . PHE C 3 15  ? -5.352  25.994  8.276   1.00 95.45 15  C 1 
ATOM 1883 O O   . PHE C 3 15  ? -5.869  26.379  9.332   1.00 94.64 15  C 1 
ATOM 1884 C CB  . PHE C 3 15  ? -4.596  23.611  8.642   1.00 94.87 15  C 1 
ATOM 1885 C CG  . PHE C 3 15  ? -5.680  23.061  7.746   1.00 94.95 15  C 1 
ATOM 1886 C CD1 . PHE C 3 15  ? -7.002  22.932  8.210   1.00 93.53 15  C 1 
ATOM 1887 C CD2 . PHE C 3 15  ? -5.376  22.685  6.422   1.00 93.66 15  C 1 
ATOM 1888 C CE1 . PHE C 3 15  ? -8.000  22.416  7.372   1.00 92.60 15  C 1 
ATOM 1889 C CE2 . PHE C 3 15  ? -6.373  22.176  5.581   1.00 92.64 15  C 1 
ATOM 1890 C CZ  . PHE C 3 15  ? -7.692  22.031  6.050   1.00 92.82 15  C 1 
ATOM 1891 N N   . ASN C 3 16  ? -5.780  26.378  7.076   1.00 94.69 16  C 1 
ATOM 1892 C CA  . ASN C 3 16  ? -6.986  27.158  6.849   1.00 93.83 16  C 1 
ATOM 1893 C C   . ASN C 3 16  ? -7.822  26.436  5.779   1.00 92.98 16  C 1 
ATOM 1894 O O   . ASN C 3 16  ? -7.407  26.413  4.624   1.00 89.90 16  C 1 
ATOM 1895 C CB  . ASN C 3 16  ? -6.605  28.580  6.428   1.00 92.02 16  C 1 
ATOM 1896 C CG  . ASN C 3 16  ? -7.823  29.460  6.169   1.00 89.57 16  C 1 
ATOM 1897 O OD1 . ASN C 3 16  ? -8.963  29.042  6.255   1.00 83.35 16  C 1 
ATOM 1898 N ND2 . ASN C 3 16  ? -7.607  30.711  5.844   1.00 82.33 16  C 1 
ATOM 1899 N N   . PRO C 3 17  ? -8.993  25.893  6.127   1.00 93.27 17  C 1 
ATOM 1900 C CA  . PRO C 3 17  ? -9.819  25.153  5.181   1.00 91.41 17  C 1 
ATOM 1901 C C   . PRO C 3 17  ? -10.258 25.977  3.965   1.00 91.28 17  C 1 
ATOM 1902 O O   . PRO C 3 17  ? -10.492 25.412  2.910   1.00 86.95 17  C 1 
ATOM 1903 C CB  . PRO C 3 17  ? -11.019 24.666  5.999   1.00 89.28 17  C 1 
ATOM 1904 C CG  . PRO C 3 17  ? -11.090 25.631  7.178   1.00 87.09 17  C 1 
ATOM 1905 C CD  . PRO C 3 17  ? -9.628  25.971  7.425   1.00 91.12 17  C 1 
ATOM 1906 N N   . ASN C 3 18  ? -10.307 27.300  4.083   1.00 90.99 18  C 1 
ATOM 1907 C CA  . ASN C 3 18  ? -10.738 28.172  2.988   1.00 90.77 18  C 1 
ATOM 1908 C C   . ASN C 3 18  ? -9.625  28.468  1.955   1.00 90.07 18  C 1 
ATOM 1909 O O   . ASN C 3 18  ? -9.940  28.860  0.841   1.00 85.47 18  C 1 
ATOM 1910 C CB  . ASN C 3 18  ? -11.262 29.490  3.577   1.00 89.46 18  C 1 
ATOM 1911 C CG  . ASN C 3 18  ? -12.475 29.301  4.481   1.00 85.22 18  C 1 
ATOM 1912 O OD1 . ASN C 3 18  ? -13.203 28.331  4.440   1.00 77.03 18  C 1 
ATOM 1913 N ND2 . ASN C 3 18  ? -12.723 30.252  5.347   1.00 75.56 18  C 1 
ATOM 1914 N N   . ASN C 3 19  ? -8.357  28.304  2.333   1.00 88.83 19  C 1 
ATOM 1915 C CA  . ASN C 3 19  ? -7.195  28.622  1.492   1.00 87.74 19  C 1 
ATOM 1916 C C   . ASN C 3 19  ? -6.252  27.428  1.323   1.00 87.97 19  C 1 
ATOM 1917 O O   . ASN C 3 19  ? -5.086  27.602  0.970   1.00 80.05 19  C 1 
ATOM 1918 C CB  . ASN C 3 19  ? -6.449  29.841  2.076   1.00 81.47 19  C 1 
ATOM 1919 C CG  . ASN C 3 19  ? -7.127  31.175  1.834   1.00 76.31 19  C 1 
ATOM 1920 O OD1 . ASN C 3 19  ? -8.224  31.310  1.352   1.00 66.13 19  C 1 
ATOM 1921 N ND2 . ASN C 3 19  ? -6.447  32.246  2.183   1.00 69.37 19  C 1 
ATOM 1922 N N   . HIS C 3 20  ? -6.706  26.219  1.608   1.00 83.13 20  C 1 
ATOM 1923 C CA  . HIS C 3 20  ? -5.872  25.033  1.490   1.00 82.45 20  C 1 
ATOM 1924 C C   . HIS C 3 20  ? -5.661  24.687  0.013   1.00 82.35 20  C 1 
ATOM 1925 O O   . HIS C 3 20  ? -6.626  24.436  -0.704  1.00 78.36 20  C 1 
ATOM 1926 C CB  . HIS C 3 20  ? -6.500  23.873  2.269   1.00 78.73 20  C 1 
ATOM 1927 C CG  . HIS C 3 20  ? -5.576  22.698  2.378   1.00 76.88 20  C 1 
ATOM 1928 N ND1 . HIS C 3 20  ? -5.846  21.401  1.980   1.00 70.97 20  C 1 
ATOM 1929 C CD2 . HIS C 3 20  ? -4.311  22.710  2.906   1.00 67.00 20  C 1 
ATOM 1930 C CE1 . HIS C 3 20  ? -4.770  20.659  2.269   1.00 69.54 20  C 1 
ATOM 1931 N NE2 . HIS C 3 20  ? -3.825  21.416  2.826   1.00 71.46 20  C 1 
ATOM 1932 N N   . GLN C 3 21  ? -4.398  24.698  -0.431  1.00 84.46 21  C 1 
ATOM 1933 C CA  . GLN C 3 21  ? -4.041  24.473  -1.833  1.00 83.12 21  C 1 
ATOM 1934 C C   . GLN C 3 21  ? -3.823  22.994  -2.168  1.00 83.52 21  C 1 
ATOM 1935 O O   . GLN C 3 21  ? -3.994  22.584  -3.314  1.00 77.34 21  C 1 
ATOM 1936 C CB  . GLN C 3 21  ? -2.770  25.265  -2.167  1.00 77.81 21  C 1 
ATOM 1937 C CG  . GLN C 3 21  ? -2.999  26.786  -2.097  1.00 70.17 21  C 1 
ATOM 1938 C CD  . GLN C 3 21  ? -1.748  27.579  -2.489  1.00 63.43 21  C 1 
ATOM 1939 O OE1 . GLN C 3 21  ? -0.651  27.076  -2.595  1.00 57.36 21  C 1 
ATOM 1940 N NE2 . GLN C 3 21  ? -1.877  28.859  -2.707  1.00 55.86 21  C 1 
ATOM 1941 N N   . SER C 3 22  ? -3.437  22.184  -1.182  1.00 84.27 22  C 1 
ATOM 1942 C CA  . SER C 3 22  ? -3.236  20.745  -1.362  1.00 83.97 22  C 1 
ATOM 1943 C C   . SER C 3 22  ? -4.570  20.002  -1.358  1.00 85.09 22  C 1 
ATOM 1944 O O   . SER C 3 22  ? -5.489  20.313  -0.595  1.00 81.63 22  C 1 
ATOM 1945 C CB  . SER C 3 22  ? -2.316  20.222  -0.264  1.00 80.13 22  C 1 
ATOM 1946 O OG  . SER C 3 22  ? -2.170  18.824  -0.327  1.00 74.56 22  C 1 
ATOM 1947 N N   . GLU C 3 23  ? -4.650  18.938  -2.147  1.00 84.51 23  C 1 
ATOM 1948 C CA  . GLU C 3 23  ? -5.794  18.029  -2.097  1.00 84.86 23  C 1 
ATOM 1949 C C   . GLU C 3 23  ? -5.828  17.186  -0.812  1.00 87.25 23  C 1 
ATOM 1950 O O   . GLU C 3 23  ? -6.863  16.616  -0.474  1.00 83.64 23  C 1 
ATOM 1951 C CB  . GLU C 3 23  ? -5.796  17.112  -3.323  1.00 79.98 23  C 1 
ATOM 1952 C CG  . GLU C 3 23  ? -5.996  17.884  -4.638  1.00 69.61 23  C 1 
ATOM 1953 C CD  . GLU C 3 23  ? -6.300  16.956  -5.824  1.00 62.98 23  C 1 
ATOM 1954 O OE1 . GLU C 3 23  ? -6.704  17.496  -6.877  1.00 55.28 23  C 1 
ATOM 1955 O OE2 . GLU C 3 23  ? -6.188  15.718  -5.660  1.00 55.59 23  C 1 
ATOM 1956 N N   . GLN C 3 24  ? -4.723  17.102  -0.067  1.00 89.12 24  C 1 
ATOM 1957 C CA  . GLN C 3 24  ? -4.675  16.345  1.186   1.00 90.67 24  C 1 
ATOM 1958 C C   . GLN C 3 24  ? -5.586  16.972  2.235   1.00 91.14 24  C 1 
ATOM 1959 O O   . GLN C 3 24  ? -5.505  18.153  2.520   1.00 89.64 24  C 1 
ATOM 1960 C CB  . GLN C 3 24  ? -3.243  16.251  1.711   1.00 90.32 24  C 1 
ATOM 1961 C CG  . GLN C 3 24  ? -2.343  15.384  0.823   1.00 88.23 24  C 1 
ATOM 1962 C CD  . GLN C 3 24  ? -0.892  15.474  1.285   1.00 89.87 24  C 1 
ATOM 1963 O OE1 . GLN C 3 24  ? -0.494  14.969  2.322   1.00 83.96 24  C 1 
ATOM 1964 N NE2 . GLN C 3 24  ? -0.060  16.151  0.535   1.00 83.49 24  C 1 
ATOM 1965 N N   . THR C 3 25  ? -6.437  16.157  2.850   1.00 91.84 25  C 1 
ATOM 1966 C CA  . THR C 3 25  ? -7.351  16.593  3.915   1.00 92.00 25  C 1 
ATOM 1967 C C   . THR C 3 25  ? -7.039  15.954  5.255   1.00 93.16 25  C 1 
ATOM 1968 O O   . THR C 3 25  ? -7.558  16.377  6.280   1.00 91.76 25  C 1 
ATOM 1969 C CB  . THR C 3 25  ? -8.814  16.324  3.538   1.00 89.98 25  C 1 
ATOM 1970 O OG1 . THR C 3 25  ? -8.993  14.962  3.187   1.00 84.80 25  C 1 
ATOM 1971 C CG2 . THR C 3 25  ? -9.264  17.177  2.358   1.00 83.35 25  C 1 
ATOM 1972 N N   . LEU C 3 26  ? -6.181  14.928  5.276   1.00 92.90 26  C 1 
ATOM 1973 C CA  . LEU C 3 26  ? -5.823  14.189  6.478   1.00 93.50 26  C 1 
ATOM 1974 C C   . LEU C 3 26  ? -4.310  13.969  6.578   1.00 94.76 26  C 1 
ATOM 1975 O O   . LEU C 3 26  ? -3.602  13.818  5.591   1.00 93.66 26  C 1 
ATOM 1976 C CB  . LEU C 3 26  ? -6.637  12.889  6.536   1.00 90.58 26  C 1 
ATOM 1977 C CG  . LEU C 3 26  ? -6.208  11.779  5.564   1.00 87.17 26  C 1 
ATOM 1978 C CD1 . LEU C 3 26  ? -5.181  10.834  6.191   1.00 80.58 26  C 1 
ATOM 1979 C CD2 . LEU C 3 26  ? -7.406  10.927  5.164   1.00 79.35 26  C 1 
ATOM 1980 N N   . CYS C 3 27  ? -3.814  13.885  7.807   1.00 95.35 27  C 1 
ATOM 1981 C CA  . CYS C 3 27  ? -2.453  13.468  8.088   1.00 95.82 27  C 1 
ATOM 1982 C C   . CYS C 3 27  ? -2.366  11.939  8.069   1.00 95.89 27  C 1 
ATOM 1983 O O   . CYS C 3 27  ? -2.832  11.287  9.001   1.00 95.08 27  C 1 
ATOM 1984 C CB  . CYS C 3 27  ? -2.030  14.053  9.429   1.00 96.10 27  C 1 
ATOM 1985 S SG  . CYS C 3 27  ? -0.335  13.529  9.839   1.00 96.20 27  C 1 
ATOM 1986 N N   . VAL C 3 28  ? -1.675  11.378  7.088   1.00 96.48 28  C 1 
ATOM 1987 C CA  . VAL C 3 28  ? -1.517  9.914   6.966   1.00 96.26 28  C 1 
ATOM 1988 C C   . VAL C 3 28  ? -0.824  9.268   8.169   1.00 96.45 28  C 1 
ATOM 1989 O O   . VAL C 3 28  ? -1.028  8.093   8.445   1.00 95.28 28  C 1 
ATOM 1990 C CB  . VAL C 3 28  ? -0.766  9.526   5.683   1.00 95.07 28  C 1 
ATOM 1991 C CG1 . VAL C 3 28  ? -1.532  9.991   4.447   1.00 89.00 28  C 1 
ATOM 1992 C CG2 . VAL C 3 28  ? 0.658   10.087  5.640   1.00 89.72 28  C 1 
ATOM 1993 N N   . VAL C 3 29  ? -0.034  10.029  8.949   1.00 96.95 29  C 1 
ATOM 1994 C CA  . VAL C 3 29  ? 0.672   9.508   10.126  1.00 96.83 29  C 1 
ATOM 1995 C C   . VAL C 3 29  ? -0.289  9.240   11.288  1.00 96.63 29  C 1 
ATOM 1996 O O   . VAL C 3 29  ? -0.207  8.193   11.923  1.00 95.62 29  C 1 
ATOM 1997 C CB  . VAL C 3 29  ? 1.793   10.455  10.574  1.00 96.69 29  C 1 
ATOM 1998 C CG1 . VAL C 3 29  ? 2.552   9.898   11.782  1.00 95.75 29  C 1 
ATOM 1999 C CG2 . VAL C 3 29  ? 2.805   10.701  9.452   1.00 95.94 29  C 1 
ATOM 2000 N N   . CYS C 3 30  ? -1.202  10.160  11.588  1.00 96.51 30  C 1 
ATOM 2001 C CA  . CYS C 3 30  ? -2.164  9.978   12.676  1.00 96.11 30  C 1 
ATOM 2002 C C   . CYS C 3 30  ? -3.569  9.592   12.199  1.00 95.61 30  C 1 
ATOM 2003 O O   . CYS C 3 30  ? -4.426  9.330   13.044  1.00 94.37 30  C 1 
ATOM 2004 C CB  . CYS C 3 30  ? -2.173  11.222  13.567  1.00 95.92 30  C 1 
ATOM 2005 S SG  . CYS C 3 30  ? -2.839  12.666  12.682  1.00 95.52 30  C 1 
ATOM 2006 N N   . MET C 3 31  ? -3.814  9.573   10.893  1.00 95.19 31  C 1 
ATOM 2007 C CA  . MET C 3 31  ? -5.103  9.372   10.238  1.00 94.64 31  C 1 
ATOM 2008 C C   . MET C 3 31  ? -6.200  10.322  10.752  1.00 94.52 31  C 1 
ATOM 2009 O O   . MET C 3 31  ? -7.368  9.966   10.819  1.00 92.43 31  C 1 
ATOM 2010 C CB  . MET C 3 31  ? -5.525  7.899   10.282  1.00 93.79 31  C 1 
ATOM 2011 C CG  . MET C 3 31  ? -4.544  6.987   9.550   1.00 89.80 31  C 1 
ATOM 2012 S SD  . MET C 3 31  ? -4.984  5.239   9.619   1.00 83.94 31  C 1 
ATOM 2013 C CE  . MET C 3 31  ? -6.492  5.207   8.633   1.00 72.83 31  C 1 
ATOM 2014 N N   . CYS C 3 32  ? -5.804  11.529  11.158  1.00 95.03 32  C 1 
ATOM 2015 C CA  . CYS C 3 32  ? -6.744  12.563  11.564  1.00 94.79 32  C 1 
ATOM 2016 C C   . CYS C 3 32  ? -6.822  13.640  10.495  1.00 95.07 32  C 1 
ATOM 2017 O O   . CYS C 3 32  ? -5.785  14.034  9.963   1.00 94.14 32  C 1 
ATOM 2018 C CB  . CYS C 3 32  ? -6.352  13.170  12.909  1.00 93.79 32  C 1 
ATOM 2019 S SG  . CYS C 3 32  ? -6.373  11.943  14.246  1.00 89.61 32  C 1 
ATOM 2020 N N   . ASP C 3 33  ? -8.034  14.150  10.253  1.00 95.08 33  C 1 
ATOM 2021 C CA  . ASP C 3 33  ? -8.237  15.273  9.356   1.00 95.12 33  C 1 
ATOM 2022 C C   . ASP C 3 33  ? -7.478  16.509  9.842   1.00 96.01 33  C 1 
ATOM 2023 O O   . ASP C 3 33  ? -7.225  16.694  11.038  1.00 95.63 33  C 1 
ATOM 2024 C CB  . ASP C 3 33  ? -9.733  15.557  9.182   1.00 93.65 33  C 1 
ATOM 2025 C CG  . ASP C 3 33  ? -10.477 14.318  8.664   1.00 90.41 33  C 1 
ATOM 2026 O OD1 . ASP C 3 33  ? -9.893  13.603  7.820   1.00 86.53 33  C 1 
ATOM 2027 O OD2 . ASP C 3 33  ? -11.558 14.028  9.213   1.00 85.22 33  C 1 
ATOM 2028 N N   . PHE C 3 34  ? -7.066  17.337  8.889   1.00 94.91 34  C 1 
ATOM 2029 C CA  . PHE C 3 34  ? -6.533  18.648  9.198   1.00 95.52 34  C 1 
ATOM 2030 C C   . PHE C 3 34  ? -7.663  19.537  9.709   1.00 95.76 34  C 1 
ATOM 2031 O O   . PHE C 3 34  ? -8.701  19.697  9.074   1.00 95.10 34  C 1 
ATOM 2032 C CB  . PHE C 3 34  ? -5.839  19.242  7.973   1.00 95.45 34  C 1 
ATOM 2033 C CG  . PHE C 3 34  ? -4.672  18.449  7.426   1.00 95.54 34  C 1 
ATOM 2034 C CD1 . PHE C 3 34  ? -3.714  17.871  8.285   1.00 94.39 34  C 1 
ATOM 2035 C CD2 . PHE C 3 34  ? -4.504  18.309  6.030   1.00 94.15 34  C 1 
ATOM 2036 C CE1 . PHE C 3 34  ? -2.611  17.174  7.767   1.00 93.74 34  C 1 
ATOM 2037 C CE2 . PHE C 3 34  ? -3.408  17.616  5.511   1.00 93.64 34  C 1 
ATOM 2038 C CZ  . PHE C 3 34  ? -2.456  17.055  6.375   1.00 94.38 34  C 1 
ATOM 2039 N N   . GLU C 3 35  ? -7.436  20.142  10.866  1.00 96.20 35  C 1 
ATOM 2040 C CA  . GLU C 3 35  ? -8.381  21.058  11.492  1.00 96.34 35  C 1 
ATOM 2041 C C   . GLU C 3 35  ? -7.843  22.488  11.456  1.00 96.78 35  C 1 
ATOM 2042 O O   . GLU C 3 35  ? -6.634  22.731  11.486  1.00 96.03 35  C 1 
ATOM 2043 C CB  . GLU C 3 35  ? -8.666  20.634  12.933  1.00 95.69 35  C 1 
ATOM 2044 C CG  . GLU C 3 35  ? -9.391  19.287  13.064  1.00 91.89 35  C 1 
ATOM 2045 C CD  . GLU C 3 35  ? -9.496  18.829  14.528  1.00 87.80 35  C 1 
ATOM 2046 O OE1 . GLU C 3 35  ? -9.920  17.671  14.746  1.00 80.30 35  C 1 
ATOM 2047 O OE2 . GLU C 3 35  ? -9.070  19.585  15.438  1.00 79.58 35  C 1 
ATOM 2048 N N   . SER C 3 36  ? -8.744  23.444  11.436  1.00 96.09 36  C 1 
ATOM 2049 C CA  . SER C 3 36  ? -8.403  24.859  11.426  1.00 96.13 36  C 1 
ATOM 2050 C C   . SER C 3 36  ? -7.397  25.213  12.526  1.00 96.23 36  C 1 
ATOM 2051 O O   . SER C 3 36  ? -7.525  24.798  13.684  1.00 94.59 36  C 1 
ATOM 2052 C CB  . SER C 3 36  ? -9.670  25.700  11.556  1.00 95.02 36  C 1 
ATOM 2053 O OG  . SER C 3 36  ? -9.366  27.072  11.402  1.00 86.82 36  C 1 
ATOM 2054 N N   . ARG C 3 37  ? -6.392  26.004  12.170  1.00 95.83 37  C 1 
ATOM 2055 C CA  . ARG C 3 37  ? -5.294  26.477  13.028  1.00 96.29 37  C 1 
ATOM 2056 C C   . ARG C 3 37  ? -4.279  25.414  13.467  1.00 96.47 37  C 1 
ATOM 2057 O O   . ARG C 3 37  ? -3.308  25.785  14.146  1.00 94.91 37  C 1 
ATOM 2058 C CB  . ARG C 3 37  ? -5.828  27.249  14.250  1.00 95.07 37  C 1 
ATOM 2059 C CG  . ARG C 3 37  ? -6.835  28.349  13.905  1.00 88.90 37  C 1 
ATOM 2060 C CD  . ARG C 3 37  ? -7.338  29.006  15.196  1.00 80.80 37  C 1 
ATOM 2061 N NE  . ARG C 3 37  ? -8.333  30.049  14.915  1.00 69.82 37  C 1 
ATOM 2062 C CZ  . ARG C 3 37  ? -8.952  30.791  15.820  1.00 60.51 37  C 1 
ATOM 2063 N NH1 . ARG C 3 37  ? -8.715  30.674  17.103  1.00 53.45 37  C 1 
ATOM 2064 N NH2 . ARG C 3 37  ? -9.833  31.675  15.447  1.00 52.80 37  C 1 
ATOM 2065 N N   . GLN C 3 38  ? -4.427  24.146  13.085  1.00 97.03 38  C 1 
ATOM 2066 C CA  . GLN C 3 38  ? -3.384  23.144  13.308  1.00 97.18 38  C 1 
ATOM 2067 C C   . GLN C 3 38  ? -2.125  23.504  12.517  1.00 97.16 38  C 1 
ATOM 2068 O O   . GLN C 3 38  ? -2.198  24.018  11.408  1.00 96.53 38  C 1 
ATOM 2069 C CB  . GLN C 3 38  ? -3.885  21.742  12.955  1.00 96.74 38  C 1 
ATOM 2070 C CG  . GLN C 3 38  ? -4.883  21.211  13.998  1.00 95.62 38  C 1 
ATOM 2071 C CD  . GLN C 3 38  ? -5.389  19.810  13.664  1.00 96.21 38  C 1 
ATOM 2072 O OE1 . GLN C 3 38  ? -5.116  19.246  12.620  1.00 93.04 38  C 1 
ATOM 2073 N NE2 . GLN C 3 38  ? -6.142  19.185  14.544  1.00 92.55 38  C 1 
ATOM 2074 N N   . LEU C 3 39  ? -0.940  23.254  13.103  1.00 97.42 39  C 1 
ATOM 2075 C CA  . LEU C 3 39  ? 0.327   23.486  12.422  1.00 97.49 39  C 1 
ATOM 2076 C C   . LEU C 3 39  ? 0.624   22.298  11.504  1.00 97.43 39  C 1 
ATOM 2077 O O   . LEU C 3 39  ? 0.818   21.178  11.986  1.00 96.84 39  C 1 
ATOM 2078 C CB  . LEU C 3 39  ? 1.435   23.720  13.461  1.00 96.83 39  C 1 
ATOM 2079 C CG  . LEU C 3 39  ? 2.774   24.188  12.851  1.00 94.62 39  C 1 
ATOM 2080 C CD1 . LEU C 3 39  ? 2.682   25.618  12.316  1.00 91.75 39  C 1 
ATOM 2081 C CD2 . LEU C 3 39  ? 3.874   24.150  13.913  1.00 91.56 39  C 1 
ATOM 2082 N N   . LEU C 3 40  ? 0.692   22.573  10.199  1.00 96.83 40  C 1 
ATOM 2083 C CA  . LEU C 3 40  ? 1.122   21.638  9.176   1.00 96.85 40  C 1 
ATOM 2084 C C   . LEU C 3 40  ? 2.570   21.921  8.798   1.00 96.79 40  C 1 
ATOM 2085 O O   . LEU C 3 40  ? 3.036   23.058  8.896   1.00 96.12 40  C 1 
ATOM 2086 C CB  . LEU C 3 40  ? 0.207   21.712  7.940   1.00 96.66 40  C 1 
ATOM 2087 C CG  . LEU C 3 40  ? -1.294  21.510  8.213   1.00 95.26 40  C 1 
ATOM 2088 C CD1 . LEU C 3 40  ? -2.030  21.342  6.887   1.00 92.21 40  C 1 
ATOM 2089 C CD2 . LEU C 3 40  ? -1.586  20.286  9.085   1.00 91.60 40  C 1 
ATOM 2090 N N   . ARG C 3 41  ? 3.277   20.876  8.369   1.00 96.65 41  C 1 
ATOM 2091 C CA  . ARG C 3 41  ? 4.617   20.964  7.788   1.00 96.28 41  C 1 
ATOM 2092 C C   . ARG C 3 41  ? 4.596   20.371  6.389   1.00 96.35 41  C 1 
ATOM 2093 O O   . ARG C 3 41  ? 4.015   19.307  6.193   1.00 95.77 41  C 1 
ATOM 2094 C CB  . ARG C 3 41  ? 5.626   20.271  8.709   1.00 95.42 41  C 1 
ATOM 2095 C CG  . ARG C 3 41  ? 7.055   20.578  8.277   1.00 91.50 41  C 1 
ATOM 2096 C CD  . ARG C 3 41  ? 8.100   19.933  9.195   1.00 90.87 41  C 1 
ATOM 2097 N NE  . ARG C 3 41  ? 8.033   20.344  10.602  1.00 90.03 41  C 1 
ATOM 2098 C CZ  . ARG C 3 41  ? 8.428   21.475  11.173  1.00 91.35 41  C 1 
ATOM 2099 N NH1 . ARG C 3 41  ? 8.889   22.478  10.495  1.00 82.90 41  C 1 
ATOM 2100 N NH2 . ARG C 3 41  ? 8.382   21.585  12.456  1.00 85.84 41  C 1 
ATOM 2101 N N   . VAL C 3 42  ? 5.245   21.076  5.454   1.00 95.90 42  C 1 
ATOM 2102 C CA  . VAL C 3 42  ? 5.351   20.684  4.050   1.00 95.89 42  C 1 
ATOM 2103 C C   . VAL C 3 42  ? 6.765   20.176  3.804   1.00 95.81 42  C 1 
ATOM 2104 O O   . VAL C 3 42  ? 7.737   20.856  4.131   1.00 95.15 42  C 1 
ATOM 2105 C CB  . VAL C 3 42  ? 5.003   21.851  3.108   1.00 94.97 42  C 1 
ATOM 2106 C CG1 . VAL C 3 42  ? 4.893   21.363  1.663   1.00 92.20 42  C 1 
ATOM 2107 C CG2 . VAL C 3 42  ? 3.672   22.516  3.488   1.00 92.64 42  C 1 
ATOM 2108 N N   . LEU C 3 43  ? 6.885   18.961  3.260   1.00 95.87 43  C 1 
ATOM 2109 C CA  . LEU C 3 43  ? 8.169   18.395  2.851   1.00 96.05 43  C 1 
ATOM 2110 C C   . LEU C 3 43  ? 8.556   18.899  1.449   1.00 95.82 43  C 1 
ATOM 2111 O O   . LEU C 3 43  ? 7.679   19.343  0.707   1.00 94.99 43  C 1 
ATOM 2112 C CB  . LEU C 3 43  ? 8.101   16.860  2.922   1.00 96.00 43  C 1 
ATOM 2113 C CG  . LEU C 3 43  ? 7.793   16.279  4.313   1.00 95.08 43  C 1 
ATOM 2114 C CD1 . LEU C 3 43  ? 8.023   14.767  4.296   1.00 93.09 43  C 1 
ATOM 2115 C CD2 . LEU C 3 43  ? 8.669   16.863  5.425   1.00 92.17 43  C 1 
ATOM 2116 N N   . PRO C 3 44  ? 9.842   18.781  1.034   1.00 95.00 44  C 1 
ATOM 2117 C CA  . PRO C 3 44  ? 10.275  19.195  -0.308  1.00 94.64 44  C 1 
ATOM 2118 C C   . PRO C 3 44  ? 9.497   18.541  -1.460  1.00 94.67 44  C 1 
ATOM 2119 O O   . PRO C 3 44  ? 9.350   19.125  -2.523  1.00 93.15 44  C 1 
ATOM 2120 C CB  . PRO C 3 44  ? 11.760  18.833  -0.378  1.00 93.58 44  C 1 
ATOM 2121 C CG  . PRO C 3 44  ? 12.203  18.894  1.078   1.00 92.06 44  C 1 
ATOM 2122 C CD  . PRO C 3 44  ? 10.983  18.384  1.838   1.00 94.33 44  C 1 
ATOM 2123 N N   . CYS C 3 45  ? 8.955   17.347  -1.243  1.00 94.92 45  C 1 
ATOM 2124 C CA  . CYS C 3 45  ? 8.090   16.652  -2.193  1.00 94.63 45  C 1 
ATOM 2125 C C   . CYS C 3 45  ? 6.628   17.152  -2.211  1.00 94.35 45  C 1 
ATOM 2126 O O   . CYS C 3 45  ? 5.769   16.488  -2.790  1.00 92.61 45  C 1 
ATOM 2127 C CB  . CYS C 3 45  ? 8.168   15.148  -1.897  1.00 94.57 45  C 1 
ATOM 2128 S SG  . CYS C 3 45  ? 7.595   14.795  -0.197  1.00 94.35 45  C 1 
ATOM 2129 N N   . ASN C 3 46  ? 6.326   18.263  -1.542  1.00 94.71 46  C 1 
ATOM 2130 C CA  . ASN C 3 46  ? 4.997   18.882  -1.411  1.00 94.68 46  C 1 
ATOM 2131 C C   . ASN C 3 46  ? 3.945   18.072  -0.623  1.00 95.21 46  C 1 
ATOM 2132 O O   . ASN C 3 46  ? 2.798   18.497  -0.532  1.00 93.96 46  C 1 
ATOM 2133 C CB  . ASN C 3 46  ? 4.494   19.358  -2.779  1.00 93.34 46  C 1 
ATOM 2134 C CG  . ASN C 3 46  ? 5.385   20.432  -3.386  1.00 87.58 46  C 1 
ATOM 2135 O OD1 . ASN C 3 46  ? 5.949   21.259  -2.697  1.00 77.23 46  C 1 
ATOM 2136 N ND2 . ASN C 3 46  ? 5.520   20.450  -4.689  1.00 73.29 46  C 1 
ATOM 2137 N N   . HIS C 3 47  ? 4.321   16.957  0.009   1.00 95.67 47  C 1 
ATOM 2138 C CA  . HIS C 3 47  ? 3.406   16.253  0.895   1.00 96.12 47  C 1 
ATOM 2139 C C   . HIS C 3 47  ? 3.299   16.941  2.259   1.00 96.28 47  C 1 
ATOM 2140 O O   . HIS C 3 47  ? 4.292   17.381  2.842   1.00 95.82 47  C 1 
ATOM 2141 C CB  . HIS C 3 47  ? 3.812   14.786  1.040   1.00 96.24 47  C 1 
ATOM 2142 C CG  . HIS C 3 47  ? 3.699   14.014  -0.236  1.00 96.15 47  C 1 
ATOM 2143 N ND1 . HIS C 3 47  ? 4.744   13.472  -0.956  1.00 93.46 47  C 1 
ATOM 2144 C CD2 . HIS C 3 47  ? 2.552   13.689  -0.915  1.00 93.00 47  C 1 
ATOM 2145 C CE1 . HIS C 3 47  ? 4.238   12.845  -2.028  1.00 93.30 47  C 1 
ATOM 2146 N NE2 . HIS C 3 47  ? 2.909   12.961  -2.033  1.00 93.60 47  C 1 
ATOM 2147 N N   . GLU C 3 48  ? 2.085   16.967  2.804   1.00 95.95 48  C 1 
ATOM 2148 C CA  . GLU C 3 48  ? 1.753   17.695  4.021   1.00 96.07 48  C 1 
ATOM 2149 C C   . GLU C 3 48  ? 1.356   16.775  5.170   1.00 96.54 48  C 1 
ATOM 2150 O O   . GLU C 3 48  ? 0.683   15.758  4.996   1.00 96.00 48  C 1 
ATOM 2151 C CB  . GLU C 3 48  ? 0.621   18.689  3.761   1.00 94.25 48  C 1 
ATOM 2152 C CG  . GLU C 3 48  ? 0.908   19.652  2.605   1.00 89.66 48  C 1 
ATOM 2153 C CD  . GLU C 3 48  ? -0.103  20.790  2.558   1.00 90.10 48  C 1 
ATOM 2154 O OE1 . GLU C 3 48  ? 0.212   21.816  1.933   1.00 85.32 48  C 1 
ATOM 2155 O OE2 . GLU C 3 48  ? -1.161  20.689  3.214   1.00 85.46 48  C 1 
ATOM 2156 N N   . PHE C 3 49  ? 1.733   17.174  6.387   1.00 97.14 49  C 1 
ATOM 2157 C CA  . PHE C 3 49  ? 1.449   16.419  7.605   1.00 97.49 49  C 1 
ATOM 2158 C C   . PHE C 3 49  ? 1.228   17.385  8.774   1.00 97.50 49  C 1 
ATOM 2159 O O   . PHE C 3 49  ? 1.739   18.501  8.780   1.00 97.17 49  C 1 
ATOM 2160 C CB  . PHE C 3 49  ? 2.618   15.475  7.923   1.00 97.27 49  C 1 
ATOM 2161 C CG  . PHE C 3 49  ? 3.091   14.622  6.761   1.00 97.29 49  C 1 
ATOM 2162 C CD1 . PHE C 3 49  ? 2.537   13.350  6.536   1.00 96.28 49  C 1 
ATOM 2163 C CD2 . PHE C 3 49  ? 4.056   15.121  5.871   1.00 96.22 49  C 1 
ATOM 2164 C CE1 . PHE C 3 49  ? 2.931   12.590  5.422   1.00 95.61 49  C 1 
ATOM 2165 C CE2 . PHE C 3 49  ? 4.448   14.364  4.751   1.00 95.60 49  C 1 
ATOM 2166 C CZ  . PHE C 3 49  ? 3.880   13.104  4.523   1.00 96.05 49  C 1 
ATOM 2167 N N   . HIS C 3 50  ? 0.560   16.935  9.826   1.00 97.22 50  C 1 
ATOM 2168 C CA  . HIS C 3 50  ? 0.693   17.623  11.103  1.00 97.59 50  C 1 
ATOM 2169 C C   . HIS C 3 50  ? 2.171   17.696  11.493  1.00 97.58 50  C 1 
ATOM 2170 O O   . HIS C 3 50  ? 2.836   16.661  11.565  1.00 96.99 50  C 1 
ATOM 2171 C CB  . HIS C 3 50  ? -0.072  16.870  12.206  1.00 97.39 50  C 1 
ATOM 2172 C CG  . HIS C 3 50  ? -1.562  16.887  12.050  1.00 97.01 50  C 1 
ATOM 2173 N ND1 . HIS C 3 50  ? -2.392  15.785  12.018  1.00 91.90 50  C 1 
ATOM 2174 C CD2 . HIS C 3 50  ? -2.354  17.991  11.969  1.00 91.23 50  C 1 
ATOM 2175 C CE1 . HIS C 3 50  ? -3.649  16.227  11.913  1.00 92.78 50  C 1 
ATOM 2176 N NE2 . HIS C 3 50  ? -3.673  17.557  11.878  1.00 93.16 50  C 1 
ATOM 2177 N N   . ALA C 3 51  ? 2.673   18.885  11.826  1.00 97.24 51  C 1 
ATOM 2178 C CA  . ALA C 3 51  ? 4.072   19.098  12.190  1.00 97.17 51  C 1 
ATOM 2179 C C   . ALA C 3 51  ? 4.519   18.127  13.295  1.00 96.91 51  C 1 
ATOM 2180 O O   . ALA C 3 51  ? 5.471   17.377  13.111  1.00 96.20 51  C 1 
ATOM 2181 C CB  . ALA C 3 51  ? 4.270   20.567  12.583  1.00 96.77 51  C 1 
ATOM 2182 N N   . LYS C 3 52  ? 3.756   18.006  14.384  1.00 96.98 52  C 1 
ATOM 2183 C CA  . LYS C 3 52  ? 4.053   17.067  15.480  1.00 96.46 52  C 1 
ATOM 2184 C C   . LYS C 3 52  ? 4.167   15.599  15.036  1.00 96.58 52  C 1 
ATOM 2185 O O   . LYS C 3 52  ? 4.885   14.834  15.676  1.00 95.61 52  C 1 
ATOM 2186 C CB  . LYS C 3 52  ? 2.969   17.171  16.570  1.00 95.25 52  C 1 
ATOM 2187 C CG  . LYS C 3 52  ? 2.997   18.511  17.318  1.00 79.45 52  C 1 
ATOM 2188 C CD  . LYS C 3 52  ? 1.949   18.523  18.442  1.00 77.12 52  C 1 
ATOM 2189 C CE  . LYS C 3 52  ? 1.993   19.858  19.194  1.00 64.39 52  C 1 
ATOM 2190 N NZ  . LYS C 3 52  ? 0.960   19.938  20.266  1.00 57.96 52  C 1 
ATOM 2191 N N   . CYS C 3 53  ? 3.445   15.200  13.993  1.00 96.82 53  C 1 
ATOM 2192 C CA  . CYS C 3 53  ? 3.459   13.832  13.493  1.00 96.95 53  C 1 
ATOM 2193 C C   . CYS C 3 53  ? 4.710   13.567  12.650  1.00 96.74 53  C 1 
ATOM 2194 O O   . CYS C 3 53  ? 5.448   12.634  12.945  1.00 96.03 53  C 1 
ATOM 2195 C CB  . CYS C 3 53  ? 2.172   13.556  12.698  1.00 96.92 53  C 1 
ATOM 2196 S SG  . CYS C 3 53  ? 0.731   13.534  13.808  1.00 96.42 53  C 1 
ATOM 2197 N N   . VAL C 3 54  ? 4.961   14.396  11.634  1.00 96.71 54  C 1 
ATOM 2198 C CA  . VAL C 3 54  ? 6.096   14.199  10.722  1.00 96.49 54  C 1 
ATOM 2199 C C   . VAL C 3 54  ? 7.425   14.484  11.408  1.00 96.38 54  C 1 
ATOM 2200 O O   . VAL C 3 54  ? 8.369   13.742  11.206  1.00 95.92 54  C 1 
ATOM 2201 C CB  . VAL C 3 54  ? 5.895   14.986  9.412   1.00 95.87 54  C 1 
ATOM 2202 C CG1 . VAL C 3 54  ? 6.119   16.490  9.554   1.00 93.70 54  C 1 
ATOM 2203 C CG2 . VAL C 3 54  ? 6.793   14.421  8.317   1.00 93.74 54  C 1 
ATOM 2204 N N   . ASP C 3 55  ? 7.487   15.444  12.327  1.00 96.47 55  C 1 
ATOM 2205 C CA  . ASP C 3 55  ? 8.702   15.747  13.085  1.00 96.10 55  C 1 
ATOM 2206 C C   . ASP C 3 55  ? 9.162   14.543  13.908  1.00 95.86 55  C 1 
ATOM 2207 O O   . ASP C 3 55  ? 10.359  14.262  14.009  1.00 95.06 55  C 1 
ATOM 2208 C CB  . ASP C 3 55  ? 8.449   16.926  14.046  1.00 95.68 55  C 1 
ATOM 2209 C CG  . ASP C 3 55  ? 8.194   18.259  13.364  1.00 95.14 55  C 1 
ATOM 2210 O OD1 . ASP C 3 55  ? 8.105   18.309  12.125  1.00 93.26 55  C 1 
ATOM 2211 O OD2 . ASP C 3 55  ? 8.080   19.285  14.081  1.00 92.84 55  C 1 
ATOM 2212 N N   . LYS C 3 56  ? 8.220   13.797  14.500  1.00 95.91 56  C 1 
ATOM 2213 C CA  . LYS C 3 56  ? 8.542   12.575  15.233  1.00 95.73 56  C 1 
ATOM 2214 C C   . LYS C 3 56  ? 9.079   11.476  14.309  1.00 95.88 56  C 1 
ATOM 2215 O O   . LYS C 3 56  ? 10.002  10.776  14.700  1.00 95.07 56  C 1 
ATOM 2216 C CB  . LYS C 3 56  ? 7.315   12.105  16.037  1.00 95.18 56  C 1 
ATOM 2217 C CG  . LYS C 3 56  ? 7.663   10.905  16.933  1.00 88.62 56  C 1 
ATOM 2218 C CD  . LYS C 3 56  ? 6.476   10.455  17.786  1.00 84.94 56  C 1 
ATOM 2219 C CE  . LYS C 3 56  ? 6.876   9.185   18.545  1.00 76.99 56  C 1 
ATOM 2220 N NZ  . LYS C 3 56  ? 5.740   8.537   19.253  1.00 69.08 56  C 1 
ATOM 2221 N N   . TRP C 3 57  ? 8.541   11.357  13.095  1.00 95.97 57  C 1 
ATOM 2222 C CA  . TRP C 3 57  ? 9.048   10.430  12.083  1.00 96.04 57  C 1 
ATOM 2223 C C   . TRP C 3 57  ? 10.448  10.830  11.613  1.00 95.83 57  C 1 
ATOM 2224 O O   . TRP C 3 57  ? 11.366  10.007  11.658  1.00 94.70 57  C 1 
ATOM 2225 C CB  . TRP C 3 57  ? 8.066   10.376  10.908  1.00 95.89 57  C 1 
ATOM 2226 C CG  . TRP C 3 57  ? 8.576   9.612   9.732   1.00 96.00 57  C 1 
ATOM 2227 C CD1 . TRP C 3 57  ? 8.993   10.142  8.559   1.00 95.28 57  C 1 
ATOM 2228 C CD2 . TRP C 3 57  ? 8.744   8.162   9.606   1.00 96.18 57  C 1 
ATOM 2229 N NE1 . TRP C 3 57  ? 9.391   9.125   7.710   1.00 95.37 57  C 1 
ATOM 2230 C CE2 . TRP C 3 57  ? 9.251   7.904   8.310   1.00 95.82 57  C 1 
ATOM 2231 C CE3 . TRP C 3 57  ? 8.494   7.080   10.464  1.00 95.81 57  C 1 
ATOM 2232 C CZ2 . TRP C 3 57  ? 9.504   6.577   7.867   1.00 95.36 57  C 1 
ATOM 2233 C CZ3 . TRP C 3 57  ? 8.751   5.762   10.020  1.00 95.24 57  C 1 
ATOM 2234 C CH2 . TRP C 3 57  ? 9.251   5.521   8.740   1.00 95.10 57  C 1 
ATOM 2235 N N   . LEU C 3 58  ? 10.666  12.104  11.273  1.00 95.72 58  C 1 
ATOM 2236 C CA  . LEU C 3 58  ? 11.924  12.627  10.740  1.00 95.21 58  C 1 
ATOM 2237 C C   . LEU C 3 58  ? 13.070  12.643  11.757  1.00 94.64 58  C 1 
ATOM 2238 O O   . LEU C 3 58  ? 14.235  12.656  11.362  1.00 93.28 58  C 1 
ATOM 2239 C CB  . LEU C 3 58  ? 11.684  14.029  10.164  1.00 95.22 58  C 1 
ATOM 2240 C CG  . LEU C 3 58  ? 10.793  14.076  8.916   1.00 94.44 58  C 1 
ATOM 2241 C CD1 . LEU C 3 58  ? 10.616  15.529  8.475   1.00 93.35 58  C 1 
ATOM 2242 C CD2 . LEU C 3 58  ? 11.372  13.274  7.751   1.00 93.06 58  C 1 
ATOM 2243 N N   . LYS C 3 59  ? 12.801  12.540  13.064  1.00 94.60 59  C 1 
ATOM 2244 C CA  . LYS C 3 59  ? 13.859  12.316  14.057  1.00 93.88 59  C 1 
ATOM 2245 C C   . LYS C 3 59  ? 14.589  10.983  13.875  1.00 93.03 59  C 1 
ATOM 2246 O O   . LYS C 3 59  ? 15.764  10.890  14.203  1.00 90.22 59  C 1 
ATOM 2247 C CB  . LYS C 3 59  ? 13.284  12.417  15.474  1.00 92.87 59  C 1 
ATOM 2248 C CG  . LYS C 3 59  ? 13.083  13.880  15.870  1.00 85.95 59  C 1 
ATOM 2249 C CD  . LYS C 3 59  ? 12.358  13.982  17.223  1.00 80.52 59  C 1 
ATOM 2250 C CE  . LYS C 3 59  ? 12.086  15.460  17.501  1.00 70.82 59  C 1 
ATOM 2251 N NZ  . LYS C 3 59  ? 11.403  15.656  18.801  1.00 63.81 59  C 1 
ATOM 2252 N N   . ALA C 3 60  ? 13.906  9.955   13.361  1.00 93.21 60  C 1 
ATOM 2253 C CA  . ALA C 3 60  ? 14.455  8.616   13.180  1.00 92.38 60  C 1 
ATOM 2254 C C   . ALA C 3 60  ? 14.683  8.238   11.704  1.00 92.34 60  C 1 
ATOM 2255 O O   . ALA C 3 60  ? 15.469  7.339   11.412  1.00 88.76 60  C 1 
ATOM 2256 C CB  . ALA C 3 60  ? 13.530  7.624   13.887  1.00 90.20 60  C 1 
ATOM 2257 N N   . ASN C 3 61  ? 14.025  8.928   10.776  1.00 93.21 61  C 1 
ATOM 2258 C CA  . ASN C 3 61  ? 14.022  8.632   9.348   1.00 93.00 61  C 1 
ATOM 2259 C C   . ASN C 3 61  ? 14.286  9.907   8.543   1.00 92.74 61  C 1 
ATOM 2260 O O   . ASN C 3 61  ? 14.173  11.002  9.067   1.00 89.84 61  C 1 
ATOM 2261 C CB  . ASN C 3 61  ? 12.673  7.996   8.977   1.00 92.42 61  C 1 
ATOM 2262 C CG  . ASN C 3 61  ? 12.404  6.740   9.787   1.00 91.08 61  C 1 
ATOM 2263 O OD1 . ASN C 3 61  ? 12.899  5.666   9.497   1.00 82.26 61  C 1 
ATOM 2264 N ND2 . ASN C 3 61  ? 11.635  6.847   10.849  1.00 82.52 61  C 1 
ATOM 2265 N N   . ARG C 3 62  ? 14.665  9.777   7.251   1.00 91.40 62  C 1 
ATOM 2266 C CA  . ARG C 3 62  ? 14.921  10.925  6.362   1.00 91.68 62  C 1 
ATOM 2267 C C   . ARG C 3 62  ? 13.967  10.995  5.181   1.00 92.49 62  C 1 
ATOM 2268 O O   . ARG C 3 62  ? 14.107  11.876  4.356   1.00 89.48 62  C 1 
ATOM 2269 C CB  . ARG C 3 62  ? 16.383  10.937  5.892   1.00 88.00 62  C 1 
ATOM 2270 C CG  . ARG C 3 62  ? 17.346  11.267  7.028   1.00 77.66 62  C 1 
ATOM 2271 C CD  . ARG C 3 62  ? 18.791  11.427  6.523   1.00 73.23 62  C 1 
ATOM 2272 N NE  . ARG C 3 62  ? 19.007  12.742  5.908   1.00 64.15 62  C 1 
ATOM 2273 C CZ  . ARG C 3 62  ? 20.185  13.297  5.631   1.00 56.17 62  C 1 
ATOM 2274 N NH1 . ARG C 3 62  ? 21.303  12.675  5.869   1.00 51.99 62  C 1 
ATOM 2275 N NH2 . ARG C 3 62  ? 20.260  14.479  5.118   1.00 48.27 62  C 1 
ATOM 2276 N N   . THR C 3 63  ? 13.028  10.089  5.082   1.00 94.75 63  C 1 
ATOM 2277 C CA  . THR C 3 63  ? 12.153  9.955   3.924   1.00 95.11 63  C 1 
ATOM 2278 C C   . THR C 3 63  ? 10.728  10.419  4.207   1.00 95.91 63  C 1 
ATOM 2279 O O   . THR C 3 63  ? 10.223  10.291  5.333   1.00 95.48 63  C 1 
ATOM 2280 C CB  . THR C 3 63  ? 12.156  8.519   3.394   1.00 93.68 63  C 1 
ATOM 2281 O OG1 . THR C 3 63  ? 11.797  7.620   4.424   1.00 87.87 63  C 1 
ATOM 2282 C CG2 . THR C 3 63  ? 13.538  8.113   2.890   1.00 87.39 63  C 1 
ATOM 2283 N N   . CYS C 3 64  ? 10.062  10.930  3.171   1.00 96.11 64  C 1 
ATOM 2284 C CA  . CYS C 3 64  ? 8.642   11.240  3.210   1.00 96.65 64  C 1 
ATOM 2285 C C   . CYS C 3 64  ? 7.823   9.956   3.454   1.00 96.87 64  C 1 
ATOM 2286 O O   . CYS C 3 64  ? 8.002   8.982   2.723   1.00 96.51 64  C 1 
ATOM 2287 C CB  . CYS C 3 64  ? 8.250   11.912  1.891   1.00 96.53 64  C 1 
ATOM 2288 S SG  . CYS C 3 64  ? 6.452   12.219  1.862   1.00 96.22 64  C 1 
ATOM 2289 N N   . PRO C 3 65  ? 6.872   9.955   4.402   1.00 97.19 65  C 1 
ATOM 2290 C CA  . PRO C 3 65  ? 6.008   8.801   4.616   1.00 97.18 65  C 1 
ATOM 2291 C C   . PRO C 3 65  ? 5.206   8.358   3.392   1.00 97.11 65  C 1 
ATOM 2292 O O   . PRO C 3 65  ? 4.914   7.175   3.267   1.00 96.31 65  C 1 
ATOM 2293 C CB  . PRO C 3 65  ? 5.060   9.233   5.739   1.00 96.90 65  C 1 
ATOM 2294 C CG  . PRO C 3 65  ? 5.881   10.247  6.530   1.00 96.27 65  C 1 
ATOM 2295 C CD  . PRO C 3 65  ? 6.672   10.961  5.433   1.00 97.20 65  C 1 
ATOM 2296 N N   . ILE C 3 66  ? 4.860   9.281   2.488   1.00 96.89 66  C 1 
ATOM 2297 C CA  . ILE C 3 66  ? 4.007   9.002   1.326   1.00 96.67 66  C 1 
ATOM 2298 C C   . ILE C 3 66  ? 4.838   8.508   0.137   1.00 96.44 66  C 1 
ATOM 2299 O O   . ILE C 3 66  ? 4.582   7.429   -0.371  1.00 95.28 66  C 1 
ATOM 2300 C CB  . ILE C 3 66  ? 3.128   10.228  0.982   1.00 96.31 66  C 1 
ATOM 2301 C CG1 . ILE C 3 66  ? 2.111   10.479  2.120   1.00 95.22 66  C 1 
ATOM 2302 C CG2 . ILE C 3 66  ? 2.392   10.020  -0.355  1.00 94.97 66  C 1 
ATOM 2303 C CD1 . ILE C 3 66  ? 1.314   11.781  1.970   1.00 93.01 66  C 1 
ATOM 2304 N N   . CYS C 3 67  ? 5.835   9.290   -0.308  1.00 96.67 67  C 1 
ATOM 2305 C CA  . CYS C 3 67  ? 6.565   9.006   -1.543  1.00 96.38 67  C 1 
ATOM 2306 C C   . CYS C 3 67  ? 7.984   8.457   -1.337  1.00 96.28 67  C 1 
ATOM 2307 O O   . CYS C 3 67  ? 8.662   8.129   -2.308  1.00 94.81 67  C 1 
ATOM 2308 C CB  . CYS C 3 67  ? 6.578   10.260  -2.415  1.00 95.74 67  C 1 
ATOM 2309 S SG  . CYS C 3 67  ? 7.566   11.567  -1.621  1.00 95.43 67  C 1 
ATOM 2310 N N   . ARG C 3 68  ? 8.465   8.382   -0.091  1.00 95.37 68  C 1 
ATOM 2311 C CA  . ARG C 3 68  ? 9.829   7.984   0.293   1.00 95.00 68  C 1 
ATOM 2312 C C   . ARG C 3 68  ? 10.954  8.884   -0.246  1.00 94.82 68  C 1 
ATOM 2313 O O   . ARG C 3 68  ? 12.112  8.534   -0.055  1.00 92.67 68  C 1 
ATOM 2314 C CB  . ARG C 3 68  ? 10.081  6.502   -0.034  1.00 93.61 68  C 1 
ATOM 2315 C CG  . ARG C 3 68  ? 9.159   5.533   0.717   1.00 90.68 68  C 1 
ATOM 2316 C CD  . ARG C 3 68  ? 9.497   4.121   0.255   1.00 89.33 68  C 1 
ATOM 2317 N NE  . ARG C 3 68  ? 8.830   3.081   1.060   1.00 87.60 68  C 1 
ATOM 2318 C CZ  . ARG C 3 68  ? 8.651   1.825   0.681   1.00 87.01 68  C 1 
ATOM 2319 N NH1 . ARG C 3 68  ? 8.996   1.401   -0.503  1.00 78.58 68  C 1 
ATOM 2320 N NH2 . ARG C 3 68  ? 8.133   0.964   1.490   1.00 79.47 68  C 1 
ATOM 2321 N N   . ALA C 3 69  ? 10.658  10.031  -0.849  1.00 95.07 69  C 1 
ATOM 2322 C CA  . ALA C 3 69  ? 11.664  11.010  -1.222  1.00 94.72 69  C 1 
ATOM 2323 C C   . ALA C 3 69  ? 12.455  11.488  0.011   1.00 94.95 69  C 1 
ATOM 2324 O O   . ALA C 3 69  ? 11.922  11.503  1.126   1.00 94.10 69  C 1 
ATOM 2325 C CB  . ALA C 3 69  ? 10.998  12.182  -1.945  1.00 93.97 69  C 1 
ATOM 2326 N N   . ASP C 3 70  ? 13.723  11.880  -0.175  1.00 92.66 70  C 1 
ATOM 2327 C CA  . ASP C 3 70  ? 14.514  12.434  0.922   1.00 92.14 70  C 1 
ATOM 2328 C C   . ASP C 3 70  ? 13.903  13.763  1.374   1.00 92.32 70  C 1 
ATOM 2329 O O   . ASP C 3 70  ? 13.665  14.680  0.588   1.00 90.35 70  C 1 
ATOM 2330 C CB  . ASP C 3 70  ? 16.008  12.530  0.568   1.00 89.86 70  C 1 
ATOM 2331 C CG  . ASP C 3 70  ? 16.892  12.758  1.816   1.00 83.58 70  C 1 
ATOM 2332 O OD1 . ASP C 3 70  ? 16.533  13.596  2.666   1.00 76.91 70  C 1 
ATOM 2333 O OD2 . ASP C 3 70  ? 17.923  12.078  2.025   1.00 76.58 70  C 1 
ATOM 2334 N N   . ALA C 3 71  ? 13.603  13.866  2.655   1.00 90.10 71  C 1 
ATOM 2335 C CA  . ALA C 3 71  ? 12.993  15.044  3.238   1.00 89.23 71  C 1 
ATOM 2336 C C   . ALA C 3 71  ? 13.994  16.187  3.480   1.00 87.78 71  C 1 
ATOM 2337 O O   . ALA C 3 71  ? 13.578  17.293  3.824   1.00 81.80 71  C 1 
ATOM 2338 C CB  . ALA C 3 71  ? 12.295  14.620  4.536   1.00 87.77 71  C 1 
ATOM 2339 N N   . SER C 3 72  ? 15.307  15.914  3.361   1.00 83.50 72  C 1 
ATOM 2340 C CA  . SER C 3 72  ? 16.373  16.907  3.486   1.00 79.37 72  C 1 
ATOM 2341 C C   . SER C 3 72  ? 16.894  17.403  2.143   1.00 76.62 72  C 1 
ATOM 2342 O O   . SER C 3 72  ? 17.489  18.474  2.090   1.00 67.81 72  C 1 
ATOM 2343 C CB  . SER C 3 72  ? 17.524  16.361  4.325   1.00 73.67 72  C 1 
ATOM 2344 O OG  . SER C 3 72  ? 18.213  15.288  3.722   1.00 64.62 72  C 1 
ATOM 2345 N N   . GLU C 3 73  ? 16.693  16.645  1.068   1.00 70.95 73  C 1 
ATOM 2346 C CA  . GLU C 3 73  ? 16.983  17.113  -0.274  1.00 68.26 73  C 1 
ATOM 2347 C C   . GLU C 3 73  ? 15.923  18.142  -0.652  1.00 66.44 73  C 1 
ATOM 2348 O O   . GLU C 3 73  ? 14.804  17.823  -1.037  1.00 59.56 73  C 1 
ATOM 2349 C CB  . GLU C 3 73  ? 17.084  15.963  -1.277  1.00 61.17 73  C 1 
ATOM 2350 C CG  . GLU C 3 73  ? 18.409  15.205  -1.091  1.00 54.13 73  C 1 
ATOM 2351 C CD  . GLU C 3 73  ? 18.629  14.051  -2.077  1.00 49.54 73  C 1 
ATOM 2352 O OE1 . GLU C 3 73  ? 19.749  13.492  -2.043  1.00 45.12 73  C 1 
ATOM 2353 O OE2 . GLU C 3 73  ? 17.695  13.720  -2.842  1.00 45.55 73  C 1 
ATOM 2354 N N   . VAL C 3 74  ? 16.304  19.404  -0.540  1.00 59.03 74  C 1 
ATOM 2355 C CA  . VAL C 3 74  ? 15.722  20.429  -1.382  1.00 56.22 74  C 1 
ATOM 2356 C C   . VAL C 3 74  ? 16.018  19.959  -2.799  1.00 55.75 74  C 1 
ATOM 2357 O O   . VAL C 3 74  ? 17.177  19.996  -3.220  1.00 50.93 74  C 1 
ATOM 2358 C CB  . VAL C 3 74  ? 16.323  21.822  -1.118  1.00 50.99 74  C 1 
ATOM 2359 C CG1 . VAL C 3 74  ? 15.590  22.899  -1.917  1.00 46.15 74  C 1 
ATOM 2360 C CG2 . VAL C 3 74  ? 16.235  22.199  0.366   1.00 45.72 74  C 1 
ATOM 2361 N N   . HIS C 3 75  ? 15.003  19.484  -3.522  1.00 48.43 75  C 1 
ATOM 2362 C CA  . HIS C 3 75  ? 15.080  19.441  -4.967  1.00 46.43 75  C 1 
ATOM 2363 C C   . HIS C 3 75  ? 15.370  20.877  -5.401  1.00 45.81 75  C 1 
ATOM 2364 O O   . HIS C 3 75  ? 14.479  21.719  -5.475  1.00 43.70 75  C 1 
ATOM 2365 C CB  . HIS C 3 75  ? 13.791  18.880  -5.596  1.00 43.28 75  C 1 
ATOM 2366 C CG  . HIS C 3 75  ? 13.754  17.376  -5.658  1.00 41.05 75  C 1 
ATOM 2367 N ND1 . HIS C 3 75  ? 14.550  16.581  -6.455  1.00 38.47 75  C 1 
ATOM 2368 C CD2 . HIS C 3 75  ? 12.912  16.533  -4.976  1.00 36.83 75  C 1 
ATOM 2369 C CE1 . HIS C 3 75  ? 14.191  15.300  -6.251  1.00 34.89 75  C 1 
ATOM 2370 N NE2 . HIS C 3 75  ? 13.206  15.234  -5.361  1.00 33.94 75  C 1 
ATOM 2371 N N   . ARG C 3 76  ? 16.659  21.176  -5.591  1.00 38.45 76  C 1 
ATOM 2372 C CA  . ARG C 3 76  ? 17.040  22.271  -6.452  1.00 37.79 76  C 1 
ATOM 2373 C C   . ARG C 3 76  ? 16.560  21.816  -7.810  1.00 37.83 76  C 1 
ATOM 2374 O O   . ARG C 3 76  ? 17.170  20.916  -8.379  1.00 34.38 76  C 1 
ATOM 2375 C CB  . ARG C 3 76  ? 18.550  22.523  -6.432  1.00 34.52 76  C 1 
ATOM 2376 C CG  . ARG C 3 76  ? 19.029  23.088  -5.097  1.00 31.26 76  C 1 
ATOM 2377 C CD  . ARG C 3 76  ? 20.512  23.424  -5.187  1.00 28.40 76  C 1 
ATOM 2378 N NE  . ARG C 3 76  ? 21.028  23.874  -3.884  1.00 26.41 76  C 1 
ATOM 2379 C CZ  . ARG C 3 76  ? 22.254  24.342  -3.650  1.00 23.94 76  C 1 
ATOM 2380 N NH1 . ARG C 3 76  ? 23.137  24.465  -4.613  1.00 24.06 76  C 1 
ATOM 2381 N NH2 . ARG C 3 76  ? 22.600  24.689  -2.454  1.00 23.15 76  C 1 
ATOM 2382 N N   . ASP C 3 77  ? 15.454  22.408  -8.277  1.00 40.26 77  C 1 
ATOM 2383 C CA  . ASP C 3 77  ? 15.210  22.429  -9.701  1.00 40.03 77  C 1 
ATOM 2384 C C   . ASP C 3 77  ? 16.500  22.943  -10.329 1.00 39.02 77  C 1 
ATOM 2385 O O   . ASP C 3 77  ? 16.948  24.064  -10.058 1.00 35.58 77  C 1 
ATOM 2386 C CB  . ASP C 3 77  ? 14.003  23.318  -10.039 1.00 37.89 77  C 1 
ATOM 2387 C CG  . ASP C 3 77  ? 12.671  22.677  -9.621  1.00 34.11 77  C 1 
ATOM 2388 O OD1 . ASP C 3 77  ? 12.539  21.439  -9.772  1.00 32.28 77  C 1 
ATOM 2389 O OD2 . ASP C 3 77  ? 11.803  23.423  -9.122  1.00 32.02 77  C 1 
ATOM 2390 N N   . SER C 3 78  ? 17.172  22.073  -11.064 1.00 35.29 78  C 1 
ATOM 2391 C CA  . SER C 3 78  ? 18.180  22.501  -12.014 1.00 34.47 78  C 1 
ATOM 2392 C C   . SER C 3 78  ? 17.412  23.216  -13.129 1.00 33.92 78  C 1 
ATOM 2393 O O   . SER C 3 78  ? 17.020  22.582  -14.110 1.00 31.60 78  C 1 
ATOM 2394 C CB  . SER C 3 78  ? 18.984  21.297  -12.523 1.00 33.00 78  C 1 
ATOM 2395 O OG  . SER C 3 78  ? 18.133  20.284  -13.007 1.00 29.92 78  C 1 
ATOM 2396 N N   . GLU C 3 79  ? 17.162  24.500  -12.937 1.00 31.92 79  C 1 
ATOM 2397 C CA  . GLU C 3 79  ? 17.188  25.416  -14.069 1.00 36.80 79  C 1 
ATOM 2398 C C   . GLU C 3 79  ? 18.612  25.454  -14.665 1.00 34.95 79  C 1 
ATOM 2399 O O   . GLU C 3 79  ? 19.594  25.399  -13.892 1.00 30.55 79  C 1 
ATOM 2400 C CB  . GLU C 3 79  ? 16.724  26.825  -13.674 1.00 34.42 79  C 1 
ATOM 2401 C CG  . GLU C 3 79  ? 15.188  26.932  -13.459 1.00 30.68 79  C 1 
ATOM 2402 C CD  . GLU C 3 79  ? 14.709  28.393  -13.278 1.00 27.39 79  C 1 
ATOM 2403 O OE1 . GLU C 3 79  ? 13.539  28.667  -13.607 1.00 22.90 79  C 1 
ATOM 2404 O OE2 . GLU C 3 79  ? 15.499  29.252  -12.802 1.00 29.19 79  C 1 
ATOM 2405 O OXT . GLU C 3 79  ? 18.710  25.529  -15.919 1.00 30.77 79  C 1 
#
