# Supplementary material for: Photocross-linking activity-based probes to capture the dynamics of ubiquitin RING E3 ligase interactions
Source: Biochem J. 2026 Jun 3;483(7):1115–30. doi: 10.1042/BCJ20260213 (PMC13234630; doi:10.1042/BCJ20260213)
Supplement: Supplementary Data File S2 [file BCJ-2026-0213_supp2.zip › 03_Chandler_Supplementary datafile2/CHIP/Alphafold/fold_2026_01_22_10_06_chipx2_ubch5ax2_ubiquitinx2/templates/fold_2026_01_22_10_06_chipx2_ubch5ax2_ubiquitinx2_template_hit_1_chains_e_f.cif]

data_3wxe
#
_entry.id 3wxe
#
loop_
_chem_comp.formula
_chem_comp.formula_weight
_chem_comp.id
_chem_comp.mon_nstd_flag
_chem_comp.name
_chem_comp.pdbx_synonyms
_chem_comp.type
"C3 H7 N O2"     89.093  ALA y ALANINE         ? "L-peptide linking" 
"C6 H15 N4 O2 1" 175.209 ARG y ARGININE        ? "L-peptide linking" 
"C4 H8 N2 O3"    132.118 ASN y ASPARAGINE      ? "L-peptide linking" 
"C4 H7 N O4"     133.103 ASP y "ASPARTIC ACID" ? "L-peptide linking" 
"C3 H7 N O2 S"   121.158 CYS y CYSTEINE        ? "L-peptide linking" 
"C5 H10 N2 O3"   146.144 GLN y GLUTAMINE       ? "L-peptide linking" 
"C5 H9 N O4"     147.129 GLU y "GLUTAMIC ACID" ? "L-peptide linking" 
"C2 H5 N O2"     75.067  GLY y GLYCINE         ? "peptide linking"   
"C6 H10 N3 O2 1" 156.162 HIS y HISTIDINE       ? "L-peptide linking" 
"H2 O"           18.015  HOH . WATER           ? non-polymer         
"C6 H13 N O2"    131.173 ILE y ISOLEUCINE      ? "L-peptide linking" 
"C6 H13 N O2"    131.173 LEU y LEUCINE         ? "L-peptide linking" 
"C6 H15 N2 O2 1" 147.195 LYS y LYSINE          ? "L-peptide linking" 
"C5 H11 N O2 S"  149.211 MET y METHIONINE      ? "L-peptide linking" 
"C9 H11 N O2"    165.189 PHE y PHENYLALANINE   ? "L-peptide linking" 
"C5 H9 N O2"     115.130 PRO y PROLINE         ? "L-peptide linking" 
"C3 H7 N O3"     105.093 SER y SERINE          ? "L-peptide linking" 
"C4 H9 N O3"     119.119 THR y THREONINE       ? "L-peptide linking" 
"C11 H12 N2 O2"  204.225 TRP y TRYPTOPHAN      ? "L-peptide linking" 
"C9 H11 N O3"    181.189 TYR y TYROSINE        ? "L-peptide linking" 
"C5 H11 N O2"    117.146 VAL y VALINE          ? "L-peptide linking" 
#
loop_
_chem_comp_atom.atom_id
_chem_comp_atom.charge
_chem_comp_atom.comp_id
_chem_comp_atom.pdbx_leaving_atom_flag
_chem_comp_atom.pdbx_model_Cartn_x_ideal
_chem_comp_atom.pdbx_model_Cartn_y_ideal
_chem_comp_atom.pdbx_model_Cartn_z_ideal
_chem_comp_atom.pdbx_ordinal
_chem_comp_atom.type_symbol
N    ? ALA ? ? ? ? 1   N 
CA   ? ALA ? ? ? ? 2   C 
C    ? ALA ? ? ? ? 3   C 
O    ? ALA ? ? ? ? 4   O 
CB   ? ALA ? ? ? ? 5   C 
OXT  ? ALA ? ? ? ? 6   O 
H    ? ALA ? ? ? ? 7   H 
H2   ? ALA ? ? ? ? 8   H 
HA   ? ALA ? ? ? ? 9   H 
HB1  ? ALA ? ? ? ? 10  H 
HB2  ? ALA ? ? ? ? 11  H 
HB3  ? ALA ? ? ? ? 12  H 
HXT  ? ALA ? ? ? ? 13  H 
N    ? ARG ? ? ? ? 14  N 
CA   ? ARG ? ? ? ? 15  C 
C    ? ARG ? ? ? ? 16  C 
O    ? ARG ? ? ? ? 17  O 
CB   ? ARG ? ? ? ? 18  C 
CG   ? ARG ? ? ? ? 19  C 
CD   ? ARG ? ? ? ? 20  C 
NE   ? ARG ? ? ? ? 21  N 
CZ   ? ARG ? ? ? ? 22  C 
NH1  ? ARG ? ? ? ? 23  N 
NH2  ? ARG ? ? ? ? 24  N 
OXT  ? ARG ? ? ? ? 25  O 
H    ? ARG ? ? ? ? 26  H 
H2   ? ARG ? ? ? ? 27  H 
HA   ? ARG ? ? ? ? 28  H 
HB2  ? ARG ? ? ? ? 29  H 
HB3  ? ARG ? ? ? ? 30  H 
HG2  ? ARG ? ? ? ? 31  H 
HG3  ? ARG ? ? ? ? 32  H 
HD2  ? ARG ? ? ? ? 33  H 
HD3  ? ARG ? ? ? ? 34  H 
HE   ? ARG ? ? ? ? 35  H 
HH11 ? ARG ? ? ? ? 36  H 
HH12 ? ARG ? ? ? ? 37  H 
HH21 ? ARG ? ? ? ? 38  H 
HH22 ? ARG ? ? ? ? 39  H 
HXT  ? ARG ? ? ? ? 40  H 
N    ? ASN ? ? ? ? 41  N 
CA   ? ASN ? ? ? ? 42  C 
C    ? ASN ? ? ? ? 43  C 
O    ? ASN ? ? ? ? 44  O 
CB   ? ASN ? ? ? ? 45  C 
CG   ? ASN ? ? ? ? 46  C 
OD1  ? ASN ? ? ? ? 47  O 
ND2  ? ASN ? ? ? ? 48  N 
OXT  ? ASN ? ? ? ? 49  O 
H    ? ASN ? ? ? ? 50  H 
H2   ? ASN ? ? ? ? 51  H 
HA   ? ASN ? ? ? ? 52  H 
HB2  ? ASN ? ? ? ? 53  H 
HB3  ? ASN ? ? ? ? 54  H 
HD21 ? ASN ? ? ? ? 55  H 
HD22 ? ASN ? ? ? ? 56  H 
HXT  ? ASN ? ? ? ? 57  H 
N    ? ASP ? ? ? ? 58  N 
CA   ? ASP ? ? ? ? 59  C 
C    ? ASP ? ? ? ? 60  C 
O    ? ASP ? ? ? ? 61  O 
CB   ? ASP ? ? ? ? 62  C 
CG   ? ASP ? ? ? ? 63  C 
OD1  ? ASP ? ? ? ? 64  O 
OD2  ? ASP ? ? ? ? 65  O 
OXT  ? ASP ? ? ? ? 66  O 
H    ? ASP ? ? ? ? 67  H 
H2   ? ASP ? ? ? ? 68  H 
HA   ? ASP ? ? ? ? 69  H 
HB2  ? ASP ? ? ? ? 70  H 
HB3  ? ASP ? ? ? ? 71  H 
HD2  ? ASP ? ? ? ? 72  H 
HXT  ? ASP ? ? ? ? 73  H 
N    ? CYS ? ? ? ? 74  N 
CA   ? CYS ? ? ? ? 75  C 
C    ? CYS ? ? ? ? 76  C 
O    ? CYS ? ? ? ? 77  O 
CB   ? CYS ? ? ? ? 78  C 
SG   ? CYS ? ? ? ? 79  S 
OXT  ? CYS ? ? ? ? 80  O 
H    ? CYS ? ? ? ? 81  H 
H2   ? CYS ? ? ? ? 82  H 
HA   ? CYS ? ? ? ? 83  H 
HB2  ? CYS ? ? ? ? 84  H 
HB3  ? CYS ? ? ? ? 85  H 
HG   ? CYS ? ? ? ? 86  H 
HXT  ? CYS ? ? ? ? 87  H 
N    ? GLN ? ? ? ? 88  N 
CA   ? GLN ? ? ? ? 89  C 
C    ? GLN ? ? ? ? 90  C 
O    ? GLN ? ? ? ? 91  O 
CB   ? GLN ? ? ? ? 92  C 
CG   ? GLN ? ? ? ? 93  C 
CD   ? GLN ? ? ? ? 94  C 
OE1  ? GLN ? ? ? ? 95  O 
NE2  ? GLN ? ? ? ? 96  N 
OXT  ? GLN ? ? ? ? 97  O 
H    ? GLN ? ? ? ? 98  H 
H2   ? GLN ? ? ? ? 99  H 
HA   ? GLN ? ? ? ? 100 H 
HB2  ? GLN ? ? ? ? 101 H 
HB3  ? GLN ? ? ? ? 102 H 
HG2  ? GLN ? ? ? ? 103 H 
HG3  ? GLN ? ? ? ? 104 H 
HE21 ? GLN ? ? ? ? 105 H 
HE22 ? GLN ? ? ? ? 106 H 
HXT  ? GLN ? ? ? ? 107 H 
N    ? GLU ? ? ? ? 108 N 
CA   ? GLU ? ? ? ? 109 C 
C    ? GLU ? ? ? ? 110 C 
O    ? GLU ? ? ? ? 111 O 
CB   ? GLU ? ? ? ? 112 C 
CG   ? GLU ? ? ? ? 113 C 
CD   ? GLU ? ? ? ? 114 C 
OE1  ? GLU ? ? ? ? 115 O 
OE2  ? GLU ? ? ? ? 116 O 
OXT  ? GLU ? ? ? ? 117 O 
H    ? GLU ? ? ? ? 118 H 
H2   ? GLU ? ? ? ? 119 H 
HA   ? GLU ? ? ? ? 120 H 
HB2  ? GLU ? ? ? ? 121 H 
HB3  ? GLU ? ? ? ? 122 H 
HG2  ? GLU ? ? ? ? 123 H 
HG3  ? GLU ? ? ? ? 124 H 
HE2  ? GLU ? ? ? ? 125 H 
HXT  ? GLU ? ? ? ? 126 H 
N    ? GLY ? ? ? ? 127 N 
CA   ? GLY ? ? ? ? 128 C 
C    ? GLY ? ? ? ? 129 C 
O    ? GLY ? ? ? ? 130 O 
OXT  ? GLY ? ? ? ? 131 O 
H    ? GLY ? ? ? ? 132 H 
H2   ? GLY ? ? ? ? 133 H 
HA2  ? GLY ? ? ? ? 134 H 
HA3  ? GLY ? ? ? ? 135 H 
HXT  ? GLY ? ? ? ? 136 H 
N    ? HIS ? ? ? ? 137 N 
CA   ? HIS ? ? ? ? 138 C 
C    ? HIS ? ? ? ? 139 C 
O    ? HIS ? ? ? ? 140 O 
CB   ? HIS ? ? ? ? 141 C 
CG   ? HIS ? ? ? ? 142 C 
ND1  ? HIS ? ? ? ? 143 N 
CD2  ? HIS ? ? ? ? 144 C 
CE1  ? HIS ? ? ? ? 145 C 
NE2  ? HIS ? ? ? ? 146 N 
OXT  ? HIS ? ? ? ? 147 O 
H    ? HIS ? ? ? ? 148 H 
H2   ? HIS ? ? ? ? 149 H 
HA   ? HIS ? ? ? ? 150 H 
HB2  ? HIS ? ? ? ? 151 H 
HB3  ? HIS ? ? ? ? 152 H 
HD1  ? HIS ? ? ? ? 153 H 
HD2  ? HIS ? ? ? ? 154 H 
HE1  ? HIS ? ? ? ? 155 H 
HE2  ? HIS ? ? ? ? 156 H 
HXT  ? HIS ? ? ? ? 157 H 
O    ? HOH ? ? ? ? 158 O 
H1   ? HOH ? ? ? ? 159 H 
H2   ? HOH ? ? ? ? 160 H 
N    ? ILE ? ? ? ? 161 N 
CA   ? ILE ? ? ? ? 162 C 
C    ? ILE ? ? ? ? 163 C 
O    ? ILE ? ? ? ? 164 O 
CB   ? ILE ? ? ? ? 165 C 
CG1  ? ILE ? ? ? ? 166 C 
CG2  ? ILE ? ? ? ? 167 C 
CD1  ? ILE ? ? ? ? 168 C 
OXT  ? ILE ? ? ? ? 169 O 
H    ? ILE ? ? ? ? 170 H 
H2   ? ILE ? ? ? ? 171 H 
HA   ? ILE ? ? ? ? 172 H 
HB   ? ILE ? ? ? ? 173 H 
HG12 ? ILE ? ? ? ? 174 H 
HG13 ? ILE ? ? ? ? 175 H 
HG21 ? ILE ? ? ? ? 176 H 
HG22 ? ILE ? ? ? ? 177 H 
HG23 ? ILE ? ? ? ? 178 H 
HD11 ? ILE ? ? ? ? 179 H 
HD12 ? ILE ? ? ? ? 180 H 
HD13 ? ILE ? ? ? ? 181 H 
HXT  ? ILE ? ? ? ? 182 H 
N    ? LEU ? ? ? ? 183 N 
CA   ? LEU ? ? ? ? 184 C 
C    ? LEU ? ? ? ? 185 C 
O    ? LEU ? ? ? ? 186 O 
CB   ? LEU ? ? ? ? 187 C 
CG   ? LEU ? ? ? ? 188 C 
CD1  ? LEU ? ? ? ? 189 C 
CD2  ? LEU ? ? ? ? 190 C 
OXT  ? LEU ? ? ? ? 191 O 
H    ? LEU ? ? ? ? 192 H 
H2   ? LEU ? ? ? ? 193 H 
HA   ? LEU ? ? ? ? 194 H 
HB2  ? LEU ? ? ? ? 195 H 
HB3  ? LEU ? ? ? ? 196 H 
HG   ? LEU ? ? ? ? 197 H 
HD11 ? LEU ? ? ? ? 198 H 
HD12 ? LEU ? ? ? ? 199 H 
HD13 ? LEU ? ? ? ? 200 H 
HD21 ? LEU ? ? ? ? 201 H 
HD22 ? LEU ? ? ? ? 202 H 
HD23 ? LEU ? ? ? ? 203 H 
HXT  ? LEU ? ? ? ? 204 H 
N    ? LYS ? ? ? ? 205 N 
CA   ? LYS ? ? ? ? 206 C 
C    ? LYS ? ? ? ? 207 C 
O    ? LYS ? ? ? ? 208 O 
CB   ? LYS ? ? ? ? 209 C 
CG   ? LYS ? ? ? ? 210 C 
CD   ? LYS ? ? ? ? 211 C 
CE   ? LYS ? ? ? ? 212 C 
NZ   ? LYS ? ? ? ? 213 N 
OXT  ? LYS ? ? ? ? 214 O 
H    ? LYS ? ? ? ? 215 H 
H2   ? LYS ? ? ? ? 216 H 
HA   ? LYS ? ? ? ? 217 H 
HB2  ? LYS ? ? ? ? 218 H 
HB3  ? LYS ? ? ? ? 219 H 
HG2  ? LYS ? ? ? ? 220 H 
HG3  ? LYS ? ? ? ? 221 H 
HD2  ? LYS ? ? ? ? 222 H 
HD3  ? LYS ? ? ? ? 223 H 
HE2  ? LYS ? ? ? ? 224 H 
HE3  ? LYS ? ? ? ? 225 H 
HZ1  ? LYS ? ? ? ? 226 H 
HZ2  ? LYS ? ? ? ? 227 H 
HZ3  ? LYS ? ? ? ? 228 H 
HXT  ? LYS ? ? ? ? 229 H 
N    ? MET ? ? ? ? 230 N 
CA   ? MET ? ? ? ? 231 C 
C    ? MET ? ? ? ? 232 C 
O    ? MET ? ? ? ? 233 O 
CB   ? MET ? ? ? ? 234 C 
CG   ? MET ? ? ? ? 235 C 
SD   ? MET ? ? ? ? 236 S 
CE   ? MET ? ? ? ? 237 C 
OXT  ? MET ? ? ? ? 238 O 
H    ? MET ? ? ? ? 239 H 
H2   ? MET ? ? ? ? 240 H 
HA   ? MET ? ? ? ? 241 H 
HB2  ? MET ? ? ? ? 242 H 
HB3  ? MET ? ? ? ? 243 H 
HG2  ? MET ? ? ? ? 244 H 
HG3  ? MET ? ? ? ? 245 H 
HE1  ? MET ? ? ? ? 246 H 
HE2  ? MET ? ? ? ? 247 H 
HE3  ? MET ? ? ? ? 248 H 
HXT  ? MET ? ? ? ? 249 H 
N    ? PHE ? ? ? ? 250 N 
CA   ? PHE ? ? ? ? 251 C 
C    ? PHE ? ? ? ? 252 C 
O    ? PHE ? ? ? ? 253 O 
CB   ? PHE ? ? ? ? 254 C 
CG   ? PHE ? ? ? ? 255 C 
CD1  ? PHE ? ? ? ? 256 C 
CD2  ? PHE ? ? ? ? 257 C 
CE1  ? PHE ? ? ? ? 258 C 
CE2  ? PHE ? ? ? ? 259 C 
CZ   ? PHE ? ? ? ? 260 C 
OXT  ? PHE ? ? ? ? 261 O 
H    ? PHE ? ? ? ? 262 H 
H2   ? PHE ? ? ? ? 263 H 
HA   ? PHE ? ? ? ? 264 H 
HB2  ? PHE ? ? ? ? 265 H 
HB3  ? PHE ? ? ? ? 266 H 
HD1  ? PHE ? ? ? ? 267 H 
HD2  ? PHE ? ? ? ? 268 H 
HE1  ? PHE ? ? ? ? 269 H 
HE2  ? PHE ? ? ? ? 270 H 
HZ   ? PHE ? ? ? ? 271 H 
HXT  ? PHE ? ? ? ? 272 H 
N    ? PRO ? ? ? ? 273 N 
CA   ? PRO ? ? ? ? 274 C 
C    ? PRO ? ? ? ? 275 C 
O    ? PRO ? ? ? ? 276 O 
CB   ? PRO ? ? ? ? 277 C 
CG   ? PRO ? ? ? ? 278 C 
CD   ? PRO ? ? ? ? 279 C 
OXT  ? PRO ? ? ? ? 280 O 
H    ? PRO ? ? ? ? 281 H 
HA   ? PRO ? ? ? ? 282 H 
HB2  ? PRO ? ? ? ? 283 H 
HB3  ? PRO ? ? ? ? 284 H 
HG2  ? PRO ? ? ? ? 285 H 
HG3  ? PRO ? ? ? ? 286 H 
HD2  ? PRO ? ? ? ? 287 H 
HD3  ? PRO ? ? ? ? 288 H 
HXT  ? PRO ? ? ? ? 289 H 
N    ? SER ? ? ? ? 290 N 
CA   ? SER ? ? ? ? 291 C 
C    ? SER ? ? ? ? 292 C 
O    ? SER ? ? ? ? 293 O 
CB   ? SER ? ? ? ? 294 C 
OG   ? SER ? ? ? ? 295 O 
OXT  ? SER ? ? ? ? 296 O 
H    ? SER ? ? ? ? 297 H 
H2   ? SER ? ? ? ? 298 H 
HA   ? SER ? ? ? ? 299 H 
HB2  ? SER ? ? ? ? 300 H 
HB3  ? SER ? ? ? ? 301 H 
HG   ? SER ? ? ? ? 302 H 
HXT  ? SER ? ? ? ? 303 H 
N    ? THR ? ? ? ? 304 N 
CA   ? THR ? ? ? ? 305 C 
C    ? THR ? ? ? ? 306 C 
O    ? THR ? ? ? ? 307 O 
CB   ? THR ? ? ? ? 308 C 
OG1  ? THR ? ? ? ? 309 O 
CG2  ? THR ? ? ? ? 310 C 
OXT  ? THR ? ? ? ? 311 O 
H    ? THR ? ? ? ? 312 H 
H2   ? THR ? ? ? ? 313 H 
HA   ? THR ? ? ? ? 314 H 
HB   ? THR ? ? ? ? 315 H 
HG1  ? THR ? ? ? ? 316 H 
HG21 ? THR ? ? ? ? 317 H 
HG22 ? THR ? ? ? ? 318 H 
HG23 ? THR ? ? ? ? 319 H 
HXT  ? THR ? ? ? ? 320 H 
N    ? TRP ? ? ? ? 321 N 
CA   ? TRP ? ? ? ? 322 C 
C    ? TRP ? ? ? ? 323 C 
O    ? TRP ? ? ? ? 324 O 
CB   ? TRP ? ? ? ? 325 C 
CG   ? TRP ? ? ? ? 326 C 
CD1  ? TRP ? ? ? ? 327 C 
CD2  ? TRP ? ? ? ? 328 C 
NE1  ? TRP ? ? ? ? 329 N 
CE2  ? TRP ? ? ? ? 330 C 
CE3  ? TRP ? ? ? ? 331 C 
CZ2  ? TRP ? ? ? ? 332 C 
CZ3  ? TRP ? ? ? ? 333 C 
CH2  ? TRP ? ? ? ? 334 C 
OXT  ? TRP ? ? ? ? 335 O 
H    ? TRP ? ? ? ? 336 H 
H2   ? TRP ? ? ? ? 337 H 
HA   ? TRP ? ? ? ? 338 H 
HB2  ? TRP ? ? ? ? 339 H 
HB3  ? TRP ? ? ? ? 340 H 
HD1  ? TRP ? ? ? ? 341 H 
HE1  ? TRP ? ? ? ? 342 H 
HE3  ? TRP ? ? ? ? 343 H 
HZ2  ? TRP ? ? ? ? 344 H 
HZ3  ? TRP ? ? ? ? 345 H 
HH2  ? TRP ? ? ? ? 346 H 
HXT  ? TRP ? ? ? ? 347 H 
N    ? TYR ? ? ? ? 348 N 
CA   ? TYR ? ? ? ? 349 C 
C    ? TYR ? ? ? ? 350 C 
O    ? TYR ? ? ? ? 351 O 
CB   ? TYR ? ? ? ? 352 C 
CG   ? TYR ? ? ? ? 353 C 
CD1  ? TYR ? ? ? ? 354 C 
CD2  ? TYR ? ? ? ? 355 C 
CE1  ? TYR ? ? ? ? 356 C 
CE2  ? TYR ? ? ? ? 357 C 
CZ   ? TYR ? ? ? ? 358 C 
OH   ? TYR ? ? ? ? 359 O 
OXT  ? TYR ? ? ? ? 360 O 
H    ? TYR ? ? ? ? 361 H 
H2   ? TYR ? ? ? ? 362 H 
HA   ? TYR ? ? ? ? 363 H 
HB2  ? TYR ? ? ? ? 364 H 
HB3  ? TYR ? ? ? ? 365 H 
HD1  ? TYR ? ? ? ? 366 H 
HD2  ? TYR ? ? ? ? 367 H 
HE1  ? TYR ? ? ? ? 368 H 
HE2  ? TYR ? ? ? ? 369 H 
HH   ? TYR ? ? ? ? 370 H 
HXT  ? TYR ? ? ? ? 371 H 
N    ? VAL ? ? ? ? 372 N 
CA   ? VAL ? ? ? ? 373 C 
C    ? VAL ? ? ? ? 374 C 
O    ? VAL ? ? ? ? 375 O 
CB   ? VAL ? ? ? ? 376 C 
CG1  ? VAL ? ? ? ? 377 C 
CG2  ? VAL ? ? ? ? 378 C 
OXT  ? VAL ? ? ? ? 379 O 
H    ? VAL ? ? ? ? 380 H 
H2   ? VAL ? ? ? ? 381 H 
HA   ? VAL ? ? ? ? 382 H 
HB   ? VAL ? ? ? ? 383 H 
HG11 ? VAL ? ? ? ? 384 H 
HG12 ? VAL ? ? ? ? 385 H 
HG13 ? VAL ? ? ? ? 386 H 
HG21 ? VAL ? ? ? ? 387 H 
HG22 ? VAL ? ? ? ? 388 H 
HG23 ? VAL ? ? ? ? 389 H 
HXT  ? VAL ? ? ? ? 390 H 
#
loop_
_chem_comp_bond.atom_id_1
_chem_comp_bond.atom_id_2
_chem_comp_bond.comp_id
_chem_comp_bond.pdbx_aromatic_flag
_chem_comp_bond.pdbx_stereo_config
_chem_comp_bond.value_order
N   CA   ALA N N sing 
N   H    ALA N N sing 
N   H2   ALA N N sing 
CA  C    ALA N N sing 
CA  CB   ALA N N sing 
CA  HA   ALA N N sing 
C   O    ALA N N doub 
C   OXT  ALA N N sing 
CB  HB1  ALA N N sing 
CB  HB2  ALA N N sing 
CB  HB3  ALA N N sing 
OXT HXT  ALA N N sing 
N   CA   ARG N N sing 
N   H    ARG N N sing 
N   H2   ARG N N sing 
CA  C    ARG N N sing 
CA  CB   ARG N N sing 
CA  HA   ARG N N sing 
C   O    ARG N N doub 
C   OXT  ARG N N sing 
CB  CG   ARG N N sing 
CB  HB2  ARG N N sing 
CB  HB3  ARG N N sing 
CG  CD   ARG N N sing 
CG  HG2  ARG N N sing 
CG  HG3  ARG N N sing 
CD  NE   ARG N N sing 
CD  HD2  ARG N N sing 
CD  HD3  ARG N N sing 
NE  CZ   ARG N N sing 
NE  HE   ARG N N sing 
CZ  NH1  ARG N N sing 
CZ  NH2  ARG N N doub 
NH1 HH11 ARG N N sing 
NH1 HH12 ARG N N sing 
NH2 HH21 ARG N N sing 
NH2 HH22 ARG N N sing 
OXT HXT  ARG N N sing 
N   CA   ASN N N sing 
N   H    ASN N N sing 
N   H2   ASN N N sing 
CA  C    ASN N N sing 
CA  CB   ASN N N sing 
CA  HA   ASN N N sing 
C   O    ASN N N doub 
C   OXT  ASN N N sing 
CB  CG   ASN N N sing 
CB  HB2  ASN N N sing 
CB  HB3  ASN N N sing 
CG  OD1  ASN N N doub 
CG  ND2  ASN N N sing 
ND2 HD21 ASN N N sing 
ND2 HD22 ASN N N sing 
OXT HXT  ASN N N sing 
N   CA   ASP N N sing 
N   H    ASP N N sing 
N   H2   ASP N N sing 
CA  C    ASP N N sing 
CA  CB   ASP N N sing 
CA  HA   ASP N N sing 
C   O    ASP N N doub 
C   OXT  ASP N N sing 
CB  CG   ASP N N sing 
CB  HB2  ASP N N sing 
CB  HB3  ASP N N sing 
CG  OD1  ASP N N doub 
CG  OD2  ASP N N sing 
OD2 HD2  ASP N N sing 
OXT HXT  ASP N N sing 
N   CA   CYS N N sing 
N   H    CYS N N sing 
N   H2   CYS N N sing 
CA  C    CYS N N sing 
CA  CB   CYS N N sing 
CA  HA   CYS N N sing 
C   O    CYS N N doub 
C   OXT  CYS N N sing 
CB  SG   CYS N N sing 
CB  HB2  CYS N N sing 
CB  HB3  CYS N N sing 
SG  HG   CYS N N sing 
OXT HXT  CYS N N sing 
N   CA   GLN N N sing 
N   H    GLN N N sing 
N   H2   GLN N N sing 
CA  C    GLN N N sing 
CA  CB   GLN N N sing 
CA  HA   GLN N N sing 
C   O    GLN N N doub 
C   OXT  GLN N N sing 
CB  CG   GLN N N sing 
CB  HB2  GLN N N sing 
CB  HB3  GLN N N sing 
CG  CD   GLN N N sing 
CG  HG2  GLN N N sing 
CG  HG3  GLN N N sing 
CD  OE1  GLN N N doub 
CD  NE2  GLN N N sing 
NE2 HE21 GLN N N sing 
NE2 HE22 GLN N N sing 
OXT HXT  GLN N N sing 
N   CA   GLU N N sing 
N   H    GLU N N sing 
N   H2   GLU N N sing 
CA  C    GLU N N sing 
CA  CB   GLU N N sing 
CA  HA   GLU N N sing 
C   O    GLU N N doub 
C   OXT  GLU N N sing 
CB  CG   GLU N N sing 
CB  HB2  GLU N N sing 
CB  HB3  GLU N N sing 
CG  CD   GLU N N sing 
CG  HG2  GLU N N sing 
CG  HG3  GLU N N sing 
CD  OE1  GLU N N doub 
CD  OE2  GLU N N sing 
OE2 HE2  GLU N N sing 
OXT HXT  GLU N N sing 
N   CA   GLY N N sing 
N   H    GLY N N sing 
N   H2   GLY N N sing 
CA  C    GLY N N sing 
CA  HA2  GLY N N sing 
CA  HA3  GLY N N sing 
C   O    GLY N N doub 
C   OXT  GLY N N sing 
OXT HXT  GLY N N sing 
N   CA   HIS N N sing 
N   H    HIS N N sing 
N   H2   HIS N N sing 
CA  C    HIS N N sing 
CA  CB   HIS N N sing 
CA  HA   HIS N N sing 
C   O    HIS N N doub 
C   OXT  HIS N N sing 
CB  CG   HIS N N sing 
CB  HB2  HIS N N sing 
CB  HB3  HIS N N sing 
CG  ND1  HIS Y N sing 
CG  CD2  HIS Y N doub 
ND1 CE1  HIS Y N doub 
ND1 HD1  HIS N N sing 
CD2 NE2  HIS Y N sing 
CD2 HD2  HIS N N sing 
CE1 NE2  HIS Y N sing 
CE1 HE1  HIS N N sing 
NE2 HE2  HIS N N sing 
OXT HXT  HIS N N sing 
O   H1   HOH N N sing 
O   H2   HOH N N sing 
N   CA   ILE N N sing 
N   H    ILE N N sing 
N   H2   ILE N N sing 
CA  C    ILE N N sing 
CA  CB   ILE N N sing 
CA  HA   ILE N N sing 
C   O    ILE N N doub 
C   OXT  ILE N N sing 
CB  CG1  ILE N N sing 
CB  CG2  ILE N N sing 
CB  HB   ILE N N sing 
CG1 CD1  ILE N N sing 
CG1 HG12 ILE N N sing 
CG1 HG13 ILE N N sing 
CG2 HG21 ILE N N sing 
CG2 HG22 ILE N N sing 
CG2 HG23 ILE N N sing 
CD1 HD11 ILE N N sing 
CD1 HD12 ILE N N sing 
CD1 HD13 ILE N N sing 
OXT HXT  ILE N N sing 
N   CA   LEU N N sing 
N   H    LEU N N sing 
N   H2   LEU N N sing 
CA  C    LEU N N sing 
CA  CB   LEU N N sing 
CA  HA   LEU N N sing 
C   O    LEU N N doub 
C   OXT  LEU N N sing 
CB  CG   LEU N N sing 
CB  HB2  LEU N N sing 
CB  HB3  LEU N N sing 
CG  CD1  LEU N N sing 
CG  CD2  LEU N N sing 
CG  HG   LEU N N sing 
CD1 HD11 LEU N N sing 
CD1 HD12 LEU N N sing 
CD1 HD13 LEU N N sing 
CD2 HD21 LEU N N sing 
CD2 HD22 LEU N N sing 
CD2 HD23 LEU N N sing 
OXT HXT  LEU N N sing 
N   CA   LYS N N sing 
N   H    LYS N N sing 
N   H2   LYS N N sing 
CA  C    LYS N N sing 
CA  CB   LYS N N sing 
CA  HA   LYS N N sing 
C   O    LYS N N doub 
C   OXT  LYS N N sing 
CB  CG   LYS N N sing 
CB  HB2  LYS N N sing 
CB  HB3  LYS N N sing 
CG  CD   LYS N N sing 
CG  HG2  LYS N N sing 
CG  HG3  LYS N N sing 
CD  CE   LYS N N sing 
CD  HD2  LYS N N sing 
CD  HD3  LYS N N sing 
CE  NZ   LYS N N sing 
CE  HE2  LYS N N sing 
CE  HE3  LYS N N sing 
NZ  HZ1  LYS N N sing 
NZ  HZ2  LYS N N sing 
NZ  HZ3  LYS N N sing 
OXT HXT  LYS N N sing 
N   CA   MET N N sing 
N   H    MET N N sing 
N   H2   MET N N sing 
CA  C    MET N N sing 
CA  CB   MET N N sing 
CA  HA   MET N N sing 
C   O    MET N N doub 
C   OXT  MET N N sing 
CB  CG   MET N N sing 
CB  HB2  MET N N sing 
CB  HB3  MET N N sing 
CG  SD   MET N N sing 
CG  HG2  MET N N sing 
CG  HG3  MET N N sing 
SD  CE   MET N N sing 
CE  HE1  MET N N sing 
CE  HE2  MET N N sing 
CE  HE3  MET N N sing 
OXT HXT  MET N N sing 
N   CA   PHE N N sing 
N   H    PHE N N sing 
N   H2   PHE N N sing 
CA  C    PHE N N sing 
CA  CB   PHE N N sing 
CA  HA   PHE N N sing 
C   O    PHE N N doub 
C   OXT  PHE N N sing 
CB  CG   PHE N N sing 
CB  HB2  PHE N N sing 
CB  HB3  PHE N N sing 
CG  CD1  PHE Y N doub 
CG  CD2  PHE Y N sing 
CD1 CE1  PHE Y N sing 
CD1 HD1  PHE N N sing 
CD2 CE2  PHE Y N doub 
CD2 HD2  PHE N N sing 
CE1 CZ   PHE Y N doub 
CE1 HE1  PHE N N sing 
CE2 CZ   PHE Y N sing 
CE2 HE2  PHE N N sing 
CZ  HZ   PHE N N sing 
OXT HXT  PHE N N sing 
N   CA   PRO N N sing 
N   CD   PRO N N sing 
N   H    PRO N N sing 
CA  C    PRO N N sing 
CA  CB   PRO N N sing 
CA  HA   PRO N N sing 
C   O    PRO N N doub 
C   OXT  PRO N N sing 
CB  CG   PRO N N sing 
CB  HB2  PRO N N sing 
CB  HB3  PRO N N sing 
CG  CD   PRO N N sing 
CG  HG2  PRO N N sing 
CG  HG3  PRO N N sing 
CD  HD2  PRO N N sing 
CD  HD3  PRO N N sing 
OXT HXT  PRO N N sing 
N   CA   SER N N sing 
N   H    SER N N sing 
N   H2   SER N N sing 
CA  C    SER N N sing 
CA  CB   SER N N sing 
CA  HA   SER N N sing 
C   O    SER N N doub 
C   OXT  SER N N sing 
CB  OG   SER N N sing 
CB  HB2  SER N N sing 
CB  HB3  SER N N sing 
OG  HG   SER N N sing 
OXT HXT  SER N N sing 
N   CA   THR N N sing 
N   H    THR N N sing 
N   H2   THR N N sing 
CA  C    THR N N sing 
CA  CB   THR N N sing 
CA  HA   THR N N sing 
C   O    THR N N doub 
C   OXT  THR N N sing 
CB  OG1  THR N N sing 
CB  CG2  THR N N sing 
CB  HB   THR N N sing 
OG1 HG1  THR N N sing 
CG2 HG21 THR N N sing 
CG2 HG22 THR N N sing 
CG2 HG23 THR N N sing 
OXT HXT  THR N N sing 
N   CA   TRP N N sing 
N   H    TRP N N sing 
N   H2   TRP N N sing 
CA  C    TRP N N sing 
CA  CB   TRP N N sing 
CA  HA   TRP N N sing 
C   O    TRP N N doub 
C   OXT  TRP N N sing 
CB  CG   TRP N N sing 
CB  HB2  TRP N N sing 
CB  HB3  TRP N N sing 
CG  CD1  TRP Y N doub 
CG  CD2  TRP Y N sing 
CD1 NE1  TRP Y N sing 
CD1 HD1  TRP N N sing 
CD2 CE2  TRP Y N doub 
CD2 CE3  TRP Y N sing 
NE1 CE2  TRP Y N sing 
NE1 HE1  TRP N N sing 
CE2 CZ2  TRP Y N sing 
CE3 CZ3  TRP Y N doub 
CE3 HE3  TRP N N sing 
CZ2 CH2  TRP Y N doub 
CZ2 HZ2  TRP N N sing 
CZ3 CH2  TRP Y N sing 
CZ3 HZ3  TRP N N sing 
CH2 HH2  TRP N N sing 
OXT HXT  TRP N N sing 
N   CA   TYR N N sing 
N   H    TYR N N sing 
N   H2   TYR N N sing 
CA  C    TYR N N sing 
CA  CB   TYR N N sing 
CA  HA   TYR N N sing 
C   O    TYR N N doub 
C   OXT  TYR N N sing 
CB  CG   TYR N N sing 
CB  HB2  TYR N N sing 
CB  HB3  TYR N N sing 
CG  CD1  TYR Y N doub 
CG  CD2  TYR Y N sing 
CD1 CE1  TYR Y N sing 
CD1 HD1  TYR N N sing 
CD2 CE2  TYR Y N doub 
CD2 HD2  TYR N N sing 
CE1 CZ   TYR Y N doub 
CE1 HE1  TYR N N sing 
CE2 CZ   TYR Y N sing 
CE2 HE2  TYR N N sing 
CZ  OH   TYR N N sing 
OH  HH   TYR N N sing 
OXT HXT  TYR N N sing 
N   CA   VAL N N sing 
N   H    VAL N N sing 
N   H2   VAL N N sing 
CA  C    VAL N N sing 
CA  CB   VAL N N sing 
CA  HA   VAL N N sing 
C   O    VAL N N doub 
C   OXT  VAL N N sing 
CB  CG1  VAL N N sing 
CB  CG2  VAL N N sing 
CB  HB   VAL N N sing 
CG1 HG11 VAL N N sing 
CG1 HG12 VAL N N sing 
CG1 HG13 VAL N N sing 
CG2 HG21 VAL N N sing 
CG2 HG22 VAL N N sing 
CG2 HG23 VAL N N sing 
OXT HXT  VAL N N sing 
#
_entity.id               2
_entity.pdbx_description Ubiquitin
_entity.type             polymer
#
_entity_poly.entity_id      2
_entity_poly.pdbx_strand_id B
_entity_poly.type           polypeptide(L)
#
loop_
_entity_poly_seq.entity_id
_entity_poly_seq.hetero
_entity_poly_seq.mon_id
_entity_poly_seq.num
2 n MET 1   
2 n GLN 2   
2 n ILE 3   
2 n PHE 4   
2 n VAL 5   
2 n LYS 6   
2 n THR 7   
2 n LEU 8   
2 n THR 9   
2 n GLY 10  
2 n LYS 11  
2 n THR 12  
2 n ILE 13  
2 n THR 14  
2 n LEU 15  
2 n GLU 16  
2 n VAL 17  
2 n GLU 18  
2 n PRO 19  
2 n SER 20  
2 n ASP 21  
2 n THR 22  
2 n ILE 23  
2 n GLU 24  
2 n ASN 25  
2 n VAL 26  
2 n LYS 27  
2 n ALA 28  
2 n LYS 29  
2 n ILE 30  
2 n GLN 31  
2 n ASP 32  
2 n LYS 33  
2 n GLU 34  
2 n GLY 35  
2 n ILE 36  
2 n PRO 37  
2 n PRO 38  
2 n ASP 39  
2 n GLN 40  
2 n GLN 41  
2 n ARG 42  
2 n LEU 43  
2 n ILE 44  
2 n PHE 45  
2 n ALA 46  
2 n GLY 47  
2 n LYS 48  
2 n GLN 49  
2 n LEU 50  
2 n GLU 51  
2 n ASP 52  
2 n GLY 53  
2 n ARG 54  
2 n THR 55  
2 n LEU 56  
2 n SER 57  
2 n ASP 58  
2 n TYR 59  
2 n ASN 60  
2 n ILE 61  
2 n GLN 62  
2 n LYS 63  
2 n GLU 64  
2 n SER 65  
2 n THR 66  
2 n LEU 67  
2 n HIS 68  
2 n LEU 69  
2 n VAL 70  
2 n LEU 71  
2 n ARG 72  
2 n LEU 73  
2 n ARG 74  
2 n GLY 75  
2 n GLY 76  
2 n MET 77  
2 n GLN 78  
2 n ILE 79  
2 n PHE 80  
2 n VAL 81  
2 n LYS 82  
2 n THR 83  
2 n LEU 84  
2 n THR 85  
2 n GLY 86  
2 n LYS 87  
2 n THR 88  
2 n ILE 89  
2 n THR 90  
2 n LEU 91  
2 n GLU 92  
2 n VAL 93  
2 n GLU 94  
2 n PRO 95  
2 n SER 96  
2 n ASP 97  
2 n THR 98  
2 n ILE 99  
2 n GLU 100 
2 n ASN 101 
2 n VAL 102 
2 n LYS 103 
2 n ALA 104 
2 n LYS 105 
2 n ILE 106 
2 n GLN 107 
2 n ASP 108 
2 n LYS 109 
2 n GLU 110 
2 n GLY 111 
2 n ILE 112 
2 n PRO 113 
2 n PRO 114 
2 n ASP 115 
2 n GLN 116 
2 n GLN 117 
2 n ARG 118 
2 n LEU 119 
2 n ILE 120 
2 n PHE 121 
2 n ALA 122 
2 n GLY 123 
2 n LYS 124 
2 n GLN 125 
2 n LEU 126 
2 n GLU 127 
2 n ASP 128 
2 n GLY 129 
2 n ARG 130 
2 n THR 131 
2 n LEU 132 
2 n SER 133 
2 n ASP 134 
2 n TYR 135 
2 n ASN 136 
2 n ILE 137 
2 n GLN 138 
2 n LYS 139 
2 n GLU 140 
2 n SER 141 
2 n THR 142 
2 n LEU 143 
2 n HIS 144 
2 n LEU 145 
2 n VAL 146 
2 n LEU 147 
2 n ARG 148 
#
_exptl.method "X-RAY DIFFRACTION"
#
_pdbx_audit_revision_history.revision_date 2015-02-11
#
_pdbx_database_status.recvd_initial_deposition_date 2015-02-11
#
loop_
_pdbx_poly_seq_scheme.asym_id
_pdbx_poly_seq_scheme.auth_seq_num
_pdbx_poly_seq_scheme.entity_id
_pdbx_poly_seq_scheme.hetero
_pdbx_poly_seq_scheme.mon_id
_pdbx_poly_seq_scheme.pdb_ins_code
_pdbx_poly_seq_scheme.pdb_seq_num
_pdbx_poly_seq_scheme.pdb_strand_id
_pdbx_poly_seq_scheme.seq_id
B 1   2 n MET . 1   B 1   
B 2   2 n GLN . 2   B 2   
B 3   2 n ILE . 3   B 3   
B 4   2 n PHE . 4   B 4   
B 5   2 n VAL . 5   B 5   
B 6   2 n LYS . 6   B 6   
B 7   2 n THR . 7   B 7   
B 8   2 n LEU . 8   B 8   
B 9   2 n THR . 9   B 9   
B 10  2 n GLY . 10  B 10  
B 11  2 n LYS . 11  B 11  
B 12  2 n THR . 12  B 12  
B 13  2 n ILE . 13  B 13  
B 14  2 n THR . 14  B 14  
B 15  2 n LEU . 15  B 15  
B 16  2 n GLU . 16  B 16  
B 17  2 n VAL . 17  B 17  
B 18  2 n GLU . 18  B 18  
B 19  2 n PRO . 19  B 19  
B 20  2 n SER . 20  B 20  
B 21  2 n ASP . 21  B 21  
B 22  2 n THR . 22  B 22  
B 23  2 n ILE . 23  B 23  
B 24  2 n GLU . 24  B 24  
B 25  2 n ASN . 25  B 25  
B 26  2 n VAL . 26  B 26  
B 27  2 n LYS . 27  B 27  
B 28  2 n ALA . 28  B 28  
B 29  2 n LYS . 29  B 29  
B 30  2 n ILE . 30  B 30  
B 31  2 n GLN . 31  B 31  
B 32  2 n ASP . 32  B 32  
B 33  2 n LYS . 33  B 33  
B 34  2 n GLU . 34  B 34  
B 35  2 n GLY . 35  B 35  
B 36  2 n ILE . 36  B 36  
B 37  2 n PRO . 37  B 37  
B 38  2 n PRO . 38  B 38  
B 39  2 n ASP . 39  B 39  
B 40  2 n GLN . 40  B 40  
B 41  2 n GLN . 41  B 41  
B 42  2 n ARG . 42  B 42  
B 43  2 n LEU . 43  B 43  
B 44  2 n ILE . 44  B 44  
B 45  2 n PHE . 45  B 45  
B 46  2 n ALA . 46  B 46  
B 47  2 n GLY . 47  B 47  
B 48  2 n LYS . 48  B 48  
B 49  2 n GLN . 49  B 49  
B 50  2 n LEU . 50  B 50  
B 51  2 n GLU . 51  B 51  
B 52  2 n ASP . 52  B 52  
B 53  2 n GLY . 53  B 53  
B 54  2 n ARG . 54  B 54  
B 55  2 n THR . 55  B 55  
B 56  2 n LEU . 56  B 56  
B 57  2 n SER . 57  B 57  
B 58  2 n ASP . 58  B 58  
B 59  2 n TYR . 59  B 59  
B 60  2 n ASN . 60  B 60  
B 61  2 n ILE . 61  B 61  
B 62  2 n GLN . 62  B 62  
B 63  2 n LYS . 63  B 63  
B 64  2 n GLU . 64  B 64  
B 65  2 n SER . 65  B 65  
B 66  2 n THR . 66  B 66  
B 67  2 n LEU . 67  B 67  
B 68  2 n HIS . 68  B 68  
B 69  2 n LEU . 69  B 69  
B 70  2 n VAL . 70  B 70  
B 71  2 n LEU . 71  B 71  
B 72  2 n ARG . 72  B 72  
B 73  2 n LEU . 73  B 73  
B 74  2 n ARG . 74  B 74  
B 75  2 n GLY . 75  B 75  
B 76  2 n GLY . 76  B 76  
B 77  2 n MET . 77  B 77  
B 78  2 n GLN . 78  B 78  
B 79  2 n ILE . 79  B 79  
B 80  2 n PHE . 80  B 80  
B 81  2 n VAL . 81  B 81  
B 82  2 n LYS . 82  B 82  
B 83  2 n THR . 83  B 83  
B 84  2 n LEU . 84  B 84  
B 85  2 n THR . 85  B 85  
B 86  2 n GLY . 86  B 86  
B 87  2 n LYS . 87  B 87  
B 88  2 n THR . 88  B 88  
B 89  2 n ILE . 89  B 89  
B 90  2 n THR . 90  B 90  
B 91  2 n LEU . 91  B 91  
B 92  2 n GLU . 92  B 92  
B 93  2 n VAL . 93  B 93  
B 94  2 n GLU . 94  B 94  
B 95  2 n PRO . 95  B 95  
B 96  2 n SER . 96  B 96  
B 97  2 n ASP . 97  B 97  
B 98  2 n THR . 98  B 98  
B 99  2 n ILE . 99  B 99  
B 100 2 n GLU . 100 B 100 
B 101 2 n ASN . 101 B 101 
B 102 2 n VAL . 102 B 102 
B 103 2 n LYS . 103 B 103 
B 104 2 n ALA . 104 B 104 
B 105 2 n LYS . 105 B 105 
B 106 2 n ILE . 106 B 106 
B 107 2 n GLN . 107 B 107 
B 108 2 n ASP . 108 B 108 
B 109 2 n LYS . 109 B 109 
B 110 2 n GLU . 110 B 110 
B 111 2 n GLY . 111 B 111 
B 112 2 n ILE . 112 B 112 
B 113 2 n PRO . 113 B 113 
B 114 2 n PRO . 114 B 114 
B 115 2 n ASP . 115 B 115 
B 116 2 n GLN . 116 B 116 
B 117 2 n GLN . 117 B 117 
B 118 2 n ARG . 118 B 118 
B 119 2 n LEU . 119 B 119 
B 120 2 n ILE . 120 B 120 
B 121 2 n PHE . 121 B 121 
B 122 2 n ALA . 122 B 122 
B 123 2 n GLY . 123 B 123 
B 124 2 n LYS . 124 B 124 
B 125 2 n GLN . 125 B 125 
B 126 2 n LEU . 126 B 126 
B 127 2 n GLU . 127 B 127 
B 128 2 n ASP . 128 B 128 
B 129 2 n GLY . 129 B 129 
B 130 2 n ARG . 130 B 130 
B 131 2 n THR . 131 B 131 
B 132 2 n LEU . 132 B 132 
B 133 2 n SER . 133 B 133 
B 134 2 n ASP . 134 B 134 
B 135 2 n TYR . 135 B 135 
B 136 2 n ASN . 136 B 136 
B 137 2 n ILE . 137 B 137 
B 138 2 n GLN . 138 B 138 
B 139 2 n LYS . 139 B 139 
B 140 2 n GLU . 140 B 140 
B 141 2 n SER . 141 B 141 
B 142 2 n THR . 142 B 142 
B 143 2 n LEU . 143 B 143 
B 144 2 n HIS . 144 B 144 
B 145 2 n LEU . 145 B 145 
B 146 2 n VAL . 146 B 146 
B 147 2 n LEU . 147 B 147 
B 148 2 n ARG . 148 B 148 
#
_pdbx_struct_assembly.details            author_and_software_defined_assembly
_pdbx_struct_assembly.id                 1
_pdbx_struct_assembly.method_details     PISA
_pdbx_struct_assembly.oligomeric_count   2
_pdbx_struct_assembly.oligomeric_details dimeric
#
_pdbx_struct_assembly_gen.assembly_id     1
_pdbx_struct_assembly_gen.asym_id_list    A,B,C,D
_pdbx_struct_assembly_gen.oper_expression 1
#
_pdbx_struct_oper_list.id                 1
_pdbx_struct_oper_list.matrix[1][1]       1.0000000000
_pdbx_struct_oper_list.matrix[1][2]       0.0000000000
_pdbx_struct_oper_list.matrix[1][3]       0.0000000000
_pdbx_struct_oper_list.matrix[2][1]       0.0000000000
_pdbx_struct_oper_list.matrix[2][2]       1.0000000000
_pdbx_struct_oper_list.matrix[2][3]       0.0000000000
_pdbx_struct_oper_list.matrix[3][1]       0.0000000000
_pdbx_struct_oper_list.matrix[3][2]       0.0000000000
_pdbx_struct_oper_list.matrix[3][3]       1.0000000000
_pdbx_struct_oper_list.name               1_555
_pdbx_struct_oper_list.symmetry_operation x,y,z
_pdbx_struct_oper_list.type               "identity operation"
_pdbx_struct_oper_list.vector[1]          0.0000000000
_pdbx_struct_oper_list.vector[2]          0.0000000000
_pdbx_struct_oper_list.vector[3]          0.0000000000
#
_refine.ls_d_res_high 2.50
#
_software.classification other
_software.name           "DeepMind Structure Class"
_software.pdbx_ordinal   1
_software.version        2.0.0
#
_struct_asym.entity_id 2
_struct_asym.id        B
#
loop_
_atom_site.group_PDB
_atom_site.id
_atom_site.type_symbol
_atom_site.label_atom_id
_atom_site.label_alt_id
_atom_site.label_comp_id
_atom_site.label_asym_id
_atom_site.label_entity_id
_atom_site.label_seq_id
_atom_site.pdbx_PDB_ins_code
_atom_site.Cartn_x
_atom_site.Cartn_y
_atom_site.Cartn_z
_atom_site.occupancy
_atom_site.B_iso_or_equiv
_atom_site.auth_seq_id
_atom_site.auth_asym_id
_atom_site.pdbx_PDB_model_num
ATOM 1    N N   . MET B 2 1   ? -20.454 -5.235  11.496  1.00 105.92 1   B 1 
ATOM 2    C CA  . MET B 2 1   ? -21.500 -4.214  11.277  1.00 105.54 1   B 1 
ATOM 3    C C   . MET B 2 1   ? -20.944 -3.117  10.353  1.00 102.09 1   B 1 
ATOM 4    O O   . MET B 2 1   ? -20.878 -3.317  9.132   1.00 106.16 1   B 1 
ATOM 5    C CB  . MET B 2 1   ? -22.017 -3.676  12.631  1.00 108.33 1   B 1 
ATOM 6    C CG  . MET B 2 1   ? -20.973 -3.429  13.740  1.00 106.80 1   B 1 
ATOM 7    S SD  . MET B 2 1   ? -19.949 -4.822  14.285  1.00 108.64 1   B 1 
ATOM 8    C CE  . MET B 2 1   ? -19.283 -4.206  15.834  1.00 102.63 1   B 1 
ATOM 9    N N   . GLN B 2 2   ? -20.565 -1.971  10.919  1.00 91.31  2   B 1 
ATOM 10   C CA  . GLN B 2 2   ? -19.765 -0.998  10.216  1.00 87.01  2   B 1 
ATOM 11   C C   . GLN B 2 2   ? -18.762 -0.367  11.173  1.00 90.57  2   B 1 
ATOM 12   O O   . GLN B 2 2   ? -19.150 0.261   12.176  1.00 90.23  2   B 1 
ATOM 13   C CB  . GLN B 2 2   ? -20.635 0.077   9.593   1.00 84.95  2   B 1 
ATOM 14   C CG  . GLN B 2 2   ? -20.952 -0.167  8.127   1.00 84.32  2   B 1 
ATOM 15   C CD  . GLN B 2 2   ? -21.052 1.121   7.354   1.00 80.96  2   B 1 
ATOM 16   O OE1 . GLN B 2 2   ? -20.931 2.211   7.915   1.00 83.49  2   B 1 
ATOM 17   N NE2 . GLN B 2 2   ? -21.275 1.006   6.065   1.00 76.01  2   B 1 
ATOM 18   N N   . ILE B 2 3   ? -17.475 -0.556  10.862  1.00 87.76  3   B 1 
ATOM 19   C CA  . ILE B 2 3   ? -16.387 0.155   11.549  1.00 81.26  3   B 1 
ATOM 20   C C   . ILE B 2 3   ? -15.604 0.994   10.545  1.00 75.89  3   B 1 
ATOM 21   O O   . ILE B 2 3   ? -15.847 0.926   9.325   1.00 72.75  3   B 1 
ATOM 22   C CB  . ILE B 2 3   ? -15.441 -0.817  12.249  1.00 78.40  3   B 1 
ATOM 23   C CG1 . ILE B 2 3   ? -14.743 -1.699  11.222  1.00 76.95  3   B 1 
ATOM 24   C CG2 . ILE B 2 3   ? -16.219 -1.672  13.237  1.00 81.08  3   B 1 
ATOM 25   C CD1 . ILE B 2 3   ? -13.748 -2.646  11.844  1.00 78.50  3   B 1 
ATOM 26   N N   . PHE B 2 4   ? -14.658 1.775   11.053  1.00 69.65  4   B 1 
ATOM 27   C CA  . PHE B 2 4   ? -13.808 2.575   10.183  1.00 64.64  4   B 1 
ATOM 28   C C   . PHE B 2 4   ? -12.343 2.382   10.468  1.00 57.36  4   B 1 
ATOM 29   O O   . PHE B 2 4   ? -11.886 2.564   11.588  1.00 56.86  4   B 1 
ATOM 30   C CB  . PHE B 2 4   ? -14.192 4.025   10.334  1.00 68.10  4   B 1 
ATOM 31   C CG  . PHE B 2 4   ? -15.641 4.262   10.080  1.00 71.23  4   B 1 
ATOM 32   C CD1 . PHE B 2 4   ? -16.124 4.304   8.770   1.00 71.46  4   B 1 
ATOM 33   C CD2 . PHE B 2 4   ? -16.539 4.379   11.136  1.00 70.13  4   B 1 
ATOM 34   C CE1 . PHE B 2 4   ? -17.469 4.513   8.520   1.00 69.31  4   B 1 
ATOM 35   C CE2 . PHE B 2 4   ? -17.881 4.585   10.887  1.00 69.57  4   B 1 
ATOM 36   C CZ  . PHE B 2 4   ? -18.345 4.654   9.580   1.00 68.41  4   B 1 
ATOM 37   N N   . VAL B 2 5   ? -11.598 1.993   9.453   1.00 54.82  5   B 1 
ATOM 38   C CA  . VAL B 2 5   ? -10.162 1.850   9.636   1.00 52.49  5   B 1 
ATOM 39   C C   . VAL B 2 5   ? -9.506  3.067   9.093   1.00 48.31  5   B 1 
ATOM 40   O O   . VAL B 2 5   ? -9.742  3.451   7.976   1.00 47.47  5   B 1 
ATOM 41   C CB  . VAL B 2 5   ? -9.614  0.598   8.964   1.00 51.45  5   B 1 
ATOM 42   C CG1 . VAL B 2 5   ? -8.116  0.541   9.124   1.00 51.08  5   B 1 
ATOM 43   C CG2 . VAL B 2 5   ? -10.215 -0.626  9.636   1.00 56.39  5   B 1 
ATOM 44   N N   . LYS B 2 6   ? -8.697  3.704   9.899   1.00 53.88  6   B 1 
ATOM 45   C CA  . LYS B 2 6   ? -8.085  4.937   9.482   1.00 52.60  6   B 1 
ATOM 46   C C   . LYS B 2 6   ? -6.563  4.733   9.278   1.00 51.72  6   B 1 
ATOM 47   O O   . LYS B 2 6   ? -5.851  4.205   10.145  1.00 46.13  6   B 1 
ATOM 48   C CB  . LYS B 2 6   ? -8.400  5.979   10.540  1.00 55.26  6   B 1 
ATOM 49   C CG  . LYS B 2 6   ? -7.804  7.330   10.310  1.00 61.02  6   B 1 
ATOM 50   C CD  . LYS B 2 6   ? -8.440  8.043   9.140   1.00 68.77  6   B 1 
ATOM 51   C CE  . LYS B 2 6   ? -7.792  9.422   8.960   1.00 75.87  6   B 1 
ATOM 52   N NZ  . LYS B 2 6   ? -8.131  10.364  10.079  1.00 73.96  6   B 1 
ATOM 53   N N   . THR B 2 7   ? -6.070  5.148   8.116   1.00 53.25  7   B 1 
ATOM 54   C CA  . THR B 2 7   ? -4.641  5.058   7.774   1.00 50.67  7   B 1 
ATOM 55   C C   . THR B 2 7   ? -3.929  6.393   7.945   1.00 46.23  7   B 1 
ATOM 56   O O   . THR B 2 7   ? -4.552  7.432   7.848   1.00 48.12  7   B 1 
ATOM 57   C CB  . THR B 2 7   ? -4.490  4.658   6.315   1.00 51.36  7   B 1 
ATOM 58   O OG1 . THR B 2 7   ? -4.955  5.744   5.492   1.00 51.64  7   B 1 
ATOM 59   C CG2 . THR B 2 7   ? -5.300  3.372   6.035   1.00 50.27  7   B 1 
ATOM 60   N N   . LEU B 2 8   ? -2.628  6.351   8.216   1.00 46.74  8   B 1 
ATOM 61   C CA  . LEU B 2 8   ? -1.807  7.565   8.251   1.00 51.55  8   B 1 
ATOM 62   C C   . LEU B 2 8   ? -1.823  8.367   6.940   1.00 55.78  8   B 1 
ATOM 63   O O   . LEU B 2 8   ? -1.654  9.594   6.928   1.00 57.51  8   B 1 
ATOM 64   C CB  . LEU B 2 8   ? -0.357  7.219   8.576   1.00 52.64  8   B 1 
ATOM 65   C CG  . LEU B 2 8   ? 0.019   7.058   10.040  1.00 53.50  8   B 1 
ATOM 66   C CD1 . LEU B 2 8   ? 1.492   6.773   10.109  1.00 52.96  8   B 1 
ATOM 67   C CD2 . LEU B 2 8   ? -0.298  8.313   10.848  1.00 57.64  8   B 1 
ATOM 68   N N   . THR B 2 9   ? -2.005  7.654   5.830   1.00 60.58  9   B 1 
ATOM 69   C CA  . THR B 2 9   ? -2.133  8.290   4.535   1.00 59.19  9   B 1 
ATOM 70   C C   . THR B 2 9   ? -3.341  9.198   4.480   1.00 59.37  9   B 1 
ATOM 71   O O   . THR B 2 9   ? -3.377  10.068  3.661   1.00 60.57  9   B 1 
ATOM 72   C CB  . THR B 2 9   ? -2.226  7.244   3.417   1.00 57.63  9   B 1 
ATOM 73   O OG1 . THR B 2 9   ? -3.164  6.245   3.783   1.00 52.98  9   B 1 
ATOM 74   C CG2 . THR B 2 9   ? -0.886  6.581   3.205   1.00 58.65  9   B 1 
ATOM 75   N N   . GLY B 2 10  ? -4.330  8.972   5.342   1.00 64.24  10  B 1 
ATOM 76   C CA  . GLY B 2 10  ? -5.530  9.808   5.425   1.00 65.63  10  B 1 
ATOM 77   C C   . GLY B 2 10  ? -6.799  9.132   4.944   1.00 67.43  10  B 1 
ATOM 78   O O   . GLY B 2 10  ? -7.901  9.633   5.193   1.00 74.16  10  B 1 
ATOM 79   N N   . LYS B 2 11  ? -6.651  8.003   4.250   1.00 66.41  11  B 1 
ATOM 80   C CA  . LYS B 2 11  ? -7.799  7.190   3.826   1.00 69.36  11  B 1 
ATOM 81   C C   . LYS B 2 11  ? -8.579  6.586   5.005   1.00 63.51  11  B 1 
ATOM 82   O O   . LYS B 2 11  ? -7.982  6.165   5.983   1.00 60.65  11  B 1 
ATOM 83   C CB  . LYS B 2 11  ? -7.327  6.044   2.924   1.00 79.00  11  B 1 
ATOM 84   C CG  . LYS B 2 11  ? -7.702  6.174   1.452   1.00 87.42  11  B 1 
ATOM 85   C CD  . LYS B 2 11  ? -8.351  4.894   0.918   1.00 89.24  11  B 1 
ATOM 86   C CE  . LYS B 2 11  ? -9.683  4.606   1.605   1.00 92.46  11  B 1 
ATOM 87   N NZ  . LYS B 2 11  ? -10.817 5.437   1.098   1.00 96.75  11  B 1 
ATOM 88   N N   . THR B 2 12  ? -9.907  6.526   4.900   1.00 61.49  12  B 1 
ATOM 89   C CA  . THR B 2 12  ? -10.748 5.914   5.932   1.00 58.90  12  B 1 
ATOM 90   C C   . THR B 2 12  ? -11.596 4.783   5.378   1.00 60.15  12  B 1 
ATOM 91   O O   . THR B 2 12  ? -12.711 4.996   4.927   1.00 63.63  12  B 1 
ATOM 92   C CB  . THR B 2 12  ? -11.680 6.936   6.596   1.00 58.35  12  B 1 
ATOM 93   O OG1 . THR B 2 12  ? -10.932 8.083   7.002   1.00 62.91  12  B 1 
ATOM 94   C CG2 . THR B 2 12  ? -12.321 6.332   7.821   1.00 57.11  12  B 1 
ATOM 95   N N   . ILE B 2 13  ? -11.080 3.568   5.459   1.00 61.20  13  B 1 
ATOM 96   C CA  . ILE B 2 13  ? -11.766 2.391   4.933   1.00 65.14  13  B 1 
ATOM 97   C C   . ILE B 2 13  ? -12.954 2.021   5.815   1.00 63.00  13  B 1 
ATOM 98   O O   . ILE B 2 13  ? -12.847 2.075   7.035   1.00 63.29  13  B 1 
ATOM 99   C CB  . ILE B 2 13  ? -10.791 1.208   4.888   1.00 67.38  13  B 1 
ATOM 100  C CG1 . ILE B 2 13  ? -9.715  1.465   3.845   1.00 79.65  13  B 1 
ATOM 101  C CG2 . ILE B 2 13  ? -11.504 -0.062  4.520   1.00 71.15  13  B 1 
ATOM 102  C CD1 . ILE B 2 13  ? -10.166 1.241   2.401   1.00 88.06  13  B 1 
ATOM 103  N N   . THR B 2 14  ? -14.064 1.629   5.195   1.00 63.19  14  B 1 
ATOM 104  C CA  . THR B 2 14  ? -15.270 1.252   5.912   1.00 62.88  14  B 1 
ATOM 105  C C   . THR B 2 14  ? -15.464 -0.232  5.759   1.00 64.42  14  B 1 
ATOM 106  O O   . THR B 2 14  ? -15.410 -0.726  4.656   1.00 64.71  14  B 1 
ATOM 107  C CB  . THR B 2 14  ? -16.489 1.978   5.346   1.00 64.77  14  B 1 
ATOM 108  O OG1 . THR B 2 14  ? -16.287 3.400   5.442   1.00 60.79  14  B 1 
ATOM 109  C CG2 . THR B 2 14  ? -17.726 1.603   6.136   1.00 68.55  14  B 1 
ATOM 110  N N   . LEU B 2 15  ? -15.699 -0.935  6.867   1.00 70.57  15  B 1 
ATOM 111  C CA  . LEU B 2 15  ? -15.656 -2.411  6.909   1.00 71.23  15  B 1 
ATOM 112  C C   . LEU B 2 15  ? -16.915 -3.003  7.518   1.00 77.65  15  B 1 
ATOM 113  O O   . LEU B 2 15  ? -17.602 -2.335  8.276   1.00 74.68  15  B 1 
ATOM 114  C CB  . LEU B 2 15  ? -14.436 -2.887  7.727   1.00 69.69  15  B 1 
ATOM 115  C CG  . LEU B 2 15  ? -13.205 -3.483  7.005   1.00 69.45  15  B 1 
ATOM 116  C CD1 . LEU B 2 15  ? -12.875 -2.798  5.698   1.00 68.19  15  B 1 
ATOM 117  C CD2 . LEU B 2 15  ? -11.972 -3.474  7.889   1.00 66.47  15  B 1 
ATOM 118  N N   . GLU B 2 16  ? -17.164 -4.276  7.197   1.00 91.97  16  B 1 
ATOM 119  C CA  . GLU B 2 16  ? -18.346 -5.038  7.626   1.00 100.55 16  B 1 
ATOM 120  C C   . GLU B 2 16  ? -17.892 -6.274  8.426   1.00 102.98 16  B 1 
ATOM 121  O O   . GLU B 2 16  ? -17.389 -7.249  7.858   1.00 102.99 16  B 1 
ATOM 122  C CB  . GLU B 2 16  ? -19.198 -5.462  6.404   1.00 107.80 16  B 1 
ATOM 123  C CG  . GLU B 2 16  ? -19.379 -4.379  5.327   1.00 113.14 16  B 1 
ATOM 124  C CD  . GLU B 2 16  ? -20.573 -4.599  4.372   1.00 118.80 16  B 1 
ATOM 125  O OE1 . GLU B 2 16  ? -20.892 -5.751  4.004   1.00 124.30 16  B 1 
ATOM 126  O OE2 . GLU B 2 16  ? -21.211 -3.602  3.963   1.00 113.89 16  B 1 
ATOM 127  N N   . VAL B 2 17  ? -18.062 -6.208  9.744   1.00 107.29 17  B 1 
ATOM 128  C CA  . VAL B 2 17  ? -17.590 -7.249  10.682  1.00 114.28 17  B 1 
ATOM 129  C C   . VAL B 2 17  ? -18.700 -7.836  11.597  1.00 115.40 17  B 1 
ATOM 130  O O   . VAL B 2 17  ? -19.867 -7.470  11.473  1.00 114.56 17  B 1 
ATOM 131  C CB  . VAL B 2 17  ? -16.426 -6.683  11.545  1.00 109.47 17  B 1 
ATOM 132  C CG1 . VAL B 2 17  ? -15.229 -6.379  10.674  1.00 103.33 17  B 1 
ATOM 133  C CG2 . VAL B 2 17  ? -16.835 -5.419  12.288  1.00 103.20 17  B 1 
ATOM 134  N N   . GLU B 2 18  ? -18.335 -8.765  12.484  1.00 115.20 18  B 1 
ATOM 135  C CA  . GLU B 2 18  ? -19.199 -9.154  13.608  1.00 117.80 18  B 1 
ATOM 136  C C   . GLU B 2 18  ? -18.403 -9.136  14.910  1.00 122.25 18  B 1 
ATOM 137  O O   . GLU B 2 18  ? -17.325 -9.715  14.964  1.00 124.37 18  B 1 
ATOM 138  C CB  . GLU B 2 18  ? -19.794 -10.539 13.400  1.00 120.83 18  B 1 
ATOM 139  C CG  . GLU B 2 18  ? -21.260 -10.524 12.989  1.00 123.93 18  B 1 
ATOM 140  C CD  . GLU B 2 18  ? -21.466 -10.100 11.555  1.00 123.24 18  B 1 
ATOM 141  O OE1 . GLU B 2 18  ? -20.580 -10.383 10.709  1.00 123.37 18  B 1 
ATOM 142  O OE2 . GLU B 2 18  ? -22.521 -9.487  11.289  1.00 113.42 18  B 1 
ATOM 143  N N   . PRO B 2 19  ? -18.948 -8.508  15.978  1.00 128.62 19  B 1 
ATOM 144  C CA  . PRO B 2 19  ? -18.234 -8.221  17.252  1.00 122.28 19  B 1 
ATOM 145  C C   . PRO B 2 19  ? -17.317 -9.319  17.838  1.00 111.63 19  B 1 
ATOM 146  O O   . PRO B 2 19  ? -16.436 -9.011  18.641  1.00 100.44 19  B 1 
ATOM 147  C CB  . PRO B 2 19  ? -19.377 -7.926  18.232  1.00 123.78 19  B 1 
ATOM 148  C CG  . PRO B 2 19  ? -20.463 -7.376  17.374  1.00 126.72 19  B 1 
ATOM 149  C CD  . PRO B 2 19  ? -20.364 -8.088  16.049  1.00 129.70 19  B 1 
ATOM 150  N N   . SER B 2 20  ? -17.532 -10.578 17.476  1.00 108.93 20  B 1 
ATOM 151  C CA  . SER B 2 20  ? -16.696 -11.655 17.989  1.00 112.59 20  B 1 
ATOM 152  C C   . SER B 2 20  ? -15.601 -12.078 16.996  1.00 119.82 20  B 1 
ATOM 153  O O   . SER B 2 20  ? -14.787 -12.953 17.317  1.00 114.41 20  B 1 
ATOM 154  C CB  . SER B 2 20  ? -17.554 -12.854 18.396  1.00 111.22 20  B 1 
ATOM 155  O OG  . SER B 2 20  ? -18.168 -13.454 17.280  1.00 111.08 20  B 1 
ATOM 156  N N   . ASP B 2 21  ? -15.575 -11.455 15.809  1.00 123.95 21  B 1 
ATOM 157  C CA  . ASP B 2 21  ? -14.534 -11.719 14.795  1.00 118.47 21  B 1 
ATOM 158  C C   . ASP B 2 21  ? -13.144 -11.378 15.318  1.00 106.43 21  B 1 
ATOM 159  O O   . ASP B 2 21  ? -12.977 -10.431 16.110  1.00 92.33  21  B 1 
ATOM 160  C CB  . ASP B 2 21  ? -14.768 -10.920 13.493  1.00 122.66 21  B 1 
ATOM 161  C CG  . ASP B 2 21  ? -15.561 -11.689 12.444  1.00 125.43 21  B 1 
ATOM 162  O OD1 . ASP B 2 21  ? -16.044 -12.816 12.731  1.00 127.53 21  B 1 
ATOM 163  O OD2 . ASP B 2 21  ? -15.685 -11.145 11.317  1.00 120.44 21  B 1 
ATOM 164  N N   . THR B 2 22  ? -12.166 -12.162 14.844  1.00 98.49  22  B 1 
ATOM 165  C CA  . THR B 2 22  ? -10.754 -12.007 15.191  1.00 87.90  22  B 1 
ATOM 166  C C   . THR B 2 22  ? -10.105 -10.865 14.430  1.00 81.09  22  B 1 
ATOM 167  O O   . THR B 2 22  ? -10.471 -10.552 13.294  1.00 72.06  22  B 1 
ATOM 168  C CB  . THR B 2 22  ? -9.930  -13.276 14.865  1.00 90.35  22  B 1 
ATOM 169  O OG1 . THR B 2 22  ? -10.001 -13.566 13.457  1.00 83.38  22  B 1 
ATOM 170  C CG2 . THR B 2 22  ? -10.420 -14.470 15.677  1.00 91.61  22  B 1 
ATOM 171  N N   . ILE B 2 23  ? -9.099  -10.276 15.056  1.00 81.02  23  B 1 
ATOM 172  C CA  . ILE B 2 23  ? -8.321  -9.229  14.422  1.00 81.52  23  B 1 
ATOM 173  C C   . ILE B 2 23  ? -7.730  -9.769  13.127  1.00 75.14  23  B 1 
ATOM 174  O O   . ILE B 2 23  ? -7.612  -9.036  12.163  1.00 69.13  23  B 1 
ATOM 175  C CB  . ILE B 2 23  ? -7.258  -8.661  15.394  1.00 91.69  23  B 1 
ATOM 176  C CG1 . ILE B 2 23  ? -7.883  -7.589  16.306  1.00 99.42  23  B 1 
ATOM 177  C CG2 . ILE B 2 23  ? -6.063  -8.063  14.667  1.00 92.71  23  B 1 
ATOM 178  C CD1 . ILE B 2 23  ? -8.782  -8.138  17.402  1.00 102.71 23  B 1 
ATOM 179  N N   . GLU B 2 24  ? -7.402  -11.061 13.103  1.00 80.23  24  B 1 
ATOM 180  C CA  . GLU B 2 24  ? -6.962  -11.729 11.880  1.00 80.47  24  B 1 
ATOM 181  C C   . GLU B 2 24  ? -7.933  -11.545 10.716  1.00 76.76  24  B 1 
ATOM 182  O O   . GLU B 2 24  ? -7.534  -11.013 9.684   1.00 67.83  24  B 1 
ATOM 183  C CB  . GLU B 2 24  ? -6.712  -13.229 12.118  1.00 93.05  24  B 1 
ATOM 184  C CG  . GLU B 2 24  ? -5.296  -13.600 12.586  1.00 103.21 24  B 1 
ATOM 185  C CD  . GLU B 2 24  ? -4.157  -13.131 11.648  1.00 108.33 24  B 1 
ATOM 186  O OE1 . GLU B 2 24  ? -4.278  -13.311 10.419  1.00 121.71 24  B 1 
ATOM 187  O OE2 . GLU B 2 24  ? -3.122  -12.589 12.117  1.00 97.93  24  B 1 
ATOM 188  N N   . ASN B 2 25  ? -9.191  -11.971 10.894  1.00 82.09  25  B 1 
ATOM 189  C CA  . ASN B 2 25  ? -10.224 -11.936 9.823   1.00 84.19  25  B 1 
ATOM 190  C C   . ASN B 2 25  ? -10.334 -10.579 9.155   1.00 79.81  25  B 1 
ATOM 191  O O   . ASN B 2 25  ? -10.453 -10.485 7.931   1.00 74.94  25  B 1 
ATOM 192  C CB  . ASN B 2 25  ? -11.611 -12.277 10.378  1.00 90.14  25  B 1 
ATOM 193  C CG  . ASN B 2 25  ? -11.633 -13.564 11.178  1.00 93.88  25  B 1 
ATOM 194  O OD1 . ASN B 2 25  ? -10.741 -14.419 11.061  1.00 94.06  25  B 1 
ATOM 195  N ND2 . ASN B 2 25  ? -12.651 -13.704 12.015  1.00 93.17  25  B 1 
ATOM 196  N N   . VAL B 2 26  ? -10.305 -9.541  9.997   1.00 76.55  26  B 1 
ATOM 197  C CA  . VAL B 2 26  ? -10.273 -8.141  9.568   1.00 68.82  26  B 1 
ATOM 198  C C   . VAL B 2 26  ? -9.078  -7.834  8.641   1.00 66.07  26  B 1 
ATOM 199  O O   . VAL B 2 26  ? -9.274  -7.397  7.513   1.00 67.42  26  B 1 
ATOM 200  C CB  . VAL B 2 26  ? -10.214 -7.206  10.772  1.00 62.89  26  B 1 
ATOM 201  C CG1 . VAL B 2 26  ? -10.283 -5.770  10.316  1.00 63.23  26  B 1 
ATOM 202  C CG2 . VAL B 2 26  ? -11.357 -7.481  11.714  1.00 63.54  26  B 1 
ATOM 203  N N   . LYS B 2 27  ? -7.853  -8.104  9.087   1.00 62.25  27  B 1 
ATOM 204  C CA  . LYS B 2 27  ? -6.693  -7.866  8.244   1.00 60.53  27  B 1 
ATOM 205  C C   . LYS B 2 27  ? -6.875  -8.494  6.862   1.00 60.60  27  B 1 
ATOM 206  O O   . LYS B 2 27  ? -6.469  -7.908  5.865   1.00 66.08  27  B 1 
ATOM 207  C CB  . LYS B 2 27  ? -5.401  -8.338  8.915   1.00 60.84  27  B 1 
ATOM 208  C CG  . LYS B 2 27  ? -5.124  -7.659  10.250  1.00 58.33  27  B 1 
ATOM 209  C CD  . LYS B 2 27  ? -3.858  -8.170  10.928  1.00 56.79  27  B 1 
ATOM 210  C CE  . LYS B 2 27  ? -3.652  -7.414  12.233  1.00 52.83  27  B 1 
ATOM 211  N NZ  . LYS B 2 27  ? -2.294  -7.601  12.773  1.00 52.70  27  B 1 
ATOM 212  N N   . ALA B 2 28  ? -7.523  -9.655  6.793   1.00 62.38  28  B 1 
ATOM 213  C CA  . ALA B 2 28  ? -7.869  -10.266 5.503   1.00 64.54  28  B 1 
ATOM 214  C C   . ALA B 2 28  ? -8.836  -9.418  4.692   1.00 63.54  28  B 1 
ATOM 215  O O   . ALA B 2 28  ? -8.662  -9.268  3.494   1.00 63.61  28  B 1 
ATOM 216  C CB  . ALA B 2 28  ? -8.448  -11.647 5.705   1.00 69.05  28  B 1 
ATOM 217  N N   . LYS B 2 29  ? -9.848  -8.878  5.353   1.00 63.45  29  B 1 
ATOM 218  C CA  . LYS B 2 29  ? -10.778 -7.942  4.720   1.00 69.28  29  B 1 
ATOM 219  C C   . LYS B 2 29  ? -10.112 -6.641  4.256   1.00 67.02  29  B 1 
ATOM 220  O O   . LYS B 2 29  ? -10.461 -6.063  3.224   1.00 70.87  29  B 1 
ATOM 221  C CB  . LYS B 2 29  ? -11.931 -7.599  5.677   1.00 72.89  29  B 1 
ATOM 222  C CG  . LYS B 2 29  ? -12.895 -8.741  5.918   1.00 76.25  29  B 1 
ATOM 223  C CD  . LYS B 2 29  ? -14.119 -8.309  6.723   1.00 79.54  29  B 1 
ATOM 224  C CE  . LYS B 2 29  ? -15.193 -9.407  6.783   1.00 81.48  29  B 1 
ATOM 225  N NZ  . LYS B 2 29  ? -15.504 -9.839  8.184   1.00 81.57  29  B 1 
ATOM 226  N N   . ILE B 2 30  ? -9.159  -6.172  5.037   1.00 64.93  30  B 1 
ATOM 227  C CA  . ILE B 2 30  ? -8.407  -4.982  4.681   1.00 60.85  30  B 1 
ATOM 228  C C   . ILE B 2 30  ? -7.501  -5.282  3.484   1.00 58.20  30  B 1 
ATOM 229  O O   . ILE B 2 30  ? -7.285  -4.423  2.635   1.00 56.73  30  B 1 
ATOM 230  C CB  . ILE B 2 30  ? -7.565  -4.464  5.871   1.00 59.57  30  B 1 
ATOM 231  C CG1 . ILE B 2 30  ? -8.470  -4.161  7.068   1.00 59.32  30  B 1 
ATOM 232  C CG2 . ILE B 2 30  ? -6.842  -3.189  5.457   1.00 61.07  30  B 1 
ATOM 233  C CD1 . ILE B 2 30  ? -7.786  -3.636  8.312   1.00 58.35  30  B 1 
ATOM 234  N N   . GLN B 2 31  ? -6.961  -6.496  3.420   1.00 57.36  31  B 1 
ATOM 235  C CA  . GLN B 2 31  ? -6.149  -6.893  2.279   1.00 59.92  31  B 1 
ATOM 236  C C   . GLN B 2 31  ? -6.921  -6.890  0.971   1.00 61.62  31  B 1 
ATOM 237  O O   . GLN B 2 31  ? -6.376  -6.586  -0.063  1.00 59.95  31  B 1 
ATOM 238  C CB  . GLN B 2 31  ? -5.591  -8.278  2.512   1.00 63.05  31  B 1 
ATOM 239  C CG  . GLN B 2 31  ? -4.720  -8.766  1.378   1.00 64.82  31  B 1 
ATOM 240  C CD  . GLN B 2 31  ? -3.993  -10.029 1.732   1.00 65.79  31  B 1 
ATOM 241  O OE1 . GLN B 2 31  ? -2.810  -10.172 1.430   1.00 71.83  31  B 1 
ATOM 242  N NE2 . GLN B 2 31  ? -4.683  -10.950 2.399   1.00 64.36  31  B 1 
ATOM 243  N N   . ASP B 2 32  ? -8.195  -7.241  1.048   1.00 69.48  32  B 1 
ATOM 244  C CA  . ASP B 2 32  ? -9.086  -7.338  -0.108  1.00 73.73  32  B 1 
ATOM 245  C C   . ASP B 2 32  ? -9.404  -5.972  -0.656  1.00 71.32  32  B 1 
ATOM 246  O O   . ASP B 2 32  ? -9.617  -5.791  -1.859  1.00 73.45  32  B 1 
ATOM 247  C CB  . ASP B 2 32  ? -10.381 -8.033  0.312   1.00 77.53  32  B 1 
ATOM 248  C CG  . ASP B 2 32  ? -10.137 -9.432  0.893   1.00 82.69  32  B 1 
ATOM 249  O OD1 . ASP B 2 32  ? -9.362  -10.223 0.301   1.00 92.85  32  B 1 
ATOM 250  O OD2 . ASP B 2 32  ? -10.711 -9.739  1.956   1.00 83.91  32  B 1 
ATOM 251  N N   . LYS B 2 33  ? -9.405  -5.007  0.247   1.00 70.55  33  B 1 
ATOM 252  C CA  . LYS B 2 33  ? -9.838  -3.671  -0.048  1.00 70.18  33  B 1 
ATOM 253  C C   . LYS B 2 33  ? -8.690  -2.697  -0.347  1.00 72.58  33  B 1 
ATOM 254  O O   . LYS B 2 33  ? -8.911  -1.675  -1.011  1.00 73.81  33  B 1 
ATOM 255  C CB  . LYS B 2 33  ? -10.684 -3.181  1.127   1.00 71.82  33  B 1 
ATOM 256  C CG  . LYS B 2 33  ? -11.988 -2.527  0.685   1.00 78.73  33  B 1 
ATOM 257  C CD  . LYS B 2 33  ? -13.071 -2.572  1.745   1.00 79.68  33  B 1 
ATOM 258  C CE  . LYS B 2 33  ? -14.398 -2.064  1.190   1.00 82.08  33  B 1 
ATOM 259  N NZ  . LYS B 2 33  ? -15.440 -2.261  2.229   1.00 83.43  33  B 1 
ATOM 260  N N   . GLU B 2 34  ? -7.478  -3.002  0.137   1.00 73.65  34  B 1 
ATOM 261  C CA  . GLU B 2 34  ? -6.304  -2.127  -0.052  1.00 69.99  34  B 1 
ATOM 262  C C   . GLU B 2 34  ? -5.045  -2.854  -0.512  1.00 69.97  34  B 1 
ATOM 263  O O   . GLU B 2 34  ? -4.009  -2.215  -0.776  1.00 68.76  34  B 1 
ATOM 264  C CB  . GLU B 2 34  ? -5.990  -1.378  1.251   1.00 74.36  34  B 1 
ATOM 265  C CG  . GLU B 2 34  ? -7.061  -0.361  1.696   1.00 75.94  34  B 1 
ATOM 266  C CD  . GLU B 2 34  ? -6.960  1.010   1.006   1.00 78.39  34  B 1 
ATOM 267  O OE1 . GLU B 2 34  ? -5.890  1.647   1.096   1.00 78.70  34  B 1 
ATOM 268  O OE2 . GLU B 2 34  ? -7.953  1.485   0.393   1.00 77.49  34  B 1 
ATOM 269  N N   . GLY B 2 35  ? -5.114  -4.184  -0.586  1.00 72.55  35  B 1 
ATOM 270  C CA  . GLY B 2 35  ? -4.009  -4.990  -1.128  1.00 70.72  35  B 1 
ATOM 271  C C   . GLY B 2 35  ? -2.897  -5.246  -0.139  1.00 64.47  35  B 1 
ATOM 272  O O   . GLY B 2 35  ? -1.958  -5.969  -0.429  1.00 66.73  35  B 1 
ATOM 273  N N   . ILE B 2 36  ? -3.028  -4.674  1.050   1.00 59.68  36  B 1 
ATOM 274  C CA  . ILE B 2 36  ? -1.980  -4.726  2.039   1.00 51.44  36  B 1 
ATOM 275  C C   . ILE B 2 36  ? -2.013  -6.076  2.749   1.00 51.29  36  B 1 
ATOM 276  O O   . ILE B 2 36  ? -3.039  -6.503  3.273   1.00 49.13  36  B 1 
ATOM 277  C CB  . ILE B 2 36  ? -2.127  -3.621  3.080   1.00 47.17  36  B 1 
ATOM 278  C CG1 . ILE B 2 36  ? -2.364  -2.276  2.408   1.00 46.36  36  B 1 
ATOM 279  C CG2 . ILE B 2 36  ? -0.883  -3.606  3.932   1.00 44.80  36  B 1 
ATOM 280  C CD1 . ILE B 2 36  ? -2.623  -1.142  3.366   1.00 46.90  36  B 1 
ATOM 281  N N   . PRO B 2 37  ? -0.885  -6.758  2.771   1.00 52.14  37  B 1 
ATOM 282  C CA  . PRO B 2 37  ? -0.871  -8.078  3.378   1.00 53.59  37  B 1 
ATOM 283  C C   . PRO B 2 37  ? -1.051  -7.941  4.879   1.00 56.21  37  B 1 
ATOM 284  O O   . PRO B 2 37  ? -0.577  -6.958  5.458   1.00 56.48  37  B 1 
ATOM 285  C CB  . PRO B 2 37  ? 0.533   -8.609  3.064   1.00 51.64  37  B 1 
ATOM 286  C CG  . PRO B 2 37  ? 1.038   -7.758  1.958   1.00 52.83  37  B 1 
ATOM 287  C CD  . PRO B 2 37  ? 0.388   -6.416  2.120   1.00 52.53  37  B 1 
ATOM 288  N N   . PRO B 2 38  ? -1.698  -8.925  5.520   1.00 57.15  38  B 1 
ATOM 289  C CA  . PRO B 2 38  ? -1.962  -8.919  6.963   1.00 57.53  38  B 1 
ATOM 290  C C   . PRO B 2 38  ? -0.709  -8.851  7.817   1.00 52.61  38  B 1 
ATOM 291  O O   . PRO B 2 38  ? -0.707  -8.203  8.857   1.00 50.64  38  B 1 
ATOM 292  C CB  . PRO B 2 38  ? -2.663  -10.260 7.197   1.00 59.47  38  B 1 
ATOM 293  C CG  . PRO B 2 38  ? -3.255  -10.580 5.887   1.00 60.60  38  B 1 
ATOM 294  C CD  . PRO B 2 38  ? -2.206  -10.151 4.908   1.00 59.29  38  B 1 
ATOM 295  N N   . ASP B 2 39  ? 0.356   -9.503  7.388   1.00 53.17  39  B 1 
ATOM 296  C CA  . ASP B 2 39  ? 1.558   -9.517  8.196   1.00 57.50  39  B 1 
ATOM 297  C C   . ASP B 2 39  ? 2.169   -8.121  8.302   1.00 54.82  39  B 1 
ATOM 298  O O   . ASP B 2 39  ? 2.934   -7.898  9.231   1.00 56.85  39  B 1 
ATOM 299  C CB  . ASP B 2 39  ? 2.591   -10.513 7.665   1.00 64.01  39  B 1 
ATOM 300  C CG  . ASP B 2 39  ? 3.188   -10.078 6.315   1.00 77.17  39  B 1 
ATOM 301  O OD1 . ASP B 2 39  ? 2.396   -9.608  5.468   1.00 91.42  39  B 1 
ATOM 302  O OD2 . ASP B 2 39  ? 4.427   -10.192 6.094   1.00 83.64  39  B 1 
ATOM 303  N N   . GLN B 2 40  ? 1.849   -7.203  7.369   1.00 50.04  40  B 1 
ATOM 304  C CA  . GLN B 2 40  ? 2.351   -5.820  7.410   1.00 48.32  40  B 1 
ATOM 305  C C   . GLN B 2 40  ? 1.449   -4.927  8.253   1.00 44.47  40  B 1 
ATOM 306  O O   . GLN B 2 40  ? 1.783   -3.796  8.574   1.00 43.61  40  B 1 
ATOM 307  C CB  . GLN B 2 40  ? 2.447   -5.214  5.989   1.00 51.88  40  B 1 
ATOM 308  C CG  . GLN B 2 40  ? 3.494   -5.833  5.070   1.00 54.55  40  B 1 
ATOM 309  C CD  . GLN B 2 40  ? 3.648   -5.121  3.698   1.00 58.96  40  B 1 
ATOM 310  O OE1 . GLN B 2 40  ? 3.548   -3.883  3.575   1.00 59.31  40  B 1 
ATOM 311  N NE2 . GLN B 2 40  ? 3.936   -5.913  2.664   1.00 60.79  40  B 1 
ATOM 312  N N   . GLN B 2 41  ? 0.273   -5.423  8.578   1.00 45.64  41  B 1 
ATOM 313  C CA  . GLN B 2 41  ? -0.749  -4.583  9.169   1.00 46.11  41  B 1 
ATOM 314  C C   . GLN B 2 41  ? -0.638  -4.554  10.641  1.00 49.35  41  B 1 
ATOM 315  O O   . GLN B 2 41  ? -0.346  -5.559  11.245  1.00 56.17  41  B 1 
ATOM 316  C CB  . GLN B 2 41  ? -2.127  -5.089  8.823   1.00 44.25  41  B 1 
ATOM 317  C CG  . GLN B 2 41  ? -2.445  -4.900  7.378   1.00 42.22  41  B 1 
ATOM 318  C CD  . GLN B 2 41  ? -3.859  -5.258  7.075   1.00 43.92  41  B 1 
ATOM 319  O OE1 . GLN B 2 41  ? -4.774  -4.858  7.809   1.00 41.14  41  B 1 
ATOM 320  N NE2 . GLN B 2 41  ? -4.066  -6.026  5.979   1.00 46.49  41  B 1 
ATOM 321  N N   . ARG B 2 42  ? -0.913  -3.386  11.208  1.00 55.88  42  B 1 
ATOM 322  C CA  . ARG B 2 42  ? -1.047  -3.218  12.633  1.00 55.39  42  B 1 
ATOM 323  C C   . ARG B 2 42  ? -2.268  -2.439  12.966  1.00 54.12  42  B 1 
ATOM 324  O O   . ARG B 2 42  ? -2.298  -1.235  12.741  1.00 52.26  42  B 1 
ATOM 325  C CB  . ARG B 2 42  ? 0.093   -2.402  13.123  1.00 60.75  42  B 1 
ATOM 326  C CG  . ARG B 2 42  ? 1.377   -3.170  13.089  1.00 69.43  42  B 1 
ATOM 327  C CD  . ARG B 2 42  ? 2.277   -2.643  14.180  1.00 74.16  42  B 1 
ATOM 328  N NE  . ARG B 2 42  ? 3.119   -1.541  13.744  1.00 70.64  42  B 1 
ATOM 329  C CZ  . ARG B 2 42  ? 3.578   -0.601  14.553  1.00 71.38  42  B 1 
ATOM 330  N NH2 . ARG B 2 42  ? 4.362   0.340   14.061  1.00 76.61  42  B 1 
ATOM 331  N NH1 . ARG B 2 42  ? 3.255   -0.589  15.839  1.00 68.83  42  B 1 
ATOM 332  N N   . LEU B 2 43  ? -3.260  -3.109  13.528  1.00 56.11  43  B 1 
ATOM 333  C CA  . LEU B 2 43  ? -4.402  -2.420  14.092  1.00 54.31  43  B 1 
ATOM 334  C C   . LEU B 2 43  ? -4.162  -1.855  15.487  1.00 55.65  43  B 1 
ATOM 335  O O   . LEU B 2 43  ? -3.632  -2.523  16.386  1.00 52.05  43  B 1 
ATOM 336  C CB  . LEU B 2 43  ? -5.615  -3.322  14.111  1.00 53.87  43  B 1 
ATOM 337  C CG  . LEU B 2 43  ? -6.368  -3.444  12.790  1.00 52.25  43  B 1 
ATOM 338  C CD1 . LEU B 2 43  ? -5.975  -2.371  11.805  1.00 49.08  43  B 1 
ATOM 339  C CD2 . LEU B 2 43  ? -6.179  -4.788  12.135  1.00 57.06  43  B 1 
ATOM 340  N N   . ILE B 2 44  ? -4.578  -0.599  15.629  1.00 57.21  44  B 1 
ATOM 341  C CA  . ILE B 2 44  ? -4.392  0.170   16.839  1.00 62.77  44  B 1 
ATOM 342  C C   . ILE B 2 44  ? -5.719  0.823   17.235  1.00 69.13  44  B 1 
ATOM 343  O O   . ILE B 2 44  ? -6.344  1.530   16.455  1.00 66.68  44  B 1 
ATOM 344  C CB  . ILE B 2 44  ? -3.294  1.245   16.635  1.00 60.52  44  B 1 
ATOM 345  C CG1 . ILE B 2 44  ? -1.952  0.551   16.333  1.00 59.00  44  B 1 
ATOM 346  C CG2 . ILE B 2 44  ? -3.187  2.183   17.844  1.00 61.25  44  B 1 
ATOM 347  C CD1 . ILE B 2 44  ? -0.836  1.485   15.926  1.00 60.05  44  B 1 
ATOM 348  N N   . PHE B 2 45  ? -6.151  0.591   18.463  1.00 78.96  45  B 1 
ATOM 349  C CA  . PHE B 2 45  ? -7.350  1.242   18.959  1.00 82.53  45  B 1 
ATOM 350  C C   . PHE B 2 45  ? -7.131  1.969   20.290  1.00 85.44  45  B 1 
ATOM 351  O O   . PHE B 2 45  ? -6.824  1.333   21.306  1.00 92.06  45  B 1 
ATOM 352  C CB  . PHE B 2 45  ? -8.450  0.219   19.122  1.00 84.87  45  B 1 
ATOM 353  C CG  . PHE B 2 45  ? -9.771  0.844   19.375  1.00 96.72  45  B 1 
ATOM 354  C CD1 . PHE B 2 45  ? -10.359 1.654   18.404  1.00 95.90  45  B 1 
ATOM 355  C CD2 . PHE B 2 45  ? -10.410 0.685   20.592  1.00 101.35 45  B 1 
ATOM 356  C CE1 . PHE B 2 45  ? -11.582 2.256   18.633  1.00 96.62  45  B 1 
ATOM 357  C CE2 . PHE B 2 45  ? -11.634 1.289   20.826  1.00 101.00 45  B 1 
ATOM 358  C CZ  . PHE B 2 45  ? -12.221 2.076   19.846  1.00 100.64 45  B 1 
ATOM 359  N N   . ALA B 2 46  ? -7.302  3.293   20.276  1.00 85.38  46  B 1 
ATOM 360  C CA  . ALA B 2 46  ? -7.086  4.147   21.459  1.00 85.34  46  B 1 
ATOM 361  C C   . ALA B 2 46  ? -5.631  4.095   21.962  1.00 82.28  46  B 1 
ATOM 362  O O   . ALA B 2 46  ? -5.378  4.100   23.159  1.00 85.39  46  B 1 
ATOM 363  C CB  . ALA B 2 46  ? -8.078  3.795   22.576  1.00 85.48  46  B 1 
ATOM 364  N N   . GLY B 2 47  ? -4.682  4.075   21.029  1.00 80.60  47  B 1 
ATOM 365  C CA  . GLY B 2 47  ? -3.256  3.965   21.355  1.00 81.21  47  B 1 
ATOM 366  C C   . GLY B 2 47  ? -2.833  2.559   21.761  1.00 78.52  47  B 1 
ATOM 367  O O   . GLY B 2 47  ? -1.736  2.375   22.314  1.00 68.63  47  B 1 
ATOM 368  N N   . LYS B 2 48  ? -3.718  1.584   21.503  1.00 75.86  48  B 1 
ATOM 369  C CA  . LYS B 2 48  ? -3.489  0.177   21.842  1.00 77.17  48  B 1 
ATOM 370  C C   . LYS B 2 48  ? -3.485  -0.788  20.640  1.00 78.81  48  B 1 
ATOM 371  O O   . LYS B 2 48  ? -4.519  -0.980  19.966  1.00 73.63  48  B 1 
ATOM 372  C CB  . LYS B 2 48  ? -4.532  -0.339  22.826  1.00 75.49  48  B 1 
ATOM 373  C CG  . LYS B 2 48  ? -4.208  -1.734  23.340  1.00 76.25  48  B 1 
ATOM 374  C CD  . LYS B 2 48  ? -2.776  -1.816  23.867  1.00 79.34  48  B 1 
ATOM 375  C CE  . LYS B 2 48  ? -2.385  -3.233  24.194  1.00 84.07  48  B 1 
ATOM 376  N NZ  . LYS B 2 48  ? -3.270  -3.782  25.258  1.00 89.05  48  B 1 
ATOM 377  N N   . GLN B 2 49  ? -2.332  -1.433  20.428  1.00 74.13  49  B 1 
ATOM 378  C CA  . GLN B 2 49  ? -2.148  -2.370  19.325  1.00 73.23  49  B 1 
ATOM 379  C C   . GLN B 2 49  ? -2.955  -3.637  19.573  1.00 65.49  49  B 1 
ATOM 380  O O   . GLN B 2 49  ? -2.902  -4.227  20.651  1.00 61.30  49  B 1 
ATOM 381  C CB  . GLN B 2 49  ? -0.661  -2.694  19.137  1.00 76.86  49  B 1 
ATOM 382  C CG  . GLN B 2 49  ? -0.321  -3.583  17.941  1.00 76.24  49  B 1 
ATOM 383  C CD  . GLN B 2 49  ? 1.187   -3.748  17.751  1.00 72.16  49  B 1 
ATOM 384  O OE1 . GLN B 2 49  ? 1.848   -2.919  17.141  1.00 68.08  49  B 1 
ATOM 385  N NE2 . GLN B 2 49  ? 1.727   -4.821  18.278  1.00 71.64  49  B 1 
ATOM 386  N N   . LEU B 2 50  ? -3.708  -4.034  18.564  1.00 59.47  50  B 1 
ATOM 387  C CA  . LEU B 2 50  ? -4.613  -5.130  18.713  1.00 63.96  50  B 1 
ATOM 388  C C   . LEU B 2 50  ? -3.954  -6.396  18.294  1.00 66.19  50  B 1 
ATOM 389  O O   . LEU B 2 50  ? -3.401  -6.461  17.224  1.00 67.78  50  B 1 
ATOM 390  C CB  . LEU B 2 50  ? -5.865  -4.918  17.874  1.00 65.49  50  B 1 
ATOM 391  C CG  . LEU B 2 50  ? -6.566  -3.555  17.988  1.00 67.21  50  B 1 
ATOM 392  C CD1 . LEU B 2 50  ? -7.904  -3.622  17.275  1.00 66.20  50  B 1 
ATOM 393  C CD2 . LEU B 2 50  ? -6.788  -3.110  19.420  1.00 70.27  50  B 1 
ATOM 394  N N   . GLU B 2 51  ? -4.038  -7.406  19.144  1.00 80.52  51  B 1 
ATOM 395  C CA  . GLU B 2 51  ? -3.479  -8.720  18.862  1.00 90.81  51  B 1 
ATOM 396  C C   . GLU B 2 51  ? -4.483  -9.546  18.054  1.00 89.38  51  B 1 
ATOM 397  O O   . GLU B 2 51  ? -5.687  -9.372  18.193  1.00 80.55  51  B 1 
ATOM 398  C CB  . GLU B 2 51  ? -3.138  -9.450  20.164  1.00 98.33  51  B 1 
ATOM 399  C CG  . GLU B 2 51  ? -2.171  -8.714  21.073  1.00 102.00 51  B 1 
ATOM 400  C CD  . GLU B 2 51  ? -1.714  -9.573  22.237  1.00 109.98 51  B 1 
ATOM 401  O OE1 . GLU B 2 51  ? -1.516  -10.794 22.054  1.00 118.50 51  B 1 
ATOM 402  O OE2 . GLU B 2 51  ? -1.546  -9.031  23.342  1.00 112.05 51  B 1 
ATOM 403  N N   . ASP B 2 52  ? -3.965  -10.464 17.245  1.00 92.35  52  B 1 
ATOM 404  C CA  . ASP B 2 52  ? -4.763  -11.229 16.288  1.00 95.53  52  B 1 
ATOM 405  C C   . ASP B 2 52  ? -5.546  -12.413 16.903  1.00 103.66 52  B 1 
ATOM 406  O O   . ASP B 2 52  ? -6.628  -12.792 16.410  1.00 98.98  52  B 1 
ATOM 407  C CB  . ASP B 2 52  ? -3.863  -11.675 15.123  1.00 96.26  52  B 1 
ATOM 408  C CG  . ASP B 2 52  ? -2.947  -12.837 15.475  1.00 99.26  52  B 1 
ATOM 409  O OD1 . ASP B 2 52  ? -3.126  -13.471 16.533  1.00 106.18 52  B 1 
ATOM 410  O OD2 . ASP B 2 52  ? -2.034  -13.123 14.675  1.00 103.42 52  B 1 
ATOM 411  N N   . GLY B 2 53  ? -4.997  -12.988 17.977  1.00 107.82 53  B 1 
ATOM 412  C CA  . GLY B 2 53  ? -5.633  -14.102 18.683  1.00 108.59 53  B 1 
ATOM 413  C C   . GLY B 2 53  ? -6.810  -13.676 19.546  1.00 109.42 53  B 1 
ATOM 414  O O   . GLY B 2 53  ? -7.518  -14.520 20.096  1.00 107.92 53  B 1 
ATOM 415  N N   . ARG B 2 54  ? -7.003  -12.364 19.674  1.00 108.68 54  B 1 
ATOM 416  C CA  . ARG B 2 54  ? -8.074  -11.783 20.477  1.00 104.67 54  B 1 
ATOM 417  C C   . ARG B 2 54  ? -9.266  -11.472 19.589  1.00 97.99  54  B 1 
ATOM 418  O O   . ARG B 2 54  ? -9.208  -11.642 18.375  1.00 94.17  54  B 1 
ATOM 419  C CB  . ARG B 2 54  ? -7.568  -10.504 21.158  1.00 107.55 54  B 1 
ATOM 420  C CG  . ARG B 2 54  ? -6.232  -10.664 21.899  1.00 111.47 54  B 1 
ATOM 421  C CD  . ARG B 2 54  ? -6.297  -11.604 23.103  1.00 115.51 54  B 1 
ATOM 422  N NE  . ARG B 2 54  ? -6.719  -10.896 24.317  1.00 119.21 54  B 1 
ATOM 423  C CZ  . ARG B 2 54  ? -7.982  -10.721 24.724  1.00 118.04 54  B 1 
ATOM 424  N NH1 . ARG B 2 54  ? -9.018  -11.213 24.042  1.00 123.22 54  B 1 
ATOM 425  N NH2 . ARG B 2 54  ? -8.214  -10.037 25.836  1.00 114.58 54  B 1 
ATOM 426  N N   . THR B 2 55  ? -10.355 -11.029 20.198  1.00 103.17 55  B 1 
ATOM 427  C CA  . THR B 2 55  ? -11.558 -10.667 19.440  1.00 105.17 55  B 1 
ATOM 428  C C   . THR B 2 55  ? -11.887 -9.164  19.633  1.00 106.16 55  B 1 
ATOM 429  O O   . THR B 2 55  ? -11.228 -8.454  20.411  1.00 111.02 55  B 1 
ATOM 430  C CB  . THR B 2 55  ? -12.759 -11.644 19.710  1.00 101.29 55  B 1 
ATOM 431  O OG1 . THR B 2 55  ? -14.004 -10.968 19.508  1.00 107.89 55  B 1 
ATOM 432  C CG2 . THR B 2 55  ? -12.777 -12.217 21.108  1.00 96.46  55  B 1 
ATOM 433  N N   . LEU B 2 56  ? -12.874 -8.682  18.885  1.00 101.64 56  B 1 
ATOM 434  C CA  . LEU B 2 56  ? -13.219 -7.245  18.860  1.00 98.76  56  B 1 
ATOM 435  C C   . LEU B 2 56  ? -14.004 -6.763  20.080  1.00 97.24  56  B 1 
ATOM 436  O O   . LEU B 2 56  ? -13.838 -5.621  20.532  1.00 79.38  56  B 1 
ATOM 437  C CB  . LEU B 2 56  ? -14.010 -6.913  17.576  1.00 98.52  56  B 1 
ATOM 438  C CG  . LEU B 2 56  ? -13.364 -6.006  16.513  1.00 91.20  56  B 1 
ATOM 439  C CD1 . LEU B 2 56  ? -11.892 -6.329  16.307  1.00 89.62  56  B 1 
ATOM 440  C CD2 . LEU B 2 56  ? -14.122 -6.101  15.186  1.00 88.01  56  B 1 
ATOM 441  N N   . SER B 2 57  ? -14.859 -7.642  20.602  1.00 104.39 57  B 1 
ATOM 442  C CA  . SER B 2 57  ? -15.731 -7.296  21.706  1.00 104.29 57  B 1 
ATOM 443  C C   . SER B 2 57  ? -14.899 -6.940  22.945  1.00 111.72 57  B 1 
ATOM 444  O O   . SER B 2 57  ? -15.304 -6.068  23.735  1.00 111.31 57  B 1 
ATOM 445  C CB  . SER B 2 57  ? -16.717 -8.442  21.979  1.00 100.42 57  B 1 
ATOM 446  O OG  . SER B 2 57  ? -16.096 -9.711  21.834  1.00 97.87  57  B 1 
ATOM 447  N N   . ASP B 2 58  ? -13.710 -7.558  23.056  1.00 112.51 58  B 1 
ATOM 448  C CA  . ASP B 2 58  ? -12.859 -7.465  24.263  1.00 112.07 58  B 1 
ATOM 449  C C   . ASP B 2 58  ? -12.079 -6.157  24.284  1.00 113.79 58  B 1 
ATOM 450  O O   . ASP B 2 58  ? -11.658 -5.700  25.348  1.00 119.86 58  B 1 
ATOM 451  C CB  . ASP B 2 58  ? -11.865 -8.640  24.381  1.00 107.40 58  B 1 
ATOM 452  C CG  . ASP B 2 58  ? -12.121 -9.745  23.367  1.00 105.43 58  B 1 
ATOM 453  O OD1 . ASP B 2 58  ? -13.214 -9.749  22.748  1.00 105.86 58  B 1 
ATOM 454  O OD2 . ASP B 2 58  ? -11.222 -10.600 23.171  1.00 89.94  58  B 1 
ATOM 455  N N   . TYR B 2 59  ? -11.889 -5.558  23.109  1.00 110.71 59  B 1 
ATOM 456  C CA  . TYR B 2 59  ? -11.292 -4.229  23.018  1.00 104.11 59  B 1 
ATOM 457  C C   . TYR B 2 59  ? -12.354 -3.132  23.117  1.00 102.58 59  B 1 
ATOM 458  O O   . TYR B 2 59  ? -12.052 -1.966  22.865  1.00 97.75  59  B 1 
ATOM 459  C CB  . TYR B 2 59  ? -10.483 -4.101  21.719  1.00 98.12  59  B 1 
ATOM 460  C CG  . TYR B 2 59  ? -9.215  -4.943  21.708  1.00 91.35  59  B 1 
ATOM 461  C CD1 . TYR B 2 59  ? -8.082  -4.529  22.420  1.00 85.00  59  B 1 
ATOM 462  C CD2 . TYR B 2 59  ? -9.147  -6.150  20.993  1.00 84.97  59  B 1 
ATOM 463  C CE1 . TYR B 2 59  ? -6.921  -5.285  22.427  1.00 84.47  59  B 1 
ATOM 464  C CE2 . TYR B 2 59  ? -7.986  -6.912  20.989  1.00 81.02  59  B 1 
ATOM 465  C CZ  . TYR B 2 59  ? -6.871  -6.476  21.707  1.00 80.81  59  B 1 
ATOM 466  O OH  . TYR B 2 59  ? -5.693  -7.195  21.733  1.00 72.74  59  B 1 
ATOM 467  N N   . ASN B 2 60  ? -13.579 -3.516  23.501  1.00 101.06 60  B 1 
ATOM 468  C CA  . ASN B 2 60  ? -14.728 -2.613  23.569  1.00 104.69 60  B 1 
ATOM 469  C C   . ASN B 2 60  ? -15.075 -1.968  22.204  1.00 107.58 60  B 1 
ATOM 470  O O   . ASN B 2 60  ? -15.296 -0.752  22.104  1.00 108.20 60  B 1 
ATOM 471  C CB  . ASN B 2 60  ? -14.508 -1.557  24.667  1.00 105.19 60  B 1 
ATOM 472  C CG  . ASN B 2 60  ? -15.809 -0.922  25.149  1.00 106.22 60  B 1 
ATOM 473  O OD1 . ASN B 2 60  ? -16.811 -0.913  24.438  1.00 106.09 60  B 1 
ATOM 474  N ND2 . ASN B 2 60  ? -15.793 -0.382  26.364  1.00 104.73 60  B 1 
ATOM 475  N N   . ILE B 2 61  ? -15.146 -2.801  21.162  1.00 107.05 61  B 1 
ATOM 476  C CA  . ILE B 2 61  ? -15.328 -2.316  19.785  1.00 95.59  61  B 1 
ATOM 477  C C   . ILE B 2 61  ? -16.725 -2.649  19.252  1.00 94.54  61  B 1 
ATOM 478  O O   . ILE B 2 61  ? -17.066 -3.818  19.013  1.00 85.43  61  B 1 
ATOM 479  C CB  . ILE B 2 61  ? -14.186 -2.802  18.831  1.00 86.36  61  B 1 
ATOM 480  C CG1 . ILE B 2 61  ? -12.840 -2.175  19.271  1.00 80.47  61  B 1 
ATOM 481  C CG2 . ILE B 2 61  ? -14.490 -2.455  17.370  1.00 77.96  61  B 1 
ATOM 482  C CD1 . ILE B 2 61  ? -11.643 -2.560  18.427  1.00 77.75  61  B 1 
ATOM 483  N N   . GLN B 2 62  ? -17.481 -1.574  19.028  1.00 100.49 62  B 1 
ATOM 484  C CA  . GLN B 2 62  ? -18.881 -1.591  18.611  1.00 103.79 62  B 1 
ATOM 485  C C   . GLN B 2 62  ? -18.968 -0.849  17.284  1.00 104.81 62  B 1 
ATOM 486  O O   . GLN B 2 62  ? -17.979 -0.274  16.834  1.00 110.33 62  B 1 
ATOM 487  C CB  . GLN B 2 62  ? -19.729 -0.863  19.661  1.00 106.59 62  B 1 
ATOM 488  C CG  . GLN B 2 62  ? -19.034 0.355   20.290  1.00 109.27 62  B 1 
ATOM 489  C CD  . GLN B 2 62  ? -19.781 0.943   21.482  1.00 108.24 62  B 1 
ATOM 490  O OE1 . GLN B 2 62  ? -20.990 1.149   21.425  1.00 103.72 62  B 1 
ATOM 491  N NE2 . GLN B 2 62  ? -19.054 1.235   22.563  1.00 106.58 62  B 1 
ATOM 492  N N   . LYS B 2 63  ? -20.144 -0.812  16.670  1.00 101.99 63  B 1 
ATOM 493  C CA  . LYS B 2 63  ? -20.281 -0.115  15.392  1.00 99.16  63  B 1 
ATOM 494  C C   . LYS B 2 63  ? -19.861 1.350   15.478  1.00 95.03  63  B 1 
ATOM 495  O O   . LYS B 2 63  ? -19.764 1.934   16.564  1.00 89.47  63  B 1 
ATOM 496  C CB  . LYS B 2 63  ? -21.703 -0.229  14.821  1.00 105.53 63  B 1 
ATOM 497  C CG  . LYS B 2 63  ? -22.789 0.555   15.553  1.00 107.94 63  B 1 
ATOM 498  C CD  . LYS B 2 63  ? -24.072 0.639   14.724  1.00 110.65 63  B 1 
ATOM 499  C CE  . LYS B 2 63  ? -25.274 1.092   15.555  1.00 109.64 63  B 1 
ATOM 500  N NZ  . LYS B 2 63  ? -25.851 -0.006  16.394  1.00 109.76 63  B 1 
ATOM 501  N N   . GLU B 2 64  ? -19.578 1.912   14.305  1.00 96.36  64  B 1 
ATOM 502  C CA  . GLU B 2 64  ? -19.149 3.308   14.144  1.00 96.07  64  B 1 
ATOM 503  C C   . GLU B 2 64  ? -17.883 3.693   14.913  1.00 87.18  64  B 1 
ATOM 504  O O   . GLU B 2 64  ? -17.585 4.868   15.049  1.00 94.62  64  B 1 
ATOM 505  C CB  . GLU B 2 64  ? -20.299 4.285   14.468  1.00 97.75  64  B 1 
ATOM 506  C CG  . GLU B 2 64  ? -21.522 4.145   13.552  1.00 96.39  64  B 1 
ATOM 507  C CD  . GLU B 2 64  ? -22.360 5.415   13.505  1.00 96.75  64  B 1 
ATOM 508  O OE1 . GLU B 2 64  ? -21.760 6.491   13.288  1.00 91.98  64  B 1 
ATOM 509  O OE2 . GLU B 2 64  ? -23.605 5.346   13.678  1.00 91.84  64  B 1 
ATOM 510  N N   . SER B 2 65  ? -17.130 2.709   15.390  1.00 83.77  65  B 1 
ATOM 511  C CA  . SER B 2 65  ? -15.861 2.969   16.067  1.00 78.90  65  B 1 
ATOM 512  C C   . SER B 2 65  ? -14.713 2.958   15.051  1.00 74.01  65  B 1 
ATOM 513  O O   . SER B 2 65  ? -14.812 2.372   13.955  1.00 71.23  65  B 1 
ATOM 514  C CB  . SER B 2 65  ? -15.614 1.920   17.132  1.00 78.48  65  B 1 
ATOM 515  O OG  . SER B 2 65  ? -15.728 0.651   16.533  1.00 78.13  65  B 1 
ATOM 516  N N   . THR B 2 66  ? -13.621 3.598   15.441  1.00 65.18  66  B 1 
ATOM 517  C CA  . THR B 2 66  ? -12.543 3.897   14.535  1.00 60.34  66  B 1 
ATOM 518  C C   . THR B 2 66  ? -11.199 3.376   15.039  1.00 59.06  66  B 1 
ATOM 519  O O   . THR B 2 66  ? -10.636 3.854   16.050  1.00 58.33  66  B 1 
ATOM 520  C CB  . THR B 2 66  ? -12.429 5.413   14.320  1.00 60.22  66  B 1 
ATOM 521  O OG1 . THR B 2 66  ? -13.719 5.947   14.030  1.00 59.62  66  B 1 
ATOM 522  C CG2 . THR B 2 66  ? -11.465 5.725   13.163  1.00 62.02  66  B 1 
ATOM 523  N N   . LEU B 2 67  ? -10.649 2.419   14.310  1.00 54.17  67  B 1 
ATOM 524  C CA  . LEU B 2 67  ? -9.301  1.996   14.634  1.00 52.50  67  B 1 
ATOM 525  C C   . LEU B 2 67  ? -8.300  2.590   13.680  1.00 47.64  67  B 1 
ATOM 526  O O   . LEU B 2 67  ? -8.627  2.992   12.593  1.00 44.87  67  B 1 
ATOM 527  C CB  . LEU B 2 67  ? -9.158  0.487   14.707  1.00 52.90  67  B 1 
ATOM 528  C CG  . LEU B 2 67  ? -10.159 -0.333  13.948  1.00 55.29  67  B 1 
ATOM 529  C CD1 . LEU B 2 67  ? -9.508  -1.654  13.593  1.00 55.59  67  B 1 
ATOM 530  C CD2 . LEU B 2 67  ? -11.405 -0.537  14.801  1.00 57.01  67  B 1 
ATOM 531  N N   . HIS B 2 68  ? -7.069  2.666   14.147  1.00 47.21  68  B 1 
ATOM 532  C CA  . HIS B 2 68  ? -5.970  3.139   13.366  1.00 46.92  68  B 1 
ATOM 533  C C   . HIS B 2 68  ? -5.214  1.960   12.800  1.00 44.02  68  B 1 
ATOM 534  O O   . HIS B 2 68  ? -5.119  0.867   13.408  1.00 40.84  68  B 1 
ATOM 535  C CB  . HIS B 2 68  ? -5.057  4.013   14.236  1.00 53.82  68  B 1 
ATOM 536  C CG  . HIS B 2 68  ? -5.728  5.247   14.788  1.00 62.96  68  B 1 
ATOM 537  N ND1 . HIS B 2 68  ? -6.784  5.877   14.158  1.00 69.09  68  B 1 
ATOM 538  C CD2 . HIS B 2 68  ? -5.474  5.982   15.899  1.00 71.53  68  B 1 
ATOM 539  C CE1 . HIS B 2 68  ? -7.156  6.935   14.857  1.00 69.91  68  B 1 
ATOM 540  N NE2 . HIS B 2 68  ? -6.378  7.022   15.919  1.00 72.75  68  B 1 
ATOM 541  N N   . LEU B 2 69  ? -4.692  2.196   11.603  1.00 44.34  69  B 1 
ATOM 542  C CA  . LEU B 2 69  ? -3.806  1.262   10.886  1.00 42.39  69  B 1 
ATOM 543  C C   . LEU B 2 69  ? -2.547  1.952   10.408  1.00 44.49  69  B 1 
ATOM 544  O O   . LEU B 2 69  ? -2.599  2.983   9.705   1.00 46.32  69  B 1 
ATOM 545  C CB  . LEU B 2 69  ? -4.518  0.725   9.667   1.00 41.54  69  B 1 
ATOM 546  C CG  . LEU B 2 69  ? -3.648  -0.051  8.697   1.00 41.86  69  B 1 
ATOM 547  C CD1 . LEU B 2 69  ? -3.315  -1.420  9.239   1.00 43.03  69  B 1 
ATOM 548  C CD2 . LEU B 2 69  ? -4.413  -0.204  7.409   1.00 42.42  69  B 1 
ATOM 549  N N   . VAL B 2 70  ? -1.415  1.382   10.794  1.00 46.39  70  B 1 
ATOM 550  C CA  . VAL B 2 70  ? -0.138  1.760   10.226  1.00 47.37  70  B 1 
ATOM 551  C C   . VAL B 2 70  ? 0.620   0.487   9.876   1.00 47.70  70  B 1 
ATOM 552  O O   . VAL B 2 70  ? 0.323   -0.608  10.434  1.00 49.11  70  B 1 
ATOM 553  C CB  . VAL B 2 70  ? 0.702   2.596   11.192  1.00 49.00  70  B 1 
ATOM 554  C CG1 . VAL B 2 70  ? -0.094  3.773   11.727  1.00 51.73  70  B 1 
ATOM 555  C CG2 . VAL B 2 70  ? 1.188   1.742   12.333  1.00 54.28  70  B 1 
ATOM 556  N N   . LEU B 2 71  ? 1.599   0.647   8.978   1.00 47.77  71  B 1 
ATOM 557  C CA  . LEU B 2 71  ? 2.327   -0.473  8.360   1.00 47.43  71  B 1 
ATOM 558  C C   . LEU B 2 71  ? 3.713   -0.692  8.900   1.00 49.02  71  B 1 
ATOM 559  O O   . LEU B 2 71  ? 4.511   0.250   9.091   1.00 51.80  71  B 1 
ATOM 560  C CB  . LEU B 2 71  ? 2.454   -0.256  6.872   1.00 47.52  71  B 1 
ATOM 561  C CG  . LEU B 2 71  ? 1.464   -1.081  6.074   1.00 52.88  71  B 1 
ATOM 562  C CD1 . LEU B 2 71  ? 0.033   -0.868  6.547   1.00 51.07  71  B 1 
ATOM 563  C CD2 . LEU B 2 71  ? 1.612   -0.707  4.598   1.00 59.03  71  B 1 
ATOM 564  N N   . ARG B 2 72  ? 3.988   -1.968  9.105   1.00 51.28  72  B 1 
ATOM 565  C CA  . ARG B 2 72  ? 5.309   -2.455  9.475   1.00 52.66  72  B 1 
ATOM 566  C C   . ARG B 2 72  ? 6.279   -2.360  8.337   1.00 53.66  72  B 1 
ATOM 567  O O   . ARG B 2 72  ? 5.886   -2.444  7.177   1.00 51.90  72  B 1 
ATOM 568  C CB  . ARG B 2 72  ? 5.257   -3.915  9.853   1.00 52.81  72  B 1 
ATOM 569  C CG  . ARG B 2 72  ? 4.676   -4.146  11.202  1.00 60.87  72  B 1 
ATOM 570  C CD  . ARG B 2 72  ? 4.086   -5.533  11.246  1.00 68.47  72  B 1 
ATOM 571  N NE  . ARG B 2 72  ? 3.782   -5.957  12.598  1.00 72.43  72  B 1 
ATOM 572  C CZ  . ARG B 2 72  ? 3.190   -7.102  12.895  1.00 86.52  72  B 1 
ATOM 573  N NH2 . ARG B 2 72  ? 2.962   -7.421  14.162  1.00 95.62  72  B 1 
ATOM 574  N NH1 . ARG B 2 72  ? 2.822   -7.933  11.928  1.00 94.07  72  B 1 
ATOM 575  N N   . LEU B 2 73  ? 7.552   -2.238  8.694   1.00 57.30  73  B 1 
ATOM 576  C CA  . LEU B 2 73  ? 8.596   -2.117  7.707   1.00 67.03  73  B 1 
ATOM 577  C C   . LEU B 2 73  ? 9.353   -3.457  7.654   1.00 74.08  73  B 1 
ATOM 578  O O   . LEU B 2 73  ? 10.277  -3.751  8.454   1.00 83.96  73  B 1 
ATOM 579  C CB  . LEU B 2 73  ? 9.482   -0.888  8.001   1.00 65.67  73  B 1 
ATOM 580  C CG  . LEU B 2 73  ? 8.771   0.456   7.716   1.00 59.17  73  B 1 
ATOM 581  C CD1 . LEU B 2 73  ? 8.849   1.442   8.885   1.00 56.32  73  B 1 
ATOM 582  C CD2 . LEU B 2 73  ? 9.290   1.059   6.413   1.00 60.25  73  B 1 
ATOM 583  N N   . ARG B 2 74  ? 8.919   -4.258  6.686   1.00 71.61  74  B 1 
ATOM 584  C CA  . ARG B 2 74  ? 9.302   -5.637  6.589   1.00 73.30  74  B 1 
ATOM 585  C C   . ARG B 2 74  ? 9.697   -6.099  5.179   1.00 67.16  74  B 1 
ATOM 586  O O   . ARG B 2 74  ? 9.160   -5.638  4.166   1.00 57.81  74  B 1 
ATOM 587  C CB  . ARG B 2 74  ? 8.134   -6.470  7.077   1.00 78.63  74  B 1 
ATOM 588  C CG  . ARG B 2 74  ? 7.904   -6.357  8.569   1.00 80.88  74  B 1 
ATOM 589  C CD  . ARG B 2 74  ? 6.834   -7.337  8.987   1.00 88.84  74  B 1 
ATOM 590  N NE  . ARG B 2 74  ? 7.170   -8.688  8.539   1.00 95.65  74  B 1 
ATOM 591  C CZ  . ARG B 2 74  ? 6.683   -9.820  9.038   1.00 99.70  74  B 1 
ATOM 592  N NH2 . ARG B 2 74  ? 7.089   -10.970 8.514   1.00 107.94 74  B 1 
ATOM 593  N NH1 . ARG B 2 74  ? 5.810   -9.826  10.046  1.00 97.45  74  B 1 
ATOM 594  N N   . GLY B 2 75  ? 10.601  -7.079  5.159   1.00 65.84  75  B 1 
ATOM 595  C CA  . GLY B 2 75  ? 11.155  -7.617  3.926   1.00 60.58  75  B 1 
ATOM 596  C C   . GLY B 2 75  ? 12.308  -6.721  3.525   1.00 49.54  75  B 1 
ATOM 597  O O   . GLY B 2 75  ? 12.713  -5.768  4.275   1.00 52.56  75  B 1 
ATOM 598  N N   . GLY B 2 76  ? 12.798  -6.978  2.325   1.00 36.46  76  B 1 
ATOM 599  C CA  . GLY B 2 76  ? 13.912  -6.205  1.832   1.00 31.24  76  B 1 
ATOM 600  C C   . GLY B 2 76  ? 15.132  -6.634  2.572   1.00 27.83  76  B 1 
ATOM 601  O O   . GLY B 2 76  ? 15.055  -7.469  3.505   1.00 25.32  76  B 1 
ATOM 602  N N   . MET B 2 77  ? 16.254  -6.058  2.174   1.00 26.04  77  B 1 
ATOM 603  C CA  . MET B 2 77  ? 17.533  -6.526  2.637   1.00 27.17  77  B 1 
ATOM 604  C C   . MET B 2 77  ? 18.617  -5.537  2.268   1.00 28.20  77  B 1 
ATOM 605  O O   . MET B 2 77  ? 18.338  -4.521  1.595   1.00 27.05  77  B 1 
ATOM 606  C CB  . MET B 2 77  ? 17.846  -7.853  1.915   1.00 31.08  77  B 1 
ATOM 607  C CG  . MET B 2 77  ? 17.871  -7.776  0.370   1.00 31.89  77  B 1 
ATOM 608  S SD  . MET B 2 77  ? 17.885  -9.393  -0.422  1.00 40.97  77  B 1 
ATOM 609  C CE  . MET B 2 77  ? 17.918  -8.884  -2.146  1.00 39.27  77  B 1 
ATOM 610  N N   . GLN B 2 78  ? 19.863  -5.856  2.651   1.00 29.29  78  B 1 
ATOM 611  C CA  . GLN B 2 78  ? 20.990  -5.071  2.234   1.00 31.01  78  B 1 
ATOM 612  C C   . GLN B 2 78  ? 21.887  -5.879  1.286   1.00 30.26  78  B 1 
ATOM 613  O O   . GLN B 2 78  ? 22.073  -7.094  1.445   1.00 31.99  78  B 1 
ATOM 614  C CB  . GLN B 2 78  ? 21.771  -4.607  3.465   1.00 34.96  78  B 1 
ATOM 615  C CG  . GLN B 2 78  ? 23.067  -3.861  3.123   1.00 38.32  78  B 1 
ATOM 616  C CD  . GLN B 2 78  ? 23.734  -3.189  4.332   1.00 42.63  78  B 1 
ATOM 617  O OE1 . GLN B 2 78  ? 23.125  -2.352  5.023   1.00 45.60  78  B 1 
ATOM 618  N NE2 . GLN B 2 78  ? 25.014  -3.527  4.562   1.00 41.60  78  B 1 
ATOM 619  N N   . ILE B 2 79  ? 22.459  -5.185  0.319   1.00 28.07  79  B 1 
ATOM 620  C CA  . ILE B 2 79  ? 23.501  -5.763  -0.569  1.00 27.47  79  B 1 
ATOM 621  C C   . ILE B 2 79  ? 24.657  -4.845  -0.543  1.00 26.74  79  B 1 
ATOM 622  O O   . ILE B 2 79  ? 24.510  -3.710  -0.191  1.00 26.02  79  B 1 
ATOM 623  C CB  . ILE B 2 79  ? 23.045  -5.924  -2.047  1.00 27.11  79  B 1 
ATOM 624  C CG1 . ILE B 2 79  ? 22.551  -4.615  -2.619  1.00 26.92  79  B 1 
ATOM 625  C CG2 . ILE B 2 79  ? 21.888  -6.907  -2.095  1.00 27.35  79  B 1 
ATOM 626  C CD1 . ILE B 2 79  ? 22.051  -4.733  -4.019  1.00 27.43  79  B 1 
ATOM 627  N N   . PHE B 2 80  ? 25.810  -5.377  -0.869  1.00 28.83  80  B 1 
ATOM 628  C CA  . PHE B 2 80  ? 27.072  -4.663  -0.918  1.00 30.10  80  B 1 
ATOM 629  C C   . PHE B 2 80  ? 27.488  -4.479  -2.346  1.00 30.84  80  B 1 
ATOM 630  O O   . PHE B 2 80  ? 27.414  -5.394  -3.154  1.00 32.23  80  B 1 
ATOM 631  C CB  . PHE B 2 80  ? 28.196  -5.454  -0.245  1.00 30.90  80  B 1 
ATOM 632  C CG  . PHE B 2 80  ? 28.031  -5.562  1.209   1.00 33.67  80  B 1 
ATOM 633  C CD1 . PHE B 2 80  ? 28.419  -4.528  2.029   1.00 33.07  80  B 1 
ATOM 634  C CD2 . PHE B 2 80  ? 27.470  -6.712  1.782   1.00 35.11  80  B 1 
ATOM 635  C CE1 . PHE B 2 80  ? 28.255  -4.639  3.409   1.00 36.03  80  B 1 
ATOM 636  C CE2 . PHE B 2 80  ? 27.281  -6.806  3.173   1.00 35.16  80  B 1 
ATOM 637  C CZ  . PHE B 2 80  ? 27.651  -5.760  3.985   1.00 34.60  80  B 1 
ATOM 638  N N   . VAL B 2 81  ? 27.993  -3.307  -2.633  1.00 32.42  81  B 1 
ATOM 639  C CA  . VAL B 2 81  ? 28.497  -2.993  -3.936  1.00 33.09  81  B 1 
ATOM 640  C C   . VAL B 2 81  ? 29.924  -2.501  -3.836  1.00 33.14  81  B 1 
ATOM 641  O O   . VAL B 2 81  ? 30.161  -1.445  -3.280  1.00 34.10  81  B 1 
ATOM 642  C CB  . VAL B 2 81  ? 27.639  -1.896  -4.550  1.00 34.88  81  B 1 
ATOM 643  C CG1 . VAL B 2 81  ? 28.288  -1.393  -5.850  1.00 38.88  81  B 1 
ATOM 644  C CG2 . VAL B 2 81  ? 26.240  -2.439  -4.790  1.00 33.37  81  B 1 
ATOM 645  N N   . LYS B 2 82  ? 30.873  -3.227  -4.418  1.00 33.82  82  B 1 
ATOM 646  C CA  . LYS B 2 82  ? 32.274  -2.844  -4.351  1.00 35.07  82  B 1 
ATOM 647  C C   . LYS B 2 82  ? 32.863  -2.389  -5.669  1.00 35.50  82  B 1 
ATOM 648  O O   . LYS B 2 82  ? 32.604  -2.955  -6.703  1.00 42.54  82  B 1 
ATOM 649  C CB  . LYS B 2 82  ? 33.097  -3.973  -3.775  1.00 35.85  82  B 1 
ATOM 650  C CG  . LYS B 2 82  ? 32.780  -4.222  -2.311  1.00 37.98  82  B 1 
ATOM 651  C CD  . LYS B 2 82  ? 33.617  -5.312  -1.702  1.00 38.74  82  B 1 
ATOM 652  C CE  . LYS B 2 82  ? 33.061  -5.720  -0.357  1.00 40.28  82  B 1 
ATOM 653  N NZ  . LYS B 2 82  ? 33.995  -6.660  0.321   1.00 41.26  82  B 1 
ATOM 654  N N   . THR B 2 83  ? 33.700  -1.376  -5.605  1.00 36.90  83  B 1 
ATOM 655  C CA  . THR B 2 83  ? 34.465  -0.902  -6.747  1.00 39.76  83  B 1 
ATOM 656  C C   . THR B 2 83  ? 35.736  -1.683  -6.771  1.00 40.52  83  B 1 
ATOM 657  O O   . THR B 2 83  ? 35.981  -2.478  -5.842  1.00 42.41  83  B 1 
ATOM 658  C CB  . THR B 2 83  ? 34.800  0.612   -6.654  1.00 40.93  83  B 1 
ATOM 659  O OG1 . THR B 2 83  ? 35.729  0.849   -5.591  1.00 42.79  83  B 1 
ATOM 660  C CG2 . THR B 2 83  ? 33.583  1.404   -6.383  1.00 39.78  83  B 1 
ATOM 661  N N   . LEU B 2 84  ? 36.537  -1.462  -7.809  1.00 42.99  84  B 1 
ATOM 662  C CA  . LEU B 2 84  ? 37.752  -2.247  -8.032  1.00 48.72  84  B 1 
ATOM 663  C C   . LEU B 2 84  ? 38.889  -1.844  -7.099  1.00 47.94  84  B 1 
ATOM 664  O O   . LEU B 2 84  ? 39.839  -2.586  -6.904  1.00 46.44  84  B 1 
ATOM 665  C CB  . LEU B 2 84  ? 38.214  -2.131  -9.500  1.00 54.42  84  B 1 
ATOM 666  C CG  . LEU B 2 84  ? 37.666  -3.040  -10.620 1.00 57.85  84  B 1 
ATOM 667  C CD1 . LEU B 2 84  ? 36.909  -4.265  -10.084 1.00 60.64  84  B 1 
ATOM 668  C CD2 . LEU B 2 84  ? 36.810  -2.228  -11.579 1.00 59.99  84  B 1 
ATOM 669  N N   . THR B 2 85  ? 38.781  -0.643  -6.555  1.00 50.57  85  B 1 
ATOM 670  C CA  . THR B 2 85  ? 39.746  -0.122  -5.592  1.00 54.05  85  B 1 
ATOM 671  C C   . THR B 2 85  ? 39.515  -0.802  -4.221  1.00 57.56  85  B 1 
ATOM 672  O O   . THR B 2 85  ? 40.428  -0.922  -3.419  1.00 61.87  85  B 1 
ATOM 673  C CB  . THR B 2 85  ? 39.576  1.395   -5.434  1.00 53.12  85  B 1 
ATOM 674  O OG1 . THR B 2 85  ? 38.237  1.665   -5.037  1.00 51.29  85  B 1 
ATOM 675  C CG2 . THR B 2 85  ? 39.816  2.142   -6.761  1.00 55.41  85  B 1 
ATOM 676  N N   . GLY B 2 86  ? 38.299  -1.266  -3.965  1.00 56.38  86  B 1 
ATOM 677  C CA  . GLY B 2 86  ? 37.964  -1.874  -2.698  1.00 55.77  86  B 1 
ATOM 678  C C   . GLY B 2 86  ? 36.904  -1.080  -1.949  1.00 55.16  86  B 1 
ATOM 679  O O   . GLY B 2 86  ? 36.236  -1.613  -1.067  1.00 57.70  86  B 1 
ATOM 680  N N   . LYS B 2 87  ? 36.736  0.185   -2.305  1.00 53.65  87  B 1 
ATOM 681  C CA  . LYS B 2 87  ? 35.719  1.027   -1.699  1.00 53.86  87  B 1 
ATOM 682  C C   . LYS B 2 87  ? 34.336  0.379   -1.674  1.00 49.73  87  B 1 
ATOM 683  O O   . LYS B 2 87  ? 33.834  -0.009  -2.711  1.00 55.04  87  B 1 
ATOM 684  C CB  . LYS B 2 87  ? 35.601  2.326   -2.472  1.00 58.38  87  B 1 
ATOM 685  C CG  . LYS B 2 87  ? 36.823  3.232   -2.375  1.00 66.62  87  B 1 
ATOM 686  C CD  . LYS B 2 87  ? 36.611  4.492   -3.212  1.00 74.15  87  B 1 
ATOM 687  C CE  . LYS B 2 87  ? 37.854  5.365   -3.274  1.00 81.74  87  B 1 
ATOM 688  N NZ  . LYS B 2 87  ? 37.640  6.578   -4.130  1.00 85.28  87  B 1 
ATOM 689  N N   . THR B 2 88  ? 33.708  0.295   -0.511  1.00 41.35  88  B 1 
ATOM 690  C CA  . THR B 2 88  ? 32.463  -0.395  -0.414  1.00 39.72  88  B 1 
ATOM 691  C C   . THR B 2 88  ? 31.303  0.579   -0.211  1.00 39.72  88  B 1 
ATOM 692  O O   . THR B 2 88  ? 31.450  1.564   0.481   1.00 42.80  88  B 1 
ATOM 693  C CB  . THR B 2 88  ? 32.503  -1.456  0.725   1.00 40.48  88  B 1 
ATOM 694  O OG1 . THR B 2 88  ? 33.542  -2.396  0.453   1.00 41.14  88  B 1 
ATOM 695  C CG2 . THR B 2 88  ? 31.166  -2.205  0.852   1.00 38.75  88  B 1 
ATOM 696  N N   . ILE B 2 89  ? 30.158  0.265   -0.817  1.00 38.32  89  B 1 
ATOM 697  C CA  . ILE B 2 89  ? 28.925  0.965   -0.643  1.00 38.32  89  B 1 
ATOM 698  C C   . ILE B 2 89  ? 27.793  -0.035  -0.322  1.00 35.08  89  B 1 
ATOM 699  O O   . ILE B 2 89  ? 27.689  -1.065  -0.962  1.00 34.23  89  B 1 
ATOM 700  C CB  . ILE B 2 89  ? 28.595  1.884   -1.859  1.00 43.69  89  B 1 
ATOM 701  C CG1 . ILE B 2 89  ? 27.207  1.611   -2.425  1.00 43.60  89  B 1 
ATOM 702  C CG2 . ILE B 2 89  ? 29.621  1.869   -2.978  1.00 47.81  89  B 1 
ATOM 703  C CD1 . ILE B 2 89  ? 26.221  2.555   -1.829  1.00 46.32  89  B 1 
ATOM 704  N N   . THR B 2 90  ? 26.956  0.262   0.666   1.00 30.55  90  B 1 
ATOM 705  C CA  . THR B 2 90  ? 25.851  -0.587  1.033   1.00 29.20  90  B 1 
ATOM 706  C C   . THR B 2 90  ? 24.558  -0.057  0.504   1.00 28.23  90  B 1 
ATOM 707  O O   . THR B 2 90  ? 24.377  1.100   0.431   1.00 27.44  90  B 1 
ATOM 708  C CB  . THR B 2 90  ? 25.648  -0.668  2.542   1.00 29.84  90  B 1 
ATOM 709  O OG1 . THR B 2 90  ? 25.376  0.641   3.045   1.00 29.70  90  B 1 
ATOM 710  C CG2 . THR B 2 90  ? 26.899  -1.205  3.216   1.00 31.55  90  B 1 
ATOM 711  N N   . LEU B 2 91  ? 23.593  -0.927  0.251   1.00 30.17  91  B 1 
ATOM 712  C CA  . LEU B 2 91  ? 22.346  -0.529  -0.396  1.00 29.71  91  B 1 
ATOM 713  C C   . LEU B 2 91  ? 21.203  -1.290  0.203   1.00 27.30  91  B 1 
ATOM 714  O O   . LEU B 2 91  ? 21.268  -2.470  0.372   1.00 26.12  91  B 1 
ATOM 715  C CB  . LEU B 2 91  ? 22.438  -0.862  -1.895  1.00 34.42  91  B 1 
ATOM 716  C CG  . LEU B 2 91  ? 22.288  0.209   -2.958  1.00 35.95  91  B 1 
ATOM 717  C CD1 . LEU B 2 91  ? 23.056  1.473   -2.629  1.00 36.79  91  B 1 
ATOM 718  C CD2 . LEU B 2 91  ? 22.822  -0.384  -4.260  1.00 36.56  91  B 1 
ATOM 719  N N   . GLU B 2 92  ? 20.133  -0.581  0.489   1.00 28.19  92  B 1 
ATOM 720  C CA  . GLU B 2 92  ? 18.904  -1.143  0.990   1.00 27.78  92  B 1 
ATOM 721  C C   . GLU B 2 92  ? 18.021  -1.446  -0.195  1.00 28.58  92  B 1 
ATOM 722  O O   . GLU B 2 92  ? 17.578  -0.531  -0.905  1.00 26.14  92  B 1 
ATOM 723  C CB  . GLU B 2 92  ? 18.188  -0.109  1.885   1.00 29.00  92  B 1 
ATOM 724  C CG  . GLU B 2 92  ? 19.068  0.473   2.981   1.00 32.33  92  B 1 
ATOM 725  C CD  . GLU B 2 92  ? 18.308  1.269   4.010   1.00 34.86  92  B 1 
ATOM 726  O OE1 . GLU B 2 92  ? 18.906  2.192   4.550   1.00 40.89  92  B 1 
ATOM 727  O OE2 . GLU B 2 92  ? 17.109  0.997   4.280   1.00 39.89  92  B 1 
ATOM 728  N N   . VAL B 2 93  ? 17.700  -2.711  -0.391  1.00 29.67  93  B 1 
ATOM 729  C CA  . VAL B 2 93  ? 16.939  -3.109  -1.590  1.00 32.80  93  B 1 
ATOM 730  C C   . VAL B 2 93  ? 15.917  -4.165  -1.274  1.00 35.06  93  B 1 
ATOM 731  O O   . VAL B 2 93  ? 15.864  -4.627  -0.147  1.00 38.97  93  B 1 
ATOM 732  C CB  . VAL B 2 93  ? 17.876  -3.694  -2.673  1.00 32.61  93  B 1 
ATOM 733  C CG1 . VAL B 2 93  ? 18.867  -2.648  -3.212  1.00 34.20  93  B 1 
ATOM 734  C CG2 . VAL B 2 93  ? 18.586  -4.909  -2.142  1.00 32.08  93  B 1 
ATOM 735  N N   . GLU B 2 94  ? 15.130  -4.548  -2.279  1.00 39.00  94  B 1 
ATOM 736  C CA  . GLU B 2 94  ? 14.274  -5.739  -2.252  1.00 41.62  94  B 1 
ATOM 737  C C   . GLU B 2 94  ? 14.522  -6.618  -3.463  1.00 38.86  94  B 1 
ATOM 738  O O   . GLU B 2 94  ? 14.942  -6.130  -4.495  1.00 37.50  94  B 1 
ATOM 739  C CB  . GLU B 2 94  ? 12.858  -5.298  -2.283  1.00 51.28  94  B 1 
ATOM 740  C CG  . GLU B 2 94  ? 12.615  -4.196  -1.280  1.00 61.24  94  B 1 
ATOM 741  C CD  . GLU B 2 94  ? 11.164  -3.840  -1.228  1.00 67.41  94  B 1 
ATOM 742  O OE1 . GLU B 2 94  ? 10.859  -2.647  -1.396  1.00 74.96  94  B 1 
ATOM 743  O OE2 . GLU B 2 94  ? 10.346  -4.767  -1.051  1.00 69.15  94  B 1 
ATOM 744  N N   . PRO B 2 95  ? 14.289  -7.924  -3.348  1.00 37.52  95  B 1 
ATOM 745  C CA  . PRO B 2 95  ? 14.467  -8.852  -4.479  1.00 39.96  95  B 1 
ATOM 746  C C   . PRO B 2 95  ? 13.773  -8.422  -5.745  1.00 42.70  95  B 1 
ATOM 747  O O   . PRO B 2 95  ? 14.346  -8.557  -6.805  1.00 44.02  95  B 1 
ATOM 748  C CB  . PRO B 2 95  ? 13.839  -10.141 -3.959  1.00 40.05  95  B 1 
ATOM 749  C CG  . PRO B 2 95  ? 14.054  -10.096 -2.484  1.00 36.20  95  B 1 
ATOM 750  C CD  . PRO B 2 95  ? 13.968  -8.640  -2.116  1.00 35.63  95  B 1 
ATOM 751  N N   . SER B 2 96  ? 12.563  -7.871  -5.619  1.00 49.05  96  B 1 
ATOM 752  C CA  . SER B 2 96  ? 11.780  -7.385  -6.779  1.00 52.57  96  B 1 
ATOM 753  C C   . SER B 2 96  ? 12.308  -6.054  -7.402  1.00 54.78  96  B 1 
ATOM 754  O O   . SER B 2 96  ? 11.778  -5.574  -8.419  1.00 62.38  96  B 1 
ATOM 755  C CB  . SER B 2 96  ? 10.276  -7.250  -6.377  1.00 54.99  96  B 1 
ATOM 756  O OG  . SER B 2 96  ? 9.986   -6.105  -5.562  1.00 55.64  96  B 1 
ATOM 757  N N   . ASP B 2 97  ? 13.324  -5.439  -6.800  1.00 51.60  97  B 1 
ATOM 758  C CA  . ASP B 2 97  ? 13.923  -4.230  -7.382  1.00 52.49  97  B 1 
ATOM 759  C C   . ASP B 2 97  ? 14.635  -4.514  -8.696  1.00 51.76  97  B 1 
ATOM 760  O O   . ASP B 2 97  ? 15.389  -5.478  -8.809  1.00 51.14  97  B 1 
ATOM 761  C CB  . ASP B 2 97  ? 14.935  -3.595  -6.421  1.00 52.96  97  B 1 
ATOM 762  C CG  . ASP B 2 97  ? 14.271  -2.740  -5.349  1.00 57.75  97  B 1 
ATOM 763  O OD1 . ASP B 2 97  ? 13.204  -2.123  -5.635  1.00 53.63  97  B 1 
ATOM 764  O OD2 . ASP B 2 97  ? 14.834  -2.680  -4.224  1.00 58.69  97  B 1 
ATOM 765  N N   . THR B 2 98  ? 14.439  -3.645  -9.669  1.00 48.26  98  B 1 
ATOM 766  C CA  . THR B 2 98  ? 15.125  -3.800  -10.927 1.00 48.64  98  B 1 
ATOM 767  C C   . THR B 2 98  ? 16.474  -3.221  -10.798 1.00 47.20  98  B 1 
ATOM 768  O O   . THR B 2 98  ? 16.738  -2.488  -9.870  1.00 46.22  98  B 1 
ATOM 769  C CB  . THR B 2 98  ? 14.481  -3.033  -12.055 1.00 49.63  98  B 1 
ATOM 770  O OG1 . THR B 2 98  ? 14.747  -1.636  -11.878 1.00 49.42  98  B 1 
ATOM 771  C CG2 . THR B 2 98  ? 13.000  -3.308  -12.074 1.00 50.86  98  B 1 
ATOM 772  N N   . ILE B 2 99  ? 17.325  -3.545  -11.755 1.00 50.16  99  B 1 
ATOM 773  C CA  . ILE B 2 99  ? 18.718  -3.122  -11.725 1.00 52.82  99  B 1 
ATOM 774  C C   . ILE B 2 99  ? 18.716  -1.626  -11.956 1.00 54.29  99  B 1 
ATOM 775  O O   . ILE B 2 99  ? 19.620  -0.910  -11.542 1.00 52.32  99  B 1 
ATOM 776  C CB  . ILE B 2 99  ? 19.575  -3.891  -12.772 1.00 52.91  99  B 1 
ATOM 777  C CG1 . ILE B 2 99  ? 20.150  -5.154  -12.145 1.00 56.76  99  B 1 
ATOM 778  C CG2 . ILE B 2 99  ? 20.751  -3.072  -13.270 1.00 52.76  99  B 1 
ATOM 779  C CD1 . ILE B 2 99  ? 19.163  -6.260  -11.883 1.00 58.58  99  B 1 
ATOM 780  N N   . GLU B 2 100 ? 17.676  -1.154  -12.620 1.00 59.64  100 B 1 
ATOM 781  C CA  . GLU B 2 100 ? 17.586  0.253   -12.941 1.00 67.53  100 B 1 
ATOM 782  C C   . GLU B 2 100 ? 17.455  1.094   -11.654 1.00 62.71  100 B 1 
ATOM 783  O O   . GLU B 2 100 ? 18.212  2.047   -11.418 1.00 60.43  100 B 1 
ATOM 784  C CB  . GLU B 2 100 ? 16.394  0.480   -13.862 1.00 73.45  100 B 1 
ATOM 785  C CG  . GLU B 2 100 ? 16.191  1.935   -14.271 1.00 80.92  100 B 1 
ATOM 786  C CD  . GLU B 2 100 ? 15.648  2.076   -15.692 1.00 89.12  100 B 1 
ATOM 787  O OE1 . GLU B 2 100 ? 15.446  3.236   -16.125 1.00 89.38  100 B 1 
ATOM 788  O OE2 . GLU B 2 100 ? 15.452  1.036   -16.386 1.00 86.63  100 B 1 
ATOM 789  N N   . ASN B 2 101 ? 16.494  0.733   -10.820 1.00 55.91  101 B 1 
ATOM 790  C CA  . ASN B 2 101 ? 16.308  1.480   -9.575  1.00 56.06  101 B 1 
ATOM 791  C C   . ASN B 2 101 ? 17.397  1.193   -8.545  1.00 45.32  101 B 1 
ATOM 792  O O   . ASN B 2 101 ? 17.647  1.976   -7.664  1.00 44.78  101 B 1 
ATOM 793  C CB  . ASN B 2 101 ? 14.890  1.340   -9.005  1.00 58.86  101 B 1 
ATOM 794  C CG  . ASN B 2 101 ? 14.477  -0.079  -8.851  1.00 63.27  101 B 1 
ATOM 795  O OD1 . ASN B 2 101 ? 14.925  -0.946  -9.595  1.00 76.61  101 B 1 
ATOM 796  N ND2 . ASN B 2 101 ? 13.631  -0.342  -7.881  1.00 65.88  101 B 1 
ATOM 797  N N   . VAL B 2 102 ? 18.114  0.111   -8.725  1.00 39.91  102 B 1 
ATOM 798  C CA  . VAL B 2 102 ? 19.323  -0.092  -7.966  1.00 36.37  102 B 1 
ATOM 799  C C   . VAL B 2 102 ? 20.387  0.929   -8.297  1.00 35.99  102 B 1 
ATOM 800  O O   . VAL B 2 102 ? 21.096  1.418   -7.426  1.00 35.86  102 B 1 
ATOM 801  C CB  . VAL B 2 102 ? 19.844  -1.516  -8.194  1.00 34.67  102 B 1 
ATOM 802  C CG1 . VAL B 2 102 ? 21.275  -1.674  -7.713  1.00 33.52  102 B 1 
ATOM 803  C CG2 . VAL B 2 102 ? 18.940  -2.501  -7.484  1.00 34.30  102 B 1 
ATOM 804  N N   . LYS B 2 103 ? 20.505  1.227   -9.575  1.00 40.23  103 B 1 
ATOM 805  C CA  . LYS B 2 103 ? 21.450  2.249   -10.060 1.00 44.18  103 B 1 
ATOM 806  C C   . LYS B 2 103 ? 21.033  3.628   -9.602  1.00 43.78  103 B 1 
ATOM 807  O O   . LYS B 2 103 ? 21.879  4.466   -9.299  1.00 43.01  103 B 1 
ATOM 808  C CB  . LYS B 2 103 ? 21.515  2.247   -11.583 1.00 48.12  103 B 1 
ATOM 809  C CG  . LYS B 2 103 ? 22.130  0.993   -12.123 1.00 50.10  103 B 1 
ATOM 810  C CD  . LYS B 2 103 ? 22.344  1.075   -13.601 1.00 53.20  103 B 1 
ATOM 811  C CE  . LYS B 2 103 ? 23.110  -0.148  -14.123 1.00 54.19  103 B 1 
ATOM 812  N NZ  . LYS B 2 103 ? 23.257  -0.085  -15.602 1.00 56.81  103 B 1 
ATOM 813  N N   . ALA B 2 104 ? 19.716  3.824   -9.551  1.00 42.52  104 B 1 
ATOM 814  C CA  . ALA B 2 104 ? 19.101  5.009   -8.989  1.00 43.33  104 B 1 
ATOM 815  C C   . ALA B 2 104 ? 19.453  5.159   -7.523  1.00 44.36  104 B 1 
ATOM 816  O O   . ALA B 2 104 ? 19.822  6.242   -7.077  1.00 45.31  104 B 1 
ATOM 817  C CB  . ALA B 2 104 ? 17.596  4.921   -9.114  1.00 43.66  104 B 1 
ATOM 818  N N   . LYS B 2 105 ? 19.337  4.069   -6.769  1.00 41.31  105 B 1 
ATOM 819  C CA  . LYS B 2 105 ? 19.759  4.110   -5.398  1.00 41.25  105 B 1 
ATOM 820  C C   . LYS B 2 105 ? 21.243  4.451   -5.287  1.00 43.63  105 B 1 
ATOM 821  O O   . LYS B 2 105 ? 21.622  5.244   -4.434  1.00 50.86  105 B 1 
ATOM 822  C CB  . LYS B 2 105 ? 19.461  2.791   -4.696  1.00 40.08  105 B 1 
ATOM 823  C CG  . LYS B 2 105 ? 17.984  2.577   -4.551  1.00 42.25  105 B 1 
ATOM 824  C CD  . LYS B 2 105 ? 17.593  1.320   -3.828  1.00 43.96  105 B 1 
ATOM 825  C CE  . LYS B 2 105 ? 16.064  1.338   -3.728  1.00 49.59  105 B 1 
ATOM 826  N NZ  . LYS B 2 105 ? 15.466  0.220   -2.946  1.00 54.88  105 B 1 
ATOM 827  N N   . ILE B 2 106 ? 22.084  3.894   -6.152  1.00 42.66  106 B 1 
ATOM 828  C CA  . ILE B 2 106 ? 23.524  4.233   -6.096  1.00 41.53  106 B 1 
ATOM 829  C C   . ILE B 2 106 ? 23.752  5.722   -6.321  1.00 45.09  106 B 1 
ATOM 830  O O   . ILE B 2 106 ? 24.681  6.316   -5.763  1.00 47.20  106 B 1 
ATOM 831  C CB  . ILE B 2 106 ? 24.380  3.401   -7.079  1.00 36.70  106 B 1 
ATOM 832  C CG1 . ILE B 2 106 ? 24.240  1.922   -6.732  1.00 35.84  106 B 1 
ATOM 833  C CG2 . ILE B 2 106 ? 25.828  3.749   -6.928  1.00 35.22  106 B 1 
ATOM 834  C CD1 . ILE B 2 106 ? 25.135  0.919   -7.435  1.00 35.14  106 B 1 
ATOM 835  N N   . GLN B 2 107 ? 22.901  6.329   -7.132  1.00 46.36  107 B 1 
ATOM 836  C CA  . GLN B 2 107 ? 23.053  7.733   -7.396  1.00 49.12  107 B 1 
ATOM 837  C C   . GLN B 2 107 ? 22.542  8.565   -6.224  1.00 49.23  107 B 1 
ATOM 838  O O   . GLN B 2 107 ? 23.099  9.610   -5.915  1.00 47.31  107 B 1 
ATOM 839  C CB  . GLN B 2 107 ? 22.304  8.117   -8.667  1.00 50.87  107 B 1 
ATOM 840  C CG  . GLN B 2 107 ? 22.426  9.589   -8.972  1.00 52.87  107 B 1 
ATOM 841  C CD  . GLN B 2 107 ? 21.443  10.022  -10.011 1.00 57.40  107 B 1 
ATOM 842  O OE1 . GLN B 2 107 ? 20.308  9.525   -10.062 1.00 61.72  107 B 1 
ATOM 843  N NE2 . GLN B 2 107 ? 21.875  10.938  -10.876 1.00 60.09  107 B 1 
ATOM 844  N N   . ASP B 2 108 ? 21.466  8.125   -5.592  1.00 50.92  108 B 1 
ATOM 845  C CA  . ASP B 2 108 ? 20.931  8.874   -4.450  1.00 55.37  108 B 1 
ATOM 846  C C   . ASP B 2 108 ? 21.930  8.864   -3.310  1.00 54.51  108 B 1 
ATOM 847  O O   . ASP B 2 108 ? 22.064  9.856   -2.649  1.00 52.67  108 B 1 
ATOM 848  C CB  . ASP B 2 108 ? 19.595  8.314   -3.938  1.00 56.68  108 B 1 
ATOM 849  C CG  . ASP B 2 108 ? 18.415  8.658   -4.839  1.00 60.65  108 B 1 
ATOM 850  O OD1 . ASP B 2 108 ? 18.469  9.666   -5.580  1.00 61.12  108 B 1 
ATOM 851  O OD2 . ASP B 2 108 ? 17.419  7.902   -4.789  1.00 64.74  108 B 1 
ATOM 852  N N   . LYS B 2 109 ? 22.645  7.760   -3.102  1.00 54.52  109 B 1 
ATOM 853  C CA  . LYS B 2 109 ? 23.600  7.653   -1.989  1.00 56.43  109 B 1 
ATOM 854  C C   . LYS B 2 109 ? 24.991  8.192   -2.285  1.00 58.13  109 B 1 
ATOM 855  O O   . LYS B 2 109 ? 25.637  8.713   -1.373  1.00 55.05  109 B 1 
ATOM 856  C CB  . LYS B 2 109 ? 23.755  6.193   -1.534  1.00 58.28  109 B 1 
ATOM 857  C CG  . LYS B 2 109 ? 23.310  5.947   -0.110  1.00 59.92  109 B 1 
ATOM 858  C CD  . LYS B 2 109 ? 23.948  4.697   0.450   1.00 60.62  109 B 1 
ATOM 859  C CE  . LYS B 2 109 ? 23.434  4.394   1.849   1.00 60.54  109 B 1 
ATOM 860  N NZ  . LYS B 2 109 ? 24.131  3.185   2.372   1.00 61.93  109 B 1 
ATOM 861  N N   . GLU B 2 110 ? 25.461  8.023   -3.531  1.00 56.87  110 B 1 
ATOM 862  C CA  . GLU B 2 110 ? 26.844  8.360   -3.898  1.00 59.33  110 B 1 
ATOM 863  C C   . GLU B 2 110 ? 27.034  9.454   -4.976  1.00 58.00  110 B 1 
ATOM 864  O O   . GLU B 2 110 ? 28.176  9.907   -5.201  1.00 54.81  110 B 1 
ATOM 865  C CB  . GLU B 2 110 ? 27.581  7.083   -4.327  1.00 62.61  110 B 1 
ATOM 866  C CG  . GLU B 2 110 ? 27.705  5.998   -3.256  1.00 64.39  110 B 1 
ATOM 867  C CD  . GLU B 2 110 ? 28.509  6.435   -2.042  1.00 70.48  110 B 1 
ATOM 868  O OE1 . GLU B 2 110 ? 28.349  5.795   -0.969  1.00 62.67  110 B 1 
ATOM 869  O OE2 . GLU B 2 110 ? 29.301  7.420   -2.152  1.00 87.07  110 B 1 
ATOM 870  N N   . GLY B 2 111 ? 25.935  9.837   -5.639  1.00 57.01  111 B 1 
ATOM 871  C CA  . GLY B 2 111 ? 25.940  10.859  -6.702  1.00 60.47  111 B 1 
ATOM 872  C C   . GLY B 2 111 ? 26.213  10.382  -8.138  1.00 59.47  111 B 1 
ATOM 873  O O   . GLY B 2 111 ? 26.063  11.148  -9.083  1.00 58.05  111 B 1 
ATOM 874  N N   . ILE B 2 112 ? 26.580  9.117   -8.312  1.00 58.47  112 B 1 
ATOM 875  C CA  . ILE B 2 112 ? 27.073  8.635   -9.592  1.00 58.44  112 B 1 
ATOM 876  C C   . ILE B 2 112 ? 25.936  8.386   -10.568 1.00 57.13  112 B 1 
ATOM 877  O O   . ILE B 2 112 ? 25.038  7.629   -10.262 1.00 56.22  112 B 1 
ATOM 878  C CB  . ILE B 2 112 ? 27.853  7.343   -9.414  1.00 59.23  112 B 1 
ATOM 879  C CG1 . ILE B 2 112 ? 29.024  7.591   -8.443  1.00 59.42  112 B 1 
ATOM 880  C CG2 . ILE B 2 112 ? 28.291  6.823   -10.778 1.00 60.00  112 B 1 
ATOM 881  C CD1 . ILE B 2 112 ? 29.771  6.336   -8.013  1.00 60.17  112 B 1 
ATOM 882  N N   . PRO B 2 113 ? 25.971  9.032   -11.745 1.00 58.59  113 B 1 
ATOM 883  C CA  . PRO B 2 113 ? 24.856  8.925   -12.703 1.00 57.30  113 B 1 
ATOM 884  C C   . PRO B 2 113 ? 24.636  7.503   -13.157 1.00 54.59  113 B 1 
ATOM 885  O O   . PRO B 2 113 ? 25.614  6.808   -13.407 1.00 48.76  113 B 1 
ATOM 886  C CB  . PRO B 2 113 ? 25.313  9.784   -13.877 1.00 69.36  113 B 1 
ATOM 887  C CG  . PRO B 2 113 ? 26.237  10.778  -13.272 1.00 59.13  113 B 1 
ATOM 888  C CD  . PRO B 2 113 ? 26.945  10.067  -12.154 1.00 58.63  113 B 1 
ATOM 889  N N   . PRO B 2 114 ? 23.363  7.075   -13.259 1.00 57.78  114 B 1 
ATOM 890  C CA  . PRO B 2 114 ? 22.977  5.674   -13.508 1.00 62.15  114 B 1 
ATOM 891  C C   . PRO B 2 114 ? 23.495  5.079   -14.814 1.00 62.95  114 B 1 
ATOM 892  O O   . PRO B 2 114 ? 23.792  3.883   -14.886 1.00 63.54  114 B 1 
ATOM 893  C CB  . PRO B 2 114 ? 21.424  5.702   -13.482 1.00 61.74  114 B 1 
ATOM 894  C CG  . PRO B 2 114 ? 21.087  6.883   -12.660 1.00 61.48  114 B 1 
ATOM 895  C CD  . PRO B 2 114 ? 22.178  7.897   -12.955 1.00 61.12  114 B 1 
ATOM 896  N N   . ASP B 2 115 ? 23.624  5.910   -15.831 1.00 64.98  115 B 1 
ATOM 897  C CA  . ASP B 2 115 ? 24.091  5.434   -17.110 1.00 62.28  115 B 1 
ATOM 898  C C   . ASP B 2 115 ? 25.608  5.493   -17.208 1.00 62.07  115 B 1 
ATOM 899  O O   . ASP B 2 115 ? 26.165  5.171   -18.242 1.00 67.14  115 B 1 
ATOM 900  C CB  . ASP B 2 115 ? 23.438  6.217   -18.215 1.00 65.44  115 B 1 
ATOM 901  C CG  . ASP B 2 115 ? 23.786  7.690   -18.162 1.00 71.44  115 B 1 
ATOM 902  O OD1 . ASP B 2 115 ? 24.573  8.088   -17.278 1.00 77.92  115 B 1 
ATOM 903  O OD2 . ASP B 2 115 ? 23.272  8.463   -19.001 1.00 78.61  115 B 1 
ATOM 904  N N   . GLN B 2 116 ? 26.280  5.881   -16.133 1.00 59.27  116 B 1 
ATOM 905  C CA  . GLN B 2 116 ? 27.722  5.762   -16.056 1.00 58.40  116 B 1 
ATOM 906  C C   . GLN B 2 116 ? 28.151  4.505   -15.250 1.00 54.69  116 B 1 
ATOM 907  O O   . GLN B 2 116 ? 29.351  4.207   -15.112 1.00 53.70  116 B 1 
ATOM 908  C CB  . GLN B 2 116 ? 28.285  7.033   -15.447 1.00 62.66  116 B 1 
ATOM 909  C CG  . GLN B 2 116 ? 29.785  7.152   -15.645 1.00 72.51  116 B 1 
ATOM 910  C CD  . GLN B 2 116 ? 30.362  8.496   -15.243 1.00 78.67  116 B 1 
ATOM 911  O OE1 . GLN B 2 116 ? 29.628  9.441   -14.929 1.00 80.46  116 B 1 
ATOM 912  N NE2 . GLN B 2 116 ? 31.706  8.590   -15.277 1.00 83.89  116 B 1 
ATOM 913  N N   . GLN B 2 117 ? 27.164  3.755   -14.754 1.00 49.96  117 B 1 
ATOM 914  C CA  . GLN B 2 117 ? 27.411  2.598   -13.902 1.00 48.17  117 B 1 
ATOM 915  C C   . GLN B 2 117 ? 27.363  1.265   -14.658 1.00 46.37  117 B 1 
ATOM 916  O O   . GLN B 2 117 ? 26.411  0.959   -15.334 1.00 44.24  117 B 1 
ATOM 917  C CB  . GLN B 2 117 ? 26.372  2.524   -12.765 1.00 48.72  117 B 1 
ATOM 918  C CG  . GLN B 2 117 ? 26.321  3.736   -11.822 1.00 50.10  117 B 1 
ATOM 919  C CD  . GLN B 2 117 ? 25.110  3.695   -10.918 1.00 46.90  117 B 1 
ATOM 920  O OE1 . GLN B 2 117 ? 24.659  2.608   -10.525 1.00 45.14  117 B 1 
ATOM 921  N NE2 . GLN B 2 117 ? 24.575  4.855   -10.584 1.00 46.62  117 B 1 
ATOM 922  N N   . ARG B 2 118 ? 28.379  0.446   -14.472 1.00 47.82  118 B 1 
ATOM 923  C CA  . ARG B 2 118 ? 28.323  -0.940  -14.872 1.00 50.47  118 B 1 
ATOM 924  C C   . ARG B 2 118 ? 28.243  -1.879  -13.645 1.00 44.62  118 B 1 
ATOM 925  O O   . ARG B 2 118 ? 29.174  -2.012  -12.859 1.00 41.35  118 B 1 
ATOM 926  C CB  . ARG B 2 118 ? 29.542  -1.262  -15.730 1.00 57.89  118 B 1 
ATOM 927  C CG  . ARG B 2 118 ? 29.298  -1.148  -17.224 1.00 68.96  118 B 1 
ATOM 928  C CD  . ARG B 2 118 ? 30.547  -1.492  -18.067 1.00 81.04  118 B 1 
ATOM 929  N NE  . ARG B 2 118 ? 31.106  -2.833  -17.773 1.00 86.77  118 B 1 
ATOM 930  C CZ  . ARG B 2 118 ? 32.296  -3.305  -18.186 1.00 90.48  118 B 1 
ATOM 931  N NH1 . ARG B 2 118 ? 33.116  -2.567  -18.941 1.00 88.40  118 B 1 
ATOM 932  N NH2 . ARG B 2 118 ? 32.672  -4.542  -17.830 1.00 90.15  118 B 1 
ATOM 933  N N   . LEU B 2 119 ? 27.134  -2.562  -13.511 1.00 42.43  119 B 1 
ATOM 934  C CA  . LEU B 2 119 ? 26.975  -3.525  -12.420 1.00 41.98  119 B 1 
ATOM 935  C C   . LEU B 2 119 ? 27.274  -4.927  -12.897 1.00 39.39  119 B 1 
ATOM 936  O O   . LEU B 2 119 ? 26.828  -5.290  -13.942 1.00 38.62  119 B 1 
ATOM 937  C CB  . LEU B 2 119 ? 25.542  -3.457  -11.864 1.00 43.06  119 B 1 
ATOM 938  C CG  . LEU B 2 119 ? 25.315  -2.769  -10.504 1.00 45.85  119 B 1 
ATOM 939  C CD1 . LEU B 2 119 ? 26.342  -1.700  -10.130 1.00 48.60  119 B 1 
ATOM 940  C CD2 . LEU B 2 119 ? 23.906  -2.167  -10.434 1.00 45.36  119 B 1 
ATOM 941  N N   . ILE B 2 120 ? 27.991  -5.707  -12.099 1.00 37.84  120 B 1 
ATOM 942  C CA  . ILE B 2 120 ? 28.291  -7.084  -12.416 1.00 40.45  120 B 1 
ATOM 943  C C   . ILE B 2 120 ? 27.899  -7.909  -11.206 1.00 39.67  120 B 1 
ATOM 944  O O   . ILE B 2 120 ? 28.148  -7.497  -10.117 1.00 40.72  120 B 1 
ATOM 945  C CB  . ILE B 2 120 ? 29.811  -7.297  -12.743 1.00 38.59  120 B 1 
ATOM 946  C CG1 . ILE B 2 120 ? 30.170  -6.631  -14.073 1.00 40.20  120 B 1 
ATOM 947  C CG2 . ILE B 2 120 ? 30.154  -8.749  -12.856 1.00 36.76  120 B 1 
ATOM 948  C CD1 . ILE B 2 120 ? 30.728  -5.244  -13.922 1.00 43.42  120 B 1 
ATOM 949  N N   . PHE B 2 121 ? 27.301  -9.074  -11.419 1.00 39.94  121 B 1 
ATOM 950  C CA  . PHE B 2 121 ? 27.149  -10.074 -10.393 1.00 36.05  121 B 1 
ATOM 951  C C   . PHE B 2 121 ? 27.449  -11.449 -10.974 1.00 38.00  121 B 1 
ATOM 952  O O   . PHE B 2 121 ? 26.956  -11.775 -12.044 1.00 39.17  121 B 1 
ATOM 953  C CB  . PHE B 2 121 ? 25.737  -10.095 -9.869  1.00 35.61  121 B 1 
ATOM 954  C CG  . PHE B 2 121 ? 25.539  -11.110 -8.780  1.00 38.02  121 B 1 
ATOM 955  C CD1 . PHE B 2 121 ? 26.190  -10.953 -7.536  1.00 38.42  121 B 1 
ATOM 956  C CD2 . PHE B 2 121 ? 24.741  -12.217 -8.980  1.00 37.67  121 B 1 
ATOM 957  C CE1 . PHE B 2 121 ? 26.023  -11.873 -6.524  1.00 38.97  121 B 1 
ATOM 958  C CE2 . PHE B 2 121 ? 24.575  -13.138 -7.983  1.00 40.57  121 B 1 
ATOM 959  C CZ  . PHE B 2 121 ? 25.216  -12.975 -6.746  1.00 41.68  121 B 1 
ATOM 960  N N   . ALA B 2 122 ? 28.248  -12.256 -10.265 1.00 38.94  122 B 1 
ATOM 961  C CA  . ALA B 2 122 ? 28.641  -13.613 -10.723 1.00 41.21  122 B 1 
ATOM 962  C C   . ALA B 2 122 ? 29.230  -13.634 -12.133 1.00 41.49  122 B 1 
ATOM 963  O O   . ALA B 2 122 ? 29.136  -14.645 -12.823 1.00 42.16  122 B 1 
ATOM 964  C CB  . ALA B 2 122 ? 27.452  -14.564 -10.655 1.00 43.54  122 B 1 
ATOM 965  N N   . GLY B 2 123 ? 29.832  -12.507 -12.527 1.00 40.23  123 B 1 
ATOM 966  C CA  . GLY B 2 123 ? 30.499  -12.329 -13.789 1.00 39.54  123 B 1 
ATOM 967  C C   . GLY B 2 123 ? 29.621  -11.862 -14.923 1.00 40.29  123 B 1 
ATOM 968  O O   . GLY B 2 123 ? 30.092  -11.740 -16.036 1.00 43.24  123 B 1 
ATOM 969  N N   . LYS B 2 124 ? 28.364  -11.571 -14.634 1.00 42.16  124 B 1 
ATOM 970  C CA  . LYS B 2 124 ? 27.368  -11.152 -15.626 1.00 44.80  124 B 1 
ATOM 971  C C   . LYS B 2 124 ? 27.035  -9.684  -15.463 1.00 47.05  124 B 1 
ATOM 972  O O   . LYS B 2 124 ? 26.810  -9.221  -14.331 1.00 43.89  124 B 1 
ATOM 973  C CB  . LYS B 2 124 ? 26.109  -11.956 -15.448 1.00 48.83  124 B 1 
ATOM 974  C CG  . LYS B 2 124 ? 26.443  -13.429 -15.160 1.00 60.18  124 B 1 
ATOM 975  C CD  . LYS B 2 124 ? 25.281  -14.234 -14.595 1.00 66.05  124 B 1 
ATOM 976  C CE  . LYS B 2 124 ? 24.100  -14.168 -15.557 1.00 71.91  124 B 1 
ATOM 977  N NZ  . LYS B 2 124 ? 23.023  -15.125 -15.209 1.00 73.05  124 B 1 
ATOM 978  N N   . GLN B 2 125 ? 27.019  -8.956  -16.582 1.00 48.64  125 B 1 
ATOM 979  C CA  . GLN B 2 125 ? 26.718  -7.542  -16.602 1.00 52.50  125 B 1 
ATOM 980  C C   . GLN B 2 125 ? 25.244  -7.500  -16.404 1.00 51.38  125 B 1 
ATOM 981  O O   . GLN B 2 125 ? 24.541  -8.369  -16.868 1.00 58.09  125 B 1 
ATOM 982  C CB  . GLN B 2 125 ? 27.057  -6.902  -17.932 1.00 62.38  125 B 1 
ATOM 983  C CG  . GLN B 2 125 ? 28.424  -7.288  -18.510 1.00 72.83  125 B 1 
ATOM 984  C CD  . GLN B 2 125 ? 29.451  -6.176  -18.473 1.00 81.01  125 B 1 
ATOM 985  O OE1 . GLN B 2 125 ? 30.635  -6.419  -18.131 1.00 81.80  125 B 1 
ATOM 986  N NE2 . GLN B 2 125 ? 29.025  -4.950  -18.865 1.00 84.77  125 B 1 
ATOM 987  N N   . LEU B 2 126 ? 24.761  -6.506  -15.691 1.00 50.24  126 B 1 
ATOM 988  C CA  . LEU B 2 126 ? 23.406  -6.567  -15.187 1.00 48.16  126 B 1 
ATOM 989  C C   . LEU B 2 126 ? 22.565  -5.619  -16.010 1.00 49.47  126 B 1 
ATOM 990  O O   . LEU B 2 126 ? 22.903  -4.446  -16.155 1.00 46.10  126 B 1 
ATOM 991  C CB  . LEU B 2 126 ? 23.370  -6.248  -13.695 1.00 45.25  126 B 1 
ATOM 992  C CG  . LEU B 2 126 ? 24.067  -7.224  -12.692 1.00 48.25  126 B 1 
ATOM 993  C CD1 . LEU B 2 126 ? 23.774  -6.845  -11.232 1.00 44.66  126 B 1 
ATOM 994  C CD2 . LEU B 2 126 ? 23.717  -8.708  -12.922 1.00 49.03  126 B 1 
ATOM 995  N N   . GLU B 2 127 ? 21.473  -6.147  -16.545 1.00 53.38  127 B 1 
ATOM 996  C CA  . GLU B 2 127 ? 20.600  -5.414  -17.441 1.00 57.87  127 B 1 
ATOM 997  C C   . GLU B 2 127 ? 19.503  -4.704  -16.689 1.00 59.34  127 B 1 
ATOM 998  O O   . GLU B 2 127 ? 18.833  -5.324  -15.838 1.00 59.54  127 B 1 
ATOM 999  C CB  . GLU B 2 127 ? 19.965  -6.383  -18.403 1.00 63.76  127 B 1 
ATOM 1000 C CG  . GLU B 2 127 ? 20.996  -7.026  -19.283 1.00 74.08  127 B 1 
ATOM 1001 C CD  . GLU B 2 127 ? 20.393  -7.979  -20.302 1.00 91.42  127 B 1 
ATOM 1002 O OE1 . GLU B 2 127 ? 19.529  -8.811  -19.917 1.00 99.75  127 B 1 
ATOM 1003 O OE2 . GLU B 2 127 ? 20.799  -7.909  -21.493 1.00 101.28 127 B 1 
ATOM 1004 N N   . ASP B 2 128 ? 19.288  -3.429  -17.047 1.00 58.85  128 B 1 
ATOM 1005 C CA  . ASP B 2 128 ? 18.373  -2.517  -16.315 1.00 58.08  128 B 1 
ATOM 1006 C C   . ASP B 2 128 ? 16.928  -3.022  -16.103 1.00 57.50  128 B 1 
ATOM 1007 O O   . ASP B 2 128 ? 16.277  -2.717  -15.099 1.00 59.65  128 B 1 
ATOM 1008 C CB  . ASP B 2 128 ? 18.317  -1.151  -17.022 1.00 56.53  128 B 1 
ATOM 1009 C CG  . ASP B 2 128 ? 19.626  -0.389  -16.950 1.00 54.58  128 B 1 
ATOM 1010 O OD1 . ASP B 2 128 ? 20.445  -0.678  -16.059 1.00 50.72  128 B 1 
ATOM 1011 O OD2 . ASP B 2 128 ? 19.855  0.501   -17.796 1.00 58.04  128 B 1 
ATOM 1012 N N   . GLY B 2 129 ? 16.424  -3.754  -17.080 1.00 57.83  129 B 1 
ATOM 1013 C CA  . GLY B 2 129 ? 15.051  -4.164  -17.073 1.00 54.75  129 B 1 
ATOM 1014 C C   . GLY B 2 129 ? 14.817  -5.274  -16.100 1.00 55.48  129 B 1 
ATOM 1015 O O   . GLY B 2 129 ? 13.694  -5.429  -15.657 1.00 55.20  129 B 1 
ATOM 1016 N N   . ARG B 2 130 ? 15.857  -6.047  -15.771 1.00 56.52  130 B 1 
ATOM 1017 C CA  . ARG B 2 130 ? 15.702  -7.230  -14.917 1.00 58.64  130 B 1 
ATOM 1018 C C   . ARG B 2 130 ? 15.758  -6.927  -13.419 1.00 53.81  130 B 1 
ATOM 1019 O O   . ARG B 2 130 ? 16.239  -5.882  -13.011 1.00 53.26  130 B 1 
ATOM 1020 C CB  . ARG B 2 130 ? 16.757  -8.271  -15.262 1.00 63.62  130 B 1 
ATOM 1021 C CG  . ARG B 2 130 ? 16.155  -9.556  -15.798 1.00 74.69  130 B 1 
ATOM 1022 C CD  . ARG B 2 130 ? 15.679  -9.438  -17.231 1.00 83.16  130 B 1 
ATOM 1023 N NE  . ARG B 2 130 ? 16.764  -9.710  -18.181 1.00 93.66  130 B 1 
ATOM 1024 C CZ  . ARG B 2 130 ? 17.102  -10.918 -18.652 1.00 98.27  130 B 1 
ATOM 1025 N NH1 . ARG B 2 130 ? 16.454  -12.014 -18.267 1.00 103.29 130 B 1 
ATOM 1026 N NH2 . ARG B 2 130 ? 18.102  -11.032 -19.522 1.00 96.04  130 B 1 
ATOM 1027 N N   . THR B 2 131 ? 15.288  -7.853  -12.587 1.00 50.25  131 B 1 
ATOM 1028 C CA  . THR B 2 131 ? 15.340  -7.646  -11.137 1.00 45.70  131 B 1 
ATOM 1029 C C   . THR B 2 131 ? 16.477  -8.360  -10.465 1.00 40.70  131 B 1 
ATOM 1030 O O   . THR B 2 131 ? 17.047  -9.231  -11.034 1.00 43.25  131 B 1 
ATOM 1031 C CB  . THR B 2 131 ? 14.076  -8.135  -10.437 1.00 46.20  131 B 1 
ATOM 1032 O OG1 . THR B 2 131 ? 14.030  -9.559  -10.526 1.00 45.78  131 B 1 
ATOM 1033 C CG2 . THR B 2 131 ? 12.837  -7.476  -11.025 1.00 47.08  131 B 1 
ATOM 1034 N N   . LEU B 2 132 ? 16.789  -7.988  -9.234  1.00 37.82  132 B 1 
ATOM 1035 C CA  . LEU B 2 132 ? 17.815  -8.701  -8.440  1.00 37.52  132 B 1 
ATOM 1036 C C   . LEU B 2 132 ? 17.476  -10.199 -8.259  1.00 37.90  132 B 1 
ATOM 1037 O O   . LEU B 2 132 ? 18.338  -11.071 -8.330  1.00 34.56  132 B 1 
ATOM 1038 C CB  . LEU B 2 132 ? 17.960  -8.066  -7.062  1.00 34.81  132 B 1 
ATOM 1039 C CG  . LEU B 2 132 ? 18.469  -6.642  -7.019  1.00 35.88  132 B 1 
ATOM 1040 C CD1 . LEU B 2 132 ? 18.282  -6.093  -5.606  1.00 36.74  132 B 1 
ATOM 1041 C CD2 . LEU B 2 132 ? 19.924  -6.575  -7.435  1.00 35.09  132 B 1 
ATOM 1042 N N   . SER B 2 133 ? 16.202  -10.463 -8.028  1.00 39.33  133 B 1 
ATOM 1043 C CA  . SER B 2 133 ? 15.699  -11.804 -7.900  1.00 43.71  133 B 1 
ATOM 1044 C C   . SER B 2 133 ? 16.021  -12.643 -9.143  1.00 46.75  133 B 1 
ATOM 1045 O O   . SER B 2 133 ? 16.389  -13.817 -9.006  1.00 45.68  133 B 1 
ATOM 1046 C CB  . SER B 2 133 ? 14.184  -11.748 -7.683  1.00 45.50  133 B 1 
ATOM 1047 O OG  . SER B 2 133 ? 13.677  -13.031 -7.420  1.00 47.93  133 B 1 
ATOM 1048 N N   . ASP B 2 134 ? 15.896  -12.038 -10.334 1.00 46.05  134 B 1 
ATOM 1049 C CA  . ASP B 2 134 ? 16.189  -12.742 -11.579 1.00 47.41  134 B 1 
ATOM 1050 C C   . ASP B 2 134 ? 17.596  -13.160 -11.665 1.00 47.49  134 B 1 
ATOM 1051 O O   . ASP B 2 134 ? 17.877  -14.160 -12.305 1.00 55.58  134 B 1 
ATOM 1052 C CB  . ASP B 2 134 ? 15.879  -11.910 -12.801 1.00 49.08  134 B 1 
ATOM 1053 C CG  . ASP B 2 134 ? 14.403  -11.716 -12.974 1.00 51.90  134 B 1 
ATOM 1054 O OD1 . ASP B 2 134 ? 13.673  -12.632 -12.540 1.00 50.63  134 B 1 
ATOM 1055 O OD2 . ASP B 2 134 ? 13.973  -10.650 -13.473 1.00 53.60  134 B 1 
ATOM 1056 N N   . TYR B 2 135 ? 18.499  -12.427 -11.024 1.00 45.74  135 B 1 
ATOM 1057 C CA  . TYR B 2 135 ? 19.889  -12.844 -10.996 1.00 44.45  135 B 1 
ATOM 1058 C C   . TYR B 2 135 ? 20.241  -13.634 -9.775  1.00 43.87  135 B 1 
ATOM 1059 O O   . TYR B 2 135 ? 21.436  -13.854 -9.534  1.00 47.11  135 B 1 
ATOM 1060 C CB  . TYR B 2 135 ? 20.811  -11.651 -11.114 1.00 44.81  135 B 1 
ATOM 1061 C CG  . TYR B 2 135 ? 20.767  -10.967 -12.453 1.00 46.16  135 B 1 
ATOM 1062 C CD1 . TYR B 2 135 ? 21.345  -11.566 -13.566 1.00 47.80  135 B 1 
ATOM 1063 C CD2 . TYR B 2 135 ? 20.179  -9.730  -12.605 1.00 44.70  135 B 1 
ATOM 1064 C CE1 . TYR B 2 135 ? 21.325  -10.946 -14.803 1.00 50.07  135 B 1 
ATOM 1065 C CE2 . TYR B 2 135 ? 20.165  -9.096  -13.835 1.00 48.34  135 B 1 
ATOM 1066 C CZ  . TYR B 2 135 ? 20.732  -9.711  -14.946 1.00 50.12  135 B 1 
ATOM 1067 O OH  . TYR B 2 135 ? 20.698  -9.107  -16.197 1.00 49.74  135 B 1 
ATOM 1068 N N   . ASN B 2 136 ? 19.213  -14.074 -9.024  1.00 45.46  136 B 1 
ATOM 1069 C CA  . ASN B 2 136 ? 19.352  -14.813 -7.744  1.00 44.33  136 B 1 
ATOM 1070 C C   . ASN B 2 136 ? 20.317  -14.130 -6.747  1.00 43.69  136 B 1 
ATOM 1071 O O   . ASN B 2 136 ? 21.221  -14.733 -6.154  1.00 37.69  136 B 1 
ATOM 1072 C CB  . ASN B 2 136 ? 19.782  -16.236 -8.012  1.00 46.50  136 B 1 
ATOM 1073 C CG  . ASN B 2 136 ? 19.677  -17.114 -6.799  1.00 46.54  136 B 1 
ATOM 1074 O OD1 . ASN B 2 136 ? 18.812  -16.923 -5.957  1.00 51.23  136 B 1 
ATOM 1075 N ND2 . ASN B 2 136 ? 20.565  -18.086 -6.704  1.00 45.94  136 B 1 
ATOM 1076 N N   . ILE B 2 137 ? 20.081  -12.828 -6.598  1.00 45.93  137 B 1 
ATOM 1077 C CA  . ILE B 2 137 ? 20.858  -11.946 -5.719  1.00 43.99  137 B 1 
ATOM 1078 C C   . ILE B 2 137 ? 20.161  -11.851 -4.336  1.00 43.26  137 B 1 
ATOM 1079 O O   . ILE B 2 137 ? 19.148  -11.204 -4.172  1.00 37.81  137 B 1 
ATOM 1080 C CB  . ILE B 2 137 ? 21.031  -10.556 -6.389  1.00 41.69  137 B 1 
ATOM 1081 C CG1 . ILE B 2 137 ? 21.956  -10.666 -7.630  1.00 41.14  137 B 1 
ATOM 1082 C CG2 . ILE B 2 137 ? 21.599  -9.551  -5.396  1.00 40.67  137 B 1 
ATOM 1083 C CD1 . ILE B 2 137 ? 22.013  -9.416  -8.506  1.00 39.40  137 B 1 
ATOM 1084 N N   . GLN B 2 138 ? 20.745  -12.491 -3.337  1.00 47.30  138 B 1 
ATOM 1085 C CA  . GLN B 2 138 ? 20.155  -12.551 -2.004  1.00 45.23  138 B 1 
ATOM 1086 C C   . GLN B 2 138 ? 20.749  -11.533 -0.968  1.00 41.19  138 B 1 
ATOM 1087 O O   . GLN B 2 138 ? 21.521  -10.639 -1.288  1.00 37.12  138 B 1 
ATOM 1088 C CB  . GLN B 2 138 ? 20.290  -13.990 -1.516  1.00 47.16  138 B 1 
ATOM 1089 C CG  . GLN B 2 138 ? 19.562  -14.965 -2.417  1.00 49.09  138 B 1 
ATOM 1090 C CD  . GLN B 2 138 ? 19.633  -16.383 -1.891  1.00 53.27  138 B 1 
ATOM 1091 O OE1 . GLN B 2 138 ? 19.516  -16.633 -0.682  1.00 56.85  138 B 1 
ATOM 1092 N NE2 . GLN B 2 138 ? 19.819  -17.329 -2.797  1.00 54.96  138 B 1 
ATOM 1093 N N   . LYS B 2 139 ? 20.329  -11.680 0.275   1.00 40.82  139 B 1 
ATOM 1094 C CA  . LYS B 2 139 ? 20.736  -10.823 1.360   1.00 38.55  139 B 1 
ATOM 1095 C C   . LYS B 2 139 ? 22.218  -10.856 1.512   1.00 36.05  139 B 1 
ATOM 1096 O O   . LYS B 2 139 ? 22.822  -11.914 1.608   1.00 37.64  139 B 1 
ATOM 1097 C CB  . LYS B 2 139 ? 20.097  -11.310 2.664   1.00 42.04  139 B 1 
ATOM 1098 C CG  . LYS B 2 139 ? 20.382  -12.770 3.009   1.00 45.12  139 B 1 
ATOM 1099 C CD  . LYS B 2 139 ? 19.256  -13.317 3.884   1.00 52.93  139 B 1 
ATOM 1100 C CE  . LYS B 2 139 ? 19.442  -14.786 4.288   1.00 57.86  139 B 1 
ATOM 1101 N NZ  . LYS B 2 139 ? 19.525  -15.688 3.104   1.00 59.17  139 B 1 
ATOM 1102 N N   . GLU B 2 140 ? 22.798  -9.676  1.561   1.00 34.43  140 B 1 
ATOM 1103 C CA  . GLU B 2 140 ? 24.238  -9.514  1.849   1.00 34.80  140 B 1 
ATOM 1104 C C   . GLU B 2 140 ? 25.179  -10.028 0.733   1.00 34.00  140 B 1 
ATOM 1105 O O   . GLU B 2 140 ? 26.375  -10.176 0.911   1.00 33.49  140 B 1 
ATOM 1106 C CB  . GLU B 2 140 ? 24.577  -10.066 3.246   1.00 34.44  140 B 1 
ATOM 1107 C CG  . GLU B 2 140 ? 24.029  -9.150  4.339   1.00 33.58  140 B 1 
ATOM 1108 C CD  . GLU B 2 140 ? 23.392  -9.903  5.492   1.00 34.53  140 B 1 
ATOM 1109 O OE1 . GLU B 2 140 ? 24.128  -10.612 6.211   1.00 37.51  140 B 1 
ATOM 1110 O OE2 . GLU B 2 140 ? 22.154  -9.801  5.668   1.00 31.04  140 B 1 
ATOM 1111 N N   . SER B 2 141 ? 24.629  -10.207 -0.454  1.00 32.93  141 B 1 
ATOM 1112 C CA  . SER B 2 141 ? 25.433  -10.592 -1.565  1.00 33.68  141 B 1 
ATOM 1113 C C   . SER B 2 141 ? 26.126  -9.327  -2.037  1.00 31.81  141 B 1 
ATOM 1114 O O   . SER B 2 141 ? 25.654  -8.288  -1.721  1.00 29.25  141 B 1 
ATOM 1115 C CB  . SER B 2 141 ? 24.581  -11.276 -2.640  1.00 34.80  141 B 1 
ATOM 1116 O OG  . SER B 2 141 ? 23.482  -10.497 -2.997  1.00 38.90  141 B 1 
ATOM 1117 N N   . THR B 2 142 ? 27.245  -9.469  -2.764  1.00 33.01  142 B 1 
ATOM 1118 C CA  . THR B 2 142 ? 28.117  -8.406  -3.221  1.00 34.33  142 B 1 
ATOM 1119 C C   . THR B 2 142 ? 28.105  -8.252  -4.791  1.00 36.17  142 B 1 
ATOM 1120 O O   . THR B 2 142 ? 28.359  -9.194  -5.523  1.00 40.35  142 B 1 
ATOM 1121 C CB  . THR B 2 142 ? 29.597  -8.691  -2.811  1.00 35.72  142 B 1 
ATOM 1122 O OG1 . THR B 2 142 ? 29.704  -9.083  -1.432  1.00 38.97  142 B 1 
ATOM 1123 C CG2 . THR B 2 142 ? 30.409  -7.456  -2.986  1.00 37.03  142 B 1 
ATOM 1124 N N   . LEU B 2 143 ? 27.855  -7.056  -5.299  1.00 35.34  143 B 1 
ATOM 1125 C CA  . LEU B 2 143 ? 27.888  -6.794  -6.734  1.00 34.58  143 B 1 
ATOM 1126 C C   . LEU B 2 143 ? 29.085  -5.933  -6.906  1.00 36.49  143 B 1 
ATOM 1127 O O   . LEU B 2 143 ? 29.522  -5.308  -5.963  1.00 38.26  143 B 1 
ATOM 1128 C CB  . LEU B 2 143 ? 26.669  -5.990  -7.242  1.00 33.76  143 B 1 
ATOM 1129 C CG  . LEU B 2 143 ? 25.324  -6.231  -6.543  1.00 33.67  143 B 1 
ATOM 1130 C CD1 . LEU B 2 143 ? 24.211  -5.510  -7.259  1.00 33.79  143 B 1 
ATOM 1131 C CD2 . LEU B 2 143 ? 24.975  -7.694  -6.499  1.00 35.68  143 B 1 
ATOM 1132 N N   . HIS B 2 144 ? 29.622  -5.899  -8.114  1.00 37.04  144 B 1 
ATOM 1133 C CA  . HIS B 2 144 ? 30.760  -5.067  -8.419  1.00 37.59  144 B 1 
ATOM 1134 C C   . HIS B 2 144 ? 30.317  -3.935  -9.271  1.00 35.49  144 B 1 
ATOM 1135 O O   . HIS B 2 144 ? 29.444  -4.099  -10.094 1.00 35.02  144 B 1 
ATOM 1136 C CB  . HIS B 2 144 ? 31.789  -5.869  -9.169  1.00 43.39  144 B 1 
ATOM 1137 C CG  . HIS B 2 144 ? 32.464  -6.902  -8.335  1.00 45.34  144 B 1 
ATOM 1138 N ND1 . HIS B 2 144 ? 32.351  -6.937  -6.972  1.00 48.72  144 B 1 
ATOM 1139 C CD2 . HIS B 2 144 ? 33.324  -7.889  -8.664  1.00 50.81  144 B 1 
ATOM 1140 C CE1 . HIS B 2 144 ? 33.066  -7.933  -6.490  1.00 50.25  144 B 1 
ATOM 1141 N NE2 . HIS B 2 144 ? 33.662  -8.531  -7.501  1.00 54.11  144 B 1 
ATOM 1142 N N   . LEU B 2 145 ? 30.884  -2.766  -9.034  1.00 35.57  145 B 1 
ATOM 1143 C CA  . LEU B 2 145 ? 30.595  -1.586  -9.851  1.00 38.07  145 B 1 
ATOM 1144 C C   . LEU B 2 145 ? 31.862  -1.089  -10.534 1.00 39.18  145 B 1 
ATOM 1145 O O   . LEU B 2 145 ? 32.855  -0.874  -9.905  1.00 47.22  145 B 1 
ATOM 1146 C CB  . LEU B 2 145 ? 29.977  -0.478  -8.999  1.00 38.08  145 B 1 
ATOM 1147 C CG  . LEU B 2 145 ? 29.814  0.919   -9.658  1.00 38.50  145 B 1 
ATOM 1148 C CD1 . LEU B 2 145 ? 28.702  0.932   -10.700 1.00 38.25  145 B 1 
ATOM 1149 C CD2 . LEU B 2 145 ? 29.542  2.022   -8.652  1.00 37.82  145 B 1 
ATOM 1150 N N   . VAL B 2 146 ? 31.816  -0.930  -11.835 1.00 41.30  146 B 1 
ATOM 1151 C CA  . VAL B 2 146 ? 32.932  -0.325  -12.579 1.00 44.67  146 B 1 
ATOM 1152 C C   . VAL B 2 146 ? 32.338  0.848   -13.319 1.00 47.53  146 B 1 
ATOM 1153 O O   . VAL B 2 146 ? 31.163  0.816   -13.700 1.00 45.06  146 B 1 
ATOM 1154 C CB  . VAL B 2 146 ? 33.671  -1.300  -13.552 1.00 45.79  146 B 1 
ATOM 1155 C CG1 . VAL B 2 146 ? 33.496  -2.769  -13.146 1.00 45.68  146 B 1 
ATOM 1156 C CG2 . VAL B 2 146 ? 33.209  -1.154  -14.963 1.00 47.29  146 B 1 
ATOM 1157 N N   . LEU B 2 147 ? 33.132  1.899   -13.468 1.00 53.30  147 B 1 
ATOM 1158 C CA  . LEU B 2 147 ? 32.669  3.155   -14.048 1.00 60.51  147 B 1 
ATOM 1159 C C   . LEU B 2 147 ? 33.089  3.274   -15.503 1.00 69.38  147 B 1 
ATOM 1160 O O   . LEU B 2 147 ? 34.295  3.240   -15.794 1.00 65.17  147 B 1 
ATOM 1161 C CB  . LEU B 2 147 ? 33.305  4.319   -13.287 1.00 63.32  147 B 1 
ATOM 1162 C CG  . LEU B 2 147 ? 32.908  4.429   -11.823 1.00 64.78  147 B 1 
ATOM 1163 C CD1 . LEU B 2 147 ? 33.865  5.371   -11.108 1.00 68.23  147 B 1 
ATOM 1164 C CD2 . LEU B 2 147 ? 31.449  4.879   -11.722 1.00 60.01  147 B 1 
ATOM 1165 N N   . ARG B 2 148 ? 32.125  3.432   -16.412 1.00 77.03  148 B 1 
ATOM 1166 C CA  . ARG B 2 148 ? 32.478  3.758   -17.815 1.00 89.82  148 B 1 
ATOM 1167 C C   . ARG B 2 148 ? 32.373  5.314   -18.053 1.00 94.89  148 B 1 
ATOM 1168 O O   . ARG B 2 148 ? 31.336  5.913   -18.372 1.00 94.42  148 B 1 
ATOM 1169 C CB  . ARG B 2 148 ? 31.729  2.850   -18.857 1.00 93.09  148 B 1 
ATOM 1170 C CG  . ARG B 2 148 ? 30.257  3.168   -19.182 1.00 94.72  148 B 1 
ATOM 1171 C CD  . ARG B 2 148 ? 29.275  2.689   -18.117 1.00 92.75  148 B 1 
ATOM 1172 N NE  . ARG B 2 148 ? 28.430  1.591   -18.578 1.00 92.98  148 B 1 
ATOM 1173 C CZ  . ARG B 2 148 ? 27.215  1.734   -19.094 1.00 93.53  148 B 1 
ATOM 1174 N NH1 . ARG B 2 148 ? 26.693  2.934   -19.280 1.00 95.93  148 B 1 
ATOM 1175 N NH2 . ARG B 2 148 ? 26.528  0.658   -19.453 1.00 96.26  148 B 1 
ATOM 1176 O OXT . ARG B 2 148 ? 33.357  6.066   -17.879 1.00 91.75  148 B 1 
#
