# Supplementary material for: Photocross-linking activity-based probes to capture the dynamics of ubiquitin RING E3 ligase interactions
Source: Biochem J. 2026 Jun 3;483(7):1115–30. doi: 10.1042/BCJ20260213 (PMC13234630; doi:10.1042/BCJ20260213)
Supplement: Supplementary Data File S2 [file BCJ-2026-0213_supp2.zip › 03_Chandler_Supplementary datafile2/CHIP/Alphafold/fold_2026_01_22_10_06_chipx2_ubch5ax2_ubiquitinx2/templates/fold_2026_01_22_10_06_chipx2_ubch5ax2_ubiquitinx2_template_hit_2_chains_a_b.cif]

data_1w3b
#
_entry.id 1w3b
#
loop_
_chem_comp.formula
_chem_comp.formula_weight
_chem_comp.id
_chem_comp.mon_nstd_flag
_chem_comp.name
_chem_comp.pdbx_synonyms
_chem_comp.type
"C3 H7 N O2"     89.093  ALA y ALANINE         ? "L-peptide linking" 
"C6 H15 N4 O2 1" 175.209 ARG y ARGININE        ? "L-peptide linking" 
"C4 H8 N2 O3"    132.118 ASN y ASPARAGINE      ? "L-peptide linking" 
"C4 H7 N O4"     133.103 ASP y "ASPARTIC ACID" ? "L-peptide linking" 
"Ca 2"           40.078  CA  . "CALCIUM ION"   ? non-polymer         
"C3 H7 N O2 S"   121.158 CYS y CYSTEINE        ? "L-peptide linking" 
"C5 H10 N2 O3"   146.144 GLN y GLUTAMINE       ? "L-peptide linking" 
"C5 H9 N O4"     147.129 GLU y "GLUTAMIC ACID" ? "L-peptide linking" 
"C2 H5 N O2"     75.067  GLY y GLYCINE         ? "peptide linking"   
"C6 H10 N3 O2 1" 156.162 HIS y HISTIDINE       ? "L-peptide linking" 
"H2 O"           18.015  HOH . WATER           ? non-polymer         
"C6 H13 N O2"    131.173 ILE y ISOLEUCINE      ? "L-peptide linking" 
"C6 H13 N O2"    131.173 LEU y LEUCINE         ? "L-peptide linking" 
"C6 H15 N2 O2 1" 147.195 LYS y LYSINE          ? "L-peptide linking" 
"C5 H11 N O2 S"  149.211 MET y METHIONINE      ? "L-peptide linking" 
"C9 H11 N O2"    165.189 PHE y PHENYLALANINE   ? "L-peptide linking" 
"C5 H9 N O2"     115.130 PRO y PROLINE         ? "L-peptide linking" 
"C3 H7 N O3"     105.093 SER y SERINE          ? "L-peptide linking" 
"C4 H9 N O3"     119.119 THR y THREONINE       ? "L-peptide linking" 
"C11 H12 N2 O2"  204.225 TRP y TRYPTOPHAN      ? "L-peptide linking" 
"C9 H11 N O3"    181.189 TYR y TYROSINE        ? "L-peptide linking" 
"C5 H11 N O2"    117.146 VAL y VALINE          ? "L-peptide linking" 
#
loop_
_chem_comp_atom.atom_id
_chem_comp_atom.charge
_chem_comp_atom.comp_id
_chem_comp_atom.pdbx_leaving_atom_flag
_chem_comp_atom.pdbx_model_Cartn_x_ideal
_chem_comp_atom.pdbx_model_Cartn_y_ideal
_chem_comp_atom.pdbx_model_Cartn_z_ideal
_chem_comp_atom.pdbx_ordinal
_chem_comp_atom.type_symbol
N    ? ALA ? ? ? ? 1   N  
CA   ? ALA ? ? ? ? 2   C  
C    ? ALA ? ? ? ? 3   C  
O    ? ALA ? ? ? ? 4   O  
CB   ? ALA ? ? ? ? 5   C  
OXT  ? ALA ? ? ? ? 6   O  
H    ? ALA ? ? ? ? 7   H  
H2   ? ALA ? ? ? ? 8   H  
HA   ? ALA ? ? ? ? 9   H  
HB1  ? ALA ? ? ? ? 10  H  
HB2  ? ALA ? ? ? ? 11  H  
HB3  ? ALA ? ? ? ? 12  H  
HXT  ? ALA ? ? ? ? 13  H  
N    ? ARG ? ? ? ? 14  N  
CA   ? ARG ? ? ? ? 15  C  
C    ? ARG ? ? ? ? 16  C  
O    ? ARG ? ? ? ? 17  O  
CB   ? ARG ? ? ? ? 18  C  
CG   ? ARG ? ? ? ? 19  C  
CD   ? ARG ? ? ? ? 20  C  
NE   ? ARG ? ? ? ? 21  N  
CZ   ? ARG ? ? ? ? 22  C  
NH1  ? ARG ? ? ? ? 23  N  
NH2  ? ARG ? ? ? ? 24  N  
OXT  ? ARG ? ? ? ? 25  O  
H    ? ARG ? ? ? ? 26  H  
H2   ? ARG ? ? ? ? 27  H  
HA   ? ARG ? ? ? ? 28  H  
HB2  ? ARG ? ? ? ? 29  H  
HB3  ? ARG ? ? ? ? 30  H  
HG2  ? ARG ? ? ? ? 31  H  
HG3  ? ARG ? ? ? ? 32  H  
HD2  ? ARG ? ? ? ? 33  H  
HD3  ? ARG ? ? ? ? 34  H  
HE   ? ARG ? ? ? ? 35  H  
HH11 ? ARG ? ? ? ? 36  H  
HH12 ? ARG ? ? ? ? 37  H  
HH21 ? ARG ? ? ? ? 38  H  
HH22 ? ARG ? ? ? ? 39  H  
HXT  ? ARG ? ? ? ? 40  H  
N    ? ASN ? ? ? ? 41  N  
CA   ? ASN ? ? ? ? 42  C  
C    ? ASN ? ? ? ? 43  C  
O    ? ASN ? ? ? ? 44  O  
CB   ? ASN ? ? ? ? 45  C  
CG   ? ASN ? ? ? ? 46  C  
OD1  ? ASN ? ? ? ? 47  O  
ND2  ? ASN ? ? ? ? 48  N  
OXT  ? ASN ? ? ? ? 49  O  
H    ? ASN ? ? ? ? 50  H  
H2   ? ASN ? ? ? ? 51  H  
HA   ? ASN ? ? ? ? 52  H  
HB2  ? ASN ? ? ? ? 53  H  
HB3  ? ASN ? ? ? ? 54  H  
HD21 ? ASN ? ? ? ? 55  H  
HD22 ? ASN ? ? ? ? 56  H  
HXT  ? ASN ? ? ? ? 57  H  
N    ? ASP ? ? ? ? 58  N  
CA   ? ASP ? ? ? ? 59  C  
C    ? ASP ? ? ? ? 60  C  
O    ? ASP ? ? ? ? 61  O  
CB   ? ASP ? ? ? ? 62  C  
CG   ? ASP ? ? ? ? 63  C  
OD1  ? ASP ? ? ? ? 64  O  
OD2  ? ASP ? ? ? ? 65  O  
OXT  ? ASP ? ? ? ? 66  O  
H    ? ASP ? ? ? ? 67  H  
H2   ? ASP ? ? ? ? 68  H  
HA   ? ASP ? ? ? ? 69  H  
HB2  ? ASP ? ? ? ? 70  H  
HB3  ? ASP ? ? ? ? 71  H  
HD2  ? ASP ? ? ? ? 72  H  
HXT  ? ASP ? ? ? ? 73  H  
CA   ? CA  ? ? ? ? 74  CA 
N    ? CYS ? ? ? ? 75  N  
CA   ? CYS ? ? ? ? 76  C  
C    ? CYS ? ? ? ? 77  C  
O    ? CYS ? ? ? ? 78  O  
CB   ? CYS ? ? ? ? 79  C  
SG   ? CYS ? ? ? ? 80  S  
OXT  ? CYS ? ? ? ? 81  O  
H    ? CYS ? ? ? ? 82  H  
H2   ? CYS ? ? ? ? 83  H  
HA   ? CYS ? ? ? ? 84  H  
HB2  ? CYS ? ? ? ? 85  H  
HB3  ? CYS ? ? ? ? 86  H  
HG   ? CYS ? ? ? ? 87  H  
HXT  ? CYS ? ? ? ? 88  H  
N    ? GLN ? ? ? ? 89  N  
CA   ? GLN ? ? ? ? 90  C  
C    ? GLN ? ? ? ? 91  C  
O    ? GLN ? ? ? ? 92  O  
CB   ? GLN ? ? ? ? 93  C  
CG   ? GLN ? ? ? ? 94  C  
CD   ? GLN ? ? ? ? 95  C  
OE1  ? GLN ? ? ? ? 96  O  
NE2  ? GLN ? ? ? ? 97  N  
OXT  ? GLN ? ? ? ? 98  O  
H    ? GLN ? ? ? ? 99  H  
H2   ? GLN ? ? ? ? 100 H  
HA   ? GLN ? ? ? ? 101 H  
HB2  ? GLN ? ? ? ? 102 H  
HB3  ? GLN ? ? ? ? 103 H  
HG2  ? GLN ? ? ? ? 104 H  
HG3  ? GLN ? ? ? ? 105 H  
HE21 ? GLN ? ? ? ? 106 H  
HE22 ? GLN ? ? ? ? 107 H  
HXT  ? GLN ? ? ? ? 108 H  
N    ? GLU ? ? ? ? 109 N  
CA   ? GLU ? ? ? ? 110 C  
C    ? GLU ? ? ? ? 111 C  
O    ? GLU ? ? ? ? 112 O  
CB   ? GLU ? ? ? ? 113 C  
CG   ? GLU ? ? ? ? 114 C  
CD   ? GLU ? ? ? ? 115 C  
OE1  ? GLU ? ? ? ? 116 O  
OE2  ? GLU ? ? ? ? 117 O  
OXT  ? GLU ? ? ? ? 118 O  
H    ? GLU ? ? ? ? 119 H  
H2   ? GLU ? ? ? ? 120 H  
HA   ? GLU ? ? ? ? 121 H  
HB2  ? GLU ? ? ? ? 122 H  
HB3  ? GLU ? ? ? ? 123 H  
HG2  ? GLU ? ? ? ? 124 H  
HG3  ? GLU ? ? ? ? 125 H  
HE2  ? GLU ? ? ? ? 126 H  
HXT  ? GLU ? ? ? ? 127 H  
N    ? GLY ? ? ? ? 128 N  
CA   ? GLY ? ? ? ? 129 C  
C    ? GLY ? ? ? ? 130 C  
O    ? GLY ? ? ? ? 131 O  
OXT  ? GLY ? ? ? ? 132 O  
H    ? GLY ? ? ? ? 133 H  
H2   ? GLY ? ? ? ? 134 H  
HA2  ? GLY ? ? ? ? 135 H  
HA3  ? GLY ? ? ? ? 136 H  
HXT  ? GLY ? ? ? ? 137 H  
N    ? HIS ? ? ? ? 138 N  
CA   ? HIS ? ? ? ? 139 C  
C    ? HIS ? ? ? ? 140 C  
O    ? HIS ? ? ? ? 141 O  
CB   ? HIS ? ? ? ? 142 C  
CG   ? HIS ? ? ? ? 143 C  
ND1  ? HIS ? ? ? ? 144 N  
CD2  ? HIS ? ? ? ? 145 C  
CE1  ? HIS ? ? ? ? 146 C  
NE2  ? HIS ? ? ? ? 147 N  
OXT  ? HIS ? ? ? ? 148 O  
H    ? HIS ? ? ? ? 149 H  
H2   ? HIS ? ? ? ? 150 H  
HA   ? HIS ? ? ? ? 151 H  
HB2  ? HIS ? ? ? ? 152 H  
HB3  ? HIS ? ? ? ? 153 H  
HD1  ? HIS ? ? ? ? 154 H  
HD2  ? HIS ? ? ? ? 155 H  
HE1  ? HIS ? ? ? ? 156 H  
HE2  ? HIS ? ? ? ? 157 H  
HXT  ? HIS ? ? ? ? 158 H  
O    ? HOH ? ? ? ? 159 O  
H1   ? HOH ? ? ? ? 160 H  
H2   ? HOH ? ? ? ? 161 H  
N    ? ILE ? ? ? ? 162 N  
CA   ? ILE ? ? ? ? 163 C  
C    ? ILE ? ? ? ? 164 C  
O    ? ILE ? ? ? ? 165 O  
CB   ? ILE ? ? ? ? 166 C  
CG1  ? ILE ? ? ? ? 167 C  
CG2  ? ILE ? ? ? ? 168 C  
CD1  ? ILE ? ? ? ? 169 C  
OXT  ? ILE ? ? ? ? 170 O  
H    ? ILE ? ? ? ? 171 H  
H2   ? ILE ? ? ? ? 172 H  
HA   ? ILE ? ? ? ? 173 H  
HB   ? ILE ? ? ? ? 174 H  
HG12 ? ILE ? ? ? ? 175 H  
HG13 ? ILE ? ? ? ? 176 H  
HG21 ? ILE ? ? ? ? 177 H  
HG22 ? ILE ? ? ? ? 178 H  
HG23 ? ILE ? ? ? ? 179 H  
HD11 ? ILE ? ? ? ? 180 H  
HD12 ? ILE ? ? ? ? 181 H  
HD13 ? ILE ? ? ? ? 182 H  
HXT  ? ILE ? ? ? ? 183 H  
N    ? LEU ? ? ? ? 184 N  
CA   ? LEU ? ? ? ? 185 C  
C    ? LEU ? ? ? ? 186 C  
O    ? LEU ? ? ? ? 187 O  
CB   ? LEU ? ? ? ? 188 C  
CG   ? LEU ? ? ? ? 189 C  
CD1  ? LEU ? ? ? ? 190 C  
CD2  ? LEU ? ? ? ? 191 C  
OXT  ? LEU ? ? ? ? 192 O  
H    ? LEU ? ? ? ? 193 H  
H2   ? LEU ? ? ? ? 194 H  
HA   ? LEU ? ? ? ? 195 H  
HB2  ? LEU ? ? ? ? 196 H  
HB3  ? LEU ? ? ? ? 197 H  
HG   ? LEU ? ? ? ? 198 H  
HD11 ? LEU ? ? ? ? 199 H  
HD12 ? LEU ? ? ? ? 200 H  
HD13 ? LEU ? ? ? ? 201 H  
HD21 ? LEU ? ? ? ? 202 H  
HD22 ? LEU ? ? ? ? 203 H  
HD23 ? LEU ? ? ? ? 204 H  
HXT  ? LEU ? ? ? ? 205 H  
N    ? LYS ? ? ? ? 206 N  
CA   ? LYS ? ? ? ? 207 C  
C    ? LYS ? ? ? ? 208 C  
O    ? LYS ? ? ? ? 209 O  
CB   ? LYS ? ? ? ? 210 C  
CG   ? LYS ? ? ? ? 211 C  
CD   ? LYS ? ? ? ? 212 C  
CE   ? LYS ? ? ? ? 213 C  
NZ   ? LYS ? ? ? ? 214 N  
OXT  ? LYS ? ? ? ? 215 O  
H    ? LYS ? ? ? ? 216 H  
H2   ? LYS ? ? ? ? 217 H  
HA   ? LYS ? ? ? ? 218 H  
HB2  ? LYS ? ? ? ? 219 H  
HB3  ? LYS ? ? ? ? 220 H  
HG2  ? LYS ? ? ? ? 221 H  
HG3  ? LYS ? ? ? ? 222 H  
HD2  ? LYS ? ? ? ? 223 H  
HD3  ? LYS ? ? ? ? 224 H  
HE2  ? LYS ? ? ? ? 225 H  
HE3  ? LYS ? ? ? ? 226 H  
HZ1  ? LYS ? ? ? ? 227 H  
HZ2  ? LYS ? ? ? ? 228 H  
HZ3  ? LYS ? ? ? ? 229 H  
HXT  ? LYS ? ? ? ? 230 H  
N    ? MET ? ? ? ? 231 N  
CA   ? MET ? ? ? ? 232 C  
C    ? MET ? ? ? ? 233 C  
O    ? MET ? ? ? ? 234 O  
CB   ? MET ? ? ? ? 235 C  
CG   ? MET ? ? ? ? 236 C  
SD   ? MET ? ? ? ? 237 S  
CE   ? MET ? ? ? ? 238 C  
OXT  ? MET ? ? ? ? 239 O  
H    ? MET ? ? ? ? 240 H  
H2   ? MET ? ? ? ? 241 H  
HA   ? MET ? ? ? ? 242 H  
HB2  ? MET ? ? ? ? 243 H  
HB3  ? MET ? ? ? ? 244 H  
HG2  ? MET ? ? ? ? 245 H  
HG3  ? MET ? ? ? ? 246 H  
HE1  ? MET ? ? ? ? 247 H  
HE2  ? MET ? ? ? ? 248 H  
HE3  ? MET ? ? ? ? 249 H  
HXT  ? MET ? ? ? ? 250 H  
N    ? PHE ? ? ? ? 251 N  
CA   ? PHE ? ? ? ? 252 C  
C    ? PHE ? ? ? ? 253 C  
O    ? PHE ? ? ? ? 254 O  
CB   ? PHE ? ? ? ? 255 C  
CG   ? PHE ? ? ? ? 256 C  
CD1  ? PHE ? ? ? ? 257 C  
CD2  ? PHE ? ? ? ? 258 C  
CE1  ? PHE ? ? ? ? 259 C  
CE2  ? PHE ? ? ? ? 260 C  
CZ   ? PHE ? ? ? ? 261 C  
OXT  ? PHE ? ? ? ? 262 O  
H    ? PHE ? ? ? ? 263 H  
H2   ? PHE ? ? ? ? 264 H  
HA   ? PHE ? ? ? ? 265 H  
HB2  ? PHE ? ? ? ? 266 H  
HB3  ? PHE ? ? ? ? 267 H  
HD1  ? PHE ? ? ? ? 268 H  
HD2  ? PHE ? ? ? ? 269 H  
HE1  ? PHE ? ? ? ? 270 H  
HE2  ? PHE ? ? ? ? 271 H  
HZ   ? PHE ? ? ? ? 272 H  
HXT  ? PHE ? ? ? ? 273 H  
N    ? PRO ? ? ? ? 274 N  
CA   ? PRO ? ? ? ? 275 C  
C    ? PRO ? ? ? ? 276 C  
O    ? PRO ? ? ? ? 277 O  
CB   ? PRO ? ? ? ? 278 C  
CG   ? PRO ? ? ? ? 279 C  
CD   ? PRO ? ? ? ? 280 C  
OXT  ? PRO ? ? ? ? 281 O  
H    ? PRO ? ? ? ? 282 H  
HA   ? PRO ? ? ? ? 283 H  
HB2  ? PRO ? ? ? ? 284 H  
HB3  ? PRO ? ? ? ? 285 H  
HG2  ? PRO ? ? ? ? 286 H  
HG3  ? PRO ? ? ? ? 287 H  
HD2  ? PRO ? ? ? ? 288 H  
HD3  ? PRO ? ? ? ? 289 H  
HXT  ? PRO ? ? ? ? 290 H  
N    ? SER ? ? ? ? 291 N  
CA   ? SER ? ? ? ? 292 C  
C    ? SER ? ? ? ? 293 C  
O    ? SER ? ? ? ? 294 O  
CB   ? SER ? ? ? ? 295 C  
OG   ? SER ? ? ? ? 296 O  
OXT  ? SER ? ? ? ? 297 O  
H    ? SER ? ? ? ? 298 H  
H2   ? SER ? ? ? ? 299 H  
HA   ? SER ? ? ? ? 300 H  
HB2  ? SER ? ? ? ? 301 H  
HB3  ? SER ? ? ? ? 302 H  
HG   ? SER ? ? ? ? 303 H  
HXT  ? SER ? ? ? ? 304 H  
N    ? THR ? ? ? ? 305 N  
CA   ? THR ? ? ? ? 306 C  
C    ? THR ? ? ? ? 307 C  
O    ? THR ? ? ? ? 308 O  
CB   ? THR ? ? ? ? 309 C  
OG1  ? THR ? ? ? ? 310 O  
CG2  ? THR ? ? ? ? 311 C  
OXT  ? THR ? ? ? ? 312 O  
H    ? THR ? ? ? ? 313 H  
H2   ? THR ? ? ? ? 314 H  
HA   ? THR ? ? ? ? 315 H  
HB   ? THR ? ? ? ? 316 H  
HG1  ? THR ? ? ? ? 317 H  
HG21 ? THR ? ? ? ? 318 H  
HG22 ? THR ? ? ? ? 319 H  
HG23 ? THR ? ? ? ? 320 H  
HXT  ? THR ? ? ? ? 321 H  
N    ? TRP ? ? ? ? 322 N  
CA   ? TRP ? ? ? ? 323 C  
C    ? TRP ? ? ? ? 324 C  
O    ? TRP ? ? ? ? 325 O  
CB   ? TRP ? ? ? ? 326 C  
CG   ? TRP ? ? ? ? 327 C  
CD1  ? TRP ? ? ? ? 328 C  
CD2  ? TRP ? ? ? ? 329 C  
NE1  ? TRP ? ? ? ? 330 N  
CE2  ? TRP ? ? ? ? 331 C  
CE3  ? TRP ? ? ? ? 332 C  
CZ2  ? TRP ? ? ? ? 333 C  
CZ3  ? TRP ? ? ? ? 334 C  
CH2  ? TRP ? ? ? ? 335 C  
OXT  ? TRP ? ? ? ? 336 O  
H    ? TRP ? ? ? ? 337 H  
H2   ? TRP ? ? ? ? 338 H  
HA   ? TRP ? ? ? ? 339 H  
HB2  ? TRP ? ? ? ? 340 H  
HB3  ? TRP ? ? ? ? 341 H  
HD1  ? TRP ? ? ? ? 342 H  
HE1  ? TRP ? ? ? ? 343 H  
HE3  ? TRP ? ? ? ? 344 H  
HZ2  ? TRP ? ? ? ? 345 H  
HZ3  ? TRP ? ? ? ? 346 H  
HH2  ? TRP ? ? ? ? 347 H  
HXT  ? TRP ? ? ? ? 348 H  
N    ? TYR ? ? ? ? 349 N  
CA   ? TYR ? ? ? ? 350 C  
C    ? TYR ? ? ? ? 351 C  
O    ? TYR ? ? ? ? 352 O  
CB   ? TYR ? ? ? ? 353 C  
CG   ? TYR ? ? ? ? 354 C  
CD1  ? TYR ? ? ? ? 355 C  
CD2  ? TYR ? ? ? ? 356 C  
CE1  ? TYR ? ? ? ? 357 C  
CE2  ? TYR ? ? ? ? 358 C  
CZ   ? TYR ? ? ? ? 359 C  
OH   ? TYR ? ? ? ? 360 O  
OXT  ? TYR ? ? ? ? 361 O  
H    ? TYR ? ? ? ? 362 H  
H2   ? TYR ? ? ? ? 363 H  
HA   ? TYR ? ? ? ? 364 H  
HB2  ? TYR ? ? ? ? 365 H  
HB3  ? TYR ? ? ? ? 366 H  
HD1  ? TYR ? ? ? ? 367 H  
HD2  ? TYR ? ? ? ? 368 H  
HE1  ? TYR ? ? ? ? 369 H  
HE2  ? TYR ? ? ? ? 370 H  
HH   ? TYR ? ? ? ? 371 H  
HXT  ? TYR ? ? ? ? 372 H  
N    ? VAL ? ? ? ? 373 N  
CA   ? VAL ? ? ? ? 374 C  
C    ? VAL ? ? ? ? 375 C  
O    ? VAL ? ? ? ? 376 O  
CB   ? VAL ? ? ? ? 377 C  
CG1  ? VAL ? ? ? ? 378 C  
CG2  ? VAL ? ? ? ? 379 C  
OXT  ? VAL ? ? ? ? 380 O  
H    ? VAL ? ? ? ? 381 H  
H2   ? VAL ? ? ? ? 382 H  
HA   ? VAL ? ? ? ? 383 H  
HB   ? VAL ? ? ? ? 384 H  
HG11 ? VAL ? ? ? ? 385 H  
HG12 ? VAL ? ? ? ? 386 H  
HG13 ? VAL ? ? ? ? 387 H  
HG21 ? VAL ? ? ? ? 388 H  
HG22 ? VAL ? ? ? ? 389 H  
HG23 ? VAL ? ? ? ? 390 H  
HXT  ? VAL ? ? ? ? 391 H  
#
loop_
_chem_comp_bond.atom_id_1
_chem_comp_bond.atom_id_2
_chem_comp_bond.comp_id
_chem_comp_bond.pdbx_aromatic_flag
_chem_comp_bond.pdbx_stereo_config
_chem_comp_bond.value_order
N   CA   ALA N N sing 
N   H    ALA N N sing 
N   H2   ALA N N sing 
CA  C    ALA N N sing 
CA  CB   ALA N N sing 
CA  HA   ALA N N sing 
C   O    ALA N N doub 
C   OXT  ALA N N sing 
CB  HB1  ALA N N sing 
CB  HB2  ALA N N sing 
CB  HB3  ALA N N sing 
OXT HXT  ALA N N sing 
N   CA   ARG N N sing 
N   H    ARG N N sing 
N   H2   ARG N N sing 
CA  C    ARG N N sing 
CA  CB   ARG N N sing 
CA  HA   ARG N N sing 
C   O    ARG N N doub 
C   OXT  ARG N N sing 
CB  CG   ARG N N sing 
CB  HB2  ARG N N sing 
CB  HB3  ARG N N sing 
CG  CD   ARG N N sing 
CG  HG2  ARG N N sing 
CG  HG3  ARG N N sing 
CD  NE   ARG N N sing 
CD  HD2  ARG N N sing 
CD  HD3  ARG N N sing 
NE  CZ   ARG N N sing 
NE  HE   ARG N N sing 
CZ  NH1  ARG N N sing 
CZ  NH2  ARG N N doub 
NH1 HH11 ARG N N sing 
NH1 HH12 ARG N N sing 
NH2 HH21 ARG N N sing 
NH2 HH22 ARG N N sing 
OXT HXT  ARG N N sing 
N   CA   ASN N N sing 
N   H    ASN N N sing 
N   H2   ASN N N sing 
CA  C    ASN N N sing 
CA  CB   ASN N N sing 
CA  HA   ASN N N sing 
C   O    ASN N N doub 
C   OXT  ASN N N sing 
CB  CG   ASN N N sing 
CB  HB2  ASN N N sing 
CB  HB3  ASN N N sing 
CG  OD1  ASN N N doub 
CG  ND2  ASN N N sing 
ND2 HD21 ASN N N sing 
ND2 HD22 ASN N N sing 
OXT HXT  ASN N N sing 
N   CA   ASP N N sing 
N   H    ASP N N sing 
N   H2   ASP N N sing 
CA  C    ASP N N sing 
CA  CB   ASP N N sing 
CA  HA   ASP N N sing 
C   O    ASP N N doub 
C   OXT  ASP N N sing 
CB  CG   ASP N N sing 
CB  HB2  ASP N N sing 
CB  HB3  ASP N N sing 
CG  OD1  ASP N N doub 
CG  OD2  ASP N N sing 
OD2 HD2  ASP N N sing 
OXT HXT  ASP N N sing 
N   CA   CYS N N sing 
N   H    CYS N N sing 
N   H2   CYS N N sing 
CA  C    CYS N N sing 
CA  CB   CYS N N sing 
CA  HA   CYS N N sing 
C   O    CYS N N doub 
C   OXT  CYS N N sing 
CB  SG   CYS N N sing 
CB  HB2  CYS N N sing 
CB  HB3  CYS N N sing 
SG  HG   CYS N N sing 
OXT HXT  CYS N N sing 
N   CA   GLN N N sing 
N   H    GLN N N sing 
N   H2   GLN N N sing 
CA  C    GLN N N sing 
CA  CB   GLN N N sing 
CA  HA   GLN N N sing 
C   O    GLN N N doub 
C   OXT  GLN N N sing 
CB  CG   GLN N N sing 
CB  HB2  GLN N N sing 
CB  HB3  GLN N N sing 
CG  CD   GLN N N sing 
CG  HG2  GLN N N sing 
CG  HG3  GLN N N sing 
CD  OE1  GLN N N doub 
CD  NE2  GLN N N sing 
NE2 HE21 GLN N N sing 
NE2 HE22 GLN N N sing 
OXT HXT  GLN N N sing 
N   CA   GLU N N sing 
N   H    GLU N N sing 
N   H2   GLU N N sing 
CA  C    GLU N N sing 
CA  CB   GLU N N sing 
CA  HA   GLU N N sing 
C   O    GLU N N doub 
C   OXT  GLU N N sing 
CB  CG   GLU N N sing 
CB  HB2  GLU N N sing 
CB  HB3  GLU N N sing 
CG  CD   GLU N N sing 
CG  HG2  GLU N N sing 
CG  HG3  GLU N N sing 
CD  OE1  GLU N N doub 
CD  OE2  GLU N N sing 
OE2 HE2  GLU N N sing 
OXT HXT  GLU N N sing 
N   CA   GLY N N sing 
N   H    GLY N N sing 
N   H2   GLY N N sing 
CA  C    GLY N N sing 
CA  HA2  GLY N N sing 
CA  HA3  GLY N N sing 
C   O    GLY N N doub 
C   OXT  GLY N N sing 
OXT HXT  GLY N N sing 
N   CA   HIS N N sing 
N   H    HIS N N sing 
N   H2   HIS N N sing 
CA  C    HIS N N sing 
CA  CB   HIS N N sing 
CA  HA   HIS N N sing 
C   O    HIS N N doub 
C   OXT  HIS N N sing 
CB  CG   HIS N N sing 
CB  HB2  HIS N N sing 
CB  HB3  HIS N N sing 
CG  ND1  HIS Y N sing 
CG  CD2  HIS Y N doub 
ND1 CE1  HIS Y N doub 
ND1 HD1  HIS N N sing 
CD2 NE2  HIS Y N sing 
CD2 HD2  HIS N N sing 
CE1 NE2  HIS Y N sing 
CE1 HE1  HIS N N sing 
NE2 HE2  HIS N N sing 
OXT HXT  HIS N N sing 
O   H1   HOH N N sing 
O   H2   HOH N N sing 
N   CA   ILE N N sing 
N   H    ILE N N sing 
N   H2   ILE N N sing 
CA  C    ILE N N sing 
CA  CB   ILE N N sing 
CA  HA   ILE N N sing 
C   O    ILE N N doub 
C   OXT  ILE N N sing 
CB  CG1  ILE N N sing 
CB  CG2  ILE N N sing 
CB  HB   ILE N N sing 
CG1 CD1  ILE N N sing 
CG1 HG12 ILE N N sing 
CG1 HG13 ILE N N sing 
CG2 HG21 ILE N N sing 
CG2 HG22 ILE N N sing 
CG2 HG23 ILE N N sing 
CD1 HD11 ILE N N sing 
CD1 HD12 ILE N N sing 
CD1 HD13 ILE N N sing 
OXT HXT  ILE N N sing 
N   CA   LEU N N sing 
N   H    LEU N N sing 
N   H2   LEU N N sing 
CA  C    LEU N N sing 
CA  CB   LEU N N sing 
CA  HA   LEU N N sing 
C   O    LEU N N doub 
C   OXT  LEU N N sing 
CB  CG   LEU N N sing 
CB  HB2  LEU N N sing 
CB  HB3  LEU N N sing 
CG  CD1  LEU N N sing 
CG  CD2  LEU N N sing 
CG  HG   LEU N N sing 
CD1 HD11 LEU N N sing 
CD1 HD12 LEU N N sing 
CD1 HD13 LEU N N sing 
CD2 HD21 LEU N N sing 
CD2 HD22 LEU N N sing 
CD2 HD23 LEU N N sing 
OXT HXT  LEU N N sing 
N   CA   LYS N N sing 
N   H    LYS N N sing 
N   H2   LYS N N sing 
CA  C    LYS N N sing 
CA  CB   LYS N N sing 
CA  HA   LYS N N sing 
C   O    LYS N N doub 
C   OXT  LYS N N sing 
CB  CG   LYS N N sing 
CB  HB2  LYS N N sing 
CB  HB3  LYS N N sing 
CG  CD   LYS N N sing 
CG  HG2  LYS N N sing 
CG  HG3  LYS N N sing 
CD  CE   LYS N N sing 
CD  HD2  LYS N N sing 
CD  HD3  LYS N N sing 
CE  NZ   LYS N N sing 
CE  HE2  LYS N N sing 
CE  HE3  LYS N N sing 
NZ  HZ1  LYS N N sing 
NZ  HZ2  LYS N N sing 
NZ  HZ3  LYS N N sing 
OXT HXT  LYS N N sing 
N   CA   MET N N sing 
N   H    MET N N sing 
N   H2   MET N N sing 
CA  C    MET N N sing 
CA  CB   MET N N sing 
CA  HA   MET N N sing 
C   O    MET N N doub 
C   OXT  MET N N sing 
CB  CG   MET N N sing 
CB  HB2  MET N N sing 
CB  HB3  MET N N sing 
CG  SD   MET N N sing 
CG  HG2  MET N N sing 
CG  HG3  MET N N sing 
SD  CE   MET N N sing 
CE  HE1  MET N N sing 
CE  HE2  MET N N sing 
CE  HE3  MET N N sing 
OXT HXT  MET N N sing 
N   CA   PHE N N sing 
N   H    PHE N N sing 
N   H2   PHE N N sing 
CA  C    PHE N N sing 
CA  CB   PHE N N sing 
CA  HA   PHE N N sing 
C   O    PHE N N doub 
C   OXT  PHE N N sing 
CB  CG   PHE N N sing 
CB  HB2  PHE N N sing 
CB  HB3  PHE N N sing 
CG  CD1  PHE Y N doub 
CG  CD2  PHE Y N sing 
CD1 CE1  PHE Y N sing 
CD1 HD1  PHE N N sing 
CD2 CE2  PHE Y N doub 
CD2 HD2  PHE N N sing 
CE1 CZ   PHE Y N doub 
CE1 HE1  PHE N N sing 
CE2 CZ   PHE Y N sing 
CE2 HE2  PHE N N sing 
CZ  HZ   PHE N N sing 
OXT HXT  PHE N N sing 
N   CA   PRO N N sing 
N   CD   PRO N N sing 
N   H    PRO N N sing 
CA  C    PRO N N sing 
CA  CB   PRO N N sing 
CA  HA   PRO N N sing 
C   O    PRO N N doub 
C   OXT  PRO N N sing 
CB  CG   PRO N N sing 
CB  HB2  PRO N N sing 
CB  HB3  PRO N N sing 
CG  CD   PRO N N sing 
CG  HG2  PRO N N sing 
CG  HG3  PRO N N sing 
CD  HD2  PRO N N sing 
CD  HD3  PRO N N sing 
OXT HXT  PRO N N sing 
N   CA   SER N N sing 
N   H    SER N N sing 
N   H2   SER N N sing 
CA  C    SER N N sing 
CA  CB   SER N N sing 
CA  HA   SER N N sing 
C   O    SER N N doub 
C   OXT  SER N N sing 
CB  OG   SER N N sing 
CB  HB2  SER N N sing 
CB  HB3  SER N N sing 
OG  HG   SER N N sing 
OXT HXT  SER N N sing 
N   CA   THR N N sing 
N   H    THR N N sing 
N   H2   THR N N sing 
CA  C    THR N N sing 
CA  CB   THR N N sing 
CA  HA   THR N N sing 
C   O    THR N N doub 
C   OXT  THR N N sing 
CB  OG1  THR N N sing 
CB  CG2  THR N N sing 
CB  HB   THR N N sing 
OG1 HG1  THR N N sing 
CG2 HG21 THR N N sing 
CG2 HG22 THR N N sing 
CG2 HG23 THR N N sing 
OXT HXT  THR N N sing 
N   CA   TRP N N sing 
N   H    TRP N N sing 
N   H2   TRP N N sing 
CA  C    TRP N N sing 
CA  CB   TRP N N sing 
CA  HA   TRP N N sing 
C   O    TRP N N doub 
C   OXT  TRP N N sing 
CB  CG   TRP N N sing 
CB  HB2  TRP N N sing 
CB  HB3  TRP N N sing 
CG  CD1  TRP Y N doub 
CG  CD2  TRP Y N sing 
CD1 NE1  TRP Y N sing 
CD1 HD1  TRP N N sing 
CD2 CE2  TRP Y N doub 
CD2 CE3  TRP Y N sing 
NE1 CE2  TRP Y N sing 
NE1 HE1  TRP N N sing 
CE2 CZ2  TRP Y N sing 
CE3 CZ3  TRP Y N doub 
CE3 HE3  TRP N N sing 
CZ2 CH2  TRP Y N doub 
CZ2 HZ2  TRP N N sing 
CZ3 CH2  TRP Y N sing 
CZ3 HZ3  TRP N N sing 
CH2 HH2  TRP N N sing 
OXT HXT  TRP N N sing 
N   CA   TYR N N sing 
N   H    TYR N N sing 
N   H2   TYR N N sing 
CA  C    TYR N N sing 
CA  CB   TYR N N sing 
CA  HA   TYR N N sing 
C   O    TYR N N doub 
C   OXT  TYR N N sing 
CB  CG   TYR N N sing 
CB  HB2  TYR N N sing 
CB  HB3  TYR N N sing 
CG  CD1  TYR Y N doub 
CG  CD2  TYR Y N sing 
CD1 CE1  TYR Y N sing 
CD1 HD1  TYR N N sing 
CD2 CE2  TYR Y N doub 
CD2 HD2  TYR N N sing 
CE1 CZ   TYR Y N doub 
CE1 HE1  TYR N N sing 
CE2 CZ   TYR Y N sing 
CE2 HE2  TYR N N sing 
CZ  OH   TYR N N sing 
OH  HH   TYR N N sing 
OXT HXT  TYR N N sing 
N   CA   VAL N N sing 
N   H    VAL N N sing 
N   H2   VAL N N sing 
CA  C    VAL N N sing 
CA  CB   VAL N N sing 
CA  HA   VAL N N sing 
C   O    VAL N N doub 
C   OXT  VAL N N sing 
CB  CG1  VAL N N sing 
CB  CG2  VAL N N sing 
CB  HB   VAL N N sing 
CG1 HG11 VAL N N sing 
CG1 HG12 VAL N N sing 
CG1 HG13 VAL N N sing 
CG2 HG21 VAL N N sing 
CG2 HG22 VAL N N sing 
CG2 HG23 VAL N N sing 
OXT HXT  VAL N N sing 
#
_entity.id               1
_entity.pdbx_description "UDP-N-ACETYLGLUCOSAMINE--PEPTIDE N-ACETYLGLUCOSAMINYLTRANSFERASE 110"
_entity.type             polymer
#
_entity_poly.entity_id      1
_entity_poly.pdbx_strand_id A
_entity_poly.type           polypeptide(L)
#
loop_
_entity_poly_seq.entity_id
_entity_poly_seq.hetero
_entity_poly_seq.mon_id
_entity_poly_seq.num
1 n GLY 1   
1 n PRO 2   
1 n MET 3   
1 n GLU 4   
1 n LEU 5   
1 n ALA 6   
1 n HIS 7   
1 n ARG 8   
1 n GLU 9   
1 n TYR 10  
1 n GLN 11  
1 n ALA 12  
1 n GLY 13  
1 n ASP 14  
1 n PHE 15  
1 n GLU 16  
1 n ALA 17  
1 n ALA 18  
1 n GLU 19  
1 n ARG 20  
1 n HIS 21  
1 n CYS 22  
1 n MET 23  
1 n GLN 24  
1 n LEU 25  
1 n TRP 26  
1 n ARG 27  
1 n GLN 28  
1 n GLU 29  
1 n PRO 30  
1 n ASP 31  
1 n ASN 32  
1 n THR 33  
1 n GLY 34  
1 n VAL 35  
1 n LEU 36  
1 n LEU 37  
1 n LEU 38  
1 n LEU 39  
1 n SER 40  
1 n SER 41  
1 n ILE 42  
1 n HIS 43  
1 n PHE 44  
1 n GLN 45  
1 n CYS 46  
1 n ARG 47  
1 n ARG 48  
1 n LEU 49  
1 n ASP 50  
1 n ARG 51  
1 n SER 52  
1 n ALA 53  
1 n HIS 54  
1 n PHE 55  
1 n SER 56  
1 n THR 57  
1 n LEU 58  
1 n ALA 59  
1 n ILE 60  
1 n LYS 61  
1 n GLN 62  
1 n ASN 63  
1 n PRO 64  
1 n LEU 65  
1 n LEU 66  
1 n ALA 67  
1 n GLU 68  
1 n ALA 69  
1 n TYR 70  
1 n SER 71  
1 n ASN 72  
1 n LEU 73  
1 n GLY 74  
1 n ASN 75  
1 n VAL 76  
1 n TYR 77  
1 n LYS 78  
1 n GLU 79  
1 n ARG 80  
1 n GLY 81  
1 n GLN 82  
1 n LEU 83  
1 n GLN 84  
1 n GLU 85  
1 n ALA 86  
1 n ILE 87  
1 n GLU 88  
1 n HIS 89  
1 n TYR 90  
1 n ARG 91  
1 n HIS 92  
1 n ALA 93  
1 n LEU 94  
1 n ARG 95  
1 n LEU 96  
1 n LYS 97  
1 n PRO 98  
1 n ASP 99  
1 n PHE 100 
1 n ILE 101 
1 n ASP 102 
1 n GLY 103 
1 n TYR 104 
1 n ILE 105 
1 n ASN 106 
1 n LEU 107 
1 n ALA 108 
1 n ALA 109 
1 n ALA 110 
1 n LEU 111 
1 n VAL 112 
1 n ALA 113 
1 n ALA 114 
1 n GLY 115 
1 n ASP 116 
1 n MET 117 
1 n GLU 118 
1 n GLY 119 
1 n ALA 120 
1 n VAL 121 
1 n GLN 122 
1 n ALA 123 
1 n TYR 124 
1 n VAL 125 
1 n SER 126 
1 n ALA 127 
1 n LEU 128 
1 n GLN 129 
1 n TYR 130 
1 n ASN 131 
1 n PRO 132 
1 n ASP 133 
1 n LEU 134 
1 n TYR 135 
1 n CYS 136 
1 n VAL 137 
1 n ARG 138 
1 n SER 139 
1 n ASP 140 
1 n LEU 141 
1 n GLY 142 
1 n ASN 143 
1 n LEU 144 
1 n LEU 145 
1 n LYS 146 
1 n ALA 147 
1 n LEU 148 
1 n GLY 149 
1 n ARG 150 
1 n LEU 151 
1 n GLU 152 
1 n GLU 153 
1 n ALA 154 
1 n LYS 155 
1 n ALA 156 
1 n CYS 157 
1 n TYR 158 
1 n LEU 159 
1 n LYS 160 
1 n ALA 161 
1 n ILE 162 
1 n GLU 163 
1 n THR 164 
1 n GLN 165 
1 n PRO 166 
1 n ASN 167 
1 n PHE 168 
1 n ALA 169 
1 n VAL 170 
1 n ALA 171 
1 n TRP 172 
1 n SER 173 
1 n ASN 174 
1 n LEU 175 
1 n GLY 176 
1 n CYS 177 
1 n VAL 178 
1 n PHE 179 
1 n ASN 180 
1 n ALA 181 
1 n GLN 182 
1 n GLY 183 
1 n GLU 184 
1 n ILE 185 
1 n TRP 186 
1 n LEU 187 
1 n ALA 188 
1 n ILE 189 
1 n HIS 190 
1 n HIS 191 
1 n PHE 192 
1 n GLU 193 
1 n LYS 194 
1 n ALA 195 
1 n VAL 196 
1 n THR 197 
1 n LEU 198 
1 n ASP 199 
1 n PRO 200 
1 n ASN 201 
1 n PHE 202 
1 n LEU 203 
1 n ASP 204 
1 n ALA 205 
1 n TYR 206 
1 n ILE 207 
1 n ASN 208 
1 n LEU 209 
1 n GLY 210 
1 n ASN 211 
1 n VAL 212 
1 n LEU 213 
1 n LYS 214 
1 n GLU 215 
1 n ALA 216 
1 n ARG 217 
1 n ILE 218 
1 n PHE 219 
1 n ASP 220 
1 n ARG 221 
1 n ALA 222 
1 n VAL 223 
1 n ALA 224 
1 n ALA 225 
1 n TYR 226 
1 n LEU 227 
1 n ARG 228 
1 n ALA 229 
1 n LEU 230 
1 n SER 231 
1 n LEU 232 
1 n SER 233 
1 n PRO 234 
1 n ASN 235 
1 n HIS 236 
1 n ALA 237 
1 n VAL 238 
1 n VAL 239 
1 n HIS 240 
1 n GLY 241 
1 n ASN 242 
1 n LEU 243 
1 n ALA 244 
1 n CYS 245 
1 n VAL 246 
1 n TYR 247 
1 n TYR 248 
1 n GLU 249 
1 n GLN 250 
1 n GLY 251 
1 n LEU 252 
1 n ILE 253 
1 n ASP 254 
1 n LEU 255 
1 n ALA 256 
1 n ILE 257 
1 n ASP 258 
1 n THR 259 
1 n TYR 260 
1 n ARG 261 
1 n ARG 262 
1 n ALA 263 
1 n ILE 264 
1 n GLU 265 
1 n LEU 266 
1 n GLN 267 
1 n PRO 268 
1 n HIS 269 
1 n PHE 270 
1 n PRO 271 
1 n ASP 272 
1 n ALA 273 
1 n TYR 274 
1 n CYS 275 
1 n ASN 276 
1 n LEU 277 
1 n ALA 278 
1 n ASN 279 
1 n ALA 280 
1 n LEU 281 
1 n LYS 282 
1 n GLU 283 
1 n LYS 284 
1 n GLY 285 
1 n SER 286 
1 n VAL 287 
1 n ALA 288 
1 n GLU 289 
1 n ALA 290 
1 n GLU 291 
1 n ASP 292 
1 n CYS 293 
1 n TYR 294 
1 n ASN 295 
1 n THR 296 
1 n ALA 297 
1 n LEU 298 
1 n ARG 299 
1 n LEU 300 
1 n CYS 301 
1 n PRO 302 
1 n THR 303 
1 n HIS 304 
1 n ALA 305 
1 n ASP 306 
1 n SER 307 
1 n LEU 308 
1 n ASN 309 
1 n ASN 310 
1 n LEU 311 
1 n ALA 312 
1 n ASN 313 
1 n ILE 314 
1 n LYS 315 
1 n ARG 316 
1 n GLU 317 
1 n GLN 318 
1 n GLY 319 
1 n ASN 320 
1 n ILE 321 
1 n GLU 322 
1 n GLU 323 
1 n ALA 324 
1 n VAL 325 
1 n ARG 326 
1 n LEU 327 
1 n TYR 328 
1 n ARG 329 
1 n LYS 330 
1 n ALA 331 
1 n LEU 332 
1 n GLU 333 
1 n VAL 334 
1 n PHE 335 
1 n PRO 336 
1 n GLU 337 
1 n PHE 338 
1 n ALA 339 
1 n ALA 340 
1 n ALA 341 
1 n HIS 342 
1 n SER 343 
1 n ASN 344 
1 n LEU 345 
1 n ALA 346 
1 n SER 347 
1 n VAL 348 
1 n LEU 349 
1 n GLN 350 
1 n GLN 351 
1 n GLN 352 
1 n GLY 353 
1 n LYS 354 
1 n LEU 355 
1 n GLN 356 
1 n GLU 357 
1 n ALA 358 
1 n LEU 359 
1 n MET 360 
1 n HIS 361 
1 n TYR 362 
1 n LYS 363 
1 n GLU 364 
1 n ALA 365 
1 n ILE 366 
1 n ARG 367 
1 n ILE 368 
1 n SER 369 
1 n PRO 370 
1 n THR 371 
1 n PHE 372 
1 n ALA 373 
1 n ASP 374 
1 n ALA 375 
1 n TYR 376 
1 n SER 377 
1 n ASN 378 
1 n MET 379 
1 n GLY 380 
1 n ASN 381 
1 n THR 382 
1 n LEU 383 
1 n LYS 384 
1 n GLU 385 
1 n MET 386 
1 n GLN 387 
1 n ASP 388 
#
_exptl.method "X-RAY DIFFRACTION"
#
_pdbx_audit_revision_history.revision_date 2004-09-09
#
_pdbx_database_status.recvd_initial_deposition_date 2004-09-09
#
loop_
_pdbx_poly_seq_scheme.asym_id
_pdbx_poly_seq_scheme.auth_seq_num
_pdbx_poly_seq_scheme.entity_id
_pdbx_poly_seq_scheme.hetero
_pdbx_poly_seq_scheme.mon_id
_pdbx_poly_seq_scheme.pdb_ins_code
_pdbx_poly_seq_scheme.pdb_seq_num
_pdbx_poly_seq_scheme.pdb_strand_id
_pdbx_poly_seq_scheme.seq_id
A 13  1 n GLY . 13  A 1   
A 14  1 n PRO . 14  A 2   
A 15  1 n MET . 15  A 3   
A 16  1 n GLU . 16  A 4   
A 17  1 n LEU . 17  A 5   
A 18  1 n ALA . 18  A 6   
A 19  1 n HIS . 19  A 7   
A 20  1 n ARG . 20  A 8   
A 21  1 n GLU . 21  A 9   
A 22  1 n TYR . 22  A 10  
A 23  1 n GLN . 23  A 11  
A 24  1 n ALA . 24  A 12  
A 25  1 n GLY . 25  A 13  
A 26  1 n ASP . 26  A 14  
A 27  1 n PHE . 27  A 15  
A 28  1 n GLU . 28  A 16  
A 29  1 n ALA . 29  A 17  
A 30  1 n ALA . 30  A 18  
A 31  1 n GLU . 31  A 19  
A 32  1 n ARG . 32  A 20  
A 33  1 n HIS . 33  A 21  
A 34  1 n CYS . 34  A 22  
A 35  1 n MET . 35  A 23  
A 36  1 n GLN . 36  A 24  
A 37  1 n LEU . 37  A 25  
A 38  1 n TRP . 38  A 26  
A 39  1 n ARG . 39  A 27  
A 40  1 n GLN . 40  A 28  
A 41  1 n GLU . 41  A 29  
A 42  1 n PRO . 42  A 30  
A 43  1 n ASP . 43  A 31  
A 44  1 n ASN . 44  A 32  
A 45  1 n THR . 45  A 33  
A 46  1 n GLY . 46  A 34  
A 47  1 n VAL . 47  A 35  
A 48  1 n LEU . 48  A 36  
A 49  1 n LEU . 49  A 37  
A 50  1 n LEU . 50  A 38  
A 51  1 n LEU . 51  A 39  
A 52  1 n SER . 52  A 40  
A 53  1 n SER . 53  A 41  
A 54  1 n ILE . 54  A 42  
A 55  1 n HIS . 55  A 43  
A 56  1 n PHE . 56  A 44  
A 57  1 n GLN . 57  A 45  
A 58  1 n CYS . 58  A 46  
A 59  1 n ARG . 59  A 47  
A 60  1 n ARG . 60  A 48  
A 61  1 n LEU . 61  A 49  
A 62  1 n ASP . 62  A 50  
A 63  1 n ARG . 63  A 51  
A 64  1 n SER . 64  A 52  
A 65  1 n ALA . 65  A 53  
A 66  1 n HIS . 66  A 54  
A 67  1 n PHE . 67  A 55  
A 68  1 n SER . 68  A 56  
A 69  1 n THR . 69  A 57  
A 70  1 n LEU . 70  A 58  
A 71  1 n ALA . 71  A 59  
A 72  1 n ILE . 72  A 60  
A 73  1 n LYS . 73  A 61  
A 74  1 n GLN . 74  A 62  
A 75  1 n ASN . 75  A 63  
A 76  1 n PRO . 76  A 64  
A 77  1 n LEU . 77  A 65  
A 78  1 n LEU . 78  A 66  
A 79  1 n ALA . 79  A 67  
A 80  1 n GLU . 80  A 68  
A 81  1 n ALA . 81  A 69  
A 82  1 n TYR . 82  A 70  
A 83  1 n SER . 83  A 71  
A 84  1 n ASN . 84  A 72  
A 85  1 n LEU . 85  A 73  
A 86  1 n GLY . 86  A 74  
A 87  1 n ASN . 87  A 75  
A 88  1 n VAL . 88  A 76  
A 89  1 n TYR . 89  A 77  
A 90  1 n LYS . 90  A 78  
A 91  1 n GLU . 91  A 79  
A 92  1 n ARG . 92  A 80  
A 93  1 n GLY . 93  A 81  
A 94  1 n GLN . 94  A 82  
A 95  1 n LEU . 95  A 83  
A 96  1 n GLN . 96  A 84  
A 97  1 n GLU . 97  A 85  
A 98  1 n ALA . 98  A 86  
A 99  1 n ILE . 99  A 87  
A 100 1 n GLU . 100 A 88  
A 101 1 n HIS . 101 A 89  
A 102 1 n TYR . 102 A 90  
A 103 1 n ARG . 103 A 91  
A 104 1 n HIS . 104 A 92  
A 105 1 n ALA . 105 A 93  
A 106 1 n LEU . 106 A 94  
A 107 1 n ARG . 107 A 95  
A 108 1 n LEU . 108 A 96  
A 109 1 n LYS . 109 A 97  
A 110 1 n PRO . 110 A 98  
A 111 1 n ASP . 111 A 99  
A 112 1 n PHE . 112 A 100 
A 113 1 n ILE . 113 A 101 
A 114 1 n ASP . 114 A 102 
A 115 1 n GLY . 115 A 103 
A 116 1 n TYR . 116 A 104 
A 117 1 n ILE . 117 A 105 
A 118 1 n ASN . 118 A 106 
A 119 1 n LEU . 119 A 107 
A 120 1 n ALA . 120 A 108 
A 121 1 n ALA . 121 A 109 
A 122 1 n ALA . 122 A 110 
A 123 1 n LEU . 123 A 111 
A 124 1 n VAL . 124 A 112 
A 125 1 n ALA . 125 A 113 
A 126 1 n ALA . 126 A 114 
A 127 1 n GLY . 127 A 115 
A 128 1 n ASP . 128 A 116 
A 129 1 n MET . 129 A 117 
A 130 1 n GLU . 130 A 118 
A 131 1 n GLY . 131 A 119 
A 132 1 n ALA . 132 A 120 
A 133 1 n VAL . 133 A 121 
A 134 1 n GLN . 134 A 122 
A 135 1 n ALA . 135 A 123 
A 136 1 n TYR . 136 A 124 
A 137 1 n VAL . 137 A 125 
A 138 1 n SER . 138 A 126 
A 139 1 n ALA . 139 A 127 
A 140 1 n LEU . 140 A 128 
A 141 1 n GLN . 141 A 129 
A 142 1 n TYR . 142 A 130 
A 143 1 n ASN . 143 A 131 
A 144 1 n PRO . 144 A 132 
A 145 1 n ASP . 145 A 133 
A 146 1 n LEU . 146 A 134 
A 147 1 n TYR . 147 A 135 
A 148 1 n CYS . 148 A 136 
A 149 1 n VAL . 149 A 137 
A 150 1 n ARG . 150 A 138 
A 151 1 n SER . 151 A 139 
A 152 1 n ASP . 152 A 140 
A 153 1 n LEU . 153 A 141 
A 154 1 n GLY . 154 A 142 
A 155 1 n ASN . 155 A 143 
A 156 1 n LEU . 156 A 144 
A 157 1 n LEU . 157 A 145 
A 158 1 n LYS . 158 A 146 
A 159 1 n ALA . 159 A 147 
A 160 1 n LEU . 160 A 148 
A 161 1 n GLY . 161 A 149 
A 162 1 n ARG . 162 A 150 
A 163 1 n LEU . 163 A 151 
A 164 1 n GLU . 164 A 152 
A 165 1 n GLU . 165 A 153 
A 166 1 n ALA . 166 A 154 
A 167 1 n LYS . 167 A 155 
A 168 1 n ALA . 168 A 156 
A 169 1 n CYS . 169 A 157 
A 170 1 n TYR . 170 A 158 
A 171 1 n LEU . 171 A 159 
A 172 1 n LYS . 172 A 160 
A 173 1 n ALA . 173 A 161 
A 174 1 n ILE . 174 A 162 
A 175 1 n GLU . 175 A 163 
A 176 1 n THR . 176 A 164 
A 177 1 n GLN . 177 A 165 
A 178 1 n PRO . 178 A 166 
A 179 1 n ASN . 179 A 167 
A 180 1 n PHE . 180 A 168 
A 181 1 n ALA . 181 A 169 
A 182 1 n VAL . 182 A 170 
A 183 1 n ALA . 183 A 171 
A 184 1 n TRP . 184 A 172 
A 185 1 n SER . 185 A 173 
A 186 1 n ASN . 186 A 174 
A 187 1 n LEU . 187 A 175 
A 188 1 n GLY . 188 A 176 
A 189 1 n CYS . 189 A 177 
A 190 1 n VAL . 190 A 178 
A 191 1 n PHE . 191 A 179 
A 192 1 n ASN . 192 A 180 
A 193 1 n ALA . 193 A 181 
A 194 1 n GLN . 194 A 182 
A 195 1 n GLY . 195 A 183 
A 196 1 n GLU . 196 A 184 
A 197 1 n ILE . 197 A 185 
A 198 1 n TRP . 198 A 186 
A 199 1 n LEU . 199 A 187 
A 200 1 n ALA . 200 A 188 
A 201 1 n ILE . 201 A 189 
A 202 1 n HIS . 202 A 190 
A 203 1 n HIS . 203 A 191 
A 204 1 n PHE . 204 A 192 
A 205 1 n GLU . 205 A 193 
A 206 1 n LYS . 206 A 194 
A 207 1 n ALA . 207 A 195 
A 208 1 n VAL . 208 A 196 
A 209 1 n THR . 209 A 197 
A 210 1 n LEU . 210 A 198 
A 211 1 n ASP . 211 A 199 
A 212 1 n PRO . 212 A 200 
A 213 1 n ASN . 213 A 201 
A 214 1 n PHE . 214 A 202 
A 215 1 n LEU . 215 A 203 
A 216 1 n ASP . 216 A 204 
A 217 1 n ALA . 217 A 205 
A 218 1 n TYR . 218 A 206 
A 219 1 n ILE . 219 A 207 
A 220 1 n ASN . 220 A 208 
A 221 1 n LEU . 221 A 209 
A 222 1 n GLY . 222 A 210 
A 223 1 n ASN . 223 A 211 
A 224 1 n VAL . 224 A 212 
A 225 1 n LEU . 225 A 213 
A 226 1 n LYS . 226 A 214 
A 227 1 n GLU . 227 A 215 
A 228 1 n ALA . 228 A 216 
A 229 1 n ARG . 229 A 217 
A 230 1 n ILE . 230 A 218 
A 231 1 n PHE . 231 A 219 
A 232 1 n ASP . 232 A 220 
A 233 1 n ARG . 233 A 221 
A 234 1 n ALA . 234 A 222 
A 235 1 n VAL . 235 A 223 
A 236 1 n ALA . 236 A 224 
A 237 1 n ALA . 237 A 225 
A 238 1 n TYR . 238 A 226 
A 239 1 n LEU . 239 A 227 
A 240 1 n ARG . 240 A 228 
A 241 1 n ALA . 241 A 229 
A 242 1 n LEU . 242 A 230 
A 243 1 n SER . 243 A 231 
A 244 1 n LEU . 244 A 232 
A 245 1 n SER . 245 A 233 
A 246 1 n PRO . 246 A 234 
A 247 1 n ASN . 247 A 235 
A 248 1 n HIS . 248 A 236 
A 249 1 n ALA . 249 A 237 
A 250 1 n VAL . 250 A 238 
A 251 1 n VAL . 251 A 239 
A 252 1 n HIS . 252 A 240 
A 253 1 n GLY . 253 A 241 
A 254 1 n ASN . 254 A 242 
A 255 1 n LEU . 255 A 243 
A 256 1 n ALA . 256 A 244 
A 257 1 n CYS . 257 A 245 
A 258 1 n VAL . 258 A 246 
A 259 1 n TYR . 259 A 247 
A 260 1 n TYR . 260 A 248 
A 261 1 n GLU . 261 A 249 
A 262 1 n GLN . 262 A 250 
A 263 1 n GLY . 263 A 251 
A 264 1 n LEU . 264 A 252 
A 265 1 n ILE . 265 A 253 
A 266 1 n ASP . 266 A 254 
A 267 1 n LEU . 267 A 255 
A 268 1 n ALA . 268 A 256 
A 269 1 n ILE . 269 A 257 
A 270 1 n ASP . 270 A 258 
A 271 1 n THR . 271 A 259 
A 272 1 n TYR . 272 A 260 
A 273 1 n ARG . 273 A 261 
A 274 1 n ARG . 274 A 262 
A 275 1 n ALA . 275 A 263 
A 276 1 n ILE . 276 A 264 
A 277 1 n GLU . 277 A 265 
A 278 1 n LEU . 278 A 266 
A 279 1 n GLN . 279 A 267 
A 280 1 n PRO . 280 A 268 
A 281 1 n HIS . 281 A 269 
A 282 1 n PHE . 282 A 270 
A 283 1 n PRO . 283 A 271 
A 284 1 n ASP . 284 A 272 
A 285 1 n ALA . 285 A 273 
A 286 1 n TYR . 286 A 274 
A 287 1 n CYS . 287 A 275 
A 288 1 n ASN . 288 A 276 
A 289 1 n LEU . 289 A 277 
A 290 1 n ALA . 290 A 278 
A 291 1 n ASN . 291 A 279 
A 292 1 n ALA . 292 A 280 
A 293 1 n LEU . 293 A 281 
A 294 1 n LYS . 294 A 282 
A 295 1 n GLU . 295 A 283 
A 296 1 n LYS . 296 A 284 
A 297 1 n GLY . 297 A 285 
A 298 1 n SER . 298 A 286 
A 299 1 n VAL . 299 A 287 
A 300 1 n ALA . 300 A 288 
A 301 1 n GLU . 301 A 289 
A 302 1 n ALA . 302 A 290 
A 303 1 n GLU . 303 A 291 
A 304 1 n ASP . 304 A 292 
A 305 1 n CYS . 305 A 293 
A 306 1 n TYR . 306 A 294 
A 307 1 n ASN . 307 A 295 
A 308 1 n THR . 308 A 296 
A 309 1 n ALA . 309 A 297 
A 310 1 n LEU . 310 A 298 
A 311 1 n ARG . 311 A 299 
A 312 1 n LEU . 312 A 300 
A 313 1 n CYS . 313 A 301 
A 314 1 n PRO . 314 A 302 
A 315 1 n THR . 315 A 303 
A 316 1 n HIS . 316 A 304 
A 317 1 n ALA . 317 A 305 
A 318 1 n ASP . 318 A 306 
A 319 1 n SER . 319 A 307 
A 320 1 n LEU . 320 A 308 
A 321 1 n ASN . 321 A 309 
A 322 1 n ASN . 322 A 310 
A 323 1 n LEU . 323 A 311 
A 324 1 n ALA . 324 A 312 
A 325 1 n ASN . 325 A 313 
A 326 1 n ILE . 326 A 314 
A 327 1 n LYS . 327 A 315 
A 328 1 n ARG . 328 A 316 
A 329 1 n GLU . 329 A 317 
A 330 1 n GLN . 330 A 318 
A 331 1 n GLY . 331 A 319 
A 332 1 n ASN . 332 A 320 
A 333 1 n ILE . 333 A 321 
A 334 1 n GLU . 334 A 322 
A 335 1 n GLU . 335 A 323 
A 336 1 n ALA . 336 A 324 
A 337 1 n VAL . 337 A 325 
A 338 1 n ARG . 338 A 326 
A 339 1 n LEU . 339 A 327 
A 340 1 n TYR . 340 A 328 
A 341 1 n ARG . 341 A 329 
A 342 1 n LYS . 342 A 330 
A 343 1 n ALA . 343 A 331 
A 344 1 n LEU . 344 A 332 
A 345 1 n GLU . 345 A 333 
A 346 1 n VAL . 346 A 334 
A 347 1 n PHE . 347 A 335 
A 348 1 n PRO . 348 A 336 
A 349 1 n GLU . 349 A 337 
A 350 1 n PHE . 350 A 338 
A 351 1 n ALA . 351 A 339 
A 352 1 n ALA . 352 A 340 
A 353 1 n ALA . 353 A 341 
A 354 1 n HIS . 354 A 342 
A 355 1 n SER . 355 A 343 
A 356 1 n ASN . 356 A 344 
A 357 1 n LEU . 357 A 345 
A 358 1 n ALA . 358 A 346 
A 359 1 n SER . 359 A 347 
A 360 1 n VAL . 360 A 348 
A 361 1 n LEU . 361 A 349 
A 362 1 n GLN . 362 A 350 
A 363 1 n GLN . 363 A 351 
A 364 1 n GLN . 364 A 352 
A 365 1 n GLY . 365 A 353 
A 366 1 n LYS . 366 A 354 
A 367 1 n LEU . 367 A 355 
A 368 1 n GLN . 368 A 356 
A 369 1 n GLU . 369 A 357 
A 370 1 n ALA . 370 A 358 
A 371 1 n LEU . 371 A 359 
A 372 1 n MET . 372 A 360 
A 373 1 n HIS . 373 A 361 
A 374 1 n TYR . 374 A 362 
A 375 1 n LYS . 375 A 363 
A 376 1 n GLU . 376 A 364 
A 377 1 n ALA . 377 A 365 
A 378 1 n ILE . 378 A 366 
A 379 1 n ARG . 379 A 367 
A 380 1 n ILE . 380 A 368 
A 381 1 n SER . 381 A 369 
A 382 1 n PRO . 382 A 370 
A 383 1 n THR . 383 A 371 
A 384 1 n PHE . 384 A 372 
A 385 1 n ALA . 385 A 373 
A 386 1 n ASP . 386 A 374 
A 387 1 n ALA . 387 A 375 
A 388 1 n TYR . 388 A 376 
A 389 1 n SER . 389 A 377 
A 390 1 n ASN . 390 A 378 
A 391 1 n MET . 391 A 379 
A 392 1 n GLY . 392 A 380 
A 393 1 n ASN . 393 A 381 
A 394 1 n THR . 394 A 382 
A 395 1 n LEU . 395 A 383 
A 396 1 n LYS . 396 A 384 
A 397 1 n GLU . 397 A 385 
A 398 1 n MET . 398 A 386 
A 399 1 n GLN . 399 A 387 
A 400 1 n ASP . 400 A 388 
#
_pdbx_struct_assembly.details            author_and_software_defined_assembly
_pdbx_struct_assembly.id                 1
_pdbx_struct_assembly.method_details     PQS
_pdbx_struct_assembly.oligomeric_count   2
_pdbx_struct_assembly.oligomeric_details dimeric
#
_pdbx_struct_assembly_gen.assembly_id     1
_pdbx_struct_assembly_gen.asym_id_list    A,B,C,D,E
_pdbx_struct_assembly_gen.oper_expression 1
#
_pdbx_struct_oper_list.id                 1
_pdbx_struct_oper_list.matrix[1][1]       1.0000000000
_pdbx_struct_oper_list.matrix[1][2]       0.0000000000
_pdbx_struct_oper_list.matrix[1][3]       0.0000000000
_pdbx_struct_oper_list.matrix[2][1]       0.0000000000
_pdbx_struct_oper_list.matrix[2][2]       1.0000000000
_pdbx_struct_oper_list.matrix[2][3]       0.0000000000
_pdbx_struct_oper_list.matrix[3][1]       0.0000000000
_pdbx_struct_oper_list.matrix[3][2]       0.0000000000
_pdbx_struct_oper_list.matrix[3][3]       1.0000000000
_pdbx_struct_oper_list.name               1_555
_pdbx_struct_oper_list.symmetry_operation x,y,z
_pdbx_struct_oper_list.type               "identity operation"
_pdbx_struct_oper_list.vector[1]          0.0000000000
_pdbx_struct_oper_list.vector[2]          0.0000000000
_pdbx_struct_oper_list.vector[3]          0.0000000000
#
_refine.ls_d_res_high 2.85
#
_software.classification other
_software.name           "DeepMind Structure Class"
_software.pdbx_ordinal   1
_software.version        2.0.0
#
_struct_asym.entity_id 1
_struct_asym.id        A
#
loop_
_atom_site.group_PDB
_atom_site.id
_atom_site.type_symbol
_atom_site.label_atom_id
_atom_site.label_alt_id
_atom_site.label_comp_id
_atom_site.label_asym_id
_atom_site.label_entity_id
_atom_site.label_seq_id
_atom_site.pdbx_PDB_ins_code
_atom_site.Cartn_x
_atom_site.Cartn_y
_atom_site.Cartn_z
_atom_site.occupancy
_atom_site.B_iso_or_equiv
_atom_site.auth_seq_id
_atom_site.auth_asym_id
_atom_site.pdbx_PDB_model_num
ATOM 1    N N   . GLY A 1 1   ? -13.622 -23.621 -20.551 1.00 149.70 13  A 1 
ATOM 2    C CA  . GLY A 1 1   ? -14.710 -24.529 -20.085 1.00 149.97 13  A 1 
ATOM 3    C C   . GLY A 1 1   ? -14.536 -25.188 -18.720 1.00 150.14 13  A 1 
ATOM 4    O O   . GLY A 1 1   ? -14.935 -26.347 -18.565 1.00 150.11 13  A 1 
ATOM 5    N N   . PRO A 1 2   ? -13.947 -24.505 -17.714 1.00 150.06 14  A 1 
ATOM 6    C CA  . PRO A 1 2   ? -13.765 -25.101 -16.380 1.00 149.58 14  A 1 
ATOM 7    C C   . PRO A 1 2   ? -14.945 -24.777 -15.454 1.00 148.82 14  A 1 
ATOM 8    O O   . PRO A 1 2   ? -15.885 -24.094 -15.861 1.00 148.92 14  A 1 
ATOM 9    C CB  . PRO A 1 2   ? -12.463 -24.458 -15.876 1.00 149.93 14  A 1 
ATOM 10   C CG  . PRO A 1 2   ? -11.847 -23.813 -17.120 1.00 150.52 14  A 1 
ATOM 11   C CD  . PRO A 1 2   ? -13.059 -23.342 -17.862 1.00 150.08 14  A 1 
ATOM 12   N N   . MET A 1 3   ? -14.883 -25.265 -14.216 1.00 147.85 15  A 1 
ATOM 13   C CA  . MET A 1 3   ? -15.930 -25.024 -13.217 1.00 146.71 15  A 1 
ATOM 14   C C   . MET A 1 3   ? -15.356 -24.140 -12.099 1.00 146.09 15  A 1 
ATOM 15   O O   . MET A 1 3   ? -14.846 -24.640 -11.093 1.00 145.76 15  A 1 
ATOM 16   C CB  . MET A 1 3   ? -16.418 -26.352 -12.650 1.00 146.35 15  A 1 
ATOM 17   N N   . GLU A 1 4   ? -15.468 -22.825 -12.281 1.00 145.47 16  A 1 
ATOM 18   C CA  . GLU A 1 4   ? -14.915 -21.844 -11.340 1.00 144.33 16  A 1 
ATOM 19   C C   . GLU A 1 4   ? -15.835 -21.294 -10.245 1.00 144.50 16  A 1 
ATOM 20   O O   . GLU A 1 4   ? -15.489 -20.310 -9.586  1.00 144.24 16  A 1 
ATOM 21   C CB  . GLU A 1 4   ? -14.338 -20.659 -12.127 1.00 142.34 16  A 1 
ATOM 22   C CG  . GLU A 1 4   ? -13.679 -21.043 -13.446 1.00 139.22 16  A 1 
ATOM 23   C CD  . GLU A 1 4   ? -13.105 -19.852 -14.184 1.00 136.98 16  A 1 
ATOM 24   O OE1 . GLU A 1 4   ? -13.810 -18.832 -14.300 1.00 136.10 16  A 1 
ATOM 25   O OE2 . GLU A 1 4   ? -11.955 -19.935 -14.657 1.00 135.32 16  A 1 
ATOM 26   N N   . LEU A 1 5   ? -16.998 -21.905 -10.045 1.00 145.09 17  A 1 
ATOM 27   C CA  . LEU A 1 5   ? -17.909 -21.432 -9.006  1.00 145.62 17  A 1 
ATOM 28   C C   . LEU A 1 5   ? -17.214 -21.627 -7.667  1.00 146.41 17  A 1 
ATOM 29   O O   . LEU A 1 5   ? -17.636 -21.092 -6.643  1.00 146.05 17  A 1 
ATOM 30   C CB  . LEU A 1 5   ? -19.210 -22.224 -9.043  1.00 145.08 17  A 1 
ATOM 31   N N   . ALA A 1 6   ? -16.130 -22.394 -7.703  1.00 147.54 18  A 1 
ATOM 32   C CA  . ALA A 1 6   ? -15.344 -22.708 -6.522  1.00 148.07 18  A 1 
ATOM 33   C C   . ALA A 1 6   ? -14.485 -21.547 -6.047  1.00 148.54 18  A 1 
ATOM 34   O O   . ALA A 1 6   ? -14.328 -21.351 -4.842  1.00 149.47 18  A 1 
ATOM 35   C CB  . ALA A 1 6   ? -14.467 -23.920 -6.794  1.00 148.11 18  A 1 
ATOM 36   N N   . HIS A 1 7   ? -13.921 -20.780 -6.975  1.00 148.44 19  A 1 
ATOM 37   C CA  . HIS A 1 7   ? -13.081 -19.656 -6.571  1.00 148.39 19  A 1 
ATOM 38   C C   . HIS A 1 7   ? -13.898 -18.489 -6.033  1.00 147.87 19  A 1 
ATOM 39   O O   . HIS A 1 7   ? -13.419 -17.724 -5.188  1.00 147.86 19  A 1 
ATOM 40   C CB  . HIS A 1 7   ? -12.220 -19.149 -7.727  1.00 149.16 19  A 1 
ATOM 41   C CG  . HIS A 1 7   ? -11.267 -18.064 -7.325  1.00 149.54 19  A 1 
ATOM 42   N ND1 . HIS A 1 7   ? -10.173 -18.297 -6.519  1.00 149.53 19  A 1 
ATOM 43   C CD2 . HIS A 1 7   ? -11.262 -16.735 -7.588  1.00 149.25 19  A 1 
ATOM 44   C CE1 . HIS A 1 7   ? -9.536  -17.160 -6.303  1.00 149.14 19  A 1 
ATOM 45   N NE2 . HIS A 1 7   ? -10.177 -16.197 -6.940  1.00 149.17 19  A 1 
ATOM 46   N N   . ARG A 1 8   ? -15.124 -18.344 -6.529  1.00 146.67 20  A 1 
ATOM 47   C CA  . ARG A 1 8   ? -15.983 -17.258 -6.078  1.00 145.30 20  A 1 
ATOM 48   C C   . ARG A 1 8   ? -16.103 -17.341 -4.570  1.00 144.39 20  A 1 
ATOM 49   O O   . ARG A 1 8   ? -15.672 -16.446 -3.840  1.00 144.74 20  A 1 
ATOM 50   C CB  . ARG A 1 8   ? -17.356 -17.373 -6.715  1.00 145.30 20  A 1 
ATOM 51   N N   . GLU A 1 9   ? -16.680 -18.444 -4.116  1.00 142.69 21  A 1 
ATOM 52   C CA  . GLU A 1 9   ? -16.885 -18.686 -2.702  1.00 141.48 21  A 1 
ATOM 53   C C   . GLU A 1 9   ? -15.567 -18.640 -1.937  1.00 140.31 21  A 1 
ATOM 54   O O   . GLU A 1 9   ? -15.508 -18.150 -0.805  1.00 140.11 21  A 1 
ATOM 55   C CB  . GLU A 1 9   ? -17.570 -20.034 -2.542  1.00 142.03 21  A 1 
ATOM 56   C CG  . GLU A 1 9   ? -18.624 -20.253 -3.617  1.00 142.88 21  A 1 
ATOM 57   C CD  . GLU A 1 9   ? -19.934 -20.761 -3.065  1.00 143.59 21  A 1 
ATOM 58   O OE1 . GLU A 1 9   ? -19.926 -21.819 -2.399  1.00 144.22 21  A 1 
ATOM 59   O OE2 . GLU A 1 9   ? -20.971 -20.101 -3.298  1.00 143.81 21  A 1 
ATOM 60   N N   . TYR A 1 10  ? -14.509 -19.140 -2.565  1.00 139.08 22  A 1 
ATOM 61   C CA  . TYR A 1 10  ? -13.188 -19.143 -1.954  1.00 137.98 22  A 1 
ATOM 62   C C   . TYR A 1 10  ? -12.797 -17.726 -1.551  1.00 137.41 22  A 1 
ATOM 63   O O   . TYR A 1 10  ? -12.395 -17.483 -0.411  1.00 137.73 22  A 1 
ATOM 64   C CB  . TYR A 1 10  ? -12.161 -19.706 -2.932  1.00 137.76 22  A 1 
ATOM 65   N N   . GLN A 1 11  ? -12.928 -16.793 -2.490  1.00 136.25 23  A 1 
ATOM 66   C CA  . GLN A 1 11  ? -12.568 -15.398 -2.248  1.00 134.91 23  A 1 
ATOM 67   C C   . GLN A 1 11  ? -13.290 -14.757 -1.059  1.00 134.01 23  A 1 
ATOM 68   O O   . GLN A 1 11  ? -12.754 -13.852 -0.416  1.00 133.52 23  A 1 
ATOM 69   C CB  . GLN A 1 11  ? -12.809 -14.580 -3.512  1.00 134.36 23  A 1 
ATOM 70   N N   . ALA A 1 12  ? -14.497 -15.228 -0.763  1.00 133.04 24  A 1 
ATOM 71   C CA  . ALA A 1 12  ? -15.278 -14.678 0.340   1.00 132.20 24  A 1 
ATOM 72   C C   . ALA A 1 12  ? -14.624 -14.912 1.701   1.00 131.96 24  A 1 
ATOM 73   O O   . ALA A 1 12  ? -14.854 -14.158 2.651   1.00 131.68 24  A 1 
ATOM 74   C CB  . ALA A 1 12  ? -16.678 -15.277 0.328   1.00 131.79 24  A 1 
ATOM 75   N N   . GLY A 1 13  ? -13.802 -15.952 1.788   1.00 131.68 25  A 1 
ATOM 76   C CA  . GLY A 1 13  ? -13.152 -16.276 3.043   1.00 131.74 25  A 1 
ATOM 77   C C   . GLY A 1 13  ? -13.769 -17.560 3.549   1.00 132.22 25  A 1 
ATOM 78   O O   . GLY A 1 13  ? -13.636 -17.927 4.721   1.00 131.52 25  A 1 
ATOM 79   N N   . ASP A 1 14  ? -14.455 -18.239 2.632   1.00 133.04 26  A 1 
ATOM 80   C CA  . ASP A 1 14  ? -15.131 -19.498 2.918   1.00 133.89 26  A 1 
ATOM 81   C C   . ASP A 1 14  ? -14.249 -20.692 2.514   1.00 134.75 26  A 1 
ATOM 82   O O   . ASP A 1 14  ? -14.655 -21.530 1.706   1.00 135.18 26  A 1 
ATOM 83   C CB  . ASP A 1 14  ? -16.459 -19.551 2.154   1.00 132.53 26  A 1 
ATOM 84   C CG  . ASP A 1 14  ? -17.513 -20.371 2.870   1.00 132.13 26  A 1 
ATOM 85   O OD1 . ASP A 1 14  ? -17.185 -21.480 3.345   1.00 132.06 26  A 1 
ATOM 86   O OD2 . ASP A 1 14  ? -18.670 -19.904 2.951   1.00 131.24 26  A 1 
ATOM 87   N N   . PHE A 1 15  ? -13.055 -20.768 3.101   1.00 135.24 27  A 1 
ATOM 88   C CA  . PHE A 1 15  ? -12.085 -21.834 2.838   1.00 135.41 27  A 1 
ATOM 89   C C   . PHE A 1 15  ? -12.693 -23.212 2.567   1.00 135.24 27  A 1 
ATOM 90   O O   . PHE A 1 15  ? -12.609 -23.717 1.451   1.00 134.84 27  A 1 
ATOM 91   C CB  . PHE A 1 15  ? -11.092 -21.903 4.005   1.00 136.22 27  A 1 
ATOM 92   C CG  . PHE A 1 15  ? -11.690 -21.533 5.334   1.00 136.87 27  A 1 
ATOM 93   C CD1 . PHE A 1 15  ? -11.981 -22.511 6.279   1.00 137.09 27  A 1 
ATOM 94   C CD2 . PHE A 1 15  ? -11.992 -20.202 5.628   1.00 136.93 27  A 1 
ATOM 95   C CE1 . PHE A 1 15  ? -12.569 -22.172 7.499   1.00 137.18 27  A 1 
ATOM 96   C CE2 . PHE A 1 15  ? -12.581 -19.852 6.843   1.00 137.12 27  A 1 
ATOM 97   C CZ  . PHE A 1 15  ? -12.869 -20.840 7.780   1.00 137.31 27  A 1 
ATOM 98   N N   . GLU A 1 16  ? -13.285 -23.821 3.588   1.00 135.80 28  A 1 
ATOM 99   C CA  . GLU A 1 16  ? -13.934 -25.124 3.450   1.00 136.08 28  A 1 
ATOM 100  C C   . GLU A 1 16  ? -14.810 -25.207 2.201   1.00 135.30 28  A 1 
ATOM 101  O O   . GLU A 1 16  ? -14.676 -26.143 1.412   1.00 134.55 28  A 1 
ATOM 102  C CB  . GLU A 1 16  ? -14.794 -25.420 4.677   1.00 137.24 28  A 1 
ATOM 103  C CG  . GLU A 1 16  ? -14.010 -25.798 5.916   1.00 139.23 28  A 1 
ATOM 104  C CD  . GLU A 1 16  ? -14.910 -26.025 7.118   1.00 140.94 28  A 1 
ATOM 105  O OE1 . GLU A 1 16  ? -15.861 -26.830 7.006   1.00 141.85 28  A 1 
ATOM 106  O OE2 . GLU A 1 16  ? -14.666 -25.397 8.172   1.00 141.66 28  A 1 
ATOM 107  N N   . ALA A 1 17  ? -15.716 -24.245 2.033   1.00 134.57 29  A 1 
ATOM 108  C CA  . ALA A 1 17  ? -16.586 -24.231 0.857   1.00 134.44 29  A 1 
ATOM 109  C C   . ALA A 1 17  ? -15.688 -24.453 -0.346  1.00 134.48 29  A 1 
ATOM 110  O O   . ALA A 1 17  ? -15.834 -25.427 -1.085  1.00 134.61 29  A 1 
ATOM 111  C CB  . ALA A 1 17  ? -17.293 -22.893 0.728   1.00 133.80 29  A 1 
ATOM 112  N N   . ALA A 1 18  ? -14.747 -23.534 -0.526  1.00 134.42 30  A 1 
ATOM 113  C CA  . ALA A 1 18  ? -13.789 -23.619 -1.616  1.00 134.03 30  A 1 
ATOM 114  C C   . ALA A 1 18  ? -13.143 -24.997 -1.572  1.00 133.28 30  A 1 
ATOM 115  O O   . ALA A 1 18  ? -13.196 -25.754 -2.538  1.00 133.42 30  A 1 
ATOM 116  C CB  . ALA A 1 18  ? -12.724 -22.540 -1.461  1.00 134.20 30  A 1 
ATOM 117  N N   . GLU A 1 19  ? -12.535 -25.311 -0.435  1.00 132.46 31  A 1 
ATOM 118  C CA  . GLU A 1 19  ? -11.880 -26.594 -0.239  1.00 131.81 31  A 1 
ATOM 119  C C   . GLU A 1 19  ? -12.738 -27.755 -0.721  1.00 131.82 31  A 1 
ATOM 120  O O   . GLU A 1 19  ? -12.225 -28.714 -1.296  1.00 131.86 31  A 1 
ATOM 121  C CB  . GLU A 1 19  ? -11.544 -26.784 1.236   1.00 131.01 31  A 1 
ATOM 122  C CG  . GLU A 1 19  ? -11.248 -28.218 1.605   1.00 130.02 31  A 1 
ATOM 123  C CD  . GLU A 1 19  ? -10.668 -28.326 2.984   1.00 129.63 31  A 1 
ATOM 124  O OE1 . GLU A 1 19  ? -10.951 -27.430 3.808   1.00 130.03 31  A 1 
ATOM 125  O OE2 . GLU A 1 19  ? -9.939  -29.302 3.247   1.00 129.45 31  A 1 
ATOM 126  N N   . ARG A 1 20  ? -14.042 -27.667 -0.472  1.00 131.76 32  A 1 
ATOM 127  C CA  . ARG A 1 20  ? -14.974 -28.707 -0.892  1.00 131.82 32  A 1 
ATOM 128  C C   . ARG A 1 20  ? -15.081 -28.712 -2.414  1.00 131.44 32  A 1 
ATOM 129  O O   . ARG A 1 20  ? -14.782 -29.718 -3.068  1.00 131.50 32  A 1 
ATOM 130  C CB  . ARG A 1 20  ? -16.343 -28.468 -0.269  1.00 132.23 32  A 1 
ATOM 131  N N   . HIS A 1 21  ? -15.513 -27.584 -2.971  1.00 130.44 33  A 1 
ATOM 132  C CA  . HIS A 1 21  ? -15.642 -27.451 -4.415  1.00 129.50 33  A 1 
ATOM 133  C C   . HIS A 1 21  ? -14.327 -27.909 -5.035  1.00 129.23 33  A 1 
ATOM 134  O O   . HIS A 1 21  ? -14.295 -28.798 -5.884  1.00 128.80 33  A 1 
ATOM 135  C CB  . HIS A 1 21  ? -15.919 -26.001 -4.781  1.00 128.87 33  A 1 
ATOM 136  N N   . CYS A 1 22  ? -13.241 -27.296 -4.583  1.00 129.36 34  A 1 
ATOM 137  C CA  . CYS A 1 22  ? -11.916 -27.633 -5.069  1.00 129.48 34  A 1 
ATOM 138  C C   . CYS A 1 22  ? -11.701 -29.138 -5.071  1.00 129.16 34  A 1 
ATOM 139  O O   . CYS A 1 22  ? -11.547 -29.746 -6.131  1.00 128.64 34  A 1 
ATOM 140  C CB  . CYS A 1 22  ? -10.849 -26.966 -4.200  1.00 130.04 34  A 1 
ATOM 141  S SG  . CYS A 1 22  ? -10.448 -25.256 -4.665  1.00 131.83 34  A 1 
ATOM 142  N N   . MET A 1 23  ? -11.692 -29.729 -3.879  1.00 129.54 35  A 1 
ATOM 143  C CA  . MET A 1 23  ? -11.482 -31.162 -3.737  1.00 130.01 35  A 1 
ATOM 144  C C   . MET A 1 23  ? -12.129 -31.922 -4.874  1.00 130.45 35  A 1 
ATOM 145  O O   . MET A 1 23  ? -11.481 -32.741 -5.527  1.00 130.70 35  A 1 
ATOM 146  C CB  . MET A 1 23  ? -12.013 -31.662 -2.388  1.00 129.42 35  A 1 
ATOM 147  C CG  . MET A 1 23  ? -11.009 -31.504 -1.252  1.00 129.75 35  A 1 
ATOM 148  S SD  . MET A 1 23  ? -9.355  -32.105 -1.733  1.00 130.34 35  A 1 
ATOM 149  C CE  . MET A 1 23  ? -9.578  -33.895 -1.648  1.00 129.91 35  A 1 
ATOM 150  N N   . GLN A 1 24  ? -13.400 -31.632 -5.128  1.00 130.67 36  A 1 
ATOM 151  C CA  . GLN A 1 24  ? -14.105 -32.305 -6.205  1.00 130.39 36  A 1 
ATOM 152  C C   . GLN A 1 24  ? -13.575 -31.852 -7.564  1.00 130.59 36  A 1 
ATOM 153  O O   . GLN A 1 24  ? -13.485 -32.654 -8.493  1.00 130.29 36  A 1 
ATOM 154  C CB  . GLN A 1 24  ? -15.596 -32.020 -6.131  1.00 130.13 36  A 1 
ATOM 155  C CG  . GLN A 1 24  ? -16.389 -32.966 -7.004  1.00 130.17 36  A 1 
ATOM 156  C CD  . GLN A 1 24  ? -17.376 -32.250 -7.884  1.00 130.65 36  A 1 
ATOM 157  O OE1 . GLN A 1 24  ? -18.131 -31.400 -7.414  1.00 131.91 36  A 1 
ATOM 158  N NE2 . GLN A 1 24  ? -17.385 -32.589 -9.169  1.00 130.40 36  A 1 
ATOM 159  N N   . LEU A 1 25  ? -13.225 -30.571 -7.680  1.00 130.63 37  A 1 
ATOM 160  C CA  . LEU A 1 25  ? -12.706 -30.045 -8.940  1.00 130.58 37  A 1 
ATOM 161  C C   . LEU A 1 25  ? -11.466 -30.818 -9.370  1.00 131.07 37  A 1 
ATOM 162  O O   . LEU A 1 25  ? -11.293 -31.139 -10.544 1.00 130.98 37  A 1 
ATOM 163  C CB  . LEU A 1 25  ? -12.382 -28.553 -8.810  1.00 130.04 37  A 1 
ATOM 164  N N   . TRP A 1 26  ? -10.599 -31.109 -8.410  1.00 132.00 38  A 1 
ATOM 165  C CA  . TRP A 1 26  ? -9.384  -31.856 -8.695  1.00 133.09 38  A 1 
ATOM 166  C C   . TRP A 1 26  ? -9.745  -33.311 -8.950  1.00 132.90 38  A 1 
ATOM 167  O O   . TRP A 1 26  ? -9.118  -33.981 -9.771  1.00 132.57 38  A 1 
ATOM 168  C CB  . TRP A 1 26  ? -8.414  -31.775 -7.512  1.00 134.73 38  A 1 
ATOM 169  C CG  . TRP A 1 26  ? -7.274  -32.717 -7.649  1.00 136.52 38  A 1 
ATOM 170  C CD1 . TRP A 1 26  ? -6.024  -32.426 -8.138  1.00 136.83 38  A 1 
ATOM 171  C CD2 . TRP A 1 26  ? -7.274  -34.119 -7.370  1.00 137.88 38  A 1 
ATOM 172  N NE1 . TRP A 1 26  ? -5.256  -33.552 -8.184  1.00 138.06 38  A 1 
ATOM 173  C CE2 . TRP A 1 26  ? -5.995  -34.611 -7.720  1.00 138.54 38  A 1 
ATOM 174  C CE3 . TRP A 1 26  ? -8.228  -35.014 -6.868  1.00 138.32 38  A 1 
ATOM 175  C CZ2 . TRP A 1 26  ? -5.647  -35.971 -7.572  1.00 139.16 38  A 1 
ATOM 176  C CZ3 . TRP A 1 26  ? -7.881  -36.357 -6.726  1.00 138.52 38  A 1 
ATOM 177  C CH2 . TRP A 1 26  ? -6.609  -36.822 -7.077  1.00 138.91 38  A 1 
ATOM 178  N N   . ARG A 1 27  ? -10.751 -33.792 -8.225  1.00 133.26 39  A 1 
ATOM 179  C CA  . ARG A 1 27  ? -11.201 -35.172 -8.350  1.00 133.33 39  A 1 
ATOM 180  C C   . ARG A 1 27  ? -11.550 -35.506 -9.799  1.00 133.47 39  A 1 
ATOM 181  O O   . ARG A 1 27  ? -11.309 -36.622 -10.264 1.00 133.20 39  A 1 
ATOM 182  C CB  . ARG A 1 27  ? -12.395 -35.422 -7.421  1.00 132.97 39  A 1 
ATOM 183  C CG  . ARG A 1 27  ? -12.069 -35.428 -5.919  1.00 132.79 39  A 1 
ATOM 184  C CD  . ARG A 1 27  ? -13.342 -35.522 -5.098  1.00 132.92 39  A 1 
ATOM 185  N N   . GLN A 1 28  ? -12.108 -34.530 -10.508 1.00 133.58 40  A 1 
ATOM 186  C CA  . GLN A 1 28  ? -12.459 -34.706 -11.909 1.00 133.51 40  A 1 
ATOM 187  C C   . GLN A 1 28  ? -11.266 -34.264 -12.751 1.00 133.70 40  A 1 
ATOM 188  O O   . GLN A 1 28  ? -10.855 -34.958 -13.681 1.00 133.79 40  A 1 
ATOM 189  C CB  . GLN A 1 28  ? -13.699 -33.876 -12.257 1.00 132.95 40  A 1 
ATOM 190  C CG  . GLN A 1 28  ? -14.863 -34.448 -11.689 1.00 132.71 40  A 1 
ATOM 191  N N   . GLU A 1 29  ? -10.703 -33.111 -12.398 1.00 133.90 41  A 1 
ATOM 192  C CA  . GLU A 1 29  ? -9.551  -32.556 -13.103 1.00 133.81 41  A 1 
ATOM 193  C C   . GLU A 1 29  ? -8.340  -32.460 -12.169 1.00 133.51 41  A 1 
ATOM 194  O O   . GLU A 1 29  ? -8.091  -31.414 -11.569 1.00 133.85 41  A 1 
ATOM 195  C CB  . GLU A 1 29  ? -9.900  -31.171 -13.661 1.00 133.50 41  A 1 
ATOM 196  N N   . PRO A 1 30  ? -7.571  -33.557 -12.039 1.00 133.19 42  A 1 
ATOM 197  C CA  . PRO A 1 30  ? -6.378  -33.634 -11.184 1.00 133.01 42  A 1 
ATOM 198  C C   . PRO A 1 30  ? -5.175  -32.790 -11.625 1.00 132.19 42  A 1 
ATOM 199  O O   . PRO A 1 30  ? -4.025  -33.184 -11.425 1.00 131.53 42  A 1 
ATOM 200  C CB  . PRO A 1 30  ? -6.063  -35.127 -11.177 1.00 133.27 42  A 1 
ATOM 201  C CG  . PRO A 1 30  ? -6.490  -35.550 -12.544 1.00 133.35 42  A 1 
ATOM 202  C CD  . PRO A 1 30  ? -7.828  -34.857 -12.682 1.00 133.07 42  A 1 
ATOM 203  N N   . ASP A 1 31  ? -5.447  -31.633 -12.221 1.00 131.52 43  A 1 
ATOM 204  C CA  . ASP A 1 31  ? -4.398  -30.726 -12.687 1.00 131.00 43  A 1 
ATOM 205  C C   . ASP A 1 31  ? -4.849  -29.287 -12.449 1.00 130.49 43  A 1 
ATOM 206  O O   . ASP A 1 31  ? -4.557  -28.383 -13.238 1.00 130.26 43  A 1 
ATOM 207  C CB  . ASP A 1 31  ? -4.116  -30.955 -14.179 1.00 130.35 43  A 1 
ATOM 208  N N   . ASN A 1 32  ? -5.561  -29.089 -11.346 1.00 130.08 44  A 1 
ATOM 209  C CA  . ASN A 1 32  ? -6.077  -27.778 -10.983 1.00 129.53 44  A 1 
ATOM 210  C C   . ASN A 1 32  ? -5.029  -26.940 -10.257 1.00 128.69 44  A 1 
ATOM 211  O O   . ASN A 1 32  ? -5.147  -26.681 -9.056  1.00 128.96 44  A 1 
ATOM 212  C CB  . ASN A 1 32  ? -7.322  -27.938 -10.115 1.00 129.76 44  A 1 
ATOM 213  N N   . THR A 1 33  ? -3.999  -26.524 -10.990 1.00 127.05 45  A 1 
ATOM 214  C CA  . THR A 1 33  ? -2.948  -25.703 -10.412 1.00 125.51 45  A 1 
ATOM 215  C C   . THR A 1 33  ? -3.630  -24.595 -9.616  1.00 125.18 45  A 1 
ATOM 216  O O   . THR A 1 33  ? -3.203  -24.266 -8.511  1.00 125.96 45  A 1 
ATOM 217  C CB  . THR A 1 33  ? -2.041  -25.078 -11.518 1.00 125.09 45  A 1 
ATOM 218  O OG1 . THR A 1 33  ? -0.802  -25.794 -11.601 1.00 123.89 45  A 1 
ATOM 219  C CG2 . THR A 1 33  ? -1.764  -23.611 -11.233 1.00 125.20 45  A 1 
ATOM 220  N N   . GLY A 1 34  ? -4.704  -24.043 -10.178 1.00 124.15 46  A 1 
ATOM 221  C CA  . GLY A 1 34  ? -5.430  -22.968 -9.521  1.00 122.82 46  A 1 
ATOM 222  C C   . GLY A 1 34  ? -6.077  -23.367 -8.210  1.00 121.74 46  A 1 
ATOM 223  O O   . GLY A 1 34  ? -6.239  -22.546 -7.304  1.00 121.35 46  A 1 
ATOM 224  N N   . VAL A 1 35  ? -6.450  -24.638 -8.114  1.00 121.03 47  A 1 
ATOM 225  C CA  . VAL A 1 35  ? -7.088  -25.175 -6.915  1.00 120.57 47  A 1 
ATOM 226  C C   . VAL A 1 35  ? -6.049  -25.491 -5.850  1.00 119.63 47  A 1 
ATOM 227  O O   . VAL A 1 35  ? -6.236  -25.190 -4.668  1.00 119.30 47  A 1 
ATOM 228  C CB  . VAL A 1 35  ? -7.870  -26.469 -7.238  1.00 121.03 47  A 1 
ATOM 229  C CG1 . VAL A 1 35  ? -8.149  -27.243 -5.972  1.00 121.22 47  A 1 
ATOM 230  C CG2 . VAL A 1 35  ? -9.178  -26.124 -7.938  1.00 121.37 47  A 1 
ATOM 231  N N   . LEU A 1 36  ? -4.959  -26.117 -6.278  1.00 118.75 48  A 1 
ATOM 232  C CA  . LEU A 1 36  ? -3.876  -26.472 -5.374  1.00 118.35 48  A 1 
ATOM 233  C C   . LEU A 1 36  ? -3.269  -25.210 -4.760  1.00 117.81 48  A 1 
ATOM 234  O O   . LEU A 1 36  ? -3.054  -25.143 -3.550  1.00 117.87 48  A 1 
ATOM 235  C CB  . LEU A 1 36  ? -2.808  -27.258 -6.137  1.00 118.54 48  A 1 
ATOM 236  C CG  . LEU A 1 36  ? -3.264  -28.600 -6.717  1.00 118.34 48  A 1 
ATOM 237  C CD1 . LEU A 1 36  ? -2.130  -29.250 -7.495  1.00 118.62 48  A 1 
ATOM 238  C CD2 . LEU A 1 36  ? -3.719  -29.508 -5.585  1.00 118.63 48  A 1 
ATOM 239  N N   . LEU A 1 37  ? -2.998  -24.217 -5.605  1.00 117.13 49  A 1 
ATOM 240  C CA  . LEU A 1 37  ? -2.425  -22.954 -5.160  1.00 116.77 49  A 1 
ATOM 241  C C   . LEU A 1 37  ? -3.380  -22.280 -4.179  1.00 116.74 49  A 1 
ATOM 242  O O   . LEU A 1 37  ? -2.975  -21.810 -3.116  1.00 116.46 49  A 1 
ATOM 243  C CB  . LEU A 1 37  ? -2.164  -22.043 -6.360  1.00 115.98 49  A 1 
ATOM 244  N N   . LEU A 1 38  ? -4.655  -22.235 -4.544  1.00 116.99 50  A 1 
ATOM 245  C CA  . LEU A 1 38  ? -5.654  -21.632 -3.678  1.00 117.39 50  A 1 
ATOM 246  C C   . LEU A 1 38  ? -5.662  -22.407 -2.371  1.00 117.78 50  A 1 
ATOM 247  O O   . LEU A 1 38  ? -5.637  -21.824 -1.290  1.00 118.75 50  A 1 
ATOM 248  C CB  . LEU A 1 38  ? -7.035  -21.692 -4.331  1.00 116.93 50  A 1 
ATOM 249  C CG  . LEU A 1 38  ? -8.231  -21.240 -3.486  1.00 117.22 50  A 1 
ATOM 250  C CD1 . LEU A 1 38  ? -8.019  -19.832 -2.950  1.00 117.82 50  A 1 
ATOM 251  C CD2 . LEU A 1 38  ? -9.485  -21.301 -4.338  1.00 117.29 50  A 1 
ATOM 252  N N   . LEU A 1 39  ? -5.681  -23.730 -2.477  1.00 117.82 51  A 1 
ATOM 253  C CA  . LEU A 1 39  ? -5.684  -24.582 -1.299  1.00 117.61 51  A 1 
ATOM 254  C C   . LEU A 1 39  ? -4.526  -24.231 -0.363  1.00 116.92 51  A 1 
ATOM 255  O O   . LEU A 1 39  ? -4.730  -23.977 0.825   1.00 117.46 51  A 1 
ATOM 256  C CB  . LEU A 1 39  ? -5.600  -26.053 -1.717  1.00 117.64 51  A 1 
ATOM 257  N N   . SER A 1 40  ? -3.312  -24.199 -0.902  1.00 116.02 52  A 1 
ATOM 258  C CA  . SER A 1 40  ? -2.146  -23.903 -0.084  1.00 115.57 52  A 1 
ATOM 259  C C   . SER A 1 40  ? -2.229  -22.540 0.589   1.00 114.51 52  A 1 
ATOM 260  O O   . SER A 1 40  ? -1.842  -22.390 1.751   1.00 114.96 52  A 1 
ATOM 261  C CB  . SER A 1 40  ? -0.866  -23.986 -0.916  1.00 114.65 52  A 1 
ATOM 262  O OG  . SER A 1 40  ? -0.575  -22.762 -1.559  1.00 115.49 52  A 1 
ATOM 263  N N   . SER A 1 41  ? -2.729  -21.544 -0.134  1.00 114.66 53  A 1 
ATOM 264  C CA  . SER A 1 41  ? -2.841  -20.205 0.430   1.00 116.16 53  A 1 
ATOM 265  C C   . SER A 1 41  ? -3.747  -20.241 1.655   1.00 118.36 53  A 1 
ATOM 266  O O   . SER A 1 41  ? -3.439  -19.645 2.691   1.00 118.85 53  A 1 
ATOM 267  C CB  . SER A 1 41  ? -3.402  -19.239 -0.615  1.00 114.51 53  A 1 
ATOM 268  O OG  . SER A 1 41  ? -4.632  -19.709 -1.134  1.00 109.61 53  A 1 
ATOM 269  N N   . ILE A 1 42  ? -4.857  -20.960 1.523   1.00 119.28 54  A 1 
ATOM 270  C CA  . ILE A 1 42  ? -5.831  -21.103 2.597   1.00 119.59 54  A 1 
ATOM 271  C C   . ILE A 1 42  ? -5.165  -21.597 3.873   1.00 119.81 54  A 1 
ATOM 272  O O   . ILE A 1 42  ? -5.054  -20.865 4.862   1.00 120.80 54  A 1 
ATOM 273  C CB  . ILE A 1 42  ? -6.926  -22.128 2.227   1.00 116.05 54  A 1 
ATOM 274  C CG1 . ILE A 1 42  ? -7.629  -21.730 0.935   1.00 112.27 54  A 1 
ATOM 275  C CG2 . ILE A 1 42  ? -7.946  -22.221 3.348   1.00 111.12 54  A 1 
ATOM 276  C CD1 . ILE A 1 42  ? -8.639  -22.765 0.485   1.00 113.76 54  A 1 
ATOM 277  N N   . HIS A 1 43  ? -4.741  -22.858 3.828   1.00 119.57 55  A 1 
ATOM 278  C CA  . HIS A 1 43  ? -4.093  -23.513 4.949   1.00 118.91 55  A 1 
ATOM 279  C C   . HIS A 1 43  ? -3.069  -22.591 5.587   1.00 119.73 55  A 1 
ATOM 280  O O   . HIS A 1 43  ? -3.094  -22.395 6.796   1.00 119.34 55  A 1 
ATOM 281  C CB  . HIS A 1 43  ? -3.438  -24.807 4.488   1.00 118.43 55  A 1 
ATOM 282  N N   . PHE A 1 44  ? -2.183  -22.008 4.781   1.00 121.99 56  A 1 
ATOM 283  C CA  . PHE A 1 44  ? -1.171  -21.107 5.326   1.00 124.66 56  A 1 
ATOM 284  C C   . PHE A 1 44  ? -1.838  -19.998 6.121   1.00 126.53 56  A 1 
ATOM 285  O O   . PHE A 1 44  ? -1.435  -19.697 7.244   1.00 126.53 56  A 1 
ATOM 286  C CB  . PHE A 1 44  ? -0.323  -20.461 4.233   1.00 124.58 56  A 1 
ATOM 287  C CG  . PHE A 1 44  ? 0.767   -19.567 4.771   1.00 125.25 56  A 1 
ATOM 288  C CD1 . PHE A 1 44  ? 1.929   -20.110 5.310   1.00 126.12 56  A 1 
ATOM 289  C CD2 . PHE A 1 44  ? 0.607   -18.189 4.797   1.00 125.22 56  A 1 
ATOM 290  C CE1 . PHE A 1 44  ? 2.919   -19.289 5.859   1.00 126.53 56  A 1 
ATOM 291  C CE2 . PHE A 1 44  ? 1.591   -17.362 5.345   1.00 125.52 56  A 1 
ATOM 292  C CZ  . PHE A 1 44  ? 2.748   -17.915 5.882   1.00 125.75 56  A 1 
ATOM 293  N N   . GLN A 1 45  ? -2.860  -19.384 5.536   1.00 129.37 57  A 1 
ATOM 294  C CA  . GLN A 1 45  ? -3.566  -18.311 6.219   1.00 132.28 57  A 1 
ATOM 295  C C   . GLN A 1 45  ? -4.032  -18.795 7.590   1.00 134.03 57  A 1 
ATOM 296  O O   . GLN A 1 45  ? -3.890  -18.083 8.584   1.00 134.03 57  A 1 
ATOM 297  C CB  . GLN A 1 45  ? -4.756  -17.847 5.387   1.00 132.01 57  A 1 
ATOM 298  N N   . CYS A 1 46  ? -4.569  -20.013 7.646   1.00 135.97 58  A 1 
ATOM 299  C CA  . CYS A 1 46  ? -5.055  -20.561 8.914   1.00 137.63 58  A 1 
ATOM 300  C C   . CYS A 1 46  ? -4.038  -21.441 9.676   1.00 137.97 58  A 1 
ATOM 301  O O   . CYS A 1 46  ? -4.415  -22.403 10.347  1.00 138.14 58  A 1 
ATOM 302  C CB  . CYS A 1 46  ? -6.358  -21.341 8.676   1.00 137.68 58  A 1 
ATOM 303  S SG  . CYS A 1 46  ? -6.132  -23.049 8.155   1.00 139.96 58  A 1 
ATOM 304  N N   . ARG A 1 47  ? -2.757  -21.097 9.563   1.00 137.98 59  A 1 
ATOM 305  C CA  . ARG A 1 47  ? -1.666  -21.814 10.225  1.00 137.68 59  A 1 
ATOM 306  C C   . ARG A 1 47  ? -1.588  -23.333 10.019  1.00 137.87 59  A 1 
ATOM 307  O O   . ARG A 1 47  ? -1.522  -24.087 10.984  1.00 137.70 59  A 1 
ATOM 308  C CB  . ARG A 1 47  ? -1.683  -21.504 11.713  1.00 137.45 59  A 1 
ATOM 309  N N   . ARG A 1 48  ? -1.588  -23.783 8.769   1.00 138.40 60  A 1 
ATOM 310  C CA  . ARG A 1 48  ? -1.482  -25.214 8.462   1.00 139.04 60  A 1 
ATOM 311  C C   . ARG A 1 48  ? -0.203  -25.416 7.672   1.00 138.97 60  A 1 
ATOM 312  O O   . ARG A 1 48  ? -0.209  -26.061 6.622   1.00 138.91 60  A 1 
ATOM 313  C CB  . ARG A 1 48  ? -2.649  -25.699 7.598   1.00 139.55 60  A 1 
ATOM 314  C CG  . ARG A 1 48  ? -3.948  -25.953 8.326   1.00 139.86 60  A 1 
ATOM 315  C CD  . ARG A 1 48  ? -4.990  -26.507 7.366   1.00 140.09 60  A 1 
ATOM 316  N NE  . ARG A 1 48  ? -6.284  -26.680 8.017   1.00 141.25 60  A 1 
ATOM 317  C CZ  . ARG A 1 48  ? -7.338  -27.252 7.445   1.00 142.15 60  A 1 
ATOM 318  N NH1 . ARG A 1 48  ? -7.250  -27.710 6.204   1.00 142.62 60  A 1 
ATOM 319  N NH2 . ARG A 1 48  ? -8.483  -27.363 8.109   1.00 142.26 60  A 1 
ATOM 320  N N   . LEU A 1 49  ? 0.886   -24.852 8.180   1.00 138.53 61  A 1 
ATOM 321  C CA  . LEU A 1 49  ? 2.181   -24.934 7.526   1.00 138.53 61  A 1 
ATOM 322  C C   . LEU A 1 49  ? 2.437   -26.236 6.755   1.00 138.64 61  A 1 
ATOM 323  O O   . LEU A 1 49  ? 2.902   -26.201 5.613   1.00 138.73 61  A 1 
ATOM 324  C CB  . LEU A 1 49  ? 3.280   -24.698 8.555   1.00 138.20 61  A 1 
ATOM 325  N N   . ASP A 1 50  ? 2.129   -27.381 7.362   1.00 138.83 62  A 1 
ATOM 326  C CA  . ASP A 1 50  ? 2.357   -28.669 6.701   1.00 138.49 62  A 1 
ATOM 327  C C   . ASP A 1 50  ? 1.434   -28.938 5.518   1.00 137.53 62  A 1 
ATOM 328  O O   . ASP A 1 50  ? 1.910   -29.294 4.442   1.00 137.53 62  A 1 
ATOM 329  C CB  . ASP A 1 50  ? 2.270   -29.828 7.711   1.00 139.28 62  A 1 
ATOM 330  C CG  . ASP A 1 50  ? 0.984   -29.814 8.516   1.00 140.32 62  A 1 
ATOM 331  O OD1 . ASP A 1 50  ? 0.664   -28.759 9.100   1.00 140.79 62  A 1 
ATOM 332  O OD2 . ASP A 1 50  ? 0.306   -30.861 8.573   1.00 141.09 62  A 1 
ATOM 333  N N   . ARG A 1 51  ? 0.125   -28.784 5.706   1.00 136.60 63  A 1 
ATOM 334  C CA  . ARG A 1 51  ? -0.808  -29.011 4.605   1.00 135.26 63  A 1 
ATOM 335  C C   . ARG A 1 51  ? -0.542  -27.959 3.531   1.00 133.31 63  A 1 
ATOM 336  O O   . ARG A 1 51  ? -0.431  -28.270 2.343   1.00 132.87 63  A 1 
ATOM 337  C CB  . ARG A 1 51  ? -2.264  -28.890 5.071   1.00 136.85 63  A 1 
ATOM 338  C CG  . ARG A 1 51  ? -2.729  -29.923 6.083   1.00 138.81 63  A 1 
ATOM 339  C CD  . ARG A 1 51  ? -2.335  -29.546 7.503   1.00 141.10 63  A 1 
ATOM 340  N NE  . ARG A 1 51  ? -3.150  -30.263 8.482   1.00 142.81 63  A 1 
ATOM 341  C CZ  . ARG A 1 51  ? -3.087  -30.084 9.799   1.00 143.69 63  A 1 
ATOM 342  N NH1 . ARG A 1 51  ? -2.237  -29.206 10.323  1.00 143.71 63  A 1 
ATOM 343  N NH2 . ARG A 1 51  ? -3.889  -30.781 10.595  1.00 144.05 63  A 1 
ATOM 344  N N   . SER A 1 52  ? -0.444  -26.709 3.974   1.00 130.52 64  A 1 
ATOM 345  C CA  . SER A 1 52  ? -0.186  -25.575 3.099   1.00 127.59 64  A 1 
ATOM 346  C C   . SER A 1 52  ? 0.905   -25.917 2.097   1.00 126.35 64  A 1 
ATOM 347  O O   . SER A 1 52  ? 0.655   -26.010 0.900   1.00 126.29 64  A 1 
ATOM 348  C CB  . SER A 1 52  ? 0.240   -24.370 3.941   1.00 126.89 64  A 1 
ATOM 349  O OG  . SER A 1 52  ? 0.543   -23.251 3.135   1.00 126.07 64  A 1 
ATOM 350  N N   . ALA A 1 53  ? 2.114   -26.122 2.603   1.00 125.18 65  A 1 
ATOM 351  C CA  . ALA A 1 53  ? 3.258   -26.448 1.763   1.00 123.49 65  A 1 
ATOM 352  C C   . ALA A 1 53  ? 3.087   -27.730 0.953   1.00 121.96 65  A 1 
ATOM 353  O O   . ALA A 1 53  ? 3.859   -27.980 0.034   1.00 122.23 65  A 1 
ATOM 354  C CB  . ALA A 1 53  ? 4.514   -26.543 2.619   1.00 123.68 65  A 1 
ATOM 355  N N   . HIS A 1 54  ? 2.085   -28.541 1.284   1.00 120.25 66  A 1 
ATOM 356  C CA  . HIS A 1 54  ? 1.865   -29.791 0.552   1.00 118.34 66  A 1 
ATOM 357  C C   . HIS A 1 54  ? 1.157   -29.596 -0.792  1.00 115.95 66  A 1 
ATOM 358  O O   . HIS A 1 54  ? 1.615   -30.097 -1.823  1.00 115.32 66  A 1 
ATOM 359  C CB  . HIS A 1 54  ? 1.075   -30.783 1.407   1.00 119.18 66  A 1 
ATOM 360  C CG  . HIS A 1 54  ? 0.636   -32.000 0.654   1.00 120.31 66  A 1 
ATOM 361  N ND1 . HIS A 1 54  ? -0.544  -32.046 -0.058  1.00 120.47 66  A 1 
ATOM 362  C CD2 . HIS A 1 54  ? 1.245   -33.192 0.452   1.00 120.90 66  A 1 
ATOM 363  C CE1 . HIS A 1 54  ? -0.642  -33.214 -0.666  1.00 121.08 66  A 1 
ATOM 364  N NE2 . HIS A 1 54  ? 0.430   -33.929 -0.374  1.00 121.36 66  A 1 
ATOM 365  N N   . PHE A 1 55  ? 0.034   -28.884 -0.775  1.00 113.26 67  A 1 
ATOM 366  C CA  . PHE A 1 55  ? -0.703  -28.618 -1.999  1.00 110.48 67  A 1 
ATOM 367  C C   . PHE A 1 55  ? 0.227   -27.843 -2.931  1.00 108.57 67  A 1 
ATOM 368  O O   . PHE A 1 55  ? 0.307   -28.137 -4.125  1.00 108.80 67  A 1 
ATOM 369  C CB  . PHE A 1 55  ? -1.953  -27.801 -1.696  1.00 109.12 67  A 1 
ATOM 370  N N   . SER A 1 56  ? 0.934   -26.862 -2.371  1.00 106.97 68  A 1 
ATOM 371  C CA  . SER A 1 56  ? 1.867   -26.035 -3.133  1.00 105.53 68  A 1 
ATOM 372  C C   . SER A 1 56  ? 2.898   -26.881 -3.868  1.00 105.34 68  A 1 
ATOM 373  O O   . SER A 1 56  ? 3.252   -26.582 -5.010  1.00 105.82 68  A 1 
ATOM 374  C CB  . SER A 1 56  ? 2.584   -25.041 -2.209  1.00 104.45 68  A 1 
ATOM 375  O OG  . SER A 1 56  ? 1.729   -23.982 -1.816  1.00 99.33  68  A 1 
ATOM 376  N N   . THR A 1 57  ? 3.386   -27.927 -3.205  1.00 104.94 69  A 1 
ATOM 377  C CA  . THR A 1 57  ? 4.370   -28.830 -3.803  1.00 105.97 69  A 1 
ATOM 378  C C   . THR A 1 57  ? 3.753   -29.468 -5.041  1.00 105.75 69  A 1 
ATOM 379  O O   . THR A 1 57  ? 4.421   -29.673 -6.056  1.00 107.84 69  A 1 
ATOM 380  C CB  . THR A 1 57  ? 4.753   -29.969 -2.839  1.00 102.34 69  A 1 
ATOM 381  O OG1 . THR A 1 57  ? 5.216   -29.422 -1.604  1.00 99.90  69  A 1 
ATOM 382  C CG2 . THR A 1 57  ? 5.851   -30.831 -3.438  1.00 96.93  69  A 1 
ATOM 383  N N   . LEU A 1 58  ? 2.466   -29.785 -4.926  1.00 105.79 70  A 1 
ATOM 384  C CA  . LEU A 1 58  ? 1.710   -30.397 -6.001  1.00 104.56 70  A 1 
ATOM 385  C C   . LEU A 1 58  ? 1.555   -29.435 -7.169  1.00 102.67 70  A 1 
ATOM 386  O O   . LEU A 1 58  ? 1.891   -29.772 -8.302  1.00 103.02 70  A 1 
ATOM 387  C CB  . LEU A 1 58  ? 0.333   -30.826 -5.487  1.00 105.29 70  A 1 
ATOM 388  C CG  . LEU A 1 58  ? 0.351   -31.878 -4.373  1.00 105.65 70  A 1 
ATOM 389  C CD1 . LEU A 1 58  ? -1.067  -32.233 -3.959  1.00 103.49 70  A 1 
ATOM 390  C CD2 . LEU A 1 58  ? 1.081   -33.117 -4.871  1.00 106.19 70  A 1 
ATOM 391  N N   . ALA A 1 59  ? 1.053   -28.238 -6.888  1.00 100.34 71  A 1 
ATOM 392  C CA  . ALA A 1 59  ? 0.860   -27.231 -7.924  1.00 98.26  71  A 1 
ATOM 393  C C   . ALA A 1 59  ? 2.163   -26.989 -8.674  1.00 97.80  71  A 1 
ATOM 394  O O   . ALA A 1 59  ? 2.164   -26.440 -9.774  1.00 96.96  71  A 1 
ATOM 395  C CB  . ALA A 1 59  ? 0.362   -25.932 -7.307  1.00 96.71  71  A 1 
ATOM 396  N N   . ILE A 1 60  ? 3.275   -27.408 -8.080  1.00 98.48  72  A 1 
ATOM 397  C CA  . ILE A 1 60  ? 4.576   -27.226 -8.708  1.00 99.24  72  A 1 
ATOM 398  C C   . ILE A 1 60  ? 4.907   -28.455 -9.554  1.00 99.23  72  A 1 
ATOM 399  O O   . ILE A 1 60  ? 5.485   -28.335 -10.643 1.00 99.53  72  A 1 
ATOM 400  C CB  . ILE A 1 60  ? 5.676   -26.985 -7.642  1.00 99.42  72  A 1 
ATOM 401  C CG1 . ILE A 1 60  ? 5.327   -25.755 -6.807  1.00 98.85  72  A 1 
ATOM 402  C CG2 . ILE A 1 60  ? 7.014   -26.731 -8.305  1.00 99.92  72  A 1 
ATOM 403  C CD1 . ILE A 1 60  ? 6.286   -25.535 -5.665  1.00 99.43  72  A 1 
ATOM 404  N N   . LYS A 1 61  ? 4.532   -29.633 -9.054  1.00 98.70  73  A 1 
ATOM 405  C CA  . LYS A 1 61  ? 4.759   -30.880 -9.779  1.00 97.87  73  A 1 
ATOM 406  C C   . LYS A 1 61  ? 4.016   -30.775 -11.123 1.00 97.49  73  A 1 
ATOM 407  O O   . LYS A 1 61  ? 4.505   -31.233 -12.159 1.00 97.53  73  A 1 
ATOM 408  C CB  . LYS A 1 61  ? 4.234   -32.062 -8.964  1.00 96.78  73  A 1 
ATOM 409  N N   . GLN A 1 62  ? 2.838   -30.156 -11.089 1.00 96.24  74  A 1 
ATOM 410  C CA  . GLN A 1 62  ? 2.019   -29.946 -12.276 1.00 95.03  74  A 1 
ATOM 411  C C   . GLN A 1 62  ? 2.643   -28.864 -13.147 1.00 93.37  74  A 1 
ATOM 412  O O   . GLN A 1 62  ? 3.286   -29.150 -14.152 1.00 93.17  74  A 1 
ATOM 413  C CB  . GLN A 1 62  ? 0.624   -29.492 -11.876 1.00 96.81  74  A 1 
ATOM 414  C CG  . GLN A 1 62  ? -0.233  -29.104 -13.059 1.00 100.99 74  A 1 
ATOM 415  C CD  . GLN A 1 62  ? -1.424  -28.255 -12.663 1.00 104.37 74  A 1 
ATOM 416  O OE1 . GLN A 1 62  ? -1.998  -28.434 -11.581 1.00 106.31 74  A 1 
ATOM 417  N NE2 . GLN A 1 62  ? -1.815  -27.328 -13.544 1.00 104.61 74  A 1 
ATOM 418  N N   . ASN A 1 63  ? 2.433   -27.613 -12.747 1.00 91.65  75  A 1 
ATOM 419  C CA  . ASN A 1 63  ? 2.967   -26.460 -13.462 1.00 88.99  75  A 1 
ATOM 420  C C   . ASN A 1 63  ? 4.148   -25.941 -12.660 1.00 89.83  75  A 1 
ATOM 421  O O   . ASN A 1 63  ? 3.962   -25.330 -11.614 1.00 90.35  75  A 1 
ATOM 422  C CB  . ASN A 1 63  ? 1.904   -25.368 -13.558 1.00 85.03  75  A 1 
ATOM 423  C CG  . ASN A 1 63  ? 2.207   -24.358 -14.637 1.00 80.86  75  A 1 
ATOM 424  O OD1 . ASN A 1 63  ? 3.359   -24.202 -15.044 1.00 77.05  75  A 1 
ATOM 425  N ND2 . ASN A 1 63  ? 1.172   -23.657 -15.105 1.00 78.06  75  A 1 
ATOM 426  N N   . PRO A 1 64  ? 5.380   -26.177 -13.141 1.00 90.74  76  A 1 
ATOM 427  C CA  . PRO A 1 64  ? 6.634   -25.756 -12.497 1.00 91.27  76  A 1 
ATOM 428  C C   . PRO A 1 64  ? 6.981   -24.282 -12.675 1.00 91.97  76  A 1 
ATOM 429  O O   . PRO A 1 64  ? 7.908   -23.782 -12.051 1.00 93.05  76  A 1 
ATOM 430  C CB  . PRO A 1 64  ? 7.697   -26.638 -13.169 1.00 90.91  76  A 1 
ATOM 431  C CG  . PRO A 1 64  ? 6.906   -27.729 -13.852 1.00 91.03  76  A 1 
ATOM 432  C CD  . PRO A 1 64  ? 5.676   -27.008 -14.313 1.00 90.86  76  A 1 
ATOM 433  N N   . LEU A 1 65  ? 6.258   -23.592 -13.542 1.00 93.32  77  A 1 
ATOM 434  C CA  . LEU A 1 65  ? 6.546   -22.194 -13.795 1.00 93.61  77  A 1 
ATOM 435  C C   . LEU A 1 65  ? 5.670   -21.283 -12.953 1.00 94.62  77  A 1 
ATOM 436  O O   . LEU A 1 65  ? 5.595   -20.076 -13.198 1.00 94.78  77  A 1 
ATOM 437  C CB  . LEU A 1 65  ? 6.359   -21.894 -15.269 1.00 93.86  77  A 1 
ATOM 438  N N   . LEU A 1 66  ? 5.007   -21.866 -11.958 1.00 94.99  78  A 1 
ATOM 439  C CA  . LEU A 1 66  ? 4.138   -21.100 -11.067 1.00 95.69  78  A 1 
ATOM 440  C C   . LEU A 1 66  ? 4.923   -20.384 -9.964  1.00 95.27  78  A 1 
ATOM 441  O O   . LEU A 1 66  ? 5.294   -20.989 -8.951  1.00 95.89  78  A 1 
ATOM 442  C CB  . LEU A 1 66  ? 3.098   -22.015 -10.426 1.00 96.60  78  A 1 
ATOM 443  C CG  . LEU A 1 66  ? 1.916   -22.478 -11.275 1.00 97.12  78  A 1 
ATOM 444  C CD1 . LEU A 1 66  ? 1.234   -23.627 -10.555 1.00 97.75  78  A 1 
ATOM 445  C CD2 . LEU A 1 66  ? 0.939   -21.323 -11.521 1.00 97.16  78  A 1 
ATOM 446  N N   . ALA A 1 67  ? 5.168   -19.092 -10.171 1.00 93.66  79  A 1 
ATOM 447  C CA  . ALA A 1 67  ? 5.897   -18.273 -9.210  1.00 90.63  79  A 1 
ATOM 448  C C   . ALA A 1 67  ? 5.206   -18.368 -7.861  1.00 88.60  79  A 1 
ATOM 449  O O   . ALA A 1 67  ? 5.791   -18.827 -6.884  1.00 88.08  79  A 1 
ATOM 450  C CB  . ALA A 1 67  ? 5.927   -16.828 -9.685  1.00 90.81  79  A 1 
ATOM 451  N N   . GLU A 1 68  ? 3.949   -17.940 -7.831  1.00 86.35  80  A 1 
ATOM 452  C CA  . GLU A 1 68  ? 3.135   -17.965 -6.624  1.00 85.01  80  A 1 
ATOM 453  C C   . GLU A 1 68  ? 3.230   -19.301 -5.889  1.00 84.81  80  A 1 
ATOM 454  O O   . GLU A 1 68  ? 3.017   -19.370 -4.682  1.00 83.38  80  A 1 
ATOM 455  C CB  . GLU A 1 68  ? 1.671   -17.675 -6.974  1.00 84.43  80  A 1 
ATOM 456  C CG  . GLU A 1 68  ? 1.380   -16.241 -7.440  1.00 85.22  80  A 1 
ATOM 457  C CD  . GLU A 1 68  ? 1.812   -15.946 -8.874  1.00 85.87  80  A 1 
ATOM 458  O OE1 . GLU A 1 68  ? 2.624   -16.718 -9.429  1.00 87.12  80  A 1 
ATOM 459  O OE2 . GLU A 1 68  ? 1.345   -14.929 -9.441  1.00 83.97  80  A 1 
ATOM 460  N N   . ALA A 1 69  ? 3.562   -20.360 -6.624  1.00 85.83  81  A 1 
ATOM 461  C CA  . ALA A 1 69  ? 3.677   -21.700 -6.049  1.00 86.72  81  A 1 
ATOM 462  C C   . ALA A 1 69  ? 4.909   -21.844 -5.168  1.00 86.90  81  A 1 
ATOM 463  O O   . ALA A 1 69  ? 4.847   -22.462 -4.107  1.00 86.67  81  A 1 
ATOM 464  C CB  . ALA A 1 69  ? 3.709   -22.756 -7.166  1.00 86.37  81  A 1 
ATOM 465  N N   . TYR A 1 70  ? 6.030   -21.290 -5.617  1.00 87.82  82  A 1 
ATOM 466  C CA  . TYR A 1 70  ? 7.263   -21.366 -4.852  1.00 89.55  82  A 1 
ATOM 467  C C   . TYR A 1 70  ? 7.238   -20.369 -3.702  1.00 90.40  82  A 1 
ATOM 468  O O   . TYR A 1 70  ? 7.769   -20.634 -2.627  1.00 90.17  82  A 1 
ATOM 469  C CB  . TYR A 1 70  ? 8.463   -21.080 -5.742  1.00 90.67  82  A 1 
ATOM 470  C CG  . TYR A 1 70  ? 8.720   -22.138 -6.778  1.00 93.07  82  A 1 
ATOM 471  C CD1 . TYR A 1 70  ? 8.225   -22.004 -8.077  1.00 94.08  82  A 1 
ATOM 472  C CD2 . TYR A 1 70  ? 9.470   -23.275 -6.466  1.00 93.20  82  A 1 
ATOM 473  C CE1 . TYR A 1 70  ? 8.474   -22.971 -9.042  1.00 94.28  82  A 1 
ATOM 474  C CE2 . TYR A 1 70  ? 9.722   -24.252 -7.424  1.00 94.08  82  A 1 
ATOM 475  C CZ  . TYR A 1 70  ? 9.223   -24.091 -8.710  1.00 94.82  82  A 1 
ATOM 476  O OH  . TYR A 1 70  ? 9.497   -25.040 -9.666  1.00 96.38  82  A 1 
ATOM 477  N N   . SER A 1 71  ? 6.621   -19.217 -3.941  1.00 90.82  83  A 1 
ATOM 478  C CA  . SER A 1 71  ? 6.512   -18.189 -2.924  1.00 91.53  83  A 1 
ATOM 479  C C   . SER A 1 71  ? 5.756   -18.737 -1.716  1.00 92.09  83  A 1 
ATOM 480  O O   . SER A 1 71  ? 6.226   -18.625 -0.591  1.00 92.71  83  A 1 
ATOM 481  C CB  . SER A 1 71  ? 5.791   -16.966 -3.490  1.00 91.69  83  A 1 
ATOM 482  O OG  . SER A 1 71  ? 5.755   -15.913 -2.543  1.00 92.23  83  A 1 
ATOM 483  N N   . ASN A 1 72  ? 4.588   -19.329 -1.948  1.00 92.88  84  A 1 
ATOM 484  C CA  . ASN A 1 72  ? 3.800   -19.896 -0.856  1.00 94.36  84  A 1 
ATOM 485  C C   . ASN A 1 72  ? 4.608   -20.936 -0.100  1.00 95.39  84  A 1 
ATOM 486  O O   . ASN A 1 72  ? 4.554   -21.022 1.125   1.00 96.27  84  A 1 
ATOM 487  C CB  . ASN A 1 72  ? 2.534   -20.568 -1.387  1.00 93.87  84  A 1 
ATOM 488  C CG  . ASN A 1 72  ? 1.478   -19.578 -1.803  1.00 93.75  84  A 1 
ATOM 489  O OD1 . ASN A 1 72  ? 0.366   -19.966 -2.149  1.00 93.41  84  A 1 
ATOM 490  N ND2 . ASN A 1 72  ? 1.815   -18.290 -1.775  1.00 93.80  84  A 1 
ATOM 491  N N   . LEU A 1 73  ? 5.350   -21.736 -0.850  1.00 96.72  85  A 1 
ATOM 492  C CA  . LEU A 1 73  ? 6.167   -22.789 -0.276  1.00 97.63  85  A 1 
ATOM 493  C C   . LEU A 1 73  ? 7.267   -22.180 0.598   1.00 97.61  85  A 1 
ATOM 494  O O   . LEU A 1 73  ? 7.556   -22.677 1.689   1.00 97.44  85  A 1 
ATOM 495  C CB  . LEU A 1 73  ? 6.763   -23.636 -1.409  1.00 97.16  85  A 1 
ATOM 496  C CG  . LEU A 1 73  ? 7.417   -24.973 -1.067  1.00 97.24  85  A 1 
ATOM 497  C CD1 . LEU A 1 73  ? 6.527   -25.786 -0.140  1.00 97.38  85  A 1 
ATOM 498  C CD2 . LEU A 1 73  ? 7.674   -25.722 -2.354  1.00 97.35  85  A 1 
ATOM 499  N N   . GLY A 1 74  ? 7.859   -21.092 0.114   1.00 97.87  86  A 1 
ATOM 500  C CA  . GLY A 1 74  ? 8.918   -20.420 0.845   1.00 97.85  86  A 1 
ATOM 501  C C   . GLY A 1 74  ? 8.409   -19.770 2.112   1.00 97.93  86  A 1 
ATOM 502  O O   . GLY A 1 74  ? 9.086   -19.783 3.135   1.00 98.16  86  A 1 
ATOM 503  N N   . ASN A 1 75  ? 7.217   -19.192 2.043   1.00 98.08  87  A 1 
ATOM 504  C CA  . ASN A 1 75  ? 6.610   -18.547 3.198   1.00 98.88  87  A 1 
ATOM 505  C C   . ASN A 1 75  ? 6.604   -19.506 4.372   1.00 100.88 87  A 1 
ATOM 506  O O   . ASN A 1 75  ? 6.867   -19.117 5.510   1.00 101.70 87  A 1 
ATOM 507  C CB  . ASN A 1 75  ? 5.173   -18.146 2.889   1.00 96.98  87  A 1 
ATOM 508  C CG  . ASN A 1 75  ? 5.081   -16.907 2.045   1.00 94.65  87  A 1 
ATOM 509  O OD1 . ASN A 1 75  ? 4.014   -16.580 1.537   1.00 92.73  87  A 1 
ATOM 510  N ND2 . ASN A 1 75  ? 6.194   -16.201 1.897   1.00 93.01  87  A 1 
ATOM 511  N N   . VAL A 1 76  ? 6.288   -20.765 4.094   1.00 102.59 88  A 1 
ATOM 512  C CA  . VAL A 1 76  ? 6.256   -21.770 5.139   1.00 104.22 88  A 1 
ATOM 513  C C   . VAL A 1 76  ? 7.657   -22.034 5.677   1.00 105.82 88  A 1 
ATOM 514  O O   . VAL A 1 76  ? 7.836   -22.241 6.868   1.00 106.40 88  A 1 
ATOM 515  C CB  . VAL A 1 76  ? 5.640   -23.072 4.628   1.00 103.78 88  A 1 
ATOM 516  C CG1 . VAL A 1 76  ? 5.729   -24.142 5.697   1.00 103.70 88  A 1 
ATOM 517  C CG2 . VAL A 1 76  ? 4.188   -22.829 4.242   1.00 103.58 88  A 1 
ATOM 518  N N   . TYR A 1 77  ? 8.656   -22.021 4.804   1.00 107.93 89  A 1 
ATOM 519  C CA  . TYR A 1 77  ? 10.019  -22.246 5.254   1.00 110.35 89  A 1 
ATOM 520  C C   . TYR A 1 77  ? 10.452  -21.135 6.201   1.00 111.72 89  A 1 
ATOM 521  O O   . TYR A 1 77  ? 11.057  -21.402 7.238   1.00 112.51 89  A 1 
ATOM 522  C CB  . TYR A 1 77  ? 10.979  -22.315 4.068   1.00 111.45 89  A 1 
ATOM 523  C CG  . TYR A 1 77  ? 10.932  -23.628 3.327   1.00 113.34 89  A 1 
ATOM 524  C CD1 . TYR A 1 77  ? 10.349  -23.722 2.066   1.00 114.47 89  A 1 
ATOM 525  C CD2 . TYR A 1 77  ? 11.478  -24.781 3.887   1.00 114.36 89  A 1 
ATOM 526  C CE1 . TYR A 1 77  ? 10.316  -24.934 1.376   1.00 115.35 89  A 1 
ATOM 527  C CE2 . TYR A 1 77  ? 11.450  -25.996 3.209   1.00 115.07 89  A 1 
ATOM 528  C CZ  . TYR A 1 77  ? 10.871  -26.066 1.955   1.00 115.77 89  A 1 
ATOM 529  O OH  . TYR A 1 77  ? 10.869  -27.262 1.274   1.00 116.77 89  A 1 
ATOM 530  N N   . LYS A 1 78  ? 10.143  -19.890 5.843   1.00 113.01 90  A 1 
ATOM 531  C CA  . LYS A 1 78  ? 10.498  -18.738 6.672   1.00 113.87 90  A 1 
ATOM 532  C C   . LYS A 1 78  ? 9.852   -18.884 8.038   1.00 114.23 90  A 1 
ATOM 533  O O   . LYS A 1 78  ? 10.521  -18.812 9.062   1.00 113.87 90  A 1 
ATOM 534  C CB  . LYS A 1 78  ? 10.028  -17.444 6.015   1.00 113.81 90  A 1 
ATOM 535  N N   . GLU A 1 79  ? 8.541   -19.090 8.039   1.00 114.91 91  A 1 
ATOM 536  C CA  . GLU A 1 79  ? 7.800   -19.257 9.275   1.00 115.87 91  A 1 
ATOM 537  C C   . GLU A 1 79  ? 8.463   -20.302 10.170  1.00 117.00 91  A 1 
ATOM 538  O O   . GLU A 1 79  ? 8.537   -20.127 11.386  1.00 118.20 91  A 1 
ATOM 539  C CB  . GLU A 1 79  ? 6.363   -19.663 8.961   1.00 115.44 91  A 1 
ATOM 540  C CG  . GLU A 1 79  ? 5.318   -18.665 9.439   1.00 116.77 91  A 1 
ATOM 541  C CD  . GLU A 1 79  ? 5.760   -17.228 9.258   1.00 117.63 91  A 1 
ATOM 542  O OE1 . GLU A 1 79  ? 6.491   -16.951 8.285   1.00 118.07 91  A 1 
ATOM 543  O OE2 . GLU A 1 79  ? 5.370   -16.372 10.080  1.00 118.66 91  A 1 
ATOM 544  N N   . ARG A 1 80  ? 8.946   -21.387 9.570   1.00 117.35 92  A 1 
ATOM 545  C CA  . ARG A 1 80  ? 9.612   -22.442 10.326  1.00 116.93 92  A 1 
ATOM 546  C C   . ARG A 1 80  ? 10.931  -21.907 10.884  1.00 116.70 92  A 1 
ATOM 547  O O   . ARG A 1 80  ? 11.456  -22.431 11.861  1.00 117.87 92  A 1 
ATOM 548  C CB  . ARG A 1 80  ? 9.899   -23.653 9.430   1.00 117.38 92  A 1 
ATOM 549  C CG  . ARG A 1 80  ? 8.678   -24.311 8.808   1.00 118.48 92  A 1 
ATOM 550  C CD  . ARG A 1 80  ? 7.884   -25.121 9.809   1.00 119.87 92  A 1 
ATOM 551  N NE  . ARG A 1 80  ? 6.830   -25.905 9.165   1.00 121.43 92  A 1 
ATOM 552  C CZ  . ARG A 1 80  ? 6.076   -26.807 9.791   1.00 122.81 92  A 1 
ATOM 553  N NH1 . ARG A 1 80  ? 6.251   -27.049 11.082  1.00 123.71 92  A 1 
ATOM 554  N NH2 . ARG A 1 80  ? 5.147   -27.479 9.126   1.00 123.54 92  A 1 
ATOM 555  N N   . GLY A 1 81  ? 11.471  -20.866 10.261  1.00 115.62 93  A 1 
ATOM 556  C CA  . GLY A 1 81  ? 12.722  -20.299 10.734  1.00 114.89 93  A 1 
ATOM 557  C C   . GLY A 1 81  ? 13.876  -20.574 9.791   1.00 114.86 93  A 1 
ATOM 558  O O   . GLY A 1 81  ? 14.988  -20.078 9.982   1.00 114.84 93  A 1 
ATOM 559  N N   . GLN A 1 82  ? 13.596  -21.363 8.759   1.00 114.48 94  A 1 
ATOM 560  C CA  . GLN A 1 82  ? 14.582  -21.745 7.749   1.00 113.24 94  A 1 
ATOM 561  C C   . GLN A 1 82  ? 14.636  -20.691 6.641   1.00 111.96 94  A 1 
ATOM 562  O O   . GLN A 1 82  ? 13.933  -20.788 5.640   1.00 112.18 94  A 1 
ATOM 563  C CB  . GLN A 1 82  ? 14.187  -23.105 7.182   1.00 113.65 94  A 1 
ATOM 564  C CG  . GLN A 1 82  ? 13.567  -23.984 8.257   1.00 114.12 94  A 1 
ATOM 565  C CD  . GLN A 1 82  ? 12.999  -25.275 7.727   1.00 114.52 94  A 1 
ATOM 566  O OE1 . GLN A 1 82  ? 12.163  -25.276 6.830   1.00 115.80 94  A 1 
ATOM 567  N NE2 . GLN A 1 82  ? 13.443  -26.390 8.292   1.00 114.17 94  A 1 
ATOM 568  N N   . LEU A 1 83  ? 15.490  -19.693 6.828   1.00 110.67 95  A 1 
ATOM 569  C CA  . LEU A 1 83  ? 15.620  -18.597 5.881   1.00 109.71 95  A 1 
ATOM 570  C C   . LEU A 1 83  ? 16.301  -18.938 4.557   1.00 108.54 95  A 1 
ATOM 571  O O   . LEU A 1 83  ? 15.948  -18.375 3.520   1.00 108.34 95  A 1 
ATOM 572  C CB  . LEU A 1 83  ? 16.338  -17.426 6.562   1.00 110.38 95  A 1 
ATOM 573  C CG  . LEU A 1 83  ? 15.788  -17.047 7.944   1.00 110.74 95  A 1 
ATOM 574  C CD1 . LEU A 1 83  ? 16.493  -15.804 8.443   1.00 110.71 95  A 1 
ATOM 575  C CD2 . LEU A 1 83  ? 14.286  -16.810 7.872   1.00 110.83 95  A 1 
ATOM 576  N N   . GLN A 1 84  ? 17.278  -19.841 4.580   1.00 107.20 96  A 1 
ATOM 577  C CA  . GLN A 1 84  ? 17.963  -20.227 3.345   1.00 106.15 96  A 1 
ATOM 578  C C   . GLN A 1 84  ? 16.957  -20.910 2.414   1.00 105.21 96  A 1 
ATOM 579  O O   . GLN A 1 84  ? 16.885  -20.604 1.226   1.00 104.74 96  A 1 
ATOM 580  C CB  . GLN A 1 84  ? 19.125  -21.168 3.652   1.00 105.45 96  A 1 
ATOM 581  N N   . GLU A 1 85  ? 16.177  -21.832 2.969   1.00 103.83 97  A 1 
ATOM 582  C CA  . GLU A 1 85  ? 15.164  -22.539 2.204   1.00 102.19 97  A 1 
ATOM 583  C C   . GLU A 1 85  ? 14.218  -21.526 1.585   1.00 101.79 97  A 1 
ATOM 584  O O   . GLU A 1 85  ? 14.007  -21.511 0.378   1.00 102.52 97  A 1 
ATOM 585  C CB  . GLU A 1 85  ? 14.393  -23.478 3.108   1.00 101.41 97  A 1 
ATOM 586  N N   . ALA A 1 86  ? 13.660  -20.666 2.423   1.00 101.32 98  A 1 
ATOM 587  C CA  . ALA A 1 86  ? 12.721  -19.648 1.973   1.00 101.01 98  A 1 
ATOM 588  C C   . ALA A 1 86  ? 13.295  -18.608 1.005   1.00 101.02 98  A 1 
ATOM 589  O O   . ALA A 1 86  ? 12.590  -18.131 0.110   1.00 101.49 98  A 1 
ATOM 590  C CB  . ALA A 1 86  ? 12.111  -18.946 3.180   1.00 100.33 98  A 1 
ATOM 591  N N   . ILE A 1 87  ? 14.563  -18.249 1.167   1.00 100.32 99  A 1 
ATOM 592  C CA  . ILE A 1 87  ? 15.144  -17.245 0.285   1.00 99.42  99  A 1 
ATOM 593  C C   . ILE A 1 87  ? 15.293  -17.712 -1.166  1.00 98.20  99  A 1 
ATOM 594  O O   . ILE A 1 87  ? 14.972  -16.964 -2.089  1.00 96.91  99  A 1 
ATOM 595  C CB  . ILE A 1 87  ? 16.497  -16.718 0.859   1.00 99.73  99  A 1 
ATOM 596  C CG1 . ILE A 1 87  ? 16.209  -15.886 2.109   1.00 100.16 99  A 1 
ATOM 597  C CG2 . ILE A 1 87  ? 17.231  -15.840 -0.158  1.00 99.28  99  A 1 
ATOM 598  C CD1 . ILE A 1 87  ? 17.418  -15.184 2.677   1.00 101.86 99  A 1 
ATOM 599  N N   . GLU A 1 88  ? 15.751  -18.942 -1.381  1.00 98.03  100 A 1 
ATOM 600  C CA  . GLU A 1 88  ? 15.901  -19.428 -2.751  1.00 98.10  100 A 1 
ATOM 601  C C   . GLU A 1 88  ? 14.553  -19.642 -3.443  1.00 95.95  100 A 1 
ATOM 602  O O   . GLU A 1 88  ? 14.447  -19.478 -4.661  1.00 95.60  100 A 1 
ATOM 603  C CB  . GLU A 1 88  ? 16.741  -20.705 -2.786  1.00 100.16 100 A 1 
ATOM 604  C CG  . GLU A 1 88  ? 16.538  -21.621 -1.607  1.00 103.61 100 A 1 
ATOM 605  C CD  . GLU A 1 88  ? 17.650  -22.654 -1.488  1.00 106.02 100 A 1 
ATOM 606  O OE1 . GLU A 1 88  ? 18.833  -22.267 -1.645  1.00 107.15 100 A 1 
ATOM 607  O OE2 . GLU A 1 88  ? 17.344  -23.841 -1.225  1.00 105.95 100 A 1 
ATOM 608  N N   . HIS A 1 89  ? 13.526  -19.994 -2.672  1.00 92.99  101 A 1 
ATOM 609  C CA  . HIS A 1 89  ? 12.190  -20.171 -3.231  1.00 90.39  101 A 1 
ATOM 610  C C   . HIS A 1 89  ? 11.659  -18.813 -3.684  1.00 89.57  101 A 1 
ATOM 611  O O   . HIS A 1 89  ? 10.969  -18.709 -4.692  1.00 89.58  101 A 1 
ATOM 612  C CB  . HIS A 1 89  ? 11.248  -20.764 -2.192  1.00 89.20  101 A 1 
ATOM 613  C CG  . HIS A 1 89  ? 11.414  -22.238 -1.999  1.00 89.57  101 A 1 
ATOM 614  N ND1 . HIS A 1 89  ? 12.647  -22.840 -1.900  1.00 90.73  101 A 1 
ATOM 615  C CD2 . HIS A 1 89  ? 10.498  -23.225 -1.850  1.00 90.05  101 A 1 
ATOM 616  C CE1 . HIS A 1 89  ? 12.486  -24.138 -1.696  1.00 90.21  101 A 1 
ATOM 617  N NE2 . HIS A 1 89  ? 11.193  -24.395 -1.661  1.00 89.38  101 A 1 
ATOM 618  N N   . TYR A 1 90  ? 11.979  -17.771 -2.930  1.00 89.37  102 A 1 
ATOM 619  C CA  . TYR A 1 90  ? 11.540  -16.422 -3.274  1.00 88.93  102 A 1 
ATOM 620  C C   . TYR A 1 90  ? 12.318  -15.917 -4.487  1.00 88.09  102 A 1 
ATOM 621  O O   . TYR A 1 90  ? 11.789  -15.189 -5.324  1.00 86.96  102 A 1 
ATOM 622  C CB  . TYR A 1 90  ? 11.771  -15.463 -2.092  1.00 90.30  102 A 1 
ATOM 623  C CG  . TYR A 1 90  ? 10.891  -15.704 -0.879  1.00 90.45  102 A 1 
ATOM 624  C CD1 . TYR A 1 90  ? 11.413  -15.609 0.413   1.00 89.96  102 A 1 
ATOM 625  C CD2 . TYR A 1 90  ? 9.535   -15.988 -1.021  1.00 90.27  102 A 1 
ATOM 626  C CE1 . TYR A 1 90  ? 10.608  -15.792 1.533   1.00 90.30  102 A 1 
ATOM 627  C CE2 . TYR A 1 90  ? 8.718   -16.171 0.088   1.00 90.99  102 A 1 
ATOM 628  C CZ  . TYR A 1 90  ? 9.261   -16.072 1.361   1.00 91.08  102 A 1 
ATOM 629  O OH  . TYR A 1 90  ? 8.450   -16.267 2.448   1.00 90.47  102 A 1 
ATOM 630  N N   . ARG A 1 91  ? 13.584  -16.304 -4.571  1.00 86.86  103 A 1 
ATOM 631  C CA  . ARG A 1 91  ? 14.427  -15.878 -5.675  1.00 87.50  103 A 1 
ATOM 632  C C   . ARG A 1 91  ? 13.988  -16.551 -6.958  1.00 87.93  103 A 1 
ATOM 633  O O   . ARG A 1 91  ? 13.828  -15.897 -7.994  1.00 89.20  103 A 1 
ATOM 634  C CB  . ARG A 1 91  ? 15.883  -16.210 -5.375  1.00 86.41  103 A 1 
ATOM 635  C CG  . ARG A 1 91  ? 16.360  -15.500 -4.148  1.00 86.37  103 A 1 
ATOM 636  C CD  . ARG A 1 91  ? 17.849  -15.553 -3.970  1.00 89.33  103 A 1 
ATOM 637  N NE  . ARG A 1 91  ? 18.261  -14.497 -3.044  1.00 93.46  103 A 1 
ATOM 638  C CZ  . ARG A 1 91  ? 19.447  -14.426 -2.454  1.00 94.62  103 A 1 
ATOM 639  N NH1 . ARG A 1 91  ? 20.370  -15.356 -2.678  1.00 96.43  103 A 1 
ATOM 640  N NH2 . ARG A 1 91  ? 19.708  -13.414 -1.642  1.00 97.94  103 A 1 
ATOM 641  N N   . HIS A 1 92  ? 13.791  -17.863 -6.885  1.00 87.34  104 A 1 
ATOM 642  C CA  . HIS A 1 92  ? 13.346  -18.633 -8.035  1.00 84.65  104 A 1 
ATOM 643  C C   . HIS A 1 92  ? 12.023  -18.045 -8.519  1.00 82.58  104 A 1 
ATOM 644  O O   . HIS A 1 92  ? 11.871  -17.685 -9.688  1.00 81.29  104 A 1 
ATOM 645  C CB  . HIS A 1 92  ? 13.150  -20.086 -7.633  1.00 86.66  104 A 1 
ATOM 646  C CG  . HIS A 1 92  ? 13.071  -21.022 -8.795  1.00 88.46  104 A 1 
ATOM 647  N ND1 . HIS A 1 92  ? 12.020  -21.016 -9.687  1.00 87.47  104 A 1 
ATOM 648  C CD2 . HIS A 1 92  ? 13.919  -21.989 -9.215  1.00 89.01  104 A 1 
ATOM 649  C CE1 . HIS A 1 92  ? 12.225  -21.944 -10.605 1.00 88.85  104 A 1 
ATOM 650  N NE2 . HIS A 1 92  ? 13.369  -22.548 -10.341 1.00 88.80  104 A 1 
ATOM 651  N N   . ALA A 1 93  ? 11.073  -17.949 -7.602  1.00 79.51  105 A 1 
ATOM 652  C CA  . ALA A 1 93  ? 9.777   -17.394 -7.914  1.00 78.25  105 A 1 
ATOM 653  C C   . ALA A 1 93  ? 9.926   -16.047 -8.615  1.00 78.41  105 A 1 
ATOM 654  O O   . ALA A 1 93  ? 9.007   -15.574 -9.290  1.00 78.90  105 A 1 
ATOM 655  C CB  . ALA A 1 93  ? 8.969   -17.228 -6.635  1.00 77.69  105 A 1 
ATOM 656  N N   . LEU A 1 94  ? 11.085  -15.422 -8.456  1.00 78.46  106 A 1 
ATOM 657  C CA  . LEU A 1 94  ? 11.294  -14.121 -9.065  1.00 77.37  106 A 1 
ATOM 658  C C   . LEU A 1 94  ? 11.939  -14.240 -10.424 1.00 76.62  106 A 1 
ATOM 659  O O   . LEU A 1 94  ? 11.622  -13.453 -11.328 1.00 75.96  106 A 1 
ATOM 660  C CB  . LEU A 1 94  ? 12.111  -13.227 -8.131  1.00 77.35  106 A 1 
ATOM 661  C CG  . LEU A 1 94  ? 11.310  -12.694 -6.938  1.00 76.47  106 A 1 
ATOM 662  C CD1 . LEU A 1 94  ? 12.229  -11.888 -6.059  1.00 78.12  106 A 1 
ATOM 663  C CD2 . LEU A 1 94  ? 10.140  -11.836 -7.412  1.00 74.83  106 A 1 
ATOM 664  N N   . ARG A 1 95  ? 12.838  -15.224 -10.557 1.00 75.61  107 A 1 
ATOM 665  C CA  . ARG A 1 95  ? 13.510  -15.523 -11.830 1.00 73.51  107 A 1 
ATOM 666  C C   . ARG A 1 95  ? 12.352  -15.817 -12.785 1.00 72.76  107 A 1 
ATOM 667  O O   . ARG A 1 95  ? 12.209  -15.186 -13.846 1.00 71.59  107 A 1 
ATOM 668  C CB  . ARG A 1 95  ? 14.397  -16.758 -11.691 1.00 72.21  107 A 1 
ATOM 669  N N   . LEU A 1 96  ? 11.512  -16.767 -12.372 1.00 70.64  108 A 1 
ATOM 670  C CA  . LEU A 1 96  ? 10.344  -17.131 -13.149 1.00 68.98  108 A 1 
ATOM 671  C C   . LEU A 1 96  ? 9.544   -15.876 -13.420 1.00 68.09  108 A 1 
ATOM 672  O O   . LEU A 1 96  ? 9.348   -15.483 -14.561 1.00 69.01  108 A 1 
ATOM 673  C CB  . LEU A 1 96  ? 9.447   -18.117 -12.391 1.00 68.88  108 A 1 
ATOM 674  C CG  . LEU A 1 96  ? 9.949   -19.526 -12.040 1.00 70.87  108 A 1 
ATOM 675  C CD1 . LEU A 1 96  ? 8.844   -20.319 -11.347 1.00 69.67  108 A 1 
ATOM 676  C CD2 . LEU A 1 96  ? 10.387  -20.250 -13.301 1.00 70.92  108 A 1 
ATOM 677  N N   . LYS A 1 97  ? 9.095   -15.231 -12.355 1.00 66.29  109 A 1 
ATOM 678  C CA  . LYS A 1 97  ? 8.254   -14.055 -12.507 1.00 64.16  109 A 1 
ATOM 679  C C   . LYS A 1 97  ? 8.842   -12.771 -11.909 1.00 68.14  109 A 1 
ATOM 680  O O   . LYS A 1 97  ? 8.764   -12.530 -10.701 1.00 68.59  109 A 1 
ATOM 681  C CB  . LYS A 1 97  ? 6.887   -14.359 -11.885 1.00 54.69  109 A 1 
ATOM 682  C CG  . LYS A 1 97  ? 5.833   -13.326 -12.132 1.00 44.49  109 A 1 
ATOM 683  C CD  . LYS A 1 97  ? 4.553   -13.708 -11.400 1.00 36.86  109 A 1 
ATOM 684  C CE  . LYS A 1 97  ? 3.455   -12.695 -11.691 1.00 34.24  109 A 1 
ATOM 685  N NZ  . LYS A 1 97  ? 2.188   -13.186 -11.071 1.00 36.37  109 A 1 
ATOM 686  N N   . PRO A 1 98  ? 9.473   -11.949 -12.753 1.00 70.86  110 A 1 
ATOM 687  C CA  . PRO A 1 98  ? 10.076  -10.683 -12.340 1.00 73.07  110 A 1 
ATOM 688  C C   . PRO A 1 98  ? 9.114   -9.624  -11.778 1.00 74.03  110 A 1 
ATOM 689  O O   . PRO A 1 98  ? 9.477   -8.883  -10.877 1.00 75.74  110 A 1 
ATOM 690  C CB  . PRO A 1 98  ? 10.773  -10.224 -13.615 1.00 73.73  110 A 1 
ATOM 691  C CG  . PRO A 1 98  ? 11.323  -11.511 -14.127 1.00 71.87  110 A 1 
ATOM 692  C CD  . PRO A 1 98  ? 10.105  -12.422 -13.999 1.00 72.03  110 A 1 
ATOM 693  N N   . ASP A 1 99  ? 7.898   -9.547  -12.300 1.00 74.53  111 A 1 
ATOM 694  C CA  . ASP A 1 99  ? 6.931   -8.560  -11.834 1.00 73.04  111 A 1 
ATOM 695  C C   . ASP A 1 99  ? 6.210   -9.053  -10.577 1.00 71.01  111 A 1 
ATOM 696  O O   . ASP A 1 99  ? 5.240   -8.439  -10.134 1.00 71.65  111 A 1 
ATOM 697  C CB  . ASP A 1 99  ? 5.908   -8.285  -12.942 1.00 77.42  111 A 1 
ATOM 698  C CG  . ASP A 1 99  ? 5.109   -7.000  -12.711 1.00 83.10  111 A 1 
ATOM 699  O OD1 . ASP A 1 99  ? 4.562   -6.804  -11.599 1.00 85.39  111 A 1 
ATOM 700  O OD2 . ASP A 1 99  ? 5.012   -6.176  -13.654 1.00 85.84  111 A 1 
ATOM 701  N N   . PHE A 1 100 ? 6.678   -10.154 -9.995  1.00 67.29  112 A 1 
ATOM 702  C CA  . PHE A 1 100 ? 6.042   -10.715 -8.788  1.00 64.61  112 A 1 
ATOM 703  C C   . PHE A 1 100 ? 6.270   -9.898  -7.495  1.00 67.40  112 A 1 
ATOM 704  O O   . PHE A 1 100 ? 7.150   -10.234 -6.699  1.00 66.11  112 A 1 
ATOM 705  C CB  . PHE A 1 100 ? 6.558   -12.133 -8.549  1.00 54.84  112 A 1 
ATOM 706  C CG  . PHE A 1 100 ? 5.720   -12.923 -7.604  1.00 44.07  112 A 1 
ATOM 707  C CD1 . PHE A 1 100 ? 6.202   -14.108 -7.063  1.00 39.27  112 A 1 
ATOM 708  C CD2 . PHE A 1 100 ? 4.434   -12.505 -7.281  1.00 40.13  112 A 1 
ATOM 709  C CE1 . PHE A 1 100 ? 5.418   -14.872 -6.213  1.00 36.84  112 A 1 
ATOM 710  C CE2 . PHE A 1 100 ? 3.638   -13.260 -6.430  1.00 38.66  112 A 1 
ATOM 711  C CZ  . PHE A 1 100 ? 4.131   -14.447 -5.893  1.00 36.39  112 A 1 
ATOM 712  N N   . ILE A 1 101 ? 5.459   -8.865  -7.266  1.00 70.91  113 A 1 
ATOM 713  C CA  . ILE A 1 101 ? 5.628   -8.016  -6.081  1.00 75.41  113 A 1 
ATOM 714  C C   . ILE A 1 101 ? 5.652   -8.702  -4.707  1.00 77.13  113 A 1 
ATOM 715  O O   . ILE A 1 101 ? 6.618   -8.538  -3.965  1.00 76.75  113 A 1 
ATOM 716  C CB  . ILE A 1 101 ? 4.590   -6.867  -6.071  1.00 75.59  113 A 1 
ATOM 717  C CG1 . ILE A 1 101 ? 5.093   -5.734  -6.977  1.00 76.19  113 A 1 
ATOM 718  C CG2 . ILE A 1 101 ? 4.331   -6.403  -4.638  1.00 74.26  113 A 1 
ATOM 719  C CD1 . ILE A 1 101 ? 4.090   -4.639  -7.256  1.00 77.92  113 A 1 
ATOM 720  N N   . ASP A 1 102 ? 4.614   -9.452  -4.350  1.00 79.33  114 A 1 
ATOM 721  C CA  . ASP A 1 102 ? 4.629   -10.134 -3.059  1.00 80.58  114 A 1 
ATOM 722  C C   . ASP A 1 102 ? 5.904   -10.949 -3.017  1.00 80.08  114 A 1 
ATOM 723  O O   . ASP A 1 102 ? 6.373   -11.323 -1.950  1.00 80.39  114 A 1 
ATOM 724  C CB  . ASP A 1 102 ? 3.434   -11.077 -2.892  1.00 82.35  114 A 1 
ATOM 725  C CG  . ASP A 1 102 ? 2.110   -10.345 -2.874  1.00 86.19  114 A 1 
ATOM 726  O OD1 . ASP A 1 102 ? 2.004   -9.319  -2.168  1.00 88.83  114 A 1 
ATOM 727  O OD2 . ASP A 1 102 ? 1.167   -10.796 -3.558  1.00 88.91  114 A 1 
ATOM 728  N N   . GLY A 1 103 ? 6.462   -11.223 -4.189  1.00 78.11  115 A 1 
ATOM 729  C CA  . GLY A 1 103 ? 7.687   -11.993 -4.246  1.00 77.71  115 A 1 
ATOM 730  C C   . GLY A 1 103 ? 8.873   -11.223 -3.692  1.00 76.68  115 A 1 
ATOM 731  O O   . GLY A 1 103 ? 9.673   -11.762 -2.931  1.00 76.26  115 A 1 
ATOM 732  N N   . TYR A 1 104 ? 8.993   -9.963  -4.101  1.00 75.69  116 A 1 
ATOM 733  C CA  . TYR A 1 104 ? 10.062  -9.085  -3.637  1.00 74.33  116 A 1 
ATOM 734  C C   . TYR A 1 104 ? 9.893   -8.834  -2.132  1.00 71.47  116 A 1 
ATOM 735  O O   . TYR A 1 104 ? 10.807  -9.073  -1.342  1.00 69.27  116 A 1 
ATOM 736  C CB  . TYR A 1 104 ? 9.995   -7.768  -4.392  1.00 75.15  116 A 1 
ATOM 737  C CG  . TYR A 1 104 ? 10.474  -7.857  -5.818  1.00 77.15  116 A 1 
ATOM 738  C CD1 . TYR A 1 104 ? 9.836   -7.134  -6.825  1.00 78.58  116 A 1 
ATOM 739  C CD2 . TYR A 1 104 ? 11.598  -8.618  -6.160  1.00 76.99  116 A 1 
ATOM 740  C CE1 . TYR A 1 104 ? 10.300  -7.153  -8.132  1.00 78.82  116 A 1 
ATOM 741  C CE2 . TYR A 1 104 ? 12.073  -8.648  -7.472  1.00 78.84  116 A 1 
ATOM 742  C CZ  . TYR A 1 104 ? 11.418  -7.906  -8.454  1.00 79.78  116 A 1 
ATOM 743  O OH  . TYR A 1 104 ? 11.889  -7.876  -9.751  1.00 80.79  116 A 1 
ATOM 744  N N   . ILE A 1 105 ? 8.712   -8.360  -1.757  1.00 68.00  117 A 1 
ATOM 745  C CA  . ILE A 1 105 ? 8.385   -8.098  -0.373  1.00 66.57  117 A 1 
ATOM 746  C C   . ILE A 1 105 ? 8.787   -9.290  0.503   1.00 68.68  117 A 1 
ATOM 747  O O   . ILE A 1 105 ? 9.715   -9.193  1.304   1.00 71.12  117 A 1 
ATOM 748  C CB  . ILE A 1 105 ? 6.885   -7.833  -0.236  1.00 63.90  117 A 1 
ATOM 749  C CG1 . ILE A 1 105 ? 6.551   -6.460  -0.818  1.00 60.56  117 A 1 
ATOM 750  C CG2 . ILE A 1 105 ? 6.462   -7.955  1.200   1.00 62.17  117 A 1 
ATOM 751  C CD1 . ILE A 1 105 ? 5.094   -6.138  -0.755  1.00 58.60  117 A 1 
ATOM 752  N N   . ASN A 1 106 ? 8.101   -10.418 0.354   1.00 69.57  118 A 1 
ATOM 753  C CA  . ASN A 1 106 ? 8.427   -11.610 1.139   1.00 67.88  118 A 1 
ATOM 754  C C   . ASN A 1 106 ? 9.928   -11.846 1.132   1.00 66.31  118 A 1 
ATOM 755  O O   . ASN A 1 106 ? 10.479  -12.407 2.068   1.00 66.21  118 A 1 
ATOM 756  C CB  . ASN A 1 106 ? 7.743   -12.865 0.571   1.00 67.97  118 A 1 
ATOM 757  C CG  . ASN A 1 106 ? 6.226   -12.827 0.699   1.00 68.71  118 A 1 
ATOM 758  O OD1 . ASN A 1 106 ? 5.595   -13.857 0.899   1.00 70.43  118 A 1 
ATOM 759  N ND2 . ASN A 1 106 ? 5.638   -11.647 0.569   1.00 69.49  118 A 1 
ATOM 760  N N   . LEU A 1 107 ? 10.595  -11.432 0.067   1.00 65.00  119 A 1 
ATOM 761  C CA  . LEU A 1 107 ? 12.027  -11.649 0.005   1.00 65.94  119 A 1 
ATOM 762  C C   . LEU A 1 107 ? 12.662  -10.778 1.068   1.00 67.48  119 A 1 
ATOM 763  O O   . LEU A 1 107 ? 13.411  -11.276 1.926   1.00 66.31  119 A 1 
ATOM 764  C CB  . LEU A 1 107 ? 12.589  -11.291 -1.382  1.00 62.15  119 A 1 
ATOM 765  C CG  . LEU A 1 107 ? 14.091  -11.542 -1.540  1.00 58.92  119 A 1 
ATOM 766  C CD1 . LEU A 1 107 ? 14.441  -12.967 -1.167  1.00 54.49  119 A 1 
ATOM 767  C CD2 . LEU A 1 107 ? 14.499  -11.226 -2.956  1.00 56.50  119 A 1 
ATOM 768  N N   . ALA A 1 108 ? 12.336  -9.482  0.994   1.00 68.90  120 A 1 
ATOM 769  C CA  . ALA A 1 108 ? 12.818  -8.450  1.916   1.00 69.22  120 A 1 
ATOM 770  C C   . ALA A 1 108 ? 12.730  -8.922  3.374   1.00 70.07  120 A 1 
ATOM 771  O O   . ALA A 1 108 ? 13.738  -8.951  4.072   1.00 69.95  120 A 1 
ATOM 772  C CB  . ALA A 1 108 ? 12.020  -7.171  1.725   1.00 67.07  120 A 1 
ATOM 773  N N   . ALA A 1 109 ? 11.542  -9.295  3.837   1.00 70.19  121 A 1 
ATOM 774  C CA  . ALA A 1 109 ? 11.423  -9.783  5.196   1.00 71.92  121 A 1 
ATOM 775  C C   . ALA A 1 109 ? 12.528  -10.812 5.408   1.00 74.86  121 A 1 
ATOM 776  O O   . ALA A 1 109 ? 13.541  -10.521 6.029   1.00 76.53  121 A 1 
ATOM 777  C CB  . ALA A 1 109 ? 10.067  -10.416 5.422   1.00 69.29  121 A 1 
ATOM 778  N N   . ALA A 1 110 ? 12.351  -12.008 4.867   1.00 79.08  122 A 1 
ATOM 779  C CA  . ALA A 1 110 ? 13.344  -13.064 5.023   1.00 82.40  122 A 1 
ATOM 780  C C   . ALA A 1 110 ? 14.791  -12.573 4.955   1.00 84.67  122 A 1 
ATOM 781  O O   . ALA A 1 110 ? 15.609  -12.963 5.776   1.00 85.19  122 A 1 
ATOM 782  C CB  . ALA A 1 110 ? 13.111  -14.156 3.983   1.00 82.89  122 A 1 
ATOM 783  N N   . LEU A 1 111 ? 15.120  -11.730 3.984   1.00 87.53  123 A 1 
ATOM 784  C CA  . LEU A 1 111 ? 16.492  -11.233 3.882   1.00 90.33  123 A 1 
ATOM 785  C C   . LEU A 1 111 ? 16.875  -10.468 5.140   1.00 92.43  123 A 1 
ATOM 786  O O   . LEU A 1 111 ? 17.862  -10.789 5.800   1.00 93.74  123 A 1 
ATOM 787  C CB  . LEU A 1 111 ? 16.654  -10.327 2.664   1.00 89.54  123 A 1 
ATOM 788  C CG  . LEU A 1 111 ? 16.784  -11.064 1.335   1.00 88.05  123 A 1 
ATOM 789  C CD1 . LEU A 1 111 ? 17.037  -10.052 0.231   1.00 87.44  123 A 1 
ATOM 790  C CD2 . LEU A 1 111 ? 17.930  -12.074 1.414   1.00 86.73  123 A 1 
ATOM 791  N N   . VAL A 1 112 ? 16.101  -9.441  5.459   1.00 94.53  124 A 1 
ATOM 792  C CA  . VAL A 1 112 ? 16.346  -8.668  6.664   1.00 95.89  124 A 1 
ATOM 793  C C   . VAL A 1 112 ? 16.470  -9.685  7.798   1.00 97.36  124 A 1 
ATOM 794  O O   . VAL A 1 112 ? 17.535  -9.832  8.406   1.00 97.89  124 A 1 
ATOM 795  C CB  . VAL A 1 112 ? 15.166  -7.693  6.943   1.00 95.07  124 A 1 
ATOM 796  C CG1 . VAL A 1 112 ? 15.062  -7.382  8.423   1.00 94.60  124 A 1 
ATOM 797  C CG2 . VAL A 1 112 ? 15.363  -6.407  6.152   1.00 94.25  124 A 1 
ATOM 798  N N   . ALA A 1 113 ? 15.383  -10.408 8.049   1.00 99.02  125 A 1 
ATOM 799  C CA  . ALA A 1 113 ? 15.331  -11.423 9.098   1.00 101.17 125 A 1 
ATOM 800  C C   . ALA A 1 113 ? 16.553  -12.332 9.137   1.00 102.90 125 A 1 
ATOM 801  O O   . ALA A 1 113 ? 16.827  -12.970 10.150  1.00 103.40 125 A 1 
ATOM 802  C CB  . ALA A 1 113 ? 14.073  -12.265 8.933   1.00 100.85 125 A 1 
ATOM 803  N N   . ALA A 1 114 ? 17.275  -12.408 8.029   1.00 104.97 126 A 1 
ATOM 804  C CA  . ALA A 1 114 ? 18.461  -13.247 7.975   1.00 106.80 126 A 1 
ATOM 805  C C   . ALA A 1 114 ? 19.680  -12.411 8.303   1.00 107.76 126 A 1 
ATOM 806  O O   . ALA A 1 114 ? 20.325  -12.627 9.321   1.00 108.77 126 A 1 
ATOM 807  C CB  . ALA A 1 114 ? 18.603  -13.875 6.594   1.00 107.11 126 A 1 
ATOM 808  N N   . GLY A 1 115 ? 19.985  -11.446 7.446   1.00 108.05 127 A 1 
ATOM 809  C CA  . GLY A 1 115 ? 21.132  -10.601 7.685   1.00 109.09 127 A 1 
ATOM 810  C C   . GLY A 1 115 ? 21.310  -9.571  6.594   1.00 110.71 127 A 1 
ATOM 811  O O   . GLY A 1 115 ? 21.375  -8.377  6.870   1.00 111.60 127 A 1 
ATOM 812  N N   . ASP A 1 116 ? 21.378  -10.031 5.347   1.00 111.33 128 A 1 
ATOM 813  C CA  . ASP A 1 116 ? 21.563  -9.139  4.216   1.00 111.49 128 A 1 
ATOM 814  C C   . ASP A 1 116 ? 20.523  -8.054  4.340   1.00 111.39 128 A 1 
ATOM 815  O O   . ASP A 1 116 ? 19.328  -8.323  4.400   1.00 112.54 128 A 1 
ATOM 816  C CB  . ASP A 1 116 ? 21.389  -9.881  2.892   1.00 112.17 128 A 1 
ATOM 817  C CG  . ASP A 1 116 ? 22.029  -9.145  1.736   1.00 113.72 128 A 1 
ATOM 818  O OD1 . ASP A 1 116 ? 21.779  -7.929  1.595   1.00 115.23 128 A 1 
ATOM 819  O OD2 . ASP A 1 116 ? 22.787  -9.768  0.962   1.00 114.73 128 A 1 
ATOM 820  N N   . MET A 1 117 ? 20.993  -6.818  4.378   1.00 111.22 129 A 1 
ATOM 821  C CA  . MET A 1 117 ? 20.120  -5.664  4.524   1.00 111.28 129 A 1 
ATOM 822  C C   . MET A 1 117 ? 20.049  -4.871  3.244   1.00 110.69 129 A 1 
ATOM 823  O O   . MET A 1 117 ? 19.021  -4.301  2.915   1.00 110.25 129 A 1 
ATOM 824  C CB  . MET A 1 117 ? 20.634  -4.773  5.656   1.00 111.93 129 A 1 
ATOM 825  C CG  . MET A 1 117 ? 20.545  -5.389  7.034   1.00 112.16 129 A 1 
ATOM 826  S SD  . MET A 1 117 ? 19.043  -4.848  7.862   1.00 115.14 129 A 1 
ATOM 827  C CE  . MET A 1 117 ? 18.239  -6.414  8.272   1.00 114.17 129 A 1 
ATOM 828  N N   . GLU A 1 118 ? 21.166  -4.824  2.533   1.00 110.62 130 A 1 
ATOM 829  C CA  . GLU A 1 118 ? 21.211  -4.102  1.274   1.00 111.35 130 A 1 
ATOM 830  C C   . GLU A 1 118 ? 20.515  -4.956  0.238   1.00 109.33 130 A 1 
ATOM 831  O O   . GLU A 1 118 ? 20.038  -4.459  -0.783  1.00 109.81 130 A 1 
ATOM 832  C CB  . GLU A 1 118 ? 22.652  -3.795  0.844   1.00 114.28 130 A 1 
ATOM 833  C CG  . GLU A 1 118 ? 23.220  -2.565  1.543   1.00 118.61 130 A 1 
ATOM 834  C CD  . GLU A 1 118 ? 24.509  -2.066  0.910   1.00 121.34 130 A 1 
ATOM 835  O OE1 . GLU A 1 118 ? 24.504  -1.804  -0.320  1.00 122.65 130 A 1 
ATOM 836  O OE2 . GLU A 1 118 ? 25.518  -1.896  1.640   1.00 123.29 130 A 1 
ATOM 837  N N   . GLY A 1 119 ? 20.467  -6.254  0.509   1.00 106.04 131 A 1 
ATOM 838  C CA  . GLY A 1 119 ? 19.787  -7.164  -0.387  1.00 101.71 131 A 1 
ATOM 839  C C   . GLY A 1 119 ? 18.307  -6.889  -0.220  1.00 98.05  131 A 1 
ATOM 840  O O   . GLY A 1 119 ? 17.595  -6.606  -1.185  1.00 99.00  131 A 1 
ATOM 841  N N   . ALA A 1 120 ? 17.844  -6.953  1.023   1.00 93.11  132 A 1 
ATOM 842  C CA  . ALA A 1 120 ? 16.444  -6.702  1.311   1.00 89.10  132 A 1 
ATOM 843  C C   . ALA A 1 120 ? 16.089  -5.279  0.918   1.00 86.51  132 A 1 
ATOM 844  O O   . ALA A 1 120 ? 14.921  -4.931  0.828   1.00 85.71  132 A 1 
ATOM 845  C CB  . ALA A 1 120 ? 16.163  -6.931  2.779   1.00 88.10  132 A 1 
ATOM 846  N N   . VAL A 1 121 ? 17.098  -4.454  0.680   1.00 85.57  133 A 1 
ATOM 847  C CA  . VAL A 1 121 ? 16.855  -3.070  0.293   1.00 85.95  133 A 1 
ATOM 848  C C   . VAL A 1 121 ? 16.527  -3.047  -1.182  1.00 84.13  133 A 1 
ATOM 849  O O   . VAL A 1 121 ? 15.639  -2.317  -1.618  1.00 83.53  133 A 1 
ATOM 850  C CB  . VAL A 1 121 ? 18.092  -2.160  0.588   1.00 87.21  133 A 1 
ATOM 851  C CG1 . VAL A 1 121 ? 18.010  -0.858  -0.203  1.00 86.91  133 A 1 
ATOM 852  C CG2 . VAL A 1 121 ? 18.130  -1.822  2.066   1.00 89.03  133 A 1 
ATOM 853  N N   . GLN A 1 122 ? 17.253  -3.865  -1.939  1.00 82.69  134 A 1 
ATOM 854  C CA  . GLN A 1 122 ? 17.047  -3.983  -3.381  1.00 80.38  134 A 1 
ATOM 855  C C   . GLN A 1 122 ? 15.621  -4.510  -3.621  1.00 78.35  134 A 1 
ATOM 856  O O   . GLN A 1 122 ? 14.818  -3.870  -4.315  1.00 76.35  134 A 1 
ATOM 857  C CB  . GLN A 1 122 ? 18.076  -4.930  -3.968  1.00 79.43  134 A 1 
ATOM 858  N N   . ALA A 1 123 ? 15.316  -5.664  -3.027  1.00 76.24  135 A 1 
ATOM 859  C CA  . ALA A 1 123 ? 13.994  -6.257  -3.143  1.00 76.58  135 A 1 
ATOM 860  C C   . ALA A 1 123 ? 12.945  -5.162  -2.978  1.00 77.09  135 A 1 
ATOM 861  O O   . ALA A 1 123 ? 12.033  -5.034  -3.792  1.00 80.00  135 A 1 
ATOM 862  C CB  . ALA A 1 123 ? 13.803  -7.335  -2.085  1.00 75.46  135 A 1 
ATOM 863  N N   . TYR A 1 124 ? 13.072  -4.362  -1.931  1.00 75.92  136 A 1 
ATOM 864  C CA  . TYR A 1 124 ? 12.119  -3.282  -1.717  1.00 74.64  136 A 1 
ATOM 865  C C   . TYR A 1 124 ? 12.148  -2.279  -2.861  1.00 73.06  136 A 1 
ATOM 866  O O   . TYR A 1 124 ? 11.109  -1.773  -3.275  1.00 72.25  136 A 1 
ATOM 867  C CB  . TYR A 1 124 ? 12.427  -2.540  -0.407  1.00 76.18  136 A 1 
ATOM 868  C CG  . TYR A 1 124 ? 11.794  -3.140  0.829   1.00 75.80  136 A 1 
ATOM 869  C CD1 . TYR A 1 124 ? 12.578  -3.570  1.900   1.00 75.61  136 A 1 
ATOM 870  C CD2 . TYR A 1 124 ? 10.415  -3.288  0.922   1.00 75.07  136 A 1 
ATOM 871  C CE1 . TYR A 1 124 ? 12.001  -4.134  3.029   1.00 74.87  136 A 1 
ATOM 872  C CE2 . TYR A 1 124 ? 9.831   -3.853  2.044   1.00 75.05  136 A 1 
ATOM 873  C CZ  . TYR A 1 124 ? 10.630  -4.275  3.087   1.00 74.77  136 A 1 
ATOM 874  O OH  . TYR A 1 124 ? 10.054  -4.875  4.170   1.00 76.33  136 A 1 
ATOM 875  N N   . VAL A 1 125 ? 13.340  -1.987  -3.369  1.00 72.75  137 A 1 
ATOM 876  C CA  . VAL A 1 125 ? 13.473  -0.994  -4.435  1.00 72.96  137 A 1 
ATOM 877  C C   . VAL A 1 125 ? 12.810  -1.448  -5.727  1.00 71.96  137 A 1 
ATOM 878  O O   . VAL A 1 125 ? 12.014  -0.704  -6.313  1.00 71.37  137 A 1 
ATOM 879  C CB  . VAL A 1 125 ? 14.967  -0.626  -4.725  1.00 72.99  137 A 1 
ATOM 880  C CG1 . VAL A 1 125 ? 15.030  0.655   -5.556  1.00 71.56  137 A 1 
ATOM 881  C CG2 . VAL A 1 125 ? 15.732  -0.439  -3.427  1.00 71.24  137 A 1 
ATOM 882  N N   . SER A 1 126 ? 13.140  -2.660  -6.172  1.00 70.59  138 A 1 
ATOM 883  C CA  . SER A 1 126 ? 12.546  -3.202  -7.388  1.00 67.60  138 A 1 
ATOM 884  C C   . SER A 1 126 ? 11.035  -3.295  -7.176  1.00 65.66  138 A 1 
ATOM 885  O O   . SER A 1 126 ? 10.250  -2.755  -7.966  1.00 64.64  138 A 1 
ATOM 886  C CB  . SER A 1 126 ? 13.144  -4.572  -7.703  1.00 67.82  138 A 1 
ATOM 887  O OG  . SER A 1 126 ? 13.037  -5.442  -6.597  1.00 68.33  138 A 1 
ATOM 888  N N   . ALA A 1 127 ? 10.621  -3.949  -6.098  1.00 63.26  139 A 1 
ATOM 889  C CA  . ALA A 1 127 ? 9.195   -4.063  -5.814  1.00 66.19  139 A 1 
ATOM 890  C C   . ALA A 1 127 ? 8.498   -2.720  -5.932  1.00 68.67  139 A 1 
ATOM 891  O O   . ALA A 1 127 ? 7.279   -2.639  -6.022  1.00 70.00  139 A 1 
ATOM 892  C CB  . ALA A 1 127 ? 8.977   -4.617  -4.418  1.00 62.65  139 A 1 
ATOM 893  N N   . LEU A 1 128 ? 9.275   -1.654  -5.934  1.00 72.29  140 A 1 
ATOM 894  C CA  . LEU A 1 128 ? 8.699   -0.324  -5.980  1.00 75.14  140 A 1 
ATOM 895  C C   . LEU A 1 128 ? 8.789   0.238   -7.388  1.00 75.23  140 A 1 
ATOM 896  O O   . LEU A 1 128 ? 8.082   1.190   -7.747  1.00 74.68  140 A 1 
ATOM 897  C CB  . LEU A 1 128 ? 9.442   0.562   -4.978  1.00 76.97  140 A 1 
ATOM 898  C CG  . LEU A 1 128 ? 8.701   1.754   -4.373  1.00 76.28  140 A 1 
ATOM 899  C CD1 . LEU A 1 128 ? 7.953   1.344   -3.125  1.00 73.49  140 A 1 
ATOM 900  C CD2 . LEU A 1 128 ? 9.729   2.802   -4.040  1.00 80.18  140 A 1 
ATOM 901  N N   . GLN A 1 129 ? 9.679   -0.356  -8.177  1.00 75.01  141 A 1 
ATOM 902  C CA  . GLN A 1 129 ? 9.847   0.031   -9.568  1.00 73.76  141 A 1 
ATOM 903  C C   . GLN A 1 129 ? 8.631   -0.517  -10.324 1.00 73.64  141 A 1 
ATOM 904  O O   . GLN A 1 129 ? 8.173   0.101   -11.286 1.00 73.26  141 A 1 
ATOM 905  C CB  . GLN A 1 129 ? 11.160  -0.537  -10.120 1.00 73.51  141 A 1 
ATOM 906  C CG  . GLN A 1 129 ? 12.390  0.125   -9.481  1.00 74.41  141 A 1 
ATOM 907  C CD  . GLN A 1 129 ? 13.726  -0.435  -9.964  1.00 75.97  141 A 1 
ATOM 908  O OE1 . GLN A 1 129 ? 13.921  -1.651  -10.037 1.00 79.20  141 A 1 
ATOM 909  N NE2 . GLN A 1 129 ? 14.657  0.454   -10.279 1.00 74.49  141 A 1 
ATOM 910  N N   . TYR A 1 130 ? 8.090   -1.651  -9.862  1.00 72.80  142 A 1 
ATOM 911  C CA  . TYR A 1 130 ? 6.908   -2.246  -10.488 1.00 72.44  142 A 1 
ATOM 912  C C   . TYR A 1 130 ? 5.603   -1.607  -10.034 1.00 74.39  142 A 1 
ATOM 913  O O   . TYR A 1 130 ? 4.634   -1.564  -10.794 1.00 76.16  142 A 1 
ATOM 914  C CB  . TYR A 1 130 ? 6.863   -3.751  -10.241 1.00 70.19  142 A 1 
ATOM 915  C CG  . TYR A 1 130 ? 7.964   -4.476  -10.966 1.00 67.97  142 A 1 
ATOM 916  C CD1 . TYR A 1 130 ? 8.866   -5.267  -10.273 1.00 68.62  142 A 1 
ATOM 917  C CD2 . TYR A 1 130 ? 8.131   -4.337  -12.342 1.00 67.02  142 A 1 
ATOM 918  C CE1 . TYR A 1 130 ? 9.920   -5.902  -10.928 1.00 69.47  142 A 1 
ATOM 919  C CE2 . TYR A 1 130 ? 9.182   -4.969  -13.013 1.00 67.11  142 A 1 
ATOM 920  C CZ  . TYR A 1 130 ? 10.076  -5.751  -12.300 1.00 68.57  142 A 1 
ATOM 921  O OH  . TYR A 1 130 ? 11.134  -6.382  -12.925 1.00 67.93  142 A 1 
ATOM 922  N N   . ASN A 1 131 ? 5.560   -1.130  -8.792  1.00 76.54  143 A 1 
ATOM 923  C CA  . ASN A 1 131 ? 4.366   -0.440  -8.286  1.00 77.25  143 A 1 
ATOM 924  C C   . ASN A 1 131 ? 4.705   0.662   -7.289  1.00 79.72  143 A 1 
ATOM 925  O O   . ASN A 1 131 ? 4.588   0.486   -6.070  1.00 80.79  143 A 1 
ATOM 926  C CB  . ASN A 1 131 ? 3.379   -1.393  -7.627  1.00 73.14  143 A 1 
ATOM 927  C CG  . ASN A 1 131 ? 2.123   -0.680  -7.186  1.00 70.32  143 A 1 
ATOM 928  O OD1 . ASN A 1 131 ? 1.956   0.515   -7.444  1.00 68.22  143 A 1 
ATOM 929  N ND2 . ASN A 1 131 ? 1.227   -1.402  -6.532  1.00 69.59  143 A 1 
ATOM 930  N N   . PRO A 1 132 ? 5.113   1.824   -7.801  1.00 81.42  144 A 1 
ATOM 931  C CA  . PRO A 1 132 ? 5.485   2.998   -7.010  1.00 81.81  144 A 1 
ATOM 932  C C   . PRO A 1 132 ? 4.440   3.485   -6.010  1.00 81.74  144 A 1 
ATOM 933  O O   . PRO A 1 132 ? 4.765   4.293   -5.144  1.00 83.54  144 A 1 
ATOM 934  C CB  . PRO A 1 132 ? 5.781   4.051   -8.081  1.00 82.99  144 A 1 
ATOM 935  C CG  . PRO A 1 132 ? 4.878   3.639   -9.212  1.00 83.20  144 A 1 
ATOM 936  C CD  . PRO A 1 132 ? 5.104   2.148   -9.234  1.00 81.73  144 A 1 
ATOM 937  N N   . ASP A 1 133 ? 3.203   3.003   -6.115  1.00 80.56  145 A 1 
ATOM 938  C CA  . ASP A 1 133 ? 2.151   3.444   -5.207  1.00 79.47  145 A 1 
ATOM 939  C C   . ASP A 1 133 ? 1.899   2.546   -4.019  1.00 78.29  145 A 1 
ATOM 940  O O   . ASP A 1 133 ? 0.856   2.648   -3.379  1.00 77.96  145 A 1 
ATOM 941  C CB  . ASP A 1 133 ? 0.847   3.656   -5.963  1.00 83.22  145 A 1 
ATOM 942  C CG  . ASP A 1 133 ? 0.962   4.739   -7.005  1.00 87.92  145 A 1 
ATOM 943  O OD1 . ASP A 1 133 ? 2.068   5.307   -7.127  1.00 89.91  145 A 1 
ATOM 944  O OD2 . ASP A 1 133 ? -0.038  5.026   -7.707  1.00 92.24  145 A 1 
ATOM 945  N N   . LEU A 1 134 ? 2.840   1.656   -3.731  1.00 76.94  146 A 1 
ATOM 946  C CA  . LEU A 1 134 ? 2.724   0.778   -2.563  1.00 77.21  146 A 1 
ATOM 947  C C   . LEU A 1 134 ? 3.442   1.502   -1.407  1.00 76.76  146 A 1 
ATOM 948  O O   . LEU A 1 134 ? 4.575   1.139   -1.066  1.00 76.81  146 A 1 
ATOM 949  C CB  . LEU A 1 134 ? 3.449   -0.541  -2.818  1.00 76.79  146 A 1 
ATOM 950  C CG  . LEU A 1 134 ? 2.919   -1.594  -3.772  1.00 75.75  146 A 1 
ATOM 951  C CD1 . LEU A 1 134 ? 3.998   -2.654  -3.947  1.00 74.83  146 A 1 
ATOM 952  C CD2 . LEU A 1 134 ? 1.627   -2.196  -3.221  1.00 75.12  146 A 1 
ATOM 953  N N   . TYR A 1 135 ? 2.795   2.508   -0.810  1.00 75.64  147 A 1 
ATOM 954  C CA  . TYR A 1 135 ? 3.409   3.310   0.267   1.00 73.38  147 A 1 
ATOM 955  C C   . TYR A 1 135 ? 3.819   2.581   1.542   1.00 72.61  147 A 1 
ATOM 956  O O   . TYR A 1 135 ? 4.927   2.795   2.027   1.00 72.79  147 A 1 
ATOM 957  C CB  . TYR A 1 135 ? 2.517   4.492   0.621   1.00 70.62  147 A 1 
ATOM 958  C CG  . TYR A 1 135 ? 1.146   4.111   1.075   1.00 70.77  147 A 1 
ATOM 959  C CD1 . TYR A 1 135 ? 0.943   3.460   2.292   1.00 68.76  147 A 1 
ATOM 960  C CD2 . TYR A 1 135 ? 0.034   4.404   0.281   1.00 71.91  147 A 1 
ATOM 961  C CE1 . TYR A 1 135 ? -0.337  3.110   2.707   1.00 70.49  147 A 1 
ATOM 962  C CE2 . TYR A 1 135 ? -1.256  4.057   0.683   1.00 71.63  147 A 1 
ATOM 963  C CZ  . TYR A 1 135 ? -1.435  3.410   1.893   1.00 71.85  147 A 1 
ATOM 964  O OH  . TYR A 1 135 ? -2.711  3.048   2.256   1.00 71.01  147 A 1 
ATOM 965  N N   . CYS A 1 136 ? 2.953   1.737   2.094   1.00 70.97  148 A 1 
ATOM 966  C CA  . CYS A 1 136 ? 3.325   0.995   3.285   1.00 70.66  148 A 1 
ATOM 967  C C   . CYS A 1 136 ? 4.601   0.233   3.016   1.00 69.72  148 A 1 
ATOM 968  O O   . CYS A 1 136 ? 5.271   -0.207  3.936   1.00 70.25  148 A 1 
ATOM 969  C CB  . CYS A 1 136 ? 2.262   -0.023  3.676   1.00 71.76  148 A 1 
ATOM 970  S SG  . CYS A 1 136 ? 0.737   0.648   4.363   1.00 79.11  148 A 1 
ATOM 971  N N   . VAL A 1 137 ? 4.937   0.059   1.750   1.00 69.45  149 A 1 
ATOM 972  C CA  . VAL A 1 137 ? 6.131   -0.692  1.396   1.00 69.80  149 A 1 
ATOM 973  C C   . VAL A 1 137 ? 7.288   0.282   1.278   1.00 68.86  149 A 1 
ATOM 974  O O   . VAL A 1 137 ? 8.452   -0.103  1.306   1.00 67.91  149 A 1 
ATOM 975  C CB  . VAL A 1 137 ? 5.907   -1.465  0.058   1.00 71.03  149 A 1 
ATOM 976  C CG1 . VAL A 1 137 ? 7.009   -2.491  -0.165  1.00 69.56  149 A 1 
ATOM 977  C CG2 . VAL A 1 137 ? 4.539   -2.147  0.086   1.00 70.27  149 A 1 
ATOM 978  N N   . ARG A 1 138 ? 6.945   1.556   1.146   1.00 69.67  150 A 1 
ATOM 979  C CA  . ARG A 1 138 ? 7.930   2.627   1.051   1.00 71.45  150 A 1 
ATOM 980  C C   . ARG A 1 138 ? 8.552   2.840   2.438   1.00 72.37  150 A 1 
ATOM 981  O O   . ARG A 1 138 ? 9.787   2.854   2.587   1.00 70.95  150 A 1 
ATOM 982  C CB  . ARG A 1 138 ? 7.245   3.909   0.603   1.00 71.01  150 A 1 
ATOM 983  C CG  . ARG A 1 138 ? 7.449   4.232   -0.832  1.00 70.54  150 A 1 
ATOM 984  C CD  . ARG A 1 138 ? 8.789   4.860   -1.095  1.00 69.15  150 A 1 
ATOM 985  N NE  . ARG A 1 138 ? 9.034   4.987   -2.532  1.00 72.34  150 A 1 
ATOM 986  C CZ  . ARG A 1 138 ? 8.116   5.306   -3.454  1.00 71.74  150 A 1 
ATOM 987  N NH1 . ARG A 1 138 ? 6.846   5.542   -3.115  1.00 71.42  150 A 1 
ATOM 988  N NH2 . ARG A 1 138 ? 8.474   5.374   -4.734  1.00 70.07  150 A 1 
ATOM 989  N N   . SER A 1 139 ? 7.676   3.013   3.434   1.00 72.10  151 A 1 
ATOM 990  C CA  . SER A 1 139 ? 8.076   3.204   4.823   1.00 73.46  151 A 1 
ATOM 991  C C   . SER A 1 139 ? 9.070   2.118   5.168   1.00 73.47  151 A 1 
ATOM 992  O O   . SER A 1 139 ? 10.258  2.400   5.330   1.00 73.14  151 A 1 
ATOM 993  C CB  . SER A 1 139 ? 6.861   3.095   5.741   1.00 74.73  151 A 1 
ATOM 994  O OG  . SER A 1 139 ? 5.823   3.943   5.270   1.00 78.23  151 A 1 
ATOM 995  N N   . ASP A 1 140 ? 8.582   0.883   5.278   1.00 73.83  152 A 1 
ATOM 996  C CA  . ASP A 1 140 ? 9.432   -0.268  5.572   1.00 74.34  152 A 1 
ATOM 997  C C   . ASP A 1 140 ? 10.810  -0.154  4.926   1.00 73.51  152 A 1 
ATOM 998  O O   . ASP A 1 140 ? 11.795  -0.650  5.474   1.00 74.14  152 A 1 
ATOM 999  C CB  . ASP A 1 140 ? 8.766   -1.548  5.082   1.00 77.31  152 A 1 
ATOM 1000 C CG  . ASP A 1 140 ? 7.599   -1.952  5.940   1.00 81.07  152 A 1 
ATOM 1001 O OD1 . ASP A 1 140 ? 6.755   -1.076  6.241   1.00 83.89  152 A 1 
ATOM 1002 O OD2 . ASP A 1 140 ? 7.530   -3.146  6.313   1.00 83.20  152 A 1 
ATOM 1003 N N   . LEU A 1 141 ? 10.877  0.474   3.752   1.00 71.25  153 A 1 
ATOM 1004 C CA  . LEU A 1 141 ? 12.154  0.657   3.079   1.00 69.96  153 A 1 
ATOM 1005 C C   . LEU A 1 141 ? 12.933  1.666   3.906   1.00 70.69  153 A 1 
ATOM 1006 O O   . LEU A 1 141 ? 14.062  1.396   4.310   1.00 69.53  153 A 1 
ATOM 1007 C CB  . LEU A 1 141 ? 11.966  1.201   1.662   1.00 69.07  153 A 1 
ATOM 1008 C CG  . LEU A 1 141 ? 13.262  1.642   0.972   1.00 68.29  153 A 1 
ATOM 1009 C CD1 . LEU A 1 141 ? 14.253  0.488   0.911   1.00 68.37  153 A 1 
ATOM 1010 C CD2 . LEU A 1 141 ? 12.952  2.154   -0.403  1.00 65.87  153 A 1 
ATOM 1011 N N   . GLY A 1 142 ? 12.313  2.831   4.142   1.00 71.38  154 A 1 
ATOM 1012 C CA  . GLY A 1 142 ? 12.914  3.888   4.950   1.00 69.47  154 A 1 
ATOM 1013 C C   . GLY A 1 142 ? 13.355  3.349   6.313   1.00 68.13  154 A 1 
ATOM 1014 O O   . GLY A 1 142 ? 14.526  3.472   6.696   1.00 66.58  154 A 1 
ATOM 1015 N N   . ASN A 1 143 ? 12.423  2.743   7.047   1.00 64.39  155 A 1 
ATOM 1016 C CA  . ASN A 1 143 ? 12.759  2.160   8.332   1.00 62.45  155 A 1 
ATOM 1017 C C   . ASN A 1 143 ? 14.054  1.368   8.179   1.00 66.40  155 A 1 
ATOM 1018 O O   . ASN A 1 143 ? 14.970  1.462   8.985   1.00 68.53  155 A 1 
ATOM 1019 C CB  . ASN A 1 143 ? 11.668  1.206   8.790   1.00 53.66  155 A 1 
ATOM 1020 C CG  . ASN A 1 143 ? 10.359  1.893   9.009   1.00 49.84  155 A 1 
ATOM 1021 O OD1 . ASN A 1 143 ? 9.430   1.307   9.564   1.00 49.33  155 A 1 
ATOM 1022 N ND2 . ASN A 1 143 ? 10.263  3.150   8.583   1.00 46.49  155 A 1 
ATOM 1023 N N   . LEU A 1 144 ? 14.124  0.570   7.133   1.00 69.85  156 A 1 
ATOM 1024 C CA  . LEU A 1 144 ? 15.307  -0.226  6.913   1.00 73.06  156 A 1 
ATOM 1025 C C   . LEU A 1 144 ? 16.495  0.694   6.611   1.00 73.83  156 A 1 
ATOM 1026 O O   . LEU A 1 144 ? 17.625  0.458   7.058   1.00 73.78  156 A 1 
ATOM 1027 C CB  . LEU A 1 144 ? 15.073  -1.189  5.749   1.00 73.46  156 A 1 
ATOM 1028 C CG  . LEU A 1 144 ? 16.209  -2.199  5.589   1.00 73.81  156 A 1 
ATOM 1029 C CD1 . LEU A 1 144 ? 16.320  -2.988  6.889   1.00 74.09  156 A 1 
ATOM 1030 C CD2 . LEU A 1 144 ? 15.968  -3.143  4.407   1.00 75.45  156 A 1 
ATOM 1031 N N   . LEU A 1 145 ? 16.234  1.747   5.850   1.00 74.08  157 A 1 
ATOM 1032 C CA  . LEU A 1 145 ? 17.276  2.694   5.478   1.00 75.10  157 A 1 
ATOM 1033 C C   . LEU A 1 145 ? 17.791  3.468   6.687   1.00 77.32  157 A 1 
ATOM 1034 O O   . LEU A 1 145 ? 19.003  3.696   6.827   1.00 78.32  157 A 1 
ATOM 1035 C CB  . LEU A 1 145 ? 16.735  3.675   4.436   1.00 73.21  157 A 1 
ATOM 1036 C CG  . LEU A 1 145 ? 16.782  3.185   2.991   1.00 70.64  157 A 1 
ATOM 1037 C CD1 . LEU A 1 145 ? 16.269  4.272   2.043   1.00 68.37  157 A 1 
ATOM 1038 C CD2 . LEU A 1 145 ? 18.220  2.825   2.655   1.00 66.55  157 A 1 
ATOM 1039 N N   . LYS A 1 146 ? 16.847  3.883   7.533   1.00 77.00  158 A 1 
ATOM 1040 C CA  . LYS A 1 146 ? 17.115  4.633   8.752   1.00 74.87  158 A 1 
ATOM 1041 C C   . LYS A 1 146 ? 18.050  3.815   9.614   1.00 74.73  158 A 1 
ATOM 1042 O O   . LYS A 1 146 ? 19.184  4.219   9.857   1.00 76.35  158 A 1 
ATOM 1043 C CB  . LYS A 1 146 ? 15.797  4.896   9.478   1.00 74.29  158 A 1 
ATOM 1044 C CG  . LYS A 1 146 ? 15.935  5.456   10.857  1.00 74.64  158 A 1 
ATOM 1045 C CD  . LYS A 1 146 ? 14.569  5.734   11.514  1.00 76.51  158 A 1 
ATOM 1046 C CE  . LYS A 1 146 ? 14.803  6.114   12.998  1.00 77.48  158 A 1 
ATOM 1047 N NZ  . LYS A 1 146 ? 13.611  5.937   13.877  1.00 78.37  158 A 1 
ATOM 1048 N N   . ALA A 1 147 ? 17.588  2.655   10.058  1.00 74.74  159 A 1 
ATOM 1049 C CA  . ALA A 1 147 ? 18.406  1.782   10.893  1.00 75.53  159 A 1 
ATOM 1050 C C   . ALA A 1 147 ? 19.785  1.533   10.294  1.00 77.41  159 A 1 
ATOM 1051 O O   . ALA A 1 147 ? 20.632  0.897   10.923  1.00 77.67  159 A 1 
ATOM 1052 C CB  . ALA A 1 147 ? 17.703  0.465   11.105  1.00 74.03  159 A 1 
ATOM 1053 N N   . LEU A 1 148 ? 20.008  2.023   9.077   1.00 79.74  160 A 1 
ATOM 1054 C CA  . LEU A 1 148 ? 21.290  1.844   8.409   1.00 82.06  160 A 1 
ATOM 1055 C C   . LEU A 1 148 ? 22.068  3.138   8.352   1.00 83.30  160 A 1 
ATOM 1056 O O   . LEU A 1 148 ? 23.120  3.203   7.721   1.00 82.91  160 A 1 
ATOM 1057 C CB  . LEU A 1 148 ? 21.089  1.316   6.984   1.00 82.89  160 A 1 
ATOM 1058 C CG  . LEU A 1 148 ? 20.699  -0.161  6.837   1.00 83.12  160 A 1 
ATOM 1059 C CD1 . LEU A 1 148 ? 20.560  -0.503  5.365   1.00 84.59  160 A 1 
ATOM 1060 C CD2 . LEU A 1 148 ? 21.759  -1.045  7.478   1.00 81.71  160 A 1 
ATOM 1061 N N   . GLY A 1 149 ? 21.544  4.169   9.007   1.00 85.34  161 A 1 
ATOM 1062 C CA  . GLY A 1 149 ? 22.220  5.449   9.011   1.00 87.43  161 A 1 
ATOM 1063 C C   . GLY A 1 149 ? 21.770  6.402   7.921   1.00 90.16  161 A 1 
ATOM 1064 O O   . GLY A 1 149 ? 21.481  7.565   8.199   1.00 90.60  161 A 1 
ATOM 1065 N N   . ARG A 1 150 ? 21.709  5.924   6.681   1.00 92.59  162 A 1 
ATOM 1066 C CA  . ARG A 1 150 ? 21.295  6.775   5.566   1.00 93.98  162 A 1 
ATOM 1067 C C   . ARG A 1 150 ? 19.913  7.359   5.842   1.00 94.01  162 A 1 
ATOM 1068 O O   . ARG A 1 150 ? 18.903  6.801   5.411   1.00 95.56  162 A 1 
ATOM 1069 C CB  . ARG A 1 150 ? 21.233  5.973   4.275   1.00 96.31  162 A 1 
ATOM 1070 C CG  . ARG A 1 150 ? 22.118  4.754   4.222   1.00 98.53  162 A 1 
ATOM 1071 C CD  . ARG A 1 150 ? 21.887  4.085   2.889   1.00 101.43 162 A 1 
ATOM 1072 N NE  . ARG A 1 150 ? 22.378  2.718   2.838   1.00 102.67 162 A 1 
ATOM 1073 C CZ  . ARG A 1 150 ? 22.136  1.892   1.828   1.00 103.74 162 A 1 
ATOM 1074 N NH1 . ARG A 1 150 ? 21.410  2.305   0.796   1.00 104.09 162 A 1 
ATOM 1075 N NH2 . ARG A 1 150 ? 22.619  0.657   1.851   1.00 104.59 162 A 1 
ATOM 1076 N N   . LEU A 1 151 ? 19.871  8.482   6.553   1.00 92.65  163 A 1 
ATOM 1077 C CA  . LEU A 1 151 ? 18.607  9.122   6.901   1.00 89.93  163 A 1 
ATOM 1078 C C   . LEU A 1 151 ? 18.078  9.974   5.762   1.00 87.70  163 A 1 
ATOM 1079 O O   . LEU A 1 151 ? 16.870  10.103  5.580   1.00 86.67  163 A 1 
ATOM 1080 C CB  . LEU A 1 151 ? 18.768  10.002  8.148   1.00 90.91  163 A 1 
ATOM 1081 C CG  . LEU A 1 151 ? 19.427  9.475   9.426   1.00 90.84  163 A 1 
ATOM 1082 C CD1 . LEU A 1 151 ? 19.175  10.499  10.520  1.00 90.44  163 A 1 
ATOM 1083 C CD2 . LEU A 1 151 ? 18.869  8.113   9.830   1.00 90.77  163 A 1 
ATOM 1084 N N   . GLU A 1 152 ? 18.985  10.575  5.010   1.00 86.19  164 A 1 
ATOM 1085 C CA  . GLU A 1 152 ? 18.581  11.412  3.894   1.00 85.90  164 A 1 
ATOM 1086 C C   . GLU A 1 152 ? 17.734  10.623  2.913   1.00 83.76  164 A 1 
ATOM 1087 O O   . GLU A 1 152 ? 16.774  11.150  2.344   1.00 82.89  164 A 1 
ATOM 1088 C CB  . GLU A 1 152 ? 19.815  11.988  3.203   1.00 87.22  164 A 1 
ATOM 1089 C CG  . GLU A 1 152 ? 20.533  12.966  4.076   1.00 89.40  164 A 1 
ATOM 1090 C CD  . GLU A 1 152 ? 19.650  14.146  4.439   1.00 91.68  164 A 1 
ATOM 1091 O OE1 . GLU A 1 152 ? 18.452  13.940  4.709   1.00 91.77  164 A 1 
ATOM 1092 O OE2 . GLU A 1 152 ? 20.160  15.284  4.466   1.00 95.51  164 A 1 
ATOM 1093 N N   . GLU A 1 153 ? 18.092  9.354   2.735   1.00 81.21  165 A 1 
ATOM 1094 C CA  . GLU A 1 153 ? 17.373  8.470   1.844   1.00 78.91  165 A 1 
ATOM 1095 C C   . GLU A 1 153 ? 16.035  8.151   2.488   1.00 76.51  165 A 1 
ATOM 1096 O O   . GLU A 1 153 ? 14.989  8.575   1.998   1.00 75.52  165 A 1 
ATOM 1097 C CB  . GLU A 1 153 ? 18.185  7.198   1.595   1.00 80.01  165 A 1 
ATOM 1098 C CG  . GLU A 1 153 ? 19.432  7.444   0.742   1.00 83.34  165 A 1 
ATOM 1099 C CD  . GLU A 1 153 ? 20.217  6.176   0.417   1.00 86.23  165 A 1 
ATOM 1100 O OE1 . GLU A 1 153 ? 19.670  5.274   -0.251  1.00 91.18  165 A 1 
ATOM 1101 O OE2 . GLU A 1 153 ? 21.392  6.074   0.823   1.00 87.10  165 A 1 
ATOM 1102 N N   . ALA A 1 154 ? 16.067  7.428   3.599   1.00 74.07  166 A 1 
ATOM 1103 C CA  . ALA A 1 154 ? 14.834  7.092   4.298   1.00 73.46  166 A 1 
ATOM 1104 C C   . ALA A 1 154 ? 13.909  8.301   4.336   1.00 73.15  166 A 1 
ATOM 1105 O O   . ALA A 1 154 ? 12.697  8.176   4.233   1.00 73.49  166 A 1 
ATOM 1106 C CB  . ALA A 1 154 ? 15.139  6.623   5.714   1.00 73.79  166 A 1 
ATOM 1107 N N   . LYS A 1 155 ? 14.479  9.486   4.472   1.00 73.34  167 A 1 
ATOM 1108 C CA  . LYS A 1 155 ? 13.658  10.675  4.520   1.00 73.00  167 A 1 
ATOM 1109 C C   . LYS A 1 155 ? 12.870  10.774  3.219   1.00 71.44  167 A 1 
ATOM 1110 O O   . LYS A 1 155 ? 11.650  11.018  3.251   1.00 69.53  167 A 1 
ATOM 1111 C CB  . LYS A 1 155 ? 14.525  11.920  4.716   1.00 75.71  167 A 1 
ATOM 1112 C CG  . LYS A 1 155 ? 13.760  13.092  5.347   1.00 78.10  167 A 1 
ATOM 1113 C CD  . LYS A 1 155 ? 14.458  14.411  5.107   1.00 81.83  167 A 1 
ATOM 1114 C CE  . LYS A 1 155 ? 15.895  14.371  5.606   1.00 83.76  167 A 1 
ATOM 1115 N NZ  . LYS A 1 155 ? 16.665  15.576  5.149   1.00 86.66  167 A 1 
ATOM 1116 N N   . ALA A 1 156 ? 13.574  10.572  2.090   1.00 70.13  168 A 1 
ATOM 1117 C CA  . ALA A 1 156 ? 12.989  10.612  0.717   1.00 67.78  168 A 1 
ATOM 1118 C C   . ALA A 1 156 ? 11.754  9.697   0.623   1.00 65.24  168 A 1 
ATOM 1119 O O   . ALA A 1 156 ? 10.697  10.101  0.108   1.00 61.88  168 A 1 
ATOM 1120 C CB  . ALA A 1 156 ? 14.031  10.192  -0.308  1.00 65.39  168 A 1 
ATOM 1121 N N   . CYS A 1 157 ? 11.911  8.481   1.149   1.00 61.78  169 A 1 
ATOM 1122 C CA  . CYS A 1 157 ? 10.849  7.504   1.209   1.00 62.41  169 A 1 
ATOM 1123 C C   . CYS A 1 157 ? 9.656   8.028   1.989   1.00 63.61  169 A 1 
ATOM 1124 O O   . CYS A 1 157 ? 8.577   8.212   1.415   1.00 65.10  169 A 1 
ATOM 1125 C CB  . CYS A 1 157 ? 11.345  6.233   1.869   1.00 61.79  169 A 1 
ATOM 1126 S SG  . CYS A 1 157 ? 12.831  5.614   1.082   1.00 66.87  169 A 1 
ATOM 1127 N N   . TYR A 1 158 ? 9.825   8.259   3.293   1.00 63.86  170 A 1 
ATOM 1128 C CA  . TYR A 1 158 ? 8.703   8.757   4.105   1.00 62.01  170 A 1 
ATOM 1129 C C   . TYR A 1 158 ? 8.102   9.964   3.395   1.00 61.62  170 A 1 
ATOM 1130 O O   . TYR A 1 158 ? 6.881   10.116  3.299   1.00 60.01  170 A 1 
ATOM 1131 C CB  . TYR A 1 158 ? 9.143   9.179   5.520   1.00 61.03  170 A 1 
ATOM 1132 C CG  . TYR A 1 158 ? 9.875   8.134   6.337   1.00 57.89  170 A 1 
ATOM 1133 C CD1 . TYR A 1 158 ? 11.256  8.199   6.498   1.00 57.80  170 A 1 
ATOM 1134 C CD2 . TYR A 1 158 ? 9.198   7.074   6.924   1.00 55.92  170 A 1 
ATOM 1135 C CE1 . TYR A 1 158 ? 11.960  7.226   7.213   1.00 56.26  170 A 1 
ATOM 1136 C CE2 . TYR A 1 158 ? 9.892   6.089   7.655   1.00 56.40  170 A 1 
ATOM 1137 C CZ  . TYR A 1 158 ? 11.277  6.172   7.784   1.00 56.38  170 A 1 
ATOM 1138 O OH  . TYR A 1 158 ? 11.983  5.169   8.406   1.00 54.42  170 A 1 
ATOM 1139 N N   . LEU A 1 159 ? 8.969   10.825  2.887   1.00 61.95  171 A 1 
ATOM 1140 C CA  . LEU A 1 159 ? 8.477   11.997  2.190   1.00 64.44  171 A 1 
ATOM 1141 C C   . LEU A 1 159 ? 7.498   11.598  1.080   1.00 65.28  171 A 1 
ATOM 1142 O O   . LEU A 1 159 ? 6.396   12.146  0.991   1.00 63.82  171 A 1 
ATOM 1143 C CB  . LEU A 1 159 ? 9.654   12.791  1.618   1.00 64.55  171 A 1 
ATOM 1144 C CG  . LEU A 1 159 ? 9.873   14.131  2.314   1.00 63.22  171 A 1 
ATOM 1145 C CD1 . LEU A 1 159 ? 10.911  14.907  1.541   1.00 63.47  171 A 1 
ATOM 1146 C CD2 . LEU A 1 159 ? 8.569   14.916  2.374   1.00 60.45  171 A 1 
ATOM 1147 N N   . LYS A 1 160 ? 7.913   10.624  0.257   1.00 67.01  172 A 1 
ATOM 1148 C CA  . LYS A 1 160 ? 7.112   10.105  -0.862  1.00 66.42  172 A 1 
ATOM 1149 C C   . LYS A 1 160 ? 5.866   9.362   -0.394  1.00 67.01  172 A 1 
ATOM 1150 O O   . LYS A 1 160 ? 4.759   9.677   -0.826  1.00 66.61  172 A 1 
ATOM 1151 C CB  . LYS A 1 160 ? 7.955   9.183   -1.725  1.00 65.22  172 A 1 
ATOM 1152 N N   . ALA A 1 161 ? 6.037   8.372   0.478   1.00 67.09  173 A 1 
ATOM 1153 C CA  . ALA A 1 161 ? 4.895   7.623   0.969   1.00 69.30  173 A 1 
ATOM 1154 C C   . ALA A 1 161 ? 3.759   8.529   1.429   1.00 72.34  173 A 1 
ATOM 1155 O O   . ALA A 1 161 ? 2.609   8.106   1.479   1.00 73.13  173 A 1 
ATOM 1156 C CB  . ALA A 1 161 ? 5.314   6.716   2.095   1.00 68.52  173 A 1 
ATOM 1157 N N   . ILE A 1 162 ? 4.074   9.775   1.771   1.00 76.90  174 A 1 
ATOM 1158 C CA  . ILE A 1 162 ? 3.055   10.714  2.238   1.00 79.90  174 A 1 
ATOM 1159 C C   . ILE A 1 162 ? 2.458   11.367  1.025   1.00 80.94  174 A 1 
ATOM 1160 O O   . ILE A 1 162 ? 1.261   11.657  0.985   1.00 80.17  174 A 1 
ATOM 1161 C CB  . ILE A 1 162 ? 3.660   11.795  3.162   1.00 81.69  174 A 1 
ATOM 1162 C CG1 . ILE A 1 162 ? 4.345   11.121  4.350   1.00 82.91  174 A 1 
ATOM 1163 C CG2 . ILE A 1 162 ? 2.567   12.732  3.685   1.00 80.22  174 A 1 
ATOM 1164 C CD1 . ILE A 1 162 ? 5.190   12.075  5.184   1.00 86.34  174 A 1 
ATOM 1165 N N   . GLU A 1 163 ? 3.314   11.608  0.040   1.00 83.76  175 A 1 
ATOM 1166 C CA  . GLU A 1 163 ? 2.877   12.191  -1.219  1.00 87.91  175 A 1 
ATOM 1167 C C   . GLU A 1 163 ? 1.817   11.217  -1.744  1.00 87.99  175 A 1 
ATOM 1168 O O   . GLU A 1 163 ? 0.708   11.621  -2.096  1.00 88.32  175 A 1 
ATOM 1169 C CB  . GLU A 1 163 ? 4.047   12.276  -2.201  1.00 91.71  175 A 1 
ATOM 1170 C CG  . GLU A 1 163 ? 3.765   13.119  -3.435  1.00 99.01  175 A 1 
ATOM 1171 C CD  . GLU A 1 163 ? 3.594   14.595  -3.100  1.00 103.55 175 A 1 
ATOM 1172 O OE1 . GLU A 1 163 ? 3.703   14.945  -1.901  1.00 106.29 175 A 1 
ATOM 1173 O OE2 . GLU A 1 163 ? 3.355   15.405  -4.029  1.00 106.43 175 A 1 
ATOM 1174 N N   . THR A 1 164 ? 2.165   9.929   -1.777  1.00 86.42  176 A 1 
ATOM 1175 C CA  . THR A 1 164 ? 1.233   8.905   -2.219  1.00 84.42  176 A 1 
ATOM 1176 C C   . THR A 1 164 ? 0.028   8.995   -1.303  1.00 84.69  176 A 1 
ATOM 1177 O O   . THR A 1 164 ? -1.036  9.444   -1.706  1.00 85.11  176 A 1 
ATOM 1178 C CB  . THR A 1 164 ? 1.811   7.482   -2.076  1.00 84.22  176 A 1 
ATOM 1179 O OG1 . THR A 1 164 ? 2.947   7.330   -2.930  1.00 84.06  176 A 1 
ATOM 1180 C CG2 . THR A 1 164 ? 0.765   6.443   -2.440  1.00 83.71  176 A 1 
ATOM 1181 N N   . GLN A 1 165 ? 0.224   8.590   -0.053  1.00 85.13  177 A 1 
ATOM 1182 C CA  . GLN A 1 165 ? -0.836  8.580   0.947   1.00 85.65  177 A 1 
ATOM 1183 C C   . GLN A 1 165 ? -0.695  9.691   2.020   1.00 84.89  177 A 1 
ATOM 1184 O O   . GLN A 1 165 ? -0.022  9.522   3.046   1.00 84.99  177 A 1 
ATOM 1185 C CB  . GLN A 1 165 ? -0.859  7.194   1.598   1.00 86.92  177 A 1 
ATOM 1186 C CG  . GLN A 1 165 ? -2.056  6.950   2.471   1.00 90.10  177 A 1 
ATOM 1187 C CD  . GLN A 1 165 ? -3.330  7.203   1.727   1.00 92.54  177 A 1 
ATOM 1188 O OE1 . GLN A 1 165 ? -3.714  6.418   0.862   1.00 94.82  177 A 1 
ATOM 1189 N NE2 . GLN A 1 165 ? -3.990  8.316   2.036   1.00 93.19  177 A 1 
ATOM 1190 N N   . PRO A 1 166 ? -1.341  10.842  1.794   1.00 82.85  178 A 1 
ATOM 1191 C CA  . PRO A 1 166 ? -1.273  11.956  2.741   1.00 80.29  178 A 1 
ATOM 1192 C C   . PRO A 1 166 ? -1.790  11.644  4.147   1.00 77.43  178 A 1 
ATOM 1193 O O   . PRO A 1 166 ? -1.287  12.188  5.124   1.00 79.02  178 A 1 
ATOM 1194 C CB  . PRO A 1 166 ? -2.092  13.041  2.046   1.00 80.64  178 A 1 
ATOM 1195 C CG  . PRO A 1 166 ? -1.824  12.767  0.605   1.00 81.32  178 A 1 
ATOM 1196 C CD  . PRO A 1 166 ? -2.009  11.266  0.555   1.00 82.90  178 A 1 
ATOM 1197 N N   . ASN A 1 167 ? -2.794  10.782  4.255   1.00 73.29  179 A 1 
ATOM 1198 C CA  . ASN A 1 167 ? -3.345  10.433  5.561   1.00 67.41  179 A 1 
ATOM 1199 C C   . ASN A 1 167 ? -2.582  9.273   6.169   1.00 64.24  179 A 1 
ATOM 1200 O O   . ASN A 1 167 ? -3.047  8.673   7.145   1.00 64.35  179 A 1 
ATOM 1201 C CB  . ASN A 1 167 ? -4.810  10.065  5.439   1.00 67.38  179 A 1 
ATOM 1202 N N   . PHE A 1 168 ? -1.421  8.957   5.589   1.00 58.97  180 A 1 
ATOM 1203 C CA  . PHE A 1 168 ? -0.581  7.846   6.066   1.00 55.96  180 A 1 
ATOM 1204 C C   . PHE A 1 168 ? 0.138   8.245   7.394   1.00 58.35  180 A 1 
ATOM 1205 O O   . PHE A 1 168 ? 1.333   8.601   7.408   1.00 58.50  180 A 1 
ATOM 1206 C CB  . PHE A 1 168 ? 0.437   7.467   4.958   1.00 44.64  180 A 1 
ATOM 1207 C CG  . PHE A 1 168 ? 1.221   6.199   5.226   1.00 33.60  180 A 1 
ATOM 1208 C CD1 . PHE A 1 168 ? 2.422   5.966   4.552   1.00 30.47  180 A 1 
ATOM 1209 C CD2 . PHE A 1 168 ? 0.788   5.262   6.156   1.00 29.82  180 A 1 
ATOM 1210 C CE1 . PHE A 1 168 ? 3.195   4.795   4.793   1.00 27.90  180 A 1 
ATOM 1211 C CE2 . PHE A 1 168 ? 1.544   4.081   6.412   1.00 28.21  180 A 1 
ATOM 1212 C CZ  . PHE A 1 168 ? 2.760   3.849   5.736   1.00 24.61  180 A 1 
ATOM 1213 N N   . ALA A 1 169 ? -0.599  8.177   8.505   1.00 58.89  181 A 1 
ATOM 1214 C CA  . ALA A 1 169 ? -0.050  8.548   9.812   1.00 60.61  181 A 1 
ATOM 1215 C C   . ALA A 1 169 ? 1.355   8.005   10.078  1.00 61.20  181 A 1 
ATOM 1216 O O   . ALA A 1 169 ? 2.319   8.768   10.067  1.00 63.44  181 A 1 
ATOM 1217 C CB  . ALA A 1 169 ? -0.993  8.123   10.929  1.00 60.03  181 A 1 
ATOM 1218 N N   . VAL A 1 170 ? 1.488   6.707   10.319  1.00 59.39  182 A 1 
ATOM 1219 C CA  . VAL A 1 170 ? 2.803   6.160   10.591  1.00 59.49  182 A 1 
ATOM 1220 C C   . VAL A 1 170 ? 3.882   6.837   9.749   1.00 62.68  182 A 1 
ATOM 1221 O O   . VAL A 1 170 ? 5.016   7.013   10.208  1.00 62.32  182 A 1 
ATOM 1222 C CB  . VAL A 1 170 ? 2.826   4.648   10.354  1.00 57.46  182 A 1 
ATOM 1223 C CG1 . VAL A 1 170 ? 4.244   4.165   10.095  1.00 56.48  182 A 1 
ATOM 1224 C CG2 . VAL A 1 170 ? 2.266   3.947   11.573  1.00 55.11  182 A 1 
ATOM 1225 N N   . ALA A 1 171 ? 3.533   7.235   8.524   1.00 65.42  183 A 1 
ATOM 1226 C CA  . ALA A 1 171 ? 4.503   7.885   7.638   1.00 67.86  183 A 1 
ATOM 1227 C C   . ALA A 1 171 ? 5.125   9.103   8.319   1.00 68.48  183 A 1 
ATOM 1228 O O   . ALA A 1 171 ? 6.352   9.228   8.398   1.00 68.20  183 A 1 
ATOM 1229 C CB  . ALA A 1 171 ? 3.833   8.306   6.335   1.00 66.05  183 A 1 
ATOM 1230 N N   . TRP A 1 172 ? 4.258   9.995   8.791   1.00 69.43  184 A 1 
ATOM 1231 C CA  . TRP A 1 172 ? 4.647   11.221  9.484   1.00 70.31  184 A 1 
ATOM 1232 C C   . TRP A 1 172 ? 5.559   10.941  10.680  1.00 69.78  184 A 1 
ATOM 1233 O O   . TRP A 1 172 ? 6.755   11.246  10.648  1.00 69.08  184 A 1 
ATOM 1234 C CB  . TRP A 1 172 ? 3.405   11.933  9.973   1.00 72.16  184 A 1 
ATOM 1235 C CG  . TRP A 1 172 ? 2.502   12.377  8.883   1.00 74.92  184 A 1 
ATOM 1236 C CD1 . TRP A 1 172 ? 1.315   11.809  8.517   1.00 75.96  184 A 1 
ATOM 1237 C CD2 . TRP A 1 172 ? 2.641   13.562  8.095   1.00 76.35  184 A 1 
ATOM 1238 N NE1 . TRP A 1 172 ? 0.701   12.574  7.553   1.00 76.95  184 A 1 
ATOM 1239 C CE2 . TRP A 1 172 ? 1.498   13.650  7.268   1.00 77.12  184 A 1 
ATOM 1240 C CE3 . TRP A 1 172 ? 3.628   14.552  7.995   1.00 77.60  184 A 1 
ATOM 1241 C CZ2 . TRP A 1 172 ? 1.299   14.712  6.374   1.00 78.41  184 A 1 
ATOM 1242 C CZ3 . TRP A 1 172 ? 3.428   15.609  7.103   1.00 78.93  184 A 1 
ATOM 1243 C CH2 . TRP A 1 172 ? 2.278   15.672  6.298   1.00 78.71  184 A 1 
ATOM 1244 N N   . SER A 1 173 ? 4.989   10.375  11.738  1.00 68.17  185 A 1 
ATOM 1245 C CA  . SER A 1 173 ? 5.784   10.046  12.895  1.00 68.34  185 A 1 
ATOM 1246 C C   . SER A 1 173 ? 7.163   9.543   12.480  1.00 70.07  185 A 1 
ATOM 1247 O O   . SER A 1 173 ? 8.176   10.084  12.903  1.00 72.43  185 A 1 
ATOM 1248 C CB  . SER A 1 173 ? 5.097   8.984   13.726  1.00 67.03  185 A 1 
ATOM 1249 O OG  . SER A 1 173 ? 6.078   8.256   14.442  1.00 68.97  185 A 1 
ATOM 1250 N N   . ASN A 1 174 ? 7.212   8.515   11.643  1.00 72.19  186 A 1 
ATOM 1251 C CA  . ASN A 1 174 ? 8.491   7.970   11.204  1.00 74.19  186 A 1 
ATOM 1252 C C   . ASN A 1 174 ? 9.414   9.019   10.604  1.00 73.73  186 A 1 
ATOM 1253 O O   . ASN A 1 174 ? 10.619  9.002   10.841  1.00 72.63  186 A 1 
ATOM 1254 C CB  . ASN A 1 174 ? 8.288   6.879   10.163  1.00 79.34  186 A 1 
ATOM 1255 C CG  . ASN A 1 174 ? 7.844   5.572   10.755  1.00 83.10  186 A 1 
ATOM 1256 O OD1 . ASN A 1 174 ? 8.332   5.141   11.798  1.00 86.31  186 A 1 
ATOM 1257 N ND2 . ASN A 1 174 ? 6.925   4.909   10.070  1.00 86.91  186 A 1 
ATOM 1258 N N   . LEU A 1 175 ? 8.861   9.909   9.787   1.00 73.45  187 A 1 
ATOM 1259 C CA  . LEU A 1 175 ? 9.687   10.945  9.176   1.00 73.60  187 A 1 
ATOM 1260 C C   . LEU A 1 175 ? 10.118  11.874  10.306  1.00 74.28  187 A 1 
ATOM 1261 O O   . LEU A 1 175 ? 11.233  12.403  10.309  1.00 73.84  187 A 1 
ATOM 1262 C CB  . LEU A 1 175 ? 8.898   11.724  8.115   1.00 71.10  187 A 1 
ATOM 1263 C CG  . LEU A 1 175 ? 9.586   12.942  7.483   1.00 69.36  187 A 1 
ATOM 1264 C CD1 . LEU A 1 175 ? 10.867  12.542  6.764   1.00 66.57  187 A 1 
ATOM 1265 C CD2 . LEU A 1 175 ? 8.617   13.612  6.533   1.00 68.85  187 A 1 
ATOM 1266 N N   . GLY A 1 176 ? 9.220   12.052  11.270  1.00 75.14  188 A 1 
ATOM 1267 C CA  . GLY A 1 176 ? 9.509   12.900  12.413  1.00 75.68  188 A 1 
ATOM 1268 C C   . GLY A 1 176 ? 10.772  12.437  13.117  1.00 74.76  188 A 1 
ATOM 1269 O O   . GLY A 1 176 ? 11.627  13.251  13.458  1.00 76.18  188 A 1 
ATOM 1270 N N   . CYS A 1 177 ? 10.905  11.132  13.314  1.00 71.61  189 A 1 
ATOM 1271 C CA  . CYS A 1 177 ? 12.075  10.611  13.981  1.00 71.31  189 A 1 
ATOM 1272 C C   . CYS A 1 177 ? 13.350  10.815  13.200  1.00 72.59  189 A 1 
ATOM 1273 O O   . CYS A 1 177 ? 14.443  10.638  13.729  1.00 74.00  189 A 1 
ATOM 1274 C CB  . CYS A 1 177 ? 11.895  9.138   14.263  1.00 69.22  189 A 1 
ATOM 1275 S SG  . CYS A 1 177 ? 10.356  8.876   15.107  1.00 71.52  189 A 1 
ATOM 1276 N N   . VAL A 1 178 ? 13.238  11.183  11.937  1.00 74.16  190 A 1 
ATOM 1277 C CA  . VAL A 1 178 ? 14.452  11.372  11.163  1.00 75.94  190 A 1 
ATOM 1278 C C   . VAL A 1 178 ? 14.966  12.781  11.419  1.00 76.24  190 A 1 
ATOM 1279 O O   . VAL A 1 178 ? 16.166  13.022  11.474  1.00 75.54  190 A 1 
ATOM 1280 C CB  . VAL A 1 178 ? 14.170  11.144  9.657   1.00 74.79  190 A 1 
ATOM 1281 N N   . PHE A 1 179 ? 14.035  13.707  11.590  1.00 77.86  191 A 1 
ATOM 1282 C CA  . PHE A 1 179 ? 14.379  15.089  11.840  1.00 80.09  191 A 1 
ATOM 1283 C C   . PHE A 1 179 ? 14.914  15.214  13.253  1.00 81.73  191 A 1 
ATOM 1284 O O   . PHE A 1 179 ? 15.933  15.875  13.488  1.00 81.92  191 A 1 
ATOM 1285 C CB  . PHE A 1 179 ? 13.150  15.955  11.621  1.00 80.02  191 A 1 
ATOM 1286 C CG  . PHE A 1 179 ? 12.874  16.226  10.169  1.00 80.28  191 A 1 
ATOM 1287 C CD1 . PHE A 1 179 ? 11.583  16.189  9.665   1.00 79.86  191 A 1 
ATOM 1288 C CD2 . PHE A 1 179 ? 13.923  16.541  9.304   1.00 80.72  191 A 1 
ATOM 1289 C CE1 . PHE A 1 179 ? 11.336  16.455  8.330   1.00 79.17  191 A 1 
ATOM 1290 C CE2 . PHE A 1 179 ? 13.686  16.810  7.961   1.00 80.53  191 A 1 
ATOM 1291 C CZ  . PHE A 1 179 ? 12.386  16.769  7.476   1.00 79.72  191 A 1 
ATOM 1292 N N   . ASN A 1 180 ? 14.241  14.559  14.193  1.00 82.50  192 A 1 
ATOM 1293 C CA  . ASN A 1 180 ? 14.694  14.586  15.569  1.00 83.79  192 A 1 
ATOM 1294 C C   . ASN A 1 180 ? 16.142  14.100  15.589  1.00 84.12  192 A 1 
ATOM 1295 O O   . ASN A 1 180 ? 17.035  14.824  16.015  1.00 84.97  192 A 1 
ATOM 1296 C CB  . ASN A 1 180 ? 13.817  13.687  16.443  1.00 85.27  192 A 1 
ATOM 1297 C CG  . ASN A 1 180 ? 14.137  13.825  17.926  1.00 86.46  192 A 1 
ATOM 1298 O OD1 . ASN A 1 180 ? 14.842  14.746  18.328  1.00 86.78  192 A 1 
ATOM 1299 N ND2 . ASN A 1 180 ? 13.606  12.921  18.744  1.00 86.69  192 A 1 
ATOM 1300 N N   . ALA A 1 181 ? 16.380  12.888  15.104  1.00 84.01  193 A 1 
ATOM 1301 C CA  . ALA A 1 181 ? 17.735  12.339  15.078  1.00 84.36  193 A 1 
ATOM 1302 C C   . ALA A 1 181 ? 18.708  13.265  14.353  1.00 84.63  193 A 1 
ATOM 1303 O O   . ALA A 1 181 ? 19.925  13.141  14.491  1.00 84.69  193 A 1 
ATOM 1304 C CB  . ALA A 1 181 ? 17.730  10.990  14.413  1.00 84.86  193 A 1 
ATOM 1305 N N   . GLN A 1 182 ? 18.169  14.188  13.569  1.00 85.17  194 A 1 
ATOM 1306 C CA  . GLN A 1 182 ? 19.015  15.117  12.847  1.00 86.34  194 A 1 
ATOM 1307 C C   . GLN A 1 182 ? 19.099  16.436  13.604  1.00 86.66  194 A 1 
ATOM 1308 O O   . GLN A 1 182 ? 19.769  17.381  13.169  1.00 87.99  194 A 1 
ATOM 1309 C CB  . GLN A 1 182 ? 18.469  15.351  11.440  1.00 87.62  194 A 1 
ATOM 1310 C CG  . GLN A 1 182 ? 18.594  14.156  10.499  1.00 87.38  194 A 1 
ATOM 1311 C CD  . GLN A 1 182 ? 18.501  14.573  9.039   1.00 87.87  194 A 1 
ATOM 1312 O OE1 . GLN A 1 182 ? 17.553  15.244  8.629   1.00 87.45  194 A 1 
ATOM 1313 N NE2 . GLN A 1 182 ? 19.493  14.183  8.250   1.00 89.95  194 A 1 
ATOM 1314 N N   . GLY A 1 183 ? 18.418  16.499  14.739  1.00 84.97  195 A 1 
ATOM 1315 C CA  . GLY A 1 183 ? 18.455  17.711  15.520  1.00 83.18  195 A 1 
ATOM 1316 C C   . GLY A 1 183 ? 17.482  18.763  15.062  1.00 83.51  195 A 1 
ATOM 1317 O O   . GLY A 1 183 ? 17.559  19.910  15.484  1.00 83.81  195 A 1 
ATOM 1318 N N   . GLU A 1 184 ? 16.567  18.385  14.182  1.00 84.27  196 A 1 
ATOM 1319 C CA  . GLU A 1 184 ? 15.579  19.338  13.676  1.00 82.84  196 A 1 
ATOM 1320 C C   . GLU A 1 184 ? 14.342  19.319  14.557  1.00 81.62  196 A 1 
ATOM 1321 O O   . GLU A 1 184 ? 13.255  18.918  14.141  1.00 81.38  196 A 1 
ATOM 1322 C CB  . GLU A 1 184 ? 15.189  19.001  12.246  1.00 83.95  196 A 1 
ATOM 1323 C CG  . GLU A 1 184 ? 16.326  19.156  11.257  1.00 85.06  196 A 1 
ATOM 1324 C CD  . GLU A 1 184 ? 16.814  20.587  11.153  1.00 85.88  196 A 1 
ATOM 1325 O OE1 . GLU A 1 184 ? 16.061  21.514  11.536  1.00 87.19  196 A 1 
ATOM 1326 O OE2 . GLU A 1 184 ? 17.949  20.782  10.674  1.00 85.31  196 A 1 
ATOM 1327 N N   . ILE A 1 185 ? 14.539  19.781  15.782  1.00 80.24  197 A 1 
ATOM 1328 C CA  . ILE A 1 185 ? 13.516  19.853  16.819  1.00 78.89  197 A 1 
ATOM 1329 C C   . ILE A 1 185 ? 12.149  20.372  16.358  1.00 77.80  197 A 1 
ATOM 1330 O O   . ILE A 1 185 ? 11.115  19.851  16.769  1.00 77.41  197 A 1 
ATOM 1331 C CB  . ILE A 1 185 ? 14.025  20.746  18.000  1.00 78.75  197 A 1 
ATOM 1332 C CG1 . ILE A 1 185 ? 15.202  20.054  18.697  1.00 78.80  197 A 1 
ATOM 1333 C CG2 . ILE A 1 185 ? 12.917  20.996  18.999  1.00 77.84  197 A 1 
ATOM 1334 C CD1 . ILE A 1 185 ? 14.833  18.784  19.435  1.00 79.68  197 A 1 
ATOM 1335 N N   . TRP A 1 186 ? 12.135  21.391  15.512  1.00 76.86  198 A 1 
ATOM 1336 C CA  . TRP A 1 186 ? 10.873  21.981  15.092  1.00 76.53  198 A 1 
ATOM 1337 C C   . TRP A 1 186 ? 10.073  21.186  14.088  1.00 74.76  198 A 1 
ATOM 1338 O O   . TRP A 1 186 ? 8.838   21.170  14.157  1.00 73.18  198 A 1 
ATOM 1339 C CB  . TRP A 1 186 ? 11.121  23.401  14.585  1.00 79.55  198 A 1 
ATOM 1340 C CG  . TRP A 1 186 ? 11.774  24.220  15.648  1.00 83.50  198 A 1 
ATOM 1341 C CD1 . TRP A 1 186 ? 13.106  24.495  15.771  1.00 83.86  198 A 1 
ATOM 1342 C CD2 . TRP A 1 186 ? 11.150  24.726  16.832  1.00 84.17  198 A 1 
ATOM 1343 N NE1 . TRP A 1 186 ? 13.348  25.128  16.963  1.00 83.93  198 A 1 
ATOM 1344 C CE2 . TRP A 1 186 ? 12.164  25.283  17.634  1.00 83.55  198 A 1 
ATOM 1345 C CE3 . TRP A 1 186 ? 9.828   24.753  17.298  1.00 85.65  198 A 1 
ATOM 1346 C CZ2 . TRP A 1 186 ? 11.906  25.865  18.868  1.00 84.00  198 A 1 
ATOM 1347 C CZ3 . TRP A 1 186 ? 9.570   25.335  18.535  1.00 86.71  198 A 1 
ATOM 1348 C CH2 . TRP A 1 186 ? 10.608  25.881  19.304  1.00 85.30  198 A 1 
ATOM 1349 N N   . LEU A 1 187 ? 10.774  20.540  13.153  1.00 73.57  199 A 1 
ATOM 1350 C CA  . LEU A 1 187 ? 10.142  19.712  12.135  1.00 70.56  199 A 1 
ATOM 1351 C C   . LEU A 1 187 ? 9.686   18.467  12.870  1.00 71.03  199 A 1 
ATOM 1352 O O   . LEU A 1 187 ? 8.499   18.124  12.879  1.00 70.12  199 A 1 
ATOM 1353 C CB  . LEU A 1 187 ? 11.160  19.355  11.062  1.00 67.51  199 A 1 
ATOM 1354 C CG  . LEU A 1 187 ? 11.709  20.557  10.281  1.00 67.33  199 A 1 
ATOM 1355 C CD1 . LEU A 1 187 ? 12.682  20.085  9.219   1.00 64.48  199 A 1 
ATOM 1356 C CD2 . LEU A 1 187 ? 10.562  21.354  9.667   1.00 62.71  199 A 1 
ATOM 1357 N N   . ALA A 1 188 ? 10.640  17.819  13.528  1.00 71.10  200 A 1 
ATOM 1358 C CA  . ALA A 1 188 ? 10.356  16.612  14.285  1.00 72.69  200 A 1 
ATOM 1359 C C   . ALA A 1 188 ? 9.088   16.745  15.110  1.00 73.67  200 A 1 
ATOM 1360 O O   . ALA A 1 188 ? 8.337   15.795  15.262  1.00 74.92  200 A 1 
ATOM 1361 C CB  . ALA A 1 188 ? 11.535  16.266  15.188  1.00 71.52  200 A 1 
ATOM 1362 N N   . ILE A 1 189 ? 8.833   17.918  15.655  1.00 75.38  201 A 1 
ATOM 1363 C CA  . ILE A 1 189 ? 7.627   18.061  16.448  1.00 77.12  201 A 1 
ATOM 1364 C C   . ILE A 1 189 ? 6.437   18.319  15.521  1.00 77.47  201 A 1 
ATOM 1365 O O   . ILE A 1 189 ? 5.352   17.790  15.734  1.00 77.61  201 A 1 
ATOM 1366 C CB  . ILE A 1 189 ? 7.781   19.202  17.524  1.00 77.30  201 A 1 
ATOM 1367 C CG1 . ILE A 1 189 ? 6.403   19.659  17.995  1.00 76.23  201 A 1 
ATOM 1368 C CG2 . ILE A 1 189 ? 8.590   20.359  16.972  1.00 75.83  201 A 1 
ATOM 1369 C CD1 . ILE A 1 189 ? 6.419   20.985  18.631  1.00 77.51  201 A 1 
ATOM 1370 N N   . HIS A 1 190 ? 6.654   19.122  14.488  1.00 78.19  202 A 1 
ATOM 1371 C CA  . HIS A 1 190 ? 5.609   19.439  13.528  1.00 79.54  202 A 1 
ATOM 1372 C C   . HIS A 1 190 ? 4.960   18.165  12.970  1.00 79.04  202 A 1 
ATOM 1373 O O   . HIS A 1 190 ? 3.726   18.051  12.906  1.00 79.00  202 A 1 
ATOM 1374 C CB  . HIS A 1 190 ? 6.208   20.265  12.398  1.00 83.95  202 A 1 
ATOM 1375 C CG  . HIS A 1 190 ? 5.335   20.358  11.188  1.00 87.63  202 A 1 
ATOM 1376 N ND1 . HIS A 1 190 ? 5.215   19.328  10.280  1.00 87.64  202 A 1 
ATOM 1377 C CD2 . HIS A 1 190 ? 4.537   21.355  10.739  1.00 88.77  202 A 1 
ATOM 1378 C CE1 . HIS A 1 190 ? 4.382   19.690  9.321   1.00 88.52  202 A 1 
ATOM 1379 N NE2 . HIS A 1 190 ? 3.956   20.915  9.574   1.00 89.38  202 A 1 
ATOM 1380 N N   . HIS A 1 191 ? 5.800   17.216  12.565  1.00 75.97  203 A 1 
ATOM 1381 C CA  . HIS A 1 191 ? 5.328   15.944  12.049  1.00 73.94  203 A 1 
ATOM 1382 C C   . HIS A 1 191 ? 4.574   15.185  13.128  1.00 74.91  203 A 1 
ATOM 1383 O O   . HIS A 1 191 ? 3.378   14.936  12.981  1.00 76.21  203 A 1 
ATOM 1384 C CB  . HIS A 1 191 ? 6.505   15.131  11.552  1.00 70.64  203 A 1 
ATOM 1385 C CG  . HIS A 1 191 ? 7.258   15.810  10.454  1.00 69.39  203 A 1 
ATOM 1386 N ND1 . HIS A 1 191 ? 6.635   16.577  9.495   1.00 68.16  203 A 1 
ATOM 1387 C CD2 . HIS A 1 191 ? 8.578   15.841  10.163  1.00 67.86  203 A 1 
ATOM 1388 C CE1 . HIS A 1 191 ? 7.539   17.055  8.659   1.00 66.64  203 A 1 
ATOM 1389 N NE2 . HIS A 1 191 ? 8.725   16.623  9.043   1.00 66.60  203 A 1 
ATOM 1390 N N   . PHE A 1 192 ? 5.267   14.825  14.210  1.00 74.69  204 A 1 
ATOM 1391 C CA  . PHE A 1 192 ? 4.653   14.116  15.337  1.00 73.73  204 A 1 
ATOM 1392 C C   . PHE A 1 192 ? 3.252   14.679  15.633  1.00 74.38  204 A 1 
ATOM 1393 O O   . PHE A 1 192 ? 2.414   14.011  16.239  1.00 74.54  204 A 1 
ATOM 1394 C CB  . PHE A 1 192 ? 5.527   14.249  16.596  1.00 73.94  204 A 1 
ATOM 1395 C CG  . PHE A 1 192 ? 6.796   13.414  16.577  1.00 74.27  204 A 1 
ATOM 1396 C CD1 . PHE A 1 192 ? 7.981   13.924  17.098  1.00 72.34  204 A 1 
ATOM 1397 C CD2 . PHE A 1 192 ? 6.804   12.120  16.060  1.00 73.96  204 A 1 
ATOM 1398 C CE1 . PHE A 1 192 ? 9.154   13.167  17.101  1.00 72.08  204 A 1 
ATOM 1399 C CE2 . PHE A 1 192 ? 7.977   11.351  16.062  1.00 72.65  204 A 1 
ATOM 1400 C CZ  . PHE A 1 192 ? 9.153   11.881  16.583  1.00 72.81  204 A 1 
ATOM 1401 N N   . GLU A 1 193 ? 3.000   15.912  15.206  1.00 75.24  205 A 1 
ATOM 1402 C CA  . GLU A 1 193 ? 1.706   16.541  15.416  1.00 77.18  205 A 1 
ATOM 1403 C C   . GLU A 1 193 ? 0.662   16.050  14.411  1.00 76.81  205 A 1 
ATOM 1404 O O   . GLU A 1 193 ? -0.497  15.839  14.783  1.00 76.28  205 A 1 
ATOM 1405 C CB  . GLU A 1 193 ? 1.855   18.057  15.342  1.00 78.82  205 A 1 
ATOM 1406 C CG  . GLU A 1 193 ? 2.518   18.628  16.573  1.00 82.36  205 A 1 
ATOM 1407 C CD  . GLU A 1 193 ? 1.556   19.398  17.467  1.00 84.75  205 A 1 
ATOM 1408 O OE1 . GLU A 1 193 ? 1.058   20.463  17.024  1.00 86.30  205 A 1 
ATOM 1409 O OE2 . GLU A 1 193 ? 1.306   18.936  18.604  1.00 85.93  205 A 1 
ATOM 1410 N N   . LYS A 1 194 ? 1.066   15.887  13.145  1.00 75.98  206 A 1 
ATOM 1411 C CA  . LYS A 1 194 ? 0.165   15.374  12.101  1.00 74.31  206 A 1 
ATOM 1412 C C   . LYS A 1 194 ? -0.170  13.962  12.549  1.00 72.36  206 A 1 
ATOM 1413 O O   . LYS A 1 194 ? -1.337  13.604  12.749  1.00 71.12  206 A 1 
ATOM 1414 C CB  . LYS A 1 194 ? 0.866   15.274  10.740  1.00 76.28  206 A 1 
ATOM 1415 C CG  . LYS A 1 194 ? 1.265   16.592  10.064  1.00 79.56  206 A 1 
ATOM 1416 C CD  . LYS A 1 194 ? 0.061   17.450  9.728   1.00 81.24  206 A 1 
ATOM 1417 C CE  . LYS A 1 194 ? 0.499   18.797  9.172   1.00 83.82  206 A 1 
ATOM 1418 N NZ  . LYS A 1 194 ? -0.644  19.765  9.073   1.00 85.74  206 A 1 
ATOM 1419 N N   . ALA A 1 195 ? 0.889   13.178  12.726  1.00 69.35  207 A 1 
ATOM 1420 C CA  . ALA A 1 195 ? 0.782   11.794  13.153  1.00 68.63  207 A 1 
ATOM 1421 C C   . ALA A 1 195 ? -0.316  11.578  14.181  1.00 68.61  207 A 1 
ATOM 1422 O O   . ALA A 1 195 ? -0.866  10.474  14.300  1.00 70.96  207 A 1 
ATOM 1423 C CB  . ALA A 1 195 ? 2.114   11.315  13.711  1.00 66.83  207 A 1 
ATOM 1424 N N   . VAL A 1 196 ? -0.647  12.619  14.931  1.00 67.99  208 A 1 
ATOM 1425 C CA  . VAL A 1 196 ? -1.684  12.477  15.946  1.00 65.72  208 A 1 
ATOM 1426 C C   . VAL A 1 196 ? -2.962  13.204  15.594  1.00 64.34  208 A 1 
ATOM 1427 O O   . VAL A 1 196 ? -4.041  12.792  16.018  1.00 63.48  208 A 1 
ATOM 1428 C CB  . VAL A 1 196 ? -1.171  12.926  17.339  1.00 65.41  208 A 1 
ATOM 1429 C CG1 . VAL A 1 196 ? -0.364  11.801  17.964  1.00 64.63  208 A 1 
ATOM 1430 C CG2 . VAL A 1 196 ? -0.296  14.159  17.200  1.00 63.58  208 A 1 
ATOM 1431 N N   . THR A 1 197 ? -2.851  14.279  14.821  1.00 63.86  209 A 1 
ATOM 1432 C CA  . THR A 1 197 ? -4.044  15.010  14.426  1.00 65.42  209 A 1 
ATOM 1433 C C   . THR A 1 197 ? -4.852  13.991  13.634  1.00 65.30  209 A 1 
ATOM 1434 O O   . THR A 1 197 ? -6.054  13.827  13.868  1.00 64.05  209 A 1 
ATOM 1435 C CB  . THR A 1 197 ? -3.715  16.214  13.516  1.00 67.68  209 A 1 
ATOM 1436 O OG1 . THR A 1 197 ? -2.626  16.958  14.082  1.00 68.34  209 A 1 
ATOM 1437 C CG2 . THR A 1 197 ? -4.939  17.130  13.364  1.00 66.42  209 A 1 
ATOM 1438 N N   . LEU A 1 198 ? -4.150  13.304  12.717  1.00 64.83  210 A 1 
ATOM 1439 C CA  . LEU A 1 198 ? -4.702  12.249  11.851  1.00 61.95  210 A 1 
ATOM 1440 C C   . LEU A 1 198 ? -5.177  11.089  12.703  1.00 62.35  210 A 1 
ATOM 1441 O O   . LEU A 1 198 ? -6.377  10.859  12.818  1.00 62.22  210 A 1 
ATOM 1442 C CB  . LEU A 1 198 ? -3.636  11.718  10.879  1.00 59.81  210 A 1 
ATOM 1443 C CG  . LEU A 1 198 ? -3.097  12.644  9.777   1.00 59.09  210 A 1 
ATOM 1444 C CD1 . LEU A 1 198 ? -1.886  12.032  9.108   1.00 56.37  210 A 1 
ATOM 1445 C CD2 . LEU A 1 198 ? -4.171  12.923  8.775   1.00 56.05  210 A 1 
ATOM 1446 N N   . ASP A 1 199 ? -4.235  10.365  13.307  1.00 62.65  211 A 1 
ATOM 1447 C CA  . ASP A 1 199 ? -4.578  9.210   14.135  1.00 65.01  211 A 1 
ATOM 1448 C C   . ASP A 1 199 ? -4.381  9.446   15.641  1.00 67.90  211 A 1 
ATOM 1449 O O   . ASP A 1 199 ? -3.316  9.171   16.210  1.00 69.51  211 A 1 
ATOM 1450 C CB  . ASP A 1 199 ? -3.762  7.983   13.693  1.00 62.91  211 A 1 
ATOM 1451 C CG  . ASP A 1 199 ? -4.048  6.753   14.545  1.00 61.72  211 A 1 
ATOM 1452 O OD1 . ASP A 1 199 ? -3.252  5.788   14.490  1.00 58.60  211 A 1 
ATOM 1453 O OD2 . ASP A 1 199 ? -5.071  6.756   15.271  1.00 60.74  211 A 1 
ATOM 1454 N N   . PRO A 1 200 ? -5.418  9.962   16.305  1.00 69.42  212 A 1 
ATOM 1455 C CA  . PRO A 1 200 ? -5.452  10.266  17.739  1.00 70.80  212 A 1 
ATOM 1456 C C   . PRO A 1 200 ? -5.269  9.105   18.713  1.00 71.77  212 A 1 
ATOM 1457 O O   . PRO A 1 200 ? -5.622  9.235   19.877  1.00 74.35  212 A 1 
ATOM 1458 C CB  . PRO A 1 200 ? -6.821  10.922  17.907  1.00 71.02  212 A 1 
ATOM 1459 C CG  . PRO A 1 200 ? -6.969  11.686  16.626  1.00 70.37  212 A 1 
ATOM 1460 C CD  . PRO A 1 200 ? -6.518  10.653  15.605  1.00 70.55  212 A 1 
ATOM 1461 N N   . ASN A 1 201 ? -4.733  7.981   18.265  1.00 71.87  213 A 1 
ATOM 1462 C CA  . ASN A 1 201 ? -4.550  6.848   19.167  1.00 71.89  213 A 1 
ATOM 1463 C C   . ASN A 1 201 ? -3.183  6.307   18.899  1.00 71.33  213 A 1 
ATOM 1464 O O   . ASN A 1 201 ? -2.788  5.259   19.416  1.00 71.32  213 A 1 
ATOM 1465 C CB  . ASN A 1 201 ? -5.588  5.761   18.893  1.00 74.54  213 A 1 
ATOM 1466 C CG  . ASN A 1 201 ? -6.921  6.061   19.524  1.00 77.72  213 A 1 
ATOM 1467 O OD1 . ASN A 1 201 ? -7.154  5.729   20.683  1.00 80.79  213 A 1 
ATOM 1468 N ND2 . ASN A 1 201 ? -7.801  6.720   18.776  1.00 79.85  213 A 1 
ATOM 1469 N N   . PHE A 1 202 ? -2.475  7.053   18.066  1.00 69.46  214 A 1 
ATOM 1470 C CA  . PHE A 1 202 ? -1.130  6.700   17.686  1.00 68.93  214 A 1 
ATOM 1471 C C   . PHE A 1 202 ? -0.224  6.918   18.921  1.00 71.77  214 A 1 
ATOM 1472 O O   . PHE A 1 202 ? 0.341   7.999   19.107  1.00 73.29  214 A 1 
ATOM 1473 C CB  . PHE A 1 202 ? -0.712  7.574   16.489  1.00 61.63  214 A 1 
ATOM 1474 C CG  . PHE A 1 202 ? 0.462   7.046   15.733  1.00 55.23  214 A 1 
ATOM 1475 C CD1 . PHE A 1 202 ? 1.158   5.934   16.200  1.00 52.21  214 A 1 
ATOM 1476 C CD2 . PHE A 1 202 ? 0.928   7.714   14.602  1.00 52.96  214 A 1 
ATOM 1477 C CE1 . PHE A 1 202 ? 2.308   5.493   15.566  1.00 51.23  214 A 1 
ATOM 1478 C CE2 . PHE A 1 202 ? 2.091   7.284   13.953  1.00 48.31  214 A 1 
ATOM 1479 C CZ  . PHE A 1 202 ? 2.782   6.177   14.434  1.00 49.03  214 A 1 
ATOM 1480 N N   . LEU A 1 203 ? -0.131  5.900   19.782  1.00 73.21  215 A 1 
ATOM 1481 C CA  . LEU A 1 203 ? 0.682   5.956   21.005  1.00 75.16  215 A 1 
ATOM 1482 C C   . LEU A 1 203 ? 2.066   6.503   20.707  1.00 77.53  215 A 1 
ATOM 1483 O O   . LEU A 1 203 ? 2.392   7.633   21.073  1.00 79.21  215 A 1 
ATOM 1484 C CB  . LEU A 1 203 ? 0.839   4.566   21.607  1.00 74.89  215 A 1 
ATOM 1485 C CG  . LEU A 1 203 ? 1.572   4.432   22.947  1.00 76.14  215 A 1 
ATOM 1486 C CD1 . LEU A 1 203 ? 0.696   5.047   24.007  1.00 78.69  215 A 1 
ATOM 1487 C CD2 . LEU A 1 203 ? 1.846   2.963   23.296  1.00 75.02  215 A 1 
ATOM 1488 N N   . ASP A 1 204 ? 2.885   5.690   20.053  1.00 78.60  216 A 1 
ATOM 1489 C CA  . ASP A 1 204 ? 4.236   6.089   19.686  1.00 79.28  216 A 1 
ATOM 1490 C C   . ASP A 1 204 ? 4.303   7.501   19.154  1.00 78.41  216 A 1 
ATOM 1491 O O   . ASP A 1 204 ? 5.355   8.115   19.179  1.00 79.40  216 A 1 
ATOM 1492 C CB  . ASP A 1 204 ? 4.795   5.150   18.625  1.00 81.96  216 A 1 
ATOM 1493 C CG  . ASP A 1 204 ? 5.222   3.827   19.199  1.00 85.51  216 A 1 
ATOM 1494 O OD1 . ASP A 1 204 ? 4.668   3.431   20.255  1.00 85.77  216 A 1 
ATOM 1495 O OD2 . ASP A 1 204 ? 6.103   3.183   18.588  1.00 88.11  216 A 1 
ATOM 1496 N N   . ALA A 1 205 ? 3.197   8.019   18.646  1.00 76.74  217 A 1 
ATOM 1497 C CA  . ALA A 1 205 ? 3.228   9.377   18.132  1.00 77.14  217 A 1 
ATOM 1498 C C   . ALA A 1 205 ? 3.451   10.310  19.313  1.00 75.86  217 A 1 
ATOM 1499 O O   . ALA A 1 205 ? 4.389   11.102  19.322  1.00 76.51  217 A 1 
ATOM 1500 C CB  . ALA A 1 205 ? 1.915   9.720   17.425  1.00 77.59  217 A 1 
ATOM 1501 N N   . TYR A 1 206 ? 2.572   10.207  20.303  1.00 73.94  218 A 1 
ATOM 1502 C CA  . TYR A 1 206 ? 2.660   11.016  21.504  1.00 71.75  218 A 1 
ATOM 1503 C C   . TYR A 1 206 ? 4.006   10.761  22.181  1.00 71.15  218 A 1 
ATOM 1504 O O   . TYR A 1 206 ? 4.824   11.671  22.306  1.00 71.97  218 A 1 
ATOM 1505 C CB  . TYR A 1 206 ? 1.506   10.666  22.432  1.00 70.06  218 A 1 
ATOM 1506 C CG  . TYR A 1 206 ? 0.189   11.234  21.963  1.00 71.44  218 A 1 
ATOM 1507 C CD1 . TYR A 1 206 ? -0.961  10.440  21.901  1.00 73.27  218 A 1 
ATOM 1508 C CD2 . TYR A 1 206 ? 0.080   12.572  21.589  1.00 70.43  218 A 1 
ATOM 1509 C CE1 . TYR A 1 206 ? -2.191  10.970  21.477  1.00 71.79  218 A 1 
ATOM 1510 C CE2 . TYR A 1 206 ? -1.146  13.111  21.167  1.00 70.24  218 A 1 
ATOM 1511 C CZ  . TYR A 1 206 ? -2.274  12.304  21.115  1.00 70.95  218 A 1 
ATOM 1512 O OH  . TYR A 1 206 ? -3.484  12.836  20.731  1.00 71.54  218 A 1 
ATOM 1513 N N   . ILE A 1 207 ? 4.260   9.525   22.595  1.00 68.34  219 A 1 
ATOM 1514 C CA  . ILE A 1 207 ? 5.527   9.225   23.238  1.00 65.44  219 A 1 
ATOM 1515 C C   . ILE A 1 207 ? 6.710   9.876   22.526  1.00 65.93  219 A 1 
ATOM 1516 O O   . ILE A 1 207 ? 7.725   10.173  23.138  1.00 68.72  219 A 1 
ATOM 1517 C CB  . ILE A 1 207 ? 5.784   7.731   23.282  1.00 63.17  219 A 1 
ATOM 1518 C CG1 . ILE A 1 207 ? 4.754   7.058   24.185  1.00 61.22  219 A 1 
ATOM 1519 C CG2 . ILE A 1 207 ? 7.214   7.470   23.737  1.00 60.65  219 A 1 
ATOM 1520 C CD1 . ILE A 1 207 ? 4.981   5.569   24.341  1.00 61.00  219 A 1 
ATOM 1521 N N   . ASN A 1 208 ? 6.580   10.099  21.230  1.00 64.95  220 A 1 
ATOM 1522 C CA  . ASN A 1 208 ? 7.652   10.699  20.459  1.00 64.03  220 A 1 
ATOM 1523 C C   . ASN A 1 208 ? 7.583   12.210  20.500  1.00 62.70  220 A 1 
ATOM 1524 O O   . ASN A 1 208 ? 8.610   12.893  20.463  1.00 61.22  220 A 1 
ATOM 1525 C CB  . ASN A 1 208 ? 7.557   10.265  19.000  1.00 66.32  220 A 1 
ATOM 1526 C CG  . ASN A 1 208 ? 8.254   8.956   18.723  1.00 67.17  220 A 1 
ATOM 1527 O OD1 . ASN A 1 208 ? 8.493   8.624   17.560  1.00 69.52  220 A 1 
ATOM 1528 N ND2 . ASN A 1 208 ? 8.580   8.201   19.776  1.00 64.83  220 A 1 
ATOM 1529 N N   . LEU A 1 209 ? 6.359   12.724  20.532  1.00 61.67  221 A 1 
ATOM 1530 C CA  . LEU A 1 209 ? 6.118   14.167  20.555  1.00 62.32  221 A 1 
ATOM 1531 C C   . LEU A 1 209 ? 6.672   14.778  21.846  1.00 63.42  221 A 1 
ATOM 1532 O O   . LEU A 1 209 ? 7.498   15.687  21.789  1.00 64.04  221 A 1 
ATOM 1533 C CB  . LEU A 1 209 ? 4.614   14.460  20.417  1.00 58.52  221 A 1 
ATOM 1534 C CG  . LEU A 1 209 ? 4.235   15.931  20.309  1.00 55.72  221 A 1 
ATOM 1535 C CD1 . LEU A 1 209 ? 5.179   16.641  19.345  1.00 54.75  221 A 1 
ATOM 1536 C CD2 . LEU A 1 209 ? 2.796   16.053  19.848  1.00 53.27  221 A 1 
ATOM 1537 N N   . GLY A 1 210 ? 6.227   14.248  22.991  1.00 63.63  222 A 1 
ATOM 1538 C CA  . GLY A 1 210 ? 6.673   14.709  24.292  1.00 62.76  222 A 1 
ATOM 1539 C C   . GLY A 1 210 ? 8.146   14.421  24.529  1.00 62.60  222 A 1 
ATOM 1540 O O   . GLY A 1 210 ? 8.855   15.191  25.164  1.00 63.56  222 A 1 
ATOM 1541 N N   . ASN A 1 211 ? 8.621   13.296  24.033  1.00 60.79  223 A 1 
ATOM 1542 C CA  . ASN A 1 211 ? 10.024  12.988  24.202  1.00 60.63  223 A 1 
ATOM 1543 C C   . ASN A 1 211 ? 10.861  14.093  23.559  1.00 61.96  223 A 1 
ATOM 1544 O O   . ASN A 1 211 ? 12.038  14.241  23.879  1.00 63.75  223 A 1 
ATOM 1545 C CB  . ASN A 1 211 ? 10.378  11.674  23.506  1.00 57.92  223 A 1 
ATOM 1546 C CG  . ASN A 1 211 ? 10.455  10.502  24.448  1.00 57.19  223 A 1 
ATOM 1547 O OD1 . ASN A 1 211 ? 11.184  9.560   24.188  1.00 58.97  223 A 1 
ATOM 1548 N ND2 . ASN A 1 211 ? 9.697   10.535  25.527  1.00 58.25  223 A 1 
ATOM 1549 N N   . VAL A 1 212 ? 10.283  14.858  22.639  1.00 62.94  224 A 1 
ATOM 1550 C CA  . VAL A 1 212 ? 11.085  15.880  21.967  1.00 64.88  224 A 1 
ATOM 1551 C C   . VAL A 1 212 ? 10.773  17.267  22.418  1.00 64.44  224 A 1 
ATOM 1552 O O   . VAL A 1 212 ? 11.610  18.153  22.304  1.00 65.38  224 A 1 
ATOM 1553 C CB  . VAL A 1 212 ? 10.982  15.816  20.396  1.00 65.61  224 A 1 
ATOM 1554 C CG1 . VAL A 1 212 ? 11.340  14.406  19.926  1.00 66.97  224 A 1 
ATOM 1555 C CG2 . VAL A 1 212 ? 9.603   16.247  19.915  1.00 64.65  224 A 1 
ATOM 1556 N N   . LEU A 1 213 ? 9.554   17.458  22.902  1.00 64.90  225 A 1 
ATOM 1557 C CA  . LEU A 1 213 ? 9.151   18.741  23.446  1.00 64.83  225 A 1 
ATOM 1558 C C   . LEU A 1 213 ? 10.068  18.895  24.666  1.00 64.73  225 A 1 
ATOM 1559 O O   . LEU A 1 213 ? 10.654  19.941  24.892  1.00 64.11  225 A 1 
ATOM 1560 C CB  . LEU A 1 213 ? 7.699   18.674  23.894  1.00 62.88  225 A 1 
ATOM 1561 C CG  . LEU A 1 213 ? 6.681   18.587  22.767  1.00 60.79  225 A 1 
ATOM 1562 C CD1 . LEU A 1 213 ? 5.282   18.446  23.331  1.00 59.09  225 A 1 
ATOM 1563 C CD2 . LEU A 1 213 ? 6.786   19.843  21.928  1.00 60.82  225 A 1 
ATOM 1564 N N   . LYS A 1 214 ? 10.202  17.800  25.408  1.00 64.01  226 A 1 
ATOM 1565 C CA  . LYS A 1 214 ? 11.023  17.735  26.591  1.00 64.39  226 A 1 
ATOM 1566 C C   . LYS A 1 214 ? 12.483  18.100  26.360  1.00 68.49  226 A 1 
ATOM 1567 O O   . LYS A 1 214 ? 13.036  18.922  27.100  1.00 71.66  226 A 1 
ATOM 1568 C CB  . LYS A 1 214 ? 10.917  16.346  27.215  1.00 58.74  226 A 1 
ATOM 1569 C CG  . LYS A 1 214 ? 11.969  16.024  28.267  1.00 55.47  226 A 1 
ATOM 1570 C CD  . LYS A 1 214 ? 11.544  14.782  29.063  1.00 53.66  226 A 1 
ATOM 1571 C CE  . LYS A 1 214 ? 12.699  14.068  29.741  1.00 50.73  226 A 1 
ATOM 1572 N NZ  . LYS A 1 214 ? 13.893  13.950  28.865  1.00 56.18  226 A 1 
ATOM 1573 N N   . GLU A 1 215 ? 13.128  17.515  25.361  1.00 70.53  227 A 1 
ATOM 1574 C CA  . GLU A 1 215 ? 14.524  17.860  25.147  1.00 73.16  227 A 1 
ATOM 1575 C C   . GLU A 1 215 ? 14.666  19.242  24.518  1.00 71.96  227 A 1 
ATOM 1576 O O   . GLU A 1 215 ? 15.749  19.649  24.120  1.00 73.47  227 A 1 
ATOM 1577 C CB  . GLU A 1 215 ? 15.220  16.790  24.305  1.00 78.21  227 A 1 
ATOM 1578 C CG  . GLU A 1 215 ? 15.110  15.371  24.907  1.00 87.60  227 A 1 
ATOM 1579 C CD  . GLU A 1 215 ? 15.689  15.244  26.332  1.00 92.18  227 A 1 
ATOM 1580 O OE1 . GLU A 1 215 ? 15.243  15.991  27.236  1.00 95.58  227 A 1 
ATOM 1581 O OE2 . GLU A 1 215 ? 16.583  14.387  26.549  1.00 94.01  227 A 1 
ATOM 1582 N N   . ALA A 1 216 ? 13.557  19.960  24.431  1.00 70.27  228 A 1 
ATOM 1583 C CA  . ALA A 1 216 ? 13.562  21.314  23.895  1.00 70.60  228 A 1 
ATOM 1584 C C   . ALA A 1 216 ? 13.108  22.194  25.076  1.00 71.93  228 A 1 
ATOM 1585 O O   . ALA A 1 216 ? 12.928  23.419  24.969  1.00 71.66  228 A 1 
ATOM 1586 C CB  . ALA A 1 216 ? 12.585  21.421  22.731  1.00 69.01  228 A 1 
ATOM 1587 N N   . ARG A 1 217 ? 12.927  21.521  26.209  1.00 71.56  229 A 1 
ATOM 1588 C CA  . ARG A 1 217 ? 12.495  22.135  27.440  1.00 70.68  229 A 1 
ATOM 1589 C C   . ARG A 1 217 ? 11.201  22.927  27.250  1.00 71.24  229 A 1 
ATOM 1590 O O   . ARG A 1 217 ? 11.124  24.108  27.593  1.00 74.04  229 A 1 
ATOM 1591 C CB  . ARG A 1 217 ? 13.608  23.031  28.003  1.00 70.55  229 A 1 
ATOM 1592 C CG  . ARG A 1 217 ? 15.023  22.462  27.823  1.00 70.32  229 A 1 
ATOM 1593 C CD  . ARG A 1 217 ? 16.104  23.233  28.603  1.00 70.87  229 A 1 
ATOM 1594 N NE  . ARG A 1 217 ? 16.317  22.680  29.947  1.00 72.15  229 A 1 
ATOM 1595 C CZ  . ARG A 1 217 ? 15.599  22.989  31.027  1.00 70.88  229 A 1 
ATOM 1596 N NH1 . ARG A 1 217 ? 14.605  23.873  30.944  1.00 69.49  229 A 1 
ATOM 1597 N NH2 . ARG A 1 217 ? 15.855  22.381  32.183  1.00 68.26  229 A 1 
ATOM 1598 N N   . ILE A 1 218 ? 10.190  22.282  26.679  1.00 70.40  230 A 1 
ATOM 1599 C CA  . ILE A 1 218 ? 8.882   22.905  26.511  1.00 69.85  230 A 1 
ATOM 1600 C C   . ILE A 1 218 ? 7.987   21.981  27.304  1.00 71.14  230 A 1 
ATOM 1601 O O   . ILE A 1 218 ? 7.054   21.376  26.779  1.00 73.10  230 A 1 
ATOM 1602 C CB  . ILE A 1 218 ? 8.413   22.940  25.056  1.00 68.38  230 A 1 
ATOM 1603 C CG1 . ILE A 1 218 ? 9.354   23.821  24.229  1.00 69.46  230 A 1 
ATOM 1604 C CG2 . ILE A 1 218 ? 7.012   23.490  24.993  1.00 65.52  230 A 1 
ATOM 1605 C CD1 . ILE A 1 218 ? 8.880   24.131  22.815  1.00 69.13  230 A 1 
ATOM 1606 N N   . PHE A 1 219 ? 8.301   21.897  28.594  1.00 71.05  231 A 1 
ATOM 1607 C CA  . PHE A 1 219 ? 7.638   21.023  29.556  1.00 68.65  231 A 1 
ATOM 1608 C C   . PHE A 1 219 ? 6.126   21.034  29.767  1.00 66.94  231 A 1 
ATOM 1609 O O   . PHE A 1 219 ? 5.557   19.996  30.090  1.00 65.75  231 A 1 
ATOM 1610 C CB  . PHE A 1 219 ? 8.339   21.189  30.901  1.00 69.35  231 A 1 
ATOM 1611 C CG  . PHE A 1 219 ? 9.837   21.071  30.815  1.00 70.94  231 A 1 
ATOM 1612 C CD1 . PHE A 1 219 ? 10.659  22.021  31.421  1.00 69.65  231 A 1 
ATOM 1613 C CD2 . PHE A 1 219 ? 10.429  20.012  30.118  1.00 71.85  231 A 1 
ATOM 1614 C CE1 . PHE A 1 219 ? 12.044  21.926  31.336  1.00 68.80  231 A 1 
ATOM 1615 C CE2 . PHE A 1 219 ? 11.818  19.903  30.026  1.00 71.87  231 A 1 
ATOM 1616 C CZ  . PHE A 1 219 ? 12.629  20.869  30.640  1.00 71.10  231 A 1 
ATOM 1617 N N   . ASP A 1 220 ? 5.447   22.158  29.610  1.00 65.59  232 A 1 
ATOM 1618 C CA  . ASP A 1 220 ? 4.011   22.088  29.849  1.00 67.37  232 A 1 
ATOM 1619 C C   . ASP A 1 220 ? 3.411   21.151  28.820  1.00 68.48  232 A 1 
ATOM 1620 O O   . ASP A 1 220 ? 2.772   20.141  29.168  1.00 68.46  232 A 1 
ATOM 1621 C CB  . ASP A 1 220 ? 3.363   23.471  29.773  1.00 67.98  232 A 1 
ATOM 1622 C CG  . ASP A 1 220 ? 3.648   24.186  28.479  1.00 69.72  232 A 1 
ATOM 1623 O OD1 . ASP A 1 220 ? 4.748   23.998  27.901  1.00 70.69  232 A 1 
ATOM 1624 O OD2 . ASP A 1 220 ? 2.766   24.957  28.053  1.00 70.70  232 A 1 
ATOM 1625 N N   . ARG A 1 221 ? 3.649   21.494  27.554  1.00 67.42  233 A 1 
ATOM 1626 C CA  . ARG A 1 221 ? 3.199   20.721  26.412  1.00 64.80  233 A 1 
ATOM 1627 C C   . ARG A 1 221 ? 3.703   19.291  26.565  1.00 65.83  233 A 1 
ATOM 1628 O O   . ARG A 1 221 ? 2.923   18.338  26.566  1.00 67.80  233 A 1 
ATOM 1629 C CB  . ARG A 1 221 ? 3.775   21.315  25.136  1.00 62.93  233 A 1 
ATOM 1630 C CG  . ARG A 1 221 ? 3.105   22.583  24.644  1.00 61.27  233 A 1 
ATOM 1631 C CD  . ARG A 1 221 ? 3.850   23.047  23.413  1.00 60.04  233 A 1 
ATOM 1632 N NE  . ARG A 1 221 ? 3.181   24.089  22.634  1.00 62.54  233 A 1 
ATOM 1633 C CZ  . ARG A 1 221 ? 1.949   24.003  22.127  1.00 63.55  233 A 1 
ATOM 1634 N NH1 . ARG A 1 221 ? 1.212   22.918  22.327  1.00 65.05  233 A 1 
ATOM 1635 N NH2 . ARG A 1 221 ? 1.472   24.984  21.361  1.00 61.48  233 A 1 
ATOM 1636 N N   . ALA A 1 222 ? 5.010   19.142  26.707  1.00 64.57  234 A 1 
ATOM 1637 C CA  . ALA A 1 222 ? 5.598   17.821  26.855  1.00 66.03  234 A 1 
ATOM 1638 C C   . ALA A 1 222 ? 4.922   16.985  27.929  1.00 67.14  234 A 1 
ATOM 1639 O O   . ALA A 1 222 ? 5.255   15.833  28.124  1.00 67.75  234 A 1 
ATOM 1640 C CB  . ALA A 1 222 ? 7.075   17.950  27.168  1.00 65.81  234 A 1 
ATOM 1641 N N   . VAL A 1 223 ? 3.975   17.567  28.643  1.00 69.20  235 A 1 
ATOM 1642 C CA  . VAL A 1 223 ? 3.304   16.843  29.709  1.00 69.53  235 A 1 
ATOM 1643 C C   . VAL A 1 223 ? 1.933   16.497  29.195  1.00 68.68  235 A 1 
ATOM 1644 O O   . VAL A 1 223 ? 1.367   15.476  29.562  1.00 68.80  235 A 1 
ATOM 1645 C CB  . VAL A 1 223 ? 3.193   17.722  31.020  1.00 70.73  235 A 1 
ATOM 1646 C CG1 . VAL A 1 223 ? 2.366   17.004  32.082  1.00 69.87  235 A 1 
ATOM 1647 C CG2 . VAL A 1 223 ? 4.581   18.000  31.587  1.00 68.76  235 A 1 
ATOM 1648 N N   . ALA A 1 224 ? 1.395   17.366  28.350  1.00 68.28  236 A 1 
ATOM 1649 C CA  . ALA A 1 224 ? 0.086   17.122  27.780  1.00 68.45  236 A 1 
ATOM 1650 C C   . ALA A 1 224 ? 0.241   15.822  27.008  1.00 69.50  236 A 1 
ATOM 1651 O O   . ALA A 1 224 ? -0.614  14.933  27.089  1.00 70.38  236 A 1 
ATOM 1652 C CB  . ALA A 1 224 ? -0.307  18.254  26.851  1.00 67.09  236 A 1 
ATOM 1653 N N   . ALA A 1 225 ? 1.358   15.716  26.284  1.00 68.63  237 A 1 
ATOM 1654 C CA  . ALA A 1 225 ? 1.673   14.535  25.500  1.00 68.18  237 A 1 
ATOM 1655 C C   . ALA A 1 225 ? 1.712   13.297  26.369  1.00 69.10  237 A 1 
ATOM 1656 O O   . ALA A 1 225 ? 0.749   12.551  26.414  1.00 71.35  237 A 1 
ATOM 1657 C CB  . ALA A 1 225 ? 2.998   14.702  24.811  1.00 68.16  237 A 1 
ATOM 1658 N N   . TYR A 1 226 ? 2.820   13.074  27.068  1.00 69.86  238 A 1 
ATOM 1659 C CA  . TYR A 1 226 ? 2.939   11.882  27.908  1.00 69.92  238 A 1 
ATOM 1660 C C   . TYR A 1 226 ? 1.657   11.554  28.637  1.00 70.38  238 A 1 
ATOM 1661 O O   . TYR A 1 226 ? 1.361   10.393  28.886  1.00 71.42  238 A 1 
ATOM 1662 C CB  . TYR A 1 226 ? 4.032   12.028  28.952  1.00 68.27  238 A 1 
ATOM 1663 C CG  . TYR A 1 226 ? 5.433   12.102  28.418  1.00 68.89  238 A 1 
ATOM 1664 C CD1 . TYR A 1 226 ? 6.051   13.325  28.233  1.00 70.72  238 A 1 
ATOM 1665 C CD2 . TYR A 1 226 ? 6.180   10.953  28.197  1.00 69.02  238 A 1 
ATOM 1666 C CE1 . TYR A 1 226 ? 7.388   13.419  27.854  1.00 70.45  238 A 1 
ATOM 1667 C CE2 . TYR A 1 226 ? 7.522   11.031  27.817  1.00 70.13  238 A 1 
ATOM 1668 C CZ  . TYR A 1 226 ? 8.122   12.275  27.652  1.00 69.54  238 A 1 
ATOM 1669 O OH  . TYR A 1 226 ? 9.456   12.391  27.323  1.00 66.87  238 A 1 
ATOM 1670 N N   . LEU A 1 227 ? 0.902   12.575  29.005  1.00 70.70  239 A 1 
ATOM 1671 C CA  . LEU A 1 227 ? -0.336  12.324  29.710  1.00 71.86  239 A 1 
ATOM 1672 C C   . LEU A 1 227 ? -1.219  11.540  28.792  1.00 72.58  239 A 1 
ATOM 1673 O O   . LEU A 1 227 ? -1.791  10.530  29.194  1.00 73.88  239 A 1 
ATOM 1674 C CB  . LEU A 1 227 ? -1.030  13.628  30.100  1.00 72.27  239 A 1 
ATOM 1675 C CG  . LEU A 1 227 ? -0.625  14.266  31.427  1.00 69.84  239 A 1 
ATOM 1676 C CD1 . LEU A 1 227 ? -1.760  15.172  31.846  1.00 69.32  239 A 1 
ATOM 1677 C CD2 . LEU A 1 227 ? -0.368  13.198  32.496  1.00 67.89  239 A 1 
ATOM 1678 N N   . ARG A 1 228 ? -1.331  12.032  27.558  1.00 73.26  240 A 1 
ATOM 1679 C CA  . ARG A 1 228 ? -2.110  11.389  26.496  1.00 71.90  240 A 1 
ATOM 1680 C C   . ARG A 1 228 ? -1.536  9.995   26.289  1.00 71.03  240 A 1 
ATOM 1681 O O   . ARG A 1 228 ? -2.205  8.992   26.512  1.00 70.30  240 A 1 
ATOM 1682 C CB  . ARG A 1 228 ? -1.990  12.194  25.203  1.00 72.45  240 A 1 
ATOM 1683 C CG  . ARG A 1 228 ? -3.148  13.132  24.977  1.00 75.78  240 A 1 
ATOM 1684 C CD  . ARG A 1 228 ? -4.421  12.328  24.707  1.00 80.08  240 A 1 
ATOM 1685 N NE  . ARG A 1 228 ? -5.643  13.117  24.841  1.00 82.83  240 A 1 
ATOM 1686 C CZ  . ARG A 1 228 ? -5.866  14.275  24.224  1.00 84.89  240 A 1 
ATOM 1687 N NH1 . ARG A 1 228 ? -4.941  14.795  23.422  1.00 84.55  240 A 1 
ATOM 1688 N NH2 . ARG A 1 228 ? -7.019  14.912  24.405  1.00 85.86  240 A 1 
ATOM 1689 N N   . ALA A 1 229 ? -0.276  9.948   25.885  1.00 69.82  241 A 1 
ATOM 1690 C CA  . ALA A 1 229 ? 0.392   8.691   25.673  1.00 70.43  241 A 1 
ATOM 1691 C C   . ALA A 1 229 ? 0.038   7.699   26.772  1.00 72.21  241 A 1 
ATOM 1692 O O   . ALA A 1 229 ? -0.171  6.524   26.500  1.00 72.93  241 A 1 
ATOM 1693 C CB  . ALA A 1 229 ? 1.892   8.906   25.629  1.00 69.77  241 A 1 
ATOM 1694 N N   . LEU A 1 230 ? -0.045  8.169   28.014  1.00 75.29  242 A 1 
ATOM 1695 C CA  . LEU A 1 230 ? -0.342  7.293   29.155  1.00 77.25  242 A 1 
ATOM 1696 C C   . LEU A 1 230 ? -1.832  6.979   29.277  1.00 78.41  242 A 1 
ATOM 1697 O O   . LEU A 1 230 ? -2.212  5.975   29.891  1.00 78.19  242 A 1 
ATOM 1698 C CB  . LEU A 1 230 ? 0.200   7.916   30.471  1.00 78.00  242 A 1 
ATOM 1699 N N   . SER A 1 231 ? -2.674  7.831   28.700  1.00 79.04  243 A 1 
ATOM 1700 C CA  . SER A 1 231 ? -4.105  7.575   28.738  1.00 80.96  243 A 1 
ATOM 1701 C C   . SER A 1 231 ? -4.349  6.373   27.825  1.00 82.38  243 A 1 
ATOM 1702 O O   . SER A 1 231 ? -5.268  5.591   28.050  1.00 83.86  243 A 1 
ATOM 1703 C CB  . SER A 1 231 ? -4.899  8.780   28.227  1.00 81.18  243 A 1 
ATOM 1704 O OG  . SER A 1 231 ? -4.709  8.985   26.835  1.00 81.58  243 A 1 
ATOM 1705 N N   . LEU A 1 232 ? -3.505  6.236   26.801  1.00 82.35  244 A 1 
ATOM 1706 C CA  . LEU A 1 232 ? -3.587  5.141   25.838  1.00 82.36  244 A 1 
ATOM 1707 C C   . LEU A 1 232 ? -2.876  3.893   26.356  1.00 83.29  244 A 1 
ATOM 1708 O O   . LEU A 1 232 ? -3.193  2.783   25.937  1.00 84.55  244 A 1 
ATOM 1709 C CB  . LEU A 1 232 ? -2.941  5.541   24.503  1.00 81.68  244 A 1 
ATOM 1710 C CG  . LEU A 1 232 ? -3.402  6.785   23.737  1.00 81.35  244 A 1 
ATOM 1711 C CD1 . LEU A 1 232 ? -2.386  7.121   22.654  1.00 80.45  244 A 1 
ATOM 1712 C CD2 . LEU A 1 232 ? -4.770  6.558   23.149  1.00 80.73  244 A 1 
ATOM 1713 N N   . SER A 1 233 ? -1.895  4.075   27.240  1.00 83.74  245 A 1 
ATOM 1714 C CA  . SER A 1 233 ? -1.139  2.950   27.806  1.00 83.77  245 A 1 
ATOM 1715 C C   . SER A 1 233 ? -0.828  3.182   29.287  1.00 86.31  245 A 1 
ATOM 1716 O O   . SER A 1 233 ? 0.287   3.554   29.663  1.00 87.17  245 A 1 
ATOM 1717 C CB  . SER A 1 233 ? 0.162   2.736   27.031  1.00 80.44  245 A 1 
ATOM 1718 O OG  . SER A 1 233 ? 0.846   1.600   27.525  1.00 75.90  245 A 1 
ATOM 1719 N N   . PRO A 1 234 ? -1.823  2.960   30.149  1.00 87.41  246 A 1 
ATOM 1720 C CA  . PRO A 1 234 ? -1.784  3.114   31.606  1.00 87.67  246 A 1 
ATOM 1721 C C   . PRO A 1 234 ? -0.561  2.581   32.351  1.00 87.49  246 A 1 
ATOM 1722 O O   . PRO A 1 234 ? -0.125  3.166   33.342  1.00 87.47  246 A 1 
ATOM 1723 C CB  . PRO A 1 234 ? -3.059  2.411   32.043  1.00 87.76  246 A 1 
ATOM 1724 C CG  . PRO A 1 234 ? -3.996  2.774   30.943  1.00 88.65  246 A 1 
ATOM 1725 C CD  . PRO A 1 234 ? -3.161  2.529   29.712  1.00 87.66  246 A 1 
ATOM 1726 N N   . ASN A 1 235 ? -0.007  1.476   31.875  1.00 87.29  247 A 1 
ATOM 1727 C CA  . ASN A 1 235 ? 1.127   0.854   32.547  1.00 86.48  247 A 1 
ATOM 1728 C C   . ASN A 1 235 ? 2.423   0.945   31.771  1.00 83.69  247 A 1 
ATOM 1729 O O   . ASN A 1 235 ? 3.285   0.074   31.875  1.00 82.97  247 A 1 
ATOM 1730 C CB  . ASN A 1 235 ? 0.793   -0.613  32.837  1.00 90.93  247 A 1 
ATOM 1731 C CG  . ASN A 1 235 ? 0.469   -1.393  31.569  1.00 95.74  247 A 1 
ATOM 1732 O OD1 . ASN A 1 235 ? -0.124  -0.845  30.621  1.00 98.14  247 A 1 
ATOM 1733 N ND2 . ASN A 1 235 ? 0.842   -2.672  31.541  1.00 96.55  247 A 1 
ATOM 1734 N N   . HIS A 1 236 ? 2.564   1.998   30.984  1.00 80.88  248 A 1 
ATOM 1735 C CA  . HIS A 1 236 ? 3.791   2.165   30.221  1.00 79.62  248 A 1 
ATOM 1736 C C   . HIS A 1 236 ? 4.863   2.756   31.158  1.00 79.56  248 A 1 
ATOM 1737 O O   . HIS A 1 236 ? 4.845   3.954   31.466  1.00 79.68  248 A 1 
ATOM 1738 C CB  . HIS A 1 236 ? 3.540   3.095   29.033  1.00 77.52  248 A 1 
ATOM 1739 C CG  . HIS A 1 236 ? 4.638   3.084   28.023  1.00 76.03  248 A 1 
ATOM 1740 N ND1 . HIS A 1 236 ? 5.945   2.797   28.348  1.00 77.34  248 A 1 
ATOM 1741 C CD2 . HIS A 1 236 ? 4.631   3.366   26.700  1.00 75.25  248 A 1 
ATOM 1742 C CE1 . HIS A 1 236 ? 6.701   2.903   27.269  1.00 76.59  248 A 1 
ATOM 1743 N NE2 . HIS A 1 236 ? 5.926   3.248   26.256  1.00 76.74  248 A 1 
ATOM 1744 N N   . ALA A 1 237 ? 5.788   1.918   31.617  1.00 77.97  249 A 1 
ATOM 1745 C CA  . ALA A 1 237 ? 6.834   2.374   32.536  1.00 76.88  249 A 1 
ATOM 1746 C C   . ALA A 1 237 ? 7.654   3.513   31.949  1.00 75.55  249 A 1 
ATOM 1747 O O   . ALA A 1 237 ? 7.510   4.664   32.341  1.00 77.01  249 A 1 
ATOM 1748 C CB  . ALA A 1 237 ? 7.754   1.214   32.913  1.00 76.92  249 A 1 
ATOM 1749 N N   . VAL A 1 238 ? 8.528   3.189   31.014  1.00 72.78  250 A 1 
ATOM 1750 C CA  . VAL A 1 238 ? 9.350   4.200   30.381  1.00 69.13  250 A 1 
ATOM 1751 C C   . VAL A 1 238 ? 8.667   5.554   30.186  1.00 68.60  250 A 1 
ATOM 1752 O O   . VAL A 1 238 ? 9.316   6.580   30.262  1.00 68.78  250 A 1 
ATOM 1753 C CB  . VAL A 1 238 ? 9.868   3.693   29.034  1.00 66.25  250 A 1 
ATOM 1754 C CG1 . VAL A 1 238 ? 10.268  4.844   28.162  1.00 64.01  250 A 1 
ATOM 1755 C CG2 . VAL A 1 238 ? 11.043  2.766   29.265  1.00 62.76  250 A 1 
ATOM 1756 N N   . VAL A 1 239 ? 7.367   5.578   29.941  1.00 69.21  251 A 1 
ATOM 1757 C CA  . VAL A 1 239 ? 6.714   6.870   29.748  1.00 70.78  251 A 1 
ATOM 1758 C C   . VAL A 1 239 ? 6.506   7.588   31.071  1.00 71.39  251 A 1 
ATOM 1759 O O   . VAL A 1 239 ? 6.332   8.805   31.104  1.00 71.39  251 A 1 
ATOM 1760 C CB  . VAL A 1 239 ? 5.371   6.728   28.971  1.00 70.39  251 A 1 
ATOM 1761 C CG1 . VAL A 1 239 ? 4.459   7.937   29.218  1.00 70.73  251 A 1 
ATOM 1762 C CG2 . VAL A 1 239 ? 5.665   6.637   27.491  1.00 67.67  251 A 1 
ATOM 1763 N N   . HIS A 1 240 ? 6.525   6.825   32.159  1.00 72.34  252 A 1 
ATOM 1764 C CA  . HIS A 1 240 ? 6.381   7.382   33.502  1.00 73.20  252 A 1 
ATOM 1765 C C   . HIS A 1 240 ? 7.717   8.018   33.867  1.00 73.53  252 A 1 
ATOM 1766 O O   . HIS A 1 240 ? 7.788   9.191   34.226  1.00 73.19  252 A 1 
ATOM 1767 C CB  . HIS A 1 240 ? 6.047   6.290   34.526  1.00 72.38  252 A 1 
ATOM 1768 C CG  . HIS A 1 240 ? 4.581   6.061   34.703  1.00 73.53  252 A 1 
ATOM 1769 N ND1 . HIS A 1 240 ? 3.923   4.976   34.159  1.00 75.17  252 A 1 
ATOM 1770 C CD2 . HIS A 1 240 ? 3.635   6.798   35.330  1.00 73.07  252 A 1 
ATOM 1771 C CE1 . HIS A 1 240 ? 2.636   5.060   34.444  1.00 75.54  252 A 1 
ATOM 1772 N NE2 . HIS A 1 240 ? 2.434   6.157   35.153  1.00 74.63  252 A 1 
ATOM 1773 N N   . GLY A 1 241 ? 8.771   7.221   33.748  1.00 73.13  253 A 1 
ATOM 1774 C CA  . GLY A 1 241 ? 10.100  7.689   34.052  1.00 74.56  253 A 1 
ATOM 1775 C C   . GLY A 1 241 ? 10.492  8.934   33.288  1.00 76.22  253 A 1 
ATOM 1776 O O   . GLY A 1 241 ? 11.482  9.576   33.631  1.00 78.32  253 A 1 
ATOM 1777 N N   . ASN A 1 242 ? 9.738   9.291   32.256  1.00 76.31  254 A 1 
ATOM 1778 C CA  . ASN A 1 242 ? 10.072  10.482  31.477  1.00 75.78  254 A 1 
ATOM 1779 C C   . ASN A 1 242 ? 9.163   11.621  31.877  1.00 74.53  254 A 1 
ATOM 1780 O O   . ASN A 1 242 ? 9.547   12.782  31.825  1.00 75.53  254 A 1 
ATOM 1781 C CB  . ASN A 1 242 ? 9.951   10.222  29.962  1.00 76.51  254 A 1 
ATOM 1782 C CG  . ASN A 1 242 ? 11.156  9.484   29.392  1.00 76.52  254 A 1 
ATOM 1783 O OD1 . ASN A 1 242 ? 11.547  9.711   28.256  1.00 79.36  254 A 1 
ATOM 1784 N ND2 . ASN A 1 242 ? 11.740  8.598   30.178  1.00 77.13  254 A 1 
ATOM 1785 N N   . LEU A 1 243 ? 7.940   11.282  32.256  1.00 73.44  255 A 1 
ATOM 1786 C CA  . LEU A 1 243 ? 6.999   12.291  32.694  1.00 73.43  255 A 1 
ATOM 1787 C C   . LEU A 1 243 ? 7.581   12.839  34.006  1.00 74.73  255 A 1 
ATOM 1788 O O   . LEU A 1 243 ? 7.566   14.049  34.254  1.00 74.22  255 A 1 
ATOM 1789 C CB  . LEU A 1 243 ? 5.629   11.659  32.944  1.00 70.55  255 A 1 
ATOM 1790 C CG  . LEU A 1 243 ? 4.595   12.580  33.589  1.00 70.20  255 A 1 
ATOM 1791 C CD1 . LEU A 1 243 ? 4.370   13.822  32.750  1.00 69.96  255 A 1 
ATOM 1792 C CD2 . LEU A 1 243 ? 3.316   11.821  33.769  1.00 69.15  255 A 1 
ATOM 1793 N N   . ALA A 1 244 ? 8.112   11.927  34.824  1.00 74.41  256 A 1 
ATOM 1794 C CA  . ALA A 1 244 ? 8.707   12.256  36.107  1.00 73.31  256 A 1 
ATOM 1795 C C   . ALA A 1 244 ? 9.755   13.341  35.928  1.00 75.38  256 A 1 
ATOM 1796 O O   . ALA A 1 244 ? 9.700   14.381  36.601  1.00 77.27  256 A 1 
ATOM 1797 C CB  . ALA A 1 244 ? 9.329   11.027  36.707  1.00 70.12  256 A 1 
ATOM 1798 N N   . CYS A 1 245 ? 10.709  13.110  35.026  1.00 74.19  257 A 1 
ATOM 1799 C CA  . CYS A 1 245 ? 11.746  14.099  34.777  1.00 73.10  257 A 1 
ATOM 1800 C C   . CYS A 1 245 ? 11.150  15.423  34.370  1.00 73.36  257 A 1 
ATOM 1801 O O   . CYS A 1 245 ? 11.643  16.471  34.761  1.00 75.21  257 A 1 
ATOM 1802 C CB  . CYS A 1 245 ? 12.702  13.640  33.688  1.00 72.04  257 A 1 
ATOM 1803 S SG  . CYS A 1 245 ? 13.700  12.260  34.202  1.00 74.83  257 A 1 
ATOM 1804 N N   . VAL A 1 246 ? 10.084  15.402  33.592  1.00 72.04  258 A 1 
ATOM 1805 C CA  . VAL A 1 246 ? 9.528   16.673  33.183  1.00 71.93  258 A 1 
ATOM 1806 C C   . VAL A 1 246 ? 8.967   17.434  34.375  1.00 71.51  258 A 1 
ATOM 1807 O O   . VAL A 1 246 ? 8.956   18.663  34.369  1.00 71.30  258 A 1 
ATOM 1808 C CB  . VAL A 1 246 ? 8.463   16.495  32.076  1.00 72.42  258 A 1 
ATOM 1809 C CG1 . VAL A 1 246 ? 7.758   17.822  31.796  1.00 72.22  258 A 1 
ATOM 1810 C CG2 . VAL A 1 246 ? 9.144   16.013  30.805  1.00 70.93  258 A 1 
ATOM 1811 N N   . TYR A 1 247 ? 8.520   16.695  35.391  1.00 71.33  259 A 1 
ATOM 1812 C CA  . TYR A 1 247 ? 7.961   17.269  36.626  1.00 71.32  259 A 1 
ATOM 1813 C C   . TYR A 1 247 ? 9.113   17.869  37.431  1.00 71.69  259 A 1 
ATOM 1814 O O   . TYR A 1 247 ? 9.143   19.070  37.724  1.00 71.63  259 A 1 
ATOM 1815 C CB  . TYR A 1 247 ? 7.268   16.181  37.459  1.00 69.75  259 A 1 
ATOM 1816 C CG  . TYR A 1 247 ? 5.874   15.835  36.988  1.00 69.93  259 A 1 
ATOM 1817 C CD1 . TYR A 1 247 ? 5.357   14.546  37.150  1.00 69.85  259 A 1 
ATOM 1818 C CD2 . TYR A 1 247 ? 5.062   16.796  36.394  1.00 70.09  259 A 1 
ATOM 1819 C CE1 . TYR A 1 247 ? 4.064   14.223  36.730  1.00 68.78  259 A 1 
ATOM 1820 C CE2 . TYR A 1 247 ? 3.764   16.486  35.972  1.00 69.90  259 A 1 
ATOM 1821 C CZ  . TYR A 1 247 ? 3.272   15.199  36.144  1.00 69.17  259 A 1 
ATOM 1822 O OH  . TYR A 1 247 ? 1.981   14.898  35.752  1.00 68.62  259 A 1 
ATOM 1823 N N   . TYR A 1 248 ? 10.060  17.015  37.784  1.00 70.14  260 A 1 
ATOM 1824 C CA  . TYR A 1 248 ? 11.227  17.456  38.508  1.00 69.39  260 A 1 
ATOM 1825 C C   . TYR A 1 248 ? 11.732  18.748  37.891  1.00 69.37  260 A 1 
ATOM 1826 O O   . TYR A 1 248 ? 12.113  19.674  38.591  1.00 72.25  260 A 1 
ATOM 1827 C CB  . TYR A 1 248 ? 12.306  16.410  38.394  1.00 69.38  260 A 1 
ATOM 1828 C CG  . TYR A 1 248 ? 13.622  16.798  39.017  1.00 70.30  260 A 1 
ATOM 1829 C CD1 . TYR A 1 248 ? 13.767  16.883  40.411  1.00 69.73  260 A 1 
ATOM 1830 C CD2 . TYR A 1 248 ? 14.751  16.991  38.220  1.00 69.15  260 A 1 
ATOM 1831 C CE1 . TYR A 1 248 ? 15.009  17.135  40.984  1.00 67.98  260 A 1 
ATOM 1832 C CE2 . TYR A 1 248 ? 15.985  17.242  38.779  1.00 68.11  260 A 1 
ATOM 1833 C CZ  . TYR A 1 248 ? 16.114  17.314  40.162  1.00 68.48  260 A 1 
ATOM 1834 O OH  . TYR A 1 248 ? 17.356  17.579  40.707  1.00 68.83  260 A 1 
ATOM 1835 N N   . GLU A 1 249 ? 11.728  18.807  36.569  1.00 68.71  261 A 1 
ATOM 1836 C CA  . GLU A 1 249 ? 12.205  19.979  35.856  1.00 66.87  261 A 1 
ATOM 1837 C C   . GLU A 1 249 ? 11.369  21.201  36.137  1.00 67.65  261 A 1 
ATOM 1838 O O   . GLU A 1 249 ? 11.872  22.328  36.097  1.00 68.59  261 A 1 
ATOM 1839 C CB  . GLU A 1 249 ? 12.195  19.728  34.361  1.00 65.77  261 A 1 
ATOM 1840 C CG  . GLU A 1 249 ? 13.445  20.174  33.714  1.00 64.64  261 A 1 
ATOM 1841 C CD  . GLU A 1 249 ? 14.614  19.448  34.294  1.00 66.80  261 A 1 
ATOM 1842 O OE1 . GLU A 1 249 ? 14.399  18.317  34.785  1.00 67.72  261 A 1 
ATOM 1843 O OE2 . GLU A 1 249 ? 15.741  19.988  34.254  1.00 68.82  261 A 1 
ATOM 1844 N N   . GLN A 1 250 ? 10.083  21.000  36.390  1.00 67.72  262 A 1 
ATOM 1845 C CA  . GLN A 1 250 ? 9.240   22.147  36.669  1.00 70.02  262 A 1 
ATOM 1846 C C   . GLN A 1 250 ? 9.011   22.370  38.157  1.00 71.03  262 A 1 
ATOM 1847 O O   . GLN A 1 250 ? 8.012   22.965  38.562  1.00 71.67  262 A 1 
ATOM 1848 C CB  . GLN A 1 250 ? 7.902   22.044  35.918  1.00 69.99  262 A 1 
ATOM 1849 C CG  . GLN A 1 250 ? 7.329   20.640  35.693  1.00 67.56  262 A 1 
ATOM 1850 C CD  . GLN A 1 250 ? 6.081   20.680  34.810  1.00 66.46  262 A 1 
ATOM 1851 O OE1 . GLN A 1 250 ? 6.094   21.285  33.732  1.00 64.23  262 A 1 
ATOM 1852 N NE2 . GLN A 1 250 ? 5.000   20.043  35.264  1.00 65.90  262 A 1 
ATOM 1853 N N   . GLY A 1 251 ? 9.943   21.880  38.966  1.00 71.08  263 A 1 
ATOM 1854 C CA  . GLY A 1 251 ? 9.834   22.065  40.396  1.00 75.02  263 A 1 
ATOM 1855 C C   . GLY A 1 251 ? 9.049   21.063  41.222  1.00 76.45  263 A 1 
ATOM 1856 O O   . GLY A 1 251 ? 9.440   20.773  42.354  1.00 78.82  263 A 1 
ATOM 1857 N N   . LEU A 1 252 ? 7.956   20.536  40.681  1.00 76.97  264 A 1 
ATOM 1858 C CA  . LEU A 1 252 ? 7.113   19.579  41.404  1.00 76.63  264 A 1 
ATOM 1859 C C   . LEU A 1 252 ? 7.880   18.320  41.813  1.00 76.69  264 A 1 
ATOM 1860 O O   . LEU A 1 252 ? 7.632   17.235  41.294  1.00 77.80  264 A 1 
ATOM 1861 C CB  . LEU A 1 252 ? 5.897   19.230  40.536  1.00 75.30  264 A 1 
ATOM 1862 C CG  . LEU A 1 252 ? 5.267   20.492  39.924  1.00 75.32  264 A 1 
ATOM 1863 C CD1 . LEU A 1 252 ? 4.003   20.169  39.187  1.00 75.21  264 A 1 
ATOM 1864 C CD2 . LEU A 1 252 ? 4.953   21.474  41.034  1.00 78.35  264 A 1 
ATOM 1865 N N   . ILE A 1 253 ? 8.797   18.474  42.766  1.00 76.54  265 A 1 
ATOM 1866 C CA  . ILE A 1 253 ? 9.638   17.377  43.239  1.00 76.75  265 A 1 
ATOM 1867 C C   . ILE A 1 253 ? 8.868   16.236  43.869  1.00 76.68  265 A 1 
ATOM 1868 O O   . ILE A 1 253 ? 9.296   15.081  43.818  1.00 76.38  265 A 1 
ATOM 1869 C CB  . ILE A 1 253 ? 10.695  17.855  44.279  1.00 77.29  265 A 1 
ATOM 1870 C CG1 . ILE A 1 253 ? 11.499  19.033  43.727  1.00 77.33  265 A 1 
ATOM 1871 C CG2 . ILE A 1 253 ? 11.656  16.717  44.615  1.00 74.65  265 A 1 
ATOM 1872 C CD1 . ILE A 1 253 ? 12.657  19.446  44.626  1.00 77.50  265 A 1 
ATOM 1873 N N   . ASP A 1 254 ? 7.731   16.530  44.473  1.00 77.25  266 A 1 
ATOM 1874 C CA  . ASP A 1 254 ? 7.024   15.427  45.079  1.00 79.54  266 A 1 
ATOM 1875 C C   . ASP A 1 254 ? 6.375   14.510  44.053  1.00 79.28  266 A 1 
ATOM 1876 O O   . ASP A 1 254 ? 6.459   13.289  44.189  1.00 78.58  266 A 1 
ATOM 1877 C CB  . ASP A 1 254 ? 6.031   15.924  46.134  1.00 81.88  266 A 1 
ATOM 1878 C CG  . ASP A 1 254 ? 6.689   16.065  47.520  1.00 83.96  266 A 1 
ATOM 1879 O OD1 . ASP A 1 254 ? 7.493   15.171  47.893  1.00 83.31  266 A 1 
ATOM 1880 O OD2 . ASP A 1 254 ? 6.403   17.053  48.234  1.00 85.65  266 A 1 
ATOM 1881 N N   . LEU A 1 255 ? 5.762   15.089  43.016  1.00 79.29  267 A 1 
ATOM 1882 C CA  . LEU A 1 255 ? 5.139   14.298  41.955  1.00 77.62  267 A 1 
ATOM 1883 C C   . LEU A 1 255 ? 6.192   13.377  41.372  1.00 77.97  267 A 1 
ATOM 1884 O O   . LEU A 1 255 ? 6.013   12.158  41.313  1.00 77.95  267 A 1 
ATOM 1885 C CB  . LEU A 1 255 ? 4.612   15.182  40.830  1.00 75.74  267 A 1 
ATOM 1886 C CG  . LEU A 1 255 ? 3.277   15.897  41.018  1.00 76.26  267 A 1 
ATOM 1887 C CD1 . LEU A 1 255 ? 2.779   16.362  39.646  1.00 74.36  267 A 1 
ATOM 1888 C CD2 . LEU A 1 255 ? 2.258   14.970  41.662  1.00 76.22  267 A 1 
ATOM 1889 N N   . ALA A 1 256 ? 7.295   13.973  40.939  1.00 77.69  268 A 1 
ATOM 1890 C CA  . ALA A 1 256 ? 8.375   13.200  40.367  1.00 78.50  268 A 1 
ATOM 1891 C C   . ALA A 1 256 ? 8.679   12.040  41.294  1.00 79.33  268 A 1 
ATOM 1892 O O   . ALA A 1 256 ? 8.895   10.927  40.841  1.00 79.74  268 A 1 
ATOM 1893 C CB  . ALA A 1 256 ? 9.604   14.069  40.186  1.00 78.32  268 A 1 
ATOM 1894 N N   . ILE A 1 257 ? 8.675   12.303  42.599  1.00 81.32  269 A 1 
ATOM 1895 C CA  . ILE A 1 257 ? 8.963   11.264  43.589  1.00 81.88  269 A 1 
ATOM 1896 C C   . ILE A 1 257 ? 8.040   10.065  43.385  1.00 81.52  269 A 1 
ATOM 1897 O O   . ILE A 1 257 ? 8.516   8.949   43.182  1.00 79.75  269 A 1 
ATOM 1898 C CB  . ILE A 1 257 ? 8.817   11.827  45.006  1.00 81.74  269 A 1 
ATOM 1899 N N   . ASP A 1 258 ? 6.728   10.310  43.423  1.00 82.53  270 A 1 
ATOM 1900 C CA  . ASP A 1 258 ? 5.714   9.265   43.224  1.00 83.68  270 A 1 
ATOM 1901 C C   . ASP A 1 258 ? 5.971   8.589   41.892  1.00 83.22  270 A 1 
ATOM 1902 O O   . ASP A 1 258 ? 6.257   7.397   41.823  1.00 82.53  270 A 1 
ATOM 1903 C CB  . ASP A 1 258 ? 4.314   9.867   43.139  1.00 86.16  270 A 1 
ATOM 1904 C CG  . ASP A 1 258 ? 4.050   10.903  44.199  1.00 88.80  270 A 1 
ATOM 1905 O OD1 . ASP A 1 258 ? 3.018   11.604  44.092  1.00 91.44  270 A 1 
ATOM 1906 O OD2 . ASP A 1 258 ? 4.866   11.012  45.137  1.00 91.75  270 A 1 
ATOM 1907 N N   . THR A 1 259 ? 5.839   9.393   40.840  1.00 82.48  271 A 1 
ATOM 1908 C CA  . THR A 1 259 ? 6.031   8.966   39.467  1.00 81.75  271 A 1 
ATOM 1909 C C   . THR A 1 259 ? 7.232   8.046   39.295  1.00 82.28  271 A 1 
ATOM 1910 O O   . THR A 1 259 ? 7.079   6.929   38.805  1.00 82.60  271 A 1 
ATOM 1911 C CB  . THR A 1 259 ? 6.186   10.179  38.545  1.00 81.64  271 A 1 
ATOM 1912 O OG1 . THR A 1 259 ? 5.092   11.084  38.752  1.00 80.58  271 A 1 
ATOM 1913 C CG2 . THR A 1 259 ? 6.191   9.740   37.096  1.00 82.08  271 A 1 
ATOM 1914 N N   . TYR A 1 260 ? 8.421   8.499   39.687  1.00 83.10  272 A 1 
ATOM 1915 C CA  . TYR A 1 260 ? 9.603   7.655   39.553  1.00 84.37  272 A 1 
ATOM 1916 C C   . TYR A 1 260 ? 9.394   6.349   40.294  1.00 85.89  272 A 1 
ATOM 1917 O O   . TYR A 1 260 ? 9.931   5.320   39.905  1.00 86.85  272 A 1 
ATOM 1918 C CB  . TYR A 1 260 ? 10.862  8.320   40.107  1.00 84.62  272 A 1 
ATOM 1919 C CG  . TYR A 1 260 ? 11.452  9.403   39.245  1.00 85.10  272 A 1 
ATOM 1920 C CD1 . TYR A 1 260 ? 11.167  10.746  39.484  1.00 85.68  272 A 1 
ATOM 1921 C CD2 . TYR A 1 260 ? 12.307  9.090   38.198  1.00 84.74  272 A 1 
ATOM 1922 C CE1 . TYR A 1 260 ? 11.720  11.749  38.707  1.00 86.39  272 A 1 
ATOM 1923 C CE2 . TYR A 1 260 ? 12.863  10.085  37.411  1.00 86.08  272 A 1 
ATOM 1924 C CZ  . TYR A 1 260 ? 12.565  11.411  37.671  1.00 86.45  272 A 1 
ATOM 1925 O OH  . TYR A 1 260 ? 13.101  12.398  36.891  1.00 86.05  272 A 1 
ATOM 1926 N N   . ARG A 1 261 ? 8.630   6.385   41.376  1.00 87.10  273 A 1 
ATOM 1927 C CA  . ARG A 1 261 ? 8.381   5.158   42.121  1.00 89.65  273 A 1 
ATOM 1928 C C   . ARG A 1 261 ? 7.367   4.315   41.370  1.00 91.36  273 A 1 
ATOM 1929 O O   . ARG A 1 261 ? 7.394   3.095   41.450  1.00 93.34  273 A 1 
ATOM 1930 C CB  . ARG A 1 261 ? 7.893   5.452   43.552  1.00 88.46  273 A 1 
ATOM 1931 C CG  . ARG A 1 261 ? 9.048   5.611   44.549  1.00 86.74  273 A 1 
ATOM 1932 C CD  . ARG A 1 261 ? 8.616   5.974   45.964  1.00 86.68  273 A 1 
ATOM 1933 N NE  . ARG A 1 261 ? 9.794   6.283   46.790  1.00 88.68  273 A 1 
ATOM 1934 C CZ  . ARG A 1 261 ? 9.774   7.047   47.882  1.00 88.45  273 A 1 
ATOM 1935 N NH1 . ARG A 1 261 ? 8.638   7.589   48.299  1.00 89.94  273 A 1 
ATOM 1936 N NH2 . ARG A 1 261 ? 10.895  7.286   48.549  1.00 88.61  273 A 1 
ATOM 1937 N N   . ARG A 1 262 ? 6.471   4.956   40.630  1.00 92.70  274 A 1 
ATOM 1938 C CA  . ARG A 1 262 ? 5.496   4.200   39.866  1.00 92.46  274 A 1 
ATOM 1939 C C   . ARG A 1 262 ? 6.228   3.474   38.752  1.00 92.68  274 A 1 
ATOM 1940 O O   . ARG A 1 262 ? 6.092   2.259   38.581  1.00 92.33  274 A 1 
ATOM 1941 C CB  . ARG A 1 262 ? 4.449   5.116   39.252  1.00 93.94  274 A 1 
ATOM 1942 C CG  . ARG A 1 262 ? 3.441   4.363   38.410  1.00 97.13  274 A 1 
ATOM 1943 C CD  . ARG A 1 262 ? 2.901   3.183   39.191  1.00 101.30 274 A 1 
ATOM 1944 N NE  . ARG A 1 262 ? 1.749   2.569   38.553  1.00 104.86 274 A 1 
ATOM 1945 C CZ  . ARG A 1 262 ? 0.680   2.147   39.219  1.00 107.98 274 A 1 
ATOM 1946 N NH1 . ARG A 1 262 ? 0.626   2.279   40.542  1.00 109.81 274 A 1 
ATOM 1947 N NH2 . ARG A 1 262 ? -0.336  1.602   38.564  1.00 109.65 274 A 1 
ATOM 1948 N N   . ALA A 1 263 ? 7.013   4.230   37.998  1.00 92.38  275 A 1 
ATOM 1949 C CA  . ALA A 1 263 ? 7.764   3.670   36.889  1.00 92.72  275 A 1 
ATOM 1950 C C   . ALA A 1 263 ? 8.654   2.516   37.324  1.00 92.92  275 A 1 
ATOM 1951 O O   . ALA A 1 263 ? 8.880   1.588   36.554  1.00 93.31  275 A 1 
ATOM 1952 C CB  . ALA A 1 263 ? 8.598   4.754   36.223  1.00 93.16  275 A 1 
ATOM 1953 N N   . ILE A 1 264 ? 9.163   2.563   38.550  1.00 93.37  276 A 1 
ATOM 1954 C CA  . ILE A 1 264 ? 10.025  1.480   39.018  1.00 93.10  276 A 1 
ATOM 1955 C C   . ILE A 1 264 ? 9.191   0.226   39.263  1.00 91.55  276 A 1 
ATOM 1956 O O   . ILE A 1 264 ? 9.673   -0.897  39.071  1.00 90.55  276 A 1 
ATOM 1957 C CB  . ILE A 1 264 ? 10.774  1.848   40.323  1.00 94.13  276 A 1 
ATOM 1958 C CG1 . ILE A 1 264 ? 11.562  0.634   40.825  1.00 95.62  276 A 1 
ATOM 1959 C CG2 . ILE A 1 264 ? 9.800   2.296   41.383  1.00 94.15  276 A 1 
ATOM 1960 C CD1 . ILE A 1 264 ? 11.899  0.681   42.313  1.00 96.49  276 A 1 
ATOM 1961 N N   . GLU A 1 265 ? 7.941   0.428   39.682  1.00 89.54  277 A 1 
ATOM 1962 C CA  . GLU A 1 265 ? 7.032   -0.680  39.945  1.00 88.09  277 A 1 
ATOM 1963 C C   . GLU A 1 265 ? 6.863   -1.436  38.633  1.00 87.90  277 A 1 
ATOM 1964 O O   . GLU A 1 265 ? 7.161   -2.632  38.537  1.00 87.27  277 A 1 
ATOM 1965 C CB  . GLU A 1 265 ? 5.686   -0.151  40.437  1.00 86.48  277 A 1 
ATOM 1966 N N   . LEU A 1 266 ? 6.415   -0.705  37.616  1.00 86.96  278 A 1 
ATOM 1967 C CA  . LEU A 1 266 ? 6.201   -1.249  36.283  1.00 85.23  278 A 1 
ATOM 1968 C C   . LEU A 1 266 ? 7.512   -1.639  35.602  1.00 84.97  278 A 1 
ATOM 1969 O O   . LEU A 1 266 ? 7.548   -1.765  34.381  1.00 86.86  278 A 1 
ATOM 1970 C CB  . LEU A 1 266 ? 5.487   -0.220  35.413  1.00 83.76  278 A 1 
ATOM 1971 C CG  . LEU A 1 266 ? 4.323   0.492   36.090  1.00 84.91  278 A 1 
ATOM 1972 C CD1 . LEU A 1 266 ? 3.786   1.582   35.183  1.00 84.29  278 A 1 
ATOM 1973 C CD2 . LEU A 1 266 ? 3.248   -0.512  36.436  1.00 83.95  278 A 1 
ATOM 1974 N N   . GLN A 1 267 ? 8.590   -1.809  36.362  1.00 83.37  279 A 1 
ATOM 1975 C CA  . GLN A 1 267 ? 9.850   -2.199  35.745  1.00 82.89  279 A 1 
ATOM 1976 C C   . GLN A 1 267 ? 11.048  -2.301  36.689  1.00 84.17  279 A 1 
ATOM 1977 O O   . GLN A 1 267 ? 12.068  -1.633  36.486  1.00 85.14  279 A 1 
ATOM 1978 C CB  . GLN A 1 267 ? 10.209  -1.252  34.600  1.00 80.68  279 A 1 
ATOM 1979 C CG  . GLN A 1 267 ? 11.267  -1.849  33.699  1.00 80.49  279 A 1 
ATOM 1980 C CD  . GLN A 1 267 ? 11.881  -0.852  32.746  1.00 81.41  279 A 1 
ATOM 1981 O OE1 . GLN A 1 267 ? 11.174  -0.109  32.063  1.00 82.62  279 A 1 
ATOM 1982 N NE2 . GLN A 1 267 ? 13.213  -0.837  32.685  1.00 80.66  279 A 1 
ATOM 1983 N N   . PRO A 1 268 ? 10.953  -3.157  37.722  1.00 83.95  280 A 1 
ATOM 1984 C CA  . PRO A 1 268 ? 12.042  -3.331  38.680  1.00 83.09  280 A 1 
ATOM 1985 C C   . PRO A 1 268 ? 13.441  -3.053  38.129  1.00 81.82  280 A 1 
ATOM 1986 O O   . PRO A 1 268 ? 14.183  -2.257  38.704  1.00 83.90  280 A 1 
ATOM 1987 C CB  . PRO A 1 268 ? 11.843  -4.766  39.142  1.00 82.79  280 A 1 
ATOM 1988 C CG  . PRO A 1 268 ? 10.354  -4.808  39.295  1.00 83.73  280 A 1 
ATOM 1989 C CD  . PRO A 1 268 ? 9.845   -4.080  38.036  1.00 84.55  280 A 1 
ATOM 1990 N N   . HIS A 1 269 ? 13.817  -3.682  37.024  1.00 78.96  281 A 1 
ATOM 1991 C CA  . HIS A 1 269 ? 15.144  -3.409  36.494  1.00 76.64  281 A 1 
ATOM 1992 C C   . HIS A 1 269 ? 15.083  -2.107  35.704  1.00 77.08  281 A 1 
ATOM 1993 O O   . HIS A 1 269 ? 15.024  -2.123  34.465  1.00 78.35  281 A 1 
ATOM 1994 C CB  . HIS A 1 269 ? 15.628  -4.537  35.587  1.00 73.79  281 A 1 
ATOM 1995 C CG  . HIS A 1 269 ? 17.041  -4.368  35.117  1.00 71.22  281 A 1 
ATOM 1996 N ND1 . HIS A 1 269 ? 18.100  -5.057  35.670  1.00 70.45  281 A 1 
ATOM 1997 C CD2 . HIS A 1 269 ? 17.568  -3.592  34.137  1.00 69.84  281 A 1 
ATOM 1998 C CE1 . HIS A 1 269 ? 19.218  -4.718  35.048  1.00 70.53  281 A 1 
ATOM 1999 N NE2 . HIS A 1 269 ? 18.922  -3.829  34.114  1.00 70.29  281 A 1 
ATOM 2000 N N   . PHE A 1 270 ? 15.089  -0.982  36.423  1.00 74.39  282 A 1 
ATOM 2001 C CA  . PHE A 1 270 ? 15.039  0.328   35.783  1.00 71.02  282 A 1 
ATOM 2002 C C   . PHE A 1 270 ? 16.049  1.304   36.374  1.00 73.81  282 A 1 
ATOM 2003 O O   . PHE A 1 270 ? 15.668  2.316   36.965  1.00 75.72  282 A 1 
ATOM 2004 C CB  . PHE A 1 270 ? 13.629  0.925   35.894  1.00 62.94  282 A 1 
ATOM 2005 C CG  . PHE A 1 270 ? 13.363  2.041   34.915  1.00 54.96  282 A 1 
ATOM 2006 C CD1 . PHE A 1 270 ? 12.075  2.541   34.746  1.00 51.51  282 A 1 
ATOM 2007 C CD2 . PHE A 1 270 ? 14.393  2.573   34.138  1.00 51.89  282 A 1 
ATOM 2008 C CE1 . PHE A 1 270 ? 11.807  3.564   33.813  1.00 48.80  282 A 1 
ATOM 2009 C CE2 . PHE A 1 270 ? 14.142  3.591   33.207  1.00 49.91  282 A 1 
ATOM 2010 C CZ  . PHE A 1 270 ? 12.847  4.084   33.041  1.00 49.19  282 A 1 
ATOM 2011 N N   . PRO A 1 271 ? 17.354  1.015   36.223  1.00 75.95  283 A 1 
ATOM 2012 C CA  . PRO A 1 271 ? 18.421  1.883   36.744  1.00 75.99  283 A 1 
ATOM 2013 C C   . PRO A 1 271 ? 18.116  3.371   36.575  1.00 76.22  283 A 1 
ATOM 2014 O O   . PRO A 1 271 ? 17.700  4.028   37.514  1.00 76.61  283 A 1 
ATOM 2015 C CB  . PRO A 1 271 ? 19.635  1.429   35.946  1.00 76.85  283 A 1 
ATOM 2016 C CG  . PRO A 1 271 ? 19.416  -0.063  35.909  1.00 77.05  283 A 1 
ATOM 2017 C CD  . PRO A 1 271 ? 17.927  -0.170  35.561  1.00 75.92  283 A 1 
ATOM 2018 N N   . ASP A 1 272 ? 18.316  3.897   35.379  1.00 75.92  284 A 1 
ATOM 2019 C CA  . ASP A 1 272 ? 18.024  5.297   35.112  1.00 76.04  284 A 1 
ATOM 2020 C C   . ASP A 1 272 ? 16.881  5.867   35.951  1.00 76.16  284 A 1 
ATOM 2021 O O   . ASP A 1 272 ? 16.926  7.035   36.328  1.00 77.14  284 A 1 
ATOM 2022 C CB  . ASP A 1 272 ? 17.679  5.484   33.633  1.00 76.25  284 A 1 
ATOM 2023 C CG  . ASP A 1 272 ? 18.858  5.240   32.730  1.00 77.82  284 A 1 
ATOM 2024 O OD1 . ASP A 1 272 ? 19.761  4.479   33.154  1.00 79.19  284 A 1 
ATOM 2025 O OD2 . ASP A 1 272 ? 18.872  5.798   31.603  1.00 77.75  284 A 1 
ATOM 2026 N N   . ALA A 1 273 ? 15.856  5.067   36.232  1.00 75.26  285 A 1 
ATOM 2027 C CA  . ALA A 1 273 ? 14.724  5.560   37.012  1.00 77.40  285 A 1 
ATOM 2028 C C   . ALA A 1 273 ? 15.118  5.758   38.479  1.00 79.74  285 A 1 
ATOM 2029 O O   . ALA A 1 273 ? 14.657  6.698   39.138  1.00 80.05  285 A 1 
ATOM 2030 C CB  . ALA A 1 273 ? 13.554  4.608   36.912  1.00 75.51  285 A 1 
ATOM 2031 N N   . TYR A 1 274 ? 15.951  4.856   38.994  1.00 80.62  286 A 1 
ATOM 2032 C CA  . TYR A 1 274 ? 16.443  4.951   40.362  1.00 80.80  286 A 1 
ATOM 2033 C C   . TYR A 1 274 ? 17.322  6.189   40.407  1.00 80.30  286 A 1 
ATOM 2034 O O   . TYR A 1 274 ? 17.007  7.173   41.075  1.00 80.82  286 A 1 
ATOM 2035 C CB  . TYR A 1 274 ? 17.286  3.718   40.718  1.00 81.92  286 A 1 
ATOM 2036 C CG  . TYR A 1 274 ? 16.501  2.630   41.408  1.00 83.83  286 A 1 
ATOM 2037 C CD1 . TYR A 1 274 ? 16.411  1.337   40.867  1.00 85.36  286 A 1 
ATOM 2038 C CD2 . TYR A 1 274 ? 15.825  2.894   42.596  1.00 83.40  286 A 1 
ATOM 2039 C CE1 . TYR A 1 274 ? 15.655  0.332   41.506  1.00 84.52  286 A 1 
ATOM 2040 C CE2 . TYR A 1 274 ? 15.074  1.909   43.236  1.00 84.15  286 A 1 
ATOM 2041 C CZ  . TYR A 1 274 ? 14.992  0.634   42.693  1.00 83.95  286 A 1 
ATOM 2042 O OH  . TYR A 1 274 ? 14.249  -0.314  43.357  1.00 82.41  286 A 1 
ATOM 2043 N N   . CYS A 1 275 ? 18.417  6.119   39.658  1.00 79.67  287 A 1 
ATOM 2044 C CA  . CYS A 1 275 ? 19.401  7.186   39.552  1.00 79.14  287 A 1 
ATOM 2045 C C   . CYS A 1 275 ? 18.798  8.564   39.353  1.00 78.86  287 A 1 
ATOM 2046 O O   . CYS A 1 275 ? 19.520  9.555   39.351  1.00 80.13  287 A 1 
ATOM 2047 C CB  . CYS A 1 275 ? 20.351  6.898   38.395  1.00 78.96  287 A 1 
ATOM 2048 S SG  . CYS A 1 275 ? 21.629  8.143   38.143  1.00 78.40  287 A 1 
ATOM 2049 N N   . ASN A 1 276 ? 17.484  8.630   39.181  1.00 77.36  288 A 1 
ATOM 2050 C CA  . ASN A 1 276 ? 16.822  9.907   38.982  1.00 76.23  288 A 1 
ATOM 2051 C C   . ASN A 1 276 ? 15.923  10.224  40.158  1.00 75.16  288 A 1 
ATOM 2052 O O   . ASN A 1 276 ? 15.651  11.392  40.450  1.00 75.38  288 A 1 
ATOM 2053 C CB  . ASN A 1 276 ? 15.992  9.874   37.700  1.00 76.91  288 A 1 
ATOM 2054 C CG  . ASN A 1 276 ? 16.687  10.530  36.534  1.00 76.69  288 A 1 
ATOM 2055 O OD1 . ASN A 1 276 ? 16.084  10.717  35.488  1.00 78.74  288 A 1 
ATOM 2056 N ND2 . ASN A 1 276 ? 17.953  10.883  36.702  1.00 78.50  288 A 1 
ATOM 2057 N N   . LEU A 1 277 ? 15.435  9.166   40.797  1.00 74.00  289 A 1 
ATOM 2058 C CA  . LEU A 1 277 ? 14.573  9.274   41.963  1.00 74.08  289 A 1 
ATOM 2059 C C   . LEU A 1 277 ? 15.495  9.810   43.055  1.00 75.40  289 A 1 
ATOM 2060 O O   . LEU A 1 277 ? 15.114  10.667  43.865  1.00 73.54  289 A 1 
ATOM 2061 C CB  . LEU A 1 277 ? 14.053  7.885   42.342  1.00 72.62  289 A 1 
ATOM 2062 C CG  . LEU A 1 277 ? 13.257  7.734   43.639  1.00 72.27  289 A 1 
ATOM 2063 C CD1 . LEU A 1 277 ? 11.984  8.570   43.572  1.00 70.61  289 A 1 
ATOM 2064 C CD2 . LEU A 1 277 ? 12.943  6.258   43.869  1.00 69.52  289 A 1 
ATOM 2065 N N   . ALA A 1 278 ? 16.718  9.277   43.049  1.00 75.95  290 A 1 
ATOM 2066 C CA  . ALA A 1 278 ? 17.761  9.667   43.976  1.00 76.25  290 A 1 
ATOM 2067 C C   . ALA A 1 278 ? 17.891  11.168  43.800  1.00 78.02  290 A 1 
ATOM 2068 O O   . ALA A 1 278 ? 17.590  11.921  44.716  1.00 80.54  290 A 1 
ATOM 2069 C CB  . ALA A 1 278 ? 19.053  8.976   43.616  1.00 73.56  290 A 1 
ATOM 2070 N N   . ASN A 1 279 ? 18.314  11.598  42.615  1.00 78.32  291 A 1 
ATOM 2071 C CA  . ASN A 1 279 ? 18.448  13.021  42.322  1.00 79.17  291 A 1 
ATOM 2072 C C   . ASN A 1 279 ? 17.305  13.802  42.953  1.00 79.19  291 A 1 
ATOM 2073 O O   . ASN A 1 279 ? 17.505  14.884  43.494  1.00 79.21  291 A 1 
ATOM 2074 C CB  . ASN A 1 279 ? 18.371  13.289  40.821  1.00 82.06  291 A 1 
ATOM 2075 C CG  . ASN A 1 279 ? 19.527  12.704  40.048  1.00 85.45  291 A 1 
ATOM 2076 O OD1 . ASN A 1 279 ? 19.573  12.825  38.818  1.00 88.11  291 A 1 
ATOM 2077 N ND2 . ASN A 1 279 ? 20.468  12.075  40.744  1.00 84.78  291 A 1 
ATOM 2078 N N   . ALA A 1 280 ? 16.099  13.255  42.855  1.00 78.73  292 A 1 
ATOM 2079 C CA  . ALA A 1 280 ? 14.915  13.920  43.380  1.00 78.56  292 A 1 
ATOM 2080 C C   . ALA A 1 280 ? 14.978  14.010  44.884  1.00 78.45  292 A 1 
ATOM 2081 O O   . ALA A 1 280 ? 14.756  15.065  45.456  1.00 78.22  292 A 1 
ATOM 2082 C CB  . ALA A 1 280 ? 13.665  13.173  42.952  1.00 78.47  292 A 1 
ATOM 2083 N N   . LEU A 1 281 ? 15.265  12.887  45.520  1.00 78.74  293 A 1 
ATOM 2084 C CA  . LEU A 1 281 ? 15.382  12.834  46.965  1.00 80.25  293 A 1 
ATOM 2085 C C   . LEU A 1 281 ? 16.499  13.787  47.414  1.00 81.37  293 A 1 
ATOM 2086 O O   . LEU A 1 281 ? 16.277  14.692  48.227  1.00 81.29  293 A 1 
ATOM 2087 C CB  . LEU A 1 281 ? 15.704  11.401  47.390  1.00 79.84  293 A 1 
ATOM 2088 C CG  . LEU A 1 281 ? 14.563  10.427  47.086  1.00 80.80  293 A 1 
ATOM 2089 C CD1 . LEU A 1 281 ? 15.043  8.996   47.197  1.00 80.05  293 A 1 
ATOM 2090 C CD2 . LEU A 1 281 ? 13.413  10.696  48.035  1.00 78.32  293 A 1 
ATOM 2091 N N   . LYS A 1 282 ? 17.694  13.581  46.864  1.00 80.68  294 A 1 
ATOM 2092 C CA  . LYS A 1 282 ? 18.852  14.393  47.190  1.00 80.44  294 A 1 
ATOM 2093 C C   . LYS A 1 282 ? 18.536  15.866  47.250  1.00 81.06  294 A 1 
ATOM 2094 O O   . LYS A 1 282 ? 19.215  16.609  47.942  1.00 84.65  294 A 1 
ATOM 2095 C CB  . LYS A 1 282 ? 19.950  14.163  46.185  1.00 79.53  294 A 1 
ATOM 2096 N N   . GLU A 1 283 ? 17.515  16.301  46.533  1.00 79.53  295 A 1 
ATOM 2097 C CA  . GLU A 1 283 ? 17.188  17.708  46.544  1.00 79.90  295 A 1 
ATOM 2098 C C   . GLU A 1 283 ? 16.107  18.061  47.546  1.00 78.40  295 A 1 
ATOM 2099 O O   . GLU A 1 283 ? 15.938  19.222  47.884  1.00 79.15  295 A 1 
ATOM 2100 C CB  . GLU A 1 283 ? 16.771  18.173  45.150  1.00 81.40  295 A 1 
ATOM 2101 C CG  . GLU A 1 283 ? 17.446  19.459  44.750  1.00 86.79  295 A 1 
ATOM 2102 C CD  . GLU A 1 283 ? 16.934  20.007  43.450  1.00 89.73  295 A 1 
ATOM 2103 O OE1 . GLU A 1 283 ? 16.300  19.240  42.717  1.00 95.44  295 A 1 
ATOM 2104 O OE2 . GLU A 1 283 ? 17.172  21.196  43.146  1.00 92.08  295 A 1 
ATOM 2105 N N   . LYS A 1 284 ? 15.364  17.074  48.018  1.00 77.66  296 A 1 
ATOM 2106 C CA  . LYS A 1 284 ? 14.308  17.341  48.989  1.00 78.14  296 A 1 
ATOM 2107 C C   . LYS A 1 284 ? 14.907  17.210  50.394  1.00 78.79  296 A 1 
ATOM 2108 O O   . LYS A 1 284 ? 14.226  17.414  51.406  1.00 77.89  296 A 1 
ATOM 2109 C CB  . LYS A 1 284 ? 13.134  16.347  48.800  1.00 76.54  296 A 1 
ATOM 2110 N N   . GLY A 1 285 ? 16.193  16.873  50.442  1.00 78.61  297 A 1 
ATOM 2111 C CA  . GLY A 1 285 ? 16.857  16.708  51.718  1.00 81.05  297 A 1 
ATOM 2112 C C   . GLY A 1 285 ? 17.140  15.256  52.052  1.00 82.47  297 A 1 
ATOM 2113 O O   . GLY A 1 285 ? 18.202  14.933  52.582  1.00 83.99  297 A 1 
ATOM 2114 N N   . SER A 1 286 ? 16.191  14.378  51.740  1.00 82.97  298 A 1 
ATOM 2115 C CA  . SER A 1 286 ? 16.336  12.951  52.007  1.00 82.04  298 A 1 
ATOM 2116 C C   . SER A 1 286 ? 17.591  12.416  51.340  1.00 82.15  298 A 1 
ATOM 2117 O O   . SER A 1 286 ? 17.502  11.625  50.416  1.00 83.45  298 A 1 
ATOM 2118 C CB  . SER A 1 286 ? 15.123  12.210  51.463  1.00 81.27  298 A 1 
ATOM 2119 O OG  . SER A 1 286 ? 13.919  12.889  51.789  1.00 82.53  298 A 1 
ATOM 2120 N N   . VAL A 1 287 ? 18.758  12.826  51.818  1.00 82.59  299 A 1 
ATOM 2121 C CA  . VAL A 1 287 ? 20.010  12.396  51.215  1.00 83.56  299 A 1 
ATOM 2122 C C   . VAL A 1 287 ? 20.429  10.998  51.635  1.00 84.45  299 A 1 
ATOM 2123 O O   . VAL A 1 287 ? 21.356  10.424  51.060  1.00 83.98  299 A 1 
ATOM 2124 C CB  . VAL A 1 287 ? 21.151  13.385  51.537  1.00 83.49  299 A 1 
ATOM 2125 C CG1 . VAL A 1 287 ? 22.424  12.994  50.781  1.00 82.17  299 A 1 
ATOM 2126 C CG2 . VAL A 1 287 ? 20.725  14.789  51.157  1.00 83.21  299 A 1 
ATOM 2127 N N   . ALA A 1 288 ? 19.762  10.447  52.643  1.00 85.70  300 A 1 
ATOM 2128 C CA  . ALA A 1 288 ? 20.092  9.093   53.082  1.00 87.23  300 A 1 
ATOM 2129 C C   . ALA A 1 288 ? 19.526  8.126   52.038  1.00 88.58  300 A 1 
ATOM 2130 O O   . ALA A 1 288 ? 20.261  7.321   51.455  1.00 86.98  300 A 1 
ATOM 2131 C CB  . ALA A 1 288 ? 19.484  8.818   54.446  1.00 86.64  300 A 1 
ATOM 2132 N N   . GLU A 1 289 ? 18.214  8.231   51.811  1.00 90.27  301 A 1 
ATOM 2133 C CA  . GLU A 1 289 ? 17.519  7.406   50.831  1.00 91.98  301 A 1 
ATOM 2134 C C   . GLU A 1 289 ? 18.234  7.609   49.510  1.00 91.62  301 A 1 
ATOM 2135 O O   . GLU A 1 289 ? 18.591  6.653   48.825  1.00 91.65  301 A 1 
ATOM 2136 C CB  . GLU A 1 289 ? 16.055  7.838   50.686  1.00 93.79  301 A 1 
ATOM 2137 C CG  . GLU A 1 289 ? 15.241  7.833   51.986  1.00 99.18  301 A 1 
ATOM 2138 C CD  . GLU A 1 289 ? 15.231  6.480   52.709  1.00 102.56 301 A 1 
ATOM 2139 O OE1 . GLU A 1 289 ? 14.994  5.449   52.036  1.00 104.10 301 A 1 
ATOM 2140 O OE2 . GLU A 1 289 ? 15.447  6.453   53.951  1.00 103.66 301 A 1 
ATOM 2141 N N   . ALA A 1 290 ? 18.449  8.866   49.157  1.00 90.78  302 A 1 
ATOM 2142 C CA  . ALA A 1 290 ? 19.129  9.160   47.922  1.00 90.77  302 A 1 
ATOM 2143 C C   . ALA A 1 290 ? 20.335  8.243   47.761  1.00 91.17  302 A 1 
ATOM 2144 O O   . ALA A 1 290 ? 20.471  7.569   46.748  1.00 91.84  302 A 1 
ATOM 2145 C CB  . ALA A 1 290 ? 19.558  10.607  47.895  1.00 90.66  302 A 1 
ATOM 2146 N N   . GLU A 1 291 ? 21.204  8.178   48.758  1.00 91.71  303 A 1 
ATOM 2147 C CA  . GLU A 1 291 ? 22.381  7.319   48.616  1.00 92.34  303 A 1 
ATOM 2148 C C   . GLU A 1 291 ? 21.985  5.856   48.409  1.00 91.50  303 A 1 
ATOM 2149 O O   . GLU A 1 291 ? 22.720  5.096   47.782  1.00 90.81  303 A 1 
ATOM 2150 C CB  . GLU A 1 291 ? 23.314  7.445   49.834  1.00 92.66  303 A 1 
ATOM 2151 C CG  . GLU A 1 291 ? 24.673  6.751   49.648  1.00 92.20  303 A 1 
ATOM 2152 C CD  . GLU A 1 291 ? 25.600  6.913   50.847  1.00 92.94  303 A 1 
ATOM 2153 O OE1 . GLU A 1 291 ? 26.740  6.385   50.802  1.00 91.71  303 A 1 
ATOM 2154 O OE2 . GLU A 1 291 ? 25.188  7.568   51.832  1.00 92.43  303 A 1 
ATOM 2155 N N   . ASP A 1 292 ? 20.825  5.467   48.930  1.00 90.39  304 A 1 
ATOM 2156 C CA  . ASP A 1 292 ? 20.353  4.094   48.778  1.00 89.87  304 A 1 
ATOM 2157 C C   . ASP A 1 292 ? 19.951  3.753   47.342  1.00 89.35  304 A 1 
ATOM 2158 O O   . ASP A 1 292 ? 20.309  2.692   46.819  1.00 88.59  304 A 1 
ATOM 2159 C CB  . ASP A 1 292 ? 19.181  3.824   49.727  1.00 88.84  304 A 1 
ATOM 2160 C CG  . ASP A 1 292 ? 19.641  3.503   51.128  1.00 87.40  304 A 1 
ATOM 2161 O OD1 . ASP A 1 292 ? 20.840  3.193   51.294  1.00 86.67  304 A 1 
ATOM 2162 O OD2 . ASP A 1 292 ? 18.808  3.542   52.053  1.00 87.03  304 A 1 
ATOM 2163 N N   . CYS A 1 293 ? 19.206  4.650   46.708  1.00 88.57  305 A 1 
ATOM 2164 C CA  . CYS A 1 293 ? 18.798  4.423   45.339  1.00 87.79  305 A 1 
ATOM 2165 C C   . CYS A 1 293 ? 20.033  4.284   44.462  1.00 87.93  305 A 1 
ATOM 2166 O O   . CYS A 1 293 ? 20.159  3.301   43.745  1.00 88.71  305 A 1 
ATOM 2167 C CB  . CYS A 1 293 ? 17.906  5.560   44.856  1.00 87.37  305 A 1 
ATOM 2168 S SG  . CYS A 1 293 ? 16.264  5.556   45.639  1.00 89.00  305 A 1 
ATOM 2169 N N   . TYR A 1 294 ? 20.954  5.243   44.521  1.00 88.26  306 A 1 
ATOM 2170 C CA  . TYR A 1 294 ? 22.164  5.150   43.706  1.00 89.19  306 A 1 
ATOM 2171 C C   . TYR A 1 294 ? 22.868  3.832   43.987  1.00 90.19  306 A 1 
ATOM 2172 O O   . TYR A 1 294 ? 23.611  3.321   43.148  1.00 89.47  306 A 1 
ATOM 2173 C CB  . TYR A 1 294 ? 23.149  6.280   44.008  1.00 89.61  306 A 1 
ATOM 2174 C CG  . TYR A 1 294 ? 22.705  7.672   43.627  1.00 90.17  306 A 1 
ATOM 2175 C CD1 . TYR A 1 294 ? 22.316  8.589   44.604  1.00 90.54  306 A 1 
ATOM 2176 C CD2 . TYR A 1 294 ? 22.714  8.092   42.300  1.00 89.45  306 A 1 
ATOM 2177 C CE1 . TYR A 1 294 ? 21.951  9.888   44.269  1.00 89.75  306 A 1 
ATOM 2178 C CE2 . TYR A 1 294 ? 22.347  9.390   41.959  1.00 90.16  306 A 1 
ATOM 2179 C CZ  . TYR A 1 294 ? 21.969  10.279  42.950  1.00 89.74  306 A 1 
ATOM 2180 O OH  . TYR A 1 294 ? 21.609  11.562  42.633  1.00 90.01  306 A 1 
ATOM 2181 N N   . ASN A 1 295 ? 22.656  3.296   45.185  1.00 91.87  307 A 1 
ATOM 2182 C CA  . ASN A 1 295 ? 23.278  2.033   45.546  1.00 93.65  307 A 1 
ATOM 2183 C C   . ASN A 1 295 ? 22.610  0.953   44.726  1.00 94.18  307 A 1 
ATOM 2184 O O   . ASN A 1 295 ? 23.283  0.160   44.068  1.00 94.85  307 A 1 
ATOM 2185 C CB  . ASN A 1 295 ? 23.109  1.737   47.036  1.00 94.41  307 A 1 
ATOM 2186 C CG  . ASN A 1 295 ? 24.007  2.593   47.905  1.00 94.78  307 A 1 
ATOM 2187 O OD1 . ASN A 1 295 ? 25.127  2.930   47.515  1.00 94.09  307 A 1 
ATOM 2188 N ND2 . ASN A 1 295 ? 23.528  2.936   49.098  1.00 95.38  307 A 1 
ATOM 2189 N N   . THR A 1 296 ? 21.279  0.937   44.771  1.00 93.89  308 A 1 
ATOM 2190 C CA  . THR A 1 296 ? 20.479  -0.014  44.009  1.00 93.03  308 A 1 
ATOM 2191 C C   . THR A 1 296 ? 20.822  0.129   42.532  1.00 92.60  308 A 1 
ATOM 2192 O O   . THR A 1 296 ? 21.176  -0.838  41.869  1.00 91.65  308 A 1 
ATOM 2193 C CB  . THR A 1 296 ? 18.974  0.264   44.186  1.00 93.04  308 A 1 
ATOM 2194 O OG1 . THR A 1 296 ? 18.599  0.015   45.548  1.00 92.49  308 A 1 
ATOM 2195 C CG2 . THR A 1 296 ? 18.152  -0.616  43.254  1.00 91.60  308 A 1 
ATOM 2196 N N   . ALA A 1 297 ? 20.716  1.351   42.028  1.00 92.76  309 A 1 
ATOM 2197 C CA  . ALA A 1 297 ? 21.014  1.626   40.637  1.00 93.97  309 A 1 
ATOM 2198 C C   . ALA A 1 297 ? 22.359  1.036   40.253  1.00 95.00  309 A 1 
ATOM 2199 O O   . ALA A 1 297 ? 22.500  0.484   39.170  1.00 96.77  309 A 1 
ATOM 2200 C CB  . ALA A 1 297 ? 21.010  3.122   40.390  1.00 94.04  309 A 1 
ATOM 2201 N N   . LEU A 1 298 ? 23.349  1.149   41.131  1.00 95.89  310 A 1 
ATOM 2202 C CA  . LEU A 1 298 ? 24.670  0.604   40.831  1.00 97.22  310 A 1 
ATOM 2203 C C   . LEU A 1 298 ? 24.738  -0.894  41.118  1.00 98.34  310 A 1 
ATOM 2204 O O   . LEU A 1 298 ? 25.766  -1.537  40.871  1.00 98.48  310 A 1 
ATOM 2205 C CB  . LEU A 1 298 ? 25.759  1.346   41.611  1.00 98.04  310 A 1 
ATOM 2206 C CG  . LEU A 1 298 ? 26.091  2.775   41.164  1.00 99.18  310 A 1 
ATOM 2207 C CD1 . LEU A 1 298 ? 27.212  3.316   42.030  1.00 99.28  310 A 1 
ATOM 2208 C CD2 . LEU A 1 298 ? 26.509  2.796   39.699  1.00 99.21  310 A 1 
ATOM 2209 N N   . ARG A 1 299 ? 23.648  -1.436  41.664  1.00 98.99  311 A 1 
ATOM 2210 C CA  . ARG A 1 299 ? 23.541  -2.875  41.922  1.00 99.76  311 A 1 
ATOM 2211 C C   . ARG A 1 299 ? 23.041  -3.437  40.590  1.00 99.29  311 A 1 
ATOM 2212 O O   . ARG A 1 299 ? 23.618  -4.372  40.039  1.00 99.58  311 A 1 
ATOM 2213 C CB  . ARG A 1 299 ? 22.495  -3.182  43.000  1.00 101.40 311 A 1 
ATOM 2214 C CG  . ARG A 1 299 ? 22.943  -3.010  44.434  1.00 104.28 311 A 1 
ATOM 2215 C CD  . ARG A 1 299 ? 21.796  -3.340  45.373  1.00 107.05 311 A 1 
ATOM 2216 N NE  . ARG A 1 299 ? 22.182  -3.228  46.775  1.00 112.06 311 A 1 
ATOM 2217 C CZ  . ARG A 1 299 ? 21.433  -3.646  47.792  1.00 114.68 311 A 1 
ATOM 2218 N NH1 . ARG A 1 299 ? 20.252  -4.204  47.555  1.00 116.37 311 A 1 
ATOM 2219 N NH2 . ARG A 1 299 ? 21.869  -3.523  49.046  1.00 114.67 311 A 1 
ATOM 2220 N N   . LEU A 1 300 ? 21.964  -2.836  40.084  1.00 97.50  312 A 1 
ATOM 2221 C CA  . LEU A 1 300 ? 21.369  -3.238  38.822  1.00 95.81  312 A 1 
ATOM 2222 C C   . LEU A 1 300 ? 22.335  -2.976  37.685  1.00 95.51  312 A 1 
ATOM 2223 O O   . LEU A 1 300 ? 22.502  -3.819  36.810  1.00 97.33  312 A 1 
ATOM 2224 C CB  . LEU A 1 300 ? 20.078  -2.471  38.551  1.00 95.02  312 A 1 
ATOM 2225 C CG  . LEU A 1 300 ? 19.017  -2.476  39.651  1.00 95.72  312 A 1 
ATOM 2226 C CD1 . LEU A 1 300 ? 17.737  -1.854  39.113  1.00 96.82  312 A 1 
ATOM 2227 C CD2 . LEU A 1 300 ? 18.750  -3.884  40.122  1.00 95.75  312 A 1 
ATOM 2228 N N   . CYS A 1 301 ? 22.969  -1.809  37.683  1.00 93.60  313 A 1 
ATOM 2229 C CA  . CYS A 1 301 ? 23.907  -1.490  36.621  1.00 92.57  313 A 1 
ATOM 2230 C C   . CYS A 1 301 ? 25.241  -1.007  37.150  1.00 92.51  313 A 1 
ATOM 2231 O O   . CYS A 1 301 ? 25.533  0.184   37.145  1.00 93.29  313 A 1 
ATOM 2232 C CB  . CYS A 1 301 ? 23.320  -0.437  35.686  1.00 92.26  313 A 1 
ATOM 2233 S SG  . CYS A 1 301 ? 24.384  -0.094  34.261  1.00 94.83  313 A 1 
ATOM 2234 N N   . PRO A 1 302 ? 26.074  -1.933  37.624  1.00 92.43  314 A 1 
ATOM 2235 C CA  . PRO A 1 302 ? 27.396  -1.620  38.165  1.00 92.03  314 A 1 
ATOM 2236 C C   . PRO A 1 302 ? 28.225  -0.666  37.317  1.00 91.19  314 A 1 
ATOM 2237 O O   . PRO A 1 302 ? 29.321  -0.285  37.708  1.00 91.84  314 A 1 
ATOM 2238 C CB  . PRO A 1 302 ? 28.033  -2.996  38.278  1.00 92.63  314 A 1 
ATOM 2239 C CG  . PRO A 1 302 ? 26.880  -3.812  38.755  1.00 92.79  314 A 1 
ATOM 2240 C CD  . PRO A 1 302 ? 25.743  -3.350  37.852  1.00 92.91  314 A 1 
ATOM 2241 N N   . THR A 1 303 ? 27.700  -0.266  36.168  1.00 90.21  315 A 1 
ATOM 2242 C CA  . THR A 1 303 ? 28.433  0.624   35.278  1.00 89.42  315 A 1 
ATOM 2243 C C   . THR A 1 303 ? 27.659  1.903   34.980  1.00 88.43  315 A 1 
ATOM 2244 O O   . THR A 1 303 ? 27.944  2.595   34.000  1.00 88.52  315 A 1 
ATOM 2245 C CB  . THR A 1 303 ? 28.749  -0.096  33.946  1.00 90.19  315 A 1 
ATOM 2246 O OG1 . THR A 1 303 ? 29.455  -1.310  34.216  1.00 92.00  315 A 1 
ATOM 2247 C CG2 . THR A 1 303 ? 29.610  0.762   33.059  1.00 91.34  315 A 1 
ATOM 2248 N N   . HIS A 1 304 ? 26.684  2.226   35.823  1.00 87.10  316 A 1 
ATOM 2249 C CA  . HIS A 1 304 ? 25.878  3.430   35.610  1.00 86.43  316 A 1 
ATOM 2250 C C   . HIS A 1 304 ? 26.621  4.702   36.036  1.00 86.44  316 A 1 
ATOM 2251 O O   . HIS A 1 304 ? 26.552  5.113   37.196  1.00 86.46  316 A 1 
ATOM 2252 C CB  . HIS A 1 304 ? 24.559  3.311   36.373  1.00 84.94  316 A 1 
ATOM 2253 C CG  . HIS A 1 304 ? 23.518  4.293   35.937  1.00 83.95  316 A 1 
ATOM 2254 N ND1 . HIS A 1 304 ? 22.204  4.204   36.339  1.00 83.89  316 A 1 
ATOM 2255 C CD2 . HIS A 1 304 ? 23.595  5.381   35.136  1.00 83.62  316 A 1 
ATOM 2256 C CE1 . HIS A 1 304 ? 21.514  5.193   35.803  1.00 83.84  316 A 1 
ATOM 2257 N NE2 . HIS A 1 304 ? 22.335  5.923   35.068  1.00 83.91  316 A 1 
ATOM 2258 N N   . ALA A 1 305 ? 27.314  5.318   35.078  1.00 86.14  317 A 1 
ATOM 2259 C CA  . ALA A 1 305 ? 28.109  6.526   35.295  1.00 86.16  317 A 1 
ATOM 2260 C C   . ALA A 1 305 ? 27.410  7.650   36.054  1.00 86.61  317 A 1 
ATOM 2261 O O   . ALA A 1 305 ? 27.973  8.211   36.993  1.00 86.98  317 A 1 
ATOM 2262 C CB  . ALA A 1 305 ? 28.623  7.050   33.966  1.00 84.95  317 A 1 
ATOM 2263 N N   . ASP A 1 306 ? 26.198  8.004   35.647  1.00 86.40  318 A 1 
ATOM 2264 C CA  . ASP A 1 306 ? 25.494  9.065   36.349  1.00 85.53  318 A 1 
ATOM 2265 C C   . ASP A 1 306 ? 25.308  8.662   37.804  1.00 84.63  318 A 1 
ATOM 2266 O O   . ASP A 1 306 ? 25.490  9.473   38.700  1.00 85.20  318 A 1 
ATOM 2267 C CB  . ASP A 1 306 ? 24.152  9.361   35.675  1.00 85.17  318 A 1 
ATOM 2268 C CG  . ASP A 1 306 ? 24.320  10.158  34.389  1.00 85.82  318 A 1 
ATOM 2269 O OD1 . ASP A 1 306 ? 25.199  9.792   33.579  1.00 86.52  318 A 1 
ATOM 2270 O OD2 . ASP A 1 306 ? 23.580  11.147  34.185  1.00 86.55  318 A 1 
ATOM 2271 N N   . SER A 1 307 ? 24.968  7.406   38.052  1.00 83.26  319 A 1 
ATOM 2272 C CA  . SER A 1 307 ? 24.812  6.984   39.427  1.00 82.81  319 A 1 
ATOM 2273 C C   . SER A 1 307 ? 26.159  7.103   40.112  1.00 82.54  319 A 1 
ATOM 2274 O O   . SER A 1 307 ? 26.238  7.440   41.292  1.00 83.20  319 A 1 
ATOM 2275 C CB  . SER A 1 307 ? 24.298  5.553   39.506  1.00 82.31  319 A 1 
ATOM 2276 O OG  . SER A 1 307 ? 22.891  5.543   39.312  1.00 82.26  319 A 1 
ATOM 2277 N N   . LEU A 1 308 ? 27.227  6.840   39.367  1.00 82.00  320 A 1 
ATOM 2278 C CA  . LEU A 1 308 ? 28.570  6.938   39.930  1.00 81.77  320 A 1 
ATOM 2279 C C   . LEU A 1 308 ? 28.854  8.376   40.324  1.00 81.63  320 A 1 
ATOM 2280 O O   . LEU A 1 308 ? 29.037  8.682   41.490  1.00 81.81  320 A 1 
ATOM 2281 C CB  . LEU A 1 308 ? 29.632  6.486   38.917  1.00 80.92  320 A 1 
ATOM 2282 C CG  . LEU A 1 308 ? 29.729  5.021   38.492  1.00 80.71  320 A 1 
ATOM 2283 C CD1 . LEU A 1 308 ? 31.096  4.786   37.870  1.00 80.82  320 A 1 
ATOM 2284 C CD2 . LEU A 1 308 ? 29.547  4.109   39.688  1.00 81.24  320 A 1 
ATOM 2285 N N   . ASN A 1 309 ? 28.875  9.246   39.319  1.00 82.22  321 A 1 
ATOM 2286 C CA  . ASN A 1 309 ? 29.150  10.672  39.469  1.00 82.03  321 A 1 
ATOM 2287 C C   . ASN A 1 309 ? 28.294  11.409  40.494  1.00 81.89  321 A 1 
ATOM 2288 O O   . ASN A 1 309 ? 28.790  12.270  41.213  1.00 80.97  321 A 1 
ATOM 2289 C CB  . ASN A 1 309 ? 29.006  11.349  38.113  1.00 81.71  321 A 1 
ATOM 2290 C CG  . ASN A 1 309 ? 29.307  12.819  38.168  1.00 81.77  321 A 1 
ATOM 2291 O OD1 . ASN A 1 309 ? 28.424  13.629  38.417  1.00 82.48  321 A 1 
ATOM 2292 N ND2 . ASN A 1 309 ? 30.562  13.173  37.943  1.00 82.35  321 A 1 
ATOM 2293 N N   . ASN A 1 310 ? 27.013  11.067  40.544  1.00 81.67  322 A 1 
ATOM 2294 C CA  . ASN A 1 310 ? 26.076  11.681  41.468  1.00 81.14  322 A 1 
ATOM 2295 C C   . ASN A 1 310 ? 26.235  11.177  42.887  1.00 80.94  322 A 1 
ATOM 2296 O O   . ASN A 1 310 ? 25.885  11.874  43.830  1.00 82.05  322 A 1 
ATOM 2297 C CB  . ASN A 1 310 ? 24.643  11.422  41.015  1.00 81.42  322 A 1 
ATOM 2298 C CG  . ASN A 1 310 ? 24.281  12.184  39.767  1.00 82.35  322 A 1 
ATOM 2299 O OD1 . ASN A 1 310 ? 25.147  12.751  39.096  1.00 83.46  322 A 1 
ATOM 2300 N ND2 . ASN A 1 310 ? 22.994  12.197  39.440  1.00 82.53  322 A 1 
ATOM 2301 N N   . LEU A 1 311 ? 26.731  9.960   43.051  1.00 80.55  323 A 1 
ATOM 2302 C CA  . LEU A 1 311 ? 26.908  9.432   44.395  1.00 81.06  323 A 1 
ATOM 2303 C C   . LEU A 1 311 ? 28.207  9.947   44.960  1.00 81.10  323 A 1 
ATOM 2304 O O   . LEU A 1 311 ? 28.379  9.994   46.172  1.00 82.32  323 A 1 
ATOM 2305 C CB  . LEU A 1 311 ? 26.956  7.907   44.411  1.00 82.06  323 A 1 
ATOM 2306 C CG  . LEU A 1 311 ? 27.151  7.363   45.831  1.00 81.87  323 A 1 
ATOM 2307 C CD1 . LEU A 1 311 ? 25.974  7.800   46.688  1.00 81.80  323 A 1 
ATOM 2308 C CD2 . LEU A 1 311 ? 27.266  5.849   45.822  1.00 82.03  323 A 1 
ATOM 2309 N N   . ALA A 1 312 ? 29.133  10.312  44.079  1.00 80.05  324 A 1 
ATOM 2310 C CA  . ALA A 1 312 ? 30.415  10.833  44.521  1.00 79.46  324 A 1 
ATOM 2311 C C   . ALA A 1 312 ? 30.129  12.195  45.144  1.00 80.14  324 A 1 
ATOM 2312 O O   . ALA A 1 312 ? 30.673  12.532  46.190  1.00 81.01  324 A 1 
ATOM 2313 C CB  . ALA A 1 312 ? 31.366  10.961  43.350  1.00 77.67  324 A 1 
ATOM 2314 N N   . ASN A 1 313 ? 29.258  12.968  44.502  1.00 80.02  325 A 1 
ATOM 2315 C CA  . ASN A 1 313 ? 28.875  14.277  45.013  1.00 79.28  325 A 1 
ATOM 2316 C C   . ASN A 1 313 ? 28.390  14.096  46.443  1.00 80.43  325 A 1 
ATOM 2317 O O   . ASN A 1 313 ? 28.909  14.716  47.356  1.00 81.94  325 A 1 
ATOM 2318 C CB  . ASN A 1 313 ? 27.750  14.886  44.168  1.00 76.31  325 A 1 
ATOM 2319 C CG  . ASN A 1 313 ? 28.209  15.279  42.776  1.00 75.24  325 A 1 
ATOM 2320 O OD1 . ASN A 1 313 ? 27.412  15.703  41.942  1.00 74.55  325 A 1 
ATOM 2321 N ND2 . ASN A 1 313 ? 29.499  15.142  42.520  1.00 74.26  325 A 1 
ATOM 2322 N N   . ILE A 1 314 ? 27.402  13.234  46.638  1.00 81.52  326 A 1 
ATOM 2323 C CA  . ILE A 1 314 ? 26.870  12.987  47.971  1.00 83.31  326 A 1 
ATOM 2324 C C   . ILE A 1 314 ? 27.999  12.645  48.950  1.00 85.07  326 A 1 
ATOM 2325 O O   . ILE A 1 314 ? 27.943  13.014  50.124  1.00 86.31  326 A 1 
ATOM 2326 C CB  . ILE A 1 314 ? 25.831  11.851  47.932  1.00 80.62  326 A 1 
ATOM 2327 N N   . LYS A 1 315 ? 29.034  11.966  48.465  1.00 86.34  327 A 1 
ATOM 2328 C CA  . LYS A 1 315 ? 30.156  11.578  49.326  1.00 87.74  327 A 1 
ATOM 2329 C C   . LYS A 1 315 ? 31.110  12.738  49.628  1.00 88.20  327 A 1 
ATOM 2330 O O   . LYS A 1 315 ? 31.704  12.793  50.702  1.00 88.07  327 A 1 
ATOM 2331 C CB  . LYS A 1 315 ? 30.935  10.400  48.696  1.00 86.65  327 A 1 
ATOM 2332 N N   . ARG A 1 316 ? 31.267  13.652  48.678  1.00 88.28  328 A 1 
ATOM 2333 C CA  . ARG A 1 316 ? 32.149  14.792  48.870  1.00 88.11  328 A 1 
ATOM 2334 C C   . ARG A 1 316 ? 31.543  15.673  49.949  1.00 89.12  328 A 1 
ATOM 2335 O O   . ARG A 1 316 ? 32.251  16.345  50.697  1.00 90.28  328 A 1 
ATOM 2336 C CB  . ARG A 1 316 ? 32.270  15.607  47.579  1.00 86.63  328 A 1 
ATOM 2337 C CG  . ARG A 1 316 ? 33.325  16.704  47.641  1.00 85.89  328 A 1 
ATOM 2338 C CD  . ARG A 1 316 ? 33.061  17.816  46.640  1.00 85.53  328 A 1 
ATOM 2339 N NE  . ARG A 1 316 ? 34.205  18.714  46.506  1.00 86.20  328 A 1 
ATOM 2340 C CZ  . ARG A 1 316 ? 34.208  19.827  45.775  1.00 86.96  328 A 1 
ATOM 2341 N NH1 . ARG A 1 316 ? 33.122  20.197  45.109  1.00 87.06  328 A 1 
ATOM 2342 N NH2 . ARG A 1 316 ? 35.306  20.567  45.693  1.00 87.08  328 A 1 
ATOM 2343 N N   . GLU A 1 317 ? 30.221  15.649  50.030  1.00 89.28  329 A 1 
ATOM 2344 C CA  . GLU A 1 317 ? 29.491  16.464  50.982  1.00 90.02  329 A 1 
ATOM 2345 C C   . GLU A 1 317 ? 29.355  15.782  52.325  1.00 92.19  329 A 1 
ATOM 2346 O O   . GLU A 1 317 ? 28.513  16.157  53.135  1.00 94.07  329 A 1 
ATOM 2347 C CB  . GLU A 1 317 ? 28.120  16.763  50.412  1.00 87.52  329 A 1 
ATOM 2348 C CG  . GLU A 1 317 ? 28.174  16.936  48.915  1.00 84.80  329 A 1 
ATOM 2349 C CD  . GLU A 1 317 ? 26.839  17.278  48.332  1.00 83.17  329 A 1 
ATOM 2350 O OE1 . GLU A 1 317 ? 25.846  16.618  48.725  1.00 81.52  329 A 1 
ATOM 2351 O OE2 . GLU A 1 317 ? 26.791  18.199  47.486  1.00 80.89  329 A 1 
ATOM 2352 N N   . GLN A 1 318 ? 30.174  14.766  52.550  1.00 93.59  330 A 1 
ATOM 2353 C CA  . GLN A 1 318 ? 30.168  14.044  53.811  1.00 94.73  330 A 1 
ATOM 2354 C C   . GLN A 1 318 ? 31.638  13.948  54.196  1.00 95.43  330 A 1 
ATOM 2355 O O   . GLN A 1 318 ? 32.029  13.146  55.043  1.00 95.31  330 A 1 
ATOM 2356 C CB  . GLN A 1 318 ? 29.591  12.634  53.631  1.00 95.13  330 A 1 
ATOM 2357 C CG  . GLN A 1 318 ? 28.220  12.547  52.965  1.00 94.77  330 A 1 
ATOM 2358 C CD  . GLN A 1 318 ? 27.617  11.143  53.068  1.00 95.11  330 A 1 
ATOM 2359 O OE1 . GLN A 1 318 ? 28.335  10.138  52.993  1.00 94.16  330 A 1 
ATOM 2360 N NE2 . GLN A 1 318 ? 26.294  11.071  53.239  1.00 93.57  330 A 1 
ATOM 2361 N N   . GLY A 1 319 ? 32.449  14.773  53.544  1.00 96.20  331 A 1 
ATOM 2362 C CA  . GLY A 1 319 ? 33.870  14.760  53.807  1.00 98.87  331 A 1 
ATOM 2363 C C   . GLY A 1 319 ? 34.554  13.653  53.032  1.00 100.87 331 A 1 
ATOM 2364 O O   . GLY A 1 319 ? 35.713  13.799  52.636  1.00 101.59 331 A 1 
ATOM 2365 N N   . ASN A 1 320 ? 33.836  12.547  52.820  1.00 101.94 332 A 1 
ATOM 2366 C CA  . ASN A 1 320 ? 34.347  11.388  52.074  1.00 102.04 332 A 1 
ATOM 2367 C C   . ASN A 1 320 ? 34.932  11.772  50.718  1.00 101.54 332 A 1 
ATOM 2368 O O   . ASN A 1 320 ? 34.360  11.451  49.682  1.00 101.87 332 A 1 
ATOM 2369 C CB  . ASN A 1 320 ? 33.227  10.374  51.838  1.00 103.14 332 A 1 
ATOM 2370 C CG  . ASN A 1 320 ? 32.795  9.671   53.103  1.00 104.66 332 A 1 
ATOM 2371 O OD1 . ASN A 1 320 ? 33.555  8.901   53.682  1.00 106.76 332 A 1 
ATOM 2372 N ND2 . ASN A 1 320 ? 31.565  9.931   53.539  1.00 105.03 332 A 1 
ATOM 2373 N N   . ILE A 1 321 ? 36.083  12.435  50.727  1.00 100.87 333 A 1 
ATOM 2374 C CA  . ILE A 1 321 ? 36.722  12.856  49.496  1.00 100.44 333 A 1 
ATOM 2375 C C   . ILE A 1 321 ? 37.447  11.728  48.777  1.00 100.18 333 A 1 
ATOM 2376 O O   . ILE A 1 321 ? 37.194  11.484  47.600  1.00 100.63 333 A 1 
ATOM 2377 C CB  . ILE A 1 321 ? 37.675  14.025  49.762  1.00 100.17 333 A 1 
ATOM 2378 C CG1 . ILE A 1 321 ? 36.853  15.305  49.920  1.00 99.59  333 A 1 
ATOM 2379 C CG2 . ILE A 1 321 ? 38.687  14.156  48.639  1.00 100.32 333 A 1 
ATOM 2380 C CD1 . ILE A 1 321 ? 37.686  16.551  50.096  1.00 101.26 333 A 1 
ATOM 2381 N N   . GLU A 1 322 ? 38.349  11.047  49.473  1.00 99.97  334 A 1 
ATOM 2382 C CA  . GLU A 1 322 ? 39.075  9.925   48.881  1.00 100.28 334 A 1 
ATOM 2383 C C   . GLU A 1 322 ? 38.117  9.072   48.044  1.00 100.06 334 A 1 
ATOM 2384 O O   . GLU A 1 322 ? 38.369  8.822   46.870  1.00 99.11  334 A 1 
ATOM 2385 C CB  . GLU A 1 322 ? 39.709  9.080   49.981  1.00 100.70 334 A 1 
ATOM 2386 N N   . GLU A 1 323 ? 37.019  8.642   48.665  1.00 100.39 335 A 1 
ATOM 2387 C CA  . GLU A 1 323 ? 35.986  7.834   48.013  1.00 100.94 335 A 1 
ATOM 2388 C C   . GLU A 1 323 ? 35.364  8.607   46.854  1.00 101.52 335 A 1 
ATOM 2389 O O   . GLU A 1 323 ? 35.268  8.100   45.734  1.00 102.04 335 A 1 
ATOM 2390 C CB  . GLU A 1 323 ? 34.901  7.462   49.016  1.00 100.17 335 A 1 
ATOM 2391 N N   . ALA A 1 324 ? 34.933  9.834   47.134  1.00 101.54 336 A 1 
ATOM 2392 C CA  . ALA A 1 324 ? 34.331  10.683  46.115  1.00 100.99 336 A 1 
ATOM 2393 C C   . ALA A 1 324 ? 35.223  10.703  44.880  1.00 100.23 336 A 1 
ATOM 2394 O O   . ALA A 1 324 ? 34.754  10.894  43.764  1.00 101.08 336 A 1 
ATOM 2395 C CB  . ALA A 1 324 ? 34.142  12.103  46.656  1.00 100.22 336 A 1 
ATOM 2396 N N   . VAL A 1 325 ? 36.513  10.493  45.085  1.00 99.37  337 A 1 
ATOM 2397 C CA  . VAL A 1 325 ? 37.451  10.497  43.981  1.00 99.40  337 A 1 
ATOM 2398 C C   . VAL A 1 325 ? 37.476  9.129   43.300  1.00 99.73  337 A 1 
ATOM 2399 O O   . VAL A 1 325 ? 37.670  9.032   42.085  1.00 99.38  337 A 1 
ATOM 2400 C CB  . VAL A 1 325 ? 38.860  10.882  44.478  1.00 98.86  337 A 1 
ATOM 2401 C CG1 . VAL A 1 325 ? 39.830  10.955  43.317  1.00 98.59  337 A 1 
ATOM 2402 C CG2 . VAL A 1 325 ? 38.797  12.218  45.188  1.00 97.98  337 A 1 
ATOM 2403 N N   . ARG A 1 326 ? 37.263  8.072   44.079  1.00 100.14 338 A 1 
ATOM 2404 C CA  . ARG A 1 326 ? 37.261  6.725   43.523  1.00 100.78 338 A 1 
ATOM 2405 C C   . ARG A 1 326 ? 36.087  6.639   42.559  1.00 100.96 338 A 1 
ATOM 2406 O O   . ARG A 1 326 ? 36.211  6.123   41.448  1.00 101.45 338 A 1 
ATOM 2407 C CB  . ARG A 1 326 ? 37.101  5.672   44.625  1.00 100.70 338 A 1 
ATOM 2408 C CG  . ARG A 1 326 ? 37.851  4.383   44.316  1.00 102.41 338 A 1 
ATOM 2409 C CD  . ARG A 1 326 ? 37.458  3.215   45.208  1.00 104.02 338 A 1 
ATOM 2410 N NE  . ARG A 1 326 ? 36.236  2.557   44.749  1.00 106.58 338 A 1 
ATOM 2411 C CZ  . ARG A 1 326 ? 35.013  2.846   45.185  1.00 107.48 338 A 1 
ATOM 2412 N NH1 . ARG A 1 326 ? 34.838  3.786   46.105  1.00 108.46 338 A 1 
ATOM 2413 N NH2 . ARG A 1 326 ? 33.961  2.196   44.699  1.00 107.42 338 A 1 
ATOM 2414 N N   . LEU A 1 327 ? 34.946  7.160   42.997  1.00 100.24 339 A 1 
ATOM 2415 C CA  . LEU A 1 327 ? 33.746  7.159   42.183  1.00 99.00  339 A 1 
ATOM 2416 C C   . LEU A 1 327 ? 33.922  8.061   40.963  1.00 99.19  339 A 1 
ATOM 2417 O O   . LEU A 1 327 ? 33.585  7.670   39.847  1.00 99.50  339 A 1 
ATOM 2418 C CB  . LEU A 1 327 ? 32.546  7.602   43.025  1.00 97.28  339 A 1 
ATOM 2419 C CG  . LEU A 1 327 ? 31.861  6.495   43.838  1.00 95.24  339 A 1 
ATOM 2420 C CD1 . LEU A 1 327 ? 32.874  5.686   44.594  1.00 95.26  339 A 1 
ATOM 2421 C CD2 . LEU A 1 327 ? 30.862  7.102   44.793  1.00 95.31  339 A 1 
ATOM 2422 N N   . TYR A 1 328 ? 34.456  9.261   41.171  1.00 99.16  340 A 1 
ATOM 2423 C CA  . TYR A 1 328 ? 34.670  10.186  40.061  1.00 98.95  340 A 1 
ATOM 2424 C C   . TYR A 1 328 ? 35.615  9.552   39.047  1.00 98.99  340 A 1 
ATOM 2425 O O   . TYR A 1 328 ? 35.520  9.807   37.843  1.00 98.48  340 A 1 
ATOM 2426 C CB  . TYR A 1 328 ? 35.282  11.506  40.559  1.00 98.68  340 A 1 
ATOM 2427 C CG  . TYR A 1 328 ? 34.317  12.476  41.209  1.00 98.00  340 A 1 
ATOM 2428 C CD1 . TYR A 1 328 ? 34.770  13.389  42.160  1.00 97.91  340 A 1 
ATOM 2429 C CD2 . TYR A 1 328 ? 32.956  12.472  40.897  1.00 97.64  340 A 1 
ATOM 2430 C CE1 . TYR A 1 328 ? 33.896  14.265  42.794  1.00 97.70  340 A 1 
ATOM 2431 C CE2 . TYR A 1 328 ? 32.069  13.351  41.528  1.00 97.98  340 A 1 
ATOM 2432 C CZ  . TYR A 1 328 ? 32.549  14.240  42.481  1.00 97.71  340 A 1 
ATOM 2433 O OH  . TYR A 1 328 ? 31.692  15.070  43.162  1.00 95.03  340 A 1 
ATOM 2434 N N   . ARG A 1 329 ? 36.532  8.731   39.547  1.00 99.28  341 A 1 
ATOM 2435 C CA  . ARG A 1 329 ? 37.510  8.064   38.696  1.00 99.81  341 A 1 
ATOM 2436 C C   . ARG A 1 329 ? 36.931  6.838   37.987  1.00 100.27 341 A 1 
ATOM 2437 O O   . ARG A 1 329 ? 37.361  6.491   36.884  1.00 99.77  341 A 1 
ATOM 2438 C CB  . ARG A 1 329 ? 38.743  7.685   39.528  1.00 98.73  341 A 1 
ATOM 2439 C CG  . ARG A 1 329 ? 39.932  8.606   39.293  1.00 96.74  341 A 1 
ATOM 2440 C CD  . ARG A 1 329 ? 40.814  8.761   40.524  1.00 95.75  341 A 1 
ATOM 2441 N NE  . ARG A 1 329 ? 42.042  9.501   40.229  1.00 94.01  341 A 1 
ATOM 2442 C CZ  . ARG A 1 329 ? 42.083  10.679  39.611  1.00 92.87  341 A 1 
ATOM 2443 N NH1 . ARG A 1 329 ? 40.962  11.261  39.221  1.00 92.88  341 A 1 
ATOM 2444 N NH2 . ARG A 1 329 ? 43.243  11.272  39.372  1.00 92.09  341 A 1 
ATOM 2445 N N   . LYS A 1 330 ? 35.954  6.194   38.621  1.00 100.98 342 A 1 
ATOM 2446 C CA  . LYS A 1 330 ? 35.303  5.020   38.045  1.00 101.71 342 A 1 
ATOM 2447 C C   . LYS A 1 330 ? 34.355  5.477   36.943  1.00 101.79 342 A 1 
ATOM 2448 O O   . LYS A 1 330 ? 34.212  4.823   35.922  1.00 102.49 342 A 1 
ATOM 2449 C CB  . LYS A 1 330 ? 34.528  4.262   39.118  1.00 101.17 342 A 1 
ATOM 2450 N N   . ALA A 1 331 ? 33.713  6.614   37.158  1.00 101.68 343 A 1 
ATOM 2451 C CA  . ALA A 1 331 ? 32.788  7.151   36.180  1.00 101.56 343 A 1 
ATOM 2452 C C   . ALA A 1 331 ? 33.521  7.680   34.955  1.00 101.96 343 A 1 
ATOM 2453 O O   . ALA A 1 331 ? 32.942  7.780   33.884  1.00 101.88 343 A 1 
ATOM 2454 C CB  . ALA A 1 331 ? 31.960  8.255   36.809  1.00 101.27 343 A 1 
ATOM 2455 N N   . LEU A 1 332 ? 34.792  8.031   35.113  1.00 103.25 344 A 1 
ATOM 2456 C CA  . LEU A 1 332 ? 35.574  8.544   33.992  1.00 104.25 344 A 1 
ATOM 2457 C C   . LEU A 1 332 ? 36.217  7.381   33.257  1.00 104.68 344 A 1 
ATOM 2458 O O   . LEU A 1 332 ? 36.788  7.547   32.181  1.00 105.50 344 A 1 
ATOM 2459 C CB  . LEU A 1 332 ? 36.663  9.511   34.471  1.00 104.50 344 A 1 
ATOM 2460 C CG  . LEU A 1 332 ? 36.250  10.896  34.977  1.00 105.02 344 A 1 
ATOM 2461 C CD1 . LEU A 1 332 ? 37.491  11.734  35.234  1.00 105.39 344 A 1 
ATOM 2462 C CD2 . LEU A 1 332 ? 35.383  11.578  33.946  1.00 104.86 344 A 1 
ATOM 2463 N N   . GLU A 1 333 ? 36.127  6.202   33.854  1.00 104.37 345 A 1 
ATOM 2464 C CA  . GLU A 1 333 ? 36.684  5.000   33.257  1.00 104.54 345 A 1 
ATOM 2465 C C   . GLU A 1 333 ? 35.603  4.361   32.391  1.00 104.46 345 A 1 
ATOM 2466 O O   . GLU A 1 333 ? 35.867  3.828   31.315  1.00 104.64 345 A 1 
ATOM 2467 C CB  . GLU A 1 333 ? 37.105  4.038   34.359  1.00 104.66 345 A 1 
ATOM 2468 C CG  . GLU A 1 333 ? 37.482  2.672   33.874  1.00 106.09 345 A 1 
ATOM 2469 C CD  . GLU A 1 333 ? 37.668  1.715   35.018  1.00 107.57 345 A 1 
ATOM 2470 O OE1 . GLU A 1 333 ? 36.739  1.607   35.848  1.00 107.39 345 A 1 
ATOM 2471 O OE2 . GLU A 1 333 ? 38.738  1.073   35.088  1.00 109.31 345 A 1 
ATOM 2472 N N   . VAL A 1 334 ? 34.377  4.433   32.890  1.00 103.64 346 A 1 
ATOM 2473 C CA  . VAL A 1 334 ? 33.209  3.893   32.222  1.00 102.57 346 A 1 
ATOM 2474 C C   . VAL A 1 334 ? 32.771  4.819   31.096  1.00 103.80 346 A 1 
ATOM 2475 O O   . VAL A 1 334 ? 32.018  4.419   30.212  1.00 104.62 346 A 1 
ATOM 2476 C CB  . VAL A 1 334 ? 32.060  3.728   33.241  1.00 101.12 346 A 1 
ATOM 2477 C CG1 . VAL A 1 334 ? 30.713  3.760   32.554  1.00 100.13 346 A 1 
ATOM 2478 C CG2 . VAL A 1 334 ? 32.239  2.429   33.993  1.00 100.00 346 A 1 
ATOM 2479 N N   . PHE A 1 335 ? 33.255  6.056   31.119  1.00 104.82 347 A 1 
ATOM 2480 C CA  . PHE A 1 335 ? 32.874  7.033   30.106  1.00 105.31 347 A 1 
ATOM 2481 C C   . PHE A 1 335 ? 33.831  8.221   30.099  1.00 104.99 347 A 1 
ATOM 2482 O O   . PHE A 1 335 ? 33.541  9.262   30.678  1.00 105.00 347 A 1 
ATOM 2483 C CB  . PHE A 1 335 ? 31.446  7.518   30.379  1.00 106.83 347 A 1 
ATOM 2484 C CG  . PHE A 1 335 ? 30.926  8.478   29.356  1.00 109.17 347 A 1 
ATOM 2485 C CD1 . PHE A 1 335 ? 30.782  8.087   28.031  1.00 110.63 347 A 1 
ATOM 2486 C CD2 . PHE A 1 335 ? 30.595  9.779   29.710  1.00 110.13 347 A 1 
ATOM 2487 C CE1 . PHE A 1 335 ? 30.314  8.981   27.073  1.00 111.37 347 A 1 
ATOM 2488 C CE2 . PHE A 1 335 ? 30.128  10.682  28.766  1.00 110.14 347 A 1 
ATOM 2489 C CZ  . PHE A 1 335 ? 29.988  10.283  27.443  1.00 111.22 347 A 1 
ATOM 2490 N N   . PRO A 1 336 ? 34.987  8.076   29.437  1.00 104.92 348 A 1 
ATOM 2491 C CA  . PRO A 1 336 ? 36.014  9.120   29.335  1.00 104.81 348 A 1 
ATOM 2492 C C   . PRO A 1 336 ? 35.532  10.451  28.760  1.00 105.32 348 A 1 
ATOM 2493 O O   . PRO A 1 336 ? 36.262  11.443  28.799  1.00 105.49 348 A 1 
ATOM 2494 C CB  . PRO A 1 336 ? 37.073  8.474   28.450  1.00 104.54 348 A 1 
ATOM 2495 C CG  . PRO A 1 336 ? 36.944  7.026   28.783  1.00 104.74 348 A 1 
ATOM 2496 C CD  . PRO A 1 336 ? 35.452  6.827   28.811  1.00 104.56 348 A 1 
ATOM 2497 N N   . GLU A 1 337 ? 34.314  10.475  28.221  1.00 105.60 349 A 1 
ATOM 2498 C CA  . GLU A 1 337 ? 33.764  11.698  27.632  1.00 105.93 349 A 1 
ATOM 2499 C C   . GLU A 1 337 ? 32.759  12.367  28.567  1.00 105.68 349 A 1 
ATOM 2500 O O   . GLU A 1 337 ? 31.915  13.155  28.129  1.00 105.06 349 A 1 
ATOM 2501 C CB  . GLU A 1 337 ? 33.101  11.379  26.288  1.00 105.64 349 A 1 
ATOM 2502 N N   . PHE A 1 338 ? 32.867  12.055  29.857  1.00 105.37 350 A 1 
ATOM 2503 C CA  . PHE A 1 338 ? 31.964  12.598  30.869  1.00 105.00 350 A 1 
ATOM 2504 C C   . PHE A 1 338 ? 32.375  13.984  31.335  1.00 104.73 350 A 1 
ATOM 2505 O O   . PHE A 1 338 ? 33.111  14.119  32.307  1.00 105.58 350 A 1 
ATOM 2506 C CB  . PHE A 1 338 ? 31.914  11.662  32.073  1.00 105.27 350 A 1 
ATOM 2507 C CG  . PHE A 1 338 ? 30.616  11.704  32.815  1.00 107.30 350 A 1 
ATOM 2508 C CD1 . PHE A 1 338 ? 29.891  10.538  33.028  1.00 109.14 350 A 1 
ATOM 2509 C CD2 . PHE A 1 338 ? 30.117  12.900  33.314  1.00 109.71 350 A 1 
ATOM 2510 C CE1 . PHE A 1 338 ? 28.685  10.560  33.730  1.00 110.24 350 A 1 
ATOM 2511 C CE2 . PHE A 1 338 ? 28.911  12.931  34.017  1.00 110.19 350 A 1 
ATOM 2512 C CZ  . PHE A 1 338 ? 28.197  11.758  34.224  1.00 108.98 350 A 1 
ATOM 2513 N N   . ALA A 1 339 ? 31.888  15.012  30.646  1.00 104.01 351 A 1 
ATOM 2514 C CA  . ALA A 1 339 ? 32.205  16.390  30.995  1.00 103.32 351 A 1 
ATOM 2515 C C   . ALA A 1 339 ? 32.071  16.622  32.499  1.00 102.78 351 A 1 
ATOM 2516 O O   . ALA A 1 339 ? 33.046  16.953  33.173  1.00 103.06 351 A 1 
ATOM 2517 C CB  . ALA A 1 339 ? 31.290  17.338  30.240  1.00 103.26 351 A 1 
ATOM 2518 N N   . ALA A 1 340 ? 30.860  16.441  33.018  1.00 101.38 352 A 1 
ATOM 2519 C CA  . ALA A 1 340 ? 30.596  16.634  34.436  1.00 99.54  352 A 1 
ATOM 2520 C C   . ALA A 1 340 ? 31.681  16.000  35.293  1.00 98.35  352 A 1 
ATOM 2521 O O   . ALA A 1 340 ? 32.533  16.696  35.842  1.00 98.68  352 A 1 
ATOM 2522 C CB  . ALA A 1 340 ? 29.244  16.047  34.800  1.00 99.82  352 A 1 
ATOM 2523 N N   . ALA A 1 341 ? 31.649  14.679  35.405  1.00 96.72  353 A 1 
ATOM 2524 C CA  . ALA A 1 341 ? 32.624  13.958  36.209  1.00 95.54  353 A 1 
ATOM 2525 C C   . ALA A 1 341 ? 34.001  14.603  36.130  1.00 94.63  353 A 1 
ATOM 2526 O O   . ALA A 1 341 ? 34.730  14.668  37.121  1.00 94.49  353 A 1 
ATOM 2527 C CB  . ALA A 1 341 ? 32.697  12.501  35.762  1.00 94.95  353 A 1 
ATOM 2528 N N   . HIS A 1 342 ? 34.345  15.099  34.951  1.00 93.50  354 A 1 
ATOM 2529 C CA  . HIS A 1 342 ? 35.640  15.720  34.750  1.00 92.82  354 A 1 
ATOM 2530 C C   . HIS A 1 342 ? 35.877  16.973  35.576  1.00 92.66  354 A 1 
ATOM 2531 O O   . HIS A 1 342 ? 36.986  17.192  36.060  1.00 92.73  354 A 1 
ATOM 2532 C CB  . HIS A 1 342 ? 35.847  16.005  33.267  1.00 91.72  354 A 1 
ATOM 2533 C CG  . HIS A 1 342 ? 36.704  14.987  32.590  1.00 90.80  354 A 1 
ATOM 2534 N ND1 . HIS A 1 342 ? 38.080  15.065  32.587  1.00 90.45  354 A 1 
ATOM 2535 C CD2 . HIS A 1 342 ? 36.392  13.822  31.977  1.00 90.91  354 A 1 
ATOM 2536 C CE1 . HIS A 1 342 ? 38.577  13.989  32.006  1.00 89.89  354 A 1 
ATOM 2537 N NE2 . HIS A 1 342 ? 37.574  13.218  31.628  1.00 90.51  354 A 1 
ATOM 2538 N N   . SER A 1 343 ? 34.849  17.799  35.732  1.00 92.09  355 A 1 
ATOM 2539 C CA  . SER A 1 343 ? 34.990  19.004  36.529  1.00 91.55  355 A 1 
ATOM 2540 C C   . SER A 1 343 ? 34.705  18.663  37.996  1.00 90.88  355 A 1 
ATOM 2541 O O   . SER A 1 343 ? 35.399  19.136  38.884  1.00 91.79  355 A 1 
ATOM 2542 C CB  . SER A 1 343 ? 34.054  20.106  36.019  1.00 91.47  355 A 1 
ATOM 2543 O OG  . SER A 1 343 ? 32.709  19.681  36.010  1.00 93.08  355 A 1 
ATOM 2544 N N   . ASN A 1 344 ? 33.700  17.832  38.252  1.00 89.42  356 A 1 
ATOM 2545 C CA  . ASN A 1 344 ? 33.395  17.428  39.622  1.00 88.78  356 A 1 
ATOM 2546 C C   . ASN A 1 344 ? 34.670  17.014  40.349  1.00 89.11  356 A 1 
ATOM 2547 O O   . ASN A 1 344 ? 34.903  17.378  41.498  1.00 90.03  356 A 1 
ATOM 2548 C CB  . ASN A 1 344 ? 32.429  16.246  39.637  1.00 87.63  356 A 1 
ATOM 2549 C CG  . ASN A 1 344 ? 30.999  16.671  39.487  1.00 87.14  356 A 1 
ATOM 2550 O OD1 . ASN A 1 344 ? 30.126  16.192  40.204  1.00 87.09  356 A 1 
ATOM 2551 N ND2 . ASN A 1 344 ? 30.743  17.570  38.550  1.00 88.69  356 A 1 
ATOM 2552 N N   . LEU A 1 345 ? 35.484  16.221  39.674  1.00 89.41  357 A 1 
ATOM 2553 C CA  . LEU A 1 345 ? 36.737  15.768  40.244  1.00 89.80  357 A 1 
ATOM 2554 C C   . LEU A 1 345 ? 37.696  16.946  40.260  1.00 90.13  357 A 1 
ATOM 2555 O O   . LEU A 1 345 ? 38.340  17.219  41.265  1.00 90.84  357 A 1 
ATOM 2556 C CB  . LEU A 1 345 ? 37.329  14.654  39.392  1.00 89.33  357 A 1 
ATOM 2557 C CG  . LEU A 1 345 ? 38.749  14.254  39.770  1.00 88.57  357 A 1 
ATOM 2558 C CD1 . LEU A 1 345 ? 38.745  13.416  41.042  1.00 88.47  357 A 1 
ATOM 2559 C CD2 . LEU A 1 345 ? 39.350  13.487  38.620  1.00 87.90  357 A 1 
ATOM 2560 N N   . ALA A 1 346 ? 37.785  17.637  39.130  1.00 89.91  358 A 1 
ATOM 2561 C CA  . ALA A 1 346 ? 38.657  18.791  39.003  1.00 90.01  358 A 1 
ATOM 2562 C C   . ALA A 1 346 ? 38.379  19.801  40.110  1.00 90.31  358 A 1 
ATOM 2563 O O   . ALA A 1 346 ? 39.165  20.717  40.328  1.00 91.80  358 A 1 
ATOM 2564 C CB  . ALA A 1 346 ? 38.466  19.442  37.642  1.00 90.07  358 A 1 
ATOM 2565 N N   . SER A 1 347 ? 37.254  19.643  40.799  1.00 89.60  359 A 1 
ATOM 2566 C CA  . SER A 1 347 ? 36.913  20.540  41.895  1.00 89.44  359 A 1 
ATOM 2567 C C   . SER A 1 347 ? 37.513  20.007  43.187  1.00 88.76  359 A 1 
ATOM 2568 O O   . SER A 1 347 ? 38.127  20.754  43.942  1.00 90.00  359 A 1 
ATOM 2569 C CB  . SER A 1 347 ? 35.401  20.669  42.040  1.00 89.87  359 A 1 
ATOM 2570 O OG  . SER A 1 347 ? 34.878  21.444  40.978  1.00 92.25  359 A 1 
ATOM 2571 N N   . VAL A 1 348 ? 37.341  18.714  43.442  1.00 86.21  360 A 1 
ATOM 2572 C CA  . VAL A 1 348 ? 37.898  18.105  44.638  1.00 83.11  360 A 1 
ATOM 2573 C C   . VAL A 1 348 ? 39.417  18.235  44.635  1.00 83.01  360 A 1 
ATOM 2574 O O   . VAL A 1 348 ? 40.045  18.290  45.686  1.00 83.39  360 A 1 
ATOM 2575 C CB  . VAL A 1 348 ? 37.522  16.627  44.719  1.00 81.41  360 A 1 
ATOM 2576 C CG1 . VAL A 1 348 ? 38.276  15.947  45.850  1.00 79.45  360 A 1 
ATOM 2577 C CG2 . VAL A 1 348 ? 36.034  16.507  44.933  1.00 80.35  360 A 1 
ATOM 2578 N N   . LEU A 1 349 ? 40.009  18.283  43.449  1.00 82.21  361 A 1 
ATOM 2579 C CA  . LEU A 1 349 ? 41.451  18.410  43.353  1.00 82.36  361 A 1 
ATOM 2580 C C   . LEU A 1 349 ? 41.834  19.849  43.631  1.00 81.99  361 A 1 
ATOM 2581 O O   . LEU A 1 349 ? 42.793  20.118  44.348  1.00 83.08  361 A 1 
ATOM 2582 C CB  . LEU A 1 349 ? 41.953  18.019  41.959  1.00 82.02  361 A 1 
ATOM 2583 C CG  . LEU A 1 349 ? 41.839  16.574  41.464  1.00 82.17  361 A 1 
ATOM 2584 C CD1 . LEU A 1 349 ? 42.616  16.468  40.162  1.00 82.19  361 A 1 
ATOM 2585 C CD2 . LEU A 1 349 ? 42.387  15.586  42.481  1.00 81.47  361 A 1 
ATOM 2586 N N   . GLN A 1 350 ? 41.083  20.772  43.049  1.00 80.91  362 A 1 
ATOM 2587 C CA  . GLN A 1 350 ? 41.339  22.192  43.227  1.00 80.73  362 A 1 
ATOM 2588 C C   . GLN A 1 350 ? 41.219  22.580  44.714  1.00 80.06  362 A 1 
ATOM 2589 O O   . GLN A 1 350 ? 41.910  23.476  45.207  1.00 78.63  362 A 1 
ATOM 2590 C CB  . GLN A 1 350 ? 40.350  22.992  42.375  1.00 79.81  362 A 1 
ATOM 2591 C CG  . GLN A 1 350 ? 40.423  24.481  42.592  1.00 81.54  362 A 1 
ATOM 2592 C CD  . GLN A 1 350 ? 39.233  25.216  42.005  1.00 83.61  362 A 1 
ATOM 2593 O OE1 . GLN A 1 350 ? 38.079  24.889  42.290  1.00 83.70  362 A 1 
ATOM 2594 N NE2 . GLN A 1 350 ? 39.508  26.225  41.189  1.00 85.09  362 A 1 
ATOM 2595 N N   . GLN A 1 351 ? 40.346  21.877  45.423  1.00 79.88  363 A 1 
ATOM 2596 C CA  . GLN A 1 351 ? 40.114  22.136  46.835  1.00 80.29  363 A 1 
ATOM 2597 C C   . GLN A 1 351 ? 41.229  21.564  47.699  1.00 79.91  363 A 1 
ATOM 2598 O O   . GLN A 1 351 ? 41.336  21.899  48.875  1.00 80.28  363 A 1 
ATOM 2599 C CB  . GLN A 1 351 ? 38.765  21.541  47.263  1.00 81.06  363 A 1 
ATOM 2600 N N   . GLN A 1 352 ? 42.049  20.695  47.117  1.00 78.99  364 A 1 
ATOM 2601 C CA  . GLN A 1 352 ? 43.150  20.084  47.847  1.00 77.22  364 A 1 
ATOM 2602 C C   . GLN A 1 352 ? 44.473  20.699  47.421  1.00 76.85  364 A 1 
ATOM 2603 O O   . GLN A 1 352 ? 45.537  20.247  47.844  1.00 76.13  364 A 1 
ATOM 2604 C CB  . GLN A 1 352 ? 43.201  18.589  47.583  1.00 77.51  364 A 1 
ATOM 2605 C CG  . GLN A 1 352 ? 41.911  17.841  47.808  1.00 76.84  364 A 1 
ATOM 2606 C CD  . GLN A 1 352 ? 42.085  16.374  47.496  1.00 77.00  364 A 1 
ATOM 2607 O OE1 . GLN A 1 352 ? 42.867  16.014  46.622  1.00 76.90  364 A 1 
ATOM 2608 N NE2 . GLN A 1 352 ? 41.363  15.521  48.205  1.00 77.39  364 A 1 
ATOM 2609 N N   . GLY A 1 353 ? 44.403  21.717  46.569  1.00 76.22  365 A 1 
ATOM 2610 C CA  . GLY A 1 353 ? 45.608  22.384  46.124  1.00 76.00  365 A 1 
ATOM 2611 C C   . GLY A 1 353 ? 46.344  21.682  45.007  1.00 76.79  365 A 1 
ATOM 2612 O O   . GLY A 1 353 ? 47.480  22.051  44.687  1.00 75.87  365 A 1 
ATOM 2613 N N   . LYS A 1 354 ? 45.710  20.664  44.423  1.00 77.92  366 A 1 
ATOM 2614 C CA  . LYS A 1 354 ? 46.297  19.920  43.302  1.00 78.57  366 A 1 
ATOM 2615 C C   . LYS A 1 354 ? 45.860  20.604  42.010  1.00 79.15  366 A 1 
ATOM 2616 O O   . LYS A 1 354 ? 45.254  19.992  41.155  1.00 81.06  366 A 1 
ATOM 2617 C CB  . LYS A 1 354 ? 45.810  18.474  43.297  1.00 76.61  366 A 1 
ATOM 2618 C CG  . LYS A 1 354 ? 46.255  17.649  44.482  1.00 74.95  366 A 1 
ATOM 2619 C CD  . LYS A 1 354 ? 45.881  16.200  44.271  1.00 75.02  366 A 1 
ATOM 2620 C CE  . LYS A 1 354 ? 46.257  15.321  45.444  1.00 74.36  366 A 1 
ATOM 2621 N NZ  . LYS A 1 354 ? 46.099  13.883  45.081  1.00 71.88  366 A 1 
ATOM 2622 N N   . LEU A 1 355 ? 46.192  21.881  41.889  1.00 79.95  367 A 1 
ATOM 2623 C CA  . LEU A 1 355 ? 45.827  22.710  40.755  1.00 81.12  367 A 1 
ATOM 2624 C C   . LEU A 1 355 ? 46.173  22.219  39.353  1.00 82.35  367 A 1 
ATOM 2625 O O   . LEU A 1 355 ? 45.308  22.216  38.484  1.00 83.21  367 A 1 
ATOM 2626 C CB  . LEU A 1 355 ? 46.398  24.114  40.963  1.00 81.80  367 A 1 
ATOM 2627 C CG  . LEU A 1 355 ? 46.123  24.745  42.339  1.00 81.57  367 A 1 
ATOM 2628 C CD1 . LEU A 1 355 ? 46.665  26.168  42.369  1.00 79.92  367 A 1 
ATOM 2629 C CD2 . LEU A 1 355 ? 44.629  24.734  42.629  1.00 80.05  367 A 1 
ATOM 2630 N N   . GLN A 1 356 ? 47.416  21.817  39.110  1.00 83.90  368 A 1 
ATOM 2631 C CA  . GLN A 1 356 ? 47.788  21.343  37.774  1.00 85.14  368 A 1 
ATOM 2632 C C   . GLN A 1 356 ? 46.874  20.194  37.362  1.00 86.15  368 A 1 
ATOM 2633 O O   . GLN A 1 356 ? 46.301  20.213  36.279  1.00 87.13  368 A 1 
ATOM 2634 C CB  . GLN A 1 356 ? 49.245  20.869  37.734  1.00 85.30  368 A 1 
ATOM 2635 C CG  . GLN A 1 356 ? 49.954  21.144  36.408  1.00 87.09  368 A 1 
ATOM 2636 C CD  . GLN A 1 356 ? 51.246  20.351  36.248  1.00 89.55  368 A 1 
ATOM 2637 O OE1 . GLN A 1 356 ? 52.151  20.440  37.064  1.00 92.12  368 A 1 
ATOM 2638 N NE2 . GLN A 1 356 ? 51.328  19.566  35.185  1.00 92.91  368 A 1 
ATOM 2639 N N   . GLU A 1 357 ? 46.733  19.198  38.232  1.00 86.37  369 A 1 
ATOM 2640 C CA  . GLU A 1 357 ? 45.877  18.057  37.939  1.00 87.63  369 A 1 
ATOM 2641 C C   . GLU A 1 357 ? 44.414  18.479  37.871  1.00 88.82  369 A 1 
ATOM 2642 O O   . GLU A 1 357 ? 43.549  17.690  37.515  1.00 90.58  369 A 1 
ATOM 2643 C CB  . GLU A 1 357 ? 46.038  16.970  39.007  1.00 87.85  369 A 1 
ATOM 2644 C CG  . GLU A 1 357 ? 45.300  15.674  38.678  1.00 90.63  369 A 1 
ATOM 2645 C CD  . GLU A 1 357 ? 45.484  14.576  39.720  1.00 91.91  369 A 1 
ATOM 2646 O OE1 . GLU A 1 357 ? 45.055  14.755  40.878  1.00 92.86  369 A 1 
ATOM 2647 O OE2 . GLU A 1 357 ? 46.058  13.521  39.379  1.00 93.07  369 A 1 
ATOM 2648 N N   . ALA A 1 358 ? 44.128  19.723  38.219  1.00 89.64  370 A 1 
ATOM 2649 C CA  . ALA A 1 358 ? 42.758  20.193  38.181  1.00 91.61  370 A 1 
ATOM 2650 C C   . ALA A 1 358 ? 42.506  20.878  36.848  1.00 93.45  370 A 1 
ATOM 2651 O O   . ALA A 1 358 ? 41.403  20.831  36.316  1.00 94.05  370 A 1 
ATOM 2652 C CB  . ALA A 1 358 ? 42.496  21.153  39.330  1.00 90.48  370 A 1 
ATOM 2653 N N   . LEU A 1 359 ? 43.530  21.524  36.308  1.00 95.82  371 A 1 
ATOM 2654 C CA  . LEU A 1 359 ? 43.381  22.194  35.028  1.00 98.44  371 A 1 
ATOM 2655 C C   . LEU A 1 359 ? 43.120  21.114  34.008  1.00 99.91  371 A 1 
ATOM 2656 O O   . LEU A 1 359 ? 42.224  21.228  33.179  1.00 100.54 371 A 1 
ATOM 2657 C CB  . LEU A 1 359 ? 44.660  22.931  34.641  1.00 98.73  371 A 1 
ATOM 2658 C CG  . LEU A 1 359 ? 45.092  24.093  35.522  1.00 99.18  371 A 1 
ATOM 2659 C CD1 . LEU A 1 359 ? 46.329  24.737  34.914  1.00 99.46  371 A 1 
ATOM 2660 C CD2 . LEU A 1 359 ? 43.948  25.092  35.640  1.00 99.23  371 A 1 
ATOM 2661 N N   . MET A 1 360 ? 43.917  20.057  34.097  1.00 101.78 372 A 1 
ATOM 2662 C CA  . MET A 1 360 ? 43.834  18.924  33.188  1.00 103.28 372 A 1 
ATOM 2663 C C   . MET A 1 360 ? 42.405  18.461  32.968  1.00 103.72 372 A 1 
ATOM 2664 O O   . MET A 1 360 ? 41.996  18.223  31.837  1.00 104.21 372 A 1 
ATOM 2665 C CB  . MET A 1 360 ? 44.673  17.775  33.728  1.00 104.07 372 A 1 
ATOM 2666 C CG  . MET A 1 360 ? 44.921  16.691  32.722  1.00 107.02 372 A 1 
ATOM 2667 S SD  . MET A 1 360 ? 46.331  15.706  33.211  1.00 110.65 372 A 1 
ATOM 2668 C CE  . MET A 1 360 ? 47.666  16.695  32.518  1.00 109.48 372 A 1 
ATOM 2669 N N   . HIS A 1 361 ? 41.648  18.339  34.049  1.00 104.19 373 A 1 
ATOM 2670 C CA  . HIS A 1 361 ? 40.272  17.907  33.950  1.00 104.95 373 A 1 
ATOM 2671 C C   . HIS A 1 361 ? 39.335  19.026  33.527  1.00 105.58 373 A 1 
ATOM 2672 O O   . HIS A 1 361 ? 38.349  18.777  32.852  1.00 106.39 373 A 1 
ATOM 2673 C CB  . HIS A 1 361 ? 39.825  17.311  35.277  1.00 105.41 373 A 1 
ATOM 2674 C CG  . HIS A 1 361 ? 40.579  16.081  35.660  1.00 106.53 373 A 1 
ATOM 2675 N ND1 . HIS A 1 361 ? 40.358  14.861  35.062  1.00 107.23 373 A 1 
ATOM 2676 C CD2 . HIS A 1 361 ? 41.579  15.891  36.550  1.00 107.35 373 A 1 
ATOM 2677 C CE1 . HIS A 1 361 ? 41.192  13.970  35.566  1.00 107.32 373 A 1 
ATOM 2678 N NE2 . HIS A 1 361 ? 41.944  14.569  36.471  1.00 107.74 373 A 1 
ATOM 2679 N N   . TYR A 1 362 ? 39.630  20.257  33.919  1.00 106.38 374 A 1 
ATOM 2680 C CA  . TYR A 1 362 ? 38.774  21.365  33.527  1.00 107.79 374 A 1 
ATOM 2681 C C   . TYR A 1 362 ? 38.885  21.582  32.019  1.00 108.54 374 A 1 
ATOM 2682 O O   . TYR A 1 362 ? 37.898  21.893  31.355  1.00 108.72 374 A 1 
ATOM 2683 C CB  . TYR A 1 362 ? 39.146  22.644  34.294  1.00 108.11 374 A 1 
ATOM 2684 C CG  . TYR A 1 362 ? 38.560  22.699  35.691  1.00 107.95 374 A 1 
ATOM 2685 C CD1 . TYR A 1 362 ? 39.347  23.037  36.789  1.00 108.20 374 A 1 
ATOM 2686 C CD2 . TYR A 1 362 ? 37.225  22.373  35.919  1.00 107.37 374 A 1 
ATOM 2687 C CE1 . TYR A 1 362 ? 38.820  23.040  38.080  1.00 107.91 374 A 1 
ATOM 2688 C CE2 . TYR A 1 362 ? 36.690  22.372  37.205  1.00 107.55 374 A 1 
ATOM 2689 C CZ  . TYR A 1 362 ? 37.493  22.703  38.280  1.00 107.36 374 A 1 
ATOM 2690 O OH  . TYR A 1 362 ? 36.978  22.669  39.553  1.00 106.40 374 A 1 
ATOM 2691 N N   . LYS A 1 363 ? 40.090  21.405  31.485  1.00 108.85 375 A 1 
ATOM 2692 C CA  . LYS A 1 363 ? 40.335  21.551  30.051  1.00 108.62 375 A 1 
ATOM 2693 C C   . LYS A 1 363 ? 39.581  20.456  29.309  1.00 109.02 375 A 1 
ATOM 2694 O O   . LYS A 1 363 ? 38.923  20.702  28.298  1.00 109.22 375 A 1 
ATOM 2695 C CB  . LYS A 1 363 ? 41.825  21.390  29.734  1.00 108.10 375 A 1 
ATOM 2696 C CG  . LYS A 1 363 ? 42.711  22.575  30.044  1.00 107.34 375 A 1 
ATOM 2697 C CD  . LYS A 1 363 ? 44.162  22.219  29.724  1.00 106.85 375 A 1 
ATOM 2698 C CE  . LYS A 1 363 ? 45.097  23.400  29.942  1.00 107.34 375 A 1 
ATOM 2699 N NZ  . LYS A 1 363 ? 46.538  23.034  29.813  1.00 106.55 375 A 1 
ATOM 2700 N N   . GLU A 1 364 ? 39.699  19.242  29.830  1.00 109.31 376 A 1 
ATOM 2701 C CA  . GLU A 1 364 ? 39.071  18.069  29.247  1.00 110.02 376 A 1 
ATOM 2702 C C   . GLU A 1 364 ? 37.550  18.048  29.358  1.00 110.32 376 A 1 
ATOM 2703 O O   . GLU A 1 364 ? 36.891  17.308  28.638  1.00 110.85 376 A 1 
ATOM 2704 C CB  . GLU A 1 364 ? 39.647  16.817  29.902  1.00 110.56 376 A 1 
ATOM 2705 C CG  . GLU A 1 364 ? 39.238  15.507  29.257  1.00 111.34 376 A 1 
ATOM 2706 C CD  . GLU A 1 364 ? 39.724  15.381  27.833  1.00 111.43 376 A 1 
ATOM 2707 O OE1 . GLU A 1 364 ? 40.865  15.804  27.559  1.00 111.74 376 A 1 
ATOM 2708 O OE2 . GLU A 1 364 ? 38.971  14.847  26.995  1.00 111.60 376 A 1 
ATOM 2709 N N   . ALA A 1 365 ? 36.989  18.844  30.259  1.00 110.64 377 A 1 
ATOM 2710 C CA  . ALA A 1 365 ? 35.541  18.881  30.425  1.00 111.15 377 A 1 
ATOM 2711 C C   . ALA A 1 365 ? 34.952  20.019  29.605  1.00 111.52 377 A 1 
ATOM 2712 O O   . ALA A 1 365 ? 33.748  20.061  29.360  1.00 111.19 377 A 1 
ATOM 2713 C CB  . ALA A 1 365 ? 35.182  19.056  31.894  1.00 111.33 377 A 1 
ATOM 2714 N N   . ILE A 1 366 ? 35.813  20.946  29.199  1.00 112.40 378 A 1 
ATOM 2715 C CA  . ILE A 1 366 ? 35.404  22.092  28.397  1.00 112.93 378 A 1 
ATOM 2716 C C   . ILE A 1 366 ? 35.464  21.678  26.935  1.00 113.26 378 A 1 
ATOM 2717 O O   . ILE A 1 366 ? 34.621  22.065  26.123  1.00 113.72 378 A 1 
ATOM 2718 C CB  . ILE A 1 366 ? 36.343  23.302  28.635  1.00 112.68 378 A 1 
ATOM 2719 C CG1 . ILE A 1 366 ? 35.907  24.048  29.894  1.00 113.22 378 A 1 
ATOM 2720 C CG2 . ILE A 1 366 ? 36.335  24.228  27.436  1.00 112.75 378 A 1 
ATOM 2721 C CD1 . ILE A 1 366 ? 36.765  25.251  30.219  1.00 114.62 378 A 1 
ATOM 2722 N N   . ARG A 1 367 ? 36.469  20.874  26.613  1.00 113.01 379 A 1 
ATOM 2723 C CA  . ARG A 1 367 ? 36.651  20.389  25.260  1.00 112.75 379 A 1 
ATOM 2724 C C   . ARG A 1 367 ? 35.552  19.379  24.929  1.00 112.83 379 A 1 
ATOM 2725 O O   . ARG A 1 367 ? 35.338  19.042  23.770  1.00 113.87 379 A 1 
ATOM 2726 C CB  . ARG A 1 367 ? 38.019  19.730  25.136  1.00 112.39 379 A 1 
ATOM 2727 C CG  . ARG A 1 367 ? 38.386  19.334  23.733  1.00 112.72 379 A 1 
ATOM 2728 C CD  . ARG A 1 367 ? 39.083  18.004  23.752  1.00 112.58 379 A 1 
ATOM 2729 N NE  . ARG A 1 367 ? 38.202  16.991  24.312  1.00 113.45 379 A 1 
ATOM 2730 C CZ  . ARG A 1 367 ? 38.508  15.705  24.408  1.00 114.22 379 A 1 
ATOM 2731 N NH1 . ARG A 1 367 ? 39.683  15.267  23.980  1.00 114.54 379 A 1 
ATOM 2732 N NH2 . ARG A 1 367 ? 37.634  14.855  24.928  1.00 114.57 379 A 1 
ATOM 2733 N N   . ILE A 1 368 ? 34.857  18.904  25.957  1.00 112.51 380 A 1 
ATOM 2734 C CA  . ILE A 1 368 ? 33.784  17.934  25.785  1.00 112.23 380 A 1 
ATOM 2735 C C   . ILE A 1 368 ? 32.424  18.619  25.748  1.00 112.99 380 A 1 
ATOM 2736 O O   . ILE A 1 368 ? 31.427  18.006  25.381  1.00 114.00 380 A 1 
ATOM 2737 C CB  . ILE A 1 368 ? 33.804  16.872  26.923  1.00 111.63 380 A 1 
ATOM 2738 C CG1 . ILE A 1 368 ? 35.023  15.960  26.761  1.00 111.42 380 A 1 
ATOM 2739 C CG2 . ILE A 1 368 ? 32.537  16.034  26.903  1.00 111.45 380 A 1 
ATOM 2740 C CD1 . ILE A 1 368 ? 35.120  14.859  27.808  1.00 111.10 380 A 1 
ATOM 2741 N N   . SER A 1 369 ? 32.376  19.890  26.125  1.00 113.70 381 A 1 
ATOM 2742 C CA  . SER A 1 369 ? 31.118  20.630  26.105  1.00 114.76 381 A 1 
ATOM 2743 C C   . SER A 1 369 ? 31.390  22.119  26.248  1.00 115.02 381 A 1 
ATOM 2744 O O   . SER A 1 369 ? 31.029  22.737  27.242  1.00 115.07 381 A 1 
ATOM 2745 C CB  . SER A 1 369 ? 30.185  20.144  27.221  1.00 114.65 381 A 1 
ATOM 2746 O OG  . SER A 1 369 ? 30.750  20.352  28.499  1.00 115.87 381 A 1 
ATOM 2747 N N   . PRO A 1 370 ? 32.025  22.712  25.230  1.00 115.71 382 A 1 
ATOM 2748 C CA  . PRO A 1 370 ? 32.409  24.122  25.123  1.00 116.63 382 A 1 
ATOM 2749 C C   . PRO A 1 370 ? 31.421  25.153  25.657  1.00 117.52 382 A 1 
ATOM 2750 O O   . PRO A 1 370 ? 31.724  26.345  25.689  1.00 117.25 382 A 1 
ATOM 2751 C CB  . PRO A 1 370 ? 32.656  24.287  23.630  1.00 116.45 382 A 1 
ATOM 2752 C CG  . PRO A 1 370 ? 33.240  22.963  23.267  1.00 115.63 382 A 1 
ATOM 2753 C CD  . PRO A 1 370 ? 32.319  22.005  23.970  1.00 115.38 382 A 1 
ATOM 2754 N N   . THR A 1 371 ? 30.245  24.699  26.073  1.00 118.91 383 A 1 
ATOM 2755 C CA  . THR A 1 371 ? 29.220  25.594  26.600  1.00 120.35 383 A 1 
ATOM 2756 C C   . THR A 1 371 ? 29.122  25.514  28.124  1.00 121.54 383 A 1 
ATOM 2757 O O   . THR A 1 371 ? 28.298  26.198  28.741  1.00 121.89 383 A 1 
ATOM 2758 C CB  . THR A 1 371 ? 27.850  25.255  26.001  1.00 120.26 383 A 1 
ATOM 2759 O OG1 . THR A 1 371 ? 27.729  23.832  25.877  1.00 119.60 383 A 1 
ATOM 2760 C CG2 . THR A 1 371 ? 27.693  25.901  24.634  1.00 120.22 383 A 1 
ATOM 2761 N N   . PHE A 1 372 ? 29.971  24.676  28.719  1.00 122.38 384 A 1 
ATOM 2762 C CA  . PHE A 1 372 ? 30.014  24.482  30.167  1.00 122.68 384 A 1 
ATOM 2763 C C   . PHE A 1 372 ? 30.468  25.778  30.819  1.00 122.38 384 A 1 
ATOM 2764 O O   . PHE A 1 372 ? 31.660  26.072  30.855  1.00 122.23 384 A 1 
ATOM 2765 C CB  . PHE A 1 372 ? 31.012  23.382  30.513  1.00 123.74 384 A 1 
ATOM 2766 C CG  . PHE A 1 372 ? 30.597  22.522  31.669  1.00 124.87 384 A 1 
ATOM 2767 C CD1 . PHE A 1 372 ? 30.034  21.268  31.449  1.00 125.84 384 A 1 
ATOM 2768 C CD2 . PHE A 1 372 ? 30.804  22.941  32.976  1.00 125.50 384 A 1 
ATOM 2769 C CE1 . PHE A 1 372 ? 29.686  20.442  32.514  1.00 126.38 384 A 1 
ATOM 2770 C CE2 . PHE A 1 372 ? 30.460  22.124  34.047  1.00 125.88 384 A 1 
ATOM 2771 C CZ  . PHE A 1 372 ? 29.903  20.870  33.815  1.00 126.11 384 A 1 
ATOM 2772 N N   . ALA A 1 373 ? 29.519  26.550  31.333  1.00 122.34 385 A 1 
ATOM 2773 C CA  . ALA A 1 373 ? 29.846  27.816  31.969  1.00 122.51 385 A 1 
ATOM 2774 C C   . ALA A 1 373 ? 30.596  27.600  33.285  1.00 122.31 385 A 1 
ATOM 2775 O O   . ALA A 1 373 ? 31.601  28.263  33.556  1.00 122.38 385 A 1 
ATOM 2776 C CB  . ALA A 1 373 ? 28.571  28.618  32.211  1.00 122.69 385 A 1 
ATOM 2777 N N   . ASP A 1 374 ? 30.101  26.662  34.089  1.00 121.62 386 A 1 
ATOM 2778 C CA  . ASP A 1 374 ? 30.689  26.341  35.388  1.00 120.04 386 A 1 
ATOM 2779 C C   . ASP A 1 374 ? 32.175  25.976  35.292  1.00 118.52 386 A 1 
ATOM 2780 O O   . ASP A 1 374 ? 33.005  26.529  36.013  1.00 118.38 386 A 1 
ATOM 2781 C CB  . ASP A 1 374 ? 29.908  25.190  36.040  1.00 120.83 386 A 1 
ATOM 2782 C CG  . ASP A 1 374 ? 28.399  25.441  36.074  1.00 121.24 386 A 1 
ATOM 2783 O OD1 . ASP A 1 374 ? 27.973  26.454  36.666  1.00 121.59 386 A 1 
ATOM 2784 O OD2 . ASP A 1 374 ? 27.637  24.625  35.511  1.00 121.10 386 A 1 
ATOM 2785 N N   . ALA A 1 375 ? 32.506  25.048  34.402  1.00 116.50 387 A 1 
ATOM 2786 C CA  . ALA A 1 375 ? 33.887  24.620  34.228  1.00 114.55 387 A 1 
ATOM 2787 C C   . ALA A 1 375 ? 34.754  25.764  33.740  1.00 113.31 387 A 1 
ATOM 2788 O O   . ALA A 1 375 ? 35.977  25.707  33.833  1.00 113.29 387 A 1 
ATOM 2789 C CB  . ALA A 1 375 ? 33.963  23.457  33.244  1.00 114.57 387 A 1 
ATOM 2790 N N   . TYR A 1 376 ? 34.129  26.802  33.205  1.00 112.06 388 A 1 
ATOM 2791 C CA  . TYR A 1 376 ? 34.898  27.938  32.729  1.00 111.42 388 A 1 
ATOM 2792 C C   . TYR A 1 376 ? 35.239  28.854  33.882  1.00 110.74 388 A 1 
ATOM 2793 O O   . TYR A 1 376 ? 36.306  29.463  33.913  1.00 110.45 388 A 1 
ATOM 2794 C CB  . TYR A 1 376 ? 34.132  28.718  31.662  1.00 111.00 388 A 1 
ATOM 2795 C CG  . TYR A 1 376 ? 34.538  28.327  30.267  1.00 110.65 388 A 1 
ATOM 2796 C CD1 . TYR A 1 376 ? 33.987  27.211  29.650  1.00 110.82 388 A 1 
ATOM 2797 C CD2 . TYR A 1 376 ? 35.522  29.039  29.585  1.00 110.27 388 A 1 
ATOM 2798 C CE1 . TYR A 1 376 ? 34.402  26.809  28.390  1.00 110.48 388 A 1 
ATOM 2799 C CE2 . TYR A 1 376 ? 35.950  28.644  28.327  1.00 110.04 388 A 1 
ATOM 2800 C CZ  . TYR A 1 376 ? 35.384  27.529  27.734  1.00 110.06 388 A 1 
ATOM 2801 O OH  . TYR A 1 376 ? 35.797  27.128  26.487  1.00 110.71 388 A 1 
ATOM 2802 N N   . SER A 1 377 ? 34.321  28.946  34.832  1.00 109.93 389 A 1 
ATOM 2803 C CA  . SER A 1 377 ? 34.528  29.785  35.991  1.00 109.40 389 A 1 
ATOM 2804 C C   . SER A 1 377 ? 35.623  29.191  36.865  1.00 109.36 389 A 1 
ATOM 2805 O O   . SER A 1 377 ? 36.564  29.887  37.257  1.00 109.55 389 A 1 
ATOM 2806 C CB  . SER A 1 377 ? 33.229  29.899  36.783  1.00 109.28 389 A 1 
ATOM 2807 O OG  . SER A 1 377 ? 32.224  30.506  35.997  1.00 109.05 389 A 1 
ATOM 2808 N N   . ASN A 1 378 ? 35.503  27.899  37.154  1.00 108.43 390 A 1 
ATOM 2809 C CA  . ASN A 1 378 ? 36.466  27.206  37.998  1.00 107.40 390 A 1 
ATOM 2810 C C   . ASN A 1 378 ? 37.881  27.192  37.430  1.00 106.51 390 A 1 
ATOM 2811 O O   . ASN A 1 378 ? 38.838  27.533  38.121  1.00 106.14 390 A 1 
ATOM 2812 C CB  . ASN A 1 378 ? 35.986  25.780  38.257  1.00 107.62 390 A 1 
ATOM 2813 C CG  . ASN A 1 378 ? 34.655  25.741  38.994  1.00 108.32 390 A 1 
ATOM 2814 O OD1 . ASN A 1 378 ? 34.044  24.684  39.148  1.00 108.56 390 A 1 
ATOM 2815 N ND2 . ASN A 1 378 ? 34.205  26.902  39.461  1.00 109.21 390 A 1 
ATOM 2816 N N   . MET A 1 379 ? 38.020  26.806  36.170  1.00 106.13 391 A 1 
ATOM 2817 C CA  . MET A 1 379 ? 39.341  26.760  35.572  1.00 106.35 391 A 1 
ATOM 2818 C C   . MET A 1 379 ? 39.926  28.159  35.614  1.00 105.59 391 A 1 
ATOM 2819 O O   . MET A 1 379 ? 41.141  28.345  35.634  1.00 105.28 391 A 1 
ATOM 2820 C CB  . MET A 1 379 ? 39.266  26.271  34.126  1.00 107.84 391 A 1 
ATOM 2821 C CG  . MET A 1 379 ? 40.570  25.656  33.638  1.00 108.78 391 A 1 
ATOM 2822 S SD  . MET A 1 379 ? 40.642  25.392  31.861  1.00 109.69 391 A 1 
ATOM 2823 C CE  . MET A 1 379 ? 42.393  25.625  31.582  1.00 108.90 391 A 1 
ATOM 2824 N N   . GLY A 1 380 ? 39.043  29.147  35.621  1.00 105.61 392 A 1 
ATOM 2825 C CA  . GLY A 1 380 ? 39.492  30.523  35.668  1.00 105.64 392 A 1 
ATOM 2826 C C   . GLY A 1 380 ? 40.125  30.791  37.015  1.00 106.00 392 A 1 
ATOM 2827 O O   . GLY A 1 380 ? 41.176  31.430  37.101  1.00 105.82 392 A 1 
ATOM 2828 N N   . ASN A 1 381 ? 39.482  30.285  38.068  1.00 105.36 393 A 1 
ATOM 2829 C CA  . ASN A 1 381 ? 39.966  30.463  39.432  1.00 104.34 393 A 1 
ATOM 2830 C C   . ASN A 1 381 ? 41.308  29.764  39.644  1.00 103.64 393 A 1 
ATOM 2831 O O   . ASN A 1 381 ? 42.284  30.390  40.065  1.00 103.63 393 A 1 
ATOM 2832 C CB  . ASN A 1 381 ? 38.932  29.936  40.437  1.00 104.06 393 A 1 
ATOM 2833 C CG  . ASN A 1 381 ? 37.575  30.602  40.281  1.00 103.96 393 A 1 
ATOM 2834 O OD1 . ASN A 1 381 ? 37.485  31.745  39.843  1.00 102.92 393 A 1 
ATOM 2835 N ND2 . ASN A 1 381 ? 36.514  29.894  40.654  1.00 104.47 393 A 1 
ATOM 2836 N N   . THR A 1 382 ? 41.353  28.470  39.340  1.00 102.12 394 A 1 
ATOM 2837 C CA  . THR A 1 382 ? 42.574  27.687  39.495  1.00 101.41 394 A 1 
ATOM 2838 C C   . THR A 1 382 ? 43.794  28.355  38.875  1.00 101.46 394 A 1 
ATOM 2839 O O   . THR A 1 382 ? 44.833  28.494  39.520  1.00 101.61 394 A 1 
ATOM 2840 C CB  . THR A 1 382 ? 42.434  26.304  38.856  1.00 100.68 394 A 1 
ATOM 2841 O OG1 . THR A 1 382 ? 41.417  25.565  39.538  1.00 100.55 394 A 1 
ATOM 2842 C CG2 . THR A 1 382 ? 43.753  25.552  38.930  1.00 99.40  394 A 1 
ATOM 2843 N N   . LEU A 1 383 ? 43.677  28.750  37.614  1.00 101.44 395 A 1 
ATOM 2844 C CA  . LEU A 1 383 ? 44.790  29.391  36.933  1.00 101.75 395 A 1 
ATOM 2845 C C   . LEU A 1 383 ? 45.237  30.606  37.736  1.00 101.95 395 A 1 
ATOM 2846 O O   . LEU A 1 383 ? 46.414  30.954  37.745  1.00 102.13 395 A 1 
ATOM 2847 C CB  . LEU A 1 383 ? 44.378  29.801  35.510  1.00 102.16 395 A 1 
ATOM 2848 N N   . LYS A 1 384 ? 44.292  31.242  38.424  1.00 102.33 396 A 1 
ATOM 2849 C CA  . LYS A 1 384 ? 44.599  32.423  39.224  1.00 102.50 396 A 1 
ATOM 2850 C C   . LYS A 1 384 ? 45.381  32.033  40.478  1.00 102.83 396 A 1 
ATOM 2851 O O   . LYS A 1 384 ? 46.450  32.588  40.759  1.00 102.78 396 A 1 
ATOM 2852 C CB  . LYS A 1 384 ? 43.311  33.150  39.607  1.00 101.42 396 A 1 
ATOM 2853 N N   . GLU A 1 385 ? 44.851  31.069  41.225  1.00 102.34 397 A 1 
ATOM 2854 C CA  . GLU A 1 385 ? 45.502  30.613  42.444  1.00 101.45 397 A 1 
ATOM 2855 C C   . GLU A 1 385 ? 46.906  30.086  42.167  1.00 100.54 397 A 1 
ATOM 2856 O O   . GLU A 1 385 ? 47.718  29.934  43.082  1.00 100.76 397 A 1 
ATOM 2857 C CB  . GLU A 1 385 ? 44.657  29.537  43.121  1.00 103.01 397 A 1 
ATOM 2858 C CG  . GLU A 1 385 ? 45.344  28.901  44.302  1.00 106.32 397 A 1 
ATOM 2859 C CD  . GLU A 1 385 ? 45.828  29.919  45.304  1.00 108.65 397 A 1 
ATOM 2860 O OE1 . GLU A 1 385 ? 44.978  30.628  45.879  1.00 111.07 397 A 1 
ATOM 2861 O OE2 . GLU A 1 385 ? 47.055  30.011  45.514  1.00 110.00 397 A 1 
ATOM 2862 N N   . MET A 1 386 ? 47.188  29.801  40.903  1.00 99.16  398 A 1 
ATOM 2863 C CA  . MET A 1 386 ? 48.504  29.322  40.523  1.00 98.78  398 A 1 
ATOM 2864 C C   . MET A 1 386 ? 49.362  30.524  40.161  1.00 99.91  398 A 1 
ATOM 2865 O O   . MET A 1 386 ? 50.526  30.369  39.800  1.00 99.13  398 A 1 
ATOM 2866 C CB  . MET A 1 386 ? 48.435  28.396  39.307  1.00 98.58  398 A 1 
ATOM 2867 C CG  . MET A 1 386 ? 47.478  27.231  39.405  1.00 98.20  398 A 1 
ATOM 2868 S SD  . MET A 1 386 ? 47.897  25.904  38.202  1.00 97.96  398 A 1 
ATOM 2869 C CE  . MET A 1 386 ? 48.773  26.840  36.928  1.00 98.56  398 A 1 
ATOM 2870 N N   . GLN A 1 387 ? 48.784  31.719  40.254  1.00 101.13 399 A 1 
ATOM 2871 C CA  . GLN A 1 387 ? 49.511  32.939  39.908  1.00 103.39 399 A 1 
ATOM 2872 C C   . GLN A 1 387 ? 49.487  34.038  40.970  1.00 104.22 399 A 1 
ATOM 2873 O O   . GLN A 1 387 ? 49.661  35.214  40.650  1.00 105.68 399 A 1 
ATOM 2874 C CB  . GLN A 1 387 ? 48.981  33.511  38.586  1.00 102.31 399 A 1 
ATOM 2875 C CG  . GLN A 1 387 ? 49.036  32.536  37.429  1.00 100.10 399 A 1 
ATOM 2876 C CD  . GLN A 1 387 ? 48.526  33.131  36.127  1.00 99.50  399 A 1 
ATOM 2877 O OE1 . GLN A 1 387 ? 47.331  33.415  35.983  1.00 99.42  399 A 1 
ATOM 2878 N NE2 . GLN A 1 387 ? 49.437  33.335  35.171  1.00 98.98  399 A 1 
ATOM 2879 N N   . ASP A 1 388 ? 49.277  33.678  42.231  1.00 104.24 400 A 1 
ATOM 2880 C CA  . ASP A 1 388 ? 49.266  34.700  43.274  1.00 103.43 400 A 1 
ATOM 2881 C C   . ASP A 1 388 ? 50.447  34.552  44.232  1.00 103.87 400 A 1 
ATOM 2882 O O   . ASP A 1 388 ? 51.217  35.529  44.340  1.00 103.36 400 A 1 
ATOM 2883 C CB  . ASP A 1 388 ? 47.931  34.685  44.044  1.00 103.25 400 A 1 
ATOM 2884 C CG  . ASP A 1 388 ? 47.665  33.368  44.741  1.00 102.12 400 A 1 
ATOM 2885 O OD1 . ASP A 1 388 ? 47.855  32.327  44.094  1.00 102.65 400 A 1 
ATOM 2886 O OD2 . ASP A 1 388 ? 47.244  33.369  45.918  1.00 100.52 400 A 1 
ATOM 2887 O OXT . ASP A 1 388 ? 50.596  33.478  44.855  1.00 103.90 400 A 1 
#
