# Supplementary material for: Photocross-linking activity-based probes to capture the dynamics of ubiquitin RING E3 ligase interactions
Source: Biochem J. 2026 Jun 3;483(7):1115–30. doi: 10.1042/BCJ20260213 (PMC13234630; doi:10.1042/BCJ20260213)
Supplement: Supplementary Data File S2 [file BCJ-2026-0213_supp2.zip › 03_Chandler_Supplementary datafile2/CHIP/Alphafold/fold_2026_01_22_10_06_chipx2_ubch5ax2_ubiquitinx2/templates/fold_2026_01_22_10_06_chipx2_ubch5ax2_ubiquitinx2_template_hit_1_chains_a_b.cif]

data_2f42
#
_entry.id 2f42
#
loop_
_chem_comp.formula
_chem_comp.formula_weight
_chem_comp.id
_chem_comp.mon_nstd_flag
_chem_comp.name
_chem_comp.pdbx_synonyms
_chem_comp.type
"C3 H7 N O2"     89.093  ALA y ALANINE         ? "L-peptide linking" 
"C6 H15 N4 O2 1" 175.209 ARG y ARGININE        ? "L-peptide linking" 
"C4 H8 N2 O3"    132.118 ASN y ASPARAGINE      ? "L-peptide linking" 
"C4 H7 N O4"     133.103 ASP y "ASPARTIC ACID" ? "L-peptide linking" 
"Cl -1"          35.453  CL  . "CHLORIDE ION"  ? non-polymer         
"C3 H7 N O2 S"   121.158 CYS y CYSTEINE        ? "L-peptide linking" 
"C5 H10 N2 O3"   146.144 GLN y GLUTAMINE       ? "L-peptide linking" 
"C5 H9 N O4"     147.129 GLU y "GLUTAMIC ACID" ? "L-peptide linking" 
"C2 H5 N O2"     75.067  GLY y GLYCINE         ? "peptide linking"   
"C6 H10 N3 O2 1" 156.162 HIS y HISTIDINE       ? "L-peptide linking" 
"H2 O"           18.015  HOH . WATER           ? non-polymer         
"C6 H13 N O2"    131.173 ILE y ISOLEUCINE      ? "L-peptide linking" 
"C6 H13 N O2"    131.173 LEU y LEUCINE         ? "L-peptide linking" 
"C6 H15 N2 O2 1" 147.195 LYS y LYSINE          ? "L-peptide linking" 
"C5 H11 N O2 S"  149.211 MET y METHIONINE      ? "L-peptide linking" 
"C9 H11 N O2"    165.189 PHE y PHENYLALANINE   ? "L-peptide linking" 
"C5 H9 N O2"     115.130 PRO y PROLINE         ? "L-peptide linking" 
"C3 H7 N O3"     105.093 SER y SERINE          ? "L-peptide linking" 
"C4 H9 N O3"     119.119 THR y THREONINE       ? "L-peptide linking" 
"C11 H12 N2 O2"  204.225 TRP y TRYPTOPHAN      ? "L-peptide linking" 
"C9 H11 N O3"    181.189 TYR y TYROSINE        ? "L-peptide linking" 
"C5 H11 N O2"    117.146 VAL y VALINE          ? "L-peptide linking" 
#
loop_
_chem_comp_atom.atom_id
_chem_comp_atom.charge
_chem_comp_atom.comp_id
_chem_comp_atom.pdbx_leaving_atom_flag
_chem_comp_atom.pdbx_model_Cartn_x_ideal
_chem_comp_atom.pdbx_model_Cartn_y_ideal
_chem_comp_atom.pdbx_model_Cartn_z_ideal
_chem_comp_atom.pdbx_ordinal
_chem_comp_atom.type_symbol
N    ? ALA ? ? ? ? 1   N  
CA   ? ALA ? ? ? ? 2   C  
C    ? ALA ? ? ? ? 3   C  
O    ? ALA ? ? ? ? 4   O  
CB   ? ALA ? ? ? ? 5   C  
OXT  ? ALA ? ? ? ? 6   O  
H    ? ALA ? ? ? ? 7   H  
H2   ? ALA ? ? ? ? 8   H  
HA   ? ALA ? ? ? ? 9   H  
HB1  ? ALA ? ? ? ? 10  H  
HB2  ? ALA ? ? ? ? 11  H  
HB3  ? ALA ? ? ? ? 12  H  
HXT  ? ALA ? ? ? ? 13  H  
N    ? ARG ? ? ? ? 14  N  
CA   ? ARG ? ? ? ? 15  C  
C    ? ARG ? ? ? ? 16  C  
O    ? ARG ? ? ? ? 17  O  
CB   ? ARG ? ? ? ? 18  C  
CG   ? ARG ? ? ? ? 19  C  
CD   ? ARG ? ? ? ? 20  C  
NE   ? ARG ? ? ? ? 21  N  
CZ   ? ARG ? ? ? ? 22  C  
NH1  ? ARG ? ? ? ? 23  N  
NH2  ? ARG ? ? ? ? 24  N  
OXT  ? ARG ? ? ? ? 25  O  
H    ? ARG ? ? ? ? 26  H  
H2   ? ARG ? ? ? ? 27  H  
HA   ? ARG ? ? ? ? 28  H  
HB2  ? ARG ? ? ? ? 29  H  
HB3  ? ARG ? ? ? ? 30  H  
HG2  ? ARG ? ? ? ? 31  H  
HG3  ? ARG ? ? ? ? 32  H  
HD2  ? ARG ? ? ? ? 33  H  
HD3  ? ARG ? ? ? ? 34  H  
HE   ? ARG ? ? ? ? 35  H  
HH11 ? ARG ? ? ? ? 36  H  
HH12 ? ARG ? ? ? ? 37  H  
HH21 ? ARG ? ? ? ? 38  H  
HH22 ? ARG ? ? ? ? 39  H  
HXT  ? ARG ? ? ? ? 40  H  
N    ? ASN ? ? ? ? 41  N  
CA   ? ASN ? ? ? ? 42  C  
C    ? ASN ? ? ? ? 43  C  
O    ? ASN ? ? ? ? 44  O  
CB   ? ASN ? ? ? ? 45  C  
CG   ? ASN ? ? ? ? 46  C  
OD1  ? ASN ? ? ? ? 47  O  
ND2  ? ASN ? ? ? ? 48  N  
OXT  ? ASN ? ? ? ? 49  O  
H    ? ASN ? ? ? ? 50  H  
H2   ? ASN ? ? ? ? 51  H  
HA   ? ASN ? ? ? ? 52  H  
HB2  ? ASN ? ? ? ? 53  H  
HB3  ? ASN ? ? ? ? 54  H  
HD21 ? ASN ? ? ? ? 55  H  
HD22 ? ASN ? ? ? ? 56  H  
HXT  ? ASN ? ? ? ? 57  H  
N    ? ASP ? ? ? ? 58  N  
CA   ? ASP ? ? ? ? 59  C  
C    ? ASP ? ? ? ? 60  C  
O    ? ASP ? ? ? ? 61  O  
CB   ? ASP ? ? ? ? 62  C  
CG   ? ASP ? ? ? ? 63  C  
OD1  ? ASP ? ? ? ? 64  O  
OD2  ? ASP ? ? ? ? 65  O  
OXT  ? ASP ? ? ? ? 66  O  
H    ? ASP ? ? ? ? 67  H  
H2   ? ASP ? ? ? ? 68  H  
HA   ? ASP ? ? ? ? 69  H  
HB2  ? ASP ? ? ? ? 70  H  
HB3  ? ASP ? ? ? ? 71  H  
HD2  ? ASP ? ? ? ? 72  H  
HXT  ? ASP ? ? ? ? 73  H  
CL   ? CL  ? ? ? ? 74  CL 
N    ? CYS ? ? ? ? 75  N  
CA   ? CYS ? ? ? ? 76  C  
C    ? CYS ? ? ? ? 77  C  
O    ? CYS ? ? ? ? 78  O  
CB   ? CYS ? ? ? ? 79  C  
SG   ? CYS ? ? ? ? 80  S  
OXT  ? CYS ? ? ? ? 81  O  
H    ? CYS ? ? ? ? 82  H  
H2   ? CYS ? ? ? ? 83  H  
HA   ? CYS ? ? ? ? 84  H  
HB2  ? CYS ? ? ? ? 85  H  
HB3  ? CYS ? ? ? ? 86  H  
HG   ? CYS ? ? ? ? 87  H  
HXT  ? CYS ? ? ? ? 88  H  
N    ? GLN ? ? ? ? 89  N  
CA   ? GLN ? ? ? ? 90  C  
C    ? GLN ? ? ? ? 91  C  
O    ? GLN ? ? ? ? 92  O  
CB   ? GLN ? ? ? ? 93  C  
CG   ? GLN ? ? ? ? 94  C  
CD   ? GLN ? ? ? ? 95  C  
OE1  ? GLN ? ? ? ? 96  O  
NE2  ? GLN ? ? ? ? 97  N  
OXT  ? GLN ? ? ? ? 98  O  
H    ? GLN ? ? ? ? 99  H  
H2   ? GLN ? ? ? ? 100 H  
HA   ? GLN ? ? ? ? 101 H  
HB2  ? GLN ? ? ? ? 102 H  
HB3  ? GLN ? ? ? ? 103 H  
HG2  ? GLN ? ? ? ? 104 H  
HG3  ? GLN ? ? ? ? 105 H  
HE21 ? GLN ? ? ? ? 106 H  
HE22 ? GLN ? ? ? ? 107 H  
HXT  ? GLN ? ? ? ? 108 H  
N    ? GLU ? ? ? ? 109 N  
CA   ? GLU ? ? ? ? 110 C  
C    ? GLU ? ? ? ? 111 C  
O    ? GLU ? ? ? ? 112 O  
CB   ? GLU ? ? ? ? 113 C  
CG   ? GLU ? ? ? ? 114 C  
CD   ? GLU ? ? ? ? 115 C  
OE1  ? GLU ? ? ? ? 116 O  
OE2  ? GLU ? ? ? ? 117 O  
OXT  ? GLU ? ? ? ? 118 O  
H    ? GLU ? ? ? ? 119 H  
H2   ? GLU ? ? ? ? 120 H  
HA   ? GLU ? ? ? ? 121 H  
HB2  ? GLU ? ? ? ? 122 H  
HB3  ? GLU ? ? ? ? 123 H  
HG2  ? GLU ? ? ? ? 124 H  
HG3  ? GLU ? ? ? ? 125 H  
HE2  ? GLU ? ? ? ? 126 H  
HXT  ? GLU ? ? ? ? 127 H  
N    ? GLY ? ? ? ? 128 N  
CA   ? GLY ? ? ? ? 129 C  
C    ? GLY ? ? ? ? 130 C  
O    ? GLY ? ? ? ? 131 O  
OXT  ? GLY ? ? ? ? 132 O  
H    ? GLY ? ? ? ? 133 H  
H2   ? GLY ? ? ? ? 134 H  
HA2  ? GLY ? ? ? ? 135 H  
HA3  ? GLY ? ? ? ? 136 H  
HXT  ? GLY ? ? ? ? 137 H  
N    ? HIS ? ? ? ? 138 N  
CA   ? HIS ? ? ? ? 139 C  
C    ? HIS ? ? ? ? 140 C  
O    ? HIS ? ? ? ? 141 O  
CB   ? HIS ? ? ? ? 142 C  
CG   ? HIS ? ? ? ? 143 C  
ND1  ? HIS ? ? ? ? 144 N  
CD2  ? HIS ? ? ? ? 145 C  
CE1  ? HIS ? ? ? ? 146 C  
NE2  ? HIS ? ? ? ? 147 N  
OXT  ? HIS ? ? ? ? 148 O  
H    ? HIS ? ? ? ? 149 H  
H2   ? HIS ? ? ? ? 150 H  
HA   ? HIS ? ? ? ? 151 H  
HB2  ? HIS ? ? ? ? 152 H  
HB3  ? HIS ? ? ? ? 153 H  
HD1  ? HIS ? ? ? ? 154 H  
HD2  ? HIS ? ? ? ? 155 H  
HE1  ? HIS ? ? ? ? 156 H  
HE2  ? HIS ? ? ? ? 157 H  
HXT  ? HIS ? ? ? ? 158 H  
O    ? HOH ? ? ? ? 159 O  
H1   ? HOH ? ? ? ? 160 H  
H2   ? HOH ? ? ? ? 161 H  
N    ? ILE ? ? ? ? 162 N  
CA   ? ILE ? ? ? ? 163 C  
C    ? ILE ? ? ? ? 164 C  
O    ? ILE ? ? ? ? 165 O  
CB   ? ILE ? ? ? ? 166 C  
CG1  ? ILE ? ? ? ? 167 C  
CG2  ? ILE ? ? ? ? 168 C  
CD1  ? ILE ? ? ? ? 169 C  
OXT  ? ILE ? ? ? ? 170 O  
H    ? ILE ? ? ? ? 171 H  
H2   ? ILE ? ? ? ? 172 H  
HA   ? ILE ? ? ? ? 173 H  
HB   ? ILE ? ? ? ? 174 H  
HG12 ? ILE ? ? ? ? 175 H  
HG13 ? ILE ? ? ? ? 176 H  
HG21 ? ILE ? ? ? ? 177 H  
HG22 ? ILE ? ? ? ? 178 H  
HG23 ? ILE ? ? ? ? 179 H  
HD11 ? ILE ? ? ? ? 180 H  
HD12 ? ILE ? ? ? ? 181 H  
HD13 ? ILE ? ? ? ? 182 H  
HXT  ? ILE ? ? ? ? 183 H  
N    ? LEU ? ? ? ? 184 N  
CA   ? LEU ? ? ? ? 185 C  
C    ? LEU ? ? ? ? 186 C  
O    ? LEU ? ? ? ? 187 O  
CB   ? LEU ? ? ? ? 188 C  
CG   ? LEU ? ? ? ? 189 C  
CD1  ? LEU ? ? ? ? 190 C  
CD2  ? LEU ? ? ? ? 191 C  
OXT  ? LEU ? ? ? ? 192 O  
H    ? LEU ? ? ? ? 193 H  
H2   ? LEU ? ? ? ? 194 H  
HA   ? LEU ? ? ? ? 195 H  
HB2  ? LEU ? ? ? ? 196 H  
HB3  ? LEU ? ? ? ? 197 H  
HG   ? LEU ? ? ? ? 198 H  
HD11 ? LEU ? ? ? ? 199 H  
HD12 ? LEU ? ? ? ? 200 H  
HD13 ? LEU ? ? ? ? 201 H  
HD21 ? LEU ? ? ? ? 202 H  
HD22 ? LEU ? ? ? ? 203 H  
HD23 ? LEU ? ? ? ? 204 H  
HXT  ? LEU ? ? ? ? 205 H  
N    ? LYS ? ? ? ? 206 N  
CA   ? LYS ? ? ? ? 207 C  
C    ? LYS ? ? ? ? 208 C  
O    ? LYS ? ? ? ? 209 O  
CB   ? LYS ? ? ? ? 210 C  
CG   ? LYS ? ? ? ? 211 C  
CD   ? LYS ? ? ? ? 212 C  
CE   ? LYS ? ? ? ? 213 C  
NZ   ? LYS ? ? ? ? 214 N  
OXT  ? LYS ? ? ? ? 215 O  
H    ? LYS ? ? ? ? 216 H  
H2   ? LYS ? ? ? ? 217 H  
HA   ? LYS ? ? ? ? 218 H  
HB2  ? LYS ? ? ? ? 219 H  
HB3  ? LYS ? ? ? ? 220 H  
HG2  ? LYS ? ? ? ? 221 H  
HG3  ? LYS ? ? ? ? 222 H  
HD2  ? LYS ? ? ? ? 223 H  
HD3  ? LYS ? ? ? ? 224 H  
HE2  ? LYS ? ? ? ? 225 H  
HE3  ? LYS ? ? ? ? 226 H  
HZ1  ? LYS ? ? ? ? 227 H  
HZ2  ? LYS ? ? ? ? 228 H  
HZ3  ? LYS ? ? ? ? 229 H  
HXT  ? LYS ? ? ? ? 230 H  
N    ? MET ? ? ? ? 231 N  
CA   ? MET ? ? ? ? 232 C  
C    ? MET ? ? ? ? 233 C  
O    ? MET ? ? ? ? 234 O  
CB   ? MET ? ? ? ? 235 C  
CG   ? MET ? ? ? ? 236 C  
SD   ? MET ? ? ? ? 237 S  
CE   ? MET ? ? ? ? 238 C  
OXT  ? MET ? ? ? ? 239 O  
H    ? MET ? ? ? ? 240 H  
H2   ? MET ? ? ? ? 241 H  
HA   ? MET ? ? ? ? 242 H  
HB2  ? MET ? ? ? ? 243 H  
HB3  ? MET ? ? ? ? 244 H  
HG2  ? MET ? ? ? ? 245 H  
HG3  ? MET ? ? ? ? 246 H  
HE1  ? MET ? ? ? ? 247 H  
HE2  ? MET ? ? ? ? 248 H  
HE3  ? MET ? ? ? ? 249 H  
HXT  ? MET ? ? ? ? 250 H  
N    ? PHE ? ? ? ? 251 N  
CA   ? PHE ? ? ? ? 252 C  
C    ? PHE ? ? ? ? 253 C  
O    ? PHE ? ? ? ? 254 O  
CB   ? PHE ? ? ? ? 255 C  
CG   ? PHE ? ? ? ? 256 C  
CD1  ? PHE ? ? ? ? 257 C  
CD2  ? PHE ? ? ? ? 258 C  
CE1  ? PHE ? ? ? ? 259 C  
CE2  ? PHE ? ? ? ? 260 C  
CZ   ? PHE ? ? ? ? 261 C  
OXT  ? PHE ? ? ? ? 262 O  
H    ? PHE ? ? ? ? 263 H  
H2   ? PHE ? ? ? ? 264 H  
HA   ? PHE ? ? ? ? 265 H  
HB2  ? PHE ? ? ? ? 266 H  
HB3  ? PHE ? ? ? ? 267 H  
HD1  ? PHE ? ? ? ? 268 H  
HD2  ? PHE ? ? ? ? 269 H  
HE1  ? PHE ? ? ? ? 270 H  
HE2  ? PHE ? ? ? ? 271 H  
HZ   ? PHE ? ? ? ? 272 H  
HXT  ? PHE ? ? ? ? 273 H  
N    ? PRO ? ? ? ? 274 N  
CA   ? PRO ? ? ? ? 275 C  
C    ? PRO ? ? ? ? 276 C  
O    ? PRO ? ? ? ? 277 O  
CB   ? PRO ? ? ? ? 278 C  
CG   ? PRO ? ? ? ? 279 C  
CD   ? PRO ? ? ? ? 280 C  
OXT  ? PRO ? ? ? ? 281 O  
H    ? PRO ? ? ? ? 282 H  
HA   ? PRO ? ? ? ? 283 H  
HB2  ? PRO ? ? ? ? 284 H  
HB3  ? PRO ? ? ? ? 285 H  
HG2  ? PRO ? ? ? ? 286 H  
HG3  ? PRO ? ? ? ? 287 H  
HD2  ? PRO ? ? ? ? 288 H  
HD3  ? PRO ? ? ? ? 289 H  
HXT  ? PRO ? ? ? ? 290 H  
N    ? SER ? ? ? ? 291 N  
CA   ? SER ? ? ? ? 292 C  
C    ? SER ? ? ? ? 293 C  
O    ? SER ? ? ? ? 294 O  
CB   ? SER ? ? ? ? 295 C  
OG   ? SER ? ? ? ? 296 O  
OXT  ? SER ? ? ? ? 297 O  
H    ? SER ? ? ? ? 298 H  
H2   ? SER ? ? ? ? 299 H  
HA   ? SER ? ? ? ? 300 H  
HB2  ? SER ? ? ? ? 301 H  
HB3  ? SER ? ? ? ? 302 H  
HG   ? SER ? ? ? ? 303 H  
HXT  ? SER ? ? ? ? 304 H  
N    ? THR ? ? ? ? 305 N  
CA   ? THR ? ? ? ? 306 C  
C    ? THR ? ? ? ? 307 C  
O    ? THR ? ? ? ? 308 O  
CB   ? THR ? ? ? ? 309 C  
OG1  ? THR ? ? ? ? 310 O  
CG2  ? THR ? ? ? ? 311 C  
OXT  ? THR ? ? ? ? 312 O  
H    ? THR ? ? ? ? 313 H  
H2   ? THR ? ? ? ? 314 H  
HA   ? THR ? ? ? ? 315 H  
HB   ? THR ? ? ? ? 316 H  
HG1  ? THR ? ? ? ? 317 H  
HG21 ? THR ? ? ? ? 318 H  
HG22 ? THR ? ? ? ? 319 H  
HG23 ? THR ? ? ? ? 320 H  
HXT  ? THR ? ? ? ? 321 H  
N    ? TRP ? ? ? ? 322 N  
CA   ? TRP ? ? ? ? 323 C  
C    ? TRP ? ? ? ? 324 C  
O    ? TRP ? ? ? ? 325 O  
CB   ? TRP ? ? ? ? 326 C  
CG   ? TRP ? ? ? ? 327 C  
CD1  ? TRP ? ? ? ? 328 C  
CD2  ? TRP ? ? ? ? 329 C  
NE1  ? TRP ? ? ? ? 330 N  
CE2  ? TRP ? ? ? ? 331 C  
CE3  ? TRP ? ? ? ? 332 C  
CZ2  ? TRP ? ? ? ? 333 C  
CZ3  ? TRP ? ? ? ? 334 C  
CH2  ? TRP ? ? ? ? 335 C  
OXT  ? TRP ? ? ? ? 336 O  
H    ? TRP ? ? ? ? 337 H  
H2   ? TRP ? ? ? ? 338 H  
HA   ? TRP ? ? ? ? 339 H  
HB2  ? TRP ? ? ? ? 340 H  
HB3  ? TRP ? ? ? ? 341 H  
HD1  ? TRP ? ? ? ? 342 H  
HE1  ? TRP ? ? ? ? 343 H  
HE3  ? TRP ? ? ? ? 344 H  
HZ2  ? TRP ? ? ? ? 345 H  
HZ3  ? TRP ? ? ? ? 346 H  
HH2  ? TRP ? ? ? ? 347 H  
HXT  ? TRP ? ? ? ? 348 H  
N    ? TYR ? ? ? ? 349 N  
CA   ? TYR ? ? ? ? 350 C  
C    ? TYR ? ? ? ? 351 C  
O    ? TYR ? ? ? ? 352 O  
CB   ? TYR ? ? ? ? 353 C  
CG   ? TYR ? ? ? ? 354 C  
CD1  ? TYR ? ? ? ? 355 C  
CD2  ? TYR ? ? ? ? 356 C  
CE1  ? TYR ? ? ? ? 357 C  
CE2  ? TYR ? ? ? ? 358 C  
CZ   ? TYR ? ? ? ? 359 C  
OH   ? TYR ? ? ? ? 360 O  
OXT  ? TYR ? ? ? ? 361 O  
H    ? TYR ? ? ? ? 362 H  
H2   ? TYR ? ? ? ? 363 H  
HA   ? TYR ? ? ? ? 364 H  
HB2  ? TYR ? ? ? ? 365 H  
HB3  ? TYR ? ? ? ? 366 H  
HD1  ? TYR ? ? ? ? 367 H  
HD2  ? TYR ? ? ? ? 368 H  
HE1  ? TYR ? ? ? ? 369 H  
HE2  ? TYR ? ? ? ? 370 H  
HH   ? TYR ? ? ? ? 371 H  
HXT  ? TYR ? ? ? ? 372 H  
N    ? VAL ? ? ? ? 373 N  
CA   ? VAL ? ? ? ? 374 C  
C    ? VAL ? ? ? ? 375 C  
O    ? VAL ? ? ? ? 376 O  
CB   ? VAL ? ? ? ? 377 C  
CG1  ? VAL ? ? ? ? 378 C  
CG2  ? VAL ? ? ? ? 379 C  
OXT  ? VAL ? ? ? ? 380 O  
H    ? VAL ? ? ? ? 381 H  
H2   ? VAL ? ? ? ? 382 H  
HA   ? VAL ? ? ? ? 383 H  
HB   ? VAL ? ? ? ? 384 H  
HG11 ? VAL ? ? ? ? 385 H  
HG12 ? VAL ? ? ? ? 386 H  
HG13 ? VAL ? ? ? ? 387 H  
HG21 ? VAL ? ? ? ? 388 H  
HG22 ? VAL ? ? ? ? 389 H  
HG23 ? VAL ? ? ? ? 390 H  
HXT  ? VAL ? ? ? ? 391 H  
#
loop_
_chem_comp_bond.atom_id_1
_chem_comp_bond.atom_id_2
_chem_comp_bond.comp_id
_chem_comp_bond.pdbx_aromatic_flag
_chem_comp_bond.pdbx_stereo_config
_chem_comp_bond.value_order
N   CA   ALA N N sing 
N   H    ALA N N sing 
N   H2   ALA N N sing 
CA  C    ALA N N sing 
CA  CB   ALA N N sing 
CA  HA   ALA N N sing 
C   O    ALA N N doub 
C   OXT  ALA N N sing 
CB  HB1  ALA N N sing 
CB  HB2  ALA N N sing 
CB  HB3  ALA N N sing 
OXT HXT  ALA N N sing 
N   CA   ARG N N sing 
N   H    ARG N N sing 
N   H2   ARG N N sing 
CA  C    ARG N N sing 
CA  CB   ARG N N sing 
CA  HA   ARG N N sing 
C   O    ARG N N doub 
C   OXT  ARG N N sing 
CB  CG   ARG N N sing 
CB  HB2  ARG N N sing 
CB  HB3  ARG N N sing 
CG  CD   ARG N N sing 
CG  HG2  ARG N N sing 
CG  HG3  ARG N N sing 
CD  NE   ARG N N sing 
CD  HD2  ARG N N sing 
CD  HD3  ARG N N sing 
NE  CZ   ARG N N sing 
NE  HE   ARG N N sing 
CZ  NH1  ARG N N sing 
CZ  NH2  ARG N N doub 
NH1 HH11 ARG N N sing 
NH1 HH12 ARG N N sing 
NH2 HH21 ARG N N sing 
NH2 HH22 ARG N N sing 
OXT HXT  ARG N N sing 
N   CA   ASN N N sing 
N   H    ASN N N sing 
N   H2   ASN N N sing 
CA  C    ASN N N sing 
CA  CB   ASN N N sing 
CA  HA   ASN N N sing 
C   O    ASN N N doub 
C   OXT  ASN N N sing 
CB  CG   ASN N N sing 
CB  HB2  ASN N N sing 
CB  HB3  ASN N N sing 
CG  OD1  ASN N N doub 
CG  ND2  ASN N N sing 
ND2 HD21 ASN N N sing 
ND2 HD22 ASN N N sing 
OXT HXT  ASN N N sing 
N   CA   ASP N N sing 
N   H    ASP N N sing 
N   H2   ASP N N sing 
CA  C    ASP N N sing 
CA  CB   ASP N N sing 
CA  HA   ASP N N sing 
C   O    ASP N N doub 
C   OXT  ASP N N sing 
CB  CG   ASP N N sing 
CB  HB2  ASP N N sing 
CB  HB3  ASP N N sing 
CG  OD1  ASP N N doub 
CG  OD2  ASP N N sing 
OD2 HD2  ASP N N sing 
OXT HXT  ASP N N sing 
N   CA   CYS N N sing 
N   H    CYS N N sing 
N   H2   CYS N N sing 
CA  C    CYS N N sing 
CA  CB   CYS N N sing 
CA  HA   CYS N N sing 
C   O    CYS N N doub 
C   OXT  CYS N N sing 
CB  SG   CYS N N sing 
CB  HB2  CYS N N sing 
CB  HB3  CYS N N sing 
SG  HG   CYS N N sing 
OXT HXT  CYS N N sing 
N   CA   GLN N N sing 
N   H    GLN N N sing 
N   H2   GLN N N sing 
CA  C    GLN N N sing 
CA  CB   GLN N N sing 
CA  HA   GLN N N sing 
C   O    GLN N N doub 
C   OXT  GLN N N sing 
CB  CG   GLN N N sing 
CB  HB2  GLN N N sing 
CB  HB3  GLN N N sing 
CG  CD   GLN N N sing 
CG  HG2  GLN N N sing 
CG  HG3  GLN N N sing 
CD  OE1  GLN N N doub 
CD  NE2  GLN N N sing 
NE2 HE21 GLN N N sing 
NE2 HE22 GLN N N sing 
OXT HXT  GLN N N sing 
N   CA   GLU N N sing 
N   H    GLU N N sing 
N   H2   GLU N N sing 
CA  C    GLU N N sing 
CA  CB   GLU N N sing 
CA  HA   GLU N N sing 
C   O    GLU N N doub 
C   OXT  GLU N N sing 
CB  CG   GLU N N sing 
CB  HB2  GLU N N sing 
CB  HB3  GLU N N sing 
CG  CD   GLU N N sing 
CG  HG2  GLU N N sing 
CG  HG3  GLU N N sing 
CD  OE1  GLU N N doub 
CD  OE2  GLU N N sing 
OE2 HE2  GLU N N sing 
OXT HXT  GLU N N sing 
N   CA   GLY N N sing 
N   H    GLY N N sing 
N   H2   GLY N N sing 
CA  C    GLY N N sing 
CA  HA2  GLY N N sing 
CA  HA3  GLY N N sing 
C   O    GLY N N doub 
C   OXT  GLY N N sing 
OXT HXT  GLY N N sing 
N   CA   HIS N N sing 
N   H    HIS N N sing 
N   H2   HIS N N sing 
CA  C    HIS N N sing 
CA  CB   HIS N N sing 
CA  HA   HIS N N sing 
C   O    HIS N N doub 
C   OXT  HIS N N sing 
CB  CG   HIS N N sing 
CB  HB2  HIS N N sing 
CB  HB3  HIS N N sing 
CG  ND1  HIS Y N sing 
CG  CD2  HIS Y N doub 
ND1 CE1  HIS Y N doub 
ND1 HD1  HIS N N sing 
CD2 NE2  HIS Y N sing 
CD2 HD2  HIS N N sing 
CE1 NE2  HIS Y N sing 
CE1 HE1  HIS N N sing 
NE2 HE2  HIS N N sing 
OXT HXT  HIS N N sing 
O   H1   HOH N N sing 
O   H2   HOH N N sing 
N   CA   ILE N N sing 
N   H    ILE N N sing 
N   H2   ILE N N sing 
CA  C    ILE N N sing 
CA  CB   ILE N N sing 
CA  HA   ILE N N sing 
C   O    ILE N N doub 
C   OXT  ILE N N sing 
CB  CG1  ILE N N sing 
CB  CG2  ILE N N sing 
CB  HB   ILE N N sing 
CG1 CD1  ILE N N sing 
CG1 HG12 ILE N N sing 
CG1 HG13 ILE N N sing 
CG2 HG21 ILE N N sing 
CG2 HG22 ILE N N sing 
CG2 HG23 ILE N N sing 
CD1 HD11 ILE N N sing 
CD1 HD12 ILE N N sing 
CD1 HD13 ILE N N sing 
OXT HXT  ILE N N sing 
N   CA   LEU N N sing 
N   H    LEU N N sing 
N   H2   LEU N N sing 
CA  C    LEU N N sing 
CA  CB   LEU N N sing 
CA  HA   LEU N N sing 
C   O    LEU N N doub 
C   OXT  LEU N N sing 
CB  CG   LEU N N sing 
CB  HB2  LEU N N sing 
CB  HB3  LEU N N sing 
CG  CD1  LEU N N sing 
CG  CD2  LEU N N sing 
CG  HG   LEU N N sing 
CD1 HD11 LEU N N sing 
CD1 HD12 LEU N N sing 
CD1 HD13 LEU N N sing 
CD2 HD21 LEU N N sing 
CD2 HD22 LEU N N sing 
CD2 HD23 LEU N N sing 
OXT HXT  LEU N N sing 
N   CA   LYS N N sing 
N   H    LYS N N sing 
N   H2   LYS N N sing 
CA  C    LYS N N sing 
CA  CB   LYS N N sing 
CA  HA   LYS N N sing 
C   O    LYS N N doub 
C   OXT  LYS N N sing 
CB  CG   LYS N N sing 
CB  HB2  LYS N N sing 
CB  HB3  LYS N N sing 
CG  CD   LYS N N sing 
CG  HG2  LYS N N sing 
CG  HG3  LYS N N sing 
CD  CE   LYS N N sing 
CD  HD2  LYS N N sing 
CD  HD3  LYS N N sing 
CE  NZ   LYS N N sing 
CE  HE2  LYS N N sing 
CE  HE3  LYS N N sing 
NZ  HZ1  LYS N N sing 
NZ  HZ2  LYS N N sing 
NZ  HZ3  LYS N N sing 
OXT HXT  LYS N N sing 
N   CA   MET N N sing 
N   H    MET N N sing 
N   H2   MET N N sing 
CA  C    MET N N sing 
CA  CB   MET N N sing 
CA  HA   MET N N sing 
C   O    MET N N doub 
C   OXT  MET N N sing 
CB  CG   MET N N sing 
CB  HB2  MET N N sing 
CB  HB3  MET N N sing 
CG  SD   MET N N sing 
CG  HG2  MET N N sing 
CG  HG3  MET N N sing 
SD  CE   MET N N sing 
CE  HE1  MET N N sing 
CE  HE2  MET N N sing 
CE  HE3  MET N N sing 
OXT HXT  MET N N sing 
N   CA   PHE N N sing 
N   H    PHE N N sing 
N   H2   PHE N N sing 
CA  C    PHE N N sing 
CA  CB   PHE N N sing 
CA  HA   PHE N N sing 
C   O    PHE N N doub 
C   OXT  PHE N N sing 
CB  CG   PHE N N sing 
CB  HB2  PHE N N sing 
CB  HB3  PHE N N sing 
CG  CD1  PHE Y N doub 
CG  CD2  PHE Y N sing 
CD1 CE1  PHE Y N sing 
CD1 HD1  PHE N N sing 
CD2 CE2  PHE Y N doub 
CD2 HD2  PHE N N sing 
CE1 CZ   PHE Y N doub 
CE1 HE1  PHE N N sing 
CE2 CZ   PHE Y N sing 
CE2 HE2  PHE N N sing 
CZ  HZ   PHE N N sing 
OXT HXT  PHE N N sing 
N   CA   PRO N N sing 
N   CD   PRO N N sing 
N   H    PRO N N sing 
CA  C    PRO N N sing 
CA  CB   PRO N N sing 
CA  HA   PRO N N sing 
C   O    PRO N N doub 
C   OXT  PRO N N sing 
CB  CG   PRO N N sing 
CB  HB2  PRO N N sing 
CB  HB3  PRO N N sing 
CG  CD   PRO N N sing 
CG  HG2  PRO N N sing 
CG  HG3  PRO N N sing 
CD  HD2  PRO N N sing 
CD  HD3  PRO N N sing 
OXT HXT  PRO N N sing 
N   CA   SER N N sing 
N   H    SER N N sing 
N   H2   SER N N sing 
CA  C    SER N N sing 
CA  CB   SER N N sing 
CA  HA   SER N N sing 
C   O    SER N N doub 
C   OXT  SER N N sing 
CB  OG   SER N N sing 
CB  HB2  SER N N sing 
CB  HB3  SER N N sing 
OG  HG   SER N N sing 
OXT HXT  SER N N sing 
N   CA   THR N N sing 
N   H    THR N N sing 
N   H2   THR N N sing 
CA  C    THR N N sing 
CA  CB   THR N N sing 
CA  HA   THR N N sing 
C   O    THR N N doub 
C   OXT  THR N N sing 
CB  OG1  THR N N sing 
CB  CG2  THR N N sing 
CB  HB   THR N N sing 
OG1 HG1  THR N N sing 
CG2 HG21 THR N N sing 
CG2 HG22 THR N N sing 
CG2 HG23 THR N N sing 
OXT HXT  THR N N sing 
N   CA   TRP N N sing 
N   H    TRP N N sing 
N   H2   TRP N N sing 
CA  C    TRP N N sing 
CA  CB   TRP N N sing 
CA  HA   TRP N N sing 
C   O    TRP N N doub 
C   OXT  TRP N N sing 
CB  CG   TRP N N sing 
CB  HB2  TRP N N sing 
CB  HB3  TRP N N sing 
CG  CD1  TRP Y N doub 
CG  CD2  TRP Y N sing 
CD1 NE1  TRP Y N sing 
CD1 HD1  TRP N N sing 
CD2 CE2  TRP Y N doub 
CD2 CE3  TRP Y N sing 
NE1 CE2  TRP Y N sing 
NE1 HE1  TRP N N sing 
CE2 CZ2  TRP Y N sing 
CE3 CZ3  TRP Y N doub 
CE3 HE3  TRP N N sing 
CZ2 CH2  TRP Y N doub 
CZ2 HZ2  TRP N N sing 
CZ3 CH2  TRP Y N sing 
CZ3 HZ3  TRP N N sing 
CH2 HH2  TRP N N sing 
OXT HXT  TRP N N sing 
N   CA   TYR N N sing 
N   H    TYR N N sing 
N   H2   TYR N N sing 
CA  C    TYR N N sing 
CA  CB   TYR N N sing 
CA  HA   TYR N N sing 
C   O    TYR N N doub 
C   OXT  TYR N N sing 
CB  CG   TYR N N sing 
CB  HB2  TYR N N sing 
CB  HB3  TYR N N sing 
CG  CD1  TYR Y N doub 
CG  CD2  TYR Y N sing 
CD1 CE1  TYR Y N sing 
CD1 HD1  TYR N N sing 
CD2 CE2  TYR Y N doub 
CD2 HD2  TYR N N sing 
CE1 CZ   TYR Y N doub 
CE1 HE1  TYR N N sing 
CE2 CZ   TYR Y N sing 
CE2 HE2  TYR N N sing 
CZ  OH   TYR N N sing 
OH  HH   TYR N N sing 
OXT HXT  TYR N N sing 
N   CA   VAL N N sing 
N   H    VAL N N sing 
N   H2   VAL N N sing 
CA  C    VAL N N sing 
CA  CB   VAL N N sing 
CA  HA   VAL N N sing 
C   O    VAL N N doub 
C   OXT  VAL N N sing 
CB  CG1  VAL N N sing 
CB  CG2  VAL N N sing 
CB  HB   VAL N N sing 
CG1 HG11 VAL N N sing 
CG1 HG12 VAL N N sing 
CG1 HG13 VAL N N sing 
CG2 HG21 VAL N N sing 
CG2 HG22 VAL N N sing 
CG2 HG23 VAL N N sing 
OXT HXT  VAL N N sing 
#
_entity.id               1
_entity.pdbx_description "STIP1 homology and U-box containing protein 1"
_entity.type             polymer
#
_entity_poly.entity_id      1
_entity_poly.pdbx_strand_id A
_entity_poly.type           polypeptide(L)
#
loop_
_entity_poly_seq.entity_id
_entity_poly_seq.hetero
_entity_poly_seq.mon_id
_entity_poly_seq.num
1 n GLY 1   
1 n ILE 2   
1 n ASP 3   
1 n PRO 4   
1 n PHE 5   
1 n THR 6   
1 n GLN 7   
1 n ARG 8   
1 n LEU 9   
1 n ASN 10  
1 n PHE 11  
1 n GLY 12  
1 n ASP 13  
1 n ASP 14  
1 n ILE 15  
1 n PRO 16  
1 n SER 17  
1 n ALA 18  
1 n LEU 19  
1 n ARG 20  
1 n ILE 21  
1 n ALA 22  
1 n LYS 23  
1 n LYS 24  
1 n LYS 25  
1 n ARG 26  
1 n TRP 27  
1 n ASN 28  
1 n SER 29  
1 n ILE 30  
1 n GLU 31  
1 n GLU 32  
1 n LYS 33  
1 n ARG 34  
1 n ILE 35  
1 n SER 36  
1 n GLN 37  
1 n GLU 38  
1 n ASN 39  
1 n GLU 40  
1 n LEU 41  
1 n HIS 42  
1 n ALA 43  
1 n TYR 44  
1 n LEU 45  
1 n SER 46  
1 n LYS 47  
1 n LEU 48  
1 n ILE 49  
1 n LEU 50  
1 n ALA 51  
1 n GLU 52  
1 n LYS 53  
1 n GLU 54  
1 n ARG 55  
1 n GLU 56  
1 n LEU 57  
1 n ASP 58  
1 n ASP 59  
1 n ARG 60  
1 n VAL 61  
1 n LYS 62  
1 n GLN 63  
1 n SER 64  
1 n ASP 65  
1 n ASP 66  
1 n SER 67  
1 n GLN 68  
1 n ASN 69  
1 n GLY 70  
1 n GLY 71  
1 n ASP 72  
1 n ILE 73  
1 n SER 74  
1 n LYS 75  
1 n MET 76  
1 n LYS 77  
1 n SER 78  
1 n LYS 79  
1 n HIS 80  
1 n ASP 81  
1 n LYS 82  
1 n TYR 83  
1 n LEU 84  
1 n MET 85  
1 n ASP 86  
1 n MET 87  
1 n ASP 88  
1 n GLU 89  
1 n LEU 90  
1 n PHE 91  
1 n SER 92  
1 n GLN 93  
1 n VAL 94  
1 n ASP 95  
1 n GLU 96  
1 n LYS 97  
1 n ARG 98  
1 n LYS 99  
1 n LYS 100 
1 n ARG 101 
1 n GLU 102 
1 n ILE 103 
1 n PRO 104 
1 n ASP 105 
1 n TYR 106 
1 n LEU 107 
1 n CYS 108 
1 n GLY 109 
1 n LYS 110 
1 n ILE 111 
1 n SER 112 
1 n PHE 113 
1 n GLU 114 
1 n LEU 115 
1 n MET 116 
1 n ARG 117 
1 n GLU 118 
1 n PRO 119 
1 n CYS 120 
1 n ILE 121 
1 n THR 122 
1 n PRO 123 
1 n SER 124 
1 n GLY 125 
1 n ILE 126 
1 n THR 127 
1 n TYR 128 
1 n ASP 129 
1 n ARG 130 
1 n LYS 131 
1 n ASP 132 
1 n ILE 133 
1 n GLU 134 
1 n GLU 135 
1 n HIS 136 
1 n LEU 137 
1 n GLN 138 
1 n ARG 139 
1 n VAL 140 
1 n GLY 141 
1 n HIS 142 
1 n PHE 143 
1 n ASP 144 
1 n PRO 145 
1 n VAL 146 
1 n THR 147 
1 n ARG 148 
1 n SER 149 
1 n PRO 150 
1 n LEU 151 
1 n THR 152 
1 n GLN 153 
1 n ASP 154 
1 n GLN 155 
1 n LEU 156 
1 n ILE 157 
1 n PRO 158 
1 n ASN 159 
1 n LEU 160 
1 n ALA 161 
1 n MET 162 
1 n LYS 163 
1 n GLU 164 
1 n VAL 165 
1 n ILE 166 
1 n ASP 167 
1 n ALA 168 
1 n PHE 169 
1 n ILE 170 
1 n GLN 171 
1 n GLU 172 
1 n ASN 173 
1 n GLY 174 
1 n TRP 175 
1 n VAL 176 
1 n GLU 177 
1 n ASP 178 
1 n TYR 179 
#
_exptl.method "X-RAY DIFFRACTION"
#
_pdbx_audit_revision_history.revision_date 2006-05-02
#
_pdbx_database_status.recvd_initial_deposition_date 2006-05-02
#
loop_
_pdbx_poly_seq_scheme.asym_id
_pdbx_poly_seq_scheme.auth_seq_num
_pdbx_poly_seq_scheme.entity_id
_pdbx_poly_seq_scheme.hetero
_pdbx_poly_seq_scheme.mon_id
_pdbx_poly_seq_scheme.pdb_ins_code
_pdbx_poly_seq_scheme.pdb_seq_num
_pdbx_poly_seq_scheme.pdb_strand_id
_pdbx_poly_seq_scheme.seq_id
A ?   1 n GLY . 106 A 1   
A ?   1 n ILE . 107 A 2   
A ?   1 n ASP . 108 A 3   
A ?   1 n PRO . 109 A 4   
A ?   1 n PHE . 110 A 5   
A ?   1 n THR . 111 A 6   
A ?   1 n GLN . 112 A 7   
A ?   1 n ARG . 113 A 8   
A ?   1 n LEU . 114 A 9   
A ?   1 n ASN . 115 A 10  
A ?   1 n PHE . 116 A 11  
A ?   1 n GLY . 117 A 12  
A ?   1 n ASP . 118 A 13  
A ?   1 n ASP . 119 A 14  
A ?   1 n ILE . 120 A 15  
A ?   1 n PRO . 121 A 16  
A ?   1 n SER . 122 A 17  
A ?   1 n ALA . 123 A 18  
A ?   1 n LEU . 124 A 19  
A ?   1 n ARG . 125 A 20  
A ?   1 n ILE . 126 A 21  
A 127 1 n ALA . 127 A 22  
A 128 1 n LYS . 128 A 23  
A 129 1 n LYS . 129 A 24  
A 130 1 n LYS . 130 A 25  
A 131 1 n ARG . 131 A 26  
A 132 1 n TRP . 132 A 27  
A 133 1 n ASN . 133 A 28  
A 134 1 n SER . 134 A 29  
A 135 1 n ILE . 135 A 30  
A 136 1 n GLU . 136 A 31  
A 137 1 n GLU . 137 A 32  
A 138 1 n LYS . 138 A 33  
A 139 1 n ARG . 139 A 34  
A 140 1 n ILE . 140 A 35  
A 141 1 n SER . 141 A 36  
A 142 1 n GLN . 142 A 37  
A 143 1 n GLU . 143 A 38  
A 144 1 n ASN . 144 A 39  
A 145 1 n GLU . 145 A 40  
A 146 1 n LEU . 146 A 41  
A 147 1 n HIS . 147 A 42  
A 148 1 n ALA . 148 A 43  
A 149 1 n TYR . 149 A 44  
A 150 1 n LEU . 150 A 45  
A 151 1 n SER . 151 A 46  
A 152 1 n LYS . 152 A 47  
A 153 1 n LEU . 153 A 48  
A 154 1 n ILE . 154 A 49  
A 155 1 n LEU . 155 A 50  
A 156 1 n ALA . 156 A 51  
A 157 1 n GLU . 157 A 52  
A 158 1 n LYS . 158 A 53  
A 159 1 n GLU . 159 A 54  
A 160 1 n ARG . 160 A 55  
A 161 1 n GLU . 161 A 56  
A 162 1 n LEU . 162 A 57  
A 163 1 n ASP . 163 A 58  
A 164 1 n ASP . 164 A 59  
A ?   1 n ARG . 165 A 60  
A ?   1 n VAL . 166 A 61  
A ?   1 n LYS . 167 A 62  
A ?   1 n GLN . 168 A 63  
A ?   1 n SER . 169 A 64  
A ?   1 n ASP . 170 A 65  
A ?   1 n ASP . 171 A 66  
A ?   1 n SER . 172 A 67  
A ?   1 n GLN . 173 A 68  
A ?   1 n ASN . 174 A 69  
A ?   1 n GLY . 175 A 70  
A ?   1 n GLY . 176 A 71  
A ?   1 n ASP . 177 A 72  
A ?   1 n ILE . 178 A 73  
A ?   1 n SER . 179 A 74  
A ?   1 n LYS . 180 A 75  
A ?   1 n MET . 181 A 76  
A ?   1 n LYS . 182 A 77  
A 183 1 n SER . 183 A 78  
A 184 1 n LYS . 184 A 79  
A 185 1 n HIS . 185 A 80  
A 186 1 n ASP . 186 A 81  
A 187 1 n LYS . 187 A 82  
A 188 1 n TYR . 188 A 83  
A 189 1 n LEU . 189 A 84  
A 190 1 n MET . 190 A 85  
A 191 1 n ASP . 191 A 86  
A 192 1 n MET . 192 A 87  
A 193 1 n ASP . 193 A 88  
A 194 1 n GLU . 194 A 89  
A 195 1 n LEU . 195 A 90  
A 196 1 n PHE . 196 A 91  
A 197 1 n SER . 197 A 92  
A 198 1 n GLN . 198 A 93  
A 199 1 n VAL . 199 A 94  
A 200 1 n ASP . 200 A 95  
A 201 1 n GLU . 201 A 96  
A 202 1 n LYS . 202 A 97  
A 203 1 n ARG . 203 A 98  
A 204 1 n LYS . 204 A 99  
A 205 1 n LYS . 205 A 100 
A 206 1 n ARG . 206 A 101 
A 207 1 n GLU . 207 A 102 
A 208 1 n ILE . 208 A 103 
A 209 1 n PRO . 209 A 104 
A 210 1 n ASP . 210 A 105 
A 211 1 n TYR . 211 A 106 
A 212 1 n LEU . 212 A 107 
A 213 1 n CYS . 213 A 108 
A 214 1 n GLY . 214 A 109 
A 215 1 n LYS . 215 A 110 
A 216 1 n ILE . 216 A 111 
A 217 1 n SER . 217 A 112 
A 218 1 n PHE . 218 A 113 
A 219 1 n GLU . 219 A 114 
A 220 1 n LEU . 220 A 115 
A 221 1 n MET . 221 A 116 
A 222 1 n ARG . 222 A 117 
A 223 1 n GLU . 223 A 118 
A 224 1 n PRO . 224 A 119 
A 225 1 n CYS . 225 A 120 
A 226 1 n ILE . 226 A 121 
A 227 1 n THR . 227 A 122 
A 228 1 n PRO . 228 A 123 
A 229 1 n SER . 229 A 124 
A 230 1 n GLY . 230 A 125 
A 231 1 n ILE . 231 A 126 
A 232 1 n THR . 232 A 127 
A 233 1 n TYR . 233 A 128 
A 234 1 n ASP . 234 A 129 
A 235 1 n ARG . 235 A 130 
A 236 1 n LYS . 236 A 131 
A 237 1 n ASP . 237 A 132 
A 238 1 n ILE . 238 A 133 
A 239 1 n GLU . 239 A 134 
A 240 1 n GLU . 240 A 135 
A 241 1 n HIS . 241 A 136 
A 242 1 n LEU . 242 A 137 
A 243 1 n GLN . 243 A 138 
A 244 1 n ARG . 244 A 139 
A 245 1 n VAL . 245 A 140 
A 246 1 n GLY . 246 A 141 
A 247 1 n HIS . 247 A 142 
A 248 1 n PHE . 248 A 143 
A 249 1 n ASP . 249 A 144 
A 250 1 n PRO . 250 A 145 
A 251 1 n VAL . 251 A 146 
A 252 1 n THR . 252 A 147 
A 253 1 n ARG . 253 A 148 
A 254 1 n SER . 254 A 149 
A 255 1 n PRO . 255 A 150 
A 256 1 n LEU . 256 A 151 
A 257 1 n THR . 257 A 152 
A 258 1 n GLN . 258 A 153 
A 259 1 n ASP . 259 A 154 
A 260 1 n GLN . 260 A 155 
A 261 1 n LEU . 261 A 156 
A 262 1 n ILE . 262 A 157 
A 263 1 n PRO . 263 A 158 
A 264 1 n ASN . 264 A 159 
A 265 1 n LEU . 265 A 160 
A 266 1 n ALA . 266 A 161 
A 267 1 n MET . 267 A 162 
A 268 1 n LYS . 268 A 163 
A 269 1 n GLU . 269 A 164 
A 270 1 n VAL . 270 A 165 
A 271 1 n ILE . 271 A 166 
A 272 1 n ASP . 272 A 167 
A 273 1 n ALA . 273 A 168 
A 274 1 n PHE . 274 A 169 
A 275 1 n ILE . 275 A 170 
A 276 1 n GLN . 276 A 171 
A 277 1 n GLU . 277 A 172 
A 278 1 n ASN . 278 A 173 
A 279 1 n GLY . 279 A 174 
A 280 1 n TRP . 280 A 175 
A 281 1 n VAL . 281 A 176 
A 282 1 n GLU . 282 A 177 
A ?   1 n ASP . 283 A 178 
A ?   1 n TYR . 284 A 179 
#
_pdbx_struct_assembly.details            author_and_software_defined_assembly
_pdbx_struct_assembly.id                 1
_pdbx_struct_assembly.method_details     PISA,PQS
_pdbx_struct_assembly.oligomeric_count   2
_pdbx_struct_assembly.oligomeric_details dimeric
#
_pdbx_struct_assembly_gen.assembly_id     1
_pdbx_struct_assembly_gen.asym_id_list    A,B,C
_pdbx_struct_assembly_gen.oper_expression 1,2
#
loop_
_pdbx_struct_oper_list.id
_pdbx_struct_oper_list.matrix[1][1]
_pdbx_struct_oper_list.matrix[1][2]
_pdbx_struct_oper_list.matrix[1][3]
_pdbx_struct_oper_list.matrix[2][1]
_pdbx_struct_oper_list.matrix[2][2]
_pdbx_struct_oper_list.matrix[2][3]
_pdbx_struct_oper_list.matrix[3][1]
_pdbx_struct_oper_list.matrix[3][2]
_pdbx_struct_oper_list.matrix[3][3]
_pdbx_struct_oper_list.name
_pdbx_struct_oper_list.symmetry_operation
_pdbx_struct_oper_list.type
_pdbx_struct_oper_list.vector[1]
_pdbx_struct_oper_list.vector[2]
_pdbx_struct_oper_list.vector[3]
1 1.0000000000 0.0000000000  0.0000000000 0.0000000000  1.0000000000  0.0000000000 0.0000000000 0.0000000000 1.0000000000  1_555  x,y,z            "identity operation"         0.0000000000  0.0000000000  0.0000000000  
2 0.5000000000 -0.8660254038 0.0000000000 -0.8660254038 -0.5000000000 0.0000000000 0.0000000000 0.0000000000 -1.0000000000 10_666 -y+1,-x+1,-z+7/6 "crystal symmetry operation" 50.2495000000 87.0346870549 86.6961666667 
#
_refine.ls_d_res_high 2.50
#
_software.classification other
_software.name           "DeepMind Structure Class"
_software.pdbx_ordinal   1
_software.version        2.0.0
#
_struct_asym.entity_id 1
_struct_asym.id        A
#
loop_
_atom_site.group_PDB
_atom_site.id
_atom_site.type_symbol
_atom_site.label_atom_id
_atom_site.label_alt_id
_atom_site.label_comp_id
_atom_site.label_asym_id
_atom_site.label_entity_id
_atom_site.label_seq_id
_atom_site.pdbx_PDB_ins_code
_atom_site.Cartn_x
_atom_site.Cartn_y
_atom_site.Cartn_z
_atom_site.occupancy
_atom_site.B_iso_or_equiv
_atom_site.auth_seq_id
_atom_site.auth_asym_id
_atom_site.pdbx_PDB_model_num
ATOM 1    N N   . ALA A 1 22  ? -3.138  36.126 52.260 1.00 119.42 127 A 1 
ATOM 2    C CA  . ALA A 1 22  ? -3.899  35.172 53.121 1.00 120.07 127 A 1 
ATOM 3    C C   . ALA A 1 22  ? -5.273  35.735 53.499 1.00 120.30 127 A 1 
ATOM 4    O O   . ALA A 1 22  ? -6.099  36.025 52.627 1.00 120.41 127 A 1 
ATOM 5    C CB  . ALA A 1 22  ? -3.087  34.852 54.390 1.00 119.79 127 A 1 
ATOM 6    N N   . LYS A 1 23  ? -5.514  35.877 54.802 1.00 120.00 128 A 1 
ATOM 7    C CA  . LYS A 1 23  ? -6.778  36.414 55.310 1.00 118.98 128 A 1 
ATOM 8    C C   . LYS A 1 23  ? -6.737  37.938 55.209 1.00 117.82 128 A 1 
ATOM 9    O O   . LYS A 1 23  ? -7.554  38.630 55.817 1.00 117.52 128 A 1 
ATOM 10   C CB  . LYS A 1 23  ? -6.984  36.000 56.775 1.00 120.07 128 A 1 
ATOM 11   C CG  . LYS A 1 23  ? -8.394  35.504 57.116 1.00 119.98 128 A 1 
ATOM 12   C CD  . LYS A 1 23  ? -9.459  36.553 56.837 1.00 120.28 128 A 1 
ATOM 13   C CE  . LYS A 1 23  ? -10.843 36.060 57.234 1.00 119.93 128 A 1 
ATOM 14   N NZ  . LYS A 1 23  ? -10.944 35.783 58.696 1.00 119.70 128 A 1 
ATOM 15   N N   . LYS A 1 24  ? -5.770  38.444 54.443 1.00 116.78 129 A 1 
ATOM 16   C CA  . LYS A 1 24  ? -5.595  39.879 54.225 1.00 115.10 129 A 1 
ATOM 17   C C   . LYS A 1 24  ? -6.642  40.432 53.261 1.00 113.78 129 A 1 
ATOM 18   O O   . LYS A 1 24  ? -6.374  41.375 52.514 1.00 113.55 129 A 1 
ATOM 19   C CB  . LYS A 1 24  ? -4.191  40.170 53.679 1.00 116.07 129 A 1 
ATOM 20   C CG  . LYS A 1 24  ? -3.079  39.874 54.672 1.00 116.80 129 A 1 
ATOM 21   C CD  . LYS A 1 24  ? -1.681  40.076 54.092 1.00 117.39 129 A 1 
ATOM 22   C CE  . LYS A 1 24  ? -1.400  41.524 53.694 1.00 117.83 129 A 1 
ATOM 23   N NZ  . LYS A 1 24  ? -2.087  41.928 52.433 1.00 118.86 129 A 1 
ATOM 24   N N   . LYS A 1 25  ? -7.829  39.824 53.276 1.00 112.25 130 A 1 
ATOM 25   C CA  . LYS A 1 25  ? -8.947  40.257 52.434 1.00 109.15 130 A 1 
ATOM 26   C C   . LYS A 1 25  ? -9.570  41.498 53.078 1.00 106.94 130 A 1 
ATOM 27   O O   . LYS A 1 25  ? -10.617 41.971 52.632 1.00 107.92 130 A 1 
ATOM 28   C CB  . LYS A 1 25  ? -10.007 39.149 52.323 1.00 109.79 130 A 1 
ATOM 29   C CG  . LYS A 1 25  ? -10.548 38.656 53.674 1.00 110.00 130 A 1 
ATOM 30   C CD  . LYS A 1 25  ? -11.679 37.629 53.534 1.00 110.23 130 A 1 
ATOM 31   C CE  . LYS A 1 25  ? -11.237 36.395 52.767 1.00 110.40 130 A 1 
ATOM 32   N NZ  . LYS A 1 25  ? -10.092 35.735 53.444 1.00 110.75 130 A 1 
ATOM 33   N N   . ARG A 1 26  ? -8.927  41.999 54.138 1.00 103.06 131 A 1 
ATOM 34   C CA  . ARG A 1 26  ? -9.380  43.193 54.859 1.00 99.18  131 A 1 
ATOM 35   C C   . ARG A 1 26  ? -9.126  44.442 54.018 1.00 96.96  131 A 1 
ATOM 36   O O   . ARG A 1 26  ? -9.796  45.466 54.196 1.00 95.88  131 A 1 
ATOM 37   C CB  . ARG A 1 26  ? -8.646  43.339 56.200 1.00 99.61  131 A 1 
ATOM 38   C CG  . ARG A 1 26  ? -7.139  43.435 56.070 1.00 101.75 131 A 1 
ATOM 39   C CD  . ARG A 1 26  ? -6.483  43.754 57.399 1.00 103.90 131 A 1 
ATOM 40   N NE  . ARG A 1 26  ? -5.035  43.560 57.357 1.00 105.84 131 A 1 
ATOM 41   C CZ  . ARG A 1 26  ? -4.439  42.372 57.278 1.00 106.98 131 A 1 
ATOM 42   N NH1 . ARG A 1 26  ? -5.162  41.261 57.233 1.00 107.09 131 A 1 
ATOM 43   N NH2 . ARG A 1 26  ? -3.115  42.292 57.246 1.00 108.12 131 A 1 
ATOM 44   N N   . TRP A 1 27  ? -8.157  44.347 53.105 1.00 94.66  132 A 1 
ATOM 45   C CA  . TRP A 1 27  ? -7.797  45.457 52.218 1.00 91.81  132 A 1 
ATOM 46   C C   . TRP A 1 27  ? -8.975  45.771 51.296 1.00 90.07  132 A 1 
ATOM 47   O O   . TRP A 1 27  ? -9.228  46.929 50.959 1.00 88.57  132 A 1 
ATOM 48   C CB  . TRP A 1 27  ? -6.554  45.110 51.378 1.00 90.96  132 A 1 
ATOM 49   C CG  . TRP A 1 27  ? -5.891  46.339 50.815 1.00 91.61  132 A 1 
ATOM 50   C CD1 . TRP A 1 27  ? -5.004  47.164 51.456 1.00 91.31  132 A 1 
ATOM 51   C CD2 . TRP A 1 27  ? -6.138  46.936 49.538 1.00 91.21  132 A 1 
ATOM 52   N NE1 . TRP A 1 27  ? -4.689  48.236 50.655 1.00 91.18  132 A 1 
ATOM 53   C CE2 . TRP A 1 27  ? -5.370  48.121 49.473 1.00 91.02  132 A 1 
ATOM 54   C CE3 . TRP A 1 27  ? -6.934  46.584 48.443 1.00 90.20  132 A 1 
ATOM 55   C CZ2 . TRP A 1 27  ? -5.381  48.959 48.355 1.00 92.11  132 A 1 
ATOM 56   C CZ3 . TRP A 1 27  ? -6.946  47.416 47.331 1.00 91.24  132 A 1 
ATOM 57   C CH2 . TRP A 1 27  ? -6.172  48.589 47.294 1.00 91.67  132 A 1 
ATOM 58   N N   . ASN A 1 28  ? -9.697  44.728 50.900 1.00 89.42  133 A 1 
ATOM 59   C CA  . ASN A 1 28  ? -10.861 44.891 50.042 1.00 89.11  133 A 1 
ATOM 60   C C   . ASN A 1 28  ? -12.010 45.510 50.828 1.00 87.70  133 A 1 
ATOM 61   O O   . ASN A 1 28  ? -12.833 46.231 50.264 1.00 87.62  133 A 1 
ATOM 62   C CB  . ASN A 1 28  ? -11.285 43.547 49.464 1.00 91.85  133 A 1 
ATOM 63   C CG  . ASN A 1 28  ? -10.223 42.951 48.572 1.00 94.89  133 A 1 
ATOM 64   O OD1 . ASN A 1 28  ? -9.740  43.604 47.648 1.00 94.84  133 A 1 
ATOM 65   N ND2 . ASN A 1 28  ? -9.846  41.708 48.847 1.00 96.74  133 A 1 
ATOM 66   N N   . SER A 1 29  ? -12.059 45.223 52.128 1.00 86.14  134 A 1 
ATOM 67   C CA  . SER A 1 29  ? -13.090 45.766 53.006 1.00 83.53  134 A 1 
ATOM 68   C C   . SER A 1 29  ? -12.838 47.225 53.287 1.00 82.27  134 A 1 
ATOM 69   O O   . SER A 1 29  ? -13.769 48.019 53.313 1.00 82.11  134 A 1 
ATOM 70   C CB  . SER A 1 29  ? -13.138 45.005 54.322 1.00 82.29  134 A 1 
ATOM 71   O OG  . SER A 1 29  ? -13.691 43.727 54.094 1.00 84.42  134 A 1 
ATOM 72   N N   . ILE A 1 30  ? -11.578 47.589 53.497 1.00 82.14  135 A 1 
ATOM 73   C CA  . ILE A 1 30  ? -11.250 48.981 53.783 1.00 83.06  135 A 1 
ATOM 74   C C   . ILE A 1 30  ? -11.499 49.883 52.575 1.00 82.35  135 A 1 
ATOM 75   O O   . ILE A 1 30  ? -12.033 50.989 52.708 1.00 83.33  135 A 1 
ATOM 76   C CB  . ILE A 1 30  ? -9.776  49.119 54.262 1.00 83.47  135 A 1 
ATOM 77   C CG1 . ILE A 1 30  ? -8.805  48.817 53.118 1.00 84.64  135 A 1 
ATOM 78   C CG2 . ILE A 1 30  ? -9.522  48.175 55.431 1.00 82.30  135 A 1 
ATOM 79   C CD1 . ILE A 1 30  ? -8.344  50.045 52.364 1.00 84.60  135 A 1 
ATOM 80   N N   . GLU A 1 31  ? -11.121 49.399 51.397 1.00 82.68  136 A 1 
ATOM 81   C CA  . GLU A 1 31  ? -11.300 50.155 50.171 1.00 84.11  136 A 1 
ATOM 82   C C   . GLU A 1 31  ? -12.760 50.110 49.728 1.00 84.66  136 A 1 
ATOM 83   O O   . GLU A 1 31  ? -13.191 50.902 48.885 1.00 85.22  136 A 1 
ATOM 84   C CB  . GLU A 1 31  ? -10.385 49.597 49.079 1.00 84.72  136 A 1 
ATOM 85   C CG  . GLU A 1 31  ? -10.216 50.541 47.919 1.00 87.47  136 A 1 
ATOM 86   C CD  . GLU A 1 31  ? -9.073  50.170 47.017 1.00 87.17  136 A 1 
ATOM 87   O OE1 . GLU A 1 31  ? -9.175  49.141 46.314 1.00 87.31  136 A 1 
ATOM 88   O OE2 . GLU A 1 31  ? -8.069  50.915 47.020 1.00 87.51  136 A 1 
ATOM 89   N N   . GLU A 1 32  ? -13.521 49.182 50.306 1.00 85.51  137 A 1 
ATOM 90   C CA  . GLU A 1 32  ? -14.948 49.040 49.995 1.00 85.01  137 A 1 
ATOM 91   C C   . GLU A 1 32  ? -15.659 50.252 50.590 1.00 83.21  137 A 1 
ATOM 92   O O   . GLU A 1 32  ? -16.524 50.857 49.957 1.00 82.84  137 A 1 
ATOM 93   C CB  . GLU A 1 32  ? -15.514 47.761 50.621 1.00 87.71  137 A 1 
ATOM 94   C CG  . GLU A 1 32  ? -16.526 47.030 49.737 1.00 91.91  137 A 1 
ATOM 95   C CD  . GLU A 1 32  ? -16.010 45.698 49.206 1.00 95.66  137 A 1 
ATOM 96   O OE1 . GLU A 1 32  ? -15.920 44.723 49.990 1.00 95.23  137 A 1 
ATOM 97   O OE2 . GLU A 1 32  ? -15.687 45.623 48.000 1.00 96.75  137 A 1 
ATOM 98   N N   . LYS A 1 33  ? -15.291 50.590 51.820 1.00 80.72  138 A 1 
ATOM 99   C CA  . LYS A 1 33  ? -15.866 51.741 52.491 1.00 79.67  138 A 1 
ATOM 100  C C   . LYS A 1 33  ? -15.468 53.037 51.794 1.00 78.44  138 A 1 
ATOM 101  O O   . LYS A 1 33  ? -16.242 53.992 51.781 1.00 76.70  138 A 1 
ATOM 102  C CB  . LYS A 1 33  ? -15.400 51.791 53.942 1.00 79.79  138 A 1 
ATOM 103  C CG  . LYS A 1 33  ? -16.338 51.095 54.897 1.00 83.23  138 A 1 
ATOM 104  C CD  . LYS A 1 33  ? -17.650 51.870 55.028 1.00 86.00  138 A 1 
ATOM 105  C CE  . LYS A 1 33  ? -18.673 51.138 55.900 1.00 86.65  138 A 1 
ATOM 106  N NZ  . LYS A 1 33  ? -19.967 51.884 56.037 1.00 87.28  138 A 1 
ATOM 107  N N   . ARG A 1 34  ? -14.260 53.073 51.232 1.00 77.76  139 A 1 
ATOM 108  C CA  . ARG A 1 34  ? -13.795 54.268 50.535 1.00 77.60  139 A 1 
ATOM 109  C C   . ARG A 1 34  ? -14.595 54.432 49.259 1.00 75.48  139 A 1 
ATOM 110  O O   . ARG A 1 34  ? -15.312 55.415 49.084 1.00 74.03  139 A 1 
ATOM 111  C CB  . ARG A 1 34  ? -12.310 54.177 50.153 1.00 81.19  139 A 1 
ATOM 112  C CG  . ARG A 1 34  ? -11.317 54.379 51.288 1.00 86.11  139 A 1 
ATOM 113  C CD  . ARG A 1 34  ? -10.022 55.010 50.761 1.00 91.34  139 A 1 
ATOM 114  N NE  . ARG A 1 34  ? -8.803  54.473 51.381 1.00 94.30  139 A 1 
ATOM 115  C CZ  . ARG A 1 34  ? -8.278  53.278 51.110 1.00 95.96  139 A 1 
ATOM 116  N NH1 . ARG A 1 34  ? -8.854  52.475 50.223 1.00 97.53  139 A 1 
ATOM 117  N NH2 . ARG A 1 34  ? -7.176  52.881 51.732 1.00 96.09  139 A 1 
ATOM 118  N N   . ILE A 1 35  ? -14.461 53.448 48.375 1.00 73.22  140 A 1 
ATOM 119  C CA  . ILE A 1 35  ? -15.147 53.458 47.096 1.00 71.07  140 A 1 
ATOM 120  C C   . ILE A 1 35  ? -16.608 53.822 47.268 1.00 69.42  140 A 1 
ATOM 121  O O   . ILE A 1 35  ? -17.181 54.558 46.469 1.00 69.32  140 A 1 
ATOM 122  C CB  . ILE A 1 35  ? -15.035 52.085 46.390 1.00 71.22  140 A 1 
ATOM 123  C CG1 . ILE A 1 35  ? -13.573 51.823 46.013 1.00 71.87  140 A 1 
ATOM 124  C CG2 . ILE A 1 35  ? -15.896 52.056 45.130 1.00 72.45  140 A 1 
ATOM 125  C CD1 . ILE A 1 35  ? -13.320 50.460 45.402 1.00 72.06  140 A 1 
ATOM 126  N N   . SER A 1 36  ? -17.206 53.329 48.336 1.00 67.12  141 A 1 
ATOM 127  C CA  . SER A 1 36  ? -18.599 53.605 48.595 1.00 65.94  141 A 1 
ATOM 128  C C   . SER A 1 36  ? -18.868 55.088 48.837 1.00 66.93  141 A 1 
ATOM 129  O O   . SER A 1 36  ? -19.861 55.642 48.345 1.00 67.27  141 A 1 
ATOM 130  C CB  . SER A 1 36  ? -19.051 52.776 49.790 1.00 64.13  141 A 1 
ATOM 131  O OG  . SER A 1 36  ? -20.413 52.989 50.058 1.00 67.30  141 A 1 
ATOM 132  N N   . GLN A 1 37  ? -17.980 55.738 49.584 1.00 68.56  142 A 1 
ATOM 133  C CA  . GLN A 1 37  ? -18.154 57.154 49.894 1.00 70.62  142 A 1 
ATOM 134  C C   . GLN A 1 37  ? -17.860 58.031 48.704 1.00 67.49  142 A 1 
ATOM 135  O O   . GLN A 1 37  ? -18.538 59.029 48.492 1.00 66.71  142 A 1 
ATOM 136  C CB  . GLN A 1 37  ? -17.268 57.562 51.067 1.00 77.13  142 A 1 
ATOM 137  C CG  . GLN A 1 37  ? -17.548 56.747 52.325 1.00 89.01  142 A 1 
ATOM 138  C CD  . GLN A 1 37  ? -19.031 56.354 52.491 1.00 94.44  142 A 1 
ATOM 139  O OE1 . GLN A 1 37  ? -19.923 57.205 52.470 1.00 97.45  142 A 1 
ATOM 140  N NE2 . GLN A 1 37  ? -19.283 55.056 52.676 1.00 97.01  142 A 1 
ATOM 141  N N   . GLU A 1 38  ? -16.852 57.658 47.925 1.00 64.29  143 A 1 
ATOM 142  C CA  . GLU A 1 38  ? -16.507 58.438 46.751 1.00 63.15  143 A 1 
ATOM 143  C C   . GLU A 1 38  ? -17.679 58.418 45.772 1.00 61.80  143 A 1 
ATOM 144  O O   . GLU A 1 38  ? -17.983 59.427 45.132 1.00 61.63  143 A 1 
ATOM 145  C CB  . GLU A 1 38  ? -15.246 57.878 46.088 1.00 63.55  143 A 1 
ATOM 146  C CG  . GLU A 1 38  ? -14.028 57.754 47.021 1.00 68.16  143 A 1 
ATOM 147  C CD  . GLU A 1 38  ? -12.805 57.186 46.319 1.00 72.12  143 A 1 
ATOM 148  O OE1 . GLU A 1 38  ? -11.805 56.860 47.009 1.00 74.57  143 A 1 
ATOM 149  O OE2 . GLU A 1 38  ? -12.832 57.066 45.076 1.00 71.78  143 A 1 
ATOM 150  N N   . ASN A 1 39  ? -18.339 57.268 45.660 1.00 60.10  144 A 1 
ATOM 151  C CA  . ASN A 1 39  ? -19.472 57.131 44.752 1.00 56.47  144 A 1 
ATOM 152  C C   . ASN A 1 39  ? -20.618 58.025 45.205 1.00 56.90  144 A 1 
ATOM 153  O O   . ASN A 1 39  ? -21.236 58.705 44.390 1.00 54.44  144 A 1 
ATOM 154  C CB  . ASN A 1 39  ? -19.939 55.678 44.697 1.00 56.07  144 A 1 
ATOM 155  C CG  . ASN A 1 39  ? -18.925 54.756 44.041 1.00 56.70  144 A 1 
ATOM 156  O OD1 . ASN A 1 39  ? -19.150 53.549 43.958 1.00 58.53  144 A 1 
ATOM 157  N ND2 . ASN A 1 39  ? -17.810 55.312 43.571 1.00 57.39  144 A 1 
ATOM 158  N N   . GLU A 1 40  ? -20.900 58.020 46.504 1.00 57.49  145 A 1 
ATOM 159  C CA  . GLU A 1 40  ? -21.969 58.847 47.047 1.00 59.03  145 A 1 
ATOM 160  C C   . GLU A 1 40  ? -21.667 60.337 46.860 1.00 59.83  145 A 1 
ATOM 161  O O   . GLU A 1 40  ? -22.558 61.121 46.530 1.00 61.79  145 A 1 
ATOM 162  C CB  . GLU A 1 40  ? -22.167 58.554 48.530 1.00 60.77  145 A 1 
ATOM 163  C CG  . GLU A 1 40  ? -23.188 59.467 49.165 1.00 62.91  145 A 1 
ATOM 164  C CD  . GLU A 1 40  ? -24.456 59.549 48.357 1.00 66.50  145 A 1 
ATOM 165  O OE1 . GLU A 1 40  ? -24.928 58.493 47.868 1.00 68.40  145 A 1 
ATOM 166  O OE2 . GLU A 1 40  ? -24.999 60.673 48.211 1.00 68.19  145 A 1 
ATOM 167  N N   . LEU A 1 41  ? -20.416 60.727 47.088 1.00 58.92  146 A 1 
ATOM 168  C CA  . LEU A 1 41  ? -20.010 62.118 46.908 1.00 56.71  146 A 1 
ATOM 169  C C   . LEU A 1 41  ? -20.115 62.475 45.413 1.00 56.78  146 A 1 
ATOM 170  O O   . LEU A 1 41  ? -20.618 63.539 45.047 1.00 57.58  146 A 1 
ATOM 171  C CB  . LEU A 1 41  ? -18.564 62.317 47.396 1.00 53.07  146 A 1 
ATOM 172  C CG  . LEU A 1 41  ? -17.980 63.745 47.289 1.00 51.86  146 A 1 
ATOM 173  C CD1 . LEU A 1 41  ? -18.854 64.752 48.005 1.00 48.65  146 A 1 
ATOM 174  C CD2 . LEU A 1 41  ? -16.618 63.776 47.911 1.00 48.28  146 A 1 
ATOM 175  N N   . HIS A 1 42  ? -19.659 61.566 44.555 1.00 55.45  147 A 1 
ATOM 176  C CA  . HIS A 1 42  ? -19.703 61.794 43.125 1.00 54.67  147 A 1 
ATOM 177  C C   . HIS A 1 42  ? -21.119 61.951 42.593 1.00 53.25  147 A 1 
ATOM 178  O O   . HIS A 1 42  ? -21.389 62.795 41.735 1.00 54.55  147 A 1 
ATOM 179  C CB  . HIS A 1 42  ? -18.986 60.671 42.378 1.00 53.72  147 A 1 
ATOM 180  C CG  . HIS A 1 42  ? -19.143 60.757 40.894 1.00 52.82  147 A 1 
ATOM 181  N ND1 . HIS A 1 42  ? -20.099 60.037 40.209 1.00 52.87  147 A 1 
ATOM 182  C CD2 . HIS A 1 42  ? -18.545 61.556 39.981 1.00 53.06  147 A 1 
ATOM 183  C CE1 . HIS A 1 42  ? -20.086 60.399 38.939 1.00 52.74  147 A 1 
ATOM 184  N NE2 . HIS A 1 42  ? -19.152 61.321 38.772 1.00 52.18  147 A 1 
ATOM 185  N N   . ALA A 1 43  ? -22.040 61.139 43.083 1.00 52.40  148 A 1 
ATOM 186  C CA  . ALA A 1 43  ? -23.410 61.265 42.609 1.00 51.86  148 A 1 
ATOM 187  C C   . ALA A 1 43  ? -23.955 62.612 43.105 1.00 54.25  148 A 1 
ATOM 188  O O   . ALA A 1 43  ? -24.435 63.439 42.314 1.00 54.02  148 A 1 
ATOM 189  C CB  . ALA A 1 43  ? -24.265 60.106 43.139 1.00 46.80  148 A 1 
ATOM 190  N N   . TYR A 1 44  ? -23.856 62.842 44.413 1.00 53.32  149 A 1 
ATOM 191  C CA  . TYR A 1 44  ? -24.337 64.078 45.001 1.00 55.12  149 A 1 
ATOM 192  C C   . TYR A 1 44  ? -23.835 65.280 44.214 1.00 55.25  149 A 1 
ATOM 193  O O   . TYR A 1 44  ? -24.623 66.142 43.814 1.00 56.75  149 A 1 
ATOM 194  C CB  . TYR A 1 44  ? -23.881 64.176 46.457 1.00 59.57  149 A 1 
ATOM 195  C CG  . TYR A 1 44  ? -24.091 65.539 47.076 1.00 64.91  149 A 1 
ATOM 196  C CD1 . TYR A 1 44  ? -25.359 65.972 47.457 1.00 66.84  149 A 1 
ATOM 197  C CD2 . TYR A 1 44  ? -23.011 66.398 47.285 1.00 68.38  149 A 1 
ATOM 198  C CE1 . TYR A 1 44  ? -25.546 67.225 48.038 1.00 69.96  149 A 1 
ATOM 199  C CE2 . TYR A 1 44  ? -23.186 67.652 47.866 1.00 71.82  149 A 1 
ATOM 200  C CZ  . TYR A 1 44  ? -24.460 68.061 48.238 1.00 72.39  149 A 1 
ATOM 201  O OH  . TYR A 1 44  ? -24.642 69.307 48.798 1.00 75.47  149 A 1 
ATOM 202  N N   . LEU A 1 45  ? -22.527 65.333 43.974 1.00 54.43  150 A 1 
ATOM 203  C CA  . LEU A 1 45  ? -21.954 66.446 43.223 1.00 53.74  150 A 1 
ATOM 204  C C   . LEU A 1 45  ? -22.522 66.540 41.820 1.00 53.02  150 A 1 
ATOM 205  O O   . LEU A 1 45  ? -22.799 67.644 41.353 1.00 53.90  150 A 1 
ATOM 206  C CB  . LEU A 1 45  ? -20.428 66.339 43.143 1.00 52.88  150 A 1 
ATOM 207  C CG  . LEU A 1 45  ? -19.642 66.526 44.441 1.00 52.45  150 A 1 
ATOM 208  C CD1 . LEU A 1 45  ? -18.166 66.412 44.165 1.00 54.55  150 A 1 
ATOM 209  C CD2 . LEU A 1 45  ? -19.950 67.880 45.028 1.00 53.27  150 A 1 
ATOM 210  N N   . SER A 1 46  ? -22.696 65.412 41.130 1.00 53.43  151 A 1 
ATOM 211  C CA  . SER A 1 46  ? -23.248 65.484 39.773 1.00 56.47  151 A 1 
ATOM 212  C C   . SER A 1 46  ? -24.704 65.957 39.842 1.00 57.42  151 A 1 
ATOM 213  O O   . SER A 1 46  ? -25.205 66.529 38.886 1.00 60.08  151 A 1 
ATOM 214  C CB  . SER A 1 46  ? -23.153 64.131 39.065 1.00 54.01  151 A 1 
ATOM 215  O OG  . SER A 1 46  ? -23.953 63.180 39.720 1.00 58.26  151 A 1 
ATOM 216  N N   . LYS A 1 47  ? -25.389 65.733 40.960 1.00 59.80  152 A 1 
ATOM 217  C CA  . LYS A 1 47  ? -26.766 66.213 41.064 1.00 60.96  152 A 1 
ATOM 218  C C   . LYS A 1 47  ? -26.791 67.735 41.178 1.00 62.16  152 A 1 
ATOM 219  O O   . LYS A 1 47  ? -27.496 68.431 40.436 1.00 62.42  152 A 1 
ATOM 220  C CB  . LYS A 1 47  ? -27.473 65.636 42.285 1.00 62.91  152 A 1 
ATOM 221  C CG  . LYS A 1 47  ? -27.960 64.212 42.100 1.00 66.97  152 A 1 
ATOM 222  C CD  . LYS A 1 47  ? -28.814 63.748 43.279 1.00 69.28  152 A 1 
ATOM 223  C CE  . LYS A 1 47  ? -30.116 64.538 43.388 1.00 71.89  152 A 1 
ATOM 224  N NZ  . LYS A 1 47  ? -30.955 64.100 44.541 1.00 74.61  152 A 1 
ATOM 225  N N   . LEU A 1 48  ? -26.048 68.260 42.139 1.00 60.76  153 A 1 
ATOM 226  C CA  . LEU A 1 48  ? -25.998 69.697 42.286 1.00 57.64  153 A 1 
ATOM 227  C C   . LEU A 1 48  ? -25.713 70.331 40.915 1.00 57.84  153 A 1 
ATOM 228  O O   . LEU A 1 48  ? -26.429 71.234 40.493 1.00 59.00  153 A 1 
ATOM 229  C CB  . LEU A 1 48  ? -24.910 70.083 43.278 1.00 54.78  153 A 1 
ATOM 230  C CG  . LEU A 1 48  ? -25.078 69.577 44.712 1.00 55.09  153 A 1 
ATOM 231  C CD1 . LEU A 1 48  ? -23.931 70.139 45.518 1.00 52.62  153 A 1 
ATOM 232  C CD2 . LEU A 1 48  ? -26.424 70.004 45.319 1.00 53.20  153 A 1 
ATOM 233  N N   . ILE A 1 49  ? -24.693 69.841 40.211 1.00 57.59  154 A 1 
ATOM 234  C CA  . ILE A 1 49  ? -24.329 70.409 38.912 1.00 58.59  154 A 1 
ATOM 235  C C   . ILE A 1 49  ? -25.500 70.448 37.943 1.00 60.45  154 A 1 
ATOM 236  O O   . ILE A 1 49  ? -25.968 71.524 37.578 1.00 61.56  154 A 1 
ATOM 237  C CB  . ILE A 1 49  ? -23.160 69.629 38.259 1.00 56.32  154 A 1 
ATOM 238  C CG1 . ILE A 1 49  ? -21.918 69.716 39.154 1.00 55.74  154 A 1 
ATOM 239  C CG2 . ILE A 1 49  ? -22.850 70.186 36.864 1.00 50.02  154 A 1 
ATOM 240  C CD1 . ILE A 1 49  ? -20.716 68.910 38.614 1.00 57.72  154 A 1 
ATOM 241  N N   . LEU A 1 50  ? -25.971 69.276 37.526 1.00 62.62  155 A 1 
ATOM 242  C CA  . LEU A 1 50  ? -27.104 69.202 36.613 1.00 63.84  155 A 1 
ATOM 243  C C   . LEU A 1 50  ? -28.256 70.108 37.052 1.00 64.51  155 A 1 
ATOM 244  O O   . LEU A 1 50  ? -28.835 70.827 36.240 1.00 65.34  155 A 1 
ATOM 245  C CB  . LEU A 1 50  ? -27.590 67.761 36.498 1.00 63.04  155 A 1 
ATOM 246  C CG  . LEU A 1 50  ? -26.668 66.831 35.719 1.00 62.62  155 A 1 
ATOM 247  C CD1 . LEU A 1 50  ? -27.334 65.470 35.647 1.00 60.98  155 A 1 
ATOM 248  C CD2 . LEU A 1 50  ? -26.379 67.393 34.319 1.00 61.55  155 A 1 
ATOM 249  N N   . ALA A 1 51  ? -28.601 70.072 38.333 1.00 65.44  156 A 1 
ATOM 250  C CA  . ALA A 1 51  ? -29.686 70.916 38.825 1.00 66.53  156 A 1 
ATOM 251  C C   . ALA A 1 51  ? -29.368 72.379 38.498 1.00 69.15  156 A 1 
ATOM 252  O O   . ALA A 1 51  ? -30.244 73.151 38.098 1.00 70.86  156 A 1 
ATOM 253  C CB  . ALA A 1 51  ? -29.864 70.738 40.344 1.00 62.29  156 A 1 
ATOM 254  N N   . GLU A 1 52  ? -28.104 72.757 38.656 1.00 70.93  157 A 1 
ATOM 255  C CA  . GLU A 1 52  ? -27.715 74.128 38.384 1.00 72.77  157 A 1 
ATOM 256  C C   . GLU A 1 52  ? -27.901 74.405 36.911 1.00 73.03  157 A 1 
ATOM 257  O O   . GLU A 1 52  ? -28.373 75.473 36.521 1.00 71.43  157 A 1 
ATOM 258  C CB  . GLU A 1 52  ? -26.265 74.367 38.778 1.00 72.61  157 A 1 
ATOM 259  C CG  . GLU A 1 52  ? -25.839 75.833 38.724 1.00 77.03  157 A 1 
ATOM 260  C CD  . GLU A 1 52  ? -26.636 76.754 39.655 1.00 79.72  157 A 1 
ATOM 261  O OE1 . GLU A 1 52  ? -26.616 76.576 40.898 1.00 78.75  157 A 1 
ATOM 262  O OE2 . GLU A 1 52  ? -27.277 77.686 39.132 1.00 82.18  157 A 1 
ATOM 263  N N   . LYS A 1 53  ? -27.520 73.434 36.090 1.00 74.09  158 A 1 
ATOM 264  C CA  . LYS A 1 53  ? -27.657 73.577 34.648 1.00 76.24  158 A 1 
ATOM 265  C C   . LYS A 1 53  ? -29.137 73.754 34.322 1.00 79.17  158 A 1 
ATOM 266  O O   . LYS A 1 53  ? -29.491 74.479 33.397 1.00 78.83  158 A 1 
ATOM 267  C CB  . LYS A 1 53  ? -27.109 72.341 33.937 1.00 73.41  158 A 1 
ATOM 268  C CG  . LYS A 1 53  ? -27.329 72.340 32.428 1.00 71.88  158 A 1 
ATOM 269  C CD  . LYS A 1 53  ? -26.845 71.041 31.809 1.00 70.37  158 A 1 
ATOM 270  C CE  . LYS A 1 53  ? -27.261 70.912 30.358 1.00 69.19  158 A 1 
ATOM 271  N NZ  . LYS A 1 53  ? -26.744 69.631 29.813 1.00 70.62  158 A 1 
ATOM 272  N N   . GLU A 1 54  ? -29.993 73.085 35.087 1.00 82.71  159 A 1 
ATOM 273  C CA  . GLU A 1 54  ? -31.423 73.189 34.875 1.00 86.68  159 A 1 
ATOM 274  C C   . GLU A 1 54  ? -31.833 74.642 35.126 1.00 88.26  159 A 1 
ATOM 275  O O   . GLU A 1 54  ? -32.401 75.300 34.254 1.00 88.61  159 A 1 
ATOM 276  C CB  . GLU A 1 54  ? -32.166 72.259 35.833 1.00 89.09  159 A 1 
ATOM 277  C CG  . GLU A 1 54  ? -33.661 72.183 35.584 1.00 93.56  159 A 1 
ATOM 278  C CD  . GLU A 1 54  ? -34.088 70.863 34.991 1.00 97.08  159 A 1 
ATOM 279  O OE1 . GLU A 1 54  ? -33.379 70.346 34.095 1.00 98.91  159 A 1 
ATOM 280  O OE2 . GLU A 1 54  ? -35.148 70.341 35.410 1.00 98.82  159 A 1 
ATOM 281  N N   . ARG A 1 55  ? -31.527 75.139 36.320 1.00 89.16  160 A 1 
ATOM 282  C CA  . ARG A 1 55  ? -31.849 76.510 36.687 1.00 90.51  160 A 1 
ATOM 283  C C   . ARG A 1 55  ? -31.293 77.538 35.703 1.00 92.68  160 A 1 
ATOM 284  O O   . ARG A 1 55  ? -31.928 78.557 35.433 1.00 93.42  160 A 1 
ATOM 285  C CB  . ARG A 1 55  ? -31.335 76.817 38.092 1.00 89.16  160 A 1 
ATOM 286  C CG  . ARG A 1 55  ? -32.163 76.183 39.189 1.00 88.86  160 A 1 
ATOM 287  C CD  . ARG A 1 55  ? -31.723 76.664 40.563 1.00 89.48  160 A 1 
ATOM 288  N NE  . ARG A 1 55  ? -30.501 76.005 41.017 1.00 91.11  160 A 1 
ATOM 289  C CZ  . ARG A 1 55  ? -30.431 74.733 41.399 1.00 90.09  160 A 1 
ATOM 290  N NH1 . ARG A 1 55  ? -31.516 73.971 41.391 1.00 89.81  160 A 1 
ATOM 291  N NH2 . ARG A 1 55  ? -29.268 74.216 41.768 1.00 91.74  160 A 1 
ATOM 292  N N   . GLU A 1 56  ? -30.106 77.284 35.170 1.00 95.32  161 A 1 
ATOM 293  C CA  . GLU A 1 56  ? -29.522 78.214 34.218 1.00 97.80  161 A 1 
ATOM 294  C C   . GLU A 1 56  ? -30.329 78.189 32.924 1.00 99.68  161 A 1 
ATOM 295  O O   . GLU A 1 56  ? -30.783 79.230 32.448 1.00 99.36  161 A 1 
ATOM 296  C CB  . GLU A 1 56  ? -28.069 77.836 33.918 1.00 98.78  161 A 1 
ATOM 297  C CG  . GLU A 1 56  ? -27.361 78.801 32.975 1.00 98.90  161 A 1 
ATOM 298  C CD  . GLU A 1 56  ? -26.054 78.253 32.434 1.00 99.52  161 A 1 
ATOM 299  O OE1 . GLU A 1 56  ? -26.081 77.248 31.685 1.00 99.84  161 A 1 
ATOM 300  O OE2 . GLU A 1 56  ? -24.995 78.833 32.758 1.00 99.65  161 A 1 
ATOM 301  N N   . LEU A 1 57  ? -30.505 76.992 32.366 1.00 102.75 162 A 1 
ATOM 302  C CA  . LEU A 1 57  ? -31.248 76.804 31.120 1.00 105.56 162 A 1 
ATOM 303  C C   . LEU A 1 57  ? -32.743 76.928 31.351 1.00 107.33 162 A 1 
ATOM 304  O O   . LEU A 1 57  ? -33.551 76.329 30.638 1.00 107.54 162 A 1 
ATOM 305  C CB  . LEU A 1 57  ? -30.935 75.434 30.507 1.00 106.37 162 A 1 
ATOM 306  C CG  . LEU A 1 57  ? -29.476 75.178 30.102 1.00 107.22 162 A 1 
ATOM 307  C CD1 . LEU A 1 57  ? -29.322 73.757 29.584 1.00 107.95 162 A 1 
ATOM 308  C CD2 . LEU A 1 57  ? -29.049 76.181 29.039 1.00 107.76 162 A 1 
ATOM 309  N N   . ASP A 1 58  ? -33.100 77.706 32.366 1.00 109.37 163 A 1 
ATOM 310  C CA  . ASP A 1 58  ? -34.493 77.943 32.710 1.00 110.73 163 A 1 
ATOM 311  C C   . ASP A 1 58  ? -34.771 79.433 32.616 1.00 111.21 163 A 1 
ATOM 312  O O   . ASP A 1 58  ? -35.906 79.866 32.795 1.00 111.73 163 A 1 
ATOM 313  C CB  . ASP A 1 58  ? -34.785 77.453 34.130 1.00 111.75 163 A 1 
ATOM 314  C CG  . ASP A 1 58  ? -35.743 76.277 34.155 1.00 112.30 163 A 1 
ATOM 315  O OD1 . ASP A 1 58  ? -35.511 75.296 33.413 1.00 112.72 163 A 1 
ATOM 316  O OD2 . ASP A 1 58  ? -36.725 76.331 34.922 1.00 112.70 163 A 1 
ATOM 317  N N   . ASP A 1 59  ? -33.728 80.213 32.345 1.00 111.31 164 A 1 
ATOM 318  C CA  . ASP A 1 59  ? -33.864 81.662 32.219 1.00 111.71 164 A 1 
ATOM 319  C C   . ASP A 1 59  ? -33.469 82.110 30.817 1.00 110.72 164 A 1 
ATOM 320  O O   . ASP A 1 59  ? -33.790 81.447 29.834 1.00 109.74 164 A 1 
ATOM 321  C CB  . ASP A 1 59  ? -32.992 82.388 33.257 1.00 113.30 164 A 1 
ATOM 322  C CG  . ASP A 1 59  ? -33.451 82.147 34.693 1.00 114.86 164 A 1 
ATOM 323  O OD1 . ASP A 1 59  ? -34.659 82.299 34.985 1.00 115.67 164 A 1 
ATOM 324  O OD2 . ASP A 1 59  ? -32.596 81.817 35.540 1.00 115.86 164 A 1 
ATOM 325  N N   . SER A 1 78  ? -23.416 74.086 27.358 1.00 88.55  183 A 1 
ATOM 326  C CA  . SER A 1 78  ? -23.274 74.932 28.533 1.00 87.19  183 A 1 
ATOM 327  C C   . SER A 1 78  ? -21.922 74.727 29.208 1.00 88.21  183 A 1 
ATOM 328  O O   . SER A 1 78  ? -21.278 73.689 29.035 1.00 89.90  183 A 1 
ATOM 329  C CB  . SER A 1 78  ? -24.398 74.635 29.534 1.00 87.18  183 A 1 
ATOM 330  O OG  . SER A 1 78  ? -24.248 75.373 30.741 1.00 84.40  183 A 1 
ATOM 331  N N   . LYS A 1 79  ? -21.496 75.728 29.974 1.00 87.35  184 A 1 
ATOM 332  C CA  . LYS A 1 79  ? -20.232 75.655 30.695 1.00 86.00  184 A 1 
ATOM 333  C C   . LYS A 1 79  ? -20.341 74.551 31.759 1.00 84.89  184 A 1 
ATOM 334  O O   . LYS A 1 79  ? -19.345 73.929 32.121 1.00 84.81  184 A 1 
ATOM 335  C CB  . LYS A 1 79  ? -19.922 77.003 31.358 1.00 85.77  184 A 1 
ATOM 336  C CG  . LYS A 1 79  ? -20.897 77.386 32.467 1.00 87.50  184 A 1 
ATOM 337  C CD  . LYS A 1 79  ? -20.340 78.493 33.363 1.00 87.97  184 A 1 
ATOM 338  C CE  . LYS A 1 79  ? -21.174 78.692 34.634 1.00 87.19  184 A 1 
ATOM 339  N NZ  . LYS A 1 79  ? -20.502 79.594 35.622 1.00 86.01  184 A 1 
ATOM 340  N N   . HIS A 1 80  ? -21.554 74.310 32.252 1.00 83.43  185 A 1 
ATOM 341  C CA  . HIS A 1 80  ? -21.776 73.276 33.257 1.00 81.78  185 A 1 
ATOM 342  C C   . HIS A 1 80  ? -21.365 71.898 32.755 1.00 81.45  185 A 1 
ATOM 343  O O   . HIS A 1 80  ? -20.715 71.130 33.465 1.00 82.22  185 A 1 
ATOM 344  C CB  . HIS A 1 80  ? -23.243 73.236 33.669 1.00 80.52  185 A 1 
ATOM 345  C CG  . HIS A 1 80  ? -23.685 74.444 34.435 1.00 81.60  185 A 1 
ATOM 346  N ND1 . HIS A 1 80  ? -24.300 75.522 33.838 1.00 82.26  185 A 1 
ATOM 347  C CD2 . HIS A 1 80  ? -23.581 74.746 35.751 1.00 80.52  185 A 1 
ATOM 348  C CE1 . HIS A 1 80  ? -24.557 76.439 34.757 1.00 82.24  185 A 1 
ATOM 349  N NE2 . HIS A 1 80  ? -24.130 75.992 35.925 1.00 81.71  185 A 1 
ATOM 350  N N   . ASP A 1 81  ? -21.741 71.581 31.524 1.00 80.96  186 A 1 
ATOM 351  C CA  . ASP A 1 81  ? -21.408 70.288 30.950 1.00 80.11  186 A 1 
ATOM 352  C C   . ASP A 1 81  ? -19.917 69.992 31.028 1.00 78.62  186 A 1 
ATOM 353  O O   . ASP A 1 81  ? -19.504 68.828 31.057 1.00 79.25  186 A 1 
ATOM 354  C CB  . ASP A 1 81  ? -21.886 70.227 29.499 1.00 82.56  186 A 1 
ATOM 355  C CG  . ASP A 1 81  ? -23.393 70.048 29.390 1.00 84.57  186 A 1 
ATOM 356  O OD1 . ASP A 1 81  ? -24.152 70.869 29.948 1.00 84.36  186 A 1 
ATOM 357  O OD2 . ASP A 1 81  ? -23.822 69.075 28.738 1.00 87.53  186 A 1 
ATOM 358  N N   . LYS A 1 82  ? -19.110 71.048 31.073 1.00 76.78  187 A 1 
ATOM 359  C CA  . LYS A 1 82  ? -17.658 70.900 31.136 1.00 74.06  187 A 1 
ATOM 360  C C   . LYS A 1 82  ? -17.254 70.604 32.574 1.00 71.16  187 A 1 
ATOM 361  O O   . LYS A 1 82  ? -16.340 69.813 32.822 1.00 69.49  187 A 1 
ATOM 362  C CB  . LYS A 1 82  ? -16.977 72.178 30.638 1.00 77.16  187 A 1 
ATOM 363  C CG  . LYS A 1 82  ? -15.817 71.931 29.668 1.00 80.84  187 A 1 
ATOM 364  C CD  . LYS A 1 82  ? -14.654 71.204 30.332 1.00 84.73  187 A 1 
ATOM 365  C CE  . LYS A 1 82  ? -13.578 70.834 29.318 1.00 87.48  187 A 1 
ATOM 366  N NZ  . LYS A 1 82  ? -12.419 70.148 29.956 1.00 88.68  187 A 1 
ATOM 367  N N   . TYR A 1 83  ? -17.943 71.232 33.523 1.00 67.67  188 A 1 
ATOM 368  C CA  . TYR A 1 83  ? -17.646 71.011 34.930 1.00 64.93  188 A 1 
ATOM 369  C C   . TYR A 1 83  ? -17.975 69.579 35.306 1.00 63.35  188 A 1 
ATOM 370  O O   . TYR A 1 83  ? -17.355 69.007 36.202 1.00 61.69  188 A 1 
ATOM 371  C CB  . TYR A 1 83  ? -18.461 71.958 35.829 1.00 66.78  188 A 1 
ATOM 372  C CG  . TYR A 1 83  ? -17.953 73.388 35.887 1.00 67.97  188 A 1 
ATOM 373  C CD1 . TYR A 1 83  ? -18.445 74.364 35.017 1.00 70.66  188 A 1 
ATOM 374  C CD2 . TYR A 1 83  ? -16.960 73.759 36.793 1.00 67.54  188 A 1 
ATOM 375  C CE1 . TYR A 1 83  ? -17.954 75.683 35.049 1.00 72.31  188 A 1 
ATOM 376  C CE2 . TYR A 1 83  ? -16.462 75.070 36.833 1.00 69.82  188 A 1 
ATOM 377  C CZ  . TYR A 1 83  ? -16.957 76.023 35.967 1.00 72.39  188 A 1 
ATOM 378  O OH  . TYR A 1 83  ? -16.460 77.313 36.009 1.00 73.84  188 A 1 
ATOM 379  N N   . LEU A 1 84  ? -18.955 69.004 34.615 1.00 60.71  189 A 1 
ATOM 380  C CA  . LEU A 1 84  ? -19.393 67.639 34.893 1.00 58.92  189 A 1 
ATOM 381  C C   . LEU A 1 84  ? -18.359 66.648 34.389 1.00 61.02  189 A 1 
ATOM 382  O O   . LEU A 1 84  ? -18.031 65.686 35.075 1.00 61.98  189 A 1 
ATOM 383  C CB  . LEU A 1 84  ? -20.743 67.400 34.239 1.00 56.00  189 A 1 
ATOM 384  C CG  . LEU A 1 84  ? -21.599 66.283 34.833 1.00 53.72  189 A 1 
ATOM 385  C CD1 . LEU A 1 84  ? -21.829 66.470 36.333 1.00 52.61  189 A 1 
ATOM 386  C CD2 . LEU A 1 84  ? -22.905 66.305 34.081 1.00 52.13  189 A 1 
ATOM 387  N N   . MET A 1 85  ? -17.850 66.885 33.188 1.00 63.94  190 A 1 
ATOM 388  C CA  . MET A 1 85  ? -16.819 66.029 32.628 1.00 65.62  190 A 1 
ATOM 389  C C   . MET A 1 85  ? -15.591 65.982 33.550 1.00 64.64  190 A 1 
ATOM 390  O O   . MET A 1 85  ? -15.156 64.905 33.945 1.00 64.23  190 A 1 
ATOM 391  C CB  . MET A 1 85  ? -16.384 66.557 31.268 1.00 71.64  190 A 1 
ATOM 392  C CG  . MET A 1 85  ? -17.329 66.228 30.139 1.00 79.85  190 A 1 
ATOM 393  S SD  . MET A 1 85  ? -16.861 67.112 28.636 1.00 89.49  190 A 1 
ATOM 394  C CE  . MET A 1 85  ? -15.112 66.704 28.529 1.00 88.10  190 A 1 
ATOM 395  N N   . ASP A 1 86  ? -15.030 67.152 33.873 1.00 63.18  191 A 1 
ATOM 396  C CA  . ASP A 1 86  ? -13.844 67.244 34.736 1.00 61.71  191 A 1 
ATOM 397  C C   . ASP A 1 86  ? -14.140 66.646 36.109 1.00 61.48  191 A 1 
ATOM 398  O O   . ASP A 1 86  ? -13.294 65.985 36.720 1.00 60.77  191 A 1 
ATOM 399  C CB  . ASP A 1 86  ? -13.397 68.706 34.902 1.00 61.87  191 A 1 
ATOM 400  C CG  . ASP A 1 86  ? -13.025 69.361 33.579 1.00 64.78  191 A 1 
ATOM 401  O OD1 . ASP A 1 86  ? -12.675 70.567 33.570 1.00 65.88  191 A 1 
ATOM 402  O OD2 . ASP A 1 86  ? -13.084 68.671 32.539 1.00 65.82  191 A 1 
ATOM 403  N N   . MET A 1 87  ? -15.348 66.886 36.600 1.00 60.59  192 A 1 
ATOM 404  C CA  . MET A 1 87  ? -15.731 66.354 37.889 1.00 59.01  192 A 1 
ATOM 405  C C   . MET A 1 87  ? -15.736 64.825 37.789 1.00 59.22  192 A 1 
ATOM 406  O O   . MET A 1 87  ? -15.263 64.140 38.695 1.00 57.53  192 A 1 
ATOM 407  C CB  . MET A 1 87  ? -17.107 66.884 38.272 1.00 57.42  192 A 1 
ATOM 408  C CG  . MET A 1 87  ? -17.481 66.677 39.728 1.00 58.61  192 A 1 
ATOM 409  S SD  . MET A 1 87  ? -17.889 64.983 40.187 1.00 59.06  192 A 1 
ATOM 410  C CE  . MET A 1 87  ? -19.613 64.883 39.654 1.00 57.23  192 A 1 
ATOM 411  N N   . ASP A 1 88  ? -16.249 64.281 36.686 1.00 57.92  193 A 1 
ATOM 412  C CA  . ASP A 1 88  ? -16.279 62.826 36.548 1.00 59.06  193 A 1 
ATOM 413  C C   . ASP A 1 88  ? -14.845 62.299 36.433 1.00 60.45  193 A 1 
ATOM 414  O O   . ASP A 1 88  ? -14.438 61.377 37.145 1.00 59.19  193 A 1 
ATOM 415  C CB  . ASP A 1 88  ? -17.076 62.390 35.314 1.00 56.02  193 A 1 
ATOM 416  C CG  . ASP A 1 88  ? -18.563 62.664 35.435 1.00 56.26  193 A 1 
ATOM 417  O OD1 . ASP A 1 88  ? -19.168 62.465 36.526 1.00 53.20  193 A 1 
ATOM 418  O OD2 . ASP A 1 88  ? -19.145 63.067 34.401 1.00 56.81  193 A 1 
ATOM 419  N N   . GLU A 1 89  ? -14.094 62.913 35.526 1.00 62.60  194 A 1 
ATOM 420  C CA  . GLU A 1 89  ? -12.715 62.559 35.269 1.00 63.92  194 A 1 
ATOM 421  C C   . GLU A 1 89  ? -11.936 62.537 36.567 1.00 63.58  194 A 1 
ATOM 422  O O   . GLU A 1 89  ? -11.063 61.698 36.761 1.00 64.47  194 A 1 
ATOM 423  C CB  . GLU A 1 89  ? -12.090 63.575 34.322 1.00 67.64  194 A 1 
ATOM 424  C CG  . GLU A 1 89  ? -10.722 63.192 33.794 1.00 74.42  194 A 1 
ATOM 425  C CD  . GLU A 1 89  ? -10.740 61.884 33.046 1.00 79.78  194 A 1 
ATOM 426  O OE1 . GLU A 1 89  ? -11.630 61.700 32.180 1.00 81.25  194 A 1 
ATOM 427  O OE2 . GLU A 1 89  ? -9.852  61.037 33.308 1.00 83.19  194 A 1 
ATOM 428  N N   . LEU A 1 90  ? -12.250 63.462 37.461 1.00 62.91  195 A 1 
ATOM 429  C CA  . LEU A 1 90  ? -11.559 63.526 38.732 1.00 62.02  195 A 1 
ATOM 430  C C   . LEU A 1 90  ? -11.773 62.230 39.482 1.00 63.15  195 A 1 
ATOM 431  O O   . LEU A 1 90  ? -10.817 61.631 39.982 1.00 65.63  195 A 1 
ATOM 432  C CB  . LEU A 1 90  ? -12.078 64.701 39.548 1.00 61.80  195 A 1 
ATOM 433  C CG  . LEU A 1 90  ? -11.156 65.311 40.600 1.00 62.91  195 A 1 
ATOM 434  C CD1 . LEU A 1 90  ? -11.851 66.480 41.227 1.00 61.62  195 A 1 
ATOM 435  C CD2 . LEU A 1 90  ? -10.825 64.306 41.659 1.00 63.05  195 A 1 
ATOM 436  N N   . PHE A 1 91  ? -13.021 61.780 39.575 1.00 62.86  196 A 1 
ATOM 437  C CA  . PHE A 1 91  ? -13.285 60.526 40.282 1.00 60.37  196 A 1 
ATOM 438  C C   . PHE A 1 91  ? -12.897 59.320 39.437 1.00 62.41  196 A 1 
ATOM 439  O O   . PHE A 1 91  ? -12.522 58.281 39.976 1.00 62.53  196 A 1 
ATOM 440  C CB  . PHE A 1 91  ? -14.755 60.420 40.671 1.00 56.18  196 A 1 
ATOM 441  C CG  . PHE A 1 91  ? -15.144 61.326 41.792 1.00 51.71  196 A 1 
ATOM 442  C CD1 . PHE A 1 91  ? -15.341 62.677 41.567 1.00 51.67  196 A 1 
ATOM 443  C CD2 . PHE A 1 91  ? -15.341 60.824 43.071 1.00 51.62  196 A 1 
ATOM 444  C CE1 . PHE A 1 91  ? -15.733 63.519 42.597 1.00 51.12  196 A 1 
ATOM 445  C CE2 . PHE A 1 91  ? -15.734 61.662 44.107 1.00 51.91  196 A 1 
ATOM 446  C CZ  . PHE A 1 91  ? -15.934 63.007 43.868 1.00 50.53  196 A 1 
ATOM 447  N N   . SER A 1 92  ? -12.997 59.468 38.121 1.00 63.25  197 A 1 
ATOM 448  C CA  . SER A 1 92  ? -12.646 58.412 37.191 1.00 66.56  197 A 1 
ATOM 449  C C   . SER A 1 92  ? -11.140 58.112 37.275 1.00 69.77  197 A 1 
ATOM 450  O O   . SER A 1 92  ? -10.721 56.952 37.225 1.00 70.40  197 A 1 
ATOM 451  C CB  . SER A 1 92  ? -13.019 58.841 35.769 1.00 67.49  197 A 1 
ATOM 452  O OG  . SER A 1 92  ? -12.844 57.785 34.840 1.00 71.07  197 A 1 
ATOM 453  N N   . GLN A 1 93  ? -10.333 59.164 37.409 1.00 73.30  198 A 1 
ATOM 454  C CA  . GLN A 1 93  ? -8.886  59.026 37.525 1.00 76.71  198 A 1 
ATOM 455  C C   . GLN A 1 93  ? -8.532  58.364 38.849 1.00 79.23  198 A 1 
ATOM 456  O O   . GLN A 1 93  ? -7.733  57.427 38.887 1.00 80.18  198 A 1 
ATOM 457  C CB  . GLN A 1 93  ? -8.191  60.395 37.453 1.00 77.77  198 A 1 
ATOM 458  C CG  . GLN A 1 93  ? -8.310  61.080 36.095 1.00 82.19  198 A 1 
ATOM 459  C CD  . GLN A 1 93  ? -7.756  62.500 36.083 1.00 84.84  198 A 1 
ATOM 460  O OE1 . GLN A 1 93  ? -7.904  63.248 37.053 1.00 85.88  198 A 1 
ATOM 461  N NE2 . GLN A 1 93  ? -7.142  62.886 34.969 1.00 85.89  198 A 1 
ATOM 462  N N   . VAL A 1 94  ? -9.124  58.834 39.942 1.00 81.29  199 A 1 
ATOM 463  C CA  . VAL A 1 94  ? -8.812  58.247 41.239 1.00 84.82  199 A 1 
ATOM 464  C C   . VAL A 1 94  ? -9.360  56.834 41.309 1.00 87.94  199 A 1 
ATOM 465  O O   . VAL A 1 94  ? -9.392  56.221 42.375 1.00 87.77  199 A 1 
ATOM 466  C CB  . VAL A 1 94  ? -9.393  59.072 42.410 1.00 84.22  199 A 1 
ATOM 467  C CG1 . VAL A 1 94  ? -8.878  60.501 42.352 1.00 84.45  199 A 1 
ATOM 468  C CG2 . VAL A 1 94  ? -10.899 59.042 42.370 1.00 85.61  199 A 1 
ATOM 469  N N   . ASP A 1 95  ? -9.782  56.324 40.156 1.00 92.00  200 A 1 
ATOM 470  C CA  . ASP A 1 95  ? -10.332 54.977 40.051 1.00 95.90  200 A 1 
ATOM 471  C C   . ASP A 1 95  ? -9.523  54.199 39.016 1.00 98.38  200 A 1 
ATOM 472  O O   . ASP A 1 95  ? -9.457  52.971 39.064 1.00 97.54  200 A 1 
ATOM 473  C CB  . ASP A 1 95  ? -11.805 55.047 39.636 1.00 96.91  200 A 1 
ATOM 474  C CG  . ASP A 1 95  ? -12.544 53.747 39.880 1.00 99.30  200 A 1 
ATOM 475  O OD1 . ASP A 1 95  ? -12.625 53.313 41.057 1.00 101.31 200 A 1 
ATOM 476  O OD2 . ASP A 1 95  ? -13.052 53.160 38.901 1.00 98.36  200 A 1 
ATOM 477  N N   . GLU A 1 96  ? -8.918  54.927 38.078 1.00 101.72 201 A 1 
ATOM 478  C CA  . GLU A 1 96  ? -8.085  54.322 37.041 1.00 105.04 201 A 1 
ATOM 479  C C   . GLU A 1 96  ? -6.842  53.739 37.702 1.00 106.24 201 A 1 
ATOM 480  O O   . GLU A 1 96  ? -6.389  52.654 37.342 1.00 106.35 201 A 1 
ATOM 481  C CB  . GLU A 1 96  ? -7.648  55.372 36.021 1.00 106.96 201 A 1 
ATOM 482  C CG  . GLU A 1 96  ? -8.775  55.981 35.230 1.00 110.60 201 A 1 
ATOM 483  C CD  . GLU A 1 96  ? -9.440  54.984 34.314 1.00 112.52 201 A 1 
ATOM 484  O OE1 . GLU A 1 96  ? -9.991  53.979 34.816 1.00 113.89 201 A 1 
ATOM 485  O OE2 . GLU A 1 96  ? -9.410  55.208 33.087 1.00 113.74 201 A 1 
ATOM 486  N N   . LYS A 1 97  ? -6.289  54.480 38.660 1.00 107.22 202 A 1 
ATOM 487  C CA  . LYS A 1 97  ? -5.103  54.047 39.388 1.00 108.27 202 A 1 
ATOM 488  C C   . LYS A 1 97  ? -5.490  52.962 40.401 1.00 108.04 202 A 1 
ATOM 489  O O   . LYS A 1 97  ? -4.642  52.213 40.893 1.00 108.19 202 A 1 
ATOM 490  C CB  . LYS A 1 97  ? -4.454  55.246 40.099 1.00 109.38 202 A 1 
ATOM 491  C CG  . LYS A 1 97  ? -3.065  54.968 40.673 1.00 110.63 202 A 1 
ATOM 492  C CD  . LYS A 1 97  ? -2.435  56.230 41.258 1.00 111.17 202 A 1 
ATOM 493  C CE  . LYS A 1 97  ? -1.021  55.984 41.780 1.00 111.52 202 A 1 
ATOM 494  N NZ  . LYS A 1 97  ? -0.420  57.222 42.365 1.00 110.76 202 A 1 
ATOM 495  N N   . ARG A 1 98  ? -6.782  52.875 40.700 1.00 107.45 203 A 1 
ATOM 496  C CA  . ARG A 1 98  ? -7.284  51.878 41.638 1.00 107.04 203 A 1 
ATOM 497  C C   . ARG A 1 98  ? -7.309  50.525 40.935 1.00 107.43 203 A 1 
ATOM 498  O O   . ARG A 1 98  ? -7.442  49.480 41.571 1.00 106.88 203 A 1 
ATOM 499  C CB  . ARG A 1 98  ? -8.680  52.268 42.114 1.00 106.32 203 A 1 
ATOM 500  C CG  . ARG A 1 98  ? -9.313  51.304 43.091 1.00 105.10 203 A 1 
ATOM 501  C CD  . ARG A 1 98  ? -10.463 51.995 43.795 1.00 104.73 203 A 1 
ATOM 502  N NE  . ARG A 1 98  ? -9.984  52.942 44.794 1.00 104.14 203 A 1 
ATOM 503  C CZ  . ARG A 1 98  ? -10.686 53.980 45.240 1.00 105.02 203 A 1 
ATOM 504  N NH1 . ARG A 1 98  ? -11.902 54.214 44.766 1.00 104.90 203 A 1 
ATOM 505  N NH2 . ARG A 1 98  ? -10.180 54.773 46.177 1.00 105.19 203 A 1 
ATOM 506  N N   . LYS A 1 99  ? -7.184  50.564 39.610 1.00 107.95 204 A 1 
ATOM 507  C CA  . LYS A 1 99  ? -7.140  49.352 38.805 1.00 108.39 204 A 1 
ATOM 508  C C   . LYS A 1 99  ? -5.974  48.537 39.360 1.00 108.57 204 A 1 
ATOM 509  O O   . LYS A 1 99  ? -5.981  47.303 39.334 1.00 108.81 204 A 1 
ATOM 510  C CB  . LYS A 1 99  ? -6.878  49.709 37.341 1.00 108.84 204 A 1 
ATOM 511  C CG  . LYS A 1 99  ? -6.615  48.519 36.429 1.00 108.85 204 A 1 
ATOM 512  C CD  . LYS A 1 99  ? -6.310  48.993 35.013 1.00 109.80 204 A 1 
ATOM 513  C CE  . LYS A 1 99  ? -6.206  47.842 34.014 1.00 110.38 204 A 1 
ATOM 514  N NZ  . LYS A 1 99  ? -6.142  48.317 32.595 1.00 109.06 204 A 1 
ATOM 515  N N   . LYS A 1 100 ? -4.977  49.266 39.863 1.00 108.21 205 A 1 
ATOM 516  C CA  . LYS A 1 100 ? -3.771  48.702 40.462 1.00 107.43 205 A 1 
ATOM 517  C C   . LYS A 1 100 ? -3.354  47.401 39.802 1.00 108.07 205 A 1 
ATOM 518  O O   . LYS A 1 100 ? -3.363  47.290 38.577 1.00 108.62 205 A 1 
ATOM 519  C CB  . LYS A 1 100 ? -4.006  48.489 41.958 1.00 105.59 205 A 1 
ATOM 520  C CG  . LYS A 1 100 ? -4.482  49.746 42.645 1.00 103.82 205 A 1 
ATOM 521  C CD  . LYS A 1 100 ? -4.978  49.487 44.042 1.00 103.16 205 A 1 
ATOM 522  C CE  . LYS A 1 100 ? -5.586  50.753 44.607 1.00 103.04 205 A 1 
ATOM 523  N NZ  . LYS A 1 100 ? -4.621  51.884 44.541 1.00 102.36 205 A 1 
ATOM 524  N N   . ARG A 1 101 ? -2.990  46.419 40.625 1.00 108.23 206 A 1 
ATOM 525  C CA  . ARG A 1 101 ? -2.566  45.105 40.138 1.00 106.96 206 A 1 
ATOM 526  C C   . ARG A 1 101 ? -1.335  45.260 39.248 1.00 103.49 206 A 1 
ATOM 527  O O   . ARG A 1 101 ? -0.795  44.282 38.724 1.00 104.06 206 A 1 
ATOM 528  C CB  . ARG A 1 101 ? -3.709  44.445 39.354 1.00 110.13 206 A 1 
ATOM 529  C CG  . ARG A 1 101 ? -4.970  44.184 40.173 1.00 112.76 206 A 1 
ATOM 530  C CD  . ARG A 1 101 ? -6.094  43.633 39.306 1.00 115.61 206 A 1 
ATOM 531  N NE  . ARG A 1 101 ? -7.253  43.240 40.105 1.00 117.77 206 A 1 
ATOM 532  C CZ  . ARG A 1 101 ? -7.250  42.251 40.994 1.00 118.55 206 A 1 
ATOM 533  N NH1 . ARG A 1 101 ? -6.147  41.543 41.205 1.00 118.59 206 A 1 
ATOM 534  N NH2 . ARG A 1 101 ? -8.351  41.971 41.676 1.00 119.19 206 A 1 
ATOM 535  N N   . GLU A 1 102 ? -0.893  46.504 39.101 1.00 98.12  207 A 1 
ATOM 536  C CA  . GLU A 1 102 ? 0.262   46.807 38.283 1.00 93.20  207 A 1 
ATOM 537  C C   . GLU A 1 102 ? 1.564   46.629 39.040 1.00 88.49  207 A 1 
ATOM 538  O O   . GLU A 1 102 ? 2.191   47.605 39.446 1.00 88.34  207 A 1 
ATOM 539  C CB  . GLU A 1 102 ? 0.181   48.238 37.742 1.00 95.94  207 A 1 
ATOM 540  C CG  . GLU A 1 102 ? -0.334  48.344 36.306 1.00 100.09 207 A 1 
ATOM 541  C CD  . GLU A 1 102 ? 0.559   47.632 35.297 1.00 101.51 207 A 1 
ATOM 542  O OE1 . GLU A 1 102 ? 1.763   47.963 35.216 1.00 102.70 207 A 1 
ATOM 543  O OE2 . GLU A 1 102 ? 0.057   46.743 34.576 1.00 103.01 207 A 1 
ATOM 544  N N   . ILE A 1 103 ? 1.965   45.379 39.242 1.00 82.28  208 A 1 
ATOM 545  C CA  . ILE A 1 103 ? 3.221   45.103 39.924 1.00 76.79  208 A 1 
ATOM 546  C C   . ILE A 1 103 ? 4.373   45.316 38.948 1.00 72.70  208 A 1 
ATOM 547  O O   . ILE A 1 103 ? 4.568   44.540 38.012 1.00 72.33  208 A 1 
ATOM 548  C CB  . ILE A 1 103 ? 3.284   43.653 40.444 1.00 76.96  208 A 1 
ATOM 549  C CG1 . ILE A 1 103 ? 2.234   43.448 41.531 1.00 76.33  208 A 1 
ATOM 550  C CG2 . ILE A 1 103 ? 4.678   43.354 41.009 1.00 75.58  208 A 1 
ATOM 551  C CD1 . ILE A 1 103 ? 2.304   42.083 42.175 1.00 76.86  208 A 1 
ATOM 552  N N   . PRO A 1 104 ? 5.160   46.375 39.157 1.00 69.51  209 A 1 
ATOM 553  C CA  . PRO A 1 104 ? 6.288   46.646 38.260 1.00 68.59  209 A 1 
ATOM 554  C C   . PRO A 1 104 ? 7.092   45.381 37.902 1.00 67.78  209 A 1 
ATOM 555  O O   . PRO A 1 104 ? 7.492   44.620 38.773 1.00 66.62  209 A 1 
ATOM 556  C CB  . PRO A 1 104 ? 7.135   47.639 39.052 1.00 68.87  209 A 1 
ATOM 557  C CG  . PRO A 1 104 ? 6.160   48.326 39.947 1.00 65.65  209 A 1 
ATOM 558  C CD  . PRO A 1 104 ? 5.085   47.336 40.270 1.00 67.34  209 A 1 
ATOM 559  N N   . ASP A 1 105 ? 7.333   45.182 36.611 1.00 67.91  210 A 1 
ATOM 560  C CA  . ASP A 1 105 ? 8.089   44.029 36.142 1.00 67.67  210 A 1 
ATOM 561  C C   . ASP A 1 105 ? 9.538   44.089 36.647 1.00 65.96  210 A 1 
ATOM 562  O O   . ASP A 1 105 ? 10.159  43.055 36.900 1.00 66.75  210 A 1 
ATOM 563  C CB  . ASP A 1 105 ? 8.058   43.975 34.610 1.00 71.87  210 A 1 
ATOM 564  C CG  . ASP A 1 105 ? 8.527   45.276 33.960 1.00 75.33  210 A 1 
ATOM 565  O OD1 . ASP A 1 105 ? 8.597   45.330 32.712 1.00 77.98  210 A 1 
ATOM 566  O OD2 . ASP A 1 105 ? 8.823   46.247 34.684 1.00 76.67  210 A 1 
ATOM 567  N N   . TYR A 1 106 ? 10.079  45.293 36.803 1.00 63.82  211 A 1 
ATOM 568  C CA  . TYR A 1 106 ? 11.443  45.425 37.292 1.00 62.92  211 A 1 
ATOM 569  C C   . TYR A 1 106 ? 11.565  45.138 38.797 1.00 62.99  211 A 1 
ATOM 570  O O   . TYR A 1 106 ? 12.620  45.368 39.385 1.00 64.45  211 A 1 
ATOM 571  C CB  . TYR A 1 106 ? 11.993  46.821 36.980 1.00 63.11  211 A 1 
ATOM 572  C CG  . TYR A 1 106 ? 11.198  47.961 37.572 1.00 63.34  211 A 1 
ATOM 573  C CD1 . TYR A 1 106 ? 11.312  48.295 38.925 1.00 65.07  211 A 1 
ATOM 574  C CD2 . TYR A 1 106 ? 10.341  48.720 36.779 1.00 62.21  211 A 1 
ATOM 575  C CE1 . TYR A 1 106 ? 10.595  49.367 39.468 1.00 63.75  211 A 1 
ATOM 576  C CE2 . TYR A 1 106 ? 9.620   49.790 37.313 1.00 64.24  211 A 1 
ATOM 577  C CZ  . TYR A 1 106 ? 9.751   50.108 38.660 1.00 65.04  211 A 1 
ATOM 578  O OH  . TYR A 1 106 ? 9.046   51.164 39.204 1.00 66.65  211 A 1 
ATOM 579  N N   . LEU A 1 107 ? 10.488  44.660 39.420 1.00 61.37  212 A 1 
ATOM 580  C CA  . LEU A 1 107 ? 10.515  44.299 40.838 1.00 60.48  212 A 1 
ATOM 581  C C   . LEU A 1 107 ? 10.287  42.792 40.920 1.00 62.15  212 A 1 
ATOM 582  O O   . LEU A 1 107 ? 10.259  42.210 42.002 1.00 61.72  212 A 1 
ATOM 583  C CB  . LEU A 1 107 ? 9.427   45.028 41.641 1.00 57.64  212 A 1 
ATOM 584  C CG  . LEU A 1 107 ? 9.560   46.555 41.783 1.00 55.10  212 A 1 
ATOM 585  C CD1 . LEU A 1 107 ? 8.551   47.040 42.772 1.00 53.69  212 A 1 
ATOM 586  C CD2 . LEU A 1 107 ? 10.921  46.946 42.285 1.00 52.94  212 A 1 
ATOM 587  N N   . CYS A 1 108 ? 10.126  42.166 39.759 1.00 63.34  213 A 1 
ATOM 588  C CA  . CYS A 1 108 ? 9.914   40.728 39.690 1.00 65.58  213 A 1 
ATOM 589  C C   . CYS A 1 108 ? 11.203  40.019 39.262 1.00 66.17  213 A 1 
ATOM 590  O O   . CYS A 1 108 ? 12.046  40.607 38.581 1.00 66.30  213 A 1 
ATOM 591  C CB  . CYS A 1 108 ? 8.784   40.399 38.710 1.00 66.57  213 A 1 
ATOM 592  S SG  . CYS A 1 108 ? 7.178   41.104 39.168 1.00 66.52  213 A 1 
ATOM 593  N N   . GLY A 1 109 ? 11.343  38.759 39.675 1.00 65.85  214 A 1 
ATOM 594  C CA  . GLY A 1 109 ? 12.524  37.974 39.353 1.00 66.23  214 A 1 
ATOM 595  C C   . GLY A 1 109 ? 12.550  37.514 37.914 1.00 66.59  214 A 1 
ATOM 596  O O   . GLY A 1 109 ? 11.508  37.427 37.272 1.00 65.79  214 A 1 
ATOM 597  N N   . LYS A 1 110 ? 13.739  37.231 37.394 1.00 67.91  215 A 1 
ATOM 598  C CA  . LYS A 1 110 ? 13.857  36.783 36.008 1.00 67.74  215 A 1 
ATOM 599  C C   . LYS A 1 110 ? 13.418  35.324 35.907 1.00 68.36  215 A 1 
ATOM 600  O O   . LYS A 1 110 ? 12.986  34.860 34.848 1.00 69.06  215 A 1 
ATOM 601  C CB  . LYS A 1 110 ? 15.298  36.951 35.538 1.00 65.29  215 A 1 
ATOM 602  C CG  . LYS A 1 110 ? 15.814  38.380 35.692 1.00 64.00  215 A 1 
ATOM 603  C CD  . LYS A 1 110 ? 15.008  39.367 34.843 1.00 63.73  215 A 1 
ATOM 604  C CE  . LYS A 1 110 ? 15.351  40.827 35.173 1.00 66.97  215 A 1 
ATOM 605  N NZ  . LYS A 1 110 ? 15.244  41.126 36.638 1.00 67.80  215 A 1 
ATOM 606  N N   . ILE A 1 111 ? 13.519  34.612 37.023 1.00 67.58  216 A 1 
ATOM 607  C CA  . ILE A 1 111 ? 13.131  33.218 37.070 1.00 68.46  216 A 1 
ATOM 608  C C   . ILE A 1 111 ? 11.698  33.041 37.574 1.00 71.21  216 A 1 
ATOM 609  O O   . ILE A 1 111 ? 10.886  32.396 36.913 1.00 73.03  216 A 1 
ATOM 610  C CB  . ILE A 1 111 ? 14.088  32.419 37.982 1.00 67.41  216 A 1 
ATOM 611  C CG1 . ILE A 1 111 ? 15.476  32.356 37.349 1.00 65.23  216 A 1 
ATOM 612  C CG2 . ILE A 1 111 ? 13.547  31.021 38.206 1.00 66.02  216 A 1 
ATOM 613  C CD1 . ILE A 1 111 ? 16.565  32.005 38.324 1.00 63.45  216 A 1 
ATOM 614  N N   . SER A 1 112 ? 11.385  33.623 38.733 1.00 73.47  217 A 1 
ATOM 615  C CA  . SER A 1 112 ? 10.050  33.507 39.326 1.00 75.19  217 A 1 
ATOM 616  C C   . SER A 1 112 ? 8.995   34.310 38.576 1.00 77.50  217 A 1 
ATOM 617  O O   . SER A 1 112 ? 7.812   33.974 38.607 1.00 77.51  217 A 1 
ATOM 618  C CB  . SER A 1 112 ? 10.060  33.977 40.777 1.00 75.81  217 A 1 
ATOM 619  O OG  . SER A 1 112 ? 10.020  35.394 40.826 1.00 77.22  217 A 1 
ATOM 620  N N   . PHE A 1 113 ? 9.423   35.374 37.907 1.00 79.63  218 A 1 
ATOM 621  C CA  . PHE A 1 113 ? 8.494   36.218 37.164 1.00 81.95  218 A 1 
ATOM 622  C C   . PHE A 1 113 ? 7.428   36.755 38.110 1.00 81.04  218 A 1 
ATOM 623  O O   . PHE A 1 113 ? 6.234   36.682 37.820 1.00 80.80  218 A 1 
ATOM 624  C CB  . PHE A 1 113 ? 7.826   35.427 36.029 1.00 85.08  218 A 1 
ATOM 625  C CG  . PHE A 1 113 ? 8.689   35.274 34.802 1.00 90.73  218 A 1 
ATOM 626  C CD1 . PHE A 1 113 ? 9.108   36.399 34.081 1.00 92.10  218 A 1 
ATOM 627  C CD2 . PHE A 1 113 ? 9.102   34.011 34.375 1.00 91.96  218 A 1 
ATOM 628  C CE1 . PHE A 1 113 ? 9.929   36.274 32.952 1.00 92.53  218 A 1 
ATOM 629  C CE2 . PHE A 1 113 ? 9.923   33.867 33.248 1.00 93.58  218 A 1 
ATOM 630  C CZ  . PHE A 1 113 ? 10.339  35.006 32.532 1.00 93.77  218 A 1 
ATOM 631  N N   . GLU A 1 114 ? 7.866   37.291 39.243 1.00 79.99  219 A 1 
ATOM 632  C CA  . GLU A 1 114 ? 6.944   37.842 40.217 1.00 78.40  219 A 1 
ATOM 633  C C   . GLU A 1 114 ? 7.703   38.551 41.338 1.00 75.55  219 A 1 
ATOM 634  O O   . GLU A 1 114 ? 8.890   38.310 41.547 1.00 74.89  219 A 1 
ATOM 635  C CB  . GLU A 1 114 ? 6.065   36.728 40.780 1.00 79.37  219 A 1 
ATOM 636  C CG  . GLU A 1 114 ? 6.833   35.677 41.541 1.00 84.02  219 A 1 
ATOM 637  C CD  . GLU A 1 114 ? 5.943   34.558 42.010 1.00 87.16  219 A 1 
ATOM 638  O OE1 . GLU A 1 114 ? 6.389   33.753 42.859 1.00 90.09  219 A 1 
ATOM 639  O OE2 . GLU A 1 114 ? 4.795   34.478 41.524 1.00 87.24  219 A 1 
ATOM 640  N N   . LEU A 1 115 ? 7.005   39.437 42.041 1.00 73.56  220 A 1 
ATOM 641  C CA  . LEU A 1 115 ? 7.595   40.204 43.129 1.00 71.23  220 A 1 
ATOM 642  C C   . LEU A 1 115 ? 8.633   39.402 43.918 1.00 69.69  220 A 1 
ATOM 643  O O   . LEU A 1 115 ? 8.326   38.328 44.426 1.00 68.10  220 A 1 
ATOM 644  C CB  . LEU A 1 115 ? 6.497   40.688 44.069 1.00 69.05  220 A 1 
ATOM 645  C CG  . LEU A 1 115 ? 6.945   41.704 45.115 1.00 69.26  220 A 1 
ATOM 646  C CD1 . LEU A 1 115 ? 7.545   42.936 44.424 1.00 67.45  220 A 1 
ATOM 647  C CD2 . LEU A 1 115 ? 5.755   42.077 45.987 1.00 69.88  220 A 1 
ATOM 648  N N   . MET A 1 116 ? 9.856   39.927 44.010 1.00 68.62  221 A 1 
ATOM 649  C CA  . MET A 1 116 ? 10.933  39.267 44.745 1.00 67.84  221 A 1 
ATOM 650  C C   . MET A 1 116 ? 10.884  39.544 46.246 1.00 68.62  221 A 1 
ATOM 651  O O   . MET A 1 116 ? 10.740  40.691 46.688 1.00 66.67  221 A 1 
ATOM 652  C CB  . MET A 1 116 ? 12.290  39.707 44.209 1.00 65.56  221 A 1 
ATOM 653  C CG  . MET A 1 116 ? 12.457  39.502 42.727 1.00 65.03  221 A 1 
ATOM 654  S SD  . MET A 1 116 ? 14.059  40.110 42.190 1.00 64.92  221 A 1 
ATOM 655  C CE  . MET A 1 116 ? 13.688  41.867 41.860 1.00 61.47  221 A 1 
ATOM 656  N N   . ARG A 1 117 ? 11.014  38.477 47.025 1.00 69.80  222 A 1 
ATOM 657  C CA  . ARG A 1 117 ? 11.010  38.571 48.479 1.00 69.89  222 A 1 
ATOM 658  C C   . ARG A 1 117 ? 12.438  38.818 48.980 1.00 70.53  222 A 1 
ATOM 659  O O   . ARG A 1 117 ? 12.665  39.669 49.838 1.00 71.72  222 A 1 
ATOM 660  C CB  . ARG A 1 117 ? 10.429  37.275 49.076 1.00 69.46  222 A 1 
ATOM 661  N N   . GLU A 1 118 ? 13.398  38.079 48.428 1.00 69.80  223 A 1 
ATOM 662  C CA  . GLU A 1 118 ? 14.805  38.215 48.815 1.00 69.39  223 A 1 
ATOM 663  C C   . GLU A 1 118 ? 15.634  38.456 47.562 1.00 65.54  223 A 1 
ATOM 664  O O   . GLU A 1 118 ? 16.189  37.524 46.974 1.00 65.47  223 A 1 
ATOM 665  C CB  . GLU A 1 118 ? 15.282  36.944 49.514 1.00 71.85  223 A 1 
ATOM 666  C CG  . GLU A 1 118 ? 15.046  36.896 51.013 1.00 76.80  223 A 1 
ATOM 667  C CD  . GLU A 1 118 ? 15.421  35.554 51.592 1.00 81.96  223 A 1 
ATOM 668  O OE1 . GLU A 1 118 ? 14.573  34.628 51.574 1.00 82.45  223 A 1 
ATOM 669  O OE2 . GLU A 1 118 ? 16.577  35.412 52.048 1.00 83.73  223 A 1 
ATOM 670  N N   . PRO A 1 119 ? 15.721  39.716 47.135 1.00 61.72  224 A 1 
ATOM 671  C CA  . PRO A 1 119 ? 16.475  40.097 45.946 1.00 60.20  224 A 1 
ATOM 672  C C   . PRO A 1 119 ? 17.998  40.026 46.109 1.00 59.05  224 A 1 
ATOM 673  O O   . PRO A 1 119 ? 18.584  40.671 46.980 1.00 58.93  224 A 1 
ATOM 674  C CB  . PRO A 1 119 ? 15.962  41.501 45.661 1.00 59.80  224 A 1 
ATOM 675  C CG  . PRO A 1 119 ? 15.716  42.033 47.034 1.00 60.73  224 A 1 
ATOM 676  C CD  . PRO A 1 119 ? 15.034  40.877 47.717 1.00 60.64  224 A 1 
ATOM 677  N N   . CYS A 1 120 ? 18.623  39.204 45.275 1.00 55.98  225 A 1 
ATOM 678  C CA  . CYS A 1 120 ? 20.053  39.060 45.309 1.00 56.59  225 A 1 
ATOM 679  C C   . CYS A 1 120 ? 20.588  39.229 43.890 1.00 55.15  225 A 1 
ATOM 680  O O   . CYS A 1 120 ? 19.961  38.795 42.914 1.00 54.72  225 A 1 
ATOM 681  C CB  . CYS A 1 120 ? 20.459  37.706 45.906 1.00 58.40  225 A 1 
ATOM 682  S SG  . CYS A 1 120 ? 19.874  36.272 44.992 1.00 68.56  225 A 1 
ATOM 683  N N   . ILE A 1 121 ? 21.724  39.908 43.778 1.00 52.43  226 A 1 
ATOM 684  C CA  . ILE A 1 121 ? 22.323  40.161 42.489 1.00 50.25  226 A 1 
ATOM 685  C C   . ILE A 1 121 ? 23.563  39.308 42.176 1.00 52.20  226 A 1 
ATOM 686  O O   . ILE A 1 121 ? 24.334  38.922 43.063 1.00 47.39  226 A 1 
ATOM 687  C CB  . ILE A 1 121 ? 22.662  41.688 42.353 1.00 47.99  226 A 1 
ATOM 688  C CG1 . ILE A 1 121 ? 22.997  42.053 40.902 1.00 44.14  226 A 1 
ATOM 689  C CG2 . ILE A 1 121 ? 23.823  42.052 43.240 1.00 47.71  226 A 1 
ATOM 690  C CD1 . ILE A 1 121 ? 23.092  43.552 40.713 1.00 42.55  226 A 1 
ATOM 691  N N   . THR A 1 122 ? 23.727  38.975 40.901 1.00 52.16  227 A 1 
ATOM 692  C CA  . THR A 1 122 ? 24.881  38.186 40.513 1.00 53.96  227 A 1 
ATOM 693  C C   . THR A 1 122 ? 25.989  39.120 40.054 1.00 53.90  227 A 1 
ATOM 694  O O   . THR A 1 122 ? 25.750  40.304 39.854 1.00 56.02  227 A 1 
ATOM 695  C CB  . THR A 1 122 ? 24.525  37.206 39.386 1.00 53.26  227 A 1 
ATOM 696  O OG1 . THR A 1 122 ? 24.124  37.936 38.211 1.00 52.79  227 A 1 
ATOM 697  C CG2 . THR A 1 122 ? 23.415  36.299 39.840 1.00 48.87  227 A 1 
ATOM 698  N N   . PRO A 1 123 ? 27.254  38.640 39.944 1.00 56.03  228 A 1 
ATOM 699  C CA  . PRO A 1 123 ? 28.339  39.463 39.445 1.00 55.50  228 A 1 
ATOM 700  C C   . PRO A 1 123 ? 28.156  40.013 38.052 1.00 54.38  228 A 1 
ATOM 701  O O   . PRO A 1 123 ? 28.915  40.868 37.622 1.00 55.32  228 A 1 
ATOM 702  C CB  . PRO A 1 123 ? 29.571  38.555 39.530 1.00 56.38  228 A 1 
ATOM 703  C CG  . PRO A 1 123 ? 29.017  37.162 39.553 1.00 58.22  228 A 1 
ATOM 704  C CD  . PRO A 1 123 ? 27.693  37.279 40.257 1.00 58.35  228 A 1 
ATOM 705  N N   . SER A 1 124 ? 27.143  39.522 37.352 1.00 53.08  229 A 1 
ATOM 706  C CA  . SER A 1 124 ? 26.842  40.047 36.028 1.00 51.57  229 A 1 
ATOM 707  C C   . SER A 1 124 ? 25.870  41.237 36.190 1.00 52.09  229 A 1 
ATOM 708  O O   . SER A 1 124 ? 25.572  41.933 35.218 1.00 51.24  229 A 1 
ATOM 709  C CB  . SER A 1 124 ? 26.146  38.993 35.152 1.00 52.62  229 A 1 
ATOM 710  O OG  . SER A 1 124 ? 26.921  37.832 34.973 1.00 51.97  229 A 1 
ATOM 711  N N   . GLY A 1 125 ? 25.360  41.429 37.409 1.00 49.24  230 A 1 
ATOM 712  C CA  . GLY A 1 125 ? 24.434  42.516 37.687 1.00 46.03  230 A 1 
ATOM 713  C C   . GLY A 1 125 ? 22.959  42.192 37.483 1.00 44.21  230 A 1 
ATOM 714  O O   . GLY A 1 125 ? 22.121  43.097 37.379 1.00 45.15  230 A 1 
ATOM 715  N N   . ILE A 1 126 ? 22.635  40.905 37.410 1.00 44.22  231 A 1 
ATOM 716  C CA  . ILE A 1 126 ? 21.254  40.484 37.239 1.00 44.17  231 A 1 
ATOM 717  C C   . ILE A 1 126 ? 20.656  40.089 38.587 1.00 47.65  231 A 1 
ATOM 718  O O   . ILE A 1 126 ? 21.223  39.272 39.331 1.00 50.38  231 A 1 
ATOM 719  C CB  . ILE A 1 126 ? 21.123  39.301 36.269 1.00 45.17  231 A 1 
ATOM 720  C CG1 . ILE A 1 126 ? 21.492  39.744 34.838 1.00 47.08  231 A 1 
ATOM 721  C CG2 . ILE A 1 126 ? 19.697  38.841 36.206 1.00 42.83  231 A 1 
ATOM 722  C CD1 . ILE A 1 126 ? 22.924  40.123 34.661 1.00 50.98  231 A 1 
ATOM 723  N N   . THR A 1 127 ? 19.506  40.670 38.918 1.00 47.94  232 A 1 
ATOM 724  C CA  . THR A 1 127 ? 18.854  40.375 40.197 1.00 46.52  232 A 1 
ATOM 725  C C   . THR A 1 127 ? 17.780  39.289 40.151 1.00 47.27  232 A 1 
ATOM 726  O O   . THR A 1 127 ? 16.878  39.321 39.322 1.00 50.61  232 A 1 
ATOM 727  C CB  . THR A 1 127 ? 18.278  41.665 40.776 1.00 47.06  232 A 1 
ATOM 728  O OG1 . THR A 1 127 ? 19.371  42.560 41.100 1.00 45.66  232 A 1 
ATOM 729  C CG2 . THR A 1 127 ? 17.416  41.365 42.031 1.00 46.12  232 A 1 
ATOM 730  N N   . TYR A 1 128 ? 17.892  38.309 41.040 1.00 49.04  233 A 1 
ATOM 731  C CA  . TYR A 1 128 ? 16.918  37.220 41.080 1.00 49.64  233 A 1 
ATOM 732  C C   . TYR A 1 128 ? 16.422  37.075 42.497 1.00 51.06  233 A 1 
ATOM 733  O O   . TYR A 1 128 ? 17.015  37.627 43.425 1.00 50.48  233 A 1 
ATOM 734  C CB  . TYR A 1 128 ? 17.533  35.875 40.692 1.00 47.51  233 A 1 
ATOM 735  C CG  . TYR A 1 128 ? 18.253  35.820 39.368 1.00 48.80  233 A 1 
ATOM 736  C CD1 . TYR A 1 128 ? 19.579  36.252 39.256 1.00 50.15  233 A 1 
ATOM 737  C CD2 . TYR A 1 128 ? 17.632  35.296 38.238 1.00 48.48  233 A 1 
ATOM 738  C CE1 . TYR A 1 128 ? 20.264  36.155 38.055 1.00 51.62  233 A 1 
ATOM 739  C CE2 . TYR A 1 128 ? 18.309  35.196 37.028 1.00 51.23  233 A 1 
ATOM 740  C CZ  . TYR A 1 128 ? 19.618  35.621 36.940 1.00 52.44  233 A 1 
ATOM 741  O OH  . TYR A 1 128 ? 20.307  35.490 35.758 1.00 57.36  233 A 1 
ATOM 742  N N   . ASP A 1 129 ? 15.350  36.314 42.679 1.00 53.11  234 A 1 
ATOM 743  C CA  . ASP A 1 129 ? 14.841  36.088 44.025 1.00 55.23  234 A 1 
ATOM 744  C C   . ASP A 1 129 ? 15.698  34.917 44.545 1.00 54.99  234 A 1 
ATOM 745  O O   . ASP A 1 129 ? 15.865  33.916 43.851 1.00 54.40  234 A 1 
ATOM 746  C CB  . ASP A 1 129 ? 13.355  35.709 43.973 1.00 57.52  234 A 1 
ATOM 747  C CG  . ASP A 1 129 ? 12.600  36.073 45.257 1.00 60.98  234 A 1 
ATOM 748  O OD1 . ASP A 1 129 ? 13.238  36.344 46.301 1.00 57.64  234 A 1 
ATOM 749  O OD2 . ASP A 1 129 ? 11.352  36.073 45.220 1.00 63.28  234 A 1 
ATOM 750  N N   . ARG A 1 130 ? 16.231  35.046 45.758 1.00 54.63  235 A 1 
ATOM 751  C CA  . ARG A 1 130 ? 17.109  34.028 46.326 1.00 58.29  235 A 1 
ATOM 752  C C   . ARG A 1 130 ? 16.642  32.591 46.159 1.00 60.94  235 A 1 
ATOM 753  O O   . ARG A 1 130 ? 17.336  31.759 45.562 1.00 63.04  235 A 1 
ATOM 754  C CB  . ARG A 1 130 ? 17.381  34.314 47.810 1.00 59.92  235 A 1 
ATOM 755  C CG  . ARG A 1 130 ? 18.459  33.443 48.448 1.00 61.40  235 A 1 
ATOM 756  C CD  . ARG A 1 130 ? 18.846  33.946 49.839 1.00 63.15  235 A 1 
ATOM 757  N NE  . ARG A 1 130 ? 19.774  35.082 49.858 1.00 63.21  235 A 1 
ATOM 758  C CZ  . ARG A 1 130 ? 21.040  35.053 49.430 1.00 66.62  235 A 1 
ATOM 759  N NH1 . ARG A 1 130 ? 21.564  33.940 48.927 1.00 66.44  235 A 1 
ATOM 760  N NH2 . ARG A 1 130 ? 21.802  36.141 49.531 1.00 64.88  235 A 1 
ATOM 761  N N   . LYS A 1 131 ? 15.456  32.296 46.661 1.00 62.17  236 A 1 
ATOM 762  C CA  . LYS A 1 131 ? 14.954  30.948 46.560 1.00 62.53  236 A 1 
ATOM 763  C C   . LYS A 1 131 ? 15.000  30.423 45.133 1.00 63.20  236 A 1 
ATOM 764  O O   . LYS A 1 131 ? 15.386  29.279 44.912 1.00 63.14  236 A 1 
ATOM 765  C CB  . LYS A 1 131 ? 13.525  30.879 47.101 1.00 65.19  236 A 1 
ATOM 766  C CG  . LYS A 1 131 ? 12.553  31.846 46.427 1.00 68.69  236 A 1 
ATOM 767  C CD  . LYS A 1 131 ? 11.155  31.788 47.062 1.00 70.96  236 A 1 
ATOM 768  C CE  . LYS A 1 131 ? 10.154  32.744 46.393 1.00 72.18  236 A 1 
ATOM 769  N NZ  . LYS A 1 131 ? 9.766   32.321 45.012 1.00 73.42  236 A 1 
ATOM 770  N N   . ASP A 1 132 ? 14.628  31.260 44.166 1.00 63.40  237 A 1 
ATOM 771  C CA  . ASP A 1 132 ? 14.607  30.831 42.771 1.00 64.26  237 A 1 
ATOM 772  C C   . ASP A 1 132 ? 15.997  30.599 42.202 1.00 63.68  237 A 1 
ATOM 773  O O   . ASP A 1 132 ? 16.245  29.575 41.555 1.00 63.36  237 A 1 
ATOM 774  C CB  . ASP A 1 132 ? 13.858  31.835 41.894 1.00 65.38  237 A 1 
ATOM 775  C CG  . ASP A 1 132 ? 12.383  31.917 42.237 1.00 68.74  237 A 1 
ATOM 776  O OD1 . ASP A 1 132 ? 12.060  32.502 43.291 1.00 70.63  237 A 1 
ATOM 777  O OD2 . ASP A 1 132 ? 11.539  31.391 41.468 1.00 68.09  237 A 1 
ATOM 778  N N   . ILE A 1 133 ? 16.900  31.546 42.442 1.00 60.53  238 A 1 
ATOM 779  C CA  . ILE A 1 133 ? 18.258  31.426 41.948 1.00 59.61  238 A 1 
ATOM 780  C C   . ILE A 1 133 ? 19.015  30.274 42.613 1.00 60.90  238 A 1 
ATOM 781  O O   . ILE A 1 133 ? 19.714  29.518 41.938 1.00 62.32  238 A 1 
ATOM 782  C CB  . ILE A 1 133 ? 19.062  32.742 42.128 1.00 55.99  238 A 1 
ATOM 783  C CG1 . ILE A 1 133 ? 20.345  32.647 41.315 1.00 52.10  238 A 1 
ATOM 784  C CG2 . ILE A 1 133 ? 19.410  32.981 43.592 1.00 55.77  238 A 1 
ATOM 785  C CD1 . ILE A 1 133 ? 20.105  32.310 39.832 1.00 53.03  238 A 1 
ATOM 786  N N   . GLU A 1 134 ? 18.878  30.127 43.927 1.00 61.57  239 A 1 
ATOM 787  C CA  . GLU A 1 134 ? 19.557  29.036 44.618 1.00 62.39  239 A 1 
ATOM 788  C C   . GLU A 1 134 ? 18.976  27.694 44.187 1.00 63.74  239 A 1 
ATOM 789  O O   . GLU A 1 134 ? 19.623  26.659 44.331 1.00 63.23  239 A 1 
ATOM 790  C CB  . GLU A 1 134 ? 19.430  29.190 46.126 1.00 59.71  239 A 1 
ATOM 791  C CG  . GLU A 1 134 ? 19.965  30.511 46.603 1.00 61.12  239 A 1 
ATOM 792  C CD  . GLU A 1 134 ? 20.248  30.536 48.086 1.00 63.51  239 A 1 
ATOM 793  O OE1 . GLU A 1 134 ? 19.473  29.940 48.860 1.00 64.25  239 A 1 
ATOM 794  O OE2 . GLU A 1 134 ? 21.251  31.172 48.475 1.00 64.86  239 A 1 
ATOM 795  N N   . GLU A 1 135 ? 17.751  27.729 43.667 1.00 66.18  240 A 1 
ATOM 796  C CA  . GLU A 1 135 ? 17.050  26.539 43.192 1.00 68.04  240 A 1 
ATOM 797  C C   . GLU A 1 135 ? 17.691  26.145 41.880 1.00 67.34  240 A 1 
ATOM 798  O O   . GLU A 1 135 ? 18.045  24.988 41.663 1.00 67.25  240 A 1 
ATOM 799  C CB  . GLU A 1 135 ? 15.574  26.861 42.960 1.00 72.18  240 A 1 
ATOM 800  C CG  . GLU A 1 135 ? 14.821  25.834 42.134 1.00 79.06  240 A 1 
ATOM 801  C CD  . GLU A 1 135 ? 14.322  24.688 42.963 1.00 84.03  240 A 1 
ATOM 802  O OE1 . GLU A 1 135 ? 15.106  24.164 43.786 1.00 87.31  240 A 1 
ATOM 803  O OE2 . GLU A 1 135 ? 13.144  24.300 42.791 1.00 87.16  240 A 1 
ATOM 804  N N   . HIS A 1 136 ? 17.813  27.133 41.003 1.00 65.98  241 A 1 
ATOM 805  C CA  . HIS A 1 136 ? 18.440  26.976 39.700 1.00 64.80  241 A 1 
ATOM 806  C C   . HIS A 1 136 ? 19.889  26.468 39.820 1.00 66.49  241 A 1 
ATOM 807  O O   . HIS A 1 136 ? 20.283  25.550 39.106 1.00 68.01  241 A 1 
ATOM 808  C CB  . HIS A 1 136 ? 18.466  28.326 38.985 1.00 64.70  241 A 1 
ATOM 809  C CG  . HIS A 1 136 ? 19.350  28.358 37.780 1.00 61.32  241 A 1 
ATOM 810  N ND1 . HIS A 1 136 ? 18.904  28.021 36.519 1.00 61.35  241 A 1 
ATOM 811  C CD2 . HIS A 1 136 ? 20.660  28.675 37.640 1.00 59.75  241 A 1 
ATOM 812  C CE1 . HIS A 1 136 ? 19.895  28.131 35.657 1.00 59.64  241 A 1 
ATOM 813  N NE2 . HIS A 1 136 ? 20.975  28.527 36.313 1.00 60.50  241 A 1 
ATOM 814  N N   . LEU A 1 137 ? 20.679  27.077 40.708 1.00 65.58  242 A 1 
ATOM 815  C CA  . LEU A 1 137 ? 22.081  26.697 40.873 1.00 65.60  242 A 1 
ATOM 816  C C   . LEU A 1 137 ? 22.254  25.314 41.450 1.00 69.31  242 A 1 
ATOM 817  O O   . LEU A 1 137 ? 23.346  24.739 41.408 1.00 70.90  242 A 1 
ATOM 818  C CB  . LEU A 1 137 ? 22.818  27.683 41.777 1.00 61.33  242 A 1 
ATOM 819  C CG  . LEU A 1 137 ? 22.935  29.122 41.281 1.00 60.45  242 A 1 
ATOM 820  C CD1 . LEU A 1 137 ? 23.568  29.986 42.362 1.00 58.55  242 A 1 
ATOM 821  C CD2 . LEU A 1 137 ? 23.754  29.163 39.994 1.00 60.82  242 A 1 
ATOM 822  N N   . GLN A 1 138 ? 21.182  24.767 42.001 1.00 71.78  243 A 1 
ATOM 823  C CA  . GLN A 1 138 ? 21.280  23.455 42.618 1.00 73.99  243 A 1 
ATOM 824  C C   . GLN A 1 138 ? 20.572  22.390 41.822 1.00 73.60  243 A 1 
ATOM 825  O O   . GLN A 1 138 ? 20.907  21.212 41.928 1.00 73.96  243 A 1 
ATOM 826  C CB  . GLN A 1 138 ? 20.712  23.498 44.043 1.00 76.17  243 A 1 
ATOM 827  C CG  . GLN A 1 138 ? 20.904  22.181 44.827 1.00 84.65  243 A 1 
ATOM 828  C CD  . GLN A 1 138 ? 22.369  21.867 45.177 1.00 89.12  243 A 1 
ATOM 829  O OE1 . GLN A 1 138 ? 22.956  22.493 46.061 1.00 90.17  243 A 1 
ATOM 830  N NE2 . GLN A 1 138 ? 22.960  20.897 44.473 1.00 90.32  243 A 1 
ATOM 831  N N   . ARG A 1 139 ? 19.606  22.805 41.015 1.00 73.92  244 A 1 
ATOM 832  C CA  . ARG A 1 139 ? 18.824  21.866 40.231 1.00 75.50  244 A 1 
ATOM 833  C C   . ARG A 1 139 ? 19.119  21.926 38.737 1.00 74.45  244 A 1 
ATOM 834  O O   . ARG A 1 139 ? 19.124  20.895 38.074 1.00 74.42  244 A 1 
ATOM 835  C CB  . ARG A 1 139 ? 17.329  22.124 40.477 1.00 80.09  244 A 1 
ATOM 836  C CG  . ARG A 1 139 ? 16.371  21.218 39.697 1.00 85.15  244 A 1 
ATOM 837  C CD  . ARG A 1 139 ? 14.931  21.755 39.696 1.00 90.35  244 A 1 
ATOM 838  N NE  . ARG A 1 139 ? 13.968  20.754 39.235 1.00 93.42  244 A 1 
ATOM 839  C CZ  . ARG A 1 139 ? 13.682  19.635 39.897 1.00 96.07  244 A 1 
ATOM 840  N NH1 . ARG A 1 139 ? 14.283  19.374 41.052 1.00 97.56  244 A 1 
ATOM 841  N NH2 . ARG A 1 139 ? 12.804  18.772 39.403 1.00 97.27  244 A 1 
ATOM 842  N N   . VAL A 1 140 ? 19.365  23.127 38.216 1.00 72.65  245 A 1 
ATOM 843  C CA  . VAL A 1 140 ? 19.655  23.300 36.795 1.00 70.45  245 A 1 
ATOM 844  C C   . VAL A 1 140 ? 21.154  23.305 36.441 1.00 69.58  245 A 1 
ATOM 845  O O   . VAL A 1 140 ? 21.602  22.514 35.610 1.00 69.35  245 A 1 
ATOM 846  C CB  . VAL A 1 140 ? 19.031  24.592 36.258 1.00 69.82  245 A 1 
ATOM 847  C CG1 . VAL A 1 140 ? 19.243  24.674 34.775 1.00 69.39  245 A 1 
ATOM 848  C CG2 . VAL A 1 140 ? 17.549  24.623 36.569 1.00 70.24  245 A 1 
ATOM 849  N N   . GLY A 1 141 ? 21.924  24.199 37.053 1.00 68.04  246 A 1 
ATOM 850  C CA  . GLY A 1 141 ? 23.341  24.249 36.756 1.00 64.74  246 A 1 
ATOM 851  C C   . GLY A 1 141 ? 24.036  25.428 37.388 1.00 63.51  246 A 1 
ATOM 852  O O   . GLY A 1 141 ? 23.384  26.309 37.948 1.00 63.47  246 A 1 
ATOM 853  N N   . HIS A 1 142 ? 25.361  25.454 37.295 1.00 62.58  247 A 1 
ATOM 854  C CA  . HIS A 1 142 ? 26.140  26.546 37.875 1.00 62.04  247 A 1 
ATOM 855  C C   . HIS A 1 142 ? 26.400  27.650 36.876 1.00 59.45  247 A 1 
ATOM 856  O O   . HIS A 1 142 ? 27.547  27.918 36.539 1.00 62.09  247 A 1 
ATOM 857  C CB  . HIS A 1 142 ? 27.480  26.018 38.406 1.00 62.55  247 A 1 
ATOM 858  C CG  . HIS A 1 142 ? 27.346  25.182 39.641 1.00 62.93  247 A 1 
ATOM 859  N ND1 . HIS A 1 142 ? 28.427  24.796 40.405 1.00 62.10  247 A 1 
ATOM 860  C CD2 . HIS A 1 142 ? 26.253  24.664 40.240 1.00 61.82  247 A 1 
ATOM 861  C CE1 . HIS A 1 142 ? 28.001  24.073 41.424 1.00 62.12  247 A 1 
ATOM 862  N NE2 . HIS A 1 142 ? 26.686  23.976 41.350 1.00 62.17  247 A 1 
ATOM 863  N N   . PHE A 1 143 ? 25.342  28.301 36.416 1.00 58.18  248 A 1 
ATOM 864  C CA  . PHE A 1 143 ? 25.501  29.375 35.450 1.00 58.52  248 A 1 
ATOM 865  C C   . PHE A 1 143 ? 24.405  30.417 35.580 1.00 58.84  248 A 1 
ATOM 866  O O   . PHE A 1 143 ? 23.283  30.098 35.973 1.00 58.05  248 A 1 
ATOM 867  C CB  . PHE A 1 143 ? 25.497  28.808 34.033 1.00 56.85  248 A 1 
ATOM 868  C CG  . PHE A 1 143 ? 24.196  28.169 33.642 1.00 54.25  248 A 1 
ATOM 869  C CD1 . PHE A 1 143 ? 23.199  28.915 33.023 1.00 54.15  248 A 1 
ATOM 870  C CD2 . PHE A 1 143 ? 23.981  26.811 33.865 1.00 52.77  248 A 1 
ATOM 871  C CE1 . PHE A 1 143 ? 22.010  28.323 32.636 1.00 54.27  248 A 1 
ATOM 872  C CE2 . PHE A 1 143 ? 22.793  26.208 33.483 1.00 53.15  248 A 1 
ATOM 873  C CZ  . PHE A 1 143 ? 21.804  26.963 32.861 1.00 53.90  248 A 1 
ATOM 874  N N   . ASP A 1 144 ? 24.748  31.658 35.237 1.00 60.18  249 A 1 
ATOM 875  C CA  . ASP A 1 144 ? 23.818  32.777 35.299 1.00 58.73  249 A 1 
ATOM 876  C C   . ASP A 1 144 ? 22.699  32.545 34.297 1.00 58.89  249 A 1 
ATOM 877  O O   . ASP A 1 144 ? 22.902  32.534 33.083 1.00 58.00  249 A 1 
ATOM 878  C CB  . ASP A 1 144 ? 24.548  34.089 35.001 1.00 59.29  249 A 1 
ATOM 879  C CG  . ASP A 1 144 ? 23.708  35.308 35.314 1.00 59.44  249 A 1 
ATOM 880  O OD1 . ASP A 1 144 ? 22.711  35.525 34.598 1.00 54.26  249 A 1 
ATOM 881  O OD2 . ASP A 1 144 ? 24.042  36.037 36.282 1.00 57.48  249 A 1 
ATOM 882  N N   . PRO A 1 145 ? 21.484  32.349 34.806 1.00 58.44  250 A 1 
ATOM 883  C CA  . PRO A 1 145 ? 20.326  32.107 33.940 1.00 58.26  250 A 1 
ATOM 884  C C   . PRO A 1 145 ? 20.269  32.996 32.696 1.00 58.90  250 A 1 
ATOM 885  O O   . PRO A 1 145 ? 19.822  32.553 31.636 1.00 62.80  250 A 1 
ATOM 886  C CB  . PRO A 1 145 ? 19.148  32.349 34.868 1.00 58.68  250 A 1 
ATOM 887  C CG  . PRO A 1 145 ? 19.710  31.943 36.243 1.00 59.39  250 A 1 
ATOM 888  C CD  . PRO A 1 145 ? 21.106  32.468 36.228 1.00 57.45  250 A 1 
ATOM 889  N N   . VAL A 1 146 ? 20.712  34.244 32.801 1.00 56.51  251 A 1 
ATOM 890  C CA  . VAL A 1 146 ? 20.651  35.122 31.637 1.00 55.19  251 A 1 
ATOM 891  C C   . VAL A 1 146 ? 21.978  35.327 30.909 1.00 54.48  251 A 1 
ATOM 892  O O   . VAL A 1 146 ? 22.028  35.221 29.687 1.00 54.67  251 A 1 
ATOM 893  C CB  . VAL A 1 146 ? 20.047  36.520 32.005 1.00 56.74  251 A 1 
ATOM 894  C CG1 . VAL A 1 146 ? 20.674  37.047 33.258 1.00 60.42  251 A 1 
ATOM 895  C CG2 . VAL A 1 146 ? 20.283  37.522 30.871 1.00 54.40  251 A 1 
ATOM 896  N N   . THR A 1 147 ? 23.047  35.613 31.643 1.00 51.95  252 A 1 
ATOM 897  C CA  . THR A 1 147 ? 24.322  35.825 30.994 1.00 52.32  252 A 1 
ATOM 898  C C   . THR A 1 147 ? 25.114  34.535 30.732 1.00 53.81  252 A 1 
ATOM 899  O O   . THR A 1 147 ? 26.161  34.580 30.084 1.00 55.97  252 A 1 
ATOM 900  C CB  . THR A 1 147 ? 25.223  36.759 31.800 1.00 51.37  252 A 1 
ATOM 901  O OG1 . THR A 1 147 ? 25.592  36.092 33.009 1.00 54.19  252 A 1 
ATOM 902  C CG2 . THR A 1 147 ? 24.511  38.097 32.104 1.00 46.65  252 A 1 
ATOM 903  N N   . ARG A 1 148 ? 24.641  33.398 31.240 1.00 54.74  253 A 1 
ATOM 904  C CA  . ARG A 1 148 ? 25.310  32.110 31.024 1.00 56.79  253 A 1 
ATOM 905  C C   . ARG A 1 148 ? 26.662  32.082 31.727 1.00 55.55  253 A 1 
ATOM 906  O O   . ARG A 1 148 ? 27.349  31.060 31.799 1.00 54.69  253 A 1 
ATOM 907  C CB  . ARG A 1 148 ? 25.494  31.874 29.524 1.00 61.24  253 A 1 
ATOM 908  C CG  . ARG A 1 148 ? 24.635  30.771 28.930 1.00 64.92  253 A 1 
ATOM 909  C CD  . ARG A 1 148 ? 23.151  30.984 29.104 1.00 67.54  253 A 1 
ATOM 910  N NE  . ARG A 1 148 ? 22.378  30.076 28.252 1.00 75.05  253 A 1 
ATOM 911  C CZ  . ARG A 1 148 ? 22.540  28.750 28.167 1.00 77.87  253 A 1 
ATOM 912  N NH1 . ARG A 1 148 ? 23.460  28.106 28.879 1.00 78.02  253 A 1 
ATOM 913  N NH2 . ARG A 1 148 ? 21.758  28.054 27.354 1.00 80.24  253 A 1 
ATOM 914  N N   . SER A 1 149 ? 27.050  33.223 32.252 1.00 53.73  254 A 1 
ATOM 915  C CA  . SER A 1 149 ? 28.297  33.290 32.955 1.00 55.08  254 A 1 
ATOM 916  C C   . SER A 1 149 ? 28.345  32.244 34.110 1.00 54.98  254 A 1 
ATOM 917  O O   . SER A 1 149 ? 27.340  31.957 34.756 1.00 54.78  254 A 1 
ATOM 918  C CB  . SER A 1 149 ? 28.461  34.714 33.458 1.00 53.12  254 A 1 
ATOM 919  O OG  . SER A 1 149 ? 29.444  34.774 34.472 1.00 61.23  254 A 1 
ATOM 920  N N   . PRO A 1 150 ? 29.526  31.637 34.349 1.00 57.03  255 A 1 
ATOM 921  C CA  . PRO A 1 150 ? 29.642  30.639 35.423 1.00 55.31  255 A 1 
ATOM 922  C C   . PRO A 1 150 ? 29.248  31.260 36.759 1.00 55.03  255 A 1 
ATOM 923  O O   . PRO A 1 150 ? 29.625  32.387 37.082 1.00 55.75  255 A 1 
ATOM 924  C CB  . PRO A 1 150 ? 31.116  30.213 35.327 1.00 55.30  255 A 1 
ATOM 925  C CG  . PRO A 1 150 ? 31.788  31.442 34.842 1.00 59.33  255 A 1 
ATOM 926  C CD  . PRO A 1 150 ? 30.849  31.911 33.747 1.00 58.38  255 A 1 
ATOM 927  N N   . LEU A 1 151 ? 28.458  30.532 37.533 1.00 54.97  256 A 1 
ATOM 928  C CA  . LEU A 1 151 ? 27.989  31.066 38.805 1.00 53.08  256 A 1 
ATOM 929  C C   . LEU A 1 151 ? 27.764  29.977 39.820 1.00 53.88  256 A 1 
ATOM 930  O O   . LEU A 1 151 ? 27.379  28.860 39.462 1.00 55.04  256 A 1 
ATOM 931  C CB  . LEU A 1 151 ? 26.661  31.802 38.588 1.00 49.76  256 A 1 
ATOM 932  C CG  . LEU A 1 151 ? 25.960  32.453 39.784 1.00 46.72  256 A 1 
ATOM 933  C CD1 . LEU A 1 151 ? 26.741  33.702 40.188 1.00 46.78  256 A 1 
ATOM 934  C CD2 . LEU A 1 151 ? 24.498  32.795 39.427 1.00 46.67  256 A 1 
ATOM 935  N N   . THR A 1 152 ? 28.000  30.333 41.082 1.00 54.43  257 A 1 
ATOM 936  C CA  . THR A 1 152 ? 27.791  29.466 42.243 1.00 55.54  257 A 1 
ATOM 937  C C   . THR A 1 152 ? 27.188  30.277 43.389 1.00 57.54  257 A 1 
ATOM 938  O O   . THR A 1 152 ? 27.549  31.435 43.588 1.00 59.67  257 A 1 
ATOM 939  C CB  . THR A 1 152 ? 29.096  28.854 42.744 1.00 54.51  257 A 1 
ATOM 940  O OG1 . THR A 1 152 ? 30.074  29.887 42.940 1.00 58.28  257 A 1 
ATOM 941  C CG2 . THR A 1 152 ? 29.587  27.840 41.757 1.00 52.68  257 A 1 
ATOM 942  N N   . GLN A 1 153 ? 26.281  29.653 44.141 1.00 60.86  258 A 1 
ATOM 943  C CA  . GLN A 1 153 ? 25.571  30.284 45.263 1.00 62.11  258 A 1 
ATOM 944  C C   . GLN A 1 153 ? 26.383  31.239 46.126 1.00 60.26  258 A 1 
ATOM 945  O O   . GLN A 1 153 ? 25.872  32.260 46.585 1.00 58.82  258 A 1 
ATOM 946  C CB  . GLN A 1 153 ? 24.938  29.201 46.149 1.00 66.96  258 A 1 
ATOM 947  C CG  . GLN A 1 153 ? 23.976  29.712 47.218 1.00 73.89  258 A 1 
ATOM 948  C CD  . GLN A 1 153 ? 24.606  29.764 48.594 1.00 79.14  258 A 1 
ATOM 949  O OE1 . GLN A 1 153 ? 25.499  30.566 48.853 1.00 82.05  258 A 1 
ATOM 950  N NE2 . GLN A 1 153 ? 24.145  28.890 49.485 1.00 83.06  258 A 1 
ATOM 951  N N   . ASP A 1 154 ? 27.646  30.913 46.353 1.00 59.08  259 A 1 
ATOM 952  C CA  . ASP A 1 154 ? 28.499  31.765 47.176 1.00 58.88  259 A 1 
ATOM 953  C C   . ASP A 1 154 ? 28.820  33.123 46.555 1.00 57.07  259 A 1 
ATOM 954  O O   . ASP A 1 154 ? 29.339  34.003 47.240 1.00 56.56  259 A 1 
ATOM 955  C CB  . ASP A 1 154 ? 29.808  31.028 47.491 1.00 62.03  259 A 1 
ATOM 956  C CG  . ASP A 1 154 ? 30.488  30.479 46.243 1.00 63.27  259 A 1 
ATOM 957  O OD1 . ASP A 1 154 ? 29.989  29.478 45.677 1.00 63.63  259 A 1 
ATOM 958  O OD2 . ASP A 1 154 ? 31.523  31.043 45.830 1.00 62.74  259 A 1 
ATOM 959  N N   . GLN A 1 155 ? 28.523  33.295 45.268 1.00 55.28  260 A 1 
ATOM 960  C CA  . GLN A 1 155 ? 28.824  34.562 44.596 1.00 54.23  260 A 1 
ATOM 961  C C   . GLN A 1 155 ? 27.624  35.514 44.685 1.00 52.97  260 A 1 
ATOM 962  O O   . GLN A 1 155 ? 27.758  36.714 44.472 1.00 51.95  260 A 1 
ATOM 963  C CB  . GLN A 1 155 ? 29.202  34.331 43.120 1.00 55.36  260 A 1 
ATOM 964  C CG  . GLN A 1 155 ? 30.402  33.385 42.904 1.00 56.56  260 A 1 
ATOM 965  C CD  . GLN A 1 155 ? 30.707  33.114 41.427 1.00 58.55  260 A 1 
ATOM 966  O OE1 . GLN A 1 155 ? 31.598  33.730 40.837 1.00 57.39  260 A 1 
ATOM 967  N NE2 . GLN A 1 155 ? 29.967  32.183 40.830 1.00 58.76  260 A 1 
ATOM 968  N N   . LEU A 1 156 ? 26.459  34.965 45.009 1.00 51.15  261 A 1 
ATOM 969  C CA  . LEU A 1 156 ? 25.270  35.768 45.149 1.00 50.90  261 A 1 
ATOM 970  C C   . LEU A 1 156 ? 25.445  36.892 46.178 1.00 53.10  261 A 1 
ATOM 971  O O   . LEU A 1 156 ? 25.914  36.663 47.295 1.00 55.16  261 A 1 
ATOM 972  C CB  . LEU A 1 156 ? 24.089  34.908 45.562 1.00 47.16  261 A 1 
ATOM 973  C CG  . LEU A 1 156 ? 23.644  33.867 44.544 1.00 48.36  261 A 1 
ATOM 974  C CD1 . LEU A 1 156 ? 22.382  33.196 45.093 1.00 46.72  261 A 1 
ATOM 975  C CD2 . LEU A 1 156 ? 23.419  34.512 43.156 1.00 45.66  261 A 1 
ATOM 976  N N   . ILE A 1 157 ? 25.048  38.102 45.794 1.00 52.65  262 A 1 
ATOM 977  C CA  . ILE A 1 157 ? 25.140  39.252 46.672 1.00 52.01  262 A 1 
ATOM 978  C C   . ILE A 1 157 ? 23.731  39.766 46.986 1.00 51.06  262 A 1 
ATOM 979  O O   . ILE A 1 157 ? 22.880  39.857 46.107 1.00 51.80  262 A 1 
ATOM 980  C CB  . ILE A 1 157 ? 25.964  40.365 46.003 1.00 53.03  262 A 1 
ATOM 981  C CG1 . ILE A 1 157 ? 27.365  39.821 45.674 1.00 52.65  262 A 1 
ATOM 982  C CG2 . ILE A 1 157 ? 25.990  41.607 46.887 1.00 52.34  262 A 1 
ATOM 983  C CD1 . ILE A 1 157 ? 28.252  40.783 44.913 1.00 50.52  262 A 1 
ATOM 984  N N   . PRO A 1 158 ? 23.460  40.072 48.261 1.00 50.43  263 A 1 
ATOM 985  C CA  . PRO A 1 158 ? 22.140  40.577 48.660 1.00 49.02  263 A 1 
ATOM 986  C C   . PRO A 1 158 ? 21.950  42.012 48.174 1.00 46.92  263 A 1 
ATOM 987  O O   . PRO A 1 158 ? 22.737  42.904 48.493 1.00 45.55  263 A 1 
ATOM 988  C CB  . PRO A 1 158 ? 22.162  40.449 50.190 1.00 50.67  263 A 1 
ATOM 989  C CG  . PRO A 1 158 ? 23.640  40.613 50.518 1.00 50.33  263 A 1 
ATOM 990  C CD  . PRO A 1 158 ? 24.328  39.842 49.431 1.00 50.73  263 A 1 
ATOM 991  N N   . ASN A 1 159 ? 20.922  42.209 47.363 1.00 45.03  264 A 1 
ATOM 992  C CA  . ASN A 1 159 ? 20.639  43.506 46.802 1.00 45.51  264 A 1 
ATOM 993  C C   . ASN A 1 159 ? 19.828  44.271 47.838 1.00 47.37  264 A 1 
ATOM 994  O O   . ASN A 1 159 ? 18.606  44.378 47.710 1.00 48.94  264 A 1 
ATOM 995  C CB  . ASN A 1 159 ? 19.840  43.337 45.521 1.00 46.38  264 A 1 
ATOM 996  C CG  . ASN A 1 159 ? 19.893  44.554 44.669 1.00 45.73  264 A 1 
ATOM 997  O OD1 . ASN A 1 159 ? 20.023  45.658 45.178 1.00 46.06  264 A 1 
ATOM 998  N ND2 . ASN A 1 159 ? 19.800  44.370 43.353 1.00 47.36  264 A 1 
ATOM 999  N N   . LEU A 1 160 ? 20.509  44.775 48.870 1.00 46.49  265 A 1 
ATOM 1000 C CA  . LEU A 1 160 ? 19.871  45.506 49.964 1.00 47.17  265 A 1 
ATOM 1001 C C   . LEU A 1 160 ? 19.023  46.688 49.483 1.00 49.11  265 A 1 
ATOM 1002 O O   . LEU A 1 160 ? 17.917  46.915 49.977 1.00 47.58  265 A 1 
ATOM 1003 C CB  . LEU A 1 160 ? 20.937  45.995 50.970 1.00 45.67  265 A 1 
ATOM 1004 C CG  . LEU A 1 160 ? 21.788  44.873 51.599 1.00 45.47  265 A 1 
ATOM 1005 C CD1 . LEU A 1 160 ? 22.944  45.431 52.398 1.00 42.71  265 A 1 
ATOM 1006 C CD2 . LEU A 1 160 ? 20.908  44.021 52.484 1.00 43.97  265 A 1 
ATOM 1007 N N   . ALA A 1 161 ? 19.537  47.437 48.512 1.00 50.04  266 A 1 
ATOM 1008 C CA  . ALA A 1 161 ? 18.809  48.580 47.973 1.00 49.45  266 A 1 
ATOM 1009 C C   . ALA A 1 161 ? 17.454  48.125 47.410 1.00 52.25  266 A 1 
ATOM 1010 O O   . ALA A 1 161 ? 16.414  48.715 47.719 1.00 53.99  266 A 1 
ATOM 1011 C CB  . ALA A 1 161 ? 19.630  49.262 46.902 1.00 44.15  266 A 1 
ATOM 1012 N N   . MET A 1 162 ? 17.458  47.082 46.585 1.00 52.21  267 A 1 
ATOM 1013 C CA  . MET A 1 162 ? 16.215  46.577 46.007 1.00 51.81  267 A 1 
ATOM 1014 C C   . MET A 1 162 ? 15.239  46.057 47.081 1.00 52.59  267 A 1 
ATOM 1015 O O   . MET A 1 162 ? 14.022  46.218 46.964 1.00 49.76  267 A 1 
ATOM 1016 C CB  . MET A 1 162 ? 16.522  45.472 44.984 1.00 52.86  267 A 1 
ATOM 1017 C CG  . MET A 1 162 ? 17.011  45.961 43.607 1.00 54.08  267 A 1 
ATOM 1018 S SD  . MET A 1 162 ? 15.846  47.024 42.663 1.00 56.72  267 A 1 
ATOM 1019 C CE  . MET A 1 162 ? 14.452  45.901 42.486 1.00 45.96  267 A 1 
ATOM 1020 N N   . LYS A 1 163 ? 15.773  45.430 48.123 1.00 53.81  268 A 1 
ATOM 1021 C CA  . LYS A 1 163 ? 14.942  44.920 49.209 1.00 55.53  268 A 1 
ATOM 1022 C C   . LYS A 1 163 ? 14.144  46.100 49.822 1.00 55.36  268 A 1 
ATOM 1023 O O   . LYS A 1 163 ? 12.948  45.973 50.097 1.00 53.11  268 A 1 
ATOM 1024 C CB  . LYS A 1 163 ? 15.828  44.266 50.260 1.00 60.04  268 A 1 
ATOM 1025 C CG  . LYS A 1 163 ? 15.074  43.568 51.364 1.00 64.78  268 A 1 
ATOM 1026 C CD  . LYS A 1 163 ? 14.215  42.439 50.822 1.00 71.45  268 A 1 
ATOM 1027 C CE  . LYS A 1 163 ? 13.702  41.544 51.948 1.00 76.20  268 A 1 
ATOM 1028 N NZ  . LYS A 1 163 ? 12.866  42.249 52.969 1.00 79.55  268 A 1 
ATOM 1029 N N   . GLU A 1 164 ? 14.814  47.237 50.022 1.00 53.75  269 A 1 
ATOM 1030 C CA  . GLU A 1 164 ? 14.175  48.439 50.542 1.00 55.27  269 A 1 
ATOM 1031 C C   . GLU A 1 164 ? 13.090  48.950 49.590 1.00 55.09  269 A 1 
ATOM 1032 O O   . GLU A 1 164 ? 12.004  49.331 50.032 1.00 55.98  269 A 1 
ATOM 1033 C CB  . GLU A 1 164 ? 15.196  49.556 50.753 1.00 54.99  269 A 1 
ATOM 1034 C CG  . GLU A 1 164 ? 16.301  49.193 51.714 1.00 56.88  269 A 1 
ATOM 1035 C CD  . GLU A 1 164 ? 17.157  50.385 52.093 1.00 58.04  269 A 1 
ATOM 1036 O OE1 . GLU A 1 164 ? 18.276  50.182 52.602 1.00 61.94  269 A 1 
ATOM 1037 O OE2 . GLU A 1 164 ? 16.709  51.529 51.892 1.00 58.43  269 A 1 
ATOM 1038 N N   . VAL A 1 165 ? 13.393  48.978 48.289 1.00 54.59  270 A 1 
ATOM 1039 C CA  . VAL A 1 165 ? 12.444  49.428 47.263 1.00 51.31  270 A 1 
ATOM 1040 C C   . VAL A 1 165 ? 11.176  48.578 47.335 1.00 52.66  270 A 1 
ATOM 1041 O O   . VAL A 1 165 ? 10.067  49.107 47.409 1.00 53.60  270 A 1 
ATOM 1042 C CB  . VAL A 1 165 ? 13.033  49.282 45.814 1.00 50.05  270 A 1 
ATOM 1043 C CG1 . VAL A 1 165 ? 11.897  49.344 44.788 1.00 39.21  270 A 1 
ATOM 1044 C CG2 . VAL A 1 165 ? 14.110  50.369 45.543 1.00 47.25  270 A 1 
ATOM 1045 N N   . ILE A 1 166 ? 11.345  47.259 47.323 1.00 53.82  271 A 1 
ATOM 1046 C CA  . ILE A 1 166 ? 10.205  46.352 47.377 1.00 58.08  271 A 1 
ATOM 1047 C C   . ILE A 1 166 ? 9.420   46.487 48.678 1.00 59.64  271 A 1 
ATOM 1048 O O   . ILE A 1 166 ? 8.191   46.461 48.648 1.00 63.06  271 A 1 
ATOM 1049 C CB  . ILE A 1 166 ? 10.655  44.870 47.182 1.00 57.86  271 A 1 
ATOM 1050 C CG1 . ILE A 1 166 ? 11.150  44.674 45.749 1.00 58.97  271 A 1 
ATOM 1051 C CG2 . ILE A 1 166 ? 9.486   43.911 47.397 1.00 56.31  271 A 1 
ATOM 1052 C CD1 . ILE A 1 166 ? 11.764  43.317 45.522 1.00 61.95  271 A 1 
ATOM 1053 N N   . ASP A 1 167 ? 10.120  46.644 49.807 1.00 60.45  272 A 1 
ATOM 1054 C CA  . ASP A 1 167 ? 9.455   46.781 51.109 1.00 60.93  272 A 1 
ATOM 1055 C C   . ASP A 1 167 ? 8.595   48.048 51.096 1.00 61.34  272 A 1 
ATOM 1056 O O   . ASP A 1 167 ? 7.434   48.016 51.489 1.00 61.76  272 A 1 
ATOM 1057 C CB  . ASP A 1 167 ? 10.465  46.875 52.268 1.00 59.81  272 A 1 
ATOM 1058 C CG  . ASP A 1 167 ? 11.092  45.530 52.631 1.00 60.42  272 A 1 
ATOM 1059 O OD1 . ASP A 1 167 ? 10.517  44.471 52.279 1.00 59.53  272 A 1 
ATOM 1060 O OD2 . ASP A 1 167 ? 12.153  45.532 53.286 1.00 58.55  272 A 1 
ATOM 1061 N N   . ALA A 1 168 ? 9.173   49.153 50.641 1.00 59.53  273 A 1 
ATOM 1062 C CA  . ALA A 1 168 ? 8.445   50.393 50.567 1.00 59.94  273 A 1 
ATOM 1063 C C   . ALA A 1 168 ? 7.255   50.243 49.619 1.00 61.53  273 A 1 
ATOM 1064 O O   . ALA A 1 168 ? 6.231   50.912 49.784 1.00 63.91  273 A 1 
ATOM 1065 C CB  . ALA A 1 168 ? 9.349   51.513 50.075 1.00 59.29  273 A 1 
ATOM 1066 N N   . PHE A 1 169 ? 7.385   49.363 48.629 1.00 61.25  274 A 1 
ATOM 1067 C CA  . PHE A 1 169 ? 6.321   49.127 47.654 1.00 60.84  274 A 1 
ATOM 1068 C C   . PHE A 1 169 ? 5.186   48.329 48.272 1.00 62.97  274 A 1 
ATOM 1069 O O   . PHE A 1 169 ? 4.012   48.644 48.075 1.00 62.41  274 A 1 
ATOM 1070 C CB  . PHE A 1 169 ? 6.853   48.362 46.437 1.00 57.56  274 A 1 
ATOM 1071 C CG  . PHE A 1 169 ? 5.780   47.958 45.468 1.00 50.83  274 A 1 
ATOM 1072 C CD1 . PHE A 1 169 ? 5.324   48.850 44.512 1.00 48.32  274 A 1 
ATOM 1073 C CD2 . PHE A 1 169 ? 5.223   46.675 45.521 1.00 49.72  274 A 1 
ATOM 1074 C CE1 . PHE A 1 169 ? 4.328   48.481 43.625 1.00 49.38  274 A 1 
ATOM 1075 C CE2 . PHE A 1 169 ? 4.222   46.292 44.633 1.00 49.07  274 A 1 
ATOM 1076 C CZ  . PHE A 1 169 ? 3.774   47.193 43.682 1.00 49.86  274 A 1 
ATOM 1077 N N   . ILE A 1 170 ? 5.543   47.289 49.015 1.00 65.02  275 A 1 
ATOM 1078 C CA  . ILE A 1 170 ? 4.544   46.463 49.667 1.00 68.31  275 A 1 
ATOM 1079 C C   . ILE A 1 170 ? 3.758   47.248 50.726 1.00 71.76  275 A 1 
ATOM 1080 O O   . ILE A 1 170 ? 2.595   46.947 50.984 1.00 73.32  275 A 1 
ATOM 1081 C CB  . ILE A 1 170 ? 5.187   45.229 50.319 1.00 67.64  275 A 1 
ATOM 1082 C CG1 . ILE A 1 170 ? 5.794   44.329 49.242 1.00 66.58  275 A 1 
ATOM 1083 C CG2 . ILE A 1 170 ? 4.136   44.439 51.066 1.00 69.73  275 A 1 
ATOM 1084 C CD1 . ILE A 1 170 ? 6.264   42.972 49.748 1.00 63.66  275 A 1 
ATOM 1085 N N   . GLN A 1 171 ? 4.395   48.252 51.327 1.00 74.53  276 A 1 
ATOM 1086 C CA  . GLN A 1 171 ? 3.750   49.080 52.337 1.00 77.37  276 A 1 
ATOM 1087 C C   . GLN A 1 171 ? 2.742   50.019 51.711 1.00 79.24  276 A 1 
ATOM 1088 O O   . GLN A 1 171 ? 1.561   50.001 52.060 1.00 79.51  276 A 1 
ATOM 1089 C CB  . GLN A 1 171 ? 4.770   49.922 53.096 1.00 78.90  276 A 1 
ATOM 1090 C CG  . GLN A 1 171 ? 5.300   49.262 54.343 1.00 81.85  276 A 1 
ATOM 1091 C CD  . GLN A 1 171 ? 6.276   50.145 55.092 1.00 85.81  276 A 1 
ATOM 1092 O OE1 . GLN A 1 171 ? 6.799   49.760 56.140 1.00 88.79  276 A 1 
ATOM 1093 N NE2 . GLN A 1 171 ? 6.531   51.335 54.559 1.00 85.47  276 A 1 
ATOM 1094 N N   . GLU A 1 172 ? 3.218   50.849 50.786 1.00 80.32  277 A 1 
ATOM 1095 C CA  . GLU A 1 172 ? 2.361   51.811 50.103 1.00 81.47  277 A 1 
ATOM 1096 C C   . GLU A 1 172 ? 1.308   51.145 49.208 1.00 80.47  277 A 1 
ATOM 1097 O O   . GLU A 1 172 ? 0.458   51.825 48.630 1.00 80.49  277 A 1 
ATOM 1098 C CB  . GLU A 1 172 ? 3.210   52.794 49.284 1.00 84.39  277 A 1 
ATOM 1099 C CG  . GLU A 1 172 ? 2.385   53.899 48.620 1.00 91.32  277 A 1 
ATOM 1100 C CD  . GLU A 1 172 ? 1.420   54.595 49.580 1.00 93.73  277 A 1 
ATOM 1101 O OE1 . GLU A 1 172 ? 1.888   55.272 50.523 1.00 95.42  277 A 1 
ATOM 1102 O OE2 . GLU A 1 172 ? 0.190   54.462 49.392 1.00 93.65  277 A 1 
ATOM 1103 N N   . ASN A 1 173 ? 1.352   49.817 49.111 1.00 79.21  278 A 1 
ATOM 1104 C CA  . ASN A 1 173 ? 0.391   49.076 48.295 1.00 79.39  278 A 1 
ATOM 1105 C C   . ASN A 1 173 ? -0.094  47.818 49.018 1.00 81.01  278 A 1 
ATOM 1106 O O   . ASN A 1 173 ? 0.439   46.725 48.831 1.00 81.58  278 A 1 
ATOM 1107 C CB  . ASN A 1 173 ? 1.026   48.704 46.958 1.00 78.19  278 A 1 
ATOM 1108 C CG  . ASN A 1 173 ? 1.534   49.917 46.209 1.00 78.71  278 A 1 
ATOM 1109 O OD1 . ASN A 1 173 ? 0.754   50.740 45.738 1.00 79.59  278 A 1 
ATOM 1110 N ND2 . ASN A 1 173 ? 2.854   50.045 46.115 1.00 77.74  278 A 1 
ATOM 1111 N N   . GLY A 1 174 ? -1.120  47.981 49.844 1.00 82.43  279 A 1 
ATOM 1112 C CA  . GLY A 1 174 ? -1.642  46.852 50.590 1.00 85.45  279 A 1 
ATOM 1113 C C   . GLY A 1 174 ? -2.256  45.745 49.752 1.00 87.46  279 A 1 
ATOM 1114 O O   . GLY A 1 174 ? -2.275  44.586 50.175 1.00 88.43  279 A 1 
ATOM 1115 N N   . TRP A 1 175 ? -2.771  46.093 48.575 1.00 88.02  280 A 1 
ATOM 1116 C CA  . TRP A 1 175 ? -3.389  45.112 47.689 1.00 87.84  280 A 1 
ATOM 1117 C C   . TRP A 1 175 ? -2.421  43.988 47.347 1.00 89.85  280 A 1 
ATOM 1118 O O   . TRP A 1 175 ? -2.827  42.927 46.874 1.00 90.58  280 A 1 
ATOM 1119 C CB  . TRP A 1 175 ? -3.884  45.782 46.403 1.00 85.63  280 A 1 
ATOM 1120 C CG  . TRP A 1 175 ? -2.946  46.793 45.845 1.00 84.27  280 A 1 
ATOM 1121 C CD1 . TRP A 1 175 ? -2.801  48.091 46.246 1.00 84.29  280 A 1 
ATOM 1122 C CD2 . TRP A 1 175 ? -2.008  46.592 44.787 1.00 83.31  280 A 1 
ATOM 1123 N NE1 . TRP A 1 175 ? -1.830  48.714 45.494 1.00 84.48  280 A 1 
ATOM 1124 C CE2 . TRP A 1 175 ? -1.330  47.814 44.588 1.00 83.51  280 A 1 
ATOM 1125 C CE3 . TRP A 1 175 ? -1.681  45.497 43.980 1.00 81.67  280 A 1 
ATOM 1126 C CZ2 . TRP A 1 175 ? -0.337  47.970 43.623 1.00 82.92  280 A 1 
ATOM 1127 C CZ3 . TRP A 1 175 ? -0.695  45.649 43.021 1.00 83.13  280 A 1 
ATOM 1128 C CH2 . TRP A 1 175 ? -0.036  46.879 42.846 1.00 83.30  280 A 1 
ATOM 1129 N N   . VAL A 1 176 ? -1.137  44.217 47.592 1.00 91.06  281 A 1 
ATOM 1130 C CA  . VAL A 1 176 ? -0.131  43.201 47.308 1.00 92.43  281 A 1 
ATOM 1131 C C   . VAL A 1 176 ? -0.321  41.973 48.208 1.00 94.45  281 A 1 
ATOM 1132 O O   . VAL A 1 176 ? -0.928  42.064 49.274 1.00 94.56  281 A 1 
ATOM 1133 C CB  . VAL A 1 176 ? 1.282   43.776 47.507 1.00 91.72  281 A 1 
ATOM 1134 C CG1 . VAL A 1 176 ? 2.321   42.740 47.126 1.00 89.61  281 A 1 
ATOM 1135 C CG2 . VAL A 1 176 ? 1.451   45.026 46.663 1.00 89.74  281 A 1 
ATOM 1136 N N   . GLU A 1 177 ? 0.189   40.826 47.766 1.00 96.47  282 A 1 
ATOM 1137 C CA  . GLU A 1 177 ? 0.081   39.572 48.521 1.00 98.34  282 A 1 
ATOM 1138 C C   . GLU A 1 177 ? -1.354  39.053 48.560 1.00 99.36  282 A 1 
ATOM 1139 O O   . GLU A 1 177 ? -1.584  37.926 48.074 1.00 72.72  282 A 1 
ATOM 1140 C CB  . GLU A 1 177 ? 0.588   39.751 49.962 1.00 98.52  282 A 1 
ATOM 1141 C CG  . GLU A 1 177 ? 2.031   40.238 50.074 1.00 99.04  282 A 1 
ATOM 1142 C CD  . GLU A 1 177 ? 2.505   40.384 51.516 1.00 97.96  282 A 1 
ATOM 1143 O OE1 . GLU A 1 177 ? 1.784   41.010 52.326 1.00 96.71  282 A 1 
ATOM 1144 O OE2 . GLU A 1 177 ? 3.608   39.889 51.826 1.00 97.23  282 A 1 
#
