# Supplementary material for: Photocross-linking activity-based probes to capture the dynamics of ubiquitin RING E3 ligase interactions
Source: Biochem J. 2026 Jun 3;483(7):1115–30. doi: 10.1042/BCJ20260213 (PMC13234630; doi:10.1042/BCJ20260213)
Supplement: Supplementary Data File S2 [file BCJ-2026-0213_supp2.zip › 03_Chandler_Supplementary datafile2/CHIP/Alphafold/fold_2026_01_22_10_06_chipx2_ubch5ax2_ubiquitinx2/templates/fold_2026_01_22_10_06_chipx2_ubch5ax2_ubiquitinx2_template_hit_2_chains_e_f.cif]

data_5oe7
#
_entry.id 5oe7
#
loop_
_chem_comp.formula
_chem_comp.formula_weight
_chem_comp.id
_chem_comp.mon_nstd_flag
_chem_comp.name
_chem_comp.pdbx_synonyms
_chem_comp.type
"C3 H7 N O2"     89.093  ALA y ALANINE                ?                    "L-peptide linking" 
"C6 H15 N4 O2 1" 175.209 ARG y ARGININE               ?                    "L-peptide linking" 
"C4 H8 N2 O3"    132.118 ASN y ASPARAGINE             ?                    "L-peptide linking" 
"C4 H7 N O4"     133.103 ASP y "ASPARTIC ACID"        ?                    "L-peptide linking" 
"C3 H7 N O2 S"   121.158 CYS y CYSTEINE               ?                    "L-peptide linking" 
"C3 H5 N O2"     87.077  DHA n "2-AMINO-ACRYLIC ACID" 2,3-DIDEHYDROALANINE "peptide linking"   
"C5 H10 N2 O3"   146.144 GLN y GLUTAMINE              ?                    "L-peptide linking" 
"C5 H9 N O4"     147.129 GLU y "GLUTAMIC ACID"        ?                    "L-peptide linking" 
"C2 H5 N O2"     75.067  GLY y GLYCINE                ?                    "peptide linking"   
"C6 H10 N3 O2 1" 156.162 HIS y HISTIDINE              ?                    "L-peptide linking" 
"C6 H13 N O2"    131.173 ILE y ISOLEUCINE             ?                    "L-peptide linking" 
"C6 H13 N O2"    131.173 LEU y LEUCINE                ?                    "L-peptide linking" 
"C6 H15 N2 O2 1" 147.195 LYS y LYSINE                 ?                    "L-peptide linking" 
"C5 H11 N O2 S"  149.211 MET y METHIONINE             ?                    "L-peptide linking" 
"C9 H11 N O2"    165.189 PHE y PHENYLALANINE          ?                    "L-peptide linking" 
"C5 H9 N O2"     115.130 PRO y PROLINE                ?                    "L-peptide linking" 
"C3 H7 N O3"     105.093 SER y SERINE                 ?                    "L-peptide linking" 
"C4 H9 N O3"     119.119 THR y THREONINE              ?                    "L-peptide linking" 
"C11 H12 N2 O2"  204.225 TRP y TRYPTOPHAN             ?                    "L-peptide linking" 
"C9 H11 N O3"    181.189 TYR y TYROSINE               ?                    "L-peptide linking" 
"C5 H11 N O2"    117.146 VAL y VALINE                 ?                    "L-peptide linking" 
#
loop_
_chem_comp_atom.atom_id
_chem_comp_atom.charge
_chem_comp_atom.comp_id
_chem_comp_atom.pdbx_leaving_atom_flag
_chem_comp_atom.pdbx_model_Cartn_x_ideal
_chem_comp_atom.pdbx_model_Cartn_y_ideal
_chem_comp_atom.pdbx_model_Cartn_z_ideal
_chem_comp_atom.pdbx_ordinal
_chem_comp_atom.type_symbol
N    ? ALA ? ? ? ? 1   N 
CA   ? ALA ? ? ? ? 2   C 
C    ? ALA ? ? ? ? 3   C 
O    ? ALA ? ? ? ? 4   O 
CB   ? ALA ? ? ? ? 5   C 
OXT  ? ALA ? ? ? ? 6   O 
H    ? ALA ? ? ? ? 7   H 
H2   ? ALA ? ? ? ? 8   H 
HA   ? ALA ? ? ? ? 9   H 
HB1  ? ALA ? ? ? ? 10  H 
HB2  ? ALA ? ? ? ? 11  H 
HB3  ? ALA ? ? ? ? 12  H 
HXT  ? ALA ? ? ? ? 13  H 
N    ? ARG ? ? ? ? 14  N 
CA   ? ARG ? ? ? ? 15  C 
C    ? ARG ? ? ? ? 16  C 
O    ? ARG ? ? ? ? 17  O 
CB   ? ARG ? ? ? ? 18  C 
CG   ? ARG ? ? ? ? 19  C 
CD   ? ARG ? ? ? ? 20  C 
NE   ? ARG ? ? ? ? 21  N 
CZ   ? ARG ? ? ? ? 22  C 
NH1  ? ARG ? ? ? ? 23  N 
NH2  ? ARG ? ? ? ? 24  N 
OXT  ? ARG ? ? ? ? 25  O 
H    ? ARG ? ? ? ? 26  H 
H2   ? ARG ? ? ? ? 27  H 
HA   ? ARG ? ? ? ? 28  H 
HB2  ? ARG ? ? ? ? 29  H 
HB3  ? ARG ? ? ? ? 30  H 
HG2  ? ARG ? ? ? ? 31  H 
HG3  ? ARG ? ? ? ? 32  H 
HD2  ? ARG ? ? ? ? 33  H 
HD3  ? ARG ? ? ? ? 34  H 
HE   ? ARG ? ? ? ? 35  H 
HH11 ? ARG ? ? ? ? 36  H 
HH12 ? ARG ? ? ? ? 37  H 
HH21 ? ARG ? ? ? ? 38  H 
HH22 ? ARG ? ? ? ? 39  H 
HXT  ? ARG ? ? ? ? 40  H 
N    ? ASN ? ? ? ? 41  N 
CA   ? ASN ? ? ? ? 42  C 
C    ? ASN ? ? ? ? 43  C 
O    ? ASN ? ? ? ? 44  O 
CB   ? ASN ? ? ? ? 45  C 
CG   ? ASN ? ? ? ? 46  C 
OD1  ? ASN ? ? ? ? 47  O 
ND2  ? ASN ? ? ? ? 48  N 
OXT  ? ASN ? ? ? ? 49  O 
H    ? ASN ? ? ? ? 50  H 
H2   ? ASN ? ? ? ? 51  H 
HA   ? ASN ? ? ? ? 52  H 
HB2  ? ASN ? ? ? ? 53  H 
HB3  ? ASN ? ? ? ? 54  H 
HD21 ? ASN ? ? ? ? 55  H 
HD22 ? ASN ? ? ? ? 56  H 
HXT  ? ASN ? ? ? ? 57  H 
N    ? ASP ? ? ? ? 58  N 
CA   ? ASP ? ? ? ? 59  C 
C    ? ASP ? ? ? ? 60  C 
O    ? ASP ? ? ? ? 61  O 
CB   ? ASP ? ? ? ? 62  C 
CG   ? ASP ? ? ? ? 63  C 
OD1  ? ASP ? ? ? ? 64  O 
OD2  ? ASP ? ? ? ? 65  O 
OXT  ? ASP ? ? ? ? 66  O 
H    ? ASP ? ? ? ? 67  H 
H2   ? ASP ? ? ? ? 68  H 
HA   ? ASP ? ? ? ? 69  H 
HB2  ? ASP ? ? ? ? 70  H 
HB3  ? ASP ? ? ? ? 71  H 
HD2  ? ASP ? ? ? ? 72  H 
HXT  ? ASP ? ? ? ? 73  H 
N    ? CYS ? ? ? ? 74  N 
CA   ? CYS ? ? ? ? 75  C 
C    ? CYS ? ? ? ? 76  C 
O    ? CYS ? ? ? ? 77  O 
CB   ? CYS ? ? ? ? 78  C 
SG   ? CYS ? ? ? ? 79  S 
OXT  ? CYS ? ? ? ? 80  O 
H    ? CYS ? ? ? ? 81  H 
H2   ? CYS ? ? ? ? 82  H 
HA   ? CYS ? ? ? ? 83  H 
HB2  ? CYS ? ? ? ? 84  H 
HB3  ? CYS ? ? ? ? 85  H 
HG   ? CYS ? ? ? ? 86  H 
HXT  ? CYS ? ? ? ? 87  H 
N    ? DHA ? ? ? ? 88  N 
CA   ? DHA ? ? ? ? 89  C 
CB   ? DHA ? ? ? ? 90  C 
C    ? DHA ? ? ? ? 91  C 
O    ? DHA ? ? ? ? 92  O 
OXT  ? DHA ? ? ? ? 93  O 
H    ? DHA ? ? ? ? 94  H 
H2   ? DHA ? ? ? ? 95  H 
HB1  ? DHA ? ? ? ? 96  H 
HB2  ? DHA ? ? ? ? 97  H 
HXT  ? DHA ? ? ? ? 98  H 
N    ? GLN ? ? ? ? 99  N 
CA   ? GLN ? ? ? ? 100 C 
C    ? GLN ? ? ? ? 101 C 
O    ? GLN ? ? ? ? 102 O 
CB   ? GLN ? ? ? ? 103 C 
CG   ? GLN ? ? ? ? 104 C 
CD   ? GLN ? ? ? ? 105 C 
OE1  ? GLN ? ? ? ? 106 O 
NE2  ? GLN ? ? ? ? 107 N 
OXT  ? GLN ? ? ? ? 108 O 
H    ? GLN ? ? ? ? 109 H 
H2   ? GLN ? ? ? ? 110 H 
HA   ? GLN ? ? ? ? 111 H 
HB2  ? GLN ? ? ? ? 112 H 
HB3  ? GLN ? ? ? ? 113 H 
HG2  ? GLN ? ? ? ? 114 H 
HG3  ? GLN ? ? ? ? 115 H 
HE21 ? GLN ? ? ? ? 116 H 
HE22 ? GLN ? ? ? ? 117 H 
HXT  ? GLN ? ? ? ? 118 H 
N    ? GLU ? ? ? ? 119 N 
CA   ? GLU ? ? ? ? 120 C 
C    ? GLU ? ? ? ? 121 C 
O    ? GLU ? ? ? ? 122 O 
CB   ? GLU ? ? ? ? 123 C 
CG   ? GLU ? ? ? ? 124 C 
CD   ? GLU ? ? ? ? 125 C 
OE1  ? GLU ? ? ? ? 126 O 
OE2  ? GLU ? ? ? ? 127 O 
OXT  ? GLU ? ? ? ? 128 O 
H    ? GLU ? ? ? ? 129 H 
H2   ? GLU ? ? ? ? 130 H 
HA   ? GLU ? ? ? ? 131 H 
HB2  ? GLU ? ? ? ? 132 H 
HB3  ? GLU ? ? ? ? 133 H 
HG2  ? GLU ? ? ? ? 134 H 
HG3  ? GLU ? ? ? ? 135 H 
HE2  ? GLU ? ? ? ? 136 H 
HXT  ? GLU ? ? ? ? 137 H 
N    ? GLY ? ? ? ? 138 N 
CA   ? GLY ? ? ? ? 139 C 
C    ? GLY ? ? ? ? 140 C 
O    ? GLY ? ? ? ? 141 O 
OXT  ? GLY ? ? ? ? 142 O 
H    ? GLY ? ? ? ? 143 H 
H2   ? GLY ? ? ? ? 144 H 
HA2  ? GLY ? ? ? ? 145 H 
HA3  ? GLY ? ? ? ? 146 H 
HXT  ? GLY ? ? ? ? 147 H 
N    ? HIS ? ? ? ? 148 N 
CA   ? HIS ? ? ? ? 149 C 
C    ? HIS ? ? ? ? 150 C 
O    ? HIS ? ? ? ? 151 O 
CB   ? HIS ? ? ? ? 152 C 
CG   ? HIS ? ? ? ? 153 C 
ND1  ? HIS ? ? ? ? 154 N 
CD2  ? HIS ? ? ? ? 155 C 
CE1  ? HIS ? ? ? ? 156 C 
NE2  ? HIS ? ? ? ? 157 N 
OXT  ? HIS ? ? ? ? 158 O 
H    ? HIS ? ? ? ? 159 H 
H2   ? HIS ? ? ? ? 160 H 
HA   ? HIS ? ? ? ? 161 H 
HB2  ? HIS ? ? ? ? 162 H 
HB3  ? HIS ? ? ? ? 163 H 
HD1  ? HIS ? ? ? ? 164 H 
HD2  ? HIS ? ? ? ? 165 H 
HE1  ? HIS ? ? ? ? 166 H 
HE2  ? HIS ? ? ? ? 167 H 
HXT  ? HIS ? ? ? ? 168 H 
N    ? ILE ? ? ? ? 169 N 
CA   ? ILE ? ? ? ? 170 C 
C    ? ILE ? ? ? ? 171 C 
O    ? ILE ? ? ? ? 172 O 
CB   ? ILE ? ? ? ? 173 C 
CG1  ? ILE ? ? ? ? 174 C 
CG2  ? ILE ? ? ? ? 175 C 
CD1  ? ILE ? ? ? ? 176 C 
OXT  ? ILE ? ? ? ? 177 O 
H    ? ILE ? ? ? ? 178 H 
H2   ? ILE ? ? ? ? 179 H 
HA   ? ILE ? ? ? ? 180 H 
HB   ? ILE ? ? ? ? 181 H 
HG12 ? ILE ? ? ? ? 182 H 
HG13 ? ILE ? ? ? ? 183 H 
HG21 ? ILE ? ? ? ? 184 H 
HG22 ? ILE ? ? ? ? 185 H 
HG23 ? ILE ? ? ? ? 186 H 
HD11 ? ILE ? ? ? ? 187 H 
HD12 ? ILE ? ? ? ? 188 H 
HD13 ? ILE ? ? ? ? 189 H 
HXT  ? ILE ? ? ? ? 190 H 
N    ? LEU ? ? ? ? 191 N 
CA   ? LEU ? ? ? ? 192 C 
C    ? LEU ? ? ? ? 193 C 
O    ? LEU ? ? ? ? 194 O 
CB   ? LEU ? ? ? ? 195 C 
CG   ? LEU ? ? ? ? 196 C 
CD1  ? LEU ? ? ? ? 197 C 
CD2  ? LEU ? ? ? ? 198 C 
OXT  ? LEU ? ? ? ? 199 O 
H    ? LEU ? ? ? ? 200 H 
H2   ? LEU ? ? ? ? 201 H 
HA   ? LEU ? ? ? ? 202 H 
HB2  ? LEU ? ? ? ? 203 H 
HB3  ? LEU ? ? ? ? 204 H 
HG   ? LEU ? ? ? ? 205 H 
HD11 ? LEU ? ? ? ? 206 H 
HD12 ? LEU ? ? ? ? 207 H 
HD13 ? LEU ? ? ? ? 208 H 
HD21 ? LEU ? ? ? ? 209 H 
HD22 ? LEU ? ? ? ? 210 H 
HD23 ? LEU ? ? ? ? 211 H 
HXT  ? LEU ? ? ? ? 212 H 
N    ? LYS ? ? ? ? 213 N 
CA   ? LYS ? ? ? ? 214 C 
C    ? LYS ? ? ? ? 215 C 
O    ? LYS ? ? ? ? 216 O 
CB   ? LYS ? ? ? ? 217 C 
CG   ? LYS ? ? ? ? 218 C 
CD   ? LYS ? ? ? ? 219 C 
CE   ? LYS ? ? ? ? 220 C 
NZ   ? LYS ? ? ? ? 221 N 
OXT  ? LYS ? ? ? ? 222 O 
H    ? LYS ? ? ? ? 223 H 
H2   ? LYS ? ? ? ? 224 H 
HA   ? LYS ? ? ? ? 225 H 
HB2  ? LYS ? ? ? ? 226 H 
HB3  ? LYS ? ? ? ? 227 H 
HG2  ? LYS ? ? ? ? 228 H 
HG3  ? LYS ? ? ? ? 229 H 
HD2  ? LYS ? ? ? ? 230 H 
HD3  ? LYS ? ? ? ? 231 H 
HE2  ? LYS ? ? ? ? 232 H 
HE3  ? LYS ? ? ? ? 233 H 
HZ1  ? LYS ? ? ? ? 234 H 
HZ2  ? LYS ? ? ? ? 235 H 
HZ3  ? LYS ? ? ? ? 236 H 
HXT  ? LYS ? ? ? ? 237 H 
N    ? MET ? ? ? ? 238 N 
CA   ? MET ? ? ? ? 239 C 
C    ? MET ? ? ? ? 240 C 
O    ? MET ? ? ? ? 241 O 
CB   ? MET ? ? ? ? 242 C 
CG   ? MET ? ? ? ? 243 C 
SD   ? MET ? ? ? ? 244 S 
CE   ? MET ? ? ? ? 245 C 
OXT  ? MET ? ? ? ? 246 O 
H    ? MET ? ? ? ? 247 H 
H2   ? MET ? ? ? ? 248 H 
HA   ? MET ? ? ? ? 249 H 
HB2  ? MET ? ? ? ? 250 H 
HB3  ? MET ? ? ? ? 251 H 
HG2  ? MET ? ? ? ? 252 H 
HG3  ? MET ? ? ? ? 253 H 
HE1  ? MET ? ? ? ? 254 H 
HE2  ? MET ? ? ? ? 255 H 
HE3  ? MET ? ? ? ? 256 H 
HXT  ? MET ? ? ? ? 257 H 
N    ? PHE ? ? ? ? 258 N 
CA   ? PHE ? ? ? ? 259 C 
C    ? PHE ? ? ? ? 260 C 
O    ? PHE ? ? ? ? 261 O 
CB   ? PHE ? ? ? ? 262 C 
CG   ? PHE ? ? ? ? 263 C 
CD1  ? PHE ? ? ? ? 264 C 
CD2  ? PHE ? ? ? ? 265 C 
CE1  ? PHE ? ? ? ? 266 C 
CE2  ? PHE ? ? ? ? 267 C 
CZ   ? PHE ? ? ? ? 268 C 
OXT  ? PHE ? ? ? ? 269 O 
H    ? PHE ? ? ? ? 270 H 
H2   ? PHE ? ? ? ? 271 H 
HA   ? PHE ? ? ? ? 272 H 
HB2  ? PHE ? ? ? ? 273 H 
HB3  ? PHE ? ? ? ? 274 H 
HD1  ? PHE ? ? ? ? 275 H 
HD2  ? PHE ? ? ? ? 276 H 
HE1  ? PHE ? ? ? ? 277 H 
HE2  ? PHE ? ? ? ? 278 H 
HZ   ? PHE ? ? ? ? 279 H 
HXT  ? PHE ? ? ? ? 280 H 
N    ? PRO ? ? ? ? 281 N 
CA   ? PRO ? ? ? ? 282 C 
C    ? PRO ? ? ? ? 283 C 
O    ? PRO ? ? ? ? 284 O 
CB   ? PRO ? ? ? ? 285 C 
CG   ? PRO ? ? ? ? 286 C 
CD   ? PRO ? ? ? ? 287 C 
OXT  ? PRO ? ? ? ? 288 O 
H    ? PRO ? ? ? ? 289 H 
HA   ? PRO ? ? ? ? 290 H 
HB2  ? PRO ? ? ? ? 291 H 
HB3  ? PRO ? ? ? ? 292 H 
HG2  ? PRO ? ? ? ? 293 H 
HG3  ? PRO ? ? ? ? 294 H 
HD2  ? PRO ? ? ? ? 295 H 
HD3  ? PRO ? ? ? ? 296 H 
HXT  ? PRO ? ? ? ? 297 H 
N    ? SER ? ? ? ? 298 N 
CA   ? SER ? ? ? ? 299 C 
C    ? SER ? ? ? ? 300 C 
O    ? SER ? ? ? ? 301 O 
CB   ? SER ? ? ? ? 302 C 
OG   ? SER ? ? ? ? 303 O 
OXT  ? SER ? ? ? ? 304 O 
H    ? SER ? ? ? ? 305 H 
H2   ? SER ? ? ? ? 306 H 
HA   ? SER ? ? ? ? 307 H 
HB2  ? SER ? ? ? ? 308 H 
HB3  ? SER ? ? ? ? 309 H 
HG   ? SER ? ? ? ? 310 H 
HXT  ? SER ? ? ? ? 311 H 
N    ? THR ? ? ? ? 312 N 
CA   ? THR ? ? ? ? 313 C 
C    ? THR ? ? ? ? 314 C 
O    ? THR ? ? ? ? 315 O 
CB   ? THR ? ? ? ? 316 C 
OG1  ? THR ? ? ? ? 317 O 
CG2  ? THR ? ? ? ? 318 C 
OXT  ? THR ? ? ? ? 319 O 
H    ? THR ? ? ? ? 320 H 
H2   ? THR ? ? ? ? 321 H 
HA   ? THR ? ? ? ? 322 H 
HB   ? THR ? ? ? ? 323 H 
HG1  ? THR ? ? ? ? 324 H 
HG21 ? THR ? ? ? ? 325 H 
HG22 ? THR ? ? ? ? 326 H 
HG23 ? THR ? ? ? ? 327 H 
HXT  ? THR ? ? ? ? 328 H 
N    ? TRP ? ? ? ? 329 N 
CA   ? TRP ? ? ? ? 330 C 
C    ? TRP ? ? ? ? 331 C 
O    ? TRP ? ? ? ? 332 O 
CB   ? TRP ? ? ? ? 333 C 
CG   ? TRP ? ? ? ? 334 C 
CD1  ? TRP ? ? ? ? 335 C 
CD2  ? TRP ? ? ? ? 336 C 
NE1  ? TRP ? ? ? ? 337 N 
CE2  ? TRP ? ? ? ? 338 C 
CE3  ? TRP ? ? ? ? 339 C 
CZ2  ? TRP ? ? ? ? 340 C 
CZ3  ? TRP ? ? ? ? 341 C 
CH2  ? TRP ? ? ? ? 342 C 
OXT  ? TRP ? ? ? ? 343 O 
H    ? TRP ? ? ? ? 344 H 
H2   ? TRP ? ? ? ? 345 H 
HA   ? TRP ? ? ? ? 346 H 
HB2  ? TRP ? ? ? ? 347 H 
HB3  ? TRP ? ? ? ? 348 H 
HD1  ? TRP ? ? ? ? 349 H 
HE1  ? TRP ? ? ? ? 350 H 
HE3  ? TRP ? ? ? ? 351 H 
HZ2  ? TRP ? ? ? ? 352 H 
HZ3  ? TRP ? ? ? ? 353 H 
HH2  ? TRP ? ? ? ? 354 H 
HXT  ? TRP ? ? ? ? 355 H 
N    ? TYR ? ? ? ? 356 N 
CA   ? TYR ? ? ? ? 357 C 
C    ? TYR ? ? ? ? 358 C 
O    ? TYR ? ? ? ? 359 O 
CB   ? TYR ? ? ? ? 360 C 
CG   ? TYR ? ? ? ? 361 C 
CD1  ? TYR ? ? ? ? 362 C 
CD2  ? TYR ? ? ? ? 363 C 
CE1  ? TYR ? ? ? ? 364 C 
CE2  ? TYR ? ? ? ? 365 C 
CZ   ? TYR ? ? ? ? 366 C 
OH   ? TYR ? ? ? ? 367 O 
OXT  ? TYR ? ? ? ? 368 O 
H    ? TYR ? ? ? ? 369 H 
H2   ? TYR ? ? ? ? 370 H 
HA   ? TYR ? ? ? ? 371 H 
HB2  ? TYR ? ? ? ? 372 H 
HB3  ? TYR ? ? ? ? 373 H 
HD1  ? TYR ? ? ? ? 374 H 
HD2  ? TYR ? ? ? ? 375 H 
HE1  ? TYR ? ? ? ? 376 H 
HE2  ? TYR ? ? ? ? 377 H 
HH   ? TYR ? ? ? ? 378 H 
HXT  ? TYR ? ? ? ? 379 H 
N    ? VAL ? ? ? ? 380 N 
CA   ? VAL ? ? ? ? 381 C 
C    ? VAL ? ? ? ? 382 C 
O    ? VAL ? ? ? ? 383 O 
CB   ? VAL ? ? ? ? 384 C 
CG1  ? VAL ? ? ? ? 385 C 
CG2  ? VAL ? ? ? ? 386 C 
OXT  ? VAL ? ? ? ? 387 O 
H    ? VAL ? ? ? ? 388 H 
H2   ? VAL ? ? ? ? 389 H 
HA   ? VAL ? ? ? ? 390 H 
HB   ? VAL ? ? ? ? 391 H 
HG11 ? VAL ? ? ? ? 392 H 
HG12 ? VAL ? ? ? ? 393 H 
HG13 ? VAL ? ? ? ? 394 H 
HG21 ? VAL ? ? ? ? 395 H 
HG22 ? VAL ? ? ? ? 396 H 
HG23 ? VAL ? ? ? ? 397 H 
HXT  ? VAL ? ? ? ? 398 H 
#
loop_
_chem_comp_bond.atom_id_1
_chem_comp_bond.atom_id_2
_chem_comp_bond.comp_id
_chem_comp_bond.pdbx_aromatic_flag
_chem_comp_bond.pdbx_stereo_config
_chem_comp_bond.value_order
N   CA   ALA N N sing 
N   H    ALA N N sing 
N   H2   ALA N N sing 
CA  C    ALA N N sing 
CA  CB   ALA N N sing 
CA  HA   ALA N N sing 
C   O    ALA N N doub 
C   OXT  ALA N N sing 
CB  HB1  ALA N N sing 
CB  HB2  ALA N N sing 
CB  HB3  ALA N N sing 
OXT HXT  ALA N N sing 
N   CA   ARG N N sing 
N   H    ARG N N sing 
N   H2   ARG N N sing 
CA  C    ARG N N sing 
CA  CB   ARG N N sing 
CA  HA   ARG N N sing 
C   O    ARG N N doub 
C   OXT  ARG N N sing 
CB  CG   ARG N N sing 
CB  HB2  ARG N N sing 
CB  HB3  ARG N N sing 
CG  CD   ARG N N sing 
CG  HG2  ARG N N sing 
CG  HG3  ARG N N sing 
CD  NE   ARG N N sing 
CD  HD2  ARG N N sing 
CD  HD3  ARG N N sing 
NE  CZ   ARG N N sing 
NE  HE   ARG N N sing 
CZ  NH1  ARG N N sing 
CZ  NH2  ARG N N doub 
NH1 HH11 ARG N N sing 
NH1 HH12 ARG N N sing 
NH2 HH21 ARG N N sing 
NH2 HH22 ARG N N sing 
OXT HXT  ARG N N sing 
N   CA   ASN N N sing 
N   H    ASN N N sing 
N   H2   ASN N N sing 
CA  C    ASN N N sing 
CA  CB   ASN N N sing 
CA  HA   ASN N N sing 
C   O    ASN N N doub 
C   OXT  ASN N N sing 
CB  CG   ASN N N sing 
CB  HB2  ASN N N sing 
CB  HB3  ASN N N sing 
CG  OD1  ASN N N doub 
CG  ND2  ASN N N sing 
ND2 HD21 ASN N N sing 
ND2 HD22 ASN N N sing 
OXT HXT  ASN N N sing 
N   CA   ASP N N sing 
N   H    ASP N N sing 
N   H2   ASP N N sing 
CA  C    ASP N N sing 
CA  CB   ASP N N sing 
CA  HA   ASP N N sing 
C   O    ASP N N doub 
C   OXT  ASP N N sing 
CB  CG   ASP N N sing 
CB  HB2  ASP N N sing 
CB  HB3  ASP N N sing 
CG  OD1  ASP N N doub 
CG  OD2  ASP N N sing 
OD2 HD2  ASP N N sing 
OXT HXT  ASP N N sing 
N   CA   CYS N N sing 
N   H    CYS N N sing 
N   H2   CYS N N sing 
CA  C    CYS N N sing 
CA  CB   CYS N N sing 
CA  HA   CYS N N sing 
C   O    CYS N N doub 
C   OXT  CYS N N sing 
CB  SG   CYS N N sing 
CB  HB2  CYS N N sing 
CB  HB3  CYS N N sing 
SG  HG   CYS N N sing 
OXT HXT  CYS N N sing 
N   CA   DHA N N sing 
N   H    DHA N N sing 
N   H2   DHA N N sing 
CA  CB   DHA N N doub 
CA  C    DHA N N sing 
CB  HB1  DHA N N sing 
CB  HB2  DHA N N sing 
C   O    DHA N N doub 
C   OXT  DHA N N sing 
OXT HXT  DHA N N sing 
N   CA   GLN N N sing 
N   H    GLN N N sing 
N   H2   GLN N N sing 
CA  C    GLN N N sing 
CA  CB   GLN N N sing 
CA  HA   GLN N N sing 
C   O    GLN N N doub 
C   OXT  GLN N N sing 
CB  CG   GLN N N sing 
CB  HB2  GLN N N sing 
CB  HB3  GLN N N sing 
CG  CD   GLN N N sing 
CG  HG2  GLN N N sing 
CG  HG3  GLN N N sing 
CD  OE1  GLN N N doub 
CD  NE2  GLN N N sing 
NE2 HE21 GLN N N sing 
NE2 HE22 GLN N N sing 
OXT HXT  GLN N N sing 
N   CA   GLU N N sing 
N   H    GLU N N sing 
N   H2   GLU N N sing 
CA  C    GLU N N sing 
CA  CB   GLU N N sing 
CA  HA   GLU N N sing 
C   O    GLU N N doub 
C   OXT  GLU N N sing 
CB  CG   GLU N N sing 
CB  HB2  GLU N N sing 
CB  HB3  GLU N N sing 
CG  CD   GLU N N sing 
CG  HG2  GLU N N sing 
CG  HG3  GLU N N sing 
CD  OE1  GLU N N doub 
CD  OE2  GLU N N sing 
OE2 HE2  GLU N N sing 
OXT HXT  GLU N N sing 
N   CA   GLY N N sing 
N   H    GLY N N sing 
N   H2   GLY N N sing 
CA  C    GLY N N sing 
CA  HA2  GLY N N sing 
CA  HA3  GLY N N sing 
C   O    GLY N N doub 
C   OXT  GLY N N sing 
OXT HXT  GLY N N sing 
N   CA   HIS N N sing 
N   H    HIS N N sing 
N   H2   HIS N N sing 
CA  C    HIS N N sing 
CA  CB   HIS N N sing 
CA  HA   HIS N N sing 
C   O    HIS N N doub 
C   OXT  HIS N N sing 
CB  CG   HIS N N sing 
CB  HB2  HIS N N sing 
CB  HB3  HIS N N sing 
CG  ND1  HIS Y N sing 
CG  CD2  HIS Y N doub 
ND1 CE1  HIS Y N doub 
ND1 HD1  HIS N N sing 
CD2 NE2  HIS Y N sing 
CD2 HD2  HIS N N sing 
CE1 NE2  HIS Y N sing 
CE1 HE1  HIS N N sing 
NE2 HE2  HIS N N sing 
OXT HXT  HIS N N sing 
N   CA   ILE N N sing 
N   H    ILE N N sing 
N   H2   ILE N N sing 
CA  C    ILE N N sing 
CA  CB   ILE N N sing 
CA  HA   ILE N N sing 
C   O    ILE N N doub 
C   OXT  ILE N N sing 
CB  CG1  ILE N N sing 
CB  CG2  ILE N N sing 
CB  HB   ILE N N sing 
CG1 CD1  ILE N N sing 
CG1 HG12 ILE N N sing 
CG1 HG13 ILE N N sing 
CG2 HG21 ILE N N sing 
CG2 HG22 ILE N N sing 
CG2 HG23 ILE N N sing 
CD1 HD11 ILE N N sing 
CD1 HD12 ILE N N sing 
CD1 HD13 ILE N N sing 
OXT HXT  ILE N N sing 
N   CA   LEU N N sing 
N   H    LEU N N sing 
N   H2   LEU N N sing 
CA  C    LEU N N sing 
CA  CB   LEU N N sing 
CA  HA   LEU N N sing 
C   O    LEU N N doub 
C   OXT  LEU N N sing 
CB  CG   LEU N N sing 
CB  HB2  LEU N N sing 
CB  HB3  LEU N N sing 
CG  CD1  LEU N N sing 
CG  CD2  LEU N N sing 
CG  HG   LEU N N sing 
CD1 HD11 LEU N N sing 
CD1 HD12 LEU N N sing 
CD1 HD13 LEU N N sing 
CD2 HD21 LEU N N sing 
CD2 HD22 LEU N N sing 
CD2 HD23 LEU N N sing 
OXT HXT  LEU N N sing 
N   CA   LYS N N sing 
N   H    LYS N N sing 
N   H2   LYS N N sing 
CA  C    LYS N N sing 
CA  CB   LYS N N sing 
CA  HA   LYS N N sing 
C   O    LYS N N doub 
C   OXT  LYS N N sing 
CB  CG   LYS N N sing 
CB  HB2  LYS N N sing 
CB  HB3  LYS N N sing 
CG  CD   LYS N N sing 
CG  HG2  LYS N N sing 
CG  HG3  LYS N N sing 
CD  CE   LYS N N sing 
CD  HD2  LYS N N sing 
CD  HD3  LYS N N sing 
CE  NZ   LYS N N sing 
CE  HE2  LYS N N sing 
CE  HE3  LYS N N sing 
NZ  HZ1  LYS N N sing 
NZ  HZ2  LYS N N sing 
NZ  HZ3  LYS N N sing 
OXT HXT  LYS N N sing 
N   CA   MET N N sing 
N   H    MET N N sing 
N   H2   MET N N sing 
CA  C    MET N N sing 
CA  CB   MET N N sing 
CA  HA   MET N N sing 
C   O    MET N N doub 
C   OXT  MET N N sing 
CB  CG   MET N N sing 
CB  HB2  MET N N sing 
CB  HB3  MET N N sing 
CG  SD   MET N N sing 
CG  HG2  MET N N sing 
CG  HG3  MET N N sing 
SD  CE   MET N N sing 
CE  HE1  MET N N sing 
CE  HE2  MET N N sing 
CE  HE3  MET N N sing 
OXT HXT  MET N N sing 
N   CA   PHE N N sing 
N   H    PHE N N sing 
N   H2   PHE N N sing 
CA  C    PHE N N sing 
CA  CB   PHE N N sing 
CA  HA   PHE N N sing 
C   O    PHE N N doub 
C   OXT  PHE N N sing 
CB  CG   PHE N N sing 
CB  HB2  PHE N N sing 
CB  HB3  PHE N N sing 
CG  CD1  PHE Y N doub 
CG  CD2  PHE Y N sing 
CD1 CE1  PHE Y N sing 
CD1 HD1  PHE N N sing 
CD2 CE2  PHE Y N doub 
CD2 HD2  PHE N N sing 
CE1 CZ   PHE Y N doub 
CE1 HE1  PHE N N sing 
CE2 CZ   PHE Y N sing 
CE2 HE2  PHE N N sing 
CZ  HZ   PHE N N sing 
OXT HXT  PHE N N sing 
N   CA   PRO N N sing 
N   CD   PRO N N sing 
N   H    PRO N N sing 
CA  C    PRO N N sing 
CA  CB   PRO N N sing 
CA  HA   PRO N N sing 
C   O    PRO N N doub 
C   OXT  PRO N N sing 
CB  CG   PRO N N sing 
CB  HB2  PRO N N sing 
CB  HB3  PRO N N sing 
CG  CD   PRO N N sing 
CG  HG2  PRO N N sing 
CG  HG3  PRO N N sing 
CD  HD2  PRO N N sing 
CD  HD3  PRO N N sing 
OXT HXT  PRO N N sing 
N   CA   SER N N sing 
N   H    SER N N sing 
N   H2   SER N N sing 
CA  C    SER N N sing 
CA  CB   SER N N sing 
CA  HA   SER N N sing 
C   O    SER N N doub 
C   OXT  SER N N sing 
CB  OG   SER N N sing 
CB  HB2  SER N N sing 
CB  HB3  SER N N sing 
OG  HG   SER N N sing 
OXT HXT  SER N N sing 
N   CA   THR N N sing 
N   H    THR N N sing 
N   H2   THR N N sing 
CA  C    THR N N sing 
CA  CB   THR N N sing 
CA  HA   THR N N sing 
C   O    THR N N doub 
C   OXT  THR N N sing 
CB  OG1  THR N N sing 
CB  CG2  THR N N sing 
CB  HB   THR N N sing 
OG1 HG1  THR N N sing 
CG2 HG21 THR N N sing 
CG2 HG22 THR N N sing 
CG2 HG23 THR N N sing 
OXT HXT  THR N N sing 
N   CA   TRP N N sing 
N   H    TRP N N sing 
N   H2   TRP N N sing 
CA  C    TRP N N sing 
CA  CB   TRP N N sing 
CA  HA   TRP N N sing 
C   O    TRP N N doub 
C   OXT  TRP N N sing 
CB  CG   TRP N N sing 
CB  HB2  TRP N N sing 
CB  HB3  TRP N N sing 
CG  CD1  TRP Y N doub 
CG  CD2  TRP Y N sing 
CD1 NE1  TRP Y N sing 
CD1 HD1  TRP N N sing 
CD2 CE2  TRP Y N doub 
CD2 CE3  TRP Y N sing 
NE1 CE2  TRP Y N sing 
NE1 HE1  TRP N N sing 
CE2 CZ2  TRP Y N sing 
CE3 CZ3  TRP Y N doub 
CE3 HE3  TRP N N sing 
CZ2 CH2  TRP Y N doub 
CZ2 HZ2  TRP N N sing 
CZ3 CH2  TRP Y N sing 
CZ3 HZ3  TRP N N sing 
CH2 HH2  TRP N N sing 
OXT HXT  TRP N N sing 
N   CA   TYR N N sing 
N   H    TYR N N sing 
N   H2   TYR N N sing 
CA  C    TYR N N sing 
CA  CB   TYR N N sing 
CA  HA   TYR N N sing 
C   O    TYR N N doub 
C   OXT  TYR N N sing 
CB  CG   TYR N N sing 
CB  HB2  TYR N N sing 
CB  HB3  TYR N N sing 
CG  CD1  TYR Y N doub 
CG  CD2  TYR Y N sing 
CD1 CE1  TYR Y N sing 
CD1 HD1  TYR N N sing 
CD2 CE2  TYR Y N doub 
CD2 HD2  TYR N N sing 
CE1 CZ   TYR Y N doub 
CE1 HE1  TYR N N sing 
CE2 CZ   TYR Y N sing 
CE2 HE2  TYR N N sing 
CZ  OH   TYR N N sing 
OH  HH   TYR N N sing 
OXT HXT  TYR N N sing 
N   CA   VAL N N sing 
N   H    VAL N N sing 
N   H2   VAL N N sing 
CA  C    VAL N N sing 
CA  CB   VAL N N sing 
CA  HA   VAL N N sing 
C   O    VAL N N doub 
C   OXT  VAL N N sing 
CB  CG1  VAL N N sing 
CB  CG2  VAL N N sing 
CB  HB   VAL N N sing 
CG1 HG11 VAL N N sing 
CG1 HG12 VAL N N sing 
CG1 HG13 VAL N N sing 
CG2 HG21 VAL N N sing 
CG2 HG22 VAL N N sing 
CG2 HG23 VAL N N sing 
OXT HXT  VAL N N sing 
#
_entity.id               2
_entity.pdbx_description Polyubiquitin-C
_entity.type             polymer
#
_entity_poly.entity_id      2
_entity_poly.pdbx_strand_id B
_entity_poly.type           polypeptide(L)
#
loop_
_entity_poly_seq.entity_id
_entity_poly_seq.hetero
_entity_poly_seq.mon_id
_entity_poly_seq.num
2 n MET 1   
2 n GLN 2   
2 n ILE 3   
2 n PHE 4   
2 n VAL 5   
2 n LYS 6   
2 n THR 7   
2 n LEU 8   
2 n THR 9   
2 n GLY 10  
2 n LYS 11  
2 n THR 12  
2 n ILE 13  
2 n THR 14  
2 n LEU 15  
2 n GLU 16  
2 n VAL 17  
2 n GLU 18  
2 n PRO 19  
2 n SER 20  
2 n ASP 21  
2 n THR 22  
2 n ILE 23  
2 n GLU 24  
2 n ASN 25  
2 n VAL 26  
2 n LYS 27  
2 n ALA 28  
2 n LYS 29  
2 n ILE 30  
2 n GLN 31  
2 n ASP 32  
2 n LYS 33  
2 n GLU 34  
2 n GLY 35  
2 n ILE 36  
2 n PRO 37  
2 n PRO 38  
2 n ASP 39  
2 n GLN 40  
2 n GLN 41  
2 n ARG 42  
2 n LEU 43  
2 n ILE 44  
2 n PHE 45  
2 n ALA 46  
2 n GLY 47  
2 n LYS 48  
2 n GLN 49  
2 n LEU 50  
2 n GLU 51  
2 n ASP 52  
2 n GLY 53  
2 n ARG 54  
2 n THR 55  
2 n LEU 56  
2 n SER 57  
2 n ASP 58  
2 n TYR 59  
2 n ASN 60  
2 n ILE 61  
2 n GLN 62  
2 n LYS 63  
2 n GLU 64  
2 n SER 65  
2 n THR 66  
2 n LEU 67  
2 n HIS 68  
2 n LEU 69  
2 n VAL 70  
2 n LEU 71  
2 n ARG 72  
2 n LEU 73  
2 n ARG 74  
2 n GLY 75  
2 n DHA 76  
2 n MET 77  
2 n GLN 78  
2 n ILE 79  
2 n PHE 80  
2 n VAL 81  
2 n LYS 82  
2 n THR 83  
2 n LEU 84  
2 n THR 85  
2 n GLY 86  
2 n LYS 87  
2 n THR 88  
2 n ILE 89  
2 n THR 90  
2 n LEU 91  
2 n GLU 92  
2 n VAL 93  
2 n GLU 94  
2 n PRO 95  
2 n SER 96  
2 n ASP 97  
2 n THR 98  
2 n ILE 99  
2 n GLU 100 
2 n ASN 101 
2 n VAL 102 
2 n LYS 103 
2 n ALA 104 
2 n LYS 105 
2 n ILE 106 
2 n GLN 107 
2 n ASP 108 
2 n LYS 109 
2 n GLU 110 
2 n GLY 111 
2 n ILE 112 
2 n PRO 113 
2 n PRO 114 
2 n ASP 115 
2 n GLN 116 
2 n GLN 117 
2 n ARG 118 
2 n LEU 119 
2 n ILE 120 
2 n PHE 121 
2 n ALA 122 
2 n GLY 123 
2 n LYS 124 
2 n GLN 125 
2 n LEU 126 
2 n GLU 127 
2 n ASP 128 
2 n GLY 129 
2 n ARG 130 
2 n THR 131 
2 n LEU 132 
2 n SER 133 
2 n ASP 134 
2 n TYR 135 
2 n ASN 136 
2 n ILE 137 
2 n GLN 138 
2 n LYS 139 
2 n GLU 140 
2 n SER 141 
2 n THR 142 
2 n LEU 143 
2 n HIS 144 
2 n LEU 145 
2 n VAL 146 
#
_exptl.method "X-RAY DIFFRACTION"
#
_pdbx_audit_revision_history.revision_date 2017-09-27
#
_pdbx_database_status.recvd_initial_deposition_date 2017-09-27
#
loop_
_pdbx_poly_seq_scheme.asym_id
_pdbx_poly_seq_scheme.auth_seq_num
_pdbx_poly_seq_scheme.entity_id
_pdbx_poly_seq_scheme.hetero
_pdbx_poly_seq_scheme.mon_id
_pdbx_poly_seq_scheme.pdb_ins_code
_pdbx_poly_seq_scheme.pdb_seq_num
_pdbx_poly_seq_scheme.pdb_strand_id
_pdbx_poly_seq_scheme.seq_id
B 1   2 n MET . 1   B 1   
B 2   2 n GLN . 2   B 2   
B 3   2 n ILE . 3   B 3   
B 4   2 n PHE . 4   B 4   
B 5   2 n VAL . 5   B 5   
B 6   2 n LYS . 6   B 6   
B 7   2 n THR . 7   B 7   
B 8   2 n LEU . 8   B 8   
B 9   2 n THR . 9   B 9   
B 10  2 n GLY . 10  B 10  
B 11  2 n LYS . 11  B 11  
B 12  2 n THR . 12  B 12  
B 13  2 n ILE . 13  B 13  
B 14  2 n THR . 14  B 14  
B 15  2 n LEU . 15  B 15  
B 16  2 n GLU . 16  B 16  
B 17  2 n VAL . 17  B 17  
B 18  2 n GLU . 18  B 18  
B 19  2 n PRO . 19  B 19  
B 20  2 n SER . 20  B 20  
B 21  2 n ASP . 21  B 21  
B 22  2 n THR . 22  B 22  
B 23  2 n ILE . 23  B 23  
B 24  2 n GLU . 24  B 24  
B 25  2 n ASN . 25  B 25  
B 26  2 n VAL . 26  B 26  
B 27  2 n LYS . 27  B 27  
B 28  2 n ALA . 28  B 28  
B 29  2 n LYS . 29  B 29  
B 30  2 n ILE . 30  B 30  
B 31  2 n GLN . 31  B 31  
B 32  2 n ASP . 32  B 32  
B 33  2 n LYS . 33  B 33  
B 34  2 n GLU . 34  B 34  
B 35  2 n GLY . 35  B 35  
B 36  2 n ILE . 36  B 36  
B 37  2 n PRO . 37  B 37  
B 38  2 n PRO . 38  B 38  
B 39  2 n ASP . 39  B 39  
B 40  2 n GLN . 40  B 40  
B 41  2 n GLN . 41  B 41  
B 42  2 n ARG . 42  B 42  
B 43  2 n LEU . 43  B 43  
B 44  2 n ILE . 44  B 44  
B 45  2 n PHE . 45  B 45  
B 46  2 n ALA . 46  B 46  
B 47  2 n GLY . 47  B 47  
B 48  2 n LYS . 48  B 48  
B 49  2 n GLN . 49  B 49  
B 50  2 n LEU . 50  B 50  
B 51  2 n GLU . 51  B 51  
B 52  2 n ASP . 52  B 52  
B 53  2 n GLY . 53  B 53  
B 54  2 n ARG . 54  B 54  
B 55  2 n THR . 55  B 55  
B 56  2 n LEU . 56  B 56  
B 57  2 n SER . 57  B 57  
B 58  2 n ASP . 58  B 58  
B 59  2 n TYR . 59  B 59  
B 60  2 n ASN . 60  B 60  
B 61  2 n ILE . 61  B 61  
B 62  2 n GLN . 62  B 62  
B 63  2 n LYS . 63  B 63  
B 64  2 n GLU . 64  B 64  
B 65  2 n SER . 65  B 65  
B 66  2 n THR . 66  B 66  
B 67  2 n LEU . 67  B 67  
B 68  2 n HIS . 68  B 68  
B 69  2 n LEU . 69  B 69  
B 70  2 n VAL . 70  B 70  
B 71  2 n LEU . 71  B 71  
B 72  2 n ARG . 72  B 72  
B 73  2 n LEU . 73  B 73  
B 74  2 n ARG . 74  B 74  
B 75  2 n GLY . 75  B 75  
B 76  2 n DHA . 76  B 76  
B 77  2 n MET . 77  B 77  
B 78  2 n GLN . 78  B 78  
B 79  2 n ILE . 79  B 79  
B 80  2 n PHE . 80  B 80  
B 81  2 n VAL . 81  B 81  
B 82  2 n LYS . 82  B 82  
B 83  2 n THR . 83  B 83  
B 84  2 n LEU . 84  B 84  
B 85  2 n THR . 85  B 85  
B 86  2 n GLY . 86  B 86  
B 87  2 n LYS . 87  B 87  
B 88  2 n THR . 88  B 88  
B 89  2 n ILE . 89  B 89  
B 90  2 n THR . 90  B 90  
B 91  2 n LEU . 91  B 91  
B 92  2 n GLU . 92  B 92  
B 93  2 n VAL . 93  B 93  
B 94  2 n GLU . 94  B 94  
B 95  2 n PRO . 95  B 95  
B 96  2 n SER . 96  B 96  
B 97  2 n ASP . 97  B 97  
B 98  2 n THR . 98  B 98  
B 99  2 n ILE . 99  B 99  
B 100 2 n GLU . 100 B 100 
B 101 2 n ASN . 101 B 101 
B 102 2 n VAL . 102 B 102 
B 103 2 n LYS . 103 B 103 
B 104 2 n ALA . 104 B 104 
B 105 2 n LYS . 105 B 105 
B 106 2 n ILE . 106 B 106 
B 107 2 n GLN . 107 B 107 
B 108 2 n ASP . 108 B 108 
B 109 2 n LYS . 109 B 109 
B 110 2 n GLU . 110 B 110 
B 111 2 n GLY . 111 B 111 
B 112 2 n ILE . 112 B 112 
B 113 2 n PRO . 113 B 113 
B 114 2 n PRO . 114 B 114 
B 115 2 n ASP . 115 B 115 
B 116 2 n GLN . 116 B 116 
B 117 2 n GLN . 117 B 117 
B 118 2 n ARG . 118 B 118 
B 119 2 n LEU . 119 B 119 
B 120 2 n ILE . 120 B 120 
B 121 2 n PHE . 121 B 121 
B 122 2 n ALA . 122 B 122 
B 123 2 n GLY . 123 B 123 
B 124 2 n LYS . 124 B 124 
B 125 2 n GLN . 125 B 125 
B 126 2 n LEU . 126 B 126 
B 127 2 n GLU . 127 B 127 
B 128 2 n ASP . 128 B 128 
B 129 2 n GLY . 129 B 129 
B 130 2 n ARG . 130 B 130 
B 131 2 n THR . 131 B 131 
B 132 2 n LEU . 132 B 132 
B 133 2 n SER . 133 B 133 
B 134 2 n ASP . 134 B 134 
B 135 2 n TYR . 135 B 135 
B 136 2 n ASN . 136 B 136 
B 137 2 n ILE . 137 B 137 
B 138 2 n GLN . 138 B 138 
B 139 2 n LYS . 139 B 139 
B 140 2 n GLU . 140 B 140 
B 141 2 n SER . 141 B 141 
B 142 2 n THR . 142 B 142 
B 143 2 n LEU . 143 B 143 
B 144 2 n HIS . 144 B 144 
B 145 2 n LEU . 145 B 145 
B 146 2 n VAL . 146 B 146 
#
_pdbx_struct_assembly.details            author_and_software_defined_assembly
_pdbx_struct_assembly.id                 1
_pdbx_struct_assembly.method_details     PISA
_pdbx_struct_assembly.oligomeric_count   2
_pdbx_struct_assembly.oligomeric_details dimeric
#
_pdbx_struct_assembly_gen.assembly_id     1
_pdbx_struct_assembly_gen.asym_id_list    A,B
_pdbx_struct_assembly_gen.oper_expression 1
#
_pdbx_struct_oper_list.id                 1
_pdbx_struct_oper_list.matrix[1][1]       1.0000000000
_pdbx_struct_oper_list.matrix[1][2]       0.0000000000
_pdbx_struct_oper_list.matrix[1][3]       0.0000000000
_pdbx_struct_oper_list.matrix[2][1]       0.0000000000
_pdbx_struct_oper_list.matrix[2][2]       1.0000000000
_pdbx_struct_oper_list.matrix[2][3]       0.0000000000
_pdbx_struct_oper_list.matrix[3][1]       0.0000000000
_pdbx_struct_oper_list.matrix[3][2]       0.0000000000
_pdbx_struct_oper_list.matrix[3][3]       1.0000000000
_pdbx_struct_oper_list.name               1_555
_pdbx_struct_oper_list.symmetry_operation x,y,z
_pdbx_struct_oper_list.type               "identity operation"
_pdbx_struct_oper_list.vector[1]          0.0000000000
_pdbx_struct_oper_list.vector[2]          0.0000000000
_pdbx_struct_oper_list.vector[3]          0.0000000000
#
_refine.ls_d_res_high 2.95
#
_software.classification other
_software.name           "DeepMind Structure Class"
_software.pdbx_ordinal   1
_software.version        2.0.0
#
_struct_asym.entity_id 2
_struct_asym.id        B
#
loop_
_atom_site.group_PDB
_atom_site.id
_atom_site.type_symbol
_atom_site.label_atom_id
_atom_site.label_alt_id
_atom_site.label_comp_id
_atom_site.label_asym_id
_atom_site.label_entity_id
_atom_site.label_seq_id
_atom_site.pdbx_PDB_ins_code
_atom_site.Cartn_x
_atom_site.Cartn_y
_atom_site.Cartn_z
_atom_site.occupancy
_atom_site.B_iso_or_equiv
_atom_site.auth_seq_id
_atom_site.auth_asym_id
_atom_site.pdbx_PDB_model_num
ATOM   1    N N   . MET B 2 1   ? 11.092 34.319 -6.606  1.00 59.43 1   B 1 
ATOM   2    C CA  . MET B 2 1   ? 9.664  34.725 -6.331  1.00 56.84 1   B 1 
ATOM   3    C C   . MET B 2 1   ? 9.315  35.126 -4.903  1.00 54.85 1   B 1 
ATOM   4    O O   . MET B 2 1   ? 9.640  34.431 -3.945  1.00 53.86 1   B 1 
ATOM   5    C CB  . MET B 2 1   ? 8.649  33.674 -6.833  1.00 55.14 1   B 1 
ATOM   6    C CG  . MET B 2 1   ? 8.652  32.315 -6.160  1.00 53.68 1   B 1 
ATOM   7    S SD  . MET B 2 1   ? 7.548  31.215 -7.058  1.00 52.70 1   B 1 
ATOM   8    C CE  . MET B 2 1   ? 6.379  30.720 -5.790  1.00 49.47 1   B 1 
ATOM   9    N N   . GLN B 2 2   ? 8.601  36.240 -4.756  1.00 54.41 2   B 1 
ATOM   10   C CA  . GLN B 2 2   ? 8.075  36.674 -3.477  1.00 52.55 2   B 1 
ATOM   11   C C   . GLN B 2 2   ? 6.781  35.887 -3.260  1.00 49.79 2   B 1 
ATOM   12   O O   . GLN B 2 2   ? 6.147  35.475 -4.219  1.00 49.63 2   B 1 
ATOM   13   C CB  . GLN B 2 2   ? 7.864  38.219 -3.430  1.00 53.70 2   B 1 
ATOM   14   N N   . ILE B 2 3   ? 6.451  35.612 -2.004  1.00 47.87 3   B 1 
ATOM   15   C CA  . ILE B 2 3   ? 5.097  35.250 -1.620  1.00 45.53 3   B 1 
ATOM   16   C C   . ILE B 2 3   ? 4.736  35.960 -0.352  1.00 44.48 3   B 1 
ATOM   17   O O   . ILE B 2 3   ? 5.605  36.525 0.276   1.00 45.43 3   B 1 
ATOM   18   C CB  . ILE B 2 3   ? 4.849  33.740 -1.423  1.00 44.17 3   B 1 
ATOM   19   C CG1 . ILE B 2 3   ? 5.505  33.175 -0.166  1.00 43.62 3   B 1 
ATOM   20   C CG2 . ILE B 2 3   ? 5.281  32.985 -2.670  1.00 45.50 3   B 1 
ATOM   21   C CD1 . ILE B 2 3   ? 5.188  31.706 0.042   1.00 42.60 3   B 1 
ATOM   22   N N   . PHE B 2 4   ? 3.468  35.935 0.021   1.00 42.75 4   B 1 
ATOM   23   C CA  . PHE B 2 4   ? 3.010  36.585 1.245   1.00 41.82 4   B 1 
ATOM   24   C C   . PHE B 2 4   ? 2.477  35.538 2.218   1.00 39.84 4   B 1 
ATOM   25   O O   . PHE B 2 4   ? 1.849  34.544 1.783   1.00 38.99 4   B 1 
ATOM   26   C CB  . PHE B 2 4   ? 1.950  37.647 1.019   1.00 41.93 4   B 1 
ATOM   27   C CG  . PHE B 2 4   ? 2.312  38.580 -0.051  1.00 44.07 4   B 1 
ATOM   28   C CD1 . PHE B 2 4   ? 3.248  39.557 0.169   1.00 45.88 4   B 1 
ATOM   29   C CD2 . PHE B 2 4   ? 1.798  38.412 -1.336  1.00 44.58 4   B 1 
ATOM   30   C CE1 . PHE B 2 4   ? 3.637  40.401 -0.870  1.00 48.26 4   B 1 
ATOM   31   C CE2 . PHE B 2 4   ? 2.177  39.247 -2.382  1.00 46.86 4   B 1 
ATOM   32   C CZ  . PHE B 2 4   ? 3.097  40.252 -2.151  1.00 48.76 4   B 1 
ATOM   33   N N   . VAL B 2 5   ? 2.742  35.707 3.500   1.00 39.36 5   B 1 
ATOM   34   C CA  . VAL B 2 5   ? 2.128  34.885 4.490   1.00 37.73 5   B 1 
ATOM   35   C C   . VAL B 2 5   ? 1.329  35.803 5.296   1.00 37.20 5   B 1 
ATOM   36   O O   . VAL B 2 5   ? 1.950  36.665 5.821   1.00 38.04 5   B 1 
ATOM   37   C CB  . VAL B 2 5   ? 3.122  34.221 5.422   1.00 37.82 5   B 1 
ATOM   38   C CG1 . VAL B 2 5   ? 2.382  33.262 6.347   1.00 36.35 5   B 1 
ATOM   39   C CG2 . VAL B 2 5   ? 4.187  33.491 4.614   1.00 39.01 5   B 1 
ATOM   40   N N   . LYS B 2 6   ? 0.019  35.648 5.424   1.00 36.10 6   B 1 
ATOM   41   C CA  . LYS B 2 6   ? -0.838 36.468 6.270   1.00 35.73 6   B 1 
ATOM   42   C C   . LYS B 2 6   ? -1.163 35.806 7.594   1.00 34.59 6   B 1 
ATOM   43   O O   . LYS B 2 6   ? -1.412 34.618 7.670   1.00 33.80 6   B 1 
ATOM   44   C CB  . LYS B 2 6   ? -2.170 36.773 5.566   1.00 35.62 6   B 1 
ATOM   45   C CG  . LYS B 2 6   ? -2.153 38.013 4.676   1.00 37.13 6   B 1 
ATOM   46   C CD  . LYS B 2 6   ? -3.578 38.372 4.173   1.00 37.22 6   B 1 
ATOM   47   C CE  . LYS B 2 6   ? -4.511 38.978 5.268   1.00 36.99 6   B 1 
ATOM   48   N NZ  . LYS B 2 6   ? -5.980 38.639 5.156   1.00 36.52 6   B 1 
ATOM   49   N N   . THR B 2 7   ? -1.233 36.639 8.624   1.00 34.76 7   B 1 
ATOM   50   C CA  . THR B 2 7   ? -1.648 36.171 9.969   1.00 33.90 7   B 1 
ATOM   51   C C   . THR B 2 7   ? -3.099 36.472 10.113  1.00 33.51 7   B 1 
ATOM   52   O O   . THR B 2 7   ? -3.638 37.162 9.258   1.00 34.04 7   B 1 
ATOM   53   C CB  . THR B 2 7   ? -0.981 36.958 11.078  1.00 34.53 7   B 1 
ATOM   54   O OG1 . THR B 2 7   ? -1.534 38.287 11.134  1.00 35.30 7   B 1 
ATOM   55   C CG2 . THR B 2 7   ? 0.515  36.984 10.855  1.00 35.48 7   B 1 
ATOM   56   N N   . LEU B 2 8   ? -3.731 36.063 11.209  1.00 32.90 8   B 1 
ATOM   57   C CA  . LEU B 2 8   ? -5.129 36.431 11.470  1.00 32.86 8   B 1 
ATOM   58   C C   . LEU B 2 8   ? -5.316 37.820 12.037  1.00 33.77 8   B 1 
ATOM   59   O O   . LEU B 2 8   ? -6.408 38.156 12.314  1.00 33.99 8   B 1 
ATOM   60   C CB  . LEU B 2 8   ? -5.744 35.477 12.458  1.00 32.21 8   B 1 
ATOM   61   C CG  . LEU B 2 8   ? -5.954 34.042 12.073  1.00 31.63 8   B 1 
ATOM   62   C CD1 . LEU B 2 8   ? -5.960 33.241 13.368  1.00 31.41 8   B 1 
ATOM   63   C CD2 . LEU B 2 8   ? -7.274 33.913 11.338  1.00 31.71 8   B 1 
ATOM   64   N N   . THR B 2 9   ? -4.265 38.616 12.198  1.00 34.55 9   B 1 
ATOM   65   C CA  . THR B 2 9   ? -4.402 40.046 12.448  1.00 35.90 9   B 1 
ATOM   66   C C   . THR B 2 9   ? -4.193 40.833 11.184  1.00 37.00 9   B 1 
ATOM   67   O O   . THR B 2 9   ? -3.999 42.037 11.247  1.00 38.53 9   B 1 
ATOM   68   C CB  . THR B 2 9   ? -3.267 40.436 13.372  1.00 36.49 9   B 1 
ATOM   69   O OG1 . THR B 2 9   ? -2.049 40.506 12.574  1.00 37.07 9   B 1 
ATOM   70   C CG2 . THR B 2 9   ? -3.173 39.371 14.588  1.00 35.40 9   B 1 
ATOM   71   N N   . GLY B 2 10  ? -4.087 40.148 10.040  1.00 36.50 10  B 1 
ATOM   72   C CA  . GLY B 2 10  ? -3.943 40.808 8.744   1.00 37.67 10  B 1 
ATOM   73   C C   . GLY B 2 10  ? -2.501 41.231 8.432   1.00 38.76 10  B 1 
ATOM   74   O O   . GLY B 2 10  ? -2.213 41.782 7.351   1.00 40.04 10  B 1 
ATOM   75   N N   . LYS B 2 11  ? -1.630 40.984 9.426   1.00 38.49 11  B 1 
ATOM   76   C CA  . LYS B 2 11  ? -0.220 41.273 9.271   1.00 39.67 11  B 1 
ATOM   77   C C   . LYS B 2 11  ? 0.332  40.424 8.158   1.00 39.40 11  B 1 
ATOM   78   O O   . LYS B 2 11  ? 0.026  39.250 8.036   1.00 37.95 11  B 1 
ATOM   79   C CB  . LYS B 2 11  ? 0.518  41.003 10.561  1.00 39.43 11  B 1 
ATOM   80   C CG  . LYS B 2 11  ? 1.966  41.450 10.513  1.00 41.09 11  B 1 
ATOM   81   C CD  . LYS B 2 11  ? 2.790  40.606 11.466  1.00 40.55 11  B 1 
ATOM   82   C CE  . LYS B 2 11  ? 4.257  40.484 11.083  1.00 41.93 11  B 1 
ATOM   83   N NZ  . LYS B 2 11  ? 5.195  40.593 12.252  1.00 42.84 11  B 1 
ATOM   84   N N   . THR B 2 12  ? 1.077  41.076 7.272   1.00 41.10 12  B 1 
ATOM   85   C CA  . THR B 2 12  ? 1.662  40.438 6.103   1.00 41.35 12  B 1 
ATOM   86   C C   . THR B 2 12  ? 3.149  40.298 6.176   1.00 42.48 12  B 1 
ATOM   87   O O   . THR B 2 12  ? 3.836  41.262 6.280   1.00 44.32 12  B 1 
ATOM   88   C CB  . THR B 2 12  ? 1.384  41.208 4.813   1.00 42.82 12  B 1 
ATOM   89   O OG1 . THR B 2 12  ? 0.007  41.618 4.772   1.00 42.38 12  B 1 
ATOM   90   C CG2 . THR B 2 12  ? 1.718  40.299 3.632   1.00 42.69 12  B 1 
ATOM   91   N N   . ILE B 2 13  ? 3.632  39.089 6.070   1.00 41.66 13  B 1 
ATOM   92   C CA  . ILE B 2 13  ? 5.044  38.745 5.988   1.00 42.89 13  B 1 
ATOM   93   C C   . ILE B 2 13  ? 5.370  38.474 4.511   1.00 43.84 13  B 1 
ATOM   94   O O   . ILE B 2 13  ? 4.668  37.686 3.845   1.00 42.69 13  B 1 
ATOM   95   C CB  . ILE B 2 13  ? 5.285  37.489 6.865   1.00 41.58 13  B 1 
ATOM   96   C CG1 . ILE B 2 13  ? 5.230  37.844 8.356   1.00 41.19 13  B 1 
ATOM   97   C CG2 . ILE B 2 13  ? 6.565  36.737 6.528   1.00 42.72 13  B 1 
ATOM   98   C CD1 . ILE B 2 13  ? 4.074  37.143 9.049   1.00 39.10 13  B 1 
ATOM   99   N N   . THR B 2 14  ? 6.449  39.123 4.006   1.00 46.19 14  B 1 
ATOM   100  C CA  . THR B 2 14  ? 6.942  38.847 2.663   1.00 47.49 14  B 1 
ATOM   101  C C   . THR B 2 14  ? 8.116  37.890 2.712   1.00 48.17 14  B 1 
ATOM   102  O O   . THR B 2 14  ? 9.083  38.165 3.439   1.00 49.40 14  B 1 
ATOM   103  C CB  . THR B 2 14  ? 7.276  40.169 1.932   1.00 50.04 14  B 1 
ATOM   104  O OG1 . THR B 2 14  ? 6.064  40.872 1.637   1.00 49.54 14  B 1 
ATOM   105  C CG2 . THR B 2 14  ? 8.006  39.921 0.614   1.00 51.90 14  B 1 
ATOM   106  N N   . LEU B 2 15  ? 8.058  36.813 1.924   1.00 47.70 15  B 1 
ATOM   107  C CA  . LEU B 2 15  ? 9.201  35.908 1.727   1.00 48.91 15  B 1 
ATOM   108  C C   . LEU B 2 15  ? 9.683  35.772 0.302   1.00 50.74 15  B 1 
ATOM   109  O O   . LEU B 2 15  ? 8.851  35.864 -0.618  1.00 50.27 15  B 1 
ATOM   110  C CB  . LEU B 2 15  ? 8.861  34.513 2.242   1.00 47.10 15  B 1 
ATOM   111  C CG  . LEU B 2 15  ? 8.338  34.382 3.663   1.00 45.28 15  B 1 
ATOM   112  C CD1 . LEU B 2 15  ? 7.662  33.030 3.874   1.00 43.59 15  B 1 
ATOM   113  C CD2 . LEU B 2 15  ? 9.452  34.561 4.648   1.00 46.51 15  B 1 
ATOM   114  N N   . GLU B 2 16  ? 10.980 35.568 0.124   1.00 52.98 16  B 1 
ATOM   115  C CA  . GLU B 2 16  ? 11.564 35.158 -1.169  1.00 54.92 16  B 1 
ATOM   116  C C   . GLU B 2 16  ? 11.731 33.631 -1.106  1.00 54.28 16  B 1 
ATOM   117  O O   . GLU B 2 16  ? 12.428 33.102 -0.277  1.00 54.62 16  B 1 
ATOM   118  C CB  . GLU B 2 16  ? 12.935 35.836 -1.432  1.00 58.30 16  B 1 
ATOM   119  N N   . VAL B 2 17  ? 11.064 32.952 -2.013  1.00 53.60 17  B 1 
ATOM   120  C CA  . VAL B 2 17  ? 10.962 31.493 -2.032  1.00 52.95 17  B 1 
ATOM   121  C C   . VAL B 2 17  ? 11.115 30.920 -3.429  1.00 54.46 17  B 1 
ATOM   122  O O   . VAL B 2 17  ? 11.024 31.706 -4.389  1.00 55.49 17  B 1 
ATOM   123  C CB  . VAL B 2 17  ? 9.591  31.038 -1.573  1.00 50.08 17  B 1 
ATOM   124  C CG1 . VAL B 2 17  ? 9.354  31.524 -0.170  1.00 48.58 17  B 1 
ATOM   125  C CG2 . VAL B 2 17  ? 8.481  31.561 -2.481  1.00 49.26 17  B 1 
ATOM   126  N N   . GLU B 2 18  ? 11.382 29.624 -3.540  1.00 54.91 18  B 1 
ATOM   127  C CA  . GLU B 2 18  ? 11.507 28.978 -4.842  1.00 56.49 18  B 1 
ATOM   128  C C   . GLU B 2 18  ? 10.434 27.890 -5.010  1.00 54.85 18  B 1 
ATOM   129  O O   . GLU B 2 18  ? 9.985  27.302 -4.020  1.00 53.18 18  B 1 
ATOM   130  C CB  . GLU B 2 18  ? 12.868 28.354 -4.992  1.00 59.31 18  B 1 
ATOM   131  C CG  . GLU B 2 18  ? 13.947 29.409 -5.124  1.00 61.63 18  B 1 
ATOM   132  C CD  . GLU B 2 18  ? 15.269 28.938 -4.556  1.00 63.87 18  B 1 
ATOM   133  O OE1 . GLU B 2 18  ? 16.293 28.902 -5.295  1.00 67.03 18  B 1 
ATOM   134  O OE2 . GLU B 2 18  ? 15.271 28.582 -3.358  1.00 62.65 18  B 1 
ATOM   135  N N   . PRO B 2 19  ? 10.025 27.633 -6.248  1.00 55.54 19  B 1 
ATOM   136  C CA  . PRO B 2 19  ? 8.887  26.661 -6.420  1.00 54.08 19  B 1 
ATOM   137  C C   . PRO B 2 19  ? 9.210  25.336 -5.715  1.00 54.34 19  B 1 
ATOM   138  O O   . PRO B 2 19  ? 8.362  24.740 -5.075  1.00 52.64 19  B 1 
ATOM   139  C CB  . PRO B 2 19  ? 8.842  26.457 -7.919  1.00 55.82 19  B 1 
ATOM   140  C CG  . PRO B 2 19  ? 9.587  27.639 -8.500  1.00 57.48 19  B 1 
ATOM   141  C CD  . PRO B 2 19  ? 10.633 28.032 -7.527  1.00 58.04 19  B 1 
ATOM   142  N N   . SER B 2 20  ? 10.489 24.961 -5.805  1.00 56.77 20  B 1 
ATOM   143  C CA  . SER B 2 20  ? 11.017 23.709 -5.303  1.00 57.91 20  B 1 
ATOM   144  C C   . SER B 2 20  ? 11.186 23.666 -3.793  1.00 56.76 20  B 1 
ATOM   145  O O   . SER B 2 20  ? 11.631 22.603 -3.284  1.00 57.91 20  B 1 
ATOM   146  C CB  . SER B 2 20  ? 12.342 23.366 -6.020  1.00 61.37 20  B 1 
ATOM   147  O OG  . SER B 2 20  ? 13.108 24.533 -6.273  1.00 62.43 20  B 1 
ATOM   148  N N   . ASP B 2 21  ? 10.791 24.724 -3.103  1.00 54.74 21  B 1 
ATOM   149  C CA  . ASP B 2 21  ? 10.881 24.740 -1.659  1.00 53.63 21  B 1 
ATOM   150  C C   . ASP B 2 21  ? 9.760  23.934 -1.036  1.00 51.71 21  B 1 
ATOM   151  O O   . ASP B 2 21  ? 8.711  23.752 -1.630  1.00 50.49 21  B 1 
ATOM   152  C CB  . ASP B 2 21  ? 10.860 26.168 -1.140  1.00 52.44 21  B 1 
ATOM   153  C CG  . ASP B 2 21  ? 12.242 26.717 -0.919  1.00 54.89 21  B 1 
ATOM   154  O OD1 . ASP B 2 21  ? 13.173 25.916 -0.776  1.00 57.27 21  B 1 
ATOM   155  O OD2 . ASP B 2 21  ? 12.410 27.944 -0.891  1.00 54.48 21  B 1 
ATOM   156  N N   . THR B 2 22  ? 10.010 23.439 0.164   1.00 51.65 22  B 1 
ATOM   157  C CA  . THR B 2 22  ? 9.013  22.690 0.946   1.00 50.15 22  B 1 
ATOM   158  C C   . THR B 2 22  ? 8.249  23.638 1.870   1.00 47.64 22  B 1 
ATOM   159  O O   . THR B 2 22  ? 8.680  24.747 2.108   1.00 47.36 22  B 1 
ATOM   160  C CB  . THR B 2 22  ? 9.607  21.507 1.731   1.00 51.74 22  B 1 
ATOM   161  O OG1 . THR B 2 22  ? 10.250 21.961 2.914   1.00 51.68 22  B 1 
ATOM   162  C CG2 . THR B 2 22  ? 10.597 20.790 0.901   1.00 54.64 22  B 1 
ATOM   163  N N   . ILE B 2 23  ? 7.189  23.131 2.483   1.00 46.21 23  B 1 
ATOM   164  C CA  . ILE B 2 23  ? 6.481  23.790 3.566   1.00 44.18 23  B 1 
ATOM   165  C C   . ILE B 2 23  ? 7.399  23.723 4.757   1.00 44.92 23  B 1 
ATOM   166  O O   . ILE B 2 23  ? 7.585  24.752 5.369   1.00 44.16 23  B 1 
ATOM   167  C CB  . ILE B 2 23  ? 5.105  23.113 3.805   1.00 42.96 23  B 1 
ATOM   168  C CG1 . ILE B 2 23  ? 4.282  23.020 2.528   1.00 42.75 23  B 1 
ATOM   169  C CG2 . ILE B 2 23  ? 4.275  23.847 4.820   1.00 41.01 23  B 1 
ATOM   170  C CD1 . ILE B 2 23  ? 4.255  24.273 1.695   1.00 42.20 23  B 1 
ATOM   171  N N   . GLU B 2 24  ? 8.013  22.551 5.044   1.00 46.69 24  B 1 
ATOM   172  C CA  . GLU B 2 24  ? 9.015  22.526 6.150   1.00 47.80 24  B 1 
ATOM   173  C C   . GLU B 2 24  ? 9.943  23.756 6.018   1.00 48.21 24  B 1 
ATOM   174  O O   . GLU B 2 24  ? 10.190 24.484 7.005   1.00 47.72 24  B 1 
ATOM   175  C CB  . GLU B 2 24  ? 9.842  21.230 6.239   1.00 50.41 24  B 1 
ATOM   176  N N   . ASN B 2 25  ? 10.362 24.037 4.797   1.00 49.16 25  B 1 
ATOM   177  C CA  . ASN B 2 25  ? 11.215 25.207 4.527   1.00 49.94 25  B 1 
ATOM   178  C C   . ASN B 2 25  ? 10.550 26.513 4.914   1.00 47.91 25  B 1 
ATOM   179  O O   . ASN B 2 25  ? 11.145 27.394 5.448   1.00 48.34 25  B 1 
ATOM   180  C CB  . ASN B 2 25  ? 11.634 25.303 3.052   1.00 51.39 25  B 1 
ATOM   181  C CG  . ASN B 2 25  ? 12.979 24.648 2.777   1.00 54.48 25  B 1 
ATOM   182  O OD1 . ASN B 2 25  ? 13.112 23.863 1.820   1.00 55.87 25  B 1 
ATOM   183  N ND2 . ASN B 2 25  ? 13.987 24.956 3.628   1.00 55.82 25  B 1 
ATOM   184  N N   . VAL B 2 26  ? 9.303  26.655 4.507   1.00 46.01 26  B 1 
ATOM   185  C CA  . VAL B 2 26  ? 8.644  27.978 4.653   1.00 44.45 26  B 1 
ATOM   186  C C   . VAL B 2 26  ? 8.391  28.294 6.134   1.00 43.33 26  B 1 
ATOM   187  O O   . VAL B 2 26  ? 8.624  29.381 6.604   1.00 43.27 26  B 1 
ATOM   188  C CB  . VAL B 2 26  ? 7.325  28.049 3.881   1.00 42.91 26  B 1 
ATOM   189  C CG1 . VAL B 2 26  ? 6.706  29.451 4.005   1.00 41.76 26  B 1 
ATOM   190  C CG2 . VAL B 2 26  ? 7.526  27.647 2.424   1.00 44.13 26  B 1 
ATOM   191  N N   . LYS B 2 27  ? 7.857  27.290 6.818   1.00 42.63 27  B 1 
ATOM   192  C CA  . LYS B 2 27  ? 7.688  27.361 8.286   1.00 41.93 27  B 1 
ATOM   193  C C   . LYS B 2 27  ? 9.016  27.763 8.924   1.00 43.55 27  B 1 
ATOM   194  O O   . LYS B 2 27  ? 9.097  28.641 9.788   1.00 43.21 27  B 1 
ATOM   195  C CB  . LYS B 2 27  ? 7.325  26.035 8.834   1.00 41.96 27  B 1 
ATOM   196  C CG  . LYS B 2 27  ? 5.867  25.845 8.739   1.00 40.24 27  B 1 
ATOM   197  C CD  . LYS B 2 27  ? 5.571  24.397 8.612   1.00 40.91 27  B 1 
ATOM   198  C CE  . LYS B 2 27  ? 4.095  24.180 8.817   1.00 39.44 27  B 1 
ATOM   199  N NZ  . LYS B 2 27  ? 3.846  22.728 8.981   1.00 40.48 27  B 1 
ATOM   200  N N   . ALA B 2 28  ? 10.075 27.109 8.508   1.00 45.57 28  B 1 
ATOM   201  C CA  . ALA B 2 28  ? 11.393 27.401 9.003   1.00 47.56 28  B 1 
ATOM   202  C C   . ALA B 2 28  ? 11.778 28.852 8.635   1.00 47.89 28  B 1 
ATOM   203  O O   . ALA B 2 28  ? 12.444 29.546 9.397   1.00 48.78 28  B 1 
ATOM   204  C CB  . ALA B 2 28  ? 12.386 26.420 8.411   1.00 49.95 28  B 1 
ATOM   205  N N   . LYS B 2 29  ? 11.521 29.272 7.403   1.00 47.74 29  B 1 
ATOM   206  C CA  . LYS B 2 29  ? 11.655 30.672 7.051   1.00 48.02 29  B 1 
ATOM   207  C C   . LYS B 2 29  ? 10.937 31.623 8.004   1.00 46.47 29  B 1 
ATOM   208  O O   . LYS B 2 29  ? 11.548 32.633 8.496   1.00 47.57 29  B 1 
ATOM   209  C CB  . LYS B 2 29  ? 11.225 30.884 5.580   1.00 47.91 29  B 1 
ATOM   210  N N   . ILE B 2 30  ? 9.641  31.339 8.222   1.00 44.22 30  B 1 
ATOM   211  C CA  . ILE B 2 30  ? 8.766  32.133 9.087   1.00 42.70 30  B 1 
ATOM   212  C C   . ILE B 2 30  ? 9.295  32.242 10.541  1.00 43.18 30  B 1 
ATOM   213  O O   . ILE B 2 30  ? 9.037  33.177 11.250  1.00 42.86 30  B 1 
ATOM   214  C CB  . ILE B 2 30  ? 7.303  31.540 9.144   1.00 40.52 30  B 1 
ATOM   215  C CG1 . ILE B 2 30  ? 6.487  31.887 7.881   1.00 39.87 30  B 1 
ATOM   216  C CG2 . ILE B 2 30  ? 6.499  32.012 10.351  1.00 39.25 30  B 1 
ATOM   217  C CD1 . ILE B 2 30  ? 5.572  30.767 7.411   1.00 38.81 30  B 1 
ATOM   218  N N   . GLN B 2 31  ? 9.996  31.188 10.967  1.00 44.11 31  B 1 
ATOM   219  C CA  . GLN B 2 31  ? 10.705 31.257 12.234  1.00 45.11 31  B 1 
ATOM   220  C C   . GLN B 2 31  ? 11.723 32.359 12.420  1.00 46.96 31  B 1 
ATOM   221  O O   . GLN B 2 31  ? 11.894 32.782 13.543  1.00 47.26 31  B 1 
ATOM   222  C CB  . GLN B 2 31  ? 11.381 29.973 12.481  1.00 46.32 31  B 1 
ATOM   223  C CG  . GLN B 2 31  ? 12.076 29.979 13.802  1.00 47.51 31  B 1 
ATOM   224  C CD  . GLN B 2 31  ? 12.085 28.606 14.352  1.00 47.86 31  B 1 
ATOM   225  O OE1 . GLN B 2 31  ? 12.150 27.622 13.588  1.00 48.32 31  B 1 
ATOM   226  N NE2 . GLN B 2 31  ? 11.978 28.500 15.681  1.00 47.84 31  B 1 
ATOM   227  N N   . ASP B 2 32  ? 12.379 32.844 11.378  1.00 48.39 32  B 1 
ATOM   228  C CA  . ASP B 2 32  ? 13.308 33.942 11.584  1.00 50.45 32  B 1 
ATOM   229  C C   . ASP B 2 32  ? 12.570 35.269 11.583  1.00 49.64 32  B 1 
ATOM   230  O O   . ASP B 2 32  ? 12.647 36.113 12.531  1.00 50.10 32  B 1 
ATOM   231  C CB  . ASP B 2 32  ? 14.278 33.981 10.447  1.00 52.66 32  B 1 
ATOM   232  C CG  . ASP B 2 32  ? 15.161 32.822 10.470  1.00 54.13 32  B 1 
ATOM   233  O OD1 . ASP B 2 32  ? 16.169 32.953 11.227  1.00 56.20 32  B 1 
ATOM   234  O OD2 . ASP B 2 32  ? 14.823 31.788 9.801   1.00 53.39 32  B 1 
ATOM   235  N N   . LYS B 2 33  ? 11.818 35.415 10.490  1.00 48.58 33  B 1 
ATOM   236  C CA  . LYS B 2 33  ? 11.086 36.666 10.256  1.00 48.14 33  B 1 
ATOM   237  C C   . LYS B 2 33  ? 10.317 36.955 11.567  1.00 46.72 33  B 1 
ATOM   238  O O   . LYS B 2 33  ? 10.303 38.107 12.055  1.00 47.51 33  B 1 
ATOM   239  C CB  . LYS B 2 33  ? 10.204 36.630 8.995   1.00 47.01 33  B 1 
ATOM   240  N N   . GLU B 2 34  ? 9.768  35.912 12.185  1.00 45.03 34  B 1 
ATOM   241  C CA  . GLU B 2 34  ? 8.741  36.076 13.197  1.00 43.42 34  B 1 
ATOM   242  C C   . GLU B 2 34  ? 8.883  35.266 14.462  1.00 43.13 34  B 1 
ATOM   243  O O   . GLU B 2 34  ? 7.911  35.171 15.215  1.00 41.71 34  B 1 
ATOM   244  C CB  . GLU B 2 34  ? 7.340  35.806 12.593  1.00 41.34 34  B 1 
ATOM   245  C CG  . GLU B 2 34  ? 7.026  36.573 11.316  1.00 41.60 34  B 1 
ATOM   246  C CD  . GLU B 2 34  ? 7.044  38.092 11.537  1.00 42.75 34  B 1 
ATOM   247  O OE1 . GLU B 2 34  ? 6.119  38.552 12.252  1.00 41.84 34  B 1 
ATOM   248  O OE2 . GLU B 2 34  ? 7.943  38.836 11.016  1.00 44.78 34  B 1 
ATOM   249  N N   . GLY B 2 35  ? 10.003 34.544 14.661  1.00 44.55 35  B 1 
ATOM   250  C CA  . GLY B 2 35  ? 10.074 33.723 15.870  1.00 44.45 35  B 1 
ATOM   251  C C   . GLY B 2 35  ? 9.195  32.476 16.033  1.00 42.85 35  B 1 
ATOM   252  O O   . GLY B 2 35  ? 9.503  31.647 16.842  1.00 43.39 35  B 1 
ATOM   253  N N   . ILE B 2 36  ? 8.205  32.235 15.172  1.00 41.30 36  B 1 
ATOM   254  C CA  . ILE B 2 36  ? 7.242  31.203 15.518  1.00 39.99 36  B 1 
ATOM   255  C C   . ILE B 2 36  ? 7.789  29.828 15.224  1.00 40.84 36  B 1 
ATOM   256  O O   . ILE B 2 36  ? 8.093  29.522 14.104  1.00 41.23 36  B 1 
ATOM   257  C CB  . ILE B 2 36  ? 5.918  31.350 14.804  1.00 38.27 36  B 1 
ATOM   258  C CG1 . ILE B 2 36  ? 5.203  32.574 15.385  1.00 37.58 36  B 1 
ATOM   259  C CG2 . ILE B 2 36  ? 5.087  30.078 14.978  1.00 37.46 36  B 1 
ATOM   260  C CD1 . ILE B 2 36  ? 4.742  33.542 14.347  1.00 37.20 36  B 1 
ATOM   261  N N   . PRO B 2 37  ? 7.862  28.978 16.242  1.00 41.31 37  B 1 
ATOM   262  C CA  . PRO B 2 37  ? 8.332  27.630 15.990  1.00 42.44 37  B 1 
ATOM   263  C C   . PRO B 2 37  ? 7.386  26.918 15.036  1.00 41.36 37  B 1 
ATOM   264  O O   . PRO B 2 37  ? 6.175  27.019 15.170  1.00 39.81 37  B 1 
ATOM   265  C CB  . PRO B 2 37  ? 8.329  26.962 17.389  1.00 43.12 37  B 1 
ATOM   266  C CG  . PRO B 2 37  ? 7.631  27.921 18.317  1.00 41.95 37  B 1 
ATOM   267  C CD  . PRO B 2 37  ? 7.692  29.268 17.684  1.00 41.32 37  B 1 
ATOM   268  N N   . PRO B 2 38  ? 7.947  26.081 14.167  1.00 42.50 38  B 1 
ATOM   269  C CA  . PRO B 2 38  ? 7.212  25.383 13.101  1.00 41.91 38  B 1 
ATOM   270  C C   . PRO B 2 38  ? 6.114  24.478 13.652  1.00 41.28 38  B 1 
ATOM   271  O O   . PRO B 2 38  ? 5.088  24.347 13.012  1.00 40.16 38  B 1 
ATOM   272  C CB  . PRO B 2 38  ? 8.286  24.529 12.416  1.00 43.99 38  B 1 
ATOM   273  C CG  . PRO B 2 38  ? 9.545  25.233 12.740  1.00 45.32 38  B 1 
ATOM   274  C CD  . PRO B 2 38  ? 9.358  25.684 14.162  1.00 44.80 38  B 1 
ATOM   275  N N   . ASP B 2 39  ? 6.319  23.918 14.835  1.00 42.22 39  B 1 
ATOM   276  C CA  . ASP B 2 39  ? 5.341  23.010 15.398  1.00 41.98 39  B 1 
ATOM   277  C C   . ASP B 2 39  ? 4.054  23.771 15.573  1.00 40.07 39  B 1 
ATOM   278  O O   . ASP B 2 39  ? 2.979  23.245 15.331  1.00 39.56 39  B 1 
ATOM   279  C CB  . ASP B 2 39  ? 5.796  22.480 16.752  1.00 43.98 39  B 1 
ATOM   280  C CG  . ASP B 2 39  ? 7.251  22.103 16.767  1.00 45.27 39  B 1 
ATOM   281  O OD1 . ASP B 2 39  ? 7.669  21.308 15.906  1.00 44.68 39  B 1 
ATOM   282  O OD2 . ASP B 2 39  ? 7.980  22.600 17.645  1.00 47.14 39  B 1 
ATOM   283  N N   . GLN B 2 40  ? 4.160  25.017 16.003  1.00 39.14 40  B 1 
ATOM   284  C CA  . GLN B 2 40  ? 2.957  25.835 16.155  1.00 37.46 40  B 1 
ATOM   285  C C   . GLN B 2 40  ? 2.256  26.156 14.850  1.00 36.38 40  B 1 
ATOM   286  O O   . GLN B 2 40  ? 1.100  26.544 14.866  1.00 35.28 40  B 1 
ATOM   287  C CB  . GLN B 2 40  ? 3.272  27.106 16.909  1.00 37.13 40  B 1 
ATOM   288  C CG  . GLN B 2 40  ? 3.401  26.816 18.389  1.00 37.89 40  B 1 
ATOM   289  C CD  . GLN B 2 40  ? 3.629  28.089 19.191  1.00 37.71 40  B 1 
ATOM   290  O OE1 . GLN B 2 40  ? 4.212  28.037 20.291  1.00 38.76 40  B 1 
ATOM   291  N NE2 . GLN B 2 40  ? 3.178  29.257 18.649  1.00 36.64 40  B 1 
ATOM   292  N N   . GLN B 2 41  ? 2.981  26.017 13.746  1.00 36.92 41  B 1 
ATOM   293  C CA  . GLN B 2 41  ? 2.529  26.542 12.506  1.00 36.12 41  B 1 
ATOM   294  C C   . GLN B 2 41  ? 1.562  25.646 11.680  1.00 35.90 41  B 1 
ATOM   295  O O   . GLN B 2 41  ? 1.712  24.428 11.658  1.00 36.92 41  B 1 
ATOM   296  C CB  . GLN B 2 41  ? 3.726  26.968 11.642  1.00 36.97 41  B 1 
ATOM   297  C CG  . GLN B 2 41  ? 4.658  27.985 12.319  1.00 37.44 41  B 1 
ATOM   298  C CD  . GLN B 2 41  ? 5.680  28.679 11.410  1.00 38.38 41  B 1 
ATOM   299  O OE1 . GLN B 2 41  ? 5.381  29.033 10.281  1.00 38.07 41  B 1 
ATOM   300  N NE2 . GLN B 2 41  ? 6.875  28.908 11.931  1.00 39.75 41  B 1 
ATOM   301  N N   . ARG B 2 42  ? 0.502  26.244 11.156  1.00 34.79 42  B 1 
ATOM   302  C CA  . ARG B 2 42  ? -0.189 25.680 10.020  1.00 34.79 42  B 1 
ATOM   303  C C   . ARG B 2 42  ? -0.218 26.707 8.909   1.00 34.32 42  B 1 
ATOM   304  O O   . ARG B 2 42  ? -0.386 27.887 9.185   1.00 33.65 42  B 1 
ATOM   305  C CB  . ARG B 2 42  ? -1.625 25.402 10.340  1.00 34.24 42  B 1 
ATOM   306  C CG  . ARG B 2 42  ? -1.880 24.379 11.402  1.00 34.90 42  B 1 
ATOM   307  C CD  . ARG B 2 42  ? -3.390 24.185 11.608  1.00 34.59 42  B 1 
ATOM   308  N NE  . ARG B 2 42  ? -3.838 24.828 12.858  1.00 34.06 42  B 1 
ATOM   309  C CZ  . ARG B 2 42  ? -4.279 24.178 13.942  1.00 34.70 42  B 1 
ATOM   310  N NH1 . ARG B 2 42  ? -4.396 22.851 13.965  1.00 35.99 42  B 1 
ATOM   311  N NH2 . ARG B 2 42  ? -4.626 24.853 15.024  1.00 34.31 42  B 1 
ATOM   312  N N   . LEU B 2 43  ? -0.091 26.228 7.694   1.00 34.89 43  B 1 
ATOM   313  C CA  . LEU B 2 43  ? -0.181 27.049 6.491   1.00 34.75 43  B 1 
ATOM   314  C C   . LEU B 2 43  ? -1.427 26.587 5.725   1.00 34.54 43  B 1 
ATOM   315  O O   . LEU B 2 43  ? -1.641 25.367 5.497   1.00 35.21 43  B 1 
ATOM   316  C CB  . LEU B 2 43  ? 1.129  26.907 5.739   1.00 35.94 43  B 1 
ATOM   317  C CG  . LEU B 2 43  ? 2.245  27.668 6.424   1.00 36.28 43  B 1 
ATOM   318  C CD1 . LEU B 2 43  ? 3.536  27.369 5.742   1.00 37.82 43  B 1 
ATOM   319  C CD2 . LEU B 2 43  ? 2.025  29.158 6.359   1.00 35.73 43  B 1 
ATOM   320  N N   . ILE B 2 44  ? -2.264 27.548 5.337   1.00 33.90 44  B 1 
ATOM   321  C CA  . ILE B 2 44  ? -3.485 27.259 4.602   1.00 33.88 44  B 1 
ATOM   322  C C   . ILE B 2 44  ? -3.392 27.904 3.231   1.00 34.30 44  B 1 
ATOM   323  O O   . ILE B 2 44  ? -2.938 29.110 3.149   1.00 34.22 44  B 1 
ATOM   324  C CB  . ILE B 2 44  ? -4.785 27.811 5.268   1.00 33.15 44  B 1 
ATOM   325  C CG1 . ILE B 2 44  ? -4.979 27.287 6.711   1.00 32.86 44  B 1 
ATOM   326  C CG2 . ILE B 2 44  ? -6.040 27.537 4.432   1.00 33.46 44  B 1 
ATOM   327  C CD1 . ILE B 2 44  ? -5.127 25.797 6.888   1.00 33.57 44  B 1 
ATOM   328  N N   . PHE B 2 45  ? -3.880 27.200 2.221   1.00 34.93 45  B 1 
ATOM   329  C CA  . PHE B 2 45  ? -3.986 27.768 0.878   1.00 35.50 45  B 1 
ATOM   330  C C   . PHE B 2 45  ? -5.132 27.099 0.198   1.00 35.93 45  B 1 
ATOM   331  O O   . PHE B 2 45  ? -5.184 25.858 0.196   1.00 36.47 45  B 1 
ATOM   332  C CB  . PHE B 2 45  ? -2.715 27.549 0.099   1.00 36.48 45  B 1 
ATOM   333  C CG  . PHE B 2 45  ? -2.653 28.316 -1.189  1.00 37.25 45  B 1 
ATOM   334  C CD1 . PHE B 2 45  ? -2.538 29.685 -1.180  1.00 37.14 45  B 1 
ATOM   335  C CD2 . PHE B 2 45  ? -2.677 27.664 -2.422  1.00 38.37 45  B 1 
ATOM   336  C CE1 . PHE B 2 45  ? -2.409 30.400 -2.359  1.00 38.19 45  B 1 
ATOM   337  C CE2 . PHE B 2 45  ? -2.574 28.374 -3.599  1.00 39.29 45  B 1 
ATOM   338  C CZ  . PHE B 2 45  ? -2.427 29.744 -3.564  1.00 39.22 45  B 1 
ATOM   339  N N   . ALA B 2 46  ? -6.062 27.869 -0.372  1.00 35.98 46  B 1 
ATOM   340  C CA  . ALA B 2 46  ? -7.236 27.308 -1.053  1.00 36.64 46  B 1 
ATOM   341  C C   . ALA B 2 46  ? -8.055 26.396 -0.160  1.00 36.47 46  B 1 
ATOM   342  O O   . ALA B 2 46  ? -8.666 25.387 -0.592  1.00 37.39 46  B 1 
ATOM   343  C CB  . ALA B 2 46  ? -6.823 26.590 -2.320  1.00 37.83 46  B 1 
ATOM   344  N N   . GLY B 2 47  ? -8.078 26.774 1.112   1.00 35.53 47  B 1 
ATOM   345  C CA  . GLY B 2 47  ? -8.877 26.039 2.133   1.00 35.50 47  B 1 
ATOM   346  C C   . GLY B 2 47  ? -8.316 24.706 2.524   1.00 36.00 47  B 1 
ATOM   347  O O   . GLY B 2 47  ? -8.997 23.901 3.141   1.00 36.49 47  B 1 
ATOM   348  N N   . LYS B 2 48  ? -7.093 24.470 2.090   1.00 36.20 48  B 1 
ATOM   349  C CA  . LYS B 2 48  ? -6.303 23.257 2.356   1.00 37.00 48  B 1 
ATOM   350  C C   . LYS B 2 48  ? -5.221 23.633 3.367   1.00 36.29 48  B 1 
ATOM   351  O O   . LYS B 2 48  ? -4.667 24.740 3.284   1.00 35.55 48  B 1 
ATOM   352  C CB  . LYS B 2 48  ? -5.662 22.688 1.046   1.00 38.19 48  B 1 
ATOM   353  C CG  . LYS B 2 48  ? -6.492 22.740 -0.250  1.00 38.86 48  B 1 
ATOM   354  N N   . GLN B 2 49  ? -4.918 22.754 4.327   1.00 36.73 49  B 1 
ATOM   355  C CA  . GLN B 2 49  ? -3.748 22.863 5.225   1.00 36.54 49  B 1 
ATOM   356  C C   . GLN B 2 49  ? -2.532 22.146 4.584   1.00 37.82 49  B 1 
ATOM   357  O O   . GLN B 2 49  ? -2.630 20.983 4.218   1.00 39.18 49  B 1 
ATOM   358  C CB  . GLN B 2 49  ? -4.083 22.257 6.648   1.00 36.69 49  B 1 
ATOM   359  C CG  . GLN B 2 49  ? -3.001 22.382 7.760   1.00 36.62 49  B 1 
ATOM   360  C CD  . GLN B 2 49  ? -3.414 21.979 9.243   1.00 36.78 49  B 1 
ATOM   361  O OE1 . GLN B 2 49  ? -4.596 21.936 9.710   1.00 36.58 49  B 1 
ATOM   362  N NE2 . GLN B 2 49  ? -2.401 21.556 10.015  1.00 37.52 49  B 1 
ATOM   363  N N   . LEU B 2 50  ? -1.445 22.828 4.355   1.00 37.70 50  B 1 
ATOM   364  C CA  . LEU B 2 50  ? -0.400 22.312 3.483   1.00 39.09 50  B 1 
ATOM   365  C C   . LEU B 2 50  ? 0.510  21.305 4.158   1.00 40.45 50  B 1 
ATOM   366  O O   . LEU B 2 50  ? 0.888  21.533 5.301   1.00 40.06 50  B 1 
ATOM   367  C CB  . LEU B 2 50  ? 0.406  23.467 2.886   1.00 38.83 50  B 1 
ATOM   368  C CG  . LEU B 2 50  ? -0.403 24.626 2.278   1.00 37.74 50  B 1 
ATOM   369  C CD1 . LEU B 2 50  ? 0.544  25.617 1.647   1.00 38.10 50  B 1 
ATOM   370  C CD2 . LEU B 2 50  ? -1.447 24.195 1.261   1.00 38.03 50  B 1 
ATOM   371  N N   . GLU B 2 51  ? 0.853  20.199 3.484   1.00 42.24 51  B 1 
ATOM   372  C CA  . GLU B 2 51  ? 1.727  19.183 4.109   1.00 43.98 51  B 1 
ATOM   373  C C   . GLU B 2 51  ? 3.179  19.604 4.101   1.00 44.67 51  B 1 
ATOM   374  O O   . GLU B 2 51  ? 3.649  20.057 3.063   1.00 44.97 51  B 1 
ATOM   375  C CB  . GLU B 2 51  ? 1.530  17.805 3.438   1.00 46.06 51  B 1 
ATOM   376  N N   . ASP B 2 52  ? 3.906  19.403 5.202   1.00 45.26 52  B 1 
ATOM   377  C CA  . ASP B 2 52  ? 5.331  19.755 5.284   1.00 46.30 52  B 1 
ATOM   378  C C   . ASP B 2 52  ? 6.220  19.313 4.121   1.00 48.36 52  B 1 
ATOM   379  O O   . ASP B 2 52  ? 7.100  20.068 3.715   1.00 48.69 52  B 1 
ATOM   380  C CB  . ASP B 2 52  ? 5.999  19.199 6.563   1.00 47.48 52  B 1 
ATOM   381  C CG  . ASP B 2 52  ? 5.515  19.886 7.835   1.00 45.71 52  B 1 
ATOM   382  O OD1 . ASP B 2 52  ? 4.351  20.340 7.906   1.00 43.84 52  B 1 
ATOM   383  O OD2 . ASP B 2 52  ? 6.292  19.952 8.795   1.00 46.41 52  B 1 
ATOM   384  N N   . GLY B 2 53  ? 6.004  18.067 3.679   1.00 50.03 53  B 1 
ATOM   385  C CA  . GLY B 2 53  ? 6.781  17.456 2.604   1.00 52.39 53  B 1 
ATOM   386  C C   . GLY B 2 53  ? 6.579  18.023 1.219   1.00 51.97 53  B 1 
ATOM   387  O O   . GLY B 2 53  ? 7.553  18.283 0.514   1.00 53.31 53  B 1 
ATOM   388  N N   . ARG B 2 54  ? 5.328  18.279 0.846   1.00 50.27 54  B 1 
ATOM   389  C CA  . ARG B 2 54  ? 5.004  18.750 -0.508  1.00 50.06 54  B 1 
ATOM   390  C C   . ARG B 2 54  ? 5.509  20.172 -0.743  1.00 49.01 54  B 1 
ATOM   391  O O   . ARG B 2 54  ? 5.631  20.949 0.175   1.00 47.68 54  B 1 
ATOM   392  C CB  . ARG B 2 54  ? 3.494  18.555 -0.787  1.00 48.89 54  B 1 
ATOM   393  N N   . THR B 2 55  ? 5.839  20.482 -1.995  1.00 49.97 55  B 1 
ATOM   394  C CA  . THR B 2 55  ? 6.500  21.731 -2.373  1.00 49.81 55  B 1 
ATOM   395  C C   . THR B 2 55  ? 5.486  22.795 -2.773  1.00 47.91 55  B 1 
ATOM   396  O O   . THR B 2 55  ? 4.357  22.512 -2.988  1.00 47.01 55  B 1 
ATOM   397  C CB  . THR B 2 55  ? 7.403  21.540 -3.630  1.00 52.28 55  B 1 
ATOM   398  O OG1 . THR B 2 55  ? 6.743  20.723 -4.603  1.00 53.07 55  B 1 
ATOM   399  C CG2 . THR B 2 55  ? 8.713  20.888 -3.278  1.00 54.57 55  B 1 
ATOM   400  N N   . LEU B 2 56  ? 5.951  24.038 -2.851  1.00 47.62 56  B 1 
ATOM   401  C CA  . LEU B 2 56  ? 5.079  25.151 -3.229  1.00 46.21 56  B 1 
ATOM   402  C C   . LEU B 2 56  ? 4.503  24.956 -4.613  1.00 46.93 56  B 1 
ATOM   403  O O   . LEU B 2 56  ? 3.333  25.234 -4.841  1.00 45.75 56  B 1 
ATOM   404  C CB  . LEU B 2 56  ? 5.839  26.470 -3.210  1.00 46.53 56  B 1 
ATOM   405  C CG  . LEU B 2 56  ? 6.315  26.946 -1.840  1.00 45.78 56  B 1 
ATOM   406  C CD1 . LEU B 2 56  ? 7.447  27.960 -1.956  1.00 47.16 56  B 1 
ATOM   407  C CD2 . LEU B 2 56  ? 5.162  27.532 -1.068  1.00 43.54 56  B 1 
ATOM   408  N N   . SER B 2 57  ? 5.381  24.523 -5.521  1.00 49.11 57  B 1 
ATOM   409  C CA  . SER B 2 57  ? 4.960  24.133 -6.892  1.00 50.28 57  B 1 
ATOM   410  C C   . SER B 2 57  ? 3.862  23.109 -6.866  1.00 49.69 57  B 1 
ATOM   411  O O   . SER B 2 57  ? 2.996  23.222 -7.673  1.00 49.59 57  B 1 
ATOM   412  C CB  . SER B 2 57  ? 6.149  23.551 -7.620  1.00 52.95 57  B 1 
ATOM   413  O OG  . SER B 2 57  ? 5.701  22.611 -8.570  1.00 54.14 57  B 1 
ATOM   414  N N   . ASP B 2 58  ? 3.958  22.111 -5.990  1.00 49.69 58  B 1 
ATOM   415  C CA  . ASP B 2 58  ? 2.948  21.095 -5.834  1.00 49.44 58  B 1 
ATOM   416  C C   . ASP B 2 58  ? 1.578  21.691 -5.529  1.00 47.33 58  B 1 
ATOM   417  O O   . ASP B 2 58  ? 0.559  21.261 -6.106  1.00 47.50 58  B 1 
ATOM   418  C CB  . ASP B 2 58  ? 3.220  20.131 -4.681  1.00 49.66 58  B 1 
ATOM   419  C CG  . ASP B 2 58  ? 4.312  19.173 -4.967  1.00 52.20 58  B 1 
ATOM   420  O OD1 . ASP B 2 58  ? 4.768  19.048 -6.134  1.00 53.97 58  B 1 
ATOM   421  O OD2 . ASP B 2 58  ? 4.719  18.531 -3.987  1.00 52.62 58  B 1 
ATOM   422  N N   . TYR B 2 59  ? 1.530  22.648 -4.629  1.00 45.60 59  B 1 
ATOM   423  C CA  . TYR B 2 59  ? 0.325  23.323 -4.249  1.00 43.80 59  B 1 
ATOM   424  C C   . TYR B 2 59  ? -0.148 24.421 -5.205  1.00 43.62 59  B 1 
ATOM   425  O O   . TYR B 2 59  ? -1.067 25.167 -4.883  1.00 42.31 59  B 1 
ATOM   426  C CB  . TYR B 2 59  ? 0.458  23.783 -2.779  1.00 42.29 59  B 1 
ATOM   427  C CG  . TYR B 2 59  ? 0.265  22.631 -1.822  1.00 42.32 59  B 1 
ATOM   428  C CD1 . TYR B 2 59  ? -0.976 22.005 -1.746  1.00 42.07 59  B 1 
ATOM   429  C CD2 . TYR B 2 59  ? 1.302  22.159 -0.995  1.00 42.92 59  B 1 
ATOM   430  C CE1 . TYR B 2 59  ? -1.206 20.948 -0.883  1.00 42.42 59  B 1 
ATOM   431  C CE2 . TYR B 2 59  ? 1.089  21.085 -0.117  1.00 43.25 59  B 1 
ATOM   432  C CZ  . TYR B 2 59  ? -0.182 20.475 -0.073  1.00 43.03 59  B 1 
ATOM   433  O OH  . TYR B 2 59  ? -0.515 19.404 0.758   1.00 43.66 59  B 1 
ATOM   434  N N   . ASN B 2 60  ? 0.473  24.433 -6.394  1.00 45.24 60  B 1 
ATOM   435  C CA  . ASN B 2 60  ? 0.347  25.447 -7.417  1.00 45.71 60  B 1 
ATOM   436  C C   . ASN B 2 60  ? 0.217  26.840 -6.828  1.00 44.45 60  B 1 
ATOM   437  O O   . ASN B 2 60  ? -0.781 27.489 -6.946  1.00 43.75 60  B 1 
ATOM   438  C CB  . ASN B 2 60  ? -0.725 25.067 -8.465  1.00 46.35 60  B 1 
ATOM   439  C CG  . ASN B 2 60  ? -0.281 23.900 -9.376  1.00 48.59 60  B 1 
ATOM   440  O OD1 . ASN B 2 60  ? 0.939  23.629 -9.551  1.00 49.88 60  B 1 
ATOM   441  N ND2 . ASN B 2 60  ? -1.285 23.192 -9.973  1.00 49.34 60  B 1 
ATOM   442  N N   . ILE B 2 61  ? 1.288  27.270 -6.181  1.00 44.47 61  B 1 
ATOM   443  C CA  . ILE B 2 61  ? 1.430  28.531 -5.494  1.00 43.65 61  B 1 
ATOM   444  C C   . ILE B 2 61  ? 2.409  29.412 -6.290  1.00 45.34 61  B 1 
ATOM   445  O O   . ILE B 2 61  ? 3.460  28.920 -6.743  1.00 46.90 61  B 1 
ATOM   446  C CB  . ILE B 2 61  ? 2.005  28.293 -4.063  1.00 42.74 61  B 1 
ATOM   447  C CG1 . ILE B 2 61  ? 0.939  27.641 -3.163  1.00 41.14 61  B 1 
ATOM   448  C CG2 . ILE B 2 61  ? 2.496  29.597 -3.401  1.00 42.46 61  B 1 
ATOM   449  C CD1 . ILE B 2 61  ? 1.453  27.041 -1.866  1.00 40.61 61  B 1 
ATOM   450  N N   . GLN B 2 62  ? 2.091  30.686 -6.401  1.00 45.30 62  B 1 
ATOM   451  C CA  . GLN B 2 62  ? 2.766  31.579 -7.345  1.00 47.26 62  B 1 
ATOM   452  C C   . GLN B 2 62  ? 3.345  32.876 -6.760  1.00 47.64 62  B 1 
ATOM   453  O O   . GLN B 2 62  ? 3.014  33.321 -5.658  1.00 46.24 62  B 1 
ATOM   454  C CB  . GLN B 2 62  ? 1.787  31.893 -8.499  1.00 47.86 62  B 1 
ATOM   455  C CG  . GLN B 2 62  ? 1.239  30.610 -9.151  1.00 47.86 62  B 1 
ATOM   456  C CD  . GLN B 2 62  ? 0.363  30.836 -10.349 1.00 48.78 62  B 1 
ATOM   457  O OE1 . GLN B 2 62  ? -0.362 31.813 -10.437 1.00 48.67 62  B 1 
ATOM   458  N NE2 . GLN B 2 62  ? 0.416  29.907 -11.279 1.00 49.92 62  B 1 
ATOM   459  N N   . LYS B 2 63  ? 4.261  33.452 -7.523  1.00 49.86 63  B 1 
ATOM   460  C CA  . LYS B 2 63  ? 4.715  34.830 -7.320  1.00 51.00 63  B 1 
ATOM   461  C C   . LYS B 2 63  ? 3.536  35.673 -6.820  1.00 49.67 63  B 1 
ATOM   462  O O   . LYS B 2 63  ? 2.411  35.554 -7.328  1.00 49.05 63  B 1 
ATOM   463  C CB  . LYS B 2 63  ? 5.321  35.445 -8.603  1.00 53.87 63  B 1 
ATOM   464  N N   . GLU B 2 64  ? 3.779  36.509 -5.839  1.00 49.45 64  B 1 
ATOM   465  C CA  . GLU B 2 64  ? 2.731  37.352 -5.243  1.00 48.45 64  B 1 
ATOM   466  C C   . GLU B 2 64  ? 1.439  36.604 -4.798  1.00 46.06 64  B 1 
ATOM   467  O O   . GLU B 2 64  ? 0.365  37.232 -4.693  1.00 45.65 64  B 1 
ATOM   468  C CB  . GLU B 2 64  ? 2.475  38.620 -6.131  1.00 50.60 64  B 1 
ATOM   469  N N   . SER B 2 65  ? 1.505  35.302 -4.467  1.00 44.71 65  B 1 
ATOM   470  C CA  . SER B 2 65  ? 0.298  34.658 -3.942  1.00 42.77 65  B 1 
ATOM   471  C C   . SER B 2 65  ? 0.384  34.524 -2.399  1.00 41.24 65  B 1 
ATOM   472  O O   . SER B 2 65  ? 1.481  34.714 -1.843  1.00 41.70 65  B 1 
ATOM   473  C CB  . SER B 2 65  ? -0.050 33.333 -4.713  1.00 42.59 65  B 1 
ATOM   474  O OG  . SER B 2 65  ? -1.181 32.653 -4.213  1.00 41.63 65  B 1 
ATOM   475  N N   . THR B 2 66  ? -0.740 34.378 -1.730  1.00 39.79 66  B 1 
ATOM   476  C CA  . THR B 2 66  ? -0.835 34.579 -0.284  1.00 38.62 66  B 1 
ATOM   477  C C   . THR B 2 66  ? -1.259 33.337 0.449   1.00 37.21 66  B 1 
ATOM   478  O O   . THR B 2 66  ? -2.338 32.764 0.104   1.00 36.72 66  B 1 
ATOM   479  C CB  . THR B 2 66  ? -1.817 35.657 0.129   1.00 38.43 66  B 1 
ATOM   480  O OG1 . THR B 2 66  ? -1.446 36.853 -0.513  1.00 40.07 66  B 1 
ATOM   481  C CG2 . THR B 2 66  ? -1.742 35.902 1.594   1.00 37.55 66  B 1 
ATOM   482  N N   . LEU B 2 67  ? -0.417 32.938 1.416   1.00 36.86 67  B 1 
ATOM   483  C CA  . LEU B 2 67  ? -0.730 31.826 2.326   1.00 35.78 67  B 1 
ATOM   484  C C   . LEU B 2 67  ? -1.163 32.369 3.671   1.00 34.88 67  B 1 
ATOM   485  O O   . LEU B 2 67  ? -0.880 33.479 3.999   1.00 35.20 67  B 1 
ATOM   486  C CB  . LEU B 2 67  ? 0.445  30.875 2.539   1.00 36.27 67  B 1 
ATOM   487  C CG  . LEU B 2 67  ? 1.343  30.462 1.370   1.00 37.65 67  B 1 
ATOM   488  C CD1 . LEU B 2 67  ? 2.552  29.613 1.780   1.00 38.42 67  B 1 
ATOM   489  C CD2 . LEU B 2 67  ? 0.561  29.732 0.312   1.00 37.78 67  B 1 
ATOM   490  N N   . HIS B 2 68  ? -1.878 31.600 4.419   1.00 33.99 68  B 1 
ATOM   491  C CA  . HIS B 2 68  ? -2.350 31.996 5.759   1.00 33.26 68  B 1 
ATOM   492  C C   . HIS B 2 68  ? -1.840 31.127 6.808   1.00 32.99 68  B 1 
ATOM   493  O O   . HIS B 2 68  ? -1.964 29.942 6.729   1.00 32.99 68  B 1 
ATOM   494  C CB  . HIS B 2 68  ? -3.836 31.866 5.836   1.00 32.72 68  B 1 
ATOM   495  C CG  . HIS B 2 68  ? -4.479 32.718 4.851   1.00 33.18 68  B 1 
ATOM   496  N ND1 . HIS B 2 68  ? -4.552 34.086 5.023   1.00 33.56 68  B 1 
ATOM   497  C CD2 . HIS B 2 68  ? -4.876 32.458 3.592   1.00 33.66 68  B 1 
ATOM   498  C CE1 . HIS B 2 68  ? -5.074 34.626 3.941   1.00 34.26 68  B 1 
ATOM   499  N NE2 . HIS B 2 68  ? -5.284 33.656 3.061   1.00 34.28 68  B 1 
ATOM   500  N N   . LEU B 2 69  ? -1.407 31.785 7.881   1.00 32.91 69  B 1 
ATOM   501  C CA  . LEU B 2 69  ? -0.790 31.181 8.998   1.00 32.90 69  B 1 
ATOM   502  C C   . LEU B 2 69  ? -1.795 31.070 10.111  1.00 32.21 69  B 1 
ATOM   503  O O   . LEU B 2 69  ? -2.289 32.092 10.599  1.00 32.01 69  B 1 
ATOM   504  C CB  . LEU B 2 69  ? 0.356  32.037 9.421   1.00 33.56 69  B 1 
ATOM   505  C CG  . LEU B 2 69  ? 1.111  31.531 10.615  1.00 33.82 69  B 1 
ATOM   506  C CD1 . LEU B 2 69  ? 1.362  30.041 10.614  1.00 34.06 69  B 1 
ATOM   507  C CD2 . LEU B 2 69  ? 2.434  32.237 10.611  1.00 34.93 69  B 1 
ATOM   508  N N   . VAL B 2 70  ? -2.074 29.849 10.552  1.00 32.14 70  B 1 
ATOM   509  C CA  . VAL B 2 70  ? -3.075 29.555 11.586  1.00 31.79 70  B 1 
ATOM   510  C C   . VAL B 2 70  ? -2.424 28.724 12.672  1.00 32.22 70  B 1 
ATOM   511  O O   . VAL B 2 70  ? -2.268 27.544 12.502  1.00 32.73 70  B 1 
ATOM   512  C CB  . VAL B 2 70  ? -4.232 28.727 11.022  1.00 31.76 70  B 1 
ATOM   513  C CG1 . VAL B 2 70  ? -5.197 28.289 12.135  1.00 31.79 70  B 1 
ATOM   514  C CG2 . VAL B 2 70  ? -4.908 29.527 9.918   1.00 31.55 70  B 1 
ATOM   515  N N   . LEU B 2 71  ? -2.057 29.351 13.781  1.00 32.25 71  B 1 
ATOM   516  C CA  . LEU B 2 71  ? -1.276 28.683 14.824  1.00 32.91 71  B 1 
ATOM   517  C C   . LEU B 2 71  ? -2.067 27.761 15.733  1.00 33.16 71  B 1 
ATOM   518  O O   . LEU B 2 71  ? -3.267 27.956 15.915  1.00 32.75 71  B 1 
ATOM   519  C CB  . LEU B 2 71  ? -0.475 29.713 15.592  1.00 33.13 71  B 1 
ATOM   520  C CG  . LEU B 2 71  ? 0.481  30.517 14.741  1.00 33.41 71  B 1 
ATOM   521  C CD1 . LEU B 2 71  ? 1.092  31.625 15.555  1.00 33.86 71  B 1 
ATOM   522  C CD2 . LEU B 2 71  ? 1.565  29.632 14.189  1.00 34.24 71  B 1 
ATOM   523  N N   . ARG B 2 72  ? -1.378 26.757 16.279  1.00 34.11 72  B 1 
ATOM   524  C CA  . ARG B 2 72  ? -1.970 25.742 17.160  1.00 34.84 72  B 1 
ATOM   525  C C   . ARG B 2 72  ? -2.045 26.178 18.603  1.00 35.05 72  B 1 
ATOM   526  O O   . ARG B 2 72  ? -2.758 25.580 19.399  1.00 35.64 72  B 1 
ATOM   527  C CB  . ARG B 2 72  ? -1.132 24.455 17.135  1.00 36.22 72  B 1 
ATOM   528  C CG  . ARG B 2 72  ? -1.117 23.737 15.770  1.00 36.46 72  B 1 
ATOM   529  C CD  . ARG B 2 72  ? -0.741 22.240 15.852  1.00 38.24 72  B 1 
ATOM   530  N NE  . ARG B 2 72  ? -1.764 21.379 15.203  1.00 38.65 72  B 1 
ATOM   531  C CZ  . ARG B 2 72  ? -1.829 21.075 13.900  1.00 38.69 72  B 1 
ATOM   532  N NH2 . ARG B 2 72  ? -2.820 20.275 13.399  1.00 39.31 72  B 1 
ATOM   533  N NH1 . ARG B 2 72  ? -0.900 21.568 13.088  1.00 38.33 72  B 1 
ATOM   534  N N   . LEU B 2 73  ? -1.380 27.279 18.900  1.00 34.71 73  B 1 
ATOM   535  C CA  . LEU B 2 73  ? -1.198 27.818 20.258  1.00 35.11 73  B 1 
ATOM   536  C C   . LEU B 2 73  ? -2.491 28.364 20.910  1.00 34.72 73  B 1 
ATOM   537  O O   . LEU B 2 73  ? -3.196 29.160 20.235  1.00 33.86 73  B 1 
ATOM   538  C CB  . LEU B 2 73  ? -0.177 28.931 20.099  1.00 35.01 73  B 1 
ATOM   539  C CG  . LEU B 2 73  ? 0.392  29.646 21.307  1.00 35.66 73  B 1 
ATOM   540  C CD1 . LEU B 2 73  ? 1.520  28.871 22.008  1.00 37.04 73  B 1 
ATOM   541  C CD2 . LEU B 2 73  ? 0.825  31.037 20.816  1.00 35.36 73  B 1 
ATOM   542  N N   . ARG B 2 74  ? -2.718 28.051 22.227  1.00 35.57 74  B 1 
ATOM   543  C CA  . ARG B 2 74  ? -4.001 28.289 22.994  1.00 35.69 74  B 1 
ATOM   544  C C   . ARG B 2 74  ? -4.017 28.974 24.384  1.00 36.34 74  B 1 
ATOM   545  O O   . ARG B 2 74  ? -3.043 28.921 25.164  1.00 37.11 74  B 1 
ATOM   546  C CB  . ARG B 2 74  ? -4.648 26.939 23.254  1.00 36.62 74  B 1 
ATOM   547  C CG  . ARG B 2 74  ? -5.242 26.244 22.077  1.00 36.32 74  B 1 
ATOM   548  C CD  . ARG B 2 74  ? -5.305 24.771 22.418  1.00 37.79 74  B 1 
ATOM   549  N NE  . ARG B 2 74  ? -3.939 24.251 22.410  1.00 38.36 74  B 1 
ATOM   550  C CZ  . ARG B 2 74  ? -3.585 23.002 22.690  1.00 39.95 74  B 1 
ATOM   551  N NH1 . ARG B 2 74  ? -4.500 22.087 23.055  1.00 41.24 74  B 1 
ATOM   552  N NH2 . ARG B 2 74  ? -2.289 22.673 22.621  1.00 40.57 74  B 1 
ATOM   553  N N   . GLY B 2 75  ? -5.233 29.460 24.688  1.00 36.29 75  B 1 
ATOM   554  C CA  . GLY B 2 75  ? -5.558 30.311 25.814  1.00 36.89 75  B 1 
ATOM   555  C C   . GLY B 2 75  ? -6.440 29.717 26.946  1.00 38.15 75  B 1 
ATOM   556  O O   . GLY B 2 75  ? -7.713 29.571 26.812  1.00 38.36 75  B 1 
HETATM 557  N N   . DHA B 2 76  ? -5.606 29.869 27.908  1.00 38.88 76  B 1 
HETATM 558  C CA  . DHA B 2 76  ? -5.934 29.646 29.288  1.00 40.36 76  B 1 
HETATM 559  C CB  . DHA B 2 76  ? -5.734 30.832 30.194  1.00 40.86 76  B 1 
HETATM 560  C C   . DHA B 2 76  ? -5.140 28.483 29.770  1.00 41.40 76  B 1 
HETATM 561  O O   . DHA B 2 76  ? -5.718 27.486 29.977  1.00 42.31 76  B 1 
ATOM   562  N N   . MET B 2 77  ? -3.606 28.325 29.896  1.00 41.73 77  B 1 
ATOM   563  C CA  . MET B 2 77  ? -3.112 27.319 30.828  1.00 43.41 77  B 1 
ATOM   564  C C   . MET B 2 77  ? -2.146 27.930 31.838  1.00 44.36 77  B 1 
ATOM   565  O O   . MET B 2 77  ? -1.292 28.742 31.482  1.00 43.72 77  B 1 
ATOM   566  C CB  . MET B 2 77  ? -2.429 26.178 30.072  1.00 43.29 77  B 1 
ATOM   567  C CG  . MET B 2 77  ? -1.572 25.278 30.947  1.00 45.16 77  B 1 
ATOM   568  S SD  . MET B 2 77  ? -1.209 23.692 30.170  1.00 46.68 77  B 1 
ATOM   569  C CE  . MET B 2 77  ? -2.839 22.951 30.136  1.00 48.19 77  B 1 
ATOM   570  N N   . GLN B 2 78  ? -2.288 27.534 33.099  1.00 46.18 78  B 1 
ATOM   571  C CA  . GLN B 2 78  ? -1.424 28.044 34.168  1.00 47.43 78  B 1 
ATOM   572  C C   . GLN B 2 78  ? -0.857 26.950 35.004  1.00 49.57 78  B 1 
ATOM   573  O O   . GLN B 2 78  ? -1.533 25.978 35.274  1.00 50.58 78  B 1 
ATOM   574  C CB  . GLN B 2 78  ? -2.264 28.989 35.009  1.00 47.72 78  B 1 
ATOM   575  C CG  . GLN B 2 78  ? -1.610 30.313 35.339  1.00 47.67 78  B 1 
ATOM   576  C CD  . GLN B 2 78  ? -2.569 31.268 36.005  1.00 48.00 78  B 1 
ATOM   577  O OE1 . GLN B 2 78  ? -3.408 30.846 36.791  1.00 49.12 78  B 1 
ATOM   578  N NE2 . GLN B 2 78  ? -2.443 32.566 35.714  1.00 47.32 78  B 1 
ATOM   579  N N   . ILE B 2 79  ? 0.345  27.089 35.530  1.00 50.69 79  B 1 
ATOM   580  C CA  . ILE B 2 79  ? 0.932  26.036 36.384  1.00 53.13 79  B 1 
ATOM   581  C C   . ILE B 2 79  ? 1.806  26.612 37.467  1.00 54.70 79  B 1 
ATOM   582  O O   . ILE B 2 79  ? 2.289  27.770 37.350  1.00 53.88 79  B 1 
ATOM   583  C CB  . ILE B 2 79  ? 1.782  25.071 35.532  1.00 53.37 79  B 1 
ATOM   584  C CG1 . ILE B 2 79  ? 2.778  25.884 34.666  1.00 52.04 79  B 1 
ATOM   585  C CG2 . ILE B 2 79  ? 0.865  24.169 34.689  1.00 52.67 79  B 1 
ATOM   586  C CD1 . ILE B 2 79  ? 3.904  25.091 34.067  1.00 52.91 79  B 1 
ATOM   587  N N   . PHE B 2 80  ? 2.124  25.836 38.485  1.00 57.20 80  B 1 
ATOM   588  C CA  . PHE B 2 80  ? 2.845  26.402 39.655  1.00 59.01 80  B 1 
ATOM   589  C C   . PHE B 2 80  ? 4.223  25.825 39.939  1.00 61.11 80  B 1 
ATOM   590  O O   . PHE B 2 80  ? 4.427  24.596 39.906  1.00 62.57 80  B 1 
ATOM   591  C CB  . PHE B 2 80  ? 2.003  26.261 40.892  1.00 60.65 80  B 1 
ATOM   592  C CG  . PHE B 2 80  ? 0.657  26.740 40.657  1.00 59.05 80  B 1 
ATOM   593  C CD1 . PHE B 2 80  ? 0.414  28.094 40.678  1.00 57.83 80  B 1 
ATOM   594  C CD2 . PHE B 2 80  ? -0.336 25.863 40.218  1.00 58.74 80  B 1 
ATOM   595  C CE1 . PHE B 2 80  ? -0.838 28.575 40.378  1.00 56.48 80  B 1 
ATOM   596  C CE2 . PHE B 2 80  ? -1.598 26.333 39.924  1.00 57.37 80  B 1 
ATOM   597  C CZ  . PHE B 2 80  ? -1.846 27.695 40.005  1.00 56.24 80  B 1 
ATOM   598  N N   . VAL B 2 81  ? 5.131  26.733 40.257  1.00 61.56 81  B 1 
ATOM   599  C CA  . VAL B 2 81  ? 6.520  26.444 40.488  1.00 63.61 81  B 1 
ATOM   600  C C   . VAL B 2 81  ? 6.795  26.911 41.921  1.00 65.90 81  B 1 
ATOM   601  O O   . VAL B 2 81  ? 7.024  28.061 42.154  1.00 65.60 81  B 1 
ATOM   602  C CB  . VAL B 2 81  ? 7.305  27.198 39.389  1.00 62.04 81  B 1 
ATOM   603  C CG1 . VAL B 2 81  ? 8.793  27.267 39.669  1.00 64.26 81  B 1 
ATOM   604  C CG2 . VAL B 2 81  ? 7.059  26.536 38.052  1.00 60.27 81  B 1 
ATOM   605  N N   . LYS B 2 82  ? 6.658  25.943 42.836  1.00 68.30 82  B 1 
ATOM   606  C CA  . LYS B 2 82  ? 6.989  26.065 44.240  1.00 71.12 82  B 1 
ATOM   607  C C   . LYS B 2 82  ? 8.488  26.221 44.433  1.00 73.08 82  B 1 
ATOM   608  O O   . LYS B 2 82  ? 9.245  25.583 43.699  1.00 73.36 82  B 1 
ATOM   609  C CB  . LYS B 2 82  ? 6.529  24.820 45.015  1.00 73.50 82  B 1 
ATOM   610  N N   . THR B 2 83  ? 8.930  27.021 45.376  1.00 74.65 83  B 1 
ATOM   611  C CA  . THR B 2 83  ? 10.372 27.188 45.568  1.00 76.83 83  B 1 
ATOM   612  C C   . THR B 2 83  ? 10.843 26.940 46.980  1.00 80.52 83  B 1 
ATOM   613  O O   . THR B 2 83  ? 10.073 26.795 47.905  1.00 81.44 83  B 1 
ATOM   614  C CB  . THR B 2 83  ? 10.871 28.576 45.126  1.00 75.58 83  B 1 
ATOM   615  O OG1 . THR B 2 83  ? 10.566 29.575 46.117  1.00 76.33 83  B 1 
ATOM   616  C CG2 . THR B 2 83  ? 10.293 28.937 43.754  1.00 71.97 83  B 1 
ATOM   617  N N   . LEU B 2 84  ? 12.158 26.903 47.119  1.00 82.85 84  B 1 
ATOM   618  C CA  . LEU B 2 84  ? 12.847 26.730 48.404  1.00 86.77 84  B 1 
ATOM   619  C C   . LEU B 2 84  ? 12.573 27.883 49.377  1.00 87.29 84  B 1 
ATOM   620  O O   . LEU B 2 84  ? 12.534 27.664 50.588  1.00 90.03 84  B 1 
ATOM   621  C CB  . LEU B 2 84  ? 14.341 26.658 48.133  1.00 88.89 84  B 1 
ATOM   622  N N   . THR B 2 85  ? 12.404 29.090 48.835  1.00 84.92 85  B 1 
ATOM   623  C CA  . THR B 2 85  ? 12.085 30.257 49.640  1.00 85.34 85  B 1 
ATOM   624  C C   . THR B 2 85  ? 10.669 30.293 50.185  1.00 84.32 85  B 1 
ATOM   625  O O   . THR B 2 85  ? 10.400 31.055 51.095  1.00 85.50 85  B 1 
ATOM   626  C CB  . THR B 2 85  ? 12.404 31.621 48.893  1.00 83.62 85  B 1 
ATOM   627  O OG1 . THR B 2 85  ? 11.283 32.064 48.077  1.00 80.04 85  B 1 
ATOM   628  C CG2 . THR B 2 85  ? 13.762 31.541 48.039  1.00 84.24 85  B 1 
ATOM   629  N N   . GLY B 2 86  ? 9.790  29.419 49.645  1.00 82.50 86  B 1 
ATOM   630  C CA  . GLY B 2 86  ? 8.322  29.577 49.796  1.00 80.83 86  B 1 
ATOM   631  C C   . GLY B 2 86  ? 7.549  30.199 48.622  1.00 77.05 86  B 1 
ATOM   632  O O   . GLY B 2 86  ? 6.322  29.982 48.433  1.00 75.47 86  B 1 
ATOM   633  N N   . LYS B 2 87  ? 8.344  30.959 47.829  1.00 75.96 87  B 1 
ATOM   634  C CA  . LYS B 2 87  ? 7.826  31.787 46.738  1.00 72.82 87  B 1 
ATOM   635  C C   . LYS B 2 87  ? 7.152  30.876 45.746  1.00 70.52 87  B 1 
ATOM   636  O O   . LYS B 2 87  ? 7.754  29.905 45.315  1.00 70.90 87  B 1 
ATOM   637  C CB  . LYS B 2 87  ? 8.910  32.584 45.985  1.00 72.47 87  B 1 
ATOM   638  N N   . THR B 2 88  ? 5.908  31.181 45.358  1.00 68.34 88  B 1 
ATOM   639  C CA  . THR B 2 88  ? 5.249  30.424 44.286  1.00 66.06 88  B 1 
ATOM   640  C C   . THR B 2 88  ? 5.324  31.252 42.982  1.00 63.43 88  B 1 
ATOM   641  O O   . THR B 2 88  ? 4.866  32.394 42.912  1.00 62.52 88  B 1 
ATOM   642  C CB  . THR B 2 88  ? 3.807  30.083 44.684  1.00 65.75 88  B 1 
ATOM   643  O OG1 . THR B 2 88  ? 3.843  29.098 45.716  1.00 68.36 88  B 1 
ATOM   644  C CG2 . THR B 2 88  ? 3.030  29.541 43.516  1.00 63.33 88  B 1 
ATOM   645  N N   . ILE B 2 89  ? 5.923  30.626 41.953  1.00 62.51 89  B 1 
ATOM   646  C CA  . ILE B 2 89  ? 6.008  31.200 40.656  1.00 60.23 89  B 1 
ATOM   647  C C   . ILE B 2 89  ? 4.894  30.566 39.830  1.00 58.08 89  B 1 
ATOM   648  O O   . ILE B 2 89  ? 4.798  29.329 39.749  1.00 58.50 89  B 1 
ATOM   649  C CB  . ILE B 2 89  ? 7.379  30.986 40.022  1.00 60.82 89  B 1 
ATOM   650  C CG1 . ILE B 2 89  ? 8.401  31.892 40.698  1.00 62.84 89  B 1 
ATOM   651  C CG2 . ILE B 2 89  ? 7.313  31.333 38.540  1.00 58.37 89  B 1 
ATOM   652  C CD1 . ILE B 2 89  ? 9.780  31.957 40.038  1.00 63.65 89  B 1 
ATOM   653  N N   . THR B 2 90  ? 4.055  31.438 39.259  1.00 56.12 90  B 1 
ATOM   654  C CA  . THR B 2 90  ? 2.876  31.068 38.501  1.00 54.18 90  B 1 
ATOM   655  C C   . THR B 2 90  ? 3.197  31.344 37.065  1.00 52.24 90  B 1 
ATOM   656  O O   . THR B 2 90  ? 3.617  32.447 36.756  1.00 51.88 90  B 1 
ATOM   657  C CB  . THR B 2 90  ? 1.718  32.023 38.877  1.00 53.67 90  B 1 
ATOM   658  O OG1 . THR B 2 90  ? 1.649  32.197 40.300  1.00 55.80 90  B 1 
ATOM   659  C CG2 . THR B 2 90  ? 0.407  31.524 38.361  1.00 52.32 90  B 1 
ATOM   660  N N   . LEU B 2 91  ? 3.051  30.320 36.199  1.00 51.29 91  B 1 
ATOM   661  C CA  . LEU B 2 91  ? 3.525  30.419 34.806  1.00 49.77 91  B 1 
ATOM   662  C C   . LEU B 2 91  ? 2.424  30.286 33.809  1.00 47.73 91  B 1 
ATOM   663  O O   . LEU B 2 91  ? 1.610  29.377 33.985  1.00 47.82 91  B 1 
ATOM   664  C CB  . LEU B 2 91  ? 4.565  29.334 34.549  1.00 50.84 91  B 1 
ATOM   665  C CG  . LEU B 2 91  ? 5.808  29.451 35.416  1.00 53.12 91  B 1 
ATOM   666  C CD1 . LEU B 2 91  ? 6.668  28.252 35.140  1.00 54.39 91  B 1 
ATOM   667  C CD2 . LEU B 2 91  ? 6.591  30.733 35.199  1.00 53.14 91  B 1 
ATOM   668  N N   . GLU B 2 92  ? 2.388  31.173 32.805  1.00 46.20 92  B 1 
ATOM   669  C CA  . GLU B 2 92  ? 1.434  31.091 31.704  1.00 44.33 92  B 1 
ATOM   670  C C   . GLU B 2 92  ? 1.938  30.182 30.602  1.00 43.76 92  B 1 
ATOM   671  O O   . GLU B 2 92  ? 2.893  30.533 29.942  1.00 43.66 92  B 1 
ATOM   672  C CB  . GLU B 2 92  ? 1.206  32.502 31.113  1.00 43.30 92  B 1 
ATOM   673  C CG  . GLU B 2 92  ? 0.749  33.609 32.066  1.00 44.02 92  B 1 
ATOM   674  C CD  . GLU B 2 92  ? 0.185  34.870 31.376  1.00 43.12 92  B 1 
ATOM   675  O OE1 . GLU B 2 92  ? -0.223 35.781 32.112  1.00 43.92 92  B 1 
ATOM   676  O OE2 . GLU B 2 92  ? 0.137  34.967 30.110  1.00 41.83 92  B 1 
ATOM   677  N N   . VAL B 2 93  ? 1.351  28.987 30.422  1.00 43.72 93  B 1 
ATOM   678  C CA  . VAL B 2 93  ? 1.886  27.975 29.530  1.00 43.71 93  B 1 
ATOM   679  C C   . VAL B 2 93  ? 1.008  27.414 28.411  1.00 42.40 93  B 1 
ATOM   680  O O   . VAL B 2 93  ? -0.234 27.653 28.362  1.00 41.55 93  B 1 
ATOM   681  C CB  . VAL B 2 93  ? 2.461  26.759 30.284  1.00 45.76 93  B 1 
ATOM   682  C CG1 . VAL B 2 93  ? 3.410  27.203 31.370  1.00 47.35 93  B 1 
ATOM   683  C CG2 . VAL B 2 93  ? 1.373  25.895 30.864  1.00 46.40 93  B 1 
ATOM   684  N N   . GLU B 2 94  ? 1.634  26.643 27.524  1.00 42.51 94  B 1 
ATOM   685  C CA  . GLU B 2 94  ? 0.931  25.803 26.555  1.00 41.86 94  B 1 
ATOM   686  C C   . GLU B 2 94  ? 1.445  24.364 26.652  1.00 43.59 94  B 1 
ATOM   687  O O   . GLU B 2 94  ? 2.649  24.132 26.693  1.00 44.64 94  B 1 
ATOM   688  C CB  . GLU B 2 94  ? 1.084  26.348 25.130  1.00 40.47 94  B 1 
ATOM   689  C CG  . GLU B 2 94  ? 0.918  25.320 24.017  1.00 38.96 94  B 1 
ATOM   690  C CD  . GLU B 2 94  ? -0.504 25.220 23.508  1.00 39.19 94  B 1 
ATOM   691  O OE1 . GLU B 2 94  ? -1.185 26.259 23.443  1.00 40.65 94  B 1 
ATOM   692  O OE2 . GLU B 2 94  ? -0.941 24.104 23.166  1.00 38.14 94  B 1 
ATOM   693  N N   . PRO B 2 95  ? 0.529  23.405 26.677  1.00 44.18 95  B 1 
ATOM   694  C CA  . PRO B 2 95  ? 0.888  22.001 26.833  1.00 46.25 95  B 1 
ATOM   695  C C   . PRO B 2 95  ? 2.085  21.653 25.944  1.00 46.67 95  B 1 
ATOM   696  O O   . PRO B 2 95  ? 2.948  20.807 26.312  1.00 48.82 95  B 1 
ATOM   697  C CB  . PRO B 2 95  ? -0.312 21.221 26.306  1.00 46.20 95  B 1 
ATOM   698  C CG  . PRO B 2 95  ? -1.454 22.182 26.285  1.00 44.43 95  B 1 
ATOM   699  C CD  . PRO B 2 95  ? -0.988 23.549 26.636  1.00 43.26 95  B 1 
ATOM   700  N N   . SER B 2 96  ? 2.063  22.251 24.753  1.00 44.86 96  B 1 
ATOM   701  C CA  . SER B 2 96  ? 3.154  22.144 23.776  1.00 45.07 96  B 1 
ATOM   702  C C   . SER B 2 96  ? 4.532  22.536 24.358  1.00 46.25 96  B 1 
ATOM   703  O O   . SER B 2 96  ? 5.570  22.037 23.877  1.00 47.56 96  B 1 
ATOM   704  C CB  . SER B 2 96  ? 2.847  22.979 22.500  1.00 42.91 96  B 1 
ATOM   705  O OG  . SER B 2 96  ? 2.942  24.386 22.727  1.00 41.66 96  B 1 
ATOM   706  N N   . ASP B 2 97  ? 4.559  23.377 25.371  1.00 46.10 97  B 1 
ATOM   707  C CA  . ASP B 2 97  ? 5.828  23.987 25.751  1.00 47.04 97  B 1 
ATOM   708  C C   . ASP B 2 97  ? 6.744  22.946 26.385  1.00 49.78 97  B 1 
ATOM   709  O O   . ASP B 2 97  ? 6.276  22.020 27.120  1.00 51.06 97  B 1 
ATOM   710  C CB  . ASP B 2 97  ? 5.639  25.159 26.717  1.00 46.50 97  B 1 
ATOM   711  C CG  . ASP B 2 97  ? 4.910  26.340 26.086  1.00 44.22 97  B 1 
ATOM   712  O OD1 . ASP B 2 97  ? 4.762  26.369 24.839  1.00 43.07 97  B 1 
ATOM   713  O OD2 . ASP B 2 97  ? 4.455  27.221 26.849  1.00 43.78 97  B 1 
ATOM   714  N N   . THR B 2 98  ? 8.023  23.092 26.039  1.00 50.89 98  B 1 
ATOM   715  C CA  . THR B 2 98  ? 9.046  22.110 26.424  1.00 53.81 98  B 1 
ATOM   716  C C   . THR B 2 98  ? 9.521  22.482 27.851  1.00 55.31 98  B 1 
ATOM   717  O O   . THR B 2 98  ? 9.336  23.648 28.320  1.00 54.10 98  B 1 
ATOM   718  C CB  . THR B 2 98  ? 10.187 21.949 25.360  1.00 54.79 98  B 1 
ATOM   719  O OG1 . THR B 2 98  ? 10.885 23.183 25.100  1.00 56.14 98  B 1 
ATOM   720  C CG2 . THR B 2 98  ? 9.638  21.373 24.037  1.00 52.44 98  B 1 
ATOM   721  N N   . ILE B 2 99  ? 10.116 21.495 28.526  1.00 58.14 99  B 1 
ATOM   722  C CA  . ILE B 2 99  ? 10.741 21.778 29.800  1.00 60.01 99  B 1 
ATOM   723  C C   . ILE B 2 99  ? 11.832 22.811 29.534  1.00 60.15 99  B 1 
ATOM   724  O O   . ILE B 2 99  ? 12.092 23.726 30.329  1.00 60.34 99  B 1 
ATOM   725  C CB  . ILE B 2 99  ? 11.316 20.515 30.434  1.00 63.43 99  B 1 
ATOM   726  C CG1 . ILE B 2 99  ? 10.169 19.544 30.784  1.00 63.60 99  B 1 
ATOM   727  C CG2 . ILE B 2 99  ? 12.202 20.837 31.649  1.00 65.79 99  B 1 
ATOM   728  C CD1 . ILE B 2 99  ? 9.394  19.862 32.039  1.00 63.45 99  B 1 
ATOM   729  N N   . GLU B 2 100 ? 12.509 22.665 28.409  1.00 60.37 100 B 1 
ATOM   730  C CA  . GLU B 2 100 ? 13.584 23.570 28.001  1.00 60.86 100 B 1 
ATOM   731  C C   . GLU B 2 100 ? 13.046 25.025 28.016  1.00 58.39 100 B 1 
ATOM   732  O O   . GLU B 2 100 ? 13.679 25.971 28.520  1.00 59.18 100 B 1 
ATOM   733  C CB  . GLU B 2 100 ? 14.126 23.189 26.598  1.00 61.08 100 B 1 
ATOM   734  N N   . ASN B 2 101 ? 11.886 25.200 27.424  1.00 55.68 101 B 1 
ATOM   735  C CA  . ASN B 2 101 ? 11.234 26.505 27.349  1.00 53.45 101 B 1 
ATOM   736  C C   . ASN B 2 101 ? 10.862 27.022 28.707  1.00 53.69 101 B 1 
ATOM   737  O O   . ASN B 2 101 ? 11.016 28.244 29.021  1.00 53.45 101 B 1 
ATOM   738  C CB  . ASN B 2 101 ? 9.960  26.485 26.570  1.00 50.82 101 B 1 
ATOM   739  C CG  . ASN B 2 101 ? 10.214 26.560 25.147  1.00 50.05 101 B 1 
ATOM   740  O OD1 . ASN B 2 101 ? 11.227 27.116 24.732  1.00 50.99 101 B 1 
ATOM   741  N ND2 . ASN B 2 101 ? 9.312  25.990 24.362  1.00 48.57 101 B 1 
ATOM   742  N N   . VAL B 2 102 ? 10.371 26.145 29.566  1.00 54.42 102 B 1 
ATOM   743  C CA  . VAL B 2 102 ? 10.009 26.509 30.947  1.00 55.01 102 B 1 
ATOM   744  C C   . VAL B 2 102 ? 11.215 27.028 31.782  1.00 57.37 102 B 1 
ATOM   745  O O   . VAL B 2 102 ? 11.197 28.190 32.297  1.00 57.13 102 B 1 
ATOM   746  C CB  . VAL B 2 102 ? 9.302  25.338 31.660  1.00 55.80 102 B 1 
ATOM   747  C CG1 . VAL B 2 102 ? 9.135  25.622 33.151  1.00 57.05 102 B 1 
ATOM   748  C CG2 . VAL B 2 102 ? 7.963  25.061 31.013  1.00 53.55 102 B 1 
ATOM   749  N N   . LYS B 2 103 ? 12.217 26.194 31.978  1.00 59.91 103 B 1 
ATOM   750  C CA  . LYS B 2 103 ? 13.451 26.621 32.635  1.00 62.48 103 B 1 
ATOM   751  C C   . LYS B 2 103 ? 13.707 28.095 32.244  1.00 61.46 103 B 1 
ATOM   752  O O   . LYS B 2 103 ? 13.967 28.973 33.088  1.00 62.40 103 B 1 
ATOM   753  C CB  . LYS B 2 103 ? 14.622 25.702 32.217  1.00 64.98 103 B 1 
ATOM   754  N N   . ALA B 2 104 ? 13.606 28.301 30.932  1.00 59.75 104 B 1 
ATOM   755  C CA  . ALA B 2 104 ? 13.770 29.612 30.300  1.00 58.79 104 B 1 
ATOM   756  C C   . ALA B 2 104 ? 12.809 30.700 30.725  1.00 57.08 104 B 1 
ATOM   757  O O   . ALA B 2 104 ? 13.282 31.791 31.042  1.00 58.01 104 B 1 
ATOM   758  C CB  . ALA B 2 104 ? 13.854 29.523 28.771  1.00 57.56 104 B 1 
ATOM   759  N N   . LYS B 2 105 ? 11.517 30.418 30.790  1.00 55.01 105 B 1 
ATOM   760  C CA  . LYS B 2 105 ? 10.539 31.360 31.306  1.00 53.73 105 B 1 
ATOM   761  C C   . LYS B 2 105 ? 10.948 31.627 32.749  1.00 55.85 105 B 1 
ATOM   762  O O   . LYS B 2 105 ? 11.258 32.766 33.174  1.00 56.67 105 B 1 
ATOM   763  C CB  . LYS B 2 105 ? 9.083  30.850 31.284  1.00 51.68 105 B 1 
ATOM   764  N N   . ILE B 2 106 ? 11.100 30.531 33.507  1.00 57.24 106 B 1 
ATOM   765  C CA  . ILE B 2 106 ? 11.418 30.598 34.944  1.00 59.46 106 B 1 
ATOM   766  C C   . ILE B 2 106 ? 12.608 31.556 35.153  1.00 61.43 106 B 1 
ATOM   767  O O   . ILE B 2 106 ? 12.632 32.339 36.100  1.00 62.52 106 B 1 
ATOM   768  C CB  . ILE B 2 106 ? 11.744 29.216 35.528  1.00 61.34 106 B 1 
ATOM   769  C CG1 . ILE B 2 106 ? 10.451 28.497 35.896  1.00 60.20 106 B 1 
ATOM   770  C CG2 . ILE B 2 106 ? 12.592 29.357 36.776  1.00 64.34 106 B 1 
ATOM   771  C CD1 . ILE B 2 106 ? 10.589 27.016 36.072  1.00 61.71 106 B 1 
ATOM   772  N N   . GLN B 2 107 ? 13.612 31.443 34.284  1.00 62.20 107 B 1 
ATOM   773  C CA  . GLN B 2 107 ? 14.724 32.358 34.420  1.00 64.31 107 B 1 
ATOM   774  C C   . GLN B 2 107 ? 14.171 33.738 34.137  1.00 62.86 107 B 1 
ATOM   775  O O   . GLN B 2 107 ? 14.445 34.729 34.784  1.00 64.24 107 B 1 
ATOM   776  C CB  . GLN B 2 107 ? 15.836 31.966 33.475  1.00 65.51 107 B 1 
ATOM   777  C CG  . GLN B 2 107 ? 17.160 32.628 33.772  1.00 68.60 107 B 1 
ATOM   778  C CD  . GLN B 2 107 ? 18.313 31.821 33.218  1.00 70.69 107 B 1 
ATOM   779  O OE1 . GLN B 2 107 ? 18.124 31.069 32.274  1.00 69.40 107 B 1 
ATOM   780  N NE2 . GLN B 2 107 ? 19.512 31.978 33.789  1.00 74.15 107 B 1 
ATOM   781  N N   . ASP B 2 108 ? 13.340 33.784 33.100  1.00 60.16 108 B 1 
ATOM   782  C CA  . ASP B 2 108 ? 12.700 35.091 32.733  1.00 58.82 108 B 1 
ATOM   783  C C   . ASP B 2 108 ? 12.007 35.698 33.984  1.00 59.13 108 B 1 
ATOM   784  O O   . ASP B 2 108 ? 12.421 36.755 34.446  1.00 60.73 108 B 1 
ATOM   785  C CB  . ASP B 2 108 ? 11.838 35.088 31.423  1.00 56.00 108 B 1 
ATOM   786  C CG  . ASP B 2 108 ? 12.532 34.445 30.186  1.00 55.90 108 B 1 
ATOM   787  O OD1 . ASP B 2 108 ? 13.719 34.660 29.903  1.00 57.85 108 B 1 
ATOM   788  O OD2 . ASP B 2 108 ? 11.818 33.713 29.462  1.00 53.91 108 B 1 
ATOM   789  N N   . LYS B 2 109 ? 10.990 34.995 34.476  1.00 57.86 109 B 1 
ATOM   790  C CA  . LYS B 2 109 ? 10.205 35.419 35.617  1.00 58.11 109 B 1 
ATOM   791  C C   . LYS B 2 109 ? 10.833 35.772 37.011  1.00 60.91 109 B 1 
ATOM   792  O O   . LYS B 2 109 ? 10.422 36.774 37.600  1.00 61.37 109 B 1 
ATOM   793  C CB  . LYS B 2 109 ? 8.877  34.532 35.711  1.00 56.18 109 B 1 
ATOM   794  N N   . GLU B 2 110 ? 11.781 34.986 37.506  1.00 62.92 110 B 1 
ATOM   795  C CA  . GLU B 2 110 ? 12.556 35.429 38.651  1.00 65.86 110 B 1 
ATOM   796  C C   . GLU B 2 110 ? 14.024 34.888 38.759  1.00 68.55 110 B 1 
ATOM   797  O O   . GLU B 2 110 ? 14.539 34.505 39.846  1.00 71.04 110 B 1 
ATOM   798  C CB  . GLU B 2 110 ? 11.746 35.326 39.993  1.00 66.42 110 B 1 
ATOM   799  C CG  . GLU B 2 110 ? 10.954 36.605 40.452  1.00 66.14 110 B 1 
ATOM   800  C CD  . GLU B 2 110 ? 11.632 37.561 41.493  1.00 69.14 110 B 1 
ATOM   801  O OE1 . GLU B 2 110 ? 11.092 38.681 41.724  1.00 69.18 110 B 1 
ATOM   802  O OE2 . GLU B 2 110 ? 12.680 37.236 42.121  1.00 71.73 110 B 1 
ATOM   803  N N   . GLY B 2 111 ? 14.673 34.831 37.578  1.00 68.17 111 B 1 
ATOM   804  C CA  . GLY B 2 111 ? 16.148 34.965 37.485  1.00 71.03 111 B 1 
ATOM   805  C C   . GLY B 2 111 ? 17.045 33.828 37.959  1.00 73.47 111 B 1 
ATOM   806  O O   . GLY B 2 111 ? 18.120 34.056 38.462  1.00 76.55 111 B 1 
ATOM   807  N N   . ILE B 2 112 ? 16.588 32.605 37.794  1.00 72.33 112 B 1 
ATOM   808  C CA  . ILE B 2 112 ? 17.352 31.425 38.192  1.00 74.77 112 B 1 
ATOM   809  C C   . ILE B 2 112 ? 17.850 30.801 36.915  1.00 74.34 112 B 1 
ATOM   810  O O   . ILE B 2 112 ? 17.079 30.721 35.969  1.00 71.43 112 B 1 
ATOM   811  C CB  . ILE B 2 112 ? 16.433 30.463 38.984  1.00 74.26 112 B 1 
ATOM   812  C CG1 . ILE B 2 112 ? 16.072 31.092 40.348  1.00 75.30 112 B 1 
ATOM   813  C CG2 . ILE B 2 112 ? 17.088 29.094 39.165  1.00 76.58 112 B 1 
ATOM   814  C CD1 . ILE B 2 112 ? 15.020 30.335 41.133  1.00 74.74 112 B 1 
ATOM   815  N N   . PRO B 2 113 ? 19.124 30.306 36.891  1.00 77.43 113 B 1 
ATOM   816  C CA  . PRO B 2 113 ? 19.822 29.578 35.806  1.00 78.03 113 B 1 
ATOM   817  C C   . PRO B 2 113 ? 19.420 28.124 35.515  1.00 77.49 113 B 1 
ATOM   818  O O   . PRO B 2 113 ? 19.494 27.258 36.411  1.00 79.44 113 B 1 
ATOM   819  C CB  . PRO B 2 113 ? 21.326 29.588 36.201  1.00 82.33 113 B 1 
ATOM   820  C CG  . PRO B 2 113 ? 21.452 30.363 37.443  1.00 83.95 113 B 1 
ATOM   821  C CD  . PRO B 2 113 ? 20.076 30.725 37.951  1.00 81.00 113 B 1 
ATOM   822  N N   . PRO B 2 114 ? 19.052 27.836 34.255  1.00 75.25 114 B 1 
ATOM   823  C CA  . PRO B 2 114 ? 18.477 26.521 33.920  1.00 74.47 114 B 1 
ATOM   824  C C   . PRO B 2 114 ? 19.441 25.355 34.227  1.00 78.16 114 B 1 
ATOM   825  O O   . PRO B 2 114 ? 19.019 24.341 34.875  1.00 79.01 114 B 1 
ATOM   826  C CB  . PRO B 2 114 ? 18.137 26.661 32.413  1.00 71.84 114 B 1 
ATOM   827  C CG  . PRO B 2 114 ? 18.398 28.097 32.058  1.00 71.06 114 B 1 
ATOM   828  C CD  . PRO B 2 114 ? 19.475 28.506 33.011  1.00 74.42 114 B 1 
ATOM   829  N N   . ASP B 2 115 ? 20.729 25.505 33.883  1.00 80.80 115 B 1 
ATOM   830  C CA  . ASP B 2 115 ? 21.764 24.577 34.332  1.00 84.95 115 B 1 
ATOM   831  C C   . ASP B 2 115 ? 21.759 24.345 35.856  1.00 87.12 115 B 1 
ATOM   832  O O   . ASP B 2 115 ? 22.398 23.422 36.328  1.00 90.53 115 B 1 
ATOM   833  C CB  . ASP B 2 115 ? 23.132 25.089 33.871  1.00 87.59 115 B 1 
ATOM   834  N N   . GLN B 2 116 ? 21.038 25.175 36.617  1.00 85.39 116 B 1 
ATOM   835  C CA  . GLN B 2 116 ? 20.759 24.926 38.015  1.00 86.90 116 B 1 
ATOM   836  C C   . GLN B 2 116 ? 19.338 24.586 38.400  1.00 84.35 116 B 1 
ATOM   837  O O   . GLN B 2 116 ? 19.052 24.417 39.577  1.00 85.65 116 B 1 
ATOM   838  C CB  . GLN B 2 116 ? 21.217 26.131 38.848  1.00 88.09 116 B 1 
ATOM   839  C CG  . GLN B 2 116 ? 22.590 26.675 38.460  1.00 90.66 116 B 1 
ATOM   840  C CD  . GLN B 2 116 ? 23.456 26.987 39.656  1.00 94.54 116 B 1 
ATOM   841  O OE1 . GLN B 2 116 ? 23.002 27.620 40.604  1.00 94.22 116 B 1 
ATOM   842  N NE2 . GLN B 2 116 ? 24.714 26.546 39.615  1.00 98.44 116 B 1 
ATOM   843  N N   . GLN B 2 117 ? 18.430 24.553 37.438  1.00 80.87 117 B 1 
ATOM   844  C CA  . GLN B 2 117 ? 17.026 24.354 37.773  1.00 78.47 117 B 1 
ATOM   845  C C   . GLN B 2 117 ? 16.700 22.872 37.745  1.00 79.55 117 B 1 
ATOM   846  O O   . GLN B 2 117 ? 16.780 22.250 36.692  1.00 79.03 117 B 1 
ATOM   847  C CB  . GLN B 2 117 ? 16.117 25.140 36.778  1.00 74.28 117 B 1 
ATOM   848  C CG  . GLN B 2 117 ? 16.168 26.687 36.876  1.00 73.07 117 B 1 
ATOM   849  C CD  . GLN B 2 117 ? 15.390 27.454 35.767  1.00 69.39 117 B 1 
ATOM   850  O OE1 . GLN B 2 117 ? 14.212 27.183 35.504  1.00 66.97 117 B 1 
ATOM   851  N NE2 . GLN B 2 117 ? 16.050 28.431 35.133  1.00 69.27 117 B 1 
ATOM   852  N N   . ARG B 2 118 ? 16.384 22.322 38.942  1.00 81.46 118 B 1 
ATOM   853  C CA  . ARG B 2 118 ? 15.850 20.967 39.002  1.00 82.47 118 B 1 
ATOM   854  C C   . ARG B 2 118 ? 14.305 20.892 39.102  1.00 79.76 118 B 1 
ATOM   855  O O   . ARG B 2 118 ? 13.723 20.942 40.197  1.00 80.41 118 B 1 
ATOM   856  C CB  . ARG B 2 118 ? 16.499 20.190 40.155  1.00 86.93 118 B 1 
ATOM   857  N N   . LEU B 2 119 ? 13.662 20.796 37.942  1.00 76.92 119 B 1 
ATOM   858  C CA  . LEU B 2 119 ? 12.214 20.787 37.876  1.00 74.34 119 B 1 
ATOM   859  C C   . LEU B 2 119 ? 11.684 19.398 38.143  1.00 76.22 119 B 1 
ATOM   860  O O   . LEU B 2 119 ? 12.201 18.435 37.603  1.00 77.96 119 B 1 
ATOM   861  C CB  . LEU B 2 119 ? 11.782 21.243 36.474  1.00 70.83 119 B 1 
ATOM   862  C CG  . LEU B 2 119 ? 12.237 22.705 36.201  1.00 69.11 119 B 1 
ATOM   863  C CD1 . LEU B 2 119 ? 12.872 22.995 34.819  1.00 67.91 119 B 1 
ATOM   864  C CD2 . LEU B 2 119 ? 11.071 23.636 36.512  1.00 66.49 119 B 1 
ATOM   865  N N   . ILE B 2 120 ? 10.622 19.274 38.942  1.00 76.09 120 B 1 
ATOM   866  C CA  . ILE B 2 120 ? 10.084 17.990 39.326  1.00 78.35 120 B 1 
ATOM   867  C C   . ILE B 2 120 ? 8.610  17.943 38.846  1.00 75.66 120 B 1 
ATOM   868  O O   . ILE B 2 120 ? 8.120  18.948 38.403  1.00 72.42 120 B 1 
ATOM   869  C CB  . ILE B 2 120 ? 10.160 17.831 40.866  1.00 81.42 120 B 1 
ATOM   870  C CG1 . ILE B 2 120 ? 11.501 18.361 41.439  1.00 83.39 120 B 1 
ATOM   871  C CG2 . ILE B 2 120 ? 9.927  16.385 41.286  1.00 84.86 120 B 1 
ATOM   872  C CD1 . ILE B 2 120 ? 12.778 17.729 40.903  1.00 85.75 120 B 1 
ATOM   873  N N   . PHE B 2 121 ? 8.069  16.770 38.696  1.00 77.11 121 B 1 
ATOM   874  C CA  . PHE B 2 121 ? 6.622  16.542 38.767  1.00 76.06 121 B 1 
ATOM   875  C C   . PHE B 2 121 ? 6.353  15.249 39.473  1.00 79.85 121 B 1 
ATOM   876  O O   . PHE B 2 121 ? 6.834  14.197 39.020  1.00 82.05 121 B 1 
ATOM   877  C CB  . PHE B 2 121 ? 5.820  16.567 37.435  1.00 72.98 121 B 1 
ATOM   878  C CG  . PHE B 2 121 ? 4.273  16.598 37.634  1.00 71.82 121 B 1 
ATOM   879  C CD1 . PHE B 2 121 ? 3.664  17.098 38.830  1.00 72.27 121 B 1 
ATOM   880  C CD2 . PHE B 2 121 ? 3.418  16.171 36.616  1.00 70.41 121 B 1 
ATOM   881  C CE1 . PHE B 2 121 ? 2.282  17.138 38.987  1.00 71.48 121 B 1 
ATOM   882  C CE2 . PHE B 2 121 ? 2.030  16.199 36.782  1.00 69.66 121 B 1 
ATOM   883  C CZ  . PHE B 2 121 ? 1.466  16.683 37.965  1.00 70.23 121 B 1 
ATOM   884  N N   . ALA B 2 122 ? 5.572  15.280 40.550  1.00 80.91 122 B 1 
ATOM   885  C CA  . ALA B 2 122 ? 5.173  14.062 41.257  1.00 84.75 122 B 1 
ATOM   886  C C   . ALA B 2 122 ? 6.452  13.253 41.544  1.00 88.56 122 B 1 
ATOM   887  O O   . ALA B 2 122 ? 6.464  12.022 41.532  1.00 91.81 122 B 1 
ATOM   888  C CB  . ALA B 2 122 ? 4.142  13.277 40.438  1.00 84.33 122 B 1 
ATOM   889  N N   . GLY B 2 123 ? 7.524  13.980 41.865  1.00 88.50 123 B 1 
ATOM   890  C CA  . GLY B 2 123 ? 8.813  13.376 42.162  1.00 92.13 123 B 1 
ATOM   891  C C   . GLY B 2 123 ? 9.662  12.967 40.978  1.00 92.07 123 B 1 
ATOM   892  O O   . GLY B 2 123 ? 10.662 12.295 41.179  1.00 95.61 123 B 1 
ATOM   893  N N   . LYS B 2 124 ? 9.294  13.370 39.761  1.00 88.35 124 B 1 
ATOM   894  C CA  . LYS B 2 124 ? 10.140 13.030 38.606  1.00 88.38 124 B 1 
ATOM   895  C C   . LYS B 2 124 ? 10.930 14.186 38.057  1.00 85.75 124 B 1 
ATOM   896  O O   . LYS B 2 124 ? 10.345 15.162 37.654  1.00 81.95 124 B 1 
ATOM   897  C CB  . LYS B 2 124 ? 9.283  12.482 37.442  1.00 86.66 124 B 1 
ATOM   898  N N   . GLN B 2 125 ? 12.271 14.069 37.996  1.00 88.04 125 B 1 
ATOM   899  C CA  . GLN B 2 125 ? 13.076 15.077 37.316  1.00 85.94 125 B 1 
ATOM   900  C C   . GLN B 2 125 ? 12.806 15.126 35.782  1.00 83.02 125 B 1 
ATOM   901  O O   . GLN B 2 125 ? 12.287 14.154 35.218  1.00 83.55 125 B 1 
ATOM   902  C CB  . GLN B 2 125 ? 14.584 14.914 37.665  1.00 89.58 125 B 1 
ATOM   903  N N   . LEU B 2 126 ? 13.104 16.239 35.129  1.00 80.16 126 B 1 
ATOM   904  C CA  . LEU B 2 126 ? 12.407 16.566 33.880  1.00 76.54 126 B 1 
ATOM   905  C C   . LEU B 2 126 ? 13.183 16.883 32.574  1.00 75.51 126 B 1 
ATOM   906  O O   . LEU B 2 126 ? 13.798 17.972 32.425  1.00 74.34 126 B 1 
ATOM   907  C CB  . LEU B 2 126 ? 11.404 17.702 34.173  1.00 73.05 126 B 1 
ATOM   908  C CG  . LEU B 2 126 ? 10.345 17.467 35.285  1.00 73.45 126 B 1 
ATOM   909  C CD1 . LEU B 2 126 ? 9.259  18.537 35.204  1.00 69.77 126 B 1 
ATOM   910  C CD2 . LEU B 2 126 ? 9.656  16.109 35.237  1.00 75.17 126 B 1 
ATOM   911  N N   . GLU B 2 127 ? 13.022 15.957 31.605  1.00 75.91 127 B 1 
ATOM   912  C CA  . GLU B 2 127 ? 13.741 15.965 30.354  1.00 75.69 127 B 1 
ATOM   913  C C   . GLU B 2 127 ? 13.486 17.319 29.732  1.00 71.84 127 B 1 
ATOM   914  O O   . GLU B 2 127 ? 12.344 17.673 29.489  1.00 68.89 127 B 1 
ATOM   915  C CB  . GLU B 2 127 ? 13.274 14.822 29.410  1.00 76.22 127 B 1 
ATOM   916  N N   . ASP B 2 128 ? 14.559 18.087 29.563  1.00 72.24 128 B 1 
ATOM   917  C CA  . ASP B 2 128 ? 14.507 19.415 28.927  1.00 69.20 128 B 1 
ATOM   918  C C   . ASP B 2 128 ? 13.886 19.309 27.537  1.00 66.82 128 B 1 
ATOM   919  O O   . ASP B 2 128 ? 13.232 20.299 27.086  1.00 63.65 128 B 1 
ATOM   920  C CB  . ASP B 2 128 ? 15.923 20.014 28.857  1.00 71.01 128 B 1 
ATOM   921  C CG  . ASP B 2 128 ? 16.644 19.992 30.217  1.00 73.98 128 B 1 
ATOM   922  O OD1 . ASP B 2 128 ? 15.939 20.092 31.253  1.00 73.49 128 B 1 
ATOM   923  O OD2 . ASP B 2 128 ? 17.899 19.859 30.261  1.00 77.00 128 B 1 
ATOM   924  N N   . GLY B 2 129 ? 14.030 18.148 26.896  1.00 68.46 129 B 1 
ATOM   925  C CA  . GLY B 2 129 ? 13.453 17.947 25.565  1.00 66.57 129 B 1 
ATOM   926  C C   . GLY B 2 129 ? 12.003 17.530 25.480  1.00 64.68 129 B 1 
ATOM   927  O O   . GLY B 2 129 ? 11.280 17.903 24.524  1.00 62.02 129 B 1 
ATOM   928  N N   . ARG B 2 130 ? 11.591 16.694 26.445  1.00 66.42 130 B 1 
ATOM   929  C CA  . ARG B 2 130 ? 10.181 16.348 26.653  1.00 65.08 130 B 1 
ATOM   930  C C   . ARG B 2 130 ? 9.297  17.608 26.876  1.00 61.59 130 B 1 
ATOM   931  O O   . ARG B 2 130 ? 9.798  18.737 26.938  1.00 60.38 130 B 1 
ATOM   932  C CB  . ARG B 2 130 ? 10.067 15.359 27.831  1.00 68.11 130 B 1 
ATOM   933  N N   . THR B 2 131 ? 7.976  17.468 26.967  1.00 60.16 131 B 1 
ATOM   934  C CA  . THR B 2 131 ? 7.062  18.618 27.180  1.00 57.18 131 B 1 
ATOM   935  C C   . THR B 2 131 ? 6.030  18.303 28.240  1.00 57.63 131 B 1 
ATOM   936  O O   . THR B 2 131 ? 5.931  17.169 28.718  1.00 60.13 131 B 1 
ATOM   937  C CB  . THR B 2 131 ? 6.250  18.979 25.937  1.00 54.47 131 B 1 
ATOM   938  O OG1 . THR B 2 131 ? 5.222  17.996 25.727  1.00 54.88 131 B 1 
ATOM   939  C CG2 . THR B 2 131 ? 7.153  19.102 24.750  1.00 54.30 131 B 1 
ATOM   940  N N   . LEU B 2 132 ? 5.260  19.327 28.561  1.00 55.41 132 B 1 
ATOM   941  C CA  . LEU B 2 132 ? 4.221  19.255 29.615  1.00 55.69 132 B 1 
ATOM   942  C C   . LEU B 2 132 ? 3.196  18.206 29.230  1.00 56.23 132 B 1 
ATOM   943  O O   . LEU B 2 132 ? 2.860  17.331 30.105  1.00 58.62 132 B 1 
ATOM   944  C CB  . LEU B 2 132 ? 3.452  20.582 29.705  1.00 53.01 132 B 1 
ATOM   945  C CG  . LEU B 2 132 ? 3.981  21.820 30.445  1.00 52.49 132 B 1 
ATOM   946  C CD1 . LEU B 2 132 ? 3.150  23.052 30.109  1.00 49.82 132 B 1 
ATOM   947  C CD2 . LEU B 2 132 ? 3.988  21.559 31.944  1.00 54.64 132 B 1 
ATOM   948  N N   . SER B 2 133 ? 2.733  18.291 27.974  1.00 54.37 133 B 1 
ATOM   949  C CA  . SER B 2 133 ? 1.784  17.345 27.397  1.00 54.84 133 B 1 
ATOM   950  C C   . SER B 2 133 ? 2.159  15.884 27.763  1.00 58.38 133 B 1 
ATOM   951  O O   . SER B 2 133 ? 1.317  15.094 28.281  1.00 60.09 133 B 1 
ATOM   952  C CB  . SER B 2 133 ? 1.760  17.486 25.847  1.00 53.03 133 B 1 
ATOM   953  O OG  . SER B 2 133 ? 2.959  16.999 25.192  1.00 54.21 133 B 1 
ATOM   954  N N   . ASP B 2 134 ? 3.423  15.544 27.475  1.00 59.73 134 B 1 
ATOM   955  C CA  . ASP B 2 134 ? 3.842  14.121 27.541  1.00 63.28 134 B 1 
ATOM   956  C C   . ASP B 2 134 ? 3.893  13.759 28.971  1.00 65.75 134 B 1 
ATOM   957  O O   . ASP B 2 134 ? 3.467  12.691 29.320  1.00 68.40 134 B 1 
ATOM   958  C CB  . ASP B 2 134 ? 5.189  13.936 26.892  1.00 64.26 134 B 1 
ATOM   959  C CG  . ASP B 2 134 ? 5.310  14.766 25.645  1.00 61.30 134 B 1 
ATOM   960  O OD1 . ASP B 2 134 ? 4.511  14.527 24.689  1.00 60.16 134 B 1 
ATOM   961  O OD2 . ASP B 2 134 ? 6.130  15.722 25.682  1.00 60.17 134 B 1 
ATOM   962  N N   . TYR B 2 135 ? 4.403  14.680 29.796  1.00 65.05 135 B 1 
ATOM   963  C CA  . TYR B 2 135 ? 4.362  14.561 31.280  1.00 67.12 135 B 1 
ATOM   964  C C   . TYR B 2 135 ? 2.981  14.512 31.977  1.00 67.03 135 B 1 
ATOM   965  O O   . TYR B 2 135 ? 2.939  14.336 33.212  1.00 69.09 135 B 1 
ATOM   966  C CB  . TYR B 2 135 ? 5.301  15.631 31.933  1.00 66.46 135 B 1 
ATOM   967  C CG  . TYR B 2 135 ? 6.779  15.191 31.998  1.00 69.06 135 B 1 
ATOM   968  C CD1 . TYR B 2 135 ? 7.183  14.193 32.912  1.00 73.00 135 B 1 
ATOM   969  C CD2 . TYR B 2 135 ? 7.774  15.730 31.138  1.00 67.97 135 B 1 
ATOM   970  C CE1 . TYR B 2 135 ? 8.512  13.749 32.995  1.00 75.79 135 B 1 
ATOM   971  C CE2 . TYR B 2 135 ? 9.124  15.296 31.222  1.00 70.76 135 B 1 
ATOM   972  C CZ  . TYR B 2 135 ? 9.488  14.299 32.161  1.00 74.69 135 B 1 
ATOM   973  O OH  . TYR B 2 135 ? 10.783 13.801 32.308  1.00 77.94 135 B 1 
ATOM   974  N N   . ASN B 2 136 ? 1.884  14.610 31.195  1.00 65.03 136 B 1 
ATOM   975  C CA  . ASN B 2 136 ? 0.488  14.715 31.703  1.00 64.67 136 B 1 
ATOM   976  C C   . ASN B 2 136 ? 0.283  15.688 32.926  1.00 64.07 136 B 1 
ATOM   977  O O   . ASN B 2 136 ? -0.018 15.324 34.084  1.00 66.39 136 B 1 
ATOM   978  C CB  . ASN B 2 136 ? -0.217 13.322 31.845  1.00 67.83 136 B 1 
ATOM   979  C CG  . ASN B 2 136 ? -0.564 12.635 30.461  1.00 67.57 136 B 1 
ATOM   980  O OD1 . ASN B 2 136 ? -0.414 13.200 29.339  1.00 64.83 136 B 1 
ATOM   981  N ND2 . ASN B 2 136 ? -1.034 11.387 30.556  1.00 70.76 136 B 1 
ATOM   982  N N   . ILE B 2 137 ? 0.516  16.933 32.593  1.00 61.12 137 B 1 
ATOM   983  C CA  . ILE B 2 137 ? 0.327  18.061 33.485  1.00 60.04 137 B 1 
ATOM   984  C C   . ILE B 2 137 ? -0.988 18.710 33.163  1.00 57.87 137 B 1 
ATOM   985  O O   . ILE B 2 137 ? -1.099 19.327 32.115  1.00 55.34 137 B 1 
ATOM   986  C CB  . ILE B 2 137 ? 1.522  19.010 33.307  1.00 58.70 137 B 1 
ATOM   987  C CG1 . ILE B 2 137 ? 2.714  18.339 34.033  1.00 61.69 137 B 1 
ATOM   988  C CG2 . ILE B 2 137 ? 1.218  20.404 33.847  1.00 56.91 137 B 1 
ATOM   989  C CD1 . ILE B 2 137 ? 4.068  18.922 33.747  1.00 61.29 137 B 1 
ATOM   990  N N   . GLN B 2 138 ? -1.965 18.588 34.071  1.00 59.08 138 B 1 
ATOM   991  C CA  . GLN B 2 138 ? -3.286 19.181 33.869  1.00 57.50 138 B 1 
ATOM   992  C C   . GLN B 2 138 ? -3.132 20.709 34.071  1.00 55.24 138 B 1 
ATOM   993  O O   . GLN B 2 138 ? -2.142 21.163 34.676  1.00 55.56 138 B 1 
ATOM   994  C CB  . GLN B 2 138 ? -4.309 18.537 34.876  1.00 60.08 138 B 1 
ATOM   995  C CG  . GLN B 2 138 ? -4.386 16.992 34.853  1.00 63.07 138 B 1 
ATOM   996  C CD  . GLN B 2 138 ? -4.692 16.457 33.450  1.00 62.12 138 B 1 
ATOM   997  O OE1 . GLN B 2 138 ? -4.030 16.828 32.426  1.00 59.91 138 B 1 
ATOM   998  N NE2 . GLN B 2 138 ? -5.724 15.586 33.383  1.00 63.99 138 B 1 
ATOM   999  N N   . LYS B 2 139 ? -4.103 21.505 33.581  1.00 53.26 139 B 1 
ATOM   1000 C CA  . LYS B 2 139 ? -4.237 22.869 34.080  1.00 52.03 139 B 1 
ATOM   1001 C C   . LYS B 2 139 ? -4.116 22.922 35.579  1.00 54.11 139 B 1 
ATOM   1002 O O   . LYS B 2 139 ? -4.767 22.141 36.264  1.00 56.24 139 B 1 
ATOM   1003 C CB  . LYS B 2 139 ? -5.644 23.387 33.752  1.00 50.99 139 B 1 
ATOM   1004 N N   . GLU B 2 140 ? -3.276 23.841 36.107  1.00 53.77 140 B 1 
ATOM   1005 C CA  . GLU B 2 140 ? -3.056 24.043 37.521  1.00 55.71 140 B 1 
ATOM   1006 C C   . GLU B 2 140 ? -2.288 22.990 38.289  1.00 58.41 140 B 1 
ATOM   1007 O O   . GLU B 2 140 ? -2.224 23.086 39.517  1.00 60.33 140 B 1 
ATOM   1008 C CB  . GLU B 2 140 ? -4.372 24.369 38.270  1.00 56.44 140 B 1 
ATOM   1009 C CG  . GLU B 2 140 ? -4.948 25.740 37.960  1.00 54.45 140 B 1 
ATOM   1010 C CD  . GLU B 2 140 ? -6.423 25.892 38.328  1.00 55.10 140 B 1 
ATOM   1011 O OE1 . GLU B 2 140 ? -7.279 25.221 37.696  1.00 55.02 140 B 1 
ATOM   1012 O OE2 . GLU B 2 140 ? -6.730 26.703 39.244  1.00 55.88 140 B 1 
ATOM   1013 N N   . SER B 2 141 ? -1.671 22.004 37.585  1.00 58.81 141 B 1 
ATOM   1014 C CA  . SER B 2 141 ? -0.671 21.181 38.284  1.00 61.49 141 B 1 
ATOM   1015 C C   . SER B 2 141 ? 0.392  22.040 39.005  1.00 61.80 141 B 1 
ATOM   1016 O O   . SER B 2 141 ? 0.709  23.164 38.592  1.00 59.69 141 B 1 
ATOM   1017 C CB  . SER B 2 141 ? -0.016 20.221 37.321  1.00 61.75 141 B 1 
ATOM   1018 O OG  . SER B 2 141 ? -1.018 19.608 36.540  1.00 61.20 141 B 1 
ATOM   1019 N N   . THR B 2 142 ? 0.863  21.478 40.109  1.00 64.75 142 B 1 
ATOM   1020 C CA  . THR B 2 142 ? 1.871  22.101 40.976  1.00 65.86 142 B 1 
ATOM   1021 C C   . THR B 2 142 ? 3.205  21.359 40.827  1.00 67.61 142 B 1 
ATOM   1022 O O   . THR B 2 142 ? 3.254  20.089 40.918  1.00 69.91 142 B 1 
ATOM   1023 C CB  . THR B 2 142 ? 1.466  21.990 42.458  1.00 68.48 142 B 1 
ATOM   1024 O OG1 . THR B 2 142 ? 0.081  22.320 42.606  1.00 67.61 142 B 1 
ATOM   1025 C CG2 . THR B 2 142 ? 2.315  22.911 43.337  1.00 69.27 142 B 1 
ATOM   1026 N N   . LEU B 2 143 ? 4.260  22.127 40.571  1.00 66.81 143 B 1 
ATOM   1027 C CA  . LEU B 2 143 ? 5.614  21.587 40.465  1.00 68.67 143 B 1 
ATOM   1028 C C   . LEU B 2 143 ? 6.567  22.178 41.464  1.00 70.49 143 B 1 
ATOM   1029 O O   . LEU B 2 143 ? 6.441  23.336 41.813  1.00 69.34 143 B 1 
ATOM   1030 C CB  . LEU B 2 143 ? 6.252  21.927 39.136  1.00 66.57 143 B 1 
ATOM   1031 C CG  . LEU B 2 143 ? 5.469  21.691 37.873  1.00 64.10 143 B 1 
ATOM   1032 C CD1 . LEU B 2 143 ? 6.494  21.811 36.761  1.00 63.27 143 B 1 
ATOM   1033 C CD2 . LEU B 2 143 ? 4.771  20.344 37.865  1.00 65.56 143 B 1 
ATOM   1034 N N   . HIS B 2 144 ? 7.585  21.391 41.810  1.00 73.44 144 B 1 
ATOM   1035 C CA  . HIS B 2 144 ? 8.691  21.764 42.690  1.00 75.79 144 B 1 
ATOM   1036 C C   . HIS B 2 144 ? 9.968  22.041 41.863  1.00 75.59 144 B 1 
ATOM   1037 O O   . HIS B 2 144 ? 10.254 21.473 40.765  1.00 74.94 144 B 1 
ATOM   1038 C CB  . HIS B 2 144 ? 8.932  20.662 43.722  1.00 79.81 144 B 1 
ATOM   1039 C CG  . HIS B 2 144 ? 7.793  20.466 44.680  1.00 80.60 144 B 1 
ATOM   1040 N ND1 . HIS B 2 144 ? 6.502  20.219 44.260  1.00 78.79 144 B 1 
ATOM   1041 C CD2 . HIS B 2 144 ? 7.756  20.461 46.040  1.00 83.31 144 B 1 
ATOM   1042 C CE1 . HIS B 2 144 ? 5.715  20.093 45.317  1.00 80.34 144 B 1 
ATOM   1043 N NE2 . HIS B 2 144 ? 6.450  20.234 46.409  1.00 83.06 144 B 1 
ATOM   1044 N N   . LEU B 2 145 ? 10.760 22.905 42.441  1.00 76.52 145 B 1 
ATOM   1045 C CA  . LEU B 2 145 ? 12.058 23.341 41.915  1.00 77.01 145 B 1 
ATOM   1046 C C   . LEU B 2 145 ? 13.199 23.163 42.937  1.00 80.96 145 B 1 
ATOM   1047 O O   . LEU B 2 145 ? 12.982 23.351 44.167  1.00 82.60 145 B 1 
ATOM   1048 C CB  . LEU B 2 145 ? 11.936 24.809 41.503  1.00 74.28 145 B 1 
ATOM   1049 C CG  . LEU B 2 145 ? 13.055 25.230 40.574  1.00 74.14 145 B 1 
ATOM   1050 C CD1 . LEU B 2 145 ? 12.833 24.588 39.209  1.00 72.28 145 B 1 
ATOM   1051 C CD2 . LEU B 2 145 ? 13.135 26.738 40.489  1.00 72.65 145 B 1 
ATOM   1052 N N   . VAL B 2 146 ? 14.405 22.902 42.459  1.00 82.62 146 B 1 
ATOM   1053 C CA  . VAL B 2 146 ? 15.575 22.841 43.304  1.00 86.45 146 B 1 
ATOM   1054 C C   . VAL B 2 146 ? 16.730 23.669 42.753  1.00 86.69 146 B 1 
ATOM   1055 O O   . VAL B 2 146 ? 16.775 24.027 41.574  1.00 84.30 146 B 1 
ATOM   1056 C CB  . VAL B 2 146 ? 16.052 21.399 43.582  1.00 90.05 146 B 1 
ATOM   1057 C CG1 . VAL B 2 146 ? 17.055 21.392 44.742  1.00 94.30 146 B 1 
ATOM   1058 C CG2 . VAL B 2 146 ? 14.872 20.480 43.891  1.00 89.84 146 B 1 
#
