# Supplementary material for: Photocross-linking activity-based probes to capture the dynamics of ubiquitin RING E3 ligase interactions
Source: Biochem J. 2026 Jun 3;483(7):1115–30. doi: 10.1042/BCJ20260213 (PMC13234630; doi:10.1042/BCJ20260213)
Supplement: Supplementary Data File S2 [file BCJ-2026-0213_supp2.zip › 03_Chandler_Supplementary datafile2/CHIP/Alphafold/fold_2026_01_22_10_06_chipx2_ubch5ax2_ubiquitinx2/templates/fold_2026_01_22_10_06_chipx2_ubch5ax2_ubiquitinx2_template_hits_chains_a_b_query_to_hit.json]

[{
 "name": "fold_2026_01_22_10_06_chipx2_ubch5ax2_ubiquitinx2_template_hit_0_chains_a_b.cif",
 "queryIndices": [
  259,
  248,
  81,
  280,
  74,
  227,
  302,
  213,
  124,
  103,
  206,
  162,
  185,
  143,
  38,
  61,
  148,
  261,
  87,
  254,
  286,
  229,
  76,
  296,
  122,
  211,
  200,
  97,
  164,
  191,
  32,
  137,
  146,
  59,
  204,
  101,
  126,
  215,
  300,
  225,
  72,
  282,
  83,
  250,
  257,
  150,
  63,
  36,
  141,
  187,
  160,
  99,
  202,
  209,
  120,
  298,
  78,
  231,
  284,
  252,
  85,
  263,
  57,
  144,
  139,
  34,
  189,
  166,
  26,
  179,
  168,
  55,
  158,
  133,
  44,
  64,
  233,
  274,
  242,
  91,
  265,
  109,
  196,
  223,
  118,
  292,
  181,
  28,
  174,
  152,
  49,
  42,
  131,
  239,
  70,
  276,
  93,
  244,
  271,
  194,
  107,
  112,
  217,
  290,
  46,
  135,
  156,
  53,
  170,
  177,
  24,
  294,
  116,
  221,
  198,
  111,
  267,
  89,
  240,
  272,
  235,
  66,
  129,
  40,
  51,
  154,
  172,
  30,
  183,
  288,
  219,
  114,
  105,
  192,
  269,
  246,
  95,
  278,
  68,
  237,
  77,
  228,
  287,
  255,
  86,
  260,
  96,
  201,
  210,
  123,
  297,
  23,
  190,
  165,
  58,
  147,
  136,
  33,
  226,
  75,
  281,
  80,
  249,
  258,
  207,
  102,
  125,
  212,
  184,
  163,
  149,
  60,
  39,
  142,
  299,
  121,
  208,
  203,
  98,
  262,
  84,
  253,
  285,
  230,
  79,
  35,
  138,
  145,
  56,
  167,
  188,
  301,
  214,
  127,
  100,
  205,
  256,
  251,
  82,
  283,
  73,
  224,
  140,
  37,
  62,
  151,
  161,
  186,
  175,
  29,
  180,
  130,
  43,
  48,
  153,
  270,
  245,
  92,
  277,
  71,
  238,
  291,
  216,
  113,
  106,
  195,
  169,
  178,
  27,
  45,
  132,
  159,
  54,
  264,
  90,
  243,
  275,
  232,
  65,
  293,
  119,
  222,
  197,
  108,
  155,
  50,
  41,
  128,
  182,
  31,
  173,
  193,
  104,
  115,
  218,
  289,
  236,
  69,
  279,
  94,
  247,
  268,
  52,
  157,
  134,
  47,
  25,
  176,
  171,
  110,
  199,
  220,
  117,
  295,
  67,
  234,
  273,
  241,
  88,
  266
 ],
 "templateIndices": [
  237,
  226,
  59,
  258,
  52,
  205,
  280,
  191,
  102,
  81,
  184,
  140,
  163,
  121,
  16,
  39,
  126,
  239,
  65,
  232,
  264,
  207,
  54,
  274,
  100,
  189,
  178,
  75,
  142,
  169,
  10,
  115,
  124,
  37,
  182,
  79,
  104,
  193,
  278,
  203,
  50,
  260,
  61,
  228,
  235,
  128,
  41,
  14,
  119,
  165,
  138,
  77,
  180,
  187,
  98,
  276,
  56,
  209,
  262,
  230,
  63,
  241,
  35,
  122,
  117,
  12,
  167,
  144,
  4,
  157,
  146,
  33,
  136,
  111,
  22,
  42,
  211,
  252,
  220,
  69,
  243,
  87,
  174,
  201,
  96,
  270,
  159,
  6,
  152,
  130,
  27,
  20,
  109,
  217,
  48,
  254,
  71,
  222,
  249,
  172,
  85,
  90,
  195,
  268,
  24,
  113,
  134,
  31,
  148,
  155,
  2,
  272,
  94,
  199,
  176,
  89,
  245,
  67,
  218,
  250,
  213,
  44,
  107,
  18,
  29,
  132,
  150,
  8,
  161,
  266,
  197,
  92,
  83,
  170,
  247,
  224,
  73,
  256,
  46,
  215,
  55,
  206,
  265,
  233,
  64,
  238,
  74,
  179,
  188,
  101,
  275,
  1,
  168,
  143,
  36,
  125,
  114,
  11,
  204,
  53,
  259,
  58,
  227,
  236,
  185,
  80,
  103,
  190,
  162,
  141,
  127,
  38,
  17,
  120,
  277,
  99,
  186,
  181,
  76,
  240,
  62,
  231,
  263,
  208,
  57,
  13,
  116,
  123,
  34,
  145,
  166,
  279,
  192,
  105,
  78,
  183,
  234,
  229,
  60,
  261,
  51,
  202,
  118,
  15,
  40,
  129,
  139,
  164,
  153,
  7,
  158,
  108,
  21,
  26,
  131,
  248,
  223,
  70,
  255,
  49,
  216,
  269,
  194,
  91,
  84,
  173,
  147,
  156,
  5,
  23,
  110,
  137,
  32,
  242,
  68,
  221,
  253,
  210,
  43,
  271,
  97,
  200,
  175,
  86,
  133,
  28,
  19,
  106,
  160,
  9,
  151,
  171,
  82,
  93,
  196,
  267,
  214,
  47,
  257,
  72,
  225,
  246,
  30,
  135,
  112,
  25,
  3,
  154,
  149,
  88,
  177,
  198,
  95,
  273,
  45,
  212,
  251,
  219,
  66,
  244
 ]
}
,{
 "name": "fold_2026_01_22_10_06_chipx2_ubch5ax2_ubiquitinx2_template_hit_1_chains_a_b.cif",
 "queryIndices": [
  145,
  141,
  150,
  138,
  160,
  167,
  126,
  215,
  300,
  203,
  208,
  299,
  204,
  257,
  250,
  285,
  230,
  253,
  262,
  282,
  225,
  139,
  151,
  140,
  144,
  166,
  161,
  189,
  205,
  209,
  298,
  202,
  127,
  214,
  301,
  224,
  283,
  252,
  263,
  231,
  284,
  251,
  256,
  165,
  162,
  190,
  136,
  148,
  143,
  147,
  280,
  227,
  255,
  260,
  228,
  287,
  259,
  248,
  206,
  297,
  210,
  201,
  213,
  302,
  191,
  163,
  184,
  164,
  146,
  142,
  149,
  137,
  258,
  249,
  286,
  229,
  261,
  254,
  281,
  226,
  212,
  200,
  296,
  211,
  207,
  289,
  218,
  198,
  294,
  221,
  193,
  268,
  247,
  272,
  235,
  267,
  240,
  279,
  236,
  156,
  128,
  155,
  135,
  177,
  173,
  182,
  170,
  192,
  295,
  220,
  199,
  288,
  219,
  278,
  237,
  266,
  241,
  273,
  234,
  269,
  246,
  134,
  154,
  129,
  157,
  171,
  183,
  172,
  176,
  277,
  238,
  265,
  242,
  274,
  233,
  270,
  245,
  195,
  223,
  292,
  196,
  291,
  216,
  168,
  180,
  175,
  179,
  133,
  153,
  130,
  158,
  271,
  244,
  275,
  232,
  264,
  243,
  276,
  239,
  290,
  217,
  197,
  293,
  222,
  194,
  178,
  174,
  181,
  169,
  159,
  131,
  152,
  132
 ],
 "templateIndices": [
  25,
  21,
  30,
  18,
  40,
  47,
  6,
  91,
  176,
  79,
  84,
  175,
  80,
  133,
  126,
  161,
  106,
  129,
  138,
  158,
  101,
  19,
  31,
  20,
  24,
  46,
  41,
  65,
  81,
  85,
  174,
  78,
  7,
  90,
  177,
  100,
  159,
  128,
  139,
  107,
  160,
  127,
  132,
  45,
  42,
  66,
  16,
  28,
  23,
  27,
  156,
  103,
  131,
  136,
  104,
  163,
  135,
  124,
  82,
  173,
  86,
  77,
  89,
  178,
  67,
  43,
  64,
  44,
  26,
  22,
  29,
  17,
  134,
  125,
  162,
  105,
  137,
  130,
  157,
  102,
  88,
  76,
  172,
  87,
  83,
  165,
  94,
  74,
  170,
  97,
  69,
  144,
  123,
  148,
  111,
  143,
  116,
  155,
  112,
  36,
  8,
  35,
  15,
  57,
  53,
  62,
  50,
  68,
  171,
  96,
  75,
  164,
  95,
  154,
  113,
  142,
  117,
  149,
  110,
  145,
  122,
  14,
  34,
  9,
  37,
  51,
  63,
  52,
  56,
  153,
  114,
  141,
  118,
  150,
  109,
  146,
  121,
  71,
  99,
  168,
  72,
  167,
  92,
  48,
  60,
  55,
  59,
  13,
  33,
  10,
  38,
  147,
  120,
  151,
  108,
  140,
  119,
  152,
  115,
  166,
  93,
  73,
  169,
  98,
  70,
  58,
  54,
  61,
  49,
  39,
  11,
  32,
  12
 ]
}
,{
 "name": "fold_2026_01_22_10_06_chipx2_ubch5ax2_ubiquitinx2_template_hit_2_chains_a_b.cif",
 "queryIndices": [
  83,
  79,
  84,
  72,
  53,
  41,
  98,
  121,
  50,
  46,
  101,
  94,
  66,
  89,
  69,
  115,
  56,
  36,
  111,
  116,
  63,
  35,
  104,
  73,
  85,
  78,
  82,
  100,
  47,
  51,
  120,
  99,
  40,
  52,
  68,
  88,
  67,
  95,
  105,
  62,
  117,
  110,
  37,
  57,
  114,
  44,
  103,
  123,
  48,
  43,
  96,
  124,
  55,
  74,
  86,
  77,
  81,
  106,
  118,
  61,
  38,
  109,
  113,
  58,
  71,
  91,
  64,
  92,
  54,
  97,
  42,
  49,
  122,
  102,
  45,
  80,
  76,
  87,
  75,
  59,
  112,
  108,
  39,
  60,
  119,
  107,
  93,
  65,
  90,
  70
 ],
 "templateIndices": [
  90,
  86,
  91,
  79,
  60,
  48,
  105,
  128,
  57,
  53,
  108,
  101,
  73,
  96,
  76,
  122,
  63,
  43,
  118,
  123,
  70,
  42,
  111,
  80,
  92,
  85,
  89,
  107,
  54,
  58,
  127,
  106,
  47,
  59,
  75,
  95,
  74,
  102,
  112,
  69,
  124,
  117,
  44,
  64,
  121,
  51,
  110,
  130,
  55,
  50,
  103,
  131,
  62,
  81,
  93,
  84,
  88,
  113,
  125,
  68,
  45,
  116,
  120,
  65,
  78,
  98,
  71,
  99,
  61,
  104,
  49,
  56,
  129,
  109,
  52,
  87,
  83,
  94,
  82,
  66,
  119,
  115,
  46,
  67,
  126,
  114,
  100,
  72,
  97,
  77
 ]
}
,{
 "name": "fold_2026_01_22_10_06_chipx2_ubch5ax2_ubiquitinx2_template_hit_3_chains_a_b.cif",
 "queryIndices": [
  83,
  79,
  31,
  84,
  72,
  53,
  41,
  98,
  121,
  50,
  46,
  101,
  94,
  66,
  89,
  69,
  115,
  56,
  36,
  111,
  116,
  63,
  35,
  104,
  73,
  85,
  30,
  78,
  82,
  100,
  47,
  51,
  120,
  99,
  40,
  52,
  68,
  88,
  67,
  95,
  105,
  34,
  62,
  117,
  110,
  37,
  57,
  114,
  44,
  103,
  48,
  43,
  96,
  55,
  74,
  86,
  77,
  81,
  33,
  106,
  118,
  61,
  38,
  109,
  113,
  58,
  71,
  91,
  64,
  92,
  54,
  97,
  42,
  49,
  122,
  102,
  45,
  80,
  76,
  87,
  75,
  59,
  112,
  108,
  39,
  60,
  119,
  107,
  32,
  93,
  65,
  90,
  70
 ],
 "templateIndices": [
  192,
  188,
  140,
  193,
  181,
  162,
  150,
  207,
  230,
  159,
  155,
  210,
  203,
  175,
  198,
  178,
  224,
  165,
  145,
  220,
  225,
  172,
  144,
  213,
  182,
  194,
  139,
  187,
  191,
  209,
  156,
  160,
  229,
  208,
  149,
  161,
  177,
  197,
  176,
  204,
  214,
  143,
  171,
  226,
  219,
  146,
  166,
  223,
  153,
  212,
  157,
  152,
  205,
  164,
  183,
  195,
  186,
  190,
  142,
  215,
  227,
  170,
  147,
  218,
  222,
  167,
  180,
  200,
  173,
  201,
  163,
  206,
  151,
  158,
  231,
  211,
  154,
  189,
  185,
  196,
  184,
  168,
  221,
  217,
  148,
  169,
  228,
  216,
  141,
  202,
  174,
  199,
  179
 ]
}
]
