# Supplementary material for: Photocross-linking activity-based probes to capture the dynamics of ubiquitin RING E3 ligase interactions
Source: Biochem J. 2026 Jun 3;483(7):1115–30. doi: 10.1042/BCJ20260213 (PMC13234630; doi:10.1042/BCJ20260213)
Supplement: Supplementary Data File S2 [file BCJ-2026-0213_supp2.zip › 03_Chandler_Supplementary datafile2/CHIP/Alphafold/fold_2026_01_22_10_06_chipx2_ubch5ax2_ubiquitinx2/templates/fold_2026_01_22_10_06_chipx2_ubch5ax2_ubiquitinx2_template_hit_0_chains_a_b.cif]

data_2c2l
#
_entry.id 2c2l
#
loop_
_chem_comp.formula
_chem_comp.formula_weight
_chem_comp.id
_chem_comp.mon_nstd_flag
_chem_comp.name
_chem_comp.pdbx_synonyms
_chem_comp.type
"C3 H7 N O2"     89.093  ALA y ALANINE           ? "L-peptide linking" 
"C6 H15 N4 O2 1" 175.209 ARG y ARGININE          ? "L-peptide linking" 
"C4 H8 N2 O3"    132.118 ASN y ASPARAGINE        ? "L-peptide linking" 
"C4 H7 N O4"     133.103 ASP y "ASPARTIC ACID"   ? "L-peptide linking" 
"C3 H7 N O2 S"   121.158 CYS y CYSTEINE          ? "L-peptide linking" 
"C5 H10 N2 O3"   146.144 GLN y GLUTAMINE         ? "L-peptide linking" 
"C5 H9 N O4"     147.129 GLU y "GLUTAMIC ACID"   ? "L-peptide linking" 
"C2 H5 N O2"     75.067  GLY y GLYCINE           ? "peptide linking"   
"C6 H10 N3 O2 1" 156.162 HIS y HISTIDINE         ? "L-peptide linking" 
"H2 O"           18.015  HOH . WATER             ? non-polymer         
"C6 H13 N O2"    131.173 ILE y ISOLEUCINE        ? "L-peptide linking" 
"C6 H13 N O2"    131.173 LEU y LEUCINE           ? "L-peptide linking" 
"C6 H15 N2 O2 1" 147.195 LYS y LYSINE            ? "L-peptide linking" 
"C5 H11 N O2 S"  149.211 MET y METHIONINE        ? "L-peptide linking" 
"Ni 2"           58.693  NI  . "NICKEL (II) ION" ? non-polymer         
"C9 H11 N O2"    165.189 PHE y PHENYLALANINE     ? "L-peptide linking" 
"C5 H9 N O2"     115.130 PRO y PROLINE           ? "L-peptide linking" 
"C3 H7 N O3"     105.093 SER y SERINE            ? "L-peptide linking" 
"O4 S -2"        96.063  SO4 . "SULFATE ION"     ? non-polymer         
"C4 H9 N O3"     119.119 THR y THREONINE         ? "L-peptide linking" 
"C11 H12 N2 O2"  204.225 TRP y TRYPTOPHAN        ? "L-peptide linking" 
"C9 H11 N O3"    181.189 TYR y TYROSINE          ? "L-peptide linking" 
"C5 H11 N O2"    117.146 VAL y VALINE            ? "L-peptide linking" 
#
loop_
_chem_comp_atom.atom_id
_chem_comp_atom.charge
_chem_comp_atom.comp_id
_chem_comp_atom.pdbx_leaving_atom_flag
_chem_comp_atom.pdbx_model_Cartn_x_ideal
_chem_comp_atom.pdbx_model_Cartn_y_ideal
_chem_comp_atom.pdbx_model_Cartn_z_ideal
_chem_comp_atom.pdbx_ordinal
_chem_comp_atom.type_symbol
N    ? ALA ? ? ? ? 1   N  
CA   ? ALA ? ? ? ? 2   C  
C    ? ALA ? ? ? ? 3   C  
O    ? ALA ? ? ? ? 4   O  
CB   ? ALA ? ? ? ? 5   C  
OXT  ? ALA ? ? ? ? 6   O  
H    ? ALA ? ? ? ? 7   H  
H2   ? ALA ? ? ? ? 8   H  
HA   ? ALA ? ? ? ? 9   H  
HB1  ? ALA ? ? ? ? 10  H  
HB2  ? ALA ? ? ? ? 11  H  
HB3  ? ALA ? ? ? ? 12  H  
HXT  ? ALA ? ? ? ? 13  H  
N    ? ARG ? ? ? ? 14  N  
CA   ? ARG ? ? ? ? 15  C  
C    ? ARG ? ? ? ? 16  C  
O    ? ARG ? ? ? ? 17  O  
CB   ? ARG ? ? ? ? 18  C  
CG   ? ARG ? ? ? ? 19  C  
CD   ? ARG ? ? ? ? 20  C  
NE   ? ARG ? ? ? ? 21  N  
CZ   ? ARG ? ? ? ? 22  C  
NH1  ? ARG ? ? ? ? 23  N  
NH2  ? ARG ? ? ? ? 24  N  
OXT  ? ARG ? ? ? ? 25  O  
H    ? ARG ? ? ? ? 26  H  
H2   ? ARG ? ? ? ? 27  H  
HA   ? ARG ? ? ? ? 28  H  
HB2  ? ARG ? ? ? ? 29  H  
HB3  ? ARG ? ? ? ? 30  H  
HG2  ? ARG ? ? ? ? 31  H  
HG3  ? ARG ? ? ? ? 32  H  
HD2  ? ARG ? ? ? ? 33  H  
HD3  ? ARG ? ? ? ? 34  H  
HE   ? ARG ? ? ? ? 35  H  
HH11 ? ARG ? ? ? ? 36  H  
HH12 ? ARG ? ? ? ? 37  H  
HH21 ? ARG ? ? ? ? 38  H  
HH22 ? ARG ? ? ? ? 39  H  
HXT  ? ARG ? ? ? ? 40  H  
N    ? ASN ? ? ? ? 41  N  
CA   ? ASN ? ? ? ? 42  C  
C    ? ASN ? ? ? ? 43  C  
O    ? ASN ? ? ? ? 44  O  
CB   ? ASN ? ? ? ? 45  C  
CG   ? ASN ? ? ? ? 46  C  
OD1  ? ASN ? ? ? ? 47  O  
ND2  ? ASN ? ? ? ? 48  N  
OXT  ? ASN ? ? ? ? 49  O  
H    ? ASN ? ? ? ? 50  H  
H2   ? ASN ? ? ? ? 51  H  
HA   ? ASN ? ? ? ? 52  H  
HB2  ? ASN ? ? ? ? 53  H  
HB3  ? ASN ? ? ? ? 54  H  
HD21 ? ASN ? ? ? ? 55  H  
HD22 ? ASN ? ? ? ? 56  H  
HXT  ? ASN ? ? ? ? 57  H  
N    ? ASP ? ? ? ? 58  N  
CA   ? ASP ? ? ? ? 59  C  
C    ? ASP ? ? ? ? 60  C  
O    ? ASP ? ? ? ? 61  O  
CB   ? ASP ? ? ? ? 62  C  
CG   ? ASP ? ? ? ? 63  C  
OD1  ? ASP ? ? ? ? 64  O  
OD2  ? ASP ? ? ? ? 65  O  
OXT  ? ASP ? ? ? ? 66  O  
H    ? ASP ? ? ? ? 67  H  
H2   ? ASP ? ? ? ? 68  H  
HA   ? ASP ? ? ? ? 69  H  
HB2  ? ASP ? ? ? ? 70  H  
HB3  ? ASP ? ? ? ? 71  H  
HD2  ? ASP ? ? ? ? 72  H  
HXT  ? ASP ? ? ? ? 73  H  
N    ? CYS ? ? ? ? 74  N  
CA   ? CYS ? ? ? ? 75  C  
C    ? CYS ? ? ? ? 76  C  
O    ? CYS ? ? ? ? 77  O  
CB   ? CYS ? ? ? ? 78  C  
SG   ? CYS ? ? ? ? 79  S  
OXT  ? CYS ? ? ? ? 80  O  
H    ? CYS ? ? ? ? 81  H  
H2   ? CYS ? ? ? ? 82  H  
HA   ? CYS ? ? ? ? 83  H  
HB2  ? CYS ? ? ? ? 84  H  
HB3  ? CYS ? ? ? ? 85  H  
HG   ? CYS ? ? ? ? 86  H  
HXT  ? CYS ? ? ? ? 87  H  
N    ? GLN ? ? ? ? 88  N  
CA   ? GLN ? ? ? ? 89  C  
C    ? GLN ? ? ? ? 90  C  
O    ? GLN ? ? ? ? 91  O  
CB   ? GLN ? ? ? ? 92  C  
CG   ? GLN ? ? ? ? 93  C  
CD   ? GLN ? ? ? ? 94  C  
OE1  ? GLN ? ? ? ? 95  O  
NE2  ? GLN ? ? ? ? 96  N  
OXT  ? GLN ? ? ? ? 97  O  
H    ? GLN ? ? ? ? 98  H  
H2   ? GLN ? ? ? ? 99  H  
HA   ? GLN ? ? ? ? 100 H  
HB2  ? GLN ? ? ? ? 101 H  
HB3  ? GLN ? ? ? ? 102 H  
HG2  ? GLN ? ? ? ? 103 H  
HG3  ? GLN ? ? ? ? 104 H  
HE21 ? GLN ? ? ? ? 105 H  
HE22 ? GLN ? ? ? ? 106 H  
HXT  ? GLN ? ? ? ? 107 H  
N    ? GLU ? ? ? ? 108 N  
CA   ? GLU ? ? ? ? 109 C  
C    ? GLU ? ? ? ? 110 C  
O    ? GLU ? ? ? ? 111 O  
CB   ? GLU ? ? ? ? 112 C  
CG   ? GLU ? ? ? ? 113 C  
CD   ? GLU ? ? ? ? 114 C  
OE1  ? GLU ? ? ? ? 115 O  
OE2  ? GLU ? ? ? ? 116 O  
OXT  ? GLU ? ? ? ? 117 O  
H    ? GLU ? ? ? ? 118 H  
H2   ? GLU ? ? ? ? 119 H  
HA   ? GLU ? ? ? ? 120 H  
HB2  ? GLU ? ? ? ? 121 H  
HB3  ? GLU ? ? ? ? 122 H  
HG2  ? GLU ? ? ? ? 123 H  
HG3  ? GLU ? ? ? ? 124 H  
HE2  ? GLU ? ? ? ? 125 H  
HXT  ? GLU ? ? ? ? 126 H  
N    ? GLY ? ? ? ? 127 N  
CA   ? GLY ? ? ? ? 128 C  
C    ? GLY ? ? ? ? 129 C  
O    ? GLY ? ? ? ? 130 O  
OXT  ? GLY ? ? ? ? 131 O  
H    ? GLY ? ? ? ? 132 H  
H2   ? GLY ? ? ? ? 133 H  
HA2  ? GLY ? ? ? ? 134 H  
HA3  ? GLY ? ? ? ? 135 H  
HXT  ? GLY ? ? ? ? 136 H  
N    ? HIS ? ? ? ? 137 N  
CA   ? HIS ? ? ? ? 138 C  
C    ? HIS ? ? ? ? 139 C  
O    ? HIS ? ? ? ? 140 O  
CB   ? HIS ? ? ? ? 141 C  
CG   ? HIS ? ? ? ? 142 C  
ND1  ? HIS ? ? ? ? 143 N  
CD2  ? HIS ? ? ? ? 144 C  
CE1  ? HIS ? ? ? ? 145 C  
NE2  ? HIS ? ? ? ? 146 N  
OXT  ? HIS ? ? ? ? 147 O  
H    ? HIS ? ? ? ? 148 H  
H2   ? HIS ? ? ? ? 149 H  
HA   ? HIS ? ? ? ? 150 H  
HB2  ? HIS ? ? ? ? 151 H  
HB3  ? HIS ? ? ? ? 152 H  
HD1  ? HIS ? ? ? ? 153 H  
HD2  ? HIS ? ? ? ? 154 H  
HE1  ? HIS ? ? ? ? 155 H  
HE2  ? HIS ? ? ? ? 156 H  
HXT  ? HIS ? ? ? ? 157 H  
O    ? HOH ? ? ? ? 158 O  
H1   ? HOH ? ? ? ? 159 H  
H2   ? HOH ? ? ? ? 160 H  
N    ? ILE ? ? ? ? 161 N  
CA   ? ILE ? ? ? ? 162 C  
C    ? ILE ? ? ? ? 163 C  
O    ? ILE ? ? ? ? 164 O  
CB   ? ILE ? ? ? ? 165 C  
CG1  ? ILE ? ? ? ? 166 C  
CG2  ? ILE ? ? ? ? 167 C  
CD1  ? ILE ? ? ? ? 168 C  
OXT  ? ILE ? ? ? ? 169 O  
H    ? ILE ? ? ? ? 170 H  
H2   ? ILE ? ? ? ? 171 H  
HA   ? ILE ? ? ? ? 172 H  
HB   ? ILE ? ? ? ? 173 H  
HG12 ? ILE ? ? ? ? 174 H  
HG13 ? ILE ? ? ? ? 175 H  
HG21 ? ILE ? ? ? ? 176 H  
HG22 ? ILE ? ? ? ? 177 H  
HG23 ? ILE ? ? ? ? 178 H  
HD11 ? ILE ? ? ? ? 179 H  
HD12 ? ILE ? ? ? ? 180 H  
HD13 ? ILE ? ? ? ? 181 H  
HXT  ? ILE ? ? ? ? 182 H  
N    ? LEU ? ? ? ? 183 N  
CA   ? LEU ? ? ? ? 184 C  
C    ? LEU ? ? ? ? 185 C  
O    ? LEU ? ? ? ? 186 O  
CB   ? LEU ? ? ? ? 187 C  
CG   ? LEU ? ? ? ? 188 C  
CD1  ? LEU ? ? ? ? 189 C  
CD2  ? LEU ? ? ? ? 190 C  
OXT  ? LEU ? ? ? ? 191 O  
H    ? LEU ? ? ? ? 192 H  
H2   ? LEU ? ? ? ? 193 H  
HA   ? LEU ? ? ? ? 194 H  
HB2  ? LEU ? ? ? ? 195 H  
HB3  ? LEU ? ? ? ? 196 H  
HG   ? LEU ? ? ? ? 197 H  
HD11 ? LEU ? ? ? ? 198 H  
HD12 ? LEU ? ? ? ? 199 H  
HD13 ? LEU ? ? ? ? 200 H  
HD21 ? LEU ? ? ? ? 201 H  
HD22 ? LEU ? ? ? ? 202 H  
HD23 ? LEU ? ? ? ? 203 H  
HXT  ? LEU ? ? ? ? 204 H  
N    ? LYS ? ? ? ? 205 N  
CA   ? LYS ? ? ? ? 206 C  
C    ? LYS ? ? ? ? 207 C  
O    ? LYS ? ? ? ? 208 O  
CB   ? LYS ? ? ? ? 209 C  
CG   ? LYS ? ? ? ? 210 C  
CD   ? LYS ? ? ? ? 211 C  
CE   ? LYS ? ? ? ? 212 C  
NZ   ? LYS ? ? ? ? 213 N  
OXT  ? LYS ? ? ? ? 214 O  
H    ? LYS ? ? ? ? 215 H  
H2   ? LYS ? ? ? ? 216 H  
HA   ? LYS ? ? ? ? 217 H  
HB2  ? LYS ? ? ? ? 218 H  
HB3  ? LYS ? ? ? ? 219 H  
HG2  ? LYS ? ? ? ? 220 H  
HG3  ? LYS ? ? ? ? 221 H  
HD2  ? LYS ? ? ? ? 222 H  
HD3  ? LYS ? ? ? ? 223 H  
HE2  ? LYS ? ? ? ? 224 H  
HE3  ? LYS ? ? ? ? 225 H  
HZ1  ? LYS ? ? ? ? 226 H  
HZ2  ? LYS ? ? ? ? 227 H  
HZ3  ? LYS ? ? ? ? 228 H  
HXT  ? LYS ? ? ? ? 229 H  
N    ? MET ? ? ? ? 230 N  
CA   ? MET ? ? ? ? 231 C  
C    ? MET ? ? ? ? 232 C  
O    ? MET ? ? ? ? 233 O  
CB   ? MET ? ? ? ? 234 C  
CG   ? MET ? ? ? ? 235 C  
SD   ? MET ? ? ? ? 236 S  
CE   ? MET ? ? ? ? 237 C  
OXT  ? MET ? ? ? ? 238 O  
H    ? MET ? ? ? ? 239 H  
H2   ? MET ? ? ? ? 240 H  
HA   ? MET ? ? ? ? 241 H  
HB2  ? MET ? ? ? ? 242 H  
HB3  ? MET ? ? ? ? 243 H  
HG2  ? MET ? ? ? ? 244 H  
HG3  ? MET ? ? ? ? 245 H  
HE1  ? MET ? ? ? ? 246 H  
HE2  ? MET ? ? ? ? 247 H  
HE3  ? MET ? ? ? ? 248 H  
HXT  ? MET ? ? ? ? 249 H  
NI   ? NI  ? ? ? ? 250 NI 
N    ? PHE ? ? ? ? 251 N  
CA   ? PHE ? ? ? ? 252 C  
C    ? PHE ? ? ? ? 253 C  
O    ? PHE ? ? ? ? 254 O  
CB   ? PHE ? ? ? ? 255 C  
CG   ? PHE ? ? ? ? 256 C  
CD1  ? PHE ? ? ? ? 257 C  
CD2  ? PHE ? ? ? ? 258 C  
CE1  ? PHE ? ? ? ? 259 C  
CE2  ? PHE ? ? ? ? 260 C  
CZ   ? PHE ? ? ? ? 261 C  
OXT  ? PHE ? ? ? ? 262 O  
H    ? PHE ? ? ? ? 263 H  
H2   ? PHE ? ? ? ? 264 H  
HA   ? PHE ? ? ? ? 265 H  
HB2  ? PHE ? ? ? ? 266 H  
HB3  ? PHE ? ? ? ? 267 H  
HD1  ? PHE ? ? ? ? 268 H  
HD2  ? PHE ? ? ? ? 269 H  
HE1  ? PHE ? ? ? ? 270 H  
HE2  ? PHE ? ? ? ? 271 H  
HZ   ? PHE ? ? ? ? 272 H  
HXT  ? PHE ? ? ? ? 273 H  
N    ? PRO ? ? ? ? 274 N  
CA   ? PRO ? ? ? ? 275 C  
C    ? PRO ? ? ? ? 276 C  
O    ? PRO ? ? ? ? 277 O  
CB   ? PRO ? ? ? ? 278 C  
CG   ? PRO ? ? ? ? 279 C  
CD   ? PRO ? ? ? ? 280 C  
OXT  ? PRO ? ? ? ? 281 O  
H    ? PRO ? ? ? ? 282 H  
HA   ? PRO ? ? ? ? 283 H  
HB2  ? PRO ? ? ? ? 284 H  
HB3  ? PRO ? ? ? ? 285 H  
HG2  ? PRO ? ? ? ? 286 H  
HG3  ? PRO ? ? ? ? 287 H  
HD2  ? PRO ? ? ? ? 288 H  
HD3  ? PRO ? ? ? ? 289 H  
HXT  ? PRO ? ? ? ? 290 H  
N    ? SER ? ? ? ? 291 N  
CA   ? SER ? ? ? ? 292 C  
C    ? SER ? ? ? ? 293 C  
O    ? SER ? ? ? ? 294 O  
CB   ? SER ? ? ? ? 295 C  
OG   ? SER ? ? ? ? 296 O  
OXT  ? SER ? ? ? ? 297 O  
H    ? SER ? ? ? ? 298 H  
H2   ? SER ? ? ? ? 299 H  
HA   ? SER ? ? ? ? 300 H  
HB2  ? SER ? ? ? ? 301 H  
HB3  ? SER ? ? ? ? 302 H  
HG   ? SER ? ? ? ? 303 H  
HXT  ? SER ? ? ? ? 304 H  
S    ? SO4 ? ? ? ? 305 S  
O1   ? SO4 ? ? ? ? 306 O  
O2   ? SO4 ? ? ? ? 307 O  
O3   ? SO4 ? ? ? ? 308 O  
O4   ? SO4 ? ? ? ? 309 O  
N    ? THR ? ? ? ? 310 N  
CA   ? THR ? ? ? ? 311 C  
C    ? THR ? ? ? ? 312 C  
O    ? THR ? ? ? ? 313 O  
CB   ? THR ? ? ? ? 314 C  
OG1  ? THR ? ? ? ? 315 O  
CG2  ? THR ? ? ? ? 316 C  
OXT  ? THR ? ? ? ? 317 O  
H    ? THR ? ? ? ? 318 H  
H2   ? THR ? ? ? ? 319 H  
HA   ? THR ? ? ? ? 320 H  
HB   ? THR ? ? ? ? 321 H  
HG1  ? THR ? ? ? ? 322 H  
HG21 ? THR ? ? ? ? 323 H  
HG22 ? THR ? ? ? ? 324 H  
HG23 ? THR ? ? ? ? 325 H  
HXT  ? THR ? ? ? ? 326 H  
N    ? TRP ? ? ? ? 327 N  
CA   ? TRP ? ? ? ? 328 C  
C    ? TRP ? ? ? ? 329 C  
O    ? TRP ? ? ? ? 330 O  
CB   ? TRP ? ? ? ? 331 C  
CG   ? TRP ? ? ? ? 332 C  
CD1  ? TRP ? ? ? ? 333 C  
CD2  ? TRP ? ? ? ? 334 C  
NE1  ? TRP ? ? ? ? 335 N  
CE2  ? TRP ? ? ? ? 336 C  
CE3  ? TRP ? ? ? ? 337 C  
CZ2  ? TRP ? ? ? ? 338 C  
CZ3  ? TRP ? ? ? ? 339 C  
CH2  ? TRP ? ? ? ? 340 C  
OXT  ? TRP ? ? ? ? 341 O  
H    ? TRP ? ? ? ? 342 H  
H2   ? TRP ? ? ? ? 343 H  
HA   ? TRP ? ? ? ? 344 H  
HB2  ? TRP ? ? ? ? 345 H  
HB3  ? TRP ? ? ? ? 346 H  
HD1  ? TRP ? ? ? ? 347 H  
HE1  ? TRP ? ? ? ? 348 H  
HE3  ? TRP ? ? ? ? 349 H  
HZ2  ? TRP ? ? ? ? 350 H  
HZ3  ? TRP ? ? ? ? 351 H  
HH2  ? TRP ? ? ? ? 352 H  
HXT  ? TRP ? ? ? ? 353 H  
N    ? TYR ? ? ? ? 354 N  
CA   ? TYR ? ? ? ? 355 C  
C    ? TYR ? ? ? ? 356 C  
O    ? TYR ? ? ? ? 357 O  
CB   ? TYR ? ? ? ? 358 C  
CG   ? TYR ? ? ? ? 359 C  
CD1  ? TYR ? ? ? ? 360 C  
CD2  ? TYR ? ? ? ? 361 C  
CE1  ? TYR ? ? ? ? 362 C  
CE2  ? TYR ? ? ? ? 363 C  
CZ   ? TYR ? ? ? ? 364 C  
OH   ? TYR ? ? ? ? 365 O  
OXT  ? TYR ? ? ? ? 366 O  
H    ? TYR ? ? ? ? 367 H  
H2   ? TYR ? ? ? ? 368 H  
HA   ? TYR ? ? ? ? 369 H  
HB2  ? TYR ? ? ? ? 370 H  
HB3  ? TYR ? ? ? ? 371 H  
HD1  ? TYR ? ? ? ? 372 H  
HD2  ? TYR ? ? ? ? 373 H  
HE1  ? TYR ? ? ? ? 374 H  
HE2  ? TYR ? ? ? ? 375 H  
HH   ? TYR ? ? ? ? 376 H  
HXT  ? TYR ? ? ? ? 377 H  
N    ? VAL ? ? ? ? 378 N  
CA   ? VAL ? ? ? ? 379 C  
C    ? VAL ? ? ? ? 380 C  
O    ? VAL ? ? ? ? 381 O  
CB   ? VAL ? ? ? ? 382 C  
CG1  ? VAL ? ? ? ? 383 C  
CG2  ? VAL ? ? ? ? 384 C  
OXT  ? VAL ? ? ? ? 385 O  
H    ? VAL ? ? ? ? 386 H  
H2   ? VAL ? ? ? ? 387 H  
HA   ? VAL ? ? ? ? 388 H  
HB   ? VAL ? ? ? ? 389 H  
HG11 ? VAL ? ? ? ? 390 H  
HG12 ? VAL ? ? ? ? 391 H  
HG13 ? VAL ? ? ? ? 392 H  
HG21 ? VAL ? ? ? ? 393 H  
HG22 ? VAL ? ? ? ? 394 H  
HG23 ? VAL ? ? ? ? 395 H  
HXT  ? VAL ? ? ? ? 396 H  
#
loop_
_chem_comp_bond.atom_id_1
_chem_comp_bond.atom_id_2
_chem_comp_bond.comp_id
_chem_comp_bond.pdbx_aromatic_flag
_chem_comp_bond.pdbx_stereo_config
_chem_comp_bond.value_order
N   CA   ALA N N sing 
N   H    ALA N N sing 
N   H2   ALA N N sing 
CA  C    ALA N N sing 
CA  CB   ALA N N sing 
CA  HA   ALA N N sing 
C   O    ALA N N doub 
C   OXT  ALA N N sing 
CB  HB1  ALA N N sing 
CB  HB2  ALA N N sing 
CB  HB3  ALA N N sing 
OXT HXT  ALA N N sing 
N   CA   ARG N N sing 
N   H    ARG N N sing 
N   H2   ARG N N sing 
CA  C    ARG N N sing 
CA  CB   ARG N N sing 
CA  HA   ARG N N sing 
C   O    ARG N N doub 
C   OXT  ARG N N sing 
CB  CG   ARG N N sing 
CB  HB2  ARG N N sing 
CB  HB3  ARG N N sing 
CG  CD   ARG N N sing 
CG  HG2  ARG N N sing 
CG  HG3  ARG N N sing 
CD  NE   ARG N N sing 
CD  HD2  ARG N N sing 
CD  HD3  ARG N N sing 
NE  CZ   ARG N N sing 
NE  HE   ARG N N sing 
CZ  NH1  ARG N N sing 
CZ  NH2  ARG N N doub 
NH1 HH11 ARG N N sing 
NH1 HH12 ARG N N sing 
NH2 HH21 ARG N N sing 
NH2 HH22 ARG N N sing 
OXT HXT  ARG N N sing 
N   CA   ASN N N sing 
N   H    ASN N N sing 
N   H2   ASN N N sing 
CA  C    ASN N N sing 
CA  CB   ASN N N sing 
CA  HA   ASN N N sing 
C   O    ASN N N doub 
C   OXT  ASN N N sing 
CB  CG   ASN N N sing 
CB  HB2  ASN N N sing 
CB  HB3  ASN N N sing 
CG  OD1  ASN N N doub 
CG  ND2  ASN N N sing 
ND2 HD21 ASN N N sing 
ND2 HD22 ASN N N sing 
OXT HXT  ASN N N sing 
N   CA   ASP N N sing 
N   H    ASP N N sing 
N   H2   ASP N N sing 
CA  C    ASP N N sing 
CA  CB   ASP N N sing 
CA  HA   ASP N N sing 
C   O    ASP N N doub 
C   OXT  ASP N N sing 
CB  CG   ASP N N sing 
CB  HB2  ASP N N sing 
CB  HB3  ASP N N sing 
CG  OD1  ASP N N doub 
CG  OD2  ASP N N sing 
OD2 HD2  ASP N N sing 
OXT HXT  ASP N N sing 
N   CA   CYS N N sing 
N   H    CYS N N sing 
N   H2   CYS N N sing 
CA  C    CYS N N sing 
CA  CB   CYS N N sing 
CA  HA   CYS N N sing 
C   O    CYS N N doub 
C   OXT  CYS N N sing 
CB  SG   CYS N N sing 
CB  HB2  CYS N N sing 
CB  HB3  CYS N N sing 
SG  HG   CYS N N sing 
OXT HXT  CYS N N sing 
N   CA   GLN N N sing 
N   H    GLN N N sing 
N   H2   GLN N N sing 
CA  C    GLN N N sing 
CA  CB   GLN N N sing 
CA  HA   GLN N N sing 
C   O    GLN N N doub 
C   OXT  GLN N N sing 
CB  CG   GLN N N sing 
CB  HB2  GLN N N sing 
CB  HB3  GLN N N sing 
CG  CD   GLN N N sing 
CG  HG2  GLN N N sing 
CG  HG3  GLN N N sing 
CD  OE1  GLN N N doub 
CD  NE2  GLN N N sing 
NE2 HE21 GLN N N sing 
NE2 HE22 GLN N N sing 
OXT HXT  GLN N N sing 
N   CA   GLU N N sing 
N   H    GLU N N sing 
N   H2   GLU N N sing 
CA  C    GLU N N sing 
CA  CB   GLU N N sing 
CA  HA   GLU N N sing 
C   O    GLU N N doub 
C   OXT  GLU N N sing 
CB  CG   GLU N N sing 
CB  HB2  GLU N N sing 
CB  HB3  GLU N N sing 
CG  CD   GLU N N sing 
CG  HG2  GLU N N sing 
CG  HG3  GLU N N sing 
CD  OE1  GLU N N doub 
CD  OE2  GLU N N sing 
OE2 HE2  GLU N N sing 
OXT HXT  GLU N N sing 
N   CA   GLY N N sing 
N   H    GLY N N sing 
N   H2   GLY N N sing 
CA  C    GLY N N sing 
CA  HA2  GLY N N sing 
CA  HA3  GLY N N sing 
C   O    GLY N N doub 
C   OXT  GLY N N sing 
OXT HXT  GLY N N sing 
N   CA   HIS N N sing 
N   H    HIS N N sing 
N   H2   HIS N N sing 
CA  C    HIS N N sing 
CA  CB   HIS N N sing 
CA  HA   HIS N N sing 
C   O    HIS N N doub 
C   OXT  HIS N N sing 
CB  CG   HIS N N sing 
CB  HB2  HIS N N sing 
CB  HB3  HIS N N sing 
CG  ND1  HIS Y N sing 
CG  CD2  HIS Y N doub 
ND1 CE1  HIS Y N doub 
ND1 HD1  HIS N N sing 
CD2 NE2  HIS Y N sing 
CD2 HD2  HIS N N sing 
CE1 NE2  HIS Y N sing 
CE1 HE1  HIS N N sing 
NE2 HE2  HIS N N sing 
OXT HXT  HIS N N sing 
O   H1   HOH N N sing 
O   H2   HOH N N sing 
N   CA   ILE N N sing 
N   H    ILE N N sing 
N   H2   ILE N N sing 
CA  C    ILE N N sing 
CA  CB   ILE N N sing 
CA  HA   ILE N N sing 
C   O    ILE N N doub 
C   OXT  ILE N N sing 
CB  CG1  ILE N N sing 
CB  CG2  ILE N N sing 
CB  HB   ILE N N sing 
CG1 CD1  ILE N N sing 
CG1 HG12 ILE N N sing 
CG1 HG13 ILE N N sing 
CG2 HG21 ILE N N sing 
CG2 HG22 ILE N N sing 
CG2 HG23 ILE N N sing 
CD1 HD11 ILE N N sing 
CD1 HD12 ILE N N sing 
CD1 HD13 ILE N N sing 
OXT HXT  ILE N N sing 
N   CA   LEU N N sing 
N   H    LEU N N sing 
N   H2   LEU N N sing 
CA  C    LEU N N sing 
CA  CB   LEU N N sing 
CA  HA   LEU N N sing 
C   O    LEU N N doub 
C   OXT  LEU N N sing 
CB  CG   LEU N N sing 
CB  HB2  LEU N N sing 
CB  HB3  LEU N N sing 
CG  CD1  LEU N N sing 
CG  CD2  LEU N N sing 
CG  HG   LEU N N sing 
CD1 HD11 LEU N N sing 
CD1 HD12 LEU N N sing 
CD1 HD13 LEU N N sing 
CD2 HD21 LEU N N sing 
CD2 HD22 LEU N N sing 
CD2 HD23 LEU N N sing 
OXT HXT  LEU N N sing 
N   CA   LYS N N sing 
N   H    LYS N N sing 
N   H2   LYS N N sing 
CA  C    LYS N N sing 
CA  CB   LYS N N sing 
CA  HA   LYS N N sing 
C   O    LYS N N doub 
C   OXT  LYS N N sing 
CB  CG   LYS N N sing 
CB  HB2  LYS N N sing 
CB  HB3  LYS N N sing 
CG  CD   LYS N N sing 
CG  HG2  LYS N N sing 
CG  HG3  LYS N N sing 
CD  CE   LYS N N sing 
CD  HD2  LYS N N sing 
CD  HD3  LYS N N sing 
CE  NZ   LYS N N sing 
CE  HE2  LYS N N sing 
CE  HE3  LYS N N sing 
NZ  HZ1  LYS N N sing 
NZ  HZ2  LYS N N sing 
NZ  HZ3  LYS N N sing 
OXT HXT  LYS N N sing 
N   CA   MET N N sing 
N   H    MET N N sing 
N   H2   MET N N sing 
CA  C    MET N N sing 
CA  CB   MET N N sing 
CA  HA   MET N N sing 
C   O    MET N N doub 
C   OXT  MET N N sing 
CB  CG   MET N N sing 
CB  HB2  MET N N sing 
CB  HB3  MET N N sing 
CG  SD   MET N N sing 
CG  HG2  MET N N sing 
CG  HG3  MET N N sing 
SD  CE   MET N N sing 
CE  HE1  MET N N sing 
CE  HE2  MET N N sing 
CE  HE3  MET N N sing 
OXT HXT  MET N N sing 
N   CA   PHE N N sing 
N   H    PHE N N sing 
N   H2   PHE N N sing 
CA  C    PHE N N sing 
CA  CB   PHE N N sing 
CA  HA   PHE N N sing 
C   O    PHE N N doub 
C   OXT  PHE N N sing 
CB  CG   PHE N N sing 
CB  HB2  PHE N N sing 
CB  HB3  PHE N N sing 
CG  CD1  PHE Y N doub 
CG  CD2  PHE Y N sing 
CD1 CE1  PHE Y N sing 
CD1 HD1  PHE N N sing 
CD2 CE2  PHE Y N doub 
CD2 HD2  PHE N N sing 
CE1 CZ   PHE Y N doub 
CE1 HE1  PHE N N sing 
CE2 CZ   PHE Y N sing 
CE2 HE2  PHE N N sing 
CZ  HZ   PHE N N sing 
OXT HXT  PHE N N sing 
N   CA   PRO N N sing 
N   CD   PRO N N sing 
N   H    PRO N N sing 
CA  C    PRO N N sing 
CA  CB   PRO N N sing 
CA  HA   PRO N N sing 
C   O    PRO N N doub 
C   OXT  PRO N N sing 
CB  CG   PRO N N sing 
CB  HB2  PRO N N sing 
CB  HB3  PRO N N sing 
CG  CD   PRO N N sing 
CG  HG2  PRO N N sing 
CG  HG3  PRO N N sing 
CD  HD2  PRO N N sing 
CD  HD3  PRO N N sing 
OXT HXT  PRO N N sing 
N   CA   SER N N sing 
N   H    SER N N sing 
N   H2   SER N N sing 
CA  C    SER N N sing 
CA  CB   SER N N sing 
CA  HA   SER N N sing 
C   O    SER N N doub 
C   OXT  SER N N sing 
CB  OG   SER N N sing 
CB  HB2  SER N N sing 
CB  HB3  SER N N sing 
OG  HG   SER N N sing 
OXT HXT  SER N N sing 
S   O1   SO4 N N doub 
S   O2   SO4 N N doub 
S   O3   SO4 N N sing 
S   O4   SO4 N N sing 
N   CA   THR N N sing 
N   H    THR N N sing 
N   H2   THR N N sing 
CA  C    THR N N sing 
CA  CB   THR N N sing 
CA  HA   THR N N sing 
C   O    THR N N doub 
C   OXT  THR N N sing 
CB  OG1  THR N N sing 
CB  CG2  THR N N sing 
CB  HB   THR N N sing 
OG1 HG1  THR N N sing 
CG2 HG21 THR N N sing 
CG2 HG22 THR N N sing 
CG2 HG23 THR N N sing 
OXT HXT  THR N N sing 
N   CA   TRP N N sing 
N   H    TRP N N sing 
N   H2   TRP N N sing 
CA  C    TRP N N sing 
CA  CB   TRP N N sing 
CA  HA   TRP N N sing 
C   O    TRP N N doub 
C   OXT  TRP N N sing 
CB  CG   TRP N N sing 
CB  HB2  TRP N N sing 
CB  HB3  TRP N N sing 
CG  CD1  TRP Y N doub 
CG  CD2  TRP Y N sing 
CD1 NE1  TRP Y N sing 
CD1 HD1  TRP N N sing 
CD2 CE2  TRP Y N doub 
CD2 CE3  TRP Y N sing 
NE1 CE2  TRP Y N sing 
NE1 HE1  TRP N N sing 
CE2 CZ2  TRP Y N sing 
CE3 CZ3  TRP Y N doub 
CE3 HE3  TRP N N sing 
CZ2 CH2  TRP Y N doub 
CZ2 HZ2  TRP N N sing 
CZ3 CH2  TRP Y N sing 
CZ3 HZ3  TRP N N sing 
CH2 HH2  TRP N N sing 
OXT HXT  TRP N N sing 
N   CA   TYR N N sing 
N   H    TYR N N sing 
N   H2   TYR N N sing 
CA  C    TYR N N sing 
CA  CB   TYR N N sing 
CA  HA   TYR N N sing 
C   O    TYR N N doub 
C   OXT  TYR N N sing 
CB  CG   TYR N N sing 
CB  HB2  TYR N N sing 
CB  HB3  TYR N N sing 
CG  CD1  TYR Y N doub 
CG  CD2  TYR Y N sing 
CD1 CE1  TYR Y N sing 
CD1 HD1  TYR N N sing 
CD2 CE2  TYR Y N doub 
CD2 HD2  TYR N N sing 
CE1 CZ   TYR Y N doub 
CE1 HE1  TYR N N sing 
CE2 CZ   TYR Y N sing 
CE2 HE2  TYR N N sing 
CZ  OH   TYR N N sing 
OH  HH   TYR N N sing 
OXT HXT  TYR N N sing 
N   CA   VAL N N sing 
N   H    VAL N N sing 
N   H2   VAL N N sing 
CA  C    VAL N N sing 
CA  CB   VAL N N sing 
CA  HA   VAL N N sing 
C   O    VAL N N doub 
C   OXT  VAL N N sing 
CB  CG1  VAL N N sing 
CB  CG2  VAL N N sing 
CB  HB   VAL N N sing 
CG1 HG11 VAL N N sing 
CG1 HG12 VAL N N sing 
CG1 HG13 VAL N N sing 
CG2 HG21 VAL N N sing 
CG2 HG22 VAL N N sing 
CG2 HG23 VAL N N sing 
OXT HXT  VAL N N sing 
#
_entity.id               1
_entity.pdbx_description "CARBOXY TERMINUS OF HSP70-INTERACTING PROTEIN"
_entity.type             polymer
#
_entity_poly.entity_id      1
_entity_poly.pdbx_strand_id A
_entity_poly.type           polypeptide(L)
#
loop_
_entity_poly_seq.entity_id
_entity_poly_seq.hetero
_entity_poly_seq.mon_id
_entity_poly_seq.num
1 n SER 1   
1 n PRO 2   
1 n SER 3   
1 n ALA 4   
1 n GLN 5   
1 n GLU 6   
1 n LEU 7   
1 n LYS 8   
1 n GLU 9   
1 n GLN 10  
1 n GLY 11  
1 n ASN 12  
1 n ARG 13  
1 n LEU 14  
1 n PHE 15  
1 n VAL 16  
1 n GLY 17  
1 n ARG 18  
1 n LYS 19  
1 n TYR 20  
1 n PRO 21  
1 n GLU 22  
1 n ALA 23  
1 n ALA 24  
1 n ALA 25  
1 n CYS 26  
1 n TYR 27  
1 n GLY 28  
1 n ARG 29  
1 n ALA 30  
1 n ILE 31  
1 n THR 32  
1 n ARG 33  
1 n ASN 34  
1 n PRO 35  
1 n LEU 36  
1 n VAL 37  
1 n ALA 38  
1 n VAL 39  
1 n TYR 40  
1 n TYR 41  
1 n THR 42  
1 n ASN 43  
1 n ARG 44  
1 n ALA 45  
1 n LEU 46  
1 n CYS 47  
1 n TYR 48  
1 n LEU 49  
1 n LYS 50  
1 n MET 51  
1 n GLN 52  
1 n GLN 53  
1 n PRO 54  
1 n GLU 55  
1 n GLN 56  
1 n ALA 57  
1 n LEU 58  
1 n ALA 59  
1 n ASP 60  
1 n CYS 61  
1 n ARG 62  
1 n ARG 63  
1 n ALA 64  
1 n LEU 65  
1 n GLU 66  
1 n LEU 67  
1 n ASP 68  
1 n GLY 69  
1 n GLN 70  
1 n SER 71  
1 n VAL 72  
1 n LYS 73  
1 n ALA 74  
1 n HIS 75  
1 n PHE 76  
1 n PHE 77  
1 n LEU 78  
1 n GLY 79  
1 n GLN 80  
1 n CYS 81  
1 n GLN 82  
1 n LEU 83  
1 n GLU 84  
1 n MET 85  
1 n GLU 86  
1 n SER 87  
1 n TYR 88  
1 n ASP 89  
1 n GLU 90  
1 n ALA 91  
1 n ILE 92  
1 n ALA 93  
1 n ASN 94  
1 n LEU 95  
1 n GLN 96  
1 n ARG 97  
1 n ALA 98  
1 n TYR 99  
1 n SER 100 
1 n LEU 101 
1 n ALA 102 
1 n LYS 103 
1 n GLU 104 
1 n GLN 105 
1 n ARG 106 
1 n LEU 107 
1 n ASN 108 
1 n PHE 109 
1 n GLY 110 
1 n ASP 111 
1 n ASP 112 
1 n ILE 113 
1 n PRO 114 
1 n SER 115 
1 n ALA 116 
1 n LEU 117 
1 n ARG 118 
1 n ILE 119 
1 n ALA 120 
1 n LYS 121 
1 n LYS 122 
1 n LYS 123 
1 n ARG 124 
1 n TRP 125 
1 n ASN 126 
1 n SER 127 
1 n ILE 128 
1 n GLU 129 
1 n GLU 130 
1 n ARG 131 
1 n ARG 132 
1 n ILE 133 
1 n HIS 134 
1 n GLN 135 
1 n GLU 136 
1 n SER 137 
1 n GLU 138 
1 n LEU 139 
1 n HIS 140 
1 n SER 141 
1 n TYR 142 
1 n LEU 143 
1 n THR 144 
1 n ARG 145 
1 n LEU 146 
1 n ILE 147 
1 n ALA 148 
1 n ALA 149 
1 n GLU 150 
1 n ARG 151 
1 n GLU 152 
1 n ARG 153 
1 n GLU 154 
1 n LEU 155 
1 n GLU 156 
1 n GLU 157 
1 n CYS 158 
1 n GLN 159 
1 n ARG 160 
1 n ASN 161 
1 n HIS 162 
1 n GLU 163 
1 n GLY 164 
1 n HIS 165 
1 n GLU 166 
1 n ASP 167 
1 n ASP 168 
1 n GLY 169 
1 n HIS 170 
1 n ILE 171 
1 n ARG 172 
1 n ALA 173 
1 n GLN 174 
1 n GLN 175 
1 n ALA 176 
1 n CYS 177 
1 n ILE 178 
1 n GLU 179 
1 n ALA 180 
1 n LYS 181 
1 n HIS 182 
1 n ASP 183 
1 n LYS 184 
1 n TYR 185 
1 n MET 186 
1 n ALA 187 
1 n ASP 188 
1 n MET 189 
1 n ASP 190 
1 n GLU 191 
1 n LEU 192 
1 n PHE 193 
1 n SER 194 
1 n GLN 195 
1 n VAL 196 
1 n ASP 197 
1 n GLU 198 
1 n LYS 199 
1 n ARG 200 
1 n LYS 201 
1 n LYS 202 
1 n ARG 203 
1 n ASP 204 
1 n ILE 205 
1 n PRO 206 
1 n ASP 207 
1 n TYR 208 
1 n LEU 209 
1 n CYS 210 
1 n GLY 211 
1 n LYS 212 
1 n ILE 213 
1 n SER 214 
1 n PHE 215 
1 n GLU 216 
1 n LEU 217 
1 n MET 218 
1 n ARG 219 
1 n GLU 220 
1 n PRO 221 
1 n CYS 222 
1 n ILE 223 
1 n THR 224 
1 n PRO 225 
1 n SER 226 
1 n GLY 227 
1 n ILE 228 
1 n THR 229 
1 n TYR 230 
1 n ASP 231 
1 n ARG 232 
1 n LYS 233 
1 n ASP 234 
1 n ILE 235 
1 n GLU 236 
1 n GLU 237 
1 n HIS 238 
1 n LEU 239 
1 n GLN 240 
1 n ARG 241 
1 n VAL 242 
1 n GLY 243 
1 n HIS 244 
1 n PHE 245 
1 n ASN 246 
1 n PRO 247 
1 n VAL 248 
1 n THR 249 
1 n ARG 250 
1 n SER 251 
1 n PRO 252 
1 n LEU 253 
1 n THR 254 
1 n GLN 255 
1 n GLU 256 
1 n GLN 257 
1 n LEU 258 
1 n ILE 259 
1 n PRO 260 
1 n ASN 261 
1 n LEU 262 
1 n ALA 263 
1 n MET 264 
1 n LYS 265 
1 n GLU 266 
1 n VAL 267 
1 n ILE 268 
1 n ASP 269 
1 n ALA 270 
1 n PHE 271 
1 n ILE 272 
1 n SER 273 
1 n GLU 274 
1 n ASN 275 
1 n GLY 276 
1 n TRP 277 
1 n VAL 278 
1 n GLU 279 
1 n ASP 280 
1 n TYR 281 
#
_exptl.method "X-RAY DIFFRACTION"
#
_pdbx_audit_revision_history.revision_date 2005-11-23
#
_pdbx_database_status.recvd_initial_deposition_date 2005-11-23
#
loop_
_pdbx_poly_seq_scheme.asym_id
_pdbx_poly_seq_scheme.auth_seq_num
_pdbx_poly_seq_scheme.entity_id
_pdbx_poly_seq_scheme.hetero
_pdbx_poly_seq_scheme.mon_id
_pdbx_poly_seq_scheme.pdb_ins_code
_pdbx_poly_seq_scheme.pdb_seq_num
_pdbx_poly_seq_scheme.pdb_strand_id
_pdbx_poly_seq_scheme.seq_id
A 24  1 n SER . 24  A 1   
A 25  1 n PRO . 25  A 2   
A 26  1 n SER . 26  A 3   
A 27  1 n ALA . 27  A 4   
A 28  1 n GLN . 28  A 5   
A 29  1 n GLU . 29  A 6   
A 30  1 n LEU . 30  A 7   
A 31  1 n LYS . 31  A 8   
A 32  1 n GLU . 32  A 9   
A 33  1 n GLN . 33  A 10  
A 34  1 n GLY . 34  A 11  
A 35  1 n ASN . 35  A 12  
A 36  1 n ARG . 36  A 13  
A 37  1 n LEU . 37  A 14  
A 38  1 n PHE . 38  A 15  
A 39  1 n VAL . 39  A 16  
A 40  1 n GLY . 40  A 17  
A 41  1 n ARG . 41  A 18  
A 42  1 n LYS . 42  A 19  
A 43  1 n TYR . 43  A 20  
A 44  1 n PRO . 44  A 21  
A 45  1 n GLU . 45  A 22  
A 46  1 n ALA . 46  A 23  
A 47  1 n ALA . 47  A 24  
A 48  1 n ALA . 48  A 25  
A 49  1 n CYS . 49  A 26  
A 50  1 n TYR . 50  A 27  
A 51  1 n GLY . 51  A 28  
A 52  1 n ARG . 52  A 29  
A 53  1 n ALA . 53  A 30  
A 54  1 n ILE . 54  A 31  
A 55  1 n THR . 55  A 32  
A 56  1 n ARG . 56  A 33  
A 57  1 n ASN . 57  A 34  
A 58  1 n PRO . 58  A 35  
A 59  1 n LEU . 59  A 36  
A 60  1 n VAL . 60  A 37  
A 61  1 n ALA . 61  A 38  
A 62  1 n VAL . 62  A 39  
A 63  1 n TYR . 63  A 40  
A 64  1 n TYR . 64  A 41  
A 65  1 n THR . 65  A 42  
A 66  1 n ASN . 66  A 43  
A 67  1 n ARG . 67  A 44  
A 68  1 n ALA . 68  A 45  
A 69  1 n LEU . 69  A 46  
A 70  1 n CYS . 70  A 47  
A 71  1 n TYR . 71  A 48  
A 72  1 n LEU . 72  A 49  
A 73  1 n LYS . 73  A 50  
A 74  1 n MET . 74  A 51  
A 75  1 n GLN . 75  A 52  
A 76  1 n GLN . 76  A 53  
A 77  1 n PRO . 77  A 54  
A 78  1 n GLU . 78  A 55  
A 79  1 n GLN . 79  A 56  
A 80  1 n ALA . 80  A 57  
A 81  1 n LEU . 81  A 58  
A 82  1 n ALA . 82  A 59  
A 83  1 n ASP . 83  A 60  
A 84  1 n CYS . 84  A 61  
A 85  1 n ARG . 85  A 62  
A 86  1 n ARG . 86  A 63  
A 87  1 n ALA . 87  A 64  
A 88  1 n LEU . 88  A 65  
A 89  1 n GLU . 89  A 66  
A 90  1 n LEU . 90  A 67  
A 91  1 n ASP . 91  A 68  
A 92  1 n GLY . 92  A 69  
A 93  1 n GLN . 93  A 70  
A 94  1 n SER . 94  A 71  
A 95  1 n VAL . 95  A 72  
A 96  1 n LYS . 96  A 73  
A 97  1 n ALA . 97  A 74  
A 98  1 n HIS . 98  A 75  
A 99  1 n PHE . 99  A 76  
A 100 1 n PHE . 100 A 77  
A 101 1 n LEU . 101 A 78  
A 102 1 n GLY . 102 A 79  
A 103 1 n GLN . 103 A 80  
A 104 1 n CYS . 104 A 81  
A 105 1 n GLN . 105 A 82  
A 106 1 n LEU . 106 A 83  
A 107 1 n GLU . 107 A 84  
A 108 1 n MET . 108 A 85  
A 109 1 n GLU . 109 A 86  
A 110 1 n SER . 110 A 87  
A 111 1 n TYR . 111 A 88  
A 112 1 n ASP . 112 A 89  
A 113 1 n GLU . 113 A 90  
A 114 1 n ALA . 114 A 91  
A 115 1 n ILE . 115 A 92  
A 116 1 n ALA . 116 A 93  
A 117 1 n ASN . 117 A 94  
A 118 1 n LEU . 118 A 95  
A 119 1 n GLN . 119 A 96  
A 120 1 n ARG . 120 A 97  
A 121 1 n ALA . 121 A 98  
A 122 1 n TYR . 122 A 99  
A 123 1 n SER . 123 A 100 
A 124 1 n LEU . 124 A 101 
A 125 1 n ALA . 125 A 102 
A 126 1 n LYS . 126 A 103 
A 127 1 n GLU . 127 A 104 
A 128 1 n GLN . 128 A 105 
A 129 1 n ARG . 129 A 106 
A 130 1 n LEU . 130 A 107 
A 131 1 n ASN . 131 A 108 
A 132 1 n PHE . 132 A 109 
A 133 1 n GLY . 133 A 110 
A 134 1 n ASP . 134 A 111 
A 135 1 n ASP . 135 A 112 
A 136 1 n ILE . 136 A 113 
A 137 1 n PRO . 137 A 114 
A 138 1 n SER . 138 A 115 
A 139 1 n ALA . 139 A 116 
A 140 1 n LEU . 140 A 117 
A 141 1 n ARG . 141 A 118 
A 142 1 n ILE . 142 A 119 
A 143 1 n ALA . 143 A 120 
A 144 1 n LYS . 144 A 121 
A 145 1 n LYS . 145 A 122 
A 146 1 n LYS . 146 A 123 
A 147 1 n ARG . 147 A 124 
A 148 1 n TRP . 148 A 125 
A 149 1 n ASN . 149 A 126 
A 150 1 n SER . 150 A 127 
A 151 1 n ILE . 151 A 128 
A 152 1 n GLU . 152 A 129 
A 153 1 n GLU . 153 A 130 
A 154 1 n ARG . 154 A 131 
A 155 1 n ARG . 155 A 132 
A 156 1 n ILE . 156 A 133 
A 157 1 n HIS . 157 A 134 
A 158 1 n GLN . 158 A 135 
A 159 1 n GLU . 159 A 136 
A 160 1 n SER . 160 A 137 
A 161 1 n GLU . 161 A 138 
A 162 1 n LEU . 162 A 139 
A 163 1 n HIS . 163 A 140 
A 164 1 n SER . 164 A 141 
A 165 1 n TYR . 165 A 142 
A 166 1 n LEU . 166 A 143 
A 167 1 n THR . 167 A 144 
A 168 1 n ARG . 168 A 145 
A 169 1 n LEU . 169 A 146 
A 170 1 n ILE . 170 A 147 
A 171 1 n ALA . 171 A 148 
A 172 1 n ALA . 172 A 149 
A 173 1 n GLU . 173 A 150 
A 174 1 n ARG . 174 A 151 
A 175 1 n GLU . 175 A 152 
A 176 1 n ARG . 176 A 153 
A 177 1 n GLU . 177 A 154 
A 178 1 n LEU . 178 A 155 
A 179 1 n GLU . 179 A 156 
A 180 1 n GLU . 180 A 157 
A 181 1 n CYS . 181 A 158 
A 182 1 n GLN . 182 A 159 
A 183 1 n ARG . 183 A 160 
A 184 1 n ASN . 184 A 161 
A 185 1 n HIS . 185 A 162 
A 186 1 n GLU . 186 A 163 
A 187 1 n GLY . 187 A 164 
A 188 1 n HIS . 188 A 165 
A 189 1 n GLU . 189 A 166 
A 190 1 n ASP . 190 A 167 
A 191 1 n ASP . 191 A 168 
A 192 1 n GLY . 192 A 169 
A 193 1 n HIS . 193 A 170 
A 194 1 n ILE . 194 A 171 
A 195 1 n ARG . 195 A 172 
A 196 1 n ALA . 196 A 173 
A 197 1 n GLN . 197 A 174 
A 198 1 n GLN . 198 A 175 
A 199 1 n ALA . 199 A 176 
A 200 1 n CYS . 200 A 177 
A 201 1 n ILE . 201 A 178 
A 202 1 n GLU . 202 A 179 
A 203 1 n ALA . 203 A 180 
A 204 1 n LYS . 204 A 181 
A 205 1 n HIS . 205 A 182 
A 206 1 n ASP . 206 A 183 
A 207 1 n LYS . 207 A 184 
A 208 1 n TYR . 208 A 185 
A 209 1 n MET . 209 A 186 
A 210 1 n ALA . 210 A 187 
A 211 1 n ASP . 211 A 188 
A 212 1 n MET . 212 A 189 
A 213 1 n ASP . 213 A 190 
A 214 1 n GLU . 214 A 191 
A 215 1 n LEU . 215 A 192 
A 216 1 n PHE . 216 A 193 
A 217 1 n SER . 217 A 194 
A 218 1 n GLN . 218 A 195 
A 219 1 n VAL . 219 A 196 
A 220 1 n ASP . 220 A 197 
A 221 1 n GLU . 221 A 198 
A 222 1 n LYS . 222 A 199 
A 223 1 n ARG . 223 A 200 
A 224 1 n LYS . 224 A 201 
A 225 1 n LYS . 225 A 202 
A 226 1 n ARG . 226 A 203 
A 227 1 n ASP . 227 A 204 
A 228 1 n ILE . 228 A 205 
A 229 1 n PRO . 229 A 206 
A 230 1 n ASP . 230 A 207 
A 231 1 n TYR . 231 A 208 
A 232 1 n LEU . 232 A 209 
A 233 1 n CYS . 233 A 210 
A 234 1 n GLY . 234 A 211 
A 235 1 n LYS . 235 A 212 
A 236 1 n ILE . 236 A 213 
A 237 1 n SER . 237 A 214 
A 238 1 n PHE . 238 A 215 
A 239 1 n GLU . 239 A 216 
A 240 1 n LEU . 240 A 217 
A 241 1 n MET . 241 A 218 
A 242 1 n ARG . 242 A 219 
A 243 1 n GLU . 243 A 220 
A 244 1 n PRO . 244 A 221 
A 245 1 n CYS . 245 A 222 
A 246 1 n ILE . 246 A 223 
A 247 1 n THR . 247 A 224 
A 248 1 n PRO . 248 A 225 
A 249 1 n SER . 249 A 226 
A 250 1 n GLY . 250 A 227 
A 251 1 n ILE . 251 A 228 
A 252 1 n THR . 252 A 229 
A 253 1 n TYR . 253 A 230 
A 254 1 n ASP . 254 A 231 
A 255 1 n ARG . 255 A 232 
A 256 1 n LYS . 256 A 233 
A 257 1 n ASP . 257 A 234 
A 258 1 n ILE . 258 A 235 
A 259 1 n GLU . 259 A 236 
A 260 1 n GLU . 260 A 237 
A 261 1 n HIS . 261 A 238 
A 262 1 n LEU . 262 A 239 
A 263 1 n GLN . 263 A 240 
A 264 1 n ARG . 264 A 241 
A 265 1 n VAL . 265 A 242 
A 266 1 n GLY . 266 A 243 
A 267 1 n HIS . 267 A 244 
A 268 1 n PHE . 268 A 245 
A 269 1 n ASN . 269 A 246 
A 270 1 n PRO . 270 A 247 
A 271 1 n VAL . 271 A 248 
A 272 1 n THR . 272 A 249 
A 273 1 n ARG . 273 A 250 
A 274 1 n SER . 274 A 251 
A 275 1 n PRO . 275 A 252 
A 276 1 n LEU . 276 A 253 
A 277 1 n THR . 277 A 254 
A 278 1 n GLN . 278 A 255 
A 279 1 n GLU . 279 A 256 
A 280 1 n GLN . 280 A 257 
A 281 1 n LEU . 281 A 258 
A 282 1 n ILE . 282 A 259 
A 283 1 n PRO . 283 A 260 
A 284 1 n ASN . 284 A 261 
A 285 1 n LEU . 285 A 262 
A 286 1 n ALA . 286 A 263 
A 287 1 n MET . 287 A 264 
A 288 1 n LYS . 288 A 265 
A 289 1 n GLU . 289 A 266 
A 290 1 n VAL . 290 A 267 
A 291 1 n ILE . 291 A 268 
A 292 1 n ASP . 292 A 269 
A 293 1 n ALA . 293 A 270 
A 294 1 n PHE . 294 A 271 
A 295 1 n ILE . 295 A 272 
A 296 1 n SER . 296 A 273 
A 297 1 n GLU . 297 A 274 
A 298 1 n ASN . 298 A 275 
A 299 1 n GLY . 299 A 276 
A 300 1 n TRP . 300 A 277 
A 301 1 n VAL . 301 A 278 
A 302 1 n GLU . 302 A 279 
A 303 1 n ASP . 303 A 280 
A 304 1 n TYR . 304 A 281 
#
loop_
_pdbx_struct_assembly.details
_pdbx_struct_assembly.id
_pdbx_struct_assembly.method_details
_pdbx_struct_assembly.oligomeric_count
_pdbx_struct_assembly.oligomeric_details
author_and_software_defined_assembly 1 PQS 2 dimeric 
author_and_software_defined_assembly 2 PQS 2 dimeric 
author_and_software_defined_assembly 3 PQS 2 dimeric 
author_and_software_defined_assembly 4 PQS 2 dimeric 
#
loop_
_pdbx_struct_assembly_gen.assembly_id
_pdbx_struct_assembly_gen.asym_id_list
_pdbx_struct_assembly_gen.oper_expression
1 A,E,I,J,K,T     1 
2 B,F,L,M,N,O,P,Q 1 
3 C,G,R,U,W       1 
4 D,H,S,V         1 
#
_pdbx_struct_oper_list.id                 1
_pdbx_struct_oper_list.matrix[1][1]       1.0000000000
_pdbx_struct_oper_list.matrix[1][2]       0.0000000000
_pdbx_struct_oper_list.matrix[1][3]       0.0000000000
_pdbx_struct_oper_list.matrix[2][1]       0.0000000000
_pdbx_struct_oper_list.matrix[2][2]       1.0000000000
_pdbx_struct_oper_list.matrix[2][3]       0.0000000000
_pdbx_struct_oper_list.matrix[3][1]       0.0000000000
_pdbx_struct_oper_list.matrix[3][2]       0.0000000000
_pdbx_struct_oper_list.matrix[3][3]       1.0000000000
_pdbx_struct_oper_list.name               1_555
_pdbx_struct_oper_list.symmetry_operation x,y,z
_pdbx_struct_oper_list.type               "identity operation"
_pdbx_struct_oper_list.vector[1]          0.0000000000
_pdbx_struct_oper_list.vector[2]          0.0000000000
_pdbx_struct_oper_list.vector[3]          0.0000000000
#
_refine.ls_d_res_high 3.30
#
_software.classification other
_software.name           "DeepMind Structure Class"
_software.pdbx_ordinal   1
_software.version        2.0.0
#
_struct_asym.entity_id 1
_struct_asym.id        A
#
loop_
_atom_site.group_PDB
_atom_site.id
_atom_site.type_symbol
_atom_site.label_atom_id
_atom_site.label_alt_id
_atom_site.label_comp_id
_atom_site.label_asym_id
_atom_site.label_entity_id
_atom_site.label_seq_id
_atom_site.pdbx_PDB_ins_code
_atom_site.Cartn_x
_atom_site.Cartn_y
_atom_site.Cartn_z
_atom_site.occupancy
_atom_site.B_iso_or_equiv
_atom_site.auth_seq_id
_atom_site.auth_asym_id
_atom_site.pdbx_PDB_model_num
ATOM 1    N N   . SER A 1 1   ? -0.109 -60.476 53.478 1.00 78.52  24  A 1 
ATOM 2    C CA  . SER A 1 1   ? -0.632 -61.042 52.202 1.00 78.06  24  A 1 
ATOM 3    C C   . SER A 1 1   ? -0.267 -60.238 50.943 1.00 77.93  24  A 1 
ATOM 4    O O   . SER A 1 1   ? -0.095 -60.827 49.870 1.00 79.31  24  A 1 
ATOM 5    C CB  . SER A 1 1   ? -2.154 -61.191 52.268 1.00 77.59  24  A 1 
ATOM 6    O OG  . SER A 1 1   ? -2.644 -61.808 51.091 1.00 77.02  24  A 1 
ATOM 7    N N   . PRO A 1 2   ? -0.155 -58.893 51.048 1.00 76.26  25  A 1 
ATOM 8    C CA  . PRO A 1 2   ? 0.186  -58.053 49.894 1.00 74.74  25  A 1 
ATOM 9    C C   . PRO A 1 2   ? 1.700  -57.995 49.708 1.00 73.71  25  A 1 
ATOM 10   O O   . PRO A 1 2   ? 2.447  -57.984 50.691 1.00 74.51  25  A 1 
ATOM 11   C CB  . PRO A 1 2   ? -0.384 -56.708 50.290 1.00 74.04  25  A 1 
ATOM 12   C CG  . PRO A 1 2   ? 0.013  -56.663 51.730 1.00 74.78  25  A 1 
ATOM 13   C CD  . PRO A 1 2   ? -0.363 -58.047 52.237 1.00 75.64  25  A 1 
ATOM 14   N N   . SER A 1 3   ? 2.136  -57.954 48.449 1.00 70.73  26  A 1 
ATOM 15   C CA  . SER A 1 3   ? 3.555  -57.899 48.094 1.00 67.06  26  A 1 
ATOM 16   C C   . SER A 1 3   ? 4.139  -56.512 48.293 1.00 64.85  26  A 1 
ATOM 17   O O   . SER A 1 3   ? 3.444  -55.525 48.147 1.00 64.06  26  A 1 
ATOM 18   C CB  . SER A 1 3   ? 3.749  -58.277 46.630 1.00 67.75  26  A 1 
ATOM 19   O OG  . SER A 1 3   ? 3.391  -57.197 45.783 1.00 65.98  26  A 1 
ATOM 20   N N   . ALA A 1 4   ? 5.429  -56.446 48.595 1.00 62.79  27  A 1 
ATOM 21   C CA  . ALA A 1 4   ? 6.076  -55.170 48.800 1.00 60.99  27  A 1 
ATOM 22   C C   . ALA A 1 4   ? 5.876  -54.261 47.580 1.00 60.35  27  A 1 
ATOM 23   O O   . ALA A 1 4   ? 5.616  -53.075 47.737 1.00 60.21  27  A 1 
ATOM 24   C CB  . ALA A 1 4   ? 7.551  -55.369 49.094 1.00 60.20  27  A 1 
ATOM 25   N N   . GLN A 1 5   ? 5.968  -54.799 46.367 1.00 59.87  28  A 1 
ATOM 26   C CA  . GLN A 1 5   ? 5.790  -53.968 45.175 1.00 60.97  28  A 1 
ATOM 27   C C   . GLN A 1 5   ? 4.398  -53.390 45.048 1.00 60.72  28  A 1 
ATOM 28   O O   . GLN A 1 5   ? 4.193  -52.382 44.369 1.00 60.15  28  A 1 
ATOM 29   C CB  . GLN A 1 5   ? 6.121  -54.745 43.894 1.00 62.56  28  A 1 
ATOM 30   C CG  . GLN A 1 5   ? 7.609  -54.794 43.575 1.00 65.69  28  A 1 
ATOM 31   C CD  . GLN A 1 5   ? 8.207  -53.401 43.392 1.00 66.76  28  A 1 
ATOM 32   O OE1 . GLN A 1 5   ? 7.941  -52.737 42.391 1.00 69.14  28  A 1 
ATOM 33   N NE2 . GLN A 1 5   ? 8.997  -52.945 44.368 1.00 64.76  28  A 1 
ATOM 34   N N   . GLU A 1 6   ? 3.432  -54.042 45.681 1.00 61.31  29  A 1 
ATOM 35   C CA  . GLU A 1 6   ? 2.049  -53.579 45.640 1.00 60.16  29  A 1 
ATOM 36   C C   . GLU A 1 6   ? 1.864  -52.494 46.698 1.00 57.94  29  A 1 
ATOM 37   O O   . GLU A 1 6   ? 1.205  -51.486 46.439 1.00 58.00  29  A 1 
ATOM 38   C CB  . GLU A 1 6   ? 1.100  -54.766 45.888 1.00 62.84  29  A 1 
ATOM 39   C CG  . GLU A 1 6   ? 1.127  -55.829 44.772 1.00 67.62  29  A 1 
ATOM 40   C CD  . GLU A 1 6   ? 0.381  -57.131 45.117 1.00 70.26  29  A 1 
ATOM 41   O OE1 . GLU A 1 6   ? 0.808  -57.856 46.053 1.00 71.40  29  A 1 
ATOM 42   O OE2 . GLU A 1 6   ? -0.632 -57.431 44.436 1.00 71.36  29  A 1 
ATOM 43   N N   . LEU A 1 7   ? 2.469  -52.699 47.874 1.00 54.89  30  A 1 
ATOM 44   C CA  . LEU A 1 7   ? 2.382  -51.743 48.986 1.00 50.13  30  A 1 
ATOM 45   C C   . LEU A 1 7   ? 3.015  -50.429 48.609 1.00 48.42  30  A 1 
ATOM 46   O O   . LEU A 1 7   ? 2.587  -49.379 49.067 1.00 46.90  30  A 1 
ATOM 47   C CB  . LEU A 1 7   ? 3.076  -52.276 50.235 1.00 47.25  30  A 1 
ATOM 48   C CG  . LEU A 1 7   ? 2.618  -53.602 50.826 1.00 44.03  30  A 1 
ATOM 49   C CD1 . LEU A 1 7   ? 3.329  -53.798 52.151 1.00 43.40  30  A 1 
ATOM 50   C CD2 . LEU A 1 7   ? 1.134  -53.609 51.020 1.00 43.74  30  A 1 
ATOM 51   N N   . LYS A 1 8   ? 4.052  -50.489 47.790 1.00 48.16  31  A 1 
ATOM 52   C CA  . LYS A 1 8   ? 4.674  -49.266 47.357 1.00 49.24  31  A 1 
ATOM 53   C C   . LYS A 1 8   ? 3.688  -48.561 46.439 1.00 49.97  31  A 1 
ATOM 54   O O   . LYS A 1 8   ? 3.403  -47.390 46.646 1.00 50.18  31  A 1 
ATOM 55   C CB  . LYS A 1 8   ? 5.956  -49.550 46.607 1.00 49.59  31  A 1 
ATOM 56   C CG  . LYS A 1 8   ? 6.575  -48.304 46.034 1.00 49.35  31  A 1 
ATOM 57   C CD  . LYS A 1 8   ? 7.654  -48.647 45.070 1.00 51.37  31  A 1 
ATOM 58   C CE  . LYS A 1 8   ? 7.073  -49.342 43.874 1.00 52.65  31  A 1 
ATOM 59   N NZ  . LYS A 1 8   ? 8.188  -50.064 43.197 1.00 57.43  31  A 1 
ATOM 60   N N   . GLU A 1 9   ? 3.169  -49.264 45.430 1.00 49.82  32  A 1 
ATOM 61   C CA  . GLU A 1 9   ? 2.202  -48.654 44.521 1.00 49.96  32  A 1 
ATOM 62   C C   . GLU A 1 9   ? 1.080  -47.990 45.306 1.00 49.23  32  A 1 
ATOM 63   O O   . GLU A 1 9   ? 0.676  -46.871 45.006 1.00 48.82  32  A 1 
ATOM 64   C CB  . GLU A 1 9   ? 1.579  -49.685 43.613 1.00 52.24  32  A 1 
ATOM 65   C CG  . GLU A 1 9   ? 2.542  -50.431 42.782 1.00 57.97  32  A 1 
ATOM 66   C CD  . GLU A 1 9   ? 1.816  -51.270 41.737 1.00 62.28  32  A 1 
ATOM 67   O OE1 . GLU A 1 9   ? 0.942  -52.084 42.144 1.00 64.19  32  A 1 
ATOM 68   O OE2 . GLU A 1 9   ? 2.115  -51.114 40.519 1.00 63.54  32  A 1 
ATOM 69   N N   . GLN A 1 10  ? 0.569  -48.699 46.306 1.00 47.25  33  A 1 
ATOM 70   C CA  . GLN A 1 10  ? -0.479 -48.169 47.152 1.00 43.58  33  A 1 
ATOM 71   C C   . GLN A 1 10  ? -0.018 -46.813 47.670 1.00 41.36  33  A 1 
ATOM 72   O O   . GLN A 1 10  ? -0.619 -45.799 47.348 1.00 41.32  33  A 1 
ATOM 73   C CB  . GLN A 1 10  ? -0.722 -49.110 48.318 1.00 44.74  33  A 1 
ATOM 74   C CG  . GLN A 1 10  ? -1.785 -48.641 49.280 1.00 46.38  33  A 1 
ATOM 75   C CD  . GLN A 1 10  ? -3.158 -48.631 48.655 1.00 47.42  33  A 1 
ATOM 76   O OE1 . GLN A 1 10  ? -3.606 -47.616 48.126 1.00 46.97  33  A 1 
ATOM 77   N NE2 . GLN A 1 10  ? -3.832 -49.778 48.695 1.00 48.16  33  A 1 
ATOM 78   N N   . GLY A 1 11  ? 1.058  -46.803 48.453 1.00 38.10  34  A 1 
ATOM 79   C CA  . GLY A 1 11  ? 1.579  -45.563 48.985 1.00 35.02  34  A 1 
ATOM 80   C C   . GLY A 1 11  ? 1.738  -44.509 47.915 1.00 35.36  34  A 1 
ATOM 81   O O   . GLY A 1 11  ? 1.480  -43.346 48.176 1.00 34.12  34  A 1 
ATOM 82   N N   . ASN A 1 12  ? 2.158  -44.906 46.717 1.00 36.47  35  A 1 
ATOM 83   C CA  . ASN A 1 12  ? 2.336  -43.982 45.592 1.00 38.07  35  A 1 
ATOM 84   C C   . ASN A 1 12  ? 1.058  -43.243 45.254 1.00 40.05  35  A 1 
ATOM 85   O O   . ASN A 1 12  ? 1.094  -42.081 44.870 1.00 41.02  35  A 1 
ATOM 86   C CB  . ASN A 1 12  ? 2.753  -44.750 44.354 1.00 38.11  35  A 1 
ATOM 87   C CG  . ASN A 1 12  ? 4.230  -44.906 44.252 1.00 39.25  35  A 1 
ATOM 88   O OD1 . ASN A 1 12  ? 4.942  -44.786 45.252 1.00 39.57  35  A 1 
ATOM 89   N ND2 . ASN A 1 12  ? 4.717  -45.189 43.045 1.00 39.14  35  A 1 
ATOM 90   N N   . ARG A 1 13  ? -0.064 -43.957 45.351 1.00 41.47  36  A 1 
ATOM 91   C CA  . ARG A 1 13  ? -1.382 -43.399 45.071 1.00 41.15  36  A 1 
ATOM 92   C C   . ARG A 1 13  ? -1.779 -42.416 46.167 1.00 40.25  36  A 1 
ATOM 93   O O   . ARG A 1 13  ? -2.329 -41.361 45.898 1.00 40.35  36  A 1 
ATOM 94   C CB  . ARG A 1 13  ? -2.411 -44.523 44.961 1.00 40.99  36  A 1 
ATOM 95   C CG  . ARG A 1 13  ? -2.838 -44.766 43.531 1.00 44.69  36  A 1 
ATOM 96   C CD  . ARG A 1 13  ? -3.806 -45.943 43.354 1.00 46.86  36  A 1 
ATOM 97   N NE  . ARG A 1 13  ? -3.146 -47.245 43.342 1.00 49.54  36  A 1 
ATOM 98   C CZ  . ARG A 1 13  ? -3.143 -48.108 44.353 1.00 50.99  36  A 1 
ATOM 99   N NH1 . ARG A 1 13  ? -3.782 -47.816 45.475 1.00 50.48  36  A 1 
ATOM 100  N NH2 . ARG A 1 13  ? -2.479 -49.261 44.246 1.00 52.10  36  A 1 
ATOM 101  N N   . LEU A 1 14  ? -1.462 -42.769 47.401 1.00 39.19  37  A 1 
ATOM 102  C CA  . LEU A 1 14  ? -1.760 -41.934 48.533 1.00 38.67  37  A 1 
ATOM 103  C C   . LEU A 1 14  ? -0.954 -40.672 48.483 1.00 39.12  37  A 1 
ATOM 104  O O   . LEU A 1 14  ? -1.484 -39.576 48.586 1.00 37.85  37  A 1 
ATOM 105  C CB  . LEU A 1 14  ? -1.436 -42.659 49.830 1.00 37.36  37  A 1 
ATOM 106  C CG  . LEU A 1 14  ? -2.447 -43.751 50.139 1.00 35.79  37  A 1 
ATOM 107  C CD1 . LEU A 1 14  ? -2.116 -44.515 51.415 1.00 34.04  37  A 1 
ATOM 108  C CD2 . LEU A 1 14  ? -3.779 -43.084 50.248 1.00 33.21  37  A 1 
ATOM 109  N N   . PHE A 1 15  ? 0.346  -40.814 48.322 1.00 42.14  38  A 1 
ATOM 110  C CA  . PHE A 1 15  ? 1.191  -39.637 48.310 1.00 44.94  38  A 1 
ATOM 111  C C   . PHE A 1 15  ? 0.761  -38.661 47.246 1.00 45.08  38  A 1 
ATOM 112  O O   . PHE A 1 15  ? 0.835  -37.461 47.449 1.00 44.20  38  A 1 
ATOM 113  C CB  . PHE A 1 15  ? 2.652  -40.033 48.109 1.00 45.56  38  A 1 
ATOM 114  C CG  . PHE A 1 15  ? 3.613  -38.874 48.140 1.00 45.14  38  A 1 
ATOM 115  C CD1 . PHE A 1 15  ? 3.852  -38.115 46.989 1.00 43.90  38  A 1 
ATOM 116  C CD2 . PHE A 1 15  ? 4.335  -38.586 49.301 1.00 45.52  38  A 1 
ATOM 117  C CE1 . PHE A 1 15  ? 4.790  -37.097 46.989 1.00 43.66  38  A 1 
ATOM 118  C CE2 . PHE A 1 15  ? 5.278  -37.567 49.313 1.00 45.91  38  A 1 
ATOM 119  C CZ  . PHE A 1 15  ? 5.514  -36.818 48.149 1.00 44.88  38  A 1 
ATOM 120  N N   . VAL A 1 16  ? 0.316  -39.161 46.108 1.00 46.06  39  A 1 
ATOM 121  C CA  . VAL A 1 16  ? -0.107 -38.250 45.074 1.00 48.60  39  A 1 
ATOM 122  C C   . VAL A 1 16  ? -1.382 -37.584 45.555 1.00 50.43  39  A 1 
ATOM 123  O O   . VAL A 1 16  ? -1.634 -36.416 45.262 1.00 49.40  39  A 1 
ATOM 124  C CB  . VAL A 1 16  ? -0.364 -38.996 43.771 1.00 49.50  39  A 1 
ATOM 125  C CG1 . VAL A 1 16  ? -1.071 -38.093 42.789 1.00 50.14  39  A 1 
ATOM 126  C CG2 . VAL A 1 16  ? 0.952  -39.486 43.202 1.00 50.06  39  A 1 
ATOM 127  N N   . GLY A 1 17  ? -2.177 -38.352 46.303 1.00 53.10  40  A 1 
ATOM 128  C CA  . GLY A 1 17  ? -3.434 -37.865 46.849 1.00 54.99  40  A 1 
ATOM 129  C C   . GLY A 1 17  ? -3.198 -37.027 48.088 1.00 56.78  40  A 1 
ATOM 130  O O   . GLY A 1 17  ? -4.114 -36.731 48.854 1.00 57.12  40  A 1 
ATOM 131  N N   . ARG A 1 18  ? -1.939 -36.669 48.299 1.00 58.72  41  A 1 
ATOM 132  C CA  . ARG A 1 18  ? -1.566 -35.830 49.427 1.00 58.63  41  A 1 
ATOM 133  C C   . ARG A 1 18  ? -1.823 -36.413 50.815 1.00 58.68  41  A 1 
ATOM 134  O O   . ARG A 1 18  ? -1.800 -35.691 51.810 1.00 58.81  41  A 1 
ATOM 135  C CB  . ARG A 1 18  ? -2.251 -34.477 49.278 1.00 57.93  41  A 1 
ATOM 136  C CG  . ARG A 1 18  ? -1.710 -33.672 48.129 1.00 56.68  41  A 1 
ATOM 137  C CD  . ARG A 1 18  ? -2.667 -32.565 47.836 1.00 59.62  41  A 1 
ATOM 138  N NE  . ARG A 1 18  ? -2.121 -31.571 46.928 1.00 62.49  41  A 1 
ATOM 139  C CZ  . ARG A 1 18  ? -1.107 -30.768 47.219 1.00 64.47  41  A 1 
ATOM 140  N NH1 . ARG A 1 18  ? -0.519 -30.847 48.410 1.00 64.98  41  A 1 
ATOM 141  N NH2 . ARG A 1 18  ? -0.692 -29.880 46.315 1.00 65.57  41  A 1 
ATOM 142  N N   . LYS A 1 19  ? -2.070 -37.715 50.884 1.00 57.77  42  A 1 
ATOM 143  C CA  . LYS A 1 19  ? -2.260 -38.372 52.175 1.00 57.34  42  A 1 
ATOM 144  C C   . LYS A 1 19  ? -0.849 -38.802 52.625 1.00 57.73  42  A 1 
ATOM 145  O O   . LYS A 1 19  ? -0.507 -39.983 52.571 1.00 57.42  42  A 1 
ATOM 146  C CB  . LYS A 1 19  ? -3.151 -39.606 52.017 1.00 56.79  42  A 1 
ATOM 147  C CG  . LYS A 1 19  ? -4.550 -39.479 52.574 1.00 55.50  42  A 1 
ATOM 148  C CD  . LYS A 1 19  ? -5.369 -38.498 51.785 1.00 57.36  42  A 1 
ATOM 149  C CE  . LYS A 1 19  ? -6.805 -38.371 52.328 1.00 59.11  42  A 1 
ATOM 150  N NZ  . LYS A 1 19  ? -6.903 -37.727 53.681 1.00 60.52  42  A 1 
ATOM 151  N N   . TYR A 1 20  ? -0.038 -37.838 53.068 1.00 57.54  43  A 1 
ATOM 152  C CA  . TYR A 1 20  ? 1.350  -38.106 53.464 1.00 57.90  43  A 1 
ATOM 153  C C   . TYR A 1 20  ? 1.568  -39.006 54.663 1.00 59.65  43  A 1 
ATOM 154  O O   . TYR A 1 20  ? 2.448  -39.861 54.647 1.00 61.56  43  A 1 
ATOM 155  C CB  . TYR A 1 20  ? 2.117  -36.799 53.665 1.00 54.87  43  A 1 
ATOM 156  C CG  . TYR A 1 20  ? 2.047  -35.912 52.454 1.00 52.74  43  A 1 
ATOM 157  C CD1 . TYR A 1 20  ? 2.588  -36.308 51.254 1.00 50.85  43  A 1 
ATOM 158  C CD2 . TYR A 1 20  ? 1.352  -34.727 52.484 1.00 51.22  43  A 1 
ATOM 159  C CE1 . TYR A 1 20  ? 2.426  -35.548 50.111 1.00 50.52  43  A 1 
ATOM 160  C CE2 . TYR A 1 20  ? 1.188  -33.965 51.350 1.00 51.11  43  A 1 
ATOM 161  C CZ  . TYR A 1 20  ? 1.723  -34.377 50.166 1.00 51.31  43  A 1 
ATOM 162  O OH  . TYR A 1 20  ? 1.537  -33.611 49.035 1.00 53.86  43  A 1 
ATOM 163  N N   . PRO A 1 21  ? 0.803  -38.815 55.737 1.00 61.15  44  A 1 
ATOM 164  C CA  . PRO A 1 21  ? 1.003  -39.692 56.899 1.00 59.66  44  A 1 
ATOM 165  C C   . PRO A 1 21  ? 0.595  -41.132 56.567 1.00 58.96  44  A 1 
ATOM 166  O O   . PRO A 1 21  ? 1.195  -42.073 57.065 1.00 56.83  44  A 1 
ATOM 167  C CB  . PRO A 1 21  ? 0.131  -39.047 57.981 1.00 60.21  44  A 1 
ATOM 168  C CG  . PRO A 1 21  ? -0.971 -38.391 57.182 1.00 62.99  44  A 1 
ATOM 169  C CD  . PRO A 1 21  ? -0.224 -37.792 55.991 1.00 62.02  44  A 1 
ATOM 170  N N   . GLU A 1 22  ? -0.412 -41.276 55.704 1.00 59.54  45  A 1 
ATOM 171  C CA  . GLU A 1 22  ? -0.922 -42.585 55.282 1.00 61.40  45  A 1 
ATOM 172  C C   . GLU A 1 22  ? -0.025 -43.342 54.298 1.00 60.99  45  A 1 
ATOM 173  O O   . GLU A 1 22  ? 0.124  -44.574 54.386 1.00 60.99  45  A 1 
ATOM 174  C CB  . GLU A 1 22  ? -2.292 -42.455 54.618 1.00 64.37  45  A 1 
ATOM 175  C CG  . GLU A 1 22  ? -3.480 -42.321 55.560 1.00 69.29  45  A 1 
ATOM 176  C CD  . GLU A 1 22  ? -3.535 -40.978 56.270 1.00 71.91  45  A 1 
ATOM 177  O OE1 . GLU A 1 22  ? -3.119 -39.959 55.656 1.00 72.95  45  A 1 
ATOM 178  O OE2 . GLU A 1 22  ? -4.016 -40.946 57.433 1.00 73.07  45  A 1 
ATOM 179  N N   . ALA A 1 23  ? 0.528  -42.606 53.333 1.00 58.88  46  A 1 
ATOM 180  C CA  . ALA A 1 23  ? 1.407  -43.181 52.325 1.00 56.31  46  A 1 
ATOM 181  C C   . ALA A 1 23  ? 2.688  -43.624 53.026 1.00 55.56  46  A 1 
ATOM 182  O O   . ALA A 1 23  ? 3.163  -44.743 52.837 1.00 54.91  46  A 1 
ATOM 183  C CB  . ALA A 1 23  ? 1.702  -42.154 51.249 1.00 53.68  46  A 1 
ATOM 184  N N   . ALA A 1 24  ? 3.221  -42.750 53.867 1.00 54.91  47  A 1 
ATOM 185  C CA  . ALA A 1 24  ? 4.432  -43.057 54.602 1.00 56.50  47  A 1 
ATOM 186  C C   . ALA A 1 24  ? 4.284  -44.376 55.349 1.00 57.93  47  A 1 
ATOM 187  O O   . ALA A 1 24  ? 5.163  -45.241 55.295 1.00 58.76  47  A 1 
ATOM 188  C CB  . ALA A 1 24  ? 4.751  -41.934 55.580 1.00 55.38  47  A 1 
ATOM 189  N N   . ALA A 1 25  ? 3.174  -44.532 56.058 1.00 60.03  48  A 1 
ATOM 190  C CA  . ALA A 1 25  ? 2.925  -45.757 56.815 1.00 60.79  48  A 1 
ATOM 191  C C   . ALA A 1 25  ? 2.804  -46.931 55.857 1.00 60.81  48  A 1 
ATOM 192  O O   . ALA A 1 25  ? 3.031  -48.079 56.236 1.00 60.46  48  A 1 
ATOM 193  C CB  . ALA A 1 25  ? 1.643  -45.615 57.629 1.00 62.09  48  A 1 
ATOM 194  N N   . CYS A 1 26  ? 2.456  -46.626 54.609 1.00 61.10  49  A 1 
ATOM 195  C CA  . CYS A 1 26  ? 2.294  -47.643 53.575 1.00 61.27  49  A 1 
ATOM 196  C C   . CYS A 1 26  ? 3.639  -48.138 53.062 1.00 59.66  49  A 1 
ATOM 197  O O   . CYS A 1 26  ? 3.775  -49.299 52.675 1.00 57.62  49  A 1 
ATOM 198  C CB  . CYS A 1 26  ? 1.480  -47.075 52.417 1.00 63.14  49  A 1 
ATOM 199  S SG  . CYS A 1 26  ? 0.317  -48.260 51.723 1.00 66.29  49  A 1 
ATOM 200  N N   . TYR A 1 27  ? 4.617  -47.237 53.042 1.00 59.32  50  A 1 
ATOM 201  C CA  . TYR A 1 27  ? 5.961  -47.577 52.609 1.00 59.11  50  A 1 
ATOM 202  C C   . TYR A 1 27  ? 6.637  -48.368 53.721 1.00 60.40  50  A 1 
ATOM 203  O O   . TYR A 1 27  ? 7.556  -49.140 53.462 1.00 61.14  50  A 1 
ATOM 204  C CB  . TYR A 1 27  ? 6.778  -46.317 52.309 1.00 56.25  50  A 1 
ATOM 205  C CG  . TYR A 1 27  ? 6.264  -45.520 51.136 1.00 54.50  50  A 1 
ATOM 206  C CD1 . TYR A 1 27  ? 5.777  -46.163 50.003 1.00 54.12  50  A 1 
ATOM 207  C CD2 . TYR A 1 27  ? 6.261  -44.127 51.158 1.00 53.16  50  A 1 
ATOM 208  C CE1 . TYR A 1 27  ? 5.289  -45.445 48.918 1.00 54.01  50  A 1 
ATOM 209  C CE2 . TYR A 1 27  ? 5.776  -43.389 50.076 1.00 53.03  50  A 1 
ATOM 210  C CZ  . TYR A 1 27  ? 5.286  -44.054 48.959 1.00 54.10  50  A 1 
ATOM 211  O OH  . TYR A 1 27  ? 4.752  -43.345 47.902 1.00 52.79  50  A 1 
ATOM 212  N N   . GLY A 1 28  ? 6.168  -48.172 54.954 1.00 62.28  51  A 1 
ATOM 213  C CA  . GLY A 1 28  ? 6.726  -48.867 56.106 1.00 62.72  51  A 1 
ATOM 214  C C   . GLY A 1 28  ? 6.434  -50.357 56.139 1.00 62.46  51  A 1 
ATOM 215  O O   . GLY A 1 28  ? 7.184  -51.131 56.732 1.00 62.16  51  A 1 
ATOM 216  N N   . ARG A 1 29  ? 5.339  -50.763 55.513 1.00 62.80  52  A 1 
ATOM 217  C CA  . ARG A 1 29  ? 4.999  -52.169 55.471 1.00 64.15  52  A 1 
ATOM 218  C C   . ARG A 1 29  ? 5.740  -52.802 54.310 1.00 62.78  52  A 1 
ATOM 219  O O   . ARG A 1 29  ? 5.999  -53.997 54.316 1.00 62.25  52  A 1 
ATOM 220  C CB  . ARG A 1 29  ? 3.499  -52.360 55.269 1.00 67.58  52  A 1 
ATOM 221  C CG  . ARG A 1 29  ? 2.648  -51.662 56.289 1.00 72.34  52  A 1 
ATOM 222  C CD  . ARG A 1 29  ? 1.218  -52.150 56.233 1.00 75.84  52  A 1 
ATOM 223  N NE  . ARG A 1 29  ? 0.368  -51.277 57.025 1.00 81.52  52  A 1 
ATOM 224  C CZ  . ARG A 1 29  ? -0.043 -50.074 56.633 1.00 85.25  52  A 1 
ATOM 225  N NH1 . ARG A 1 29  ? 0.313  -49.610 55.444 1.00 86.53  52  A 1 
ATOM 226  N NH2 . ARG A 1 29  ? -0.791 -49.319 57.441 1.00 87.11  52  A 1 
ATOM 227  N N   . ALA A 1 30  ? 6.074  -51.998 53.307 1.00 61.79  53  A 1 
ATOM 228  C CA  . ALA A 1 30  ? 6.783  -52.515 52.149 1.00 60.97  53  A 1 
ATOM 229  C C   . ALA A 1 30  ? 8.251  -52.653 52.504 1.00 60.16  53  A 1 
ATOM 230  O O   . ALA A 1 30  ? 8.986  -53.406 51.873 1.00 60.83  53  A 1 
ATOM 231  C CB  . ALA A 1 30  ? 6.616  -51.586 50.970 1.00 61.02  53  A 1 
ATOM 232  N N   . ILE A 1 31  ? 8.676  -51.929 53.529 1.00 58.42  54  A 1 
ATOM 233  C CA  . ILE A 1 31  ? 10.056 -51.999 53.952 1.00 57.40  54  A 1 
ATOM 234  C C   . ILE A 1 31  ? 10.245 -53.168 54.890 1.00 57.73  54  A 1 
ATOM 235  O O   . ILE A 1 31  ? 11.289 -53.807 54.881 1.00 59.19  54  A 1 
ATOM 236  C CB  . ILE A 1 31  ? 10.496 -50.711 54.656 1.00 56.45  54  A 1 
ATOM 237  C CG1 . ILE A 1 31  ? 10.777 -49.632 53.617 1.00 55.08  54  A 1 
ATOM 238  C CG2 . ILE A 1 31  ? 11.742 -50.956 55.472 1.00 56.37  54  A 1 
ATOM 239  C CD1 . ILE A 1 31  ? 11.277 -48.350 54.212 1.00 53.48  54  A 1 
ATOM 240  N N   . THR A 1 32  ? 9.245  -53.463 55.705 1.00 57.73  55  A 1 
ATOM 241  C CA  . THR A 1 32  ? 9.399  -54.584 56.612 1.00 58.58  55  A 1 
ATOM 242  C C   . THR A 1 32  ? 9.351  -55.872 55.791 1.00 60.26  55  A 1 
ATOM 243  O O   . THR A 1 32  ? 9.931  -56.895 56.164 1.00 60.39  55  A 1 
ATOM 244  C CB  . THR A 1 32  ? 8.317  -54.561 57.666 1.00 55.88  55  A 1 
ATOM 245  O OG1 . THR A 1 32  ? 7.973  -53.200 57.921 1.00 56.78  55  A 1 
ATOM 246  C CG2 . THR A 1 32  ? 8.835  -55.145 58.953 1.00 55.25  55  A 1 
ATOM 247  N N   . ARG A 1 33  ? 8.690  -55.784 54.641 1.00 61.67  56  A 1 
ATOM 248  C CA  . ARG A 1 33  ? 8.535  -56.897 53.711 1.00 62.82  56  A 1 
ATOM 249  C C   . ARG A 1 33  ? 9.804  -57.184 52.897 1.00 63.17  56  A 1 
ATOM 250  O O   . ARG A 1 33  ? 10.041 -58.322 52.465 1.00 64.44  56  A 1 
ATOM 251  C CB  . ARG A 1 33  ? 7.403  -56.591 52.737 1.00 65.08  56  A 1 
ATOM 252  C CG  . ARG A 1 33  ? 7.144  -57.685 51.724 1.00 67.42  56  A 1 
ATOM 253  C CD  . ARG A 1 33  ? 6.475  -58.856 52.405 1.00 70.57  56  A 1 
ATOM 254  N NE  . ARG A 1 33  ? 5.986  -59.847 51.456 1.00 73.03  56  A 1 
ATOM 255  C CZ  . ARG A 1 33  ? 5.282  -60.915 51.807 1.00 74.84  56  A 1 
ATOM 256  N NH1 . ARG A 1 33  ? 4.990  -61.116 53.091 1.00 76.33  56  A 1 
ATOM 257  N NH2 . ARG A 1 33  ? 4.878  -61.776 50.879 1.00 75.75  56  A 1 
ATOM 258  N N   . ASN A 1 34  ? 10.592 -56.138 52.657 1.00 61.11  57  A 1 
ATOM 259  C CA  . ASN A 1 34  ? 11.837 -56.252 51.908 1.00 58.83  57  A 1 
ATOM 260  C C   . ASN A 1 34  ? 12.646 -54.983 52.124 1.00 57.20  57  A 1 
ATOM 261  O O   . ASN A 1 34  ? 12.455 -53.980 51.441 1.00 58.38  57  A 1 
ATOM 262  C CB  . ASN A 1 34  ? 11.553 -56.456 50.418 1.00 59.58  57  A 1 
ATOM 263  C CG  . ASN A 1 34  ? 12.759 -56.983 49.662 1.00 60.56  57  A 1 
ATOM 264  O OD1 . ASN A 1 34  ? 12.622 -57.569 48.588 1.00 61.60  57  A 1 
ATOM 265  N ND2 . ASN A 1 34  ? 13.952 -56.769 50.215 1.00 60.41  57  A 1 
ATOM 266  N N   . PRO A 1 35  ? 13.570 -55.019 53.083 1.00 54.66  58  A 1 
ATOM 267  C CA  . PRO A 1 35  ? 14.425 -53.883 53.423 1.00 53.49  58  A 1 
ATOM 268  C C   . PRO A 1 35  ? 15.373 -53.466 52.315 1.00 53.37  58  A 1 
ATOM 269  O O   . PRO A 1 35  ? 15.676 -52.288 52.142 1.00 53.95  58  A 1 
ATOM 270  C CB  . PRO A 1 35  ? 15.189 -54.390 54.637 1.00 53.90  58  A 1 
ATOM 271  C CG  . PRO A 1 35  ? 14.283 -55.496 55.182 1.00 53.42  58  A 1 
ATOM 272  C CD  . PRO A 1 35  ? 13.883 -56.169 53.937 1.00 52.37  58  A 1 
ATOM 273  N N   . LEU A 1 36  ? 15.834 -54.461 51.574 1.00 51.84  59  A 1 
ATOM 274  C CA  . LEU A 1 36  ? 16.778 -54.281 50.490 1.00 49.26  59  A 1 
ATOM 275  C C   . LEU A 1 36  ? 16.239 -53.612 49.223 1.00 48.81  59  A 1 
ATOM 276  O O   . LEU A 1 36  ? 16.348 -54.174 48.140 1.00 49.79  59  A 1 
ATOM 277  C CB  . LEU A 1 36  ? 17.364 -55.647 50.136 1.00 47.47  59  A 1 
ATOM 278  C CG  . LEU A 1 36  ? 17.755 -56.501 51.339 1.00 44.22  59  A 1 
ATOM 279  C CD1 . LEU A 1 36  ? 18.461 -57.756 50.875 1.00 42.74  59  A 1 
ATOM 280  C CD2 . LEU A 1 36  ? 18.655 -55.696 52.254 1.00 43.23  59  A 1 
ATOM 281  N N   . VAL A 1 37  ? 15.645 -52.430 49.340 1.00 48.31  60  A 1 
ATOM 282  C CA  . VAL A 1 37  ? 15.154 -51.722 48.152 1.00 47.33  60  A 1 
ATOM 283  C C   . VAL A 1 37  ? 15.258 -50.219 48.418 1.00 48.09  60  A 1 
ATOM 284  O O   . VAL A 1 37  ? 14.515 -49.672 49.234 1.00 49.24  60  A 1 
ATOM 285  C CB  . VAL A 1 37  ? 13.685 -52.072 47.818 1.00 45.00  60  A 1 
ATOM 286  C CG1 . VAL A 1 37  ? 13.222 -51.230 46.647 1.00 43.79  60  A 1 
ATOM 287  C CG2 . VAL A 1 37  ? 13.548 -53.538 47.483 1.00 41.61  60  A 1 
ATOM 288  N N   . ALA A 1 38  ? 16.168 -49.541 47.730 1.00 46.56  61  A 1 
ATOM 289  C CA  . ALA A 1 38  ? 16.346 -48.116 47.979 1.00 46.51  61  A 1 
ATOM 290  C C   . ALA A 1 38  ? 15.143 -47.205 47.739 1.00 46.33  61  A 1 
ATOM 291  O O   . ALA A 1 38  ? 14.910 -46.278 48.519 1.00 44.77  61  A 1 
ATOM 292  C CB  . ALA A 1 38  ? 17.538 -47.603 47.202 1.00 45.85  61  A 1 
ATOM 293  N N   . VAL A 1 39  ? 14.382 -47.467 46.676 1.00 46.04  62  A 1 
ATOM 294  C CA  . VAL A 1 39  ? 13.224 -46.644 46.328 1.00 44.45  62  A 1 
ATOM 295  C C   . VAL A 1 39  ? 12.316 -46.397 47.523 1.00 45.01  62  A 1 
ATOM 296  O O   . VAL A 1 39  ? 11.970 -45.246 47.797 1.00 44.88  62  A 1 
ATOM 297  C CB  . VAL A 1 39  ? 12.402 -47.289 45.202 1.00 44.15  62  A 1 
ATOM 298  C CG1 . VAL A 1 39  ? 11.343 -46.339 44.735 1.00 41.09  62  A 1 
ATOM 299  C CG2 . VAL A 1 39  ? 13.314 -47.683 44.063 1.00 45.12  62  A 1 
ATOM 300  N N   . TYR A 1 40  ? 11.937 -47.468 48.233 1.00 44.02  63  A 1 
ATOM 301  C CA  . TYR A 1 40  ? 11.059 -47.350 49.410 1.00 42.77  63  A 1 
ATOM 302  C C   . TYR A 1 40  ? 11.534 -46.291 50.383 1.00 42.65  63  A 1 
ATOM 303  O O   . TYR A 1 40  ? 10.818 -45.342 50.672 1.00 41.97  63  A 1 
ATOM 304  C CB  . TYR A 1 40  ? 10.945 -48.663 50.177 1.00 41.69  63  A 1 
ATOM 305  C CG  . TYR A 1 40  ? 10.485 -49.824 49.345 1.00 43.28  63  A 1 
ATOM 306  C CD1 . TYR A 1 40  ? 9.899  -49.626 48.087 1.00 42.35  63  A 1 
ATOM 307  C CD2 . TYR A 1 40  ? 10.667 -51.136 49.801 1.00 43.34  63  A 1 
ATOM 308  C CE1 . TYR A 1 40  ? 9.514  -50.714 47.299 1.00 42.77  63  A 1 
ATOM 309  C CE2 . TYR A 1 40  ? 10.287 -52.231 49.027 1.00 42.33  63  A 1 
ATOM 310  C CZ  . TYR A 1 40  ? 9.716  -52.015 47.774 1.00 42.52  63  A 1 
ATOM 311  O OH  . TYR A 1 40  ? 9.386  -53.085 46.975 1.00 40.46  63  A 1 
ATOM 312  N N   . TYR A 1 41  ? 12.746 -46.455 50.884 1.00 42.72  64  A 1 
ATOM 313  C CA  . TYR A 1 41  ? 13.284 -45.503 51.813 1.00 42.80  64  A 1 
ATOM 314  C C   . TYR A 1 41  ? 13.220 -44.081 51.303 1.00 42.68  64  A 1 
ATOM 315  O O   . TYR A 1 41  ? 12.670 -43.235 51.995 1.00 43.73  64  A 1 
ATOM 316  C CB  . TYR A 1 41  ? 14.719 -45.863 52.157 1.00 44.98  64  A 1 
ATOM 317  C CG  . TYR A 1 41  ? 14.870 -47.200 52.842 1.00 47.72  64  A 1 
ATOM 318  C CD1 . TYR A 1 41  ? 15.093 -47.276 54.218 1.00 48.11  64  A 1 
ATOM 319  C CD2 . TYR A 1 41  ? 14.762 -48.389 52.119 1.00 48.53  64  A 1 
ATOM 320  C CE1 . TYR A 1 41  ? 15.204 -48.498 54.864 1.00 48.60  64  A 1 
ATOM 321  C CE2 . TYR A 1 41  ? 14.867 -49.619 52.752 1.00 50.70  64  A 1 
ATOM 322  C CZ  . TYR A 1 41  ? 15.088 -49.664 54.135 1.00 50.94  64  A 1 
ATOM 323  O OH  . TYR A 1 41  ? 15.182 -50.878 54.789 1.00 51.52  64  A 1 
ATOM 324  N N   . THR A 1 42  ? 13.760 -43.791 50.114 1.00 42.75  65  A 1 
ATOM 325  C CA  . THR A 1 42  ? 13.718 -42.396 49.626 1.00 42.73  65  A 1 
ATOM 326  C C   . THR A 1 42  ? 12.296 -41.884 49.508 1.00 42.19  65  A 1 
ATOM 327  O O   . THR A 1 42  ? 12.035 -40.711 49.745 1.00 42.06  65  A 1 
ATOM 328  C CB  . THR A 1 42  ? 14.402 -42.160 48.225 1.00 42.89  65  A 1 
ATOM 329  O OG1 . THR A 1 42  ? 13.767 -42.946 47.207 1.00 43.52  65  A 1 
ATOM 330  C CG2 . THR A 1 42  ? 15.879 -42.449 48.290 1.00 41.77  65  A 1 
ATOM 331  N N   . ASN A 1 43  ? 11.375 -42.759 49.144 1.00 40.20  66  A 1 
ATOM 332  C CA  . ASN A 1 43  ? 10.015 -42.323 49.033 1.00 39.30  66  A 1 
ATOM 333  C C   . ASN A 1 43  ? 9.482  -41.920 50.369 1.00 41.38  66  A 1 
ATOM 334  O O   . ASN A 1 43  ? 8.933  -40.837 50.511 1.00 42.20  66  A 1 
ATOM 335  C CB  . ASN A 1 43  ? 9.165  -43.415 48.446 1.00 36.32  66  A 1 
ATOM 336  C CG  . ASN A 1 43  ? 9.352  -43.523 46.987 1.00 35.39  66  A 1 
ATOM 337  O OD1 . ASN A 1 43  ? 8.600  -44.228 46.306 1.00 33.67  66  A 1 
ATOM 338  N ND2 . ASN A 1 43  ? 10.354 -42.805 46.468 1.00 33.95  66  A 1 
ATOM 339  N N   . ARG A 1 44  ? 9.652  -42.797 51.349 1.00 43.18  67  A 1 
ATOM 340  C CA  . ARG A 1 44  ? 9.182  -42.524 52.692 1.00 44.96  67  A 1 
ATOM 341  C C   . ARG A 1 44  ? 9.845  -41.271 53.221 1.00 45.76  67  A 1 
ATOM 342  O O   . ARG A 1 44  ? 9.246  -40.511 53.972 1.00 47.10  67  A 1 
ATOM 343  C CB  . ARG A 1 44  ? 9.496  -43.676 53.633 1.00 46.23  67  A 1 
ATOM 344  C CG  . ARG A 1 44  ? 9.005  -43.403 55.023 1.00 49.47  67  A 1 
ATOM 345  C CD  . ARG A 1 44  ? 8.753  -44.679 55.790 1.00 54.16  67  A 1 
ATOM 346  N NE  . ARG A 1 44  ? 9.907  -45.091 56.581 1.00 58.66  67  A 1 
ATOM 347  C CZ  . ARG A 1 44  ? 9.957  -46.220 57.278 1.00 61.16  67  A 1 
ATOM 348  N NH1 . ARG A 1 44  ? 8.911  -47.042 57.271 1.00 62.72  67  A 1 
ATOM 349  N NH2 . ARG A 1 44  ? 11.046 -46.517 57.982 1.00 62.50  67  A 1 
ATOM 350  N N   . ALA A 1 45  ? 11.088 -41.052 52.823 1.00 45.71  68  A 1 
ATOM 351  C CA  . ALA A 1 45  ? 11.800 -39.879 53.264 1.00 44.66  68  A 1 
ATOM 352  C C   . ALA A 1 45  ? 11.063 -38.628 52.785 1.00 44.54  68  A 1 
ATOM 353  O O   . ALA A 1 45  ? 11.000 -37.636 53.507 1.00 44.02  68  A 1 
ATOM 354  C CB  . ALA A 1 45  ? 13.230 -39.910 52.726 1.00 44.85  68  A 1 
ATOM 355  N N   . LEU A 1 46  ? 10.489 -38.667 51.581 1.00 44.81  69  A 1 
ATOM 356  C CA  . LEU A 1 46  ? 9.779  -37.492 51.055 1.00 45.41  69  A 1 
ATOM 357  C C   . LEU A 1 46  ? 8.481  -37.227 51.793 1.00 46.91  69  A 1 
ATOM 358  O O   . LEU A 1 46  ? 8.014  -36.087 51.837 1.00 47.78  69  A 1 
ATOM 359  C CB  . LEU A 1 46  ? 9.491  -37.636 49.548 1.00 42.14  69  A 1 
ATOM 360  C CG  . LEU A 1 46  ? 8.761  -36.505 48.807 1.00 38.85  69  A 1 
ATOM 361  C CD1 . LEU A 1 46  ? 9.302  -35.129 49.147 1.00 37.66  69  A 1 
ATOM 362  C CD2 . LEU A 1 46  ? 8.921  -36.782 47.353 1.00 37.76  69  A 1 
ATOM 363  N N   . CYS A 1 47  ? 7.896  -38.283 52.356 1.00 47.94  70  A 1 
ATOM 364  C CA  . CYS A 1 47  ? 6.656  -38.161 53.119 1.00 50.00  70  A 1 
ATOM 365  C C   . CYS A 1 47  ? 6.986  -37.434 54.406 1.00 51.06  70  A 1 
ATOM 366  O O   . CYS A 1 47  ? 6.315  -36.485 54.795 1.00 51.20  70  A 1 
ATOM 367  C CB  . CYS A 1 47  ? 6.104  -39.525 53.492 1.00 50.69  70  A 1 
ATOM 368  S SG  . CYS A 1 47  ? 5.171  -40.312 52.227 1.00 52.69  70  A 1 
ATOM 369  N N   . TYR A 1 48  ? 8.034  -37.896 55.068 1.00 52.23  71  A 1 
ATOM 370  C CA  . TYR A 1 48  ? 8.430  -37.275 56.298 1.00 53.43  71  A 1 
ATOM 371  C C   . TYR A 1 48  ? 8.705  -35.809 56.095 1.00 54.12  71  A 1 
ATOM 372  O O   . TYR A 1 48  ? 8.272  -34.997 56.897 1.00 55.31  71  A 1 
ATOM 373  C CB  . TYR A 1 48  ? 9.645  -37.958 56.867 1.00 54.27  71  A 1 
ATOM 374  C CG  . TYR A 1 48  ? 9.317  -39.294 57.450 1.00 56.56  71  A 1 
ATOM 375  C CD1 . TYR A 1 48  ? 8.215  -39.463 58.273 1.00 57.15  71  A 1 
ATOM 376  C CD2 . TYR A 1 48  ? 10.147 -40.383 57.235 1.00 58.84  71  A 1 
ATOM 377  C CE1 . TYR A 1 48  ? 7.958  -40.688 58.875 1.00 58.06  71  A 1 
ATOM 378  C CE2 . TYR A 1 48  ? 9.896  -41.611 57.834 1.00 59.22  71  A 1 
ATOM 379  C CZ  . TYR A 1 48  ? 8.802  -41.754 58.656 1.00 58.18  71  A 1 
ATOM 380  O OH  . TYR A 1 48  ? 8.587  -42.960 59.277 1.00 57.42  71  A 1 
ATOM 381  N N   . LEU A 1 49  ? 9.421  -35.453 55.033 1.00 53.65  72  A 1 
ATOM 382  C CA  . LEU A 1 49  ? 9.686  -34.046 54.784 1.00 53.52  72  A 1 
ATOM 383  C C   . LEU A 1 49  ? 8.366  -33.275 54.623 1.00 54.93  72  A 1 
ATOM 384  O O   . LEU A 1 49  ? 8.167  -32.262 55.287 1.00 53.98  72  A 1 
ATOM 385  C CB  . LEU A 1 49  ? 10.570 -33.869 53.547 1.00 52.57  72  A 1 
ATOM 386  C CG  . LEU A 1 49  ? 12.079 -33.936 53.781 1.00 51.83  72  A 1 
ATOM 387  C CD1 . LEU A 1 49  ? 12.825 -33.805 52.462 1.00 52.68  72  A 1 
ATOM 388  C CD2 . LEU A 1 49  ? 12.503 -32.836 54.717 1.00 50.30  72  A 1 
ATOM 389  N N   . LYS A 1 50  ? 7.466  -33.745 53.758 1.00 56.59  73  A 1 
ATOM 390  C CA  . LYS A 1 50  ? 6.189  -33.066 53.588 1.00 58.82  73  A 1 
ATOM 391  C C   . LYS A 1 50  ? 5.503  -33.030 54.946 1.00 61.23  73  A 1 
ATOM 392  O O   . LYS A 1 50  ? 4.770  -32.105 55.241 1.00 63.09  73  A 1 
ATOM 393  C CB  . LYS A 1 50  ? 5.283  -33.795 52.597 1.00 58.37  73  A 1 
ATOM 394  C CG  . LYS A 1 50  ? 5.790  -33.827 51.175 1.00 60.30  73  A 1 
ATOM 395  C CD  . LYS A 1 50  ? 5.815  -32.458 50.526 1.00 62.51  73  A 1 
ATOM 396  C CE  . LYS A 1 50  ? 6.331  -32.564 49.082 1.00 63.10  73  A 1 
ATOM 397  N NZ  . LYS A 1 50  ? 6.538  -31.236 48.415 1.00 62.96  73  A 1 
ATOM 398  N N   . MET A 1 51  ? 5.740  -34.034 55.778 1.00 63.03  74  A 1 
ATOM 399  C CA  . MET A 1 51  ? 5.122  -34.047 57.086 1.00 65.78  74  A 1 
ATOM 400  C C   . MET A 1 51  ? 5.934  -33.217 58.071 1.00 68.80  74  A 1 
ATOM 401  O O   . MET A 1 51  ? 5.715  -33.300 59.274 1.00 69.84  74  A 1 
ATOM 402  C CB  . MET A 1 51  ? 5.003  -35.479 57.605 1.00 65.02  74  A 1 
ATOM 403  C CG  . MET A 1 51  ? 4.053  -36.354 56.805 1.00 65.81  74  A 1 
ATOM 404  S SD  . MET A 1 51  ? 4.232  -38.095 57.197 1.00 64.34  74  A 1 
ATOM 405  C CE  . MET A 1 51  ? 3.372  -38.176 58.726 1.00 63.70  74  A 1 
ATOM 406  N N   . GLN A 1 52  ? 6.878  -32.430 57.560 1.00 71.96  75  A 1 
ATOM 407  C CA  . GLN A 1 52  ? 7.738  -31.586 58.392 1.00 74.85  75  A 1 
ATOM 408  C C   . GLN A 1 52  ? 8.335  -32.326 59.589 1.00 75.71  75  A 1 
ATOM 409  O O   . GLN A 1 52  ? 8.069  -31.992 60.745 1.00 74.66  75  A 1 
ATOM 410  C CB  . GLN A 1 52  ? 6.957  -30.370 58.860 1.00 76.44  75  A 1 
ATOM 411  C CG  . GLN A 1 52  ? 6.216  -29.718 57.727 1.00 80.96  75  A 1 
ATOM 412  C CD  . GLN A 1 52  ? 5.534  -28.439 58.144 1.00 84.42  75  A 1 
ATOM 413  O OE1 . GLN A 1 52  ? 4.858  -28.392 59.182 1.00 86.96  75  A 1 
ATOM 414  N NE2 . GLN A 1 52  ? 5.693  -27.385 57.332 1.00 85.13  75  A 1 
ATOM 415  N N   . GLN A 1 53  ? 9.143  -33.339 59.285 1.00 77.91  76  A 1 
ATOM 416  C CA  . GLN A 1 53  ? 9.815  -34.153 60.293 1.00 80.39  76  A 1 
ATOM 417  C C   . GLN A 1 53  ? 11.124 -34.720 59.761 1.00 81.24  76  A 1 
ATOM 418  O O   . GLN A 1 53  ? 11.256 -35.927 59.589 1.00 81.54  76  A 1 
ATOM 419  C CB  . GLN A 1 53  ? 8.926  -35.308 60.724 1.00 81.02  76  A 1 
ATOM 420  C CG  . GLN A 1 53  ? 7.740  -34.880 61.524 1.00 82.92  76  A 1 
ATOM 421  C CD  . GLN A 1 53  ? 6.694  -35.956 61.574 1.00 84.76  76  A 1 
ATOM 422  O OE1 . GLN A 1 53  ? 7.005  -37.126 61.819 1.00 84.73  76  A 1 
ATOM 423  N NE2 . GLN A 1 53  ? 5.437  -35.575 61.343 1.00 85.43  76  A 1 
ATOM 424  N N   . PRO A 1 54  ? 12.113 -33.853 59.511 1.00 81.80  77  A 1 
ATOM 425  C CA  . PRO A 1 54  ? 13.428 -34.230 58.999 1.00 82.47  77  A 1 
ATOM 426  C C   . PRO A 1 54  ? 14.107 -35.264 59.874 1.00 83.73  77  A 1 
ATOM 427  O O   . PRO A 1 54  ? 15.026 -35.951 59.437 1.00 84.42  77  A 1 
ATOM 428  C CB  . PRO A 1 54  ? 14.181 -32.911 59.009 1.00 82.49  77  A 1 
ATOM 429  C CG  . PRO A 1 54  ? 13.602 -32.236 60.195 1.00 81.88  77  A 1 
ATOM 430  C CD  . PRO A 1 54  ? 12.137 -32.454 59.955 1.00 82.00  77  A 1 
ATOM 431  N N   . GLU A 1 55  ? 13.672 -35.363 61.122 1.00 84.86  78  A 1 
ATOM 432  C CA  . GLU A 1 55  ? 14.261 -36.329 62.040 1.00 85.41  78  A 1 
ATOM 433  C C   . GLU A 1 55  ? 14.242 -37.719 61.433 1.00 83.25  78  A 1 
ATOM 434  O O   . GLU A 1 55  ? 15.259 -38.406 61.405 1.00 82.10  78  A 1 
ATOM 435  C CB  . GLU A 1 55  ? 13.475 -36.353 63.349 1.00 89.56  78  A 1 
ATOM 436  C CG  . GLU A 1 55  ? 13.343 -34.996 63.998 1.00 94.35  78  A 1 
ATOM 437  C CD  . GLU A 1 55  ? 14.686 -34.312 64.126 1.00 96.93  78  A 1 
ATOM 438  O OE1 . GLU A 1 55  ? 15.629 -34.942 64.674 1.00 98.31  78  A 1 
ATOM 439  O OE2 . GLU A 1 55  ? 14.792 -33.146 63.681 1.00 98.09  78  A 1 
ATOM 440  N N   . GLN A 1 56  ? 13.065 -38.111 60.953 1.00 81.42  79  A 1 
ATOM 441  C CA  . GLN A 1 56  ? 12.849 -39.418 60.351 1.00 79.95  79  A 1 
ATOM 442  C C   . GLN A 1 56  ? 13.456 -39.526 58.968 1.00 78.17  79  A 1 
ATOM 443  O O   . GLN A 1 56  ? 14.156 -40.482 58.673 1.00 77.86  79  A 1 
ATOM 444  C CB  . GLN A 1 56  ? 11.355 -39.707 60.230 1.00 81.78  79  A 1 
ATOM 445  C CG  . GLN A 1 56  ? 10.517 -39.116 61.328 1.00 83.64  79  A 1 
ATOM 446  C CD  . GLN A 1 56  ? 11.108 -39.392 62.676 1.00 84.56  79  A 1 
ATOM 447  O OE1 . GLN A 1 56  ? 11.333 -40.549 63.034 1.00 84.71  79  A 1 
ATOM 448  N NE2 . GLN A 1 56  ? 11.370 -38.332 63.441 1.00 85.29  79  A 1 
ATOM 449  N N   . ALA A 1 57  ? 13.162 -38.551 58.117 1.00 76.63  80  A 1 
ATOM 450  C CA  . ALA A 1 57  ? 13.668 -38.547 56.754 1.00 75.35  80  A 1 
ATOM 451  C C   . ALA A 1 57  ? 15.186 -38.695 56.715 1.00 74.87  80  A 1 
ATOM 452  O O   . ALA A 1 57  ? 15.726 -39.416 55.880 1.00 74.53  80  A 1 
ATOM 453  C CB  . ALA A 1 57  ? 13.246 -37.271 56.054 1.00 74.39  80  A 1 
ATOM 454  N N   . LEU A 1 58  ? 15.866 -38.011 57.629 1.00 74.28  81  A 1 
ATOM 455  C CA  . LEU A 1 58  ? 17.319 -38.048 57.719 1.00 72.90  81  A 1 
ATOM 456  C C   . LEU A 1 58  ? 17.797 -39.477 57.916 1.00 73.19  81  A 1 
ATOM 457  O O   . LEU A 1 58  ? 18.767 -39.902 57.293 1.00 73.50  81  A 1 
ATOM 458  C CB  . LEU A 1 58  ? 17.776 -37.172 58.881 1.00 71.91  81  A 1 
ATOM 459  C CG  . LEU A 1 58  ? 19.203 -36.662 58.812 1.00 71.02  81  A 1 
ATOM 460  C CD1 . LEU A 1 58  ? 20.181 -37.801 58.989 1.00 72.49  81  A 1 
ATOM 461  C CD2 . LEU A 1 58  ? 19.408 -35.984 57.491 1.00 71.38  81  A 1 
ATOM 462  N N   . ALA A 1 59  ? 17.107 -40.209 58.785 1.00 73.54  82  A 1 
ATOM 463  C CA  . ALA A 1 59  ? 17.428 -41.603 59.078 1.00 72.87  82  A 1 
ATOM 464  C C   . ALA A 1 59  ? 17.164 -42.508 57.868 1.00 72.77  82  A 1 
ATOM 465  O O   . ALA A 1 59  ? 18.023 -43.297 57.480 1.00 71.48  82  A 1 
ATOM 466  C CB  . ALA A 1 59  ? 16.608 -42.075 60.276 1.00 72.48  82  A 1 
ATOM 467  N N   . ASP A 1 60  ? 15.978 -42.379 57.276 1.00 73.38  83  A 1 
ATOM 468  C CA  . ASP A 1 60  ? 15.565 -43.168 56.108 1.00 73.43  83  A 1 
ATOM 469  C C   . ASP A 1 60  ? 16.442 -42.989 54.883 1.00 72.15  83  A 1 
ATOM 470  O O   . ASP A 1 60  ? 16.480 -43.862 54.020 1.00 71.22  83  A 1 
ATOM 471  C CB  . ASP A 1 60  ? 14.117 -42.833 55.730 1.00 75.53  83  A 1 
ATOM 472  C CG  . ASP A 1 60  ? 13.099 -43.702 56.466 1.00 77.39  83  A 1 
ATOM 473  O OD1 . ASP A 1 60  ? 13.258 -43.924 57.692 1.00 78.12  83  A 1 
ATOM 474  O OD2 . ASP A 1 60  ? 12.130 -44.148 55.816 1.00 77.53  83  A 1 
ATOM 475  N N   . CYS A 1 61  ? 17.108 -41.841 54.796 1.00 71.77  84  A 1 
ATOM 476  C CA  . CYS A 1 61  ? 18.002 -41.531 53.682 1.00 71.41  84  A 1 
ATOM 477  C C   . CYS A 1 61  ? 19.320 -42.192 53.991 1.00 71.67  84  A 1 
ATOM 478  O O   . CYS A 1 61  ? 20.043 -42.646 53.105 1.00 71.86  84  A 1 
ATOM 479  C CB  . CYS A 1 61  ? 18.241 -40.035 53.594 1.00 71.36  84  A 1 
ATOM 480  S SG  . CYS A 1 61  ? 17.136 -39.161 52.520 1.00 71.55  84  A 1 
ATOM 481  N N   . ARG A 1 62  ? 19.623 -42.214 55.279 1.00 71.27  85  A 1 
ATOM 482  C CA  . ARG A 1 62  ? 20.837 -42.809 55.771 1.00 70.18  85  A 1 
ATOM 483  C C   . ARG A 1 62  ? 20.716 -44.320 55.707 1.00 69.89  85  A 1 
ATOM 484  O O   . ARG A 1 62  ? 21.392 -45.027 56.441 1.00 71.80  85  A 1 
ATOM 485  C CB  . ARG A 1 62  ? 21.077 -42.348 57.208 1.00 69.64  85  A 1 
ATOM 486  C CG  . ARG A 1 62  ? 21.792 -41.024 57.282 1.00 68.55  85  A 1 
ATOM 487  C CD  . ARG A 1 62  ? 23.210 -41.201 56.761 1.00 69.79  85  A 1 
ATOM 488  N NE  . ARG A 1 62  ? 23.900 -39.947 56.447 1.00 70.56  85  A 1 
ATOM 489  C CZ  . ARG A 1 62  ? 23.960 -38.889 57.247 1.00 70.81  85  A 1 
ATOM 490  N NH1 . ARG A 1 62  ? 23.356 -38.905 58.432 1.00 71.01  85  A 1 
ATOM 491  N NH2 . ARG A 1 62  ? 24.658 -37.830 56.863 1.00 70.96  85  A 1 
ATOM 492  N N   . ARG A 1 63  ? 19.845 -44.815 54.835 1.00 68.26  86  A 1 
ATOM 493  C CA  . ARG A 1 63  ? 19.652 -46.252 54.681 1.00 66.93  86  A 1 
ATOM 494  C C   . ARG A 1 63  ? 19.499 -46.556 53.205 1.00 65.05  86  A 1 
ATOM 495  O O   . ARG A 1 63  ? 19.947 -47.589 52.714 1.00 64.22  86  A 1 
ATOM 496  C CB  . ARG A 1 63  ? 18.426 -46.727 55.481 1.00 67.15  86  A 1 
ATOM 497  C CG  . ARG A 1 63  ? 18.722 -46.831 56.983 1.00 70.10  86  A 1 
ATOM 498  C CD  . ARG A 1 63  ? 17.503 -47.144 57.890 1.00 73.51  86  A 1 
ATOM 499  N NE  . ARG A 1 63  ? 16.736 -45.948 58.303 1.00 75.45  86  A 1 
ATOM 500  C CZ  . ARG A 1 63  ? 15.914 -45.891 59.357 1.00 74.28  86  A 1 
ATOM 501  N NH1 . ARG A 1 63  ? 15.745 -46.965 60.127 1.00 74.40  86  A 1 
ATOM 502  N NH2 . ARG A 1 63  ? 15.252 -44.765 59.634 1.00 71.51  86  A 1 
ATOM 503  N N   . ALA A 1 64  ? 18.883 -45.620 52.498 1.00 63.88  87  A 1 
ATOM 504  C CA  . ALA A 1 64  ? 18.684 -45.756 51.071 1.00 62.08  87  A 1 
ATOM 505  C C   . ALA A 1 64  ? 20.067 -45.701 50.461 1.00 61.82  87  A 1 
ATOM 506  O O   . ALA A 1 64  ? 20.357 -46.378 49.481 1.00 62.23  87  A 1 
ATOM 507  C CB  . ALA A 1 64  ? 17.833 -44.606 50.548 1.00 59.39  87  A 1 
ATOM 508  N N   . LEU A 1 65  ? 20.930 -44.893 51.060 1.00 60.79  88  A 1 
ATOM 509  C CA  . LEU A 1 65  ? 22.277 -44.742 50.551 1.00 59.84  88  A 1 
ATOM 510  C C   . LEU A 1 65  ? 23.145 -45.950 50.871 1.00 60.74  88  A 1 
ATOM 511  O O   . LEU A 1 65  ? 24.133 -46.194 50.188 1.00 60.84  88  A 1 
ATOM 512  C CB  . LEU A 1 65  ? 22.906 -43.461 51.105 1.00 58.24  88  A 1 
ATOM 513  C CG  . LEU A 1 65  ? 22.373 -42.129 50.584 1.00 56.63  88  A 1 
ATOM 514  C CD1 . LEU A 1 65  ? 23.018 -41.010 51.349 1.00 55.37  88  A 1 
ATOM 515  C CD2 . LEU A 1 65  ? 22.646 -41.987 49.105 1.00 55.05  88  A 1 
ATOM 516  N N   . GLU A 1 66  ? 22.788 -46.701 51.911 1.00 61.27  89  A 1 
ATOM 517  C CA  . GLU A 1 66  ? 23.556 -47.888 52.268 1.00 60.72  89  A 1 
ATOM 518  C C   . GLU A 1 66  ? 23.322 -48.951 51.198 1.00 60.88  89  A 1 
ATOM 519  O O   . GLU A 1 66  ? 24.120 -49.870 51.044 1.00 62.06  89  A 1 
ATOM 520  C CB  . GLU A 1 66  ? 23.131 -48.429 53.631 1.00 60.91  89  A 1 
ATOM 521  C CG  . GLU A 1 66  ? 23.313 -47.455 54.774 1.00 65.28  89  A 1 
ATOM 522  C CD  . GLU A 1 66  ? 22.846 -48.027 56.125 1.00 68.51  89  A 1 
ATOM 523  O OE1 . GLU A 1 66  ? 22.009 -48.963 56.118 1.00 71.26  89  A 1 
ATOM 524  O OE2 . GLU A 1 66  ? 23.301 -47.531 57.191 1.00 68.56  89  A 1 
ATOM 525  N N   . LEU A 1 67  ? 22.235 -48.815 50.443 1.00 60.04  90  A 1 
ATOM 526  C CA  . LEU A 1 67  ? 21.921 -49.777 49.389 1.00 58.63  90  A 1 
ATOM 527  C C   . LEU A 1 67  ? 22.137 -49.173 48.009 1.00 58.84  90  A 1 
ATOM 528  O O   . LEU A 1 67  ? 21.900 -49.830 47.000 1.00 59.53  90  A 1 
ATOM 529  C CB  . LEU A 1 67  ? 20.475 -50.253 49.509 1.00 58.46  90  A 1 
ATOM 530  C CG  . LEU A 1 67  ? 19.903 -50.368 50.924 1.00 59.67  90  A 1 
ATOM 531  C CD1 . LEU A 1 67  ? 18.416 -50.680 50.809 1.00 60.40  90  A 1 
ATOM 532  C CD2 . LEU A 1 67  ? 20.627 -51.433 51.744 1.00 58.70  90  A 1 
ATOM 533  N N   . ASP A 1 68  ? 22.548 -47.906 47.974 1.00 58.73  91  A 1 
ATOM 534  C CA  . ASP A 1 68  ? 22.848 -47.189 46.728 1.00 57.28  91  A 1 
ATOM 535  C C   . ASP A 1 68  ? 23.421 -45.834 47.084 1.00 55.75  91  A 1 
ATOM 536  O O   . ASP A 1 68  ? 22.696 -44.877 47.367 1.00 54.78  91  A 1 
ATOM 537  C CB  . ASP A 1 68  ? 21.608 -47.028 45.838 1.00 58.04  91  A 1 
ATOM 538  C CG  . ASP A 1 68  ? 21.917 -46.314 44.523 1.00 58.26  91  A 1 
ATOM 539  O OD1 . ASP A 1 68  ? 23.106 -46.235 44.133 1.00 57.94  91  A 1 
ATOM 540  O OD2 . ASP A 1 68  ? 20.960 -45.838 43.874 1.00 58.50  91  A 1 
ATOM 541  N N   . GLY A 1 69  ? 24.748 -45.798 47.101 1.00 55.55  92  A 1 
ATOM 542  C CA  . GLY A 1 69  ? 25.477 -44.593 47.423 1.00 55.14  92  A 1 
ATOM 543  C C   . GLY A 1 69  ? 25.550 -43.702 46.209 1.00 54.59  92  A 1 
ATOM 544  O O   . GLY A 1 69  ? 26.181 -42.654 46.241 1.00 54.63  92  A 1 
ATOM 545  N N   . GLN A 1 70  ? 24.924 -44.124 45.123 1.00 53.48  93  A 1 
ATOM 546  C CA  . GLN A 1 70  ? 24.918 -43.292 43.943 1.00 53.65  93  A 1 
ATOM 547  C C   . GLN A 1 70  ? 23.536 -42.663 43.730 1.00 53.36  93  A 1 
ATOM 548  O O   . GLN A 1 70  ? 23.297 -41.972 42.734 1.00 54.45  93  A 1 
ATOM 549  C CB  . GLN A 1 70  ? 25.344 -44.102 42.727 1.00 55.55  93  A 1 
ATOM 550  C CG  . GLN A 1 70  ? 26.811 -43.924 42.356 1.00 58.17  93  A 1 
ATOM 551  C CD  . GLN A 1 70  ? 27.275 -44.885 41.246 1.00 60.47  93  A 1 
ATOM 552  O OE1 . GLN A 1 70  ? 26.686 -44.943 40.157 1.00 61.15  93  A 1 
ATOM 553  N NE2 . GLN A 1 70  ? 28.339 -45.643 41.528 1.00 61.42  93  A 1 
ATOM 554  N N   . SER A 1 71  ? 22.636 -42.888 44.684 1.00 51.80  94  A 1 
ATOM 555  C CA  . SER A 1 71  ? 21.280 -42.343 44.616 1.00 50.12  94  A 1 
ATOM 556  C C   . SER A 1 71  ? 21.216 -40.814 44.615 1.00 47.34  94  A 1 
ATOM 557  O O   . SER A 1 71  ? 21.551 -40.141 45.601 1.00 45.70  94  A 1 
ATOM 558  C CB  . SER A 1 71  ? 20.431 -42.883 45.769 1.00 51.86  94  A 1 
ATOM 559  O OG  . SER A 1 71  ? 19.135 -42.303 45.755 1.00 54.74  94  A 1 
ATOM 560  N N   . VAL A 1 72  ? 20.758 -40.284 43.488 1.00 43.59  95  A 1 
ATOM 561  C CA  . VAL A 1 72  ? 20.617 -38.850 43.285 1.00 39.57  95  A 1 
ATOM 562  C C   . VAL A 1 72  ? 19.558 -38.289 44.212 1.00 37.50  95  A 1 
ATOM 563  O O   . VAL A 1 72  ? 19.753 -37.272 44.885 1.00 34.73  95  A 1 
ATOM 564  C CB  . VAL A 1 72  ? 20.199 -38.581 41.858 1.00 38.18  95  A 1 
ATOM 565  C CG1 . VAL A 1 72  ? 20.550 -37.164 41.473 1.00 35.98  95  A 1 
ATOM 566  C CG2 . VAL A 1 72  ? 20.857 -39.599 40.958 1.00 35.87  95  A 1 
ATOM 567  N N   . LYS A 1 73  ? 18.434 -38.986 44.251 1.00 37.38  96  A 1 
ATOM 568  C CA  . LYS A 1 73  ? 17.331 -38.574 45.086 1.00 37.44  96  A 1 
ATOM 569  C C   . LYS A 1 73  ? 17.754 -38.647 46.541 1.00 37.63  96  A 1 
ATOM 570  O O   . LYS A 1 73  ? 17.603 -37.662 47.257 1.00 37.54  96  A 1 
ATOM 571  C CB  . LYS A 1 73  ? 16.116 -39.458 44.824 1.00 36.78  96  A 1 
ATOM 572  C CG  . LYS A 1 73  ? 14.815 -38.690 44.618 1.00 36.15  96  A 1 
ATOM 573  C CD  . LYS A 1 73  ? 14.177 -39.039 43.287 1.00 36.24  96  A 1 
ATOM 574  C CE  . LYS A 1 73  ? 12.827 -38.353 43.120 1.00 37.90  96  A 1 
ATOM 575  N NZ  . LYS A 1 73  ? 12.222 -38.608 41.764 1.00 38.19  96  A 1 
ATOM 576  N N   . ALA A 1 74  ? 18.295 -39.790 46.975 1.00 37.28  97  A 1 
ATOM 577  C CA  . ALA A 1 74  ? 18.740 -39.937 48.361 1.00 38.08  97  A 1 
ATOM 578  C C   . ALA A 1 74  ? 19.601 -38.745 48.786 1.00 40.61  97  A 1 
ATOM 579  O O   . ALA A 1 74  ? 19.345 -38.122 49.828 1.00 40.44  97  A 1 
ATOM 580  C CB  . ALA A 1 74  ? 19.503 -41.215 48.538 1.00 34.38  97  A 1 
ATOM 581  N N   . HIS A 1 75  ? 20.607 -38.409 47.976 1.00 42.89  98  A 1 
ATOM 582  C CA  . HIS A 1 75  ? 21.486 -37.261 48.264 1.00 43.79  98  A 1 
ATOM 583  C C   . HIS A 1 75  ? 20.761 -35.948 48.279 1.00 44.42  98  A 1 
ATOM 584  O O   . HIS A 1 75  ? 21.024 -35.103 49.119 1.00 46.07  98  A 1 
ATOM 585  C CB  . HIS A 1 75  ? 22.603 -37.141 47.239 1.00 44.40  98  A 1 
ATOM 586  C CG  . HIS A 1 75  ? 23.797 -37.966 47.573 1.00 46.17  98  A 1 
ATOM 587  N ND1 . HIS A 1 75  ? 23.939 -39.269 47.149 1.00 44.84  98  A 1 
ATOM 588  C CD2 . HIS A 1 75  ? 24.858 -37.711 48.374 1.00 45.98  98  A 1 
ATOM 589  C CE1 . HIS A 1 75  ? 25.034 -39.783 47.677 1.00 45.62  98  A 1 
ATOM 590  N NE2 . HIS A 1 75  ? 25.611 -38.859 48.425 1.00 45.79  98  A 1 
ATOM 591  N N   . PHE A 1 76  ? 19.869 -35.760 47.321 1.00 44.00  99  A 1 
ATOM 592  C CA  . PHE A 1 76  ? 19.129 -34.522 47.266 1.00 44.27  99  A 1 
ATOM 593  C C   . PHE A 1 76  ? 18.301 -34.303 48.504 1.00 45.53  99  A 1 
ATOM 594  O O   . PHE A 1 76  ? 18.300 -33.210 49.062 1.00 43.94  99  A 1 
ATOM 595  C CB  . PHE A 1 76  ? 18.187 -34.512 46.096 1.00 44.14  99  A 1 
ATOM 596  C CG  . PHE A 1 76  ? 17.421 -33.242 45.970 1.00 45.23  99  A 1 
ATOM 597  C CD1 . PHE A 1 76  ? 18.037 -32.102 45.446 1.00 44.75  99  A 1 
ATOM 598  C CD2 . PHE A 1 76  ? 16.091 -33.171 46.374 1.00 45.28  99  A 1 
ATOM 599  C CE1 . PHE A 1 76  ? 17.344 -30.910 45.306 1.00 42.98  99  A 1 
ATOM 600  C CE2 . PHE A 1 76  ? 15.389 -31.985 46.238 1.00 45.02  99  A 1 
ATOM 601  C CZ  . PHE A 1 76  ? 16.023 -30.847 45.704 1.00 44.14  99  A 1 
ATOM 602  N N   . PHE A 1 77  ? 17.563 -35.343 48.895 1.00 47.96  100 A 1 
ATOM 603  C CA  . PHE A 1 77  ? 16.690 -35.305 50.066 1.00 49.45  100 A 1 
ATOM 604  C C   . PHE A 1 77  ? 17.473 -35.241 51.342 1.00 49.89  100 A 1 
ATOM 605  O O   . PHE A 1 77  ? 17.077 -34.558 52.279 1.00 51.10  100 A 1 
ATOM 606  C CB  . PHE A 1 77  ? 15.792 -36.535 50.129 1.00 49.64  100 A 1 
ATOM 607  C CG  . PHE A 1 77  ? 14.680 -36.515 49.146 1.00 51.31  100 A 1 
ATOM 608  C CD1 . PHE A 1 77  ? 14.025 -35.328 48.843 1.00 53.11  100 A 1 
ATOM 609  C CD2 . PHE A 1 77  ? 14.280 -37.686 48.520 1.00 51.72  100 A 1 
ATOM 610  C CE1 . PHE A 1 77  ? 12.981 -35.318 47.922 1.00 55.81  100 A 1 
ATOM 611  C CE2 . PHE A 1 77  ? 13.241 -37.692 47.601 1.00 53.04  100 A 1 
ATOM 612  C CZ  . PHE A 1 77  ? 12.593 -36.514 47.299 1.00 55.92  100 A 1 
ATOM 613  N N   . LEU A 1 78  ? 18.571 -35.977 51.397 1.00 49.46  101 A 1 
ATOM 614  C CA  . LEU A 1 78  ? 19.381 -35.946 52.594 1.00 50.67  101 A 1 
ATOM 615  C C   . LEU A 1 78  ? 19.789 -34.495 52.841 1.00 51.42  101 A 1 
ATOM 616  O O   . LEU A 1 78  ? 19.623 -33.968 53.943 1.00 50.13  101 A 1 
ATOM 617  C CB  . LEU A 1 78  ? 20.618 -36.814 52.415 1.00 50.26  101 A 1 
ATOM 618  C CG  . LEU A 1 78  ? 21.655 -36.644 53.525 1.00 49.96  101 A 1 
ATOM 619  C CD1 . LEU A 1 78  ? 21.062 -37.066 54.867 1.00 47.52  101 A 1 
ATOM 620  C CD2 . LEU A 1 78  ? 22.891 -37.451 53.171 1.00 48.90  101 A 1 
ATOM 621  N N   . GLY A 1 79  ? 20.320 -33.858 51.803 1.00 52.87  102 A 1 
ATOM 622  C CA  . GLY A 1 79  ? 20.728 -32.473 51.924 1.00 56.47  102 A 1 
ATOM 623  C C   . GLY A 1 79  ? 19.557 -31.615 52.363 1.00 58.78  102 A 1 
ATOM 624  O O   . GLY A 1 79  ? 19.676 -30.759 53.241 1.00 59.72  102 A 1 
ATOM 625  N N   . GLN A 1 80  ? 18.408 -31.845 51.747 1.00 59.94  103 A 1 
ATOM 626  C CA  . GLN A 1 80  ? 17.230 -31.090 52.097 1.00 61.11  103 A 1 
ATOM 627  C C   . GLN A 1 80  ? 17.078 -31.059 53.615 1.00 62.82  103 A 1 
ATOM 628  O O   . GLN A 1 80  ? 17.082 -29.988 54.206 1.00 63.15  103 A 1 
ATOM 629  C CB  . GLN A 1 80  ? 16.007 -31.724 51.459 1.00 61.15  103 A 1 
ATOM 630  C CG  . GLN A 1 80  ? 15.059 -30.709 50.900 1.00 61.84  103 A 1 
ATOM 631  C CD  . GLN A 1 80  ? 15.606 -30.031 49.667 1.00 61.75  103 A 1 
ATOM 632  O OE1 . GLN A 1 80  ? 16.596 -29.295 49.714 1.00 61.05  103 A 1 
ATOM 633  N NE2 . GLN A 1 80  ? 14.957 -30.282 48.543 1.00 62.30  103 A 1 
ATOM 634  N N   . CYS A 1 81  ? 16.978 -32.239 54.233 1.00 64.84  104 A 1 
ATOM 635  C CA  . CYS A 1 81  ? 16.822 -32.393 55.688 1.00 66.36  104 A 1 
ATOM 636  C C   . CYS A 1 81  ? 17.790 -31.578 56.500 1.00 67.53  104 A 1 
ATOM 637  O O   . CYS A 1 81  ? 17.402 -30.866 57.430 1.00 68.09  104 A 1 
ATOM 638  C CB  . CYS A 1 81  ? 17.037 -33.838 56.109 1.00 66.34  104 A 1 
ATOM 639  S SG  . CYS A 1 81  ? 15.880 -34.999 55.448 1.00 69.46  104 A 1 
ATOM 640  N N   . GLN A 1 82  ? 19.066 -31.743 56.172 1.00 68.45  105 A 1 
ATOM 641  C CA  . GLN A 1 82  ? 20.130 -31.029 56.851 1.00 69.40  105 A 1 
ATOM 642  C C   . GLN A 1 82  ? 19.799 -29.539 56.889 1.00 70.40  105 A 1 
ATOM 643  O O   . GLN A 1 82  ? 20.158 -28.853 57.844 1.00 70.95  105 A 1 
ATOM 644  C CB  . GLN A 1 82  ? 21.462 -31.288 56.141 1.00 69.00  105 A 1 
ATOM 645  C CG  . GLN A 1 82  ? 22.063 -32.653 56.461 1.00 69.54  105 A 1 
ATOM 646  C CD  . GLN A 1 82  ? 23.086 -33.108 55.434 1.00 70.45  105 A 1 
ATOM 647  O OE1 . GLN A 1 82  ? 23.901 -32.324 54.966 1.00 71.47  105 A 1 
ATOM 648  N NE2 . GLN A 1 82  ? 23.046 -34.384 55.083 1.00 70.60  105 A 1 
ATOM 649  N N   . LEU A 1 83  ? 19.099 -29.042 55.867 1.00 71.14  106 A 1 
ATOM 650  C CA  . LEU A 1 83  ? 18.723 -27.633 55.849 1.00 71.16  106 A 1 
ATOM 651  C C   . LEU A 1 83  ? 17.888 -27.355 57.089 1.00 72.32  106 A 1 
ATOM 652  O O   . LEU A 1 83  ? 18.217 -26.468 57.859 1.00 73.09  106 A 1 
ATOM 653  C CB  . LEU A 1 83  ? 17.935 -27.268 54.580 1.00 68.90  106 A 1 
ATOM 654  C CG  . LEU A 1 83  ? 18.721 -26.525 53.482 1.00 67.06  106 A 1 
ATOM 655  C CD1 . LEU A 1 83  ? 17.810 -26.110 52.332 1.00 65.00  106 A 1 
ATOM 656  C CD2 . LEU A 1 83  ? 19.369 -25.302 54.078 1.00 66.90  106 A 1 
ATOM 657  N N   . GLU A 1 84  ? 16.832 -28.130 57.301 1.00 73.84  107 A 1 
ATOM 658  C CA  . GLU A 1 84  ? 15.983 -27.936 58.467 1.00 77.13  107 A 1 
ATOM 659  C C   . GLU A 1 84  ? 16.778 -28.008 59.767 1.00 78.37  107 A 1 
ATOM 660  O O   . GLU A 1 84  ? 16.594 -27.192 60.665 1.00 79.35  107 A 1 
ATOM 661  C CB  . GLU A 1 84  ? 14.891 -28.993 58.500 1.00 79.10  107 A 1 
ATOM 662  C CG  . GLU A 1 84  ? 14.146 -29.129 57.199 1.00 82.00  107 A 1 
ATOM 663  C CD  . GLU A 1 84  ? 13.534 -27.828 56.745 1.00 83.92  107 A 1 
ATOM 664  O OE1 . GLU A 1 84  ? 12.721 -27.263 57.507 1.00 84.81  107 A 1 
ATOM 665  O OE2 . GLU A 1 84  ? 13.869 -27.369 55.629 1.00 85.55  107 A 1 
ATOM 666  N N   . MET A 1 85  ? 17.653 -28.999 59.865 1.00 79.60  108 A 1 
ATOM 667  C CA  . MET A 1 85  ? 18.486 -29.194 61.043 1.00 81.18  108 A 1 
ATOM 668  C C   . MET A 1 85  ? 19.477 -28.037 61.162 1.00 81.27  108 A 1 
ATOM 669  O O   . MET A 1 85  ? 20.199 -27.918 62.152 1.00 80.88  108 A 1 
ATOM 670  C CB  . MET A 1 85  ? 19.267 -30.496 60.903 1.00 83.99  108 A 1 
ATOM 671  C CG  . MET A 1 85  ? 18.459 -31.659 60.373 1.00 86.27  108 A 1 
ATOM 672  S SD  . MET A 1 85  ? 17.366 -32.330 61.615 1.00 89.46  108 A 1 
ATOM 673  C CE  . MET A 1 85  ? 18.343 -33.786 62.212 1.00 87.78  108 A 1 
ATOM 674  N N   . GLU A 1 86  ? 19.517 -27.207 60.128 1.00 81.02  109 A 1 
ATOM 675  C CA  . GLU A 1 86  ? 20.399 -26.054 60.077 1.00 81.16  109 A 1 
ATOM 676  C C   . GLU A 1 86  ? 21.876 -26.415 59.996 1.00 79.99  109 A 1 
ATOM 677  O O   . GLU A 1 86  ? 22.710 -25.797 60.652 1.00 79.95  109 A 1 
ATOM 678  C CB  . GLU A 1 86  ? 20.159 -25.134 61.279 1.00 83.39  109 A 1 
ATOM 679  C CG  . GLU A 1 86  ? 18.827 -24.391 61.259 1.00 86.51  109 A 1 
ATOM 680  C CD  . GLU A 1 86  ? 18.827 -23.171 62.173 1.00 89.66  109 A 1 
ATOM 681  O OE1 . GLU A 1 86  ? 17.746 -22.569 62.372 1.00 91.52  109 A 1 
ATOM 682  O OE2 . GLU A 1 86  ? 19.912 -22.806 62.690 1.00 90.89  109 A 1 
ATOM 683  N N   . SER A 1 87  ? 22.195 -27.418 59.189 1.00 78.80  110 A 1 
ATOM 684  C CA  . SER A 1 87  ? 23.578 -27.830 58.998 1.00 78.39  110 A 1 
ATOM 685  C C   . SER A 1 87  ? 23.979 -27.368 57.609 1.00 77.94  110 A 1 
ATOM 686  O O   . SER A 1 87  ? 24.520 -28.128 56.802 1.00 77.94  110 A 1 
ATOM 687  C CB  . SER A 1 87  ? 23.694 -29.336 59.108 1.00 78.32  110 A 1 
ATOM 688  O OG  . SER A 1 87  ? 23.254 -29.744 60.383 1.00 81.05  110 A 1 
ATOM 689  N N   . TYR A 1 88  ? 23.689 -26.095 57.366 1.00 76.87  111 A 1 
ATOM 690  C CA  . TYR A 1 88  ? 23.939 -25.415 56.111 1.00 75.15  111 A 1 
ATOM 691  C C   . TYR A 1 88  ? 25.146 -25.901 55.320 1.00 75.11  111 A 1 
ATOM 692  O O   . TYR A 1 88  ? 25.064 -26.064 54.110 1.00 73.39  111 A 1 
ATOM 693  C CB  . TYR A 1 88  ? 24.032 -23.914 56.386 1.00 74.15  111 A 1 
ATOM 694  C CG  . TYR A 1 88  ? 22.784 -23.345 57.036 1.00 73.92  111 A 1 
ATOM 695  C CD1 . TYR A 1 88  ? 22.828 -22.787 58.308 1.00 74.39  111 A 1 
ATOM 696  C CD2 . TYR A 1 88  ? 21.551 -23.395 56.387 1.00 74.83  111 A 1 
ATOM 697  C CE1 . TYR A 1 88  ? 21.673 -22.294 58.921 1.00 74.79  111 A 1 
ATOM 698  C CE2 . TYR A 1 88  ? 20.387 -22.907 56.989 1.00 74.87  111 A 1 
ATOM 699  C CZ  . TYR A 1 88  ? 20.455 -22.358 58.256 1.00 75.14  111 A 1 
ATOM 700  O OH  . TYR A 1 88  ? 19.302 -21.891 58.858 1.00 74.99  111 A 1 
ATOM 701  N N   . ASP A 1 89  ? 26.267 -26.140 55.987 1.00 76.54  112 A 1 
ATOM 702  C CA  . ASP A 1 89  ? 27.451 -26.597 55.272 1.00 78.00  112 A 1 
ATOM 703  C C   . ASP A 1 89  ? 27.252 -27.941 54.589 1.00 77.91  112 A 1 
ATOM 704  O O   . ASP A 1 89  ? 27.451 -28.061 53.375 1.00 77.65  112 A 1 
ATOM 705  C CB  . ASP A 1 89  ? 28.656 -26.676 56.211 1.00 80.88  112 A 1 
ATOM 706  C CG  . ASP A 1 89  ? 29.310 -25.320 56.441 1.00 84.24  112 A 1 
ATOM 707  O OD1 . ASP A 1 89  ? 29.581 -24.613 55.434 1.00 84.63  112 A 1 
ATOM 708  O OD2 . ASP A 1 89  ? 29.565 -24.968 57.624 1.00 86.68  112 A 1 
ATOM 709  N N   . GLU A 1 90  ? 26.878 -28.956 55.367 1.00 77.78  113 A 1 
ATOM 710  C CA  . GLU A 1 90  ? 26.659 -30.300 54.822 1.00 77.48  113 A 1 
ATOM 711  C C   . GLU A 1 90  ? 25.553 -30.293 53.773 1.00 75.64  113 A 1 
ATOM 712  O O   . GLU A 1 90  ? 25.704 -30.846 52.683 1.00 76.04  113 A 1 
ATOM 713  C CB  . GLU A 1 90  ? 26.268 -31.292 55.927 1.00 79.55  113 A 1 
ATOM 714  C CG  . GLU A 1 90  ? 27.327 -31.582 56.968 1.00 82.68  113 A 1 
ATOM 715  C CD  . GLU A 1 90  ? 27.589 -30.398 57.868 1.00 85.11  113 A 1 
ATOM 716  O OE1 . GLU A 1 90  ? 26.622 -29.658 58.166 1.00 86.88  113 A 1 
ATOM 717  O OE2 . GLU A 1 90  ? 28.755 -30.217 58.289 1.00 85.96  113 A 1 
ATOM 718  N N   . ALA A 1 91  ? 24.437 -29.669 54.124 1.00 72.37  114 A 1 
ATOM 719  C CA  . ALA A 1 91  ? 23.296 -29.584 53.237 1.00 68.47  114 A 1 
ATOM 720  C C   . ALA A 1 91  ? 23.699 -29.185 51.819 1.00 66.07  114 A 1 
ATOM 721  O O   . ALA A 1 91  ? 23.428 -29.920 50.872 1.00 64.58  114 A 1 
ATOM 722  C CB  . ALA A 1 91  ? 22.290 -28.593 53.804 1.00 68.59  114 A 1 
ATOM 723  N N   . ILE A 1 92  ? 24.362 -28.035 51.686 1.00 64.21  115 A 1 
ATOM 724  C CA  . ILE A 1 92  ? 24.773 -27.533 50.378 1.00 63.03  115 A 1 
ATOM 725  C C   . ILE A 1 92  ? 25.755 -28.493 49.717 1.00 62.06  115 A 1 
ATOM 726  O O   . ILE A 1 92  ? 25.862 -28.559 48.488 1.00 62.19  115 A 1 
ATOM 727  C CB  . ILE A 1 92  ? 25.420 -26.093 50.450 1.00 63.59  115 A 1 
ATOM 728  C CG1 . ILE A 1 92  ? 26.830 -26.144 51.019 1.00 66.60  115 A 1 
ATOM 729  C CG2 . ILE A 1 92  ? 24.594 -25.165 51.326 1.00 62.25  115 A 1 
ATOM 730  C CD1 . ILE A 1 92  ? 27.515 -24.748 51.019 1.00 69.79  115 A 1 
ATOM 731  N N   . ALA A 1 93  ? 26.466 -29.255 50.539 1.00 60.63  116 A 1 
ATOM 732  C CA  . ALA A 1 93  ? 27.442 -30.221 50.038 1.00 58.38  116 A 1 
ATOM 733  C C   . ALA A 1 93  ? 26.749 -31.393 49.341 1.00 57.04  116 A 1 
ATOM 734  O O   . ALA A 1 93  ? 27.100 -31.767 48.223 1.00 55.64  116 A 1 
ATOM 735  C CB  . ALA A 1 93  ? 28.284 -30.731 51.189 1.00 58.21  116 A 1 
ATOM 736  N N   . ASN A 1 94  ? 25.771 -31.977 50.019 1.00 56.82  117 A 1 
ATOM 737  C CA  . ASN A 1 94  ? 25.042 -33.092 49.458 1.00 56.97  117 A 1 
ATOM 738  C C   . ASN A 1 94  ? 24.200 -32.661 48.275 1.00 56.28  117 A 1 
ATOM 739  O O   . ASN A 1 94  ? 23.937 -33.453 47.380 1.00 55.92  117 A 1 
ATOM 740  C CB  . ASN A 1 94  ? 24.182 -33.753 50.534 1.00 57.53  117 A 1 
ATOM 741  C CG  . ASN A 1 94  ? 25.013 -34.562 51.513 1.00 58.28  117 A 1 
ATOM 742  O OD1 . ASN A 1 94  ? 25.702 -35.509 51.117 1.00 56.00  117 A 1 
ATOM 743  N ND2 . ASN A 1 94  ? 24.963 -34.189 52.796 1.00 57.94  117 A 1 
ATOM 744  N N   . LEU A 1 95  ? 23.760 -31.412 48.270 1.00 56.19  118 A 1 
ATOM 745  C CA  . LEU A 1 95  ? 22.982 -30.922 47.148 1.00 55.76  118 A 1 
ATOM 746  C C   . LEU A 1 95  ? 23.990 -30.838 46.016 1.00 56.82  118 A 1 
ATOM 747  O O   . LEU A 1 95  ? 23.756 -31.320 44.913 1.00 57.02  118 A 1 
ATOM 748  C CB  . LEU A 1 95  ? 22.423 -29.531 47.444 1.00 53.91  118 A 1 
ATOM 749  C CG  . LEU A 1 95  ? 21.320 -29.389 48.492 1.00 52.32  118 A 1 
ATOM 750  C CD1 . LEU A 1 95  ? 20.884 -27.946 48.538 1.00 50.26  118 A 1 
ATOM 751  C CD2 . LEU A 1 95  ? 20.143 -30.292 48.154 1.00 51.49  118 A 1 
ATOM 752  N N   . GLN A 1 96  ? 25.128 -30.224 46.319 1.00 58.27  119 A 1 
ATOM 753  C CA  . GLN A 1 96  ? 26.224 -30.053 45.371 1.00 59.71  119 A 1 
ATOM 754  C C   . GLN A 1 96  ? 26.532 -31.386 44.691 1.00 59.94  119 A 1 
ATOM 755  O O   . GLN A 1 96  ? 26.612 -31.474 43.468 1.00 58.65  119 A 1 
ATOM 756  C CB  . GLN A 1 96  ? 27.464 -29.567 46.130 1.00 61.00  119 A 1 
ATOM 757  C CG  . GLN A 1 96  ? 27.833 -28.116 45.902 1.00 62.88  119 A 1 
ATOM 758  C CD  . GLN A 1 96  ? 28.014 -27.821 44.425 1.00 65.43  119 A 1 
ATOM 759  O OE1 . GLN A 1 96  ? 28.252 -28.739 43.624 1.00 65.82  119 A 1 
ATOM 760  N NE2 . GLN A 1 96  ? 27.909 -26.541 44.051 1.00 66.39  119 A 1 
ATOM 761  N N   . ARG A 1 97  ? 26.693 -32.409 45.525 1.00 60.91  120 A 1 
ATOM 762  C CA  . ARG A 1 97  ? 27.003 -33.772 45.108 1.00 63.16  120 A 1 
ATOM 763  C C   . ARG A 1 97  ? 25.835 -34.436 44.377 1.00 62.56  120 A 1 
ATOM 764  O O   . ARG A 1 97  ? 26.007 -35.135 43.373 1.00 62.16  120 A 1 
ATOM 765  C CB  . ARG A 1 97  ? 27.373 -34.580 46.349 1.00 66.27  120 A 1 
ATOM 766  C CG  . ARG A 1 97  ? 27.927 -35.982 46.118 1.00 71.76  120 A 1 
ATOM 767  C CD  . ARG A 1 97  ? 28.922 -36.283 47.249 1.00 76.54  120 A 1 
ATOM 768  N NE  . ARG A 1 97  ? 28.443 -35.725 48.527 1.00 79.76  120 A 1 
ATOM 769  C CZ  . ARG A 1 97  ? 29.210 -35.443 49.580 1.00 80.01  120 A 1 
ATOM 770  N NH1 . ARG A 1 97  ? 30.522 -35.663 49.526 1.00 80.28  120 A 1 
ATOM 771  N NH2 . ARG A 1 97  ? 28.659 -34.940 50.684 1.00 79.47  120 A 1 
ATOM 772  N N   . ALA A 1 98  ? 24.637 -34.220 44.894 1.00 61.76  121 A 1 
ATOM 773  C CA  . ALA A 1 98  ? 23.453 -34.786 44.283 1.00 60.29  121 A 1 
ATOM 774  C C   . ALA A 1 98  ? 23.303 -34.198 42.888 1.00 59.61  121 A 1 
ATOM 775  O O   . ALA A 1 98  ? 22.672 -34.789 42.023 1.00 58.37  121 A 1 
ATOM 776  C CB  . ALA A 1 98  ? 22.236 -34.458 45.129 1.00 60.35  121 A 1 
ATOM 777  N N   . TYR A 1 99  ? 23.897 -33.028 42.683 1.00 60.13  122 A 1 
ATOM 778  C CA  . TYR A 1 99  ? 23.831 -32.328 41.407 1.00 60.45  122 A 1 
ATOM 779  C C   . TYR A 1 99  ? 24.776 -32.924 40.383 1.00 59.76  122 A 1 
ATOM 780  O O   . TYR A 1 99  ? 24.451 -33.054 39.199 1.00 58.33  122 A 1 
ATOM 781  C CB  . TYR A 1 99  ? 24.199 -30.859 41.605 1.00 62.16  122 A 1 
ATOM 782  C CG  . TYR A 1 99  ? 24.198 -30.060 40.320 1.00 64.59  122 A 1 
ATOM 783  C CD1 . TYR A 1 99  ? 22.993 -29.770 39.662 1.00 65.54  122 A 1 
ATOM 784  C CD2 . TYR A 1 99  ? 25.397 -29.613 39.748 1.00 64.24  122 A 1 
ATOM 785  C CE1 . TYR A 1 99  ? 22.976 -29.059 38.472 1.00 66.15  122 A 1 
ATOM 786  C CE2 . TYR A 1 99  ? 25.393 -28.901 38.553 1.00 65.41  122 A 1 
ATOM 787  C CZ  . TYR A 1 99  ? 24.175 -28.631 37.924 1.00 67.38  122 A 1 
ATOM 788  O OH  . TYR A 1 99  ? 24.146 -27.942 36.737 1.00 70.43  122 A 1 
ATOM 789  N N   . SER A 1 100 ? 25.968 -33.259 40.849 1.00 59.63  123 A 1 
ATOM 790  C CA  . SER A 1 100 ? 26.981 -33.818 39.979 1.00 60.52  123 A 1 
ATOM 791  C C   . SER A 1 100 ? 26.548 -35.191 39.511 1.00 61.05  123 A 1 
ATOM 792  O O   . SER A 1 100 ? 26.651 -35.510 38.327 1.00 61.20  123 A 1 
ATOM 793  C CB  . SER A 1 100 ? 28.292 -33.902 40.735 1.00 60.83  123 A 1 
ATOM 794  O OG  . SER A 1 100 ? 28.071 -34.566 41.960 1.00 63.31  123 A 1 
ATOM 795  N N   . LEU A 1 101 ? 26.058 -36.000 40.445 1.00 61.41  124 A 1 
ATOM 796  C CA  . LEU A 1 101 ? 25.580 -37.338 40.115 1.00 62.47  124 A 1 
ATOM 797  C C   . LEU A 1 101 ? 24.512 -37.220 39.033 1.00 63.80  124 A 1 
ATOM 798  O O   . LEU A 1 101 ? 24.595 -37.848 37.987 1.00 63.80  124 A 1 
ATOM 799  C CB  . LEU A 1 101 ? 24.968 -38.008 41.349 1.00 62.17  124 A 1 
ATOM 800  C CG  . LEU A 1 101 ? 25.923 -38.200 42.515 1.00 61.85  124 A 1 
ATOM 801  C CD1 . LEU A 1 101 ? 25.207 -38.822 43.702 1.00 60.46  124 A 1 
ATOM 802  C CD2 . LEU A 1 101 ? 27.070 -39.076 42.047 1.00 63.35  124 A 1 
ATOM 803  N N   . ALA A 1 102 ? 23.500 -36.409 39.304 1.00 65.79  125 A 1 
ATOM 804  C CA  . ALA A 1 102 ? 22.419 -36.208 38.357 1.00 67.01  125 A 1 
ATOM 805  C C   . ALA A 1 102 ? 22.957 -35.854 36.976 1.00 67.80  125 A 1 
ATOM 806  O O   . ALA A 1 102 ? 22.481 -36.371 35.964 1.00 65.22  125 A 1 
ATOM 807  C CB  . ALA A 1 102 ? 21.487 -35.108 38.859 1.00 67.21  125 A 1 
ATOM 808  N N   . LYS A 1 103 ? 23.933 -34.954 36.932 1.00 70.34  126 A 1 
ATOM 809  C CA  . LYS A 1 103 ? 24.510 -34.568 35.657 1.00 73.89  126 A 1 
ATOM 810  C C   . LYS A 1 103 ? 25.207 -35.791 35.060 1.00 74.19  126 A 1 
ATOM 811  O O   . LYS A 1 103 ? 25.016 -36.124 33.890 1.00 74.16  126 A 1 
ATOM 812  C CB  . LYS A 1 103 ? 25.524 -33.431 35.838 1.00 76.94  126 A 1 
ATOM 813  C CG  . LYS A 1 103 ? 26.136 -32.931 34.512 1.00 80.29  126 A 1 
ATOM 814  C CD  . LYS A 1 103 ? 27.651 -32.659 34.627 1.00 82.48  126 A 1 
ATOM 815  C CE  . LYS A 1 103 ? 27.972 -31.410 35.479 1.00 83.04  126 A 1 
ATOM 816  N NZ  . LYS A 1 103 ? 29.450 -31.205 35.655 1.00 80.87  126 A 1 
ATOM 817  N N   . GLU A 1 104 ? 26.006 -36.459 35.884 1.00 74.35  127 A 1 
ATOM 818  C CA  . GLU A 1 104 ? 26.753 -37.647 35.480 1.00 73.78  127 A 1 
ATOM 819  C C   . GLU A 1 104 ? 25.872 -38.760 34.912 1.00 72.33  127 A 1 
ATOM 820  O O   . GLU A 1 104 ? 26.154 -39.305 33.845 1.00 72.40  127 A 1 
ATOM 821  C CB  . GLU A 1 104 ? 27.512 -38.166 36.687 1.00 76.09  127 A 1 
ATOM 822  C CG  . GLU A 1 104 ? 28.183 -39.488 36.505 1.00 80.45  127 A 1 
ATOM 823  C CD  . GLU A 1 104 ? 28.195 -40.264 37.810 1.00 84.41  127 A 1 
ATOM 824  O OE1 . GLU A 1 104 ? 27.222 -41.033 38.052 1.00 86.25  127 A 1 
ATOM 825  O OE2 . GLU A 1 104 ? 29.157 -40.084 38.604 1.00 85.73  127 A 1 
ATOM 826  N N   . GLN A 1 105 ? 24.803 -39.082 35.636 1.00 70.58  128 A 1 
ATOM 827  C CA  . GLN A 1 105 ? 23.858 -40.127 35.247 1.00 68.36  128 A 1 
ATOM 828  C C   . GLN A 1 105 ? 22.953 -39.704 34.108 1.00 68.92  128 A 1 
ATOM 829  O O   . GLN A 1 105 ? 22.028 -40.422 33.725 1.00 67.66  128 A 1 
ATOM 830  C CB  . GLN A 1 105 ? 23.014 -40.510 36.445 1.00 65.57  128 A 1 
ATOM 831  C CG  . GLN A 1 105 ? 23.820 -41.206 37.484 1.00 61.83  128 A 1 
ATOM 832  C CD  . GLN A 1 105 ? 23.085 -41.333 38.772 1.00 61.09  128 A 1 
ATOM 833  O OE1 . GLN A 1 105 ? 21.864 -41.507 38.796 1.00 59.57  128 A 1 
ATOM 834  N NE2 . GLN A 1 105 ? 23.822 -41.265 39.869 1.00 60.61  128 A 1 
ATOM 835  N N   . ARG A 1 106 ? 23.227 -38.522 33.581 1.00 70.35  129 A 1 
ATOM 836  C CA  . ARG A 1 106 ? 22.466 -37.986 32.477 1.00 72.16  129 A 1 
ATOM 837  C C   . ARG A 1 106 ? 20.974 -37.866 32.804 1.00 71.80  129 A 1 
ATOM 838  O O   . ARG A 1 106 ? 20.122 -38.036 31.931 1.00 71.52  129 A 1 
ATOM 839  C CB  . ARG A 1 106 ? 22.691 -38.857 31.232 1.00 74.70  129 A 1 
ATOM 840  C CG  . ARG A 1 106 ? 22.407 -38.156 29.894 1.00 78.93  129 A 1 
ATOM 841  C CD  . ARG A 1 106 ? 22.983 -38.951 28.710 1.00 82.43  129 A 1 
ATOM 842  N NE  . ARG A 1 106 ? 24.430 -39.155 28.857 1.00 86.29  129 A 1 
ATOM 843  C CZ  . ARG A 1 106 ? 25.375 -38.485 28.199 1.00 87.39  129 A 1 
ATOM 844  N NH1 . ARG A 1 106 ? 25.048 -37.550 27.313 1.00 87.55  129 A 1 
ATOM 845  N NH2 . ARG A 1 106 ? 26.654 -38.740 28.451 1.00 87.46  129 A 1 
ATOM 846  N N   . LEU A 1 107 ? 20.667 -37.553 34.061 1.00 71.52  130 A 1 
ATOM 847  C CA  . LEU A 1 107 ? 19.282 -37.384 34.491 1.00 71.74  130 A 1 
ATOM 848  C C   . LEU A 1 107 ? 18.905 -35.935 34.305 1.00 72.18  130 A 1 
ATOM 849  O O   . LEU A 1 107 ? 19.779 -35.072 34.227 1.00 73.03  130 A 1 
ATOM 850  C CB  . LEU A 1 107 ? 19.097 -37.720 35.971 1.00 71.67  130 A 1 
ATOM 851  C CG  . LEU A 1 107 ? 19.275 -39.151 36.449 1.00 70.42  130 A 1 
ATOM 852  C CD1 . LEU A 1 107 ? 18.862 -39.228 37.897 1.00 68.94  130 A 1 
ATOM 853  C CD2 . LEU A 1 107 ? 18.452 -40.089 35.584 1.00 70.65  130 A 1 
ATOM 854  N N   . ASN A 1 108 ? 17.606 -35.660 34.276 1.00 71.90  131 A 1 
ATOM 855  C CA  . ASN A 1 108 ? 17.151 -34.298 34.091 1.00 72.13  131 A 1 
ATOM 856  C C   . ASN A 1 108 ? 16.046 -33.865 35.021 1.00 72.00  131 A 1 
ATOM 857  O O   . ASN A 1 108 ? 15.000 -34.503 35.065 1.00 72.82  131 A 1 
ATOM 858  C CB  . ASN A 1 108 ? 16.679 -34.118 32.659 1.00 73.84  131 A 1 
ATOM 859  C CG  . ASN A 1 108 ? 16.381 -32.684 32.333 1.00 75.70  131 A 1 
ATOM 860  O OD1 . ASN A 1 108 ? 17.117 -31.782 32.751 1.00 76.29  131 A 1 
ATOM 861  N ND2 . ASN A 1 108 ? 15.306 -32.453 31.576 1.00 76.96  131 A 1 
ATOM 862  N N   . PHE A 1 109 ? 16.277 -32.785 35.767 1.00 72.51  132 A 1 
ATOM 863  C CA  . PHE A 1 109 ? 15.256 -32.237 36.673 1.00 71.87  132 A 1 
ATOM 864  C C   . PHE A 1 109 ? 15.130 -30.764 36.351 1.00 71.99  132 A 1 
ATOM 865  O O   . PHE A 1 109 ? 14.025 -30.248 36.242 1.00 71.62  132 A 1 
ATOM 866  C CB  . PHE A 1 109 ? 15.649 -32.405 38.141 1.00 70.09  132 A 1 
ATOM 867  C CG  . PHE A 1 109 ? 15.799 -33.839 38.563 1.00 68.85  132 A 1 
ATOM 868  C CD1 . PHE A 1 109 ? 17.052 -34.409 38.714 1.00 67.91  132 A 1 
ATOM 869  C CD2 . PHE A 1 109 ? 14.682 -34.624 38.813 1.00 68.82  132 A 1 
ATOM 870  C CE1 . PHE A 1 109 ? 17.189 -35.744 39.101 1.00 66.97  132 A 1 
ATOM 871  C CE2 . PHE A 1 109 ? 14.811 -35.958 39.199 1.00 66.88  132 A 1 
ATOM 872  C CZ  . PHE A 1 109 ? 16.064 -36.508 39.346 1.00 66.29  132 A 1 
ATOM 873  N N   . GLY A 1 110 ? 16.277 -30.107 36.187 1.00 72.37  133 A 1 
ATOM 874  C CA  . GLY A 1 110 ? 16.286 -28.701 35.861 1.00 73.55  133 A 1 
ATOM 875  C C   . GLY A 1 110 ? 15.759 -27.835 36.979 1.00 75.34  133 A 1 
ATOM 876  O O   . GLY A 1 110 ? 14.683 -28.084 37.506 1.00 76.61  133 A 1 
ATOM 877  N N   . ASP A 1 111 ? 16.518 -26.803 37.331 1.00 76.74  134 A 1 
ATOM 878  C CA  . ASP A 1 111 ? 16.147 -25.871 38.399 1.00 77.62  134 A 1 
ATOM 879  C C   . ASP A 1 111 ? 16.009 -26.564 39.729 1.00 76.10  134 A 1 
ATOM 880  O O   . ASP A 1 111 ? 16.635 -26.170 40.712 1.00 77.27  134 A 1 
ATOM 881  C CB  . ASP A 1 111 ? 14.826 -25.172 38.100 1.00 80.39  134 A 1 
ATOM 882  C CG  . ASP A 1 111 ? 14.783 -24.609 36.723 1.00 84.83  134 A 1 
ATOM 883  O OD1 . ASP A 1 111 ? 15.722 -23.849 36.365 1.00 86.80  134 A 1 
ATOM 884  O OD2 . ASP A 1 111 ? 13.807 -24.927 35.997 1.00 88.06  134 A 1 
ATOM 885  N N   . ASP A 1 112 ? 15.175 -27.592 39.753 1.00 72.67  135 A 1 
ATOM 886  C CA  . ASP A 1 112 ? 14.939 -28.317 40.970 1.00 69.43  135 A 1 
ATOM 887  C C   . ASP A 1 112 ? 16.186 -28.431 41.856 1.00 67.04  135 A 1 
ATOM 888  O O   . ASP A 1 112 ? 16.088 -28.294 43.075 1.00 68.74  135 A 1 
ATOM 889  C CB  . ASP A 1 112 ? 14.331 -29.693 40.655 1.00 70.03  135 A 1 
ATOM 890  C CG  . ASP A 1 112 ? 12.808 -29.648 40.544 1.00 70.08  135 A 1 
ATOM 891  O OD1 . ASP A 1 112 ? 12.289 -29.050 39.575 1.00 68.81  135 A 1 
ATOM 892  O OD2 . ASP A 1 112 ? 12.131 -30.201 41.448 1.00 70.59  135 A 1 
ATOM 893  N N   . ILE A 1 113 ? 17.359 -28.631 41.265 1.00 62.33  136 A 1 
ATOM 894  C CA  . ILE A 1 113 ? 18.570 -28.746 42.070 1.00 58.22  136 A 1 
ATOM 895  C C   . ILE A 1 113 ? 19.348 -27.443 42.246 1.00 57.39  136 A 1 
ATOM 896  O O   . ILE A 1 113 ? 19.604 -27.028 43.378 1.00 56.77  136 A 1 
ATOM 897  C CB  . ILE A 1 113 ? 19.501 -29.844 41.513 1.00 57.54  136 A 1 
ATOM 898  C CG1 . ILE A 1 113 ? 18.822 -31.203 41.683 1.00 57.51  136 A 1 
ATOM 899  C CG2 . ILE A 1 113 ? 20.827 -29.845 42.236 1.00 55.32  136 A 1 
ATOM 900  C CD1 . ILE A 1 113 ? 19.626 -32.341 41.146 1.00 57.53  136 A 1 
ATOM 901  N N   . PRO A 1 114 ? 19.739 -26.779 41.141 1.00 56.37  137 A 1 
ATOM 902  C CA  . PRO A 1 114 ? 20.483 -25.526 41.290 1.00 55.15  137 A 1 
ATOM 903  C C   . PRO A 1 114 ? 19.647 -24.513 42.079 1.00 55.69  137 A 1 
ATOM 904  O O   . PRO A 1 114 ? 20.180 -23.658 42.787 1.00 57.00  137 A 1 
ATOM 905  C CB  . PRO A 1 114 ? 20.715 -25.095 39.848 1.00 53.50  137 A 1 
ATOM 906  C CG  . PRO A 1 114 ? 19.500 -25.594 39.171 1.00 53.30  137 A 1 
ATOM 907  C CD  . PRO A 1 114 ? 19.378 -26.986 39.732 1.00 55.51  137 A 1 
ATOM 908  N N   . SER A 1 115 ? 18.330 -24.616 41.952 1.00 53.79  138 A 1 
ATOM 909  C CA  . SER A 1 115 ? 17.436 -23.725 42.662 1.00 51.09  138 A 1 
ATOM 910  C C   . SER A 1 115 ? 17.561 -23.951 44.147 1.00 51.59  138 A 1 
ATOM 911  O O   . SER A 1 115 ? 17.978 -23.053 44.876 1.00 51.44  138 A 1 
ATOM 912  C CB  . SER A 1 115 ? 15.995 -23.970 42.251 1.00 49.47  138 A 1 
ATOM 913  O OG  . SER A 1 115 ? 15.127 -23.686 43.327 1.00 47.52  138 A 1 
ATOM 914  N N   . ALA A 1 116 ? 17.211 -25.153 44.599 1.00 51.51  139 A 1 
ATOM 915  C CA  . ALA A 1 116 ? 17.268 -25.474 46.028 1.00 51.97  139 A 1 
ATOM 916  C C   . ALA A 1 116 ? 18.682 -25.322 46.525 1.00 51.54  139 A 1 
ATOM 917  O O   . ALA A 1 116 ? 18.925 -25.079 47.714 1.00 50.42  139 A 1 
ATOM 918  C CB  . ALA A 1 116 ? 16.787 -26.893 46.272 1.00 52.92  139 A 1 
ATOM 919  N N   . LEU A 1 117 ? 19.615 -25.478 45.599 1.00 51.54  140 A 1 
ATOM 920  C CA  . LEU A 1 117 ? 21.015 -25.341 45.944 1.00 53.50  140 A 1 
ATOM 921  C C   . LEU A 1 117 ? 21.254 -23.857 46.218 1.00 54.09  140 A 1 
ATOM 922  O O   . LEU A 1 117 ? 21.798 -23.485 47.253 1.00 53.50  140 A 1 
ATOM 923  C CB  . LEU A 1 117 ? 21.886 -25.814 44.784 1.00 52.29  140 A 1 
ATOM 924  C CG  . LEU A 1 117 ? 23.389 -25.799 45.013 1.00 50.91  140 A 1 
ATOM 925  C CD1 . LEU A 1 117 ? 23.750 -26.682 46.175 1.00 50.51  140 A 1 
ATOM 926  C CD2 . LEU A 1 117 ? 24.052 -26.273 43.763 1.00 51.55  140 A 1 
ATOM 927  N N   . ARG A 1 118 ? 20.823 -23.018 45.286 1.00 55.22  141 A 1 
ATOM 928  C CA  . ARG A 1 118 ? 20.991 -21.593 45.436 1.00 57.39  141 A 1 
ATOM 929  C C   . ARG A 1 118 ? 20.206 -21.100 46.630 1.00 57.25  141 A 1 
ATOM 930  O O   . ARG A 1 118 ? 20.579 -20.119 47.276 1.00 57.18  141 A 1 
ATOM 931  C CB  . ARG A 1 118 ? 20.546 -20.877 44.165 1.00 60.69  141 A 1 
ATOM 932  C CG  . ARG A 1 118 ? 20.168 -19.423 44.335 1.00 64.63  141 A 1 
ATOM 933  C CD  . ARG A 1 118 ? 18.691 -19.326 44.656 1.00 70.06  141 A 1 
ATOM 934  N NE  . ARG A 1 118 ? 18.047 -18.189 43.997 1.00 75.31  141 A 1 
ATOM 935  C CZ  . ARG A 1 118 ? 18.094 -17.934 42.689 1.00 77.56  141 A 1 
ATOM 936  N NH1 . ARG A 1 118 ? 18.765 -18.736 41.871 1.00 77.54  141 A 1 
ATOM 937  N NH2 . ARG A 1 118 ? 17.455 -16.875 42.199 1.00 78.71  141 A 1 
ATOM 938  N N   . ILE A 1 119 ? 19.111 -21.779 46.933 1.00 57.32  142 A 1 
ATOM 939  C CA  . ILE A 1 119 ? 18.293 -21.385 48.074 1.00 58.09  142 A 1 
ATOM 940  C C   . ILE A 1 119 ? 18.991 -21.710 49.385 1.00 59.61  142 A 1 
ATOM 941  O O   . ILE A 1 119 ? 18.969 -20.919 50.335 1.00 58.50  142 A 1 
ATOM 942  C CB  . ILE A 1 119 ? 16.962 -22.096 48.045 1.00 56.38  142 A 1 
ATOM 943  C CG1 . ILE A 1 119 ? 16.221 -21.674 46.781 1.00 54.20  142 A 1 
ATOM 944  C CG2 . ILE A 1 119 ? 16.189 -21.775 49.311 1.00 54.64  142 A 1 
ATOM 945  C CD1 . ILE A 1 119 ? 15.105 -22.572 46.441 1.00 54.53  142 A 1 
ATOM 946  N N   . ALA A 1 120 ? 19.600 -22.891 49.425 1.00 61.23  143 A 1 
ATOM 947  C CA  . ALA A 1 120 ? 20.321 -23.343 50.606 1.00 61.30  143 A 1 
ATOM 948  C C   . ALA A 1 120 ? 21.550 -22.465 50.818 1.00 61.15  143 A 1 
ATOM 949  O O   . ALA A 1 120 ? 21.989 -22.289 51.944 1.00 61.51  143 A 1 
ATOM 950  C CB  . ALA A 1 120 ? 20.726 -24.798 50.444 1.00 60.79  143 A 1 
ATOM 951  N N   . LYS A 1 121 ? 22.100 -21.916 49.737 1.00 60.77  144 A 1 
ATOM 952  C CA  . LYS A 1 121 ? 23.261 -21.051 49.859 1.00 61.22  144 A 1 
ATOM 953  C C   . LYS A 1 121 ? 22.842 -19.725 50.459 1.00 62.42  144 A 1 
ATOM 954  O O   . LYS A 1 121 ? 23.590 -19.109 51.223 1.00 62.78  144 A 1 
ATOM 955  C CB  . LYS A 1 121 ? 23.900 -20.760 48.509 1.00 60.33  144 A 1 
ATOM 956  C CG  . LYS A 1 121 ? 24.551 -21.929 47.830 1.00 62.08  144 A 1 
ATOM 957  C CD  . LYS A 1 121 ? 25.862 -21.477 47.184 1.00 63.62  144 A 1 
ATOM 958  C CE  . LYS A 1 121 ? 26.174 -22.237 45.884 1.00 64.80  144 A 1 
ATOM 959  N NZ  . LYS A 1 121 ? 25.339 -21.811 44.695 1.00 66.29  144 A 1 
ATOM 960  N N   . LYS A 1 122 ? 21.639 -19.285 50.104 1.00 63.37  145 A 1 
ATOM 961  C CA  . LYS A 1 122 ? 21.116 -18.010 50.580 1.00 64.12  145 A 1 
ATOM 962  C C   . LYS A 1 122 ? 20.708 -18.104 52.045 1.00 63.88  145 A 1 
ATOM 963  O O   . LYS A 1 122 ? 21.033 -17.222 52.834 1.00 62.31  145 A 1 
ATOM 964  C CB  . LYS A 1 122 ? 19.918 -17.575 49.718 1.00 65.54  145 A 1 
ATOM 965  C CG  . LYS A 1 122 ? 19.784 -16.054 49.554 1.00 67.29  145 A 1 
ATOM 966  C CD  . LYS A 1 122 ? 18.478 -15.616 48.831 1.00 69.31  145 A 1 
ATOM 967  C CE  . LYS A 1 122 ? 18.353 -16.208 47.413 1.00 69.56  145 A 1 
ATOM 968  N NZ  . LYS A 1 122 ? 17.103 -15.828 46.667 1.00 68.27  145 A 1 
ATOM 969  N N   . LYS A 1 123 ? 20.011 -19.180 52.406 1.00 65.10  146 A 1 
ATOM 970  C CA  . LYS A 1 123 ? 19.561 -19.376 53.783 1.00 66.47  146 A 1 
ATOM 971  C C   . LYS A 1 123 ? 20.745 -19.586 54.718 1.00 67.66  146 A 1 
ATOM 972  O O   . LYS A 1 123 ? 20.659 -19.330 55.917 1.00 68.56  146 A 1 
ATOM 973  C CB  . LYS A 1 123 ? 18.608 -20.574 53.868 1.00 65.08  146 A 1 
ATOM 974  C CG  . LYS A 1 123 ? 17.474 -20.492 52.869 1.00 64.91  146 A 1 
ATOM 975  C CD  . LYS A 1 123 ? 16.460 -21.602 53.029 1.00 63.50  146 A 1 
ATOM 976  C CE  . LYS A 1 123 ? 15.575 -21.422 54.242 1.00 61.53  146 A 1 
ATOM 977  N NZ  . LYS A 1 123 ? 14.514 -22.472 54.236 1.00 60.55  146 A 1 
ATOM 978  N N   . ARG A 1 124 ? 21.855 -20.055 54.166 1.00 68.78  147 A 1 
ATOM 979  C CA  . ARG A 1 124 ? 23.052 -20.274 54.963 1.00 69.97  147 A 1 
ATOM 980  C C   . ARG A 1 124 ? 23.634 -18.912 55.279 1.00 70.91  147 A 1 
ATOM 981  O O   . ARG A 1 124 ? 23.786 -18.550 56.441 1.00 70.95  147 A 1 
ATOM 982  C CB  . ARG A 1 124 ? 24.068 -21.080 54.167 1.00 71.17  147 A 1 
ATOM 983  C CG  . ARG A 1 124 ? 25.417 -21.262 54.840 1.00 71.88  147 A 1 
ATOM 984  C CD  . ARG A 1 124 ? 26.392 -21.937 53.884 1.00 72.75  147 A 1 
ATOM 985  N NE  . ARG A 1 124 ? 27.481 -21.042 53.554 1.00 73.49  147 A 1 
ATOM 986  C CZ  . ARG A 1 124 ? 28.496 -20.796 54.367 1.00 74.25  147 A 1 
ATOM 987  N NH1 . ARG A 1 124 ? 28.536 -21.407 55.547 1.00 74.47  147 A 1 
ATOM 988  N NH2 . ARG A 1 124 ? 29.450 -19.929 54.011 1.00 72.84  147 A 1 
ATOM 989  N N   . TRP A 1 125 ? 23.955 -18.166 54.223 1.00 71.39  148 A 1 
ATOM 990  C CA  . TRP A 1 125 ? 24.517 -16.825 54.348 1.00 72.03  148 A 1 
ATOM 991  C C   . TRP A 1 125 ? 23.697 -15.986 55.323 1.00 74.03  148 A 1 
ATOM 992  O O   . TRP A 1 125 ? 24.240 -15.240 56.139 1.00 73.85  148 A 1 
ATOM 993  C CB  . TRP A 1 125 ? 24.541 -16.141 52.984 1.00 69.87  148 A 1 
ATOM 994  C CG  . TRP A 1 125 ? 25.229 -14.827 52.991 1.00 67.85  148 A 1 
ATOM 995  C CD1 . TRP A 1 125 ? 24.678 -13.613 52.719 1.00 67.02  148 A 1 
ATOM 996  C CD2 . TRP A 1 125 ? 26.614 -14.587 53.265 1.00 67.99  148 A 1 
ATOM 997  N NE1 . TRP A 1 125 ? 25.636 -12.633 52.798 1.00 66.75  148 A 1 
ATOM 998  C CE2 . TRP A 1 125 ? 26.834 -13.206 53.127 1.00 67.25  148 A 1 
ATOM 999  C CE3 . TRP A 1 125 ? 27.695 -15.411 53.602 1.00 68.76  148 A 1 
ATOM 1000 C CZ2 . TRP A 1 125 ? 28.083 -12.627 53.327 1.00 66.90  148 A 1 
ATOM 1001 C CZ3 . TRP A 1 125 ? 28.941 -14.836 53.798 1.00 67.58  148 A 1 
ATOM 1002 C CH2 . TRP A 1 125 ? 29.125 -13.459 53.655 1.00 67.51  148 A 1 
ATOM 1003 N N   . ASN A 1 126 ? 22.382 -16.106 55.221 1.00 76.72  149 A 1 
ATOM 1004 C CA  . ASN A 1 126 ? 21.491 -15.381 56.102 1.00 79.04  149 A 1 
ATOM 1005 C C   . ASN A 1 126 ? 21.875 -15.619 57.534 1.00 80.07  149 A 1 
ATOM 1006 O O   . ASN A 1 126 ? 21.714 -14.754 58.382 1.00 80.41  149 A 1 
ATOM 1007 C CB  . ASN A 1 126 ? 20.070 -15.861 55.918 1.00 80.19  149 A 1 
ATOM 1008 C CG  . ASN A 1 126 ? 19.183 -14.786 55.402 1.00 81.36  149 A 1 
ATOM 1009 O OD1 . ASN A 1 126 ? 19.425 -14.234 54.325 1.00 81.67  149 A 1 
ATOM 1010 N ND2 . ASN A 1 126 ? 18.148 -14.456 56.166 1.00 82.32  149 A 1 
ATOM 1011 N N   . SER A 1 127 ? 22.380 -16.809 57.805 1.00 81.48  150 A 1 
ATOM 1012 C CA  . SER A 1 127 ? 22.747 -17.130 59.155 1.00 83.79  150 A 1 
ATOM 1013 C C   . SER A 1 127 ? 23.932 -16.320 59.621 1.00 85.60  150 A 1 
ATOM 1014 O O   . SER A 1 127 ? 23.782 -15.400 60.420 1.00 86.74  150 A 1 
ATOM 1015 C CB  . SER A 1 127 ? 23.048 -18.611 59.285 1.00 83.64  150 A 1 
ATOM 1016 O OG  . SER A 1 127 ? 23.279 -18.927 60.642 1.00 84.15  150 A 1 
ATOM 1017 N N   . ILE A 1 128 ? 25.115 -16.639 59.116 1.00 87.91  151 A 1 
ATOM 1018 C CA  . ILE A 1 128 ? 26.302 -15.918 59.545 1.00 90.60  151 A 1 
ATOM 1019 C C   . ILE A 1 128 ? 26.226 -14.424 59.299 1.00 91.90  151 A 1 
ATOM 1020 O O   . ILE A 1 128 ? 27.063 -13.668 59.790 1.00 92.75  151 A 1 
ATOM 1021 C CB  . ILE A 1 128 ? 27.586 -16.462 58.880 1.00 91.28  151 A 1 
ATOM 1022 C CG1 . ILE A 1 128 ? 27.404 -16.561 57.361 1.00 91.18  151 A 1 
ATOM 1023 C CG2 . ILE A 1 128 ? 27.976 -17.785 59.534 1.00 90.67  151 A 1 
ATOM 1024 C CD1 . ILE A 1 128 ? 26.522 -17.702 56.900 1.00 91.78  151 A 1 
ATOM 1025 N N   . GLU A 1 129 ? 25.225 -13.990 58.550 1.00 92.90  152 A 1 
ATOM 1026 C CA  . GLU A 1 129 ? 25.088 -12.571 58.293 1.00 94.17  152 A 1 
ATOM 1027 C C   . GLU A 1 129 ? 24.471 -11.899 59.509 1.00 94.44  152 A 1 
ATOM 1028 O O   . GLU A 1 129 ? 24.936 -10.856 59.948 1.00 93.99  152 A 1 
ATOM 1029 C CB  . GLU A 1 129 ? 24.217 -12.333 57.066 1.00 95.46  152 A 1 
ATOM 1030 C CG  . GLU A 1 129 ? 24.067 -10.867 56.701 1.00 96.34  152 A 1 
ATOM 1031 C CD  . GLU A 1 129 ? 25.391 -10.131 56.702 1.00 96.88  152 A 1 
ATOM 1032 O OE1 . GLU A 1 129 ? 26.393 -10.704 56.210 1.00 97.08  152 A 1 
ATOM 1033 O OE2 . GLU A 1 129 ? 25.424 -8.976  57.186 1.00 96.76  152 A 1 
ATOM 1034 N N   . GLU A 1 130 ? 23.419 -12.501 60.047 1.00 95.91  153 A 1 
ATOM 1035 C CA  . GLU A 1 130 ? 22.763 -11.949 61.215 1.00 98.14  153 A 1 
ATOM 1036 C C   . GLU A 1 130 ? 23.592 -12.304 62.427 1.00 98.65  153 A 1 
ATOM 1037 O O   . GLU A 1 130 ? 23.223 -12.028 63.563 1.00 98.22  153 A 1 
ATOM 1038 C CB  . GLU A 1 130 ? 21.351 -12.515 61.347 1.00 99.70  153 A 1 
ATOM 1039 C CG  . GLU A 1 130 ? 20.306 -11.763 60.507 1.00 103.25 153 A 1 
ATOM 1040 C CD  . GLU A 1 130 ? 20.326 -12.121 59.020 1.00 104.84 153 A 1 
ATOM 1041 O OE1 . GLU A 1 130 ? 19.851 -13.232 58.663 1.00 105.58 153 A 1 
ATOM 1042 O OE2 . GLU A 1 130 ? 20.815 -11.289 58.211 1.00 104.65 153 A 1 
ATOM 1043 N N   . ARG A 1 131 ? 24.731 -12.920 62.163 1.00 100.29 154 A 1 
ATOM 1044 C CA  . ARG A 1 131 ? 25.625 -13.327 63.220 1.00 102.87 154 A 1 
ATOM 1045 C C   . ARG A 1 131 ? 26.734 -12.306 63.389 1.00 104.23 154 A 1 
ATOM 1046 O O   . ARG A 1 131 ? 27.457 -12.338 64.384 1.00 104.80 154 A 1 
ATOM 1047 C CB  . ARG A 1 131 ? 26.236 -14.677 62.883 1.00 104.28 154 A 1 
ATOM 1048 C CG  . ARG A 1 131 ? 27.096 -15.248 63.986 1.00 107.21 154 A 1 
ATOM 1049 C CD  . ARG A 1 131 ? 26.255 -16.046 64.970 1.00 109.49 154 A 1 
ATOM 1050 N NE  . ARG A 1 131 ? 25.482 -17.091 64.293 1.00 111.24 154 A 1 
ATOM 1051 C CZ  . ARG A 1 131 ? 26.009 -18.044 63.525 1.00 111.72 154 A 1 
ATOM 1052 N NH1 . ARG A 1 131 ? 27.320 -18.098 63.323 1.00 112.27 154 A 1 
ATOM 1053 N NH2 . ARG A 1 131 ? 25.224 -18.948 62.957 1.00 111.94 154 A 1 
ATOM 1054 N N   . ARG A 1 132 ? 26.883 -11.410 62.414 1.00 105.66 155 A 1 
ATOM 1055 C CA  . ARG A 1 132 ? 27.929 -10.393 62.489 1.00 106.85 155 A 1 
ATOM 1056 C C   . ARG A 1 132 ? 27.649 -9.386  63.593 1.00 108.62 155 A 1 
ATOM 1057 O O   . ARG A 1 132 ? 26.523 -9.264  64.079 1.00 108.67 155 A 1 
ATOM 1058 C CB  . ARG A 1 132 ? 28.099 -9.671  61.145 1.00 105.41 155 A 1 
ATOM 1059 C CG  . ARG A 1 132 ? 28.476 -10.607 60.008 1.00 104.26 155 A 1 
ATOM 1060 C CD  . ARG A 1 132 ? 29.261 -9.924  58.882 1.00 103.50 155 A 1 
ATOM 1061 N NE  . ARG A 1 132 ? 28.545 -8.836  58.206 1.00 102.98 155 A 1 
ATOM 1062 C CZ  . ARG A 1 132 ? 28.662 -7.548  58.520 1.00 102.03 155 A 1 
ATOM 1063 N NH1 . ARG A 1 132 ? 29.467 -7.182  59.509 1.00 101.65 155 A 1 
ATOM 1064 N NH2 . ARG A 1 132 ? 27.995 -6.626  57.833 1.00 100.79 155 A 1 
ATOM 1065 N N   . ILE A 1 133 ? 28.688 -8.664  63.990 1.00 110.95 156 A 1 
ATOM 1066 C CA  . ILE A 1 133 ? 28.561 -7.685  65.060 1.00 113.36 156 A 1 
ATOM 1067 C C   . ILE A 1 133 ? 28.397 -6.259  64.548 1.00 114.69 156 A 1 
ATOM 1068 O O   . ILE A 1 133 ? 27.696 -5.444  65.155 1.00 114.71 156 A 1 
ATOM 1069 C CB  . ILE A 1 133 ? 29.786 -7.739  65.993 1.00 113.77 156 A 1 
ATOM 1070 C CG1 . ILE A 1 133 ? 29.951 -9.161  66.553 1.00 113.99 156 A 1 
ATOM 1071 C CG2 . ILE A 1 133 ? 29.637 -6.716  67.109 1.00 114.14 156 A 1 
ATOM 1072 C CD1 . ILE A 1 133 ? 30.536 -10.160 65.555 1.00 113.24 156 A 1 
ATOM 1073 N N   . HIS A 1 134 ? 29.049 -5.974  63.424 1.00 116.36 157 A 1 
ATOM 1074 C CA  . HIS A 1 134 ? 29.025 -4.656  62.779 1.00 118.16 157 A 1 
ATOM 1075 C C   . HIS A 1 134 ? 29.820 -3.612  63.584 1.00 118.31 157 A 1 
ATOM 1076 O O   . HIS A 1 134 ? 30.376 -2.670  63.007 1.00 118.50 157 A 1 
ATOM 1077 C CB  . HIS A 1 134 ? 27.578 -4.146  62.581 1.00 119.64 157 A 1 
ATOM 1078 C CG  . HIS A 1 134 ? 26.695 -5.063  61.780 1.00 121.62 157 A 1 
ATOM 1079 N ND1 . HIS A 1 134 ? 25.371 -4.773  61.522 1.00 122.51 157 A 1 
ATOM 1080 C CD2 . HIS A 1 134 ? 26.927 -6.275  61.218 1.00 122.42 157 A 1 
ATOM 1081 C CE1 . HIS A 1 134 ? 24.825 -5.767  60.842 1.00 122.72 157 A 1 
ATOM 1082 N NE2 . HIS A 1 134 ? 25.748 -6.691  60.644 1.00 122.71 157 A 1 
ATOM 1083 N N   . GLN A 1 135 ? 29.883 -3.796  64.905 1.00 117.96 158 A 1 
ATOM 1084 C CA  . GLN A 1 135 ? 30.572 -2.872  65.815 1.00 117.54 158 A 1 
ATOM 1085 C C   . GLN A 1 135 ? 29.873 -1.515  65.733 1.00 117.29 158 A 1 
ATOM 1086 O O   . GLN A 1 135 ? 29.988 -0.819  64.723 1.00 117.55 158 A 1 
ATOM 1087 C CB  . GLN A 1 135 ? 32.052 -2.724  65.435 1.00 117.33 158 A 1 
ATOM 1088 C CG  . GLN A 1 135 ? 32.866 -1.888  66.426 1.00 117.57 158 A 1 
ATOM 1089 C CD  . GLN A 1 135 ? 32.373 -0.444  66.527 1.00 118.59 158 A 1 
ATOM 1090 O OE1 . GLN A 1 135 ? 32.438 0.318   65.557 1.00 118.74 158 A 1 
ATOM 1091 N NE2 . GLN A 1 135 ? 31.867 -0.068  67.701 1.00 118.49 158 A 1 
ATOM 1092 N N   . GLU A 1 136 ? 29.159 -1.135  66.791 1.00 116.55 159 A 1 
ATOM 1093 C CA  . GLU A 1 136 ? 28.431 0.133   66.791 1.00 115.47 159 A 1 
ATOM 1094 C C   . GLU A 1 136 ? 29.218 1.328   66.261 1.00 113.84 159 A 1 
ATOM 1095 O O   . GLU A 1 136 ? 29.269 1.552   65.050 1.00 114.54 159 A 1 
ATOM 1096 C CB  . GLU A 1 136 ? 27.894 0.450   68.195 1.00 116.66 159 A 1 
ATOM 1097 C CG  . GLU A 1 136 ? 26.506 -0.135  68.490 1.00 118.24 159 A 1 
ATOM 1098 C CD  . GLU A 1 136 ? 25.458 0.240   67.437 1.00 119.16 159 A 1 
ATOM 1099 O OE1 . GLU A 1 136 ? 25.442 1.414   66.997 1.00 119.08 159 A 1 
ATOM 1100 O OE2 . GLU A 1 136 ? 24.643 -0.637  67.059 1.00 119.44 159 A 1 
ATOM 1101 N N   . SER A 1 137 ? 29.814 2.097   67.170 1.00 110.74 160 A 1 
ATOM 1102 C CA  . SER A 1 137 ? 30.589 3.278   66.800 1.00 106.76 160 A 1 
ATOM 1103 C C   . SER A 1 137 ? 30.830 4.128   68.008 1.00 104.85 160 A 1 
ATOM 1104 O O   . SER A 1 137 ? 30.149 3.997   69.023 1.00 104.13 160 A 1 
ATOM 1105 C CB  . SER A 1 137 ? 29.852 4.144   65.778 1.00 106.17 160 A 1 
ATOM 1106 O OG  . SER A 1 137 ? 30.463 5.417   65.666 1.00 103.81 160 A 1 
ATOM 1107 N N   . GLU A 1 138 ? 31.800 5.018   67.867 1.00 103.44 161 A 1 
ATOM 1108 C CA  . GLU A 1 138 ? 32.190 5.955   68.908 1.00 101.51 161 A 1 
ATOM 1109 C C   . GLU A 1 138 ? 31.037 6.911   69.228 1.00 98.95  161 A 1 
ATOM 1110 O O   . GLU A 1 138 ? 30.524 6.936   70.352 1.00 97.42  161 A 1 
ATOM 1111 C CB  . GLU A 1 138 ? 33.439 6.721   68.424 1.00 103.47 161 A 1 
ATOM 1112 C CG  . GLU A 1 138 ? 33.452 7.027   66.904 1.00 106.08 161 A 1 
ATOM 1113 C CD  . GLU A 1 138 ? 34.855 7.292   66.332 1.00 107.59 161 A 1 
ATOM 1114 O OE1 . GLU A 1 138 ? 35.417 8.388   66.576 1.00 108.40 161 A 1 
ATOM 1115 O OE2 . GLU A 1 138 ? 35.391 6.395   65.630 1.00 107.26 161 A 1 
ATOM 1116 N N   . LEU A 1 139 ? 30.630 7.678   68.217 1.00 96.36  162 A 1 
ATOM 1117 C CA  . LEU A 1 139 ? 29.546 8.651   68.344 1.00 93.26  162 A 1 
ATOM 1118 C C   . LEU A 1 139 ? 28.213 7.950   68.514 1.00 92.29  162 A 1 
ATOM 1119 O O   . LEU A 1 139 ? 27.305 8.474   69.157 1.00 91.30  162 A 1 
ATOM 1120 C CB  . LEU A 1 139 ? 29.481 9.536   67.096 1.00 90.94  162 A 1 
ATOM 1121 C CG  . LEU A 1 139 ? 28.620 10.790  67.184 1.00 88.82  162 A 1 
ATOM 1122 C CD1 . LEU A 1 139 ? 29.235 11.726  68.189 1.00 89.34  162 A 1 
ATOM 1123 C CD2 . LEU A 1 139 ? 28.538 11.476  65.837 1.00 88.56  162 A 1 
ATOM 1124 N N   . HIS A 1 140 ? 28.103 6.761   67.933 1.00 91.76  163 A 1 
ATOM 1125 C CA  . HIS A 1 140 ? 26.866 6.009   68.008 1.00 91.09  163 A 1 
ATOM 1126 C C   . HIS A 1 140 ? 26.583 5.613   69.437 1.00 91.02  163 A 1 
ATOM 1127 O O   . HIS A 1 140 ? 25.663 6.132   70.058 1.00 90.68  163 A 1 
ATOM 1128 C CB  . HIS A 1 140 ? 26.936 4.759   67.140 1.00 90.93  163 A 1 
ATOM 1129 C CG  . HIS A 1 140 ? 25.606 4.333   66.604 1.00 91.31  163 A 1 
ATOM 1130 N ND1 . HIS A 1 140 ? 24.479 4.241   67.392 1.00 91.08  163 A 1 
ATOM 1131 C CD2 . HIS A 1 140 ? 25.215 4.003   65.351 1.00 91.59  163 A 1 
ATOM 1132 C CE1 . HIS A 1 140 ? 23.451 3.876   66.648 1.00 90.63  163 A 1 
ATOM 1133 N NE2 . HIS A 1 140 ? 23.870 3.726   65.405 1.00 91.46  163 A 1 
ATOM 1134 N N   . SER A 1 141 ? 27.373 4.682   69.953 1.00 91.23  164 A 1 
ATOM 1135 C CA  . SER A 1 141 ? 27.207 4.223   71.323 1.00 92.16  164 A 1 
ATOM 1136 C C   . SER A 1 141 ? 26.806 5.383   72.245 1.00 91.63  164 A 1 
ATOM 1137 O O   . SER A 1 141 ? 26.064 5.204   73.216 1.00 90.41  164 A 1 
ATOM 1138 C CB  . SER A 1 141 ? 28.518 3.611   71.806 1.00 94.03  164 A 1 
ATOM 1139 O OG  . SER A 1 141 ? 29.592 4.523   71.595 1.00 96.73  164 A 1 
ATOM 1140 N N   . TYR A 1 142 ? 27.308 6.574   71.938 1.00 91.51  165 A 1 
ATOM 1141 C CA  . TYR A 1 142 ? 27.022 7.768   72.734 1.00 90.90  165 A 1 
ATOM 1142 C C   . TYR A 1 142 ? 25.596 8.273   72.565 1.00 90.44  165 A 1 
ATOM 1143 O O   . TYR A 1 142 ? 24.782 8.186   73.483 1.00 89.80  165 A 1 
ATOM 1144 C CB  . TYR A 1 142 ? 28.002 8.879   72.353 1.00 90.83  165 A 1 
ATOM 1145 C CG  . TYR A 1 142 ? 27.697 10.221  72.973 1.00 89.97  165 A 1 
ATOM 1146 C CD1 . TYR A 1 142 ? 27.503 10.351  74.345 1.00 89.26  165 A 1 
ATOM 1147 C CD2 . TYR A 1 142 ? 27.655 11.371  72.189 1.00 89.64  165 A 1 
ATOM 1148 C CE1 . TYR A 1 142 ? 27.283 11.598  74.919 1.00 88.84  165 A 1 
ATOM 1149 C CE2 . TYR A 1 142 ? 27.435 12.620  72.749 1.00 89.03  165 A 1 
ATOM 1150 C CZ  . TYR A 1 142 ? 27.253 12.732  74.110 1.00 88.91  165 A 1 
ATOM 1151 O OH  . TYR A 1 142 ? 27.072 13.982  74.658 1.00 87.97  165 A 1 
ATOM 1152 N N   . LEU A 1 143 ? 25.319 8.824   71.385 1.00 90.25  166 A 1 
ATOM 1153 C CA  . LEU A 1 143 ? 24.000 9.350   71.055 1.00 89.14  166 A 1 
ATOM 1154 C C   . LEU A 1 143 ? 22.941 8.270   71.245 1.00 89.86  166 A 1 
ATOM 1155 O O   . LEU A 1 143 ? 21.804 8.555   71.607 1.00 89.03  166 A 1 
ATOM 1156 C CB  . LEU A 1 143 ? 23.968 9.859   69.606 1.00 86.59  166 A 1 
ATOM 1157 C CG  . LEU A 1 143 ? 24.869 11.043  69.270 1.00 85.35  166 A 1 
ATOM 1158 C CD1 . LEU A 1 143 ? 24.698 11.463  67.823 1.00 84.51  166 A 1 
ATOM 1159 C CD2 . LEU A 1 143 ? 24.526 12.192  70.187 1.00 84.86  166 A 1 
ATOM 1160 N N   . THR A 1 144 ? 23.319 7.022   71.010 1.00 91.33  167 A 1 
ATOM 1161 C CA  . THR A 1 144 ? 22.369 5.944   71.161 1.00 92.71  167 A 1 
ATOM 1162 C C   . THR A 1 144 ? 21.752 5.977   72.552 1.00 94.02  167 A 1 
ATOM 1163 O O   . THR A 1 144 ? 20.545 5.830   72.701 1.00 94.07  167 A 1 
ATOM 1164 C CB  . THR A 1 144 ? 23.026 4.577   70.941 1.00 92.58  167 A 1 
ATOM 1165 O OG1 . THR A 1 144 ? 22.009 3.577   70.820 1.00 91.52  167 A 1 
ATOM 1166 C CG2 . THR A 1 144 ? 23.908 4.214   72.123 1.00 93.75  167 A 1 
ATOM 1167 N N   . ARG A 1 145 ? 22.571 6.185   73.575 1.00 95.48  168 A 1 
ATOM 1168 C CA  . ARG A 1 145 ? 22.044 6.210   74.928 1.00 96.32  168 A 1 
ATOM 1169 C C   . ARG A 1 145 ? 21.478 7.586   75.276 1.00 95.74  168 A 1 
ATOM 1170 O O   . ARG A 1 145 ? 20.540 7.675   76.058 1.00 95.76  168 A 1 
ATOM 1171 C CB  . ARG A 1 145 ? 23.126 5.778   75.923 1.00 97.93  168 A 1 
ATOM 1172 C CG  . ARG A 1 145 ? 24.275 6.746   76.045 1.00 101.78 168 A 1 
ATOM 1173 C CD  . ARG A 1 145 ? 25.515 6.068   76.602 1.00 103.80 168 A 1 
ATOM 1174 N NE  . ARG A 1 145 ? 26.330 7.005   77.370 1.00 105.72 168 A 1 
ATOM 1175 C CZ  . ARG A 1 145 ? 26.040 7.404   78.604 1.00 106.09 168 A 1 
ATOM 1176 N NH1 . ARG A 1 145 ? 24.953 6.940   79.208 1.00 105.85 168 A 1 
ATOM 1177 N NH2 . ARG A 1 145 ? 26.832 8.266   79.232 1.00 106.53 168 A 1 
ATOM 1178 N N   . LEU A 1 146 ? 22.026 8.650   74.690 1.00 95.31  169 A 1 
ATOM 1179 C CA  . LEU A 1 146 ? 21.519 10.001  74.954 1.00 95.25  169 A 1 
ATOM 1180 C C   . LEU A 1 146 ? 20.018 10.066  74.740 1.00 96.20  169 A 1 
ATOM 1181 O O   . LEU A 1 146 ? 19.310 10.808  75.420 1.00 96.14  169 A 1 
ATOM 1182 C CB  . LEU A 1 146 ? 22.164 11.034  74.027 1.00 93.79  169 A 1 
ATOM 1183 C CG  . LEU A 1 146 ? 23.440 11.728  74.488 1.00 92.43  169 A 1 
ATOM 1184 C CD1 . LEU A 1 146 ? 23.775 12.888  73.551 1.00 90.78  169 A 1 
ATOM 1185 C CD2 . LEU A 1 146 ? 23.231 12.240  75.895 1.00 91.21  169 A 1 
ATOM 1186 N N   . ILE A 1 147 ? 19.539 9.297   73.770 1.00 97.22  170 A 1 
ATOM 1187 C CA  . ILE A 1 147 ? 18.117 9.269   73.464 1.00 97.91  170 A 1 
ATOM 1188 C C   . ILE A 1 147 ? 17.392 8.441   74.520 1.00 99.00  170 A 1 
ATOM 1189 O O   . ILE A 1 147 ? 16.429 8.909   75.131 1.00 99.28  170 A 1 
ATOM 1190 C CB  . ILE A 1 147 ? 17.856 8.681   72.050 1.00 96.64  170 A 1 
ATOM 1191 C CG1 . ILE A 1 147 ? 18.428 9.622   70.982 1.00 95.60  170 A 1 
ATOM 1192 C CG2 . ILE A 1 147 ? 16.370 8.515   71.822 1.00 95.75  170 A 1 
ATOM 1193 C CD1 . ILE A 1 147 ? 18.341 9.085   69.576 1.00 93.69  170 A 1 
ATOM 1194 N N   . ALA A 1 148 ? 17.868 7.218   74.745 1.00 99.83  171 A 1 
ATOM 1195 C CA  . ALA A 1 148 ? 17.268 6.335   75.738 1.00 100.31 171 A 1 
ATOM 1196 C C   . ALA A 1 148 ? 17.154 7.072   77.073 1.00 101.34 171 A 1 
ATOM 1197 O O   . ALA A 1 148 ? 16.255 6.808   77.874 1.00 100.35 171 A 1 
ATOM 1198 C CB  . ALA A 1 148 ? 18.115 5.082   75.896 1.00 99.21  171 A 1 
ATOM 1199 N N   . ALA A 1 149 ? 18.070 8.012   77.292 1.00 103.52 172 A 1 
ATOM 1200 C CA  . ALA A 1 149 ? 18.108 8.811   78.516 1.00 105.72 172 A 1 
ATOM 1201 C C   . ALA A 1 149 ? 16.966 9.815   78.550 1.00 107.01 172 A 1 
ATOM 1202 O O   . ALA A 1 149 ? 16.213 9.885   79.524 1.00 107.14 172 A 1 
ATOM 1203 C CB  . ALA A 1 149 ? 19.445 9.552   78.617 1.00 105.49 172 A 1 
ATOM 1204 N N   . GLU A 1 150 ? 16.859 10.600  77.482 1.00 108.26 173 A 1 
ATOM 1205 C CA  . GLU A 1 150 ? 15.816 11.611  77.355 1.00 108.96 173 A 1 
ATOM 1206 C C   . GLU A 1 150 ? 14.451 10.935  77.461 1.00 109.23 173 A 1 
ATOM 1207 O O   . GLU A 1 150 ? 13.467 11.562  77.852 1.00 108.18 173 A 1 
ATOM 1208 C CB  . GLU A 1 150 ? 15.958 12.328  76.009 1.00 109.17 173 A 1 
ATOM 1209 C CG  . GLU A 1 150 ? 14.995 13.497  75.776 1.00 109.49 173 A 1 
ATOM 1210 C CD  . GLU A 1 150 ? 15.268 14.704  76.665 1.00 109.33 173 A 1 
ATOM 1211 O OE1 . GLU A 1 150 ? 14.858 15.829  76.283 1.00 108.38 173 A 1 
ATOM 1212 O OE2 . GLU A 1 150 ? 15.880 14.529  77.743 1.00 109.11 173 A 1 
ATOM 1213 N N   . ARG A 1 151 ? 14.411 9.650   77.113 1.00 110.23 174 A 1 
ATOM 1214 C CA  . ARG A 1 151 ? 13.180 8.879   77.179 1.00 111.76 174 A 1 
ATOM 1215 C C   . ARG A 1 151 ? 12.769 8.589   78.627 1.00 112.92 174 A 1 
ATOM 1216 O O   . ARG A 1 151 ? 11.590 8.689   78.967 1.00 113.64 174 A 1 
ATOM 1217 C CB  . ARG A 1 151 ? 13.316 7.565   76.403 1.00 111.31 174 A 1 
ATOM 1218 C CG  . ARG A 1 151 ? 12.089 6.675   76.512 1.00 111.72 174 A 1 
ATOM 1219 C CD  . ARG A 1 151 ? 12.169 5.494   75.575 1.00 112.75 174 A 1 
ATOM 1220 N NE  . ARG A 1 151 ? 12.200 5.922   74.183 1.00 115.37 174 A 1 
ATOM 1221 C CZ  . ARG A 1 151 ? 12.315 5.095   73.148 1.00 117.12 174 A 1 
ATOM 1222 N NH1 . ARG A 1 151 ? 12.410 3.788   73.356 1.00 117.68 174 A 1 
ATOM 1223 N NH2 . ARG A 1 151 ? 12.340 5.574   71.903 1.00 117.46 174 A 1 
ATOM 1224 N N   . GLU A 1 152 ? 13.726 8.228   79.480 1.00 113.38 175 A 1 
ATOM 1225 C CA  . GLU A 1 152 ? 13.414 7.952   80.884 1.00 113.12 175 A 1 
ATOM 1226 C C   . GLU A 1 152 ? 12.904 9.215   81.576 1.00 112.75 175 A 1 
ATOM 1227 O O   . GLU A 1 152 ? 11.955 9.160   82.352 1.00 111.48 175 A 1 
ATOM 1228 C CB  . GLU A 1 152 ? 14.653 7.456   81.640 1.00 114.53 175 A 1 
ATOM 1229 C CG  . GLU A 1 152 ? 15.129 6.048   81.315 1.00 115.33 175 A 1 
ATOM 1230 C CD  . GLU A 1 152 ? 16.190 5.558   82.306 1.00 115.66 175 A 1 
ATOM 1231 O OE1 . GLU A 1 152 ? 17.269 6.187   82.394 1.00 115.28 175 A 1 
ATOM 1232 O OE2 . GLU A 1 152 ? 15.939 4.546   83.001 1.00 115.59 175 A 1 
ATOM 1233 N N   . ARG A 1 153 ? 13.547 10.345  81.288 1.00 113.45 176 A 1 
ATOM 1234 C CA  . ARG A 1 153 ? 13.193 11.636  81.880 1.00 114.45 176 A 1 
ATOM 1235 C C   . ARG A 1 153 ? 11.753 12.032  81.579 1.00 115.17 176 A 1 
ATOM 1236 O O   . ARG A 1 153 ? 11.253 13.039  82.090 1.00 115.03 176 A 1 
ATOM 1237 C CB  . ARG A 1 153 ? 14.128 12.727  81.355 1.00 114.98 176 A 1 
ATOM 1238 C CG  . ARG A 1 153 ? 15.600 12.347  81.352 1.00 115.60 176 A 1 
ATOM 1239 C CD  . ARG A 1 153 ? 16.446 13.437  80.704 1.00 116.39 176 A 1 
ATOM 1240 N NE  . ARG A 1 153 ? 17.847 13.038  80.580 1.00 116.65 176 A 1 
ATOM 1241 C CZ  . ARG A 1 153 ? 18.831 13.855  80.214 1.00 116.50 176 A 1 
ATOM 1242 N NH1 . ARG A 1 153 ? 18.572 15.125  79.931 1.00 115.91 176 A 1 
ATOM 1243 N NH2 . ARG A 1 153 ? 20.075 13.400  80.135 1.00 116.07 176 A 1 
ATOM 1244 N N   . GLU A 1 154 ? 11.099 11.241  80.734 1.00 116.24 177 A 1 
ATOM 1245 C CA  . GLU A 1 154 ? 9.715  11.492  80.351 1.00 116.74 177 A 1 
ATOM 1246 C C   . GLU A 1 154 ? 8.836  10.351  80.847 1.00 117.49 177 A 1 
ATOM 1247 O O   . GLU A 1 154 ? 7.996  10.548  81.724 1.00 117.40 177 A 1 
ATOM 1248 C CB  . GLU A 1 154 ? 9.606  11.627  78.826 1.00 115.78 177 A 1 
ATOM 1249 C CG  . GLU A 1 154 ? 10.608 12.613  78.240 1.00 115.77 177 A 1 
ATOM 1250 C CD  . GLU A 1 154 ? 10.784 13.847  79.116 1.00 115.28 177 A 1 
ATOM 1251 O OE1 . GLU A 1 154 ? 9.768  14.514  79.414 1.00 114.49 177 A 1 
ATOM 1252 O OE2 . GLU A 1 154 ? 11.936 14.142  79.507 1.00 114.94 177 A 1 
ATOM 1253 N N   . LEU A 1 155 ? 9.043  9.157   80.300 1.00 118.67 178 A 1 
ATOM 1254 C CA  . LEU A 1 155 ? 8.263  7.991   80.698 1.00 120.12 178 A 1 
ATOM 1255 C C   . LEU A 1 155 ? 8.358  7.693   82.191 1.00 121.55 178 A 1 
ATOM 1256 O O   . LEU A 1 155 ? 7.378  7.285   82.811 1.00 121.11 178 A 1 
ATOM 1257 C CB  . LEU A 1 155 ? 8.713  6.751   79.922 1.00 119.98 178 A 1 
ATOM 1258 C CG  . LEU A 1 155 ? 8.383  6.656   78.435 1.00 120.24 178 A 1 
ATOM 1259 C CD1 . LEU A 1 155 ? 9.027  7.813   77.685 1.00 120.84 178 A 1 
ATOM 1260 C CD2 . LEU A 1 155 ? 8.880  5.320   77.892 1.00 120.21 178 A 1 
ATOM 1261 N N   . GLU A 1 156 ? 9.540  7.888   82.768 1.00 123.58 179 A 1 
ATOM 1262 C CA  . GLU A 1 156 ? 9.738  7.615   84.185 1.00 125.20 179 A 1 
ATOM 1263 C C   . GLU A 1 156 ? 9.976  8.875   85.012 1.00 126.04 179 A 1 
ATOM 1264 O O   . GLU A 1 156 ? 10.321 8.793   86.192 1.00 126.34 179 A 1 
ATOM 1265 C CB  . GLU A 1 156 ? 10.901 6.632   84.364 1.00 126.17 179 A 1 
ATOM 1266 C CG  . GLU A 1 156 ? 10.615 5.235   83.805 1.00 127.76 179 A 1 
ATOM 1267 C CD  . GLU A 1 156 ? 11.871 4.401   83.611 1.00 128.49 179 A 1 
ATOM 1268 O OE1 . GLU A 1 156 ? 12.740 4.820   82.809 1.00 128.80 179 A 1 
ATOM 1269 O OE2 . GLU A 1 156 ? 11.983 3.329   84.253 1.00 128.94 179 A 1 
ATOM 1270 N N   . GLU A 1 157 ? 9.795  10.039  84.388 1.00 126.73 180 A 1 
ATOM 1271 C CA  . GLU A 1 157 ? 9.963  11.323  85.074 1.00 126.87 180 A 1 
ATOM 1272 C C   . GLU A 1 157 ? 9.114  12.425  84.452 1.00 127.22 180 A 1 
ATOM 1273 O O   . GLU A 1 157 ? 9.572  13.548  84.254 1.00 127.23 180 A 1 
ATOM 1274 C CB  . GLU A 1 157 ? 11.437 11.761  85.101 1.00 126.52 180 A 1 
ATOM 1275 C CG  . GLU A 1 157 ? 12.285 11.033  86.145 1.00 126.28 180 A 1 
ATOM 1276 C CD  . GLU A 1 157 ? 13.528 11.807  86.569 1.00 126.10 180 A 1 
ATOM 1277 O OE1 . GLU A 1 157 ? 14.326 12.213  85.693 1.00 126.49 180 A 1 
ATOM 1278 O OE2 . GLU A 1 157 ? 13.712 11.998  87.790 1.00 125.87 180 A 1 
ATOM 1279 N N   . CYS A 1 158 ? 7.869  12.095  84.142 1.00 127.83 181 A 1 
ATOM 1280 C CA  . CYS A 1 158 ? 6.957  13.070  83.571 1.00 129.04 181 A 1 
ATOM 1281 C C   . CYS A 1 158 ? 5.649  12.380  83.225 1.00 130.80 181 A 1 
ATOM 1282 O O   . CYS A 1 158 ? 4.702  13.007  82.743 1.00 130.79 181 A 1 
ATOM 1283 C CB  . CYS A 1 158 ? 7.568  13.714  82.327 1.00 128.12 181 A 1 
ATOM 1284 S SG  . CYS A 1 158 ? 6.813  15.291  81.927 1.00 126.03 181 A 1 
ATOM 1285 N N   . GLN A 1 159 ? 5.617  11.074  83.485 1.00 132.74 182 A 1 
ATOM 1286 C CA  . GLN A 1 159 ? 4.447  10.235  83.231 1.00 134.52 182 A 1 
ATOM 1287 C C   . GLN A 1 159 ? 3.606  10.147  84.496 1.00 134.84 182 A 1 
ATOM 1288 O O   . GLN A 1 159 ? 2.381  10.231  84.447 1.00 135.42 182 A 1 
ATOM 1289 C CB  . GLN A 1 159 ? 4.885  8.828   82.824 1.00 135.77 182 A 1 
ATOM 1290 C CG  . GLN A 1 159 ? 3.868  8.085   81.979 1.00 137.05 182 A 1 
ATOM 1291 C CD  . GLN A 1 159 ? 3.627  8.774   80.647 1.00 137.78 182 A 1 
ATOM 1292 O OE1 . GLN A 1 159 ? 3.049  9.866   80.592 1.00 138.20 182 A 1 
ATOM 1293 N NE2 . GLN A 1 159 ? 4.084  8.147   79.563 1.00 137.50 182 A 1 
ATOM 1294 N N   . ARG A 1 160 ? 4.271  9.955   85.631 1.00 134.70 183 A 1 
ATOM 1295 C CA  . ARG A 1 160 ? 3.566  9.885   86.903 1.00 134.16 183 A 1 
ATOM 1296 C C   . ARG A 1 160 ? 3.315  11.317  87.407 1.00 133.71 183 A 1 
ATOM 1297 O O   . ARG A 1 160 ? 2.848  11.515  88.529 1.00 133.70 183 A 1 
ATOM 1298 C CB  . ARG A 1 160 ? 4.385  9.075   87.920 1.00 133.87 183 A 1 
ATOM 1299 C CG  . ARG A 1 160 ? 3.701  8.883   89.274 1.00 134.40 183 A 1 
ATOM 1300 C CD  . ARG A 1 160 ? 4.397  7.830   90.140 1.00 134.35 183 A 1 
ATOM 1301 N NE  . ARG A 1 160 ? 4.291  6.494   89.555 1.00 134.99 183 A 1 
ATOM 1302 C CZ  . ARG A 1 160 ? 4.737  5.382   90.132 1.00 135.14 183 A 1 
ATOM 1303 N NH1 . ARG A 1 160 ? 5.324  5.441   91.321 1.00 135.50 183 A 1 
ATOM 1304 N NH2 . ARG A 1 160 ? 4.602  4.213   89.514 1.00 135.05 183 A 1 
ATOM 1305 N N   . ASN A 1 161 ? 3.614  12.302  86.552 1.00 133.13 184 A 1 
ATOM 1306 C CA  . ASN A 1 161 ? 3.434  13.733  86.852 1.00 132.65 184 A 1 
ATOM 1307 C C   . ASN A 1 161 ? 1.977  14.043  87.225 1.00 133.13 184 A 1 
ATOM 1308 O O   . ASN A 1 161 ? 1.701  14.955  88.015 1.00 133.25 184 A 1 
ATOM 1309 C CB  . ASN A 1 161 ? 3.852  14.582  85.634 1.00 131.31 184 A 1 
ATOM 1310 C CG  . ASN A 1 161 ? 3.927  16.078  85.942 1.00 130.54 184 A 1 
ATOM 1311 O OD1 . ASN A 1 161 ? 2.956  16.694  86.387 1.00 129.88 184 A 1 
ATOM 1312 N ND2 . ASN A 1 161 ? 5.087  16.666  85.687 1.00 129.81 184 A 1 
ATOM 1313 N N   . HIS A 1 162 ? 1.054  13.272  86.650 1.00 133.10 185 A 1 
ATOM 1314 C CA  . HIS A 1 162 ? -0.385 13.423  86.889 1.00 132.78 185 A 1 
ATOM 1315 C C   . HIS A 1 162 ? -1.055 12.046  86.984 1.00 132.50 185 A 1 
ATOM 1316 O O   . HIS A 1 162 ? -1.732 11.625  86.047 1.00 132.51 185 A 1 
ATOM 1317 C CB  . HIS A 1 162 ? -1.029 14.216  85.742 1.00 133.05 185 A 1 
ATOM 1318 C CG  . HIS A 1 162 ? -0.397 15.553  85.502 1.00 133.97 185 A 1 
ATOM 1319 N ND1 . HIS A 1 162 ? -0.654 16.651  86.294 1.00 134.22 185 A 1 
ATOM 1320 C CD2 . HIS A 1 162 ? 0.514  15.956  84.584 1.00 134.02 185 A 1 
ATOM 1321 C CE1 . HIS A 1 162 ? 0.074  17.672  85.876 1.00 134.22 185 A 1 
ATOM 1322 N NE2 . HIS A 1 162 ? 0.791  17.277  84.840 1.00 134.16 185 A 1 
ATOM 1323 N N   . GLU A 1 163 ? -0.859 11.345  88.103 1.00 132.26 186 A 1 
ATOM 1324 C CA  . GLU A 1 163 ? -1.460 10.019  88.310 1.00 131.85 186 A 1 
ATOM 1325 C C   . GLU A 1 163 ? -2.989 10.095  88.334 1.00 131.92 186 A 1 
ATOM 1326 O O   . GLU A 1 163 ? -3.681 9.107   88.069 1.00 131.21 186 A 1 
ATOM 1327 C CB  . GLU A 1 163 ? -0.976 9.404   89.631 1.00 131.76 186 A 1 
ATOM 1328 C CG  . GLU A 1 163 ? 0.207  8.449   89.532 1.00 131.37 186 A 1 
ATOM 1329 C CD  . GLU A 1 163 ? 0.479  7.742   90.857 1.00 131.41 186 A 1 
ATOM 1330 O OE1 . GLU A 1 163 ? -0.475 7.173   91.434 1.00 130.68 186 A 1 
ATOM 1331 O OE2 . GLU A 1 163 ? 1.642  7.747   91.318 1.00 131.52 186 A 1 
ATOM 1332 N N   . GLY A 1 164 ? -3.499 11.279  88.667 1.00 132.43 187 A 1 
ATOM 1333 C CA  . GLY A 1 164 ? -4.932 11.498  88.727 1.00 132.80 187 A 1 
ATOM 1334 C C   . GLY A 1 164 ? -5.482 12.002  87.407 1.00 133.20 187 A 1 
ATOM 1335 O O   . GLY A 1 164 ? -6.370 11.373  86.828 1.00 133.29 187 A 1 
ATOM 1336 N N   . HIS A 1 165 ? -4.950 13.130  86.930 1.00 133.26 188 A 1 
ATOM 1337 C CA  . HIS A 1 165 ? -5.377 13.739  85.661 1.00 133.36 188 A 1 
ATOM 1338 C C   . HIS A 1 165 ? -5.202 12.815  84.444 1.00 133.79 188 A 1 
ATOM 1339 O O   . HIS A 1 165 ? -5.784 13.055  83.378 1.00 133.56 188 A 1 
ATOM 1340 C CB  . HIS A 1 165 ? -4.610 15.045  85.416 1.00 133.15 188 A 1 
ATOM 1341 C CG  . HIS A 1 165 ? -5.121 16.208  86.211 1.00 133.25 188 A 1 
ATOM 1342 N ND1 . HIS A 1 165 ? -6.408 16.689  86.088 1.00 132.86 188 A 1 
ATOM 1343 C CD2 . HIS A 1 165 ? -4.510 17.003  87.121 1.00 133.20 188 A 1 
ATOM 1344 C CE1 . HIS A 1 165 ? -6.566 17.731  86.884 1.00 132.29 188 A 1 
ATOM 1345 N NE2 . HIS A 1 165 ? -5.429 17.943  87.522 1.00 133.01 188 A 1 
ATOM 1346 N N   . GLU A 1 166 ? -4.401 11.763  84.619 1.00 134.51 189 A 1 
ATOM 1347 C CA  . GLU A 1 166 ? -4.122 10.775  83.571 1.00 134.80 189 A 1 
ATOM 1348 C C   . GLU A 1 166 ? -3.936 9.374   84.183 1.00 134.62 189 A 1 
ATOM 1349 O O   . GLU A 1 166 ? -2.814 8.975   84.514 1.00 134.68 189 A 1 
ATOM 1350 C CB  . GLU A 1 166 ? -2.854 11.175  82.798 1.00 135.25 189 A 1 
ATOM 1351 C CG  . GLU A 1 166 ? -2.954 12.526  82.079 1.00 136.10 189 A 1 
ATOM 1352 C CD  . GLU A 1 166 ? -1.665 12.938  81.378 1.00 136.39 189 A 1 
ATOM 1353 O OE1 . GLU A 1 166 ? -0.663 13.205  82.085 1.00 136.08 189 A 1 
ATOM 1354 O OE2 . GLU A 1 166 ? -1.659 12.997  80.122 1.00 136.37 189 A 1 
ATOM 1355 N N   . ASP A 1 167 ? -5.040 8.638   84.327 1.00 134.02 190 A 1 
ATOM 1356 C CA  . ASP A 1 167 ? -5.020 7.285   84.898 1.00 133.50 190 A 1 
ATOM 1357 C C   . ASP A 1 167 ? -4.342 6.309   83.929 1.00 133.09 190 A 1 
ATOM 1358 O O   . ASP A 1 167 ? -3.615 6.723   83.019 1.00 133.41 190 A 1 
ATOM 1359 C CB  . ASP A 1 167 ? -6.451 6.797   85.165 1.00 133.19 190 A 1 
ATOM 1360 C CG  . ASP A 1 167 ? -7.124 6.256   83.908 1.00 133.46 190 A 1 
ATOM 1361 O OD1 . ASP A 1 167 ? -7.218 7.005   82.906 1.00 133.21 190 A 1 
ATOM 1362 O OD2 . ASP A 1 167 ? -7.546 5.076   83.923 1.00 133.33 190 A 1 
ATOM 1363 N N   . ASP A 1 168 ? -4.597 5.014   84.123 1.00 131.85 191 A 1 
ATOM 1364 C CA  . ASP A 1 168 ? -4.032 3.963   83.270 1.00 130.20 191 A 1 
ATOM 1365 C C   . ASP A 1 168 ? -4.306 4.195   81.776 1.00 129.23 191 A 1 
ATOM 1366 O O   . ASP A 1 168 ? -3.377 4.390   80.986 1.00 129.76 191 A 1 
ATOM 1367 C CB  . ASP A 1 168 ? -4.583 2.591   83.693 1.00 128.91 191 A 1 
ATOM 1368 C CG  . ASP A 1 168 ? -4.159 1.476   82.754 1.00 128.14 191 A 1 
ATOM 1369 O OD1 . ASP A 1 168 ? -2.950 1.366   82.457 1.00 128.13 191 A 1 
ATOM 1370 O OD2 . ASP A 1 168 ? -5.036 0.704   82.315 1.00 127.37 191 A 1 
ATOM 1371 N N   . GLY A 1 169 ? -5.584 4.179   81.404 1.00 127.50 192 A 1 
ATOM 1372 C CA  . GLY A 1 169 ? -5.967 4.371   80.016 1.00 125.10 192 A 1 
ATOM 1373 C C   . GLY A 1 169 ? -5.316 5.526   79.271 1.00 123.59 192 A 1 
ATOM 1374 O O   . GLY A 1 169 ? -4.855 5.357   78.132 1.00 122.59 192 A 1 
ATOM 1375 N N   . HIS A 1 170 ? -5.272 6.694   79.913 1.00 122.29 193 A 1 
ATOM 1376 C CA  . HIS A 1 170 ? -4.701 7.900   79.305 1.00 121.24 193 A 1 
ATOM 1377 C C   . HIS A 1 170 ? -3.212 7.813   78.968 1.00 120.67 193 A 1 
ATOM 1378 O O   . HIS A 1 170 ? -2.832 7.714   77.797 1.00 120.57 193 A 1 
ATOM 1379 C CB  . HIS A 1 170 ? -4.949 9.120   80.203 1.00 120.29 193 A 1 
ATOM 1380 C CG  . HIS A 1 170 ? -4.642 10.428  79.540 1.00 120.07 193 A 1 
ATOM 1381 N ND1 . HIS A 1 170 ? -5.084 11.635  80.037 1.00 119.80 193 A 1 
ATOM 1382 C CD2 . HIS A 1 170 ? -3.946 10.719  78.414 1.00 119.91 193 A 1 
ATOM 1383 C CE1 . HIS A 1 170 ? -4.677 12.612  79.245 1.00 119.96 193 A 1 
ATOM 1384 N NE2 . HIS A 1 170 ? -3.984 12.083  78.253 1.00 120.18 193 A 1 
ATOM 1385 N N   . ILE A 1 171 ? -2.367 7.862   79.990 1.00 119.80 194 A 1 
ATOM 1386 C CA  . ILE A 1 171 ? -0.932 7.789   79.762 1.00 118.78 194 A 1 
ATOM 1387 C C   . ILE A 1 171 ? -0.462 6.420   79.247 1.00 117.86 194 A 1 
ATOM 1388 O O   . ILE A 1 171 ? 0.733  6.205   79.053 1.00 117.77 194 A 1 
ATOM 1389 C CB  . ILE A 1 171 ? -0.131 8.181   81.046 1.00 118.61 194 A 1 
ATOM 1390 C CG1 . ILE A 1 171 ? -0.731 7.490   82.276 1.00 118.21 194 A 1 
ATOM 1391 C CG2 . ILE A 1 171 ? -0.120 9.701   81.211 1.00 117.64 194 A 1 
ATOM 1392 C CD1 . ILE A 1 171 ? -0.031 7.819   83.585 1.00 117.53 194 A 1 
ATOM 1393 N N   . ARG A 1 172 ? -1.388 5.489   79.036 1.00 116.56 195 A 1 
ATOM 1394 C CA  . ARG A 1 172 ? -0.997 4.189   78.505 1.00 116.18 195 A 1 
ATOM 1395 C C   . ARG A 1 172 ? -0.780 4.406   77.009 1.00 116.67 195 A 1 
ATOM 1396 O O   . ARG A 1 172 ? -0.045 3.663   76.349 1.00 116.61 195 A 1 
ATOM 1397 C CB  . ARG A 1 172 ? -2.084 3.133   78.768 1.00 115.37 195 A 1 
ATOM 1398 C CG  . ARG A 1 172 ? -1.882 1.808   78.037 1.00 115.02 195 A 1 
ATOM 1399 C CD  . ARG A 1 172 ? -2.742 1.757   76.777 1.00 115.51 195 A 1 
ATOM 1400 N NE  . ARG A 1 172 ? -2.297 0.761   75.797 1.00 115.92 195 A 1 
ATOM 1401 C CZ  . ARG A 1 172 ? -2.157 -0.541  76.037 1.00 115.76 195 A 1 
ATOM 1402 N NH1 . ARG A 1 172 ? -2.421 -1.032  77.240 1.00 116.25 195 A 1 
ATOM 1403 N NH2 . ARG A 1 172 ? -1.763 -1.355  75.064 1.00 114.58 195 A 1 
ATOM 1404 N N   . ALA A 1 173 ? -1.419 5.456   76.494 1.00 117.00 196 A 1 
ATOM 1405 C CA  . ALA A 1 173 ? -1.321 5.850   75.082 1.00 116.70 196 A 1 
ATOM 1406 C C   . ALA A 1 173 ? -0.368 7.041   74.972 1.00 115.91 196 A 1 
ATOM 1407 O O   . ALA A 1 173 ? 0.276  7.249   73.938 1.00 115.77 196 A 1 
ATOM 1408 C CB  . ALA A 1 173 ? -2.701 6.229   74.544 1.00 117.14 196 A 1 
ATOM 1409 N N   . GLN A 1 174 ? -0.306 7.819   76.054 1.00 114.64 197 A 1 
ATOM 1410 C CA  . GLN A 1 174 ? 0.574  8.980   76.146 1.00 113.24 197 A 1 
ATOM 1411 C C   . GLN A 1 174 ? 2.008  8.486   76.310 1.00 113.15 197 A 1 
ATOM 1412 O O   . GLN A 1 174 ? 2.972  9.250   76.184 1.00 112.69 197 A 1 
ATOM 1413 C CB  . GLN A 1 174 ? 0.186  9.847   77.347 1.00 111.73 197 A 1 
ATOM 1414 C CG  . GLN A 1 174 ? -0.800 10.936  77.016 1.00 110.50 197 A 1 
ATOM 1415 C CD  . GLN A 1 174 ? -0.269 11.853  75.936 1.00 109.48 197 A 1 
ATOM 1416 O OE1 . GLN A 1 174 ? 0.797  12.453  76.085 1.00 107.62 197 A 1 
ATOM 1417 N NE2 . GLN A 1 174 ? -1.005 11.961  74.837 1.00 108.90 197 A 1 
ATOM 1418 N N   . GLN A 1 175 ? 2.123  7.189   76.592 1.00 113.26 198 A 1 
ATOM 1419 C CA  . GLN A 1 175 ? 3.407  6.518   76.790 1.00 112.77 198 A 1 
ATOM 1420 C C   . GLN A 1 175 ? 4.017  6.162   75.447 1.00 112.32 198 A 1 
ATOM 1421 O O   . GLN A 1 175 ? 5.084  6.666   75.075 1.00 112.04 198 A 1 
ATOM 1422 C CB  . GLN A 1 175 ? 3.204  5.248   77.620 1.00 112.49 198 A 1 
ATOM 1423 C CG  . GLN A 1 175 ? 4.007  5.233   78.903 1.00 112.20 198 A 1 
ATOM 1424 C CD  . GLN A 1 175 ? 3.284  4.523   80.030 1.00 112.27 198 A 1 
ATOM 1425 O OE1 . GLN A 1 175 ? 2.983  3.327   79.946 1.00 113.14 198 A 1 
ATOM 1426 N NE2 . GLN A 1 175 ? 2.994  5.262   81.095 1.00 111.17 198 A 1 
ATOM 1427 N N   . ALA A 1 176 ? 3.334  5.285   74.722 1.00 111.59 199 A 1 
ATOM 1428 C CA  . ALA A 1 176 ? 3.815  4.893   73.413 1.00 111.50 199 A 1 
ATOM 1429 C C   . ALA A 1 176 ? 3.799  6.134   72.518 1.00 111.60 199 A 1 
ATOM 1430 O O   . ALA A 1 176 ? 4.531  6.198   71.532 1.00 112.29 199 A 1 
ATOM 1431 C CB  . ALA A 1 176 ? 2.938  3.788   72.832 1.00 110.66 199 A 1 
ATOM 1432 N N   . CYS A 1 177 ? 2.981  7.125   72.880 1.00 110.92 200 A 1 
ATOM 1433 C CA  . CYS A 1 177 ? 2.883  8.367   72.111 1.00 111.01 200 A 1 
ATOM 1434 C C   . CYS A 1 177 ? 4.271  8.999   71.948 1.00 111.35 200 A 1 
ATOM 1435 O O   . CYS A 1 177 ? 4.714  9.302   70.829 1.00 111.35 200 A 1 
ATOM 1436 C CB  . CYS A 1 177 ? 1.932  9.358   72.807 1.00 110.82 200 A 1 
ATOM 1437 S SG  . CYS A 1 177 ? 1.497  10.870  71.861 1.00 111.54 200 A 1 
ATOM 1438 N N   . ILE A 1 178 ? 4.964  9.195   73.065 1.00 111.08 201 A 1 
ATOM 1439 C CA  . ILE A 1 178 ? 6.295  9.778   73.005 1.00 110.63 201 A 1 
ATOM 1440 C C   . ILE A 1 178 ? 7.325  8.718   72.591 1.00 111.00 201 A 1 
ATOM 1441 O O   . ILE A 1 178 ? 8.257  9.013   71.838 1.00 111.70 201 A 1 
ATOM 1442 C CB  . ILE A 1 178 ? 6.686  10.414  74.356 1.00 109.56 201 A 1 
ATOM 1443 C CG1 . ILE A 1 178 ? 8.036  11.135  74.221 1.00 109.71 201 A 1 
ATOM 1444 C CG2 . ILE A 1 178 ? 6.714  9.356   75.433 1.00 108.21 201 A 1 
ATOM 1445 C CD1 . ILE A 1 178 ? 8.091  12.181  73.100 1.00 108.59 201 A 1 
ATOM 1446 N N   . GLU A 1 179 ? 7.140  7.484   73.059 1.00 110.47 202 A 1 
ATOM 1447 C CA  . GLU A 1 179 ? 8.052  6.394   72.710 1.00 110.20 202 A 1 
ATOM 1448 C C   . GLU A 1 179 ? 8.284  6.305   71.208 1.00 110.08 202 A 1 
ATOM 1449 O O   . GLU A 1 179 ? 9.407  6.065   70.754 1.00 110.54 202 A 1 
ATOM 1450 C CB  . GLU A 1 179 ? 7.509  5.058   73.196 1.00 110.43 202 A 1 
ATOM 1451 C CG  . GLU A 1 179 ? 7.667  4.827   74.668 1.00 111.32 202 A 1 
ATOM 1452 C CD  . GLU A 1 179 ? 7.084  3.493   75.086 1.00 111.83 202 A 1 
ATOM 1453 O OE1 . GLU A 1 179 ? 5.842  3.357   75.061 1.00 111.52 202 A 1 
ATOM 1454 O OE2 . GLU A 1 179 ? 7.866  2.576   75.419 1.00 112.37 202 A 1 
ATOM 1455 N N   . ALA A 1 180 ? 7.221  6.491   70.436 1.00 109.21 203 A 1 
ATOM 1456 C CA  . ALA A 1 180 ? 7.343  6.443   68.992 1.00 108.55 203 A 1 
ATOM 1457 C C   . ALA A 1 180 ? 8.086  7.692   68.504 1.00 108.32 203 A 1 
ATOM 1458 O O   . ALA A 1 180 ? 8.794  7.639   67.496 1.00 108.68 203 A 1 
ATOM 1459 C CB  . ALA A 1 180 ? 5.965  6.350   68.354 1.00 108.28 203 A 1 
ATOM 1460 N N   . LYS A 1 181 ? 7.942  8.805   69.227 1.00 107.17 204 A 1 
ATOM 1461 C CA  . LYS A 1 181 ? 8.613  10.058  68.857 1.00 106.25 204 A 1 
ATOM 1462 C C   . LYS A 1 181 ? 10.129 9.897   68.951 1.00 105.79 204 A 1 
ATOM 1463 O O   . LYS A 1 181 ? 10.887 10.518  68.196 1.00 105.45 204 A 1 
ATOM 1464 C CB  . LYS A 1 181 ? 8.164  11.210  69.771 1.00 105.36 204 A 1 
ATOM 1465 C CG  . LYS A 1 181 ? 8.773  12.568  69.410 1.00 104.61 204 A 1 
ATOM 1466 C CD  . LYS A 1 181 ? 8.394  13.025  67.994 1.00 103.52 204 A 1 
ATOM 1467 C CE  . LYS A 1 181 ? 7.015  13.696  67.922 1.00 102.50 204 A 1 
ATOM 1468 N NZ  . LYS A 1 181 ? 5.859  12.838  68.304 1.00 100.88 204 A 1 
ATOM 1469 N N   . HIS A 1 182 ? 10.558 9.053   69.883 1.00 105.37 205 A 1 
ATOM 1470 C CA  . HIS A 1 182 ? 11.975 8.792   70.088 1.00 105.02 205 A 1 
ATOM 1471 C C   . HIS A 1 182 ? 12.414 7.573   69.256 1.00 104.40 205 A 1 
ATOM 1472 O O   . HIS A 1 182 ? 13.515 7.559   68.708 1.00 104.46 205 A 1 
ATOM 1473 C CB  . HIS A 1 182 ? 12.268 8.593   71.588 1.00 104.78 205 A 1 
ATOM 1474 C CG  . HIS A 1 182 ? 12.260 9.869   72.389 1.00 104.67 205 A 1 
ATOM 1475 N ND1 . HIS A 1 182 ? 11.148 10.677  72.509 1.00 104.66 205 A 1 
ATOM 1476 C CD2 . HIS A 1 182 ? 13.236 10.472  73.110 1.00 104.19 205 A 1 
ATOM 1477 C CE1 . HIS A 1 182 ? 11.438 11.719  73.269 1.00 103.12 205 A 1 
ATOM 1478 N NE2 . HIS A 1 182 ? 12.699 11.619  73.646 1.00 103.40 205 A 1 
ATOM 1479 N N   . ASP A 1 183 ? 11.556 6.565   69.141 1.00 103.59 206 A 1 
ATOM 1480 C CA  . ASP A 1 183 ? 11.898 5.393   68.345 1.00 103.48 206 A 1 
ATOM 1481 C C   . ASP A 1 183 ? 12.113 5.772   66.891 1.00 102.90 206 A 1 
ATOM 1482 O O   . ASP A 1 183 ? 12.776 5.054   66.138 1.00 101.90 206 A 1 
ATOM 1483 C CB  . ASP A 1 183 ? 10.795 4.346   68.422 1.00 104.80 206 A 1 
ATOM 1484 C CG  . ASP A 1 183 ? 10.971 3.412   69.589 1.00 105.79 206 A 1 
ATOM 1485 O OD1 . ASP A 1 183 ? 12.071 2.821   69.701 1.00 106.77 206 A 1 
ATOM 1486 O OD2 . ASP A 1 183 ? 10.015 3.265   70.385 1.00 105.75 206 A 1 
ATOM 1487 N N   . LYS A 1 184 ? 11.523 6.893   66.494 1.00 102.72 207 A 1 
ATOM 1488 C CA  . LYS A 1 184 ? 11.661 7.373   65.130 1.00 103.18 207 A 1 
ATOM 1489 C C   . LYS A 1 184 ? 12.852 8.299   65.043 1.00 103.64 207 A 1 
ATOM 1490 O O   . LYS A 1 184 ? 13.687 8.171   64.143 1.00 103.67 207 A 1 
ATOM 1491 C CB  . LYS A 1 184 ? 10.411 8.129   64.677 1.00 102.81 207 A 1 
ATOM 1492 C CG  . LYS A 1 184 ? 10.570 8.759   63.289 1.00 102.71 207 A 1 
ATOM 1493 C CD  . LYS A 1 184 ? 9.254  9.252   62.689 1.00 102.00 207 A 1 
ATOM 1494 C CE  . LYS A 1 184 ? 8.337  8.108   62.263 1.00 101.14 207 A 1 
ATOM 1495 N NZ  . LYS A 1 184 ? 7.800  7.304   63.400 1.00 100.70 207 A 1 
ATOM 1496 N N   . TYR A 1 185 ? 12.918 9.246   65.974 1.00 103.97 208 A 1 
ATOM 1497 C CA  . TYR A 1 185 ? 14.023 10.198  65.996 1.00 104.25 208 A 1 
ATOM 1498 C C   . TYR A 1 185 ? 15.326 9.429   65.858 1.00 103.95 208 A 1 
ATOM 1499 O O   . TYR A 1 185 ? 16.251 9.859   65.167 1.00 103.25 208 A 1 
ATOM 1500 C CB  . TYR A 1 185 ? 14.007 11.002  67.301 1.00 104.51 208 A 1 
ATOM 1501 C CG  . TYR A 1 185 ? 13.504 12.421  67.128 1.00 105.43 208 A 1 
ATOM 1502 C CD1 . TYR A 1 185 ? 12.555 12.958  68.009 1.00 104.94 208 A 1 
ATOM 1503 C CD2 . TYR A 1 185 ? 13.994 13.239  66.090 1.00 104.82 208 A 1 
ATOM 1504 C CE1 . TYR A 1 185 ? 12.102 14.271  67.868 1.00 105.03 208 A 1 
ATOM 1505 C CE2 . TYR A 1 185 ? 13.550 14.558  65.938 1.00 104.74 208 A 1 
ATOM 1506 C CZ  . TYR A 1 185 ? 12.602 15.066  66.835 1.00 105.32 208 A 1 
ATOM 1507 O OH  . TYR A 1 185 ? 12.152 16.365  66.711 1.00 105.46 208 A 1 
ATOM 1508 N N   . MET A 1 186 ? 15.372 8.273   66.505 1.00 104.24 209 A 1 
ATOM 1509 C CA  . MET A 1 186 ? 16.540 7.413   66.467 1.00 105.14 209 A 1 
ATOM 1510 C C   . MET A 1 186 ? 16.563 6.639   65.163 1.00 105.41 209 A 1 
ATOM 1511 O O   . MET A 1 186 ? 17.624 6.354   64.603 1.00 105.33 209 A 1 
ATOM 1512 C CB  . MET A 1 186 ? 16.484 6.436   67.621 1.00 105.60 209 A 1 
ATOM 1513 C CG  . MET A 1 186 ? 17.531 5.374   67.554 1.00 107.16 209 A 1 
ATOM 1514 S SD  . MET A 1 186 ? 16.884 3.938   68.360 1.00 109.34 209 A 1 
ATOM 1515 C CE  . MET A 1 186 ? 15.781 3.268   67.054 1.00 110.37 209 A 1 
ATOM 1516 N N   . ALA A 1 187 ? 15.374 6.282   64.700 1.00 105.67 210 A 1 
ATOM 1517 C CA  . ALA A 1 187 ? 15.234 5.551   63.463 1.00 105.95 210 A 1 
ATOM 1518 C C   . ALA A 1 187 ? 15.962 6.329   62.369 1.00 106.48 210 A 1 
ATOM 1519 O O   . ALA A 1 187 ? 16.806 5.769   61.675 1.00 106.91 210 A 1 
ATOM 1520 C CB  . ALA A 1 187 ? 13.765 5.389   63.128 1.00 105.52 210 A 1 
ATOM 1521 N N   . ASP A 1 188 ? 15.657 7.620   62.229 1.00 106.90 211 A 1 
ATOM 1522 C CA  . ASP A 1 188 ? 16.306 8.447   61.207 1.00 107.69 211 A 1 
ATOM 1523 C C   . ASP A 1 188 ? 17.815 8.416   61.374 1.00 107.91 211 A 1 
ATOM 1524 O O   . ASP A 1 188 ? 18.567 8.516   60.405 1.00 107.91 211 A 1 
ATOM 1525 C CB  . ASP A 1 188 ? 15.837 9.906   61.287 1.00 108.54 211 A 1 
ATOM 1526 C CG  . ASP A 1 188 ? 14.497 10.141  60.598 1.00 109.17 211 A 1 
ATOM 1527 O OD1 . ASP A 1 188 ? 14.329 9.677   59.449 1.00 109.64 211 A 1 
ATOM 1528 O OD2 . ASP A 1 188 ? 13.621 10.805  61.197 1.00 108.44 211 A 1 
ATOM 1529 N N   . MET A 1 189 ? 18.250 8.290   62.619 1.00 108.35 212 A 1 
ATOM 1530 C CA  . MET A 1 189 ? 19.667 8.246   62.927 1.00 108.53 212 A 1 
ATOM 1531 C C   . MET A 1 189 ? 20.315 6.995   62.342 1.00 108.88 212 A 1 
ATOM 1532 O O   . MET A 1 189 ? 21.254 7.080   61.558 1.00 108.77 212 A 1 
ATOM 1533 C CB  . MET A 1 189 ? 19.855 8.262   64.437 1.00 107.85 212 A 1 
ATOM 1534 C CG  . MET A 1 189 ? 21.286 8.211   64.880 1.00 107.22 212 A 1 
ATOM 1535 S SD  . MET A 1 189 ? 21.322 7.913   66.624 1.00 106.12 212 A 1 
ATOM 1536 C CE  . MET A 1 189 ? 20.840 9.505   67.233 1.00 105.76 212 A 1 
ATOM 1537 N N   . ASP A 1 190 ? 19.813 5.833   62.735 1.00 109.18 213 A 1 
ATOM 1538 C CA  . ASP A 1 190 ? 20.347 4.572   62.245 1.00 110.22 213 A 1 
ATOM 1539 C C   . ASP A 1 190 ? 20.633 4.593   60.759 1.00 110.02 213 A 1 
ATOM 1540 O O   . ASP A 1 190 ? 21.665 4.099   60.313 1.00 109.64 213 A 1 
ATOM 1541 C CB  . ASP A 1 190 ? 19.367 3.456   62.548 1.00 112.07 213 A 1 
ATOM 1542 C CG  . ASP A 1 190 ? 19.232 3.211   64.019 1.00 113.91 213 A 1 
ATOM 1543 O OD1 . ASP A 1 190 ? 20.234 2.754   64.612 1.00 114.67 213 A 1 
ATOM 1544 O OD2 . ASP A 1 190 ? 18.141 3.485   64.575 1.00 115.07 213 A 1 
ATOM 1545 N N   . GLU A 1 191 ? 19.704 5.155   59.998 1.00 109.83 214 A 1 
ATOM 1546 C CA  . GLU A 1 191 ? 19.856 5.247   58.559 1.00 110.51 214 A 1 
ATOM 1547 C C   . GLU A 1 191 ? 21.030 6.152   58.224 1.00 110.37 214 A 1 
ATOM 1548 O O   . GLU A 1 191 ? 21.601 6.078   57.136 1.00 110.68 214 A 1 
ATOM 1549 C CB  . GLU A 1 191 ? 18.586 5.805   57.943 1.00 111.57 214 A 1 
ATOM 1550 C CG  . GLU A 1 191 ? 17.357 5.058   58.376 1.00 115.34 214 A 1 
ATOM 1551 C CD  . GLU A 1 191 ? 16.079 5.805   58.048 1.00 117.81 214 A 1 
ATOM 1552 O OE1 . GLU A 1 191 ? 15.941 6.971   58.497 1.00 119.11 214 A 1 
ATOM 1553 O OE2 . GLU A 1 191 ? 15.211 5.228   57.350 1.00 119.06 214 A 1 
ATOM 1554 N N   . LEU A 1 192 ? 21.390 7.014   59.167 1.00 109.78 215 A 1 
ATOM 1555 C CA  . LEU A 1 192 ? 22.510 7.920   58.970 1.00 109.00 215 A 1 
ATOM 1556 C C   . LEU A 1 192 ? 23.811 7.155   59.063 1.00 109.27 215 A 1 
ATOM 1557 O O   . LEU A 1 192 ? 24.651 7.234   58.171 1.00 109.25 215 A 1 
ATOM 1558 C CB  . LEU A 1 192 ? 22.505 9.017   60.026 1.00 107.92 215 A 1 
ATOM 1559 C CG  . LEU A 1 192 ? 21.663 10.236  59.695 1.00 107.34 215 A 1 
ATOM 1560 C CD1 . LEU A 1 192 ? 21.347 10.993  60.970 1.00 107.61 215 A 1 
ATOM 1561 C CD2 . LEU A 1 192 ? 22.411 11.113  58.702 1.00 106.47 215 A 1 
ATOM 1562 N N   . PHE A 1 193 ? 23.974 6.407   60.147 1.00 109.90 216 A 1 
ATOM 1563 C CA  . PHE A 1 193 ? 25.194 5.640   60.342 1.00 110.87 216 A 1 
ATOM 1564 C C   . PHE A 1 193 ? 25.334 4.491   59.358 1.00 112.20 216 A 1 
ATOM 1565 O O   . PHE A 1 193 ? 26.378 3.833   59.298 1.00 113.12 216 A 1 
ATOM 1566 C CB  . PHE A 1 193 ? 25.271 5.105   61.772 1.00 109.03 216 A 1 
ATOM 1567 C CG  . PHE A 1 193 ? 25.555 6.164   62.791 1.00 106.91 216 A 1 
ATOM 1568 C CD1 . PHE A 1 193 ? 24.520 6.812   63.448 1.00 105.97 216 A 1 
ATOM 1569 C CD2 . PHE A 1 193 ? 26.863 6.541   63.067 1.00 106.02 216 A 1 
ATOM 1570 C CE1 . PHE A 1 193 ? 24.784 7.823   64.358 1.00 105.10 216 A 1 
ATOM 1571 C CE2 . PHE A 1 193 ? 27.134 7.550   63.974 1.00 105.47 216 A 1 
ATOM 1572 C CZ  . PHE A 1 193 ? 26.092 8.191   64.622 1.00 105.21 216 A 1 
ATOM 1573 N N   . SER A 1 194 ? 24.286 4.247   58.582 1.00 112.90 217 A 1 
ATOM 1574 C CA  . SER A 1 194 ? 24.331 3.169   57.606 1.00 113.12 217 A 1 
ATOM 1575 C C   . SER A 1 194 ? 24.671 3.717   56.228 1.00 112.79 217 A 1 
ATOM 1576 O O   . SER A 1 194 ? 25.441 3.113   55.487 1.00 112.66 217 A 1 
ATOM 1577 C CB  . SER A 1 194 ? 22.990 2.439   57.560 1.00 112.73 217 A 1 
ATOM 1578 O OG  . SER A 1 194 ? 21.951 3.329   57.213 1.00 113.72 217 A 1 
ATOM 1579 N N   . GLN A 1 195 ? 24.112 4.873   55.894 1.00 112.29 218 A 1 
ATOM 1580 C CA  . GLN A 1 195 ? 24.364 5.472   54.596 1.00 112.74 218 A 1 
ATOM 1581 C C   . GLN A 1 195 ? 25.600 6.359   54.634 1.00 113.19 218 A 1 
ATOM 1582 O O   . GLN A 1 195 ? 25.928 7.016   53.650 1.00 112.79 218 A 1 
ATOM 1583 C CB  . GLN A 1 195 ? 23.165 6.306   54.171 1.00 112.67 218 A 1 
ATOM 1584 C CG  . GLN A 1 195 ? 23.136 7.669   54.818 1.00 113.23 218 A 1 
ATOM 1585 C CD  . GLN A 1 195 ? 21.814 8.363   54.637 1.00 113.73 218 A 1 
ATOM 1586 O OE1 . GLN A 1 195 ? 20.830 8.014   55.290 1.00 113.78 218 A 1 
ATOM 1587 N NE2 . GLN A 1 195 ? 21.773 9.345   53.738 1.00 113.70 218 A 1 
ATOM 1588 N N   . VAL A 1 196 ? 26.284 6.370   55.773 1.00 114.31 219 A 1 
ATOM 1589 C CA  . VAL A 1 196 ? 27.472 7.198   55.948 1.00 115.52 219 A 1 
ATOM 1590 C C   . VAL A 1 196 ? 28.748 6.455   55.577 1.00 116.75 219 A 1 
ATOM 1591 O O   . VAL A 1 196 ? 29.713 6.421   56.345 1.00 117.08 219 A 1 
ATOM 1592 C CB  . VAL A 1 196 ? 27.580 7.677   57.397 1.00 115.41 219 A 1 
ATOM 1593 C CG1 . VAL A 1 196 ? 27.795 6.481   58.308 1.00 115.59 219 A 1 
ATOM 1594 C CG2 . VAL A 1 196 ? 28.696 8.702   57.532 1.00 114.84 219 A 1 
ATOM 1595 N N   . ASP A 1 197 ? 28.742 5.859   54.387 1.00 117.96 220 A 1 
ATOM 1596 C CA  . ASP A 1 197 ? 29.892 5.101   53.878 1.00 118.38 220 A 1 
ATOM 1597 C C   . ASP A 1 197 ? 30.104 3.818   54.697 1.00 117.78 220 A 1 
ATOM 1598 O O   . ASP A 1 197 ? 31.132 3.152   54.571 1.00 117.81 220 A 1 
ATOM 1599 C CB  . ASP A 1 197 ? 31.159 5.975   53.923 1.00 119.15 220 A 1 
ATOM 1600 C CG  . ASP A 1 197 ? 32.286 5.427   53.059 1.00 119.38 220 A 1 
ATOM 1601 O OD1 . ASP A 1 197 ? 33.404 5.998   53.106 1.00 118.49 220 A 1 
ATOM 1602 O OD2 . ASP A 1 197 ? 32.046 4.431   52.332 1.00 119.91 220 A 1 
ATOM 1603 N N   . GLU A 1 198 ? 29.125 3.477   55.533 1.00 116.81 221 A 1 
ATOM 1604 C CA  . GLU A 1 198 ? 29.228 2.282   56.352 1.00 115.36 221 A 1 
ATOM 1605 C C   . GLU A 1 198 ? 28.790 0.999   55.649 1.00 114.52 221 A 1 
ATOM 1606 O O   . GLU A 1 198 ? 27.799 0.968   54.917 1.00 113.98 221 A 1 
ATOM 1607 C CB  . GLU A 1 198 ? 28.457 2.462   57.663 1.00 114.98 221 A 1 
ATOM 1608 C CG  . GLU A 1 198 ? 29.346 2.898   58.825 1.00 115.52 221 A 1 
ATOM 1609 C CD  . GLU A 1 198 ? 30.369 1.832   59.224 1.00 115.40 221 A 1 
ATOM 1610 O OE1 . GLU A 1 198 ? 29.963 0.786   59.775 1.00 114.92 221 A 1 
ATOM 1611 O OE2 . GLU A 1 198 ? 31.580 2.034   58.977 1.00 114.97 221 A 1 
ATOM 1612 N N   . LYS A 1 199 ? 29.564 -0.055  55.883 1.00 113.75 222 A 1 
ATOM 1613 C CA  . LYS A 1 199 ? 29.318 -1.368  55.311 1.00 112.60 222 A 1 
ATOM 1614 C C   . LYS A 1 199 ? 28.318 -2.126  56.180 1.00 111.94 222 A 1 
ATOM 1615 O O   . LYS A 1 199 ? 27.968 -3.269  55.889 1.00 112.39 222 A 1 
ATOM 1616 C CB  . LYS A 1 199 ? 30.630 -2.142  55.241 1.00 112.48 222 A 1 
ATOM 1617 C CG  . LYS A 1 199 ? 31.750 -1.388  54.552 1.00 112.53 222 A 1 
ATOM 1618 C CD  . LYS A 1 199 ? 33.107 -1.874  55.031 1.00 112.88 222 A 1 
ATOM 1619 C CE  . LYS A 1 199 ? 33.261 -1.633  56.528 1.00 112.97 222 A 1 
ATOM 1620 N NZ  . LYS A 1 199 ? 33.063 -0.194  56.865 1.00 112.93 222 A 1 
ATOM 1621 N N   . ARG A 1 200 ? 27.873 -1.480  57.255 1.00 110.81 223 A 1 
ATOM 1622 C CA  . ARG A 1 200 ? 26.908 -2.068  58.178 1.00 109.04 223 A 1 
ATOM 1623 C C   . ARG A 1 200 ? 25.577 -2.374  57.487 1.00 107.98 223 A 1 
ATOM 1624 O O   . ARG A 1 200 ? 24.660 -2.893  58.119 1.00 107.62 223 A 1 
ATOM 1625 C CB  . ARG A 1 200 ? 26.645 -1.114  59.350 1.00 109.35 223 A 1 
ATOM 1626 C CG  . ARG A 1 200 ? 26.141 0.275   58.930 1.00 109.08 223 A 1 
ATOM 1627 C CD  . ARG A 1 200 ? 25.456 1.006   60.082 1.00 109.20 223 A 1 
ATOM 1628 N NE  . ARG A 1 200 ? 26.299 1.078   61.272 1.00 110.76 223 A 1 
ATOM 1629 C CZ  . ARG A 1 200 ? 25.848 1.344   62.495 1.00 111.25 223 A 1 
ATOM 1630 N NH1 . ARG A 1 200 ? 24.555 1.565   62.685 1.00 111.81 223 A 1 
ATOM 1631 N NH2 . ARG A 1 200 ? 26.685 1.379   63.530 1.00 110.38 223 A 1 
ATOM 1632 N N   . LYS A 1 201 ? 25.466 -2.043  56.202 1.00 106.52 224 A 1 
ATOM 1633 C CA  . LYS A 1 201 ? 24.236 -2.288  55.451 1.00 104.84 224 A 1 
ATOM 1634 C C   . LYS A 1 201 ? 24.164 -3.744  55.004 1.00 103.76 224 A 1 
ATOM 1635 O O   . LYS A 1 201 ? 25.172 -4.305  54.565 1.00 104.07 224 A 1 
ATOM 1636 C CB  . LYS A 1 201 ? 24.168 -1.360  54.227 1.00 104.94 224 A 1 
ATOM 1637 C CG  . LYS A 1 201 ? 24.250 0.140   54.568 1.00 104.50 224 A 1 
ATOM 1638 C CD  . LYS A 1 201 ? 23.972 1.060   53.358 1.00 102.96 224 A 1 
ATOM 1639 C CE  . LYS A 1 201 ? 22.498 1.087   52.952 1.00 101.39 224 A 1 
ATOM 1640 N NZ  . LYS A 1 201 ? 22.291 1.940   51.752 1.00 99.43  224 A 1 
ATOM 1641 N N   . LYS A 1 202 ? 22.978 -4.349  55.117 1.00 102.13 225 A 1 
ATOM 1642 C CA  . LYS A 1 202 ? 22.771 -5.750  54.724 1.00 100.80 225 A 1 
ATOM 1643 C C   . LYS A 1 202 ? 23.485 -6.082  53.421 1.00 100.49 225 A 1 
ATOM 1644 O O   . LYS A 1 202 ? 23.303 -5.405  52.408 1.00 100.42 225 A 1 
ATOM 1645 C CB  . LYS A 1 202 ? 21.276 -6.069  54.562 1.00 100.33 225 A 1 
ATOM 1646 C CG  . LYS A 1 202 ? 20.545 -6.498  55.833 1.00 99.69  225 A 1 
ATOM 1647 C CD  . LYS A 1 202 ? 19.087 -6.908  55.532 1.00 98.92  225 A 1 
ATOM 1648 C CE  . LYS A 1 202 ? 18.322 -7.305  56.801 1.00 97.64  225 A 1 
ATOM 1649 N NZ  . LYS A 1 202 ? 16.902 -7.697  56.552 1.00 96.08  225 A 1 
ATOM 1650 N N   . ARG A 1 203 ? 24.286 -7.142  53.457 1.00 99.66  226 A 1 
ATOM 1651 C CA  . ARG A 1 203 ? 25.056 -7.580  52.299 1.00 97.70  226 A 1 
ATOM 1652 C C   . ARG A 1 203 ? 24.480 -8.837  51.658 1.00 95.93  226 A 1 
ATOM 1653 O O   . ARG A 1 203 ? 24.604 -9.939  52.189 1.00 96.09  226 A 1 
ATOM 1654 C CB  . ARG A 1 203 ? 26.506 -7.820  52.722 1.00 97.97  226 A 1 
ATOM 1655 C CG  . ARG A 1 203 ? 26.651 -8.475  54.084 1.00 98.00  226 A 1 
ATOM 1656 C CD  . ARG A 1 203 ? 28.105 -8.571  54.479 1.00 98.33  226 A 1 
ATOM 1657 N NE  . ARG A 1 203 ? 28.733 -7.259  54.552 1.00 98.54  226 A 1 
ATOM 1658 C CZ  . ARG A 1 203 ? 30.034 -7.068  54.739 1.00 98.66  226 A 1 
ATOM 1659 N NH1 . ARG A 1 203 ? 30.842 -8.111  54.870 1.00 98.63  226 A 1 
ATOM 1660 N NH2 . ARG A 1 203 ? 30.529 -5.837  54.789 1.00 98.45  226 A 1 
ATOM 1661 N N   . ASP A 1 204 ? 23.842 -8.665  50.512 1.00 93.34  227 A 1 
ATOM 1662 C CA  . ASP A 1 204 ? 23.263 -9.795  49.820 1.00 91.48  227 A 1 
ATOM 1663 C C   . ASP A 1 204 ? 23.652 -9.712  48.359 1.00 89.34  227 A 1 
ATOM 1664 O O   . ASP A 1 204 ? 24.085 -8.658  47.887 1.00 89.68  227 A 1 
ATOM 1665 C CB  . ASP A 1 204 ? 21.742 -9.773  49.931 1.00 94.28  227 A 1 
ATOM 1666 C CG  . ASP A 1 204 ? 21.065 -9.605  48.577 1.00 96.80  227 A 1 
ATOM 1667 O OD1 . ASP A 1 204 ? 21.166 -8.511  47.976 1.00 97.34  227 A 1 
ATOM 1668 O OD2 . ASP A 1 204 ? 20.440 -10.579 48.104 1.00 99.75  227 A 1 
ATOM 1669 N N   . ILE A 1 205 ? 23.498 -10.820 47.643 1.00 85.94  228 A 1 
ATOM 1670 C CA  . ILE A 1 205 ? 23.822 -10.831 46.232 1.00 82.69  228 A 1 
ATOM 1671 C C   . ILE A 1 205 ? 22.531 -10.836 45.438 1.00 81.67  228 A 1 
ATOM 1672 O O   . ILE A 1 205 ? 21.628 -11.642 45.685 1.00 81.49  228 A 1 
ATOM 1673 C CB  . ILE A 1 205 ? 24.676 -12.053 45.848 1.00 82.83  228 A 1 
ATOM 1674 C CG1 . ILE A 1 205 ? 23.865 -13.336 45.946 1.00 83.49  228 A 1 
ATOM 1675 C CG2 . ILE A 1 205 ? 25.856 -12.167 46.775 1.00 83.06  228 A 1 
ATOM 1676 C CD1 . ILE A 1 205 ? 23.415 -13.866 44.596 1.00 84.35  228 A 1 
ATOM 1677 N N   . PRO A 1 206 ? 22.403 -9.893  44.504 1.00 80.54  229 A 1 
ATOM 1678 C CA  . PRO A 1 206 ? 21.225 -9.769  43.654 1.00 79.98  229 A 1 
ATOM 1679 C C   . PRO A 1 206 ? 20.948 -11.061 42.901 1.00 80.87  229 A 1 
ATOM 1680 O O   . PRO A 1 206 ? 21.710 -12.023 42.981 1.00 81.34  229 A 1 
ATOM 1681 C CB  . PRO A 1 206 ? 21.612 -8.636  42.722 1.00 79.20  229 A 1 
ATOM 1682 C CG  . PRO A 1 206 ? 22.383 -7.760  43.625 1.00 78.87  229 A 1 
ATOM 1683 C CD  . PRO A 1 206 ? 23.291 -8.739  44.311 1.00 79.10  229 A 1 
ATOM 1684 N N   . ASP A 1 207 ? 19.851 -11.072 42.163 1.00 80.76  230 A 1 
ATOM 1685 C CA  . ASP A 1 207 ? 19.477 -12.240 41.400 1.00 80.30  230 A 1 
ATOM 1686 C C   . ASP A 1 207 ? 19.848 -12.032 39.941 1.00 79.01  230 A 1 
ATOM 1687 O O   . ASP A 1 207 ? 20.349 -12.941 39.287 1.00 79.40  230 A 1 
ATOM 1688 C CB  . ASP A 1 207 ? 17.972 -12.487 41.534 1.00 81.91  230 A 1 
ATOM 1689 C CG  . ASP A 1 207 ? 17.546 -12.766 42.968 1.00 84.21  230 A 1 
ATOM 1690 O OD1 . ASP A 1 207 ? 17.704 -13.934 43.412 1.00 83.03  230 A 1 
ATOM 1691 O OD2 . ASP A 1 207 ? 17.057 -11.813 43.642 1.00 85.77  230 A 1 
ATOM 1692 N N   . TYR A 1 208 ? 19.597 -10.830 39.435 1.00 77.43  231 A 1 
ATOM 1693 C CA  . TYR A 1 208 ? 19.899 -10.502 38.047 1.00 74.92  231 A 1 
ATOM 1694 C C   . TYR A 1 208 ? 21.374 -10.617 37.768 1.00 73.97  231 A 1 
ATOM 1695 O O   . TYR A 1 208 ? 21.835 -10.274 36.680 1.00 74.41  231 A 1 
ATOM 1696 C CB  . TYR A 1 208 ? 19.436 -9.083  37.717 1.00 74.03  231 A 1 
ATOM 1697 C CG  . TYR A 1 208 ? 19.821 -8.039  38.743 1.00 73.01  231 A 1 
ATOM 1698 C CD1 . TYR A 1 208 ? 20.965 -7.260  38.593 1.00 72.61  231 A 1 
ATOM 1699 C CD2 . TYR A 1 208 ? 19.026 -7.833  39.869 1.00 72.78  231 A 1 
ATOM 1700 C CE1 . TYR A 1 208 ? 21.304 -6.296  39.544 1.00 73.01  231 A 1 
ATOM 1701 C CE2 . TYR A 1 208 ? 19.349 -6.883  40.822 1.00 72.91  231 A 1 
ATOM 1702 C CZ  . TYR A 1 208 ? 20.486 -6.114  40.659 1.00 73.41  231 A 1 
ATOM 1703 O OH  . TYR A 1 208 ? 20.779 -5.161  41.615 1.00 72.45  231 A 1 
ATOM 1704 N N   . LEU A 1 209 ? 22.120 -11.085 38.760 1.00 71.52  232 A 1 
ATOM 1705 C CA  . LEU A 1 209 ? 23.552 -11.241 38.598 1.00 69.50  232 A 1 
ATOM 1706 C C   . LEU A 1 209 ? 23.930 -12.711 38.467 1.00 68.29  232 A 1 
ATOM 1707 O O   . LEU A 1 209 ? 25.095 -13.043 38.262 1.00 67.63  232 A 1 
ATOM 1708 C CB  . LEU A 1 209 ? 24.277 -10.610 39.782 1.00 68.35  232 A 1 
ATOM 1709 C CG  . LEU A 1 209 ? 25.140 -9.388  39.476 1.00 65.56  232 A 1 
ATOM 1710 C CD1 . LEU A 1 209 ? 24.283 -8.268  38.915 1.00 64.26  232 A 1 
ATOM 1711 C CD2 . LEU A 1 209 ? 25.821 -8.969  40.753 1.00 63.57  232 A 1 
ATOM 1712 N N   . CYS A 1 210 ? 22.927 -13.581 38.554 1.00 67.48  233 A 1 
ATOM 1713 C CA  . CYS A 1 210 ? 23.138 -15.023 38.460 1.00 66.75  233 A 1 
ATOM 1714 C C   . CYS A 1 210 ? 22.623 -15.578 37.146 1.00 65.00  233 A 1 
ATOM 1715 O O   . CYS A 1 210 ? 21.805 -14.949 36.495 1.00 64.88  233 A 1 
ATOM 1716 C CB  . CYS A 1 210 ? 22.435 -15.726 39.626 1.00 68.27  233 A 1 
ATOM 1717 S SG  . CYS A 1 210 ? 23.027 -15.224 41.310 1.00 73.46  233 A 1 
ATOM 1718 N N   . GLY A 1 211 ? 23.093 -16.760 36.763 1.00 64.32  234 A 1 
ATOM 1719 C CA  . GLY A 1 211 ? 22.654 -17.353 35.510 1.00 64.86  234 A 1 
ATOM 1720 C C   . GLY A 1 211 ? 21.284 -18.005 35.577 1.00 65.84  234 A 1 
ATOM 1721 O O   . GLY A 1 211 ? 20.850 -18.423 36.647 1.00 65.96  234 A 1 
ATOM 1722 N N   . LYS A 1 212 ? 20.603 -18.101 34.437 1.00 66.51  235 A 1 
ATOM 1723 C CA  . LYS A 1 212 ? 19.273 -18.705 34.379 1.00 66.38  235 A 1 
ATOM 1724 C C   . LYS A 1 212 ? 19.353 -20.213 34.451 1.00 66.39  235 A 1 
ATOM 1725 O O   . LYS A 1 212 ? 18.336 -20.902 34.482 1.00 67.93  235 A 1 
ATOM 1726 C CB  . LYS A 1 212 ? 18.552 -18.299 33.097 1.00 65.17  235 A 1 
ATOM 1727 C CG  . LYS A 1 212 ? 18.091 -16.880 33.120 1.00 64.59  235 A 1 
ATOM 1728 C CD  . LYS A 1 212 ? 17.226 -16.631 34.344 1.00 65.18  235 A 1 
ATOM 1729 C CE  . LYS A 1 212 ? 16.866 -15.163 34.469 1.00 65.83  235 A 1 
ATOM 1730 N NZ  . LYS A 1 212 ? 18.081 -14.336 34.720 1.00 66.96  235 A 1 
ATOM 1731 N N   . ILE A 1 213 ? 20.571 -20.730 34.453 1.00 65.48  236 A 1 
ATOM 1732 C CA  . ILE A 1 213 ? 20.764 -22.162 34.553 1.00 64.86  236 A 1 
ATOM 1733 C C   . ILE A 1 213 ? 21.513 -22.449 35.841 1.00 66.33  236 A 1 
ATOM 1734 O O   . ILE A 1 213 ? 20.982 -23.057 36.756 1.00 66.05  236 A 1 
ATOM 1735 C CB  . ILE A 1 213 ? 21.577 -22.699 33.385 1.00 62.66  236 A 1 
ATOM 1736 C CG1 . ILE A 1 213 ? 20.759 -22.621 32.116 1.00 61.58  236 A 1 
ATOM 1737 C CG2 . ILE A 1 213 ? 22.000 -24.113 33.661 1.00 60.65  236 A 1 
ATOM 1738 C CD1 . ILE A 1 213 ? 21.424 -23.281 30.953 1.00 61.38  236 A 1 
ATOM 1739 N N   . SER A 1 214 ? 22.753 -21.989 35.894 1.00 68.20  237 A 1 
ATOM 1740 C CA  . SER A 1 214 ? 23.599 -22.172 37.050 1.00 69.79  237 A 1 
ATOM 1741 C C   . SER A 1 214 ? 22.948 -21.645 38.319 1.00 70.97  237 A 1 
ATOM 1742 O O   . SER A 1 214 ? 23.179 -22.163 39.409 1.00 71.35  237 A 1 
ATOM 1743 C CB  . SER A 1 214 ? 24.915 -21.443 36.829 1.00 70.44  237 A 1 
ATOM 1744 O OG  . SER A 1 214 ? 24.675 -20.085 36.490 1.00 70.67  237 A 1 
ATOM 1745 N N   . PHE A 1 215 ? 22.128 -20.615 38.190 1.00 72.66  238 A 1 
ATOM 1746 C CA  . PHE A 1 215 ? 21.499 -20.039 39.366 1.00 74.97  238 A 1 
ATOM 1747 C C   . PHE A 1 215 ? 22.550 -19.509 40.314 1.00 77.35  238 A 1 
ATOM 1748 O O   . PHE A 1 215 ? 22.311 -19.404 41.519 1.00 78.14  238 A 1 
ATOM 1749 C CB  . PHE A 1 215 ? 20.661 -21.058 40.124 1.00 73.72  238 A 1 
ATOM 1750 C CG  . PHE A 1 215 ? 19.265 -21.180 39.626 1.00 73.10  238 A 1 
ATOM 1751 C CD1 . PHE A 1 215 ? 18.216 -21.312 40.521 1.00 72.50  238 A 1 
ATOM 1752 C CD2 . PHE A 1 215 ? 18.993 -21.190 38.267 1.00 72.80  238 A 1 
ATOM 1753 C CE1 . PHE A 1 215 ? 16.921 -21.461 40.073 1.00 72.46  238 A 1 
ATOM 1754 C CE2 . PHE A 1 215 ? 17.697 -21.340 37.809 1.00 73.08  238 A 1 
ATOM 1755 C CZ  . PHE A 1 215 ? 16.658 -21.473 38.715 1.00 72.80  238 A 1 
ATOM 1756 N N   . GLU A 1 216 ? 23.725 -19.198 39.778 1.00 79.59  239 A 1 
ATOM 1757 C CA  . GLU A 1 216 ? 24.797 -18.641 40.594 1.00 81.54  239 A 1 
ATOM 1758 C C   . GLU A 1 216 ? 25.473 -17.510 39.827 1.00 80.21  239 A 1 
ATOM 1759 O O   . GLU A 1 216 ? 25.271 -17.371 38.623 1.00 79.73  239 A 1 
ATOM 1760 C CB  . GLU A 1 216 ? 25.809 -19.725 40.962 1.00 84.73  239 A 1 
ATOM 1761 C CG  . GLU A 1 216 ? 26.834 -19.262 41.990 1.00 89.87  239 A 1 
ATOM 1762 C CD  . GLU A 1 216 ? 27.923 -20.287 42.222 1.00 92.68  239 A 1 
ATOM 1763 O OE1 . GLU A 1 216 ? 28.819 -20.031 43.073 1.00 94.04  239 A 1 
ATOM 1764 O OE2 . GLU A 1 216 ? 27.876 -21.345 41.544 1.00 93.10  239 A 1 
ATOM 1765 N N   . LEU A 1 217 ? 26.260 -16.699 40.531 1.00 79.01  240 A 1 
ATOM 1766 C CA  . LEU A 1 217 ? 26.963 -15.559 39.929 1.00 78.21  240 A 1 
ATOM 1767 C C   . LEU A 1 217 ? 27.681 -15.948 38.622 1.00 77.57  240 A 1 
ATOM 1768 O O   . LEU A 1 217 ? 28.391 -16.945 38.572 1.00 78.41  240 A 1 
ATOM 1769 C CB  . LEU A 1 217 ? 27.969 -14.980 40.937 1.00 77.06  240 A 1 
ATOM 1770 C CG  . LEU A 1 217 ? 27.848 -13.501 41.320 1.00 75.41  240 A 1 
ATOM 1771 C CD1 . LEU A 1 217 ? 28.769 -13.170 42.478 1.00 73.68  240 A 1 
ATOM 1772 C CD2 . LEU A 1 217 ? 28.187 -12.655 40.110 1.00 75.02  240 A 1 
ATOM 1773 N N   . MET A 1 218 ? 27.499 -15.158 37.569 1.00 75.85  241 A 1 
ATOM 1774 C CA  . MET A 1 218 ? 28.118 -15.468 36.286 1.00 75.08  241 A 1 
ATOM 1775 C C   . MET A 1 218 ? 29.509 -14.891 36.128 1.00 75.25  241 A 1 
ATOM 1776 O O   . MET A 1 218 ? 29.757 -13.756 36.509 1.00 75.39  241 A 1 
ATOM 1777 C CB  . MET A 1 218 ? 27.263 -14.943 35.150 1.00 74.80  241 A 1 
ATOM 1778 C CG  . MET A 1 218 ? 25.856 -15.447 35.185 1.00 74.78  241 A 1 
ATOM 1779 S SD  . MET A 1 218 ? 24.940 -14.684 33.888 1.00 73.83  241 A 1 
ATOM 1780 C CE  . MET A 1 218 ? 24.578 -13.161 34.675 1.00 75.29  241 A 1 
ATOM 1781 N N   . ARG A 1 219 ? 30.408 -15.663 35.529 1.00 75.57  242 A 1 
ATOM 1782 C CA  . ARG A 1 219 ? 31.770 -15.208 35.336 1.00 75.87  242 A 1 
ATOM 1783 C C   . ARG A 1 219 ? 32.073 -14.956 33.876 1.00 75.19  242 A 1 
ATOM 1784 O O   . ARG A 1 219 ? 33.089 -14.350 33.552 1.00 74.90  242 A 1 
ATOM 1785 C CB  . ARG A 1 219 ? 32.739 -16.238 35.897 1.00 78.52  242 A 1 
ATOM 1786 C CG  . ARG A 1 219 ? 32.614 -17.588 35.226 1.00 84.39  242 A 1 
ATOM 1787 C CD  . ARG A 1 219 ? 32.497 -18.730 36.240 1.00 88.60  242 A 1 
ATOM 1788 N NE  . ARG A 1 219 ? 33.734 -18.962 36.990 1.00 92.18  242 A 1 
ATOM 1789 C CZ  . ARG A 1 219 ? 34.860 -19.442 36.468 1.00 93.63  242 A 1 
ATOM 1790 N NH1 . ARG A 1 219 ? 34.926 -19.749 35.176 1.00 94.43  242 A 1 
ATOM 1791 N NH2 . ARG A 1 219 ? 35.921 -19.624 37.246 1.00 94.11  242 A 1 
ATOM 1792 N N   . GLU A 1 220 ? 31.196 -15.421 32.992 1.00 75.61  243 A 1 
ATOM 1793 C CA  . GLU A 1 220 ? 31.382 -15.229 31.550 1.00 76.14  243 A 1 
ATOM 1794 C C   . GLU A 1 220 ? 30.026 -15.044 30.887 1.00 74.31  243 A 1 
ATOM 1795 O O   . GLU A 1 220 ? 29.694 -15.732 29.925 1.00 73.21  243 A 1 
ATOM 1796 C CB  . GLU A 1 220 ? 32.091 -16.445 30.933 1.00 79.32  243 A 1 
ATOM 1797 C CG  . GLU A 1 220 ? 33.618 -16.492 31.130 1.00 83.03  243 A 1 
ATOM 1798 C CD  . GLU A 1 220 ? 34.244 -17.822 30.671 1.00 85.40  243 A 1 
ATOM 1799 O OE1 . GLU A 1 220 ? 33.906 -18.886 31.251 1.00 85.78  243 A 1 
ATOM 1800 O OE2 . GLU A 1 220 ? 35.082 -17.800 29.738 1.00 86.13  243 A 1 
ATOM 1801 N N   . PRO A 1 221 ? 29.236 -14.083 31.378 1.00 72.94  244 A 1 
ATOM 1802 C CA  . PRO A 1 221 ? 27.907 -13.825 30.826 1.00 72.06  244 A 1 
ATOM 1803 C C   . PRO A 1 221 ? 27.826 -13.615 29.330 1.00 71.06  244 A 1 
ATOM 1804 O O   . PRO A 1 221 ? 28.662 -12.936 28.736 1.00 71.49  244 A 1 
ATOM 1805 C CB  . PRO A 1 221 ? 27.465 -12.578 31.572 1.00 72.15  244 A 1 
ATOM 1806 C CG  . PRO A 1 221 ? 28.766 -11.846 31.763 1.00 73.11  244 A 1 
ATOM 1807 C CD  . PRO A 1 221 ? 29.643 -12.978 32.264 1.00 72.65  244 A 1 
ATOM 1808 N N   . CYS A 1 222 ? 26.809 -14.212 28.727 1.00 69.70  245 A 1 
ATOM 1809 C CA  . CYS A 1 222 ? 26.559 -14.038 27.310 1.00 68.76  245 A 1 
ATOM 1810 C C   . CYS A 1 222 ? 25.090 -14.275 27.086 1.00 67.65  245 A 1 
ATOM 1811 O O   . CYS A 1 222 ? 24.488 -15.142 27.708 1.00 66.54  245 A 1 
ATOM 1812 C CB  . CYS A 1 222 ? 27.384 -14.981 26.461 1.00 68.66  245 A 1 
ATOM 1813 S SG  . CYS A 1 222 ? 27.170 -16.629 26.862 1.00 68.03  245 A 1 
ATOM 1814 N N   . ILE A 1 223 ? 24.533 -13.469 26.199 1.00 67.41  246 A 1 
ATOM 1815 C CA  . ILE A 1 223 ? 23.130 -13.481 25.877 1.00 67.25  246 A 1 
ATOM 1816 C C   . ILE A 1 223 ? 22.838 -14.239 24.583 1.00 67.39  246 A 1 
ATOM 1817 O O   . ILE A 1 223 ? 23.762 -14.577 23.844 1.00 66.99  246 A 1 
ATOM 1818 C CB  . ILE A 1 223 ? 22.662 -12.025 25.772 1.00 68.39  246 A 1 
ATOM 1819 C CG1 . ILE A 1 223 ? 21.187 -11.933 26.145 1.00 70.62  246 A 1 
ATOM 1820 C CG2 . ILE A 1 223 ? 22.958 -11.475 24.376 1.00 67.26  246 A 1 
ATOM 1821 C CD1 . ILE A 1 223 ? 20.706 -10.505 26.430 1.00 72.83  246 A 1 
ATOM 1822 N N   . THR A 1 224 ? 21.556 -14.516 24.332 1.00 67.79  247 A 1 
ATOM 1823 C CA  . THR A 1 224 ? 21.123 -15.229 23.130 1.00 67.88  247 A 1 
ATOM 1824 C C   . THR A 1 224 ? 20.183 -14.340 22.309 1.00 69.08  247 A 1 
ATOM 1825 O O   . THR A 1 224 ? 19.741 -13.291 22.781 1.00 69.45  247 A 1 
ATOM 1826 C CB  . THR A 1 224 ? 20.385 -16.549 23.481 1.00 67.02  247 A 1 
ATOM 1827 O OG1 . THR A 1 224 ? 19.122 -16.260 24.091 1.00 65.91  247 A 1 
ATOM 1828 C CG2 . THR A 1 224 ? 21.218 -17.382 24.431 1.00 67.03  247 A 1 
ATOM 1829 N N   . PRO A 1 225 ? 19.861 -14.751 21.064 1.00 69.88  248 A 1 
ATOM 1830 C CA  . PRO A 1 225 ? 18.969 -13.963 20.196 1.00 69.42  248 A 1 
ATOM 1831 C C   . PRO A 1 225 ? 17.631 -13.635 20.858 1.00 68.70  248 A 1 
ATOM 1832 O O   . PRO A 1 225 ? 16.967 -12.659 20.499 1.00 67.64  248 A 1 
ATOM 1833 C CB  . PRO A 1 225 ? 18.822 -14.856 18.959 1.00 69.93  248 A 1 
ATOM 1834 C CG  . PRO A 1 225 ? 20.150 -15.577 18.909 1.00 69.39  248 A 1 
ATOM 1835 C CD  . PRO A 1 225 ? 20.324 -15.964 20.362 1.00 69.76  248 A 1 
ATOM 1836 N N   . SER A 1 226 ? 17.263 -14.467 21.829 1.00 68.68  249 A 1 
ATOM 1837 C CA  . SER A 1 226 ? 16.034 -14.308 22.595 1.00 69.32  249 A 1 
ATOM 1838 C C   . SER A 1 226 ? 16.214 -13.096 23.497 1.00 69.45  249 A 1 
ATOM 1839 O O   . SER A 1 226 ? 15.401 -12.171 23.496 1.00 70.36  249 A 1 
ATOM 1840 C CB  . SER A 1 226 ? 15.789 -15.537 23.472 1.00 70.36  249 A 1 
ATOM 1841 O OG  . SER A 1 226 ? 15.715 -16.739 22.711 1.00 71.99  249 A 1 
ATOM 1842 N N   . GLY A 1 227 ? 17.293 -13.115 24.273 1.00 69.25  250 A 1 
ATOM 1843 C CA  . GLY A 1 227 ? 17.586 -12.009 25.162 1.00 67.96  250 A 1 
ATOM 1844 C C   . GLY A 1 227 ? 17.883 -12.444 26.576 1.00 67.71  250 A 1 
ATOM 1845 O O   . GLY A 1 227 ? 17.999 -11.613 27.468 1.00 68.41  250 A 1 
ATOM 1846 N N   . ILE A 1 228 ? 18.009 -13.746 26.790 1.00 67.14  251 A 1 
ATOM 1847 C CA  . ILE A 1 228 ? 18.289 -14.246 28.128 1.00 66.16  251 A 1 
ATOM 1848 C C   . ILE A 1 228 ? 19.790 -14.358 28.310 1.00 66.45  251 A 1 
ATOM 1849 O O   . ILE A 1 228 ? 20.497 -14.742 27.383 1.00 67.13  251 A 1 
ATOM 1850 C CB  . ILE A 1 228 ? 17.655 -15.618 28.353 1.00 64.82  251 A 1 
ATOM 1851 C CG1 . ILE A 1 228 ? 16.142 -15.531 28.183 1.00 63.43  251 A 1 
ATOM 1852 C CG2 . ILE A 1 228 ? 17.995 -16.111 29.733 1.00 63.97  251 A 1 
ATOM 1853 C CD1 . ILE A 1 228 ? 15.701 -15.314 26.755 1.00 64.07  251 A 1 
ATOM 1854 N N   . THR A 1 229 ? 20.278 -14.025 29.500 1.00 65.91  252 A 1 
ATOM 1855 C CA  . THR A 1 229 ? 21.711 -14.085 29.760 1.00 65.60  252 A 1 
ATOM 1856 C C   . THR A 1 229 ? 22.111 -15.229 30.706 1.00 66.08  252 A 1 
ATOM 1857 O O   . THR A 1 229 ? 21.744 -15.239 31.883 1.00 65.18  252 A 1 
ATOM 1858 C CB  . THR A 1 229 ? 22.221 -12.704 30.303 1.00 64.67  252 A 1 
ATOM 1859 O OG1 . THR A 1 229 ? 22.147 -11.732 29.255 1.00 62.26  252 A 1 
ATOM 1860 C CG2 . THR A 1 229 ? 23.656 -12.779 30.786 1.00 63.53  252 A 1 
ATOM 1861 N N   . TYR A 1 230 ? 22.851 -16.196 30.161 1.00 66.60  253 A 1 
ATOM 1862 C CA  . TYR A 1 230 ? 23.340 -17.342 30.921 1.00 68.16  253 A 1 
ATOM 1863 C C   . TYR A 1 230 ? 24.851 -17.234 30.973 1.00 68.99  253 A 1 
ATOM 1864 O O   . TYR A 1 230 ? 25.438 -16.370 30.320 1.00 69.37  253 A 1 
ATOM 1865 C CB  . TYR A 1 230 ? 23.016 -18.694 30.253 1.00 69.34  253 A 1 
ATOM 1866 C CG  . TYR A 1 230 ? 21.622 -18.857 29.687 1.00 70.87  253 A 1 
ATOM 1867 C CD1 . TYR A 1 230 ? 21.357 -18.555 28.347 1.00 70.45  253 A 1 
ATOM 1868 C CD2 . TYR A 1 230 ? 20.565 -19.296 30.489 1.00 70.90  253 A 1 
ATOM 1869 C CE1 . TYR A 1 230 ? 20.084 -18.681 27.818 1.00 71.12  253 A 1 
ATOM 1870 C CE2 . TYR A 1 230 ? 19.279 -19.423 29.966 1.00 71.68  253 A 1 
ATOM 1871 C CZ  . TYR A 1 230 ? 19.052 -19.109 28.626 1.00 72.14  253 A 1 
ATOM 1872 O OH  . TYR A 1 230 ? 17.788 -19.184 28.092 1.00 73.70  253 A 1 
ATOM 1873 N N   . ASP A 1 231 ? 25.470 -18.136 31.736 1.00 70.04  254 A 1 
ATOM 1874 C CA  . ASP A 1 231 ? 26.921 -18.203 31.887 1.00 70.66  254 A 1 
ATOM 1875 C C   . ASP A 1 231 ? 27.425 -19.028 30.704 1.00 72.86  254 A 1 
ATOM 1876 O O   . ASP A 1 231 ? 26.907 -20.112 30.453 1.00 72.53  254 A 1 
ATOM 1877 C CB  . ASP A 1 231 ? 27.262 -18.905 33.198 1.00 68.05  254 A 1 
ATOM 1878 C CG  . ASP A 1 231 ? 28.627 -18.533 33.715 1.00 66.68  254 A 1 
ATOM 1879 O OD1 . ASP A 1 231 ? 29.561 -18.405 32.896 1.00 64.52  254 A 1 
ATOM 1880 O OD2 . ASP A 1 231 ? 28.767 -18.377 34.944 1.00 65.56  254 A 1 
ATOM 1881 N N   . ARG A 1 232 ? 28.430 -18.530 29.987 1.00 76.90  255 A 1 
ATOM 1882 C CA  . ARG A 1 232 ? 28.951 -19.233 28.813 1.00 80.87  255 A 1 
ATOM 1883 C C   . ARG A 1 232 ? 29.360 -20.672 29.085 1.00 82.15  255 A 1 
ATOM 1884 O O   . ARG A 1 232 ? 29.391 -21.492 28.170 1.00 82.15  255 A 1 
ATOM 1885 C CB  . ARG A 1 232 ? 30.144 -18.469 28.212 1.00 82.78  255 A 1 
ATOM 1886 C CG  . ARG A 1 232 ? 30.475 -18.875 26.779 1.00 84.50  255 A 1 
ATOM 1887 C CD  . ARG A 1 232 ? 31.088 -17.719 26.016 1.00 87.25  255 A 1 
ATOM 1888 N NE  . ARG A 1 232 ? 31.084 -17.952 24.571 1.00 90.82  255 A 1 
ATOM 1889 C CZ  . ARG A 1 232 ? 31.383 -17.031 23.650 1.00 93.25  255 A 1 
ATOM 1890 N NH1 . ARG A 1 232 ? 31.714 -15.796 24.009 1.00 94.82  255 A 1 
ATOM 1891 N NH2 . ARG A 1 232 ? 31.351 -17.338 22.356 1.00 93.77  255 A 1 
ATOM 1892 N N   . LYS A 1 233 ? 29.664 -20.982 30.339 1.00 84.23  256 A 1 
ATOM 1893 C CA  . LYS A 1 233 ? 30.103 -22.320 30.700 1.00 85.69  256 A 1 
ATOM 1894 C C   . LYS A 1 233 ? 28.948 -23.292 30.902 1.00 85.96  256 A 1 
ATOM 1895 O O   . LYS A 1 233 ? 29.133 -24.483 30.727 1.00 86.06  256 A 1 
ATOM 1896 C CB  . LYS A 1 233 ? 30.990 -22.245 31.958 1.00 87.29  256 A 1 
ATOM 1897 C CG  . LYS A 1 233 ? 32.012 -21.070 31.929 1.00 89.37  256 A 1 
ATOM 1898 C CD  . LYS A 1 233 ? 33.203 -21.252 32.903 1.00 90.43  256 A 1 
ATOM 1899 C CE  . LYS A 1 233 ? 34.105 -22.462 32.528 1.00 89.93  256 A 1 
ATOM 1900 N NZ  . LYS A 1 233 ? 35.295 -22.650 33.428 1.00 86.77  256 A 1 
ATOM 1901 N N   . ASP A 1 234 ? 27.768 -22.785 31.256 1.00 87.53  257 A 1 
ATOM 1902 C CA  . ASP A 1 234 ? 26.593 -23.628 31.483 1.00 89.18  257 A 1 
ATOM 1903 C C   . ASP A 1 234 ? 25.827 -23.925 30.193 1.00 90.18  257 A 1 
ATOM 1904 O O   . ASP A 1 234 ? 25.584 -25.086 29.871 1.00 90.21  257 A 1 
ATOM 1905 C CB  . ASP A 1 234 ? 25.660 -22.977 32.512 1.00 89.67  257 A 1 
ATOM 1906 C CG  . ASP A 1 234 ? 26.188 -23.086 33.949 1.00 90.56  257 A 1 
ATOM 1907 O OD1 . ASP A 1 234 ? 27.300 -22.585 34.233 1.00 90.41  257 A 1 
ATOM 1908 O OD2 . ASP A 1 234 ? 25.484 -23.674 34.803 1.00 91.13  257 A 1 
ATOM 1909 N N   . ILE A 1 235 ? 25.430 -22.887 29.461 1.00 92.10  258 A 1 
ATOM 1910 C CA  . ILE A 1 235 ? 24.723 -23.104 28.199 1.00 94.31  258 A 1 
ATOM 1911 C C   . ILE A 1 235 ? 25.706 -23.655 27.185 1.00 96.23  258 A 1 
ATOM 1912 O O   . ILE A 1 235 ? 25.384 -23.819 26.006 1.00 97.09  258 A 1 
ATOM 1913 C CB  . ILE A 1 235 ? 24.098 -21.807 27.609 1.00 93.58  258 A 1 
ATOM 1914 C CG1 . ILE A 1 235 ? 25.024 -20.615 27.827 1.00 93.05  258 A 1 
ATOM 1915 C CG2 . ILE A 1 235 ? 22.729 -21.577 28.199 1.00 94.03  258 A 1 
ATOM 1916 C CD1 . ILE A 1 235 ? 26.220 -20.595 26.918 1.00 93.46  258 A 1 
ATOM 1917 N N   . GLU A 1 236 ? 26.919 -23.921 27.650 1.00 98.04  259 A 1 
ATOM 1918 C CA  . GLU A 1 236 ? 27.952 -24.465 26.790 1.00 99.45  259 A 1 
ATOM 1919 C C   . GLU A 1 236 ? 27.665 -25.955 26.713 1.00 99.99  259 A 1 
ATOM 1920 O O   . GLU A 1 236 ? 27.524 -26.511 25.624 1.00 100.34 259 A 1 
ATOM 1921 C CB  . GLU A 1 236 ? 29.330 -24.213 27.406 1.00 100.10 259 A 1 
ATOM 1922 C CG  . GLU A 1 236 ? 30.508 -24.292 26.433 1.00 100.66 259 A 1 
ATOM 1923 C CD  . GLU A 1 236 ? 30.475 -23.217 25.345 1.00 100.75 259 A 1 
ATOM 1924 O OE1 . GLU A 1 236 ? 31.568 -22.815 24.881 1.00 100.64 259 A 1 
ATOM 1925 O OE2 . GLU A 1 236 ? 29.368 -22.787 24.947 1.00 99.47  259 A 1 
ATOM 1926 N N   . GLU A 1 237 ? 27.551 -26.591 27.877 1.00 100.20 260 A 1 
ATOM 1927 C CA  . GLU A 1 237 ? 27.278 -28.017 27.929 1.00 100.95 260 A 1 
ATOM 1928 C C   . GLU A 1 237 ? 25.845 -28.320 27.526 1.00 100.50 260 A 1 
ATOM 1929 O O   . GLU A 1 237 ? 25.593 -29.274 26.799 1.00 100.96 260 A 1 
ATOM 1930 C CB  . GLU A 1 237 ? 27.553 -28.572 29.323 1.00 101.97 260 A 1 
ATOM 1931 C CG  . GLU A 1 237 ? 26.620 -28.085 30.386 1.00 105.32 260 A 1 
ATOM 1932 C CD  . GLU A 1 237 ? 26.681 -28.966 31.612 1.00 107.68 260 A 1 
ATOM 1933 O OE1 . GLU A 1 237 ? 26.339 -30.164 31.478 1.00 108.85 260 A 1 
ATOM 1934 O OE2 . GLU A 1 237 ? 27.076 -28.477 32.701 1.00 109.08 260 A 1 
ATOM 1935 N N   . HIS A 1 238 ? 24.906 -27.503 27.986 1.00 99.67  261 A 1 
ATOM 1936 C CA  . HIS A 1 238 ? 23.501 -27.703 27.642 1.00 99.02  261 A 1 
ATOM 1937 C C   . HIS A 1 238 ? 23.310 -27.781 26.132 1.00 99.24  261 A 1 
ATOM 1938 O O   . HIS A 1 238 ? 22.344 -28.364 25.658 1.00 99.41  261 A 1 
ATOM 1939 C CB  . HIS A 1 238 ? 22.651 -26.557 28.187 1.00 97.82  261 A 1 
ATOM 1940 C CG  . HIS A 1 238 ? 21.224 -26.577 27.730 1.00 95.78  261 A 1 
ATOM 1941 N ND1 . HIS A 1 238 ? 20.221 -27.191 28.447 1.00 94.94  261 A 1 
ATOM 1942 C CD2 . HIS A 1 238 ? 20.628 -26.023 26.646 1.00 94.70  261 A 1 
ATOM 1943 C CE1 . HIS A 1 238 ? 19.068 -27.010 27.828 1.00 94.80  261 A 1 
ATOM 1944 N NE2 . HIS A 1 238 ? 19.287 -26.305 26.733 1.00 93.71  261 A 1 
ATOM 1945 N N   . LEU A 1 239 ? 24.213 -27.172 25.375 1.00 99.76  262 A 1 
ATOM 1946 C CA  . LEU A 1 239 ? 24.095 -27.220 23.932 1.00 100.30 262 A 1 
ATOM 1947 C C   . LEU A 1 239 ? 24.681 -28.519 23.386 1.00 101.52 262 A 1 
ATOM 1948 O O   . LEU A 1 239 ? 24.282 -28.992 22.318 1.00 101.21 262 A 1 
ATOM 1949 C CB  . LEU A 1 239 ? 24.793 -26.021 23.295 1.00 98.85  262 A 1 
ATOM 1950 C CG  . LEU A 1 239 ? 24.016 -24.708 23.261 1.00 97.31  262 A 1 
ATOM 1951 C CD1 . LEU A 1 239 ? 24.964 -23.598 22.861 1.00 98.07  262 A 1 
ATOM 1952 C CD2 . LEU A 1 239 ? 22.854 -24.790 22.288 1.00 96.00  262 A 1 
ATOM 1953 N N   . GLN A 1 240 ? 25.624 -29.102 24.122 1.00 102.54 263 A 1 
ATOM 1954 C CA  . GLN A 1 240 ? 26.255 -30.349 23.693 1.00 103.22 263 A 1 
ATOM 1955 C C   . GLN A 1 240 ? 25.950 -31.526 24.638 1.00 102.17 263 A 1 
ATOM 1956 O O   . GLN A 1 240 ? 26.706 -32.496 24.677 1.00 102.48 263 A 1 
ATOM 1957 C CB  . GLN A 1 240 ? 27.779 -30.155 23.567 1.00 104.78 263 A 1 
ATOM 1958 C CG  . GLN A 1 240 ? 28.413 -30.858 22.350 1.00 107.27 263 A 1 
ATOM 1959 C CD  . GLN A 1 240 ? 28.138 -30.135 21.022 1.00 108.95 263 A 1 
ATOM 1960 O OE1 . GLN A 1 240 ? 28.716 -29.076 20.747 1.00 108.68 263 A 1 
ATOM 1961 N NE2 . GLN A 1 240 ? 27.247 -30.703 20.200 1.00 108.86 263 A 1 
ATOM 1962 N N   . ARG A 1 241 ? 24.848 -31.435 25.389 1.00 100.71 264 A 1 
ATOM 1963 C CA  . ARG A 1 241 ? 24.430 -32.494 26.323 1.00 98.44  264 A 1 
ATOM 1964 C C   . ARG A 1 241 ? 22.925 -32.567 26.501 1.00 97.11  264 A 1 
ATOM 1965 O O   . ARG A 1 241 ? 22.446 -33.371 27.292 1.00 96.39  264 A 1 
ATOM 1966 C CB  . ARG A 1 241 ? 25.029 -32.305 27.719 1.00 98.38  264 A 1 
ATOM 1967 C CG  . ARG A 1 241 ? 26.525 -32.419 27.819 1.00 98.94  264 A 1 
ATOM 1968 C CD  . ARG A 1 241 ? 26.892 -32.980 29.179 1.00 99.12  264 A 1 
ATOM 1969 N NE  . ARG A 1 241 ? 26.788 -34.438 29.215 1.00 99.24  264 A 1 
ATOM 1970 C CZ  . ARG A 1 241 ? 26.804 -35.162 30.328 1.00 99.49  264 A 1 
ATOM 1971 N NH1 . ARG A 1 241 ? 26.912 -34.557 31.505 1.00 100.20 264 A 1 
ATOM 1972 N NH2 . ARG A 1 241 ? 26.727 -36.489 30.264 1.00 98.44  264 A 1 
ATOM 1973 N N   . VAL A 1 242 ? 22.180 -31.722 25.796 1.00 96.53  265 A 1 
ATOM 1974 C CA  . VAL A 1 242 ? 20.727 -31.732 25.909 1.00 95.97  265 A 1 
ATOM 1975 C C   . VAL A 1 242 ? 20.029 -31.393 24.587 1.00 96.61  265 A 1 
ATOM 1976 O O   . VAL A 1 242 ? 18.891 -31.795 24.376 1.00 98.00  265 A 1 
ATOM 1977 C CB  . VAL A 1 242 ? 20.228 -30.751 27.002 1.00 94.80  265 A 1 
ATOM 1978 C CG1 . VAL A 1 242 ? 18.715 -30.787 27.076 1.00 94.73  265 A 1 
ATOM 1979 C CG2 . VAL A 1 242 ? 20.816 -31.115 28.352 1.00 93.72  265 A 1 
ATOM 1980 N N   . GLY A 1 243 ? 20.693 -30.662 23.696 1.00 97.01  266 A 1 
ATOM 1981 C CA  . GLY A 1 243 ? 20.066 -30.330 22.426 1.00 96.94  266 A 1 
ATOM 1982 C C   . GLY A 1 243 ? 20.511 -28.986 21.893 1.00 96.90  266 A 1 
ATOM 1983 O O   . GLY A 1 243 ? 21.549 -28.471 22.300 1.00 98.01  266 A 1 
ATOM 1984 N N   . HIS A 1 244 ? 19.729 -28.420 20.981 1.00 96.15  267 A 1 
ATOM 1985 C CA  . HIS A 1 244 ? 20.047 -27.124 20.393 1.00 95.24  267 A 1 
ATOM 1986 C C   . HIS A 1 244 ? 18.837 -26.204 20.492 1.00 94.53  267 A 1 
ATOM 1987 O O   . HIS A 1 244 ? 18.272 -25.783 19.483 1.00 93.60  267 A 1 
ATOM 1988 C CB  . HIS A 1 244 ? 20.481 -27.288 18.925 1.00 95.19  267 A 1 
ATOM 1989 C CG  . HIS A 1 244 ? 21.883 -27.798 18.760 1.00 94.82  267 A 1 
ATOM 1990 N ND1 . HIS A 1 244 ? 22.418 -28.781 19.565 1.00 94.59  267 A 1 
ATOM 1991 C CD2 . HIS A 1 244 ? 22.861 -27.454 17.888 1.00 95.01  267 A 1 
ATOM 1992 C CE1 . HIS A 1 244 ? 23.665 -29.019 19.199 1.00 94.96  267 A 1 
ATOM 1993 N NE2 . HIS A 1 244 ? 23.959 -28.227 18.184 1.00 95.30  267 A 1 
ATOM 1994 N N   . PHE A 1 245 ? 18.451 -25.895 21.727 1.00 94.63  268 A 1 
ATOM 1995 C CA  . PHE A 1 245 ? 17.309 -25.027 21.993 1.00 94.96  268 A 1 
ATOM 1996 C C   . PHE A 1 245 ? 17.516 -24.166 23.251 1.00 95.17  268 A 1 
ATOM 1997 O O   . PHE A 1 245 ? 18.180 -24.573 24.210 1.00 94.31  268 A 1 
ATOM 1998 C CB  . PHE A 1 245 ? 16.047 -25.885 22.155 1.00 95.02  268 A 1 
ATOM 1999 C CG  . PHE A 1 245 ? 16.094 -26.821 23.344 1.00 94.13  268 A 1 
ATOM 2000 C CD1 . PHE A 1 245 ? 15.367 -26.535 24.501 1.00 92.65  268 A 1 
ATOM 2001 C CD2 . PHE A 1 245 ? 16.910 -27.956 23.323 1.00 92.89  268 A 1 
ATOM 2002 C CE1 . PHE A 1 245 ? 15.460 -27.356 25.606 1.00 91.86  268 A 1 
ATOM 2003 C CE2 . PHE A 1 245 ? 17.006 -28.780 24.427 1.00 91.36  268 A 1 
ATOM 2004 C CZ  . PHE A 1 245 ? 16.282 -28.481 25.571 1.00 91.49  268 A 1 
ATOM 2005 N N   . ASN A 1 246 ? 16.930 -22.978 23.249 1.00 95.71  269 A 1 
ATOM 2006 C CA  . ASN A 1 246 ? 17.044 -22.073 24.383 1.00 97.26  269 A 1 
ATOM 2007 C C   . ASN A 1 246 ? 16.366 -22.713 25.599 1.00 97.91  269 A 1 
ATOM 2008 O O   . ASN A 1 246 ? 15.181 -23.017 25.556 1.00 98.75  269 A 1 
ATOM 2009 C CB  . ASN A 1 246 ? 16.371 -20.737 24.030 1.00 97.90  269 A 1 
ATOM 2010 C CG  . ASN A 1 246 ? 16.572 -19.673 25.094 1.00 98.55  269 A 1 
ATOM 2011 O OD1 . ASN A 1 246 ? 16.153 -19.849 26.234 1.00 99.49  269 A 1 
ATOM 2012 N ND2 . ASN A 1 246 ? 17.213 -18.561 24.724 1.00 97.80  269 A 1 
ATOM 2013 N N   . PRO A 1 247 ? 17.113 -22.939 26.694 1.00 98.66  270 A 1 
ATOM 2014 C CA  . PRO A 1 247 ? 16.582 -23.545 27.922 1.00 99.54  270 A 1 
ATOM 2015 C C   . PRO A 1 247 ? 15.502 -22.738 28.631 1.00 99.33  270 A 1 
ATOM 2016 O O   . PRO A 1 247 ? 15.212 -22.974 29.805 1.00 99.65  270 A 1 
ATOM 2017 C CB  . PRO A 1 247 ? 17.828 -23.719 28.789 1.00 99.22  270 A 1 
ATOM 2018 C CG  . PRO A 1 247 ? 18.653 -22.551 28.387 1.00 100.01 270 A 1 
ATOM 2019 C CD  . PRO A 1 247 ? 18.533 -22.607 26.873 1.00 99.75  270 A 1 
ATOM 2020 N N   . VAL A 1 248 ? 14.922 -21.781 27.916 1.00 99.62  271 A 1 
ATOM 2021 C CA  . VAL A 1 248 ? 13.854 -20.943 28.451 1.00 100.33 271 A 1 
ATOM 2022 C C   . VAL A 1 248 ? 12.788 -20.761 27.372 1.00 101.45 271 A 1 
ATOM 2023 O O   . VAL A 1 248 ? 11.698 -21.332 27.457 1.00 101.97 271 A 1 
ATOM 2024 C CB  . VAL A 1 248 ? 14.380 -19.555 28.895 1.00 98.80  271 A 1 
ATOM 2025 C CG1 . VAL A 1 248 ? 13.218 -18.627 29.200 1.00 98.02  271 A 1 
ATOM 2026 C CG2 . VAL A 1 248 ? 15.255 -19.706 30.132 1.00 97.88  271 A 1 
ATOM 2027 N N   . THR A 1 249 ? 13.113 -19.977 26.351 1.00 102.25 272 A 1 
ATOM 2028 C CA  . THR A 1 249 ? 12.186 -19.734 25.255 1.00 103.13 272 A 1 
ATOM 2029 C C   . THR A 1 249 ? 12.034 -20.981 24.382 1.00 103.25 272 A 1 
ATOM 2030 O O   . THR A 1 249 ? 11.113 -21.078 23.570 1.00 103.31 272 A 1 
ATOM 2031 C CB  . THR A 1 249 ? 12.663 -18.552 24.374 1.00 103.39 272 A 1 
ATOM 2032 O OG1 . THR A 1 249 ? 13.921 -18.872 23.761 1.00 103.93 272 A 1 
ATOM 2033 C CG2 . THR A 1 249 ? 12.820 -17.302 25.214 1.00 103.29 272 A 1 
ATOM 2034 N N   . ARG A 1 250 ? 12.940 -21.936 24.544 1.00 103.83 273 A 1 
ATOM 2035 C CA  . ARG A 1 250 ? 12.866 -23.164 23.772 1.00 104.92 273 A 1 
ATOM 2036 C C   . ARG A 1 250 ? 12.993 -22.895 22.276 1.00 104.72 273 A 1 
ATOM 2037 O O   . ARG A 1 250 ? 12.454 -23.642 21.462 1.00 105.04 273 A 1 
ATOM 2038 C CB  . ARG A 1 250 ? 11.540 -23.875 24.054 1.00 106.22 273 A 1 
ATOM 2039 C CG  . ARG A 1 250 ? 11.329 -24.291 25.505 1.00 108.18 273 A 1 
ATOM 2040 C CD  . ARG A 1 250 ? 12.198 -25.481 25.888 1.00 109.74 273 A 1 
ATOM 2041 N NE  . ARG A 1 250 ? 11.409 -26.511 26.551 1.00 111.48 273 A 1 
ATOM 2042 C CZ  . ARG A 1 250 ? 10.681 -26.306 27.643 1.00 113.02 273 A 1 
ATOM 2043 N NH1 . ARG A 1 250 ? 10.645 -25.103 28.204 1.00 113.14 273 A 1 
ATOM 2044 N NH2 . ARG A 1 250 ? 9.964  -27.298 28.159 1.00 114.43 273 A 1 
ATOM 2045 N N   . SER A 1 251 ? 13.704 -21.832 21.912 1.00 104.51 274 A 1 
ATOM 2046 C CA  . SER A 1 251 ? 13.892 -21.495 20.503 1.00 103.97 274 A 1 
ATOM 2047 C C   . SER A 1 251 ? 15.058 -22.257 19.892 1.00 103.76 274 A 1 
ATOM 2048 O O   . SER A 1 251 ? 15.953 -22.726 20.597 1.00 103.46 274 A 1 
ATOM 2049 C CB  . SER A 1 251 ? 14.140 -19.995 20.335 1.00 104.06 274 A 1 
ATOM 2050 O OG  . SER A 1 251 ? 12.962 -19.243 20.534 1.00 104.30 274 A 1 
ATOM 2051 N N   . PRO A 1 252 ? 15.058 -22.393 18.561 1.00 103.69 275 A 1 
ATOM 2052 C CA  . PRO A 1 252 ? 16.139 -23.106 17.875 1.00 104.47 275 A 1 
ATOM 2053 C C   . PRO A 1 252 ? 17.483 -22.355 17.962 1.00 104.61 275 A 1 
ATOM 2054 O O   . PRO A 1 252 ? 17.855 -21.604 17.058 1.00 104.99 275 A 1 
ATOM 2055 C CB  . PRO A 1 252 ? 15.612 -23.232 16.441 1.00 104.49 275 A 1 
ATOM 2056 C CG  . PRO A 1 252 ? 14.705 -22.038 16.295 1.00 103.92 275 A 1 
ATOM 2057 C CD  . PRO A 1 252 ? 13.992 -22.002 17.619 1.00 103.51 275 A 1 
ATOM 2058 N N   . LEU A 1 253 ? 18.211 -22.572 19.053 1.00 103.97 276 A 1 
ATOM 2059 C CA  . LEU A 1 253 ? 19.494 -21.906 19.271 1.00 103.81 276 A 1 
ATOM 2060 C C   . LEU A 1 253 ? 20.701 -22.803 18.964 1.00 103.56 276 A 1 
ATOM 2061 O O   . LEU A 1 253 ? 20.617 -24.027 19.048 1.00 104.44 276 A 1 
ATOM 2062 C CB  . LEU A 1 253 ? 19.564 -21.404 20.721 1.00 103.39 276 A 1 
ATOM 2063 C CG  . LEU A 1 253 ? 20.725 -20.500 21.139 1.00 103.00 276 A 1 
ATOM 2064 C CD1 . LEU A 1 253 ? 20.732 -19.237 20.291 1.00 103.55 276 A 1 
ATOM 2065 C CD2 . LEU A 1 253 ? 20.587 -20.148 22.600 1.00 101.49 276 A 1 
ATOM 2066 N N   . THR A 1 254 ? 21.826 -22.186 18.613 1.00 102.35 277 A 1 
ATOM 2067 C CA  . THR A 1 254 ? 23.047 -22.922 18.287 1.00 100.64 277 A 1 
ATOM 2068 C C   . THR A 1 254 ? 24.253 -22.195 18.862 1.00 99.02  277 A 1 
ATOM 2069 O O   . THR A 1 254 ? 24.306 -20.972 18.832 1.00 99.81  277 A 1 
ATOM 2070 C CB  . THR A 1 254 ? 23.225 -23.031 16.774 1.00 101.03 277 A 1 
ATOM 2071 O OG1 . THR A 1 254 ? 23.084 -21.730 16.193 1.00 100.76 277 A 1 
ATOM 2072 C CG2 . THR A 1 254 ? 22.185 -23.964 16.179 1.00 101.59 277 A 1 
ATOM 2073 N N   . GLN A 1 255 ? 25.234 -22.945 19.348 1.00 96.25  278 A 1 
ATOM 2074 C CA  . GLN A 1 255 ? 26.412 -22.345 19.965 1.00 93.38  278 A 1 
ATOM 2075 C C   . GLN A 1 255 ? 27.011 -21.125 19.249 1.00 90.59  278 A 1 
ATOM 2076 O O   . GLN A 1 255 ? 27.250 -20.100 19.886 1.00 89.92  278 A 1 
ATOM 2077 C CB  . GLN A 1 255 ? 27.474 -23.421 20.182 1.00 94.54  278 A 1 
ATOM 2078 C CG  . GLN A 1 255 ? 28.496 -23.055 21.236 1.00 96.02  278 A 1 
ATOM 2079 C CD  . GLN A 1 255 ? 29.734 -22.426 20.636 1.00 97.89  278 A 1 
ATOM 2080 O OE1 . GLN A 1 255 ? 29.658 -21.760 19.598 1.00 99.48  278 A 1 
ATOM 2081 N NE2 . GLN A 1 255 ? 30.884 -22.625 21.287 1.00 97.35  278 A 1 
ATOM 2082 N N   . GLU A 1 256 ? 27.254 -21.219 17.944 1.00 87.51  279 A 1 
ATOM 2083 C CA  . GLU A 1 256 ? 27.815 -20.086 17.213 1.00 85.31  279 A 1 
ATOM 2084 C C   . GLU A 1 256 ? 26.781 -18.979 16.999 1.00 81.61  279 A 1 
ATOM 2085 O O   . GLU A 1 256 ? 26.721 -18.345 15.940 1.00 80.21  279 A 1 
ATOM 2086 C CB  . GLU A 1 256 ? 28.390 -20.541 15.859 1.00 89.02  279 A 1 
ATOM 2087 C CG  . GLU A 1 256 ? 27.381 -21.034 14.802 1.00 92.95  279 A 1 
ATOM 2088 C CD  . GLU A 1 256 ? 26.648 -22.311 15.203 1.00 95.55  279 A 1 
ATOM 2089 O OE1 . GLU A 1 256 ? 27.284 -23.213 15.801 1.00 96.97  279 A 1 
ATOM 2090 O OE2 . GLU A 1 256 ? 25.436 -22.419 14.900 1.00 96.53  279 A 1 
ATOM 2091 N N   . GLN A 1 257 ? 25.972 -18.741 18.021 1.00 77.76  280 A 1 
ATOM 2092 C CA  . GLN A 1 257 ? 24.945 -17.716 17.944 1.00 74.20  280 A 1 
ATOM 2093 C C   . GLN A 1 257 ? 24.898 -16.902 19.233 1.00 70.33  280 A 1 
ATOM 2094 O O   . GLN A 1 257 ? 24.158 -15.928 19.352 1.00 68.33  280 A 1 
ATOM 2095 C CB  . GLN A 1 257 ? 23.595 -18.371 17.684 1.00 76.13  280 A 1 
ATOM 2096 C CG  . GLN A 1 257 ? 22.772 -17.656 16.646 1.00 78.38  280 A 1 
ATOM 2097 C CD  . GLN A 1 257 ? 21.578 -18.465 16.218 1.00 78.37  280 A 1 
ATOM 2098 O OE1 . GLN A 1 257 ? 20.831 -18.055 15.331 1.00 80.06  280 A 1 
ATOM 2099 N NE2 . GLN A 1 257 ? 21.388 -19.627 16.846 1.00 76.93  280 A 1 
ATOM 2100 N N   . LEU A 1 258 ? 25.709 -17.331 20.188 1.00 67.33  281 A 1 
ATOM 2101 C CA  . LEU A 1 258 ? 25.826 -16.687 21.478 1.00 65.57  281 A 1 
ATOM 2102 C C   . LEU A 1 258 ? 26.637 -15.397 21.368 1.00 64.33  281 A 1 
ATOM 2103 O O   . LEU A 1 258 ? 27.708 -15.393 20.766 1.00 63.79  281 A 1 
ATOM 2104 C CB  . LEU A 1 258 ? 26.518 -17.627 22.457 1.00 65.18  281 A 1 
ATOM 2105 C CG  . LEU A 1 258 ? 25.684 -18.803 22.942 1.00 64.01  281 A 1 
ATOM 2106 C CD1 . LEU A 1 258 ? 26.545 -19.779 23.707 1.00 64.11  281 A 1 
ATOM 2107 C CD2 . LEU A 1 258 ? 24.555 -18.277 23.804 1.00 63.28  281 A 1 
ATOM 2108 N N   . ILE A 1 259 ? 26.120 -14.319 21.959 1.00 63.03  282 A 1 
ATOM 2109 C CA  . ILE A 1 259 ? 26.770 -13.011 21.960 1.00 60.65  282 A 1 
ATOM 2110 C C   . ILE A 1 259 ? 27.257 -12.748 23.384 1.00 59.68  282 A 1 
ATOM 2111 O O   . ILE A 1 259 ? 26.493 -12.917 24.337 1.00 60.81  282 A 1 
ATOM 2112 C CB  . ILE A 1 259 ? 25.782 -11.871 21.599 1.00 59.16  282 A 1 
ATOM 2113 C CG1 . ILE A 1 259 ? 25.205 -12.095 20.202 1.00 57.93  282 A 1 
ATOM 2114 C CG2 . ILE A 1 259 ? 26.497 -10.514 21.704 1.00 60.08  282 A 1 
ATOM 2115 C CD1 . ILE A 1 259 ? 24.155 -11.091 19.805 1.00 53.95  282 A 1 
ATOM 2116 N N   . PRO A 1 260 ? 28.527 -12.315 23.548 1.00 57.94  283 A 1 
ATOM 2117 C CA  . PRO A 1 260 ? 29.108 -12.027 24.863 1.00 55.35  283 A 1 
ATOM 2118 C C   . PRO A 1 260 ? 28.515 -10.756 25.448 1.00 52.82  283 A 1 
ATOM 2119 O O   . PRO A 1 260 ? 28.648 -9.680  24.879 1.00 52.37  283 A 1 
ATOM 2120 C CB  . PRO A 1 260 ? 30.583 -11.874 24.545 1.00 54.85  283 A 1 
ATOM 2121 C CG  . PRO A 1 260 ? 30.529 -11.187 23.224 1.00 55.26  283 A 1 
ATOM 2122 C CD  . PRO A 1 260 ? 29.504 -12.007 22.485 1.00 57.08  283 A 1 
ATOM 2123 N N   . ASN A 1 261 ? 27.857 -10.891 26.587 1.00 49.55  284 A 1 
ATOM 2124 C CA  . ASN A 1 261 ? 27.251 -9.739  27.223 1.00 48.13  284 A 1 
ATOM 2125 C C   . ASN A 1 261 ? 28.279 -8.915  27.988 1.00 46.55  284 A 1 
ATOM 2126 O O   . ASN A 1 261 ? 28.300 -8.918  29.220 1.00 46.26  284 A 1 
ATOM 2127 C CB  . ASN A 1 261 ? 26.150 -10.177 28.171 1.00 49.47  284 A 1 
ATOM 2128 C CG  . ASN A 1 261 ? 25.224 -9.040  28.539 1.00 50.01  284 A 1 
ATOM 2129 O OD1 . ASN A 1 261 ? 25.632 -8.077  29.169 1.00 49.97  284 A 1 
ATOM 2130 N ND2 . ASN A 1 261 ? 23.965 -9.150  28.142 1.00 50.32  284 A 1 
ATOM 2131 N N   . LEU A 1 262 ? 29.115 -8.201  27.239 1.00 43.67  285 A 1 
ATOM 2132 C CA  . LEU A 1 262 ? 30.155 -7.368  27.808 1.00 40.47  285 A 1 
ATOM 2133 C C   . LEU A 1 262 ? 29.641 -6.437  28.899 1.00 39.78  285 A 1 
ATOM 2134 O O   . LEU A 1 262 ? 30.195 -6.404  29.995 1.00 39.20  285 A 1 
ATOM 2135 C CB  . LEU A 1 262 ? 30.826 -6.553  26.708 1.00 39.17  285 A 1 
ATOM 2136 C CG  . LEU A 1 262 ? 31.300 -7.379  25.508 1.00 39.73  285 A 1 
ATOM 2137 C CD1 . LEU A 1 262 ? 32.044 -6.494  24.486 1.00 40.10  285 A 1 
ATOM 2138 C CD2 . LEU A 1 262 ? 32.209 -8.470  25.994 1.00 38.80  285 A 1 
ATOM 2139 N N   . ALA A 1 263 ? 28.589 -5.677  28.621 1.00 38.75  286 A 1 
ATOM 2140 C CA  . ALA A 1 263 ? 28.085 -4.774  29.635 1.00 38.82  286 A 1 
ATOM 2141 C C   . ALA A 1 263 ? 27.814 -5.522  30.932 1.00 40.25  286 A 1 
ATOM 2142 O O   . ALA A 1 263 ? 27.924 -4.942  32.004 1.00 40.58  286 A 1 
ATOM 2143 C CB  . ALA A 1 263 ? 26.832 -4.078  29.154 1.00 36.85  286 A 1 
ATOM 2144 N N   . MET A 1 264 ? 27.462 -6.802  30.856 1.00 43.66  287 A 1 
ATOM 2145 C CA  . MET A 1 264 ? 27.185 -7.544  32.082 1.00 47.08  287 A 1 
ATOM 2146 C C   . MET A 1 264 ? 28.440 -7.827  32.856 1.00 49.74  287 A 1 
ATOM 2147 O O   . MET A 1 264 ? 28.507 -7.544  34.056 1.00 51.26  287 A 1 
ATOM 2148 C CB  . MET A 1 264 ? 26.463 -8.857  31.805 1.00 46.43  287 A 1 
ATOM 2149 C CG  . MET A 1 264 ? 24.977 -8.764  32.071 1.00 49.57  287 A 1 
ATOM 2150 S SD  . MET A 1 264 ? 24.570 -7.889  33.625 1.00 55.01  287 A 1 
ATOM 2151 C CE  . MET A 1 264 ? 23.575 -9.130  34.506 1.00 52.46  287 A 1 
ATOM 2152 N N   . LYS A 1 265 ? 29.428 -8.408  32.180 1.00 51.15  288 A 1 
ATOM 2153 C CA  . LYS A 1 265 ? 30.704 -8.701  32.816 1.00 51.91  288 A 1 
ATOM 2154 C C   . LYS A 1 265 ? 31.040 -7.478  33.675 1.00 52.28  288 A 1 
ATOM 2155 O O   . LYS A 1 265 ? 31.293 -7.586  34.877 1.00 51.14  288 A 1 
ATOM 2156 C CB  . LYS A 1 265 ? 31.767 -8.935  31.738 1.00 52.36  288 A 1 
ATOM 2157 C CG  . LYS A 1 265 ? 33.185 -8.892  32.256 1.00 55.27  288 A 1 
ATOM 2158 C CD  . LYS A 1 265 ? 33.455 -9.995  33.267 1.00 58.25  288 A 1 
ATOM 2159 C CE  . LYS A 1 265 ? 34.069 -11.202 32.605 1.00 59.16  288 A 1 
ATOM 2160 N NZ  . LYS A 1 265 ? 33.288 -11.497 31.370 1.00 63.14  288 A 1 
ATOM 2161 N N   . GLU A 1 266 ? 30.999 -6.308  33.047 1.00 52.56  289 A 1 
ATOM 2162 C CA  . GLU A 1 266 ? 31.261 -5.060  33.751 1.00 53.49  289 A 1 
ATOM 2163 C C   . GLU A 1 266 ? 30.532 -5.001  35.079 1.00 52.94  289 A 1 
ATOM 2164 O O   . GLU A 1 266 ? 31.142 -4.932  36.137 1.00 52.07  289 A 1 
ATOM 2165 C CB  . GLU A 1 266 ? 30.841 -3.866  32.897 1.00 54.31  289 A 1 
ATOM 2166 C CG  . GLU A 1 266 ? 32.030 -3.249  32.221 1.00 59.12  289 A 1 
ATOM 2167 C CD  . GLU A 1 266 ? 33.111 -4.288  31.989 1.00 62.45  289 A 1 
ATOM 2168 O OE1 . GLU A 1 266 ? 32.761 -5.368  31.441 1.00 63.46  289 A 1 
ATOM 2169 O OE2 . GLU A 1 266 ? 34.291 -4.027  32.358 1.00 63.39  289 A 1 
ATOM 2170 N N   . VAL A 1 267 ? 29.214 -5.034  35.008 1.00 52.71  290 A 1 
ATOM 2171 C CA  . VAL A 1 267 ? 28.408 -4.989  36.194 1.00 52.70  290 A 1 
ATOM 2172 C C   . VAL A 1 267 ? 28.815 -6.062  37.180 1.00 52.19  290 A 1 
ATOM 2173 O O   . VAL A 1 267 ? 28.931 -5.801  38.368 1.00 52.73  290 A 1 
ATOM 2174 C CB  . VAL A 1 267 ? 26.961 -5.159  35.819 1.00 53.29  290 A 1 
ATOM 2175 C CG1 . VAL A 1 267 ? 26.091 -5.162  37.050 1.00 54.81  290 A 1 
ATOM 2176 C CG2 . VAL A 1 267 ? 26.571 -4.038  34.870 1.00 53.05  290 A 1 
ATOM 2177 N N   . ILE A 1 268 ? 29.052 -7.273  36.708 1.00 52.21  291 A 1 
ATOM 2178 C CA  . ILE A 1 268 ? 29.440 -8.313  37.643 1.00 54.03  291 A 1 
ATOM 2179 C C   . ILE A 1 268 ? 30.798 -8.045  38.262 1.00 54.47  291 A 1 
ATOM 2180 O O   . ILE A 1 268 ? 30.973 -8.220  39.463 1.00 54.59  291 A 1 
ATOM 2181 C CB  . ILE A 1 268 ? 29.449 -9.684  36.987 1.00 54.64  291 A 1 
ATOM 2182 C CG1 . ILE A 1 268 ? 27.997 -10.095 36.697 1.00 56.51  291 A 1 
ATOM 2183 C CG2 . ILE A 1 268 ? 30.131 -10.683 37.903 1.00 53.48  291 A 1 
ATOM 2184 C CD1 . ILE A 1 268 ? 27.850 -11.277 35.792 1.00 57.62  291 A 1 
ATOM 2185 N N   . ASP A 1 269 ? 31.763 -7.632  37.449 1.00 55.22  292 A 1 
ATOM 2186 C CA  . ASP A 1 269 ? 33.098 -7.325  37.959 1.00 56.06  292 A 1 
ATOM 2187 C C   . ASP A 1 269 ? 33.012 -6.302  39.067 1.00 54.81  292 A 1 
ATOM 2188 O O   . ASP A 1 269 ? 33.455 -6.546  40.186 1.00 54.06  292 A 1 
ATOM 2189 C CB  . ASP A 1 269 ? 33.979 -6.773  36.836 1.00 59.84  292 A 1 
ATOM 2190 C CG  . ASP A 1 269 ? 34.495 -7.865  35.911 1.00 63.96  292 A 1 
ATOM 2191 O OD1 . ASP A 1 269 ? 34.243 -9.053  36.231 1.00 66.10  292 A 1 
ATOM 2192 O OD2 . ASP A 1 269 ? 35.154 -7.536  34.885 1.00 64.37  292 A 1 
ATOM 2193 N N   . ALA A 1 270 ? 32.452 -5.148  38.722 1.00 54.29  293 A 1 
ATOM 2194 C CA  . ALA A 1 270 ? 32.277 -4.034  39.641 1.00 52.57  293 A 1 
ATOM 2195 C C   . ALA A 1 270 ? 31.676 -4.501  40.938 1.00 51.27  293 A 1 
ATOM 2196 O O   . ALA A 1 270 ? 32.053 -4.023  41.992 1.00 50.00  293 A 1 
ATOM 2197 C CB  . ALA A 1 270 ? 31.380 -2.994  39.010 1.00 54.59  293 A 1 
ATOM 2198 N N   . PHE A 1 271 ? 30.729 -5.424  40.860 1.00 51.83  294 A 1 
ATOM 2199 C CA  . PHE A 1 271 ? 30.101 -5.916  42.070 1.00 54.19  294 A 1 
ATOM 2200 C C   . PHE A 1 271 ? 31.134 -6.538  42.974 1.00 57.35  294 A 1 
ATOM 2201 O O   . PHE A 1 271 ? 31.326 -6.105  44.113 1.00 59.72  294 A 1 
ATOM 2202 C CB  . PHE A 1 271 ? 29.088 -6.971  41.749 1.00 51.22  294 A 1 
ATOM 2203 C CG  . PHE A 1 271 ? 28.394 -7.500  42.942 1.00 49.79  294 A 1 
ATOM 2204 C CD1 . PHE A 1 271 ? 27.447 -6.728  43.599 1.00 49.39  294 A 1 
ATOM 2205 C CD2 . PHE A 1 271 ? 28.636 -8.787  43.385 1.00 49.26  294 A 1 
ATOM 2206 C CE1 . PHE A 1 271 ? 26.726 -7.233  44.683 1.00 49.41  294 A 1 
ATOM 2207 C CE2 . PHE A 1 271 ? 27.924 -9.301  44.465 1.00 49.98  294 A 1 
ATOM 2208 C CZ  . PHE A 1 271 ? 26.965 -8.520  45.116 1.00 49.69  294 A 1 
ATOM 2209 N N   . ILE A 1 272 ? 31.786 -7.574  42.456 1.00 58.84  295 A 1 
ATOM 2210 C CA  . ILE A 1 272 ? 32.821 -8.281  43.184 1.00 59.76  295 A 1 
ATOM 2211 C C   . ILE A 1 272 ? 33.844 -7.304  43.745 1.00 62.03  295 A 1 
ATOM 2212 O O   . ILE A 1 272 ? 34.080 -7.266  44.942 1.00 62.68  295 A 1 
ATOM 2213 C CB  . ILE A 1 272 ? 33.556 -9.260  42.266 1.00 58.32  295 A 1 
ATOM 2214 C CG1 . ILE A 1 272 ? 32.559 -10.140 41.523 1.00 56.36  295 A 1 
ATOM 2215 C CG2 . ILE A 1 272 ? 34.493 -10.117 43.082 1.00 58.17  295 A 1 
ATOM 2216 C CD1 . ILE A 1 272 ? 33.206 -11.065 40.541 1.00 53.80  295 A 1 
ATOM 2217 N N   . SER A 1 273 ? 34.428 -6.496  42.873 1.00 64.27  296 A 1 
ATOM 2218 C CA  . SER A 1 273 ? 35.432 -5.534  43.292 1.00 67.94  296 A 1 
ATOM 2219 C C   . SER A 1 273 ? 35.000 -4.644  44.427 1.00 70.43  296 A 1 
ATOM 2220 O O   . SER A 1 273 ? 35.814 -3.913  44.967 1.00 71.13  296 A 1 
ATOM 2221 C CB  . SER A 1 273 ? 35.823 -4.643  42.132 1.00 68.56  296 A 1 
ATOM 2222 O OG  . SER A 1 273 ? 36.238 -5.436  41.037 1.00 71.85  296 A 1 
ATOM 2223 N N   . GLU A 1 274 ? 33.726 -4.685  44.782 1.00 74.28  297 A 1 
ATOM 2224 C CA  . GLU A 1 274 ? 33.225 -3.845  45.854 1.00 78.39  297 A 1 
ATOM 2225 C C   . GLU A 1 274 ? 32.833 -4.667  47.059 1.00 80.13  297 A 1 
ATOM 2226 O O   . GLU A 1 274 ? 32.891 -4.192  48.184 1.00 80.10  297 A 1 
ATOM 2227 C CB  . GLU A 1 274 ? 32.007 -3.067  45.373 1.00 80.54  297 A 1 
ATOM 2228 C CG  . GLU A 1 274 ? 32.327 -1.815  44.577 1.00 85.73  297 A 1 
ATOM 2229 C CD  . GLU A 1 274 ? 31.080 -1.185  43.961 1.00 88.35  297 A 1 
ATOM 2230 O OE1 . GLU A 1 274 ? 30.030 -1.151  44.654 1.00 89.13  297 A 1 
ATOM 2231 O OE2 . GLU A 1 274 ? 31.157 -0.715  42.794 1.00 89.61  297 A 1 
ATOM 2232 N N   . ASN A 1 275 ? 32.441 -5.908  46.810 1.00 83.03  298 A 1 
ATOM 2233 C CA  . ASN A 1 275 ? 31.997 -6.788  47.869 1.00 86.73  298 A 1 
ATOM 2234 C C   . ASN A 1 275 ? 33.011 -7.786  48.368 1.00 88.59  298 A 1 
ATOM 2235 O O   . ASN A 1 275 ? 33.322 -8.786  47.711 1.00 87.57  298 A 1 
ATOM 2236 C CB  . ASN A 1 275 ? 30.748 -7.498  47.414 1.00 88.63  298 A 1 
ATOM 2237 C CG  . ASN A 1 275 ? 29.738 -6.532  46.837 1.00 91.27  298 A 1 
ATOM 2238 O OD1 . ASN A 1 275 ? 29.198 -5.671  47.546 1.00 92.03  298 A 1 
ATOM 2239 N ND2 . ASN A 1 275 ? 29.487 -6.654  45.537 1.00 92.68  298 A 1 
ATOM 2240 N N   . GLY A 1 276 ? 33.498 -7.492  49.574 1.00 91.08  299 A 1 
ATOM 2241 C CA  . GLY A 1 276 ? 34.486 -8.320  50.246 1.00 91.73  299 A 1 
ATOM 2242 C C   . GLY A 1 276 ? 34.059 -9.762  50.385 1.00 92.03  299 A 1 
ATOM 2243 O O   . GLY A 1 276 ? 34.835 -10.660 50.083 1.00 90.91  299 A 1 
ATOM 2244 N N   . TRP A 1 277 ? 32.837 -9.986  50.856 1.00 92.83  300 A 1 
ATOM 2245 C CA  . TRP A 1 277 ? 32.352 -11.342 51.007 1.00 93.64  300 A 1 
ATOM 2246 C C   . TRP A 1 277 ? 32.391 -12.031 49.661 1.00 94.26  300 A 1 
ATOM 2247 O O   . TRP A 1 277 ? 33.309 -11.805 48.879 1.00 95.00  300 A 1 
ATOM 2248 C CB  . TRP A 1 277 ? 30.934 -11.367 51.587 1.00 94.16  300 A 1 
ATOM 2249 C CG  . TRP A 1 277 ? 29.906 -10.560 50.844 1.00 95.05  300 A 1 
ATOM 2250 C CD1 . TRP A 1 277 ? 28.913 -11.030 50.011 1.00 94.67  300 A 1 
ATOM 2251 C CD2 . TRP A 1 277 ? 29.770 -9.139  50.862 1.00 95.09  300 A 1 
ATOM 2252 N NE1 . TRP A 1 277 ? 28.169 -9.985  49.524 1.00 94.51  300 A 1 
ATOM 2253 C CE2 . TRP A 1 277 ? 28.664 -8.815  50.040 1.00 95.79  300 A 1 
ATOM 2254 C CE3 . TRP A 1 277 ? 30.456 -8.109  51.523 1.00 94.48  300 A 1 
ATOM 2255 C CZ2 . TRP A 1 277 ? 28.257 -7.491  49.825 1.00 96.56  300 A 1 
ATOM 2256 C CZ3 . TRP A 1 277 ? 30.050 -6.796  51.311 1.00 95.69  300 A 1 
ATOM 2257 C CH2 . TRP A 1 277 ? 28.950 -6.500  50.481 1.00 96.42  300 A 1 
ATOM 2258 N N   . VAL A 1 278 ? 31.385 -12.848 49.376 1.00 95.30  301 A 1 
ATOM 2259 C CA  . VAL A 1 278 ? 31.334 -13.601 48.128 1.00 96.50  301 A 1 
ATOM 2260 C C   . VAL A 1 278 ? 32.526 -14.545 48.211 1.00 98.69  301 A 1 
ATOM 2261 O O   . VAL A 1 278 ? 33.448 -14.317 48.998 1.00 98.15  301 A 1 
ATOM 2262 C CB  . VAL A 1 278 ? 31.463 -12.694 46.894 1.00 95.08  301 A 1 
ATOM 2263 C CG1 . VAL A 1 278 ? 31.248 -13.506 45.641 1.00 93.86  301 A 1 
ATOM 2264 C CG2 . VAL A 1 278 ? 30.463 -11.571 46.974 1.00 95.51  301 A 1 
ATOM 2265 N N   . GLU A 1 279 ? 32.512 -15.613 47.423 1.00 101.63 302 A 1 
ATOM 2266 C CA  . GLU A 1 279 ? 33.594 -16.587 47.482 1.00 104.02 302 A 1 
ATOM 2267 C C   . GLU A 1 279 ? 33.403 -17.288 48.837 1.00 103.92 302 A 1 
ATOM 2268 O O   . GLU A 1 279 ? 33.740 -18.458 49.011 1.00 104.94 302 A 1 
ATOM 2269 C CB  . GLU A 1 279 ? 34.953 -15.867 47.407 1.00 106.32 302 A 1 
ATOM 2270 C CG  . GLU A 1 279 ? 36.186 -16.771 47.261 1.00 110.78 302 A 1 
ATOM 2271 C CD  . GLU A 1 279 ? 36.221 -17.575 45.953 1.00 113.37 302 A 1 
ATOM 2272 O OE1 . GLU A 1 279 ? 37.295 -18.154 45.640 1.00 113.39 302 A 1 
ATOM 2273 O OE2 . GLU A 1 279 ? 35.181 -17.633 45.246 1.00 115.18 302 A 1 
ATOM 2274 N N   . ASP A 1 280 ? 32.834 -16.552 49.786 1.00 102.89 303 A 1 
ATOM 2275 C CA  . ASP A 1 280 ? 32.552 -17.054 51.127 1.00 101.70 303 A 1 
ATOM 2276 C C   . ASP A 1 280 ? 31.084 -17.361 51.168 1.00 100.77 303 A 1 
ATOM 2277 O O   . ASP A 1 280 ? 30.591 -18.056 52.059 1.00 100.69 303 A 1 
ATOM 2278 C CB  . ASP A 1 280 ? 32.843 -15.989 52.157 1.00 102.49 303 A 1 
ATOM 2279 C CG  . ASP A 1 280 ? 34.271 -15.589 52.148 1.00 104.25 303 A 1 
ATOM 2280 O OD1 . ASP A 1 280 ? 34.851 -15.543 51.034 1.00 105.40 303 A 1 
ATOM 2281 O OD2 . ASP A 1 280 ? 34.813 -15.320 53.241 1.00 105.17 303 A 1 
ATOM 2282 N N   . TYR A 1 281 ? 30.392 -16.790 50.195 1.00 99.26  304 A 1 
ATOM 2283 C CA  . TYR A 1 281 ? 28.969 -16.967 50.053 1.00 97.94  304 A 1 
ATOM 2284 C C   . TYR A 1 281 ? 28.737 -18.406 49.625 1.00 98.37  304 A 1 
ATOM 2285 O O   . TYR A 1 281 ? 29.634 -18.963 48.952 1.00 97.95  304 A 1 
ATOM 2286 C CB  . TYR A 1 281 ? 28.442 -16.002 48.991 1.00 96.15  304 A 1 
ATOM 2287 C CG  . TYR A 1 281 ? 26.966 -16.115 48.740 1.00 94.27  304 A 1 
ATOM 2288 C CD1 . TYR A 1 281 ? 26.054 -15.920 49.766 1.00 93.38  304 A 1 
ATOM 2289 C CD2 . TYR A 1 281 ? 26.480 -16.424 47.475 1.00 92.95  304 A 1 
ATOM 2290 C CE1 . TYR A 1 281 ? 24.697 -16.031 49.542 1.00 92.81  304 A 1 
ATOM 2291 C CE2 . TYR A 1 281 ? 25.121 -16.536 47.240 1.00 92.20  304 A 1 
ATOM 2292 C CZ  . TYR A 1 281 ? 24.235 -16.336 48.281 1.00 92.48  304 A 1 
ATOM 2293 O OH  . TYR A 1 281 ? 22.878 -16.428 48.071 1.00 93.37  304 A 1 
ATOM 2294 O OXT . TYR A 1 281 ? 27.663 -18.955 49.959 1.00 99.75  304 A 1 
#
