# Supplementary material for: Photocross-linking activity-based probes to capture the dynamics of ubiquitin RING E3 ligase interactions
Source: Biochem J. 2026 Jun 3;483(7):1115–30. doi: 10.1042/BCJ20260213 (PMC13234630; doi:10.1042/BCJ20260213)
Supplement: Supplementary Data File S2 [file BCJ-2026-0213_supp2.zip › 03_Chandler_Supplementary datafile2/CHIP/Alphafold/fold_2026_01_22_10_06_chipx2_ubch5ax2_ubiquitinx2/templates/fold_2026_01_22_10_06_chipx2_ubch5ax2_ubiquitinx2_template_hits_chains_e_f_query_to_hit.json]

[{
 "name": "fold_2026_01_22_10_06_chipx2_ubch5ax2_ubiquitinx2_template_hit_0_chains_e_f.cif",
 "queryIndices": [
  24,
  4,
  31,
  72,
  3,
  53,
  41,
  50,
  46,
  21,
  66,
  9,
  18,
  69,
  14,
  56,
  36,
  63,
  35,
  2,
  73,
  30,
  5,
  25,
  47,
  51,
  40,
  52,
  15,
  68,
  19,
  8,
  67,
  20,
  34,
  62,
  37,
  57,
  44,
  48,
  43,
  55,
  74,
  1,
  29,
  6,
  26,
  33,
  61,
  38,
  58,
  71,
  12,
  16,
  64,
  11,
  23,
  54,
  42,
  49,
  45,
  27,
  7,
  28,
  0,
  75,
  59,
  39,
  60,
  32,
  22,
  10,
  65,
  17,
  13,
  70
 ],
 "templateIndices": [
  32,
  12,
  39,
  80,
  11,
  61,
  49,
  58,
  54,
  29,
  74,
  17,
  26,
  77,
  22,
  64,
  44,
  71,
  43,
  10,
  81,
  38,
  13,
  33,
  55,
  59,
  48,
  60,
  23,
  76,
  27,
  16,
  75,
  28,
  42,
  70,
  45,
  65,
  52,
  56,
  51,
  63,
  82,
  9,
  37,
  14,
  34,
  41,
  69,
  46,
  66,
  79,
  20,
  24,
  72,
  19,
  31,
  62,
  50,
  57,
  53,
  35,
  15,
  36,
  8,
  83,
  67,
  47,
  68,
  40,
  30,
  18,
  73,
  25,
  21,
  78
 ]
}
,{
 "name": "fold_2026_01_22_10_06_chipx2_ubch5ax2_ubiquitinx2_template_hit_1_chains_e_f.cif",
 "queryIndices": [
  24,
  4,
  31,
  3,
  53,
  41,
  50,
  46,
  21,
  66,
  9,
  18,
  69,
  14,
  56,
  36,
  63,
  35,
  2,
  30,
  5,
  25,
  47,
  51,
  40,
  52,
  15,
  68,
  19,
  8,
  67,
  20,
  34,
  62,
  37,
  57,
  44,
  48,
  43,
  55,
  1,
  29,
  6,
  26,
  33,
  61,
  38,
  58,
  71,
  12,
  16,
  64,
  11,
  23,
  54,
  42,
  49,
  45,
  27,
  7,
  28,
  0,
  59,
  39,
  60,
  32,
  22,
  10,
  65,
  17,
  13,
  70
 ],
 "templateIndices": [
  100,
  80,
  107,
  79,
  129,
  117,
  126,
  122,
  97,
  142,
  85,
  94,
  145,
  90,
  132,
  112,
  139,
  111,
  78,
  106,
  81,
  101,
  123,
  127,
  116,
  128,
  91,
  144,
  95,
  84,
  143,
  96,
  110,
  138,
  113,
  133,
  120,
  124,
  119,
  131,
  77,
  105,
  82,
  102,
  109,
  137,
  114,
  134,
  147,
  88,
  92,
  140,
  87,
  99,
  130,
  118,
  125,
  121,
  103,
  83,
  104,
  76,
  135,
  115,
  136,
  108,
  98,
  86,
  141,
  93,
  89,
  146
 ]
}
,{
 "name": "fold_2026_01_22_10_06_chipx2_ubch5ax2_ubiquitinx2_template_hit_2_chains_e_f.cif",
 "queryIndices": [
  24,
  4,
  31,
  3,
  53,
  41,
  50,
  46,
  21,
  66,
  9,
  18,
  69,
  14,
  56,
  36,
  63,
  35,
  2,
  30,
  5,
  25,
  47,
  51,
  40,
  52,
  15,
  68,
  19,
  8,
  67,
  20,
  34,
  62,
  37,
  57,
  44,
  48,
  43,
  55,
  1,
  29,
  6,
  26,
  33,
  61,
  38,
  58,
  12,
  16,
  64,
  11,
  23,
  54,
  42,
  49,
  45,
  27,
  7,
  28,
  0,
  59,
  39,
  60,
  32,
  22,
  10,
  65,
  17,
  13
 ],
 "templateIndices": [
  100,
  80,
  107,
  79,
  129,
  117,
  126,
  122,
  97,
  142,
  85,
  94,
  145,
  90,
  132,
  112,
  139,
  111,
  78,
  106,
  81,
  101,
  123,
  127,
  116,
  128,
  91,
  144,
  95,
  84,
  143,
  96,
  110,
  138,
  113,
  133,
  120,
  124,
  119,
  131,
  77,
  105,
  82,
  102,
  109,
  137,
  114,
  134,
  88,
  92,
  140,
  87,
  99,
  130,
  118,
  125,
  121,
  103,
  83,
  104,
  76,
  135,
  115,
  136,
  108,
  98,
  86,
  141,
  93,
  89
 ]
}
,{
 "name": "fold_2026_01_22_10_06_chipx2_ubch5ax2_ubiquitinx2_template_hit_3_chains_e_f.cif",
 "queryIndices": [
  24,
  4,
  31,
  72,
  3,
  53,
  41,
  50,
  46,
  21,
  66,
  9,
  18,
  69,
  14,
  56,
  36,
  63,
  35,
  2,
  73,
  30,
  5,
  25,
  47,
  51,
  40,
  52,
  15,
  68,
  19,
  8,
  67,
  20,
  34,
  62,
  37,
  57,
  44,
  48,
  43,
  55,
  74,
  1,
  29,
  6,
  26,
  33,
  61,
  38,
  58,
  71,
  12,
  16,
  64,
  11,
  23,
  54,
  42,
  49,
  45,
  27,
  7,
  28,
  0,
  75,
  59,
  39,
  60,
  32,
  22,
  10,
  65,
  17,
  13,
  70
 ],
 "templateIndices": [
  24,
  4,
  31,
  72,
  3,
  53,
  41,
  50,
  46,
  21,
  66,
  9,
  18,
  69,
  14,
  56,
  36,
  63,
  35,
  2,
  73,
  30,
  5,
  25,
  47,
  51,
  40,
  52,
  15,
  68,
  19,
  8,
  67,
  20,
  34,
  62,
  37,
  57,
  44,
  48,
  43,
  55,
  74,
  1,
  29,
  6,
  26,
  33,
  61,
  38,
  58,
  71,
  12,
  16,
  64,
  11,
  23,
  54,
  42,
  49,
  45,
  27,
  7,
  28,
  0,
  75,
  59,
  39,
  60,
  32,
  22,
  10,
  65,
  17,
  13,
  70
 ]
}
]
