# Supplementary material for: Photocross-linking activity-based probes to capture the dynamics of ubiquitin RING E3 ligase interactions
Source: Biochem J. 2026 Jun 3;483(7):1115–30. doi: 10.1042/BCJ20260213 (PMC13234630; doi:10.1042/BCJ20260213)
Supplement: Supplementary Data File S2 [file BCJ-2026-0213_supp2.zip › 03_Chandler_Supplementary datafile2/CHIP/Alphafold/fold_2026_01_22_10_06_chipx2_ubch5ax2_ubiquitinx2/templates/fold_2026_01_22_10_06_chipx2_ubch5ax2_ubiquitinx2_template_hits_chains_c_d_query_to_hit.json]

[{
 "name": "fold_2026_01_22_10_06_chipx2_ubch5ax2_ubiquitinx2_template_hit_0_chains_c_d.cif",
 "queryIndices": [
  56,
  145,
  141,
  36,
  63,
  138,
  35,
  21,
  9,
  18,
  14,
  126,
  98,
  121,
  101,
  83,
  79,
  84,
  72,
  34,
  139,
  62,
  37,
  140,
  144,
  57,
  15,
  19,
  8,
  20,
  100,
  120,
  99,
  127,
  73,
  85,
  78,
  82,
  12,
  16,
  11,
  23,
  33,
  136,
  61,
  38,
  143,
  58,
  74,
  86,
  77,
  81,
  103,
  123,
  96,
  124,
  22,
  10,
  17,
  13,
  59,
  146,
  142,
  39,
  60,
  137,
  32,
  80,
  76,
  87,
  75,
  125,
  97,
  122,
  102,
  115,
  111,
  116,
  104,
  94,
  66,
  89,
  69,
  53,
  128,
  41,
  50,
  135,
  46,
  24,
  4,
  31,
  3,
  105,
  117,
  110,
  114,
  68,
  88,
  67,
  95,
  47,
  134,
  51,
  40,
  129,
  52,
  2,
  30,
  5,
  25,
  71,
  91,
  64,
  92,
  106,
  118,
  109,
  113,
  1,
  29,
  6,
  26,
  44,
  133,
  48,
  43,
  130,
  55,
  93,
  65,
  90,
  70,
  112,
  108,
  119,
  107,
  27,
  7,
  28,
  0,
  54,
  131,
  42,
  49,
  132,
  45
 ],
 "templateIndices": [
  56,
  145,
  141,
  36,
  63,
  138,
  35,
  21,
  9,
  18,
  14,
  126,
  98,
  121,
  101,
  83,
  79,
  84,
  72,
  34,
  139,
  62,
  37,
  140,
  144,
  57,
  15,
  19,
  8,
  20,
  100,
  120,
  99,
  127,
  73,
  85,
  78,
  82,
  12,
  16,
  11,
  23,
  33,
  136,
  61,
  38,
  143,
  58,
  74,
  86,
  77,
  81,
  103,
  123,
  96,
  124,
  22,
  10,
  17,
  13,
  59,
  146,
  142,
  39,
  60,
  137,
  32,
  80,
  76,
  87,
  75,
  125,
  97,
  122,
  102,
  115,
  111,
  116,
  104,
  94,
  66,
  89,
  69,
  53,
  128,
  41,
  50,
  135,
  46,
  24,
  4,
  31,
  3,
  105,
  117,
  110,
  114,
  68,
  88,
  67,
  95,
  47,
  134,
  51,
  40,
  129,
  52,
  2,
  30,
  5,
  25,
  71,
  91,
  64,
  92,
  106,
  118,
  109,
  113,
  1,
  29,
  6,
  26,
  44,
  133,
  48,
  43,
  130,
  55,
  93,
  65,
  90,
  70,
  112,
  108,
  119,
  107,
  27,
  7,
  28,
  0,
  54,
  131,
  42,
  49,
  132,
  45
 ]
}
,{
 "name": "fold_2026_01_22_10_06_chipx2_ubch5ax2_ubiquitinx2_template_hit_1_chains_c_d.cif",
 "queryIndices": [
  56,
  145,
  36,
  141,
  63,
  138,
  35,
  21,
  9,
  18,
  14,
  126,
  98,
  121,
  101,
  83,
  79,
  84,
  72,
  34,
  139,
  62,
  140,
  37,
  144,
  57,
  15,
  19,
  8,
  20,
  100,
  120,
  99,
  127,
  73,
  85,
  78,
  82,
  12,
  16,
  11,
  23,
  33,
  136,
  61,
  143,
  38,
  58,
  74,
  86,
  77,
  81,
  103,
  123,
  96,
  124,
  22,
  10,
  17,
  13,
  59,
  146,
  39,
  142,
  60,
  137,
  32,
  80,
  76,
  87,
  75,
  125,
  97,
  122,
  102,
  115,
  111,
  116,
  104,
  94,
  66,
  89,
  69,
  53,
  128,
  41,
  50,
  46,
  135,
  24,
  4,
  31,
  3,
  105,
  117,
  110,
  114,
  68,
  88,
  67,
  95,
  134,
  47,
  51,
  40,
  129,
  52,
  2,
  30,
  5,
  25,
  71,
  91,
  64,
  92,
  106,
  118,
  109,
  113,
  1,
  29,
  6,
  26,
  133,
  44,
  48,
  43,
  130,
  55,
  93,
  65,
  90,
  70,
  112,
  108,
  119,
  107,
  27,
  7,
  28,
  0,
  54,
  131,
  42,
  49,
  45,
  132
 ],
 "templateIndices": [
  61,
  150,
  41,
  146,
  68,
  143,
  40,
  26,
  14,
  23,
  19,
  131,
  103,
  126,
  106,
  88,
  84,
  89,
  77,
  39,
  144,
  67,
  145,
  42,
  149,
  62,
  20,
  24,
  13,
  25,
  105,
  125,
  104,
  132,
  78,
  90,
  83,
  87,
  17,
  21,
  16,
  28,
  38,
  141,
  66,
  148,
  43,
  63,
  79,
  91,
  82,
  86,
  108,
  128,
  101,
  129,
  27,
  15,
  22,
  18,
  64,
  151,
  44,
  147,
  65,
  142,
  37,
  85,
  81,
  92,
  80,
  130,
  102,
  127,
  107,
  120,
  116,
  121,
  109,
  99,
  71,
  94,
  74,
  58,
  133,
  46,
  55,
  51,
  140,
  29,
  9,
  36,
  8,
  110,
  122,
  115,
  119,
  73,
  93,
  72,
  100,
  139,
  52,
  56,
  45,
  134,
  57,
  7,
  35,
  10,
  30,
  76,
  96,
  69,
  97,
  111,
  123,
  114,
  118,
  6,
  34,
  11,
  31,
  138,
  49,
  53,
  48,
  135,
  60,
  98,
  70,
  95,
  75,
  117,
  113,
  124,
  112,
  32,
  12,
  33,
  5,
  59,
  136,
  47,
  54,
  50,
  137
 ]
}
,{
 "name": "fold_2026_01_22_10_06_chipx2_ubch5ax2_ubiquitinx2_template_hit_2_chains_c_d.cif",
 "queryIndices": [
  145,
  56,
  141,
  36,
  63,
  138,
  35,
  21,
  9,
  18,
  14,
  126,
  98,
  121,
  101,
  83,
  79,
  84,
  72,
  34,
  139,
  62,
  140,
  37,
  144,
  57,
  15,
  19,
  8,
  20,
  100,
  120,
  99,
  127,
  73,
  85,
  78,
  82,
  12,
  16,
  11,
  23,
  33,
  136,
  61,
  38,
  143,
  58,
  74,
  86,
  77,
  81,
  103,
  123,
  96,
  124,
  22,
  10,
  17,
  13,
  59,
  146,
  39,
  142,
  60,
  32,
  137,
  80,
  76,
  87,
  75,
  125,
  97,
  122,
  102,
  115,
  111,
  116,
  104,
  94,
  66,
  89,
  69,
  53,
  128,
  41,
  50,
  46,
  135,
  24,
  4,
  31,
  3,
  105,
  117,
  110,
  114,
  68,
  88,
  67,
  95,
  47,
  134,
  51,
  40,
  129,
  52,
  2,
  30,
  5,
  25,
  71,
  91,
  64,
  92,
  106,
  118,
  109,
  113,
  1,
  29,
  6,
  26,
  133,
  44,
  48,
  130,
  43,
  55,
  93,
  65,
  90,
  70,
  112,
  108,
  119,
  107,
  27,
  7,
  28,
  0,
  54,
  131,
  42,
  49,
  132,
  45
 ],
 "templateIndices": [
  155,
  66,
  151,
  46,
  73,
  148,
  45,
  31,
  19,
  28,
  24,
  136,
  108,
  131,
  111,
  93,
  89,
  94,
  82,
  44,
  149,
  72,
  150,
  47,
  154,
  67,
  25,
  29,
  18,
  30,
  110,
  130,
  109,
  137,
  83,
  95,
  88,
  92,
  22,
  26,
  21,
  33,
  43,
  146,
  71,
  48,
  153,
  68,
  84,
  96,
  87,
  91,
  113,
  133,
  106,
  134,
  32,
  20,
  27,
  23,
  69,
  156,
  49,
  152,
  70,
  42,
  147,
  90,
  86,
  97,
  85,
  135,
  107,
  132,
  112,
  125,
  121,
  126,
  114,
  104,
  76,
  99,
  79,
  63,
  138,
  51,
  60,
  56,
  145,
  34,
  14,
  41,
  13,
  115,
  127,
  120,
  124,
  78,
  98,
  77,
  105,
  57,
  144,
  61,
  50,
  139,
  62,
  12,
  40,
  15,
  35,
  81,
  101,
  74,
  102,
  116,
  128,
  119,
  123,
  11,
  39,
  16,
  36,
  143,
  54,
  58,
  140,
  53,
  65,
  103,
  75,
  100,
  80,
  122,
  118,
  129,
  117,
  37,
  17,
  38,
  10,
  64,
  141,
  52,
  59,
  142,
  55
 ]
}
,{
 "name": "fold_2026_01_22_10_06_chipx2_ubch5ax2_ubiquitinx2_template_hit_3_chains_c_d.cif",
 "queryIndices": [
  56,
  145,
  141,
  36,
  63,
  138,
  35,
  21,
  9,
  18,
  14,
  126,
  98,
  121,
  101,
  83,
  79,
  84,
  72,
  34,
  139,
  62,
  37,
  140,
  144,
  57,
  15,
  19,
  8,
  20,
  100,
  120,
  99,
  127,
  73,
  85,
  78,
  82,
  12,
  16,
  11,
  23,
  33,
  136,
  61,
  38,
  143,
  58,
  74,
  86,
  77,
  81,
  103,
  123,
  96,
  124,
  22,
  10,
  17,
  13,
  59,
  146,
  142,
  39,
  60,
  137,
  32,
  80,
  76,
  87,
  75,
  125,
  97,
  122,
  102,
  115,
  111,
  116,
  104,
  94,
  66,
  89,
  69,
  53,
  128,
  41,
  50,
  135,
  46,
  24,
  4,
  31,
  3,
  105,
  117,
  110,
  114,
  68,
  88,
  67,
  95,
  47,
  134,
  51,
  40,
  129,
  52,
  2,
  30,
  5,
  25,
  71,
  91,
  64,
  92,
  106,
  118,
  109,
  113,
  1,
  29,
  6,
  26,
  44,
  133,
  48,
  43,
  130,
  55,
  93,
  65,
  90,
  70,
  112,
  108,
  119,
  107,
  27,
  7,
  28,
  0,
  54,
  131,
  42,
  49,
  132,
  45
 ],
 "templateIndices": [
  58,
  147,
  143,
  38,
  65,
  140,
  37,
  23,
  11,
  20,
  16,
  128,
  100,
  123,
  103,
  85,
  81,
  86,
  74,
  36,
  141,
  64,
  39,
  142,
  146,
  59,
  17,
  21,
  10,
  22,
  102,
  122,
  101,
  129,
  75,
  87,
  80,
  84,
  14,
  18,
  13,
  25,
  35,
  138,
  63,
  40,
  145,
  60,
  76,
  88,
  79,
  83,
  105,
  125,
  98,
  126,
  24,
  12,
  19,
  15,
  61,
  148,
  144,
  41,
  62,
  139,
  34,
  82,
  78,
  89,
  77,
  127,
  99,
  124,
  104,
  117,
  113,
  118,
  106,
  96,
  68,
  91,
  71,
  55,
  130,
  43,
  52,
  137,
  48,
  26,
  6,
  33,
  5,
  107,
  119,
  112,
  116,
  70,
  90,
  69,
  97,
  49,
  136,
  53,
  42,
  131,
  54,
  4,
  32,
  7,
  27,
  73,
  93,
  66,
  94,
  108,
  120,
  111,
  115,
  3,
  31,
  8,
  28,
  46,
  135,
  50,
  45,
  132,
  57,
  95,
  67,
  92,
  72,
  114,
  110,
  121,
  109,
  29,
  9,
  30,
  2,
  56,
  133,
  44,
  51,
  134,
  47
 ]
}
]
