# Supplementary material for: Photocross-linking activity-based probes to capture the dynamics of ubiquitin RING E3 ligase interactions
Source: Biochem J. 2026 Jun 3;483(7):1115–30. doi: 10.1042/BCJ20260213 (PMC13234630; doi:10.1042/BCJ20260213)
Supplement: Supplementary Data File S2 [file BCJ-2026-0213_supp2.zip › 03_Chandler_Supplementary datafile2/CHIP/Alphafold/fold_2026_01_22_10_06_chipx2_ubch5ax2_ubiquitinx2/templates/fold_2026_01_22_10_06_chipx2_ubch5ax2_ubiquitinx2_template_hit_3_chains_e_f.cif]

data_5gvi
#
_entry.id 5gvi
#
loop_
_chem_comp.formula
_chem_comp.formula_weight
_chem_comp.id
_chem_comp.mon_nstd_flag
_chem_comp.name
_chem_comp.pdbx_synonyms
_chem_comp.type
"C3 H7 N O2"     89.093  ALA y ALANINE         ? "L-peptide linking" 
"C6 H15 N4 O2 1" 175.209 ARG y ARGININE        ? "L-peptide linking" 
"C4 H8 N2 O3"    132.118 ASN y ASPARAGINE      ? "L-peptide linking" 
"C4 H7 N O4"     133.103 ASP y "ASPARTIC ACID" ? "L-peptide linking" 
"C3 H7 N O2 S"   121.158 CYS y CYSTEINE        ? "L-peptide linking" 
"C5 H10 N2 O3"   146.144 GLN y GLUTAMINE       ? "L-peptide linking" 
"C5 H9 N O4"     147.129 GLU y "GLUTAMIC ACID" ? "L-peptide linking" 
"C2 H5 N O2"     75.067  GLY y GLYCINE         ? "peptide linking"   
"C6 H10 N3 O2 1" 156.162 HIS y HISTIDINE       ? "L-peptide linking" 
"H2 O"           18.015  HOH . WATER           ? non-polymer         
"C6 H13 N O2"    131.173 ILE y ISOLEUCINE      ? "L-peptide linking" 
"C6 H13 N O2"    131.173 LEU y LEUCINE         ? "L-peptide linking" 
"C6 H15 N2 O2 1" 147.195 LYS y LYSINE          ? "L-peptide linking" 
"C5 H11 N O2 S"  149.211 MET y METHIONINE      ? "L-peptide linking" 
"C9 H11 N O2"    165.189 PHE y PHENYLALANINE   ? "L-peptide linking" 
"C5 H9 N O2"     115.130 PRO y PROLINE         ? "L-peptide linking" 
"C3 H7 N O3"     105.093 SER y SERINE          ? "L-peptide linking" 
"C4 H9 N O3"     119.119 THR y THREONINE       ? "L-peptide linking" 
"C11 H12 N2 O2"  204.225 TRP y TRYPTOPHAN      ? "L-peptide linking" 
"C9 H11 N O3"    181.189 TYR y TYROSINE        ? "L-peptide linking" 
"C5 H11 N O2"    117.146 VAL y VALINE          ? "L-peptide linking" 
"Zn 2"           65.409  ZN  . "ZINC ION"      ? non-polymer         
#
loop_
_chem_comp_atom.atom_id
_chem_comp_atom.charge
_chem_comp_atom.comp_id
_chem_comp_atom.pdbx_leaving_atom_flag
_chem_comp_atom.pdbx_model_Cartn_x_ideal
_chem_comp_atom.pdbx_model_Cartn_y_ideal
_chem_comp_atom.pdbx_model_Cartn_z_ideal
_chem_comp_atom.pdbx_ordinal
_chem_comp_atom.type_symbol
N    ? ALA ? ? ? ? 1   N  
CA   ? ALA ? ? ? ? 2   C  
C    ? ALA ? ? ? ? 3   C  
O    ? ALA ? ? ? ? 4   O  
CB   ? ALA ? ? ? ? 5   C  
OXT  ? ALA ? ? ? ? 6   O  
H    ? ALA ? ? ? ? 7   H  
H2   ? ALA ? ? ? ? 8   H  
HA   ? ALA ? ? ? ? 9   H  
HB1  ? ALA ? ? ? ? 10  H  
HB2  ? ALA ? ? ? ? 11  H  
HB3  ? ALA ? ? ? ? 12  H  
HXT  ? ALA ? ? ? ? 13  H  
N    ? ARG ? ? ? ? 14  N  
CA   ? ARG ? ? ? ? 15  C  
C    ? ARG ? ? ? ? 16  C  
O    ? ARG ? ? ? ? 17  O  
CB   ? ARG ? ? ? ? 18  C  
CG   ? ARG ? ? ? ? 19  C  
CD   ? ARG ? ? ? ? 20  C  
NE   ? ARG ? ? ? ? 21  N  
CZ   ? ARG ? ? ? ? 22  C  
NH1  ? ARG ? ? ? ? 23  N  
NH2  ? ARG ? ? ? ? 24  N  
OXT  ? ARG ? ? ? ? 25  O  
H    ? ARG ? ? ? ? 26  H  
H2   ? ARG ? ? ? ? 27  H  
HA   ? ARG ? ? ? ? 28  H  
HB2  ? ARG ? ? ? ? 29  H  
HB3  ? ARG ? ? ? ? 30  H  
HG2  ? ARG ? ? ? ? 31  H  
HG3  ? ARG ? ? ? ? 32  H  
HD2  ? ARG ? ? ? ? 33  H  
HD3  ? ARG ? ? ? ? 34  H  
HE   ? ARG ? ? ? ? 35  H  
HH11 ? ARG ? ? ? ? 36  H  
HH12 ? ARG ? ? ? ? 37  H  
HH21 ? ARG ? ? ? ? 38  H  
HH22 ? ARG ? ? ? ? 39  H  
HXT  ? ARG ? ? ? ? 40  H  
N    ? ASN ? ? ? ? 41  N  
CA   ? ASN ? ? ? ? 42  C  
C    ? ASN ? ? ? ? 43  C  
O    ? ASN ? ? ? ? 44  O  
CB   ? ASN ? ? ? ? 45  C  
CG   ? ASN ? ? ? ? 46  C  
OD1  ? ASN ? ? ? ? 47  O  
ND2  ? ASN ? ? ? ? 48  N  
OXT  ? ASN ? ? ? ? 49  O  
H    ? ASN ? ? ? ? 50  H  
H2   ? ASN ? ? ? ? 51  H  
HA   ? ASN ? ? ? ? 52  H  
HB2  ? ASN ? ? ? ? 53  H  
HB3  ? ASN ? ? ? ? 54  H  
HD21 ? ASN ? ? ? ? 55  H  
HD22 ? ASN ? ? ? ? 56  H  
HXT  ? ASN ? ? ? ? 57  H  
N    ? ASP ? ? ? ? 58  N  
CA   ? ASP ? ? ? ? 59  C  
C    ? ASP ? ? ? ? 60  C  
O    ? ASP ? ? ? ? 61  O  
CB   ? ASP ? ? ? ? 62  C  
CG   ? ASP ? ? ? ? 63  C  
OD1  ? ASP ? ? ? ? 64  O  
OD2  ? ASP ? ? ? ? 65  O  
OXT  ? ASP ? ? ? ? 66  O  
H    ? ASP ? ? ? ? 67  H  
H2   ? ASP ? ? ? ? 68  H  
HA   ? ASP ? ? ? ? 69  H  
HB2  ? ASP ? ? ? ? 70  H  
HB3  ? ASP ? ? ? ? 71  H  
HD2  ? ASP ? ? ? ? 72  H  
HXT  ? ASP ? ? ? ? 73  H  
N    ? CYS ? ? ? ? 74  N  
CA   ? CYS ? ? ? ? 75  C  
C    ? CYS ? ? ? ? 76  C  
O    ? CYS ? ? ? ? 77  O  
CB   ? CYS ? ? ? ? 78  C  
SG   ? CYS ? ? ? ? 79  S  
OXT  ? CYS ? ? ? ? 80  O  
H    ? CYS ? ? ? ? 81  H  
H2   ? CYS ? ? ? ? 82  H  
HA   ? CYS ? ? ? ? 83  H  
HB2  ? CYS ? ? ? ? 84  H  
HB3  ? CYS ? ? ? ? 85  H  
HG   ? CYS ? ? ? ? 86  H  
HXT  ? CYS ? ? ? ? 87  H  
N    ? GLN ? ? ? ? 88  N  
CA   ? GLN ? ? ? ? 89  C  
C    ? GLN ? ? ? ? 90  C  
O    ? GLN ? ? ? ? 91  O  
CB   ? GLN ? ? ? ? 92  C  
CG   ? GLN ? ? ? ? 93  C  
CD   ? GLN ? ? ? ? 94  C  
OE1  ? GLN ? ? ? ? 95  O  
NE2  ? GLN ? ? ? ? 96  N  
OXT  ? GLN ? ? ? ? 97  O  
H    ? GLN ? ? ? ? 98  H  
H2   ? GLN ? ? ? ? 99  H  
HA   ? GLN ? ? ? ? 100 H  
HB2  ? GLN ? ? ? ? 101 H  
HB3  ? GLN ? ? ? ? 102 H  
HG2  ? GLN ? ? ? ? 103 H  
HG3  ? GLN ? ? ? ? 104 H  
HE21 ? GLN ? ? ? ? 105 H  
HE22 ? GLN ? ? ? ? 106 H  
HXT  ? GLN ? ? ? ? 107 H  
N    ? GLU ? ? ? ? 108 N  
CA   ? GLU ? ? ? ? 109 C  
C    ? GLU ? ? ? ? 110 C  
O    ? GLU ? ? ? ? 111 O  
CB   ? GLU ? ? ? ? 112 C  
CG   ? GLU ? ? ? ? 113 C  
CD   ? GLU ? ? ? ? 114 C  
OE1  ? GLU ? ? ? ? 115 O  
OE2  ? GLU ? ? ? ? 116 O  
OXT  ? GLU ? ? ? ? 117 O  
H    ? GLU ? ? ? ? 118 H  
H2   ? GLU ? ? ? ? 119 H  
HA   ? GLU ? ? ? ? 120 H  
HB2  ? GLU ? ? ? ? 121 H  
HB3  ? GLU ? ? ? ? 122 H  
HG2  ? GLU ? ? ? ? 123 H  
HG3  ? GLU ? ? ? ? 124 H  
HE2  ? GLU ? ? ? ? 125 H  
HXT  ? GLU ? ? ? ? 126 H  
N    ? GLY ? ? ? ? 127 N  
CA   ? GLY ? ? ? ? 128 C  
C    ? GLY ? ? ? ? 129 C  
O    ? GLY ? ? ? ? 130 O  
OXT  ? GLY ? ? ? ? 131 O  
H    ? GLY ? ? ? ? 132 H  
H2   ? GLY ? ? ? ? 133 H  
HA2  ? GLY ? ? ? ? 134 H  
HA3  ? GLY ? ? ? ? 135 H  
HXT  ? GLY ? ? ? ? 136 H  
N    ? HIS ? ? ? ? 137 N  
CA   ? HIS ? ? ? ? 138 C  
C    ? HIS ? ? ? ? 139 C  
O    ? HIS ? ? ? ? 140 O  
CB   ? HIS ? ? ? ? 141 C  
CG   ? HIS ? ? ? ? 142 C  
ND1  ? HIS ? ? ? ? 143 N  
CD2  ? HIS ? ? ? ? 144 C  
CE1  ? HIS ? ? ? ? 145 C  
NE2  ? HIS ? ? ? ? 146 N  
OXT  ? HIS ? ? ? ? 147 O  
H    ? HIS ? ? ? ? 148 H  
H2   ? HIS ? ? ? ? 149 H  
HA   ? HIS ? ? ? ? 150 H  
HB2  ? HIS ? ? ? ? 151 H  
HB3  ? HIS ? ? ? ? 152 H  
HD1  ? HIS ? ? ? ? 153 H  
HD2  ? HIS ? ? ? ? 154 H  
HE1  ? HIS ? ? ? ? 155 H  
HE2  ? HIS ? ? ? ? 156 H  
HXT  ? HIS ? ? ? ? 157 H  
O    ? HOH ? ? ? ? 158 O  
H1   ? HOH ? ? ? ? 159 H  
H2   ? HOH ? ? ? ? 160 H  
N    ? ILE ? ? ? ? 161 N  
CA   ? ILE ? ? ? ? 162 C  
C    ? ILE ? ? ? ? 163 C  
O    ? ILE ? ? ? ? 164 O  
CB   ? ILE ? ? ? ? 165 C  
CG1  ? ILE ? ? ? ? 166 C  
CG2  ? ILE ? ? ? ? 167 C  
CD1  ? ILE ? ? ? ? 168 C  
OXT  ? ILE ? ? ? ? 169 O  
H    ? ILE ? ? ? ? 170 H  
H2   ? ILE ? ? ? ? 171 H  
HA   ? ILE ? ? ? ? 172 H  
HB   ? ILE ? ? ? ? 173 H  
HG12 ? ILE ? ? ? ? 174 H  
HG13 ? ILE ? ? ? ? 175 H  
HG21 ? ILE ? ? ? ? 176 H  
HG22 ? ILE ? ? ? ? 177 H  
HG23 ? ILE ? ? ? ? 178 H  
HD11 ? ILE ? ? ? ? 179 H  
HD12 ? ILE ? ? ? ? 180 H  
HD13 ? ILE ? ? ? ? 181 H  
HXT  ? ILE ? ? ? ? 182 H  
N    ? LEU ? ? ? ? 183 N  
CA   ? LEU ? ? ? ? 184 C  
C    ? LEU ? ? ? ? 185 C  
O    ? LEU ? ? ? ? 186 O  
CB   ? LEU ? ? ? ? 187 C  
CG   ? LEU ? ? ? ? 188 C  
CD1  ? LEU ? ? ? ? 189 C  
CD2  ? LEU ? ? ? ? 190 C  
OXT  ? LEU ? ? ? ? 191 O  
H    ? LEU ? ? ? ? 192 H  
H2   ? LEU ? ? ? ? 193 H  
HA   ? LEU ? ? ? ? 194 H  
HB2  ? LEU ? ? ? ? 195 H  
HB3  ? LEU ? ? ? ? 196 H  
HG   ? LEU ? ? ? ? 197 H  
HD11 ? LEU ? ? ? ? 198 H  
HD12 ? LEU ? ? ? ? 199 H  
HD13 ? LEU ? ? ? ? 200 H  
HD21 ? LEU ? ? ? ? 201 H  
HD22 ? LEU ? ? ? ? 202 H  
HD23 ? LEU ? ? ? ? 203 H  
HXT  ? LEU ? ? ? ? 204 H  
N    ? LYS ? ? ? ? 205 N  
CA   ? LYS ? ? ? ? 206 C  
C    ? LYS ? ? ? ? 207 C  
O    ? LYS ? ? ? ? 208 O  
CB   ? LYS ? ? ? ? 209 C  
CG   ? LYS ? ? ? ? 210 C  
CD   ? LYS ? ? ? ? 211 C  
CE   ? LYS ? ? ? ? 212 C  
NZ   ? LYS ? ? ? ? 213 N  
OXT  ? LYS ? ? ? ? 214 O  
H    ? LYS ? ? ? ? 215 H  
H2   ? LYS ? ? ? ? 216 H  
HA   ? LYS ? ? ? ? 217 H  
HB2  ? LYS ? ? ? ? 218 H  
HB3  ? LYS ? ? ? ? 219 H  
HG2  ? LYS ? ? ? ? 220 H  
HG3  ? LYS ? ? ? ? 221 H  
HD2  ? LYS ? ? ? ? 222 H  
HD3  ? LYS ? ? ? ? 223 H  
HE2  ? LYS ? ? ? ? 224 H  
HE3  ? LYS ? ? ? ? 225 H  
HZ1  ? LYS ? ? ? ? 226 H  
HZ2  ? LYS ? ? ? ? 227 H  
HZ3  ? LYS ? ? ? ? 228 H  
HXT  ? LYS ? ? ? ? 229 H  
N    ? MET ? ? ? ? 230 N  
CA   ? MET ? ? ? ? 231 C  
C    ? MET ? ? ? ? 232 C  
O    ? MET ? ? ? ? 233 O  
CB   ? MET ? ? ? ? 234 C  
CG   ? MET ? ? ? ? 235 C  
SD   ? MET ? ? ? ? 236 S  
CE   ? MET ? ? ? ? 237 C  
OXT  ? MET ? ? ? ? 238 O  
H    ? MET ? ? ? ? 239 H  
H2   ? MET ? ? ? ? 240 H  
HA   ? MET ? ? ? ? 241 H  
HB2  ? MET ? ? ? ? 242 H  
HB3  ? MET ? ? ? ? 243 H  
HG2  ? MET ? ? ? ? 244 H  
HG3  ? MET ? ? ? ? 245 H  
HE1  ? MET ? ? ? ? 246 H  
HE2  ? MET ? ? ? ? 247 H  
HE3  ? MET ? ? ? ? 248 H  
HXT  ? MET ? ? ? ? 249 H  
N    ? PHE ? ? ? ? 250 N  
CA   ? PHE ? ? ? ? 251 C  
C    ? PHE ? ? ? ? 252 C  
O    ? PHE ? ? ? ? 253 O  
CB   ? PHE ? ? ? ? 254 C  
CG   ? PHE ? ? ? ? 255 C  
CD1  ? PHE ? ? ? ? 256 C  
CD2  ? PHE ? ? ? ? 257 C  
CE1  ? PHE ? ? ? ? 258 C  
CE2  ? PHE ? ? ? ? 259 C  
CZ   ? PHE ? ? ? ? 260 C  
OXT  ? PHE ? ? ? ? 261 O  
H    ? PHE ? ? ? ? 262 H  
H2   ? PHE ? ? ? ? 263 H  
HA   ? PHE ? ? ? ? 264 H  
HB2  ? PHE ? ? ? ? 265 H  
HB3  ? PHE ? ? ? ? 266 H  
HD1  ? PHE ? ? ? ? 267 H  
HD2  ? PHE ? ? ? ? 268 H  
HE1  ? PHE ? ? ? ? 269 H  
HE2  ? PHE ? ? ? ? 270 H  
HZ   ? PHE ? ? ? ? 271 H  
HXT  ? PHE ? ? ? ? 272 H  
N    ? PRO ? ? ? ? 273 N  
CA   ? PRO ? ? ? ? 274 C  
C    ? PRO ? ? ? ? 275 C  
O    ? PRO ? ? ? ? 276 O  
CB   ? PRO ? ? ? ? 277 C  
CG   ? PRO ? ? ? ? 278 C  
CD   ? PRO ? ? ? ? 279 C  
OXT  ? PRO ? ? ? ? 280 O  
H    ? PRO ? ? ? ? 281 H  
HA   ? PRO ? ? ? ? 282 H  
HB2  ? PRO ? ? ? ? 283 H  
HB3  ? PRO ? ? ? ? 284 H  
HG2  ? PRO ? ? ? ? 285 H  
HG3  ? PRO ? ? ? ? 286 H  
HD2  ? PRO ? ? ? ? 287 H  
HD3  ? PRO ? ? ? ? 288 H  
HXT  ? PRO ? ? ? ? 289 H  
N    ? SER ? ? ? ? 290 N  
CA   ? SER ? ? ? ? 291 C  
C    ? SER ? ? ? ? 292 C  
O    ? SER ? ? ? ? 293 O  
CB   ? SER ? ? ? ? 294 C  
OG   ? SER ? ? ? ? 295 O  
OXT  ? SER ? ? ? ? 296 O  
H    ? SER ? ? ? ? 297 H  
H2   ? SER ? ? ? ? 298 H  
HA   ? SER ? ? ? ? 299 H  
HB2  ? SER ? ? ? ? 300 H  
HB3  ? SER ? ? ? ? 301 H  
HG   ? SER ? ? ? ? 302 H  
HXT  ? SER ? ? ? ? 303 H  
N    ? THR ? ? ? ? 304 N  
CA   ? THR ? ? ? ? 305 C  
C    ? THR ? ? ? ? 306 C  
O    ? THR ? ? ? ? 307 O  
CB   ? THR ? ? ? ? 308 C  
OG1  ? THR ? ? ? ? 309 O  
CG2  ? THR ? ? ? ? 310 C  
OXT  ? THR ? ? ? ? 311 O  
H    ? THR ? ? ? ? 312 H  
H2   ? THR ? ? ? ? 313 H  
HA   ? THR ? ? ? ? 314 H  
HB   ? THR ? ? ? ? 315 H  
HG1  ? THR ? ? ? ? 316 H  
HG21 ? THR ? ? ? ? 317 H  
HG22 ? THR ? ? ? ? 318 H  
HG23 ? THR ? ? ? ? 319 H  
HXT  ? THR ? ? ? ? 320 H  
N    ? TRP ? ? ? ? 321 N  
CA   ? TRP ? ? ? ? 322 C  
C    ? TRP ? ? ? ? 323 C  
O    ? TRP ? ? ? ? 324 O  
CB   ? TRP ? ? ? ? 325 C  
CG   ? TRP ? ? ? ? 326 C  
CD1  ? TRP ? ? ? ? 327 C  
CD2  ? TRP ? ? ? ? 328 C  
NE1  ? TRP ? ? ? ? 329 N  
CE2  ? TRP ? ? ? ? 330 C  
CE3  ? TRP ? ? ? ? 331 C  
CZ2  ? TRP ? ? ? ? 332 C  
CZ3  ? TRP ? ? ? ? 333 C  
CH2  ? TRP ? ? ? ? 334 C  
OXT  ? TRP ? ? ? ? 335 O  
H    ? TRP ? ? ? ? 336 H  
H2   ? TRP ? ? ? ? 337 H  
HA   ? TRP ? ? ? ? 338 H  
HB2  ? TRP ? ? ? ? 339 H  
HB3  ? TRP ? ? ? ? 340 H  
HD1  ? TRP ? ? ? ? 341 H  
HE1  ? TRP ? ? ? ? 342 H  
HE3  ? TRP ? ? ? ? 343 H  
HZ2  ? TRP ? ? ? ? 344 H  
HZ3  ? TRP ? ? ? ? 345 H  
HH2  ? TRP ? ? ? ? 346 H  
HXT  ? TRP ? ? ? ? 347 H  
N    ? TYR ? ? ? ? 348 N  
CA   ? TYR ? ? ? ? 349 C  
C    ? TYR ? ? ? ? 350 C  
O    ? TYR ? ? ? ? 351 O  
CB   ? TYR ? ? ? ? 352 C  
CG   ? TYR ? ? ? ? 353 C  
CD1  ? TYR ? ? ? ? 354 C  
CD2  ? TYR ? ? ? ? 355 C  
CE1  ? TYR ? ? ? ? 356 C  
CE2  ? TYR ? ? ? ? 357 C  
CZ   ? TYR ? ? ? ? 358 C  
OH   ? TYR ? ? ? ? 359 O  
OXT  ? TYR ? ? ? ? 360 O  
H    ? TYR ? ? ? ? 361 H  
H2   ? TYR ? ? ? ? 362 H  
HA   ? TYR ? ? ? ? 363 H  
HB2  ? TYR ? ? ? ? 364 H  
HB3  ? TYR ? ? ? ? 365 H  
HD1  ? TYR ? ? ? ? 366 H  
HD2  ? TYR ? ? ? ? 367 H  
HE1  ? TYR ? ? ? ? 368 H  
HE2  ? TYR ? ? ? ? 369 H  
HH   ? TYR ? ? ? ? 370 H  
HXT  ? TYR ? ? ? ? 371 H  
N    ? VAL ? ? ? ? 372 N  
CA   ? VAL ? ? ? ? 373 C  
C    ? VAL ? ? ? ? 374 C  
O    ? VAL ? ? ? ? 375 O  
CB   ? VAL ? ? ? ? 376 C  
CG1  ? VAL ? ? ? ? 377 C  
CG2  ? VAL ? ? ? ? 378 C  
OXT  ? VAL ? ? ? ? 379 O  
H    ? VAL ? ? ? ? 380 H  
H2   ? VAL ? ? ? ? 381 H  
HA   ? VAL ? ? ? ? 382 H  
HB   ? VAL ? ? ? ? 383 H  
HG11 ? VAL ? ? ? ? 384 H  
HG12 ? VAL ? ? ? ? 385 H  
HG13 ? VAL ? ? ? ? 386 H  
HG21 ? VAL ? ? ? ? 387 H  
HG22 ? VAL ? ? ? ? 388 H  
HG23 ? VAL ? ? ? ? 389 H  
HXT  ? VAL ? ? ? ? 390 H  
ZN   ? ZN  ? ? ? ? 391 ZN 
#
loop_
_chem_comp_bond.atom_id_1
_chem_comp_bond.atom_id_2
_chem_comp_bond.comp_id
_chem_comp_bond.pdbx_aromatic_flag
_chem_comp_bond.pdbx_stereo_config
_chem_comp_bond.value_order
N   CA   ALA N N sing 
N   H    ALA N N sing 
N   H2   ALA N N sing 
CA  C    ALA N N sing 
CA  CB   ALA N N sing 
CA  HA   ALA N N sing 
C   O    ALA N N doub 
C   OXT  ALA N N sing 
CB  HB1  ALA N N sing 
CB  HB2  ALA N N sing 
CB  HB3  ALA N N sing 
OXT HXT  ALA N N sing 
N   CA   ARG N N sing 
N   H    ARG N N sing 
N   H2   ARG N N sing 
CA  C    ARG N N sing 
CA  CB   ARG N N sing 
CA  HA   ARG N N sing 
C   O    ARG N N doub 
C   OXT  ARG N N sing 
CB  CG   ARG N N sing 
CB  HB2  ARG N N sing 
CB  HB3  ARG N N sing 
CG  CD   ARG N N sing 
CG  HG2  ARG N N sing 
CG  HG3  ARG N N sing 
CD  NE   ARG N N sing 
CD  HD2  ARG N N sing 
CD  HD3  ARG N N sing 
NE  CZ   ARG N N sing 
NE  HE   ARG N N sing 
CZ  NH1  ARG N N sing 
CZ  NH2  ARG N N doub 
NH1 HH11 ARG N N sing 
NH1 HH12 ARG N N sing 
NH2 HH21 ARG N N sing 
NH2 HH22 ARG N N sing 
OXT HXT  ARG N N sing 
N   CA   ASN N N sing 
N   H    ASN N N sing 
N   H2   ASN N N sing 
CA  C    ASN N N sing 
CA  CB   ASN N N sing 
CA  HA   ASN N N sing 
C   O    ASN N N doub 
C   OXT  ASN N N sing 
CB  CG   ASN N N sing 
CB  HB2  ASN N N sing 
CB  HB3  ASN N N sing 
CG  OD1  ASN N N doub 
CG  ND2  ASN N N sing 
ND2 HD21 ASN N N sing 
ND2 HD22 ASN N N sing 
OXT HXT  ASN N N sing 
N   CA   ASP N N sing 
N   H    ASP N N sing 
N   H2   ASP N N sing 
CA  C    ASP N N sing 
CA  CB   ASP N N sing 
CA  HA   ASP N N sing 
C   O    ASP N N doub 
C   OXT  ASP N N sing 
CB  CG   ASP N N sing 
CB  HB2  ASP N N sing 
CB  HB3  ASP N N sing 
CG  OD1  ASP N N doub 
CG  OD2  ASP N N sing 
OD2 HD2  ASP N N sing 
OXT HXT  ASP N N sing 
N   CA   CYS N N sing 
N   H    CYS N N sing 
N   H2   CYS N N sing 
CA  C    CYS N N sing 
CA  CB   CYS N N sing 
CA  HA   CYS N N sing 
C   O    CYS N N doub 
C   OXT  CYS N N sing 
CB  SG   CYS N N sing 
CB  HB2  CYS N N sing 
CB  HB3  CYS N N sing 
SG  HG   CYS N N sing 
OXT HXT  CYS N N sing 
N   CA   GLN N N sing 
N   H    GLN N N sing 
N   H2   GLN N N sing 
CA  C    GLN N N sing 
CA  CB   GLN N N sing 
CA  HA   GLN N N sing 
C   O    GLN N N doub 
C   OXT  GLN N N sing 
CB  CG   GLN N N sing 
CB  HB2  GLN N N sing 
CB  HB3  GLN N N sing 
CG  CD   GLN N N sing 
CG  HG2  GLN N N sing 
CG  HG3  GLN N N sing 
CD  OE1  GLN N N doub 
CD  NE2  GLN N N sing 
NE2 HE21 GLN N N sing 
NE2 HE22 GLN N N sing 
OXT HXT  GLN N N sing 
N   CA   GLU N N sing 
N   H    GLU N N sing 
N   H2   GLU N N sing 
CA  C    GLU N N sing 
CA  CB   GLU N N sing 
CA  HA   GLU N N sing 
C   O    GLU N N doub 
C   OXT  GLU N N sing 
CB  CG   GLU N N sing 
CB  HB2  GLU N N sing 
CB  HB3  GLU N N sing 
CG  CD   GLU N N sing 
CG  HG2  GLU N N sing 
CG  HG3  GLU N N sing 
CD  OE1  GLU N N doub 
CD  OE2  GLU N N sing 
OE2 HE2  GLU N N sing 
OXT HXT  GLU N N sing 
N   CA   GLY N N sing 
N   H    GLY N N sing 
N   H2   GLY N N sing 
CA  C    GLY N N sing 
CA  HA2  GLY N N sing 
CA  HA3  GLY N N sing 
C   O    GLY N N doub 
C   OXT  GLY N N sing 
OXT HXT  GLY N N sing 
N   CA   HIS N N sing 
N   H    HIS N N sing 
N   H2   HIS N N sing 
CA  C    HIS N N sing 
CA  CB   HIS N N sing 
CA  HA   HIS N N sing 
C   O    HIS N N doub 
C   OXT  HIS N N sing 
CB  CG   HIS N N sing 
CB  HB2  HIS N N sing 
CB  HB3  HIS N N sing 
CG  ND1  HIS Y N sing 
CG  CD2  HIS Y N doub 
ND1 CE1  HIS Y N doub 
ND1 HD1  HIS N N sing 
CD2 NE2  HIS Y N sing 
CD2 HD2  HIS N N sing 
CE1 NE2  HIS Y N sing 
CE1 HE1  HIS N N sing 
NE2 HE2  HIS N N sing 
OXT HXT  HIS N N sing 
O   H1   HOH N N sing 
O   H2   HOH N N sing 
N   CA   ILE N N sing 
N   H    ILE N N sing 
N   H2   ILE N N sing 
CA  C    ILE N N sing 
CA  CB   ILE N N sing 
CA  HA   ILE N N sing 
C   O    ILE N N doub 
C   OXT  ILE N N sing 
CB  CG1  ILE N N sing 
CB  CG2  ILE N N sing 
CB  HB   ILE N N sing 
CG1 CD1  ILE N N sing 
CG1 HG12 ILE N N sing 
CG1 HG13 ILE N N sing 
CG2 HG21 ILE N N sing 
CG2 HG22 ILE N N sing 
CG2 HG23 ILE N N sing 
CD1 HD11 ILE N N sing 
CD1 HD12 ILE N N sing 
CD1 HD13 ILE N N sing 
OXT HXT  ILE N N sing 
N   CA   LEU N N sing 
N   H    LEU N N sing 
N   H2   LEU N N sing 
CA  C    LEU N N sing 
CA  CB   LEU N N sing 
CA  HA   LEU N N sing 
C   O    LEU N N doub 
C   OXT  LEU N N sing 
CB  CG   LEU N N sing 
CB  HB2  LEU N N sing 
CB  HB3  LEU N N sing 
CG  CD1  LEU N N sing 
CG  CD2  LEU N N sing 
CG  HG   LEU N N sing 
CD1 HD11 LEU N N sing 
CD1 HD12 LEU N N sing 
CD1 HD13 LEU N N sing 
CD2 HD21 LEU N N sing 
CD2 HD22 LEU N N sing 
CD2 HD23 LEU N N sing 
OXT HXT  LEU N N sing 
N   CA   LYS N N sing 
N   H    LYS N N sing 
N   H2   LYS N N sing 
CA  C    LYS N N sing 
CA  CB   LYS N N sing 
CA  HA   LYS N N sing 
C   O    LYS N N doub 
C   OXT  LYS N N sing 
CB  CG   LYS N N sing 
CB  HB2  LYS N N sing 
CB  HB3  LYS N N sing 
CG  CD   LYS N N sing 
CG  HG2  LYS N N sing 
CG  HG3  LYS N N sing 
CD  CE   LYS N N sing 
CD  HD2  LYS N N sing 
CD  HD3  LYS N N sing 
CE  NZ   LYS N N sing 
CE  HE2  LYS N N sing 
CE  HE3  LYS N N sing 
NZ  HZ1  LYS N N sing 
NZ  HZ2  LYS N N sing 
NZ  HZ3  LYS N N sing 
OXT HXT  LYS N N sing 
N   CA   MET N N sing 
N   H    MET N N sing 
N   H2   MET N N sing 
CA  C    MET N N sing 
CA  CB   MET N N sing 
CA  HA   MET N N sing 
C   O    MET N N doub 
C   OXT  MET N N sing 
CB  CG   MET N N sing 
CB  HB2  MET N N sing 
CB  HB3  MET N N sing 
CG  SD   MET N N sing 
CG  HG2  MET N N sing 
CG  HG3  MET N N sing 
SD  CE   MET N N sing 
CE  HE1  MET N N sing 
CE  HE2  MET N N sing 
CE  HE3  MET N N sing 
OXT HXT  MET N N sing 
N   CA   PHE N N sing 
N   H    PHE N N sing 
N   H2   PHE N N sing 
CA  C    PHE N N sing 
CA  CB   PHE N N sing 
CA  HA   PHE N N sing 
C   O    PHE N N doub 
C   OXT  PHE N N sing 
CB  CG   PHE N N sing 
CB  HB2  PHE N N sing 
CB  HB3  PHE N N sing 
CG  CD1  PHE Y N doub 
CG  CD2  PHE Y N sing 
CD1 CE1  PHE Y N sing 
CD1 HD1  PHE N N sing 
CD2 CE2  PHE Y N doub 
CD2 HD2  PHE N N sing 
CE1 CZ   PHE Y N doub 
CE1 HE1  PHE N N sing 
CE2 CZ   PHE Y N sing 
CE2 HE2  PHE N N sing 
CZ  HZ   PHE N N sing 
OXT HXT  PHE N N sing 
N   CA   PRO N N sing 
N   CD   PRO N N sing 
N   H    PRO N N sing 
CA  C    PRO N N sing 
CA  CB   PRO N N sing 
CA  HA   PRO N N sing 
C   O    PRO N N doub 
C   OXT  PRO N N sing 
CB  CG   PRO N N sing 
CB  HB2  PRO N N sing 
CB  HB3  PRO N N sing 
CG  CD   PRO N N sing 
CG  HG2  PRO N N sing 
CG  HG3  PRO N N sing 
CD  HD2  PRO N N sing 
CD  HD3  PRO N N sing 
OXT HXT  PRO N N sing 
N   CA   SER N N sing 
N   H    SER N N sing 
N   H2   SER N N sing 
CA  C    SER N N sing 
CA  CB   SER N N sing 
CA  HA   SER N N sing 
C   O    SER N N doub 
C   OXT  SER N N sing 
CB  OG   SER N N sing 
CB  HB2  SER N N sing 
CB  HB3  SER N N sing 
OG  HG   SER N N sing 
OXT HXT  SER N N sing 
N   CA   THR N N sing 
N   H    THR N N sing 
N   H2   THR N N sing 
CA  C    THR N N sing 
CA  CB   THR N N sing 
CA  HA   THR N N sing 
C   O    THR N N doub 
C   OXT  THR N N sing 
CB  OG1  THR N N sing 
CB  CG2  THR N N sing 
CB  HB   THR N N sing 
OG1 HG1  THR N N sing 
CG2 HG21 THR N N sing 
CG2 HG22 THR N N sing 
CG2 HG23 THR N N sing 
OXT HXT  THR N N sing 
N   CA   TRP N N sing 
N   H    TRP N N sing 
N   H2   TRP N N sing 
CA  C    TRP N N sing 
CA  CB   TRP N N sing 
CA  HA   TRP N N sing 
C   O    TRP N N doub 
C   OXT  TRP N N sing 
CB  CG   TRP N N sing 
CB  HB2  TRP N N sing 
CB  HB3  TRP N N sing 
CG  CD1  TRP Y N doub 
CG  CD2  TRP Y N sing 
CD1 NE1  TRP Y N sing 
CD1 HD1  TRP N N sing 
CD2 CE2  TRP Y N doub 
CD2 CE3  TRP Y N sing 
NE1 CE2  TRP Y N sing 
NE1 HE1  TRP N N sing 
CE2 CZ2  TRP Y N sing 
CE3 CZ3  TRP Y N doub 
CE3 HE3  TRP N N sing 
CZ2 CH2  TRP Y N doub 
CZ2 HZ2  TRP N N sing 
CZ3 CH2  TRP Y N sing 
CZ3 HZ3  TRP N N sing 
CH2 HH2  TRP N N sing 
OXT HXT  TRP N N sing 
N   CA   TYR N N sing 
N   H    TYR N N sing 
N   H2   TYR N N sing 
CA  C    TYR N N sing 
CA  CB   TYR N N sing 
CA  HA   TYR N N sing 
C   O    TYR N N doub 
C   OXT  TYR N N sing 
CB  CG   TYR N N sing 
CB  HB2  TYR N N sing 
CB  HB3  TYR N N sing 
CG  CD1  TYR Y N doub 
CG  CD2  TYR Y N sing 
CD1 CE1  TYR Y N sing 
CD1 HD1  TYR N N sing 
CD2 CE2  TYR Y N doub 
CD2 HD2  TYR N N sing 
CE1 CZ   TYR Y N doub 
CE1 HE1  TYR N N sing 
CE2 CZ   TYR Y N sing 
CE2 HE2  TYR N N sing 
CZ  OH   TYR N N sing 
OH  HH   TYR N N sing 
OXT HXT  TYR N N sing 
N   CA   VAL N N sing 
N   H    VAL N N sing 
N   H2   VAL N N sing 
CA  C    VAL N N sing 
CA  CB   VAL N N sing 
CA  HA   VAL N N sing 
C   O    VAL N N doub 
C   OXT  VAL N N sing 
CB  CG1  VAL N N sing 
CB  CG2  VAL N N sing 
CB  HB   VAL N N sing 
CG1 HG11 VAL N N sing 
CG1 HG12 VAL N N sing 
CG1 HG13 VAL N N sing 
CG2 HG21 VAL N N sing 
CG2 HG22 VAL N N sing 
CG2 HG23 VAL N N sing 
OXT HXT  VAL N N sing 
#
_entity.id               2
_entity.pdbx_description ubiquitin
_entity.type             polymer
#
_entity_poly.entity_id      2
_entity_poly.pdbx_strand_id B
_entity_poly.type           polypeptide(L)
#
loop_
_entity_poly_seq.entity_id
_entity_poly_seq.hetero
_entity_poly_seq.mon_id
_entity_poly_seq.num
2 n MET 1  
2 n GLN 2  
2 n ILE 3  
2 n PHE 4  
2 n VAL 5  
2 n ARG 6  
2 n THR 7  
2 n LEU 8  
2 n THR 9  
2 n GLY 10 
2 n LYS 11 
2 n THR 12 
2 n ILE 13 
2 n THR 14 
2 n LEU 15 
2 n GLU 16 
2 n VAL 17 
2 n GLU 18 
2 n PRO 19 
2 n SER 20 
2 n ASP 21 
2 n THR 22 
2 n ILE 23 
2 n GLU 24 
2 n ASN 25 
2 n VAL 26 
2 n LYS 27 
2 n ALA 28 
2 n LYS 29 
2 n ILE 30 
2 n GLN 31 
2 n ASP 32 
2 n LYS 33 
2 n GLU 34 
2 n GLY 35 
2 n ILE 36 
2 n PRO 37 
2 n PRO 38 
2 n ASP 39 
2 n GLN 40 
2 n GLN 41 
2 n ARG 42 
2 n LEU 43 
2 n ILE 44 
2 n PHE 45 
2 n ALA 46 
2 n GLY 47 
2 n LYS 48 
2 n GLN 49 
2 n LEU 50 
2 n GLU 51 
2 n ASP 52 
2 n GLY 53 
2 n ARG 54 
2 n THR 55 
2 n LEU 56 
2 n SER 57 
2 n ASP 58 
2 n TYR 59 
2 n ASN 60 
2 n ILE 61 
2 n GLN 62 
2 n LYS 63 
2 n GLU 64 
2 n SER 65 
2 n THR 66 
2 n LEU 67 
2 n HIS 68 
2 n LEU 69 
2 n VAL 70 
2 n LEU 71 
2 n ARG 72 
2 n LEU 73 
2 n ARG 74 
2 n GLY 75 
2 n GLY 76 
#
_exptl.method "X-RAY DIFFRACTION"
#
_pdbx_audit_revision_history.revision_date 2017-09-13
#
_pdbx_database_status.recvd_initial_deposition_date 2017-09-13
#
loop_
_pdbx_poly_seq_scheme.asym_id
_pdbx_poly_seq_scheme.auth_seq_num
_pdbx_poly_seq_scheme.entity_id
_pdbx_poly_seq_scheme.hetero
_pdbx_poly_seq_scheme.mon_id
_pdbx_poly_seq_scheme.pdb_ins_code
_pdbx_poly_seq_scheme.pdb_seq_num
_pdbx_poly_seq_scheme.pdb_strand_id
_pdbx_poly_seq_scheme.seq_id
B 1  2 n MET . 1  B 1  
B 2  2 n GLN . 2  B 2  
B 3  2 n ILE . 3  B 3  
B 4  2 n PHE . 4  B 4  
B 5  2 n VAL . 5  B 5  
B 6  2 n ARG . 6  B 6  
B 7  2 n THR . 7  B 7  
B 8  2 n LEU . 8  B 8  
B 9  2 n THR . 9  B 9  
B 10 2 n GLY . 10 B 10 
B 11 2 n LYS . 11 B 11 
B 12 2 n THR . 12 B 12 
B 13 2 n ILE . 13 B 13 
B 14 2 n THR . 14 B 14 
B 15 2 n LEU . 15 B 15 
B 16 2 n GLU . 16 B 16 
B 17 2 n VAL . 17 B 17 
B 18 2 n GLU . 18 B 18 
B 19 2 n PRO . 19 B 19 
B 20 2 n SER . 20 B 20 
B 21 2 n ASP . 21 B 21 
B 22 2 n THR . 22 B 22 
B 23 2 n ILE . 23 B 23 
B 24 2 n GLU . 24 B 24 
B 25 2 n ASN . 25 B 25 
B 26 2 n VAL . 26 B 26 
B 27 2 n LYS . 27 B 27 
B 28 2 n ALA . 28 B 28 
B 29 2 n LYS . 29 B 29 
B 30 2 n ILE . 30 B 30 
B 31 2 n GLN . 31 B 31 
B 32 2 n ASP . 32 B 32 
B 33 2 n LYS . 33 B 33 
B 34 2 n GLU . 34 B 34 
B 35 2 n GLY . 35 B 35 
B 36 2 n ILE . 36 B 36 
B 37 2 n PRO . 37 B 37 
B 38 2 n PRO . 38 B 38 
B 39 2 n ASP . 39 B 39 
B 40 2 n GLN . 40 B 40 
B 41 2 n GLN . 41 B 41 
B 42 2 n ARG . 42 B 42 
B 43 2 n LEU . 43 B 43 
B 44 2 n ILE . 44 B 44 
B 45 2 n PHE . 45 B 45 
B 46 2 n ALA . 46 B 46 
B 47 2 n GLY . 47 B 47 
B 48 2 n LYS . 48 B 48 
B 49 2 n GLN . 49 B 49 
B 50 2 n LEU . 50 B 50 
B 51 2 n GLU . 51 B 51 
B 52 2 n ASP . 52 B 52 
B 53 2 n GLY . 53 B 53 
B 54 2 n ARG . 54 B 54 
B 55 2 n THR . 55 B 55 
B 56 2 n LEU . 56 B 56 
B 57 2 n SER . 57 B 57 
B 58 2 n ASP . 58 B 58 
B 59 2 n TYR . 59 B 59 
B 60 2 n ASN . 60 B 60 
B 61 2 n ILE . 61 B 61 
B 62 2 n GLN . 62 B 62 
B 63 2 n LYS . 63 B 63 
B 64 2 n GLU . 64 B 64 
B 65 2 n SER . 65 B 65 
B 66 2 n THR . 66 B 66 
B 67 2 n LEU . 67 B 67 
B 68 2 n HIS . 68 B 68 
B 69 2 n LEU . 69 B 69 
B 70 2 n VAL . 70 B 70 
B 71 2 n LEU . 71 B 71 
B 72 2 n ARG . 72 B 72 
B 73 2 n LEU . 73 B 73 
B 74 2 n ARG . 74 B 74 
B 75 2 n GLY . 75 B 75 
B 76 2 n GLY . 76 B 76 
#
_pdbx_struct_assembly.details            author_defined_assembly
_pdbx_struct_assembly.id                 1
_pdbx_struct_assembly.method_details     ?
_pdbx_struct_assembly.oligomeric_count   3
_pdbx_struct_assembly.oligomeric_details trimeric
#
_pdbx_struct_assembly_gen.assembly_id     1
_pdbx_struct_assembly_gen.asym_id_list    A,B,C,D,E,F,G
_pdbx_struct_assembly_gen.oper_expression 1
#
_pdbx_struct_oper_list.id                 1
_pdbx_struct_oper_list.matrix[1][1]       1.0000000000
_pdbx_struct_oper_list.matrix[1][2]       0.0000000000
_pdbx_struct_oper_list.matrix[1][3]       0.0000000000
_pdbx_struct_oper_list.matrix[2][1]       0.0000000000
_pdbx_struct_oper_list.matrix[2][2]       1.0000000000
_pdbx_struct_oper_list.matrix[2][3]       0.0000000000
_pdbx_struct_oper_list.matrix[3][1]       0.0000000000
_pdbx_struct_oper_list.matrix[3][2]       0.0000000000
_pdbx_struct_oper_list.matrix[3][3]       1.0000000000
_pdbx_struct_oper_list.name               1_555
_pdbx_struct_oper_list.symmetry_operation x,y,z
_pdbx_struct_oper_list.type               "identity operation"
_pdbx_struct_oper_list.vector[1]          0.0000000000
_pdbx_struct_oper_list.vector[2]          0.0000000000
_pdbx_struct_oper_list.vector[3]          0.0000000000
#
_refine.ls_d_res_high 1.87
#
_software.classification other
_software.name           "DeepMind Structure Class"
_software.pdbx_ordinal   1
_software.version        2.0.0
#
_struct_asym.entity_id 2
_struct_asym.id        B
#
loop_
_atom_site.group_PDB
_atom_site.id
_atom_site.type_symbol
_atom_site.label_atom_id
_atom_site.label_alt_id
_atom_site.label_comp_id
_atom_site.label_asym_id
_atom_site.label_entity_id
_atom_site.label_seq_id
_atom_site.pdbx_PDB_ins_code
_atom_site.Cartn_x
_atom_site.Cartn_y
_atom_site.Cartn_z
_atom_site.occupancy
_atom_site.B_iso_or_equiv
_atom_site.auth_seq_id
_atom_site.auth_asym_id
_atom_site.pdbx_PDB_model_num
ATOM 1   N N   . MET B 2 1  ? 64.635 40.583 -5.293  1.00 46.81 1  B 1 
ATOM 2   C CA  . MET B 2 1  ? 63.508 41.162 -6.007  1.00 50.98 1  B 1 
ATOM 3   C C   . MET B 2 1  ? 62.334 41.356 -5.057  1.00 51.64 1  B 1 
ATOM 4   O O   . MET B 2 1  ? 62.257 40.729 -4.000  1.00 55.67 1  B 1 
ATOM 5   C CB  . MET B 2 1  ? 63.100 40.284 -7.197  1.00 51.04 1  B 1 
ATOM 6   C CG  . MET B 2 1  ? 62.264 39.080 -6.838  1.00 49.58 1  B 1 
ATOM 7   S SD  . MET B 2 1  ? 61.759 38.086 -8.263  1.00 53.82 1  B 1 
ATOM 8   C CE  . MET B 2 1  ? 60.869 36.778 -7.435  1.00 42.52 1  B 1 
ATOM 9   N N   . GLN B 2 2  ? 61.442 42.262 -5.427  1.00 50.30 2  B 1 
ATOM 10  C CA  . GLN B 2 2  ? 60.288 42.591 -4.609  1.00 47.10 2  B 1 
ATOM 11  C C   . GLN B 2 2  ? 58.992 42.063 -5.204  1.00 46.55 2  B 1 
ATOM 12  O O   . GLN B 2 2  ? 58.742 42.218 -6.400  1.00 46.98 2  B 1 
ATOM 13  C CB  . GLN B 2 2  ? 60.222 44.103 -4.415  1.00 49.46 2  B 1 
ATOM 14  C CG  . GLN B 2 2  ? 59.433 44.560 -3.209  1.00 51.64 2  B 1 
ATOM 15  C CD  . GLN B 2 2  ? 59.658 46.033 -2.935  1.00 54.34 2  B 1 
ATOM 16  O OE1 . GLN B 2 2  ? 59.124 46.882 -3.640  1.00 59.93 2  B 1 
ATOM 17  N NE2 . GLN B 2 2  ? 60.434 46.343 -1.903  1.00 54.02 2  B 1 
ATOM 18  N N   . ILE B 2 3  ? 58.163 41.463 -4.354  1.00 38.54 3  B 1 
ATOM 19  C CA  . ILE B 2 3  ? 56.820 41.055 -4.738  1.00 37.91 3  B 1 
ATOM 20  C C   . ILE B 2 3  ? 55.819 41.634 -3.743  1.00 38.92 3  B 1 
ATOM 21  O O   . ILE B 2 3  ? 56.212 42.234 -2.743  1.00 41.44 3  B 1 
ATOM 22  C CB  . ILE B 2 3  ? 56.658 39.513 -4.793  1.00 37.57 3  B 1 
ATOM 23  C CG1 . ILE B 2 3  ? 56.915 38.899 -3.415  1.00 38.70 3  B 1 
ATOM 24  C CG2 . ILE B 2 3  ? 57.578 38.909 -5.848  1.00 39.47 3  B 1 
ATOM 25  C CD1 . ILE B 2 3  ? 56.638 37.403 -3.351  1.00 42.53 3  B 1 
ATOM 26  N N   . PHE B 2 4  ? 54.533 41.513 -4.057  1.00 34.83 4  B 1 
ATOM 27  C CA  . PHE B 2 4  ? 53.481 42.013 -3.181  1.00 36.69 4  B 1 
ATOM 28  C C   . PHE B 2 4  ? 52.658 40.884 -2.582  1.00 38.89 4  B 1 
ATOM 29  O O   . PHE B 2 4  ? 52.451 39.855 -3.221  1.00 35.30 4  B 1 
ATOM 30  C CB  . PHE B 2 4  ? 52.549 42.958 -3.936  1.00 37.59 4  B 1 
ATOM 31  C CG  . PHE B 2 4  ? 53.241 44.146 -4.503  1.00 41.05 4  B 1 
ATOM 32  C CD1 . PHE B 2 4  ? 53.567 45.219 -3.691  1.00 44.26 4  B 1 
ATOM 33  C CD2 . PHE B 2 4  ? 53.555 44.204 -5.849  1.00 45.00 4  B 1 
ATOM 34  C CE1 . PHE B 2 4  ? 54.212 46.322 -4.209  1.00 48.21 4  B 1 
ATOM 35  C CE2 . PHE B 2 4  ? 54.198 45.304 -6.370  1.00 49.12 4  B 1 
ATOM 36  C CZ  . PHE B 2 4  ? 54.528 46.366 -5.548  1.00 48.90 4  B 1 
ATOM 37  N N   . VAL B 2 5  ? 52.203 41.077 -1.350  1.00 34.54 5  B 1 
ATOM 38  C CA  . VAL B 2 5  ? 51.262 40.155 -0.729  1.00 35.50 5  B 1 
ATOM 39  C C   . VAL B 2 5  ? 50.030 40.924 -0.258  1.00 35.65 5  B 1 
ATOM 40  O O   . VAL B 2 5  ? 50.140 41.858 0.535   1.00 36.62 5  B 1 
ATOM 41  C CB  . VAL B 2 5  ? 51.883 39.405 0.474   1.00 40.62 5  B 1 
ATOM 42  C CG1 . VAL B 2 5  ? 50.830 38.519 1.158   1.00 36.64 5  B 1 
ATOM 43  C CG2 . VAL B 2 5  ? 53.084 38.576 0.034   1.00 34.64 5  B 1 
ATOM 44  N N   . ARG B 2 6  ? 48.862 40.548 -0.763  1.00 33.48 6  B 1 
ATOM 45  C CA  . ARG B 2 6  ? 47.622 41.123 -0.267  1.00 34.89 6  B 1 
ATOM 46  C C   . ARG B 2 6  ? 47.247 40.402 1.025   1.00 33.09 6  B 1 
ATOM 47  O O   . ARG B 2 6  ? 46.955 39.205 1.017   1.00 36.24 6  B 1 
ATOM 48  C CB  . ARG B 2 6  ? 46.510 41.012 -1.314  1.00 39.32 6  B 1 
ATOM 49  C CG  . ARG B 2 6  ? 45.331 41.941 -1.053  1.00 52.11 6  B 1 
ATOM 50  C CD  . ARG B 2 6  ? 44.343 41.946 -2.215  1.00 60.97 6  B 1 
ATOM 51  N NE  . ARG B 2 6  ? 43.142 42.712 -1.888  1.00 67.52 6  B 1 
ATOM 52  C CZ  . ARG B 2 6  ? 43.019 44.024 -2.063  1.00 73.57 6  B 1 
ATOM 53  N NH2 . ARG B 2 6  ? 41.892 44.637 -1.730  1.00 75.30 6  B 1 
ATOM 54  N NH1 . ARG B 2 6  ? 44.024 44.728 -2.568  1.00 76.97 6  B 1 
ATOM 55  N N   . THR B 2 7  ? 47.276 41.139 2.128   1.00 34.36 7  B 1 
ATOM 56  C CA  . THR B 2 7  ? 47.084 40.594 3.471   1.00 36.09 7  B 1 
ATOM 57  C C   . THR B 2 7  ? 45.604 40.380 3.804   1.00 37.29 7  B 1 
ATOM 58  O O   . THR B 2 7  ? 44.736 40.602 2.969   1.00 34.73 7  B 1 
ATOM 59  C CB  . THR B 2 7  ? 47.718 41.495 4.526   1.00 37.69 7  B 1 
ATOM 60  O OG1 . THR B 2 7  ? 47.043 42.757 4.531   1.00 38.40 7  B 1 
ATOM 61  C CG2 . THR B 2 7  ? 49.187 41.719 4.194   1.00 40.99 7  B 1 
ATOM 62  N N   . LEU B 2 8  ? 45.326 39.968 5.035   1.00 33.88 8  B 1 
ATOM 63  C CA  . LEU B 2 8  ? 43.975 39.596 5.426   1.00 40.76 8  B 1 
ATOM 64  C C   . LEU B 2 8  ? 43.047 40.798 5.592   1.00 46.32 8  B 1 
ATOM 65  O O   . LEU B 2 8  ? 41.840 40.630 5.738   1.00 50.07 8  B 1 
ATOM 66  C CB  . LEU B 2 8  ? 44.021 38.813 6.746   1.00 41.02 8  B 1 
ATOM 67  C CG  . LEU B 2 8  ? 44.797 37.490 6.776   1.00 37.63 8  B 1 
ATOM 68  C CD1 . LEU B 2 8  ? 44.773 36.910 8.172   1.00 37.02 8  B 1 
ATOM 69  C CD2 . LEU B 2 8  ? 44.211 36.493 5.777   1.00 36.43 8  B 1 
ATOM 70  N N   . THR B 2 9  ? 43.586 42.010 5.555   1.00 44.00 9  B 1 
ATOM 71  C CA  . THR B 2 9  ? 42.716 43.173 5.669   1.00 48.18 9  B 1 
ATOM 72  C C   . THR B 2 9  ? 42.596 43.805 4.286   1.00 45.98 9  B 1 
ATOM 73  O O   . THR B 2 9  ? 41.944 44.825 4.109   1.00 48.29 9  B 1 
ATOM 74  C CB  . THR B 2 9  ? 43.274 44.232 6.651   1.00 52.51 9  B 1 
ATOM 75  O OG1 . THR B 2 9  ? 44.527 44.717 6.165   1.00 49.05 9  B 1 
ATOM 76  C CG2 . THR B 2 9  ? 43.464 43.660 8.050   1.00 56.71 9  B 1 
ATOM 77  N N   . GLY B 2 10 ? 43.205 43.166 3.294   1.00 39.97 10 B 1 
ATOM 78  C CA  . GLY B 2 10 ? 43.145 43.668 1.935   1.00 39.31 10 B 1 
ATOM 79  C C   . GLY B 2 10 ? 44.270 44.670 1.702   1.00 43.88 10 B 1 
ATOM 80  O O   . GLY B 2 10 ? 44.475 45.141 0.583   1.00 48.21 10 B 1 
ATOM 81  N N   . LYS B 2 11 ? 45.054 44.938 2.743   1.00 38.11 11 B 1 
ATOM 82  C CA  . LYS B 2 11 ? 46.190 45.840 2.594   1.00 44.75 11 B 1 
ATOM 83  C C   . LYS B 2 11 ? 47.317 45.053 1.948   1.00 44.73 11 B 1 
ATOM 84  O O   . LYS B 2 11 ? 47.559 43.902 2.290   1.00 46.00 11 B 1 
ATOM 85  C CB  . LYS B 2 11 ? 46.639 46.404 3.938   1.00 57.40 11 B 1 
ATOM 86  C CG  . LYS B 2 11 ? 45.703 47.442 4.524   1.00 69.94 11 B 1 
ATOM 87  C CD  . LYS B 2 11 ? 46.155 47.856 5.914   1.00 76.19 11 B 1 
ATOM 88  C CE  . LYS B 2 11 ? 45.021 47.741 6.918   1.00 77.73 11 B 1 
ATOM 89  N NZ  . LYS B 2 11 ? 45.500 47.964 8.306   1.00 82.21 11 B 1 
ATOM 90  N N   . THR B 2 12 ? 48.036 45.707 1.046   1.00 41.09 12 B 1 
ATOM 91  C CA  . THR B 2 12 ? 49.091 45.053 0.305   1.00 40.94 12 B 1 
ATOM 92  C C   . THR B 2 12 ? 50.464 45.469 0.782   1.00 43.77 12 B 1 
ATOM 93  O O   . THR B 2 12 ? 50.794 46.653 0.797   1.00 45.16 12 B 1 
ATOM 94  C CB  . THR B 2 12 ? 48.966 45.377 -1.187  1.00 41.57 12 B 1 
ATOM 95  O OG1 . THR B 2 12 ? 47.686 44.928 -1.664  1.00 43.35 12 B 1 
ATOM 96  C CG2 . THR B 2 12 ? 50.077 44.709 -1.979  1.00 42.97 12 B 1 
ATOM 97  N N   . ILE B 2 13 ? 51.232 44.473 1.215   1.00 37.85 13 B 1 
ATOM 98  C CA  . ILE B 2 13 ? 52.580 44.675 1.750   1.00 44.82 13 B 1 
ATOM 99  C C   . ILE B 2 13 ? 53.620 44.230 0.734   1.00 42.98 13 B 1 
ATOM 100 O O   . ILE B 2 13 ? 53.320 43.488 -0.198  1.00 40.99 13 B 1 
ATOM 101 C CB  . ILE B 2 13 ? 52.819 43.922 3.074   1.00 48.71 13 B 1 
ATOM 102 C CG1 . ILE B 2 13 ? 52.730 42.408 2.856   1.00 46.37 13 B 1 
ATOM 103 C CG2 . ILE B 2 13 ? 51.856 44.423 4.162   1.00 44.29 13 B 1 
ATOM 104 C CD1 . ILE B 2 13 ? 53.111 41.584 4.075   1.00 46.03 13 B 1 
ATOM 105 N N   . THR B 2 14 ? 54.847 44.693 0.905   1.00 40.78 14 B 1 
ATOM 106 C CA  . THR B 2 14 ? 55.933 44.249 0.044   1.00 44.19 14 B 1 
ATOM 107 C C   . THR B 2 14 ? 56.733 43.127 0.710   1.00 46.89 14 B 1 
ATOM 108 O O   . THR B 2 14 ? 56.776 43.031 1.935   1.00 53.67 14 B 1 
ATOM 109 C CB  . THR B 2 14 ? 56.894 45.391 -0.288  1.00 48.63 14 B 1 
ATOM 110 O OG1 . THR B 2 14 ? 57.719 45.651 0.851   1.00 47.40 14 B 1 
ATOM 111 C CG2 . THR B 2 14 ? 56.127 46.654 -0.664  1.00 51.32 14 B 1 
ATOM 112 N N   . LEU B 2 15 ? 57.287 42.232 -0.102  1.00 44.57 15 B 1 
ATOM 113 C CA  . LEU B 2 15 ? 58.205 41.205 0.380   1.00 41.46 15 B 1 
ATOM 114 C C   . LEU B 2 15 ? 59.467 41.227 -0.459  1.00 45.74 15 B 1 
ATOM 115 O O   . LEU B 2 15 ? 59.414 41.369 -1.687  1.00 48.14 15 B 1 
ATOM 116 C CB  . LEU B 2 15 ? 57.605 39.799 0.315   1.00 43.14 15 B 1 
ATOM 117 C CG  . LEU B 2 15 ? 56.539 39.288 1.273   1.00 48.07 15 B 1 
ATOM 118 C CD1 . LEU B 2 15 ? 56.424 37.781 1.074   1.00 49.53 15 B 1 
ATOM 119 C CD2 . LEU B 2 15 ? 56.842 39.627 2.719   1.00 48.60 15 B 1 
ATOM 120 N N   . GLU B 2 16 ? 60.592 41.009 0.209   1.00 45.15 16 B 1 
ATOM 121 C CA  . GLU B 2 16 ? 61.891 40.945 -0.425  1.00 45.00 16 B 1 
ATOM 122 C C   . GLU B 2 16 ? 62.271 39.469 -0.594  1.00 51.59 16 B 1 
ATOM 123 O O   . GLU B 2 16 ? 62.428 38.738 0.395   1.00 49.10 16 B 1 
ATOM 124 C CB  . GLU B 2 16 ? 62.928 41.694 0.427   1.00 50.74 16 B 1 
ATOM 125 C CG  . GLU B 2 16 ? 62.442 43.055 1.001   1.00 83.44 16 B 1 
ATOM 126 C CD  . GLU B 2 16 ? 61.397 42.933 2.132   1.00 82.84 16 B 1 
ATOM 127 O OE1 . GLU B 2 16 ? 60.944 41.800 2.439   1.00 77.46 16 B 1 
ATOM 128 O OE2 . GLU B 2 16 ? 61.019 43.981 2.705   1.00 84.18 16 B 1 
ATOM 129 N N   . VAL B 2 17 ? 62.413 39.033 -1.844  1.00 52.63 17 B 1 
ATOM 130 C CA  . VAL B 2 17 ? 62.598 37.612 -2.138  1.00 48.12 17 B 1 
ATOM 131 C C   . VAL B 2 17 ? 63.637 37.352 -3.239  1.00 48.60 17 B 1 
ATOM 132 O O   . VAL B 2 17 ? 64.124 38.281 -3.893  1.00 44.69 17 B 1 
ATOM 133 C CB  . VAL B 2 17 ? 61.270 36.955 -2.577  1.00 48.26 17 B 1 
ATOM 134 C CG1 . VAL B 2 17 ? 60.239 36.959 -1.452  1.00 43.91 17 B 1 
ATOM 135 C CG2 . VAL B 2 17 ? 60.730 37.653 -3.814  1.00 46.22 17 B 1 
ATOM 136 N N   . GLU B 2 18 ? 63.968 36.075 -3.422  1.00 48.08 18 B 1 
ATOM 137 C CA  . GLU B 2 18 ? 64.766 35.599 -4.558  1.00 49.49 18 B 1 
ATOM 138 C C   . GLU B 2 18 ? 63.922 34.596 -5.338  1.00 47.08 18 B 1 
ATOM 139 O O   . GLU B 2 18 ? 63.063 33.940 -4.754  1.00 41.62 18 B 1 
ATOM 140 C CB  . GLU B 2 18 ? 66.067 34.936 -4.089  1.00 51.27 18 B 1 
ATOM 141 C CG  . GLU B 2 18 ? 67.030 35.846 -3.340  1.00 67.80 18 B 1 
ATOM 142 C CD  . GLU B 2 18 ? 67.497 37.023 -4.179  1.00 82.68 18 B 1 
ATOM 143 O OE1 . GLU B 2 18 ? 67.672 38.128 -3.619  1.00 90.65 18 B 1 
ATOM 144 O OE2 . GLU B 2 18 ? 67.701 36.837 -5.399  1.00 84.99 18 B 1 
ATOM 145 N N   . PRO B 2 19 ? 64.157 34.463 -6.656  1.00 48.03 19 B 1 
ATOM 146 C CA  . PRO B 2 19 ? 63.388 33.455 -7.401  1.00 46.53 19 B 1 
ATOM 147 C C   . PRO B 2 19 ? 63.594 32.055 -6.827  1.00 47.01 19 B 1 
ATOM 148 O O   . PRO B 2 19 ? 62.699 31.224 -6.894  1.00 45.53 19 B 1 
ATOM 149 C CB  . PRO B 2 19 ? 63.959 33.546 -8.820  1.00 48.94 19 B 1 
ATOM 150 C CG  . PRO B 2 19 ? 64.521 34.926 -8.917  1.00 50.06 19 B 1 
ATOM 151 C CD  . PRO B 2 19 ? 65.044 35.247 -7.536  1.00 50.67 19 B 1 
ATOM 152 N N   . SER B 2 20 ? 64.753 31.829 -6.213  1.00 55.45 20 B 1 
ATOM 153 C CA  . SER B 2 20 ? 65.084 30.522 -5.656  1.00 60.04 20 B 1 
ATOM 154 C C   . SER B 2 20 ? 64.396 30.242 -4.314  1.00 62.55 20 B 1 
ATOM 155 O O   . SER B 2 20 ? 64.451 29.118 -3.809  1.00 59.62 20 B 1 
ATOM 156 C CB  . SER B 2 20 ? 66.602 30.394 -5.500  1.00 58.92 20 B 1 
ATOM 157 O OG  . SER B 2 20 ? 67.117 31.367 -4.601  1.00 59.48 20 B 1 
ATOM 158 N N   . ASP B 2 21 ? 63.731 31.246 -3.745  1.00 59.33 21 B 1 
ATOM 159 C CA  . ASP B 2 21 ? 63.066 31.060 -2.459  1.00 53.85 21 B 1 
ATOM 160 C C   . ASP B 2 21 ? 61.930 30.050 -2.565  1.00 46.82 21 B 1 
ATOM 161 O O   . ASP B 2 21 ? 61.177 30.039 -3.538  1.00 41.42 21 B 1 
ATOM 162 C CB  . ASP B 2 21 ? 62.516 32.387 -1.924  1.00 54.71 21 B 1 
ATOM 163 C CG  . ASP B 2 21 ? 63.605 33.306 -1.405  1.00 64.19 21 B 1 
ATOM 164 O OD1 . ASP B 2 21 ? 64.715 32.816 -1.102  1.00 70.37 21 B 1 
ATOM 165 O OD2 . ASP B 2 21 ? 63.347 34.521 -1.290  1.00 65.15 21 B 1 
ATOM 166 N N   . THR B 2 22 ? 61.809 29.203 -1.550  1.00 44.21 22 B 1 
ATOM 167 C CA  . THR B 2 22 ? 60.703 28.269 -1.472  1.00 43.80 22 B 1 
ATOM 168 C C   . THR B 2 22 ? 59.481 28.984 -0.911  1.00 41.11 22 B 1 
ATOM 169 O O   . THR B 2 22 ? 59.594 30.067 -0.344  1.00 43.54 22 B 1 
ATOM 170 C CB  . THR B 2 22 ? 61.028 27.076 -0.573  1.00 47.76 22 B 1 
ATOM 171 O OG1 . THR B 2 22 ? 61.146 27.534 0.779   1.00 48.42 22 B 1 
ATOM 172 C CG2 . THR B 2 22 ? 62.334 26.419 -1.002  1.00 49.11 22 B 1 
ATOM 173 N N   . ILE B 2 23 ? 58.318 28.371 -1.085  1.00 41.57 23 B 1 
ATOM 174 C CA  . ILE B 2 23 ? 57.071 28.882 -0.535  1.00 37.68 23 B 1 
ATOM 175 C C   . ILE B 2 23 ? 57.133 28.924 0.997   1.00 40.11 23 B 1 
ATOM 176 O O   . ILE B 2 23 ? 56.579 29.833 1.618   1.00 41.34 23 B 1 
ATOM 177 C CB  . ILE B 2 23 ? 55.887 28.032 -1.010  1.00 38.26 23 B 1 
ATOM 178 C CG1 . ILE B 2 23 ? 55.858 28.022 -2.543  1.00 40.82 23 B 1 
ATOM 179 C CG2 . ILE B 2 23 ? 54.575 28.537 -0.425  1.00 37.28 23 B 1 
ATOM 180 C CD1 . ILE B 2 23 ? 55.905 29.409 -3.170  1.00 41.57 23 B 1 
ATOM 181 N N   . GLU B 2 24 ? 57.816 27.952 1.605   1.00 41.44 24 B 1 
ATOM 182 C CA  . GLU B 2 24 ? 58.034 27.975 3.053   1.00 45.64 24 B 1 
ATOM 183 C C   . GLU B 2 24 ? 58.795 29.233 3.484   1.00 46.06 24 B 1 
ATOM 184 O O   . GLU B 2 24 ? 58.433 29.877 4.478   1.00 47.81 24 B 1 
ATOM 185 C CB  . GLU B 2 24 ? 58.800 26.736 3.516   1.00 55.07 24 B 1 
ATOM 186 C CG  . GLU B 2 24 ? 58.106 25.415 3.226   1.00 62.01 24 B 1 
ATOM 187 C CD  . GLU B 2 24 ? 58.634 24.742 1.971   1.00 66.43 24 B 1 
ATOM 188 O OE1 . GLU B 2 24 ? 58.481 25.319 0.873   1.00 62.33 24 B 1 
ATOM 189 O OE2 . GLU B 2 24 ? 59.207 23.636 2.088   1.00 71.41 24 B 1 
ATOM 190 N N   . ASN B 2 25 ? 59.846 29.579 2.736   1.00 45.65 25 B 1 
ATOM 191 C CA  . ASN B 2 25 ? 60.617 30.801 2.982   1.00 44.66 25 B 1 
ATOM 192 C C   . ASN B 2 25 ? 59.739 32.043 2.911   1.00 43.45 25 B 1 
ATOM 193 O O   . ASN B 2 25 ? 59.792 32.925 3.786   1.00 44.24 25 B 1 
ATOM 194 C CB  . ASN B 2 25 ? 61.753 30.949 1.965   1.00 52.79 25 B 1 
ATOM 195 C CG  . ASN B 2 25 ? 62.927 30.039 2.250   1.00 66.34 25 B 1 
ATOM 196 O OD1 . ASN B 2 25 ? 63.121 29.591 3.377   1.00 73.14 25 B 1 
ATOM 197 N ND2 . ASN B 2 25 ? 63.727 29.765 1.218   1.00 70.26 25 B 1 
ATOM 198 N N   . VAL B 2 26 ? 58.939 32.104 1.849   1.00 40.71 26 B 1 
ATOM 199 C CA  . VAL B 2 26 ? 58.031 33.217 1.632   1.00 38.49 26 B 1 
ATOM 200 C C   . VAL B 2 26 ? 57.060 33.357 2.795   1.00 40.09 26 B 1 
ATOM 201 O O   . VAL B 2 26 ? 56.844 34.463 3.307   1.00 41.37 26 B 1 
ATOM 202 C CB  . VAL B 2 26 ? 57.234 33.041 0.325   1.00 41.63 26 B 1 
ATOM 203 C CG1 . VAL B 2 26 ? 56.197 34.142 0.182   1.00 37.07 26 B 1 
ATOM 204 C CG2 . VAL B 2 26 ? 58.177 33.005 -0.879  1.00 40.21 26 B 1 
ATOM 205 N N   . LYS B 2 27 ? 56.504 32.228 3.228   1.00 37.18 27 B 1 
ATOM 206 C CA  . LYS B 2 27 ? 55.595 32.204 4.375   1.00 37.21 27 B 1 
ATOM 207 C C   . LYS B 2 27 ? 56.307 32.675 5.646   1.00 41.66 27 B 1 
ATOM 208 O O   . LYS B 2 27 ? 55.705 33.350 6.475   1.00 43.94 27 B 1 
ATOM 209 C CB  . LYS B 2 27 ? 55.008 30.800 4.571   1.00 35.96 27 B 1 
ATOM 210 C CG  . LYS B 2 27 ? 53.999 30.383 3.500   1.00 38.11 27 B 1 
ATOM 211 C CD  . LYS B 2 27 ? 53.516 28.966 3.754   1.00 37.93 27 B 1 
ATOM 212 C CE  . LYS B 2 27 ? 52.512 28.498 2.710   1.00 40.18 27 B 1 
ATOM 213 N NZ  . LYS B 2 27 ? 51.925 27.198 3.138   1.00 47.41 27 B 1 
ATOM 214 N N   . ALA B 2 28 ? 57.591 32.340 5.787   1.00 41.76 28 B 1 
ATOM 215 C CA  . ALA B 2 28 ? 58.372 32.825 6.923   1.00 45.72 28 B 1 
ATOM 216 C C   . ALA B 2 28 ? 58.475 34.353 6.899   1.00 48.91 28 B 1 
ATOM 217 O O   . ALA B 2 28 ? 58.337 35.008 7.938   1.00 45.75 28 B 1 
ATOM 218 C CB  . ALA B 2 28 ? 59.779 32.196 6.937   1.00 43.48 28 B 1 
ATOM 219 N N   . LYS B 2 29 ? 58.707 34.920 5.715   1.00 43.40 29 B 1 
ATOM 220 C CA  . LYS B 2 29 ? 58.826 36.375 5.589   1.00 45.44 29 B 1 
ATOM 221 C C   . LYS B 2 29 ? 57.487 37.062 5.895   1.00 42.05 29 B 1 
ATOM 222 O O   . LYS B 2 29 ? 57.414 38.129 6.555   1.00 43.31 29 B 1 
ATOM 223 C CB  . LYS B 2 29 ? 59.318 36.732 4.186   1.00 43.73 29 B 1 
ATOM 224 C CG  . LYS B 2 29 ? 60.729 36.218 3.901   1.00 52.00 29 B 1 
ATOM 225 C CD  . LYS B 2 29 ? 61.140 36.453 2.462   1.00 55.00 29 B 1 
ATOM 226 C CE  . LYS B 2 29 ? 62.417 35.703 2.142   1.00 57.64 29 B 1 
ATOM 227 N NZ  . LYS B 2 29 ? 63.396 36.571 1.439   1.00 56.49 29 B 1 
ATOM 228 N N   . ILE B 2 30 ? 56.415 36.412 5.459   1.00 39.74 30 B 1 
ATOM 229 C CA  . ILE B 2 30 ? 55.089 36.920 5.759   1.00 39.34 30 B 1 
ATOM 230 C C   . ILE B 2 30 ? 54.854 36.874 7.266   1.00 44.58 30 B 1 
ATOM 231 O O   . ILE B 2 30 ? 54.302 37.807 7.824   1.00 49.74 30 B 1 
ATOM 232 C CB  . ILE B 2 30 ? 54.007 36.127 5.035   1.00 40.20 30 B 1 
ATOM 233 C CG1 . ILE B 2 30 ? 54.137 36.335 3.525   1.00 39.20 30 B 1 
ATOM 234 C CG2 . ILE B 2 30 ? 52.631 36.539 5.526   1.00 38.17 30 B 1 
ATOM 235 C CD1 . ILE B 2 30 ? 53.117 35.550 2.714   1.00 35.25 30 B 1 
ATOM 236 N N   . GLN B 2 31 ? 55.308 35.815 7.931   1.00 42.65 31 B 1 
ATOM 237 C CA  . GLN B 2 31 ? 55.184 35.737 9.386   1.00 48.46 31 B 1 
ATOM 238 C C   . GLN B 2 31 ? 55.954 36.878 10.032  1.00 52.53 31 B 1 
ATOM 239 O O   . GLN B 2 31 ? 55.492 37.467 11.009  1.00 50.74 31 B 1 
ATOM 240 C CB  . GLN B 2 31 ? 55.673 34.391 9.929   1.00 53.87 31 B 1 
ATOM 241 C CG  . GLN B 2 31 ? 55.440 34.239 11.435  1.00 58.75 31 B 1 
ATOM 242 C CD  . GLN B 2 31 ? 55.999 32.946 12.007  1.00 59.82 31 B 1 
ATOM 243 O OE1 . GLN B 2 31 ? 56.958 32.381 11.483  1.00 61.56 31 B 1 
ATOM 244 N NE2 . GLN B 2 31 ? 55.401 32.476 13.095  1.00 60.48 31 B 1 
ATOM 245 N N   . ASP B 2 32 ? 57.136 37.176 9.499   1.00 51.77 32 B 1 
ATOM 246 C CA  . ASP B 2 32 ? 57.931 38.285 10.020  1.00 54.80 32 B 1 
ATOM 247 C C   . ASP B 2 32 ? 57.153 39.582 9.994   1.00 58.58 32 B 1 
ATOM 248 O O   . ASP B 2 32 ? 57.291 40.409 10.899  1.00 61.52 32 B 1 
ATOM 249 C CB  . ASP B 2 32 ? 59.219 38.475 9.219   1.00 50.89 32 B 1 
ATOM 250 C CG  . ASP B 2 32 ? 60.248 37.434 9.525   1.00 56.55 32 B 1 
ATOM 251 O OD1 . ASP B 2 32 ? 60.157 36.832 10.608  1.00 58.55 32 B 1 
ATOM 252 O OD2 . ASP B 2 32 ? 61.158 37.233 8.693   1.00 63.49 32 B 1 
ATOM 253 N N   . LYS B 2 33 ? 56.358 39.784 8.947   1.00 51.32 33 B 1 
ATOM 254 C CA  . LYS B 2 33 ? 55.607 41.044 8.877   1.00 55.53 33 B 1 
ATOM 255 C C   . LYS B 2 33 ? 54.193 41.049 9.504   1.00 56.50 33 B 1 
ATOM 256 O O   . LYS B 2 33 ? 53.744 42.087 9.995   1.00 58.65 33 B 1 
ATOM 257 C CB  . LYS B 2 33 ? 55.502 41.506 7.418   1.00 53.96 33 B 1 
ATOM 258 C CG  . LYS B 2 33 ? 56.801 42.071 6.861   1.00 56.58 33 B 1 
ATOM 259 C CD  . LYS B 2 33 ? 56.532 42.925 5.628   1.00 57.04 33 B 1 
ATOM 260 C CE  . LYS B 2 33 ? 57.815 43.549 5.106   1.00 60.63 33 B 1 
ATOM 261 N NZ  . LYS B 2 33 ? 57.558 44.421 3.923   1.00 59.05 33 B 1 
ATOM 262 N N   . GLU B 2 34 ? 53.521 39.901 9.528   1.00 49.25 34 B 1 
ATOM 263 C CA  . GLU B 2 34 ? 52.098 39.820 9.886   1.00 49.76 34 B 1 
ATOM 264 C C   . GLU B 2 34 ? 51.816 38.938 11.102  1.00 51.68 34 B 1 
ATOM 265 O O   . GLU B 2 34 ? 50.696 38.915 11.608  1.00 47.23 34 B 1 
ATOM 266 C CB  . GLU B 2 34 ? 51.289 39.269 8.699   1.00 52.20 34 B 1 
ATOM 267 C CG  . GLU B 2 34 ? 51.441 40.055 7.407   1.00 52.09 34 B 1 
ATOM 268 C CD  . GLU B 2 34 ? 50.754 41.403 7.460   1.00 54.05 34 B 1 
ATOM 269 O OE1 . GLU B 2 34 ? 49.540 41.432 7.767   1.00 49.22 34 B 1 
ATOM 270 O OE2 . GLU B 2 34 ? 51.422 42.427 7.201   1.00 54.44 34 B 1 
ATOM 271 N N   . GLY B 2 35 ? 52.817 38.188 11.551  1.00 51.75 35 B 1 
ATOM 272 C CA  . GLY B 2 35 ? 52.673 37.388 12.752  1.00 54.60 35 B 1 
ATOM 273 C C   . GLY B 2 35 ? 51.880 36.105 12.579  1.00 53.43 35 B 1 
ATOM 274 O O   . GLY B 2 35 ? 51.571 35.426 13.555  1.00 55.79 35 B 1 
ATOM 275 N N   . ILE B 2 36 ? 51.518 35.788 11.343  1.00 48.17 36 B 1 
ATOM 276 C CA  . ILE B 2 36 ? 50.796 34.558 11.040  1.00 47.80 36 B 1 
ATOM 277 C C   . ILE B 2 36 ? 51.725 33.365 10.819  1.00 51.29 36 B 1 
ATOM 278 O O   . ILE B 2 36 ? 52.550 33.398 9.907   1.00 49.76 36 B 1 
ATOM 279 C CB  . ILE B 2 36 ? 49.932 34.712 9.781   1.00 43.73 36 B 1 
ATOM 280 C CG1 . ILE B 2 36 ? 49.015 35.929 9.913   1.00 52.57 36 B 1 
ATOM 281 C CG2 . ILE B 2 36 ? 49.129 33.446 9.554   1.00 44.79 36 B 1 
ATOM 282 C CD1 . ILE B 2 36 ? 48.427 36.403 8.598   1.00 51.49 36 B 1 
ATOM 283 N N   . PRO B 2 37 ? 51.567 32.297 11.623  1.00 50.99 37 B 1 
ATOM 284 C CA  . PRO B 2 37 ? 52.383 31.089 11.454  1.00 49.25 37 B 1 
ATOM 285 C C   . PRO B 2 37 ? 52.231 30.509 10.055  1.00 46.16 37 B 1 
ATOM 286 O O   . PRO B 2 37 ? 51.109 30.445 9.544   1.00 44.85 37 B 1 
ATOM 287 C CB  . PRO B 2 37 ? 51.826 30.127 12.515  1.00 48.24 37 B 1 
ATOM 288 C CG  . PRO B 2 37 ? 51.210 31.009 13.532  1.00 52.56 37 B 1 
ATOM 289 C CD  . PRO B 2 37 ? 50.643 32.174 12.762  1.00 52.32 37 B 1 
ATOM 290 N N   . PRO B 2 38 ? 53.354 30.108 9.435   1.00 44.82 38 B 1 
ATOM 291 C CA  . PRO B 2 38 ? 53.366 29.552 8.077   1.00 44.05 38 B 1 
ATOM 292 C C   . PRO B 2 38 ? 52.382 28.413 7.866   1.00 46.59 38 B 1 
ATOM 293 O O   . PRO B 2 38 ? 51.771 28.350 6.797   1.00 43.95 38 B 1 
ATOM 294 C CB  . PRO B 2 38 ? 54.805 29.053 7.929   1.00 43.21 38 B 1 
ATOM 295 C CG  . PRO B 2 38 ? 55.596 30.012 8.764   1.00 44.50 38 B 1 
ATOM 296 C CD  . PRO B 2 38 ? 54.720 30.321 9.954   1.00 45.36 38 B 1 
ATOM 297 N N   . ASP B 2 39 ? 52.186 27.564 8.872   1.00 45.22 39 B 1 
ATOM 298 C CA  . ASP B 2 39 ? 51.282 26.431 8.717   1.00 47.52 39 B 1 
ATOM 299 C C   . ASP B 2 39 ? 49.805 26.842 8.703   1.00 46.01 39 B 1 
ATOM 300 O O   . ASP B 2 39 ? 48.931 26.030 8.412   1.00 48.30 39 B 1 
ATOM 301 C CB  . ASP B 2 39 ? 51.544 25.395 9.810   1.00 57.74 39 B 1 
ATOM 302 C CG  . ASP B 2 39 ? 51.020 25.821 11.166  1.00 73.22 39 B 1 
ATOM 303 O OD1 . ASP B 2 39 ? 51.049 27.032 11.475  1.00 77.73 39 B 1 
ATOM 304 O OD2 . ASP B 2 39 ? 50.607 24.933 11.940  1.00 80.45 39 B 1 
ATOM 305 N N   . GLN B 2 40 ? 49.528 28.107 9.000   1.00 43.27 40 B 1 
ATOM 306 C CA  . GLN B 2 40 ? 48.159 28.615 8.936   1.00 42.70 40 B 1 
ATOM 307 C C   . GLN B 2 40 ? 47.899 29.439 7.675   1.00 37.36 40 B 1 
ATOM 308 O O   . GLN B 2 40 ? 46.773 29.870 7.426   1.00 32.32 40 B 1 
ATOM 309 C CB  . GLN B 2 40 ? 47.842 29.408 10.203  1.00 48.76 40 B 1 
ATOM 310 C CG  . GLN B 2 40 ? 47.956 28.510 11.439  1.00 56.23 40 B 1 
ATOM 311 C CD  . GLN B 2 40 ? 47.076 28.933 12.590  1.00 65.75 40 B 1 
ATOM 312 O OE1 . GLN B 2 40 ? 46.545 30.040 12.614  1.00 64.90 40 B 1 
ATOM 313 N NE2 . GLN B 2 40 ? 46.917 28.045 13.561  1.00 76.64 40 B 1 
ATOM 314 N N   . GLN B 2 41 ? 48.948 29.660 6.889   1.00 37.31 41 B 1 
ATOM 315 C CA  . GLN B 2 41 ? 48.865 30.502 5.692   1.00 30.63 41 B 1 
ATOM 316 C C   . GLN B 2 41 ? 48.511 29.702 4.444   1.00 28.62 41 B 1 
ATOM 317 O O   . GLN B 2 41 ? 49.033 28.610 4.237   1.00 32.01 41 B 1 
ATOM 318 C CB  . GLN B 2 41 ? 50.193 31.222 5.437   1.00 28.54 41 B 1 
ATOM 319 C CG  . GLN B 2 41 ? 50.643 32.219 6.480   1.00 30.86 41 B 1 
ATOM 320 C CD  . GLN B 2 41 ? 51.985 32.806 6.121   1.00 39.26 41 B 1 
ATOM 321 O OE1 . GLN B 2 41 ? 52.299 32.959 4.934   1.00 36.60 41 B 1 
ATOM 322 N NE2 . GLN B 2 41 ? 52.799 33.135 7.138   1.00 37.88 41 B 1 
ATOM 323 N N   . ARG B 2 42 ? 47.611 30.245 3.629   1.00 27.30 42 B 1 
ATOM 324 C CA  . ARG B 2 42 ? 47.369 29.766 2.268   1.00 28.94 42 B 1 
ATOM 325 C C   . ARG B 2 42 ? 47.709 30.903 1.305   1.00 29.99 42 B 1 
ATOM 326 O O   . ARG B 2 42 ? 47.176 32.008 1.433   1.00 31.16 42 B 1 
ATOM 327 C CB  . ARG B 2 42 ? 45.902 29.334 2.065   1.00 32.35 42 B 1 
ATOM 328 C CG  . ARG B 2 42 ? 45.446 28.101 2.890   1.00 31.08 42 B 1 
ATOM 329 C CD  . ARG B 2 42 ? 43.916 27.923 2.814   1.00 31.11 42 B 1 
ATOM 330 N NE  . ARG B 2 42 ? 43.456 27.844 1.427   1.00 28.83 42 B 1 
ATOM 331 C CZ  . ARG B 2 42 ? 42.311 28.344 0.970   1.00 31.93 42 B 1 
ATOM 332 N NH1 . ARG B 2 42 ? 41.456 28.967 1.777   1.00 27.06 42 B 1 
ATOM 333 N NH2 . ARG B 2 42 ? 42.025 28.229 -0.313  1.00 28.65 42 B 1 
ATOM 334 N N   . LEU B 2 43 ? 48.626 30.666 0.378   1.00 29.34 43 B 1 
ATOM 335 C CA  . LEU B 2 43 ? 49.002 31.706 -0.577  1.00 28.24 43 B 1 
ATOM 336 C C   . LEU B 2 43 ? 48.486 31.361 -1.959  1.00 31.67 43 B 1 
ATOM 337 O O   . LEU B 2 43 ? 48.667 30.236 -2.435  1.00 31.44 43 B 1 
ATOM 338 C CB  . LEU B 2 43 ? 50.524 31.871 -0.616  1.00 29.63 43 B 1 
ATOM 339 C CG  . LEU B 2 43 ? 51.186 32.342 0.669   1.00 32.61 43 B 1 
ATOM 340 C CD1 . LEU B 2 43 ? 52.717 32.367 0.516   1.00 32.35 43 B 1 
ATOM 341 C CD2 . LEU B 2 43 ? 50.639 33.689 1.070   1.00 34.06 43 B 1 
ATOM 342 N N   . ILE B 2 44 ? 47.881 32.338 -2.624  1.00 29.84 44 B 1 
ATOM 343 C CA  . ILE B 2 44 ? 47.310 32.106 -3.938  1.00 28.16 44 B 1 
ATOM 344 C C   . ILE B 2 44 ? 47.922 33.067 -4.955  1.00 32.53 44 B 1 
ATOM 345 O O   . ILE B 2 44 ? 47.979 34.269 -4.728  1.00 37.07 44 B 1 
ATOM 346 C CB  . ILE B 2 44 ? 45.769 32.233 -3.879  1.00 28.37 44 B 1 
ATOM 347 C CG1 . ILE B 2 44 ? 45.215 31.217 -2.865  1.00 33.75 44 B 1 
ATOM 348 C CG2 . ILE B 2 44 ? 45.145 31.994 -5.254  1.00 27.55 44 B 1 
ATOM 349 C CD1 . ILE B 2 44 ? 43.729 31.334 -2.622  1.00 38.34 44 B 1 
ATOM 350 N N   . PHE B 2 45 ? 48.381 32.530 -6.080  1.00 30.89 45 B 1 
ATOM 351 C CA  . PHE B 2 45 ? 48.913 33.361 -7.163  1.00 35.21 45 B 1 
ATOM 352 C C   . PHE B 2 45 ? 48.227 32.998 -8.465  1.00 31.73 45 B 1 
ATOM 353 O O   . PHE B 2 45 ? 48.264 31.839 -8.882  1.00 28.05 45 B 1 
ATOM 354 C CB  . PHE B 2 45 ? 50.428 33.165 -7.325  1.00 31.39 45 B 1 
ATOM 355 C CG  . PHE B 2 45 ? 50.999 33.873 -8.523  1.00 34.19 45 B 1 
ATOM 356 C CD1 . PHE B 2 45 ? 50.987 35.263 -8.606  1.00 35.19 45 B 1 
ATOM 357 C CD2 . PHE B 2 45 ? 51.494 33.144 -9.595  1.00 34.21 45 B 1 
ATOM 358 C CE1 . PHE B 2 45 ? 51.487 35.909 -9.726  1.00 35.55 45 B 1 
ATOM 359 C CE2 . PHE B 2 45 ? 51.996 33.779 -10.712 1.00 36.64 45 B 1 
ATOM 360 C CZ  . PHE B 2 45 ? 51.992 35.167 -10.779 1.00 37.75 45 B 1 
ATOM 361 N N   . ALA B 2 46 ? 47.611 33.987 -9.107  1.00 28.82 46 B 1 
ATOM 362 C CA  . ALA B 2 46 ? 46.907 33.757 -10.368 1.00 35.63 46 B 1 
ATOM 363 C C   . ALA B 2 46 ? 45.927 32.583 -10.250 1.00 30.61 46 B 1 
ATOM 364 O O   . ALA B 2 46 ? 45.876 31.708 -11.114 1.00 31.16 46 B 1 
ATOM 365 C CB  . ALA B 2 46 ? 47.897 33.515 -11.492 1.00 36.29 46 B 1 
ATOM 366 N N   . GLY B 2 47 ? 45.177 32.581 -9.155  1.00 31.42 47 B 1 
ATOM 367 C CA  . GLY B 2 47 ? 44.182 31.567 -8.836  1.00 30.81 47 B 1 
ATOM 368 C C   . GLY B 2 47 ? 44.691 30.185 -8.458  1.00 37.05 47 B 1 
ATOM 369 O O   . GLY B 2 47 ? 43.892 29.283 -8.231  1.00 35.33 47 B 1 
ATOM 370 N N   . LYS B 2 48 ? 46.002 30.030 -8.295  1.00 30.79 48 B 1 
ATOM 371 C CA  . LYS B 2 48 ? 46.567 28.737 -7.888  1.00 29.26 48 B 1 
ATOM 372 C C   . LYS B 2 48 ? 47.138 28.859 -6.491  1.00 32.19 48 B 1 
ATOM 373 O O   . LYS B 2 48 ? 47.887 29.804 -6.203  1.00 30.27 48 B 1 
ATOM 374 C CB  . LYS B 2 48 ? 47.670 28.268 -8.845  1.00 35.14 48 B 1 
ATOM 375 C CG  . LYS B 2 48 ? 47.256 28.147 -10.305 1.00 49.64 48 B 1 
ATOM 376 C CD  . LYS B 2 48 ? 46.171 27.095 -10.502 1.00 62.79 48 B 1 
ATOM 377 C CE  . LYS B 2 48 ? 45.812 26.932 -11.978 1.00 68.87 48 B 1 
ATOM 378 N NZ  . LYS B 2 48 ? 44.615 26.065 -12.171 1.00 72.19 48 B 1 
ATOM 379 N N   . GLN B 2 49 ? 46.811 27.905 -5.625  1.00 31.95 49 B 1 
ATOM 380 C CA  . GLN B 2 49 ? 47.376 27.913 -4.283  1.00 30.71 49 B 1 
ATOM 381 C C   . GLN B 2 49 ? 48.770 27.298 -4.321  1.00 32.55 49 B 1 
ATOM 382 O O   . GLN B 2 49 ? 48.983 26.224 -4.881  1.00 32.32 49 B 1 
ATOM 383 C CB  . GLN B 2 49 ? 46.460 27.191 -3.284  1.00 30.76 49 B 1 
ATOM 384 C CG  . GLN B 2 49 ? 47.061 27.089 -1.875  1.00 34.41 49 B 1 
ATOM 385 C CD  . GLN B 2 49 ? 46.073 26.547 -0.852  1.00 32.86 49 B 1 
ATOM 386 O OE1 . GLN B 2 49 ? 44.901 26.914 -0.855  1.00 31.00 49 B 1 
ATOM 387 N NE2 . GLN B 2 49 ? 46.529 25.620 -0.022  1.00 33.16 49 B 1 
ATOM 388 N N   . LEU B 2 50 ? 49.732 28.031 -3.768  1.00 30.64 50 B 1 
ATOM 389 C CA  . LEU B 2 50 ? 51.132 27.654 -3.808  1.00 30.93 50 B 1 
ATOM 390 C C   . LEU B 2 50 ? 51.467 26.553 -2.801  1.00 35.74 50 B 1 
ATOM 391 O O   . LEU B 2 50 ? 50.915 26.519 -1.710  1.00 36.13 50 B 1 
ATOM 392 C CB  . LEU B 2 50 ? 51.995 28.899 -3.535  1.00 32.36 50 B 1 
ATOM 393 C CG  . LEU B 2 50 ? 51.671 30.112 -4.433  1.00 31.06 50 B 1 
ATOM 394 C CD1 . LEU B 2 50 ? 52.685 31.233 -4.228  1.00 32.72 50 B 1 
ATOM 395 C CD2 . LEU B 2 50 ? 51.639 29.693 -5.907  1.00 32.75 50 B 1 
ATOM 396 N N   . GLU B 2 51 ? 52.351 25.632 -3.161  1.00 35.15 51 B 1 
ATOM 397 C CA  . GLU B 2 51 ? 52.662 24.577 -2.200  1.00 44.70 51 B 1 
ATOM 398 C C   . GLU B 2 51 ? 54.097 24.552 -1.742  1.00 42.66 51 B 1 
ATOM 399 O O   . GLU B 2 51 ? 55.010 24.966 -2.455  1.00 41.35 51 B 1 
ATOM 400 C CB  . GLU B 2 51 ? 52.255 23.190 -2.720  1.00 57.64 51 B 1 
ATOM 401 C CG  . GLU B 2 51 ? 52.474 22.899 -4.171  1.00 66.05 51 B 1 
ATOM 402 C CD  . GLU B 2 51 ? 51.640 21.703 -4.601  1.00 74.24 51 B 1 
ATOM 403 O OE1 . GLU B 2 51 ? 50.498 21.563 -4.101  1.00 77.74 51 B 1 
ATOM 404 O OE2 . GLU B 2 51 ? 52.126 20.904 -5.425  1.00 74.87 51 B 1 
ATOM 405 N N   . ASP B 2 52 ? 54.253 24.119 -0.497  1.00 45.92 52 B 1 
ATOM 406 C CA  . ASP B 2 52 ? 55.531 24.072 0.158   1.00 47.56 52 B 1 
ATOM 407 C C   . ASP B 2 52 ? 56.384 23.117 -0.672  1.00 49.09 52 B 1 
ATOM 408 O O   . ASP B 2 52 ? 55.869 22.147 -1.248  1.00 50.67 52 B 1 
ATOM 409 C CB  . ASP B 2 52 ? 55.382 23.592 1.597   1.00 51.98 52 B 1 
ATOM 410 C CG  . ASP B 2 52 ? 54.662 24.604 2.488   1.00 57.53 52 B 1 
ATOM 411 O OD1 . ASP B 2 52 ? 54.390 25.744 2.045   1.00 54.34 52 B 1 
ATOM 412 O OD2 . ASP B 2 52 ? 54.353 24.252 3.645   1.00 63.75 52 B 1 
ATOM 413 N N   . GLY B 2 53 ? 57.669 23.410 -0.770  1.00 45.78 53 B 1 
ATOM 414 C CA  . GLY B 2 53 ? 58.601 22.596 -1.533  1.00 47.78 53 B 1 
ATOM 415 C C   . GLY B 2 53 ? 58.862 23.109 -2.939  1.00 50.68 53 B 1 
ATOM 416 O O   . GLY B 2 53 ? 59.854 22.739 -3.568  1.00 57.01 53 B 1 
ATOM 417 N N   . ARG B 2 54 ? 57.988 23.979 -3.431  1.00 46.92 54 B 1 
ATOM 418 C CA  . ARG B 2 54 ? 58.203 24.612 -4.724  1.00 49.07 54 B 1 
ATOM 419 C C   . ARG B 2 54 ? 58.895 25.947 -4.505  1.00 46.21 54 B 1 
ATOM 420 O O   . ARG B 2 54 ? 58.872 26.482 -3.395  1.00 46.80 54 B 1 
ATOM 421 C CB  . ARG B 2 54 ? 56.891 24.848 -5.456  1.00 56.33 54 B 1 
ATOM 422 C CG  . ARG B 2 54 ? 56.083 23.651 -5.893  1.00 63.66 54 B 1 
ATOM 423 C CD  . ARG B 2 54 ? 56.636 23.048 -7.166  1.00 76.25 54 B 1 
ATOM 424 N NE  . ARG B 2 54 ? 55.632 22.194 -7.795  1.00 87.43 54 B 1 
ATOM 425 C CZ  . ARG B 2 54 ? 54.756 22.627 -8.700  1.00 93.15 54 B 1 
ATOM 426 N NH1 . ARG B 2 54 ? 54.776 23.894 -9.093  1.00 93.61 54 B 1 
ATOM 427 N NH2 . ARG B 2 54 ? 53.863 21.794 -9.222  1.00 95.84 54 B 1 
ATOM 428 N N   . THR B 2 55 ? 59.488 26.495 -5.561  1.00 42.64 55 B 1 
ATOM 429 C CA  . THR B 2 55 ? 60.090 27.823 -5.489  1.00 38.04 55 B 1 
ATOM 430 C C   . THR B 2 55 ? 59.244 28.845 -6.247  1.00 41.67 55 B 1 
ATOM 431 O O   . THR B 2 55 ? 58.370 28.484 -7.038  1.00 36.41 55 B 1 
ATOM 432 C CB  . THR B 2 55 ? 61.512 27.844 -6.065  1.00 46.58 55 B 1 
ATOM 433 O OG1 . THR B 2 55 ? 61.458 27.548 -7.465  1.00 50.34 55 B 1 
ATOM 434 C CG2 . THR B 2 55 ? 62.394 26.819 -5.366  1.00 46.34 55 B 1 
ATOM 435 N N   . LEU B 2 56 ? 59.514 30.125 -6.015  1.00 41.80 56 B 1 
ATOM 436 C CA  . LEU B 2 56 ? 58.823 31.167 -6.758  1.00 44.14 56 B 1 
ATOM 437 C C   . LEU B 2 56 ? 59.128 30.972 -8.241  1.00 46.28 56 B 1 
ATOM 438 O O   . LEU B 2 56 ? 58.266 31.154 -9.094  1.00 47.96 56 B 1 
ATOM 439 C CB  . LEU B 2 56 ? 59.256 32.558 -6.293  1.00 40.81 56 B 1 
ATOM 440 C CG  . LEU B 2 56 ? 58.951 32.931 -4.838  1.00 39.16 56 B 1 
ATOM 441 C CD1 . LEU B 2 56 ? 59.613 34.252 -4.494  1.00 37.77 56 B 1 
ATOM 442 C CD2 . LEU B 2 56 ? 57.460 33.006 -4.579  1.00 38.12 56 B 1 
ATOM 443 N N   . SER B 2 57 ? 60.356 30.566 -8.533  1.00 53.65 57 B 1 
ATOM 444 C CA  . SER B 2 57 ? 60.764 30.351 -9.911  1.00 56.70 57 B 1 
ATOM 445 C C   . SER B 2 57 ? 59.919 29.258 -10.574 1.00 58.49 57 B 1 
ATOM 446 O O   . SER B 2 57 ? 59.557 29.376 -11.743 1.00 58.24 57 B 1 
ATOM 447 C CB  . SER B 2 57 ? 62.240 29.981 -9.965  1.00 54.98 57 B 1 
ATOM 448 O OG  . SER B 2 57 ? 62.634 29.705 -11.290 1.00 61.07 57 B 1 
ATOM 449 N N   . ASP B 2 58 ? 59.555 28.235 -9.805  1.00 57.40 58 B 1 
ATOM 450 C CA  . ASP B 2 58 ? 58.687 27.169 -10.304 1.00 57.24 58 B 1 
ATOM 451 C C   . ASP B 2 58 ? 57.349 27.699 -10.816 1.00 56.16 58 B 1 
ATOM 452 O O   . ASP B 2 58 ? 56.795 27.163 -11.769 1.00 55.39 58 B 1 
ATOM 453 C CB  . ASP B 2 58 ? 58.430 26.125 -9.215  1.00 53.77 58 B 1 
ATOM 454 C CG  . ASP B 2 58 ? 59.641 25.271 -8.929  1.00 56.93 58 B 1 
ATOM 455 O OD1 . ASP B 2 58 ? 60.493 25.100 -9.827  1.00 63.65 58 B 1 
ATOM 456 O OD2 . ASP B 2 58 ? 59.745 24.760 -7.797  1.00 58.23 58 B 1 
ATOM 457 N N   . TYR B 2 59 ? 56.826 28.737 -10.164 1.00 51.68 59 B 1 
ATOM 458 C CA  . TYR B 2 59 ? 55.537 29.322 -10.524 1.00 42.18 59 B 1 
ATOM 459 C C   . TYR B 2 59 ? 55.570 30.525 -11.473 1.00 45.96 59 B 1 
ATOM 460 O O   . TYR B 2 59 ? 54.534 31.162 -11.692 1.00 43.64 59 B 1 
ATOM 461 C CB  . TYR B 2 59 ? 54.790 29.743 -9.252  1.00 42.96 59 B 1 
ATOM 462 C CG  . TYR B 2 59 ? 54.342 28.586 -8.391  1.00 44.25 59 B 1 
ATOM 463 C CD1 . TYR B 2 59 ? 53.205 27.859 -8.725  1.00 38.31 59 B 1 
ATOM 464 C CD2 . TYR B 2 59 ? 55.043 28.223 -7.246  1.00 43.59 59 B 1 
ATOM 465 C CE1 . TYR B 2 59 ? 52.776 26.798 -7.947  1.00 40.79 59 B 1 
ATOM 466 C CE2 . TYR B 2 59 ? 54.614 27.162 -6.454  1.00 40.66 59 B 1 
ATOM 467 C CZ  . TYR B 2 59 ? 53.482 26.452 -6.819  1.00 41.50 59 B 1 
ATOM 468 O OH  . TYR B 2 59 ? 53.036 25.403 -6.048  1.00 43.52 59 B 1 
ATOM 469 N N   . ASN B 2 60 ? 56.742 30.850 -12.008 1.00 51.31 60 B 1 
ATOM 470 C CA  . ASN B 2 60 ? 56.901 32.033 -12.853 1.00 57.25 60 B 1 
ATOM 471 C C   . ASN B 2 60 ? 56.472 33.298 -12.115 1.00 52.39 60 B 1 
ATOM 472 O O   . ASN B 2 60 ? 55.914 34.224 -12.708 1.00 49.43 60 B 1 
ATOM 473 C CB  . ASN B 2 60 ? 56.101 31.889 -14.155 1.00 63.14 60 B 1 
ATOM 474 C CG  . ASN B 2 60 ? 56.545 30.701 -14.985 1.00 71.36 60 B 1 
ATOM 475 O OD1 . ASN B 2 60 ? 57.713 30.319 -14.963 1.00 77.46 60 B 1 
ATOM 476 N ND2 . ASN B 2 60 ? 55.612 30.113 -15.726 1.00 74.84 60 B 1 
ATOM 477 N N   . ILE B 2 61 ? 56.749 33.337 -10.816 1.00 48.49 61 B 1 
ATOM 478 C CA  . ILE B 2 61 ? 56.449 34.515 -10.021 1.00 45.16 61 B 1 
ATOM 479 C C   . ILE B 2 61 ? 57.600 35.507 -10.177 1.00 46.56 61 B 1 
ATOM 480 O O   . ILE B 2 61 ? 58.735 35.225 -9.796  1.00 47.90 61 B 1 
ATOM 481 C CB  . ILE B 2 61 ? 56.211 34.155 -8.536  1.00 40.82 61 B 1 
ATOM 482 C CG1 . ILE B 2 61 ? 54.869 33.432 -8.401  1.00 38.37 61 B 1 
ATOM 483 C CG2 . ILE B 2 61 ? 56.228 35.408 -7.662  1.00 38.29 61 B 1 
ATOM 484 C CD1 . ILE B 2 61 ? 54.618 32.793 -7.063  1.00 36.39 61 B 1 
ATOM 485 N N   . GLN B 2 62 ? 57.288 36.652 -10.778 1.00 48.29 62 B 1 
ATOM 486 C CA  . GLN B 2 62 ? 58.268 37.682 -11.129 1.00 52.19 62 B 1 
ATOM 487 C C   . GLN B 2 62 ? 58.195 38.843 -10.152 1.00 49.23 62 B 1 
ATOM 488 O O   . GLN B 2 62 ? 57.302 38.886 -9.303  1.00 46.73 62 B 1 
ATOM 489 C CB  . GLN B 2 62 ? 58.025 38.198 -12.549 1.00 58.35 62 B 1 
ATOM 490 C CG  . GLN B 2 62 ? 58.083 37.135 -13.633 1.00 67.64 62 B 1 
ATOM 491 C CD  . GLN B 2 62 ? 59.456 36.522 -13.789 1.00 76.92 62 B 1 
ATOM 492 O OE1 . GLN B 2 62 ? 59.814 35.580 -13.083 1.00 82.73 62 B 1 
ATOM 493 N NE2 . GLN B 2 62 ? 60.239 37.061 -14.714 1.00 77.26 62 B 1 
ATOM 494 N N   . LYS B 2 63 ? 59.120 39.789 -10.289 1.00 44.28 63 B 1 
ATOM 495 C CA  . LYS B 2 63 ? 59.050 41.043 -9.548  1.00 40.05 63 B 1 
ATOM 496 C C   . LYS B 2 63 ? 57.675 41.678 -9.706  1.00 40.99 63 B 1 
ATOM 497 O O   . LYS B 2 63 ? 57.068 41.603 -10.777 1.00 43.76 63 B 1 
ATOM 498 C CB  . LYS B 2 63 ? 60.131 42.015 -10.019 1.00 43.20 63 B 1 
ATOM 499 C CG  . LYS B 2 63 ? 59.980 42.498 -11.449 1.00 49.17 63 B 1 
ATOM 500 C CD  . LYS B 2 63 ? 61.028 43.563 -11.776 1.00 62.47 63 B 1 
ATOM 501 C CE  . LYS B 2 63 ? 60.927 44.027 -13.219 1.00 68.33 63 B 1 
ATOM 502 N NZ  . LYS B 2 63 ? 61.846 45.163 -13.487 1.00 74.91 63 B 1 
ATOM 503 N N   . GLU B 2 64 ? 57.158 42.234 -8.613  1.00 44.05 64 B 1 
ATOM 504 C CA  . GLU B 2 64 ? 55.859 42.926 -8.590  1.00 45.02 64 B 1 
ATOM 505 C C   . GLU B 2 64 ? 54.666 42.001 -8.823  1.00 42.75 64 B 1 
ATOM 506 O O   . GLU B 2 64 ? 53.554 42.473 -9.070  1.00 41.70 64 B 1 
ATOM 507 C CB  . GLU B 2 64 ? 55.804 44.069 -9.621  1.00 48.97 64 B 1 
ATOM 508 C CG  . GLU B 2 64 ? 56.632 45.297 -9.268  1.00 56.32 64 B 1 
ATOM 509 C CD  . GLU B 2 64 ? 56.967 46.154 -10.476 1.00 66.62 64 B 1 
ATOM 510 O OE1 . GLU B 2 64 ? 56.650 45.750 -11.614 1.00 65.66 64 B 1 
ATOM 511 O OE2 . GLU B 2 64 ? 57.533 47.250 -10.283 1.00 77.86 64 B 1 
ATOM 512 N N   . SER B 2 65 ? 54.882 40.691 -8.727  1.00 40.86 65 B 1 
ATOM 513 C CA  . SER B 2 65 ? 53.759 39.764 -8.702  1.00 37.46 65 B 1 
ATOM 514 C C   . SER B 2 65 ? 52.969 40.010 -7.430  1.00 39.50 65 B 1 
ATOM 515 O O   . SER B 2 65 ? 53.527 40.452 -6.425  1.00 42.80 65 B 1 
ATOM 516 C CB  . SER B 2 65 ? 54.230 38.306 -8.751  1.00 39.73 65 B 1 
ATOM 517 O OG  . SER B 2 65 ? 54.778 37.963 -10.011 1.00 44.66 65 B 1 
ATOM 518 N N   . THR B 2 66 ? 51.680 39.694 -7.469  1.00 35.12 66 B 1 
ATOM 519 C CA  . THR B 2 66 ? 50.820 39.822 -6.306  1.00 37.00 66 B 1 
ATOM 520 C C   . THR B 2 66 ? 50.369 38.440 -5.818  1.00 36.39 66 B 1 
ATOM 521 O O   . THR B 2 66 ? 49.739 37.675 -6.570  1.00 33.53 66 B 1 
ATOM 522 C CB  . THR B 2 66 ? 49.574 40.673 -6.627  1.00 37.69 66 B 1 
ATOM 523 O OG1 . THR B 2 66 ? 49.976 42.009 -6.965  1.00 40.52 66 B 1 
ATOM 524 C CG2 . THR B 2 66 ? 48.623 40.709 -5.445  1.00 37.48 66 B 1 
ATOM 525 N N   . LEU B 2 67 ? 50.686 38.125 -4.563  1.00 33.54 67 B 1 
ATOM 526 C CA  . LEU B 2 67 ? 50.175 36.908 -3.926  1.00 33.67 67 B 1 
ATOM 527 C C   . LEU B 2 67 ? 49.023 37.305 -3.015  1.00 32.16 67 B 1 
ATOM 528 O O   . LEU B 2 67 ? 49.035 38.389 -2.440  1.00 34.79 67 B 1 
ATOM 529 C CB  . LEU B 2 67 ? 51.272 36.172 -3.141  1.00 33.28 67 B 1 
ATOM 530 C CG  . LEU B 2 67 ? 52.353 35.360 -3.888  1.00 40.30 67 B 1 
ATOM 531 C CD1 . LEU B 2 67 ? 52.849 35.980 -5.192  1.00 39.96 67 B 1 
ATOM 532 C CD2 . LEU B 2 67 ? 53.516 35.042 -2.961  1.00 38.48 67 B 1 
ATOM 533 N N   . HIS B 2 68 ? 48.040 36.427 -2.873  1.00 30.12 68 B 1 
ATOM 534 C CA  . HIS B 2 68 ? 46.904 36.677 -2.003  1.00 32.52 68 B 1 
ATOM 535 C C   . HIS B 2 68 ? 46.981 35.762 -0.800  1.00 32.74 68 B 1 
ATOM 536 O O   . HIS B 2 68 ? 47.051 34.555 -0.954  1.00 29.60 68 B 1 
ATOM 537 C CB  . HIS B 2 68 ? 45.592 36.433 -2.755  1.00 35.58 68 B 1 
ATOM 538 C CG  . HIS B 2 68 ? 45.349 37.408 -3.863  1.00 38.23 68 B 1 
ATOM 539 N ND1 . HIS B 2 68 ? 44.528 38.507 -3.727  1.00 43.87 68 B 1 
ATOM 540 C CD2 . HIS B 2 68 ? 45.840 37.459 -5.123  1.00 39.24 68 B 1 
ATOM 541 C CE1 . HIS B 2 68 ? 44.518 39.188 -4.858  1.00 46.71 68 B 1 
ATOM 542 N NE2 . HIS B 2 68 ? 45.307 38.575 -5.722  1.00 43.40 68 B 1 
ATOM 543 N N   . LEU B 2 69 ? 46.919 36.342 0.391   1.00 33.87 69 B 1 
ATOM 544 C CA  . LEU B 2 69 ? 46.977 35.582 1.629   1.00 29.48 69 B 1 
ATOM 545 C C   . LEU B 2 69 ? 45.578 35.357 2.195   1.00 30.96 69 B 1 
ATOM 546 O O   . LEU B 2 69 ? 44.806 36.305 2.373   1.00 31.67 69 B 1 
ATOM 547 C CB  . LEU B 2 69 ? 47.839 36.309 2.651   1.00 28.43 69 B 1 
ATOM 548 C CG  . LEU B 2 69 ? 47.786 35.775 4.086   1.00 33.31 69 B 1 
ATOM 549 C CD1 . LEU B 2 69 ? 48.312 34.334 4.157   1.00 35.46 69 B 1 
ATOM 550 C CD2 . LEU B 2 69 ? 48.579 36.698 5.018   1.00 37.15 69 B 1 
ATOM 551 N N   . VAL B 2 70 ? 45.229 34.089 2.392   1.00 30.59 70 B 1 
ATOM 552 C CA  . VAL B 2 70 ? 43.998 33.713 3.071   1.00 29.02 70 B 1 
ATOM 553 C C   . VAL B 2 70 ? 44.284 32.645 4.117   1.00 28.98 70 B 1 
ATOM 554 O O   . VAL B 2 70 ? 45.306 31.961 4.059   1.00 29.98 70 B 1 
ATOM 555 C CB  . VAL B 2 70 ? 42.909 33.222 2.089   1.00 29.72 70 B 1 
ATOM 556 C CG1 . VAL B 2 70 ? 42.593 34.310 1.081   1.00 27.96 70 B 1 
ATOM 557 C CG2 . VAL B 2 70 ? 43.346 31.956 1.375   1.00 30.35 70 B 1 
ATOM 558 N N   . LEU B 2 71 ? 43.412 32.548 5.112   1.00 26.28 71 B 1 
ATOM 559 C CA  . LEU B 2 71 ? 43.541 31.521 6.134   1.00 27.41 71 B 1 
ATOM 560 C C   . LEU B 2 71 ? 42.675 30.294 5.774   1.00 30.50 71 B 1 
ATOM 561 O O   . LEU B 2 71 ? 41.988 30.264 4.741   1.00 27.81 71 B 1 
ATOM 562 C CB  . LEU B 2 71 ? 43.133 32.081 7.505   1.00 28.05 71 B 1 
ATOM 563 C CG  . LEU B 2 71 ? 43.954 33.274 7.994   1.00 31.59 71 B 1 
ATOM 564 C CD1 . LEU B 2 71 ? 43.612 33.637 9.435   1.00 34.66 71 B 1 
ATOM 565 C CD2 . LEU B 2 71 ? 45.444 32.973 7.843   1.00 35.29 71 B 1 
ATOM 566 N N   . ARG B 2 72 ? 42.714 29.293 6.642   1.00 30.29 72 B 1 
ATOM 567 C CA  . ARG B 2 72 ? 42.041 28.020 6.411   1.00 30.17 72 B 1 
ATOM 568 C C   . ARG B 2 72 ? 40.908 27.812 7.412   1.00 30.38 72 B 1 
ATOM 569 O O   . ARG B 2 72 ? 41.165 27.544 8.585   1.00 28.17 72 B 1 
ATOM 570 C CB  . ARG B 2 72 ? 43.055 26.873 6.517   1.00 27.80 72 B 1 
ATOM 571 C CG  . ARG B 2 72 ? 42.462 25.468 6.355   1.00 28.39 72 B 1 
ATOM 572 C CD  . ARG B 2 72 ? 43.577 24.407 6.467   1.00 32.45 72 B 1 
ATOM 573 N NE  . ARG B 2 72 ? 44.506 24.467 5.336   1.00 31.22 72 B 1 
ATOM 574 C CZ  . ARG B 2 72 ? 45.765 24.890 5.416   1.00 35.61 72 B 1 
ATOM 575 N NH1 . ARG B 2 72 ? 46.252 25.290 6.574   1.00 35.13 72 B 1 
ATOM 576 N NH2 . ARG B 2 72 ? 46.541 24.904 4.337   1.00 34.79 72 B 1 
ATOM 577 N N   . LEU B 2 73 ? 39.666 27.932 6.948   1.00 27.24 73 B 1 
ATOM 578 C CA  . LEU B 2 73 ? 38.499 27.838 7.830   1.00 29.97 73 B 1 
ATOM 579 C C   . LEU B 2 73 ? 37.882 26.444 7.715   1.00 29.04 73 B 1 
ATOM 580 O O   . LEU B 2 73 ? 37.236 26.128 6.711   1.00 26.92 73 B 1 
ATOM 581 C CB  . LEU B 2 73 ? 37.466 28.920 7.476   1.00 27.67 73 B 1 
ATOM 582 C CG  . LEU B 2 73 ? 36.167 28.970 8.283   1.00 30.16 73 B 1 
ATOM 583 C CD1 . LEU B 2 73 ? 36.435 29.214 9.777   1.00 31.01 73 B 1 
ATOM 584 C CD2 . LEU B 2 73 ? 35.239 30.034 7.722   1.00 33.91 73 B 1 
ATOM 585 N N   . ARG B 2 74 ? 38.088 25.629 8.745   1.00 28.52 74 B 1 
ATOM 586 C CA  . ARG B 2 74 ? 37.733 24.212 8.699   1.00 26.13 74 B 1 
ATOM 587 C C   . ARG B 2 74 ? 36.287 23.956 9.126   1.00 30.12 74 B 1 
ATOM 588 O O   . ARG B 2 74 ? 35.799 24.556 10.075  1.00 29.40 74 B 1 
ATOM 589 C CB  . ARG B 2 74 ? 38.675 23.401 9.606   1.00 27.49 74 B 1 
ATOM 590 C CG  . ARG B 2 74 ? 40.154 23.416 9.176   1.00 29.08 74 B 1 
ATOM 591 C CD  . ARG B 2 74 ? 40.988 22.629 10.170  1.00 30.09 74 B 1 
ATOM 592 N NE  . ARG B 2 74 ? 42.425 22.813 10.005  1.00 34.04 74 B 1 
ATOM 593 C CZ  . ARG B 2 74 ? 43.201 22.048 9.245   1.00 40.45 74 B 1 
ATOM 594 N NH2 . ARG B 2 74 ? 44.511 22.281 9.182   1.00 40.08 74 B 1 
ATOM 595 N NH1 . ARG B 2 74 ? 42.672 21.046 8.550   1.00 36.99 74 B 1 
ATOM 596 N N   . GLY B 2 75 ? 35.615 23.043 8.432   1.00 27.58 75 B 1 
ATOM 597 C CA  . GLY B 2 75 ? 34.304 22.583 8.851   1.00 32.65 75 B 1 
ATOM 598 C C   . GLY B 2 75 ? 34.135 21.146 8.407   1.00 33.48 75 B 1 
ATOM 599 O O   . GLY B 2 75 ? 34.581 20.796 7.324   1.00 32.28 75 B 1 
ATOM 600 N N   . GLY B 2 76 ? 33.514 20.309 9.235   1.00 29.66 76 B 1 
ATOM 601 C CA  . GLY B 2 76 ? 33.384 18.900 8.891   1.00 27.42 76 B 1 
ATOM 602 C C   . GLY B 2 76 ? 32.034 18.259 9.184   1.00 33.29 76 B 1 
ATOM 603 O O   . GLY B 2 76 ? 31.666 17.245 8.569   1.00 30.41 76 B 1 
#
