# Supplementary material for: Photocross-linking activity-based probes to capture the dynamics of ubiquitin RING E3 ligase interactions
Source: Biochem J. 2026 Jun 3;483(7):1115–30. doi: 10.1042/BCJ20260213 (PMC13234630; doi:10.1042/BCJ20260213)
Supplement: Supplementary Data File S2 [file BCJ-2026-0213_supp2.zip › 03_Chandler_Supplementary datafile2/CHIP/Alphafold/fold_2026_01_22_10_06_chipx2_ubc13_ube2v1_ubiquitinc32/msas/fold_2026_01_22_10_06_chipx2_ubc13_ube2v1_ubiquitinc32_unpaired_msa_chains_e.a3m]

>query
MAATTGSGVKVPRNFRLLEELEEGQKGVGDGTVSWGLEDDEDMTLTRWTGMIIGPPRTIYENRIYSLKIECGPKYPEAPPFVRFVTKINMNGVNSSNGVVDPRAISVLAKWQNSYSIKVVLQELRRLMMSKENMKLPQPPEGQCYSN
>UniRef90_A0A7R9A2J5/5-142 [subseq from] UBC core domain-containing protein n=1 Tax=Darwinula stevensoni TaxID=69355 RepID=A0A7R9A2J5_9CRUS
-----DTGIVVPRNFRLLEELDNGQKGVGDGTISWGLEDDSDMTLSHWTGMIIGPPRTPYENRMYSLKIDCGPKYPEEPPVIRFLSRINMKGVHSGTGLVDRKSTQVLSHWQRHYSIKTVLQELRRLMTAKENMKTPQPPEDR----
>UniRef90_A0A7R9A2J5/148-283 [subseq from] UBC core domain-containing protein n=1 Tax=Darwinula stevensoni TaxID=69355 RepID=A0A7R9A2J5_9CRUS
-----DTGIVVPRNFRLLEELDNGQKGVGDGTISWGLEDDSDMTLSHWTGMIIGPPRTPYENRMYSLKIDCGPKYPEEPPVIRFLSRINMKGVHSGTGLVDRKSTQVLSHWQRHYSIKTVLQELRRLMTAKENMKTPQPPE------
>UniRef90_A0A1B0CQM2/6-97 [subseq from] Ubiquitin-conjugating enzyme E2 variant 2 n=2 Tax=Lutzomyia longipalpis TaxID=7200 RepID=A0A1B0CQM2_LUTLO
--------VVVPRNFRLLEELEQGQKGVGDGTISWGLENDDDMTLTHWTGMIIGPPRTPYENRIYSLKIECGEGYPDDPPVLKFLSKININCINQSTGVI-----------------------------------------------
>UniRef90_A0A1B0CQM2/101-235 [subseq from] Ubiquitin-conjugating enzyme E2 variant 2 n=2 Tax=Lutzomyia longipalpis TaxID=7200 RepID=A0A1B0CQM2_LUTLO
----------VPRNFRLLEELEQGQKGVGDGTISWGLENDDDMTLTHWTGMIIGPPRTPYENRIYSLKIECGEGYPDDPPVLKFLSKININCINQSTGVVDHRLVPMLARWNREYTIKSMLQEIRRIMTMKENLKLAQPPEGSCF--
>UniRef90_A0A2U1LHJ3/9-141 [subseq from] Ubiquitin E2 variant 1D-4 n=1 Tax=Artemisia annua TaxID=35608 RepID=A0A2U1LHJ3_ARTAN
----------VPRNFRLLEELERGEKGIGDGTVSYGMDDGDDIYMRSWTGTIIGPHNSVHEGRIYQLKLFCDKDYPEKPPTVRFHSRVNMTCVNHETGVVEPKKFAVLGNWQREYMMEDILVHLKKEMASPHNRKLVQPPEVE----
>UniRef90_A0A2U1LHJ3/166-256 [subseq from] Ubiquitin E2 variant 1D-4 n=1 Tax=Artemisia annua TaxID=35608 RepID=A0A2U1LHJ3_ARTAN
--------VNLPRNFRLLEELERGEKGIGDGTVSYGMDDGDDIYMRSWTGTIIGPHNSVHEGRIYQLKLFCDKDYPEKPPTVRFHSRVNMTCVNHETGV------------------------------------------------
>UniRef90_A0A2U1LHJ3/257-343 [subseq from] Ubiquitin E2 variant 1D-4 n=1 Tax=Artemisia annua TaxID=35608 RepID=A0A2U1LHJ3_ARTAN
---------------------------------------------------------SVHEGRIYQLKLFCDKDYPEKPPTVRFHSRVNMTCVNHETGVVDPKKFGILGNWQREYTMEDILIRLKKEMASPHNRKLVQPPEGTS---
>UniRef90_A0A674GYW4/79-225 [subseq from] Ubiquitin conjugating enzyme E2 V1 n=16 Tax=Neognathae TaxID=8825 RepID=A0A674GYW4_TAEGU
MAATTGAGVKVPRNFRLLEELEEGQKGVGDGTVSWGLEDDEDMTLTRWTGMIIGPPRTIYENRIYSLKIECGPKYPEAPPFVRFVTKINMNGVNSSNGVVDPRAISVLAKWQNSYSIKVVLQELRRLMMSKENMKLPQPPEGQCYSN
>UniRef90_A0A8D2G8R4/23-167 [subseq from] UBC core domain-containing protein n=2 Tax=Eutheria TaxID=9347 RepID=A0A8D2G8R4_THEGE
--TTTGSGVKVPRNFRLLEELEEGQKGVGDGTVSWGLEDDEDMTLTRWTGMIIGPPRTIYENRIYSLKIECGPKYPEAPPFVRFVTKINMNGVNSSNGVVDPRAISVLAKWQNSYSIKVVLQELRRLMMSKENMKLPQPPEGQCYSN
>UniRef90_A0A6I8P3I7/280-426 [subseq from] UBC core domain-containing protein n=3 Tax=Ornithorhynchus anatinus TaxID=9258 RepID=A0A6I8P3I7_ORNAN
MAATTGSGVKVPRNFRLLEELEEGQKGVGDGTVSWGLEDDEDMTLTRWTGMIIGPPRTIYENRIYSLKVECGPKYPEAPPFVRFVTKINMNGVNSSNGVVDPRAISVLAKWQNSYSIKVVLQELRRLMLSKENMKLPQPPEGQCYSN
>UniRef90_A0A8V0YR84/104-250 [subseq from] Ubiquitin-conjugating enzyme E2 variant 1 n=5 Tax=Galliformes TaxID=8976 RepID=A0A8V0YR84_CHICK
MAATTGAGVKVPRNFRLLEELEEGQKGVGDGTVSWGLEDDEDMTLTRWTGMIIGPPRTIYENRIYSLKIECGPKYPEAPPFVRFVTKINMNGVNSSNGVVDPRAISVLAKWQNSFSIKVVLQELRRLMMSKENMKLPQPPEGQCYSN
>UniRef90_A0A8C9HLU7/13-159 [subseq from] UBC core domain-containing protein n=1 Tax=Piliocolobus tephrosceles TaxID=591936 RepID=A0A8C9HLU7_9PRIM
MAATTGSGVKVPPNFRLLEELEEGQKGVGDGTVSWGLEDDEDMTLTRWTGMIIGPPRTIYENQIYSLKIECGPKYPEAPPFVRFVTKINMNGVNSSNGVVDPRAISVLAKWQNSYSIKVVLQELRRLMMSKENMKLPQPPEGQCYSN
>UniRef90_Q5R4Z6/1-147 [subseq from] Ubiquitin-conjugating enzyme E2 variant 1 n=146 Tax=Tetrapoda TaxID=32523 RepID=UB2V1_PONAB
MAATMGSGVKVPRNFRLLEELEEGQKGVGDGTVSWGLEDDEDMTLTRWTGMIIGPPRTIYENRIYSLKIECGPKCPEAPPFVRFVTKINMNGVNSSNGVVDPRAISVLAKWQNSYSIKVVLQELRRLMMSKENMKLPQPPEGQCYSN
>UniRef90_H2RE03/23-167 [subseq from] UBC core domain-containing protein n=1 Tax=Pan troglodytes TaxID=9598 RepID=H2RE03_PANTR
--ATTGSGVKVPRNFRLLEELEKGQKGVGDGTVSWGLEDDEDMTLTRWTGMIIGPPRTIYENRIYSLKIECGPKYPEAPPFVRFVTKINMNGVNSSNGVVDPRAISVLAKWQNSYSIKVVLQELRRLMMSKENMKFPQPPEGQCYSN
>UniRef90_A0A6J2ECN5/1-147 [subseq from] ubiquitin-conjugating enzyme E2 variant 1-like isoform X1 n=1 Tax=Zalophus californianus TaxID=9704 RepID=A0A6J2ECN5_ZALCA
MAATTGSGVKVPRDFRLLEELEEGQKGVGDGTVSWGLEDDKDVTLTRWTGMIIGPPRTIYENRIYSLKIECGPKYPEAPPFVRFVTKINMNGVNSSNGVVDPRAISVLAKWQNSYSIKVVLQELQRLMMSKENMKLPQPPEGQCYSN
>UniRef90_A0A8C8YAC3/16-162 [subseq from] UBC core domain-containing protein n=5 Tax=Tetrapoda TaxID=32523 RepID=A0A8C8YAC3_PROSS
MAATTGSGVKVPHNFRLLEELEEGQKGVGDGTVSWGLEDDEDMTLTRWTGMIIGPPRTIYENRIYSLKIECGPKYPEASPFVRFVTKINMNGVNSSNGVVDPRAISVLAKWQNSYSIKVVLQELRRLMMSKENMKLPQPAEGQCYSN
>UniRef90_UPI001E25D489/1-147 [subseq from] ubiquitin-conjugating enzyme E2 variant 1-like n=1 Tax=Leopardus geoffroyi TaxID=46844 RepID=UPI001E25D489
MAATTGSGIKVPRNFRLLEELEERQKGVGDGTVSWGLEDDEDMTLTRWTGMIIGPPRTIYENRIYSLKIECGPKYPEAPPFVRFVTKINMNVVNSSNGVVDPRAISVLAKWQNSYSIKVVLQELRRLMMSKENMKLPQPPKGQCYSN
>UniRef90_A0A6I8QRM8/40-186 [subseq from] UBC core domain-containing protein n=4 Tax=Xenopus TaxID=8353 RepID=A0A6I8QRM8_XENTR
MAATTVSGVKVPRNFRLLEELEEGQKGVGDGTVSWGLEDDEDMTLTRWTGMIIGPPRTIYENRIYSLKVECGPKYPEAPPFIRFVTKINMNGVNNSNGVVDPRTISVLAKWQNSYSIKVILQEMRRLMMSKENMKLPQPPEGQCYSN
>UniRef90_A0A8C9PH23/24-169 [subseq from] Ubiquitin conjugating enzyme E2 V1 n=1 Tax=Spermophilus dauricus TaxID=99837 RepID=A0A8C9PH23_SPEDA
-SRTLGSRVKVPRNFRLLEELEEGQKGVGDGTVSWGLEDDEDMTLTRWTGMIIGPPRTIYENRIYSLKIECGPKYPEAPPFVRFVTKINMNGVNSSNGVVDPRAISVLAKWQNSYSIKVVLQELRRLMMSKENMKLPQPPEGQCYSN
>UniRef90_UPI001CF58EFD/1-147 [subseq from] ubiquitin-conjugating enzyme E2 variant 1 n=4 Tax=Neobatrachia TaxID=8416 RepID=UPI001CF58EFD
MAATTGSSVKVPRNFRLLEELEEGQKGVGDGTVSWGLVDDEDMTLTRWTGMIIGPPRTIYENRIYSLKVECGPKYPESPPFVKFVTKINMNGVNNSNGVVDPRAISVLAKWQNSYSIKVILQELRRLMMSKENMKLPQPPEGQCYSN
>UniRef90_A0A8C3MBB2/29-171 [subseq from] Ubiquitin conjugating enzyme E2 V1 n=1 Tax=Geospiza parvula TaxID=87175 RepID=A0A8C3MBB2_GEOPR
----GGAGVKVPRNFRLLEELEEGQKGVGDGTVSWGLEDDEDMTLTRWTGMIIGPPRTIYENRIYSLKIECGPKYPEAPPFVRFVTKINMNGVNSSNGVVDPRAISVLAKWQNSYSIKVVLQELRRLMMSKENMKLPQPPEGQCYSN
>UniRef90_A0A2Y9RV56/16-158 [subseq from] ubiquitin-conjugating enzyme E2 variant 1 isoform X1 n=2 Tax=Eutheria TaxID=9347 RepID=A0A2Y9RV56_TRIMA
----GGPGVKVPRNFRLLEELEEGQKGVGDGTVSWGLEDDEDMTLTRWTGMIIGPPRTIYENRIYSLKIECGPKYPEAPPFVRFVTKINMNGVNSSNGVVDPRAISVLAKWQNSYSIKVVLQELRRLMMSKENMKLPQPPEGQCYSN
>UniRef90_A0A3Q7TZ12/34-176 [subseq from] ubiquitin-conjugating enzyme E2 variant 1 isoform X1 n=1 Tax=Vulpes vulpes TaxID=9627 RepID=A0A3Q7TZ12_VULVU
----LNSGVKVPRNFRLLEELEEGQKGVGDGTVSWGLEDDEDMTLTRWTGMIIGPPRTIYENRIYSLKIECGPKYPEAPPFVRFVTKINMNGVNSSNGVVDPRAISVLAKWQNSYSIKVVLQELRRLMMSKENMKLPQPPEGQCYSN
>UniRef90_UPI001EAFA48F/31-175 [subseq from] ubiquitin-conjugating enzyme E2 variant 1 isoform X1 n=1 Tax=Marmota monax TaxID=9995 RepID=UPI001EAFA48F
--AAKSAGVKVPRNFRLLEELEEGQKGVGDGTVSWGLEDDEDMTLTRWTGMIIGPPRTIYENRIYSLKIECGPKYPEAPPFVRFVTKINMNGVNSSNGVVDPRAISVLAKWQNSYSIKVVLQELRRLMMSKENMKLPQPPEGQCYSN
>UniRef90_Q90879/1-145 [subseq from] Ubiquitin-conjugating enzyme E2 variant 1 n=53 Tax=Tetrapoda TaxID=32523 RepID=UB2V1_CHICK
MAATT--GVKVPRNFRLLEELEEGQKGVGDGTVSWGLEDDEDMTLTRWTGMIIGPPRTIYENRIYSLKIECGPKYPEAPPFVRFVTKINMNGVNSSNGVVDPRAISVLAKWQNSFSIKVVLQELRRLMMSKENMKLPQPPEGQCYSN
>UniRef90_A0A850Z6A5/4-144 [subseq from] UB2V1 enzyme (Fragment) n=5 Tax=Neognathae TaxID=8825 RepID=A0A850Z6A5_9PASS
------SGVKVPRNFRLLEELEEGQKGVGDGTVSWGLEDDEDMTLTRWTGMIIGPPRTIYENRIYSLKIECGPKYPEAPPFVRFVTKINMNGVNSSNGVVDPRAISVLAKWQNSYSIKVVLQELRRLMMSKENMKLPQPPEGQCYSN
>UniRef90_UPI0005237EF8/37-178 [subseq from] ubiquitin-conjugating enzyme E2 variant 1 n=1 Tax=Tauraco erythrolophus TaxID=121530 RepID=UPI0005237EF8
-----DSGVKVPRNFRLLEELEEGQKGVGDGTVSWGLEDDEDMTLTRWTGMIIGPPRTIYENRIYSLKIECGPKYPEAPPFVRFVTKINMNGVNSSNGVVDPRAISVLAKWQNSYSIKVVLQELRRLMMSKENMKLPQPPEGQCYSN
>UniRef90_A0A8C3JKC9/22-164 [subseq from] Ubiquitin conjugating enzyme E2 V1 n=2 Tax=Calidris TaxID=8918 RepID=A0A8C3JKC9_9CHAR
----ATQGVKVPRNFRLLEELEEGQKGVGDGTVSWGLEDDEDMTLTRWTGMIIGPPRTIYENRIYSLKIECGPKYPEAPPFVRFVTKINMNGVNSSNGVVDPRAISVLAKWQNSYSIKVVLQELRRLMMSKENMKLPQPPEGQCYSN
>UniRef90_A0A803V5Y5/15-155 [subseq from] UBC core domain-containing protein n=2 Tax=Amniota TaxID=32524 RepID=A0A803V5Y5_FICAL
------TGVKVPRNFRLLEELEEGQKGVGDGTVSWGLEDDEDMTLTRWTGMIIGPPRTIYENRIYSLKIECGPKYPEAPPFVRFVTKINMNGVNSSNGVVDPRAISVLAKWQNSYSIKVVLQELRRLMMSKENMKLPQPPEGQCYSN
>UniRef90_UPI0015908090/26-169 [subseq from] ubiquitin-conjugating enzyme E2 variant 1 isoform X1 n=2 Tax=Lacertinae TaxID=162266 RepID=UPI0015908090
---TYSLGVKVPRNFRLLEELEEGQKGVGDGTVSWGLEDDEDMTLTRWTGMIIGPPRTIYENRIYSLKIECGPKYPEAPPFVRFVTKINMNGVNSSNGVVDPRAISVLAKWQNSYSIKVVLQELRRLMMSKENMKLPQPPEGQCYSN
>UniRef90_A0A8D0V9L4/23-164 [subseq from] Ubiquitin conjugating enzyme E2 V1 n=1 Tax=Sus scrofa TaxID=9823 RepID=A0A8D0V9L4_PIG
-----SVGVKVPRNFRLLEELEEGQKGVGDGTVSWGLEDDEDMTLTRWTGMIIGPPRTIYENRIYSLKIECGPKYPEAPPFVRFVTKINMNGVNSSNGVVDPRAISVLAKWQNSYSIKVVLQELRRLMMSKENMKLPQPPEGQCYSN
>UniRef90_M3W806/30-170 [subseq from] UBC core domain-containing protein n=17 Tax=Boreoeutheria TaxID=1437010 RepID=M3W806_FELCA
------GGVKVPRNFRLLEELEEGQKGVGDGTVSWGLEDDEDMTLTRWTGMIIGPPRTIYENRIYSLKIECGPKYPEAPPFVRFVTKINMNGVNSSNGVVDPRAISVLAKWQNSYSIKVVLQELRRLMMSKENMKLPQPPEGQCYSN
>UniRef90_UPI00071D8B93/29-169 [subseq from] ubiquitin-conjugating enzyme E2 variant 1 isoform X1 n=1 Tax=Calidris pugnax TaxID=198806 RepID=UPI00071D8B93
------AGVKVPRNFRLLEELEEGQKGVGDGTVSWGLEDDEDMTLTRWTGMIIGPPRTIYENRIYSLKIECGPKYPEAPPFVRFVTKINMNGVNSSNGVVDPRAISVLAKWQNSYSIKVVLQELRRLMMSKENMKLPQPPEGQCYSN
>UniRef90_L5M8F2/27-167 [subseq from] Ubiquitin-conjugating enzyme E2 variant 1 n=1 Tax=Myotis davidii TaxID=225400 RepID=L5M8F2_MYODS
------CGVKVPRNFRLLEELEEGQKGVGDGTVSWGLEDDEDMTLTRWTGMIIGPPRTIYENRIYSLKIECGPKYPEAPPFVRFVTKINMNGVNSSNGVVDPRAISVLAKWQNSYSIKVVLQELRRLMMSKENMKLPQPPEGQCYSN
>UniRef90_UPI00141B11FB/1-143 [subseq from] ubiquitin-conjugating enzyme E2 variant 1-like n=1 Tax=Trachypithecus francoisi TaxID=54180 RepID=UPI00141B11FB
MAATTGSGVKVPRNFRLLEELEEGQKGVGDGTVSWGLEDDEDMTLTRWTGMIIGPPRTIYENRIYSLKIECGPKYPEAPPFVRFVTKINMNGVNSSNGVVDPRAISVLAKWQNSYSIKVVLQELRRLMMSKENMKLPQPPKGQ----
>UniRef90_UPI001ADEBA0B/30-170 [subseq from] ubiquitin-conjugating enzyme E2 variant 1 isoform X1 n=3 Tax=Falco TaxID=8952 RepID=UPI001ADEBA0B
------QGVKVPRNFRLLEELEEGQKGVGDGTVSWGLEDDEDMTLTRWTGMIIGPPRTIYENRIYSLKIECGPKYPEAPPFVRFVTKINMNGVNSSNGVVDPRAISVLAKWQNSYSIKVVLQELRRLMMSKENMKLPQPPEGQCYSN
>UniRef90_H0XRS3/6-145 [subseq from] UBC core domain-containing protein n=3 Tax=Boreoeutheria TaxID=1437010 RepID=H0XRS3_OTOGA
-------GVKVPRNFRLLEELEEGQKGVGDGTVSWGLEDDEDMTLTRWTGMIIGPPRTIYENRIYSLKIECGPKYPEAPPFVRFVTKINMNGVNSSNGVVDPRAISVLAKWQNSYSIKVVLQELRRLMMSKENMKLPQPPEGQCYSN
>UniRef90_UPI00006036F3/2-142 [subseq from] Ubiquitin-conjugating enzyme E2 variant 1 n=1 Tax=Homo sapiens TaxID=9606 RepID=UPI00006036F3
------TGVKVPRNFRLLEELEEGQKGVGDGTVSWGLEDDEDMTLTRWTGMILGPPRTIYENRIYSLKIECGPKYPEAPPFVRFVTKINMNGVNSSNGVVDPRAISVLAKWQNSYSIKVVLQELRRLMMSKENMKLPQPPEGQCYSN
>UniRef90_UPI0018B0E93A/1-147 [subseq from] ubiquitin-conjugating enzyme E2 variant 1-like n=1 Tax=Chlorocebus sabaeus TaxID=60711 RepID=UPI0018B0E93A
MAATTGSGVKVPRNFRLLEDLEEGQKGVGDGTVSWGLEDDKDMTLTRWTGMIIGPPRTIYENRIYSLKIECGPKYPEAPPFVRFVTKINMNGVNSSNGVVDPRAISVLAKWQNSYSIKVVLQELWRLMMSKENTKLPQLPEGQCYSN
>UniRef90_UPI000D6A5268/25-167 [subseq from] ubiquitin-conjugating enzyme E2 variant 1 isoform X1 n=2 Tax=Amniota TaxID=32524 RepID=UPI000D6A5268
----ASGGVKVPRNFRLLEELEEGQKGVGDGTVSWGLEDDEDMTLTRWTGMIIGPPRTIYENRIYSLKIECGPKYPEAPPFVRFVTKINMNGVNSSNGVVDPRAISVLAKWQNSHSIKVVLQELRRLMMSKENMKLPQPPEGQCYSN
>UniRef90_A0A803YR28/52-194 [subseq from] UBC core domain-containing protein n=7 Tax=Galliformes TaxID=8976 RepID=A0A803YR28_MELGA
----AAAGVKVPRNFRLLEELEEGQKGVGDGTVSWGLEDDEDMTLTRWTGMIIGPPRTIYENRIYSLKIECGPKYPEAPPFVRFVTKINMNGVNSSNGVVDPRAISVLAKWQNSFSIKVVLQELRRLMMSKENMKLPQPPEGQCYSN
>UniRef90_A0A8B7VDU5/14-154 [subseq from] ubiquitin-conjugating enzyme E2 variant 1 isoform X2 n=3 Tax=Euarchontoglires TaxID=314146 RepID=A0A8B7VDU5_CASCN
------GGVKVPRNFRLLEELEEGQKGVGDGTVSWGLEDDEDMTLTRWTGMIIGPPRTIYENRIYSLKIECGPKYPEAPPFVRFVTKINMNGVNSSNGVVDPRAISVLAKWQNSYSIKVILQELRRLMLSKENMKLPQPPEGQCYSN
>UniRef90_A0A8C2NNC7/113-253 [subseq from] UBC core domain-containing protein n=1 Tax=Capra hircus TaxID=9925 RepID=A0A8C2NNC7_CAPHI
-----DSGVKVPRNFRLLEELEEGQKGVGDGTVSWGLEDDEDMTLTRWTGMIIGPPRTIYENRIYSLKIECGPKYPEAPPFVRFVTKINMNGVNSSNGVVDPRAISVLAKWQNSYSIKVVLQELRRLMMSKENMKLPQPPEGQCYS-
>UniRef90_A0A8C0KU57/14-156 [subseq from] Ubiquitin conjugating enzyme E2 V1 n=2 Tax=Eutheria TaxID=9347 RepID=A0A8C0KU57_CANLU
----EAKRVKVPRNFRLLEELEEGQKGVGDGTVSWGLEDDEDMTLTRWTGMIIGPPRTIYENRIYSLKIECGPKYPEAPPFVRFVTKINMNGVNSSNGVVDPRAISVLAKWQNSYSIKVVLQELRRLMMSKENMKLPQPPEGQCYSN
>UniRef90_A0A452QJI6/15-156 [subseq from] Ubiquitin conjugating enzyme E2 V1 n=2 Tax=Amniota TaxID=32524 RepID=A0A452QJI6_URSAM
-----ARRVKVPRNFRLLEELEEGQKGVGDGTVSWGLEDDEDMTLTRWTGMIIGPPRTIYENRIYSLKIECGPKYPEAPPFVRFVTKINMNGVNSSNGVVDPRAISVLAKWQNSYSIKVVLQELRRLMMSKENMKLPQPPEGQCYSN
>UniRef90_A0A8W4FGR2/30-170 [subseq from] Ubiquitin conjugating enzyme E2 V1 n=1 Tax=Sus scrofa TaxID=9823 RepID=A0A8W4FGR2_PIG
------CRVKVPRNFRLLEELEEGQKGVGDGTVSWGLEDDEDMTLTRWTGMIIGPPRTIYENRIYSLKIECGPKYPEAPPFVRFVTKINMNGVNSSNGVVDPRAISVLAKWQNSYSIKVVLQELRRLMMSKENMKLPQPPEGQCYSN
>UniRef90_A0A2K6GIM9/1-147 [subseq from] UBC core domain-containing protein n=2 Tax=Primates TaxID=9443 RepID=A0A2K6GIM9_PROCO
MAATTGSGVKVPRNFRLLEELEEGQKGVGDGTVSLGLEDDEDMTLTRWTGMIIGPPRTIYENRIYSLKIECGPKYPEAPPFVRFVTKINTNGVNSSNGVVDPRAISVLAKRQNTYSIKVVLQELRRLMMSKENMKLPQPPEGQCYSN
>UniRef90_UPI001B3536BA/12-153 [subseq from] ubiquitin-conjugating enzyme E2 variant 1 isoform X1 n=1 Tax=Ochotona curzoniae TaxID=130825 RepID=UPI001B3536BA
-----SPGVKVPRNFRLLEELEEGQKGVGDGTVSWGLEDDEDMTLTRWTGMIIGPPRTIYENRIYSLKIECGPKYPEAPPFVRFVTKINMNGINSSNGVVDPRAISVLAKWQNSYSIKVVLQELRRLMMAKENLKLPQPPEGQCYSN
>UniRef90_Q9CZY3/1-147 [subseq from] Ubiquitin-conjugating enzyme E2 variant 1 n=29 Tax=Muroidea TaxID=337687 RepID=UB2V1_MOUSE
MAATTGSGVKVPRNFRLLEELEEGQKGVGDGTVSWGLEDDEDMTLTRWTGMIIGPPRTIYENRIYSLKIECGPKYPEAPPSVRFVTRVNMSGVSSSNGVVDPRATAVLAKWQNSHSIKVILQELRRLMMSKENMKLPQPPEGQCYSN
>UniRef90_A0A8J6GIH6/64-210 [subseq from] Ubiquitin-conjugating enzyme E2 variant 1 n=5 Tax=Cricetidae TaxID=337677 RepID=A0A8J6GIH6_MICOH
MAATTGSGVKVPRNFRLLEELEEGQKGVGDGTVSWGLEDDEDMTLTRWTGMIIGPPRTIYENRIYSLKIECGPKYPEAPPSVRFVTKVNMSGVSSSNGVVDPRATAVLAKWQNSHSIKVILQELRRLMMSKENMKLPQPPEGQCYSN
>UniRef90_UPI00159E7E2D/22-160 [subseq from] ubiquitin-conjugating enzyme E2 variant 1 isoform X4 n=1 Tax=Callithrix jacchus TaxID=9483 RepID=UPI00159E7E2D
--------VKVPRNFRLLEELEEGQKGVGDGTVSWGLEDDEDMTLTRWTGMIIGPPRTIYENRIYSLKIECGPKYPEAPPFVRFVTKINMNGVNSSNGVVDPRAISVLAKWQNSYSIKVVLQELRRLMMSKENMKLPQPPEGQCYSN
>UniRef90_A0A2K5N323/31-170 [subseq from] UBC core domain-containing protein n=20 Tax=Amniota TaxID=32524 RepID=A0A2K5N323_CERAT
-------RVKVPRNFRLLEELEEGQKGVGDGTVSWGLEDDEDMTLTRWTGMIIGPPRTIYENRIYSLKIECGPKYPEAPPFVRFVTKINMNGVNSSNGVVDPRAISVLAKWQNSYSIKVVLQELRRLMMSKENMKLPQPPEGQCYSN
>UniRef90_A0A6P3H2P7/18-157 [subseq from] ubiquitin-conjugating enzyme E2 variant 1 isoform X1 n=1 Tax=Bison bison bison TaxID=43346 RepID=A0A6P3H2P7_BISBI
-------GVKVPRNFRLLEELEEGQKGVGDGTVSWGLEDDEDMTLTRWTGMIIGPPRTIYENRIYSLKIECGPKYPEAPPFVRFVTKINMNGVNSSNGVVDPRATSVLAKWQNSYSIKVVLQELRRLMMSKENMKLPQPPEGQCYSN
>UniRef90_A0A2K5KNP0/1-147 [subseq from] UBC core domain-containing protein n=1 Tax=Cercocebus atys TaxID=9531 RepID=A0A2K5KNP0_CERAT
MAATTGSGVKVSHNFRLLEELEEGQKGVGDGTVSWSLTDDEDMTLTRWTGMIIGPPRTINENRIYSLKIECGPKYPEAPPFVRFVTKINMNGVNSSNGVVDPRAISVLAKWQNSYSIKVVLQELRRLMMSKENMKLPQPPKGQCYSN
>UniRef90_A0A4X1UKC2/28-167 [subseq from] UBC core domain-containing protein n=3 Tax=Amniota TaxID=32524 RepID=A0A4X1UKC2_PIG
-------TLKVPRNFRLLEELEEGQKGVGDGTVSWGLEDDEDMTLTRWTGMIIGPPRTIYENRIYSLKIECGPKYPEAPPFVRFVTKINMNGVNSSNGVVDPRAISVLAKWQNSYSIKVVLQELRRLMMSKENMKLPQPPEGQCYSN
>UniRef90_A0A8C2NNE8/52-191 [subseq from] UBC core domain-containing protein n=1 Tax=Capra hircus TaxID=9925 RepID=A0A8C2NNE8_CAPHI
------AGVKVPRNFRLLEELEEGQKGVGDGTVSWGLEDDEDMTLTRWTGMIIGPPRTIYENRIYSLKIECGPKYPEAPPFVRFVTKINMNGVNSSNGVVDPRAISVLAKWQNSYSIKVVLQELRRLMMSKENMKLPQPPEGQCYS-
>UniRef90_A0A8B7VD95/26-166 [subseq from] ubiquitin-conjugating enzyme E2 variant 1 isoform X1 n=1 Tax=Castor canadensis TaxID=51338 RepID=A0A8B7VD95_CASCN
------SRVKVPRNFRLLEELEEGQKGVGDGTVSWGLEDDEDMTLTRWTGMIIGPPRTIYENRIYSLKIECGPKYPEAPPFVRFVTKINMNGVNSSNGVVDPRAISVLAKWQNSYSIKVILQELRRLMLSKENMKLPQPPEGQCYSN
>UniRef90_UPI000778A3B4/19-159 [subseq from] ubiquitin-conjugating enzyme E2 variant 1 isoform X2 n=1 Tax=Python bivittatus TaxID=176946 RepID=UPI000778A3B4
------ARVKVPRNFRLLEELEEGQKGVGDGTVSWGLEDDEDMTLTRWTGMIIGPPRTIYENRIYSLKIECGPKYPEAPPFVRFVTKINMNGVNSSNGVVDPRAISVLAKWQNSHSIKVVLQELRRLMMSKENMKLPQPPEGQCYSN
>UniRef90_UPI0003314C7A/289-429 [subseq from] uncharacterized protein LOC101553201 n=1 Tax=Sorex araneus TaxID=42254 RepID=UPI0003314C7A
------TGVKVPRNFRLLEELEEGQKGVGDGTVSWGLEDDEDMTLTRWTGMIIGPPRTIYENRIYSLKIECGPKYPEAPPFVRFVTKINMNGVNSSNGVVDPRAISVLAKWQNSYSIKVVLQELRRLLMSKENMKLPQPPEGQCYSN
>UniRef90_UPI000441CCB5/19-158 [subseq from] ubiquitin-conjugating enzyme E2 variant 1 isoform X3 n=1 Tax=Python bivittatus TaxID=176946 RepID=UPI000441CCB5
-------RVKVPRNFRLLEELEEGQKGVGDGTVSWGLEDDEDMTLTRWTGMIIGPPRTIYENRIYSLKIECGPKYPEAPPFVRFVTKINMNGVNSSNGVVDPRAISVLAKWQNSHSIKVVLQELRRLMMSKENMKLPQPPEGQCYSN
>UniRef90_A0A6I8RM60/4-145 [subseq from] UBC core domain-containing protein n=11 Tax=Tetrapoda TaxID=32523 RepID=A0A6I8RM60_XENTR
-----YMGVKVPRNFRLLEELEEGQKGVGDGTVSWGLEDDEDMTLTRWTGMIIGPPRTIYENRIYSLKVECGPKYPEAPPFIRFVTKINMNGVNNSNGVVDPRTISVLAKWQNSYSIKVILQEMRRLMMSKENMKLPQPPEGQCYSN
>UniRef90_Q7SY77/1-147 [subseq from] UBE2V1 protein n=12 Tax=Tetrapoda TaxID=32523 RepID=Q7SY77_XENLA
MAATTVSGVKVPRNFRLLEELEEGQKGVGDGTVSWGLEDDEDMTLTRWTGMIIGPPRTGYENRIYSLKVECGPKYPESPPYVRFVTKVNMSGVNNSNGVVDPRAVSVLVKWQNSYSIKVVLQEMRRLMMSKENMKLPQPPEGQCYSN
>UniRef90_UPI001E1B33F2/36-178 [subseq from] ubiquitin-conjugating enzyme E2 variant 1 isoform X1 n=1 Tax=Jaculus jaculus TaxID=51337 RepID=UPI001E1B33F2
----SLKRVKVPRNFRLLEELEEGQKGVGDGTVSWGLEDDEDMTLTRWTGMIIGPPRTIYENRIYSLKIECGPKYPEAPPFVRFVTKINMNGVNSSNGVVDPRATSVLAKWQNSYSIKVILQELRRLMMSKENMKLPQPPEGQCYSN
>UniRef90_UPI000819DA07/15-160 [subseq from] ubiquitin-conjugating enzyme E2 variant 1 isoform X1 n=1 Tax=Nannospalax galili TaxID=1026970 RepID=UPI000819DA07
-AGSLGTGVKVPRNFRLLEELEEGQKGVGDGTVSWGLEDDEDMTLTRWTGMIIGPPRTIYENRIYSLKIECGPKYPEAPPFVRFVTKINMNGVNSSNGVVDPRATSVLAKWQNSHSIKVILQELRRLMMLKENVKLPQPPEGQCYSN
>UniRef90_A0A8V0YPE9/20-158 [subseq from] Ubiquitin-conjugating enzyme E2 variant 1 n=1 Tax=Gallus gallus TaxID=9031 RepID=A0A8V0YPE9_CHICK
--------LKVPRNFRLLEELEEGQKGVGDGTVSWGLEDDEDMTLTRWTGMIIGPPRTIYENRIYSLKIECGPKYPEAPPFVRFVTKINMNGVNSSNGVVDPRAISVLAKWQNSFSIKVVLQELRRLMMSKENMKLPQPPEGQCYSN
>UniRef90_A0A7M4E9B0/1-64 [subseq from] Ubiquitin-conjugating enzyme E2 variant 1 n=2 Tax=Amniota TaxID=32524 RepID=A0A7M4E9B0_CROPO
MAATTGSGVKVPRNFRLLEELEEGQKGVGDGTVSWGLEDDEDMTLTRWTGMIIGPPRKSHEKSL-----------------------------------------------------------------------------------
>UniRef90_A0A7M4E9B0/71-161 [subseq from] Ubiquitin-conjugating enzyme E2 variant 1 n=2 Tax=Amniota TaxID=32524 RepID=A0A7M4E9B0_CROPO
--------------------------------------------------------TTIYENRIYSLKIECGPKYPEAPPFVRFVTKINMNGVNSSNGVVDPRAISVLAKWQNSYSIKVVLQELRRLMMSKENMKLPQPPEGQCYSN
>UniRef90_A0A6I8R3E1/19-159 [subseq from] UBC core domain-containing protein n=1 Tax=Xenopus tropicalis TaxID=8364 RepID=A0A6I8R3E1_XENTR
------DGVKVPRNFRLLEELEEGQKGVGDGTVSWGLEDDEDMTLTRWTGMIIGPPRTIYENRIYSLKVECGPKYPEAPPFIRFVTKINMNGVNNSNGVVDPRTISVLAKWQNSYSIKVILQEMRRLMMSKENMKLPQPPEGQCYSN
>UniRef90_A0A2K6GJI8/12-158 [subseq from] UBC core domain-containing protein n=2 Tax=Propithecus coquereli TaxID=379532 RepID=A0A2K6GJI8_PROCO
MAATTGSGAKVSRNFRLLEELEEGQKGVGDGTVSWGLEDDEDMTLTRWTGMIIGPPRTIYENRIYSLKIECGPKYPEAPPFVRFATKINTKGVNSSNEVVDPRAISVLAKWQNTYSIKVVLQELRRLMMSKENIKLPQPPEGQCYSN
>UniRef90_A0A8C5R7G6/21-162 [subseq from] UBC core domain-containing protein n=4 Tax=Leptobrachium leishanense TaxID=445787 RepID=A0A8C5R7G6_9ANUR
-----KQGCKVPRNFRLLEELEEGQKGVGDGTVSWGLEDDEDMTLTRWTGMIIGPPRTIYENRIYSLKIECGPKYPESPPFVRFVTKINMSGVNNSNGVVDPRAISVLAKWQNSYSIKVVLQELRRLMMSKENMKLPQPPEGQCYSN
>UniRef90_A0A8C6MWJ4/1-147 [subseq from] UBC core domain-containing protein n=3 Tax=Mus spicilegus TaxID=10103 RepID=A0A8C6MWJ4_MUSSI
MAATTGSGVKVPRNFRLLEELEEGQKGVGDGTVSWGLEDDEDMTLTRWTGMIIGPPRTIYENRIYSLKIECGPKYPEAPLSVRFVTRVNMSGVSSSNGVVDPRATAVLAKWQNSHSIKVILQELRRLMMSKENMKLPQPPEGQCYSN
>UniRef90_A0A673UFM5/30-169 [subseq from] UBC core domain-containing protein n=2 Tax=Suricata suricatta TaxID=37032 RepID=A0A673UFM5_SURSU
-------RVKVPRNFRLLEELEEGQKGVGDGTVSWGLEDDEDMTLTRWTGMIIGPPRTIYENRIYSLKIECGPKYPEAPPFVRFVTKINMNGVNSSNGVVDPRATPVLAKWQNSYSIKVVLQELRRLMMSKENMKLPQPPEGQCYSN
>UniRef90_A0A8C8ZPT3/16-154 [subseq from] UBC core domain-containing protein n=2 Tax=Prolemur simus TaxID=1328070 RepID=A0A8C8ZPT3_PROSS
--------IKVPRNFRLLEELEEGQKGVGDGTVSWGLEDDEDMTLTRWTGMIIGPPRTIYENQIYSLKIECGPKYPEAPPFVRFVTKINTNGVNSSNGVVDPRAISVLAKWQNSYSIKVVLQELRRLMMSKENMKLPQPPEGQCYSN
>UniRef90_A0A8B7SBY1/1-144 [subseq from] ubiquitin-conjugating enzyme E2 variant 1-like isoform X1 n=1 Tax=Hipposideros armiger TaxID=186990 RepID=A0A8B7SBY1_HIPAR
MAATTGSGVKVPHNFRLL---EEGQKGVGDGTVSWGLEDDEDMTLTRWTGMIIGPPRTIYENRIYSLKIECGPKYPEAPPFVRFVTKINMNGVNSSNGVVDPRAISVLAKWQNSCRIKVVLQELRRLMMSKENRKLPQPPEGQCYSN
>UniRef90_H0XIG8/1-145 [subseq from] UBC core domain-containing protein n=1 Tax=Otolemur garnettii TaxID=30611 RepID=H0XIG8_OTOGA
MAATTGSGIKVPRNFQLLEELEEGQKGVGDGTVSWGLEDDEDMTLTRWTR-IIGPPRTIYENRIYSLKVECGPKYPEAPPFVRFVTKINTNGVNSSNGVVDPRAISVLAKWQNSYSIKVVLQKLRCLMISKENMKLPQPPEGQCYS-
>UniRef90_Q13404-2/31-170 [subseq from] Isoform 2 of Ubiquitin-conjugating enzyme E2 variant 1 n=13 Tax=Amniota TaxID=32524 RepID=Q13404-2
-------GSKSPSQFRLLEELEEGQKGVGDGTVSWGLEDDEDMTLTRWTGMIIGPPRTIYENRIYSLKIECGPKYPEAPPFVRFVTKINMNGVNSSNGVVDPRAISVLAKWQNSYSIKVVLQELRRLMMSKENMKLPQPPEGQCYSN
>UniRef90_S7QF75/1-147 [subseq from] Ubiquitin-conjugating enzyme E2 variant 1 n=1 Tax=Myotis brandtii TaxID=109478 RepID=S7QF75_MYOBR
MAATTGSGVKVPRNFRLLEELEESQKGVGDGTVSWGLEDDEDMTLTRRTGMMIRPPRTIYENQIYSLKIECGPQYPEAPPFVRFVTKINMNGVNSSNGVVDPRGISVLAKWKNSYSIKVVLQELWRLMMSKENMKLPQPPEGQCYSN
>UniRef90_A0A2K5KK47/3-147 [subseq from] UBC core domain-containing protein n=3 Tax=Cercopithecinae TaxID=9528 RepID=A0A2K5KK47_CERAT
--ATTGSGVKVPRNFRLLEELKEGQKGVGDGTVSWGLEDEEDMTLTRWTGMIVGPPRTIYENRIYSLKIECGPKYPKAPPFVRFVTKINMNGVNSSNGVVDPRTVSVLAKWQNSYSIKVVLRELWGLLMSKESMKLPQPPKGQCYSN
>UniRef90_UPI0011AE41E1/12-153 [subseq from] LOW QUALITY PROTEIN: ubiquitin-conjugating enzyme E2 variant 1-like n=1 Tax=Serinus canaria TaxID=9135 RepID=UPI0011AE41E1
------QGVKVPRNFRLLEELEEGQXGVGDGTVSWGLEDDEDMTLTRWTGMIIGPPQTIYENRIYSLKIECGPKYPEAPPFVRFVTKINMNGVNSSNGVVSgPRAISVLAKWQNSYSIKVVLQELRRLMMSKENMKLPQPPEGQCYSN
>UniRef90_H0XJ89/1-147 [subseq from] UBC core domain-containing protein n=1 Tax=Otolemur garnettii TaxID=30611 RepID=H0XJ89_OTOGA
MAATMGWGVKVPGNFHLSEELEEGQTGMGDGTVSWGLEDDEDMTLTRWTGMIIGPPRTIYENRIYSLKIECGPKYPEAPPFVRFVTKINMNGVNSSNGVVDPRAISVLAKWQNSYSIKVVLQELQYLMMSKENMKLPQPPAGQCYSN
>UniRef90_A0A8C5VDM8/1-147 [subseq from] UBC core domain-containing protein n=4 Tax=Mammalia TaxID=40674 RepID=A0A8C5VDM8_MICMU
MAATTGSGVKVPRNFQLLEELEEGQKGVGDGTVIWDLEDDEDMTLTRWTGMIIGPPRTIYENRIYSLKIERGPKYPEAPPFVRFVTKMNMNGVNSSNGVVDPRAISVLAKWQNSNSIKVVLQELRRLIMSKENTKLPPPPEGQCYSN
>UniRef90_A0A835NY85/226-363 [subseq from] Plasmanylethanolamine desaturase n=2 Tax=Amniota TaxID=32524 RepID=A0A835NY85_9PASS
------TGVKVPRNFRLLEELEEGQKGVGDGTVSWGLEDDEDMTLTRWTGMIIGPPRTIYENRIYSLKIECGPKYPEAPPFVRFVTKINMNGVNSSNGVVDPRAISVLAKWQNSYSIKVVLQELRRLMMSKENMKLPQPPEGQL---
>UniRef90_A0A851SBN1/81-219 [subseq from] UB2V1 enzyme (Fragment) n=38 Tax=Aves TaxID=8782 RepID=A0A851SBN1_CERFA
------TGVKVPRNFRLLEELEEGQKGVGDGTVSWGLEDDEDMTLTRWTGMIIGPPRTIYENRIYSLKIECGPKYPEAPPFVRFVTKINMNGVNSSNGVVDPRAISVLAKWQNSYSIKVVLQELRRLMMSKENMKLPQPPKYYCQ--
>UniRef90_G7PI32/1-147 [subseq from] UBC core domain-containing protein n=4 Tax=Cercopithecinae TaxID=9528 RepID=G7PI32_MACFA
MAATTGSGVKVSRNFRLLEELEEGQKGVGDGTVSWSLEDDEDMALTRWTGMIIGLSRAIYENQICRLKIECGPKYPEAPPFVRFVTKINMNGVNSSNGVVDPRAISVLAKWQNSYSIKVVLQELRRLMMSKENMKLPQPPKGQCYSN
>UniRef90_UPI00167F21C1/1-147 [subseq from] ubiquitin-conjugating enzyme E2 variant 1-like n=1 Tax=Onychomys torridus TaxID=38674 RepID=UPI00167F21C1
MAATTGSGVKVPQNFRLLEELEEGQKGVGNSTVSWGLEDDEDMTLTRWTGMIIGPSRTIYENRIYSLKIECGPKYPEAPPSVRFVTKVNMSGVSSSNGVVDPRATAVLAKWQNSHSIKVILQELRCLMMSKENMKLPQPPEGQCYSN
>UniRef90_G1NZN8/18-165 [subseq from] Ubiquitin conjugating enzyme E2 V1 n=1 Tax=Myotis lucifugus TaxID=59463 RepID=G1NZN8_MYOLU
------NRVKVPRNFRLLEELEEGQKGVGDGTVSWGLEDDEDMTLTRWTGMIIGPPRvsvevchTIYENRIYSLKIECGPKYPEAPPFVRFVTKINMNGVNSSNGVVDPRAISVLAKWQNSYSIKVVLQELRRLMMSKENMKLPQPPEGQCYSN
>UniRef90_A0A8I6AT35/10-149 [subseq from] Similar to ubiquitin-conjugating enzyme E2 variant 1 n=2 Tax=Rodentia TaxID=9989 RepID=A0A8I6AT35_RAT
-------GVKVPRNFRLLEELEEGQKGVGDGTVSWGLEDDEDMTLTRWTGMIIGPPRTIYENRIYSLKIECGPKYPEAPPSVRFVTRVNMSGVSSSNGVVDPRATAVLAKWQNSHSIKVILQELRRLMMSKENMKLPQPPEGQCYSN
>UniRef90_A0A8J1LPJ2/249-389 [subseq from] ubiquitin conjugating enzyme E2 variant 1 L homeolog isoform X1 n=1 Tax=Xenopus laevis TaxID=8355 RepID=A0A8J1LPJ2_XENLA
------TGVKVPRNFRLLEELEEGQKGVGDGTVSWGLEDDEDMTLTRWTGMIIGPPRTGYENRIYSLKVECGPKYPESPPYVRFVTKVNMSGVNNSNGVVDPRAVSVLVKWQNSYSIKVVLQEMRRLMMSKENMKLPQPPEGQCYSN
>UniRef90_UPI00140F7B97/1-147 [subseq from] LOW QUALITY PROTEIN: ubiquitin-conjugating enzyme E2 variant 1-like n=1 Tax=Rhinolophus ferrumequinum TaxID=59479 RepID=UPI00140F7B97
MAATTGSGVKVPRNFQLLEXLEEGQKXVGDGTVSWGLEDDEDMTLTRWTGMIIGSPRTIYENRIYSLKVERGPKYPEAPPFVRFVTKINMSGVNSSNGVVDTRAISVLAKWQNSYSIKVVLQELRRLMMFNKNMKIPQPPEGQCYSN
>UniRef90_UPI000853F457/180-320 [subseq from] ubiquitin-conjugating enzyme E2 variant 1 isoform X1 n=1 Tax=Nanorana parkeri TaxID=125878 RepID=UPI000853F457
------TGVKVPRNFRLLEELEEGQKGVGDGTVSWGLVDDEDMTLTKWTGMIIGPPRTIYENRIYSLKIECGPKYPECPPFVRFVTKVNMSGVNNSNGVVDPRSISVLAKWQNSYCIKVILQEMRRLMMSKENMKLPQPPEGQCYSN
>UniRef90_UPI0013F38DD0/1-147 [subseq from] ubiquitin-conjugating enzyme E2 variant 1-like n=1 Tax=Rattus rattus TaxID=10117 RepID=UPI0013F38DD0
MAATTGSGVKGPRNFRLLEELEEGQKGVGDRTVSWGLEDDEDMMLTRWTGMIIGPPRTIYENRIYSLKIECGPKYPQAPPSVRFVTRVNMSGVSSSNGVVDPRVMAVLAKWQNSHSIKVILRELRRLMMSKENMKLPQPPEGQCYSN
>UniRef90_E9PY39/231-371 [subseq from] Predicted gene 20431 n=22 Tax=Amniota TaxID=32524 RepID=E9PY39_MOUSE
------TGVKVPRNFRLLEELEEGQKGVGDGTVSWGLEDDEDMTLTRWTGMIIGPPRTIYENRIYSLKIECGPKYPEAPPSVRFVTRVNMSGVSSSNGVVDPRATAVLAKWQNSHSIKVILQELRRLMMSKENMKLPQPPEGQCYSN
>UniRef90_UPI00148677D0/1-149 [subseq from] ubiquitin-conjugating enzyme E2 variant 1-like isoform X1 n=1 Tax=Arvicanthis niloticus TaxID=61156 RepID=UPI00148677D0
MAATTGSGVKVPRNFRLLEELEEGQNGVGDGTVSWGLEDDEDMTLTRWTGIIIGPPRTIYENRIFSLKIECGPKYPEAPppPSVRFVTRVNMSGVNSSNGVVDPRATAVLAKWQNSHSIKVVLQELRGLMMLKENMKLPQPPEGQCYNN
>UniRef90_UPI0020FFDC29/1-147 [subseq from] ubiquitin-conjugating enzyme E2 variant 1-like n=1 Tax=Panthera uncia TaxID=29064 RepID=UPI0020FFDC29
MAATTGWGVKVRRNFRLLEELEEGQKGVGDGTVSCGLEDDEDMTLTRWTGMIIGPPRTIYENRIYSLKIEWGPKCPEAPPFVRFVTKINMNGVNSSNGVVDPRAISVPAKWQNPYSIKVVLQELRRLMTSKENMKLPRPPEGQCYSN
>UniRef90_A0A6J2W7N3/13-159 [subseq from] ubiquitin-conjugating enzyme E2 variant 1-like n=2 Tax=Actinopterygii TaxID=7898 RepID=A0A6J2W7N3_CHACN
MAVNAGSGVKVPRNFRLLEELEEGQKGLGDGTVSWGLEDDEDMTLTRWTGMIIGPPRTIYENRMYSLRVECGPKYPETPPFVRFVTKINLNGVHNSNGVVDTRAVSALAKWQNSYSIRVVLQELRRLMMCKENMKLPQPPEGQIYTN
>UniRef90_A0A8U0SJT4/15-158 [subseq from] ubiquitin-conjugating enzyme E2 variant 1-like n=2 Tax=Mustela putorius furo TaxID=9669 RepID=A0A8U0SJT4_MUSPF
---QQGSGVKVPRNFRLLEELEEGQKGVGDGTVSWGLEDDEDMTLTRWTEMIIGPPRTIYEDRIYSLKMECGPKYPEEPPFVRFITKMNMNGVNSSNGVVDLRAISVLAKWQNSYNNKVVLQELWRLMMSKENMKLPQPPEGQCYSN
>UniRef90_UPI00045426E7/2-144 [subseq from] ubiquitin-conjugating enzyme E2 variant 2 isoform X1 n=1 Tax=Ornithorhynchus anatinus TaxID=9258 RepID=UPI00045426E7
----NGSGVKVPRNFRLLEELEEGQKGVGDGTVSWGLEDDEDMTLTRWTGMIIGPPRTNYENRIYSLKVECGPKYPEAPPTVRFVTKINMNGINNSNGMMDARSIPVLAKWQNSYSIKVVLQELRRLMMSKENMKLPQPPEGQTYSN
>UniRef90_A0A2K6SCX4/1-143 [subseq from] UBC core domain-containing protein n=1 Tax=Saimiri boliviensis boliviensis TaxID=39432 RepID=A0A2K6SCX4_SAIBB
MAATTGSGVKVPRNFRLLEELKEGQKGVGDRTVSWGLEDDEDMTLTKWTGMIIGPPRTIYENRIYSLKIECGSKYPEAPPFVRFVTKINMNGVNSSNGVVDPRAISVLAKRQNSYSIKVVLQELRCLMMSKENMKLPQPPEGV----
>UniRef90_Q3B7F0/1-147 [subseq from] Zgc:123326 n=31 Tax=Osteoglossocephalai TaxID=1489341 RepID=Q3B7F0_DANRE
MAAAAGSGVKVPRNFRLLEELEEGQKGVGDGTVSWGLEDDEDMTLTRWRGMIIGPPRTIYENRMYSLRVECGPRYPETPPFVRFVTKINLNGVHNSNGVVDMRAVSSLAKWQNSYSIRVVLQELRRLMMRKENMKLPQPPEGQIYSN
>UniRef90_UPI00073FF0D8/21-167 [subseq from] ubiquitin-conjugating enzyme E2 variant 1 n=1 Tax=Lepisosteus oculatus TaxID=7918 RepID=UPI00073FF0D8
MAAAAGSGVKVPRNFRLLEELEEGQKGVGDGTVSWGLEDDEDMTLTRWRGMIIGPPRTIYENRMYSLKVECGPRYPETPPFVRFVTKINLNGVHNSSGVVDTRAVSALAKWQNSYSIRVVLQELRRLMMCKENMKLPQPPEGQVYSN
>UniRef90_F1R1E9/17-163 [subseq from] Ubiquitin-conjugating enzyme E2 variant 1 n=15 Tax=Otophysi TaxID=186626 RepID=F1R1E9_DANRE
MAAAAGSGVKVPRNFRLLEELEEGQKGVGDGTVSWGLEDDEDMTLTRWRGMIIGPPRTIYENRMYSLRVECGPRYPETPPFVRFVTKINLNGVHNSNGVVDMRAVSSLAKWQNSYSIRVVLQELRRLMMCKENMKLPQPPEGQIYSN
>UniRef90_A0A2Y9KNN4/1-148 [subseq from] ubiquitin-conjugating enzyme E2 variant 1-like isoform X1 n=4 Tax=Carnivora TaxID=33554 RepID=A0A2Y9KNN4_ENHLU
MAATTDSGVKVPRNFRLLEELEEGQKGVEDGTVSWGLEDDEDMTLTRWTGMITGPPRTIYENRIYSLKIECGPKYPEAPPpLFYMLTKINMNGVNSSNGVVDPRAISVLAKWQNSCSIKVVLRELWRLMMSKENMKLPQPPEGQCYSN
>UniRef90_S7MTK1/6-126 [subseq from] Ubiquitin-conjugating enzyme E2 variant 1 n=1 Tax=Myotis brandtii TaxID=109478 RepID=S7MTK1_MYOBR
-------GVKVPRNFRLLEELEESQKGVGDGTVSWGLEDDEDMTLTRWTGMIIGPPRTIYENRIYSLKIECGPKYPEAPPFVRFVTKINMNGVNSSNGASRKRTSPEQRQRQQPAQKQVIVLELVGLS-------------------
>UniRef90_S7MTK1/137-184 [subseq from] Ubiquitin-conjugating enzyme E2 variant 1 n=1 Tax=Myotis brandtii TaxID=109478 RepID=S7MTK1_MYOBR
---------------------------------------------------------------------------------------------------VDPRAISVLAKWQNSYSIKVVLQELRRLMMSKENMKLPQPPEGQCYSN
>UniRef90_A0A8C9JN18/1-141 [subseq from] UBC core domain-containing protein n=6 Tax=Amniota TaxID=32524 RepID=A0A8C9JN18_PANTA
MAATTGSGVKVPRNFRRLEELEEGQKGVGDGTVSWGLEDDEDMTLTRWTGMIIGPPRTIYENRIYSLKIECGPKYPEAPPFVRFVTKININ------GAVDPRAISVLAKWQNSYSIKVILQELRHLMMSKENTKLPQPPEGQCYSN
>UniRef90_A0A7M4FD37/4-146 [subseq from] Ubiquitin conjugating enzyme E2 V2 n=2 Tax=Euteleostomi TaxID=117571 RepID=A0A7M4FD37_CROPO
----TSGAVKVPRNFRLLEELEEGQKGVGDGTVSWGLEDDEDMTLTRWTGMIIGPPRTNYENRIYSLKVECGPKYPEAPPTVRFVTKINMNGINNSNGMVDARSIPVLAKWQNSYSIKVVLQELRRLMMSKENMKLPQPPEGQTYSN
>UniRef90_A0A8C3TBX8/2-144 [subseq from] UBC core domain-containing protein n=22 Tax=Euteleostomi TaxID=117571 RepID=A0A8C3TBX8_CHESE
----AGSTVKVPRNFRLLEELEEGQKGVGDGTVSWGLEDDEDMTLTRWTGMIIGPPRTNYENRIYSLKVECGPKYPEAPPTIRFVTKINMNGINNSNGMVDTRSIPVLAKWQNSYSIKVVLQELRRLMMSKENMKLPQPPEGQTYSN
>UniRef90_A0A6J0IN66/4-148 [subseq from] ubiquitin-conjugating enzyme E2 variant 2 isoform X1 n=9 Tax=Amniota TaxID=32524 RepID=A0A6J0IN66_9PASS
--AVVGMAVKVPRNFRLLEELEEGQKGVGDGTVSWGLEDDEDMTLTRWTGMIIGPPRTNYENRIYSLKVECGPKYPEAPPTVRFVTKINMNGINNSNGMVDARSIPVLAKWQNSYSIKVVLQELRRLMMSKENMKLPQPPEGQTYNN
>UniRef90_A0A7M4FEQ4/2-142 [subseq from] Ubiquitin conjugating enzyme E2 V2 n=8 Tax=Euteleostomi TaxID=117571 RepID=A0A7M4FEQ4_CROPO
------AGVKVPRNFRLLEELEEGQKGVGDGTVSWGLEDDEDMTLTRWTGMIIGPPRTNYENRIYSLKVECGPKYPEAPPTVRFVTKINMNGINNSNGMVDARSIPVLAKWQNSYSIKVVLQELRRLMMSKENMKLPQPPEGQTYSN
>UniRef90_UPI0002740802/1-146 [subseq from] ubiquitin-conjugating enzyme E2 variant 1-like isoform X1 n=1 Tax=Otolemur garnettii TaxID=30611 RepID=UPI0002740802
MAATLGSGVKVPCNFQLLKELEEGQKGVGYGRVSWGLEDDEDMTLTRWTGMIIGPPRTIYENRIYSLKIECRPKYPEAPPFVRFVTKINMNGVNSSNGVVDPRAIPMLAKWQNSYSIKVVLQELWRLMMSKENMKLPQPPE-QCYSN
>UniRef90_A0A2D0PKB7/1-146 [subseq from] ubiquitin-conjugating enzyme E2 variant 1 n=6 Tax=Siluroidei TaxID=1489793 RepID=A0A2D0PKB7_ICTPU
MAASTGSGIKVPRNFRLLEELEEGQKGVGDGTVSWGLEDDDDMTLTRWRGMIIGPPRTIYENRIYSLRVECGPRYPETPPLVRFVTKINLNGVHNSNGVVDVRAVSSLAKWQNSYSIRVVLQELRRLMMCKENMKLPQPPEGQIYS-
>UniRef90_Q5F3Z3/2-144 [subseq from] Ubiquitin-conjugating enzyme E2 variant 2 n=36 Tax=Sauria TaxID=32561 RepID=UB2V2_CHICK
----AGSTVKVPRNFRLLEELEEGQKGVGDGTVSWGLEDDEDMTLTRWTGMIIGPPRTNYENRIYSLKVECGPKYPEAPPTVRFVTKINMNGINNSNGMVDARSIPVLAKWQNSYSIKVVLQELRRLMMSKENMKLPQPPEGQTYNN
>UniRef90_A0A4W5MT78/35-181 [subseq from] Ubiquitin-conjugating enzyme E2 variant 1 n=4 Tax=Salmoninae TaxID=504568 RepID=A0A4W5MT78_9TELE
MAAAAGSGVKVPRNFRLLEELEEGQKGVGDGTVSWGLEDDEDIMLTRWTGMIIGPPRTIYENRMYSLKVECGPRYPESPPFVRFVTKINLNGVHNSNGVVDTRAVAALAKWQNSYSIRVVLQELRRLMMCKENMKLPQPPEGQLFSN
>UniRef90_A0A7M4G1D4/4-146 [subseq from] Ubiquitin conjugating enzyme E2 V2 n=9 Tax=Euteleostomi TaxID=117571 RepID=A0A7M4G1D4_CROPO
----TTNFIKVPRNFRLLEELEEGQKGVGDGTVSWGLEDDEDMTLTRWTGMIIGPPRTNYENRIYSLKVECGPKYPEAPPTVRFVTKINMNGINNSNGMVDARSIPVLAKWQNSYSIKVVLQELRRLMMSKENMKLPQPPEGQTYSN
>UniRef90_UPI001C6FA9DE/16-160 [subseq from] ubiquitin-conjugating enzyme E2 variant 2 n=1 Tax=Panthera tigris TaxID=9694 RepID=UPI001C6FA9DE
--LPRGPGVKVPRNFRLLEELEEGQKGVGDGTVSWGLEDDEDMTLTRWTGMIIGPPRTNYENRIYSLKVECGPKYPEAPPSVRFVTKINMNGINNSSGMVDARSIPVLAKWQNSYSIKVVLQELRRLMMSKENMKLPQPPEGQTYNN
>UniRef90_F6SU17/5-146 [subseq from] UBC core domain-containing protein n=5 Tax=Euteleostomi TaxID=117571 RepID=F6SU17_MONDO
----TG-RVKVPRNFRLLEELEEGQKGVGDGTVSWGLEDDEDMTLTRWTGMIIGPPRTNYENRIYSLKVECGPKYPEAPPTVRFVTKINMNGINNSNGMVDARSIPVLAKWQNSYSIKVVLQELRRLMMSKENMKLPQPPEGQTYSN
>UniRef90_A0A8C4CSN3/13-159 [subseq from] Ubiquitin-conjugating enzyme E2 variant 1-like n=3 Tax=Denticeps clupeoides TaxID=299321 RepID=A0A8C4CSN3_9TELE
MAAAVGSGVKVPRNFRLLEELEEGQKGVGDGTVSWGLEDDEDMTLTRWRGMIIGPPKTIYENRMYSLRVECGPRYPETPPFVRFVTKINLNGVHNSNGVVDMRAVSSLAKWQNSYSIRVVLQELRRLMMCKENMKLPQPPEGQIYGN
>UniRef90_UPI0014197375/2-144 [subseq from] ubiquitin-conjugating enzyme E2 variant 2-like n=1 Tax=Lacerta agilis TaxID=80427 RepID=UPI0014197375
----AGSTVKVPRNFRLLEELEEGQKGVGDGTVSWGLEDDEDMTLTRWTGMIIGPPRTNYENRIYSLKVECGPKYPEAPPTVRFVTKINMNGMNNSNGMVDARSIPVLAKWQNSYSIKVVLQELRRLMMSKENMKLPQPPEGQTYNN
>UniRef90_UPI001B85CBD3/20-160 [subseq from] ubiquitin-conjugating enzyme E2 variant 2 isoform X1 n=1 Tax=Pyrgilauda ruficollis TaxID=221976 RepID=UPI001B85CBD3
------PGVKVPRNFRLLEELEEGQKGVGDGTVSWGLEDDEDMTLTRWTGMIIGPPRTNYENRIYSLKVECGPKYPEAPPTVRFVTKINMNGINNSNGMVDARSIPVLAKWQNSYSIKVVLQELRRLMMSKENMKLPQPPEGQTYNN
>UniRef90_A0A8C0TJZ2/26-167 [subseq from] UBC core domain-containing protein n=1 Tax=Canis lupus familiaris TaxID=9615 RepID=A0A8C0TJZ2_CANLF
-----SSGVKVPRNFRLLEELEEGQKGVGDGTVSWGLEDDEDMTLTRWTGMIIGPPRTNYENRIYSLKVECGPKYPEAPPSVRFVTKINMNGINNSSGMVDARSIPVLAKWQNSYSIKVVLQELRRLMMSKENMKLPQPPEGQTYNN
>UniRef90_UPI0012617A4A/1-147 [subseq from] ubiquitin-conjugating enzyme E2 variant 1 n=1 Tax=Mastomys coucha TaxID=35658 RepID=UPI0012617A4A
MAATTGSGVKVPRSLRQLEELEEGQKGVGDGTVSWGLEVDEDMTLTRWAGMIIGPPQTIYENQIHNLKIECGPKYPEAPPSVRFVTRVNMSGVSSSNGVVDPRATAVLAKWQNSYSTKVILQELRRLMMSKENMKLPQPPEGQCYSN
>UniRef90_Q15819/4-145 [subseq from] Ubiquitin-conjugating enzyme E2 variant 2 n=80 Tax=Eutheria TaxID=9347 RepID=UB2V2_HUMAN
-----STGVKVPRNFRLLEELEEGQKGVGDGTVSWGLEDDEDMTLTRWTGMIIGPPRTNYENRIYSLKVECGPKYPEAPPSVRFVTKINMNGINNSSGMVDARSIPVLAKWQNSYSIKVVLQELRRLMMSKENMKLPQPPEGQTYNN
>UniRef90_A0A803J3S3/47-191 [subseq from] Ubiquitin conjugating enzyme E2 V2 n=1 Tax=Xenopus tropicalis TaxID=8364 RepID=A0A803J3S3_XENTR
--CSTGSSVKMPRNFRLLEELEEGQKGVGDGTVSWGLEDDEDMTLTRWTGMIIGPPRTNYENRIYSLKIECGPKYPEAPPTVRFVTKMNMNGINNSNGTVDSRSIPVLAKWQNSFSIKVVLQELRRLMMSKENMKLPQPPEGQTYNN
>UniRef90_A0A5E4CGG8/32-174 [subseq from] Ubiquitin-conjugating enzyme E2 n=2 Tax=Marmotini TaxID=337730 RepID=A0A5E4CGG8_MARMO
----VSTGVKVPRNFRLLEELEEGQKGVGDGTVSWGLEDDEDMTLTRWTGMIIGPPRTNYENRIYSLKVECGPKYPEAPPSVRFVTKINMNGINNSSGMVDARSIPVLAKWQNSYSIKVVLQELRRLMMSKENMKLPQPPEGQTYNN
>UniRef90_A0A6I9X1W1/2-144 [subseq from] ubiquitin-conjugating enzyme E2 variant 2 isoform X1 n=4 Tax=Episquamata TaxID=1329912 RepID=A0A6I9X1W1_9SAUR
----AGSTVKVPRNFRLLEELEEGQKGVGDGTVSWGLEDDEDMTLTRWTGMIIGPPRTNYENRIYSLKVECGPKYPEAPPTVRFVTKINMNGINNSNGMVDARSIPVLGKWQNSYSIKVILQELRRLMMSKENMKLPQPPEGQTYNN
>UniRef90_A0A6Q2XLM2/23-164 [subseq from] Ubiquitin-conjugating enzyme E2 variant 1 n=1 Tax=Esox lucius TaxID=8010 RepID=A0A6Q2XLM2_ESOLU
-----PTGVKVPRNFRLLEELEEGQKGVGDGTVSWGLEDDEDMTLTRWRGMIIGPPRTIYENRMYSLKVECGPRYPEAPPFVRFVTKINLNGVHNSNGVVDTRAVSALAKWQNSYSIRVVLQELRRLMMCKENMKLPQPPEGQIYTN
>UniRef90_K7G923/3-144 [subseq from] Ubiquitin conjugating enzyme E2 V2 n=10 Tax=Sauria TaxID=32561 RepID=K7G923_PELSI
-----GQIVKVPRNFRLLEELEEGQKGVGDGTVSWGLEDDEDMTLTRWTGMIIGPPRTNYENRIYSLKVECGPKYPEAPPTVRFVTKINMNGINNSNGMVDARSIPVLAKWQNSYSIKVVLQELRRLMMSKENMKLPQPPEGQTYNN
>UniRef90_A0A7L3L8B6/4-144 [subseq from] UB2V2 enzyme (Fragment) n=8 Tax=Neognathae TaxID=8825 RepID=A0A7L3L8B6_9CHAR
------SPVKVPRNFRLLEELEEGQKGVGDGTVSWGLEDDEDMTLTRWTGMIIGPPRTNYENRIYSLKVECGPKYPEAPPTVRFVTKINMNGINNSNGMVDARSIPVLAKWQNSYSIKVVLQELRRLMMSKENMKLPQPPEGQTYNN
>UniRef90_A0A8I5TSP9/21-166 [subseq from] Ubiquitin-conjugating enzyme E2 variant 2 n=1 Tax=Pongo abelii TaxID=9601 RepID=A0A8I5TSP9_PONAB
-AVTETSRVKVPRNFRLLEELEEGQKGVGDGTVSWGLEDDEDMTLTRWTGMIIGPPRTNYENRIYSLKVECGPKYPEAPPSVRFVTKINMNGINNSSGMVDARSIPVLAKWQNSYSIKVVLQELRRLMMSKENMKLPQPPEGQTYNN
>UniRef90_A0A8C7VS56/22-163 [subseq from] UBC core domain-containing protein n=2 Tax=Oncorhynchus TaxID=8016 RepID=A0A8C7VS56_ONCMY
-----SPGVKVPRNFRLLEELEEGQKGVGDGTVSWGLEDDEDMTLTRWRGMIIGPPRTIYENRMYSLKVECGPRYPEAPPFVRFVTKINLNGVHNSNGVVDTRAVSALAKWQNSYSIRVVLQELRRLMMCKENMKLPQPPEGQIYTN
>UniRef90_UPI00090746A8/4-142 [subseq from] ubiquitin-conjugating enzyme E2 variant 2 isoform X2 n=2 Tax=Archelosauria TaxID=1329799 RepID=UPI00090746A8
--------VKVPRNFRLLEELEEGQKGVGDGTVSWGLEDDEDMTLTRWTGMIIGPPRTNYENRIYSLKVECGPKYPEAPPTVRFVTKINMNGINNSNGMVDARSIPVLAKWQNSYSIKVVLQELRRLMMSKENMKLPQPPEGQIYSN
>UniRef90_UPI001E68447C/1-147 [subseq from] ubiquitin-conjugating enzyme E2 variant 1-like isoform X1 n=1 Tax=Phyllostomus hastatus TaxID=9423 RepID=UPI001E68447C
MAATMGFGVKVPHNFQLLKDLEEGQKGAGDGTVSWGLEDDEDMTLTRWTGMIIGPPGTIYENQIHSLKIECAPKYPKAPPFVRFATKINVNGANSSNGVVDPRAISVLGKWQNSYRIKVVLQELWRLMMSKENMKLPQPPEGQCYSN
>UniRef90_A0A5G2QHC8/29-169 [subseq from] Ubiquitin conjugating enzyme E2 V2 n=1 Tax=Sus scrofa TaxID=9823 RepID=A0A5G2QHC8_PIG
------RGVKVPRNFRLLEELEEGQKGVGDGTVSWGLEDDEDMTLTRWTGMIIGPPRTNYENRIYSLKIECGPKYPEAPPSVRFVTKINMNGINNSSGMVDARSIPVLAKWQNSYSIKVVLQELRRLMMSKENMKLPQPPEGQTYNN
>UniRef90_A0A8C5LFL4/13-153 [subseq from] UBC core domain-containing protein n=5 Tax=Boreoeutheria TaxID=1437010 RepID=A0A8C5LFL4_JACJA
------LGVKVPRNFRLLEELEEGQKGVGDGTVSWGLEDDEDMTLTRWTGMIIGPPRTNYENRIYSLKVECGPKYPEAPPSVRFVTKINMNGINNSSGMVDARSIPVLAKWQNSYSIKVVLQELRRLMMSKENMKLPQPPEGQTYNN
>UniRef90_A0A8C7VS58/18-158 [subseq from] UBC core domain-containing protein n=10 Tax=Osteoglossocephalai TaxID=1489341 RepID=A0A8C7VS58_ONCMY
------RGVKVPRNFRLLEELEEGQKGVGDGTVSWGLEDDEDMTLTRWRGMIIGPPRTIYENRMYSLKVECGPRYPEAPPFVRFVTKINLNGVHNSNGVVDTRAVSALAKWQNSYSIRVVLQELRRLMMCKENMKLPQPPEGQIYTN
>UniRef90_H0ZKX4/3-142 [subseq from] Ubiquitin conjugating enzyme E2 V2 n=3 Tax=Passeriformes TaxID=9126 RepID=H0ZKX4_TAEGU
-------AVKVPRNFRLLEELEEGQKGVGDGTVSWGLEDDEDMTLTRWTGMIIGPPRTNYENRIYSLKVECGPKYPEAPPTVRFVTKINMNGINNSNGMVDARSIPVLAKWQNSYSIKVVLQELRRLMMSKENMKLPQPPEGQTYNN
>UniRef90_A0A7K7N0U0/4-144 [subseq from] UB2V2 enzyme (Fragment) n=139 Tax=Aves TaxID=8782 RepID=A0A7K7N0U0_HALAL
------SLVKVPRNFRLLEELEEGQKGVGDGTVSWGLEDDEDMTLTRWTGMIIGPPRTNYENRIYSLKVECGPKYPEAPPTVRFVTKINMNGINNSNGMVDARSIPVLAKWQNSYSIKVVLQELRRLMMSKENMKLPQPPEGQTYNN
>UniRef90_A0A811Y8Q0/23-163 [subseq from] (raccoon dog) hypothetical protein n=1 Tax=Nyctereutes procyonoides TaxID=34880 RepID=A0A811Y8Q0_NYCPR
------KGVKVPRNFRLLEELEEGQKGVGDGTVSWGLEDDEDMTLTRWTGMIIGPPRTNYENRIYSLKVECGPKYPEAPPSVRFVTKINMNGINNSSGMVDARSIPVLAKWQNSYSIKVVLQELRRLMMSKENMKLPQPPEGQTYNN
>UniRef90_A0A8I3W9G9/17-156 [subseq from] UBC core domain-containing protein n=3 Tax=Cebidae TaxID=9498 RepID=A0A8I3W9G9_CALJA
-------GVKVPRNFRLLEELEEGQKGVGDGTVSWGLEDDEDMTLTRWTGMIIGPPRTNYENRIYSLKVECGPKYPEAPPSVRFVTKINMNGVNNSSGMVDARSIPVLAKWQNSYSIKVVLQELRRLMMSKENMKLPQPPEGQTYNN
>UniRef90_UPI000816782A/21-162 [subseq from] ubiquitin-conjugating enzyme E2 variant 2 isoform X1 n=1 Tax=Corvus brachyrhynchos TaxID=85066 RepID=UPI000816782A
-----GYRVKVPRNFRLLEELEEGQKGVGDGTVSWGLEDDEDMTLTRWTGMIIGPPRTNYENRIYSLKVECGPKYPEAPPTVRFVTKINMNGINNSNGMVDARSIPVLAKWQNSYSIKVVLQELRRLMMSKENMKLPQPPEGQTYNN
>UniRef90_A0A674HVR9/18-158 [subseq from] Ubiquitin conjugating enzyme E2 V2 n=6 Tax=Archelosauria TaxID=1329799 RepID=A0A674HVR9_TAEGU
------STVKVPRNFRLLEELEEGQKGVGDGTVSWGLEDDEDMTLTRWTGMIIGPPRTNYENRIYSLKVECGPKYPEAPPTVRFVTKINMNGINNSNGMVDARSIPVLAKWQNSYSIKVVLQELRRLMMSKENMKLPQPPEGQTYNN
>UniRef90_A0A8C8RL76/1-139 [subseq from] Ubiquitin conjugating enzyme E2 V2 n=4 Tax=Amniota TaxID=32524 RepID=A0A8C8RL76_9SAUR
--------VKVPRNFRLLEELEEGQKGVGDGTVSWGLEDDEDMTLTRWTGMIIGPPRTNYENRIYSLKVECGPKYPEAPPTVRFVTKINMNGINNSNGMVDARSIPVLAKWQNSYSIKVVLQELRRLMMSKENMKLPQPPEGQTYSN
>UniRef90_B5LVL3/2-144 [subseq from] Ubiquitin-conjugating enzyme n=1 Tax=Columba livia TaxID=8932 RepID=B5LVL3_COLLI
----AGSTVKVPRNFRLLEELEEGQKGVGDGTVSWGLEDGEDMTLTRWTGMIIGPPRTNYENRIYSLKVECGPKYPEAPPTVRFVTKINMNGINNSNGMVDARSIPVLAKWQNSYSIKVVLQELRRLMMSKENMKLPQPPEGQTYNN
>UniRef90_A0A7K8P7D4/5-144 [subseq from] UB2V2 enzyme (Fragment) n=10 Tax=Euteleostomi TaxID=117571 RepID=A0A7K8P7D4_COCCO
-------LVKVPRNFRLLEELEEGQKGVGDGTVSWGLEDDEDMTLTRWTGMIIGPPRTNYENRIYSLKVECGPKYPEAPPTVRFVTKINMNGINNSNGMVDARSIPVLAKWQNSYSIKVVLQELRRLMMSKENMKLPQPPEGQTYNN
>UniRef90_UPI0002270913/4-145 [subseq from] ubiquitin-conjugating enzyme E2 variant 2 isoform X1 n=2 Tax=Amniota TaxID=32524 RepID=UPI0002270913
-----STGVKVPRNFRLLEELEEGQKGVGDGTVSWGLEDDEDMTLTRWTGMIIGPPRTNYENRIYSLKVECGSKYPEAPPTVRFVTKINMNGINNSNGMVDARSIPVLTKWQNSYSIKVVLQELRRLMMSKENMKLPQPPEGQTYSN
>UniRef90_A0A7K6HUD3/2-141 [subseq from] UB2V2 enzyme (Fragment) n=3 Tax=Neognathae TaxID=8825 RepID=A0A7K6HUD3_9PASS
-------VVKVPRNFRLLEELEEGQKGVGDGTVSWGLEDDEDMTLTRWTGMIIGPPRTNYENRIYSLKVECGPKYPEAPPTVRFVTKINMNGINNSNGMVDARSIPVLAKWQNSYSIKVVLQELRRLMMSKENMKLPQPPEGQTYNN
>UniRef90_A0A8B9C4M4/2-141 [subseq from] Ubiquitin conjugating enzyme E2 V2 n=2 Tax=Neognathae TaxID=8825 RepID=A0A8B9C4M4_9AVES
-------SVKVPRNFRLLEELEEGQKGVGDGTVSWGLEDDEDMTLTRWTGMIIGPPRTNYENRIYSLKVECGPKYPEAPPTVRFVTKINMNGINNSNGMVDARSIPVLAKWQNSYSIKVVLQELRRLMMSKENMKLPQPPEGQTYNN
>UniRef90_A0A212CEM5/35-175 [subseq from] UBE2V2 n=2 Tax=Artiodactyla TaxID=91561 RepID=A0A212CEM5_CEREH
------IGVKVPRNFRLLEELEEGQKGVGDGTVSWGLEDDEDMTLTRWTGMIIGPPRTNYENRIYSLKVECGPKYPEAPPSVRFVTKINMNGINNSSGMVDARSIPVLAKWQNSYSIKVVLQELRRLMMSKENMKLPQPPEGQTYNN
>UniRef90_A0A2I3SU85/20-159 [subseq from] Ubiquitin conjugating enzyme E2 V2 n=11 Tax=Boreoeutheria TaxID=1437010 RepID=A0A2I3SU85_PANTR
-------GVKVPRNFRLLEELEEGQKGVGDGTVSWGLEDDEDMTLTRWTGMIIGPPRTNYENRIYSLKVECGPKYPEAPPSVRFVTKINMNGINNSSGMVDARSIPVLAKWQNSYSIKVVLQELRRLMMSKENMKLPQPPEGQTYNN
>UniRef90_A0A8V0XNV9/19-158 [subseq from] Ubiquitin-conjugating enzyme E2 variant 2 n=4 Tax=Aves TaxID=8782 RepID=A0A8V0XNV9_CHICK
-------AIKVPRNFRLLEELEEGQKGVGDGTVSWGLEDDEDMTLTRWTGMIIGPPRTNYENRIYSLKVECGPKYPEAPPTVRFVTKINMNGINNSNGMVDARSIPVLAKWQNSYSIKVVLQELRRLMMSKENMKLPQPPEGQTYNN
>UniRef90_A0A4W5KTH8/27-167 [subseq from] Ubiquitin-conjugating enzyme E2 variant 1 n=1 Tax=Hucho hucho TaxID=62062 RepID=A0A4W5KTH8_9TELE
------LGVKVPRNFRLLEELEEGQKGVGDGTVSWGLEDDEDMTLTRWRGMIIGPPRTIYENRMYSLKVECGPRYPEAPPFVRFVTKINLNGVHNSNGVVDTRAVSALAKWQNSYSIRVVLQELRRLMMCKENMKLPQPPEGQIYTN
>UniRef90_A0A8K9XYY8/37-177 [subseq from] UBC core domain-containing protein n=14 Tax=Clupeocephala TaxID=186625 RepID=A0A8K9XYY8_ONCMY
------IGVKVPRNFRLLEELEEGQKGVGDGTVSWGLEDDEDMTLTRWRGMIIGPPRTIYENRMYSLKVECGPRYPEAPPFVRFVTKINLNGVHNSNGVVDTRAVSALAKWQNSYSIRVVLQELRRLMMCKENMKLPQPPEGQIYTN
>UniRef90_G1NEA4/6-144 [subseq from] UBC core domain-containing protein n=2 Tax=Neognathae TaxID=8825 RepID=G1NEA4_MELGA
--------VKVPRNFRLLEELEEGQKGVGDGTVSWGLEDDEDMTLTRWTGMIIGPPRTNYENRIYSLKVECGPKYPEAPPTVRFVTKINMNGINNSNGMVDARSIPVLAKWQNSYSIKVVLQELRRLMMSKENMKLPQPPEGQTYNN
>UniRef90_A0A8C4C3P2/17-159 [subseq from] Ubiquitin-conjugating enzyme E2 variant 1 n=1 Tax=Denticeps clupeoides TaxID=299321 RepID=A0A8C4C3P2_9TELE
----VRTGVKVPRNFRLLEELEEGQKGVGDGTVSWGLEDDEDMTLTRWRGMIIGPPRTIYENRMYSLKVECGPRYPETPPFVRFVTKINLNGVHNSNGVVDTRAVSALAKWQNSYSIRVVLQELRRLMMCKENMKLPQPPEGQIYTN
>UniRef90_A0A5N5NJA5/1-147 [subseq from] UBC core domain-containing protein n=6 Tax=Siluroidei TaxID=1489793 RepID=A0A5N5NJA5_PANHP
MAVAAGSGVKVPRNFRLLEELEEGQKGVGDGTVSWGLEDDDDMTLTRWRGMIIGPPRTIYENRMYSLRVECGPRYPETPPFVRFVTKINLNGVHNSSGVVEPRAVSSLAKWQDSYSIRVVLQELRRLMMCKENMKLPQPPEGQIYTN
>UniRef90_A0A4W5NL39/34-173 [subseq from] UBC core domain-containing protein n=22 Tax=Teleostei TaxID=32443 RepID=A0A4W5NL39_9TELE
-------GVKVPRNFRLLEELEEGQKGVGDGTVSWGLEDDEDMTLTRWRGMIIGPPRTIYENRMYSLKVECGPRYPEAPPFVRFVTKINLNGVHNSNGVVDTRAVSALAKWQNSYSIRVVLQELRRLMMCKENMKLPQPPEGQIYTN
>UniRef90_A0A8C0UVJ4/46-185 [subseq from] Ubiquitin conjugating enzyme E2 V2 n=2 Tax=Aves TaxID=8782 RepID=A0A8C0UVJ4_CYACU
-------KVKVPRNFRLLEELEEGQKGVGDGTVSWGLEDDEDMTLTRWTGMIIGPPRTNYENRIYSLKVECGPKYPEAPPTVRFVTKINMNGINNSNGMVDARSIPVLAKWQNSYSIKVVLQELRRLMMSKENMKLPQPPEGQTYNN
>UniRef90_A0A7N4NTP8/78-222 [subseq from] Ubiquitin conjugating enzyme E2 V2 n=3 Tax=Sarcophilus harrisii TaxID=9305 RepID=A0A7N4NTP8_SARHA
--AAKATGVKVPRNFRLLEELEEGQKGVGDGTVSWGLEDDEDMTLTRWTGMIIGPPRTNYENRIYSLKVECGSKYPEAPPTVRFVTKINMNGINNSNGMVDARSIPVLTKWQNSYSIKVVLQELRRLMMSKENMKLPQPPEGQTYSN
>UniRef90_UPI0004F47144/18-156 [subseq from] ubiquitin-conjugating enzyme E2 variant 2 n=1 Tax=Pygoscelis adeliae TaxID=9238 RepID=UPI0004F47144
--------IKVPRNFRLLEELEEGQKGVGDGTVSWGLEDDEDMTLTRWTGMIIGPPRTNYENRIYSLKVECGPKYPEAPPTVRFVTKINMNGINNSNGMVDARSIPVLAKWQNSYSIKVVLQELRRLMMSKENMKLPQPPEGQTYNN
>UniRef90_UPI0021BC9ECD/83-223 [subseq from] ubiquitin-conjugating enzyme E2 variant 2-like n=1 Tax=Macaca thibetana thibetana TaxID=257877 RepID=UPI0021BC9ECD
------TGVKVPRNFRLLEELEEGQKGVGDGTVSWGLEDDEDMTLTRWTGMIIGPPRTNYENRIYSLKVECGPKYPEAPPSVRFVTKINMNGINNSSGMVDARSIPVLAKWQNSYSIKVVLQELRRLMMSKENMKLPQPPEGQTYNN
>UniRef90_UPI00145AEF1F/13-159 [subseq from] ubiquitin-conjugating enzyme E2 variant 1-like isoform X2 n=3 Tax=Acipenseroidei TaxID=186622 RepID=UPI00145AEF1F
MAGAAGSGVKVPRNFRLLEELEEGQKGVGDGTVSWGLEDDEDMTLTHWRGMIIGPPRTIYENRIYSLKVECGPKYPEMPPCVRFVTKINLNGVHNSNGVVDTRAVSALAKWQNSFSIRVVLHELRRLMMCKENMKLPQPPEGQSYSN
>UniRef90_L5L5A7/69-209 [subseq from] Ubiquitin-conjugating enzyme E2 variant 2 n=1 Tax=Pteropus alecto TaxID=9402 RepID=L5L5A7_PTEAL
------RGVKVPRNFRLLEELEEGQKGVGDGTVSWGLEDDEDMTLTRWTGMIIGPPRTNYENRIYSLKVECGPKYPEAPPSVRFVTKINMNGINNSSGMVDARSIPVLAKWQNSYSIKVVLQELRRLMMSKENMKLPQPPEGQTYNN
>UniRef90_UPI001A94CC4B/52-192 [subseq from] ubiquitin-conjugating enzyme E2 variant 2 isoform X1 n=1 Tax=Hirundo rustica TaxID=43150 RepID=UPI001A94CC4B
------NTVKVPRNFRLLEELEEGQKGVGDGTVSWGLEDDEDMTLTRWTGMIIGPPRTNYENRIYSLKVECGPKYPEAPPTVRFVTKINMNGINNSNGMVDARSIPVLAKWQNSYSIKVVLQELRRLMMSKENMKLPQPPEGQTYNN
>UniRef90_A0A673KGM3/15-158 [subseq from] Ubiquitin-conjugating enzyme E2 variant 1 n=1 Tax=Sinocyclocheilus rhinocerous TaxID=307959 RepID=A0A673KGM3_9TELE
---CTPGGVKVPRNFRLLEELEEGQKGVGDGTVSWGLEDDEDMTLTRWRGMIIGPPRTIYENRMYSLRVECGPRYPETPPFVRFVTKINLNGVHNSNGVVDMRAVSSLAKWQNSYSIRVVLQELRRLMMCKENMKLPQPPEGQIYSN
>UniRef90_UPI001130B313/95-235 [subseq from] ubiquitin-conjugating enzyme E2 variant 1 isoform X1 n=2 Tax=Oncorhynchus nerka TaxID=8023 RepID=UPI001130B313
------PGVKVPRNFRLLEELEEGQKGVGDGTVSWGLEDDEDMTLTRWRGMIIGPPRTIYENRMYSLKVECGPRYPEAPPFVRFVTKINLNGVHNSNGVVDTRAVSALAKWQNSYSIRVVLQELRRLMMCKENMKLPQPPEGQIYTN
>UniRef90_Q6PEH5/3-145 [subseq from] Ubiquitin-conjugating enzyme E2 variant 2 n=5 Tax=Cyprinoidei TaxID=30727 RepID=UB2V2_DANRE
----ASSGVKVPRNFRLLEELEEGQKGVGDGTVSWGLEDDEDMTLTRWTGMIIGPARTNYENRIYSLKVECGPKYPEVPPTVRFVTKISMNGINNSNGMVDARSIPILAKWQNSYSIKVVLQELRRLMMSKENMKLPQPPEGQTYSN
>UniRef90_A0A060WYZ6/38-184 [subseq from] UBC core domain-containing protein n=13 Tax=Protacanthopterygii TaxID=41705 RepID=A0A060WYZ6_ONCMY
MAAAAGSVIKVPRNFRLLEELEEGQKGVGDGTVSWGLEDDEDIMLTRWTGMIIGPPRTIYENRMYSLKVECGPRYPESPPFVRFVTKINLNGVHNSNGVVDTRAVAALAKWQNSYSIRVVLQELRRLMMCKENMKLPQPPEGQVFSN
>UniRef90_A0A8C7QXW4/23-163 [subseq from] UBC core domain-containing protein n=4 Tax=Oncorhynchus TaxID=8016 RepID=A0A8C7QXW4_ONCMY
------TSVKVPRNFRLLEELEEGQKGVGDGTVSWGLEDDEDMTLTRWRGMIIGPPRTIYENRMYSLKVECGPRYPEAPPFVRFVTKINLNGVHNSNGVVDTRAVSALAKWQNSYSIRVVLQELRRLMMCKENMKLPQPPEGQIYTN
>UniRef90_UPI0013C40000/29-169 [subseq from] ubiquitin-conjugating enzyme E2 variant 2 isoform X1 n=1 Tax=Phocoena sinus TaxID=42100 RepID=UPI0013C40000
------ARVKVPRNFRLLEELEEGQKGVGDGTVSWGLEDDEDMTLTRWTGMIIGPPRTNYENRIYSLKVECGPKYPEAPPSVRFVTKINMNGVNNSSGMVDARSIPVLAKWQNSYSIKVVLQELRRLMMSKENMKLPQPPEGQTYNN
>UniRef90_Q7M767/4-145 [subseq from] Ubiquitin-conjugating enzyme E2 variant 2 n=148 Tax=Eutheria TaxID=9347 RepID=UB2V2_RAT
-----STGVKVPRNFRLLEELEEGQKGVGDGTVSWGLEDDEDMTLTRWTGMIIGPPRTNYENRIYSLKVECGSKYPEAPPSVRFVTKINMNGINNSSGMVDARSIPVLAKWQNSYSIKVVLQELRRLMMSKENMKLPQPPEGQTYNN
>UniRef90_S7Q027/29-170 [subseq from] Ubiquitin-conjugating enzyme E2 variant 2 n=2 Tax=Laurasiatheria TaxID=314145 RepID=S7Q027_MYOBR
-----AARVKVPRNFRLLEELEEGQKGVGDGTVSWGLEDDEDMTLTRWTGMIIGPPRTNYENRIYSLKVECGPKYPEAPPSVRFVTKINMNGINNSSGMVDARSIPVLAKWQNSYSIKVVLQELRRLMMSKENMKLPQPPEGQTYNN
>UniRef90_A0A6J3S5C0/4-145 [subseq from] ubiquitin-conjugating enzyme E2 variant 2-like n=1 Tax=Tursiops truncatus TaxID=9739 RepID=A0A6J3S5C0_TURTR
-----STGVKVPRNFRLLEELEEGQKGVGDGTVSWGLEDDEDMTLTRWTGMIIGPPRTNYENRIYSLKVECGPKYPEAPPSVRFVNKINMNGVNNSSGMVDARSIPVLAKWQNSYSIKVVFQELRRLMMSKENMKLPQPPEGQTYNN
>UniRef90_H0XJP3/1-147 [subseq from] UBC core domain-containing protein n=1 Tax=Otolemur garnettii TaxID=30611 RepID=H0XJP3_OTOGA
MAATIGWGVKVPCHFRLLEELEEGQKRVGDGTVSWGLEDDKDMTLTRWTGMIIGPPRTIYENRIYSLKRECGPKYPEVPPFVRFVAKINMNGVNSSNGVVDPRAISVLAKWQNSDGITVVLPELQCLMMSKENMKLPQPPEGQCYSN
>UniRef90_A0A803JY29/30-170 [subseq from] Ubiquitin conjugating enzyme E2 V2 n=1 Tax=Xenopus tropicalis TaxID=8364 RepID=A0A803JY29_XENTR
------VGVKMPRNFRLLEELEEGQKGVGDGTVSWGLEDDEDMTLTRWTGMIIGPPRTNYENRIYSLKIECGPKYPEAPPTVRFVTKMNMNGINNSNGTVDSRSIPVLAKWQNSFSIKVVLQELRRLMMSKENMKLPQPPEGQTYNN
>UniRef90_A0A2K5RKE7/8-147 [subseq from] UBC core domain-containing protein n=3 Tax=Amniota TaxID=32524 RepID=A0A2K5RKE7_CEBIM
-------RVKVPRNFRLLEELEEGQKGVGDGTVSWGLEDDEDMTLTRWTGMIIGPPRTNYENRIYSLKVECGPKYPEAPPSVRFVTKINMNGVNNSSGMVDARSIPVLAKWQNSYSIKVVLQELRRLMMSKENMKLPQPPEGQTYNN
>UniRef90_A0A8C9T8X2/21-162 [subseq from] Ubiquitin-conjugating enzyme E2 variant 1 n=1 Tax=Scleropages formosus TaxID=113540 RepID=A0A8C9T8X2_SCLFO
-----DASVKVPRNFRLLEELEEGQKGVGDGTVSWGLEDDEDMTLTRWRGMIIGPPRTIYENRMYSLKVECGPRYPETPPFVRFVTKINLNGVHNSNGVVDTRAVSALAKWQNSYSIRVVLQELRRLMMCKENMKLPQPPEGQVYSN
>UniRef90_A0A4W4G5M7/21-162 [subseq from] Ubiquitin-conjugating enzyme E2 variant 1 n=2 Tax=Actinopterygii TaxID=7898 RepID=A0A4W4G5M7_ELEEL
-----SSSVKVPRNFRLLEELEEGQKGVGDGTVSWGLEDDEDMTLTRWRGMIIGPPRTIYENRMYSLRVECGPKYPETPPFVRFVTKINLNGVHNSNGVVDMRAVSSLAKWQNSYSIRVVLQELRRLMMCKENMKLPQPPEGQIYSN
>UniRef90_UPI0013F2E7B9/53-198 [subseq from] ubiquitin-conjugating enzyme E2 variant 1-like n=1 Tax=Rattus rattus TaxID=10117 RepID=UPI0013F2E7B9
-AATRGSGVKVPRNFRRLEELEEGQKGVGDSTVSWGLEDDEDMTLTRWTGVIIGPPRAIYENRIYSLKIECGPKYPEAPPSVRFVTRVNMSGVSSSNGVVDPRATAVLAQWQHSHSIEVILRELGRLMMSKENMKLPQPPEGQCYSN
>UniRef90_A0A6Q2YZN8/235-375 [subseq from] Ubiquitin-conjugating enzyme E2 variant 1 n=4 Tax=Protacanthopterygii TaxID=41705 RepID=A0A6Q2YZN8_ESOLU
------TGVKVPRNFRLLEELEEGQKGVGDGTVSWGLEDDEDMTLTRWRGMIIGPPRTIYENRMYSLKVECGPRYPEAPPFVRFVTKINLNGVHNSNGVVDTRAVSALAKWQNSYSIRVVLQELRRLMMCKENMKLPQPPEGQIYTN
>UniRef90_A0A3L8TD72/3-140 [subseq from] UBC core domain-containing protein n=14 Tax=Euteleostomi TaxID=117571 RepID=A0A3L8TD72_CHLGU
---------KVPRNFRLLEELEEGQKGVGDGTVSWGLEDDEDMTLTRWTGMIIGPPRTNYENRIYSLKVECGPKYPEAPPTVRFVTKINMNGINNSNGMVDARSIPVLAKWQNSYSIKVVLQELRRLMMSKENMKLPQPPEGQTYNN
>UniRef90_A0A8I6AJF4/19-160 [subseq from] Ubiquitin-conjugating enzyme E2 variant 2 n=2 Tax=Muroidea TaxID=337687 RepID=A0A8I6AJF4_RAT
-----LTGVKVPRNFRLLEELEEGQKGVGDGTVSWGLEDDEDMTLTRWTGMIIGPPRTNYENRIYSLKVECGSKYPEAPPSVRFVTKINMNGINNSSGMVDARSIPVLAKWQNSYSIKVVLQELRRLMMSKENMKLPQPPEGQTYNN
>UniRef90_A0A6J3QAC1/28-167 [subseq from] ubiquitin-conjugating enzyme E2 variant 2 isoform X1 n=2 Tax=Delphinidae TaxID=9726 RepID=A0A6J3QAC1_TURTR
-------SVKVPRNFRLLEELEEGQKGVGDGTVSWGLEDDEDMTLTRWTGMIIGPPRTNYENRIYSLKVECGPKYPEAPPSVRFVTKINMNGVNNSSGMVDARSIPVLAKWQNSYSIKVVLQELRRLMMSKENMKLPQPPEGQTYNN
>UniRef90_H9GIR4/2-144 [subseq from] Ubiquitin conjugating enzyme E2 V2 n=9 Tax=Tetrapoda TaxID=32523 RepID=H9GIR4_ANOCA
----AGSTVKVPRNFRLLEELEEGQKGVGDGTVSWGLEDDEDMTLTRWTGMIIGPPRTNYENRIYSLKVECGSKYPEAPPTVRFVTKINMNGINNSNGMVDARSIPVLAKWQNSYCIKVVLQELRRLMMSKENMKLPQPPEGQTYNN
>UniRef90_W5MFV6/2-145 [subseq from] Ubiquitin conjugating enzyme E2 V2 n=98 Tax=Euteleostomi TaxID=117571 RepID=W5MFV6_LEPOC
-AAS--TGVKVPRNFRLLEELEEGQKGVGDGTVSWGLEDDEDMTLTRWTGMIIGPARTNYENRIYSLKVECGPKYPEVPPTVRFVTKISMNGINNSNGTVDARSIPILAKWQNSYSIKVVLQELRRLMMSKENMKLPQPPEGQTYSN
>UniRef90_UPI0007A6CE51/25-164 [subseq from] ubiquitin-conjugating enzyme E2 variant 2 n=1 Tax=Miniopterus natalensis TaxID=291302 RepID=UPI0007A6CE51
-------GVKVPRNFRLLEELEEGQKGVGDGTVSWGLEDDEDMTLTRWTGMIIGPPRTNYENRIYSLKVECGPKYPEAPPSVRFVTKINMNGINNSSGMVDARSIPVLAKWQNSHSIRVVLQELRRLMMSKENMKLPQPPEGQTYSN
>UniRef90_UPI001C5C8505/62-204 [subseq from] ubiquitin-conjugating enzyme E2 variant 2 n=1 Tax=Orycteropus afer afer TaxID=1230840 RepID=UPI001C5C8505
----GSDGVKVPRNFRLLEELEEGQKGVGDGTVSWGLEDDEDMTLTRWTGMIIGPPRTNYENRIYSLKVECGSKYPEAPPSVRFVTKINMNGINNSSGMVDTRSIPVLAKWQNSYSIKVVLQELRRLMMSKENMKLPQPPEGQTYNN
>UniRef90_A0A5N5L586/1-146 [subseq from] Casein kinase II subunit alpha n=1 Tax=Pangasianodon hypophthalmus TaxID=310915 RepID=A0A5N5L586_PANHP
MAASAGSGVKVPRNFRLLEELEEGQKGVGDGTVSWGLEDDDDMTLTRWRGMIIGPPRTIYENRIYSLRVECGPRYPETPPVVRFVTKINLNGVHNSNGVVDMRAVSSLAKWQNSYSIRVVLQELRRLMMCKENMKLPQPPEGQIYS-
>UniRef90_A0A672NMK9/19-159 [subseq from] Ubiquitin-conjugating enzyme E2 variant 1 n=6 Tax=Osteoglossocephalai TaxID=1489341 RepID=A0A672NMK9_SINGR
------TGVKVPRNFRLLEELEEGQKGVGDGTVSWGLEDDEDMTLTRWRGMIIGPPRTIYENRMYSLRVECGPRYPETPPFVRFVTKINLNGVHNSNGVVDMRAVSSLAKWQNSYSIRVVLQELRRLMMCKENMKLPQPPEGQIYSN
>UniRef90_A0A4X2JYR8/4-145 [subseq from] UBC core domain-containing protein n=6 Tax=Amniota TaxID=32524 RepID=A0A4X2JYR8_VOMUR
-----STGVKVPRNFRLLEELEEGQKGVGDGTVSWGLEDDEDMTLTRWTGMIIGPPRTNYENRIYSLKVECGSKYPEGPPTIRFVTKINMNGINNSNGMVDARCIPVLAKWQNCYSIKVVLQELRRLMMSKENMKLPQPPEGQTYSN
>UniRef90_A0A8J0VHK7/17-157 [subseq from] ubiquitin-conjugating enzyme E2 variant 2 n=2 Tax=Xenopus TaxID=8353 RepID=A0A8J0VHK7_XENLA
------AGVKMPRNFRLLEELEEGQKGVGDGTVSWGLEDDEDMTLTRWTGMIIGPPRTNYENRIYSLKIECGPKYPEHPPTVRFVTKINMNGINNSNGMVDSRSVPILAKWQNSFSIKVVLQELRRLMMSKENMKLPQPPEGQTYNN
>UniRef90_A0A3Q1LWR9/8-152 [subseq from] Ubiquitin-conjugating enzyme E2 variant 2 n=3 Tax=Bos taurus TaxID=9913 RepID=A0A3Q1LWR9_BOVIN
---TTGSILwRVPRNFRLLEELEEGQKGVGDGTVSWGLEDDEDMTLTRWTGMIIGPPRTNYENRIYSLKVECGPKYPEAPPSVRFVTKINMNGINNSSGMVDARSIPVLAKWQNSYSIKVVLQELRRLMMSKENMKLPQPPEGQTYNN
>UniRef90_A0A8B9LAE7/43-182 [subseq from] Ubiquitin-conjugating enzyme E2 variant 1 n=8 Tax=Otophysi TaxID=186626 RepID=A0A8B9LAE7_ASTMX
-------GVKVPRNFRLLEELEEGQKGVGDGTVSWGLEDDEDMTLTRWRGMIIGPPRTIYENRMYSLRVECGPKYPETPPFVRFVTKINLNGVHNSNGVVDMRAVSSLAKWQNSYSIRVVLQELRRLMMCKENMKLPQPPEGQIYSN
>UniRef90_A0A8C9W2J7/16-156 [subseq from] Ubiquitin-conjugating enzyme E2 variant 1 n=1 Tax=Scleropages formosus TaxID=113540 RepID=A0A8C9W2J7_SCLFO
------FGVKVPRNFRLLEELEEGQKGVGDGTVSWGLEDDEDMTLTRWRGMIIGPPRTIYENRMYSLKVECGPRYPETPPFVRFVTKINLNGVHTSNGVVDTRAVSALAKWQNSYSIRVVLQELRRLMTCKENMKLPQPPEGQVYSN
>UniRef90_A0A1U7RCI0/2-147 [subseq from] ubiquitin-conjugating enzyme E2 variant 2 isoform X2 n=7 Tax=Archelosauria TaxID=1329799 RepID=A0A1U7RCI0_ALLSI
----AGSTVKVPRNFRLLEELEEGQKGVGDGTVSWGLEDDEDMTLTRWTGMIIGPPRvsmTNYENRIYSLKVECGPKYPEAPPTVRFVTKINMNGINNSNGMVDARSIPVLAKWQNSYSIKVVLQELRRLMMSKENMKLPQPPEGQTYSN
>UniRef90_A0A5N4CCL2/32-170 [subseq from] Ubiquitin-conjugating enzyme E2 variant 2 n=1 Tax=Camelus dromedarius TaxID=9838 RepID=A0A5N4CCL2_CAMDR
--------VKVPRNFRLLEELEEGQKGVGDGTVSWGLEDDEDMTLTRWTGMIIGPPRTNYENRIYSLKVECGPKYPEAPPSVRFVTKINMNGINNSSGMVDARSIPVLAKWQNSYSIKVVLQELRRLMMSKENMKLPQPPEGQTYNN
>UniRef90_A0A803JFR4/101-241 [subseq from] Ubiquitin conjugating enzyme E2 V2 n=2 Tax=Xenopus tropicalis TaxID=8364 RepID=A0A803JFR4_XENTR
------TGVKMPRNFRLLEELEEGQKGVGDGTVSWGLEDDEDMTLTRWTGMIIGPPRTNYENRIYSLKIECGPKYPEAPPTVRFVTKMNMNGINNSNGTVDSRSIPVLAKWQNSFSIKVVLQELRRLMMSKENMKLPQPPEGQTYNN
>UniRef90_UPI00189A8E66/32-170 [subseq from] ubiquitin-conjugating enzyme E2 variant 2-like n=1 Tax=Cebus imitator TaxID=2715852 RepID=UPI00189A8E66
--------LKVPRNFRLLEELEEGQKGVGDGTVSWGLEDDEDMTLTRWTGMIIGPPRTNYENRIYSLKVECGPKYPEAPPSVRFVTKINMNGVNNSSGMVDARSIPVLAKWQNSYSIKVVLQELRRLMMSKENMKLPQPPEGQTYNN
>UniRef90_A0A8X7XBP9/93-233 [subseq from] UB2V1 enzyme (Fragment) n=1 Tax=Polypterus senegalus TaxID=55291 RepID=A0A8X7XBP9_POLSE
------AGIKVPRNFRLLEELEEGQKGVGDGTVSWGLEDDEDMTLTRWRGMIIGPPRTVYENRIYSLKVECGTKYPEVPPFVRFVTKINLNGVHNSNGVVDTRAVPVLAKWQNSYSIRVVLQELRRLMMCKENMKLPQPPEGQTYSN
>UniRef90_UPI001E1D7E57/1-146 [subseq from] ubiquitin-conjugating enzyme E2 variant 1-like n=1 Tax=Echinops telfairi TaxID=9371 RepID=UPI001E1D7E57
MAATMGLGVNVPRNFPLLEEFKEGQKGVGDGTISWGLEDDEDMTLTRWTGMIIGPPRTIYENWTCNLKIEYGPKYPEAPPFVRFVTKINMNRVNSSNGVVDSRAISVLAKWQNSYSIKVVLQELRHLMMSKENLKLPQPPEGQCYS-
>UniRef90_A0A4W4FF90/18-158 [subseq from] Ubiquitin conjugating enzyme E2 V2 n=5 Tax=Clupeocephala TaxID=186625 RepID=A0A4W4FF90_ELEEL
------TGVKVPRNFRLLEELEEGQKGVGDGTVSWGLEDDEDMTLTRWTGMIIGPARTNYENRIYSLKVECGPKYPEVPPNVRFVTKISMNGINNSNGMVDARSIPILAKWQNSYSIKVVLQELRRLMMSKENMKLPQPPEGQTYSN
>UniRef90_A0A4W5NGD5/6-147 [subseq from] UBC core domain-containing protein n=40 Tax=Teleostei TaxID=32443 RepID=A0A4W5NGD5_9TELE
-----GFPVFVPRNFRLLEELEEGQKGVGDGTVSWGLEDDEDMTLTRWRGMIIGPPRTIYENRMYSLKVECGPRYPEAPPFVRFVTKINLNGVHNSNGVVDTRAVSALAKWQNSYSIRVVLQELRRLMMCKENMKLPQPPEGQIYTN
>UniRef90_A0A662YRC5/2-145 [subseq from] Ubiquitin-conjugating enzyme E2 variant 2 n=5 Tax=Acipenseroidei TaxID=186622 RepID=A0A662YRC5_ACIRT
-AAS--TGIKVPRNFCLLEELEDGQKGVGDGTVSWGLEDDEDMTLTRWTGMIIGPPRTNYENRIYSLKVECGPKYPEVPPTLRFVTKISMNGVNNSNGMVDSRSIPVLAKWQNSYSIKVVLQELRRLMMSKENMKLPQPPEGQTYSN
>UniRef90_A0A667XRU6/18-160 [subseq from] Ubiquitin-conjugating enzyme E2 variant 1 n=7 Tax=Myripristis murdjan TaxID=586833 RepID=A0A667XRU6_9TELE
----VCEGVKVPRSFRLLEELEEGQKGVGDGTVSWGLEDDDDMTLTRWNGMILGPPRTIYENRIYSLKVECGPKYPETPPFVRFVTKINLNGVHNSNGVVDTRAVGALAKWQNSYSIRMVLQELRRLMMCKENMKLPQPPEGQVYSN
>UniRef90_A0A667YUK0/32-172 [subseq from] Ubiquitin-conjugating enzyme E2 variant 1 n=1 Tax=Myripristis murdjan TaxID=586833 RepID=A0A667YUK0_9TELE
------RRVKVPRNFRLLEELEEGQKGVGDGTVSWGLEDDEDMTLTRWRGMIIGPPRTIYENRMYSLKVECGPRYPETPPFVRFVTKINLNGVHNSNGVVDTRAVSALAKWQNSYSIRMVLQELRRLMMCKENMKLPQPPEGQIYSN
>UniRef90_A0A8C9WHG5/16-158 [subseq from] Ubiquitin-conjugating enzyme E2 variant 1 n=1 Tax=Scleropages formosus TaxID=113540 RepID=A0A8C9WHG5_SCLFO
MAAGAGSGVKVPRNFRLLEELEEGQKGVGDGTVSWGLEDDEDMTLTRWRGMIIGPPRTIYENRMYSLKVECGPRYPETPPFVRFVTKINLNGVHTSNGVVDTRAVSALAKWQNSYSIRVVLQELRRLMTCKENMKLPQPPEGN----
>UniRef90_Q7ZYP0/5-145 [subseq from] Ubiquitin-conjugating enzyme E2 variant 2 n=13 Tax=Tetrapoda TaxID=32523 RepID=UB2V2_XENLA
------AGIKVPRNFRLLEELEEGQKGVGDGTVSWGLEDDEDMTLTRWTGMIIGPPRTNYENRIYSLRLECGPKYPEAPPTVRFVTKMNMNGINNSNGTVDYRSIPVLAKWQNSFSIKVLLQELRRLMMSKENMKLPQPPEGQTYNN
>UniRef90_A0A6P8PMJ4/5-145 [subseq from] ubiquitin-conjugating enzyme E2 variant 2 isoform X1 n=6 Tax=Gymnophiona TaxID=8445 RepID=A0A6P8PMJ4_GEOSA
------AGVKVPRNFCLLEELEEGQKGVGDGTVSWGLEDDEDMTLTRWTGMIIGPPRTNYENRIYSLKIECGPKYPEAPPTVRFVTKMNMNGINNSNGMVDARSIPVLTKWQNSYSIKVILQELRRLMMSKDNMKLPQPPEGQTYNN
>UniRef90_UPI001965FFBA/233-373 [subseq from] plasmanylethanolamine desaturase isoform X2 n=1 Tax=Polypterus senegalus TaxID=55291 RepID=UPI001965FFBA
------TGIKVPRNFRLLEELEEGQKGVGDGTVSWGLEDDEDMTLTRWRGMIIGPPRTVYENRIYSLKVECGTKYPEVPPFVRFVTKINLNGVHNSNGVVDTRAVPVLAKWQNSYSIRVVLQELRRLMMCKENMKLPQPPEGQTYSN
>UniRef90_W5M2Q2/237-377 [subseq from] TMEM189-UBE2V1 readthrough n=2 Tax=Lepisosteidae TaxID=7915 RepID=W5M2Q2_LEPOC
------TGVKVPRNFRLLEELEEGQKGVGDGTVSWGLEDDEDMTLTRWRGMIIGPPRTIYENRMYSLKVECGPRYPETPPFVRFVTKINLNGVHNSSGVVDTRAVSALAKWQNSYSIRVVLQELRRLMMCKENMKLPQPPEGQVYSN
>UniRef90_A0A4W4DR82/35-177 [subseq from] UBC core domain-containing protein n=2 Tax=Characiphysae TaxID=186628 RepID=A0A4W4DR82_ELEEL
----MGIGVKVPRNFRLLEELEEGQKGVGDGTVSWGLEDDDDMTLTRWRGMIIGPPRTIYENRMYSLRVECGPRYPETPPFVRFVTKINLNGVHNSSGVVDTRAVSALAKWQNSYSIRVVLQELRRLMMCKENMKLPQPPEGQIYTN
>UniRef90_A0A8C7CCQ9/19-163 [subseq from] Ubiquitin-conjugating enzyme E2 variant 1 n=2 Tax=Salmoninae TaxID=504568 RepID=A0A8C7CCQ9_ONCKI
---TAGKGcVKVPRNFRLLEELEEGQKGVGDGTVSWGLEDDEDIMLTRWTGMIIGPPRTIYENRMYSLKVECGPRYPESPPFVRFVTKINLNGVHNSNGVVDTRAVAALAKWQNSYSIRVVLQELRRLMMCKENMKLPQPPEGQLFSN
>UniRef90_H3BEJ8/12-153 [subseq from] Ubiquitin conjugating enzyme E2 V1 n=2 Tax=Latimeria chalumnae TaxID=7897 RepID=H3BEJ8_LATCH
-----APGVEVPRNFRLLEELEDGQKGVGDGTVSWGLEDDEDMTLTRWTGMIIGPPRTAYENRIYSLKIDCGPKYPTVSPFIRFVTKINMNGVNSANGVVDPKAITVLAKWQSSYTIKNVLQELRRLMLAKENMKLSQPPEGQCYSN
>UniRef90_UPI0020CA9FCA/235-375 [subseq from] transmembrane protein 189 isoform X2 n=1 Tax=Astyanax mexicanus TaxID=7994 RepID=UPI0020CA9FCA
------TGVKVPRNFRLLEELEEGQKGVGDGTVSWGLEDDEDMTLTRWRGMIIGPPRTIYENRMYSLRVECGPRYPETPPFVRFVTKINLNGVHNSNGVVDTRAVSSLAKWQNSYSIRVVLQELRRLMMCKENMKLPQPPEGQIYTN
>UniRef90_A0A8D0GDJ5/4-144 [subseq from] UBC core domain-containing protein n=2 Tax=Sphenodon punctatus TaxID=8508 RepID=A0A8D0GDJ5_SPHPU
------TRVKVPRNFRLLEELEEGQKGVGDGTVSWGLEDDEEMTLTRWTGMIIGPPRTNYENRIYSLKIECGPKYPEAAPTVRFGTKINMNGINNSNGMVDARSIPVLAKWQNSYSIKVVLQELRRLMMSKENMKLPQPPEGQTYSN
>UniRef90_A0A8C7U9R9/50-192 [subseq from] UBC core domain-containing protein n=2 Tax=Salmoninae TaxID=504568 RepID=A0A8C7U9R9_ONCMY
----NGKCVKVPRNFRLLEELEEGQKGVGDGTVSWGLEDDEDIMLTRWTGMIIGPPRTIYENRMYSLKVECGPRYPESPPFVRFVTKINLNGVHNSNGVVDTRAVAALAKWQNSYSIRVVLQELRRLMMCKENMKLPQPPEGQLFSN
>UniRef90_A0A671F4T6/1-147 [subseq from] UBC core domain-containing protein n=1 Tax=Rhinolophus ferrumequinum TaxID=59479 RepID=A0A671F4T6_RHIFE
MATTMGSGIKVPHNFELLEELKEGQEGVGDGTVSWDLEDDEGMILTRWTGMIIGPPRTIYENQIYSLKIECGPKYPEAPPFVRLVTKLNMNGVSSSNGVVYTRAISVLAKWQNSYSIKVVLQELRRLMLCKENIKLPQPREGQCYSN
>UniRef90_UPI0013F369DB/1-146 [subseq from] ubiquitin-conjugating enzyme E2 variant 1-like isoform X1 n=1 Tax=Rattus rattus TaxID=10117 RepID=UPI0013F369DB
MVATTGPGVKVPQNFRLLKELEEGQKGVGDGTVSWGLEDDEDMTLTRWTGMIIGPPRTIYENRIYGLKIECGPKYLEAPLSVRFVSRVKMSGVSSSKGVVDPRAMAVLAEWQNSHSIKVILQELRRLMMSKENTKLPQPPEGQCYS-
>UniRef90_UPI001C09143D/17-157 [subseq from] ubiquitin-conjugating enzyme E2 variant 1-like isoform X2 n=1 Tax=Alosa sapidissima TaxID=34773 RepID=UPI001C09143D
------VGIKVPRNFRLLEELEEGQKGIGDGTVSWGLEDDEDMTLTRWNGTIIGPPRTIYENRIYSLKVECGPRYPEIPPFVRFLTKINLNGVHNSNGVVDIRAVSSLSKWQNSYSIRVVLQELRRLMMCKENMKLPQPPEGQLYSN
>UniRef90_A0A8C1DH19/31-170 [subseq from] Ubiquitin-conjugating enzyme E2 variant 1 n=1 Tax=Cyprinus carpio TaxID=7962 RepID=A0A8C1DH19_CYPCA
-------SVKVPRNFRLLEELEEGQKGVGDGTVSWGLEDDEDMTLTRWRGMIIGPPRTIYENRMYSLRVECGPRYPETPPFVRFVTKINLNGVHNSNGVVDMRAVSSLAKWQNSYSIRVVLQELRRLMMCKENMKLPQPPEGQIFSN
>UniRef90_A0A8C8FG48/18-158 [subseq from] Ubiquitin-conjugating enzyme E2 variant 1 n=1 Tax=Oncorhynchus tshawytscha TaxID=74940 RepID=A0A8C8FG48_ONCTS
------NIIKVPRNFRLLEELEEGQKGVGDGTVSWGLEDDEDIMLTRWTGMIIGPPRTIYENRMYSLKVECGPRYPESPPFVRFVTKINLNGVHNSNGVVDTRAVAALAKWQNSYSIRVVLQELRRLMMCKENMKLPQPPEGQVFSN
>UniRef90_A0A3N0XG61/20-160 [subseq from] Ubiquitin-conjugating enzyme E2 variant 2 n=1 Tax=Anabarilius grahami TaxID=495550 RepID=A0A3N0XG61_ANAGA
----ASSGVKVPRNFRLLEELEEGQKGVGDGTVSWGLEDDEDMTLTRWTGMIIGPARTNYENRIYSLKVECGPKYPELPPTVRFVTKISMNGINNSNGMVDARSIPILAKWQNSYSIKVVLQELRRLMMSKENMKLPQPPEGQTY--
>UniRef90_UPI0018B09E83/4-144 [subseq from] ubiquitin-conjugating enzyme E2 variant 2-like n=1 Tax=Chlorocebus sabaeus TaxID=60711 RepID=UPI0018B09E83
-----STGVKVPRNFRLLEELEEGQKGVGDGTVSWGLED-EDMTLTRWTGMIIGPPRTNYENRIYSLKVECGPKYPEAPPSVRFVTKTNMNGINNSSGMVDARSIPVLAKWQNSYSIKVVLQELRRLMMSKENMKLPQPPEGQTYNN
>UniRef90_UPI001C090CA8/39-178 [subseq from] ubiquitin-conjugating enzyme E2 variant 1-like isoform X1 n=4 Tax=Alosa TaxID=34772 RepID=UPI001C090CA8
-------GIKVPRNFRLLEELEEGQKGIGDGTVSWGLEDDEDMTLTRWNGTIIGPPRTIYENRIYSLKVECGPRYPEIPPFVRFLTKINLNGVHNSNGVVDIRAVSSLSKWQNSYSIRVVLQELRRLMMCKENMKLPQPPEGQLYSN
>UniRef90_G1TM28/4-145 [subseq from] UBC core domain-containing protein n=2 Tax=Eutheria TaxID=9347 RepID=G1TM28_RABIT
-----STGVKVPRNFRLLEELEEVQKGVGNGTVSWGLEDDEDMTLTRWTGMIIGPPRTNYENRIYSLKVECGPKYPEAPPSVRFVTKINMNGINNSSGMVDARSIPVLAKWQNSCSIKVVLQELRRLMMSKENMKLPQPPEGQTYNN
>UniRef90_UPI00211038B4/4-144 [subseq from] ubiquitin-conjugating enzyme E2 variant 2-like n=1 Tax=Suncus etruscus TaxID=109475 RepID=UPI00211038B4
-----STGVKVPRNFRLLEELEEGQKGVGDGTVSWGLEDDEDMALTRWTGMIIGPPRTNYENRI-KMKVECGPKYPEAPPSVRFVTKINMNGINHSSGMVDPRSIPVLAKWQNSYSIKVVLQELRRLMMSKENMKLPQPPEGQTYNN
>UniRef90_A0A6P8FHH9/234-374 [subseq from] transmembrane protein 189 n=3 Tax=Clupeidae TaxID=55118 RepID=A0A6P8FHH9_CLUHA
------TGVKVPRNFRLLEELEEGQKGVGDGTVSWGLEDDEDMTLTRWRGMIIGPPRTIYENRMYSLRVECGPRYPETAPFVRFVTKINLNGVHNSNGVVDTRAVSALAKWQNSYSIRVVLQELRRLMMCKENMKLPQPPEGQIYTN
>UniRef90_A0A6Q2ZBG2/10-148 [subseq from] Ubiquitin conjugating enzyme E2 V2 n=2 Tax=Protacanthopterygii TaxID=41705 RepID=A0A6Q2ZBG2_ESOLU
--------FKVPRNFRLLEELEEGQKGVGDGTVSWGLEDDEDMTLTRWTGMIIGPARTNYENRIYSLKVECGPKYPESPPIVRFVTKISMNGINNSNGMVDTRSIPILSKWQNSYSIKVVLQELRRLMMSKENMKLPQPPEGQNYSN
>UniRef90_A0A3B4AV10/13-159 [subseq from] Ubiquitin-conjugating enzyme E2 variant 1 n=3 Tax=Periophthalmus magnuspinnatus TaxID=409849 RepID=A0A3B4AV10_9GOBI
MAVSAGSGVKVPRNFRLLEELEEGQKGVGDGTVSWGLEDDDDMTLTRWRGVILGPPRTSYENRMYNLKVECGPGYPESPPFVRFVTKINLNGVHNSNGVVDMRAVSALAKWQNSYSIRMVLLELRRLMTCKENMKLPQPPEGQIYSN
>UniRef90_A0A8C4RXL1/9-147 [subseq from] Ubiquitin conjugating enzyme E2 V2 n=10 Tax=Euteleostomi TaxID=117571 RepID=A0A8C4RXL1_ERPCA
--------LKVPRNFRLLEELEEGQKGVGDGTVSWGLEDDEDMTLTRWTGMIIGPPRTNYENRIYSLRVECGPKYPEVPPTVRYVTKISMNGINNSNGMVDARSIPVLAKWQNSYSIKVVLQDLRRQMMSKENMKLPQPPEGQTYSN
>UniRef90_UPI0021102BDA/5-145 [subseq from] ubiquitin-conjugating enzyme E2 variant 2-like n=2 Tax=Boreoeutheria TaxID=1437010 RepID=UPI0021102BDA
------IGVKVPRNFRLLEELEEGQKGVGNGTVSWDLEDDEDMTLTRWTGMIIGPPRTNYENRIYNLKVECGPKYPETPPSVRFVTKININGINNSSGMSDPRSIPVLAKWQNSYSIKVVLQELRRLMLSKENMKLPQPPEGQTYNN
>UniRef90_A0A7J6AZA5/38-177 [subseq from] DNA helicase (Fragment) n=1 Tax=Ameiurus melas TaxID=219545 RepID=A0A7J6AZA5_AMEME
----ASSGVKVPRNFRLLEELEEGQKGVGDGTVSWGLEDDEDMTLTRWTGMIIGPARTNYENRIYSLKVECGPKYPEAPPTVRFVTKISMNGINNSNGMVDARSIPILAKWQNSYSIKVVLQELRRLMMSKENMKLPQPPEGQT---
>UniRef90_UPI00145A9C34/61-201 [subseq from] ubiquitin-conjugating enzyme E2 variant 1-like isoform X1 n=1 Tax=Acipenser ruthenus TaxID=7906 RepID=UPI00145A9C34
------DCVKVPRNFRLLEELEEGQKGVGDGTVSWGLEDDEDMTLTHWRGMIIGPPRTIYENRIYSLKVECGPKYPEMPPCVRFVTKINLNGVHNSNGVVDTRAVSALAKWQNSFSIRVVLHELRRLMMCKENMKLPQPPEGQSYSN
>UniRef90_A0A6P3VQD3/1-147 [subseq from] ubiquitin-conjugating enzyme E2 variant 1 n=1 Tax=Clupea harengus TaxID=7950 RepID=A0A6P3VQD3_CLUHA
MAGAAGSGVKVPRNFRLLEELEEGQKGIGDGTCSWGLEDDEDMTLTRWNGTIIGPPRTIFENRIYSLKLECGPRYPEIPPLVRFLTKINLNGVHNSNGVVDMRAVSSLSKWQSSYSIRVVLQELRRLMMCKENMKLPQPPESQLYSN
>UniRef90_A0A286XVG9/1-140 [subseq from] UBC core domain-containing protein n=7 Tax=Boreoeutheria TaxID=1437010 RepID=A0A286XVG9_CAVPO
MAATTGSGVKVPCNFRLLEELEEGQKGVGDGTGSWGLEDDKDMTPTRWTGMVIEHPRTIYENRIYSLKIECGPKYPEAPPFIRFVTKINMNGVNSSNGVVDPRAISVLAKWQNSYSIEV-------LMMSKKNMKLPQPPEGQCYSN
>UniRef90_A0A8J6F0T0/4-143 [subseq from] UBC core domain-containing protein n=6 Tax=Hyloidea TaxID=8417 RepID=A0A8J6F0T0_ELECQ
------SAVTVPRNFQLLEELEEGQKGVGDGTVSWGLENDEDMTLARWTGMIIGPPRTNYENRIYSLKIECGPKYPEAPPTVRFETKINMNGINSSNGMVDSRCIPVLAKWQNSYSIKVVLQELRRMMMSKENMKLPQPPEGQSYN-
>UniRef90_A0A4U5UWR6/3-144 [subseq from] Ubiquitin-conjugating enzyme E2 variant 2 n=2 Tax=Sciaenidae TaxID=30870 RepID=A0A4U5UWR6_COLLU
----ASSGVKVPRNFRLLEELEEGQKGEGDGTVSWGLEDDEDMTLTRWTGMIIGPARTNYENRIYSLKVECGSRYPEAAPTVRFVTKINMNGINSSNGTVDSRSVPILAKWQNSYSIKIVLQELRRLMMAKENMKLPQPPEGQTYS-
>UniRef90_A0A146ZU53/13-158 [subseq from] Ubiquitin-conjugating enzyme E2 variant 1 n=6 Tax=Percomorphaceae TaxID=1489872 RepID=A0A146ZU53_FUNHE
MAVATGSGVKVPRNFRLLEELEEGQKGVGDGTVSWGLEDDEDMTLTRWRGVILGPPRTSYENRMYNLKVECGPGYPESPPFVRFVTKINLNGVHTSNGVVDMHAVTPLAKWQNSYSIRMVLLELRRLMMCKENMKLPQPPEGQIYT-
>UniRef90_A0A087Y8N5/3-144 [subseq from] Ubiquitin-conjugating enzyme E2 variant 2 n=15 Tax=Percomorphaceae TaxID=1489872 RepID=A0A087Y8N5_POEFO
----ASSGVKVPRNFRLLEELEEGQKGEGDGTVSWGLEDDEDMTLTRWTGMIIGPARTNYENRIYSLKVECGPRYPETAPTVRFVTKISMNGINNSNGTVDSRSIPILAKWQNSYSIKIVLQELRRLMMSKENMKLPQPPEGQTYS-
>UniRef90_A0A6A5F7N7/3-144 [subseq from] UBC core domain-containing protein n=17 Tax=Percomorphaceae TaxID=1489872 RepID=A0A6A5F7N7_PERFL
----ASSGVKVPRNFRLLEELEEGQKGEGDGTVSWGLEDDEDMTLTRWTGMIIGPARTNYENRIYSLKVECGSRYPEASPTVRFVTKISMNGVNNSNGLVDSRSIPVLAKWQNSYSIKIVLQELRRLMMSKENMKLPQPPEGQTYS-
>UniRef90_UPI001AF0102A/1-147 [subseq from] LOW QUALITY PROTEIN: ubiquitin-conjugating enzyme E2 variant 1 n=1 Tax=Mesocricetus auratus TaxID=10036 RepID=UPI001AF0102A
MAATRGSGVKVPRNFRLLEELEEGQKGVGNGTVSXGLEDVEDMTLTRWTGMIIGSPRTIYETRIYSLKIECGPKYPEALPSVRFVTKVNMSGMSSSRGVMDPRATAVLAKWQNSHSVKVILQELRRLMMSKENIKLPQPPERQCYSN
>UniRef90_A0A8C7U9U5/14-150 [subseq from] UBC core domain-containing protein n=21 Tax=Protacanthopterygii TaxID=41705 RepID=A0A8C7U9U5_ONCMY
----------LPRNFRLLEELEEGQKGVGDGTVSWGLEDDEDIMLTRWTGMIIGPPRTIYENRMYSLKVECGPRYPESPPFVRFVTKINLNGVHNSNGVVDTRAVAALAKWQNSYSIRVVLQELRRLMMCKENMKLPQPPEGQLFSN
>UniRef90_A0A4W4DS86/3-140 [subseq from] UBC core domain-containing protein n=17 Tax=Actinopterygii TaxID=7898 RepID=A0A4W4DS86_ELEEL
---------TVPRNFRLLEELEEGQKGVGDGTVSWGLEDDDDMTLTRWRGMIIGPPRTIYENRMYSLRVECGPRYPETPPFVRFVTKINLNGVHNSSGVVDTRAVSALAKWQNSYSIRVVLQELRRLMMCKENMKLPQPPEGQIYTN
>UniRef90_A0A673XAY3/10-149 [subseq from] Ubiquitin-conjugating enzyme E2 variant 2-like n=4 Tax=Protacanthopterygii TaxID=41705 RepID=A0A673XAY3_SALTR
-------RVKVPRNFCLLEELEEGQKGVGDGTVSWGLEDDEDMTLTRWTGMIIGPARTNYENRIYSLKVECGPKYPESPPIVRFVTKISMNGINNSNGMVDTRSIPILSKWQTSYSIKVVLQELRRLMMSKENMKLPQPPEGQTYSN
>UniRef90_A0A2K6S184/4-145 [subseq from] UBC core domain-containing protein n=1 Tax=Saimiri boliviensis boliviensis TaxID=39432 RepID=A0A2K6S184_SAIBB
-----SIGVKVPRYFHLLEELEERQKGVGDGTVSWGLEDDEDMTRTRWTGMIIGPPRTNYENRIYSLKVECGPKYPEAPPSVRFVTKISMNGVNNSSGMVDARSIPVLAKWQNSYSIKVVLQELRRLMMSKENMKLPQPPEGQTYNN
>UniRef90_A0A556V4K6/78-216 [subseq from] Ubiquitin-conjugating enzyme E2 variant 1 n=1 Tax=Bagarius yarrelli TaxID=175774 RepID=A0A556V4K6_BAGYA
-------GITVPRNFRLLEELEEGQKGVGDGTVSWGLEDDDDMTLTRWRGMIIGPPRTIYENRIYSLRVECGPRYPETPPLVRFVTKINMNGVHNSNGVVDMRVVSSLAKWQNSYSIRVVLQELRRLMMCKENMKLPQPPEGQIYS-
>UniRef90_A0A3Q3E2N6/14-154 [subseq from] Ubiquitin conjugating enzyme E2 V2 n=2 Tax=Labrus bergylta TaxID=56723 RepID=A0A3Q3E2N6_9LABR
------DGVRVPRNFRLLEELEEGQKGEGDGTVSWGLEDDEDMTLTRWTGMIIGPGRTNYENRIYSLKVECGPKYPESAPTVRFVTKISMNGINNSNGMVDSRSIPILAKWQNSYSIKIVLQELRRLMLSKENMKLPQPPEGQTYSN
>UniRef90_A0A4W6EDH9/2-148 [subseq from] Ubiquitin-conjugating enzyme E2 variant 1-like n=3 Tax=Percomorphaceae TaxID=1489872 RepID=A0A4W6EDH9_LATCA
MAGAAGSGVKVPRNFRLLEELEEGQKGVGDGTVSWGLEDDEDMTLTRWRGVILGPPRTSYENRMYNLKVECGPGYPESPPFVRFVTKINLNGVHNSNGVVDMHAVTALAKWQNSYSIRMVLLELRRLMTCKENMKLPQPPEGQIYTN
>UniRef90_A0A8C9ZIC4/1-147 [subseq from] Ubiquitin-conjugating enzyme E2 variant 1-like n=5 Tax=Percomorphaceae TaxID=1489872 RepID=A0A8C9ZIC4_SANLU
MAVAAGLGVKVPRNFRLLEELEEGQKGVGDGTVSWGLEDDEDMTLTRWRGVILGPPRTSYENRMYNLKVECGPEYPESPPFVRFVTKINLNGVHTSNGVVDMHAVTALAKWQNSYSIRMVLLELRRLMTCKENMKLPQPPEGQIYSN
>UniRef90_A0A8C6J3Z4/21-143 [subseq from] Ubiquitin conjugating enzyme E2 V1 n=1 Tax=Melopsittacus undulatus TaxID=13146 RepID=A0A8C6J3Z4_MELUD
------------------------AKGVGDGTVSWGLEDDEDMTLTRWTGMIIGPPRTIYENRIYSLKIECGPKYPEAPPFVRFVTKINMNGVNSSNGVVDPRAISVLAKWQNSYSIKVVLQELRRLMMSKENMKLPQPPEGQCYSN
>UniRef90_A0A3P9NSN2/9-148 [subseq from] Ubiquitin conjugating enzyme E2 V2 n=36 Tax=Percomorphaceae TaxID=1489872 RepID=A0A3P9NSN2_POERE
------KGVKVPRNFRLLEELEEGQKGEGDGTVSWGLEDDEDMTLTRWTGMIIGPARTNYENRIYSLKVECGPRYPETAPTVRFVTKISMNGINNSNGTVDSRSIPILAKWQNSYSIKIVLQELRRLMMSKENMKLPQPPEGQTYS-
>UniRef90_A0A8B9L8Q2/11-153 [subseq from] Ubiquitin-conjugating enzyme E2 variant 1 n=2 Tax=Astyanax mexicanus TaxID=7994 RepID=A0A8B9L8Q2_ASTMX
--------VKVPRNFRLLEELEEGQKGVGDGTVSWGLEDDEDMTLTRWRGMIIGPPRvsvtTIYENRMYSLRVECGPKYPETPPFVRFVTKINLNGVHNSNGVVDMRAVSSLAKWQNSYSIRVVLQELRRLMMCKENMKLPQPPEGQIYSN
>UniRef90_A0A8S4AQZ6/12-152 [subseq from] (Atlantic silverside) hypothetical protein n=2 Tax=Atherinomorphae TaxID=1489913 RepID=A0A8S4AQZ6_9TELE
-----AAGVKVPRNFRLLEELEEGQKGEGDGTVSWGLEDDEDMTLTRWTGMIIGPARTNYENRIYSLKVECGPRYPETAPTVRFVTKISMNGINNSNGTVDSRSIPILAKWQNSYSIKIVLQELRRLMMSKENMKLPQPPEGQTYT-
>UniRef90_G1Q7L0/1-146 [subseq from] Ubiquitin-conjugating enzyme E2 variant 1-like n=2 Tax=Myotis TaxID=9434 RepID=G1Q7L0_MYOLU
MAASTGSGVKVPRHFKLLEELEEGQKG-GDGTISWGVEDDEDMTLTRWAGIIIGPPRTVYENRMYSLKIECGPKYPEVPPVVRFVTKINMNGVNSSNGVVDPRAVLVLEKWNRAYSIKHVLHELRHLMMTSDNISLPQPPEGQCYSN
>UniRef90_UPI001879DB0A/4-145 [subseq from] ubiquitin-conjugating enzyme E2 variant 2-like n=1 Tax=Sturnira hondurensis TaxID=192404 RepID=UPI001879DB0A
-----STGVKVPRNFRLLEELEEGQKGVGDGTVSWGLEDDEDMTLTRWTGMIIGPPRTNYENRIYSLKVECVPKYLEAPPSVRFVTKINMNGINNSSGMVDAWSIPVLTKWQNSYSIKVVLQELRRLMISKENMKLPQPPEGQTYIN
>UniRef90_A0A6A4TPR9/3-145 [subseq from] Ubiquitin-conjugating enzyme E2 variant 2 n=3 Tax=Scophthalmus maximus TaxID=52904 RepID=A0A6A4TPR9_SCOMX
----TATGVKVPRNFRLLEELEEGQKGEGDGTVSWGLEDDEDMTLTQWTGMIIGPARTNYENRIYSLKVECGPKYPEMPPTVRFVTKISMNGINNSDGRVDSRSIPVLSKWQNSYSIKIILQELRRLMMSKENMKLPQPPEGQSFNN
>UniRef90_UPI00109FF9E5/4-145 [subseq from] ubiquitin-conjugating enzyme E2 variant 2-like isoform X1 n=1 Tax=Grammomys surdaster TaxID=491861 RepID=UPI00109FF9E5
-----STGVKVPRNFRLLEELEEGQKGVGDGTVSWGLEDDEDMTLTRWTGMILGPPRTNYENRIYSLKVECGSKYPEAPPSVRFVTKINMNGINNYSGMVDAWGIPILAKWQNSYSIKVVLQELRRLMMSKENMKLPQPPERHTYNN
>UniRef90_A0A4W6CII2/36-174 [subseq from] Ubiquitin conjugating enzyme E2 V2 n=1 Tax=Lates calcarifer TaxID=8187 RepID=A0A4W6CII2_LATCA
-------GVKVPRNFRLLEELEEGQKGEGDGTVSWGLEDDEDMTLTRWTGMIIGPARTNYENRIYSLKVECGPRYPETAPTVRFVTKISMNGINNSNGTVDSRSIPILAKWQNSYSIKIVLQELRRLMMSKENMKLPQPPEGQTYS-
>UniRef90_A0A2K5ED78/19-156 [subseq from] UBC core domain-containing protein n=4 Tax=Simiiformes TaxID=314293 RepID=A0A2K5ED78_AOTNA
--STTGLGVKVP-------QLEEGQKGVGDGTVSWGLEDDKDMTLTRWTGMIIGPPRTIYENQIYSLKIECGLKYPEAPPFVRFVTKINMNGVNSSNGVVDPRAISVLAKWQNSYSIKVVLQELQRLMMSKENMKLSQLPEGQCYSN
>UniRef90_A0A1A7WD42/24-170 [subseq from] UBC core domain-containing protein n=27 Tax=Percomorphaceae TaxID=1489872 RepID=A0A1A7WD42_9TELE
MAVAAGSGVKVPRNFRLLEELEEGQKGVGDGTVSWGLEDDEDMTLTRWRGVILGPPRTSYENRMYNLKVECGPGYPDSPPFVRFVTKINLNGVHTSNGVVDMHAVTALAKWQNSYSIRMVLLELRRLMACKENMKLPQPPEGQIYTN
>UniRef90_A0A8C1TJ84/4-152 [subseq from] Ubiquitin-conjugating enzyme E2 variant 2 n=2 Tax=Cyprinus carpio TaxID=7962 RepID=A0A8C1TJ84_CYPCA
-----NKGVKVPRNFRLLEELEEGQKGVGDGTVSWGLEDDEDMTLTRWTGMIIGPARvcllfnhTNYENRIYSLKVECGPKYPEVPPTVRFVTKISMNGINNSNGMVDARSIPILAKWQNSYSIKVVLQELRRLMMSKENMKLPQPPEGQTYSN
>UniRef90_UPI00035002E2/4-147 [subseq from] ubiquitin-conjugating enzyme E2 variant 2-like n=1 Tax=Heterocephalus glaber TaxID=10181 RepID=UPI00035002E2
-----STGVKVPRKFHLLEELEEGQKGVGDGTVSWGLEDDEDMTLTRWTGMIIGPPRgkkTNYENRIYSLKVECGPKYPEAPPSVRFVTKINMNGTNNSSGMVDAHSIPVLAKWQNSYSIKVVLQELRRLMMSKENMKLPQPPEGQTYN-
>UniRef90_A0A3B3H4X4/34-176 [subseq from] Ubiquitin conjugating enzyme E2 V2 n=2 Tax=Oryzias TaxID=8089 RepID=A0A3B3H4X4_ORYLA
---SVSAGVKVPRNFRLLEELEEGQKGEGDGTVSWGLEDDDDMTLTRWTGMIIGPARTNYENRIYSLKVECGPRYPETAPTVRFVTKISMNGINNSNGMVDSRSIPILAKWQNSYSIKIVLQELRRLMMSKENMKLPQPPEGQIFS-
>UniRef90_A0A3B4GB05/18-157 [subseq from] Ubiquitin conjugating enzyme E2 V2 n=1 Tax=Pundamilia nyererei TaxID=303518 RepID=A0A3B4GB05_9CICH
------LGVKVPRNFRLLEELEEGQKGEGDGTVSWGLEDDEDMTLTRWTGMIIGPARTNYENRIYSLKVECGPRYPETAPTVRFVTKISMNGINNSNGTVDSRSIPILAKWQNSYTIKIVLQELRRLMMSKENMKLPQPPEGQTYS-
>UniRef90_UPI0003C49042/1-145 [subseq from] ubiquitin-conjugating enzyme E2 variant 1-like isoform X1 n=2 Tax=Myotis TaxID=9434 RepID=UPI0003C49042
MAASMGSGVKVPRNFRLLEELEEGQKGGGDCTISWGVEDDEDMTLTRWTGMIIGPLRTVYENRMYSLKIECGPKYPEVPPVVRFVTKINMNGVYSSNGVVDPRAILVLEKWHRSYSIKHVLHELRHLMMSNENMSLPQPPKGQCY--
>UniRef90_A0A8T2LWH9/3-152 [subseq from] Ubiquitin-conjugating enzyme E2 variant 2 n=1 Tax=Astyanax mexicanus TaxID=7994 RepID=A0A8T2LWH9_ASTMX
----ASSGVKVPRNFRLLEELEEGQKGVGDGTVSWGLEDDEDMTLTRWTGMIIGPARvrldfvnTNYENRIYSLKVECGPKYPELPPTVRFVTKISMNGINNSNGMVDARSIPILTKWQNSYSIKVVLQELRRLMMSKENMKLPQPPEGQTYSN
>UniRef90_A0A1A8HZW8/1-147 [subseq from] UBC core domain-containing protein n=25 Tax=Percomorphaceae TaxID=1489872 RepID=A0A1A8HZW8_NOTKU
MAVAAGSGVRVPRNFRLLEELEEGQKGVGDGTVSWGLEDDEDMTLTRWRGVILGPPRTSYENRMYNLKVECGPGYPDSPPFVRFVTKINLNGVHTSNGVVDMHAVTALAKWQNSYSIRMVLLELRRLMACKENMKLPQPPEGQIYTN
>UniRef90_A0A8C7U633/10-153 [subseq from] UBC core domain-containing protein n=3 Tax=Oncorhynchus TaxID=8016 RepID=A0A8C7U633_ONCMY
-------SVKVPRNFRLLEELEEGQKGVGDGTVSWGLEDDEDIMLTRWTGMIIGPPRvrkkTIYENRMYSLKVECGPRYPESPPFVRFVTKINLNGVHNSNGVVDTRAVAALAKWQNSYSIRVVLQELRRLMMCKENMKLPQPPEGQLFSN
>UniRef90_A0A672ISB1/1-147 [subseq from] Ubiquitin-conjugating enzyme E2 variant 1-like n=6 Tax=Percomorphaceae TaxID=1489872 RepID=A0A672ISB1_SALFA
MAGPAGSGVKVPRNFRLLDELEEGQKGVGDGTVSWGLEDDDDMTLTRWRGVILGPPRTSYENRMYNLKVECGPGYPESPPFVRFVTKINLNGVHTSNGVVDMHAVTALSKWQNSYSIRMVLLELRRLMTCKENMKLPQPPEGQIYSN
>UniRef90_A0A8C9WUB6/21-161 [subseq from] Ubiquitin conjugating enzyme E2 V2 n=7 Tax=Eupercaria TaxID=1489922 RepID=A0A8C9WUB6_SANLU
-----TMRVKVPRNFRLLEELEEGQKGEGDGTVSWGLEDDEDMTLTRWTGMIIGPARTNYENRIYSLKVECGSRYPEASPTVRFVTKISMNGVNNSNGLVDSRSIPVLAKWQNSYSIKIVLQELRRLMMSKENMKLPQPPEGQTYS-
>UniRef90_UPI00188EBEED/4-145 [subseq from] ubiquitin-conjugating enzyme E2 variant 2-like n=1 Tax=Talpa occidentalis TaxID=50954 RepID=UPI00188EBEED
-----STGAKVPRNFRLLEELEEGQKGVGDGTVSWGLEDDEDITLTRWTGMIIGPPRTNYENRIYSLKVECGPKYPEVLPSVRFVTKINMNEINNSSGMVDARSIPVLAKWQNSYSIKVVLQELRRLMMSKENMNLPQTPEGQTYNN
>UniRef90_A0A7N6BS16/34-172 [subseq from] Ubiquitin-conjugating enzyme E2 variant 2 n=1 Tax=Anabas testudineus TaxID=64144 RepID=A0A7N6BS16_ANATE
-------WVKVPRNFRLLEELEEGQKGEGDGTVSWGLEDDEDMTLTRWTGMIIGPARTNYENRIYSLKVECGPRYPETAPTVRFVTKISMNGINNSNGTVDSRSIPILAKWQNSYSIKIVLQELRRLMMSKENMKLPQPPEGQTYS-
>UniRef90_A0A8B8YT17/4-145 [subseq from] LOW QUALITY PROTEIN: ubiquitin-conjugating enzyme E2 variant 2-like n=1 Tax=Balaenoptera musculus TaxID=9771 RepID=A0A8B8YT17_BALMU
-----STGIKVPRNFRLLQELEEGQKGVSDGTVSWGLEDDEDMTLTTWTGMIIEPPRTNYEDXIYSLKVECGPKYPEAPPSVRFVTKINMKGINNSSGMVDARSIPVLAKWQNSYSIKVVLQELRQLMMSKENMKLPQPPEGQTYNN
>UniRef90_A0A8C5CTD0/13-155 [subseq from] Plasmanylethanolamine desaturase 1 n=4 Tax=Gadus morhua TaxID=8049 RepID=A0A8C5CTD0_GADMO
----AGGFVKVPRNFRLLEELEEGQKGVGDGTVSWGLEDDEDMTLTRWRGMIIGPPRTIYENRMYSLKVECGPRYPETPPFVRFVTKINLNGVDNSNGVVDKQAVSALAKWQISYTIRTVLQDLRRLMLCKENIKLPQPPENQIYTN
>UniRef90_UPI00214EB25A/12-152 [subseq from] ubiquitin-conjugating enzyme E2 variant 2 n=4 Tax=Eupercaria TaxID=1489922 RepID=UPI00214EB25A
-----TSGVRVPRNFRLLEELEEGQKGEGDGTVSWGLEDDEDMTLTRWTGMIIGPARTNYENRIYSLKLECGSRYPEAAPTVRFVTKISMNGINNSNGMVDSRSIPCLAKWQNSYSIKIVLQELRRLMMSKDNMKLPQPPEGQTYS-
>UniRef90_A0A3B3ZEE7/7-147 [subseq from] Ubiquitin-conjugating enzyme E2 variant 2 n=4 Tax=Gobiidae TaxID=8220 RepID=A0A3B3ZEE7_9GOBI
-----FSTVKVPRNFRLLEELEEGQKGEGDGTVSWGLEDDDDMTLTKWRGMIIGPPRTNYENRIYSLKVECGPGYPDTAPTVRFETKISMNGINNSNGTVDSRSIPILAKWQNSYSIKIVLQELRRLMMSKENMKLPQPPEGQCYS-
>UniRef90_A0A485PQZ6/1-133 [subseq from] Ubiquitin-conjugating enzyme e2 variant 1 n=1 Tax=Lynx pardinus TaxID=191816 RepID=A0A485PQZ6_LYNPA
MAATTGSGVKVPRNFRLLEELEEGQKGVGDGTVSWGLEDDEDMTLTRWTGMIIGPPRTIYENRIYSLKIECGPKYPEAPPF--------------SNGLVDPRATSVLAKWQNSYSIKVVLQEPRRLMMSKENMKLPQPPEGQCYSN
>UniRef90_A0A669BRM4/13-153 [subseq from] Ubiquitin-conjugating enzyme E2 variant 1 n=3 Tax=Percomorphaceae TaxID=1489872 RepID=A0A669BRM4_ORENI
------PGVKVPRNFRLLEELEEGQKGVGDGTVSWGLEDDEDMTLTRWRGVILGPPRTSYENRMYNLKVECGPGYPESPPFVRFVTKINLNGVHTSNGVVDMHAVSALAKWQNSYSIRMVLLELRRLMTCKENMKLPQPPEGQIYTN
>UniRef90_A0A8C4HMV8/12-155 [subseq from] UBC core domain-containing protein n=9 Tax=Eupercaria TaxID=1489922 RepID=A0A8C4HMV8_DICLA
---VKGSGVKVPRNFRLLEELEEGQKGVGDGTVSWGLEDDEDMTLTRWRGVILGPPRTSYENRMYNLKVECGPEYPELPPYVRFVTKINLNGVHTSSGVVDMHAVTALAKWQNSYSIQMVLLELRRLMTCKENMKLPQPPEGQIYTN
>UniRef90_UPI000A1C216C/235-375 [subseq from] transmembrane protein 189 n=1 Tax=Boleophthalmus pectinirostris TaxID=150288 RepID=UPI000A1C216C
------TGVKVPRNFRLLEELEEGQKGVGDGTVSWGLEDDDDMTLTRWRGVILGPPRTSYENRMYNLKVECGPGYPESPPFVRFVTKINLNGVHNSNGVVDMRAVSALAKWQNSYSIRMVLLELRRLMTCKENMKLPQPPEGQIYSN
>UniRef90_A0A3Q3X1U9/8-145 [subseq from] Ubiquitin-conjugating enzyme E2 variant 2 n=2 Tax=Eupercaria TaxID=1489922 RepID=A0A3Q3X1U9_MOLML
--------IKVPRNFRLLEELEEGQKGEGDGTVSWGLEDDEDMTLTRWTGMIIGPARTTYENRIYSLKVECGSRYPEAAPTVRFVTKINMNGINNTNGVVDSRSIPILAKWQNSYSIKFVLQELRRLMLAKENMKLPQPPEGQTYS-
>UniRef90_UPI00147214B5/2-145 [subseq from] ubiquitin-conjugating enzyme E2 variant 2 isoform X1 n=2 Tax=Thalassophryne amazonica TaxID=390379 RepID=UPI00147214B5
--ASPGACVEVPRNFRLLEELEEGQKGEGDGTVSWGLEDDEDMTLTRWTGMIVGPPRTAYENRIYSLKMECGPKYPHAPPSVRFVTKINMSGVNNSSGVVEPRSVTVIAKWQHSFTLKMVLQELRRLMQNKENVKLPQPPEGQSFS-
>UniRef90_A0A7N6AFT0/12-151 [subseq from] UBC core domain-containing protein n=2 Tax=Percomorphaceae TaxID=1489872 RepID=A0A7N6AFT0_ANATE
-------SVKVPRNFRLLEELEEGQKGVGDGTVSWGLEDDEDMTLTRWRGVILGPPRTSYENRMYNLKVECGPGYPESPPFVRFVTKINLNGVHNSNGVVDMHAVTALAKWQNSYSIRMVLQELRRLMTCKENMKLPQPPEGQIYTN
>UniRef90_A0A8C6U9U5/12-154 [subseq from] Ubiquitin-conjugating enzyme E2 variant 1 n=2 Tax=Neogobius melanostomus TaxID=47308 RepID=A0A8C6U9U5_9GOBI
----VTAGVTVPRNFRLLEELEEGQKGVGDGTVSWGLEDDDDMTLTRWRGVILGPPRTSYENRMYNVKVECGPGYPESPPFVRFVTKINLNGVHNSNGVVDMRAVSALAKWQNSYSIRMVLLELRRLMTCKENMKLPQPPEGQIYSN
>UniRef90_A0A401PNN7/2-147 [subseq from] UBC core domain-containing protein n=6 Tax=Galeoidea TaxID=119195 RepID=A0A401PNN7_SCYTO
--ATTGSkTVTVPRNFRLLEELEDGQKGASDGTVSWGLEDDEDMTLSRWTGMIIGPARTIYENRIYSLKIDCGPRYPEAAPHVRFVTKINMNGVNSSNGTVDPKSISVLAKWQNSYSIKAVLTELRRQMMCKENGKLAQPPEGQSYSN
>UniRef90_B5X5C2/16-165 [subseq from] Ubiquitin-conjugating enzyme E2 variant 2 n=35 Tax=Protacanthopterygii TaxID=41705 RepID=B5X5C2_SALSA
----ASSGVKVPRNFCLLEELEEGQKGVGDGTVSWGLEDDEDMTLTRWTGMIIGPARvsvtaagTNYENRIYSLKVECGPKYPESPPIVRFVTKISMNGINNSNGMVDTRSIPILSKWQTSYSIKVVLQELRRLMMSKENMKLPQPPEGQTYSN
>UniRef90_A0A0E9X7P2/3-145 [subseq from] UBC core domain-containing protein n=1 Tax=Anguilla anguilla TaxID=7936 RepID=A0A0E9X7P2_ANGAN
----ASSGVTVPRNFRLLEELEEGQKGVGDGTVSWGLEDDEDMTLTRWTGMIIGPARTTYENRIYSLKIECGPKYPQAPPTVRFVTKLSMNGVNNSNGTVDSRSIPILAKWQNIYNIKMVLEDLRRLMLSKDNAKLCQPPEGQTYSN
>UniRef90_A0A8J4X497/467-605 [subseq from] Tyrosine-protein kinase (Fragment) n=1 Tax=Clarias magur TaxID=1594786 RepID=A0A8J4X497_CLAMG
------PGIKVPRNFRLLEELEEGQKGVGDGTVSWGLEDDDDMTLTRWRGTIIGPPRTIYENRIYSVRVECGPRYPETPPLVRFVTKINLNGVQNSSGVVDVRAVSSLAKWQNSYSIRVVLQELRRLMMCKENMKLPQPPEGQVY--
>UniRef90_A0A3P9HB83/8-147 [subseq from] UBC core domain-containing protein n=30 Tax=Percomorphaceae TaxID=1489872 RepID=A0A3P9HB83_ORYLA
-------GVKVPRNFRLLEELEEGQKGVGDGTVSWGLEDDEDMTLTRWRGVILGPPRTSYENRMYNLKVECGPGYPESPPFVRFVTKINLNGVHNSNGVVDMHAVTALAKWQNSYSIRMVLLELRRLMTCKENMKLPQPPEGQIYTN
>UniRef90_A0A3Q3FK72/20-165 [subseq from] Ubiquitin-conjugating enzyme E2 variant 1 n=1 Tax=Labrus bergylta TaxID=56723 RepID=A0A3Q3FK72_9LABR
-AAGSGKCVKVPRNFRLLEELEEGQKGVGDGTVSWGLEDDEDMTLTRWRGVILGPPRTSYENRMYNLKVECGPEYPDSPPFVKFVTKINLNGVHTSNGVVDMHAVTALSKWQNSYSIQMVLLELRRLMTCKENMKLPQPPEGQIYSN
>UniRef90_A0A8C5CHE3/46-185 [subseq from] Plasmanylethanolamine desaturase 1 n=1 Tax=Gadus morhua TaxID=8049 RepID=A0A8C5CHE3_GADMO
-------VVKVPRNFRLLEELEEGQKGVGDGTVSWGLEDDEDMTLTRWRGMIIGPPRTIYENRMYSLKVECGPRYPETPPFVRFVTKINLNGVDNSNGVVDKQAVSALAKWQISYTIRTVLQDLRRLMLCKENIKLPQPPENQIYTN
>UniRef90_A0A6I9J2J2/4-146 [subseq from] ubiquitin-conjugating enzyme E2 variant 2-like isoform X1 n=2 Tax=Amniota TaxID=32524 RepID=A0A6I9J2J2_CHRAS
-----STGVKVPRNFRLLEELEEGQKGVGDSTVSWGLEDDEDMTLTRWTGMITGPPRANYENRIYSLNVECGPKYPEAPPSVRFVTKINMNGINNSSEMVDAQSIPVLAKWQNSYSIKVVLQELRRLMmMSKENTKVPQPPEGQTYNN
>UniRef90_A0A8C2T6T7/10-133 [subseq from] Ubiquitin conjugating enzyme E2 V1 n=1 Tax=Coturnix japonica TaxID=93934 RepID=A0A8C2T6T7_COTJA
-----------------------WMKGVGDGTVSWGLEDDEDMTLTRWTGMIIGPPRTIYENRIYSLKVECGPKYPEAPPTVRFVTKINMNGINNSNGMVDPRAISVLAKWQNSFSIKVVLQELRRLMMSKENMKLPQPPEGQCYSN
>UniRef90_A0A5J5DDJ5/312-452 [subseq from] UBC core domain-containing protein n=8 Tax=Percomorphaceae TaxID=1489872 RepID=A0A5J5DDJ5_9PERO
------KGVKVPRNFRLLEELEEGQKGVGDGTVSWGLEDDEDMTLTRWRGVILGPPRTSYENRMYNLKVECGPEYPESPPFVRFVTKINLNGVHTSNGVVDMHAVTALAKWQNSYSIRMVLLELRRLMTCKENMKLPQPPEGQIYSN
>UniRef90_C1BKC3/4-144 [subseq from] Ubiquitin-conjugating enzyme E2 variant 2 n=2 Tax=Osmeridae TaxID=8012 RepID=C1BKC3_OSMMO
-----PSGIKVPRNFRLLEELEEGQKG-GDGTVSWGLEDDEDRTLTRWTGMILGPPRTNYENRIYSLNMECGPKYPEAPPTFRFVTKICMNGINNSNGTVDARSIPILAKWQNSFSIKFVLHELRRLMMSKENMKLPQPPEGQTYSN
>UniRef90_UPI001C40E35F/3-144 [subseq from] ubiquitin-conjugating enzyme E2 variant 2 n=1 Tax=Solea senegalensis TaxID=28829 RepID=UPI001C40E35F
----ASSGVKVPRNFRLLEELEEGQKGDGDGTVSWGLEDDDDMTLTRWTGMIIGPARSNYENRIYSLKMECGPKYPETAPTVKFVTKISMNGINNSNGMVDSRSIPVLAKWQNSYSIKIVLQELRRLMMSKDNFKLPQPPEGLNYS-
>UniRef90_A0A3Q3JSK5/23-164 [subseq from] Ubiquitin-conjugating enzyme E2 variant 1-like n=1 Tax=Monopterus albus TaxID=43700 RepID=A0A3Q3JSK5_MONAL
-----HAGVKVPRNFRLLEELEEGQKGVGDGTVSWGLEDDEDMTLTRWRGVILGPPRTSYENRMYNLKVECGPGYPESPPFVRFVTKINLNGVHTSSGVVDMHAVTALAKWQNSYSIRMVLLELRRLMTCKENMKLPQPPEGQIYTN
>UniRef90_A0A4Z2C405/4-143 [subseq from] UBC core domain-containing protein n=6 Tax=Tetraodontidae TaxID=31031 RepID=A0A4Z2C405_9TELE
------STVKVPRNFRLLEELEEGQKGEGDGTVSWGLEDDSDMTLTCWTGMIFGPPRTNYENRIYSLKLECGPKYPETAPTVRFVTKINMNGINNSNGMVDSRSIPILAKWQSSYSIKFVLQELRRLMLAKENMKLPQPPEGQSYS-
>UniRef90_UPI001CB7B53F/24-163 [subseq from] ubiquitin-conjugating enzyme E2 variant 1-like n=1 Tax=Chiloscyllium plagiosum TaxID=36176 RepID=UPI001CB7B53F
-------AVTVPRNFRLLEELEDGQKGASDGTVSWGLEDDEDMTLTRWTGMIIGPPRTIYENRIYSLKIDCGPRYPEVAPHVRFVTKINMNGVNNSNGTVDPKSISVLAKWQNSYSIKAVLTELRRQMMCKENGKLAQPPEGQSYSN
>UniRef90_UPI0013F3580A/4-147 [subseq from] ubiquitin-conjugating enzyme E2 variant 1-like n=1 Tax=Rattus rattus TaxID=10117 RepID=UPI0013F3580A
-AATTGSGVKVPRNFRLLEELEEGQKGVGDSTVSWGLEDDEDMTLTRRTGVIIGPPRTIYENPIYTLKIERGPKYPEAPSSVRFVTRVNMSGVSSSN--VDPRATAVLAQWQNSHSTEVILQELRRLTMSKENMKLPQPPEGQCYSN
>UniRef90_UPI0002A481DE/235-375 [subseq from] transmembrane protein 189 n=6 Tax=Percomorphaceae TaxID=1489872 RepID=UPI0002A481DE
------TGVKVPRNFRLLEELEEGQKGVGDGTVSWGLEDDEDMTLTRWRGVILGPPRTSYENRMYNLKVECGPGYPESPPFVRFVTKINLNGVHNSNGVVDMHAVTALAKWQNSYSIRMVLLELRRLMTCKENMKLPQPPEGQIYTN
>UniRef90_A0A3Q1BPV6/21-163 [subseq from] Ubiquitin-conjugating enzyme E2 variant 1-like n=4 Tax=Pomacentridae TaxID=30863 RepID=A0A3Q1BPV6_AMPOC
----NNDGVKVPRNFRLLEELEEGQKGVGDGTVSWGLEDDDDMTLTRWRGVILGPPRTSYENRMYNLKVECGPGYPESPPFVRFVTKINLNGVHTSNGVVDMHAVNALAKWQNCYSIRMVLLELRRLMTCKENMKLPQPPEGQIYTN
>UniRef90_A0A3P8X3W2/1-147 [subseq from] Ubiquitin-conjugating enzyme E2 variant 1-like n=1 Tax=Cynoglossus semilaevis TaxID=244447 RepID=A0A3P8X3W2_CYNSE
MAVAAGSGVKIPRNFWLLEELEEGQKGVGDGTVSWGLEDDDDMTLTRWRGVIIGPPRTSFENRMYNLKVECGPGYPESPPFVRFVTKINLNGVHTSSGVVDMHALTSVAKWQNSYSIRMVLNELRRLMTCKENMKLPQPPEGQIYTN
>UniRef90_H2MJM8/3-141 [subseq from] UBC core domain-containing protein n=13 Tax=Euteleosteomorpha TaxID=1489388 RepID=H2MJM8_ORYLA
--------VKVPRNFRLLEELEEGQKGVGDGTVSWGLEDDEDMTLTRWRGVILGPPRTSYENRMYNLKVECGPGYPESPPFVRFVTKINLNGVHNSNGVVDMHAVTALAKWQNSYSIRMVLLELRRLMTCKENMKLPQPPEGQIYTN
>UniRef90_A0A5A9NF39/65-199 [subseq from] Ubiquitin-conjugating enzyme E2 variant 1 n=1 Tax=Triplophysa tibetana TaxID=1572043 RepID=A0A5A9NF39_9TELE
------------RRIRLLEELEEGQKGLGDGTVSWGLEDDEDMTLTRWRGMIIGPPRTIYENRMYSLRMECGPRYPETPPFVRFVTKINLNGVHNSNGVVDIRAVSSLAKWQNSYSIRVVLQELRRLMMCKENMKLPQPPEGQIYSN
>UniRef90_V9KMT7/5-145 [subseq from] Ubiquitin conjugating enzyme E2 V1 n=3 Tax=Callorhinchus milii TaxID=7868 RepID=V9KMT7_CALMI
------TGIKVPRNFRLLEELEEGQKGVGDGTVSWGLEDDDDMSLTRWNGMIIGPARTNYENRMYSLKIDCGPKYPESAPTVRFLTKINMNGVHSSNGVVDSKMIPVLAKWQHSYSIKIILQELRRQMMTKDNIKLAQPPEGQCYSN
>UniRef90_A0A3Q2YEC3/3-147 [subseq from] Ubiquitin conjugating enzyme E2 V2 n=3 Tax=Syngnathidae TaxID=72045 RepID=A0A3Q2YEC3_HIPCM
--RTTSPGvIKVPRNFRLLEELEEGQKGDGDGTVSWGLENDDDMTLTQWTAMIIGPARTNYENRIYSLKVECGPRYPETAPVVRFVTKITMNGINNSNGTVDSRSIPVLAKWQNSYNIKIILQELRRLMMSKENMKLPQPPEGQSYS-
>UniRef90_A0A2K5PXT9/13-146 [subseq from] UBC core domain-containing protein n=2 Tax=Cebus imitator TaxID=2715852 RepID=A0A2K5PXT9_CEBIM
MAATTGSGVKVPQ-------LKEGQKGVGDGTVSWGLEDDEDMTLTRWTGMIIGPPRTIYENRIYSLKIECGPKYPEAPPFVRFVTKINMNGVNGSNAVVDPRAISVLAKWQNSYSIKVVLQELR------QNKKLPQPPEGQCYSN
>UniRef90_A0A4W6EDJ2/63-202 [subseq from] Ubiquitin-conjugating enzyme E2 variant 1-like n=1 Tax=Lates calcarifer TaxID=8187 RepID=A0A4W6EDJ2_LATCA
-------CVKVPRNFRLLEELEEGQKGVGDGTVSWGLEDDEDMTLTRWRGVILGPPRTSYENRMYNLKVECGPGYPESPPFVRFVTKINLNGVHNSNGVVDMHAVTALAKWQNSYSIRMVLLELRRLMTCKENMKLPQPPEGQIYTN
>UniRef90_UPI001402A9BE/4-146 [subseq from] ubiquitin-conjugating enzyme E2 variant 2-like isoform X1 n=2 Tax=Petromyzon marinus TaxID=7757 RepID=UPI001402A9BE
--SASGAAVKVPRNFCLLEELEEGQKGVGDGTVSWGLEDDEDMTMTRWTGMIIGPPRTSFENRIYSLRVECGPKYPDMPPTVRFVTKVNLSGVNSSNGMVDPRMVPVLSKWQSTYSIRIMLQELKRHMMQKENMKLPQPPEGHTY--
>UniRef90_F6Z480/4-145 [subseq from] UBC core domain-containing protein n=2 Tax=Mammalia TaxID=40674 RepID=F6Z480_MONDO
-----SIGVKVPHNFRLLGELEEGQKGVGNSTVSWGLEDDEDMTLTRWTGMIIGPPRTNYENRIYSLKVESGPKYPEAPPAVRFVTKMNMNGINNSNGMMDARSIPVLAKWQNSSSIKVVLQELRHLMMSKKNMKLPQPPERQTYSN
>UniRef90_A0A672ISA5/11-152 [subseq from] Ubiquitin-conjugating enzyme E2 variant 1-like n=2 Tax=Ovalentaria TaxID=1489908 RepID=A0A672ISA5_SALFA
-----SNSVKVPRNFRLLDELEEGQKGVGDGTVSWGLEDDDDMTLTRWRGVILGPPRTSYENRMYNLKVECGPGYPESPPFVRFVTKINLNGVHTSNGVVDMHAVTALSKWQNSYSIRMVLLELRRLMTCKENMKLPQPPEGQIYSN
>UniRef90_UPI0015C3345C/25-171 [subseq from] ubiquitin-conjugating enzyme E2 variant 1-like n=1 Tax=Cricetulus griseus TaxID=10029 RepID=UPI0015C3345C
LAATTGSGVKVPRNFRPLEELEEGQKGVGDGTVSLGLEDDEEITLTKWTGMIIGPPRSIYENRIYSLKVECGPKYLEASPSVRFVTKVNMSCVSSSNGVVDTRATAVLSKWQKSYRIKVILQELRLLMMSKEILKLPQPTEGQCYSN
>UniRef90_A0A315W7D3/62-200 [subseq from] UBC core domain-containing protein n=1 Tax=Gambusia affinis TaxID=33528 RepID=A0A315W7D3_GAMAF
-------SVKVPRNFRLLEELEEGQKGVGDGTVSWGLEDDEDMTLTRWRGVILGPPRTSYENRMYNLKVECGPGYPDSPPFVRFVTKINLNGVHTSNGVVDMHAVTPLAKWQNSYSIRMVLLELRRLMMCKENMKLPQPPEGQMYD-
>UniRef90_A0A8C2M0C5/35-181 [subseq from] UBC core domain-containing protein n=4 Tax=Cricetulus griseus TaxID=10029 RepID=A0A8C2M0C5_CRIGR
LAATTGSGVKVPQNFRPLEKLEEGRKGVGDGTVSLGLEDDEEMTLTKWTGMIIGPPRSIYVNQIYSLKIECGPKYLEAPPSVRFVTKVNMSCVSSSNGVVDTRAMAVLAKWQESHSIKVILKELRLLMMSKENLKLPQPTEGQCYSN
>UniRef90_A0A5C6P4M3/74-212 [subseq from] Ubiquitin-conjugating enzyme E2 variant 2 n=1 Tax=Takifugu flavidus TaxID=433684 RepID=A0A5C6P4M3_9TELE
-------DVKVPRNFRLLEELEEGQKGEGDGTVSWGLEDDSDMTLTWWTGMIFGPPRTNYENRIYSLKLECGPKYPETAPTVRFVTKINMNGINNSNGMVDSRSIPILAKWQSSYSIKFVLQELRRLMLAKENMKLPQPPEGQSYS-
>UniRef90_A0A7J7W1W6/1-119 [subseq from] Ubiquitin conjugating enzyme E2 V1 n=1 Tax=Myotis myotis TaxID=51298 RepID=A0A7J7W1W6_MYOMY
MAATTGSGVKVPRNFRLLEELEEGQKGVGDGTVSWGLEDDEDMTLTRWTGMIIGPPRTIYENRIYSLKIECGPKYPEAPPFVRFVTKINMNGVNSSNGVVDPRAISVLAKWQNSYSIKC----------------------------
>UniRef90_UPI0015C2C559/102-240 [subseq from] ubiquitin-conjugating enzyme E2 variant 2-like isoform X2 n=1 Tax=Cricetulus griseus TaxID=10029 RepID=UPI0015C2C559
--------VKVPPNFRLLEELEEGQKGVGDGTVSWGLEDGEDMTLTRWTGMIIGPPRTNYENRIYSLKVECGSKYPEAPPSVRFVTKINMNGINNSSGMVDARSIPVLAKWQNFYSINVVLQELRCLMMSKENRKLPQPPEGQTYNN
>UniRef90_UPI00202B2B7F/69-209 [subseq from] ubiquitin-conjugating enzyme E2 variant 1-like isoform X3 n=2 Tax=Galeoidea TaxID=119195 RepID=UPI00202B2B7F
------TAVTVPRNFRLLEELEDGQKGASDGTVSWGLEDDEDMTLTRWTGMIIGPARTIYENRIYSLKIDCGPRYPEVAPHVRFVTKINMNGVNSSNGTVDPKSISVLAKWQNSYSIKAVLTELRRQMMCKENGKLAQPPEGQSYSN
>UniRef90_A0A672IV11/18-158 [subseq from] Ubiquitin-conjugating enzyme E2 variant 1-like n=1 Tax=Salarias fasciatus TaxID=181472 RepID=A0A672IV11_SALFA
------SCVKVPRNFRLLDELEEGQKGVGDGTVSWGLEDDDDMTLTRWRGVILGPPRTSYENRMYNLKVECGPGYPESPPFVRFVTKINLNGVHTSNGVVDMHAVTALSKWQNSYSIRMVLLELRRLMTCKENMKLPQPPEGQIYSN
>UniRef90_A0A8C9KT76/20-154 [subseq from] UBC core domain-containing protein n=2 Tax=Panthera tigris altaica TaxID=74533 RepID=A0A8C9KT76_PANTA
MAATTCSGVKVPRNFRLLEELEEGQKGVGDGTVSWGLEDDEDMTLTRWTGMIIG------------LKIECGPKYPEAPPFVRFVTKINMNVVNSSNGVVDPRAISVLAKWQNSYSIKVVLQELWHLMMSKENMKLPQPPEGQCYSN
>UniRef90_UPI0010A05429/90-230 [subseq from] ubiquitin-conjugating enzyme E2 variant 2-like n=1 Tax=Grammomys surdaster TaxID=491861 RepID=UPI0010A05429
------QGVKVPRNFHLLEELEEGQKGVGDGTVSWGLEDDEGMTLTRWTGMIIGPPRTNYENRIYSLKVECGSKYPEAPSSVRFVTKINMNGINNSSGMVGAQSIPVLAKWQNSYNIKVVLQELRCLMMSKENMKLPQPPEGHTYNN
>UniRef90_A0A3Q3FK86/20-159 [subseq from] Ubiquitin-conjugating enzyme E2 variant 1 n=1 Tax=Labrus bergylta TaxID=56723 RepID=A0A3Q3FK86_9LABR
-------CVKVPRNFRLLEELEEGQKGVGDGTVSWGLEDDEDMTLTRWRGVILGPPRTSYENRMYNLKVECGPEYPDSPPFVKFVTKINLNGVHTSNGVVDMHAVTALSKWQNSYSIQMVLLELRRLMTCKENMKLPQPPEGQIYSN
>UniRef90_C1C4H1/5-140 [subseq from] Ubiquitin-conjugating enzyme E2 variant 2 n=4 Tax=Ranoidea TaxID=30352 RepID=C1C4H1_LITCT
-------TVTVPRNFQLLDELEDGQKGVGDGTVSWGLENDEDMTLARWTGMIIGPPRTNYENRIYSLKIECGPKYPEASPTVKFVTKINMNGINNSNGMVDSRSIPVLAKWQSSYSIKIVLQELRRMMMSKENMKLPQPPEGN----
>UniRef90_A0A672ZDT8/18-164 [subseq from] Ubiquitin-conjugating enzyme E2 variant 2 n=2 Tax=Sphaeramia orbicularis TaxID=375764 RepID=A0A672ZDT8_9TELE
------AGVKVPRNFRLLEELEEGQKGEGDGTVSWGLEDDEDMTLTRWTGMIIGPARvsrerssTNYENRIYSLKVECGPRYPEAAPTVKFVTKISMNGINNSNGTVDSRSIPILAKWQNSYSIKIVLQELRRLMMSKENMKLPQPPEGQTYS-
>UniRef90_A0A8C8HBZ0/34-179 [subseq from] Ubiquitin conjugating enzyme E2 V2 n=4 Tax=Salmoninae TaxID=504568 RepID=A0A8C8HBZ0_ONCTS
--------VKVPRNFRLLEELEEGQKGVGDGTVSWGLEDDEDIMLTRWTGMIIGPARvsvtaagTNYENRIYSLKVECGPKYPESPPVVRFVTKICMNGINNSNGMVDTRSIPILSKWQNSYSIKVVLQELRRLMMSKENMKLPQPPEGQTYSN
>UniRef90_UPI00108F18DA/37-181 [subseq from] ubiquitin-conjugating enzyme E2 variant 1-like isoform X2 n=2 Tax=Cricetulus griseus TaxID=10029 RepID=UPI00108F18DA
--VSTGSGVRVPRNFRPLEELEEGQKGVGDGTVSLGLEGDEEMTLTRWTGMIIGPPRSIYENRIYSLKIECGPKYLEAPPSVRFVTKVSMSCVSSSNGVVDTRAMAVLAKWQESHRIKVILQELQLLMMSKENLKLPQPTEGQCYSN
>UniRef90_A0A8C4ZSK5/23-161 [subseq from] Plasmanylethanolamine desaturase 1 n=2 Tax=Gadus morhua TaxID=8049 RepID=A0A8C4ZSK5_GADMO
-------FVKVPRNFRLLEELEEGQKGVGDGTVSWGLEDDEDMTLTRWRGMIIGPPRTIYENRMYSLKVECGPRYPETPPFVRFVTKINLNGVDNSNGV-DKQAVSALAKWQISYTIRTVLQDLRRLMLCKENIKLPQPPENQIYTN
>UniRef90_A0A8C6NWZ2/1-142 [subseq from] Riboflavin transporter n=6 Tax=Nothobranchius furzeri TaxID=105023 RepID=A0A8C6NWZ2_NOTFU
MAVAAGSGVRVPRNFRLLEELEEGQKGVGDGTVSWGLEDDEDMTLTRWRGVILGPPRTSYENRMYNLKVECGPGYPDSPPFVRFVTKINLNGVHTSNGVVDMHAVTALAKWQNSYSIRMVLLELRRLMACKENMKLPQPPEG-----
>UniRef90_UPI001921B0D6/1-145 [subseq from] ubiquitin-conjugating enzyme E2 variant 1-like n=1 Tax=Hyaena hyaena TaxID=95912 RepID=UPI001921B0D6
MAATTSLGVKVSHNFRLLEELEEGQKGVGDGTVSWGLEGDEDMTLMRWTGMITGPPRTISENQIYSLKIECRPKYPEAPPFVRFVTKINMNIVNSSNGVVDPRVRSALAKWRNSYRIRVVLPELQRLMRSK-NMKLPQLPEGQCYN-
>UniRef90_UPI001402AF45/5-142 [subseq from] ubiquitin-conjugating enzyme E2 variant 2-like isoform X2 n=4 Tax=Petromyzon marinus TaxID=7757 RepID=UPI001402AF45
------ARVRVPRNFRLLEELEEGQKGVGDGTVSWGLEDDDDMTMTRWTGMIIGPPRTNYENRIYSLRIECGPKYPDIPPTLRFITKINMNGINSSTGMVDPRTIGVLTKWQSSYSIRLVLQELKRHMMTKDNVKLPQPPEGHT---
>UniRef90_A0A3B4AVV9/9-156 [subseq from] Ubiquitin-conjugating enzyme E2 variant 1 n=1 Tax=Periophthalmus magnuspinnatus TaxID=409849 RepID=A0A3B4AVV9_9GOBI
----TGSvCVKVPRNFRLLEELEEGQKGVGDGTVSWGLEDDDDMTLTRWRGVILGPPRvslyTGYENRMYNLKVECGPGYPESPPFVRFVTKINLNGVHNSNGVVDMRAVSALAKWQNSYSIRMVLLELRRLMTCKENMKLPQPPEGQIYSN
>UniRef90_UPI001470979E/3-142 [subseq from] transmembrane protein 189 isoform X1 n=1 Tax=Thalassophryne amazonica TaxID=390379 RepID=UPI001470979E
-------GVRVPRNFRLLEELEEGQKGVGDGTVSWGLEDDEDMTLTQWRGVILGPPRTNYENRMYSLKVECGPGYPDTPPCVRFVTKINLNGVHNSSGLVDFQAVSALAKWQNSYSIRMVLQELRRLMTFKENMKLPQPPEGQIYNN
>UniRef90_UPI0021E2316F/4-145 [subseq from] ubiquitin-conjugating enzyme E2 variant 2-like n=1 Tax=Acomys russatus TaxID=60746 RepID=UPI0021E2316F
-----STGVKVPRNFRLLEELEEGQKGVGDGTVSWGLEDNEDMTLTRRTGMIIGPSRTNYENRIYSLKVECGSKYPEAPPSVRFVAKINMNGINNSSGMVDAQSIPGLAKWQDSYSIKAVLQELRRLRVSKENMKLPQPPEGQTYNN
>UniRef90_A0A672HHH0/18-154 [subseq from] Ubiquitin conjugating enzyme E2 V2 n=4 Tax=Salarias fasciatus TaxID=181472 RepID=A0A672HHH0_SALFA
--------FKVPRNFRLLEELEEGQKGDGDGTVSWGLEDDEDMTLTRWTGMIIGPARTNYENRIYSLKVECGPRYPETAPTVRFTTKISMNGINS-NGTVDSRSIPVLAKWQNSYSIKIVLQELRRLMASKENMKLPQPPEGHTYS-
>UniRef90_A0A8D3EEY1/13-159 [subseq from] UBC core domain-containing protein n=3 Tax=Percomorphaceae TaxID=1489872 RepID=A0A8D3EEY1_SCOMX
MAVAAGSGVKVPRNFRLLEELEEGQKGVGDGTVSWGLEDDEDMTLTQWRGVILGPPRTSYENRMYNLKVECGPGYPESPPSVKFVTKINLNGVHTSSGEVDMHAVTALAKWQNYYSIRMVLLELRRLMTCKDNMKLPQPPEGQIYTN
>UniRef90_A0A8C9J220/4-144 [subseq from] UBC core domain-containing protein n=4 Tax=Boreoeutheria TaxID=1437010 RepID=A0A8C9J220_PANTA
-----STGVKVPRNFHLLEEL-EGQKGVGDGTVSWGLADDDDMTLTRRTGMITGPPRANYENRIYSLKVECGPKYPEAPPSVRFVTKINMNGINNSSGMVDARSLPVLAKWQRSHSIKVVLQELSRLMMSKENMKLPQPPEGQTYNN
>UniRef90_Q4SLL8/76-214 [subseq from] (spotted green pufferfish) hypothetical protein n=1 Tax=Tetraodon nigroviridis TaxID=99883 RepID=Q4SLL8_TETNG
-------AIKVPRNFRLLEELEEGQKGEGDGTVSWGLEDDSDMTLSRWTAMIIGPPRTNYENRIYSLKVECGSKYPDTAPTVRFVTKINMNGINNSNGMVDSRSIPILAKWQSSYSIKFVLQEIRRLMLAKENMKLPQPPEGQSYS-
>UniRef90_UPI001470F054/235-375 [subseq from] transmembrane protein 189 isoform X2 n=1 Tax=Thalassophryne amazonica TaxID=390379 RepID=UPI001470F054
------TGVRVPRNFRLLEELEEGQKGVGDGTVSWGLEDDEDMTLTQWRGVILGPPRTNYENRMYSLKVECGPGYPDTPPCVRFVTKINLNGVHNSSGLVDFQAVSALAKWQNSYSIRMVLQELRRLMTFKENMKLPQPPEGQIYNN
>UniRef90_G5BEC2/4-149 [subseq from] Ubiquitin-conjugating enzyme E2 variant 2 n=1 Tax=Heterocephalus glaber TaxID=10181 RepID=G5BEC2_HETGA
-----STGVKAPRNFheekNLLEELEEGQKEVGDGTVSWGLEDDEDMTLTRWTGMIIGPPRRNYENKIYSLKVECGPKYPEAPPSVRFVTKINMNGINNTREMVDARSIPVLAKWQNSYSIKIVLQELRCLMMSKGNMKLPQPPEGQTYNN
>UniRef90_UPI001C4B92EC/3-117 [subseq from] ubiquitin-conjugating enzyme E2 variant 1 n=1 Tax=Sceloporus undulatus TaxID=8520 RepID=UPI001C4B92EC
--------------------------------LSWGLEDDEDMTLTRWTGMIIGPPRTIYENRIYSLKIECGPKYPEAPPFVRFVTKINMNGVNSSNGVVDPRAISVLAKWQNSYSIKVVLQELRRLMMSKENMKLPQPPEGQCYSN
>UniRef90_A0A8D3DIZ8/12-156 [subseq from] Ubiquitin-conjugating enzyme E2 variant 2 n=2 Tax=Scophthalmus maximus TaxID=52904 RepID=A0A8D3DIZ8_SCOMX
--------VKVPRNFRLLEELEEGQKGEGDGTVSWGLEDDEDMTLTQWTGMIIGPArvrslqRTNYENRIYSLKVECGPKYPEMPPTVRFVTKISMNGINNSDGRVDSRSIPVLSKWQNSYSIKIILQELRRLMMSKENMKLPQPPEGQSFNN
>UniRef90_S7PZX9/1-146 [subseq from] Ubiquitin-conjugating enzyme E2 variant 1 n=2 Tax=Myotis TaxID=9434 RepID=S7PZX9_MYOBR
MAASTGSGVKVDRYFKLLEELEEGHKG-GDGTISWGVEDDRDMTLTRWTALIIGPPRTVYEDRVYSLKIECGPNYPEVPPVVRFVTKINMDGVNSSNGAVDPKAVLVLEKWNRAYSIKHVLHELQHLMMTSENMSLPQPPEGQCYSN
>UniRef90_UPI001CF9FC43/39-177 [subseq from] ubiquitin-conjugating enzyme E2 variant 2 isoform X1 n=4 Tax=Protopterus annectens TaxID=7888 RepID=UPI001CF9FC43
-------RVKVPRNFRLLEELEEGQKGVGDGTVSWGLEDDEDMTLTKWTGMIIGPAKTTYENRIYSLKIECGARYPEVHPNVRFVTKINMNGVNS-NGMVDERSIPVLAKWQSAYSIKVLLQDLRRLMLCKENMKLPQPPEGQMYNN
>UniRef90_V9LB04/55-195 [subseq from] Ubiquitin-conjugating enzyme E2v2-like protein (Fragment) n=4 Tax=Callorhinchus milii TaxID=7868 RepID=V9LB04_CALMI
-----QSGVVIPRNFRLLEELEEGQKGVGDGTVSWGLLDDEDMTLTLWSGMIIGPPKTNYENRIYSLRIECGPKYPEIPPSIKFLTKINMNGINNSNGALDTQNIQVLSKWQHSYTIKVILQELRRLMVHKDNMKLPQPPEGQLYS-
>UniRef90_UPI00189F7ED1/4-145 [subseq from] ubiquitin-conjugating enzyme E2 variant 2-like n=1 Tax=Choloepus didactylus TaxID=27675 RepID=UPI00189F7ED1
-----STGVKVPCNFRLLEELEGGQKGVGDGTVSWGLEDDEDMTLTRWIGMIIRPPRTNYENRIFGLKVKRGPKYLEAPPSVRFATKINMNGINNSSGMVDAWGIPVLAKWQNSYSIKVVLQELRRLMMSKENMKLPQPPEGQTYNN
>UniRef90_A0A401S6R8/2-142 [subseq from] UBC core domain-containing protein n=12 Tax=Elasmobranchii TaxID=7778 RepID=A0A401S6R8_CHIPU
------TGCRVPRNFCLLEELEEGQKGVGDGTVSWGLEDDEDMTLTRWTGMIVGPPRTCFENRIYSLKIECGSKYPDVAPTVRFVTKINMNGINNSNGMVDSRSIPVLSKWQNSYSIKAILQDLRRMMTCKENVKISQPPEGQTYNN
>UniRef90_UPI0010555B19/236-376 [subseq from] transmembrane protein 189-like isoform X3 n=1 Tax=Gouania willdenowi TaxID=441366 RepID=UPI0010555B19
------TGVKVPRNFRLLDELEEGQKGVGDGTVSWGLEDDDDMTLTRWRGVILGPPRTSYENRMYSVKVECGPRYPEIPPCVRFVTKINLNGVHTSSGLVDTHAVTTLAKWQHSYSIRMVLLELRRLMTSKENMKLPQPPEGQIYPN
>UniRef90_UPI00022F707C/1-147 [subseq from] ubiquitin-conjugating enzyme E2 variant 1-like isoform X1 n=1 Tax=Cricetulus griseus TaxID=10029 RepID=UPI00022F707C
MAATTGSVVKVPQNFQVLEKLEEGQKVVGESTVSWDLEDDEDMILTRWTGMIIGPPRSISENRIYSLKIECGPKYLEAPPSVRFVTKVNMSIVSSSNRVVDPRATAVLAKWQKSHSIKVILKELRHLMISKENLKLPQPTEGQCYSN
>UniRef90_G3Q1E3/3-144 [subseq from] Ubiquitin-conjugating enzyme E2 variant 2 n=7 Tax=Cottioidei TaxID=8100 RepID=G3Q1E3_GASAC
----ASSGVKVPRNFRLLEELEEGQKGEGDGTVSWGLENDDDMTLTWWTGMIIGPARTNYENRIYSLRLVCGSRYPEVCPTVKFVTKISMNGIDNSNGVVDSSSIPVLAKWQNSYSIKIILQELRRLMMSKENMKLPQPPEGQTYS-
>UniRef90_A0A8C5EXB9/17-155 [subseq from] Ubiquitin-conjugating enzyme E2 variant 1-like n=3 Tax=Gouania willdenowi TaxID=441366 RepID=A0A8C5EXB9_9TELE
--------VKVPRNFRLLDELEEGQKGVGDGTVSWGLEDDDDMTLTRWRGVILGPPRTSYENRMYSVKVECGPRYPEIPPCVRFVTKINLNGVHTSSGLVDTHAVTTLAKWQHSYSIRMVLLELRRLMTSKENMKLPQPPEGQIYPN
>UniRef90_A0A4W3HCD0/20-159 [subseq from] Ubiquitin conjugating enzyme E2 V2 n=1 Tax=Callorhinchus milii TaxID=7868 RepID=A0A4W3HCD0_CALMI
------IGVVIPRNFRLLEELEEGQKGVGDGTVSWGLLDDEDMTLTLWSGMIIGPPKTNYENRIYSLRIECGPKYPEIPPSIKFLTKINMNGINNSNGALDTQNIQVLSKWQHSYTIKVILQELRRLMVHKDNMKLPQPPEGQLYS-
>UniRef90_UPI0014034644/25-164 [subseq from] ubiquitin-conjugating enzyme E2 variant 1-like isoform X2 n=2 Tax=Amblyraja radiata TaxID=386614 RepID=UPI0014034644
-------AVTVPRNFRLLEELEEGQKGASDGTVSWGLEDDEDMTLTRWTGMIVGPTRTIYEHRIYSLKIDCGPRYPEIAPHVRFVSKINMNGVNNSNGIVDPKSISVLAKWQNSFSIKAVLTELRRQMMCKENGKLAQPPEGQSFNN
>UniRef90_UPI00167FB2DA/1-145 [subseq from] ubiquitin-conjugating enzyme E2 variant 1-like isoform X1 n=1 Tax=Onychomys torridus TaxID=38674 RepID=UPI00167FB2DA
MAATTGLGVKFSRNFRLLKELEEGQKGVGHGTVSWGLEIDEDMTLTRWTGMMTGPPRTIYENQIYSLKIECGPKYPEAPPSVRFVTKVNVSSVSSSTGVVDPRATAVLAKRQNSHSIKVILQELWCLMMSKKNMK--KPPEGQCYSN
>UniRef90_UPI00187B0904/1-147 [subseq from] LOW QUALITY PROTEIN: ubiquitin-conjugating enzyme E2 variant 1-like n=1 Tax=Sturnira hondurensis TaxID=192404 RepID=UPI00187B0904
MAATMGLGVKVPXNFXLLQELEEGQRGVGDGTVSLDLEDGKDMTLTRWTGMIIGPPRTIYENRLYSPKIERGPKYPDAPSFVRFVTQINMDGVNSPNGVVDTGAVSVLAKWQDSYRIKVLLQELQHLVMSKGNMKLSQPPEGQCYSN
>UniRef90_A0A3P8WFM9/3-144 [subseq from] Ubiquitin-conjugating enzyme E2 variant 2-like n=3 Tax=Cynoglossus semilaevis TaxID=244447 RepID=A0A3P8WFM9_CYNSE
-----GKRIKVPRNFRLLDELEEGQKGVGDGTVSWGLEDDDDMTLTSWRGMIIGPPGTNYENRIYSLKLECGPRYPEVAPTVRFLTKICMNGINNTNGTIDLRNIQILAKWQSSYTIKVVLQELRRLMMSKDNMKLPQPPEGHTYGN
>UniRef90_A0A8C5BM82/4-146 [subseq from] Ubiquitin-conjugating enzyme E2 variant 1 n=3 Tax=Gadus morhua TaxID=8049 RepID=A0A8C5BM82_GADMO
MAAAAGSGVKVPRNFRLMEELEEGQKGGGDGTVSWGLEDDDDMTLTYWNGMILGPSRTIYENRIYSLKVECGQKYPEIPPVVRFVTKINLSGVH-TNGLVDTKAVPVLAKWQHSYNIRKVLQELRNLMMCKENMKLPQPPEGQI---
>UniRef90_A0A671UK02/6-154 [subseq from] Ubiquitin conjugating enzyme E2 V2 n=2 Tax=Percomorphaceae TaxID=1489872 RepID=A0A671UK02_SPAAU
-------GVKVPRNFRLLEELEEGQKGEGDGTVSWGLEDDEDMTLTRWTGMIIGPARTNYENRIYSLKVECGSRYPEAAPTVRFVTKINMNGINNSNGTVsvitsltcfrDARIIPILSKWQNSYSIKIVLQELRRLMMAKENMKLPQPPEGQTFS-
>UniRef90_A0A8C2N3J0/10-137 [subseq from] UBC core domain-containing protein n=1 Tax=Cricetulus griseus TaxID=10029 RepID=A0A8C2N3J0_CRIGR
-------------------KLEEGQKGVGNGTVSWGLEDDEDMTLMRWTGMIIGPPRTIYENRIYSLKIECGPKYPKAPPSVRFVTKVNMSGVSSSNGVVDPRATAVLAKWQNSLSIKVILQELWHLMMLKENMKLPQPPEGQCYIN
>UniRef90_UPI002020B5A7/1-124 [subseq from] ubiquitin-conjugating enzyme E2 variant 1-like n=1 Tax=Myodes glareolus TaxID=447135 RepID=UPI002020B5A7
MAATTGSGVKFPRNFRLLEELEEGQKGVGDGTVSWGLEDDEDMTLTRWTGMIIGPPRTIYENRIYSLKRECGPKYPEAPPSVRFVTKVNMSGVSSSNGVVDPRATAVLAKWQNSHSIKVILQEL-----------------------
>UniRef90_UPI00032ADE7E/4-144 [subseq from] ubiquitin-conjugating enzyme E2 variant 2-like isoform X1 n=1 Tax=Ochotona princeps TaxID=9978 RepID=UPI00032ADE7E
-----STGVKIPRNFRLLEELEEGQKGVGDGAVSWGLEDDEDMTLTRWTGMIIGPPRINYEHRICSLKVECGPKYPETPPSVRFITTINMNRINNSSGMVDAGSIPALAKWQNSLSIKVVLQELRRVMMSKENMKLPQPP-GQTYNN
>UniRef90_A0A1A6GGF5/100-222 [subseq from] UBC core domain-containing protein (Fragment) n=1 Tax=Neotoma lepida TaxID=56216 RepID=A0A1A6GGF5_NEOLE
-----PAGVKVPRNFRLLEELEEGQKGVGDGTVSWGLEDDEDMTLTRWTGMIIGPPRTIYENRIYSLKIECGPKYPEAPPSVRFVTKVNMSGVSSSNGVVDPRATAVLAKWQNSHSIKVILQELRRLM-------------------
>UniRef90_A0A665X0T5/16-163 [subseq from] Ubiquitin conjugating enzyme E2 V2 n=3 Tax=Echeneis naucrates TaxID=173247 RepID=A0A665X0T5_ECHNA
------LGVKVPRNFRLLEELEEGQKGEGDGTVSWGLEDDEDMTLTRWTGMIIGPARvsrqssTNYENRIYSLKVECGPRYPETAPTVRFVTKISMNGINNSNGTVmSNRSiIPILAKWQNSYSIKIVLQELRRLMMSKENMKLPQPPEGQTYS-
>UniRef90_UPI00032B0291/4-145 [subseq from] ubiquitin-conjugating enzyme E2 variant 2-like isoform X1 n=1 Tax=Ochotona princeps TaxID=9978 RepID=UPI00032B0291
-----STGVEVPRNFRLLEELEEGQKGVGEDTFSWGLEDDEYMTLTRWTGVIIGPPRMNYENRIHSLKLECGPKSPQAPPSVRFITKINMNGINNSSGMVAARSIPELAKWQNSYSIKVVLQELRRPMMSKENMKLPQLPEGQTYNN
>UniRef90_A0A3P8VNT5/18-157 [subseq from] Ubiquitin conjugating enzyme E2 V2 n=2 Tax=Cynoglossus semilaevis TaxID=244447 RepID=A0A3P8VNT5_CYNSE
------LGVIVPRNFRLLDELEEGQKGESDGTVSWGLEDDEDMSLTRWTAMIVGPARTNYENRIYSLRVECGPKYPETAPTVRFVTKITMNGINNSNGMVDSRIIPVLAKWQNSYCIKNVLKELRRLMMTKENMKLPQPPEGQNFS-
>UniRef90_A0A6A4SSN0/165-305 [subseq from] UBC core domain-containing protein n=1 Tax=Scophthalmus maximus TaxID=52904 RepID=A0A6A4SSN0_SCOMX
------TGVKVPRNFRLLEELEEGQKGVGDGTVSWGLEDDEDMTLTQWRGVILGPPRTSYENRMYNLKVECGPGYPESPPSVKFVTKINLNGVHTSSGEVDMHAVTALAKWQNYYSIRMVLLELRRLMTCKDNMKLPQPPEGQIYTN
>UniRef90_A0A8C5W4S1/4-144 [subseq from] UBC core domain-containing protein n=1 Tax=Microcebus murinus TaxID=30608 RepID=A0A8C5W4S1_MICMU
-----STGVKAPHNFCLLEELEEGQKGGGDSIVSWGLEDDEDMTLTRWIGMIIRPPRTNYENRIYSLKVECGLKYPEAPPPVRFVTKINMNGINNSSGMVDAWNILVLAKWQNSYSIKVVLQELRHLMMSKENMKLPQSPEGQAYK-
>UniRef90_A0A8C5NYP6/4-143 [subseq from] Ubiquitin-conjugating enzyme E2 variant 2-like n=1 Tax=Jaculus jaculus TaxID=51337 RepID=A0A8C5NYP6_JACJA
-----STGVKVPCNFHLLEGLEEGQKGVGDDTVTWGLEDDEDMTLTRWTGMIIGPPRTNYENRIYSLKVERGSKYPEAFPSVRFVTKINMNGITNSSGMVDARSIPFLAKWQNSYSIKVVFQELRCLMMSKENMKLPQPPEGETY--
>UniRef90_A0A2K6GT35/21-155 [subseq from] UBC core domain-containing protein n=2 Tax=Propithecus coquereli TaxID=379532 RepID=A0A2K6GT35_PROCO
-----DSGVKVPRNFQLWEGLEEGQKGEGDGTVSWGLEDDKDM-LTRWTGMIIGPARTIYENRIFSLKTECGPKYSEAPTFVRFVTKINMNGVNSSNGVVDPRAISVLAKWQNSYSGKVVL------MMSKENMKLPQLPEGQCYSN
>UniRef90_A0A8C5K6F0/4-140 [subseq from] UBC core domain-containing protein n=1 Tax=Jaculus jaculus TaxID=51337 RepID=A0A8C5K6F0_JACJA
-----STGAKVPHNFSLLEEQEEGQKGVGDGTVSWGMEHDEDMTLTRWTGMVIGPPRTNYENRIYSLKVECGPKYPKAPPSLRFVTKINMNGINNTSGMVDEQ-----TKWQNAYSIKVVLQELRCLMMSKENMKLPQPPEGQAYNN
>UniRef90_A0A8C5Y7X2/21-151 [subseq from] UBC core domain-containing protein n=2 Tax=Microcebus murinus TaxID=30608 RepID=A0A8C5Y7X2_MICMU
--STTGSGVKVPHNFQLLEELEEGQKGVGDGTVSWG--------------MIIEPPRTIYETQIYSLKIECGPKYPKAPSFVRFVTKINMNGVNSSNGVVDPRAISVLAKWQNSYSIKVVLQELRRLMMSKENMKLPQPPEGQCYSN
>UniRef90_A0A287D7S4/1-122 [subseq from] UBC core domain-containing protein n=1 Tax=Ictidomys tridecemlineatus TaxID=43179 RepID=A0A287D7S4_ICTTR
-------------------------KGVGDGTVSWGLEDGEDMTLMRWIGMIIGPPRTIYENRIYSLKIECGPKYPEASLFVRFVTKINMNGVNSSNGVVDPRAISVLAKWQNSYSTKVVLQELRHLMMSKENMKLPQPLEGQCYSN
>UniRef90_A0A8C4NHN7/4-143 [subseq from] Ubiquitin-conjugating enzyme E2 variant 1 n=1 Tax=Eptatretus burgeri TaxID=7764 RepID=A0A8C4NHN7_EPTBU
-----QSGVNVPRNFRLLEELEEGQKGFGDGTVSWGLEDDEDMMLTRWTGMIVGPGRTTFENRIYSLRVECGAKYPDLAPTVRFITKINLSGVNSTNGMVDPHSIQVLAKWQNTYSIKMILENLKRNMMHKDNMKLPQPPEGQTF--
>UniRef90_A0A811Z1A9/1-91 [subseq from] (raccoon dog) hypothetical protein n=1 Tax=Nyctereutes procyonoides TaxID=34880 RepID=A0A811Z1A9_NYCPR
MAATTGSGVQVPRNFRLLEQLEEGQKGVGDGTVSWGLEDDEDMTLTRWTGIIIGPPRTIYENQIYSLKIECGPKYPEAPPFVRFVTKINMN--------------------------------------------------------
>UniRef90_A0A811Z1A9/91-125 [subseq from] (raccoon dog) hypothetical protein n=1 Tax=Nyctereutes procyonoides TaxID=34880 RepID=A0A811Z1A9_NYCPR
----------------------------------------------------------------------------------------------------------------NSYSIKVVLQELRRLMMSKENMKLPQPSEGQCYSN
>UniRef90_UPI0003C4C835/1-146 [subseq from] ubiquitin-conjugating enzyme E2 variant 1-like isoform X1 n=1 Tax=Myotis lucifugus TaxID=59463 RepID=UPI0003C4C835
MAASTGSEVKVRRHFKLLEELEEGQKG-GDGTISWGVEDDGDLTLSRWTALIIGPPRTVYEERIYSLKIECGPDYPEVPPVVRFVTKINMDGVNSSNGAVDPKAVLVLEKWNRAYSIKHVLHELRHLMMTYENVARPQPPEGQCYSN
>UniRef90_A0A7N9ALA3/9-136 [subseq from] Ubiquitin-conjugating enzyme E2 variant 2 n=6 Tax=Euacanthomorphacea TaxID=123369 RepID=A0A7N9ALA3_9TELE
------------------HELEEGQKGEGDGTVSWGLEDDEDMTLTRWTGMIIGPARTNYENRIYSLKVECGPSYPESAPTVRFVTKISMNGINNSNGTVDSRSIPILAKWQNSYSIKIVLQELRRLMMSKENMKLPQPPEGQTYS-
>UniRef90_A0A8J6KYN5/1-130 [subseq from] Ubiquitin-conjugating enzyme E2 variant 2 n=2 Tax=Arvicolinae TaxID=39087 RepID=A0A8J6KYN5_MICOH
---------------RLLEELEEGLKGVGDGTVSWGLEDDEDMTLTRWTGMTIGPPRTNYENRIYSLKVECGSKYPEAPPSVRFVTKINMNGINNSGGMVDARSIPVLAKWQNPYSIKVVLQELR-LMMSKENMKLPRPPEGQTYN-
>UniRef90_A0A4Z2I5M5/1-147 [subseq from] Ubiquitin-conjugating enzyme E2 variant 1 n=4 Tax=Cottioidei TaxID=8100 RepID=A0A4Z2I5M5_9TELE
MAVPAGSVVKVPRNFRLLEELEEGQKGVGDGTVSWGLEDDDDMTLTHWRGVILGPTRTSFENRMYNLKVVCGPEYPDAAPFVKFVTKINLNGVHTSSGEVDVNAVTTLAKWQNSYSIRMVLLELRRIMTCKENMKLPQPPEGHLYNN
>UniRef90_UPI00189D33D6/4-145 [subseq from] ubiquitin-conjugating enzyme E2 variant 2-like n=1 Tax=Choloepus didactylus TaxID=27675 RepID=UPI00189D33D6
-----SKGVKVPCNFCLLEELEEGQKGVGNGTVSWGLEDDEDMTLTRWTGMIIGPSRINYEKkRIYSLKVECGPKYLEAPPSVRFATKINMNGINNSSGMVDAHSIPVLAKWQNSFSIKAVLQGLKCLMMSKENMKLPQPPEGQKYN-
>UniRef90_G3PDF0/82-221 [subseq from] Transmembrane protein 189 n=1 Tax=Gasterosteus aculeatus TaxID=69293 RepID=G3PDF0_GASAC
-------VVKVPRNFRLLEELEEGQKGVGDGTVSWGLEDDDDMTLTHWRGVILGPQRTSFENRMYNLKVVCGPEYPESPPFVKFVTKINLNGVHTSSGEVDVNAVTALAKWQNSYSIRMVLLELRRLMTCKENTKLPQPPEGQIYNN
>UniRef90_A0A8C5XW15/27-147 [subseq from] UBC core domain-containing protein n=2 Tax=Microcebus murinus TaxID=30608 RepID=A0A8C5XW15_MICMU
-----------LRNFRLLEELEEGQKGVGDGTVSWG--------------MIIGPPRTIYENRIYSLKIECGPKYPEAPPFVRFVTKINMNGVNSSNGVVDPRAISVLAKWQNSYSIKVVLQELRRLMMSKENMKLPQPPEGQCYS-
>UniRef90_A0A2I4BE81/1-147 [subseq from] ubiquitin-conjugating enzyme E2 variant 1-like n=2 Tax=Rivulidae TaxID=28771 RepID=A0A2I4BE81_9TELE
MAAAVGSGVVVPRSFRLLEELEEGQKGGGDGTVSWGLADDDDMMLTHWNGMIIGPAKTVYEGRIYSLKIDCGPRYPEHPPLVRFVNKINLTGVNSSNGVVDLKSVSSVSRWKNSYNIKMVLQELRQHMMMKENSRLSQPPEGQVYSN
>UniRef90_A0A811Y4X5/4-135 [subseq from] (raccoon dog) hypothetical protein n=1 Tax=Nyctereutes procyonoides TaxID=34880 RepID=A0A811Y4X5_NYCPR
-----STGVKVPCNFRLLEELEEGQKGV----------DDEDMTLTRWTGMIIGPPRTNYENRIYSLKVECGPKYPEAPPSVRFVTKINMNGINNSSGMVDARSIPVLAKWQNSYSIKVVLQELRHLMMSKENMKLPQPPEGQTYNN
>UniRef90_A0A6P6XUJ2/3-143 [subseq from] ubiquitin-conjugating enzyme E2 variant 2-like n=3 Tax=Pyroglyphidae TaxID=6952 RepID=A0A6P6XUJ2_DERPT
---SSGASVVVPRNFRLLEELEQGQKGVGDGTISWGLEDDSDMTLTYWTGMIIGPPRTPYENRIYSLKVECGSNYPEDPPNVRFMSKIKMNGVNDSNGAVDRRAISVLNRWQRNYSIKTILQELRRAMTLKENMKLNQPPEGTT---
>UniRef90_A0A8C5CJG1/11-151 [subseq from] Ubiquitin-conjugating enzyme E2 variant 2 n=2 Tax=Gadus morhua TaxID=8049 RepID=A0A8C5CJG1_GADMO
-------GVKVPRNFRLLDELEEGQKGVGDGTVSWGLEDDEDMTLTRWTGMIIGPARvslvTYYENRIYSLKVECGQRYPEMAPIVRFVTKISMNGINS-NGMVDSRSIPMLANWKNTYSIKAVLEELRRLMTSRENTKLPQPPEGQTY--
>UniRef90_A0A3B4TYS5/1-147 [subseq from] Ubiquitin-conjugating enzyme E2 variant 1-like n=11 Tax=Percomorphaceae TaxID=1489872 RepID=A0A3B4TYS5_SERDU
MAAAAGSGVVVPRSFRLLEELEEGQKGGGDGTVSWGLADDDDMTLTHWNGMIIGPAKTVYEGRIYSLKIECGSRYPENPPLVRFVNKINLSGVHNSNGVVDIKAVTALSRWKNSYNIRLVLQELRQHMMMKENNRLSQPPEGQVYSN
>UniRef90_UPI00063F88DF/4-143 [subseq from] ubiquitin-conjugating enzyme E2 variant 2-like isoform X1 n=1 Tax=Propithecus coquereli TaxID=379532 RepID=UPI00063F88DF
-----STGVKVPHNFCLLEELEERQNGVGNGMVSWGLEDDEDMTLTRWIGMIIRPPKANYDNKIYSLKVECGPKYPEAPPSVRSIIKINMNGISNSSGMVDARNMPVLAKWQNSHSIKVVLQELRHLMMSKENTKLPQPPEGQIY--
>UniRef90_T1JK56/2-143 [subseq from] UBC core domain-containing protein n=1 Tax=Strigamia maritima TaxID=126957 RepID=T1JK56_STRMM
-ATSTG-GAVMPRNFRLLEELEQGQKGVGDGTISWGLEDDSDMTLTHWTGMIIGPARTAYENRMYSLKIECGQRYPDDPPNVRFITRINMNGINNTTGMVDKRAVPVLTRWQRTYSIKTLLQELRRLMTMKENMKLTQPPEGST---
>UniRef90_A0A443SVK3/2-136 [subseq from] Ubiquitin-conjugating enzyme E2 variant 2-like protein (Fragment) n=1 Tax=Leptotrombidium deliense TaxID=299467 RepID=A0A443SVK3_9ACAR
---------VVPRNFRLLEELEQGQKGVGDGTISWGLEDDQDMTLTHWTGMIIGPPRTPYENRIYSLKVECGTNYPDDPPSVRFLSKIKMNGVNESNGIVDRRSIPVLSRWQRSYSIKTVLQELRRAMTLKENMKLSQPPEGST---
>UniRef90_A0A2K5PA41/1-114 [subseq from] UBC core domain-containing protein n=1 Tax=Cebus imitator TaxID=2715852 RepID=A0A2K5PA41_CEBIM
MAATTGSGVKVPCNFQLLEELEEGQKGVGDGTVSWGLEDDEDMTLTRWTGMIIGPPRTIYENRIYSLKIECGPKNPEAPPFVRFVTKINMNGVNSSNGLVDPRAIPVLAKWQNS---------------------------------
>UniRef90_UPI0021E1E1D7/4-145 [subseq from] ubiquitin-conjugating enzyme E2 variant 2-like n=1 Tax=Acomys russatus TaxID=60746 RepID=UPI0021E1E1D7
-----STGVKGPRNFRLLEELEEGQKGVGDGMVSWGPEGDEDLTLTRWTGMIIGPPRTNYENRIYSLKVECASKYPGAPPSVRLVIKINMNGINNSSGMVAAQSIPGLAKWQDSYSIKAVLQELRCLMMSKEAMKLPPPPEGQMYNN
>UniRef90_UPI000C6CFB7B/6-150 [subseq from] ubiquitin-conjugating enzyme E2 variant 1-like n=1 Tax=Centruroides sculpturatus TaxID=218467 RepID=UPI000C6CFB7B
MAASTGsSGVVIPRNFRLLEELEQGQKGVGDGTISWGLEDDSDMTLTHWTGMIIGPPRTPYENRIYSLRIECGPQYPDEPPSVRFISRIRMTGVNENTGVVDRRAITVLSRWQRNYSIKSVLQELRRAMTLKDNQRLNQPPEGTV---
>UniRef90_A0A8I3Q8Q7/19-144 [subseq from] UBC core domain-containing protein n=1 Tax=Canis lupus familiaris TaxID=9615 RepID=A0A8I3Q8Q7_CANLF
----VSTGVKVPRNFRLLEELEEGQKGVGDGTVSWGLEDDEDMTLTRWTGMIIGPPRTNYENRIYSLKVECGPKYPEAPPSVRFVTKINMNGINNSSGMVDARSIPVLAKWQNSYSIKVVLQDHVNVLIK-----------------
>UniRef90_UPI00101A3794/4-144 [subseq from] LOW QUALITY PROTEIN: ubiquitin-conjugating enzyme E2 variant 2-like n=1 Tax=Eptesicus fuscus TaxID=29078 RepID=UPI00101A3794
-----STGVKVPXVFSLLEELEGGQKGVGDGAVSWGLEDDEAMTRTRWTGMIIGPPRTNYENRIYSLKVECGPKYPEAPPTVRFVTKINMKGINNSSGMVDAQSIPVLTKRQNSYSIQHALQELRCLMMSKENMK-PQPPEGQTYNN
>UniRef90_A0A087X589/1-147 [subseq from] Ubiquitin-conjugating enzyme E2 variant 1-like n=12 Tax=Ovalentaria TaxID=1489908 RepID=A0A087X589_POEFO
MAAAAGSGVVVPRSFRLLEELEEGQKGGGDGTVSWGLADDDDMMLTHWNGMIIGPAKTVYEGRIYSLKIDCGHRYPEYPPMVRFVNKINLTGVNSSTGVVDLKSVSALSRWKNSYNIKMVLQELRQHMMMKENSRLSQPPEGQVYSN
>UniRef90_UPI0018E2366B/2-146 [subseq from] ubiquitin-conjugating enzyme E2 variant 1-like n=1 Tax=Cyprinodon tularosa TaxID=77115 RepID=UPI0018E2366B
--ASSAAGVVVPRSFRLLEELEEGQKGGGDGTVSWGLADDEDMRLAHWNGMIIGPPKTVYEGRIYSLKIDCGARYPEVPPVVRFVNRINMNGVSSSTGVVDLKSVSSLARWKNSYSIKMVLQELRQHMMMKENSRLSQPPEGQVYSN
>UniRef90_A0A6P7MK47/1-147 [subseq from] ubiquitin-conjugating enzyme E2 variant 1-like n=3 Tax=Anabantoidei TaxID=50370 RepID=A0A6P7MK47_BETSP
MAVAAGSGVVVPRSFRLLEELEEGQKGGGDGTVSWGLAEDNDMTLTHWTAMIIGPAKTVYEGRIYSLKIECGPRYPDYPPYVRFVNKINLNGVHSSNGVVDLKVVTSLSRWKNSYTIRTVLQELRQHMMMKENNRLSQPPEGQVYGN
>UniRef90_A0A4Y7NM93/10-148 [subseq from] EOG090X0I8J n=1 Tax=Moina brachiata TaxID=675436 RepID=A0A4Y7NM93_9CRUS
----GSADVVVPRNFRLLEELEQGQKGVGDGTISWGLEDDSDMTLTHWTGMIIGPPRTAFENRMYSLKVECGMKYPEECPLVRFTTRINMNGVHNTSGMVDKRMVSTLVKWQRNYTIKTILQELRRMMTLKENMKLPQPPEGT----
>UniRef90_UPI0006B0916B/5-144 [subseq from] ubiquitin-conjugating enzyme E2 variant 2-like n=2 Tax=Limulus polyphemus TaxID=6850 RepID=UPI0006B0916B
---MCGSGVIVPRNFRLLEELEQGQKGVGDGTISWGLEDDSDMTLTHWTGMIIGPPRTPYENRIYSLKIECGSQYPEEPPFCRFLTKVKMNGVSESSGVVERKSVTVLSRWQRTYSIKTVLQELRRAMTLKENQRLSQPPENS----
>UniRef90_A0A8J2WQI1/1-144 [subseq from] UBC core domain-containing protein n=9 Tax=Daphnia TaxID=6668 RepID=A0A8J2WQI1_9CRUS
MATTVGSAdVVVPRNFRLLEELEQGQKGVGDGTISWGLEDDSDMTLSHWTGMIIGPPRTAFENRMYSLKIECGMKYPEECPLIRFTTRINMNGVHNTTGMVDKRMVSILVKWQRNYTIKTLLQELRRMMTLKENMKLPQPPEGT----
>UniRef90_A0A6A5FGX2/1-147 [subseq from] UBC core domain-containing protein n=5 Tax=Percomorphaceae TaxID=1489872 RepID=A0A6A5FGX2_PERFL
MAASAASGIVVPRSFRLLEELEEGQKGGGDGTVSWGLEDDDDMTLTHWNGMIIGPSKTVYEGRIYSLKIECGSRYPEYPPHVRFVNKINLSGVHNSNGVVDIKTLTALCRWKNSYNIRMVLQELRQHMMMKENNRLSQPPEGQVYSN
>UniRef90_A0A5N5T3Z7/2-143 [subseq from] Ubiquitin-conjugating enzyme E2 variant 1 n=2 Tax=Armadillidium TaxID=13346 RepID=A0A5N5T3Z7_9CRUS
-AAP-NSSAVVPRNFRLLEELEAGQKGVGDGTISWGLEDDSDMTLSQWTGMIIGPPRTNFENRMYSLKIECGPKYPDDPPNVRYLTRINMQGVNSQTGTVDKRHVSVLGRWQRNYTIKTVLQELRRLMTQKENMKLTQPPEGTM---
>UniRef90_A0A6I9KBA7/1-146 [subseq from] ubiquitin-conjugating enzyme E2 variant 1-like n=1 Tax=Chrysochloris asiatica TaxID=185453 RepID=A0A6I9KBA7_CHRAS
MAATTGLGVKVPRNFQLLEEVKEGQKRVEDGTVSWGPEDNEDLTLTKWTGMIIGPPRTIDEIWIYSLKIECGSKCPEATLFVRFVTKINMNGVNSSNG-VDPRAISVLAKWQKSYSXXXXXXXLWCLMMPKENMKLPQLPEGQCYSN
>UniRef90_A0A6G1PGQ6/1-147 [subseq from] Ubiquitin-conjugating enzyme E2 variant 1 n=1 Tax=Channa argus TaxID=215402 RepID=A0A6G1PGQ6_9TELE
MAVAAGSAVVVPRSFRLLEELEEGQKGFGDGTVSWGLADNDDMTLTHWNGMIIGPPKTVYEGRIYSLKIECGSRYPEHPPLVRFVNKINLSGVHSSNGVVDLKAVAPLSRWKNSYTIRMVLQELRQHMMMKENSRLSQPPEGQVFGN
>UniRef90_UPI000A1C6BB8/1-147 [subseq from] ubiquitin-conjugating enzyme E2 variant 1-like n=2 Tax=Oxudercinae TaxID=497678 RepID=UPI000A1C6BB8
MAACTGSGVVVPRNFRLLEELEEGQKGYGDGTVSWGLADDEDTSLTYWTGVIFGPPKTAYENRIYSLKIECGPKYPEHPPHVRFITQIHMNGVHRSTGVVDTKAVPSLARWKANYYIRTVLQELRHHMMAKENSKLSQPSEGLVYSN
>UniRef90_A0A4Y2FBQ4/3-145 [subseq from] Ubiquitin-conjugating enzyme E2 variant 2 n=9 Tax=Arachnida TaxID=6854 RepID=A0A4Y2FBQ4_ARAVE
-APTGGSGVVVPRNFRLLEELEQGQKGVGDGTISWGLEDDSDMTLTQWTGMIIGPPRTPYENRIYSLKVECGSNYPDEPPTVRFISKIKMTGVSESSGTVDKRSLPVLSHWQRNYSIKTVLQELRRAMTLKENQRLSQPPEGSA---
>UniRef90_G1KW76/12-118 [subseq from] UBC core domain-containing protein n=1 Tax=Anolis carolinensis TaxID=28377 RepID=G1KW76_ANOCA
----------------------------------------KDMTLTRWTGMIIGPPRTIYENRIYSLKIECGPKYPEAPPFVRFVTKINMNGINSSNGVVDPRAISVLAKWQNSYSIKVVLQELRRLMMSKENMKLPQPPEGQCYSN
>UniRef90_A0A4Y7NMX5/26-162 [subseq from] EOG090X0I8J n=5 Tax=Daphniidae TaxID=77658 RepID=A0A4Y7NMX5_9CRUS
------SDVVVPRNFRLLEELEQGQKGVGDGTISWGLEDDSDMTLSHWTGMIIGPPRTAFENRMYSLKIECGMKYPEECPLVRFTTRINMNGVHNTTGMVDKRMVSILIKWQRNYTIKTVLQELRRMMTLKENMKLPQPPEGT----
>UniRef90_A0A8C7U514/8-142 [subseq from] Ubiquitin-conjugating enzyme E2 variant 2 n=1 Tax=Oncorhynchus mykiss TaxID=8022 RepID=A0A8C7U514_ONCMY
-------------------ALEEGQKGVGDGTVSWGLEDDEDIMLTRWTGMIIGPARvsvtaagTNYENRIYSLKVECGPKYPESPPVVRFVTKICMNGINNSNGMVDTRSIPILSKWQNSYSIKVVLQELRRLMMSKENMKLPQPPEGQTYSN
>UniRef90_A0A671ULH4/3-161 [subseq from] Ubiquitin conjugating enzyme E2 V2 n=2 Tax=Sparus aurata TaxID=8175 RepID=A0A671ULH4_SPAAU
-----ASRVKVPRNFRLLEELEEGQKGEGDGTVSWGLEDDEDMTLTRWTGMIIGPARvsranaTNYENRIYSLKVECGSRYPEAAPTVRFVTKINMNGINNSNGTVSvitsltcaPvtmtDCIPILSKWQNSYSIKIVLQELRRLMMAKENMKLPQPPEGQTFS-
>UniRef90_UPI001ED827C4/2-146 [subseq from] ubiquitin-conjugating enzyme E2 variant 1 n=1 Tax=Scatophagus argus TaxID=75038 RepID=UPI001ED827C4
--AATGGGVVVPRSFRLLEELEEGQKGVGDGTVSWGLADDDDMTLTHWNGMIIGPAKTVYDGRIYSLKIECGHRYPEHPPLVRFVNKINLTGVHSSNGVVDIKSVAALCRWKNSNSIRMVLQELRQHMMLKENNRLSQPPEGQVYSN
>UniRef90_A0A0S7ICZ8/1-147 [subseq from] UB2V1 n=3 Tax=Poeciliinae TaxID=586240 RepID=A0A0S7ICZ8_9TELE
MAASAGSGIVVPRSFRLLEELEEGQKGGGDGTVSWGLADDDDMMLTHWNGMIIGPAKTVYEGRIYSLKIDCGHRYPEYPPMVRFVNKINLTGVNSSTGVVDLKSVLALSRWKNSYNIKMVLQELRQHMMMKENSRLSQPPEGQVYSN
>UniRef90_N6SV81/4-144 [subseq from] UBC core domain-containing protein (Fragment) n=1 Tax=Dendroctonus ponderosae TaxID=77166 RepID=N6SV81_DENPD
----PSAGVVVPRNFRLLEELEAGQKGVSDGTISWGLENDDDMTLTHWMGMIIGPPRTPFENRMYSVKTECGPRYPDEPPVAKFISRINMNGINNSNGVVDSRHVPVLARWQREYTIKTLLQELRRLMTLKENMKLAQPPEGSCF--
>UniRef90_A0A8C8YWF3/4-142 [subseq from] UBC core domain-containing protein n=1 Tax=Prolemur simus TaxID=1328070 RepID=A0A8C8YWF3_PROSS
-----SRGVKVPHNFCLLEEL-EGQKGVGDGMVSW-VDDDEDMTLTRWIGMIIRPPRTYYENRIHSLKVEYGPKYPEAPPSVRFVTKINMNGINNSSGVVDAQNIPVLAKWQNLYSIKVVLQELRHLMMSEEDTKLPQPPEGQTYN-
>UniRef90_I3J513/56-200 [subseq from] Ubiquitin-conjugating enzyme E2 variant 1 n=4 Tax=Pseudocrenilabrinae TaxID=318546 RepID=I3J513_ORENI
--AVAGQGVKVPRSFRLLEELEEGQKGGGDGTVSWGLADDDDMMLTHWNGMIIGPAKTVYEGRIYSLKIDCGSKYPEHPPHVRFVNKINLTGVNSSNGLVDLKAVSSLSRWKNSYNIRTVLQELRQHMMMKENNRLSQPPEGQVYNN
>UniRef90_A0A8C2LZ62/36-169 [subseq from] UBC core domain-containing protein n=2 Tax=Cricetulus griseus TaxID=10029 RepID=A0A8C2LZ62_CRIGR
-TATTGSGVKVPRNFRPLEEL-EGQKGVGDGTVSRGLEGDEEMTLTRWTGMIIGPPRSIYENRIYSLKIECGPKYLEAPPSVRFVTKDNMSCVSSSNGVVDPRAMPVLAKWQKSHSIKVILQENQQLMMSKENMKQ-----------
>UniRef90_A0A2K6FZI6/16-133 [subseq from] UBC core domain-containing protein n=1 Tax=Propithecus coquereli TaxID=379532 RepID=A0A2K6FZI6_PROCO
----------------------------DPSTVSRGLEDDEDMTLTRWMGMVIGPPRTIYENRIYSLKIECGPKYPEAPPFVRFLTKINMNGVNNSNGVVDPRAISVLAKWQNSHSIKVVLQELQHLIMSKENTKFPQPPEGQCYS-
>UniRef90_A0A067RAX7/2-143 [subseq from] Ubiquitin-conjugating enzyme E2 variant 2 n=4 Tax=Polyneoptera TaxID=33341 RepID=A0A067RAX7_ZOONE
--ATSTGGVVVPRNFRLLEELEQGQKGVGDGTISWGLENDDDMTLTHWTGMIIGPPRTPYENRMYSLKIECGQRYPDESPSAKFISRINMNCVNTTNGMVDNRAVPVLARWQRDYTIKTVLQELRRIMTLKENMKLSQPPEGSS---
>UniRef90_UPI001C05B806/15-161 [subseq from] ubiquitin-conjugating enzyme E2 variant 1-like n=2 Tax=Ovalentaria TaxID=1489908 RepID=UPI001C05B806
MATAVGSGIVVPRSFRLLEELEEGQKGGGDGTVSWGLADDDDMMLTHWNGMIIGPAKTVYEGRIYSLKIDCGPRYPEHPPHVRFVNKISLTGVNSSTGVVDIKAVSSLSRWKNSYYIRTILQELRQHMMTKENNRLAQPPEGQVYSN
>UniRef90_A0A6P3FXY1/4-139 [subseq from] ubiquitin-conjugating enzyme E2 variant 2-like isoform X1 n=1 Tax=Octodon degus TaxID=10160 RepID=A0A6P3FXY1_OCTDE
-----STGVKIPHNFLLLEDLGEGQKGVGDGTVSWGLDDDEDMTLTRWTSMIIGLPRTNYENRIYSLKVECGPKFPEAPPSVRFVTKINMNG------MVDACSIPMLAKWQSSYSTKVVLQELRHLMMSKENMKLPQLPEGQTYNN
>UniRef90_UPI0018862128/4-146 [subseq from] ubiquitin-conjugating enzyme E2 variant 1-like n=2 Tax=Syngnathus TaxID=103719 RepID=UPI0018862128
---AA-GSVTVPRNFRLLEELEEGLKGIGDGTVSWGLEEEDDVTLTKWRGVILGPPRTTYENRVYNLKIECGPEYPEKPPSVRFVTKINLSCVHTSNGVVNTGAVVTLAKWQSFSRIKTVLNELRHLMLSKENMKLPQPPEGQIYSN
>UniRef90_A0A8K0KAS3/2-143 [subseq from] UBC core domain-containing protein n=4 Tax=Dicondylia TaxID=85512 RepID=A0A8K0KAS3_LADFU
--ATSTGGVVVPRNFRLLEELEQGQKGVGDGTISWGLESDDDMTLTHWTGMIIGPPRTPYENRMYSLKIDCGERYPDEPPSLKFISRINMSCVNNSTGVVDNRAVPILSRWQREYTIKTVLQELRRLMTLKENMKLSQPPEGSS---
>UniRef90_A0A8J5JTA3/6-142 [subseq from] Ubiquitin-conjugating enzyme E2 variant 2-like n=5 Tax=Pleocyemata TaxID=6692 RepID=A0A8J5JTA3_HOMAM
--------TVVPRNFRLLEELEAGQKGVGDGTISWGLEDDSDMTLTNWTGMIIGPPRTNFENRMYSLKVECGSKYPDDPPNIRFISRINMQGVNSQTGVVDRRHVSVLGRWQRNYTIKTVLQELRRLMTQKENMKLTQPPEGTNY--
>UniRef90_A0A6J1SZY0/2-143 [subseq from] ubiquitin-conjugating enzyme E2 variant 2 n=4 Tax=Terebrantia TaxID=38130 RepID=A0A6J1SZY0_FRAOC
--ANNSSGVVVPRNFRLLEELEQGQKGVGDGTISWGLENDDDMTLTHWTGMIIGPPRTPYENRMYSLKIECGQRYPDDAPSVKFMNRINMNCVNNSNGVVDSRNVPVLSRWQRDYTIKTLLQELRRLMTMKENMKLSQPPEGSS---
>UniRef90_T1L087/72-213 [subseq from] UBC core domain-containing protein n=2 Tax=Tetranychus urticae TaxID=32264 RepID=T1L087_TETUR
-SVNTSGAVVVPRNFRLLEELEQGQKGVSDGTISWGLQDDSDMTLTQWTGMIIGPPRTPYENRIYSLKVECGLNYPDEPPTVRFISKIKMNGVNENNGVVDRRSIPVLARWQRNYSIKTVLQELRRGMTLKENMKLSQPPESS----
>UniRef90_A0A4Y7MIJ1/41-176 [subseq from] EOG090X0I8J n=3 Tax=Daphnia TaxID=6668 RepID=A0A4Y7MIJ1_9CRUS
-------DVVVPRNFRLLEELEQGQKGVGDGTISWGLEDDSDMTLSHWTGMIIGPPRTAFENRMYSLKIECGMKYPEECPLIRFTTRINMNGVHNTTGMVDKRMVSILVKWQRNYTIKTLLQELRRMMTLKENMKLPQPPEGT----
>UniRef90_A0A8S1DHX8/3-142 [subseq from] UBC core domain-containing protein n=2 Tax=Cloeon dipterum TaxID=197152 RepID=A0A8S1DHX8_9INSE
----TQSGVVVPRNFRLLEELEQGQKGVGDGTISWGLENDDDMTLTHWTGMIIGPPRTPYENKMYSLKIECGPRYPEEPPSCKFLSRININCINTSNGLIDSRCVPVLSRWQREYTIKTLLQELRRLMTVKENLRLSQPPEGSS---
>UniRef90_G3PBS8/5-148 [subseq from] Ubiquitin-conjugating enzyme E2 variant 1 n=6 Tax=Cottioidei TaxID=8100 RepID=G3PBS8_GASAC
---AAPVGVVVPRSFRLLEELEEGQKGGGDGTVSWGLVNDDDMTLTQWNGMIIGPPKTVYDGRIYSLRIECGSRYPEHPPHVRFVNKINMNGIHSSNGVVDIKTLTALCRWRNSYNIRMVLQELRQHMMLKENSRLSQPPEGQVYSN
>UniRef90_UPI001470CD5D/1-146 [subseq from] ubiquitin-conjugating enzyme E2 variant 1 n=1 Tax=Thalassophryne amazonica TaxID=390379 RepID=UPI001470CD5D
MAGAVSSGVTVPRSFRLLEELEEGQKGSGDGTVSWGLANDDDMSLTHWNGMILGPAKTAYEGRIYSLKIECGPRYPEYPPDVRFVTKINLSGVHNS-GVVDIKSVAALSKWQNMYNIRMVLQEIRRHMTTKENMRLPQPPEGQLYSN
>UniRef90_A0A4Y7M6U1/52-186 [subseq from] EOG090X0I8J n=1 Tax=Daphnia dolichocephala TaxID=2282166 RepID=A0A4Y7M6U1_9CRUS
--------VVVPRNFRLLEELEQGQKGVGDGTISWGLEDDSDMTLSHWTGMIIGPPRTAFENRMYSLKIECGMKYPEECPLIRFTTRINMNGVHNTTGMVDKRMVSILVKWQRNYTIKTLLQELRRMMTLKENMKLPQPPEGT----
>UniRef90_A0A8D2ZQW4/6-147 [subseq from] UBC core domain-containing protein n=2 Tax=Scophthalmus maximus TaxID=52904 RepID=A0A8D2ZQW4_SCOMX
-----RTGVVVPRSFRLLEELEEGQKGVGDGTVSWGLEDDDDMTLTHWNGMIIGPTKTVYEGRIYSLKIECGPRYPEYPPLVRFVNKIHLSGVHNSNGLVDIKALTSLSRWKTSYNIRMVLQELRQHMIMKENNRLSQPPEGQVYSN
>UniRef90_A0A3Q4HLM6/13-151 [subseq from] Ubiquitin-conjugating enzyme E2 variant 1 n=14 Tax=Cichlidae TaxID=8113 RepID=A0A3Q4HLM6_NEOBR
--------VKVPRSFRLLEELEEGQKGVGDGTVSWGLADDDDMMLTHWNGMIIGPAKTVYEGRIYSLKIDCGSKYPEHPPHVRFVNKINLTGVNSSNGLVDLKAVSSLSRWKNSYNIRTVLQELRQHMMMKENNRLSQPPEGQVYNN
>UniRef90_Q9VRL1/1-145 [subseq from] GEO06356p1 n=40 Tax=Schizophora TaxID=43738 RepID=Q9VRL1_DROME
MANTSSTGVVVPRNFRLLEELDQGQKGVGDGTISWGLENDDDMTLTYWIGMIIGPPRTPFENRMYSLKIECGERYPDEPPTLRFITKVNINCINQNNGVVDHRSVQMLARWSREYNIKTMLQEIRRIMTMKENLKLAQPPEGSCF--
>UniRef90_A0A3S3QVS5/4-138 [subseq from] Mitochondrial ribosome-associated GTPase 2 n=1 Tax=Dinothrombium tinctorium TaxID=1965070 RepID=A0A3S3QVS5_9ACAR
--------VVVPRNFRLLEELEQGQKGVGDGTISWGLEDDQDMTLTHWTGMIIGPPRTPYENRIYSLKIECGTNYPDDPPTVRFLSKIKMNGVNESNGIVDRRNIPVLSRWQRSYSIKTVLQELRRAMTLKENMKLSQPPEDE----
>UniRef90_G3V2F7/1-105 [subseq from] Ubiquitin-conjugating enzyme E2 variant 1 n=63 Tax=Tetrapoda TaxID=32523 RepID=G3V2F7_HUMAN
------------------------------------------MTLTRWTGMIIGPPRTIYENRIYSLKIECGPKYPEAPPFVRFVTKINMNGVNSSNGVVDPRAISVLAKWQNSYSIKVVLQELRRLMMSKENMKLPQPPEGQCYSN
>UniRef90_Q7PTC3/3-142 [subseq from] AGAP006937-PA n=33 Tax=Culicomorpha TaxID=43786 RepID=Q7PTC3_ANOGA
-----SSGVVVPRNFRLLEELEAGQKGVGDGTISWGLENDDDMTLTHWTGMIIGPPRTPYENRMYSLKIECGERYPDEPPTLKFLSKININCINSQNGVVDHRMVPVLSRWNRDYTIKTILQEIRRIMTLKENLKLTQPPEGSCF--
>UniRef90_A0A3Q2PRR0/11-151 [subseq from] Ubiquitin-conjugating enzyme E2 variant 1-like n=3 Tax=Fundulus heteroclitus TaxID=8078 RepID=A0A3Q2PRR0_FUNHE
------KGVVVPRSFRLLEELEEGQKGGGDGTVSWGLADDDDMMLSHWNGMIIGPAKTVYEGRIYSLKINCGPRYPEDPPMVRFVNKINLNGVNSSTGVVDLKSVSALSRWKNSFNIKMVLQELRQHMMMKENSRLSQPPEGQVYSN
>UniRef90_A0A6G7BMU8/12-150 [subseq from] Ubiquitin-conjugating enzyme E2 (Fragment) n=3 Tax=Decapoda TaxID=6683 RepID=A0A6G7BMU8_PENMO
-----TPNTVVPRNFRLLEELEAGQKGVGDGTISWGLEDDSDMTLTNWTGMIIGPPRTNFENRMYSLKVDCGSRYPDEPPNIRFISRINMQGVNSQTGVVDRRHVSVLERWQRNYTIKTVLQELRRLMTQKENMKLTQPPEGTT---
>UniRef90_A0A3Q3K8F4/4-143 [subseq from] Ubiquitin-conjugating enzyme E2 variant 2-like n=3 Tax=Monopterus albus TaxID=43700 RepID=A0A3Q3K8F4_MONAL
----AAGAVVVPRSFRLLEELEEGQKGGGDGTVSWGLADDDDMTLTHWNGMIIGPPKTVYEGRIYSLKIECGPRYPEHPPLVRFVNKINLTGIHNSNGVVDIKAVVALARWKNSYNIRMVLQELRQHMMLKENNRLSQPPEGQE---
>UniRef90_A0A8C4U2Q4/1-114 [subseq from] UBC core domain-containing protein n=1 Tax=Falco tinnunculus TaxID=100819 RepID=A0A8C4U2Q4_FALTI
MAATT--GVKVPRNFRLLEELEEGQKGVGDGTVSWGLEDDEDMTLTRWTGMIIGPPRTIYENRIYSLKIECGPKYPEAPPFVRFVTKINMNGVNSSNGVVDPRAISEIKSWRKELF-------------------------------
>UniRef90_A0A8C6HU74/5-140 [subseq from] UBC core domain-containing protein n=1 Tax=Mus spicilegus TaxID=10103 RepID=A0A8C6HU74_MUSSI
--------TRVPHNFRLLEELEEGQKGVGDSTVSWGLEDDGDMTPTWWTGMIIGPPRTNYENRIYSLKVECGSKYPEVPPSVRFITKINMNGINNSSGMVDAQSIPVLAKWQNFYRIKVIPQELRCLMRSKENMK---PPEGQMYNN
>UniRef90_UPI001D07DCE3/2-143 [subseq from] ubiquitin-conjugating enzyme E2 variant 2 n=1 Tax=Chrysoperla carnea TaxID=189513 RepID=UPI001D07DCE3
-AAPT-SGVVVPRNFRLLEELEQGQKGVGDGTISWGLENDDDMTLTHWTGMIIGPPRTPYENRMYSLKIECGQKYPDDAPNAKFISRINMNCINSTTGVVDSRQVPVLARWQRDYTIKTLLQELRRLMTVKENLKLSQPPEGST---
>UniRef90_A0A443RIX7/1983-2118 [subseq from] Phosphoinositide phospholipase C n=1 Tax=Dinothrombium tinctorium TaxID=1965070 RepID=A0A443RIX7_9ACAR
-------SVVVPRNFRLLEELEQGQKGVGDGTISWGLEDDQDMTLTHWTGMIIGPPRTPYENRIYSLKIECGTNYPDDPPTVRFLSKIKMNGVNESNGIVDRRNIPVLSRWQRSYSIKTVLQELRRAMTLKENMKLSQPPEDE----
>UniRef90_A0A8C5KGZ2/4-135 [subseq from] Ubiquitin-conjugating enzyme E2 variant 2-like n=1 Tax=Jaculus jaculus TaxID=51337 RepID=A0A8C5KGZ2_JACJA
-----STGVKVPHNFRLLEELEGGQKGVGDGMVSWGLEDDEDMTLTR----------TNYENRIYSLKVERGPKYPEAPPSARFVTKINMNGINNSSGMVDPRSIPVLAKWQNSYSIKVVLQELRCLMMSKENMKLPQPPEGQTYNN
>UniRef90_UPI00148D8EFC/4-150 [subseq from] ubiquitin-conjugating enzyme E2 variant 1-like n=2 Tax=Pleuronectoidei TaxID=30942 RepID=UPI00148D8EFC
MAAAAGSGVAVPRSFRLLEELEEGQKGGGDGTVSWGLVDDGDMSLTYWDGMIIGPPKTVYENRIYCLKVECGPRYPEHAPVVRFVNKINLTGINSSNGAVDTKSMTLLSRWKTTYNIRMVLQELRQHMMMKENNRLSQPPESQVYNN
>UniRef90_A0A6P3D3Y5/93-235 [subseq from] ubiquitin-conjugating enzyme E2 variant 2 n=3 Tax=Ixodes TaxID=6944 RepID=A0A6P3D3Y5_IXOSC
-ACTGGAGVVVPRNFRLLEELEQGQKGVGDGTISWGLEDDCDMTLTHWTGMIIGPPRTPYENRIYSLRVECGQQYPDEPPSIRFISKIKMGGINESNGSVDKRTLPVLNRWQRSYSIKTVLTELRRAMTLKDNLRLTQPPEGSS---
>UniRef90_A0A8R1WNF7/2-143 [subseq from] UBC core domain-containing protein n=30 Tax=Ditrysia TaxID=37567 RepID=A0A8R1WNF7_BOMMO
--ANPSSGVVVPRNFRLLEELEQGQKGVGDGTISWGLESDDDMTLTHWTGMIIGPPRTPYENRMYSLKIECGTRYPDEPPTARFISRIHMNCVNSQTGLVDNRQVPILARWQRDYTIKTVLQEVRRLMTLKDNMKLSQPPEGST---
>UniRef90_A0A4Y7M2H6/76-211 [subseq from] EOG090X0I8J n=1 Tax=Daphnia atkinsoni TaxID=342845 RepID=A0A4Y7M2H6_9CRUS
-------DVVVPRNFRLLEELEQGQKGVGDGTISWGLEDDSDMTLSHWTGMIIGPPRTAFENRMYSLKMECGMKYPEECPLIRFTTRINMNGVHNTTGMVDKRMVSIMVKWQRNYTIKTLLQELRRMMTLKENMKLPQPPEGT----
>UniRef90_A0A423TBP9/47-181 [subseq from] UBC core domain-containing protein n=4 Tax=Penaeus TaxID=133894 RepID=A0A423TBP9_PENVA
---------VVPRNFRLLEELEAGQKGVGDGTISWGLEDDSDMTLTNWTGMIIGPPRTNFENRMYSLKVDCGSRYPDEPPNIRFISRINMQGVNSQTGVVDRRHVSVLERWQRNYTIKTVLQELRRLMTQKENMKLTQPPEGTT---
>UniRef90_A0A8C6HKQ3/1-118 [subseq from] UBC core domain-containing protein n=1 Tax=Mus spicilegus TaxID=10103 RepID=A0A8C6HKQ3_MUSSI
MAATTGSGVKVPQNFRLLEELEEGQKGVGDGTVSWGLEDDEGMTLTRWTGMIIGPPRTIYENRIYSLKIECGPKYPEAPLSVKFVTRVNMSGVSSLNGVVDPRATAVLAKWQNSHSIS-----------------------------
>UniRef90_A0A7R8WIZ7/5-141 [subseq from] UBC core domain-containing protein n=1 Tax=Cyprideis torosa TaxID=163714 RepID=A0A7R8WIZ7_9CRUS
-------AVVVPRNFRLLEELDQGQKGAGDGTISWGLQDDSDMSLTYWTGMILGPPRTPFENRMYSVKIECGPKYPEEPPTVRFISKINLLGVNSTTGVVDKRNVQVLSRWQRTYSIKAVLTELRRLMTAKENLKLSQPPEGSS---
>UniRef90_A0A4U5U9T2/1-146 [subseq from] Ubiquitin-conjugating enzyme E2 variant 1 n=2 Tax=Sciaenidae TaxID=30870 RepID=A0A4U5U9T2_COLLU
MAATAGS-VVVPRSFRLLEELEEGQKGGGDGTVSWGLADDDDMTLTHWNGMIIGPAKTVYDGRIYSLKIECGLRYPEHPPLVRFVNKINLTGVHTSNGVVDIKTLTGLSRWKNSYNIRMVLQELRQHMMSKENSRLSQPPEGHVYSN
>UniRef90_UPI001A9B08C0/1-127 [subseq from] LOW QUALITY PROTEIN: ubiquitin-conjugating enzyme E2 variant 1-like n=1 Tax=Oryx dammah TaxID=59534 RepID=UPI001A9B08C0
-----------------LEELEEGQK--GDGTVSWXLXDEEDMTQ-XWTRMIIGPPRTVYEKRIYKLKIECVAKYPEASPFVIFVTKINMNGVNSSNGVVDPRALSVLAKWQNSYSIKVVLQELQRLMMSKENMKLPQLPEGQCYSN
>UniRef90_A0A3B5ASK1/4-145 [subseq from] Ubiquitin-conjugating enzyme E2 variant 1-like n=1 Tax=Stegastes partitus TaxID=144197 RepID=A0A3B5ASK1_9TELE
----AG-SVVVPRNFRLLEELEEGQKGGGDGTVSWGLVDDDDMTLTQWNGMIIGPAKTIYEGRIYSLKIDCGSRYPDHPPHVRFVNKINLTGVNSSTGVVDIKAVTSLCRWKNSYNIRTVLQELRQHMMMKENNRLSQPPEGQVYSN
>UniRef90_A0A437DCU6/1-147 [subseq from] UBC core domain-containing protein n=5 Tax=Oryzias TaxID=8089 RepID=A0A437DCU6_ORYJA
MAAAAGSGITVPRNFRLLEELEEGQKGGGDGIVSWGLENDEDMMLTHWNGMIIGPPKTVYEGRMYSLKIDCGSRYPEHPPHVRFVNKINLTGVNSSTGVVDLKSVPSLSRWKNSNNIKMVLLELRQHMMMKENSRLSQPPEGQMYRN
>UniRef90_A0A7R9L8K8/8-145 [subseq from] UBC core domain-containing protein n=2 Tax=Oppiidae TaxID=229795 RepID=A0A7R9L8K8_9ACAR
------AGVVIPRNFRLLEELEQGQKGVGDGTISWGLEDDSDMTLSHWTGMIIGPPRTPYENRIYSLKVECGHNYPDDPPNVRFISKIKMTGINETTGMVDRRTLPVLSRWQRNYSIKTVLQELRRAMTLKENMKLSQPPEGTA---
>UniRef90_A0A8J5A6K9/5-144 [subseq from] UBC core domain-containing protein n=2 Tax=Sciaroidea TaxID=41830 RepID=A0A8J5A6K9_9DIPT
-----TTGVVVPRNFRLLEELEQGQKGVGDGTISWGLENDDDMTLTHWTGMIIGPPRTPYENRIYSLKIECGESYPDEPPTLRFLSKININCINQSNGVVDHRLVPMLSRWNREYTIKSMLQEIRRIMTMKDNIKLGQPPEGSCF--
>UniRef90_A0A2K6DG63/12-142 [subseq from] UBC core domain-containing protein n=2 Tax=Macaca nemestrina TaxID=9545 RepID=A0A2K6DG63_MACNE
----VSTGVKVPRNFRLLEELEEGQKGVGDGTVSWGLEDDEDMTLIRWTGMIIG------------LKVEWGPKYPEASPSVRFVTKINMNGINNSSGMVDARSIPVLAKWQNSYSIKVVLQELRRVMMSKENMKLPQPPEGQTYNN
>UniRef90_A0A3Q3GUV5/1-147 [subseq from] Ubiquitin-conjugating enzyme E2 variant 1-like n=1 Tax=Labrus bergylta TaxID=56723 RepID=A0A3Q3GUV5_9LABR
MAAAARIGITVPRNFRLLEELEEGQKGVGDGTVSWGLADDEDMTLTSWNGMIIGPAKTVYESRIYSLKIECGPKYPDHPPVIRFVNKINLTGVHSSNGLVDIKTVMPQTKWKSNYNLRMVLQALRQHMMTKDNHRLSQPPDGQMYSN
>UniRef90_A0A1B6GLR6/1-143 [subseq from] UBC core domain-containing protein n=6 Tax=Hemiptera TaxID=7524 RepID=A0A1B6GLR6_9HEMI
MACTTGS-VVVPRNFRLLEELEQGQRGVGDGTISWGLENDDDMTLTHWTGMIIGPPRTPYENRMYSLKIECGAKYPDDAPSARFVSRINMTCVNNSTGLVDNRQVPVLARWQRDYTIKSVLQELRRLMTLKDNMKLSQPPEGSS---
>UniRef90_A0A4Y7LMG6/65-200 [subseq from] EOG090X0I8J n=1 Tax=Eubosmina coregoni TaxID=186181 RepID=A0A4Y7LMG6_9CRUS
-------DVVVPRNFRLLEELEQGQKGVGDGTISWGLEDDSDMTLSHWTGMIIGPPRTAFENRMYSLKIECGMRYPEECPTVRFTTRINMNGVHNTTGMVDKRMVSTLIKWQRNYTIKALLQELRRMMTLKENMKLPQPPEGT----
>UniRef90_A0A6M2DLM0/4-143 [subseq from] Putative ubiquitin-conjugating enzyme e2 variant 2 n=1 Tax=Xenopsylla cheopis TaxID=163159 RepID=A0A6M2DLM0_9NEOP
----PTTGVVVPRNFRLLEELEQGQKGVGDGTISWGLENDDDMTLTHWTGMIIGPPRTPYENRMYSLKIECGARYPDDAPSAKFLSRININCINTSNGVVDNRQVPVLARWQRDYTIKSVLQELRRIMTLKENMKLSQPPEGSS---
>UniRef90_A0A1B0D9Q5/5-144 [subseq from] UBC core domain-containing protein n=5 Tax=Diptera TaxID=7147 RepID=A0A1B0D9Q5_PHLPP
-----TTGVVVPRNFRLLEELEQGQKGVGDGTISWGLENDDDMTLTHWTGMIIGPPRTPYENRIYSLKIECGEGYPDDPPVLKFLSKININCINQSTGVVDHRLVPMLARWNREYTIKTMLQEIRRIMTMKENLKLAQPPEGSCF--
>UniRef90_A0A7R9CK38/24-157 [subseq from] UBC core domain-containing protein n=6 Tax=Timema TaxID=61471 RepID=A0A7R9CK38_TIMPO
----------IPRNFRLLEELEQGQKGVGDGTISWGLESDDDMTLTHWTGMIIGPPRTPYENRMYSLKVECGPKYPDECPTAKFMSRINMNCVNNSTGVVDNRAVPVMARWQRDYTIKTVLQELRRIMTMKENMKLSQPPEGSS---
>UniRef90_A0A668S7L5/30-168 [subseq from] Ubiquitin-conjugating enzyme E2 variant 1 n=1 Tax=Oreochromis aureus TaxID=47969 RepID=A0A668S7L5_OREAU
--------VKVPRSFRLLEELEEGQKGGGDGTVSWGLADDDDMMLTHWNGMIIGPAKTVYEGRIYSLKIDCGSKYPEHPPHVRFVNKINLTGVNSSNGLVDLKAVSSLSRWKNSYNIRTVLQELRQHMMMKENNRLSQPPEGQVYNN
>UniRef90_A0A811YKV2/1-55 [subseq from] (raccoon dog) hypothetical protein n=1 Tax=Nyctereutes procyonoides TaxID=34880 RepID=A0A811YKV2_NYCPR
MAATMGSGVKVPCNFLLLEELEEGQKGVGDGTVSWGLEDDEDMTLTRWTGMIIGS--------------------------------------------------------------------------------------------
>UniRef90_A0A811YKV2/56-124 [subseq from] (raccoon dog) hypothetical protein n=1 Tax=Nyctereutes procyonoides TaxID=34880 RepID=A0A811YKV2_NYCPR
------------------------------------------------------------------------------TPFVRFVTKINMNGVNSTNGVVDPRAISVLAKWQNSYSIKAVLQELRRLKMSKENMKLPQPPEGQCYSN
>UniRef90_A0A553QJU6/21-98 [subseq from] UBC core domain-containing protein (Fragment) n=1 Tax=Danionella translucida TaxID=623744 RepID=A0A553QJU6_9TELE
----ASSGVKVPRNFRLLEELEEGQKGVGDGTVSWGLEDDEDMTLTRWTGMIIGPARTNYENRIYSLKVECGAKYPELPPTV-----------------------------------------------------------------
>UniRef90_A0A553QJU6/97-145 [subseq from] UBC core domain-containing protein (Fragment) n=1 Tax=Danionella translucida TaxID=623744 RepID=A0A553QJU6_9TELE
--------------------------------------------------------------------------------------------------TVDARSIPILAKWQNSYSIKVVLQELRRLMMSKDNMKLPQPPEGQTYSN
>UniRef90_UPI000F393F48/1-143 [subseq from] ubiquitin-conjugating enzyme E2 variant 1-like isoform X1 n=2 Tax=Gambusia affinis TaxID=33528 RepID=UPI000F393F48
MAAAAGSGVVVPRSFRLLEELEEGQKGGGDGTVSWGLADDDDMMLTHWSGMIIGPAKTVYEGRIYSLKIDCGHRYPEYPPMVRFVNKINLTGVNSSTGVVDLKSVSSLSRWKNSYNIKMVLQELRQHMMMKENSRLSQPPEGV----
>UniRef90_D6WGE1/3-144 [subseq from] Ubiquitin-conjugating enzyme E2 variant 2-like Protein n=16 Tax=Polyphaga TaxID=41084 RepID=D6WGE1_TRICA
---APSTGVVVPRNFRLLEELEAGQKGVSDGTISWGLENDDDMTLTHWMGMIIGPPRTPYENRMYSVKIECGQRYPDDAPSAKFISRINMNCINSSTGVVDNRQVPVLARWQRDYTIKTVLQELRRLMTLKENMKLTQPPEGSCF--
>UniRef90_A0A6P8UHG2/4-146 [subseq from] ubiquitin-conjugating enzyme E2 variant 1-like n=2 Tax=Notothenioidei TaxID=8205 RepID=A0A6P8UHG2_GYMAC
----ALSGIVVPRSFRLLEELEEGQKGGGDGTVSWGLADDDDMTLTHWNGMIIGPAKTVYEGRIYSLKIECGNRYPECPPHVRFVNKINLNCVHSSNGLVDLKSLSALCRWKNSHNIRIVLQELRQHMMMKENNRLSQPPEGQVFSN
>UniRef90_A0A1W4WNB1/2-143 [subseq from] ubiquitin-conjugating enzyme E2 variant 2 n=1 Tax=Agrilus planipennis TaxID=224129 RepID=A0A1W4WNB1_AGRPL
--ASQSTGVVVPRNFRLLEELEAGQKGVGDGTISWGLENDDDMTLTHWNGMIIGPPRTPYENKMYSVKVECGSKYPDEPPCARFISRINMNCINANSGMVDSKQVPVLARWQRDYTIKTVLQELRRLMTLKENMKLTQPPEGSI---
>UniRef90_UPI001C41D834/1-147 [subseq from] ubiquitin-conjugating enzyme E2 variant 1-like isoform X1 n=1 Tax=Solea senegalensis TaxID=28829 RepID=UPI001C41D834
MAAAAGSGIAVPRNFRLLEELEEGQKGVGDGNVSWGLARDDDILLTHWNGTIIGPSKTAYDGRIYSLRIECGPKYPEHPPHVRFVTKINMNGVHSSSGKVDLRSAASLSRWKSSYTIQMVLQGLRQNMMLKENSKLTQPPEGQVYSN
>UniRef90_A0A665WA33/21-160 [subseq from] Ubiquitin-conjugating enzyme E2 variant 1 n=7 Tax=Carangaria TaxID=1489904 RepID=A0A665WA33_ECHNA
-------SVVVPRSFRLLEELEEGQKGGGDGTVSWGLADDDDMTLTHWNGMIIGPTKTVYEGRIYSLKIECGPRYPEHPPLVRFVNKINLSGVHNSNGVVEIKAVPALSRWKNSYNIRLVLQELRHHMMMKENNRLSQPPEGQVYCN
>UniRef90_A0A7J5Z991/6-134 [subseq from] UBC core domain-containing protein n=5 Tax=Notothenioidei TaxID=8205 RepID=A0A7J5Z991_DISMA
----ASSGVKVPRNFRLLEELEEGQKGEGDGTVSWGLEDDEDMTLTRWTGMIIGPSRTNYENRIYSLKMECGQRYPELSPNVRFVTKLSMNGINNSNGL-------------NSYSIKIVLQELRRLMMSKENMKLPQPPEGQTFS-
>UniRef90_A0A8B9J4C5/12-137 [subseq from] Ubiquitin-conjugating enzyme E2 variant 2 n=4 Tax=Astyanax mexicanus TaxID=7994 RepID=A0A8B9J4C5_ASTMX
--------VKVPRNFRLLEELEEGQKGVGDGTVSWGLEDDEDMTLTRWTGMIIGPARTNYENRIYSLKVE-------------FVTKISMNGINNSNGMVDARSIPILTKWQNSYSIKVVLQELRRLMMSKENMKLPQPPEGQTYSN
>UniRef90_UPI0006251EA7/4-143 [subseq from] ubiquitin-conjugating enzyme E2 variant 2 n=1 Tax=Orussus abietinus TaxID=222816 RepID=UPI0006251EA7
----PTAGVVVPRNFRLLEELEQGQKGVGDGTISWGLENDDDMTLTHWTGMIIGPPRTPYENRMYSLKIECGQKYPDDAPNVRFLTRINMSYISGTTGAVDNRSVPILAKWQREYTIKTVLQELRRLMTLKDNMKLSQPPEGST---
>UniRef90_A0A6L2PUV8/52-188 [subseq from] UBC core domain-containing protein n=2 Tax=Termitoidae TaxID=1912919 RepID=A0A6L2PUV8_COPFO
-------FAVVPRNFRLLEELEQGQKGVGDGTISWGLENDDDMTLTHWTGMIIGPPRTPYENRMYSLKIECGQRYPDESPSAKFISRINMNCVNTTNGMVDNRAVPVLARWQRDYTIKTVLQELRRIMTLKENMKLSQPPEGSS---
>UniRef90_UPI000719CFBE/2-148 [subseq from] ubiquitin-conjugating enzyme E2 variant 2-like isoform X1 n=2 Tax=Priapulus caudatus TaxID=37621 RepID=UPI000719CFBE
-AAPTGTAGKlylVPRNFRLLDELEQGQKGCGDGTISWGLENDDDMTLTSWSGMIIGPPRTAYEARMYNLKIECGPNYPEEPPHVRFITRINMNGINVQTGMVDRRSVQILTRWQRNFSIKNLLQELRRLMTLKENAKLPQPPESSSY--
>UniRef90_A0A8D8X647/2-139 [subseq from] Ubiquitin-conjugating enzyme E2 variant 2 n=1 Tax=Cacopsylla melanoneura TaxID=428564 RepID=A0A8D8X647_9HEMI
------AGVVVPRNFRLLEELEHGQRGVGDGTISWGLENDDDMTLTHWTGMIIGPPRTPYENRMYSLRIECGPRYPDEPPQCRFVSRINMTCINNTSGIVDQRTVPVLARWQRDYSIKSLLQELRRLMTTKDNTKLSQPPEGST---
>UniRef90_L9L7V0/13-130 [subseq from] Ubiquitin-conjugating enzyme E2 variant 2 n=1 Tax=Tupaia chinensis TaxID=246437 RepID=L9L7V0_TUPCH
------TEVQVPRNFRLLEELEEGQKGVGDGTASWGLEDDEDMTLTRWTGMIIGPPRTNYENRIYSLKVGCGPKYPEAPPSVRFVTKINMNGINNSSGMVDAWSIPVLAKWQNSYSIKVVLQEL-----------------------
>UniRef90_UPI0006C9668F/7-145 [subseq from] ubiquitin-conjugating enzyme E2 variant 2 n=2 Tax=Apocrita TaxID=7400 RepID=UPI0006C9668F
-----TTGVVVPRNFRLLEELEQGQKGVGDGTISWGLESDDDMTLTHWTGMIIGPPRTPYENRMYSLKIDCGARYPDDAPCVRFLSRINMNCINSTTGAVDNRSVPILSKWQREYTIKTVLTELRRLMTLKENMKLSQPPEGST---
>UniRef90_A0A8B9IPF6/105-214 [subseq from] Ubiquitin conjugating enzyme E2 V1 n=1 Tax=Anser cygnoid TaxID=8845 RepID=A0A8B9IPF6_ANSCY
------AGVKVPRNFRLLEELEEGQKGVGDGTVSWGLEDDEDMTLTRWTGMIIGPPRTIYENRIYSLKIECGPKYPEAPPFVRFVTKINMNGVNSSNGVVDPRAISEIKSWRKELF-------------------------------
>UniRef90_A0A3Q1C7P0/14-150 [subseq from] Ubiquitin-conjugating enzyme E2 variant 1-like n=7 Tax=Pomacentridae TaxID=30863 RepID=A0A3Q1C7P0_AMPOC
----------VPRSFRLLEELEEGQKGGGDGTVSWGLADDDDMTLTHWNGMIIGPAKTVYDGRIYSLKIDCGTRYPEHPPHVRFVNKINLTGVNSSNGVVDIKSVTALSRWKNSYNIRMVLQELRQHMMMKENNRLSQPPEGQVYSN
>UniRef90_B7PP20/7-147 [subseq from] Ubiquitin-conjugating enzyme, putative n=1 Tax=Ixodes scapularis TaxID=6945 RepID=B7PP20_IXOSC
---PAVPGVVVPRNFRLLEELEQGQKGVGDGTISWGLEDDCDMTLTHWTGMIIGPPRTPYENRIYSLRVECGQQYPDEPPSIRFISKIKMGGINESNGSVDKRTLPVLNRWQRSYSIKTVLTELRRAMTLKDNLRLTQPPEGSS---
>UniRef90_A0A7R9GCE4/3-139 [subseq from] UBC core domain-containing protein n=1 Tax=Notodromas monacha TaxID=399045 RepID=A0A7R9GCE4_9CRUS
------NNVVIPRNFRLLEELDHGQKGVGDGTISWGLEDDSDMTLTYWTGMIIGPPRTPFENRMYSLKLECGSKYPDAPPTVRFLTRINMQGVNNNTGLVDRRTVPVLNMWQRGYNIKTVLYELRRLMTLKENVKLPQPPENS----
>UniRef90_A0A6A0GR55/9-144 [subseq from] ubiquitin-conjugating enzyme E2 variant 2-like n=1 Tax=Hyalella azteca TaxID=294128 RepID=A0A6A0GR55_HYAAZ
---------VVPRNFRLLEELEAGQKGVGDGTISWGLEDDSDMSLSHWTGMIIGPPRTNFENRMYSLKIQCGPNYPDQPPSISFVNRINMQGVNSQTGVVDKRQVCVLLRWQRSYTIKTVLHELRRLMTQKENMKLAQPPEGTFY--
>UniRef90_A0A8C6FF44/1-105 [subseq from] UBC core domain-containing protein n=1 Tax=Moschus moschiferus TaxID=68415 RepID=A0A8C6FF44_MOSMO
------------------------------------------MTLTRWTGMIIGPPRTIYENRIYSFKRECGPKYPEAPPFVRFVTKINMNGVNSSNGVVDPRALSVLAKWQNSYSIKVVLQELRRLMMSKENMKLPQPPEGQCYSN
>UniRef90_A0A132A1E9/4-142 [subseq from] Ubiquitin-conjugating enzyme E2 variant 2 n=1 Tax=Sarcoptes scabiei TaxID=52283 RepID=A0A132A1E9_SARSC
----TGT-VIVPRNFRLLEELEQGQKGVGDGTISWGLENDSDMTLTYWTGMIIGPPRTPYENRIYSLKVECGANYPEDPPNVRFISKIKINGVNETTGIVDRRAIPVLNRWQRNYSIKTILQELRRAMTFKENLKLNQPSEGST---
>UniRef90_A0A3B5QV92/57-197 [subseq from] Ubiquitin-conjugating enzyme E2 variant 1-like n=1 Tax=Xiphophorus maculatus TaxID=8083 RepID=A0A3B5QV92_XIPMA
------KGVVVPRSFRLLEELEEGQKGGGDGTVSWGLADDDDMMLTHWNGMIIGPAKTVYEGRIYSLKVDCGHRYPEYPPMVRFVNKINLTGVNSSTGAVDLKSVSALSRWKNSYNIKMVLQELRQHMMMKENSRLSQPPEGQVYSN
>UniRef90_C4WXY5/6-142 [subseq from] ACYPI004223 protein n=10 Tax=Aphidomorpha TaxID=33380 RepID=C4WXY5_ACYPI
-------TVVIPRNFRLLEELEQGQKGVGDGTISWGLEKDDDMTLTQWTGMIIGPPRTPYENRMYSLKVECGPMYPDDAPVARFVTRINMNCVHNTSGLVDNRQVPVLARWQRDYNIKTVLQELRRLMTLKDNMKMSQPPEGST---
>UniRef90_UPI000C6EE9DE/1-144 [subseq from] ubiquitin-conjugating enzyme E2 variant 1-like n=1 Tax=Centruroides sculpturatus TaxID=218467 RepID=UPI000C6EE9DE
MSAAPSQGVVVPRNFRLLEELEQGQKGVGDGTISWGLEDDSDMSLSRWTGMIIGPPRTPYENRIYSLRIVCGPHYPDEPPNVKFISKIKINGANETNGVINQENLSVLNHWQRNYSIKTVLQELRRLMTLRENQRLTQPPEGAT---
>UniRef90_A0A034WIZ1/3-141 [subseq from] Ubiquitin-conjugating enzyme E2 variant 2 n=9 Tax=Tephritidae TaxID=7211 RepID=A0A034WIZ1_BACDO
-----STGVVVPRNFRLLEELDQGQKGVGDGTISWGLENDDDMTLTHWIGMIIGPPRTPYENRMYSLKIECGDRYPDEPPAIRFLTRININCINQSNGVVDHRLVPMLARWNREYTIKSMLQEIRRIMTCKENLKLAQPPEGSV---
>UniRef90_A0A286XZV6/1-133 [subseq from] UBC core domain-containing protein n=1 Tax=Cavia porcellus TaxID=10141 RepID=A0A286XZV6_CAVPO
MATTTGLGVKVPHNFQLLEELEEGQKGIGDG-----LEDDEDMTLTRWTGMVIGPPKTTYENRIYNLKIEC-----EAPSFVRFVTKINVNGLNSSNGVMDPRAKSVL----NSYSIKVVLQELRHLMMSKVNMKLPQPPEGQCYRN
>UniRef90_A0A7M7LMP9/4-143 [subseq from] UBC core domain-containing protein n=51 Tax=Hymenoptera TaxID=7399 RepID=A0A7M7LMP9_NASVI
----PTAGVVVPRNFRLLEELEQGQKGVGDGTISWGLENDDDMTLTHWTGMIIGPPRTPYENRMYSLKIDCGQRYPDDAPSVRFLSRINMSCINSTTGAVDNRSVPILSKWQREYTIKTVLTELRRLMTLKENMKLSQPPEGST---
>UniRef90_A0A337STP7/4-140 [subseq from] UBC core domain-containing protein n=5 Tax=Felidae TaxID=9681 RepID=A0A337STP7_FELCA
-----STGVKVpPRNFRLLEELEEGQKGVGDGMVSWGLEDDEDMTPLRWEGMIIGPPWT---KTIYSLKAECGPKYQEVPPSVRFVTKINMNGINNSSRMVGAWSIPVSAKWQNSYSIKVVLQELRRLMMSKENVKLPQPPEGHT---
>UniRef90_UPI000BA810F2/6-141 [subseq from] ubiquitin-conjugating enzyme E2 variant 2-like isoform X1 n=2 Tax=Limulus polyphemus TaxID=6850 RepID=UPI000BA810F2
-------GVVVPRNFRLLEELEQGQKGVGDGTISWGLEDDSDMSLTHWTGMIIGPPRTPYENRIYSLKIECGQHYPEEPPSCRFLTKIKMNGVSESTGLVDRRSSTVLSRWQRTYSIKTVLQELRRVMTLKENQRYSQPPESS----
>UniRef90_A0A195CJQ2/1-134 [subseq from] Ubiquitin-conjugating enzyme E2 variant 2 n=3 Tax=Formicidae TaxID=36668 RepID=A0A195CJQ2_9HYME
----------MPRNFRLLEELEQGQKGVGDGTISWGLENDDDMTLTHWTGMIIGPPRTPYENRMYSLKIDCGQRYPDDAPNVRFLSRINMNCINSATGAVDNRSVPVLAKWQREYTIKTVLQELRRLMTLKENMKLSQPPEGST---
>UniRef90_A0A2K6KSX1/1-128 [subseq from] UBC core domain-containing protein n=1 Tax=Rhinopithecus bieti TaxID=61621 RepID=A0A2K6KSX1_RHIBE
MAATMGSGVKVPHNFQLLEELEEGQKGVGDG-----LKNDEDRTLTRWTGMIIGPPRTIYEKQIFSLKIECGPKYPLAPPF--------------SNGVVDPRAISVLAKWQNSYSIQVVLQELQRLMMSTENMKLPQPPEGQCYSN
>UniRef90_A0A0M9A8H9/205-340 [subseq from] Ubiquitin-conjugating enzyme E2 variant 2 n=6 Tax=Apocrita TaxID=7400 RepID=A0A0M9A8H9_9HYME
--------VVVPRNFRLLEELEQGQKGVGDGTISWGLENDDDMTLTHWTGMIIGPPRTPYENRMYSLKIDCGQRYPDDAPNVRFLSRINMNCINSTTGAVDNRSVPVLAKWQREYTIKTVLQELRRLMTLKENMKLSQPPEGST---
>UniRef90_A0A337SGY2/10-138 [subseq from] UBC core domain-containing protein n=3 Tax=Felinae TaxID=338152 RepID=A0A337SGY2_FELCA
----VSPGVKVPRNFHLLEELEEGQKGVGDGTVSWG--------------MITGPPRTNYENRIYSLKVECGPKYPEAPPSVRFVTKINMNGINNSSGMVDARSIPVLAKWQNSYSVEVVLQELRRLTMSKENMKLPQPPEGQTYNN
>UniRef90_J3JVY9/2-144 [subseq from] UBC core domain-containing protein n=1 Tax=Dendroctonus ponderosae TaxID=77166 RepID=J3JVY9_DENPD
--ATPSSGVVVPRNFRLLEELEAGQKGVSDGTISWGLENDDDMTLTHWMGMIIGPPRTPYENRMYSVKIECGQSYPDEAPVAKFISRINMNGINNGTGVVDHRQIPVLAQWHRESTIKSVLQELRRLMTQKENMRLAQPPEGSCF--
>UniRef90_A0A7J7A3F8/25-162 [subseq from] UBC core domain-containing protein n=4 Tax=Elateroidea TaxID=71193 RepID=A0A7J7A3F8_9COLE
-------IVVVPRNFRLLEELEAGQKGVGDGTISWGLENDDDMTLTHWMGMIIGPPRTPYENRMYSVKIECGGKYPDDAPTARFITRINMNCINGNSGGVDCRQVPVLARWQREYTIKTVLQELRRLMTLKENMKLTQPPEGSCF--
>UniRef90_UPI000E33EF0C/77-210 [subseq from] ubiquitin-conjugating enzyme E2 variant 2 isoform X1 n=1 Tax=Solenopsis invicta TaxID=13686 RepID=UPI000E33EF0C
----------MPRNFRLLEELEQGQKGVGDGTISWGLENDDDMTLTHWTGMIIGPPRTPYENRMYSLKIDCGQRYPDDAPNVRFLSRINMNCINSATGAVDNRSVPVLAKWQRDYTIKTVLQELRRLMTLKENMKLSQPPEGST---
>UniRef90_UPI001BD51E61/1-147 [subseq from] ubiquitin-conjugating enzyme E2 variant 1 n=1 Tax=Cheilinus undulatus TaxID=241271 RepID=UPI001BD51E61
MAAAAKHACVVPRNFRLLEELEEGQKGFGDGTVSWGLADDDDMTLSHWNGMILGPPKTSFENRIYSLKIECGHKYPEHPPLVRFVNKINLNGVHNSNGVVDIKTVMPLSKWKSSYTIRTVLQGLRHHMMTKENHRLSQPPENQVYCN
>UniRef90_A0A8J2MPP3/20-154 [subseq from] Similar to Ube2v2: Ubiquitin-conjugating enzyme E2 variant 2 (Rattus norvegicus) n=6 Tax=Parasitoida TaxID=1955251 RepID=A0A8J2MPP3_COTCN
---------VVPRNFRLLEELEQGQKGVGDGTISWGLENDDDMTLTHWTGMIIGPPRTPYENRMYSLKIDCGARYPDDAPSVRFLSRINMNCINSNTGAVDNRSVPMLVKWQREYTIKTVLQELRRLMTLKENMKLSQPPEGST---
>UniRef90_A0A673U5F8/17-142 [subseq from] UBC core domain-containing protein n=1 Tax=Suricata suricatta TaxID=37032 RepID=A0A673U5F8_SURSU
---------KSPSHFLLLEEL-EGQKGVGDGTVSWGLEDDEDMTLTRWTGMIIGPLRTIYENRIYSLKIECGPKYPEAPPFVDF-----------SNGVVDLMATPILAKWQNSYSIKVVLQELQRLMISKENMKLSQPPEGQCYSN
>UniRef90_UPI001BE6325B/1-146 [subseq from] ubiquitin-conjugating enzyme E2 variant 1 isoform X1 n=2 Tax=Chelmon rostratus TaxID=109905 RepID=UPI001BE6325B
MAAPAGS-VVVPRSFRLLEELEEGQKGGGDGTVSWGLTNADDMTLTHWNGMIIGPAKTVYDGRIYSLKIECGARYPEHPPLVRFVNKINLSGVHSSNGVVDIKAVGALSRWKNSYNIRMVLQELRQHMMMKENNRLSQPPEDQVYSN
>UniRef90_A0A023FTE0/12-149 [subseq from] Putative ubiquitin-conjugating enzyme e2 variant 2 n=2 Tax=Ixodidae TaxID=6939 RepID=A0A023FTE0_AMBPA
------GGVVVPRNFRLLEELEQGQKGVGDGTISWGLEDDCDMTLTHWTGMIIGPPRTPYENRIYSLRVECGSQYPDEPPCVKFISKIKMVGISESNGGVEKRSLNVLNRWQRSYSIKTVLQELRRAMTLKENQRMAQPPEGST---
>UniRef90_A0A1V9XPR6/9-146 [subseq from] Ubiquitin-conjugating enzyme E2 variant 2-like n=2 Tax=Gamasina TaxID=1723665 RepID=A0A1V9XPR6_9ACAR
------ANVVIPRNFRLLEELEQGQKGVGDGTISWGLEDDSDMTLTHWNGMIIGPARSPFENKMYSLKIECGPQYPEEPPCVRFVTKIKLAGVNDTTGVVDRRTTPVLSRWQRNYSIKTVLQELRRAMTAKENSRLQQPPEGAT---
>UniRef90_E0VL63/13-147 [subseq from] Ubiquitin-conjugating enzyme E2 variant, putative n=3 Tax=Psocodea TaxID=1930602 RepID=E0VL63_PEDHC
---------VVPRNFRLLDELEQGQRGVSDGTISWGLESDDDMTLTHWTGMIIGPPRTPYENRMYSLKIECGNKYPDEPPVAKFISRINMIGVNNSTGVVDSRSIPVLGRWQRDYTIKNVLEELRRLMTLKENMKLTQPPEGSS---
>UniRef90_A0A481SWK8/3-141 [subseq from] Ubiquitin-conjugating enzyme n=1 Tax=Isotomurus palustris TaxID=36144 RepID=A0A481SWK8_9HEXA
-----SSNVVVPRTFRLLEELEQGQKGVGDGTISWGLENDDDMTLTHWTGMIIGPPRTPYENRMYSLKMECGERYPEEAPTLRFLSRINMNCVNNQSGQVDSRLVPILSRWQRDYTIKTLLQELRRLMTSKENLKLTQPPEGSM---
>UniRef90_UPI0012EE25A3/4-147 [subseq from] ubiquitin-conjugating enzyme E2 variant 1-like isoform X2 n=1 Tax=Anarrhichthys ocellatus TaxID=433405 RepID=UPI0012EE25A3
---TLKIGCVVPRSFRLLEELEEGQKGGGDGTVSWGLVSDDDMTLTQWNGMIIGPPKTVYDGRIYSLRIECGSRYPEHPPHVRFVNKINMSCVHGSNGGVDIKALSALCRWRNSYNIRMVLQELRQHMMLKENSRLSQPPEGQVYSN
>UniRef90_A0A3Q3ASE3/3-144 [subseq from] Ubiquitin-conjugating enzyme E2 variant 1 n=2 Tax=Kryptolebias marmoratus TaxID=37003 RepID=A0A3Q3ASE3_KRYMA
-----GSSVEVPRSFRLLEELEEGQKGGGDGTVSWGLADDNDMTLTHWTGMIIGPAKTVYEGRIYSLKIDCGCRYPDCAPTVRFVNKINLTGVNSSNGLVDLKSMPSISRWKKSFNIKILLQELRQHMMMKENSRLSQPPEGQVYSN
>UniRef90_UPI00215548AF/15-155 [subseq from] ubiquitin-conjugating enzyme E2 variant 2-like isoform X1 n=1 Tax=Dermacentor andersoni TaxID=34620 RepID=UPI00215548AF
---TLPSGVVVPRNFRLLEELEQGQKGVSDGTISWGLEDDCDMTLTHWTGMIIGPPRTPYENRIYSLRVECGSQYPDEPPCVKFISKIKMVGISESNGGVEKRSLSVLNRWQRNYSIKTVLQELRRAMTLKENQRMAQPPEGST---
>UniRef90_A0A482WZW3/16-150 [subseq from] UBC core domain-containing protein n=3 Tax=Delphacidae TaxID=33362 RepID=A0A482WZW3_LAOST
--------ILVPRNFRLLEELEQGQRGGGDGTISWGLENDDDMTLTHWTGMIIGPPRTPYENRIYSLKVECGQKYPDDAPTARFVSRINMTCVNSSTGLVDNRAVPVLARWQRDYTIKSVLQELRRLMTLKDNLKLTQPPEGS----
>UniRef90_A0A1I8MTN4/4-142 [subseq from] UBC core domain-containing protein n=3 Tax=Muscinae TaxID=43910 RepID=A0A1I8MTN4_MUSDO
-----QSGVVVPRNFRLLEELDQGQKGVGDGTISWGLENDDDMTLTYWIGMIIGPPRTPYENRMYSLKIDCGERYPDEPPTIKFLTKININCIT-QNGVVDPRLVPMLSRWNREYTIKSLLQEIRRIMTCKENLKLAQPPEGSCF--
>UniRef90_A0A8C2LWR9/1-135 [subseq from] UBC core domain-containing protein n=1 Tax=Cricetulus griseus TaxID=10029 RepID=A0A8C2LWR9_CRIGR
MADTTGSGVKVPGNFQLLEELEEGQKVVGDSTIIWDLEDDEDMILTRWTGMIIG------------LKIECGPKYQEAPPSVRFVTKVNMSCVSSSNGVVDPRATAVLAKWQKFHSIKVILQELRRLMMSKENLKLPQPTEGQCYSN
>UniRef90_A0A2P2HWK4/10-144 [subseq from] Ubiquitin-conjugating enzyme E2 variant 2-like n=1 Tax=Hirondellea gigas TaxID=1518452 RepID=A0A2P2HWK4_9CRUS
----------VPRNFRLLEELEAGQKGVGDGTISWGLEDDSDMTLTHWMGMIIGPPRTNFENRMYSLKIECGPQYPDESPCLTFVNRINMQGVNGQTGQIDRSKICVLVRWQRSYTIKTVLHELRRLMTQKENMKLAQPPEGTCY--
>UniRef90_A0A7R9JXY3/2-108 [subseq from] UBC core domain-containing protein n=3 Tax=Phasmatodea TaxID=7020 RepID=A0A7R9JXY3_TIMGE
--ATSTGGVVIPRNFRLLEELEQGQKGVGDGTISWGLESDDDMTLTHWTGMIIGPPRTPYENRMYSLKVECGPKYPDECPTAKFMSRINMNCVNNSTGVLA-NALVVLSS-------------------------------------
>UniRef90_A0A7R9JXY3/121-165 [subseq from] UBC core domain-containing protein n=3 Tax=Phasmatodea TaxID=7020 RepID=A0A7R9JXY3_TIMGE
---------------------------------------------------------------------------------------------------VDNRAVPVMARWQRDYTIKTVLQELRRIMTMKENMKLSQPPEGSS---
>UniRef90_A0A6A4WSP4/4-143 [subseq from] Ubiquitin-conjugating enzyme E2 variant 2 n=2 Tax=Thoracicalcarea TaxID=2899756 RepID=A0A6A4WSP4_AMPAM
----QGGGAVVPRNFRLLEELEAGQKGSGDGTISWGLEDDSDMTLSRWTGMIIGPPGTKFENRMYSLRLECGPKYPDECPAIRFITRINLSGVNAQTGVVDSRSISVLSHWNRTYTIKTVLMDLRRRMTAKENKGLPQPPEGSN---
>UniRef90_UPI001C4D6592/2-148 [subseq from] ubiquitin-conjugating enzyme E2 variant 1-like n=1 Tax=Plectropomus leopardus TaxID=160734 RepID=UPI001C4D6592
-AAGAASGtVVVPRNFRLLEELEEGQKGHGDGTVSWGLVCDDDMTMTHWNGTIIGPPKTVYDGRIYSLRIECGLKYPEHPPHVRFVTKININCVHSSNGVVDVKLLSLLSRWKSSYTIRMVLQELRQHMTLKENNKLSQPTEGQVYSN
>UniRef90_A0A6P5AEY3/3-141 [subseq from] ubiquitin-conjugating enzyme E2 variant 2-like n=1 Tax=Branchiostoma belcheri TaxID=7741 RepID=A0A6P5AEY3_BRABE
------SEVVVPRNFRLIDELDEGQKGGGEGLVSWGLEDDTDMSLTTWTGMIIGPPRTPYESRIYSLRIECGSKYPQTPPSVRFLTKINMTGINANTGVVDQKSVPVLNRWQNKYCIKTVLQELRRLMTDKSNNKLTQPPEGSLF--
>UniRef90_A0A8J2Q5R3/4-139 [subseq from] UBC core domain-containing protein n=1 Tax=Allacma fusca TaxID=39272 RepID=A0A8J2Q5R3_9HEXA
--------CVVPRTFRLLEELEQGQKGVGDGTISWGLESDDDMTLTSWTGMIIGPPRTPYENRMYSLKMECGERYPDDAPVVRFLSRINMNCVNSTSGVVDSRQVPILARWTRDYTIKTVLQELRRLMTAKDNIKLTQPPEGST---
>UniRef90_UPI00189FB6B9/1-147 [subseq from] ubiquitin-conjugating enzyme E2 variant 1 n=1 Tax=Sebastes umbrosus TaxID=72105 RepID=UPI00189FB6B9
MALSAASGIVVPRSFRLLEELEEGQKGGGDGTVSWGLVNDDDMTLTHWNGMIIGPAKTVYEGRIYSLRIECASRYPEHPPHVRFVNKINLSGVHGSSGVVDIKALSALYRWRSTYNIRMVLQELRQHMMLKENSRLSQPPEGQVFSN
>UniRef90_A0A0B4PLP1/7-144 [subseq from] Putative ubiquitin-conjugating enzyme e2 ovary overexpressed n=17 Tax=Ixodidae TaxID=6939 RepID=A0A0B4PLP1_RHIMP
------RGVVVPRNFRLLEELEQGQKGVSDGTISWGLEDDCDMTLTHWTGMIIGPPRTPYENRIYSLRVECGSQYPDEPPCVKFISKIKMVGISESNGGVEKRSLSVLNRWQRNYSIKTVLQELRRAMTLKENQRMAQPPEGST---
>UniRef90_A0A3Q7NN55/1-105 [subseq from] ubiquitin-conjugating enzyme E2 variant 1-like n=1 Tax=Callorhinus ursinus TaxID=34884 RepID=A0A3Q7NN55_CALUR
------------------------------------------MTLKRWTGMIIGPPRTIYENRIYSLKIECGPKYPEAPPFVRFVTKINMNGVNSSNGVVDPRAISVLPKWQNSYSIKVVLQKLRHLMMSKENTKLPQPPEGQCYSN
>UniRef90_A0A7M7QPA4/3-136 [subseq from] UBC core domain-containing protein n=4 Tax=Apocrita TaxID=7400 RepID=A0A7M7QPA4_NASVI
----------VPRNFRLLEELEQGQKGVGDGTISWGLENDDDMTLTHWTGMIIGPPRTPYENRMYSLKIDCGQRYPDDAPSVRFLSRINMSCINSTTGAVDNRSVPILSKWQREYTIKTVLTELRRLMTLKENMKLSQPPEGST---
>UniRef90_UPI000C03AEF1/2-141 [subseq from] ubiquitin-conjugating enzyme E2 variant 2-like n=2 Tax=Pocilloporidae TaxID=46729 RepID=UPI000C03AEF1
----AGASVVVPRNFRLLEELEEGQKG-GDGLVSWGLEDDDDMNLTTWTGMILGPPRTVYENRIYNLKITCGPKYPDDPPNVRFKTRININGVNAA-GVVDPKSCKVLKSWLRSNTIKTVLQELRRMMTLKENLKLTQPPEGSTYD-
>UniRef90_A0A6G1S5Z2/10-148 [subseq from] Ubiquitin-conjugating enzyme E2 variant 2 n=1 Tax=Aceria tosichella TaxID=561515 RepID=A0A6G1S5Z2_9ACAR
-----SGSVVVPRNFRLLEELEHGQKGVSDGTISWGLEDDSDMTLSYWTGMIIGPPRTPYENRMFSLKIECGPSYPDEPPKVKFVTKIKMGGVIENTGVVDRRIVPVLARWSRNYSIKTVLQELRKLMAVKENQKFVQPPEGTT---
>UniRef90_A0A665W8V4/25-158 [subseq from] Ubiquitin-conjugating enzyme E2 variant 1 n=1 Tax=Echeneis naucrates TaxID=173247 RepID=A0A665W8V4_ECHNA
-------------GFRLLEELEEGQKGGGDGTVSWGLADDDDMTLTHWNGMIIGPTKTVYEGRIYSLKIECGPRYPEHPPLVRFVNKINLSGVHNSNGVVEIKAVPALSRWKNSYNIRLVLQELRHHMMMKENNRLSQPPEGQVYCN
>UniRef90_A0A8C2NMB1/59-159 [subseq from] UBC core domain-containing protein n=3 Tax=Bovidae TaxID=9895 RepID=A0A8C2NMB1_CAPHI
MAATTGSGVKVPRNFRLLEELEEGQKGVGDGTVSWGLEDDEDMTLTRWTGMIIGPPRTIYENRIYSLKIECGPKYPEAPPFVRFVTKINMNGVNSSNGVVS----------------------------------------------
>UniRef90_A0A6A4SZN7/52-184 [subseq from] UBC core domain-containing protein n=2 Tax=Scophthalmus maximus TaxID=52904 RepID=A0A6A4SZN7_SCOMX
--------------FRLLEELEEGQKGVGDGTVSWGLEDDDDMTLTHWNGMIIGPTKTVYEGRIYSLKIECGPRYPEYPPLVRFVNKIHLSGVHNSNGLVDIKALTSLSRWKTSYNIRMVLQELRQHMIMKENNRLSQPPEGQVYSN
>UniRef90_UPI001FB4CD4A/4-116 [subseq from] ubiquitin-conjugating enzyme E2 variant 2-like n=1 Tax=Sciurus carolinensis TaxID=30640 RepID=UPI001FB4CD4A
-----STGVKVPRNFRLLEELEEGQKGVGNG---WGLEDDEDMTLTRWTGMIIGPPRTNYENRIYSLKVECGPKYPEAPPSVRFVTKINMNGINNSSGMVDARSIPVLAKWQNSYSIKVVL--------------------------
>UniRef90_T1I506/1-141 [subseq from] UBC core domain-containing protein n=15 Tax=Panheteroptera TaxID=33351 RepID=T1I506_RHOPR
MASPTGR-VVVPRNFRLLEELEQGQRGVGDGTISWGLENDDDMTLTHWTGMIIGPPRTPYENRMYSLKIECGQRYPEDAPSARFISRINMTCVNNTTGQVDQKAVPLLARWQRDYTIKSLLQELRRLMTLKDNMKLTQPPEG-----
>UniRef90_C1BT80/6-145 [subseq from] Ubiquitin-conjugating enzyme E2 variant 1 n=3 Tax=Caligidae TaxID=72034 RepID=C1BT80_LEPSM
----SDGAVVMPRSFRLLEELEAGQKGVGDGTISWGLENEEDIELTHWTGMIIGPPRTVFENRMYSLKIECGGNYPEQPPSIRFCNRININSVNA-NGYVEPRGIPVLNHWQRKYTIESVLQELRRQMLLKENMKLTQPPEGSCY--
>UniRef90_A0A1D2NBZ3/5-139 [subseq from] Ubiquitin-conjugating enzyme E2 variant 2 n=1 Tax=Orchesella cincta TaxID=48709 RepID=A0A1D2NBZ3_ORCCI
---------VVPRAFRLLEELEQGQKGVGDGTISWGLENDDDMTLTHWTGMIIGPPRTPYENRMYSLKMECGDRYPDDPPIIRFLSRINMTCVNNTTGLVDNRQVPMLARWQREYTIKTVLQELRRLMTVKDNLKLTQPPEGAT---
>UniRef90_A0A2K5CU08/1-132 [subseq from] UBC core domain-containing protein n=1 Tax=Aotus nancymaae TaxID=37293 RepID=A0A2K5CU08_AOTNA
MSATMDLGVKVPGNFPLLEELEEGQKGVGGGTIRWGLEVDEDVTFTRWTGMIIGPLRTIYENQIYSLKIACGPKYPEAPPF--------------SNRVVDPRATSVLAKWQNSYSIKVVMQTLWHLMMSKEDMKFPQPPEGQCYS-
>UniRef90_A0A3B3XTL3/39-184 [subseq from] Ubiquitin-conjugating enzyme E2 variant 1-like n=4 Tax=Poeciliinae TaxID=586240 RepID=A0A3B3XTL3_9TELE
------KGVVVPRSFRLLEELEEGQKGGGDGTVSWGLADDDDMMLTHWNGMIIGPAKvsplpTVYEGRIYSLKIDCGHRYPEYPPMVRFVNKINLTGVNSSTGVVDLKSVSAMSRWKNSYNIKMVLQELRQHMMMKENSRLSQPPEGQVYSN
>UniRef90_A0A6I8PF87/280-382 [subseq from] UBC core domain-containing protein n=1 Tax=Ornithorhynchus anatinus TaxID=9258 RepID=A0A6I8PF87_ORNAN
MAATTGSGVKVPRNFRLLEELEEGQKGVGDGTVSWGLEDDEDMTLTRWTGMIIGPPRTIYENRIYSLKVECGPKYPEAPPFVRFVTKINMNGVNSSNGVDSPL--------------------------------------------
>UniRef90_A0A8I6SKU6/1-144 [subseq from] UBC core domain-containing protein n=1 Tax=Cimex lectularius TaxID=79782 RepID=A0A8I6SKU6_CIMLE
MASPTGR-VVVPRNFRLLEELEQGQRGVGDGTISWGLENDDDMTLTHWTGMIIGPPRTPYENRMYSLRIECGQKYPEESPSARFLSRINMTCVNSTTGQVDQKAVPLLARWQRDCTIKSLLQELRRLMTIKDNMKLTQPPEGSIF--
>UniRef90_A0A672IS74/18-158 [subseq from] Ubiquitin-conjugating enzyme E2 variant 1-like n=1 Tax=Salarias fasciatus TaxID=181472 RepID=A0A672IS74_SALFA
------QAVVVPRNFRLLEELEKGQKGGGDGTVSWGLANDDDMTLTHWNGTIIGPPKTPYEGRIYSLKIKCGPRYPEHSPEVRFIYKINLPGVNSCNGVVDFKAISSLSRWKSDYSIRQVLQELRQQMSVKENSKLSQPPEGQMYSN
>UniRef90_UPI00148FAD05/3-145 [subseq from] ubiquitin-conjugating enzyme E2 variant 1 n=1 Tax=Notolabrus celidotus TaxID=1203425 RepID=UPI00148FAD05
----TPNPIVVPRNFRLLEELEDGQKGGGDGIVSWGLADDDDMTLTHWNGMIIGPAKTVFESRIYSLKIECGNKYPDLPPLVRFVNKINMTGVHNSNGAVDIKVVTSLSKWKNSFSIRTVLQGLRQHMTTKENNRLSQPPEGQVYGN
>UniRef90_A0A7M7KV54/23-159 [subseq from] UBC core domain-containing protein n=2 Tax=Varroa destructor TaxID=109461 RepID=A0A7M7KV54_VARDE
-------NVVIPRNFRLLEELEQGQKGVGDGTISWGLEDDSDMTLTHWNGMIIGPARSPFENKMYSLKIECGPQYPEEPPCFRFVTKIKMAGVNDTTGVVDRRSLASLSRWHRTYSIKTVLQELRRSMTAKENSRLQQPPEGAT---
>UniRef90_A0A8C2LWQ7/1-125 [subseq from] UBC core domain-containing protein n=2 Tax=Cricetulus griseus TaxID=10029 RepID=A0A8C2LWQ7_CRIGR
----------------------EGQKGVGDGTVSLGLEDDEEMTLTKWTGMIIGPPRSIYENQIYSLKIECGPKYLEESPSVRSVTKANLSCVSSSNGMVDTRAMTVLAKWQKSHSIKVILQELRLLMMSKENMKLPQPPEGQYYSN
>UniRef90_A0A481SWW6/2-139 [subseq from] Ubiquitin-conjugating enzyme n=1 Tax=Folsomia candida TaxID=158441 RepID=A0A481SWW6_FOLCA
------SSVVVPRTFRLLEELEQGQKGVGDGTISWGLENDDDMTLTSWTGMIIGPPRTPYENRMYSLKMECNERYPDEPPALKFLSRISMNCVNGVTGAVDPRMVPILSRWQRDYTIKTILQELRRLMTMKDNLKLTQPPEGSL---
>UniRef90_A0A3Q2XPE8/1-145 [subseq from] Ubiquitin-conjugating enzyme E2 variant 1-like n=3 Tax=Syngnathidae TaxID=72045 RepID=A0A3Q2XPE8_HIPCM
MACPHGTNVVVPRNFRLLEELDDGQKGVGDGTVSWGLVNDDDMTLTHWNATIIGPPKTVYEGRIYCLKIECGPRYPDHPPHVRFLHRINMVGVHSSNGVVDIKALPCLFRWKNSYTLRMVLTELKQHMTMKENYKLSQPPEGQMY--
>UniRef90_G5BBB0/1-106 [subseq from] Ubiquitin-conjugating enzyme E2 variant 1 n=1 Tax=Heterocephalus glaber TaxID=10181 RepID=G5BBB0_HETGA
MATTTVLAVKVPHNFRLLEEFEEGQKGVGDGTVSWGLEDDEDMTLTRWTGMVIGPPRTIYENRIYSLKIECGPKYPEAPPFVRFVTKINMNGVNSSNGVVDPRAHI-----------------------------------------
>UniRef90_A0A3P7DUB4/2-139 [subseq from] UBC core domain-containing protein n=13 Tax=Spirurina TaxID=6274 RepID=A0A3P7DUB4_WUCBA
--------VDVPRNFRLLEELEDGQKGKGDGNISWGLEDDDDMTLTRWTGMIIGPPRTPFESRIYNLRIECGQNYPKEAPTVRFTTKINLNGVNQANGMVDRRCVPVLRQWSSTFYIKTILEDIRKTMMtAKENMKLPQPPEGATY--
>UniRef90_A0A672YMZ2/11-156 [subseq from] Ubiquitin-conjugating enzyme E2 variant 2-like n=6 Tax=Sphaeramia orbicularis TaxID=375764 RepID=A0A672YMZ2_9TELE
-------GIVVPRNFRLLEELDDGQKGQGDGTVSWGLTDDTDMTLTAWSGMIIGPQKvshswiTAFEGRIYSLKVECGDRYPEQPPTVRFLSKINMTCVNSSNGVVDLKAVPVLAKWKNSYCIRTVLQELRNLMCSKENSRLSQPPEGQMYGN
>UniRef90_A0A1I7V9P4/71-208 [subseq from] UBIQUITIN_CONJUGAT_2 domain-containing protein n=1 Tax=Loa loa TaxID=7209 RepID=A0A1I7V9P4_LOALO
--------VDVPRNFRLLEELEDGQKGKGDGNISWGLEDDDDMTLTRWTGMIIGPPRTPFESRIYNLRIECGQNYPKEAPTVRFTTKINLNGVNQVNGMVDRRCVPVLRQWNNTFYIKTILEDIRKTMMtAKENMKLPQPPEGATY--
>UniRef90_A0A3Q0G0X3/1-22 [subseq from] ubiquitin-conjugating enzyme E2 variant 1 isoform X1 n=1 Tax=Alligator sinensis TaxID=38654 RepID=A0A3Q0G0X3_ALLSI
------------------------------------------MTLTRWTGMIIGPPRKSHEKSL-----------------------------------------------------------------------------------
>UniRef90_A0A183IEN3/2-138 [subseq from] UBIQUITIN_CONJUGAT_2 domain-containing protein n=1 Tax=Soboliphyme baturini TaxID=241478 RepID=A0A183IEN3_9BILA
--------VEVPRNFRLLEELEEGQKGKGDGTISWGLEDDEDMTLSRWTCMIIGPARTPYEGRMYSLKVDCGPRYPAEPPAVRFISKINMCGVNVANGVIDRHRISVLARWSKCYTIRHILEDIRRTMTTKENQRLIQPPEGSSY--
>UniRef90_UPI0003F0DDCA/5-142 [subseq from] ubiquitin-conjugating enzyme E2 variant 2-like n=1 Tax=Saccoglossus kowalevskii TaxID=10224 RepID=UPI0003F0DDCA
------SLVVMPRNFRLMDELEEGQKGGGDGTISWGLEDDDDMTMSRWTGMIIGPPRCVFENRIFSLKLECGCRYPDEPPVCRFISKINMSGVNSNTGLIDRKSYPVLSRWQRHFSIKTVLLEVRRAMTLKENMKLQQPPEGST---
>UniRef90_A0A2B4SVM9/212-353 [subseq from] Ubiquitin-conjugating enzyme E2 variant 1 n=1 Tax=Stylophora pistillata TaxID=50429 RepID=A0A2B4SVM9_STYPI
--STWGNRTVVPRNFRLLEELEEGQKG-GDGLVSWGLEDDDDMNLTTWTGMILGPPRTVYENRIYNLKITCGPKYPDDPPNVRFKTRININGVNAA-GVVDPKSCKVLKSWLRSNTIKTVLQELRRMMTLKENLKLTQPPEGSTYD-
>UniRef90_UPI0006D93CC6/116-254 [subseq from] LOW QUALITY PROTEIN: uncharacterized protein LOC102285895 n=1 Tax=Bos mutus TaxID=72004 RepID=UPI0006D93CC6
-AATMGLEVKVPCDFWLLEELREGQKGVRDGTASWDLDNNNDRTLTIWTWMMIGPPRTIYENQIYTFKIECGPKYPEAPPFVRFVTS-HLNGVNNSNGVVDPRTMSVLAEWPDSYSIRVVLQELWCLMVSKENMKLPQLPE------
>UniRef90_A0A336MFG0/11-147 [subseq from] CSON000832 protein n=1 Tax=Culicoides sonorensis TaxID=179676 RepID=A0A336MFG0_CULSO
------CGFVVPRNFRLLEELEAGQKGVGDGTISWGLENDDDMTLTYWTGMIIGPPRTPYENRIYSLKIECGPRYPDTAPVIKFLSRININCINPQNGMINNFSVPMLSAWNREYTIKSVLQEIRRIMTLKENLKLPQPPEGN----
>UniRef90_A0A0N4U974/6-143 [subseq from] UBIQUITIN_CONJUGAT_2 domain-containing protein n=1 Tax=Dracunculus medinensis TaxID=318479 RepID=A0A0N4U974_DRAME
--------VDVPRNFRLLEELEDGQKGKGDGNISWGLEDDEDMSLTRWTGMIIGPPRTPFESRIYNLRLECGPNYPKEAPSVRFTTKININGVNQLNGLVDKRYVPVLRQWDNTFCIKNVLEDIRKsMMLSKENLKLPQPAEGATY--
>UniRef90_A0A6P5VE38/26-160 [subseq from] ubiquitin-conjugating enzyme E2 variant 2 isoform X1 n=2 Tax=Drosophila obscura TaxID=7282 RepID=A0A6P5VE38_DROOB
----------VPRNFRLLEELDQGQKGVGDGTISWGLENDDDMTLTYWIGMIIGPPRTPFENRMYSLKIECNERYPDEPPTLRFLTKVNINCINQNNGVVDHRSVPMLARWNRDNTIKTMLQEIRRIMTMKENLKLAQPPEGSCF--
>UniRef90_A0A498SJU3/72-209 [subseq from] UBC core domain-containing protein n=1 Tax=Acanthocheilonema viteae TaxID=6277 RepID=A0A498SJU3_ACAVI
--------VDVPRNFRLLEELEDGQKGKGDGNISWGLEDDDDMTLTRWTGMIIGPPRTPFESRIYNLRIECGQNYPKEAPTVRFTTKINLNGVNQTNGMVDRRCVPVLRQWNSTFYIKTILEDIRKTMMtAKENMKLPQPPEGATY--
>UniRef90_A0A8C6QQH8/4-127 [subseq from] UBC core domain-containing protein n=2 Tax=Nannospalax galili TaxID=1026970 RepID=A0A8C6QQH8_NANGA
---------------------TKGEKRVGDGMVSWGLEDDEDMTLT--MGMIIGTPRTNYENRIHTLKVECGPKYPEAPPSVRFVTKIKMNGINNSSGMADAQSIPVLAKWQNSYSIKVVFQELRRLMMSKEKMKLPQPPEGQTYSN
>UniRef90_UPI00210F9F5F/25-161 [subseq from] ubiquitin-conjugating enzyme E2 variant 2-like n=1 Tax=Suncus etruscus TaxID=109475 RepID=UPI00210F9F5F
---TVSTGVKFLQNFCLLKELEEGQKGIGDGIVSWGFEAYKDMTLTRRTGMIIGPPRTNYENRIYNLKRECGSKYPEASPSVRFVTKINMNR-NNSSGMDDPRSIPVLAKWQNSYSIKAVLQELRCLIMTKENMKLPQPPG------
>UniRef90_UPI000BA83277/10-152 [subseq from] ubiquitin-conjugating enzyme E2 variant 2-like isoform X1 n=4 Tax=Limulus polyphemus TaxID=6850 RepID=UPI000BA83277
------NGVIVPRNFRLLEELEQGQKGVGDGTISWGLEDDSDMTLTHWTGMIIGPPRTPYENRIYSLKLECGSQYPEEPPICRFLTKIKMNGVSESTGLtrflpkVEKKSITVLSRWQRTCSIKTVLQELRRAMTLKENQRLSQPPEGC----
>UniRef90_A0A672IS67/31-168 [subseq from] Ubiquitin-conjugating enzyme E2 variant 1-like n=6 Tax=Salarias fasciatus TaxID=181472 RepID=A0A672IS67_SALFA
---------VVPRNFRLLEELEKGQKGGGDGTVSWGLANDDDMTLTHWNGTIIGPPKTPYEGRIYSLKIKCGPRYPEHSPEVRFIYKINLPGVNSCNGVVDFKAISSLSRWKSDYSIRQVLQELRQQMSVKENSKLSQPPEGQMYSN
>UniRef90_UPI000BA81765/5-142 [subseq from] ubiquitin-conjugating enzyme E2 variant 2-like isoform X1 n=2 Tax=Limulus polyphemus TaxID=6850 RepID=UPI000BA81765
----T-VGVVVPRNFRLLEELEEGQKGVGDGTISWGLEDDTDMSLTHWTGMIIGPPRTPYENRLYSLKLICGSSYPEEPPVCRFLTKIRMAGVSDTNGLVEKRKLPVLNQWQKTYSIKTVLQDLRRAMTLRDNQRLSQPPEAS----
>UniRef90_A0A485NVI1/1-107 [subseq from] Ubiquitin-conjugating enzyme e2 variant 1 n=1 Tax=Lynx pardinus TaxID=191816 RepID=A0A485NVI1_LYNPA
MAATTGSGVKVPCNFRLLEELEEGQKGVGDGTVSWGLEGDEDMTLTRWTGMIIGLPRTIYKNRIYSLKIECGPKYPEAPHFVRFVTKINMNGVNSSNGVVDLRAISI----------------------------------------
>UniRef90_UPI001CA833C6/3-140 [subseq from] ubiquitin-conjugating enzyme E2 variant 2-like n=1 Tax=Prionailurus bengalensis TaxID=37029 RepID=UPI001CA833C6
--AST--GVQVpPRNFRLLEEPEGGQKGVGDGMVSWGLEDDEDMTPLRWEGMIIGPPWT---KTIYSLKAECGPKYREAPPSVRFVTKINMNGINNSSRMVGAWSIPVSAKWQNSYSIKAVLQELRRLTMSKENVKLPQPPEGHT---
>UniRef90_A0A090LI61/4-139 [subseq from] MIP16420p n=5 Tax=Strongyloididae TaxID=6246 RepID=A0A090LI61_STRRB
--------VTVPRNFRLLEELEDGQKGKGDGNISWGLEDDEDMTLTKWTGMVIGPNRTPFESRMYSLLLECGPKYPEEPPTVRFITRINCNGVNQSTGVIDKRYLQTLKQWKSSYYIKTILEDIRNhMMTSKDNMKLSQPPEGV----
>UniRef90_A0A7E4VYI0/2-139 [subseq from] UBC core domain-containing protein n=1 Tax=Panagrellus redivivus TaxID=6233 RepID=A0A7E4VYI0_PANRE
------SGVEVPRNFRLLEELDDGQKGKGDGNISWGLEDDDDMTLSRWAGMVIGPSRTPYESRIYNLRIECGPNYPKEPPTVRFTTKINMNGINSSTGVVQNRYVPSLRSWNSSYCIKNVLEDIRKHMMtAKENQRLPQPPEGT----
>UniRef90_A0A8C5R614/1-101 [subseq from] UBC core domain-containing protein n=1 Tax=Leptobrachium leishanense TaxID=445787 RepID=A0A8C5R614_9ANUR
MAATTGSGCKVPRNFRLLEELEEGQKGVGDGTVSWGLEDDEDMTLTRWTGMIIGPPRTIYENRIYSLKIECGPKYPESPPFVRFVTKINMSGVNNSNGVLQ----------------------------------------------
>UniRef90_A0A8J2Q8B1/68-205 [subseq from] UBC core domain-containing protein n=1 Tax=Cercopithifilaria johnstoni TaxID=2874296 RepID=A0A8J2Q8B1_9BILA
--------VDVPRNFRLLEELEDGQKGKGDGNISWGLEDDDDMTLTRWTGMIIGPPRTPFESRIYNLRIECGQNYPKEAPSVRFTTKINLNGVNQVNGMVDRRCVPVLRQWNSTFYIKTILEDIRKTMMtAKENMKLPQPPEGATY--
>UniRef90_A0A8C6B973/23-139 [subseq from] UBC core domain-containing protein n=1 Tax=Monodon monoceros TaxID=40151 RepID=A0A8C6B973_MONMO
-AATAGSRLKVPRNFQLLEELNGGQKGVGDGTIIWGLEDDEDMTLTRWTGMIIEPPRTIYENQVYSLKIECGAKSLEAPPFVRLVTKINVNGVNSSNGVVDPRAKSVLAEWQNSYSIS-----------------------------
>UniRef90_A0A8R1U831/1-136 [subseq from] UBC core domain-containing protein n=1 Tax=Pristionchus pacificus TaxID=54126 RepID=A0A8R1U831_PRIPA
--------VDVPRNFRLLEELEDGQKGKGDGNISWGLEDDSDMTLTRWTGTIIGPPRTPFDSRIYNLAIECGPNYPREPPTVRFTTKIHMNGINQANGVIDKRILSTLRSWSATYLIKTVLEDIRKNMMtAKENMKLPQPPEGT----
>UniRef90_A0A0R3PQT2/19-156 [subseq from] UBIQUITIN_CONJUGAT_2 domain-containing protein n=1 Tax=Angiostrongylus costaricensis TaxID=334426 RepID=A0A0R3PQT2_ANGCS
-------SVDVPRNFRLLEELEDGQKGKGDGNISWGLEDDTDMTLTRWTGTIIGPPRTPYESRIYNLHVECGPNYPKEPPSVRFTTKIHMNGVNQSTGVIDKRNLSTLRSWNGSFMIKSVLEDIRKNMMcAKENMKLPQPAEGAT---
>UniRef90_A0A2P2I3J7/7-143 [subseq from] Ubiquitin-conjugating enzyme E2 variant 2-like n=1 Tax=Hirondellea gigas TaxID=1518452 RepID=A0A2P2I3J7_9CRUS
-------A-VVPRNFRLLEELEAGQKGVGDGTISWGLENDSDMLLSLWTGMIIGPPRTNFENRMYSLRLECGPRYPEEPPNVHFVNRINLQGVNQQTGAVDRRCLGVLGQWQRNFTLKTFLQELRRQMTNKENMKLVQPPEGTSY--
>UniRef90_A0A8K0FCI3/5-128 [subseq from] Ubiquitin-conjugating enzyme E2 variant 2 (Fragment) n=1 Tax=Eudyptes robustus TaxID=345251 RepID=A0A8K0FCI3_9AVES
-------LVKVPRNFRLLEELEEGQKGVGDGTVSWGLEDDEDMTLTRWTGMIIGPPRVSVRN-ILSL---------------XFVTKINMNGINNSNGMVDARSIPVLAKWQNSYSIKVVLQELRRLMMSKENMKLPQPPEGQTYNN
>UniRef90_A0A6H5GMW8/9-142 [subseq from] UBC core domain-containing protein n=1 Tax=Nesidiocoris tenuis TaxID=355587 RepID=A0A6H5GMW8_9HEMI
---------FVPRNFRLLEELEQGQRGVSDGTISWGLENDDDMTLTHWTGMIIGPPRTPYENRMYSLRIECGQRYPEDAPQARFMSRINMTCVNSTSGQVDQKGVPLLSRWQRDYTIKSLLQELRRLMTAKENMKLTQPPEGS----
>UniRef90_A0A1I8CHX8/2-140 [subseq from] UBIQUITIN_CONJUGAT_2 domain-containing protein n=1 Tax=Rhabditophanes sp. KR3021 TaxID=114890 RepID=A0A1I8CHX8_9BILA
-------GVEVPRNFRLLEELEDGQKGKGDGNISWGLEDDDDMTLTKWTGMIIGPIRTPFESRIYSLKVECGPNYPQDPPYVRFTTKINCVGVNQNTGLIDKKYLSSLKQWSNGNYIKTVLEDIRKhLMTSKENSKLPQPPEGATY--
>UniRef90_A0A481SWK6/1-131 [subseq from] Ubiquitin-conjugating enzyme n=1 Tax=Xibalbanus tulumensis TaxID=1519145 RepID=A0A481SWK6_XIBTU
MAASTGGA-VMPRSFRLLDELEQGQKGVGDGTISWGLENDDDMTLTHWTGMILGPPKTAYENKMYSLKIECGEKYPDLPPQIRFLSRINMNGVNNGNGTVDIRAVPMLSRWQRDYTIKTVLQELRRLMTLKE---------------
>UniRef90_A0A8J6ETV0/21-121 [subseq from] UBC core domain-containing protein n=1 Tax=Eleutherodactylus coqui TaxID=57060 RepID=A0A8J6ETV0_ELECQ
MAATTGSSVKVPRNFRLLEELEEGQKGVGDGTVSWGLVDDEDMTLTRWTGMIIGPPRTIYENRIYSLKIECGPKYPEAPPFAKFVTKINMNGVNNSNGVVS----------------------------------------------
>UniRef90_A0A0V0XQT5/126-266 [subseq from] Ubiquitin-conjugating enzyme E2 variant 1 n=11 Tax=Trichinella TaxID=6333 RepID=A0A0V0XQT5_TRIPS
-----MSGVEVPRNFRLLEELEEGQKGKGDGTISWGLYDDEDMTLSLWRCVIIGPPRTPYENRVYNLAIECGEDYPNDPPVVRFISKINLSGINSTTGLVDRSSVSVLSRWQKNHTIRHVLEDIQKIMTAKENQRLQQPPEGSCYN-
>UniRef90_A0A8B9IZ63/2-104 [subseq from] UBC core domain-containing protein n=1 Tax=Amazona collaria TaxID=241587 RepID=A0A8B9IZ63_9PSIT
------QGVKVPRNFRLLEELEEGQKGVGDGTVSWGLEDDEDMTLTRWTGMIIGPPRTIYENRIYSLKIECGPKYPEAPPFVRFVTKINMNGVNSSNGVVSFLVLFILT--------------------------------------
>UniRef90_C3Z1D0/3-143 [subseq from] UBC core domain-containing protein n=2 Tax=Branchiostoma TaxID=7737 RepID=C3Z1D0_BRAFL
------SQVVVPRNFRLIDELEEGQKGGGDfgGLISWGLEDDGDMSLRMWTGMIIGPPRTPYENRMYSLRIECGDKYPHSPPTVRFLTKVNMTGVNVNTGVVDQKSVPVLNRWQHTYCIKTVLQELRRLMSDKSNNKLTQPPEGSLF--
>UniRef90_UPI0020C21DD3/1-105 [subseq from] ubiquitin-conjugating enzyme E2 variant 1-like n=1 Tax=Canis lupus dingo TaxID=286419 RepID=UPI0020C21DD3
------------------------------------------MTLTRWTGMIIGLPRTIYENQIYSLKIECGPKYPEAPPFVRFVTKINMNGVNSSNRMVDPRVISVLAKWQNSYSIKVVLQELRRLMMSKENMKLPQPSEGQYYSN
>UniRef90_A0A5S6QGF8/2-141 [subseq from] UBIQUITIN_CONJUGAT_2 domain-containing protein n=2 Tax=Trichuris TaxID=36086 RepID=A0A5S6QGF8_TRIMR
------SGVEVPRNFRLLDELEEGQKGKSDGTISWGLDDDEDMTLSLWRCVIIGPHRTPFESRMYSLAIECGENYPNEPPTVRFISKINMNGVNSTNGLVDSRYMTILSQWQKNYTIRHVLEEIRRIMSFKENQRLEQPPEGSLYT-
>UniRef90_UPI001B88A0EE/6-143 [subseq from] ubiquitin-conjugating enzyme E2 variant 2-like n=1 Tax=Gigantopelta aegis TaxID=1735272 RepID=UPI001B88A0EE
------SNCVVPRNFRLLEELEDGQKGGGDGTISWGLVDDDDMTLTYWNGMILGPPRSPYEGRMYSLRVECGPKYPDEPPVVRFLSRINLPGVTG-TGEVDRRTVPILCKWQRSHTIRIVLQELKRLMSAKENSKLQQPPEGSTY--
>UniRef90_UPI002110DD69/50-186 [subseq from] ubiquitin-conjugating enzyme E2 variant 1 isoform X1 n=1 Tax=Syngnathus scovelli TaxID=161590 RepID=UPI002110DD69
--------VVVPRNFRLLEELDDGQKGVGDGTVSWGLVNDDDMTLTHWNATIIGPPKTVYEGRIYCLKIECGPRYPDHPPHVRFLHKINMVGVHTSNGVVDIKALPRLCRWKNTYTMRMVLTELKQHMTMKENYKLSQPPEGQMY--
>UniRef90_A0A8C6ULZ9/19-157 [subseq from] Ubiquitin-conjugating enzyme E2 variant 1 n=2 Tax=Neogobius melanostomus TaxID=47308 RepID=A0A8C6ULZ9_9GOBI
--------VVVPRSFRLLNELEEGERGQGDGTVSWGLADDGETSLTNWTGMILGPPKTVYENRIYSLKIECGSRYPDQAPKVRFMTQIHMNGVHRSTGVVDLKAVPGLARWKSSYNIRTLLTELRHHMMTKENSKLSQPPEGQMYSN
>UniRef90_W2TG80/2-135 [subseq from] Ubiquitin--protein ligase n=1 Tax=Necator americanus TaxID=51031 RepID=W2TG80_NECAM
--------VDVPRNFRLLEELEDGQKGKSDGNISWGLEDDTDMTLTRWTGTIIGPPRTPYESRIYNLRVECGPNYPKEPPSVRFTTKIHMNGVNQTNGVIDKRNLSTLRSWNGSFMIKSVLEDIRKNMMcAKENMKLPQPAE------
>UniRef90_A0A8C0WMA9/14-110 [subseq from] Ubiquitin conjugating enzyme E2 V1 n=1 Tax=Castor canadensis TaxID=51338 RepID=A0A8C0WMA9_CASCN
------GGVKVPRNFRLLEELEEGQKGVGDGTVSWGLEDDEDMTLTRWTGMIIGPPRTIYENRIYSLKIECGPKYPEAPPFVRFVTKINMNGVNSSNGVVSCV--------------------------------------------
>UniRef90_A0A4U5P917/3-139 [subseq from] UBC core domain-containing protein n=2 Tax=Steinernema TaxID=34507 RepID=A0A4U5P917_STECR
--------VDVPRNFRLLEELEEGQKGRGDGNISWGLEDDEDMTLTRWTCTVLGPPRTPYESRIYNLSIECGPNYPKEPPKVRFTTKININGVNQQNGVVDPRYCTALRQWNTGSYIKNVLEDVRKNMMtARENMKLSQPPEGAV---
>UniRef90_A0A182E805/45-180 [subseq from] WD_REPEATS_REGION domain-containing protein n=1 Tax=Onchocerca ochengi TaxID=42157 RepID=A0A182E805_ONCOC
--------LDVPRNFRLLEELEDGQKGKGDGNISWGLEDDDDMTLTRWTGMIIGPPRTPFESRIYNLRIECGQNYPKEAPVVRFTTKINLNGVNQTNGMVDRRCVPALRQWNSTFYIKTILEDIRKTMMtAKENMKLPQPPEGM----
>UniRef90_A0A2I2ZK86/4-28 [subseq from] UBC core domain-containing protein n=2 Tax=Homininae TaxID=207598 RepID=A0A2I2ZK86_GORGO
-AATMGSGVKVPQ-------LKEGQKGVGDGIV------------------------------------------------------------------------------------------------------------------
>UniRef90_A0A2I2ZK86/30-126 [subseq from] UBC core domain-containing protein n=2 Tax=Homininae TaxID=207598 RepID=A0A2I2ZK86_GORGO
--------------------------------------------------MIIGPPRTIYENQIYSLKIECGPKYPLAPPFVRFVTKINVNGVNSSNGVVDPRAISVLAKWQNSYSIKVVLQELQCLLMSKENMKLPQPPEGQCYSN
>UniRef90_UPI001D19B6A7/1-102 [subseq from] ubiquitin-conjugating enzyme E2 variant 1-like n=1 Tax=Felis catus TaxID=9685 RepID=UPI001D19B6A7
------------------------------------------MTLTRWTRMIIGPPRTTYENRKYSLKIECGPKYPEAPPFVRFVTKINMNGVNSSNGLVDPRATSVLAKWQNSYSIKVVLQEPRRLMMSKENMKLPQPPEGQC---
>UniRef90_A0A3P6IST5/7-144 [subseq from] UBC core domain-containing protein n=2 Tax=Enterobius vermicularis TaxID=51028 RepID=A0A3P6IST5_ENTVE
--------VEVPRNFRLLEELEDGQKGKGDGNISWGLENDEDMSLTHWTGMIIGPPRTPFESRIYNLRLECGPNYPREAPVVRFTTKINLNGVNQHTGTVDKRFVTSLRQWNSTFYIKTILEDIRKNMMtAKENMKLPQPPEGASY--
>UniRef90_A0A0D2UN70/1-144 [subseq from] Ubiquitin-conjugating enzyme n=1 Tax=Capsaspora owczarzaki (strain ATCC 30864) TaxID=595528 RepID=A0A0D2UN70_CAPO3
MASSAGASVVVPRNFRLLEELDKGEKGIGDGTISYGLQNGEDMELSNWMGTILGPPRTVFENRIYSLKLHCGPKYPEEPPTVRFITRINLNFVNKNNGAVDLTKLPLIAKWQRSYTMETVLSEIRKALSSKDNMKSSQPPEGTD---
>UniRef90_A0A671TQ60/8-158 [subseq from] Ubiquitin-conjugating enzyme E2 variant 1 n=5 Tax=Sparidae TaxID=8169 RepID=A0A671TQ60_SPAAU
-----SKGIIVPRNFRLLEELEDGQKGGGDGIVSWGLADDEDMTLTHWNGMIFGPPKvsppgltvaTVYEGRIYSLKIECGARYPEHPPLVRFVNKINLSCVHSSSGVVDIKSMGALSRWKNSYNIKTVLQELRLHMTLKENNKLSQPPEGQVYSN
>UniRef90_A0A8B9G4H1/164-267 [subseq from] UBC core domain-containing protein n=1 Tax=Amazona collaria TaxID=241587 RepID=A0A8B9G4H1_9PSIT
-----SPGVKVPRNFRLLEELEEGQKGVGDGTVSWGLEDDEDMTLTRWTGMIIGPPRTIYENRIYSLKIECGPKYPEAPPFVRFVTKINMNGVNSSNGVVSFLVLFILT--------------------------------------
>UniRef90_A0A8C5VIV7/1-56 [subseq from] UBC core domain-containing protein n=2 Tax=Microcebus murinus TaxID=30608 RepID=A0A8C5VIV7_MICMU
MPATTDSGVKVPHNFQLLEELEEAQKGVGDAIVSWGLDDDKDMTLTRWTGMIIGTP-------------------------------------------------------------------------------------------
>UniRef90_A0A8C5VIV7/57-125 [subseq from] UBC core domain-containing protein n=2 Tax=Microcebus murinus TaxID=30608 RepID=A0A8C5VIV7_MICMU
------------------------------------------------------------------------------PLFVRFVTKINMNGVHSSNGVVDPRAISVLAKWQNSYNIKVVLQELQCLMMSKENMKLAQLPKGQCYSN
>UniRef90_A0A3Q3KVQ3/1-144 [subseq from] Ubiquitin-conjugating enzyme E2 variant 1 n=1 Tax=Labrus bergylta TaxID=56723 RepID=A0A3Q3KVQ3_9LABR
MAAAARIGITVPRNFRLLEELEEGQKGVGDGTVSWGLADDEDMTLTSWNGMIIGPAKTVYESRIYSLKIECGPKYPDHPPVIRFVNKINLTGVHSSNGLVDIKTVMPQTKWKSNYNLRMVLQALRQHMMTKTTTDCPSRLTARC---
>UniRef90_A0A8C7BS71/1-105 [subseq from] UBC core domain-containing protein n=12 Tax=Amniota TaxID=32524 RepID=A0A8C7BS71_NEOVI
------------------------------------------MTLTRWTGMIIGPLRTIYENRIYSLKIECGPKYPEAPPFVIFVTKINMNGVNSSNGMVDPGAISVLVKWQNSNSIKVVLQELRRLMMSKENIKLPQLPEGQCYSN
>UniRef90_A0A8S1D5A4/3-137 [subseq from] UBC core domain-containing protein n=1 Tax=Cloeon dipterum TaxID=197152 RepID=A0A8S1D5A4_9INSE
---------AVPRSFRLLEELEQGQKGVSDGTISWGLECDDDMSLTHWTGMIIGPPRTPYENRMYSLRIECGPNYPEVAPTAKFQTKINMNCVS-STGAVDTRMVPVLSKWQNNFTIKNLLSDLRRLMATKENLKQSQPPEGTNY--
>UniRef90_A0A6V7VJT9/2-139 [subseq from] UBC core domain-containing protein n=3 Tax=Meloidogyne TaxID=189290 RepID=A0A6V7VJT9_9BILA
------AGVEVPRNFRLLEELEDGQKGKGDGNISWGLEDDDDMALSRWTGMIIGPSRTPYEGRIYNLRVECGPNYPKEPPVVRFTTKINLNGVQ-QNGLLDKRSVPSLRQWNSSYSIKTVLEDIRRhLMTAKENQKLSQPAEGTV---
>UniRef90_A0A1X7V4L6/6-140 [subseq from] UBC core domain-containing protein n=2 Tax=Amphimedon queenslandica TaxID=400682 RepID=A0A1X7V4L6_AMPQE
---------VVPRNFRLLEELEEGQKGGGDGTISWGLVHDDEMTLTHWTGMILGPPRTTFENRIYSLTLEAGPKYPDEPPTVRFVTRIHLTGVTP-TGEVDRRTFSILSKWQRSYTIKSVLNDLKRAMTLKENARLPQPPEGTTY--
>UniRef90_A0A8C2NMR8/39-133 [subseq from] UBC core domain-containing protein n=1 Tax=Capra hircus TaxID=9925 RepID=A0A8C2NMR8_CAPHI
------AGVKVPRNFRLLEELEEGQKGVGDGTVSWGLEDDEDMTLTRWTGMIIGPPRTIYENRIYSLKIECGPKYPEAPPFVRFVTKINMNGVNSSNGVVS----------------------------------------------
>UniRef90_A0A287CUT4/3-32 [subseq from] UBC core domain-containing protein n=1 Tax=Ictidomys tridecemlineatus TaxID=43179 RepID=A0A287CUT4_ICTTR
----SATGVKVPRNFHLLEELEEGQKGVGDGTVS-----------------------------------------------------------------------------------------------------------------
>UniRef90_A0A287CUT4/32-125 [subseq from] UBC core domain-containing protein n=1 Tax=Ictidomys tridecemlineatus TaxID=43179 RepID=A0A287CUT4_ICTTR
-------------------------------------------------SMIIGPPRTNYENRIYSLKVECGPQYPEAPPSVRFVTKINRNGINNSSGMVD----ALLAKWQNSYSIKVVLQELRRLMMSKENMKLPQPPEGQTYNN
>UniRef90_UPI00142592E4/29-170 [subseq from] ubiquitin-conjugating enzyme E2 variant 1-like n=1 Tax=Anneissia japonica TaxID=1529436 RepID=UPI00142592E4
---STAESYTVPRNFRLLEELEDGQKGGGDGLISWGLANDDDLELKVWNGMIIGPPRTPYEGRIYSLQMVCGPKYPDAPPTVRFLTRINISGV-AANGSLDPRSFHALAKWQRSYTMKSLLSEFRRTMGLKENMKLPQPPEGSVYS-
>UniRef90_O45495/2-138 [subseq from] Ubiquitin-conjugating enzyme E2 variant 1 n=8 Tax=Caenorhabditis TaxID=6237 RepID=UB2V1_CAEEL
--------VDVPRNFRLLEELEEGQKGKGDGNISWGLEDDSDMTLTRWTASIIGPPRTPYESRIYNLQIQCGGNYPREPPTVRFTTKVHMVGVNQSNGVIDKRNLTTLRNWSNSYMIKTVLEDIRKnMMMAKENLKLQQPAEGAM---
>UniRef90_A0A183BIV6/81-217 [subseq from] UBIQUITIN_CONJUGAT_2 domain-containing protein n=1 Tax=Globodera pallida TaxID=36090 RepID=A0A183BIV6_GLOPA
---------EVPRNFRLLEELEDGQKGKGDGTISWGLEDDDDMTLSRWTGMIIGPSRTPFEGRIYNLHLECGPNYPKESPMVHFTTKINMNGVNQQNGLVDKRVVPSLRQWNTSYSIKTVLEDIRRhLMTAKENSKLSQPSEGSSY--
>UniRef90_A0A2R8PAQ9/1-105 [subseq from] UBC core domain-containing protein n=4 Tax=Boreoeutheria TaxID=1437010 RepID=A0A2R8PAQ9_CALJA
------------------------------------------MTLTRWTGMIIGPPRTNYENRIYSLKVECGPKYPEAPPSVRFVTKINMNGVNNSSGMVDARSIPVLAKWQNSYSIKVVLQELRRLMMSKENMKLPQPPEGQTYNN
>UniRef90_Q6WMT1/3-141 [subseq from] Ubiquitin-conjugating enzyme E2 variant 1 n=1 Tax=Branchiostoma belcheri tsingtauense TaxID=155462 RepID=Q6WMT1_BRABE
------SQVVVPRNFRLMDELDDGQKGGGDGVISWGLENDSDMSLSTWTGIIFGPPRTPYENRMYSLRIDVGEKYPHSPPSVRFLTKVNMTGINANTGVVDQKSVPVLNRWQHTYCIKTVLQELRRLMADKSNNKLTQPPEGSLF--
>UniRef90_G3V113/1-105 [subseq from] Ubiquitin-conjugating enzyme E2 variant 2 n=36 Tax=Tetrapoda TaxID=32523 RepID=G3V113_HUMAN
------------------------------------------MTLTRWTGMIIGPPRTNYENRIYSLKVECGPKYPEAPPSVRFVTKINMNGINNSSGMVDARSIPVLAKWQNSYSIKVVLQELRRLMMSKENMKLPQPPEGQTYNN
>UniRef90_A0A3M7R362/4-143 [subseq from] Ubiquitin-conjugating enzyme E2 variant 1 n=1 Tax=Brachionus plicatilis TaxID=10195 RepID=A0A3M7R362_BRAPC
----SNCGPMIPRSFKLLEELEDGQKGCSDGTVSWGLDDENDMTLSRWNGMIIGPPRTTFENRMYSLKIETGPKYPEEPPILKFTTKINMTGVD-KNGDVDRKHFQILSKWQRNYTIKHVLQDIRKSMTLKENLKLSQPPEGSMY--
>UniRef90_A0A814B553/4-143 [subseq from] UBC core domain-containing protein n=1 Tax=Brachionus calyciflorus TaxID=104777 RepID=A0A814B553_9BILA
----SNCGPMIPRSFKLLEELEEGQKGSSDGTVSWGLDDENDMTLSRWNGMIIGPPRTAFENRMYSLKIETGQSYPDEPPSLKFVTKINLTGVD-KNGEVDRKHFSVLARWQRNYSIKHVLQDIRKTMASKENIKLSQPPEGSTY--
>UniRef90_A0A2K5WLW0/230-324 [subseq from] Plasmanylethanolamine desaturase 1 n=1 Tax=Macaca fascicularis TaxID=9541 RepID=A0A2K5WLW0_MACFA
------TGVKVPRNFRLLEELEEGQKGVGDGTVSWGLEDDEDMTLTRWTGMIIGPPRTIYENRIYSLKIECGPKYPEAPPFVRFVTKINMNGVNSSNGVVS----------------------------------------------
>UniRef90_A0A0P7UDT4/1-33 [subseq from] Ubiquitin-conjugating enzyme E2 variant 1-like n=2 Tax=Osteoglossocephalai TaxID=1489341 RepID=A0A0P7UDT4_SCLFO
MAAGAGSGVKVPRNFRLLEELEEGQKGVGDGTT------------------------------------------------------------------------------------------------------------------
>UniRef90_A0A0P7UDT4/33-124 [subseq from] Ubiquitin-conjugating enzyme E2 variant 1-like n=2 Tax=Osteoglossocephalai TaxID=1489341 RepID=A0A0P7UDT4_SCLFO
---------------------------------------------------------TIYENRMYSLKVECGPRYPETPPFVRFVTKINLNGVHTSNGVneVDTRAVSALAKWQNSYSIRVVLQELRRLMTCKENMKLPQPPEGQVYSN
>UniRef90_UPI001AD6E16D/1-105 [subseq from] ubiquitin-conjugating enzyme E2 variant 1-like n=1 Tax=Puma yagouaroundi TaxID=1608482 RepID=UPI001AD6E16D
------------------------------------------MILTRWTGMIIGLPRTIYKNRIYSLKIECGPKYPEAPHFVRFVTKISMNEVNSSNGVVDLRAISVLAKWQNSYSIKVVLQELRSLMMSKENMKLPQPPEGQCYNN
>UniRef90_A0A672JXA6/4-108 [subseq from] Ubiquitin-conjugating enzyme E2 variant 1 n=1 Tax=Sinocyclocheilus grahami TaxID=75366 RepID=A0A672JXA6_SINGR
----TPGGVKVPRNFRLLEELEEGQKGVGDGTVSWGLEDDEDMTLTRWRGMIIGPPRTIYENRMYSLRVECGPRYPETPPFVRFVTKVNLNGVHNSNGVVKIRAISVIS--------------------------------------
>UniRef90_G7PG12/194-287 [subseq from] Ubiquitin-conjugating enzyme E2 variant 1 (Fragment) n=1 Tax=Macaca fascicularis TaxID=9541 RepID=G7PG12_MACFA
------TGVKVPRNFRLLEELEEGQKGVGDGTVSWGLEDDEDMTLTRWTGMIIGPPRTIYENRIYSLKIECGPKYPEAPPFVRFVTKINMNGVNSSNGVV-----------------------------------------------
>UniRef90_UPI00077AD96E/2-138 [subseq from] ubiquitin-conjugating enzyme E2 variant 2-like n=2 Tax=Acropora TaxID=6127 RepID=UPI00077AD96E
------AGVVVPRNFRLLEELEEGQKG-GEGTVSWGLENDDDMSLTYWNGTIIGPPRCPYENRIYSLKIECGSKYPEVPPKVRFLTRINISGVNG-TGEVDSRACPLLGKWKREATIKHVLSELRRTMSQKENSKLPQPPEGTSY--
>UniRef90_A0A8C6FYZ3/4-105 [subseq from] UBC core domain-containing protein n=1 Tax=Moschus moschiferus TaxID=68415 RepID=A0A8C6FYZ3_MOSMO
-----TEGVKVPRNFRLLEELEEGQKGVGDGTVSWGLEDDEDMTLTRWTGMIIGPPRTNYENRIYSLKVECGPKYPEAPPSVRFVTKINMNGINNSSGMVDARSIPL----------------------------------------
>UniRef90_B3RVT1/3-142 [subseq from] UBC core domain-containing protein n=2 Tax=Trichoplax TaxID=10227 RepID=B3RVT1_TRIAD
-----GDTVVVPRNFRLLEELEEGQKGNSDGTISWGLEEDDDMTMSRWTGTIIGPQRTVYENRIYNTRLTCGPNYPEEPPTIRFCTRINMSVVNSSTGEVLRSKMPVLARWQRNYTIKALLTELRRLMSAKENAKVAQPPESSTY--
>UniRef90_A0A5N3W451/1-129 [subseq from] UBC core domain-containing protein (Fragment) n=2 Tax=Muntiacus TaxID=9885 RepID=A0A5N3W451_MUNMU
--------------FLALEELEEGQKGVRDGTVSWDVENNNDRTLTRWTWMMIGPPGTIYENQIYTLKIKCGPKYLEAPPFIQFVTKIHLNGVNNSNRVVDPRTISVLADWQNSYSFRVVLQELWCLMVSKENMKLLQLPEAH----
>UniRef90_UPI002092785A/1-105 [subseq from] ubiquitin-conjugating enzyme E2 variant 1-like n=2 Tax=Marmota TaxID=9992 RepID=UPI002092785A
------------------------------------------MTLTRWTGMIIGPPRTIYENLIYSLKIQCGPKYPETPPFVIFVTKINMNGVNSSNGVVDPRTISVLAKWQTSYSIKVVLQELRCLMMSKENMKLPQPLEGQYYSN
>UniRef90_UPI001C9E3E0E/1-105 [subseq from] ubiquitin-conjugating enzyme E2 variant 2-like n=1 Tax=Cervus canadensis TaxID=1574408 RepID=UPI001C9E3E0E
------------------------------------------MTLTRWTGMIIGPPRTNYENRIYSLKVECGPKYPEAPPSVRFVTKINMNGINNNSGMVDARSIPVLAKWQNSYSIKVVLQELRRLMMSKENMKLPQPPEGQTYNN
>UniRef90_A0A2K6FY23/1-57 [subseq from] Ubiquitin-conjugating enzyme E2 variant 1 n=57 Tax=Amniota TaxID=32524 RepID=A0A2K6FY23_PROCO
MAATTGSGVKVPRNFRLLEELEEGQKGVGDGTVSWGLEDDEDMTLTRWTGMIIGPPR------------------------------------------------------------------------------------------
>UniRef90_A0A2K6FY23/58-105 [subseq from] Ubiquitin-conjugating enzyme E2 variant 1 n=57 Tax=Amniota TaxID=32524 RepID=A0A2K6FY23_PROCO
---------------------------------------------------------------------------------------------------VDPRAISVLAKWQNTYSIKVVLQELRRLMMSKENMKLPQPPEGQCYSN
>UniRef90_A0A8J5A605/877-1011 [subseq from] Sodium/hydrogen exchanger n=1 Tax=Nymphon striatum TaxID=424472 RepID=A0A8J5A605_9CHEL
--------AVMPRNFRLLEELEEGQKGGGDGTISWGLEDDGDMTLTHWRAMIIGPPRSAFDSKIYSLKVECGNSYPDEPPTVRFITRVNINGVVQTSGAVERRIVPVLSNWQRSYSIKMILMEIRRLMTLKENSRLPQPPEGS----
>UniRef90_UPI000C773537/5-144 [subseq from] ubiquitin-conjugating enzyme E2 variant 2-like n=1 Tax=Eurytemora affinis TaxID=88015 RepID=UPI000C773537
--ASSAGGAVMPRSFRLLEELEAGQKGVGDGTISWGLENEDDIDLKHWTGMIIGPPRTAFENRMYSLRIECSNSYPEQPPTVRFTSRINMSCVS-STGQVDTRAVPVLMRWDRNYTIKTVLQELRRIMLMKENIKLSQPPEGS----
>UniRef90_A0A0R3SV96/8-134 [subseq from] UBIQUITIN_CONJUGAT_2 domain-containing protein n=2 Tax=Hymenolepis diminuta TaxID=6216 RepID=A0A0R3SV96_HYMDI
--------VLVPRRFYLMDELEAGEKGLHDGTITWGLANSDDITLTTWNGTILGPAKTPFQNRMYELEIICSDEYPDRPPHIRFRTRINMTGVG-NNGQIDTTKVPSLRNWRRGMLIRNVLDDLRTMMAHSENKKI-----------
>UniRef90_A0A0R3SV96/141-259 [subseq from] UBIQUITIN_CONJUGAT_2 domain-containing protein n=2 Tax=Hymenolepis diminuta TaxID=6216 RepID=A0A0R3SV96_HYMDI
--------VVVPRNFYLLEEYEEGIKGLCD-EISWGLRAADDATLSNWICKVFFHID-DKGSFYFDLSVNCGPLYPDEAPQVTFDTKVEADWVDAKTLRVNPQKVDCLRNWKRGQKIKDVLLDIRRLLQ------------------
>UniRef90_A0A6J2VLY7/1-103 [subseq from] ubiquitin-conjugating enzyme E2 variant 1 isoform X3 n=1 Tax=Chanos chanos TaxID=29144 RepID=A0A6J2VLY7_CHACN
MAAAAGSGVKVPRNFRLLEELEEGQKGVGDGTVSWGLEDDEDMTLTRWRGMIIGPPRTIYENRMYSLRVECGPRYPETPPFVRFVTKINLNGVHNSNGVVSAG--------------------------------------------
>UniRef90_A0A0V1AXQ0/34-173 [subseq from] Ubiquitin-conjugating enzyme E2 variant 1 n=2 Tax=Trichinella TaxID=6333 RepID=A0A0V1AXQ0_TRISP
-----YNTVQVPRNFRLLEELEEGQKGKGDGTISWGLYDDEDMTLSLWRCVIIGPPRTPYENRVYNLAIECGEDYPNDPPVVRFISKINLSGINSTTGLVDRSSVSVLSRWQKNHTIRHVLEDIQKIMTAKENQRLQQPPEDLCY--
>UniRef90_A0A8C6F149/58-105 [subseq from] Ubiquitin conjugating enzyme E2 V1 n=2 Tax=Boreoeutheria TaxID=1437010 RepID=A0A8C6F149_MONMO
---------------------------------------------------------------------------------------------------VDPRAISVLAKWQNSYSIKVVLQELRRLMMSKENVKLPQPPEGQCYSN
>UniRef90_UPI00214F0A24/2-138 [subseq from] ubiquitin-conjugating enzyme E2 variant 1 n=3 Tax=Epinephelus TaxID=94231 RepID=UPI00214F0A24
-AACAASGhVIVPRNFRLLEELEEGQKGVGDGTVSWGLANDDDMTLTHWNGTIIGPAKTVYEGRIYCLKIECGSRYPETPPQVRFLNKINMNCVHVSNGVVDAKSLSSLSRWKNSLTIRIVLQELRQHMMLKENNKLT----------
>UniRef90_K4HFR7/1-93 [subseq from] Ubiquitin-conjugating enzyme E2 variant 2 (Fragment) n=1 Tax=Oscaecilia ochrocephala TaxID=543905 RepID=K4HFR7_OSCOC
-----------------------------DGTVSWGLEDDEDMTLTRWTGMIIGPPRTIYENRIYSLKIECGPKYPEAPPFVRFVTKINMNGVNSSNGVXDPRAISVLAKWQNSYSIKVVLQ-------------------------
>UniRef90_A0A0B1TKX5/46-184 [subseq from] Ubiquitin--protein ligase n=1 Tax=Oesophagostomum dentatum TaxID=61180 RepID=A0A0B1TKX5_OESDE
--------VDVPRNFRLLEELEDGQKGKGDGNISWGLEDDTDMTLTRWTGTIIGPPRTPYESRIYNLHVECGPNYPKEAPSVRFTTKIHMNGVNQTTGVkkIDKRSLSTLRSWNGSYMIKSVLEDIRKNMMcAKENMKLPQPAEGAT---
>UniRef90_A0A8C5V3A1/6-120 [subseq from] UBC core domain-containing protein n=1 Tax=Microcebus murinus TaxID=30608 RepID=A0A8C5V3A1_MICMU
-------GVKVPRNFRLLEELEEGQKGVGDGTVSWGLEDDEDMTLTRWTGMIIGPPRTNYENRIYSLKVECGSKYPEAPPSVRFVTKINMNGINNSSGMVSYSH-FCSAKWQFSIAIKVLPQH------------------------
>UniRef90_UPI0007ACACAD/17-117 [subseq from] ubiquitin-conjugating enzyme E2 variant 1-like n=1 Tax=Sinocyclocheilus grahami TaxID=75366 RepID=UPI0007ACACAD
MAAAAGSGVKVPRNFRLLEELEEGQKGVGDGTVSWGLEDDEDMTLTRWRGMIIGPPRTIYENRMYSLRVECGPRYPETPPFVRFVTKVNLNGVHNSNGVVS----------------------------------------------
>UniRef90_A0A553N9R9/1-134 [subseq from] UBC core domain-containing protein n=1 Tax=Tigriopus californicus TaxID=6832 RepID=A0A553N9R9_TIGCA
----------MPRSFRLLEELEAGQKGVGDGTISWGLENEDDIELTHWTGMIIGPPRTNFESRMYSLKIVCGPDYPVKPPQVRFTSRINMNSV-SPNGQVDSRAVPILHRWQREYSIKTILQDLRRQMILKDNMKLTQPPEGSSY--
>UniRef90_UPI00001C2D2E/1-105 [subseq from] ubiquitin-conjugating enzyme E2 variant 1-like n=1 Tax=Mus musculus TaxID=10090 RepID=UPI00001C2D2E
------------------------------------------MTLTRWTGMIIGPPRTIYENRIYSLKIECGPKYPEAPLSVKFVTRVNMSGVSSSNGVVDPRATAVLAKWQNSHSIKVILQELRRLMMPKENMKLPQPPEGQRYSN
>UniRef90_UPI001EAF960F/4-140 [subseq from] LOW QUALITY PROTEIN: ubiquitin-conjugating enzyme E2 variant 2-like n=1 Tax=Marmota monax TaxID=9995 RepID=UPI001EAF960F
-----STGVKVSHNSLLLEELGKGQKGVHYGMVSWGLGGDEDT-----TGMILGPPRTNYENRICSLKVECGPKSPEAPPSVRFVTKVNKNGINNSSGMLDAQSIPVLAKWQNXYSIKVVFQXLRHLIMSNENMKLPQPPEGQMYNN
>UniRef90_A0A811JWA6/4-140 [subseq from] UBC core domain-containing protein n=4 Tax=Bilateria TaxID=33213 RepID=A0A811JWA6_9BILA
--------VDIPRNFRLLEELEEGQKGNKDSNISWGLEDDDDMTLTRWSGMVLGPPRTPFETRIYNLRIECGPNYPKEPPTVRFTTKININGVNPQTGVIDKRYVPSLRQWTNTCYIKTILDDIRRHMMaSKENAKLSQPPEGTT---
>UniRef90_A0A0V1FAJ2/63-199 [subseq from] Ubiquitin-conjugating enzyme E2 variant 1 n=3 Tax=Trichinella pseudospiralis TaxID=6337 RepID=A0A0V1FAJ2_TRIPS
-----MSGVEVPRNFRLLEELEEGQKGKGDGTISWGLYDDEDMTLSLWRCVIIGPPRTPYENRVYNLAIECGEDYPNDPPVVRFISKINLSGINSTTGLVDRSSVSVLSRWQKNHTIRHVLEDIQKIMTAKENQRLQQPPEV-----
>UniRef90_A0A8I5NLX5/73-130 [subseq from] Plasmanylethanolamine desaturase 1 n=1 Tax=Papio anubis TaxID=9555 RepID=A0A8I5NLX5_PAPAN
MAATTGSGVKVPRNFRLLEELEEGQKGVGDGTVSWGLEDDEDMTLTRWTGMIIGPPRA-----------------------------------------------------------------------------------------
>UniRef90_A0A8I5NLX5/176-220 [subseq from] Plasmanylethanolamine desaturase 1 n=1 Tax=Papio anubis TaxID=9555 RepID=A0A8I5NLX5_PAPAN
--------------------------------------------------------QTIYENRIYSLKIECGPKYPEAPPFVRFVTKINMNGVNSSNGVVS----------------------------------------------
>UniRef90_A0A2Y9GQK3/20-112 [subseq from] ubiquitin-conjugating enzyme E2 variant 1 isoform X2 n=1 Tax=Neomonachus schauinslandi TaxID=29088 RepID=A0A2Y9GQK3_NEOSC
------------------------------------------------------SPRTIYENRIYSLKIECGPKYPEAPPFVRFVTKINMNGVNSSNGVVDPRAISVLAKWQNSYSIKVVLQELRRLMMSKENMKLPQPPEGQCYSN
>UniRef90_A0A8C6RPV4/1-128 [subseq from] UBC core domain-containing protein n=1 Tax=Nannospalax galili TaxID=1026970 RepID=A0A8C6RPV4_NANGA
MATTTGSGVKVPQNFRLLEEVEE---------VSWSLEDEEDMTLKRWTGMIIGPPRTIYENQIYSLKIECGPTHPAALPFVRFVTKINMNGINSSNSMVDPRAMSELAKWQNSHSIKM----------LKENMRLLQPSKRQCYSN
>UniRef90_K4HAF0/1-93 [subseq from] Ubiquitin-conjugating enzyme E2 variant 2 (Fragment) n=2 Tax=Sauria TaxID=32561 RepID=K4HAF0_9TURD
-----------------------------DGTVSWGLXDDEDMTLTRWTGMIIGPPRTIYENRIYSLKIECGPKYPEAPPFVRFVTKINMNGVNSSNGVVDPRXISVLAKWQNSYSIKVVLQ-------------------------
>UniRef90_A0A673UG94/58-105 [subseq from] Ubiquitin-conjugating enzyme E2 variant 1 n=11 Tax=Boreoeutheria TaxID=1437010 RepID=A0A673UG94_SURSU
---------------------------------------------------------------------------------------------------VDPRATPVLAKWQNSYSIKVVLQELRRLMMSKENMKLPQPPEGQCYSN
>UniRef90_UPI0009E3CC9E/5-141 [subseq from] ubiquitin-conjugating enzyme E2 variant 2-like n=1 Tax=Orbicella faveolata TaxID=48498 RepID=UPI0009E3CC9E
------SVVVVPRNFRLLEELEEGQKG-GDGTVSWGLEKDDDMSLTYWNGMILGPPRTPYEGRIYSLRIECGTKYPVDPPKLRFATRINMSGINA-KGEVEPRMCKVLATWNRQHSIKAVLLELKRMMSLKENSKLSQPPEGSTY--
>UniRef90_A0A7M6DJQ9/4-139 [subseq from] UBC core domain-containing protein n=1 Tax=Clytia hemisphaerica TaxID=252671 RepID=A0A7M6DJQ9_9CNID
-------PVTVPRNFRLLEELEEGQKG-GDGTVSWGLENDDDMELVRWTGMILGPPRTVFENRIYNLSLVCGQKYPNEVPTVRFTTRVNMSCVDSA-GKVEAKLVGVLAKWQRTYTIKTVLTELRRIMTAKENCKLSQPPEGSSY--
>UniRef90_A0A1U7QKM2/1-105 [subseq from] ubiquitin-conjugating enzyme E2 variant 1 n=1 Tax=Mesocricetus auratus TaxID=10036 RepID=A0A1U7QKM2_MESAU
------------------------------------------MTLTRWTGMIIGSPRTIYETRIYSLKIECGPKYPEAPPSVRFVTKVNMSGMSSSRGVMDPRATAVLAKWQNSHSVKVILQELRRLMMSKENIKLPQPPERQCYSN
>UniRef90_A0A6P5K3J2/96-143 [subseq from] ubiquitin-conjugating enzyme E2 variant 1 isoform X2 n=1 Tax=Phascolarctos cinereus TaxID=38626 RepID=A0A6P5K3J2_PHACI
---------------------------------------------------------------------------------------------------VDPRVISVLAKWQNSYSIKVILQELRRLLMSKENMKLPQPPEGQCYSN
>UniRef90_A0A267DMD8/2-141 [subseq from] UBC core domain-containing protein n=2 Tax=Macrostomum lignano TaxID=282301 RepID=A0A267DMD8_9PLAT
----AGNNVEVPRSFYLLEELDEGQKGTQDGTISWGLENDNDQTLTNWIGMILGPPKTPYDNRMYNLHITCGPNYPEQPPTVRFISRIKMNGVHETTGLVDGRKLPSLAQWRRGYHIKTVLQELRRQMTARENAKLSQPPEGSS---
>UniRef90_A0A8D2QBL6/2-101 [subseq from] Ubiquitin conjugating enzyme E2 V2 n=1 Tax=Zonotrichia albicollis TaxID=44394 RepID=A0A8D2QBL6_ZONAL
----AGSTVKVPRNFRLLEELEEGQKGVGDGTVSWGLEDDEDMTLTRWTGMIIGPPRTNYENRIYSLKVECGPKYPEAPPTVRFVTKINMNGINNSNGMVFKRI-------------------------------------------
>UniRef90_A0A341BTJ5/87-181 [subseq from] ubiquitin-conjugating enzyme E2 variant 1 isoform X1 n=2 Tax=Phocoenidae TaxID=9740 RepID=A0A341BTJ5_NEOAA
----------------------------------------------------ERPERTIYENRIYSLKIECGPKYPEAPPFVRFVTKINMNGVNSSNGVVDPRAISVLAKWQNSYSIKVVLQELRRLMMSKENMKLPQPPEGQCYSN
>UniRef90_UPI001E1B70C8/70-174 [subseq from] ubiquitin-conjugating enzyme E2 variant 2 isoform X2 n=1 Tax=Bubalus bubalis TaxID=89462 RepID=UPI001E1B70C8
----VSTGVKVPRNFRLLEELEEGQKGVGDGTVSWGLEDDEDMTLTRWTGMIIGPPRTNYENRIYSLKVECGPKYPEAPPSVRFVTKINMNGINNSSGMVTGRKFSSLF--------------------------------------
>UniRef90_A0A337SRV4/10-103 [subseq from] UBC core domain-containing protein n=20 Tax=Boreoeutheria TaxID=1437010 RepID=A0A337SRV4_FELCA
-----------------------------------------------------FTPETIYENRIYSLKIECGPKYPEAPPFVRFVTKINMNGVNSSNGVVDPRAISVLAKWQNSYSIKVVLQELRRLMMSKENMKLPQPPEGQCYSN
>UniRef90_A0A6J0CVE6/1-105 [subseq from] ubiquitin-conjugating enzyme E2 variant 2-like isoform X1 n=1 Tax=Peromyscus maniculatus bairdii TaxID=230844 RepID=A0A6J0CVE6_PERMB
------------------------------------------MTLTRWTGMIIGPPRTNYENRIYSLKVECGSKYPEAPPSVRFVTKINMNGINNSSGMVDARSIPVLAKWQNSYSIKVVLQELRCLMMSKENMKLPQPPEGQTYNN
>UniRef90_A0A3P7MSX1/1-129 [subseq from] UBC core domain-containing protein n=4 Tax=Spiruromorpha TaxID=2072716 RepID=A0A3P7MSX1_9BILA
-----------------MEELEDGQKGKGDGNISWGLEDDDDMTLTRWTGMIIGPPRTPFESRIYNLRIECGPNYPKEAPSVRFTTKINMNGVNQANGTVDRRYVPVLRQWNSTFYIKTILEDIRKTMMtAKENMKLPQPPESATY--
>UniRef90_UPI000905E0C0/2-97 [subseq from] ubiquitin-conjugating enzyme E2 variant 2 isoform 3 n=1 Tax=Gallus gallus TaxID=9031 RepID=UPI000905E0C0
----AGSTVKVPRNFRLLEELEEGQKGVGDGTVSWGLEDDEDMTLTRWTGMIIGPPRTNYENRIYSLKVECGPKYPEAPPTVRFVTKINMNGINNSNGMV-----------------------------------------------
>UniRef90_A0A8C5VGQ5/5-100 [subseq from] UBC core domain-containing protein n=4 Tax=Boreoeutheria TaxID=1437010 RepID=A0A8C5VGQ5_MICMU
---------------------------------------------------INGVSQTIYENRIYSLKIECGPKYPEAPPFVRFVTKINMNGVNSSNGVVDPRAISVLAKWQNSYSIKVVLQELRRLMMSKENMKLPQPPEGQCYSN
>UniRef90_A0A8C5VG76/11-102 [subseq from] UBC core domain-containing protein n=11 Tax=Boreoeutheria TaxID=1437010 RepID=A0A8C5VG76_MICMU
-------------------------------------------------------PETIYENRIYSLKIECGPKYPEAPPFVRFVTKINMNGVNSSNGVVDPRAISVLAKWQNSYSIKVVLQELRRLMMSKENMKLPQPPEGQCYSN
>UniRef90_UPI0004ED185D/4-101 [subseq from] ubiquitin-conjugating enzyme E2 variant 2-like n=1 Tax=Nannospalax galili TaxID=1026970 RepID=UPI0004ED185D
-----STGVKVPRNFRLLEELEEGQKGVGDGTVSWGLEDDEDMTLTRWTGMIIGPPRTNYENRIYSLKVECGPKYPEAPPSVRFVTKINMNGINNSSGMINR-A-------------------------------------------
>UniRef90_UPI0021BC9502/26-117 [subseq from] ubiquitin-conjugating enzyme E2 variant 1-like n=1 Tax=Macaca thibetana thibetana TaxID=257877 RepID=UPI0021BC9502
-------------------------------------------------------ARTIYENRIYSLKIECGPKYPEAPPFVRFVTKINMNGVNSSNGVVDPRAISVLAKWQNSYSIKVVLQELRRLMMSKENMKLPQPPEGQCYSN
>UniRef90_A0A8B7YWX9/24-161 [subseq from] ubiquitin-conjugating enzyme E2 variant 2-like n=1 Tax=Acanthaster planci TaxID=133434 RepID=A0A8B7YWX9_ACAPL
------GAVTVPRNFRLLEELEEGQEGAGDGTISWGLANEDDKTLSDWTGMIIGPPGTPYEGRVYSLMLRCGQKYPDVPPSVRFITRINLTGVGA-QGLVDDRFYFVLAKWQRSYTIKTVLTDIKRKMALQENRKLPQPPEGSVY--
>UniRef90_T2MCQ1/3-139 [subseq from] Ubiquitin-conjugating enzyme E2 variant 2 n=1 Tax=Hydra vulgaris TaxID=6087 RepID=T2MCQ1_HYDVU
------SNIEVPRNFRLLEELEEGQKG-GDGTVSWGLESDDDVDLVRWTGMILGPPRTCYENRIYNLNIRCGSKYPHERPTCTFTTKINMTGVD-SNGNVDARISPMLSKWQKSYTIKTLLTELRRSMTLKENAKLAQPPEGSKY--
>UniRef90_A0A8C5RXY4/8-98 [subseq from] Ubiquitin conjugating enzyme E2 V1 n=2 Tax=Amniota TaxID=32524 RepID=A0A8C5RXY4_LATLA
--------------------------------------------------------RTIYENRIYSLKIECGPKYPEAPPFVRFVTKINMNGVNSSNGVVDPRAISVLAKWQNSYSIKVVLQELRRLMMSKENMKLPQPPEGQCYSN
>UniRef90_A0A6P8I8M2/4-140 [subseq from] ubiquitin-conjugating enzyme E2 variant 1-like n=1 Tax=Actinia tenebrosa TaxID=6105 RepID=A0A6P8I8M2_ACTTE
-------RVEVPRNFRLLEELEKGQKGGGGGLISWGLDDDEDMTMTRWNGTIIGPQRCVFEXRIYTLKIECGKNYPAEPPKVRFWTKINMNGVL-SQGELDTRYFSTLSKWERQYTIETVLNXIRRCMSSKENMKLSQPPEGTTY--
>UniRef90_UPI0010161435/1-59 [subseq from] ubiquitin-conjugating enzyme E2 variant 1-like isoform X1 n=1 Tax=Eumetopias jubatus TaxID=34886 RepID=UPI0010161435
MAATTGSGVKVPRNFRLLEELEEGQKGVGDGTVSWGLEDDEAMTLKRWTGMIIGPPRFI----------------------------------------------------------------------------------------
>UniRef90_UPI0010161435/60-110 [subseq from] ubiquitin-conjugating enzyme E2 variant 1-like isoform X1 n=1 Tax=Eumetopias jubatus TaxID=34886 RepID=UPI0010161435
------------------------------------------------------------------------------------------------KGVVDPRAKSVLAKWQNSYSIKVVLQKLRHLMMSKENTKLPQPPEGQCYSN
>UniRef90_A0A8B9NAA6/2-100 [subseq from] Ubiquitin conjugating enzyme E2 V2 n=3 Tax=Neognathae TaxID=8825 RepID=A0A8B9NAA6_9AVES
----AGSTVKVPRNFRLLEELEEGQKGVGDGTVSWGLEDDEDMTLTRWTGMIIGPPRTNYENRIYSLKVECGPKYPEAPPTVRFVTKINMNGINNSNGMYQHR--------------------------------------------
>UniRef90_UPI001E1D619C/1-95 [subseq from] ubiquitin-conjugating enzyme E2 variant 1-like n=1 Tax=Echinops telfairi TaxID=9371 RepID=UPI001E1D619C
------------------------------------------MTLTRWTGMIIGPPRTIYENRIYSLKIECGPKYPEAPPFVRFVTKINMNGVNSSNGVVDPRAISMLAKWQNSYSIKVVLQEIRTLMMSKENTKLP----------
>UniRef90_A0A6J2EEI5/1-57 [subseq from] ubiquitin-conjugating enzyme E2 variant 1-like isoform X2 n=1 Tax=Zalophus californianus TaxID=9704 RepID=A0A6J2EEI5_ZALCA
MAATTGSGVKVPRDFRLLEELEEGQKGVGDGTVSWGLEDDKDVTLTRWTGMIIGPPR------------------------------------------------------------------------------------------
>UniRef90_A0A6J2EEI5/58-105 [subseq from] ubiquitin-conjugating enzyme E2 variant 1-like isoform X2 n=1 Tax=Zalophus californianus TaxID=9704 RepID=A0A6J2EEI5_ZALCA
---------------------------------------------------------------------------------------------------VDPRAISVLAKWQNSYSIKVVLQELQRLMMSKENMKLPQPPEGQCYSN
>UniRef90_UPI00034F7FA2/20-111 [subseq from] ubiquitin-conjugating enzyme E2 variant 1 isoform X2 n=2 Tax=Euarchontoglires TaxID=314146 RepID=UPI00034F7FA2
-------------------------------------------------------GQTIYENRIYSLKIECGPKYPEAPPFVRFVTKINMNGVNSSNGVVDPRAISVLAKWQNSYSIKVVLQELRRLMMSKENMKLPQPPEGQCYSN
>UniRef90_A0A6P3VB52/4-98 [subseq from] ubiquitin-conjugating enzyme E2 variant 2 n=1 Tax=Octodon degus TaxID=10160 RepID=A0A6P3VB52_OCTDE
-----STGVKVPRNFRLLEELEEGQKGVGDGTVSWGLEDDEDMTLTRWTGMIIGPPRTNYENRIYSLKVECGPKYPEAPPSVRFVTKINMNGINNSSGMV-----------------------------------------------
>UniRef90_A0A8D2GN78/91-185 [subseq from] Ubiquitin conjugating enzyme E2 V1 n=1 Tax=Urocitellus parryii TaxID=9999 RepID=A0A8D2GN78_UROPR
------------------------------------------------------PPraRTIYENRIYSLKIECGPKYPEAPPFVRFVTKINMNGVNSSNGVVDPRAISVLAKWQNSYSIKVVLQELRRLMMSKENMKLPQPPEGQCYSN
>UniRef90_UPI0011C4547E/2-97 [subseq from] ubiquitin-conjugating enzyme E2 variant 2 isoform X2 n=1 Tax=Calypte anna TaxID=9244 RepID=UPI0011C4547E
----AGSTVKVPRNFRLLEELEEGQKGVGDGTVSWGLEDDEDMTLTRWTGMIIGPPRTNYENRIYSLKVECGPKYPEAPPTIRFVTKINMNGINNSNGMF-----------------------------------------------
>UniRef90_UPI00046B97E4/24-119 [subseq from] ubiquitin-conjugating enzyme E2 variant 2 isoform X1 n=1 Tax=Eptesicus fuscus TaxID=29078 RepID=UPI00046B97E4
----VSTGVKVPRNFRLLEELEEGQKGVGDGTVSWGLEDDEDMTLTRWTGMIIGPPRTNYENRIYSLKVECGPKYPEAPPSVRFVTKINMNGINNSSGMV-----------------------------------------------
>UniRef90_UPI001898BA68/49-141 [subseq from] ubiquitin-conjugating enzyme E2 variant 1-like n=1 Tax=Cebus imitator TaxID=2715852 RepID=UPI001898BA68
------------------------------------------------------RARTIYENRIYSLKIECGPKYPEAPPFVRFVTKIHMNGVNSSNGVVDPRAISVLAKWQNSYSIKVVLQELRRLMMSKENMKLPQPPEGQCYSN
>UniRef90_A0A2I3THS6/13-103 [subseq from] Ubiquitin conjugating enzyme E2 V1 n=7 Tax=Boreoeutheria TaxID=1437010 RepID=A0A2I3THS6_PANTR
--------------------------------------------------------QTIYENRIYSLKIECGPKYPEAPPFVRFVTKINMNGVNSSNGVVDPRAISVLAKWQNSYSIKVVLQELRRLMMSKENMKLPQPPEGQCYSN
>UniRef90_A0A0V1LDZ7/2-53 [subseq from] Ubiquitin-conjugating enzyme E2 variant 1 n=2 Tax=Trichinella TaxID=6333 RepID=A0A0V1LDZ7_9BILA
------SGVEVPRNFRLLEELEEGQKGKGDGTISWGLYDDEDMTLSLWRCVIIGPPRV-----------------------------------------------------------------------------------------
>UniRef90_A0A0V1LDZ7/78-175 [subseq from] Ubiquitin-conjugating enzyme E2 variant 1 n=2 Tax=Trichinella TaxID=6333 RepID=A0A0V1LDZ7_9BILA
-------------------------------------------------TPVDAPKyNTPYENRVYNLAIECGEDYPNDPPVVRFISKINLSGINSTTGLVDRSSVSVLSRWQKNHTIRHVLEDIQKIMTAKENQRLQQPPEGSCYN-
>UniRef90_UPI000C9EC689/18-108 [subseq from] ubiquitin-conjugating enzyme E2 variant 1 isoform X2 n=1 Tax=Equus caballus TaxID=9796 RepID=UPI000C9EC689
--------------------------------------------------------PTIYENRIYSLKIECGPKYPEAPPFVRFVTKINMNGVNSSNGVVDPRAISVLAKWQNSYSIKVVLQELRRLMMSKENMKLPQPPEGQCYSN
>UniRef90_A0A2I3G3F2/6-96 [subseq from] UBC core domain-containing protein n=9 Tax=Simiiformes TaxID=314293 RepID=A0A2I3G3F2_NOMLE
--------------------------------------------------------ATIYENRIYSLKIECGPKYPEAPPFVRFVTKINMNGVNSSNGVVDPRAISVLAKWQNSYSIKVVLQELRRLMMSKENMKLPQPPEGQCYSN
>UniRef90_UPI00174F45C0/45-137 [subseq from] ubiquitin-conjugating enzyme E2 variant 1 isoform X3 n=1 Tax=Pipistrellus kuhlii TaxID=59472 RepID=UPI00174F45C0
------------------------------------------------------DNNTIYENRIYSLKIECGPKYPEAPPFVRFVTKINMNGVNSSNGVVDPRAISVLAKWQNSYSIKVVLQELRRLMMSKENMKLPQPPEGQCYSN
>UniRef90_A0A8I3PX03/13-103 [subseq from] Ubiquitin conjugating enzyme E2 V1 n=3 Tax=Boreoeutheria TaxID=1437010 RepID=A0A8I3PX03_CANLF
--------------------------------------------------------ETIYENRIYSLKIECGPKYPEAPPFVRFVTKINMNGVNSSNGVVDPRAISVLAKWQNSYSIKVVLQELRRLMMSKENMKLPQPPEGQCYSN
>UniRef90_C1BI13/1-97 [subseq from] Ubiquitin-conjugating enzyme E2 variant 1 n=1 Tax=Oncorhynchus mykiss TaxID=8022 RepID=C1BI13_ONCMY
MAVAAGSGVKVPRNFRLLEELEEGQKGVGDGTVSWGLEDDEDMTLTRWRGMIIGPPRTIYENRMYSLKVECGPRYPEAPPFVRFVTKINLNGVHNSM--------------------------------------------------
>UniRef90_UPI001EAF8FB0/19-113 [subseq from] ubiquitin-conjugating enzyme E2 variant 1-like n=1 Tax=Marmota monax TaxID=9995 RepID=UPI001EAF8FB0
------------------------------------------------------PPraRTIYENRIYSLKIECGPKYPEAPPFVRFVTKINMNGVNSSNGVVDPRAISVLAKWQNSYSIKVVLQELQRLMLSKENMKLPQPPEGQCYSN
>UniRef90_UPI0012374106/20-109 [subseq from] ubiquitin-conjugating enzyme E2 variant 1-like isoform X2 n=1 Tax=Rhinopithecus roxellana TaxID=61622 RepID=UPI0012374106
---------------------------------------------------------TIYENRIYSLKIECGPKYPEAPPFVRFVTKINMNGVNSSNGVVDPRAISVLAKWQNSYSIKVVLQELRRLMMSKENMKLPQPPEGQCYSN
>UniRef90_UPI0017464DD1/4-97 [subseq from] ubiquitin-conjugating enzyme E2 variant 2 isoform X2 n=1 Tax=Molossus molossus TaxID=27622 RepID=UPI0017464DD1
-----STGVKVPRNFRLLEELEEGQKGVGDGTVSWGLEDDEDMTLTRWTGMIIGPPRTNYENRIYSLKVECGPKYPEAPPSVRFVTKINMNGINNSSGM------------------------------------------------
>UniRef90_UPI00174DD36E/9-113 [subseq from] ubiquitin-conjugating enzyme E2 variant 2 isoform X4 n=1 Tax=Myotis myotis TaxID=51298 RepID=UPI00174DD36E
-------GVKVPRNFRLLEELEEGQKGVGDGTVSWGLEDDEDMTLTRWTGMIIGPPRTNYENRIYSLKVECGPKYPEAPPSVRFVTKINMNGINNSSGM---GATSFLCMWISSC--------------------------------
>UniRef90_UPI000F7D4D5A/18-108 [subseq from] ubiquitin-conjugating enzyme E2 variant 1 isoform X2 n=2 Tax=Boreoeutheria TaxID=1437010 RepID=UPI000F7D4D5A
--------------------------------------------------------GTIYENRIYSLKIECGPKYPEAPPFVRFVTKINMNGVNSSNGVVDPRAISVLAKWQNSYSIKVVLQELRRLMMSKENMKLPQPPEGQCYSN
>UniRef90_UPI00159D8567/19-112 [subseq from] ubiquitin-conjugating enzyme E2 variant 2 isoform X2 n=1 Tax=Callithrix jacchus TaxID=9483 RepID=UPI00159D8567
------TGVKVPRNFRLLEELEEGQKGVGDGTVSWGLEDDEDMTLTRWTGMIIGPPRTNYENRIYSLKVECGPKYPEAPPSVRFVTKINMNGVNNSSGMV-----------------------------------------------
>UniRef90_UPI00211609ED/4-97 [subseq from] ubiquitin-conjugating enzyme E2 variant 2 isoform X1 n=2 Tax=Elephas maximus indicus TaxID=99487 RepID=UPI00211609ED
-----STGVKVPRNFRLLEELEEGQKGVGDGTVSWGLEDDEDMTLTRWTGMIIGPPRTNYENRIYSLKVECGPKYPEAPPSVRFVTKINMNGINNSSGV------------------------------------------------
>UniRef90_UPI000703D8BB/10-100 [subseq from] ubiquitin-conjugating enzyme E2 variant 1 isoform X2 n=2 Tax=Myotis brandtii TaxID=109478 RepID=UPI000703D8BB
--------------------------------------------------------QTIYENRIYSLKIECGPKYPEAPPFVRFVTKINMNGVNSSNGAVDPRAISVLAKWQNSYSIKVVLQELRRLMMSKENMKLPQPPEGQCYSN
>UniRef90_H0YBX6/8-102 [subseq from] Ubiquitin-conjugating enzyme E2 variant 2 (Fragment) n=3 Tax=Hominidae TaxID=9604 RepID=H0YBX6_HUMAN
----VSTGVKVPRNFRLLEELEEGQKGVGDGTVSWGLEDDEDMTLTRWTGMIIGPPRTNYENRIYSLKVECGPKYPEAPPSVRFVTKINMNGINNSSGM------------------------------------------------
>UniRef90_UPI000E1D772F/32-124 [subseq from] ubiquitin-conjugating enzyme E2 variant 2 isoform X4 n=1 Tax=Apteryx rowi TaxID=308060 RepID=UPI000E1D772F
-------SVKVPRNFRLLEELEEGQKGVGDGTVSWGLEDDEDMTLTRWTGMIIGPPRTNYENRIYSLKVECGPKYPEAPPTVRFVTKINMNGINNSNGMV-----------------------------------------------
>UniRef90_UPI0000160C87/1-97 [subseq from] ubiquitin-conjugating enzyme E2 variant 1-like n=1 Tax=Homo sapiens TaxID=9606 RepID=UPI0000160C87
--------------------------------------------------MIIGPPRTIYENQIYSLKIECGPKYPLAPPFVRFVTKINVNGVNSSNGVVDPRAISVLAKWQNSYSIKVVLQELQCLLMSKENMKLPQPPAGQCYSN
>UniRef90_A0A6P3H483/24-117 [subseq from] ubiquitin-conjugating enzyme E2 variant 1 isoform X2 n=8 Tax=Boreoeutheria TaxID=1437010 RepID=A0A6P3H483_BISBI
---------------------------------------------------LLG--ETIYENRIYSLKIECGPKYPEAPPFVRFVTKINMNGVNSSNGVVDPRATSVLAKWQNSYSIKVVLQELRRLMMSKENMKLPQPPEGQCYSN
>UniRef90_A0A6P9FK85/52-142 [subseq from] ubiquitin-conjugating enzyme E2 variant 1-like n=1 Tax=Zalophus californianus TaxID=9704 RepID=A0A6P9FK85_ZALCA
--------------------------------------------------------WTIYENRIYSLKIECGPKYPEAPPFVRFVTKINMNGVNSSNGVVDPRAISVLAKWQNSYSIKVVLQELRRLMMSKENMKLPQPPEGQCYSN
>UniRef90_A0A834BWD3/1-101 [subseq from] Ubiquitin-conjugating enzyme E2 variant 1 n=1 Tax=Oryzias melastigma TaxID=30732 RepID=A0A834BWD3_ORYME
MALAAGSGVKVPRNFRLLEELEEGQKGVGDGTVSWGLEDDEDMTLTRWRGVILGPPRTSYENRMYNLKVECGPGYPESPPFVRFVTKINLNGVHNSNGVVC----------------------------------------------
>UniRef90_UPI002018E311/20-111 [subseq from] ubiquitin-conjugating enzyme E2 variant 2 isoform X3 n=1 Tax=Corvus hawaiiensis TaxID=134902 RepID=UPI002018E311
--------VKVPRNFRLLEELEEGQKGVGDGTVSWGLEDDEDMTLTRWTGMIIGPPRTNYENRIYSLKVECGPKYPEAPPTVRFVTKINMNGINNSNGMV-----------------------------------------------
>UniRef90_A0A667XRZ5/65-164 [subseq from] Ubiquitin-conjugating enzyme E2 variant 1 n=1 Tax=Myripristis murdjan TaxID=586833 RepID=A0A667XRZ5_9TELE
----VCEGVKVPRSFRLLEELEEGQKGVGDGTVSWGLEDDDDMTLTRWNGMILGPPRTIYENRIYSLKVECGPKYPETPPFVRFVTKINLNGVHNSNGVLHARC-------------------------------------------
>UniRef90_UPI0005F50553/1-57 [subseq from] ubiquitin-conjugating enzyme E2 variant 1-like isoform X2 n=2 Tax=Cercopithecinae TaxID=9528 RepID=UPI0005F50553
MAATTGSGVKVSLNFRLLEELEEGQKGVGDGTVSWSLEDDEDMTLTRWTGMIIGPPR------------------------------------------------------------------------------------------
>UniRef90_UPI0005F50553/58-105 [subseq from] ubiquitin-conjugating enzyme E2 variant 1-like isoform X2 n=2 Tax=Cercopithecinae TaxID=9528 RepID=UPI0005F50553
---------------------------------------------------------------------------------------------------VDPRAVSVLAKWQNSYSIKVVLQELRRLMMSKENMKLPQPPKGQCYSN
>UniRef90_A0A286XS08/1-102 [subseq from] UBC core domain-containing protein n=1 Tax=Cavia porcellus TaxID=10141 RepID=A0A286XS08_CAVPO
---------------------------------------------TRWTGMIIGPPRTNYENRMYSLKIECGPKYPEAPPSVRFVTKINMNGINNSSGMVDAHSIPVLAKWQNSYSIKVVLQKLRRLMMSKENMKLPQPPEGQRYNN
>UniRef90_UPI00193EB869/39-180 [subseq from] ubiquitin-conjugating enzyme E2 variant 2-like n=1 Tax=Nilaparvata lugens TaxID=108931 RepID=UPI00193EB869
---TPSSGVIIECNFRLLEELEQGQRGGGDGTISWGLENDDDMTLTHWTGMIIGSPRTPYENRMYSLKVVCGQKYPDDAPTARFISRIIMTCIGStSSSLVDNRAVPILARWQREYTIKSVLQELRRLITLKDNLKLIQPPEGSS---
>UniRef90_A0A673UG43/12-103 [subseq from] UBC core domain-containing protein n=1 Tax=Suricata suricatta TaxID=37032 RepID=A0A673UG43_SURSU
-------------------------------------------------------PKTIYENRIYSLKIECGPKYPEAPPFVRFVTKINMNGVNSSNGVVDPRATPVLAKWQNSYSIKVVLQELRRLMMSKENMKLPQPPEGQCYSN
>UniRef90_K1RBM7/6-143 [subseq from] UBC core domain-containing protein n=3 Tax=Crassostrea TaxID=6564 RepID=K1RBM7_CRAGI
------ESAQVPRNFKLLDELDQGQKGSGDGSISWGLDNDDDMSLTYWNGMILGPPRTPFESRIYSLKLECGPQYPDRPPTVRFATRIKMTCVNESSGVIDTKKLDSMRNWNRNMSIKAILQDIRRQMTLKENSKLSQPPEGSL---
>UniRef90_A0A3Q7T4K1/1-57 [subseq from] ubiquitin-conjugating enzyme E2 variant 1-like n=2 Tax=Laurasiatheria TaxID=314145 RepID=A0A3Q7T4K1_VULVU
MAATTGSGVKVPCNFLLLEELEEGQKGVGDGTVSWGLEDDEDMTLTRWTGMIIGPPR------------------------------------------------------------------------------------------
>UniRef90_A0A3Q7T4K1/58-105 [subseq from] ubiquitin-conjugating enzyme E2 variant 1-like n=2 Tax=Laurasiatheria TaxID=314145 RepID=A0A3Q7T4K1_VULVU
---------------------------------------------------------------------------------------------------VDPRAISMLAKWQNSYSIKVVLQELRRLKMSKENLKLPQPPEGQCYSN
>UniRef90_UPI000853FEDE/1-57 [subseq from] ubiquitin-conjugating enzyme E2 variant 1 isoform X4 n=1 Tax=Nanorana parkeri TaxID=125878 RepID=UPI000853FEDE
MAATTGSSVKVPRNFRLLEELEEGQKGVGDGTVSWGLVDDEDMTLTKWTGMIIGPPR------------------------------------------------------------------------------------------
>UniRef90_UPI000853FEDE/58-105 [subseq from] ubiquitin-conjugating enzyme E2 variant 1 isoform X4 n=1 Tax=Nanorana parkeri TaxID=125878 RepID=UPI000853FEDE
---------------------------------------------------------------------------------------------------VDPRSISVLAKWQNSYCIKVILQEMRRLMMSKENMKLPQPPEGQCYSN
>UniRef90_UPI0015C3E62B/4-101 [subseq from] ubiquitin-conjugating enzyme E2 variant 2 isoform X2 n=2 Tax=Cricetidae TaxID=337677 RepID=UPI0015C3E62B
-----STGVKVPRNFRLLEELEEGQKGVGDGTVSWGLEDDEDMTLTRWTGMIIGPPRTNYENRIYSLKVECGSKYPEAPPSVRFVTKINMNGINNSSGMLRAS--------------------------------------------
>UniRef90_UPI001591EEDD/1-57 [subseq from] ubiquitin-conjugating enzyme E2 variant 1-like n=1 Tax=Zootoca vivipara TaxID=8524 RepID=UPI001591EEDD
MAATTGSGVKVPHNFRLLEELEEGQKGVGDGTVSWGLEDDEDMTLTRWTGMIIGPPR------------------------------------------------------------------------------------------
>UniRef90_UPI001591EEDD/58-105 [subseq from] ubiquitin-conjugating enzyme E2 variant 1-like n=1 Tax=Zootoca vivipara TaxID=8524 RepID=UPI001591EEDD
---------------------------------------------------------------------------------------------------VDPRANTVLAKWQNSYSIKVVLQELWHLMMSKENMKLPQPPEGQCYSN
>UniRef90_A0A7R9MMD7/1-145 [subseq from] UBC core domain-containing protein n=1 Tax=Oppiella nova TaxID=334625 RepID=A0A7R9MMD7_9ACAR
MATKSSSDVVIPRNFKLLDELEEGQKGVGDGTISWGLENDSDTTLTQWTAMIVDPAGTPYENRMYSLRVECGPHYPNQPPNVRFKSRLRLTGVNEVSGVVDRRVFPVLAGWQRNYSIKMVLLELRQSMARAENLRLAQPREGPPY--
>UniRef90_UPI00063EE538/1-57 [subseq from] ubiquitin-conjugating enzyme E2 variant 1-like isoform X2 n=1 Tax=Propithecus coquereli TaxID=379532 RepID=UPI00063EE538
MAATTGSGVKVPRNFRLLEELEEGQKGVGDGTVSLGLEDDEDMTLTRWTGMIIGPPR------------------------------------------------------------------------------------------
>UniRef90_UPI00063EE538/58-105 [subseq from] ubiquitin-conjugating enzyme E2 variant 1-like isoform X2 n=1 Tax=Propithecus coquereli TaxID=379532 RepID=UPI00063EE538
---------------------------------------------------------------------------------------------------VDPRAISVLAKRQNTYSIKVVLQELRRLMMSKENMKLPQPPEGQCYSN
>UniRef90_A0A6P3GUR9/18-107 [subseq from] ubiquitin-conjugating enzyme E2 variant 1 isoform X3 n=1 Tax=Bison bison bison TaxID=43346 RepID=A0A6P3GUR9_BISBI
---------------------------------------------------------TIYENRIYSLKIECGPKYPEAPPFVRFVTKINMNGVNSSNGVVDPRATSVLAKWQNSYSIKVVLQELRRLMMSKENMKLPQPPEGQCYSN
>UniRef90_UPI001E68B75A/20-111 [subseq from] ubiquitin-conjugating enzyme E2 variant 1-like n=2 Tax=Mirounga TaxID=9714 RepID=UPI001E68B75A
-------------------------------------------------------ARTIYENQIYSLKTECGPKYPEAPPFVRFVTKINMNGVNSSNGVVDPRAISVLAKWQNSYSIKVVLQELRHLMMSKENMKLPQPPEGQCYSN
>UniRef90_A0A6P6HJT7/1-57 [subseq from] ubiquitin-conjugating enzyme E2 variant 1-like n=1 Tax=Puma concolor TaxID=9696 RepID=A0A6P6HJT7_PUMCO
MAATTGSGVKVPRNFRPLEELEEGQKGVGDGTVSWGLEDDEDMTLTRRTGMIIGPPR------------------------------------------------------------------------------------------
>UniRef90_A0A6P6HJT7/58-105 [subseq from] ubiquitin-conjugating enzyme E2 variant 1-like n=1 Tax=Puma concolor TaxID=9696 RepID=A0A6P6HJT7_PUMCO
---------------------------------------------------------------------------------------------------VDPRAISVLAKWQNSYSIKVVLQEPRRLMMSKENMKLPQPPEGQCYSN
>UniRef90_A0A6P5CPY0/2-91 [subseq from] ubiquitin-conjugating enzyme E2 variant 1 isoform X2 n=1 Tax=Bos indicus TaxID=9915 RepID=A0A6P5CPY0_BOSIN
---------------------------------------------------------TIYENXIYSLKIECGPKYPEAPPFVRFVTKINMNGVNSSNGVVDPRAISVLAKWQNSYSIKVVLQELRRLMMSKENMKLPQPPEGQCYSN
>UniRef90_UPI001D19CFE6/65-117 [subseq from] ubiquitin-conjugating enzyme E2 variant 1 isoform X1 n=1 Tax=Felis catus TaxID=9685 RepID=UPI001D19CFE6
----LNSGVKVPRNFRLLEELEEGQKGVGDGTVSWGLEDDEDMTLTRWTGMIIGPPR------------------------------------------------------------------------------------------
>UniRef90_UPI00168D3D3D/45-139 [subseq from] ubiquitin-conjugating enzyme E2 variant 1 isoform X2 n=1 Tax=Rousettus aegyptiacus TaxID=9407 RepID=UPI00168D3D3D
----------------------------------------------------ADDPGTIYENRIYSLKIECGPKYPEAHPFVRFVTKINMNGVNSSNGMVDPRAISVLAKWQNSYSIKVVLQELRRLMMSKENMKLPQPPEGQCYSN
>UniRef90_UPI0015C3003B/4-98 [subseq from] ubiquitin-conjugating enzyme E2 variant 2 isoform X1 n=1 Tax=Cricetulus griseus TaxID=10029 RepID=UPI0015C3003B
-----STGVKVPRNFRLLEELEEGQKGVGDGTVSWGLEDDEDMTLTRWTGMIIGPPRTNYENRIYSLKVECGSKYPEAPPSVRFVTKINMNGINNSSGMK-----------------------------------------------
>UniRef90_Q1DGG0/5-122 [subseq from] AAEL015648-PA n=2 Tax=Stegomyia TaxID=53541 RepID=Q1DGG0_AEDAE
---------MVPRNFRLLEELEAGQKGVGDGTISWGLENDDDMTLTHWTGMIIGPPRTPYENRMYSLKVECGERYPDEPPTLKFLSKININCINSQNGVVDHRMVPVLNRWNRDHTIKTILQEIRRI--------------------
>UniRef90_UPI001B34843E/2-91 [subseq from] ubiquitin-conjugating enzyme E2 variant 1 isoform X3 n=1 Tax=Ochotona curzoniae TaxID=130825 RepID=UPI001B34843E
---------------------------------------------------------TIYENRIYSLKIECGPKYPEAPPFVRFVTKINMNGINSSNGVVDPRAISVLAKWQNSYSIKVVLQELRRLMMAKENLKLPQPPEGQCYSN
>UniRef90_UPI00201539AD/1-96 [subseq from] ubiquitin-conjugating enzyme E2 variant 1 isoform X2 n=1 Tax=Alosa alosa TaxID=278164 RepID=UPI00201539AD
MAVSAGSGVKVPRNFRLLEELEEGQKGVGDGTVSWGLEDDEDMTLTRWRGMIIGPPRTIYENRMYSLRVECGPRYPETPPFVRFVTKINLNGVHNS---------------------------------------------------
>UniRef90_A0A3Q0DUV2/2-91 [subseq from] ubiquitin-conjugating enzyme E2 variant 1 isoform X3 n=3 Tax=Euarchontoglires TaxID=314146 RepID=A0A3Q0DUV2_CARSF
---------------------------------------------------------TIYENRIYSLKIECGPKYPEAPPFVRFVTKINMNGVNSSNGVVDPRAISVLAKWQNSYSIKVVLQELRRLMLSKENVKLPQPPEGQCYSN
>UniRef90_A0A6P8QQ41/5-97 [subseq from] ubiquitin-conjugating enzyme E2 variant 2 isoform X2 n=1 Tax=Geotrypetes seraphini TaxID=260995 RepID=A0A6P8QQ41_GEOSA
------AGVKVPRNFCLLEELEEGQKGVGDGTVSWGLEDDEDMTLTRWTGMIIGPPRTNYENRIYSLKIECGPKYPEAPPTVRFVTKMNMNGINNSNGM------------------------------------------------
>UniRef90_A0A5F4VT96/4-104 [subseq from] UBC core domain-containing protein n=2 Tax=Callithrix jacchus TaxID=9483 RepID=A0A5F4VT96_CALJA
----------------------------------------------EWTGMIIGPPRTNYENRIYSLKVECGPLYPEAPPSVRFVTKINMNGVNNSSGMVDAQSIPVLAKWQNSYSIKVVLQELRRLMMSKENMKLPQPPEGQTYNN
>UniRef90_A0A1A8HWD5/1-101 [subseq from] UBC core domain-containing protein n=2 Tax=Nothobranchius TaxID=28779 RepID=A0A1A8HWD5_NOTKU
MAVAAGSGVRVPRNFRLLEELEEGQKGVGDGTVSWGLEDDEDMTLTRWRGVILGPPRTSYENRMYNLKVECGPGYPDSPPFVRFVTKINLNGVHTSNGVVC----------------------------------------------
>UniRef90_A0A8C5R5V7/77-168 [subseq from] UBC core domain-containing protein n=1 Tax=Leptobrachium leishanense TaxID=445787 RepID=A0A8C5R5V7_9ANUR
-------------------------------------------------------ARTIYENRIYSLKIECGPKYPESPPFVRFVTKINMSGVNNSNGVVDPRAISVLAKWQNSYSIKVVLQELRRLMMSKENMKLPQPPEGQCYSN
>UniRef90_UPI0005F3EDEC/1-90 [subseq from] ubiquitin-conjugating enzyme E2 variant 1 n=1 Tax=Colobus angolensis palliatus TaxID=336983 RepID=UPI0005F3EDEC
------------------------------------------MTLTRWTGMIIGPPRTIYENRIYSLKIECGPKYPEAPPFVRFVTKINMNGVNSSNGVVDPRAISVLAKWQNSYSIKVVLQELRRLMMSKG---------------
>UniRef90_UPI0016593109/38-88 [subseq from] ubiquitin-conjugating enzyme E2 variant 1 isoform X3 n=1 Tax=Halichoerus grypus TaxID=9711 RepID=UPI0016593109
------RGVKVPRNFRLLEELEEGQKGVGDGTVSWGLEDDEDMTLTRWTGMIIGPPR------------------------------------------------------------------------------------------
>UniRef90_A7T0T9/6-141 [subseq from] UBC core domain-containing protein n=1 Tax=Nematostella vectensis TaxID=45351 RepID=A7T0T9_NEMVE
-------SFKVPRNFRLLDELEEGQKG-GDGTVSWGLESDDDMELYRWNGMILGPARTVFENRIYNLKIVCGPNYPQKPPTVKFVSKINMNGVNS-KGEVEERQHPLLSRWNQGESIKSILTSLRKQMTEKQNCKLQQPPEGSTY--
>UniRef90_A0A8B7I3V5/148-243 [subseq from] ubiquitin-conjugating enzyme E2 variant 2 n=2 Tax=Euarchontoglires TaxID=314146 RepID=A0A8B7I3V5_MICMU
-----STGVKVPRNFRLLEELEEGQKGVGDGTVSWGLEDDEDMTLTRWTGMIIGPPRTNYENRIYSLKVECGSKYPEAPPSVRFVTKINMNGINNSSGMVS----------------------------------------------
>UniRef90_A0A2P4SVA7/1-92 [subseq from] UBC core domain-containing protein (Fragment) n=1 Tax=Bambusicola thoracicus TaxID=9083 RepID=A0A2P4SVA7_BAMTH
---------KVPRNFRLLEELEEGQKGVGDGTVSWGLEDDEDMTLTRWTGMIIGPPRTNYENRIYSLKVECGPKYPEAPPTVRFVTKINMNGINNSNGMFA----------------------------------------------
>UniRef90_A0A672K5L0/4-98 [subseq from] Ubiquitin-conjugating enzyme E2 variant 2-like n=3 Tax=Cyprininae TaxID=2743694 RepID=A0A672K5L0_SINGR
-----NKGVKVPRNFRLLEELEEGQKGVGDGTVSWGLEDDEDMTLTRWTGMIIGPARTNYENRIYSLKVECGPKYPEVPPTVRFVTKISMNGINNSNGMV-----------------------------------------------
>UniRef90_A0A8M1MEZ4/16-107 [subseq from] ubiquitin-conjugating enzyme E2 variant 1-like n=2 Tax=Eutheria TaxID=9347 RepID=A0A8M1MEZ4_NEOSC
-------------------------------------------------------ARTIYENKIYSLKIECGPKYPEAPPFVRFVTKINMNGVNSSNGVADPRAISVLTKWQNLYSIKVVLQELRRLMMSKENMKLPQPPEGQCYSN
>UniRef90_UPI002009B741/45-95 [subseq from] ubiquitin-conjugating enzyme E2 variant 1 isoform X3 n=1 Tax=Anser cygnoid TaxID=8845 RepID=UPI002009B741
------AGVKVPRNFRLLEELEEGQKGVGDGTVSWGLEDDEDMTLTRWTGMIIGPPR------------------------------------------------------------------------------------------
>UniRef90_A0A672IRJ2/13-156 [subseq from] Ubiquitin-conjugating enzyme E2 variant 1-like n=1 Tax=Salarias fasciatus TaxID=181472 RepID=A0A672IRJ2_SALFA
--------VVVPRNFRLLEELEKGQKGGGDGTVSWGLANDDDMTLTHWNGTIIGPPKvsllrsaTPYEGRIYSLKIKCGPRYPEHSPEVRFIYKINLPGVNSCNGVVSTG--RSLSRWKSDYSIRQVLQELRQQMSVKENSKLSQPPEGQMYSN
>UniRef90_A0A672K1T7/3-97 [subseq from] Ubiquitin-conjugating enzyme E2 variant 1 n=1 Tax=Sinocyclocheilus grahami TaxID=75366 RepID=A0A672K1T7_SINGR
-----ASSVKVPRNFRLLEELEEGQKGVGDGTVSWGLEDDEDMTLTRWRGMIIGPPRTIYENRMYSLRVECGPRYPETPPFVRFVTKVNLNGVHNSNGVW-----------------------------------------------
>UniRef90_UPI000A38850E/48-99 [subseq from] ubiquitin-conjugating enzyme E2 variant 1 isoform X2 n=1 Tax=Anas platyrhynchos TaxID=8839 RepID=UPI000A38850E
------TGVKVPRNFRLLEELEEGQKGVGDGTVSWGLEDDEDMTLTRWTGMIIGPPRV-----------------------------------------------------------------------------------------
>UniRef90_UPI001BB17457/6-141 [subseq from] ubiquitin-conjugating enzyme E2 variant 2-like n=1 Tax=Lytechinus variegatus TaxID=7654 RepID=UPI001BB17457
---------IVPRNFRLLEELEDGQKGSGDGTISWGLVNDDDMAMTDWNGMILGPPRTPFEGRIYNLKVKCGPKYPDEPPTVSFTNRIALSCVDSHSGEVLKRNLSVLDKWQRSYTIKTVLSELKRTMTAKDNAKLQQPPEGARY--
>UniRef90_A0A4W5L1P4/10-110 [subseq from] Ubiquitin-conjugating enzyme E2 variant 2 n=1 Tax=Hucho hucho TaxID=62062 RepID=A0A4W5L1P4_9TELE
-------RVKVPRNFRLLEELEEGQKGVGDGTVSWGLEDDEDMTLTRWTGMIIGPARTNYENRIYSLKVECGPKYPESPPIVRFVTKISMNGINNSNGMVSNITFKLF---------------------------------------
>UniRef90_A0A6P6CQH8/3-92 [subseq from] ubiquitin-conjugating enzyme E2 variant 1 isoform X2 n=3 Tax=Pteropodinae TaxID=77225 RepID=A0A6P6CQH8_PTEVA
---------------------------------------------------------TIYENRIYSLKIECGPKYPEAHPFVRFVTKINMNGVNSSNGMVDPRAISVLAKWQNSYSIKVVLQELRRLMMSKENMKLPQPPEGQCYSN
>UniRef90_A0A8C2V045/2-74 [subseq from] UBC core domain-containing protein n=1 Tax=Chinchilla lanigera TaxID=34839 RepID=A0A8C2V045_CHILA
---TVSTGVKVPHNFRLLEEL-EGQKGVGHGTVSWGLQDDEDMTITRWTGMIIG---TNYENRIYSLKVECAPKYPEAPP-------------------------------------------------------------------
>UniRef90_A0A8C2V045/75-124 [subseq from] UBC core domain-containing protein n=1 Tax=Chinchilla lanigera TaxID=34839 RepID=A0A8C2V045_CHILA
------------------------------------------------------------------------------------------------SGMVDTCSIPVLAKWQNSYSTEVVLQELRHLMMSKENMKLPQP-QGQTYNN
>UniRef90_A0A8S1FFW7/2-153 [subseq from] UBC core domain-containing protein n=2 Tax=Caenorhabditis bovis TaxID=2654633 RepID=A0A8S1FFW7_9PELO
--------VDVPRNFRLLEELEEGQKGKGDGNISWGLEDDSDMTLTRWTASIIGPPRTPYESRIYNLQVSCGPNYPKEPPTVRFATKVHMVGVNQTNGMVltkscncrklflqiDKRNLSTLRNWNGNYMIKNVLEDIRKnMMMAKENMKLQQPAEGAMY--
>UniRef90_A0A6P8F522/3-110 [subseq from] ubiquitin-conjugating enzyme E2 variant 2 isoform X2 n=1 Tax=Clupea harengus TaxID=7950 RepID=A0A6P8F522_CLUHA
----ASSGVKVPRNFRLLEELEEGQKGVGDGTVSWGLEDDEDMTLTRWTGMIIGPARTNYENRIYSLKMECGPKYPEVSPIIRFVTKISMNGVNNSNGMTL----ATDVSWQQSFL-------------------------------
>UniRef90_UPI0014864945/1-57 [subseq from] ubiquitin-conjugating enzyme E2 variant 1-like isoform X2 n=1 Tax=Arvicanthis niloticus TaxID=61156 RepID=UPI0014864945
MAATTGSGVKVPRNFRLLEELEEGQNGVGDGTVSWGLEDDEDMTLTRWTGIIIGPPR------------------------------------------------------------------------------------------
>UniRef90_UPI0014864945/58-105 [subseq from] ubiquitin-conjugating enzyme E2 variant 1-like isoform X2 n=1 Tax=Arvicanthis niloticus TaxID=61156 RepID=UPI0014864945
---------------------------------------------------------------------------------------------------VDPRATAVLAKWQNSHSIKVVLQELRGLMMLKENMKLPQPPEGQCYNN
>UniRef90_A0A0V1AXV4/34-89 [subseq from] Ubiquitin-conjugating enzyme E2 variant 1 n=2 Tax=Trichinella spiralis TaxID=6334 RepID=A0A0V1AXV4_TRISP
-----YNTVQVPRNFRLLEELEEGQKGKGDGTISWGLYDDEDMTLSLWRCVIIGPPRNFHR--------------------------------------------------------------------------------------
>UniRef90_A0A0V1AXV4/175-274 [subseq from] Ubiquitin-conjugating enzyme E2 variant 1 n=2 Tax=Trichinella spiralis TaxID=6334 RepID=A0A0V1AXV4_TRISP
----------------------------------------------RFVTPVDAPKhNTPYENRVYNLAIECGEDYPNDPPVVRFISKINLSGINSTTGLVDRSSVSVLSRWQKNHTIRHVLEDIQKIMTAKENQRLQQPPEDLCY--
>UniRef90_UPI001746C4B7/1-57 [subseq from] ubiquitin-conjugating enzyme E2 variant 1-like n=1 Tax=Molossus molossus TaxID=27622 RepID=UPI001746C4B7
MAATLGSGVKVPRNFRLLEELEEGQEDVGDGTVSWGLEDDEDMTLTRWTGMITGPPR------------------------------------------------------------------------------------------
>UniRef90_UPI001746C4B7/58-105 [subseq from] ubiquitin-conjugating enzyme E2 variant 1-like n=1 Tax=Molossus molossus TaxID=27622 RepID=UPI001746C4B7
---------------------------------------------------------------------------------------------------VDPRAISVLEKWQNSYSIKVVLQELRRLMVSKENMELPQPPEGQCYSN
>UniRef90_UPI0020936903/59-153 [subseq from] ubiquitin-conjugating enzyme E2 variant 1-like n=1 Tax=Marmota marmota marmota TaxID=9994 RepID=UPI0020936903
------------------------------------------------------PPraRTIYENRIYSLKIECGPKYPEAPPFVRFVTKINMNGVNSSNGVVDPRAISVLAKWQNSYSIKVVLQELWRLMMSKENMKLPQPLEGQCYSN
>UniRef90_UPI0018F2DACF/1-105 [subseq from] ubiquitin-conjugating enzyme E2 variant 1-like n=1 Tax=Scyliorhinus canicula TaxID=7830 RepID=UPI0018F2DACF
------------------------------------------MTLTRWTGMIIGPARTIYENRIYSLKIDCGPRYPEAAPHVRFVTKINMNGVNSSNGTVDPKSISVLAKWQNSYSIKAVLTELRRQMMCKENGKLAQLPEGQSYSN
>UniRef90_A0A1U7SRH3/1-57 [subseq from] ubiquitin-conjugating enzyme E2 variant 1-like n=1 Tax=Carlito syrichta TaxID=1868482 RepID=A0A1U7SRH3_CARSF
MAATTGSGVKVPHNFQLLEELEEDQKGVGDGTVSWGLEDDKDMTLTRWSGMIIGPPR------------------------------------------------------------------------------------------
>UniRef90_A0A1U7SRH3/58-105 [subseq from] ubiquitin-conjugating enzyme E2 variant 1-like n=1 Tax=Carlito syrichta TaxID=1868482 RepID=A0A1U7SRH3_CARSF
---------------------------------------------------------------------------------------------------VDPRAISVLAKWQNSYSIKVVLQELQRLMLSKENVKLPQPPKGQCYSN
>UniRef90_A0A2T7PCR5/21-160 [subseq from] UBC core domain-containing protein n=2 Tax=Pomacea canaliculata TaxID=400727 RepID=A0A2T7PCR5_POMCA
----AGSDYVVPRNFRLLDELEEGQKGGGDGTLSWGLEDDEDMTLSHWTGSILGPPRTQFENRIYTVRLHCGDRYPDMPPTVQFQTKINLSCVNKETGVVDPKKVTCLRQWTSGMNIQTCLAGIRECMTLKEN-KVPQPPEGQTF--
>UniRef90_UPI0009439974/1-57 [subseq from] ubiquitin-conjugating enzyme E2 variant 1-like isoform X2 n=1 Tax=Rhinolophus sinicus TaxID=89399 RepID=UPI0009439974
MAATTGSGVKVPHNFQLLEKLEEGQKGGGDDTVSWGLEDDEDMTLTRWTGMIIGPPR------------------------------------------------------------------------------------------
>UniRef90_UPI0009439974/58-105 [subseq from] ubiquitin-conjugating enzyme E2 variant 1-like isoform X2 n=1 Tax=Rhinolophus sinicus TaxID=89399 RepID=UPI0009439974
---------------------------------------------------------------------------------------------------VDPRVISVLAKWQNSYSIKVVIQELRHLMMSKENMKLPQPPEGQCYSN
>UniRef90_A0A3P8DYW9/1-128 [subseq from] UBC core domain-containing protein n=11 Tax=Strongylida TaxID=6308 RepID=A0A3P8DYW9_HELPZ
-----------------MEELEDGQKGKGDGNISWGLEDDTDMTLTRWTGTIIGPPRTPYESRIYNLHVECGPNYPKEAPSVRFTTKIHMNGVNQTTGVIDKRNLSTLRSWNGSFMIKSVLEDIRKNMMcAKENMKLPQPAEGAT---
>UniRef90_A0A0R3TQB1/1-121 [subseq from] UBC core domain-containing protein n=1 Tax=Rodentolepis nana TaxID=102285 RepID=A0A0R3TQB1_RODNA
-----------------MEELEAGEKGQHDGTITWGLANSDDLTLTTWNGTILGPAKTPFQNRMYELEIKCCKEYPDKPPLIR--TRINMTGVGN-TGQIDTSKVPSLSNWHRGLFIRNVLDDLRKMMAHSENKKLAQPPE------
>UniRef90_A0A0R3TQB1/122-239 [subseq from] UBC core domain-containing protein n=1 Tax=Rodentolepis nana TaxID=102285 RepID=A0A0R3TQB1_RODNA
--------VVVPRSFYLLEEYEEGLKGLCN-EISWGLKSADDSTLSDWMCKIFFHNE--KGSFFFDLSAHCGPRYPDEPPQIKFDTAVKADFVNPQTRIVNAQKVDSLRGWKRGKKLSDVLTDIRKLLE------------------
>UniRef90_A0A5N3X4U8/37-128 [subseq from] UBC core domain-containing protein n=3 Tax=Laurasiatheria TaxID=314145 RepID=A0A5N3X4U8_MUNRE
-------------------------------------------------------ARIIYENRIYSLKIECGPKYPEAPPFVRFVTKINMNGVNSYNGVVDPRAISVLAKWQNSYSIKVVLQELRRLVMSKENMKLPQPPEGQCHSN
>UniRef90_A0A2U3VH41/58-101 [subseq from] ubiquitin-conjugating enzyme E2 variant 1-like n=3 Tax=Eutheria TaxID=9347 RepID=A0A2U3VH41_ODORO
---------------------------------------------------------------------------------------------------VDPRAISVLAKWQNSYSIKVVLQELRCLMMSKENMKLPQPPEGQ----
>UniRef90_A0A3M0KQ74/120-212 [subseq from] UBC core domain-containing protein n=1 Tax=Hirundo rustica rustica TaxID=333673 RepID=A0A3M0KQ74_HIRRU
------NTVKVPRNFRLLEELEEGQKGVGDGTVSWGLEDDEDMTLTRWTGMIIGPPRTNYENRIYSLKVECGPKYPEAPPTVRFVTKINMNGINNSNGM------------------------------------------------
>UniRef90_UPI001B887BD1/4-141 [subseq from] ubiquitin-conjugating enzyme E2 variant 2-like n=1 Tax=Gigantopelta aegis TaxID=1735272 RepID=UPI001B887BD1
------NNVLVPRNFKLLDELESGQKGYGDGTISWGLESDEDITMTYWNAMIIGPPRTGFESRIYQLQVICGEDYPDRPPLVKFIHKINMSGVD-ENGKIDNKKIDVLRSWKRSYTICTILQHLRQCMSSKENYKLTQPPEGSTY--
>UniRef90_A0A8B9P5R0/135-186 [subseq from] Ubiquitin conjugating enzyme E2 V1 n=1 Tax=Apteryx owenii TaxID=8824 RepID=A0A8B9P5R0_APTOW
-----SPGVKVPRNFRLLEELEEGQKGVGDGTVSWGLEDDEDMTLTRWTGMIIGPPR------------------------------------------------------------------------------------------
>UniRef90_UPI000A2A7474/6-144 [subseq from] ubiquitin-conjugating enzyme E2 variant 2 n=1 Tax=Exaiptasia diaphana TaxID=2652724 RepID=UPI000A2A7474
------TTVEVPRNFRLLEELESGQKG-GDGNTSWGLEDDEDLTLTRWTGMILGTPRTPYENRIYNLKVECGPNYPKCPPNVRFTTKITMTGVG-PRGEIDHKKFTILSKshWVPSNTIQDVLQSIRKQMTAKENQKLSQPPEGETY--
>UniRef90_UPI001FB3079C/209-300 [subseq from] uncharacterized protein LOC124985111 n=1 Tax=Sciurus carolinensis TaxID=30640 RepID=UPI001FB3079C
-----TEGVKVPRNFRLLEELEEGQKGVGDGTVSWGLEDDEDMTLTRWTGMIIGPPRTNYENRIYSLKVECGPKYPEAPPSVRFVTKINMNGINNSR--------------------------------------------------
>UniRef90_UPI00174878A0/1-105 [subseq from] ubiquitin-conjugating enzyme E2 variant 1-like n=1 Tax=Myotis myotis TaxID=51298 RepID=UPI00174878A0
------------------------------------------MTLTRWTGIIIGPPRTVYENQMYSLKIECGPKYPEEPPVVGFVTKINMNGVNSSNGVVDPRAVLVLEKWHRSYGIKHVLHELRHLMLTSDNISLPQPPEGQCYSN
>UniRef90_A0A8C6WDT9/4-130 [subseq from] UBC core domain-containing protein n=1 Tax=Nannospalax galili TaxID=1026970 RepID=A0A8C6WDT9_NANGA
-----STGVKVPRSFHLLEEL-EGQKGVGDGMVSWGLEDD-DMTLT----------------RIYSLKVECGPKYPEASPSVrfgRFVTKINMNGINNYSGMVDALSIPVLVKWQNSYSIKVVLQELRCLMMSKENMKLPQPPEGRTYSN
>UniRef90_A0A674ITQ9/5-103 [subseq from] UBC core domain-containing protein n=1 Tax=Terrapene carolina triunguis TaxID=2587831 RepID=A0A674ITQ9_TERCA
----------------------------------------------RWVDVPL--FQTIYENRIYSLKIECGPKYPEAPLFVRFVTKINMNGVKSSNGVVDPRAISVLAKWQNSYSIKVVLQELRRLMMSKEKMKLPQPPEGQCYSN
>UniRef90_UPI00148E94D5/78-186 [subseq from] ubiquitin-conjugating enzyme E2 variant 1-like n=1 Tax=Marmota flaviventris TaxID=93162 RepID=UPI00148E94D5
---------------------------------AWP-GDGAARTARRW----LQSPQTIYENRIYSLKIECEPKYPEASPFVRFVTKINMSGVNSSNGVVDPRAISVLAKWQNSYSIKVVLQELRCLMMSKENMKLPQPPEGQCYSN
>UniRef90_UPI0013F34D45/1-58 [subseq from] ubiquitin-conjugating enzyme E2 variant 1-like isoform X2 n=1 Tax=Rattus rattus TaxID=10117 RepID=UPI0013F34D45
MVATTGPGVKVPQNFRLLKELEEGQKGVGDGTVSWGLEDDEDMTLTRWTGMIIGPPRV-----------------------------------------------------------------------------------------
>UniRef90_UPI0013F34D45/58-104 [subseq from] ubiquitin-conjugating enzyme E2 variant 1-like isoform X2 n=1 Tax=Rattus rattus TaxID=10117 RepID=UPI0013F34D45
---------------------------------------------------------------------------------------------------VDPRAMAVLAEWQNSHSIKVILQELRRLMMSKENTKLPQPPEGQCYS-
>UniRef90_A0A6P9FDE5/24-115 [subseq from] ubiquitin-conjugating enzyme E2 variant 1-like n=2 Tax=Laurasiatheria TaxID=314145 RepID=A0A6P9FDE5_ZALCA
-------------------------------------------------------ARTIYENRIYSLKIECGPKYPEAPPFVRFVTKINTNGVNSSNGVVDPRAISVLTKWQNSYSIKVVLQELWHLMMSKENMKLPQPPEGQCYSN
>UniRef90_B7ZBY6/35-124 [subseq from] Ubiquitin-conjugating enzyme E2 variant 1 (Fragment) n=1 Tax=Mus musculus TaxID=10090 RepID=B7ZBY6_MOUSE
-------RVKVPRNFRLLEELEEGQKGVGDGTVSWGLEDDEDMTLTRWTGMIIGPPRTIYENRIYSLKIECGPKYPEAPPSVRFVTRVNMSGVSSSN--------------------------------------------------
>UniRef90_A0A7J5Z4X6/1-121 [subseq from] UBC core domain-containing protein n=1 Tax=Dissostichus mawsoni TaxID=36200 RepID=A0A7J5Z4X6_DISMA
----------------MLEELEEGQKGGGDGTVSWGLADDDDMTLTNWNGMIIGPAKTVYEGRIYSLKIECGNRYPECPPHVRFVNKINLNCVHSSNGLVDLKSLSALCRWKNSHNIRIVLQELRQHMMMKRNNRLS----------
>UniRef90_G0ZE97/1-93 [subseq from] Ubiquitin-conjugating enzyme E2 variant 2 (Fragment) n=1 Tax=Ichthyophis bannanicus TaxID=8453 RepID=G0ZE97_ICHBA
-----------------------------DGTVSWGLEDDEDMTLTRWTGMIIGPPRTXYENRIYSLKIECGPKYPEAPPTVRFVTKMNMNGINNSNGMVDARXIXVLAKWQNSYSIKVILQ-------------------------
>UniRef90_T1FMW4/3-139 [subseq from] UBC core domain-containing protein n=1 Tax=Helobdella robusta TaxID=6412 RepID=T1FMW4_HELRO
-------SITVPRNFRLLDELEQGQKGVGDGSVSWGLEKEDDMDLRIWNGMILGPPRTAYEGRIYQLRIECGTEYPEKPPNVWFLSKINMKGVE-SNGKVNPKDVQMLTHWLSTYTICNLLRELRRLMTLKENCKLTQPSEGSTY--
>UniRef90_A0A3Q0DWD7/81-131 [subseq from] ubiquitin-conjugating enzyme E2 variant 1 isoform X1 n=1 Tax=Carlito syrichta TaxID=1868482 RepID=A0A3Q0DWD7_CARSF
------TGVKVPRNFRLLEELEEGQKGVGDGTVSWGLEDDEDMTLTRWTGMIIGPPR------------------------------------------------------------------------------------------
>UniRef90_A0A3Q0DWD7/132-179 [subseq from] ubiquitin-conjugating enzyme E2 variant 1 isoform X1 n=1 Tax=Carlito syrichta TaxID=1868482 RepID=A0A3Q0DWD7_CARSF
---------------------------------------------------------------------------------------------------VDPRAISVLAKWQNSYSIKVVLQELRRLMLSKENVKLPQPPEGQCYSN
>UniRef90_A0A2Y9KUT2/1-57 [subseq from] ubiquitin-conjugating enzyme E2 variant 1-like isoform X2 n=1 Tax=Enhydra lutris kenyoni TaxID=391180 RepID=A0A2Y9KUT2_ENHLU
MAATTDSGVKVPRNFRLLEELEEGQKGVEDGTVSWGLEDDEDMTLTRWTGMITGPPR------------------------------------------------------------------------------------------
>UniRef90_A0A2Y9KUT2/58-105 [subseq from] ubiquitin-conjugating enzyme E2 variant 1-like isoform X2 n=1 Tax=Enhydra lutris kenyoni TaxID=391180 RepID=A0A2Y9KUT2_ENHLU
---------------------------------------------------------------------------------------------------VDPRAISVLAKWQNSCSIKVVLRELWRLMMSKENMKLPQPPEGQCYSN
>UniRef90_A0A8T0DB73/9-150 [subseq from] UBC core domain-containing protein n=1 Tax=Paragonimus westermani TaxID=34504 RepID=A0A8T0DB73_9TREM
----RGDKIRVPRNFYLLEELEQGQKGCQEGTISWGLEDMEDSTLTRWNGAILGPNRTPFESRIYMLRIECGSKYPDVAPTVRFVTKIRMNGVNENTGQVDPRAFPILNNWTRGLHMRHILLELRQKMASSENARLAQPPEGSTFS-
>UniRef90_A0A8J6GHL0/4-107 [subseq from] Ubiquitin-conjugating enzyme E2 variant 2 n=1 Tax=Microtus ochrogaster TaxID=79684 RepID=A0A8J6GHL0_MICOH
-----STGVKVPRNFRLLEELD-RQKGVGDGTVSWGLEDDEDMTLTRWTGMIIGQPRTNYENRIYSLKVDCGSKYPEDPPSIRFVTKINMNGINNSSGMVDARSIPVLAK-------------------------------------
>UniRef90_G4TK15/3-137 [subseq from] Probable MMS2-part of the error-free postreplication repair pathway n=1 Tax=Serendipita indica (strain DSM 11827) TaxID=1109443 RepID=G4TK15_SERID
---------RVPRNFKLLEELEKGEKGIGDGSCSYGLEDAEDVLMTHWNGTIIGPGHTVHENRIYSLKIECGDQYPDAPPVVEFISRVNVPFVNQTNGRVDPTRLGVLANWNRNYSLETLLVEIRRELASAQNRKLPQPPEGSV---
>UniRef90_A0A0L8FPV4/4-144 [subseq from] UBC core domain-containing protein n=2 Tax=Octopus TaxID=6643 RepID=A0A0L8FPV4_OCTBM
-----TSTVEVPRNFRLLEEYEEGQSGVGEG-ISWGLESDDDLLFVHWNGTIVGPAKTPYEGRIYNLKIECSPKYPEEPPNIKFLTRIKINGVNDTNGVVDRKKVCVLNCWQKNYTIKHLLTEIRQLMYMKENQKLSQPQDGSMFQN
>UniRef90_G5AL98/1-96 [subseq from] Ubiquitin-conjugating enzyme E2 variant 1 n=1 Tax=Heterocephalus glaber TaxID=10181 RepID=G5AL98_HETGA
MAVTVGSGVKTPRNFQLLEELEEGQKGVGDGTVSWGLDDDEDMTLTRWTGMVFGPPRTIYENQIYSLKIECGPKYAEAPPFVRFVTKVNMSGGPKS---------------------------------------------------
>UniRef90_A0A6P9F5R1/12-106 [subseq from] ubiquitin-conjugating enzyme E2 variant 1-like n=4 Tax=Caniformia TaxID=379584 RepID=A0A6P9F5R1_ZALCA
------------------------------------------------------PPRaqTIYENRIYNLKIECGPKYPEGPLFVRFVTKINMNGVNSSNGVVDPRAISVLAKWQNSYSIKVVLQELQRLMMSKENMKLPQPPKGQCYSN
>UniRef90_UPI00111C3E89/4-146 [subseq from] ubiquitin-conjugating enzyme E2 variant 2-like isoform X3 n=2 Tax=Nannospalax galili TaxID=1026970 RepID=UPI00111C3E89
-----STGVKFPHNFHVLGEL-EGQKGVGDGTVSWGLEDDDDMTLRRWTGIIIRSPRTNYENSIYSLKVECGSKYPEAPPSVRFVTKIINEWINNSNGwwVHGAYHVSFSEMKKISYSIKVVPQDLRCLMMCKENMELPQPLEGQTDSN
>UniRef90_A0A7J7KGA5/3-140 [subseq from] UBC core domain-containing protein n=1 Tax=Bugula neritina TaxID=10212 RepID=A0A7J7KGA5_BUGNE
-------GAVVPRNFVLLEELEAGQKGVGDGTISWGLESDDDNTLTNWTGTIIGPPRTPFENRIYTLRITCGPSYPDKAPIVKFKTKINMSGVDSSGQLKDRKDFPMLFEWRRNFSIKDILGEVRKNMTSSANKKLSQPPEGSFY--
>UniRef90_UPI0004ED3B5F/2-91 [subseq from] ubiquitin-conjugating enzyme E2 variant 1 isoform X3 n=1 Tax=Nannospalax galili TaxID=1026970 RepID=UPI0004ED3B5F
---------------------------------------------------------TIYENRIYSLKIECGPKYPEAPPFVRFVTKINMNGVNSSNGVVDPRATSVLAKWQNSHSIKVILQELRRLMMLKENVKLPQPPEGQCYSN
>UniRef90_UPI00189FDFEB/1-57 [subseq from] ubiquitin-conjugating enzyme E2 variant 1-like isoform X2 n=1 Tax=Choloepus didactylus TaxID=27675 RepID=UPI00189FDFEB
MAATMGSGVKVPRNFRLLEELEEGQKGIGDGTVSWGLKDDEDMTLTRWTGMIIGPPR------------------------------------------------------------------------------------------
>UniRef90_UPI00189FDFEB/58-105 [subseq from] ubiquitin-conjugating enzyme E2 variant 1-like isoform X2 n=1 Tax=Choloepus didactylus TaxID=27675 RepID=UPI00189FDFEB
---------------------------------------------------------------------------------------------------VDPRAISVLAKWQNSYSIKVVLQELWCLMMSKENMKLPQQPEGPCYGN
>UniRef90_A0A6J3QKB9/21-112 [subseq from] ubiquitin-conjugating enzyme E2 variant 1-like n=2 Tax=Odontoceti TaxID=9722 RepID=A0A6J3QKB9_TURTR
-------------------------------------------------------ARTIYENRIYSLKIECGPKYPEAPPCVRSVTKINMNGVNSSNGVVDPRAISVLAKWQNSYSIKVVLQELRHLMMSKENMKLPQPPDGRCYSN
>UniRef90_UPI001E1D508E/1-95 [subseq from] ubiquitin-conjugating enzyme E2 variant 1-like n=1 Tax=Echinops telfairi TaxID=9371 RepID=UPI001E1D508E
------------------------------------------MTLTRWTGMIIESPRTIYENRIYSLTIECGPKYPEVPPFVRFVTKINMTGVNSSNGVVDPRAISVLEKWQNSYSIKVVLQELRRLTMSKENMKLP----------
>UniRef90_A0A7J7ENW6/1-90 [subseq from] UBC core domain-containing protein n=1 Tax=Diceros bicornis minor TaxID=77932 RepID=A0A7J7ENW6_DICBM
---------------------------------------------------------TIYENRIYSLKIECGPKYPEAPPFVRFVTKINMNGVNSSNGVVDPRAISXXXXWQNSYSIKVVLQELRRLMMSKENMKLPQPPEGQCYSN
>UniRef90_K4HDX4/1-93 [subseq from] Ubiquitin-conjugating enzyme E2 variant 2 (Fragment) n=1 Tax=Draco sumatranus TaxID=162354 RepID=K4HDX4_9SAUR
-----------------------------DGTVSWGLEDDEDMTLTRWTGMIIGPPRTNYENRIYSLKVECGPKYPEAPPTVRFVTKINMNGINNSNGMVDARSIPVLAKWQNSYSXKVVLQ-------------------------
>UniRef90_A0A7S1XDP8/2-139 [subseq from] UBC core domain-containing protein n=1 Tax=Compsopogon caeruleus TaxID=31354 RepID=A0A7S1XDP8_9RHOD
------SGIEVPRNFRLLEELERGEHGVSDGSVSYGLEDADDITLSRWNGTILGPLNTVFENRIYTLSIQCGDAYPVSPPLVRFVTKINMASVNKHNGLVDPQRCGVLRHWHRSYGLEKLLTEIRKEMLSSQNRRLPQPAEGMR---
>UniRef90_K4HFR5/1-93 [subseq from] Ubiquitin-conjugating enzyme E2 variant 2 (Fragment) n=4 Tax=Testudinoidea TaxID=8486 RepID=K4HFR5_9SAUR
-----------------------------DGTVSWGLXDDEDMTLTRWTGMIIGPPRTNYENRIYSLKVECGPKYPEAPPTVRFVTKINMNGINNSNGMVDTRSIPVLAKWQNSYSIKVVLQ-------------------------
>UniRef90_UPI001B7E0CF0/2-100 [subseq from] ubiquitin-conjugating enzyme E2 variant 1-like isoform X2 n=1 Tax=Carcharodon carcharias TaxID=13397 RepID=UPI001B7E0CF0
--ATTGSkTVTVPRNFRLLEELEDGQKGASDGTVSWGLEDDEDMTLTRWTGMIIGPARTIYENRIYSLKIDCGPRYPEVAPHVRFVTKINMNGVNSSNGTV-----------------------------------------------
>UniRef90_A0A8J4UB03/77-167 [subseq from] Ubiquitin-conjugating enzyme E2 variant 2 (Fragment) n=1 Tax=Clarias magur TaxID=1594786 RepID=A0A8J4UB03_CLAMG
-------RVKVPRNFRLLEELEEGQKGVGDGTVSWGLEDDEDMTLTRWTGMIIGPARTNYENRIYSLKVECGPKYPEAPPTVRFVTKISMNGINNSNG-------------------------------------------------
>UniRef90_UPI0006441045/1-56 [subseq from] ubiquitin-conjugating enzyme E2 variant 1-like isoform X2 n=1 Tax=Otolemur garnettii TaxID=30611 RepID=UPI0006441045
MAATTGSGIKVPRNFQLLEELEEGQKGVGDGTVSWGLEDDEDMTLTRWTR-IIGPPR------------------------------------------------------------------------------------------
>UniRef90_UPI0006441045/57-103 [subseq from] ubiquitin-conjugating enzyme E2 variant 1-like isoform X2 n=1 Tax=Otolemur garnettii TaxID=30611 RepID=UPI0006441045
---------------------------------------------------------------------------------------------------VDPRAISVLAKWQNSYSIKVVLQKLRCLMISKENMKLPQPPEGQCYS-
>UniRef90_UPI001F04F31B/5-138 [subseq from] ubiquitin-conjugating enzyme E2 variant 2-like n=1 Tax=Xenia sp. Carnegie-2017 TaxID=2897299 RepID=UPI001F04F31B
--------VIVPRNFRLLEELEEGQKG-GDGMVSWGLESDNDMSLTLWTGTIIGPPRTVFENRIYTLAIKCGPKYPSEKPEVRFITRINMHGVDS-RGVVQ--TCPILKNWRRENTIKSLLTDLRRIMALKENMKTSQPPEGATYS-
>UniRef90_A0A6A4GKW0/2-137 [subseq from] UBC-like protein n=1 Tax=Gymnopus androsaceus JB14 TaxID=1447944 RepID=A0A6A4GKW0_9AGAR
--------AKVPRNFRLLEELEKGEKGIGDGSCSYGLEDSDDLMMSHWTGTIIGPGHTVHENRIYSLKISCGPQYPDAPPEVQFISRVNIPFVDQTNGHVDPSKLPVLSNWTRNHSLETLLVEMRREMASSNNRKLPQPPEGSM---
>UniRef90_K4HFR6/1-93 [subseq from] Ubiquitin-conjugating enzyme E2 variant 2 (Fragment) n=1 Tax=Draco beccarii TaxID=162334 RepID=K4HFR6_9SAUR
-----------------------------DGTVSWGLEDDEXMTLTRWTGMIIGPPRTNYENRIYSLKVECGPKYPEAPPTVRFVTKINMNGINNSNGMVDARSIPVLAKWQNSYSIKVVLQ-------------------------
>UniRef90_K4HDX5/1-93 [subseq from] Ubiquitin-conjugating enzyme E2 variant 2 (Fragment) n=3 Tax=Sauria TaxID=32561 RepID=K4HDX5_9SYLV
-----------------------------DGTVSWGLXDDEDMTLTRWTGMIIGPPRTNYENRIYSLKVECGPKYPEAPPTVRFVTKINMNGINNSNGXVDARSIPVLAKWQNSYSIKVVLQ-------------------------
>UniRef90_A0A672RZR9/4-133 [subseq from] Ubiquitin-conjugating enzyme E2 variant 2 n=2 Tax=Sinocyclocheilus grahami TaxID=75366 RepID=A0A672RZR9_SINGR
-----NKGVKVPRNFRLLEELEEGQKGVGDGTVSWGLEDDEDMTLTRWTVHFWcKNILNWYENNVQIILMVL-------------KIFVSMNGINNSNGMVDARSIPILAKWQNSYSIKVVLQELRRLMMSKENMKLPQPPEGQAYSN
>UniRef90_UPI001E1E1666/4-57 [subseq from] ubiquitin-conjugating enzyme E2 variant 2 n=1 Tax=Echinops telfairi TaxID=9371 RepID=UPI001E1E1666
-----STGVKVPRNFRLLEELEEGQKGVGDGTVSWGLEDDEDMTLTRWTGMIIGPPRLI----------------------------------------------------------------------------------------
>UniRef90_UPI001E1E1666/65-112 [subseq from] ubiquitin-conjugating enzyme E2 variant 2 n=1 Tax=Echinops telfairi TaxID=9371 RepID=UPI001E1E1666
---------------------------------------------------------------------------------------------------VDARSIPVLAKWQNSYSIKVVLQELRRLMMSKENMKLPQPPEGQTYNN
>UniRef90_UPI000DC196C4/1-57 [subseq from] ubiquitin-conjugating enzyme E2 variant 1-like isoform X2 n=1 Tax=Theropithecus gelada TaxID=9565 RepID=UPI000DC196C4
MAATTGSGVKVPRNFRLLEELKEGQKGVGGGTVSWGLEDEEDMTLTRWTGMIIGPPR------------------------------------------------------------------------------------------
>UniRef90_UPI000DC196C4/58-105 [subseq from] ubiquitin-conjugating enzyme E2 variant 1-like isoform X2 n=1 Tax=Theropithecus gelada TaxID=9565 RepID=UPI000DC196C4
---------------------------------------------------------------------------------------------------VDPRAVSVLAKWQNSYSIKVVLRELWGLLMSKESMKLPQPPKGQCYSN
>UniRef90_UPI001E8EB66A/2-137 [subseq from] UBC-like protein n=1 Tax=Lentinula edodes TaxID=5353 RepID=UPI001E8EB66A
--------AKVPRNFRLLEELERGEKGIGDGSCSYGLEDSDDLMMTNWTGTIIGPGHTVHENRIYSLKISCGPQYPDAPPVVQFISKVNLPFVDQTNGQVDPSKLPVLREWNRDKTLETLLVEMRREMASFNNRKLPQPPEGST---
>UniRef90_A0A8C9CW49/22-116 [subseq from] UBC core domain-containing protein n=1 Tax=Phocoena sinus TaxID=42100 RepID=A0A8C9CW49_PHOSS
---------TVPRNFQLLEELNEGQKGVGDGIIIWGLEDDEDMTLTRWTGMIIEPPRTIYENQVYSLKIECGAKYLEAPPFVRLVTKINMNGVNSSNGVVDPRA-------------------------------------------
>UniRef90_UPI0018D71478/2-137 [subseq from] ubiquitin-conjugating enzyme E2 variant 2-like n=1 Tax=Patiria miniata TaxID=46514 RepID=UPI0018D71478
-------SVEVPRNFRLLEELEEGQKG-GDGTISWGLVTADDMKMIKWNGMIIGPPRTTYEGRIYNLEMECGPEYPKQPPLVRFTTRIKLQGV-SENGYVDKSQFPTLTKWSTSYNLKAVLTDIRRTMTTKANMKTSQPPEGARY--
>UniRef90_H3AZS8/2-96 [subseq from] Ubiquitin conjugating enzyme E2 V2 n=1 Tax=Latimeria chalumnae TaxID=7897 RepID=H3AZS8_LATCH
-----GDEVKVPRNFRLLEELEEGQKGVGDGTVSWGLEDDEDMTLTRWTGMIIGPPRTNYENRIYSLKVECGSKYPELPPTVRFVTKINMTGINS-NGMVS----------------------------------------------
>UniRef90_A0A6J2VLY8/1-58 [subseq from] ubiquitin-conjugating enzyme E2 variant 1 isoform X4 n=1 Tax=Chanos chanos TaxID=29144 RepID=A0A6J2VLY8_CHACN
MAAAAGSGVKVPRNFRLLEELEEGQKGVGDGTVSWGLEDDEDMTLTRWRGMIIGPPRV-----------------------------------------------------------------------------------------
>UniRef90_A0A6J2VLY8/58-105 [subseq from] ubiquitin-conjugating enzyme E2 variant 1 isoform X4 n=1 Tax=Chanos chanos TaxID=29144 RepID=A0A6J2VLY8_CHACN
---------------------------------------------------------------------------------------------------VDMRAVSSLAKWQNSYSIRVVLQELRRLMMCKENMKLPQPPEGQVYSN
>UniRef90_UPI001FB39268/35-126 [subseq from] ubiquitin-conjugating enzyme E2 variant 1-like n=1 Tax=Sciurus carolinensis TaxID=30640 RepID=UPI001FB39268
-------------------------------------------------------ARTIYENRIYSLKIECGPKYPEAPPFVRFVTKINMNGVNSSNAVVDPRAISVLAKWQSSYSIKVVLQELRRLMVSKENVKVPQPLEGQCYSN
>UniRef90_A0A8C6QU15/1-118 [subseq from] UBC core domain-containing protein n=1 Tax=Nannospalax galili TaxID=1026970 RepID=A0A8C6QU15_NANGA
--------LKVPRNFCLLEELEEG-----DGTVSWGLGDDEDMTLTR----------------IYRLKVECGPKYPEAPPTVRFVTKINMNGINNSSGMVDAWSMPVLAKWQIFYSIKVVLQELKRLMMSKENMKLPQPPEGQTYSN
>UniRef90_A0A6P6IVX3/1-58 [subseq from] ubiquitin-conjugating enzyme E2 variant 1-like isoform X2 n=3 Tax=Felinae TaxID=338152 RepID=A0A6P6IVX3_PUMCO
MAATTGSGVKVPCNFRLLEELEEGQKGVGDGTVSWGLEGDEDMTLTRWTGMIIRLPRV-----------------------------------------------------------------------------------------
>UniRef90_A0A6P6IVX3/58-105 [subseq from] ubiquitin-conjugating enzyme E2 variant 1-like isoform X2 n=3 Tax=Felinae TaxID=338152 RepID=A0A6P6IVX3_PUMCO
---------------------------------------------------------------------------------------------------VDLRAISVLAKWQNSYSIKVVLQELRSLMMSKENMKLPQPPEGQCYNN
>UniRef90_UPI000333B1E6/24-115 [subseq from] ubiquitin-conjugating enzyme E2 variant 1-like n=1 Tax=Echinops telfairi TaxID=9371 RepID=UPI000333B1E6
-------------------------------------------------------ARTIYENRIYSLKIECGPKSSEAPTFVRFVTKINMNGVNSSNGVVDPRAISVLAKWQNSYSIKVVLQELRRLMMSKENMKLPQPPEGQCDSN
>UniRef90_A0A1Q3EGW8/67-202 [subseq from] UBC-like protein n=1 Tax=Lentinula edodes TaxID=5353 RepID=A0A1Q3EGW8_LENED
--------AKVPRNFRLLEELERGEKGIGDGSCSYGLEDSDDLMMTNWTGTIIGPGHTVHENRIYSLKISCGPQYPDAPPVVQFISKVNLPFVDQTNGQVDPSKLPVLREWNREKTLETLLVEMRREMASFNNRKLPQPPEGST---
>UniRef90_A0A7M7T0M8/6-139 [subseq from] UBC core domain-containing protein n=1 Tax=Strongylocentrotus purpuratus TaxID=7668 RepID=A0A7M7T0M8_STRPU
---------VVPRNFRLLEELEDGQKGAGDGTISWGLVSDDDMMMTEWNGMIIGPNRCSFEGRIYNLKVRCGKRYPDEPPTVYFITRLSLTCVDPQTGEVLRNNLSVLDKWQRSYSIKTILSELKRAMTLKENAKLPQPPEGA----
>UniRef90_UPI001455D321/4-143 [subseq from] ubiquitin-conjugating enzyme E2 variant 1-like n=1 Tax=Asterias rubens TaxID=7604 RepID=UPI001455D321
----PNKVVVVPRNFVLLAELEAAQKGTGDGTISWGLEDEDDMALRFWNGMILGPSGTAFDNRIYNLKIECGPKYPDQPPVLRFYNKIKLNGV-SENGMIDKRIFNTLNKWNREYKIRTVLSEIRESMTNKHNIKLAQPPEGAYY--
>UniRef90_UPI0006446563/1-57 [subseq from] ubiquitin-conjugating enzyme E2 variant 1-like n=1 Tax=Otolemur garnettii TaxID=30611 RepID=UPI0006446563
MAATTGSGVKVPHNFRLLEELEEGQKGVRDGTVSWGLEDDEDMAFTRWTGMIIGPPR------------------------------------------------------------------------------------------
>UniRef90_UPI0006446563/58-103 [subseq from] ubiquitin-conjugating enzyme E2 variant 1-like n=1 Tax=Otolemur garnettii TaxID=30611 RepID=UPI0006446563
---------------------------------------------------------------------------------------------------VDPRAISVLAKWQNSYSIKVVLQELRHLMMSKENMKLPQPPEGHSF--
>UniRef90_V3ZD39/1-143 [subseq from] UBC core domain-containing protein n=1 Tax=Lottia gigantea TaxID=225164 RepID=V3ZD39_LOTGI
MASNTIGGYRVPRNFVLLEELEQGQKG-GDGNVSWGLENDDDNTLTHWTGTIIGPPRTAYEGRIYQLKITCGAKYPEEAPTVKFLTRIHSNIVKD-SGVVDSKVLDKLKNWNRKYSIKDVLQDIRNSMTQKENYKLSQPPESSIY--
>UniRef90_UPI001E67FD9E/1-56 [subseq from] ubiquitin-conjugating enzyme E2 variant 1-like isoform X2 n=1 Tax=Phyllostomus hastatus TaxID=9423 RepID=UPI001E67FD9E
MAATMGFGVKVPHNFQLLKDLEEGQKGAGDGTVSWGLEDDEDMTLTRWTGMIIGPP-------------------------------------------------------------------------------------------
>UniRef90_UPI001E67FD9E/58-105 [subseq from] ubiquitin-conjugating enzyme E2 variant 1-like isoform X2 n=1 Tax=Phyllostomus hastatus TaxID=9423 RepID=UPI001E67FD9E
---------------------------------------------------------------------------------------------------VDPRAISVLGKWQNSYRIKVVLQELWRLMMSKENMKLPQPPEGQCYSN
>UniRef90_A0A1S3MGH2/13-69 [subseq from] ubiquitin-conjugating enzyme E2 variant 1 isoform X2 n=4 Tax=Salmoninae TaxID=504568 RepID=A0A1S3MGH2_SALSA
MAVAAGSGVKVPRNFRLLEELEEGQKGVGDGTVSWGLEDDEDMTLTRWRGMIIGPPR------------------------------------------------------------------------------------------
>UniRef90_A0A1S3MGH2/70-117 [subseq from] ubiquitin-conjugating enzyme E2 variant 1 isoform X2 n=4 Tax=Salmoninae TaxID=504568 RepID=A0A1S3MGH2_SALSA
---------------------------------------------------------------------------------------------------VDTRAVSALAKWQNSYSIRVVLQELRRLMMCKENMKLPQPPEGQIYTN
>UniRef90_A0A5C5FVP1/2-136 [subseq from] UBC-like protein n=1 Tax=Rhodotorula diobovata TaxID=5288 RepID=A0A5C5FVP1_9BASI
--------AKVPRSFRLLEELEKGEKGIGDGTCSYGLQDGEEMSMDKWNGTIIGPGHSVHENRIYSLSIRCGPQYPDEPPQITFLTRINLPAVDQANGTVDPRKLGVLANWKPTFTLETVLVELRRDMASPTNRKLPQPPEGT----
>UniRef90_UPI002112279A/28-119 [subseq from] ubiquitin-conjugating enzyme E2 variant 1-like n=1 Tax=Orcinus orca TaxID=9733 RepID=UPI002112279A
-------------------------------------------------------ARTIYENRIYSLKIECGPKYPEAPPCVRSVTKINMNGVNSSNGVVDPRAKSVLAKWQNSYSIKVVLQELRHLMMSKENMKLPQPPDGRCYSN
>UniRef90_A0A2S4KVR8/111-251 [subseq from] Ubiquitin-conjugating enzyme spm2 (Fragment) n=1 Tax=Tolypocladium paradoxum TaxID=94208 RepID=A0A2S4KVR8_9HYPO
-----AMGAKVPRNFRLLEELEKGEKGLGAEACSYGLEDSEDLLMSNWNGTILGPPHSVHENRIYSVKMHCGPKYPDEPPTIQFVSQVNLPCVNPRNGVVDPKQLPCLAQWKRDNTMETVLIELRRYMASASNKKIPQPPEGSTYS-
>UniRef90_A0A8H5BZM8/2-137 [subseq from] Ubiquitin-conjugating enzyme/RWD-like protein n=2 Tax=Tulosesus angulatus TaxID=980116 RepID=A0A8H5BZM8_9AGAR
--------AKVPRNFRLLEELEKGEKGIGDGSCSYGLEDGDDIMMSNWNGTIIGPGHTVHENRIYSLKITCGNSYPDTPPEVQFLSRVNLPFVNSANGKVDPSKLPVLAQWSRAYSIESVLVEIRKEMASFNNRKLPQPPEGSM---
>UniRef90_UPI00174AA267/1-105 [subseq from] ubiquitin-conjugating enzyme E2 variant 1-like n=1 Tax=Myotis myotis TaxID=51298 RepID=UPI00174AA267
------------------------------------------MTLIRWAGIIIGPPRTVYENRMYSLKIECGPKYPEVPPVVRFVTKININGVNSSNGVVDPKAVLVLEKWNRACSIKHVLHELRHLMLTSDNISLPQPPEGQCYSN
>UniRef90_A0A6P9EXM1/39-130 [subseq from] ubiquitin-conjugating enzyme E2 variant 1-like n=1 Tax=Zalophus californianus TaxID=9704 RepID=A0A6P9EXM1_ZALCA
-------------------------------------------------------ARTIYENRICSHKIECGPKYPEAPPFVRFVTKINMNGVNSSNGVVDPRAISVLAKWQNSYSIKVVLQELQRLMMSKENMKLPQLPEGPCYSN
>UniRef90_UPI001CF54B77/33-137 [subseq from] ubiquitin-conjugating enzyme E2 variant 2 isoform X3 n=1 Tax=Bufo gargarizans TaxID=30331 RepID=UPI001CF54B77
---------TVPRNFQLLEELEEGQKGVGDGTVSWGLENDEDMTLARWTGMIIGPPRTNYENRIYSLKIECGPKYPEAPPTLRFETKINMNGINSSNGMDMVKYGSSCKKENNS---------------------------------
>UniRef90_A0A812AWD2/6-145 [subseq from] UBE2V n=1 Tax=Sepia pharaonis TaxID=158019 RepID=A0A812AWD2_SEPPH
-------NVEVPRNFRLLDEYEEGQSGGGDG-ISWGLEKDDDLSFSNWMATIVGPPRTPYEGRIYTLKIVCGKKYPEECPCVRFLTRIKLNGVNDSNGQVDRKKMDVLNRWQKNYTLKHLLTEIRRLMMAKENQKLSQPQDGTtSYSN
>UniRef90_UPI001EAFD788/71-168 [subseq from] ubiquitin-conjugating enzyme E2 variant 1-like n=2 Tax=Marmota TaxID=9992 RepID=UPI001EAFD788
-------------------------------------------------GQALAAKSAIYENRIYSLKIECEPKYPEASPFVRFVTKINMSGVNSSNGVVDPRAISVLAKWQNSYSIKVVLQELRCLMMSKENMKLPQPPEGQCYSN
>UniRef90_A0A8D2GWC9/6-101 [subseq from] UBC core domain-containing protein n=1 Tax=Urocitellus parryii TaxID=9999 RepID=A0A8D2GWC9_UROPR
--------------------------------------------------MIIGPPRTNYENRIYSLKVECGPKYPEAPPSVRFVTKINMNGINNSSGMVGARSIPVLAKWQNSYSIKVVLQELRHLMMSKENMKLPQPPEGQTYS-
>UniRef90_A0A6I9JMB9/30-123 [subseq from] ubiquitin-conjugating enzyme E2 variant 1-like n=1 Tax=Chrysochloris asiatica TaxID=185453 RepID=A0A6I9JMB9_CHRAS
------------------------------------------------------PPRagTIYENRIYSLKIECGPKYPEAPPFVRFVTKINMNGVNSSNGVVDPRAILVLAKWQDSYSIKVLLQELRQLMMSK-NMKLPQPPEGQCYSN
>UniRef90_L8HI96/4-140 [subseq from] Ubiquitin-conjugating enzyme family protein n=1 Tax=Acanthamoeba castellanii str. Neff TaxID=1257118 RepID=L8HI96_ACACA
------AGIKIPRNFKLLEELEKGEKGVGDGAVSYGLADPDDSMLSSWAGTIIGPPNSVHEGRIYTVHINCGNEYPQRPPLVKFVSRVNMACVNQSNGTVDPRGFAILAQWKEEYSIETILVGLRNEMTSAQNRKLSQPPEGT----
>UniRef90_UPI000D7363EB/19-154 [subseq from] ubiquitin-conjugating enzyme E2 variant 2-like n=1 Tax=Pomacea canaliculata TaxID=400727 RepID=UPI000D7363EB
---------VIPRNFRLLDELEAGQKGGGDGTLSWGLQNDDDMSLSEWTGSIIGPPKTVYEGRIYQLKMHCGDKYPSVPPTVQFHTRINLSCVNKDTGVVDPKKLPCFRQWNANMTLQSVLAAVRDSMLLKENLKCPQPPEGSTY--
>UniRef90_A0A1A9V142/3-121 [subseq from] UBC core domain-containing protein n=1 Tax=Glossina austeni TaxID=7395 RepID=A0A1A9V142_GLOAU
---NQSTGVVVPRNFRLLEELDQGQKGVGDGTISWGLENDDDMTLTYWIGMIIGPPSTPYENRMYSLKIECGERYPDEPPTIKFLTKVNINCIN-QNGVVDPRLVPMLTRWNREYTIVIITRN------------------------
>UniRef90_UPI00106D30AC/6-139 [subseq from] ubiquitin-conjugating enzyme E2 variant 2-like n=1 Tax=Dendronephthya gigantea TaxID=151771 RepID=UPI00106D30AC
--------VIVPRNFALLEELEEGQKG-GDGMVSWGLVDDSDMTLTNWNGMIIGPPRTAFDGRIYSLNIQCGERYPEQKPDVRFITRINMVGVDKNTGVVL--TCPMLKSWNRNCTIKLLLTELRRLMAQKENMKTSQPPEGSTY--
>UniRef90_A0A6J2UZV9/3-55 [subseq from] ubiquitin-conjugating enzyme E2 variant 2 n=4 Tax=Osteoglossocephalai TaxID=1489341 RepID=A0A6J2UZV9_CHACN
----ASSGVKVPRNFRLLEELEEGQKGVGDGTVSWGLEDDEDMTLTRWTGMIIGPAR------------------------------------------------------------------------------------------
>UniRef90_A0A6J2UZV9/56-103 [subseq from] ubiquitin-conjugating enzyme E2 variant 2 n=4 Tax=Osteoglossocephalai TaxID=1489341 RepID=A0A6J2UZV9_CHACN
---------------------------------------------------------------------------------------------------VDARSIPVLAKWQNSYSIKVVLQELRRLMMSKENMKLPQPPEGQTYSN
>UniRef90_UPI00145544A5/4-136 [subseq from] ubiquitin-conjugating enzyme E2 variant 2-like n=1 Tax=Asterias rubens TaxID=7604 RepID=UPI00145544A5
--------YVVPRNFRLLEELEEGQKG-GDGTVSWGLEDDDDSSLTFWTGMIVGPSRCTCEGRIFNLKVNCGASYPDHPPTVRFVTKVNLPVV-SPSGTVDK--LPILQRWQRSYTIKAILIALRQSMTQKENMKLPQPPEGTTY--
>UniRef90_UPI0013F34B22/1-103 [subseq from] ubiquitin-conjugating enzyme E2 variant 1-like n=1 Tax=Rattus rattus TaxID=10117 RepID=UPI0013F34B22
------------------------------------------MTLTRWTGMIIGPPQTIYENRIYSLKIERGPKYREASQSVRFVTRVNMNGLSSSNGVVDPRAMAVLEKWQNSHSIKVILQELRRLMMS--HMKLPQPPEEQCYSN
>UniRef90_A0A8C0NC92/47-138 [subseq from] UBC core domain-containing protein n=1 Tax=Canis lupus familiaris TaxID=9615 RepID=A0A8C0NC92_CANLF
-------------------------------------------------------ARTIYENQIYSLKIECGPKYPEAPPFVRFVTKINMNGVNSSNRMVDPRVISVLAKWQNSYSIKVVLQELRRLMMSKENMKLPQPSEGQYYSN
>UniRef90_V2Y8B3/7-141 [subseq from] Ubiquitin-conjugating enzyme n=2 Tax=Moniliophthora roreri TaxID=221103 RepID=V2Y8B3_MONRO
---------TVPRNFRLLEELEKGEKGIGDGSCSYGLEDGDDIMMSNWTGTIIGPGHTVHENRIYSLKITCGPSYPDAPPTVKFYSKVNLPFVDQSNGDVDPTKLPVLSGWNRNNSIETVLVEMRKEMASFNNRKLPQPPEGST---
>UniRef90_UPI00071DF24C/2-55 [subseq from] ubiquitin-conjugating enzyme E2 variant 2 isoform 2 n=4 Tax=Amniota TaxID=32524 RepID=UPI00071DF24C
----AGSTVKVPRNFRLLEELEEGQKGVGDGTVSWGLEDDEDMTLTRWTGMIIGPPRV-----------------------------------------------------------------------------------------
>UniRef90_A0A0C3BL42/3-137 [subseq from] UBC core domain-containing protein n=1 Tax=Serendipita vermifera MAFF 305830 TaxID=933852 RepID=A0A0C3BL42_9AGAM
---------RVPRSFRLLEELEKGEKGIGDGSCSYGLEDGDDILMTHWNGTIIGPGHTVHENRIYSLKIECNENYPDAPPIIHFLSRVNIPFVNQTNGKVDPTRLAVLANWNRNYSLETVLVEIRREMAASQNRKLPQPAEGST---
>UniRef90_UPI0015C32397/1-105 [subseq from] ubiquitin-conjugating enzyme E2 variant 1-like n=1 Tax=Cricetulus griseus TaxID=10029 RepID=UPI0015C32397
------------------------------------------MTLTRWTGMIIGPPRSIYENRIYSLKIECGPKYLEVTPSVTFVTKVNMSCMSSSNGVVDPRATSVMAKWQESDSIKIMLKELQLLMMSKENLKLPQPTEGQCYSN
>UniRef90_UPI001C7C3396/2-137 [subseq from] Ubiquitin-conjugating enzyme spm2 n=1 Tax=Marasmius oreades TaxID=181124 RepID=UPI001C7C3396
--------AKVPRNFRLLEELEKGEKGIGDGSCSYGLEDGDDIMMSNWTGTIIGPGHTVHENRIYSLKITCGDNYPDAPPKVKFLSRVNLPCVNQTNGEVDPQKLPVLNGWNRNNSIETILVEMRKEMVSPNNRKLPQPPEGST---
>UniRef90_UPI0002687863/1-58 [subseq from] ubiquitin-conjugating enzyme E2 variant 1-like n=1 Tax=Rattus norvegicus TaxID=10116 RepID=UPI0002687863
MAATTGSGVKVPQNFSLLEELEEGQKGVGNGTVSWGLEDIEDMTLIRWTGMIIGPPRV-----------------------------------------------------------------------------------------
>UniRef90_UPI0002687863/59-105 [subseq from] ubiquitin-conjugating enzyme E2 variant 1-like n=1 Tax=Rattus norvegicus TaxID=10116 RepID=UPI0002687863
----------------------------------------------------------------------------------------------------YPRAMAMLAKWQNSHSNKVILQELRRLMMSKENMKLPQPPEGQCYSN
>UniRef90_E4XFZ3/4-140 [subseq from] UBC core domain-containing protein n=1 Tax=Oikopleura dioica TaxID=34765 RepID=E4XFZ3_OIKDI
---------TVPRNFRLLEELEEGQKGGnSDGTVSWGLHNDDDMTLTHWNGTILGPAKTPFENRIYSLKIHCGPSYPTQPPVVSFVNRINIPCVNQNNGSIDITKMSALRPWHASYTMKTVLSEVRRQMTDRTILKLKQPPEGACF--
>UniRef90_C1L6C5/12-147 [subseq from] Putative ubiquitin-conjugating enzyme n=6 Tax=Schistosoma TaxID=6181 RepID=C1L6C5_SCHJA
-------KVYVPRNFYLLDELEQGQKGSQEGSISWGLENMGDATLTKWNGMILGPTRTPFENRIYDLRIECGPKYPDTPPTIRFVTKIRMHGVNEYTGEVDPRMFATLSNWTRGYCIRHVLLDVRKKMCASENSRLAQPPENS----
>UniRef90_UPI00217FD147/7-140 [subseq from] ubiquitin-conjugating enzyme E2 variant 1-like n=1 Tax=Patella vulgata TaxID=6465 RepID=UPI00217FD147
----------VPRNFVLLDELEAGQKGTSDGTISWGLESDEDNTLTHWTGMIIGPPKTAFEGRIYQLKITCGAGYPEEAPIVRFCTKIHVNNVKE-SGLVDPKILDRLKNWSRTNTIKDILQDIRSSMQQKENYKLAQPPENTCY--
>UniRef90_UPI0005F55FA9/10-60 [subseq from] ubiquitin-conjugating enzyme E2 variant 2-like n=1 Tax=Macaca nemestrina TaxID=9545 RepID=UPI0005F55FA9
------MGVKVPRNFRLLEELEEGQKGVGDGTVSWGLEDDEDMTLTRWTGMIIGPPR------------------------------------------------------------------------------------------
>UniRef90_A0A2C9JN46/4-143 [subseq from] UBC core domain-containing protein n=1 Tax=Biomphalaria glabrata TaxID=6526 RepID=A0A2C9JN46_BIOGL
--ASQGSGVVVPRNFTLLDELEAGQKGVGDGTISWGLVDDSDMTMTDWQCVIIGPPKTSFENRMYQLRVKCGEHYPHKPPEVRFITRINMSCVNKENGVVDPRKVESLWSHKN-CSIKTLLSHIREIMMLKEN-RIGQPAEGTT---
>UniRef90_A0A8H3ABW4/4-139 [subseq from] UBC core domain-containing protein n=1 Tax=Rhizoctonia solani TaxID=456999 RepID=A0A8H3ABW4_9AGAM
--------AQVPRNFRLLEELEKGEKGIGDGSCSYGLEDSDDMTMTHWNGTIIGPGHTVHENRIYSLKIDCGPNYPDVPPTITFVSKINLPFVGPS-GKVDPSKLAVLANWIRASTLETILVQIRREMAGSQNRKLPQPPEGSTY--
>UniRef90_A0A8T2SJS8/2-144 [subseq from] UBC core domain-containing protein n=2 Tax=Ceratopteris richardii TaxID=49495 RepID=A0A8T2SJS8_CERRI
--ATGGGSVVVPRNFRLLEELERGEKGIGDGTVSYGMDDSDDIFMRSWTGTIIGPHNSVHEGRIYQLKLFCDKDYPDKPPTVRFYSRINMTCVNQDNGLVEPRHFSLLANWKREYTMEKILTELKREMASHHNKKLPQPPEGSTF--
>UniRef90_A0A084FWQ6/3-141 [subseq from] UBC core domain-containing protein n=2 Tax=Microascaceae TaxID=5593 RepID=A0A084FWQ6_PSEDA
--------AKVPRNFRLLEELEKGEKGLGAEACSYGLEDPEDLLMSNWNGTILGPPHSVHENRIYSVRMHCGPAYPDEPPTIQFVSQINLPCVNPRNGIVDPKQLPCLANWQRNHTMETVLIELRRYMASPTNKKIPQPPEGAVYEN
>UniRef90_UPI00022C87C7/313-447 [subseq from] ubiquitin conjugating enzyme, putative n=1 Tax=Schistosoma mansoni TaxID=6183 RepID=UPI00022C87C7
--------VCVPRNFYLLDELEQGQKGSQEGSISWGLENMADATLTKWNGMILGPTRTPFENRIYDLRIECGPKYPDIPPTVRFVTKIRMHGVNENTGEVDPRVFATLANWTRGYCIRHVLLDVRKKMSASENSRLAQPPENS----
>UniRef90_UPI0006D92352/139-230 [subseq from] LOW QUALITY PROTEIN: uncharacterized protein LOC102274137 n=1 Tax=Bos mutus TaxID=72004 RepID=UPI0006D92352
-------------------------------------------------------ARTIYENRIYSLKIEWGPKYPEAPPFVRFVTKTNMNGANSSNGVVDPRAVSVLTKWQNSYSIKVVLQELRRLMMSKENMKLPQPPEGQHYSN
>UniRef90_K4HAW6/1-93 [subseq from] Ubiquitin-conjugating enzyme E2 variant 2 (Fragment) n=1 Tax=Chelydra serpentina TaxID=8475 RepID=K4HAW6_CHESE
-----------------------------DGTXSWGLXDDEDMTLTRWTGMIIGPXRTNYENRIYSLKVECGPKYPEAPPTIRFVTKINMNGINNSNGMVDTRSIPVLAKWQNSYSIKVVLQ-------------------------
>UniRef90_UPI000A32CB60/1-101 [subseq from] ubiquitin-conjugating enzyme E2 variant 2-like n=1 Tax=Heterocephalus glaber TaxID=10181 RepID=UPI000A32CB60
------------------------------------------MILTRWTGMIIGGKKTNYENRIYTLKIGCGPKYPEVPPSVRFVTKINMNGINNSSGMVDSRSIPVLAKWQNSYSIKVVFQELRCLMMSKENMKLPQPPEGQ----
>UniRef90_A0A0L0N264/40-179 [subseq from] Ubiquitin-conjugating enzyme spm2 n=1 Tax=Tolypocladium ophioglossoides (strain CBS 100239) TaxID=1163406 RepID=A0A0L0N264_TOLOC
------MGAKVPRNFRLLEELEKGEKGLGAEACSYGLEDSEDLLMSNWNGTILGPPHSVHENRIYSVKMHCGAKYPDEPPAIQFVSQVNLPCVNPRNGVVDPKQLPCLAQWKRDNTMETVLIELRRYMAAPSNKKLPQPPEGSTYS-
>UniRef90_A0A8H5GC12/52-187 [subseq from] UBC core domain-containing protein n=1 Tax=Leucoagaricus leucothites TaxID=201217 RepID=A0A8H5GC12_9AGAR
--------AKVPRNFKLLEELEKGEKGIGDGSCSYGLEDGDDIMMSNWNGTIIGPGHTVHENRIYSLRITCGEHYPERPPTVQFISRVNLPFVNQTNGVVDPTKLPVLAGWTRNHSIESVLVEIRREMASFNNRKLPQPPEGST---
>UniRef90_A0A286UK06/2-138 [subseq from] UBC n=1 Tax=Pyrrhoderma noxium TaxID=2282107 RepID=A0A286UK06_9AGAM
--------AKVPRNFRLLEELEKGEKGIGDGSCSYGLEDGDDVLMSNWTGTILGPGHTVHENRIYSLKIECGEEYPDKPPVVRFLSRVNLPFVNQLNGDVNPNDLAVLREWNRSKSIETVLVEIRKEMASYNNRKLPQPPENSFF--
>UniRef90_M2R397/2-137 [subseq from] UBC core domain-containing protein n=3 Tax=Agaricomycetes incertae sedis TaxID=355688 RepID=M2R397_CERS8
--------AKIPRNFRLLEELEKGEKGIGDGSCSYGLEDGDDIMMSHWNGTIIGPGHTVHENRIYSLKITCGEDYPDKPPTIQFISRVNLPFVNQTNGTVDPSKLPVLAHWNRNNSIETVLVEIRREMASFNNRKLPQPPEGST---
>UniRef90_S7QBC6/2-137 [subseq from] UBC-like protein n=2 Tax=Gloeophyllales TaxID=452339 RepID=S7QBC6_GLOTA
--------AKIPRNFRLLEELEKGEKGIGDGSCSYGLEDGDDMLMSSWNGTIIGPGHTVHENRIYSLKIHCGDDYPERPPTVQFISKVNLPFVSQTDGKVDPSKLPVLAHWNRNHSIETVLVEIRKEMASFNNRKLPQPPEGSV---
>UniRef90_UPI000643F5DC/1-57 [subseq from] ubiquitin-conjugating enzyme E2 variant 1-like isoform X2 n=1 Tax=Otolemur garnettii TaxID=30611 RepID=UPI000643F5DC
MAATMGWGVKVPGNFHLSEELEEGQTGMGDGTVSWGLEDDEDMTLTRWTGMIIGPPR------------------------------------------------------------------------------------------
>UniRef90_UPI000643F5DC/58-105 [subseq from] ubiquitin-conjugating enzyme E2 variant 1-like isoform X2 n=1 Tax=Otolemur garnettii TaxID=30611 RepID=UPI000643F5DC
---------------------------------------------------------------------------------------------------VDPRAISVLAKWQNSYSIKVVLQELQYLMMSKENMKLPQPPAGQCYSN
>UniRef90_A0A066VM61/2-139 [subseq from] UBC-like protein n=1 Tax=Tilletiaria anomala (strain ATCC 24038 / CBS 436.72 / UBC 951) TaxID=1037660 RepID=A0A066VM61_TILAU
--------AKIPRNFRLLEELEKGEKGIGDGTCSYGLDDGSDVMMSHWNGTIIGPGHSVHQNRIYSLRIHCGAEYPDRPPEVHFLTKINLPCVDQSNGKVEPRLFPVLAQWRRDYTIETILIELRREMASSANRKLPQPAEGSMYA-
>UniRef90_A0A8S1GN55/2-115 [subseq from] UBC core domain-containing protein n=1 Tax=Caenorhabditis auriculariae TaxID=2777116 RepID=A0A8S1GN55_9PELO
--------VDVPRNFRLLEELEDGQKGKGDGNISWGLEDDSDMTLTKWTGTIIGPPRTPYESRIYNLQIQCGPNYPREAPSVRFTTKIHMNGVNQNNGVIEKRHVSTLRNWNGSYMIKNVCH-------------------------
>UniRef90_I3KJ18/10-101 [subseq from] Ubiquitin-conjugating enzyme E2 variant 1 n=2 Tax=Oreochromis TaxID=8139 RepID=I3KJ18_ORENI
-----QTGVKVPRNFRLLEELEEGQKGVGDGTVSWGLEDDEDMTLTRWRGVILGPPRTSYENRMYNLKVECGPGYPESPPFVRFVTKINLNGVAHSS--------------------------------------------------
>UniRef90_A0A834LEB5/4-143 [subseq from] UBC core domain-containing protein n=1 Tax=Rhododendron simsii TaxID=118357 RepID=A0A834LEB5_RHOSS
----EGSRVVVPRNFRLLEELERGEKGIGDGTVSYGMDDADDVYMQSWTGTIIGPPNTVHEGRIYQLKLFCGNEYPDEPPAVRFQTRINMTCVNQETGLVEPRLFPMLADWRREYTMEGVLMQLKKEMFSPQNRKLAQPPEGEA---
>UniRef90_A0A2G9H655/5-143 [subseq from] Ubiquitin-conjugating enzyme E2 n=5 Tax=lamiids TaxID=91888 RepID=A0A2G9H655_9LAMI
----GSSRVVVPRNFRLLEELERGEKGIGDGTVSYGMDDADDVYMQSWTGTIIGPPNTVHEGRIYQLKLFCGKDYPDNPPSVRFQTRINMSCVNQETGVVEPNLFTMLADWQREYTMEDILMQLKKEMMSPQNRKLAQPPEGN----
>UniRef90_A0A4S8M0B5/2-137 [subseq from] UBC-like protein n=1 Tax=Dendrothele bispora (strain CBS 962.96) TaxID=1314807 RepID=A0A4S8M0B5_DENBC
--------AKIPRNFRLLEELEKGEKGIGDGSCSYGLEDGDDIMMSNWTGTIIGPGHTVHENRIYSLKITCGPSYPDSAPTIRFLSKVNIPFVNQSTGEVDPSKLSVLYNWNRQFTMETLLVEIRKEMASFNNRKLPQPPEGST---
>UniRef90_A0A2P6NDT3/3-137 [subseq from] UBC core domain-containing protein n=1 Tax=Planoprotostelium fungivorum TaxID=1890364 RepID=A0A2P6NDT3_9EUKA
--------VTVPRNFRLLEELDKGEKGIGDGTVSYGLEDAEDLLLTNWIGTIIGPSSTVHDGRIYSVKISCGENYPNWAPVVRFTSKINLTCVNQHNGLVEPSKFPILNNWRNTYTLETVLVELKKEMISPQNKKLPQPPEGA----
>UniRef90_C7Z5C9/3-140 [subseq from] UBC core domain-containing protein n=69 Tax=Fusarium TaxID=5506 RepID=C7Z5C9_FUSV7
--------AKVPRNFRLLEELEKGEKGLGAEACSYGLEDPEDLLMSNWNGTILGPPHSVHENRIYSVKMHCGPEYPDLPPTIQFVSQVNLPCVNPTNGVVDPSQLPCLAQWKRENTMETILIELRRYMASSHNKKIPQPPEGSTYS-
>UniRef90_A0A0F4ZKE7/3-139 [subseq from] UBC core domain-containing protein n=3 Tax=Ceratocystidaceae TaxID=1028423 RepID=A0A0F4ZKE7_9PEZI
--------AKVPRNFRLLEELEKGEKGMGAEACSYGLEDPEDLLMSNWTGTIIGPPHSVHENRIYSLKMHCGPQYPDVPPTIQFISKVNVPCVNPANGQVDPRHLPCLNEWKRSHTMETVLIELRRYMALPAHKKIPQPPEGSTY--
>UniRef90_K3ZXT3/6-146 [subseq from] UBC core domain-containing protein n=26 Tax=Poaceae TaxID=4479 RepID=K3ZXT3_SETIT
--SAAGSGVVVPRNFRLLEELERGEKGIGDGTVSYGMDDADDIYMRSWTGTIIGPHNTVHEGRIYQLKLFCDKDYPEKPPSVRFHSRINMTCVNHETGAVDPKKFSVLANWQREYTMEYILTQLKKEMASPQNRKLVQPPEGT----
>UniRef90_UPI00044167F1/2-138 [subseq from] UBC-like protein n=1 Tax=Punctularia strigosozonata (strain HHB-11173) TaxID=741275 RepID=UPI00044167F1
--------AKVPRNFRLLEELEKGEKGIGDGSCSYGLEDNgDDMTMSDWNGTIIGPGHTVHENRIYSLKIYCGPEYPDRPPTIQFLSRVNLPFVNQTDGKVDPSKLPVLAHWNRNNSIETVLVEIRREMAGPSNRKLPQPPEGST---
>UniRef90_A0A3Q2QLD5/24-115 [subseq from] Ubiquitin-conjugating enzyme E2 variant 2 n=1 Tax=Fundulus heteroclitus TaxID=8078 RepID=A0A3Q2QLD5_FUNHE
-------RVKVPRNFRLLEELEEGQKGEGDGTVSWGLEDDEDMTLTRWTGMIIGPARTNYENRIYSLKVECGPRYPETAPTVRFVTKISMNGINNSNGT------------------------------------------------
>UniRef90_UPI0004407BEB/2-138 [subseq from] UBC-like protein n=1 Tax=Fomitiporia mediterranea (strain MF3/22) TaxID=694068 RepID=UPI0004407BEB
--------AKVPRNFRLLEELEKGEKGIGDGSCSYGLEDGDDILMSNWTGTIIGPGHTIHENRIYSLKITCGEDYPEMPPSVRFLSRVNLPFVNQTNGTVNANELPVLRDWNRNKSIETVLVEIRREMASYNNRKLPQPPEGSFF--
>UniRef90_K4HDX2/1-93 [subseq from] Ubiquitin-conjugating enzyme E2 variant 2 (Fragment) n=1 Tax=Claudius angustatus TaxID=904233 RepID=K4HDX2_9SAUR
-----------------------------DGTVSWGLXDDEDMTLTRWTGMIIGPPRTXYENRIYSLKXECGPKYPEAPPXXRFVTKINMNGXNNSNGXVDXRXIXVLAKWQNSYSIKVXLQ-------------------------
>UniRef90_UPI00168CD02C/45-95 [subseq from] ubiquitin-conjugating enzyme E2 variant 2 isoform X2 n=2 Tax=Boreoeutheria TaxID=1437010 RepID=UPI00168CD02C
-------GVKVPRNFRLLEELEEGQKGVGDGTVSWGLEDDEDMTLTRWTGMIIGPPRV-----------------------------------------------------------------------------------------
>UniRef90_A0A6A2ZFT0/2-142 [subseq from] Ubiquitin-conjugating enzyme E2 variant 1A n=5 Tax=Hibiscus syriacus TaxID=106335 RepID=A0A6A2ZFT0_HIBSY
--GTEGSSVVVPRNFRLLEELERGEKGIGDGTVSYGMDDADDIYMQSWTGTIIGPLNTVYEGRIYQLKLFCGKDYPDNPPSVRFQTRINMTCVNQETGVVEPSLFPMLANWQREYTMEDILSQLKKEMMSPQNRRLAQPPEGN----
>UniRef90_F8P7Z6/2-137 [subseq from] UBC core domain-containing protein n=3 Tax=Boletales TaxID=68889 RepID=F8P7Z6_SERL9
--------AKVPRNFRLLEELEKGEKGIGDGSCSYGLEDGDDIMMSNWNGTIIGPGHTVHENRIYSLKIYCGESYPERPPTIQFISRVNLPFVNQTDGKVDPHKLPVLSQWGRSSSIETILVEIRREMASFNNRKLPQPPEGST---
>UniRef90_A0A0B7A988/4-143 [subseq from] UBC core domain-containing protein n=2 Tax=Helicina TaxID=216366 RepID=A0A0B7A988_9EUPU
--ASQGSGVVVPRNFALLDELEAGQKGVGDGTISWGLLDDEDMTMTEWQCVIIGPPKTSFENRMYQLRVKCGENYPHKAPDVRFITRINMTCVNKETGIVDPRKVDSLWT-HKSCSVKSLLQHVREMMMLKEN-RLAQPAEGTT---
>UniRef90_A0A811YW16/1-109 [subseq from] (raccoon dog) hypothetical protein n=1 Tax=Nyctereutes procyonoides TaxID=34880 RepID=A0A811YW16_NYCPR
MAATT--GVKVPRNFRLLEELEEGHKGVGDGSVSWGLEDDEDMTLTRWTGMIIG------------LKIECGPKYPEAPPFVRFVTEFNMNGVNT--------------KWQNSYSIKVVLQELRRLMMSKESMKLP----------
>UniRef90_A0A067NIU1/2-137 [subseq from] UBC core domain-containing protein n=8 Tax=Agaricomycetes TaxID=155619 RepID=A0A067NIU1_PLEOS
--------AKIPRNFRLLEELEKGEKGIGDGSCSYGLEDGDDIMMSHWNGTIIGPGHTVHENRIYSLKIVCGEQYPDQPPTVQFISRVNLPFVNPADGTVDPSKLPVLSSWSRNHSLETVLVEIRREMASFNNRKLPQPPEGST---
>UniRef90_A0A0C3P9N3/2-137 [subseq from] UBC core domain-containing protein n=7 Tax=Polyporales TaxID=5303 RepID=A0A0C3P9N3_PHLGI
--------AKVPRNFRLLEELEKGEKGIGDGSCSYGLEDGDDIMMSHWNGTIIGPGHTVHENRIYSLKIICGENYPDYPPFVQFVSRVNLPFVNQVDGKVDPSKLPVLAHWNRNSSLETVLVEIRREMASFANRKLPQPPEGST---
>UniRef90_A0A1S3CM86/3-142 [subseq from] ubiquitin-conjugating enzyme E2 variant 1B-like n=8 Tax=Cucurbitaceae TaxID=3650 RepID=A0A1S3CM86_CUCME
---SEGSRVVVPRNFRLLEELERGEKGIGDGTVSYGMDDPDDLLMQSWTGTIIGPPNTVHEGRIYQLKLFCGKDYPDNPPAVRFQSRINMTCVNPETGVVEKNLLPMLAKWQREYTMEDILTQLKKEMMSSHNRKLAQPPEGN----
>UniRef90_A0A284QLR7/2-137 [subseq from] Probable MMS2-part of the error-free postreplication repair pathway n=4 Tax=Physalacriaceae TaxID=862241 RepID=A0A284QLR7_ARMOS
--------AKIPRNFRLLEELEKGEKGIGDGSCSYGLEDGDDIMMSNWNGTIIGPGHTVHENRIYSLKITCGESYPDSAPAVQFLSKVNLPFVNQTNGMVDPTKVPVLAGWTRNHSIESVLVEMRKEMASFHNRKLPQPPEGSM---
>UniRef90_A0A5C3KUS8/2-137 [subseq from] UBC-like protein n=1 Tax=Coprinopsis marcescibilis TaxID=230819 RepID=A0A5C3KUS8_9AGAR
--------AKVPRNFKLLEELEKGEKGIGDGSCSYGLEDGDDIMMSHWNGTIIGPGHTVHENRIYSLKITCGDSYPDSPPEVQFLSKINLPFVNSVNGKVDASKIAVLANWNRNNSIETVLVEIRKEMASFNNRKLPQPPEGSM---
>UniRef90_A0A6P3F9T1/1-57 [subseq from] ubiquitin-conjugating enzyme E2 variant 1-like n=1 Tax=Octodon degus TaxID=10160 RepID=A0A6P3F9T1_OCTDE
MAATTGSGVKAPRNFQLLEEL-EGQKGVGDdGTVSWGLEDDEDMTLPRWTGMVIGPPR------------------------------------------------------------------------------------------
>UniRef90_A0A6P3F9T1/58-105 [subseq from] ubiquitin-conjugating enzyme E2 variant 1-like n=1 Tax=Octodon degus TaxID=10160 RepID=A0A6P3F9T1_OCTDE
---------------------------------------------------------------------------------------------------VDPRAISVLAKWQNSYSIKVVLQELQRLMMSKENMKLPQLSEGQCYSN
>UniRef90_UPI000739C728/19-69 [subseq from] ubiquitin-conjugating enzyme E2 variant 2 isoform X2 n=1 Tax=Gallus gallus TaxID=9031 RepID=UPI000739C728
-------AVKVPRNFRLLEELEEGQKGVGDGTVSWGLEDDEDMTLTRWTGMIIGPPRV-----------------------------------------------------------------------------------------
>UniRef90_UPI0015577119/89-180 [subseq from] ubiquitin-conjugating enzyme E2 variant 1-like n=1 Tax=Trachemys scripta elegans TaxID=31138 RepID=UPI0015577119
-------------------------------------------------------TETIYENRIYSLKIESAPKYPEAPPFVRFVTKINMTGVNSSNGVVDPRAISVLAKWQNSYSFKVVLQELRCLMMSKEKMKLPQPPEGQCYSN
>UniRef90_F1M227/1-54 [subseq from] Ubiquitin-conjugating enzyme E2 variant 1 n=1 Tax=Rattus norvegicus TaxID=10116 RepID=F1M227_RAT
MAATTGSGVKVPRNSRLLEELEEGQKGVGDGTVSWGLEDNKDMTFTRWTGVIIG---------------------------------------------------------------------------------------------
>UniRef90_F1M227/55-106 [subseq from] Ubiquitin-conjugating enzyme E2 variant 1 n=1 Tax=Rattus norvegicus TaxID=10116 RepID=F1M227_RAT
-----------------------------------------------------------------------------------------------SNGVVDPRATAVLAQWQHSHSIKVILRELRRLMMSKENMKLPQPPEEQCCSN
>UniRef90_A0A061E9M9/120-259 [subseq from] Mms zwei n=2 Tax=Theobroma cacao TaxID=3641 RepID=A0A061E9M9_THECC
---SEGSRVVVPRNFRLLEELERGEKGIGDGTVSYGMDDADDIFMQSWTGTIIGPPNTVHEGRIYQLKLFCGKDYPDNPPSVRFQTRINMTCVNQETGVVEPSLFPMLANWQREYTMEDILTQLKKEMMSPQNRKLAQPPEGN----
>UniRef90_A0A2P6VNH9/4-143 [subseq from] Ubiquitin-conjugating enzyme E2 variant 1C n=1 Tax=Micractinium conductrix TaxID=554055 RepID=A0A2P6VNH9_9CHLO
---VTGN-VVVPRNFRLLEELEKGEKGIGDGTVSYGMDNSDDMLMRSWTGTIIGPPNTVHDGRIYTLKIYCDESYPDRPPQVRFQSRVQMSCV-APNGVVDPRAFQVLGRWTRQYTMETVLTELRREMAQPHNRKLPQPPEGANY--
>UniRef90_UPI000443587F/21-113 [subseq from] ubiquitin-conjugating enzyme E2 variant 2 isoform X2 n=1 Tax=Monodelphis domestica TaxID=13616 RepID=UPI000443587F
------------------------------------------------------SPQTNYENRIYSLKVECGPKYPEAPPTVRFVTKINMNGINNSNGMVDARSIPVLAKWQNSYSIKVVLQELRRLMMSKENMKLPQPPEGQTYSN
>UniRef90_A0A8W4FGG2/7-57 [subseq from] Ubiquitin conjugating enzyme E2 V2 n=3 Tax=Amniota TaxID=32524 RepID=A0A8W4FGG2_PIG
-------LFKVPRNFRLLEELEEGQKGVGDGTVSWGLEDDEDMTLTRWTGMIIGPPRV-----------------------------------------------------------------------------------------
>UniRef90_A0A8H6TRQ1/26-161 [subseq from] UBIQUITIN-CONJUGAT-2 domain-containing protein n=1 Tax=Mycena kentingensis (nom. inval.) TaxID=1325293 RepID=A0A8H6TRQ1_9AGAR
--------AKVPRSFRLLEELEKGEKGIGDGSCSYGLEDPDDIMMTQWNGTIIGPGHTVHENRIYSLKIACGENYPDVPPTIQFLSRVNVPFISQTDGTVDPHKLAVLAHWTRAHSIETVLVEMRREMASPTNRKLPQPPEGSI---
>UniRef90_A0A3N2QAH9/2-141 [subseq from] Ubiquitin-conjugating enzyme variant MMS2 n=1 Tax=Sodiomyces alkalinus F11 TaxID=1314773 RepID=A0A3N2QAH9_9PEZI
-------GAKVPRNFRLLEELEKGEKGLGAEACSYGLNDAEDLLMSDWNGTILGPPHSVHENRIYSVKMHCGPEYPDKPPAIQFVSQVNLPCVNPTNGKVDPKQLPCLAQWKRDYTMETALIELRRYMAAPSNKKIPQPPEGSVYEN
>UniRef90_A0A1U8HQT1/3-142 [subseq from] ubiquitin-conjugating enzyme E2 variant 1A-like n=18 Tax=Gossypium TaxID=3633 RepID=A0A1U8HQT1_GOSHI
---SEGSRVVVPRNFRLLEELERGEKGIGDGTVSYGMDDADDIYMQSWTGTIIGPPNTVHEGRIYQLKLFCGLDYPDNPPSVRFQTRINMTCVNQETGVVEPSLFPMLANWQRDYTMEDILTQLKKEMMSPQNRRLAQPPEGN----
>UniRef90_A0A814CTD9/4-145 [subseq from] UBC core domain-containing protein n=1 Tax=Adineta ricciae TaxID=249248 RepID=A0A814CTD9_ADIRI
---SCQSRTVVPRNFKLLEELEAAQKGHHEGSVSWGLEANDDMSLSRWVCMIIGPSRTPFEGRIYTLKVYCGDRYPEEPPVVRFQTRINLTGV-SANGSVDAKHISTLRNWNRDLSIHQVLNEIRSSMSSKENVKLPQPPEGALYP-
>UniRef90_A0A673M4X9/4-56 [subseq from] Ubiquitin-conjugating enzyme E2 variant 2 n=1 Tax=Sinocyclocheilus rhinocerous TaxID=307959 RepID=A0A673M4X9_9TELE
-----NKGVKVPRNFRLLEELEEGQKGVGDGTVSWGLEDDEDMTLTRWTGMIIGPARL-----------------------------------------------------------------------------------------
>UniRef90_A0A673M4X9/85-131 [subseq from] Ubiquitin-conjugating enzyme E2 variant 2 n=1 Tax=Sinocyclocheilus rhinocerous TaxID=307959 RepID=A0A673M4X9_9TELE
----------------------------------------------------------------------------------------------------DFSIIPILAKWQNSYSIKVVLQELRRLMMSKENMKLPQPPEGQTYSN
>UniRef90_A0A4S4N177/3-137 [subseq from] UBC core domain-containing protein n=1 Tax=Antrodiella citrinella TaxID=2447956 RepID=A0A4S4N177_9APHY
---------RVPRNFRLLEELEKGEKGIGDGSCSYGLEDGDDIMMSHWNGTIIGPGHTVHENRIYSLKIVCGELYPDAPPLVQFISRVNLPFVNQTEGTVDPAKLPVLAHWTRNSSIETILVEIRREMGSFNNRKLPQPPEGTV---
>UniRef90_UPI001E26A106/1-59 [subseq from] ubiquitin-conjugating enzyme E2 variant 1-like n=1 Tax=Lemur catta TaxID=9447 RepID=UPI001E26A106
MAATTDSGVKVPCNFRLLEKLEEGQRGVGDSTVSCGLEDDEDVTFPRRTGMIIGPPRTI----------------------------------------------------------------------------------------
>UniRef90_UPI001E26A106/60-108 [subseq from] ubiquitin-conjugating enzyme E2 variant 1-like n=1 Tax=Lemur catta TaxID=9447 RepID=UPI001E26A106
--------------------------------------------------------------------------------------------------LVDPRAIAVLAKWQNSYSIKVVLQELRRLMMSKENMNLPQPSEGECYSN
>UniRef90_A0A085MKY5/7-57 [subseq from] UBC core domain-containing protein n=1 Tax=Trichuris suis TaxID=68888 RepID=A0A085MKY5_9BILA
-------SVEVPRNFRLLDELEEGQKGKSDGTISWGLDDDEDMTLSLWRCVVIGPHRV-----------------------------------------------------------------------------------------
>UniRef90_A0A085MKY5/80-126 [subseq from] UBC core domain-containing protein n=1 Tax=Trichuris suis TaxID=68888 RepID=A0A085MKY5_9BILA
--------------------------------------------------------QTPFESRMYSLAIECGENYPNEPPTVRFISKINMNGVNSTNGLVRRR--------------------------------------------
>UniRef90_A0A085MKY5/143-190 [subseq from] UBC core domain-containing protein n=1 Tax=Trichuris suis TaxID=68888 RepID=A0A085MKY5_9BILA
--------------------------------------------------------------------------------------------------QVDSRYMTILSQWQKNYTIRHVLEEIRRIMSFKENQRLEQPPEGSLYT-
>UniRef90_A0A3B4A0C5/1-105 [subseq from] UBC core domain-containing protein n=1 Tax=Periophthalmus magnuspinnatus TaxID=409849 RepID=A0A3B4A0C5_9GOBI
MAACTGSGVVVPRSFRLLEELEEGQKGSGDGTVSWGLADDEDRSLTYWTGVIFGPPKTVYENRIYSLKIECGPKYPEHPPHVRFITQIHMSGVHRSTGLVSIHIL------------------------------------------
>UniRef90_A0A098DUN7/85-223 [subseq from] UBC core domain-containing protein n=7 Tax=Fusarium sambucinum species complex TaxID=569360 RepID=A0A098DUN7_GIBZE
------MSAKVPRNFRLLEELEKGEKGLGAEACSYGLEDPEDLLMSSWNGTILGPPHSVHENRIYSVKMHCGPDYPDLPPTIQFISQVNLPCVNPNNGVVDPSQLPCLAQWKRENTMETVLIELRRYMASSQNKKIPQPPEGSTY--
>UniRef90_A0A2V3IYU8/7-147 [subseq from] Ubiquitin-conjugating enzyme E2 variant 1C n=1 Tax=Gracilariopsis chorda TaxID=448386 RepID=A0A2V3IYU8_9FLOR
--AVTESSVEVPRSFRLLEELERGEHGVGDGSVSYGLKDADDITLSRWNGTILGPINTVFENRIYALSIVCGDKYPNQPPSIRFTTKINMHSVSRHTGNVDSARCHILRNWSRTYGIETVLLELRKEMASSHNRRLPQPPEGT----
>UniRef90_A0A0D2RMB2/3-142 [subseq from] UBC core domain-containing protein n=2 Tax=Gossypium raimondii TaxID=29730 RepID=A0A0D2RMB2_GOSRA
---SEGSRVVVPRNFRLLEELERGEKGIGDGTVSYGMDDADDIYMQSWTGTIIGPPNTVHEGRIYQLKLFCGLDYPDNPPSVRFQTRINMTCVNQETGVVEPSLFPMLANWQREYTMEDILTQLKKEMMSPQNRRMAQPPEGA----
>UniRef90_UPI001261E93D/3-56 [subseq from] ubiquitin-conjugating enzyme E2 variant 1-like n=1 Tax=Mastomys coucha TaxID=35658 RepID=UPI001261E93D
---ATGSGVKVPRNFRLLEELEEGQKGVGYSTVSWDLEDNEDMTLTRWTGMIIGPPL------------------------------------------------------------------------------------------
>UniRef90_UPI001261E93D/57-104 [subseq from] ubiquitin-conjugating enzyme E2 variant 1-like n=1 Tax=Mastomys coucha TaxID=35658 RepID=UPI001261E93D
---------------------------------------------------------------------------------------------------VDLSAIAVLAKWQNSHSTKVILQELRRLMMSKENMKLPQPPEGQCYSN
>UniRef90_A0A7J6ECC2/6-145 [subseq from] UBC core domain-containing protein n=2 Tax=rosids TaxID=71275 RepID=A0A7J6ECC2_CANSA
---SEGSRVVVPRNFRLLEELERGEKGIGDGTVSYGMDDADDIFMQSWTGTIIGPSNTVHEGRIYQLKLFCGKEYPDTPPTVRFQTRINMTCVNQESGMVEPSLFPMLANWQREYTMEDILTQLKKDMMSPQNRKLAQPPEGN----
>UniRef90_A0A194S0R0/83-216 [subseq from] UBC core domain-containing protein n=1 Tax=Rhodotorula graminis (strain WP1) TaxID=578459 RepID=A0A194S0R0_RHOGW
---------PVPRSFRLLEELEKGEKGIGDGTCSYGLQDGEEMSMNQWNGTIIGPGHSVHENRIYSLSIRCGPKYPDEPPEITFLTRINLPAVDQNHGKVDPNKLGVLANWKPTFTLETVLVELRRDMASPTNRKLPQPPEGT----
>UniRef90_UPI0015FE67D6/44-96 [subseq from] ubiquitin-conjugating enzyme E2 variant 1 isoform X2 n=1 Tax=Oncorhynchus keta TaxID=8018 RepID=UPI0015FE67D6
-----SPGVKVPRNFRLLEELEEGQKGVGDGTVSWGLEDDEDMTLTRWRGMIIGPPRV-----------------------------------------------------------------------------------------
>UniRef90_A0A022QN35/4-143 [subseq from] UBC core domain-containing protein n=2 Tax=Erythranthe guttata TaxID=4155 RepID=A0A022QN35_ERYGU
---EESSRVVVPRNFRLLEELERGEKGIGDGTVSYGMDDADDLYMQSWTGTIIGPPNTVHEGRIYQLKLFCGKDYPDNPPSVMFQTRINMSCVNHETGVVEPRLFPMLSDWQREYTMEDILMQLKKDMMSPQNRKLTQPPEGN----
>UniRef90_A0A8B6BF35/4-148 [subseq from] Ubiquitin-conjugating enzyme E2 variant n=2 Tax=Mytilus galloprovincialis TaxID=29158 RepID=A0A8B6BF35_MYTGA
---ST-DTVKVPRNFKLLDELETGQKGVSDGTISWGLENDDDNTLTHWTGTIIGPPRTPFESKIYTLKLTCGEYYPDKPPIARFVSKLKMTCVLDSgpqTGLVDSRKVDALRNWTHECSIKQILMDIRKQMTLKENFKFSQPPEGTSFS-
>UniRef90_R7Q9Z6/11-147 [subseq from] Ubiquitin-conjugating enzyme n=1 Tax=Chondrus crispus TaxID=2769 RepID=R7Q9Z6_CHOCR
------SSVEVPRNFRLLEELERGEHGVGDGSVSYGLEDADDITLSRWNGTILGPINTVFENRIYTVSLTCGEKYPSQPPTVRFVTKVNMHSVSKHSGGVDIARCSVLRNWSRDYGIETVLLELRKEMASSYNRRLPQPSEGA----
>UniRef90_UPI001ADEACF4/36-84 [subseq from] ubiquitin-conjugating enzyme E2 variant 2 isoform X3 n=2 Tax=Amniota TaxID=32524 RepID=UPI001ADEACF4
--------VKVPRNFRLLEELEEGQKGVGDGTVSWGLEDDEDMTLTRWTGMIIGPPR------------------------------------------------------------------------------------------
>UniRef90_A0A2R6PBH4/8-146 [subseq from] Ubiquitin-conjugating enzyme E2 variant 1B like n=2 Tax=asterids TaxID=71274 RepID=A0A2R6PBH4_ACTCC
----EGSRVVVPRNFRLLEELERGEKGIGDGTVSYGMDDANDIYMQSWTGTIIGPPNTVHEGRIYQLKLFCGKEYPDEPPTVRFQTRVNMTCINQESGLVEPSRFPMLADWQREYTMEDILLQLKKEMMSPQNRKLVQPPEGN----
>UniRef90_M5XM44/3-142 [subseq from] UBC core domain-containing protein n=53 Tax=rosids TaxID=71275 RepID=M5XM44_PRUPE
---SEGSSVVVPRNFRLLEELERGEKGIGDGTVSYGMDDADDIYMQSWTGTIIGPPNTVHEGRICQLKLFCGKDYPDNPPTVRFQTRINMTCVNQETGVVEPSLFPMLANWQREYTMEDILTQLKKEMMSPQNRKLAQPPEGN----
>UniRef90_D8PXL6/3-137 [subseq from] UBC core domain-containing protein n=2 Tax=Schizophyllaceae TaxID=5332 RepID=D8PXL6_SCHCM
---------QIPRNFRLLEELEKGEKGIGDGSCSYGLEDGDDMMMSKWNGTIIGPGHTVHENRIYSLKITCGDEYPNKPPQVQFLSRVNLPFVNQVDGTVDPHKLPVLSHWNRSCSIESILVEIRREMASLNNRKLPQPPEGSM---
>UniRef90_A0A8J5LLA4/80-221 [subseq from] UBC core domain-containing protein n=2 Tax=Zingiber officinale TaxID=94328 RepID=A0A8J5LLA4_ZINOF
---SGGSSVVVPRNFRLLEELERGEKGIGDGTVSYGMDDGDDIYMRSWTGTIIGPHNTVHEGRIYQLKLFCDKDYPEKPPSVRFHSRVNMTCVNPDTGVVDPRKFAVLGNWQRDYTMEYILTQLKKEMATSHNRKLVQPPEGTCF--
>UniRef90_A0A369J1M2/25-159 [subseq from] Ubiquitin-conjugating enzyme spm2 n=1 Tax=Hypsizygus marmoreus TaxID=39966 RepID=A0A369J1M2_HYPMA
---------SVPRNFRLLEELEKGEKGIGDGSCSYGLEDSDDIMMSSWNGTIIGPGHTVHENRIYSLKITCGESYPDAPPDIQFISRVNLPFVNQVNGKVDPSKLSILSSWSRNSSIEHVLVEIRKEMASFNNRKLPQPPEGST---
>UniRef90_A0A0G4N0T3/3-139 [subseq from] UBC core domain-containing protein n=9 Tax=Verticillium TaxID=1036719 RepID=A0A0G4N0T3_9PEZI
--------AKVPRNFRLLEELEKGEKGLGAEACSYGLNDNEDLLMSDWNGTILGPPHSVHENRIYSVKMHCGPKYPDEPPTIQFISQVNLPCVDPRNGVVDPQQLPCLVQWKRENTMETVLIEIRRYMASPSNKKIPQPPEGACY--
>UniRef90_A0A226EY08/118-241 [subseq from] Longitudinals lacking protein-like n=1 Tax=Folsomia candida TaxID=158441 RepID=A0A226EY08_FOLCA
---------VVPRTFRLLEELEQGQKGVGDGTISWGLENDDDMTLTSWTGMIIGPPR-----------MECNERYPDEPPALKFLSRISMNCVNGVTGAVDPRMVPILSRWQRDYTIKTILQELRRLMTMKDNLKLTQPPEGSL---
>UniRef90_A0A0C3G9D3/2-137 [subseq from] UBC core domain-containing protein n=1 Tax=Piloderma croceum (strain F 1598) TaxID=765440 RepID=A0A0C3G9D3_PILCF
--------AKVPRNFRLLEELEKGEKGIGDGSCSYGLEDGDDILMSQWNGTIIGPGHTVHENRIYSLKIVCGETYPDQPPLVKFISRVNLPFVNQLDGKVDPSKITVLGHWSRNSSLETILVEIRREMASFNNRKLPQPPEGTT---
>UniRef90_UPI00202F9310/635-774 [subseq from] LOW QUALITY PROTEIN: uncharacterized protein LOC103943259 n=3 Tax=Maleae TaxID=721813 RepID=UPI00202F9310
---SEGSSVVVPRNFRLLEELERGEKGIGDGTVSYGMDDADDVYMQSWTGTIIGPPNTVHEGRIYQLKLFCGKDYPDNPPTVRFQTRINMTCVNHDSGVVEPSLFPMLANWQREYTMEDILTQLKKEMMSPQNRKLAQPPEGN----
>UniRef90_G9ML84/3-140 [subseq from] UBC core domain-containing protein n=8 Tax=Hypocreales TaxID=5125 RepID=G9ML84_HYPVG
--------AKVPRNFRLLEELEKGEKGLGAEACSYGLEDGEDLLMSNWNGTILGPPHSAHENRIYSLKMHCGEKYPDEPPSIQFVSQVNLPCVNPHNGVVDPKQLPCLAQWKRENTMEMVLIELRRYMAAPANKKIPQPPEGSTYS-
>UniRef90_G9NN00/3-140 [subseq from] UBC core domain-containing protein n=13 Tax=Hypocreales TaxID=5125 RepID=G9NN00_HYPAI
--------AKVPRNFRLLEELEKGEKGLGAEACSYGLEDGDDLLMSNWNGTILGPPHSAHENRIYSLKMHCGEKYPDEPPSIQFVSQVNLPCVNPHNGVVDPKQLPCLAQWKRDNTMEMVLIELRRYMASPANKKIPQPPEGSTYS-
>UniRef90_A0A067SVP9/2-137 [subseq from] UBC core domain-containing protein n=4 Tax=Agaricales TaxID=5338 RepID=A0A067SVP9_GALM3
--------AKVPRNFRLLEELEKGEKGIGDGSCSYGLEDGDDILMSNWNGTIIGPGHTVHENRIYSLKITCGPSYPDARPDVEFISRVNLPFVNQVNGKVDPAKLPVLTNWSRNLSIENVLVEIRKEMASFNNRKLPQPPEGTT---
>UniRef90_A8NAI3/9-144 [subseq from] Ubiquitin-conjugating enzyme n=1 Tax=Coprinopsis cinerea (strain Okayama-7 / 130 / ATCC MYA-4618 / FGSC 9003) TaxID=240176 RepID=A8NAI3_COPC7
--------IQLPRNFRLLEELEKGEKGIGDGSCSYGLEDGDDIMMSNWNGTIIGPGHTVHENRIYSLKITCGENYPDSPPDVQFLSKINLPFVNPNNGKVDASKVNVLANWTRNSSIETVLVEIRKEMASFNNRKLPQPPEGSM---
>UniRef90_A0A871R138/3-137 [subseq from] E2 ubiquitin-conjugating protein mms2 n=2 Tax=Dekkera bruxellensis TaxID=5007 RepID=A0A871R138_DEKBR
---------KIPRNFKLLEELEKGEKGLGAESCSYGLSDPEDMTLTHWNATILGPPNSVHENRIYSLHIECGQSYPDKPPSVRFISKINLPCVN-KNGVVKPEHFSLLRNWKRSYSMEIILLELRKEMARSTNRKIPQPPEGETY--
>UniRef90_UPI0008672C13/2-136 [subseq from] UBC-like protein n=1 Tax=Saitoella complicata (strain BCRC 22490 / CBS 7301 / JCM 7358 / NBRC 10748 / NRRL Y-17804) TaxID=698492 RepID=UPI0008672C13
--------AKVPRNFRLLEELEKGEKGIGDGSCSYGLADGEDMTMSNWNGTILGPPHSTHENRIYSLRLHCSPSYPDTPPTISFISRINLPCVNATSGHVDPSRLGVLASWRSEYTLETVLSELRREMGSGANRKLAQPAEGS----
>UniRef90_K5WIZ7/2-138 [subseq from] UBC core domain-containing protein n=5 Tax=Polyporales TaxID=5303 RepID=K5WIZ7_PHACS
--------AKVPRNFRLLEELEKGEKGIGDGSCSYGLEDSDDIMMSHWNGTIIGPGHTVHENRIYSLKITCGDDYPERPPIVQFVSRVNLPFVNQVDGKVDPSKLPCLANWNRNNSIETVLVEIRREMGAFNNRKLPQPPEGSTF--
>UniRef90_A0A5C7HKC2/103-236 [subseq from] UBC core domain-containing protein n=1 Tax=Acer yangbiense TaxID=1000413 RepID=A0A5C7HKC2_9ROSI
---------EMPRNFRLLEELERGEKGIGDGTVSYGMDDADDILMQSWTGTIIGPPNTVHEGRIYQLKLFCGPEYPDNPPSVRFQTRINMTCVNQETGMVEPGVFPMLANWQREYTMEDILTQLKKEMMSPQNWKLAQPPEGN----
>UniRef90_A0A383WLA8/2-139 [subseq from] UBC core domain-containing protein n=2 Tax=Scenedesmaceae TaxID=3086 RepID=A0A383WLA8_TETOB
-------SVQVPRNFRLLEELEKGEKGIGDGTVSYGMEDADDMLMRNWTGTIIGPSNTVHDGRIYTLKFHCDLNYPARPPLVRFQSKINMDCVL-PDGRVDPTRFAVLGNWSSNYSMETVLTELRRAMASMHNKKLPQPPEGAMYS-
>UniRef90_A0A084QAT0/3-140 [subseq from] UBC core domain-containing protein n=6 Tax=Hypocreomycetidae TaxID=222543 RepID=A0A084QAT0_STAC4
--------AKVPRNFRLLEELEKGEKGLGAEACSYGLEDGEDLLMTNWNGTILGPPHSVHENRIYSVKMHCGENYPDEPPTIQFVSQVNLPCVNPRNGVVDPKQLPCLAQWKRENTMETVLIELRRYMAAPANKKIPQPPEGSTYS-
>UniRef90_A0A409YNT9/2-137 [subseq from] UBC core domain-containing protein n=1 Tax=Panaeolus cyanescens TaxID=181874 RepID=A0A409YNT9_9AGAR
--------AKVPRNFRLLEELEKGEKGIGDGSCSYGLEDGDDILMSNWNGTIIGPGHTVHENRIYSLKITCGPSYPDARPDVQFISRVNLPFVSQTDGVVDYTKLPVLAHWTRNFSIETILVEIRKEMASFNNRKLPQPPEGST---
>UniRef90_A0A060SIL5/2-137 [subseq from] UBC core domain-containing protein n=6 Tax=Polyporales TaxID=5303 RepID=A0A060SIL5_PYCCI
--------AKVPRNFRLLEELEKGEKGIGDGSCSYGLEDSDDIMMSHWNGTIIGPGHTVHENRIYSLKITCGENYPDQPPTVQFISRVNLPFVSQVDGKVDPNKLPVLAHWNRNNSIETVLVEIRREMASFNNRKLPQPPEGST---
>UniRef90_A0A2R6WLF9/3-143 [subseq from] UBC core domain-containing protein n=3 Tax=Marchantia polymorpha TaxID=3197 RepID=A0A2R6WLF9_MARPO
---SSGSPVIVPRNFRLLEELERGEKGIGDGTVSYGMDDGEDVFMRSWTGTIIGPNNSVHEGRIYTVKLFCDKDYPDRPPSVRFHSRINMTSVNQETGVVDPRHFSMLAQWRREYTMENILTELKREMAAPSNRKLQQPPEGSI---
>UniRef90_A0A6I8P2A7/71-162 [subseq from] Ubiquitin conjugating enzyme E2 V2 n=1 Tax=Ornithorhynchus anatinus TaxID=9258 RepID=A0A6I8P2A7_ORNAN
-------------------------------------------------------PQTNYENRIYSLKVECGPKYPEAPPTVRFVTKINMNGINNSNGMMDARSIPVLAKWQNSYSIKVVLQELRRLMMSKENMKLPQPPEGQTYSN
>UniRef90_A0A833V439/5-145 [subseq from] Ubiquitin-conjugating enzyme E2 variant 1C n=1 Tax=Carex littledalei TaxID=544730 RepID=A0A833V439_9POAL
--SSGGSSVVVPRNFRLLEELERGEKGIGDGSVSYGMDDADDIFMRSWTGTIIGPHNTVHEGRIYQLKLFCDKDYPDKPPTVRFHSRINMNCVSHDNGMVDPKKFGLLANWQREYSMEDILTQLRKEMASAQNRKLVQPPEGT----
>UniRef90_A0A8C1C5Q1/5-104 [subseq from] Ubiquitin-conjugating enzyme E2 variant 2 n=2 Tax=Cyprinus carpio TaxID=7962 RepID=A0A8C1C5Q1_CYPCA
----------------------------------------------YWSGNI-NQSKTNYENRIYSLKVECGPKYPEVPPTVRFVTKISMNGINNSNGMVDARSIPILAKWQNSYSIKVVLQELRRLMMSKENMKLPQPPEGQTYSN
>UniRef90_A0A8C5K8G3/4-119 [subseq from] UBC core domain-containing protein n=1 Tax=Jaculus jaculus TaxID=51337 RepID=A0A8C5K8G3_JACJA
-----STGVKVPRNFHLLEELEEGQKEVGDG-----LEDDEDMTLTKYTGMIIGPSTTNYKNRIYSLKLECRPKYPETPPSVRFVTKINMNGINNSSGMVDAWSIPVLAK-----CIKVVLQELRHLMMSK----------------
>UniRef90_UPI00064470B8/1-57 [subseq from] ubiquitin-conjugating enzyme E2 variant 1-like isoform X2 n=1 Tax=Otolemur garnettii TaxID=30611 RepID=UPI00064470B8
MAATIGWGVKVPCHFRLLEELEEGQKRVGDGTVSWGLEDDKDMTLTRWTGMIIGPPR------------------------------------------------------------------------------------------
>UniRef90_UPI00064470B8/58-105 [subseq from] ubiquitin-conjugating enzyme E2 variant 1-like isoform X2 n=1 Tax=Otolemur garnettii TaxID=30611 RepID=UPI00064470B8
---------------------------------------------------------------------------------------------------VDPRAISVLAKWQNSDGITVVLPELQCLMMSKENMKLPQPPEGQCYSN
>UniRef90_A0A068V6P3/6-143 [subseq from] UBC core domain-containing protein n=6 Tax=Coffea TaxID=13442 RepID=A0A068V6P3_COFCA
-----SSKVVVPRNFRLLEELERGEKGIGDGTVSYGMDDADDVYMQSWTGTIIGPPNSVHEGRIYQLKLFCGKEYPDEPPSVRFQTRINMNCVNQESGAVEPSLFPMLADWKREYTMEDILIQLKKEMMSPQNRKLAQPPEGN----
>UniRef90_A0A6S7FPJ1/6-139 [subseq from] UBC core domain-containing protein n=1 Tax=Paramuricea clavata TaxID=317549 RepID=A0A6S7FPJ1_PARCT
--------VIVPRNFRLLEELEEGQKG-GDGMVSWGLERDDDIELIQWTGMIIGPPRTVFDGRIYSLSIKCGNKYPDVKPEIRFITRINMVGVDKNTGVVY--NIPMLNNWKRNCTMKSLLTELRRLMTQKENMKTAQPVEGSTF--
>UniRef90_UPI0006441112/1-57 [subseq from] ubiquitin-conjugating enzyme E2 variant 1-like isoform X2 n=1 Tax=Otolemur garnettii TaxID=30611 RepID=UPI0006441112
MAATLGSGVKVPCNFQLLKELEEGQKGVGYGRVSWGLEDDEDMTLTRWTGMIIGPPR------------------------------------------------------------------------------------------
>UniRef90_UPI0006441112/58-104 [subseq from] ubiquitin-conjugating enzyme E2 variant 1-like isoform X2 n=1 Tax=Otolemur garnettii TaxID=30611 RepID=UPI0006441112
---------------------------------------------------------------------------------------------------VDPRAIPMLAKWQNSYSIKVVLQELWRLMMSKENMKLPQPPE-QCYSN
>UniRef90_A0A0C2WR66/2-137 [subseq from] UBC core domain-containing protein n=2 Tax=Amanita TaxID=41955 RepID=A0A0C2WR66_AMAMK
--------AKVPRNFRLLEELEKGEKGIGDGSCSYGLEDGDDIMMSNWNGTIIGPGHTVHENRIYSLKIHCGERYPEVPPTVQFISRVNLPFVNQLDGKVDTNKLPVLANWTRSNSIESVLVEIRKEMGSFNNRKLPQPPEGST---
>UniRef90_A0A074ZG28/25-161 [subseq from] Ubiquitin--protein ligase n=4 Tax=Opisthorchiidae TaxID=6196 RepID=A0A074ZG28_9TREM
-------KIKVPRNFYLLEELEQGQKGCQDGTISWGLED-MDSTLTKWTGVILGPSRTPFEGRLYLLQIECGPNYPDVAPSVRFVTRIRMHGVNENNGQIDSRLFPTLTKWTRGLQMRHVLLELRHKMAAPENARLSQPAEGSTY--
>UniRef90_UPI001CC2D319/9-97 [subseq from] ubiquitin-conjugating enzyme E2 variant 1-like n=2 Tax=Cervus TaxID=9859 RepID=UPI001CC2D319
----------------------------------------------------------NYENQIYNLKIKCGPKYPEAPTFVRLVTKINMNGANSSNGVVDPRAVAVLAKWQNSYSIKAVLQELQRLMMSKENMKLPQPPEGQCYSN
>UniRef90_A0A3Q3W7S3/1-112 [subseq from] UBC core domain-containing protein n=1 Tax=Mola mola TaxID=94237 RepID=A0A3Q3W7S3_MOLML
MATTTGASVVVPRSFRLLEELEEGQKGVGDGTVSWGLINDEDMTLTHWNGMIIGPSKTAFEGRIYSLKIECGQRYPEQPPIVRFVTKINLTGVHSLNGVVSI-QISILASLIN----------------------------------
>UniRef90_G5BZH2/4-99 [subseq from] Ubiquitin-conjugating enzyme E2 variant 2 n=1 Tax=Heterocephalus glaber TaxID=10181 RepID=G5BZH2_HETGA
-----STGVKVPRDFRLLEELEEGQKGVGDGMVSWGLEDDEDMILIRQTGMIIGPPRTNYENRIYRLKVECGPKNPEAPPSVRFVTKINMNEINNSSGMVD----------------------------------------------
>UniRef90_A0A2A6BKQ2/54-173 [subseq from] Uev-1 n=1 Tax=Pristionchus pacificus TaxID=54126 RepID=A0A2A6BKQ2_PRIPA
------------------------SWGKGDGNISWGLEDDSDMTLTRWTGTIIGPPRTPFDSRIYNLAIECGPNYPREPPTVRFTTKIHMNGINQANGVIDKRILSTLRSWSATYLIKTVLEDIRKNMMtAKENMKLPQPPEGT----
>UniRef90_A0A4W5KAX4/2-104 [subseq from] Ubiquitin-conjugating enzyme E2 variant 2 n=1 Tax=Hucho hucho TaxID=62062 RepID=A0A4W5KAX4_9TELE
-------------------------------------------ALAAWSGML-SLLTTNYENRIYSLKVECGPKYPESPPIVRFVTKICMNGINNSNGMVDTRSIPILSKWQNSYSIKVVLQELRRLMMSKENMKLPQPPEGQTYSN
>UniRef90_A0A4Y7SX29/2-137 [subseq from] UBC-like protein (Fragment) n=2 Tax=Agaricomycetes TaxID=155619 RepID=A0A4Y7SX29_9AGAR
--------AKVPRNFRLLEELEKGEKGIGDGSCSYGLEDGDDIMMSNWNGTIIGPGHTVHENRIYSLKIDCGESYPDYPPEVQFLSRVNLPFVNQQNGKVDSSKLPVLGSWNRNSSIETVLVEIRREMASFNNRKLPQPPEGSM---
>UniRef90_A0A6I9K848/24-115 [subseq from] ubiquitin-conjugating enzyme E2 variant 1-like n=1 Tax=Chrysochloris asiatica TaxID=185453 RepID=A0A6I9K848_CHRAS
-------------------------------------------------------AQTIYENRIYSLKIECGPKYPEARPFVRFVTKINMNGVNSSNALVDPRALSVLAKCQKSYSIKVVLQELWRLMMSKENTKLPQPPEGQCYSN
>UniRef90_A0A8C2LXN0/1-122 [subseq from] UBC core domain-containing protein n=1 Tax=Cricetulus griseus TaxID=10029 RepID=A0A8C2LXN0_CRIGR
MAATTGSGVMVPQNFQVLEELEEGQKGVGDGTVSL--------------GMIFGPPRSIYENRIYSRKIECG-----------FVTKVNMSIVISSNRVMDPRATAVLAKWQKSHSIKVILQELRLLMMAKEILKLPQPPEGQCYSN
>UniRef90_UPI001CB89D4D/9-146 [subseq from] ubiquitin-conjugating enzyme E2 variant 1B-like n=1 Tax=Erigeron canadensis TaxID=72917 RepID=UPI001CB89D4D
-----SSPVIVPRSFRLLEELERGEKGIGDGTVSYGMDDADDVYMQSWTGTIIGPSNTVYEGRIYQLKLFCGPEYPEQPPSVQFQSRINMSCVNQETGVVEPSLFRILADWQREYTMEDILTQLKKEMTSPQNRKLTQPPEGN----
>UniRef90_A0A4S8J8Y1/9-148 [subseq from] UBC core domain-containing protein n=3 Tax=Musa TaxID=4640 RepID=A0A4S8J8Y1_MUSBA
---SGGSGIVVPRNFRLLEELERGEKGIGDGTVSYGMDDGDDIYMRSWTGTIIGPHNTVHEGRIYQLKLFCDKDYPDKPPSVRFHSRVNMTCVNPDTGVVDPRKFSVLGNWERDYTMEYILSQLKKEMAAPHNRKLVQPPEGT----
>UniRef90_A0A4Z2CYW6/29-163 [subseq from] Ubiquitin-conjugating enzyme E2 variant 2 isoform 2 n=5 Tax=Schistosoma TaxID=6181 RepID=A0A4Z2CYW6_SCHJA
--------VCVPRNFYLLDELEQGQKGFQEGSISWGLENMGDATLTKWNGTILGPTRSPFENRLYDLRIECGPKYPDMPPTVRFVTKIRMHGVNENTGELDPRMFATLANWTRGYCIRHVLLDVRKKMSASENSRFAQPPENS----
>UniRef90_UPI000CCC8D1F/11-109 [subseq from] ubiquitin-conjugating enzyme E2 variant 2 isoform X2 n=1 Tax=Myotis lucifugus TaxID=59463 RepID=UPI000CCC8D1F
-----------------------------------------------WTEELT-SSKTNYENRIYSLKVECGPKYPEAPPSVRFVTKINMNGINNSSGMVDARSIPVLAKWQNSYSIKVVLQELRRLMMSKENMKLPQPPEGQTYNN
>UniRef90_UPI00193D5D8D/6-98 [subseq from] ubiquitin-conjugating enzyme E2 variant 1-like n=1 Tax=Saimiri boliviensis boliviensis TaxID=39432 RepID=UPI00193D5D8D
-------------------------------------------------------ARTVYENRIYSLKIDCGPKYPEAPpPFVRFVTKINMNGVKSSNGVVDPRVISVLAKWQNSYSIKVVLQELPLLMVSKENTKFPQPPEGRCYSN
>UniRef90_A0A8B7SYS6/10-65 [subseq from] ubiquitin-conjugating enzyme E2 variant 1-like n=2 Tax=Hipposideros armiger TaxID=186990 RepID=A0A8B7SYS6_HIPAR
-AASMDSGVKVPCNFRLLEELKEGQKGVKDGTVSWGLEDDEDMTLTRWTGMIIGPPR------------------------------------------------------------------------------------------
>UniRef90_A0A8B7SYS6/66-113 [subseq from] ubiquitin-conjugating enzyme E2 variant 1-like n=2 Tax=Hipposideros armiger TaxID=186990 RepID=A0A8B7SYS6_HIPAR
---------------------------------------------------------------------------------------------------VDPRAISVLAKWQNSCRIKVVLQELRRLMMSKENMKHSQPLEGQCYSN
>UniRef90_UPI0021121B6C/25-117 [subseq from] ubiquitin-conjugating enzyme E2 variant 2-like n=1 Tax=Orcinus orca TaxID=9733 RepID=UPI0021121B6C
------------------------------------------------------SPQTNYENRIYSLKVECGPKYPEAPPSVRFVTKINMNGVNNSSGMVDARSIPVLAKWQNSYSIKVVLQELRRLMMSKENMKLPQPPEGQTYNN
>UniRef90_A0A2J8UMZ4/16-108 [subseq from] UBE2V2 isoform 2 (Fragment) n=3 Tax=Euarchontoglires TaxID=314146 RepID=A0A2J8UMZ4_PONAB
------------------------------------------------------SPQTNYENRIYSLKVECGPKYPEAPPSVRFVTKINMNGINNSSGMVDARSIPVLAKWQNSYSIKVVLQELRRLMMSKENMKLPQPPEGQTYNN
>UniRef90_Q9SVD7/5-146 [subseq from] Ubiquitin-conjugating enzyme E2 variant 1D n=4 Tax=Arabidopsis TaxID=3701 RepID=UEV1D_ARATH
---SGGSSVVVPRNFRLLEELERGEKGIGDGTVSYGMDDGDDIYMRSWTGTIIGPHNTVHEGRIYQLKLFCDKDYPEKPPTVRFHSRVNMACVNHETGVVDPKKFGLLANWQREYTMEDILVQLKKEMSTSHNRKLVQPPEGTCF--
>UniRef90_UPI0007EFFBB9/6-142 [subseq from] ubiquitin-conjugating enzyme E2 variant 1A-like n=1 Tax=Daucus carota subsp. sativus TaxID=79200 RepID=UPI0007EFFBB9
------STVVVPRNFRLLEELERGEKGIGDGTVSYGMDDADDIYMQSWTGTIIGPPNTVHEGRIYQLKFFCGLDYPDKPPLVRFETQINMSVVNYETGVVEPKLFPMLADWQREYTMEDILMELKREMMSSRNRRLAQPAEGN----
>UniRef90_A0A0M8N9U3/2-137 [subseq from] Ubiquitin-conjugating enzyme spm2 n=1 Tax=Escovopsis weberi TaxID=150374 RepID=A0A0M8N9U3_9HYPO
--------AKVPRNFRLLEELEKGEKGLGAEACSYGLQDSDDLLMTHWNGTILGPPHSVHENRIYSVKMTCGERYPDEPPTIQFVSRVNLPCVNQTNGKVDPSQLPCLAKWKRDNTMETVLIELRRYMASHENKKIPQPPEGST---
>UniRef90_A0A8B7ZMK2/4-136 [subseq from] ubiquitin-conjugating enzyme E2 variant 2-like n=1 Tax=Acanthaster planci TaxID=133434 RepID=A0A8B7ZMK2_ACAPL
----------VPRNFRLLEELEEGQKG-GEGFVSWGLFRDDDILLINWSGMILGPPRTAFENRMYNLTLECGSYYPKQPPEVRFTTRVNLNGVDA-HGHVDRRMFSSLSNWQPSNTLKTVLTNIRESMGLKENAKLPQPPEGSTY--
>UniRef90_A0A165SIJ4/2-136 [subseq from] UBC-like protein n=1 Tax=Neolentinus lepideus HHB14362 ss-1 TaxID=1314782 RepID=A0A165SIJ4_9AGAM
--------AKVPRNFRLLEELEKGEKGIGDGSCSYGLEDGDDILMSNWRGTIIGPGHTVHENRIYSLKIHCGDEYPERPPTVQFVSRVNLPFVNQTDGTVEASKLPVLAHWSRNNSIETVLVEIRKEMASFNNRKLPQPPEGS----
>UniRef90_L2FHC7/2-139 [subseq from] Ubiquitin-conjugating enzyme n=25 Tax=Colletotrichum TaxID=5455 RepID=L2FHC7_COLFN
-------GAKVPRNFRLLEELEKGEKGLGAEACSYGLNDAEDLLMSDWNGTILGPPHSVHENRIYSLKMHCGPNYPDEPPTIQFVSQVNLPCVNPRNGVVDPKQLPCLAGWKRDNTMETILIELRRYMAAPANKKIPQPPEGSVY--
>UniRef90_A0A8S1DLR3/3-102 [subseq from] UBC core domain-containing protein n=1 Tax=Cloeon dipterum TaxID=197152 RepID=A0A8S1DLR3_9INSE
----TQSGVVVPRNFRLLEELEQGQKGVGDGTISWGLENDDDMTLTHWTGMIIGPPRTPYENKMYSLKIECGPRYPEEPPSCKFLSRININCINTSNGLVSKTA-------------------------------------------
>UniRef90_A0A165M4B1/2-137 [subseq from] UBC-like protein n=1 Tax=Exidia glandulosa HHB12029 TaxID=1314781 RepID=A0A165M4B1_EXIGL
--------AKVPRNFRLLEELEKGEKGIGDGSCSYGLEDGDDIMMSNWNGTIIGPGHTVHENRIYSLKIVCGETYPDSPPSVAFKSRVNLPFVDQTNGTVDPTKLPVLANWTRNNSIETILVEIRREMATFNNRKLPQPPEGSF---
>UniRef90_A0A7S0QLN6/2-139 [subseq from] UBC core domain-containing protein n=1 Tax=Cryptomonas curvata TaxID=233186 RepID=A0A7S0QLN6_9CRYP
-----GGQVIVPRNFVLLDELEKGEKGIGDGSVSYGLADGNDMTLTNWNGMIVGPPGSPLEGRIISLLISCGPHYPDRPPSIRFSSRVNLACVDQRTGVVDPSNLSVLSNWNRSYGLEKLLQELRREMCSAHNRRLPQPPDGA----
>UniRef90_A0A5C3R2E6/3-137 [subseq from] UBC-like protein n=1 Tax=Pterula gracilis TaxID=1884261 RepID=A0A5C3R2E6_9AGAR
---------KTPRNFRLLEELEKGEKGIGDGSCSYGLEDSDDIMMSNWNGTIIGPGHTVHENRIYSMKITCGPSYPDAPPSVQFISRLNLPFVSQADGKVDAGMLPVLSSWRRESSIETVLVEIRKEMASTNNRKLPQPPEGST---
>UniRef90_C6T394/3-142 [subseq from] UBC core domain-containing protein n=24 Tax=Fabaceae TaxID=3803 RepID=C6T394_SOYBN
---SEGSTVVVPRNFRLLEELERGEKGIGDGTVSYGMDDADDIYMQSWTGTIIGPPGTVHEGRIYQLKLFCGKDYPDNPPTVRFQTRINMTCVNQETGVVEPHLFPMLANWQRECTMEDILMQLKKEMISPQNRKLAQPPEGN----
>UniRef90_UPI0008F46EF9/1-56 [subseq from] ubiquitin-conjugating enzyme E2 variant 1-like n=1 Tax=Gorilla gorilla gorilla TaxID=9595 RepID=UPI0008F46EF9
MAATTGSVVKVPCNFQLLEELKESQKGVGDDTVSWGLEEYEDMTLTRWTGMIIGPP-------------------------------------------------------------------------------------------
>UniRef90_UPI0008F46EF9/58-102 [subseq from] ubiquitin-conjugating enzyme E2 variant 1-like n=1 Tax=Gorilla gorilla gorilla TaxID=9595 RepID=UPI0008F46EF9
---------------------------------------------------------------------------------------------------VDPRAIPVLAKWQNSYSIKVVLQEFRRLMMSKENMKLPQPPEGQC---
>UniRef90_UPI001C53A366/71-126 [subseq from] ubiquitin-conjugating enzyme E2 variant 1-like n=1 Tax=Dipodomys spectabilis TaxID=105255 RepID=UPI001C53A366
-AATTGSGVKVPRNFCLLEELEEDQKGVRDGTVSWGLEDDEDMTLTKWTGMIIGPPR------------------------------------------------------------------------------------------
>UniRef90_UPI001C53A366/127-169 [subseq from] ubiquitin-conjugating enzyme E2 variant 1-like n=1 Tax=Dipodomys spectabilis TaxID=105255 RepID=UPI001C53A366
---------------------------------------------------------------------------------------------------VDPRAISVLAKWQNSYSIKVILRELRHLVMSKENMKLPQPPEG-----
>UniRef90_A0A6I9XXN9/4-97 [subseq from] ubiquitin-conjugating enzyme E2 variant 2 isoform X2 n=3 Tax=Colubroidea TaxID=34989 RepID=A0A6I9XXN9_9SAUR
-----------------------------------------------------GSKQTNYENRIYSLKVECGPKYPEAPPTVRFVTKINMNGINNSNGMVDARSIPVLGKWQNSYSIKVILQELRRLMMSKENMKLPQPPEGQTYNN
>UniRef90_UPI00189723EE/1-100 [subseq from] ubiquitin-conjugating enzyme E2 variant 1-like n=1 Tax=Cebus imitator TaxID=2715852 RepID=UPI00189723EE
--------------------------------------------------MIIGPPRTIYENQICSLKIKCGPKYSEAPSFVRFVTKISMNGVNSSNGVVDPRALSVLAKWQNTyntYSIKVVLQELQCLLMSKQNMKLPQLPEGQCYTN
>UniRef90_A0A1Y1YBB3/2-138 [subseq from] UBC-like protein n=1 Tax=Basidiobolus meristosporus CBS 931.73 TaxID=1314790 RepID=A0A1Y1YBB3_9FUNG
--------AKVPRNFRLLEELEKGEKGIGDGTCSYGLADGDDIMMSNWNGTILGPPHSVHENRIYSLKIHCDANYPDSPPAVSFLSQINLPCVNQQNGLVEPSKLNCLQHWKRNYTLETVLTEIRREMASSHNRKLPQPQEGTFY--
>UniRef90_A0A5N5QQ94/4-139 [subseq from] Ubiquitin-conjugating enzyme spm2 n=1 Tax=Ceratobasidium theobromae TaxID=1582974 RepID=A0A5N5QQ94_9AGAM
--------VSVPRNFRLLEELEKGEKGIGDGSCSYGLEDGDDVSMTNWNGTIIGPGHTVHENRIYSLKINCGPKYPDDPPAIAFISKVNLPFVGP-TGKVDPARLPILTNWNRASTLENILVEIRREMATSHNRKLPQPPEGSTY--
>UniRef90_A0A6J0PMI2/5-147 [subseq from] ubiquitin-conjugating enzyme E2 variant 1D n=1 Tax=Elaeis guineensis var. tenera TaxID=51953 RepID=A0A6J0PMI2_ELAGV
---SGGSSVVVPRNFRLLEELERGEKGIGDGTVSYGMDDGDDIYMRSWTGTIIGPHNSVHENRIYQLKLFCDKDYPEKPPSVRFHSRINMTCVNHENGMVEPKKFGILANWQREYTMEDILVQLKKEMAAPPNRKLVQPPEGQPIS-
>UniRef90_A0A6P7YZW6/1-97 [subseq from] ubiquitin-conjugating enzyme E2 variant 2 isoform X4 n=1 Tax=Microcaecilia unicolor TaxID=1415580 RepID=A0A6P7YZW6_9AMPH
--------------------------------------------------MLSGRLQTNYENRIYSLKIECGPKYPEAPPTVRFVTKMNMNGINNSNGMVDARGIPVLAKWQNSYSIKVILQELRRLMMSKDNMKLPQPPEGQTYNN
>UniRef90_A0A1R3JGP7/31-164 [subseq from] Ubiquitin-conjugating enzyme, E2 n=1 Tax=Corchorus olitorius TaxID=93759 RepID=A0A1R3JGP7_9ROSI
---------QVPRNFRLLEELERGEKGIGDGTVSYGMDDADDIFMQSWTGTIIGPPNTVHEGRIYQLKLFCGKDYPDNPPSVRFQTRINMTCVNQETGAVEPSLFPMLANWQREYTMEDILTQLKKEMMSPQNRKLAQPPEGN----
>UniRef90_A0A3Q7E8N9/5-146 [subseq from] UBC core domain-containing protein n=63 Tax=Magnoliopsida TaxID=3398 RepID=A0A3Q7E8N9_SOLLC
---SGGSSVVVPRNFRLLEELERGEKGIGDGTVSYGMDDGDDIYMRSWTGTIIGPHNSVHEGRIYQLKLFCDKDYPEKPPSVRFHSRVNMTCVNHETGVVEPKKFALLANWQREYTMEDILTQLKKEMASPHNRKLVQPPEGTCF--
>UniRef90_A0A165EPT1/2-137 [subseq from] UBC-like protein n=1 Tax=Laetiporus sulphureus 93-53 TaxID=1314785 RepID=A0A165EPT1_9APHY
--------AKVPRNFRLLEELEKGEKGIGDGSCSYGLEDGDDIMMSHWNGTIIGPGHTVHENRIYSLKIICGDEYPDRPPTVQFVSRVNLPFVSQVDGKVDPSKLNVLAHWNRNCSLETVLVEIRKEMASFNNRKLPQPPEGST---
>UniRef90_C6SXX8/3-143 [subseq from] UBC core domain-containing protein n=22 Tax=rosids TaxID=71275 RepID=C6SXX8_SOYBN
---SEGSSVVVPRNFRLLEELERGEKGIGDGTVSYGMDDADDIYMQSWTGTIIGPPSTVHEGRIYQLKLFCSRDYPDNPPSVRFQTRINMTCVNQETGVVEPHLFPMLANWKRERTMEDILIQLKREMMSPQNRKLTQPPEGKT---
>UniRef90_G7LAI8/3-142 [subseq from] Putative aminoacyltransferase, E1 ubiquitin-activating enzyme n=3 Tax=IRL clade TaxID=2233839 RepID=G7LAI8_MEDTR
---SEGSTVVVPRNFRLLEELERGEKGIGDGTVSYGMDDADDIFMQSWTGTIIGPPGTVHEGRIYQLKLFCGKDYPDNPPSVRFQTRINMTCVNQESGVVEPNLFPMLASWKRESTMEDILLQLKKEMMSPQNRKLSQPPEGN----
>UniRef90_UPI001CFE016A/5-122 [subseq from] ubiquitin-conjugating enzyme E2 variant 2-like n=1 Tax=Gracilinanus agilis TaxID=191870 RepID=UPI001CFE016A
------TRIKVPHNFHLLEKLEEMQKGLGNGTVSWGLEDDEDMTLTRYQGKLDSSPKgchqTNYENRTYSLKVECGPKYPEAPPTVRFVTKINVNGINNSNRMIEAQSIPVLAKCQNSYSIKVV---------------------------
>UniRef90_UPI0003318E03/4-55 [subseq from] ubiquitin-conjugating enzyme E2 variant 2-like n=1 Tax=Sorex araneus TaxID=42254 RepID=UPI0003318E03
-----STGVKVPHNFCLLEGLEEGQKGVGDGTVSWGLEDDEDMTLTRWTGMIIGPPR------------------------------------------------------------------------------------------
>UniRef90_UPI0003318E03/56-103 [subseq from] ubiquitin-conjugating enzyme E2 variant 2-like n=1 Tax=Sorex araneus TaxID=42254 RepID=UPI0003318E03
---------------------------------------------------------------------------------------------------VDARSIPVLAKWQNSYSIKVVLQELRRLMMSKENMKLPHPPEGQTYNN
>UniRef90_A0A066VNA6/3-138 [subseq from] UBC core domain-containing protein (Fragment) n=1 Tax=Rhizoctonia solani AG-8 WAC10335 TaxID=1287689 RepID=A0A066VNA6_9AGAM
--------AKVPRNFRLLEELEKGEKGIGDGSCSYGLEEGDDVTMTHWNGTIIGPGHTVHENRIYSLRIECGANYPDVPPVISFVSKVNLSFVG-PNGKVDPMKLPVLANWIPASTLETILVHMRREMAGAHNRKLPQPPEGSVY--
>UniRef90_A0A2U9BI71/7-103 [subseq from] Putative ubiquitin-conjugating enzyme E2 variant 1-like isoform 3 n=1 Tax=Scophthalmus maximus TaxID=52904 RepID=A0A2U9BI71_SCOMX
------AGVVVPRSFRLLEELEEGQKGVGDGTVSWGLEDDDDMTLTHWNGMIIGPTKTVYEGRIYSLKIECGPRYPEYPPLVRFVNKIHLSGVHNSNGLVSIR--------------------------------------------
>UniRef90_A9SAD0/3-142 [subseq from] UBC core domain-containing protein n=4 Tax=Bryopsida TaxID=3214 RepID=A9SAD0_PHYPA
----TGGSVVVPRNFRLLEELERGEKGIGDGTVSYGMDDGDDVFMRSWTGTIIGPSHSVHEGRIYTLKLFCDKDYPDKPPTVRFHSRINMTHVNSETGLVDPRYFPLLANWRRNHTMEDILVELKKQMANPANRKLPQPPEGST---
>UniRef90_A0A151GDF9/87-225 [subseq from] Ubiquitin-conjugating enzyme variant MMS2 n=1 Tax=Drechmeria coniospora TaxID=98403 RepID=A0A151GDF9_9HYPO
-------SAKVPRNFRLLEELEKGEKGLGAEACSYGLEDGEDLLMSNWNGTILGPPHSVHENRIYSVKMHCGERYPDEPPTIQFVSQVNLPCVNPRNGVVDPKQLPCLAQWKRENTMETVLIELRRYMAAPANKKIPQPPEGTTYS-
>UniRef90_E1ZGA6/10-145 [subseq from] UBC core domain-containing protein n=2 Tax=Chlorella TaxID=3071 RepID=E1ZGA6_CHLVA
--------ISVPRNFRLLEELEKGEKGIGDGTVSYGMDNSDDLLMRHWTGTIIGPPNTVHDGRIYTLKIYCDEQYPDRPPQVRFQSRIQMGC-VAPNGVVDPRNFHVLRSWNRQYTMETVLTELRRDMAQAHNRKLPQPPEGSTY--
>UniRef90_A0A0B7K6L8/2-138 [subseq from] UBC core domain-containing protein n=4 Tax=Hypocreales TaxID=5125 RepID=A0A0B7K6L8_BIOOC
--------AKVPRNFRLLEELEKGEKGLGAEACSYGLEDSEDLLMSNWNGTILGPPHSVHENRIYSVKMHCGEKYPDEPPTIQFLSQVNLPCVNPRNGIVDPSQLPCLAQWKRDNTMETVLIELRRYMAAPANKKLPQPPEGSTY--
>UniRef90_A0A8T2I4L6/5-144 [subseq from] Putative Ubiquitin-conjugating enzyme E2 variant 1D n=1 Tax=Chlorella desiccata (nom. nud.) TaxID=1650286 RepID=A0A8T2I4L6_9CHLO
----GGANVVVPRNFRLLEELEKGEKGIGDGTVSYGLDSGDDMLMCNWTGTIIGPPGTMHDGRIYTLAIYCDESYPERPPQIRFVTKINMGCV-SSNGSVDPRQFPTLRDWNRTKTMEHVLIDLRREMAQPHNRKLPQPPEGTNY--
>UniRef90_B6SK03/7-146 [subseq from] Ubiquitin-conjugating enzyme E2 variant 1C n=5 Tax=Mesangiospermae TaxID=1437183 RepID=B6SK03_MAIZE
---GAGSSVVVPRNFRLLEELERGEKGIGDGTVSYGMDDADDIYMRSWTGTIIGPHNTVHEGRIYQLKLFCDKDYPEKPPSVRFHSRINMTCVNHETGMVDPRKFGLLANWQRDYTMENILTQLKKEMAASQNRKLVQPPEGT----
>UniRef90_A0A137QD65/25-159 [subseq from] Ubiquitin-conjugating enzyme spm2 n=1 Tax=Leucoagaricus sp. SymC.cos TaxID=1714833 RepID=A0A137QD65_9AGAR
---------TVPRNFKLLEELEKGEKGIGDGSCSYGLEDGDDIMMSNWNGTIIGPGHTVHENRIYSLKITCGESYPDKPPLVQFISRINLPFVNQTNGVVDPTKLPVLANWTRNLSLENVLVEMRKEMGSFNNRKLPQPTEGST---
>UniRef90_A0A8B6C1D1/53-193 [subseq from] Ubiquitin-conjugating enzyme E2 variant (Fragment) n=2 Tax=Mytilus galloprovincialis TaxID=29158 RepID=A0A8B6C1D1_MYTGA
--------LKVPRNFKLLDELETGQKGVSDGTISWGLENDDDNTLTHWTGTIIGPPRTPFESKIYTLKLTCGEYYPDKPPIARFVSKLKMTCVLDSgpqTGLVDSRKVDALRNWTHECSIKQILMDIRKQMTLKENFKFSQPPEGTSFS-
>UniRef90_A0A833VIC3/5-145 [subseq from] Ubiquitin-conjugating enzyme E2 variant 1C n=1 Tax=Carex littledalei TaxID=544730 RepID=A0A833VIC3_9POAL
--SSAGSGVVVPRNFRLLEELERGEKGIGDGSVSYGMDDADDIYMRSWTGTIIGPHNTVHEGRIYTLKLFCDKDYPEKPPTVRFHSRVNMTCVNHETGVVDPKKFVLLANWQREYTMEDILTQLKKEMATSHNRKLVQPPEGT----
>UniRef90_M4EX86/6-146 [subseq from] UBC core domain-containing protein n=16 Tax=Brassicaceae TaxID=3700 RepID=M4EX86_BRARP
----GGSSVVVPRNFRLLEELERGEKGIGDGTVSYGMDDGDDIYMRSWTGTIIAPHNTVHEGRIYQLKLFCDKDYPEKPPTVRFHSRINMTCVNHETGVVEPKKFGLLANWQREYTMETILTQLKKEMSTSHNRKLVQPPEGTCF--
>UniRef90_A0A0A0KX17/8-140 [subseq from] UBC core domain-containing protein n=1 Tax=Cucumis sativus TaxID=3659 RepID=A0A0A0KX17_CUCSA
----------VPRNFRLLEELERGEKGIGDGTVSYGMDDPDDFLMQSWTGTIIGPPNTVHEGRIYQLKLFCGKDYPDNPPAVRFQSRINMTCVNPETGVVEKNILPMLAKWQREYTMEDILTQLKKEMMSSHNRKLAQPPEGA----
>UniRef90_A0A1E3QI74/3-139 [subseq from] UBC core domain-containing protein n=1 Tax=Lipomyces starkeyi NRRL Y-11557 TaxID=675824 RepID=A0A1E3QI74_LIPST
--------AKIPRNFRLLEELEKGEKGLGAEACSYGLTDGDDITMSEWNGTILGPPHSVHENRIYSLKLHCGPNYPDVPPTVQFLSKVNLPCVSQVDGKVDPSKLACLAQWRRDYNMETVLLEIRREMATGSNRKLPQPPEGMTY--
>UniRef90_A0A7J7GG54/7-146 [subseq from] UBC core domain-containing protein n=2 Tax=Camellia sinensis TaxID=4442 RepID=A0A7J7GG54_CAMSI
---SEGSRVIVPRNFRLLEELERGEKGIGDGTVSYGMDDADDIYMQSWTGTIIGPPNTVHEGRIYQLKLFCGKDYPEKPPTVRFQTRINMTCVNQETGFVEPSVFPMLANWQGEYTMEDILLQLKKEMTSPQNRKLSQPTEGN----
>UniRef90_A0A2C9UFW0/3-142 [subseq from] UBC core domain-containing protein n=3 Tax=Pentapetalae TaxID=1437201 RepID=A0A2C9UFW0_MANES
---SEGSRVVVPRSFRLLEELERGEKGIGDGTVSYGMDDADDVYMQSWTGTIIGPPNTVHEGRIYQLKLFCGKDYPDNPPSVRFQTRINMTCVNAESGAVEPSLFPMLANWQRECTMEDILTQLKKEMMSPQNRKLAQPPEGN----
>UniRef90_A0A445J9Y7/3-145 [subseq from] Ubiquitin-conjugating enzyme E2 variant 1A isoform D n=2 Tax=Glycine soja TaxID=3848 RepID=A0A445J9Y7_GLYSO
---SEGSTVVVPRNFRLLEELERGEKGIGDGTVSYGMDDADDIYMQSWTGTIIGPPGGVHEGRIYQLKLFCGKDYPDNPPTVRFQTRINMTCVNQETGVVEPHLFPMLANWQRECTMEDILMQLKKEMMSPQNRKLAQPPEAQPLS-
>UniRef90_J3LBX5/6-146 [subseq from] UBC core domain-containing protein n=12 Tax=Mesangiospermae TaxID=1437183 RepID=J3LBX5_ORYBR
--AGAGSSVVVPRNFRLLEELERGEKGIGDGTVSYGMDDADDIYMRSWTGTIIGPHNTVHEGRIYQLKLFCDKDYPEKPPSVRFHSRINMTCVNHETGVVDPKKFGLLANWQRDYTMENILVQLKKEMAAAQNRKLVQPPEGT----
>UniRef90_K4HBY2/1-88 [subseq from] Ubiquitin-conjugating enzyme E2 variant 2 (Fragment) n=1 Tax=Dibamus sp. JJF-2012 TaxID=1227504 RepID=K4HBY2_9SAUR
-----------------------------DGTVSWGLEDDEDMTLTRWTGMIIGPPRTNYENRIYSXKXECGPKYPEAPPXXRFVTKINMNGINNSNGXVDXRXIXVLAKWQNSYSI------------------------------
>UniRef90_A0A067MK58/2-138 [subseq from] UBC core domain-containing protein n=1 Tax=Botryobasidium botryosum FD-172 SS1 TaxID=930990 RepID=A0A067MK58_9AGAM
--------AKVPRNFRLLEELEKGEKGIGDGSISYGLEDGDDIMMLKWNGTIIGPGHSVHENRIYNLKIECGHDYPDAPPEVSFLSRVNLPFVNAANGKVERHKLPVLANWERKSTLETVLVDIRKEMAAPSNRKLPQPPEGSTY--
>UniRef90_A0A511KDW1/2-137 [subseq from] Ubiquitin-conjugating enzyme E2 variant n=1 Tax=Rhodosporidium toruloides TaxID=5286 RepID=A0A511KDW1_RHOTO
--------AKVPRSFRLLEELEKGEKGIGDGTCSYGLQDGEEMSMEKWNGTIIGPGHTVHENRIYSLSIRCGPQYPDVPPEITFLTRINLPCVDPTSGKVSPNKLGVLANWKHQYTLETVLVELRRDMATPQNRKLAQPAEGAT---
>UniRef90_A0A836DQK1/3-142 [subseq from] Ubiquitin-conjugating enzyme n=2 Tax=fabids TaxID=91835 RepID=A0A836DQK1_9ROSI
---SEGSSVVVPRNFRLLEELERGEKGIGDGTVSYGMDDADDIFMQSWTGTIIGPPNTVHEGRIYQLKLFCGKDYPENPPSVRFQTRINMTCVNPESGAVEPSLFPMLANWKREHTMEDILTQLKKEMTASQNRKLAQPPEGN----
>UniRef90_A0A1U8ARR4/3-142 [subseq from] ubiquitin-conjugating enzyme E2 variant 1A-like n=3 Tax=Proteales TaxID=232378 RepID=A0A1U8ARR4_NELNU
---SEGSRVIVPRNFRLLEELERGEKGIGDGTVSYGMDDADDIYMHSWTGTIIGPPNTVHEGRIYQLKLFCDKDYPDNPPTVRFQTRINMICVNQETGMVEPSQFPMLADWQREYTMEDILTQLKKEMMSPQNRKLAQPPEGN----
>UniRef90_A0A4Y1QRW6/69-206 [subseq from] MMS ZWEI homologue 1 n=1 Tax=Prunus dulcis TaxID=3755 RepID=A0A4Y1QRW6_PRUDU
---SEGSSVVVPRNFRLLEELERGEKGIGDGTVSYGMDDADDIYMQSWTGTIIGPPNTVHEGRICQLKLFCGKDYPDNPPTVRFQTRINMTCVNQETGVVEPSLFPMLANWQREYTMEDILTQLKKEMMSPQNRKLAQPPE------
>UniRef90_UPI0018A0B753/1-57 [subseq from] ubiquitin-conjugating enzyme E2 variant 1-like n=1 Tax=Choloepus didactylus TaxID=27675 RepID=UPI0018A0B753
MAATTGSGVKVSHHFQLLEELEERQKGLGHGTVSWGLEDDRDMTLTRWTGMIIGPPR------------------------------------------------------------------------------------------
>UniRef90_UPI0018A0B753/58-104 [subseq from] ubiquitin-conjugating enzyme E2 variant 1-like n=1 Tax=Choloepus didactylus TaxID=27675 RepID=UPI0018A0B753
---------------------------------------------------------------------------------------------------VDPRAISVLAKWQNPCSIKVVLQELRCLMMTKENLKLPQPPEGQCYG-
>UniRef90_A0A146I0R2/2-137 [subseq from] UBC core domain-containing protein n=3 Tax=Mycena TaxID=41247 RepID=A0A146I0R2_MYCCL
--------AKVPRNFRLLEELEKGEKGIGDGSCSYGLEDSDDIMMTHWNGTIIGPGHTVHENRIYSLKITCGDNYPEQPPTIQFLSRVNVPFVSQTDGTVDRAKLPVLAQWTRASSLEHVLVEMRKEMASPSNRKLPQPPEGSM---
>UniRef90_A0A7J0GYB5/23-156 [subseq from] MMS ZWEI homologue 1 n=1 Tax=Actinidia rufa TaxID=165716 RepID=A0A7J0GYB5_9ERIC
----------VPRNFRLLEELERGEKGIGDGTVSYGMDDADDIYMQSWTGTIIGPPNTVHEGRIYQLKLFCGKEYPDEPPTVRFQTRVNMTCINQESGLVEPSRFPMLADWQREYTMEYILLQLKKEMMSPQNRKLAQPPEGVS---
>UniRef90_A0A397H8X5/2-137 [subseq from] UBC core domain-containing protein n=3 Tax=Diversisporales TaxID=214509 RepID=A0A397H8X5_9GLOM
--------TKVPRNFRLLEELEKGEKGIGDGTCSYGLSNGDDIYMSYWNGTIIGPGHTIHENRIYSLKLHCDENYPDGPPTVHFISRINLPCVNQQTGKVEPSKLSCLASWKRNYTLETVLTELRREMANPHNKKLPQPPEGSI---
>UniRef90_A9PBP9/5-146 [subseq from] UBC core domain-containing protein n=24 Tax=rosids TaxID=71275 RepID=A9PBP9_POPTR
---SGGSSVVVPRNFRLLEELERGEKGIGDGTVSYGMDDGDDIYMRSWTGTIIGPHNTVHEGRIYQLKLFCDKDYPEKPPSVRFHSRINMTCVNHETGVVEPKKFGLLANWQREYTMEDILTQLKKEMAVPHNRKLVQPPEGTCF--
>UniRef90_UPI001FB0A485/5-146 [subseq from] ubiquitin-conjugating enzyme E2 variant 1C-like n=1 Tax=Impatiens glandulifera TaxID=253017 RepID=UPI001FB0A485
---SAGSSVVVPRNFRLLEELERGEKGIGDGSVSYGMDDADDIYMRSWTGTVLGPHNTVHEGRIYQLKLFCDKDYPEKPPIVRFHSRVNMNCVNHDTGVVEPKKFGLLGNWQRDYSMEDILTQLRKEMVSPHNRKAAQPPEGTYY--
>UniRef90_B9SJ18/3-142 [subseq from] Ubiquitin-conjugating enzyme, putative n=2 Tax=fabids TaxID=91835 RepID=B9SJ18_RICCO
---SEGSRVVVPRNFRLLEELERGEKGIGDGTVSYGMDDADDIFMQSWTGTIIGPPSTVHEGRIYQLKLFCGKDYPDNPPSVRFQTRINMTCVNPETGAVEPSLFPMLANWQREYTMEDILTQLKKEMVSPQNRKLAQPPEVS----
>UniRef90_A0A0C3ME12/3-137 [subseq from] UBC core domain-containing protein n=1 Tax=Tulasnella calospora MUT 4182 TaxID=1051891 RepID=A0A0C3ME12_9AGAM
--------AKVPRSFRLLEELEKGEKGIGDGSCSYGLEDGDDMDMSSWNGTIIGPGHTAHENRIYSLKIHCGPAYPDRPPTVSFQTRINLPCVNQVTGSVDPAKLPILANWNDRCSMESLLVELRKEMASPPNRKLPQPPEGS----
>UniRef90_A0A3Q0DUU7/8-98 [subseq from] ubiquitin-conjugating enzyme E2 variant 2-like n=2 Tax=Euarchontoglires TaxID=314146 RepID=A0A3Q0DUU7_CARSF
--------------------------------------------------------KTNYENRIYSLKVECGPKYPEAPPSVRFVTKINMNGINNSSGMVDARSIPVLAKWQNSYSIKVVLQELRRLMMSKENMKLPQPPEGQTYNN
>UniRef90_A0A835JSZ1/12-146 [subseq from] UBC core domain-containing protein n=1 Tax=Salix dunnii TaxID=1413687 RepID=A0A835JSZ1_9ROSI
--------TAVPRNFRLLEELERGEKGIGDGTVSYGMDDADDIFMQSWTGTIIGPPNTVHEGRIYQLKLFCGKDYPDNPPSVRFQTRINMTCVNPENGVVEPSLFPMLANWKREHTMEDILTQLKKEMTASQNRKLPQPPEGA----
>UniRef90_UPI00159DDEFB/33-125 [subseq from] ubiquitin-conjugating enzyme E2 variant 1-like n=1 Tax=Callithrix jacchus TaxID=9483 RepID=UPI00159DDEFB
------------------------------------------------------QARTVYENQIYSLKIECGLKYQEAPPFVRFVTKINTNGVNSSNGVVDPRVISVLAKWQNSYSINIVLQELQRLMMSKENTKFPQLPEGQCYSN
>UniRef90_A0A072TVE7/3-143 [subseq from] Ubiquitin-conjugating enzyme n=2 Tax=Trifolieae TaxID=163742 RepID=A0A072TVE7_MEDTR
---SEGSTVVVPRNFRLLEELERGEKGIGDGTVSYGMDDADDIFMQSWTGTIIGPPGTVHEGRIYQLKLFCGKDYPDNPPSVRFQTRINMTCVNQESGVVEPNLFPMLASWKRESTMEDILLQLKKEMMSPQNRKLSQPPEVQH---
>UniRef90_A0A0C3K1W0/2-137 [subseq from] UBC core domain-containing protein n=2 Tax=Pisolithus TaxID=37467 RepID=A0A0C3K1W0_PISTI
--------AKVPRNFRLLEELEKGEKGIGDGSCSYGLEDGDDIMMSNWNGTIIGPGHTVHENRIYSLKIHCGTSYPDEPPTVQFISRVNLPFVSQADGKVEQSKLTVLAKWNRDNSIETVLVSIRREMASFNNRKLPQPPEGSV---
>UniRef90_A0A5B1QIS4/2-137 [subseq from] UBC-like protein n=1 Tax=Dentipellis sp. KUC8613 TaxID=1883078 RepID=A0A5B1QIS4_9AGAM
--------AKVPRNFRLLEELEKGEKGIGDGSCSYGLEDGDDILMSDWNGTIIGPGHTVHENRIYSLKIVCGESYPDQPPIVQFISRVNLPFVSQTDGKVDRSKLPVLANWNRNSSIETVLVEIRREMASFHNRKLPQPPEGST---
>UniRef90_A0A6P5Y5D1/549-688 [subseq from] uncharacterized protein LOC111289032 n=1 Tax=Durio zibethinus TaxID=66656 RepID=A0A6P5Y5D1_DURZI
---SEGSRVVVPRNFRLLEELERGEKGIGDGTVSYGMDDADDIYMQSWTGTIIGPSNTVHEGRIYQLKLFCGKDYPDNPPSVRFQTRINMTCVNQETGVVEPSLFPMLANWQREYTMEDILTQLKKEMMSPQNRKLAQPPEGN----
>UniRef90_UPI001905D14C/2-137 [subseq from] UBC-like protein n=1 Tax=Cantharellus anzutake TaxID=1750568 RepID=UPI001905D14C
--------AKVPRNFRLLEELEKGEKGIGDGSCSYGLEDGDDISMTHWNGTIIGPGHTVHENRIYSLKITCGPQYPDRPPDVSFYSRVNLPFVNQQNGKVDPSKLGALSNWTRNSTMESLLIDVRREMASPANRKAPQPPEGST---
>UniRef90_UPI001B352575/13-103 [subseq from] ubiquitin-conjugating enzyme E2 variant 2 isoform X2 n=1 Tax=Ochotona curzoniae TaxID=130825 RepID=UPI001B352575
--------------------------------------------------------QTNYENRIYSLKVECGPKYPEAPPSVRFVTKINMNGINNSSGMVDARSIPVLAKWQNSYSIKVVLQELRRLMMSKENMKLPQPPEGQTYNN
>UniRef90_D7TH48/5-144 [subseq from] UBC core domain-containing protein n=36 Tax=Mesangiospermae TaxID=1437183 RepID=D7TH48_VITVI
---SGGSSVVVPRNFRLLEELERGEKGIGDGTVSYGMDDGDDIYMRSWTGTIIGPHNTVHEGRIYQLKLFCDKDYPEKPPSVRFHSRINMTCVNHETGVVEPKKFGILANWQREYTMEDILTQLKKEMAAPQNRKLVQPPEGT----
>UniRef90_A0A1U8B640/3-141 [subseq from] ubiquitin-conjugating enzyme E2 variant 1D-like isoform X1 n=2 Tax=Nelumbo nucifera TaxID=4432 RepID=A0A1U8B640_NELNU
---SEGSRVVVPRNFRLLEELERGEKGIGDGTVSYGMDDADDVYMRSWTGTIIGPPNTVHEGRIYQLKLFCDKDYPDNPPTVRFQTRINMTCVNQETGMVEPSQFPMLANWQREYTMEDILTQLKKEMMSPQNRKLAQPPEA-----
>UniRef90_A0A2N9FBP2/22-154 [subseq from] UBC core domain-containing protein n=2 Tax=rosids TaxID=71275 RepID=A0A2N9FBP2_FAGSY
----------VPRNFRLLEELERGEKGIGDGTVSYGMDDADDIYMQSWTGTIIGPPNTVHEGRIYQLKLFCGKDYPDNPPTVRFQTRLNMTCVNQETGVVEPSLFPMLANWQREHTMEDVLTQLKKEMMSPQNRKLAQPPEGN----
>UniRef90_A0A6A6LX87/3-141 [subseq from] UBC core domain-containing protein n=1 Tax=Hevea brasiliensis TaxID=3981 RepID=A0A6A6LX87_HEVBR
---SEGSRVVVPRNFRLLEELERGEKGIGDGTVSYGMDDADDIYMQSWTGTIIGPPNTVHEGRIYQLKLFCGKDYPDNPPSVRFQTRINMTCVNPETGVVEPSLFPMLANWQRECTMEDMLTQLKKEMMSPQNRKLAQPPEG-----
>UniRef90_A0A7R9CFW3/2-111 [subseq from] UBC core domain-containing protein n=2 Tax=Timema TaxID=61471 RepID=A0A7R9CFW3_TIMCR
--ATSTGGVVIPRNFRLLEELEQGQKGVGDGTISWGLESDDDMTLTHWTGMIIGPPRTPYENRMYSLKVECGPKYPDECPTAKFMSRINMNCVNNSTGVVRTYFISSISVSA-----------------------------------
>UniRef90_A0A0D2TRJ4/3-142 [subseq from] UBC core domain-containing protein n=17 Tax=rosids TaxID=71275 RepID=A0A0D2TRJ4_GOSRA
---SEGSSVVVPRNFRLLEELERGEKGIGDGTVSYGMDDADDVYMQSWTGTIIGPPNTVHEGRIYQLKLFCGMDYPDNPPSVRFQTQINMTCVNPETKVVEPSLFPMLANWRREHTMEDILTQLKKEMMSPQNRKLTQPPEGN----
>UniRef90_A0A1V8T105/2-137 [subseq from] Ubiquitin-conjugating enzyme variant MMS2 n=3 Tax=Rachicladosporium TaxID=470018 RepID=A0A1V8T105_9PEZI
-------GAKIPRNFRLLEELEKGEKGLGAEACSYGLDEGDDLLMTNWNGTILGPPHSVHENRIYSLKIHCGPSYPDAPPDVTFISKVNIPCVNPSNGKVDLSKLPSIANWKRDFTMETVLIEIRRYMAAPANKKLPQPPEGT----
>UniRef90_A0A1Y2GEX9/2-137 [subseq from] Ubiquitin-conjugating enzyme/RWD-like protein n=1 Tax=Lobosporangium transversale TaxID=64571 RepID=A0A1Y2GEX9_9FUNG
--------AKIPRNFKLMDELEKGEKGIGDGTCSYGLSDGDDMTMSDWNGTILGPGHTVHENRIYSLKLHCGDQYPDVPPTVSFVSRINLPCVNQSTGRVDPSKLTCLSNWRRTFGLETILTDLRREMASPNNRKLPQPAEGTT---
>UniRef90_A0A7K5B7N4/2-131 [subseq from] UB2V2 enzyme (Fragment) n=1 Tax=Furnarius figulus TaxID=463165 RepID=A0A7K5B7N4_9FURN
-------PVKVPRNFRLLEELEEGQKGVGDGTVSWGLEDDEDMTLTXWA------PTVSLEGDNYCVELINGSRYPD----LRDLTEARLRRSREKESCVDARSIPVLAKWQNSYSIKVVLQELRRLMMSKENMKLPQPPEGQTYNN
>UniRef90_A0A0K3CCS3/2-137 [subseq from] BY PROTMAP: gi|472582001|gb|EMS19709.1| ubiquitin-conjugating enzyme E2 variant [Rhodosporidium toruloides NP11] gi|647395050|emb|CDR36286.1| RHTO0S01e18316g1_1 [Rhodosporidium toruloides] n=6 Tax=Rhodotorula TaxID=5533 RepID=A0A0K3CCS3_RHOTO
--------AKVPRSFRLLEELEKGEKGIGDGTCSYGLQDGEEMSMEKWNGTIIGPGHTVHENRIYSLSIRCGPQYPDVPPEITFLTRINLPCVDQTTGKVSPSKLGVLANWKHQYTLETVLVELRRDMATPQNRKLNQPAEGTT---
>UniRef90_A0A4D6LMM1/3-140 [subseq from] Ubiquitin-conjugating enzyme E2 variant n=1 Tax=Vigna unguiculata TaxID=3917 RepID=A0A4D6LMM1_VIGUN
---SEGSSVVVPRNFRLLEELERGEKGIGDGTVSYGMDDADDIYMQSWTGTIIGPPGTVHEGRIYQLKLFCGKDYPDNPPSVRFQTRINMTCVNQESGVVEPHLFPMLANWKRERTMEDILLQLKKEMMSPQNRKLTQPPE------
>UniRef90_A0A8H3GYR8/2-137 [subseq from] UBC core domain-containing protein n=6 Tax=Rhizoctonia solani TaxID=456999 RepID=A0A8H3GYR8_9AGAM
--------AKVPRNFRLLEELEKGEKGIGDGSCSYGLEDGDDVTMTHWNGTIIGPGHTVHENRIYSLRIECGDKYPDVPPTISFLSKVNLSFVGP-TGKVDPMKLPVLANWIRDSTLETVLVQMRREMAAPHNRKLPQPAEGSTY--
>UniRef90_A0A4R0RJ24/2-137 [subseq from] E2 ubiquitin-conjugating protein mms2 n=1 Tax=Steccherinum ochraceum TaxID=92696 RepID=A0A4R0RJ24_9APHY
--------AKVPRNFRLLEELEKGEKGIGDGSCSYGLEDGDDIMMSNWNGTIIGPGHTVHENRIYSLKITCGESYPERPPNVQFVSRINLPFVSATDGKVDPTKLPVLAHWSRNSSIETVLIEIRKEMATFNNRKLPQPQEGSV---
>UniRef90_A0A5A7PBD3/5-143 [subseq from] Ubiquitin-conjugating enzyme 2 n=1 Tax=Striga asiatica TaxID=4170 RepID=A0A5A7PBD3_STRAF
----GSSQVVVPRNFRLLEELERGEKGIGDGTVSYGMDDADDVYMQSWTGTIIGPPNSVHEGRIYQLKLFCGKDYPNNPPSVRFQTKINMSCVNPESGMVEPNLFPMLANWQRECTMEDILVQLKKEMMSPQNRKLAQPPEGN----
>UniRef90_A0A5J4YU59/27-160 [subseq from] Ubiquitin-conjugating enzyme E2 variant 1A n=1 Tax=Porphyridium purpureum TaxID=35688 RepID=A0A5J4YU59_PORPP
-------------NFRLLEELDRGEHGIGDGSVSYGLEDADDITLTRWNGTILGPMNTAFENRIYQLSVVCGDKYPSVPPTVRFLTRINLSGVNKQNGLVEPSKFHTLKNWKREYRIETVLSDLRREMLSSTNRRNMQPPEGVMFSN
>UniRef90_A0A8H5EXY6/2-136 [subseq from] UBC core domain-containing protein n=1 Tax=Psilocybe cf. subviscida TaxID=2480587 RepID=A0A8H5EXY6_9AGAR
--------AKVPRNFRLLEELEKGEKGIGDGSCSYGLEDGDDILMSNWNGTIIGPGHTVHENRIYSLQIYCGENYPDQKPDVTFVSRVNLPFVNQTNGKVDPSKLPVLATWNRGLSIENILVEIRREMASFNNRKLPQPPEGS----
>UniRef90_K5XFQ4/2-137 [subseq from] UBC core domain-containing protein n=3 Tax=Agaricus bisporus TaxID=5341 RepID=K5XFQ4_AGABU
--------AKVPRNFKLLEELEKGEKGIGDGSCSYGLEDGDDIMMSNWNGTIIGPGHTVHENRIYSLRITCGESYPEKPPEVQFISRVNLPFVDQRNGKVDPTRLPVLASWSRNLSIENVLVEIRREMASFNNRKLPQPAEGST---
>UniRef90_UPI000E6B4E4B/4-55 [subseq from] ubiquitin-conjugating enzyme E2 variant 2-like n=3 Tax=Cercopithecidae TaxID=9527 RepID=UPI000E6B4E4B
-----STGVKVPRIFRLLEELQEGQKGVGDGTVSWGLEDDEDMTLTRWTGMIIGPPR------------------------------------------------------------------------------------------
>UniRef90_UPI000E6B4E4B/56-103 [subseq from] ubiquitin-conjugating enzyme E2 variant 2-like n=3 Tax=Cercopithecidae TaxID=9527 RepID=UPI000E6B4E4B
---------------------------------------------------------------------------------------------------VDARSIPVLAKWQNSYSIKVVLQELRHLMMPKENMKLPQPPEGQTHNN
>UniRef90_UPI00140FF9B9/1-58 [subseq from] ubiquitin-conjugating enzyme E2 variant 1-like isoform X2 n=1 Tax=Rhinolophus ferrumequinum TaxID=59479 RepID=UPI00140FF9B9
MATTMGSGIKVPHNFELLEELKEGQEGVGDGTVSWDLEDDEGMILTRWTGMIIGPPRV-----------------------------------------------------------------------------------------
>UniRef90_UPI00140FF9B9/60-105 [subseq from] ubiquitin-conjugating enzyme E2 variant 1-like isoform X2 n=1 Tax=Rhinolophus ferrumequinum TaxID=59479 RepID=UPI00140FF9B9
-----------------------------------------------------------------------------------------------------TRAISVLAKWQNSYSIKVVLQELRRLMLCKENIKLPQPREGQCYSN
>UniRef90_A0A0D0B7V5/69-204 [subseq from] UBC core domain-containing protein n=1 Tax=Gymnopus luxurians FD-317 M1 TaxID=944289 RepID=A0A0D0B7V5_9AGAR
---------SVPRNFRLLEELEKGEKGIGDGSCSYGLEDPDDLMMTHWTGTIIGPGHTVHENRIYSLKISCGTEYPDAPPTVSFISKVNLPFVDQTDGKVDRSKLPVLRDWTRDKNLETLLVEMRREMASFNNRKLPQPPEGSTF--
>UniRef90_UPI001E8D3656/2-138 [subseq from] ubiquitin-conjugating enzyme variant MMS2 n=1 Tax=Emericellopsis atlantica TaxID=2614577 RepID=UPI001E8D3656
--------AKIPRNFRLLEELEKGEKGLGAEACSYGLEDSEDLLMSNWNGTILGPPHSVHENRIYSLKMHCGDAYPDQPPTIQFISQINLPAVNPRNGVVDPKMLPCLAQWKRENTMETILIELRRYMAAPANKKLQQPPEGSTY--
>UniRef90_A0A4W5KX36/8-98 [subseq from] Ubiquitin-conjugating enzyme E2 variant 1 n=1 Tax=Hucho hucho TaxID=62062 RepID=A0A4W5KX36_9TELE
--------------------------------------------------------STIYENRMYSLKVECGPRYPESPPFVRFVTKINLNGVHNSNGVVDTRAVAALAKWQNSYSIRVVLQELRRLMMCKENMKLPQPPEGQVFSN
>UniRef90_A0A8B8S2S9/36-125 [subseq from] LOW QUALITY PROTEIN: ubiquitin-conjugating enzyme E2 variant 1-like n=1 Tax=Camelus ferus TaxID=419612 RepID=A0A8B8S2S9_CAMFR
--------------------------------------------------------WTIYENQIYSLKIECGPKYLEAPPFVRFVTKISTNGGNSSNGVVDPRARSVLAKWQNSYSIKVVLQELQHLLMSKENMKLPQPPEGQCYS-
>UniRef90_U5U2R1/60-199 [subseq from] Ubiquitin conjugating enzyme/ubiquitin-like activating enzyme n=2 Tax=Phaseolus vulgaris TaxID=3885 RepID=U5U2R1_PHAVU
---SGGSSVVVPRNFRLLEELERGEKGIGDGTVSYGMDDGDDIYMRSWTGTIIGPHNTVHEGRIYQLKLFCDKDYPEKPPSVRFHSRINMTCVNHENGVVEPKKFGPLANWQREYSMEDILTQLKKEMAAPHNRKLVQPPEGT----
>UniRef90_A0A067PKS0/2-137 [subseq from] UBC core domain-containing protein n=1 Tax=Jaapia argillacea MUCL 33604 TaxID=933084 RepID=A0A067PKS0_9AGAM
--------AKVPRNFRLLEELEKGEKGIGDGSCSYGLEDGDDMLMSNWNGTIIGPGHTVHENRIYSLKINCGLDYPDRPPTIQFISRVNLPFVNQVDGKVESSRLPVLAHWGRHFSIETILVEIRKEMASASNRKLPQPPEGTT---
>UniRef90_A0A7S2YW44/3-142 [subseq from] Ubiquitin-conjugating enzyme E2 variant 2-like n=1 Tax=Pycnococcus provasolii TaxID=41880 RepID=A0A7S2YW44_9CHLO
-----GSGaATVPRNFRLLDELDRGEKGSADGTVSYGLADPSDISLTNWNGMIVGPPGTPFDGRLYTLAITCGDNYPIAPPLVRFVSKVSLSCVNASTGAVEPRSFRPLGQWSREYTIETVLAELRREMCQPNNRKLPQPAEGSS---
>UniRef90_UPI0015C2FF77/42-136 [subseq from] LOW QUALITY PROTEIN: ubiquitin-conjugating enzyme E2 variant 1-like isoform X1 n=1 Tax=Cricetulus griseus TaxID=10029 RepID=UPI0015C2FF77
------------------------------------------------------PPKawTIYENRIYSLKIECGPKYPEAPPSVRFVTKVNMSGVSSSNGVVDPRATAVLAKWQNSHNIKVILQELRCLMMSKENMKLPQLPEGXCYSN
>UniRef90_A0A2K1ZGM4/3-142 [subseq from] UBC core domain-containing protein n=25 Tax=Mesangiospermae TaxID=1437183 RepID=A0A2K1ZGM4_POPTR
---SEGSSVVVPRNFRLLEELERGEKGIGNGTVSYGMDDADDIYMQSWTGTIIGPPNTVHEGRIYQLKLFCGKDYPDNPPSVRFQTRINMACVNPASGMVEPSLFPMLANWQRECTMEDILTQLKKEMMAPQNRKLTQPPEGN----
>UniRef90_A0A4V3WPA3/7-145 [subseq from] UBC core domain-containing protein n=1 Tax=Camellia sinensis var. sinensis TaxID=542762 RepID=A0A4V3WPA3_CAMSI
---SEGSRVVVPRNFRLLEELERGEKGIGDGTVSYGMDDGDDVYMQSWTGTIIGPPNTVHEGRIYQLKLFCGKEYPDKPPTVRFQTQINMTCVNQDTGLVEPSLFPMLSDWQRECTMEDILMQLKKEMLSPQNRKLAQPPDG-----
>UniRef90_A0A5N6REX0/64-197 [subseq from] UBC core domain-containing protein n=1 Tax=Carpinus fangiana TaxID=176857 RepID=A0A5N6REX0_9ROSI
---------SVPRNFRLLEELERGEKGIGDGTVSYGMDDADDIFMQSWTGTIIGPPNTVHEGRIYQLKLFCGKDYPDNPPTVRFQTRINMTCVNQETGVVEPSLFPMLANWQREYTMEDILTQLKKDMMSPQNRKLTQPPEGN----
>UniRef90_A0A814WM63/478-612 [subseq from] UBC core domain-containing protein n=2 Tax=Adineta ricciae TaxID=249248 RepID=A0A814WM63_ADIRI
----------VPRNFKLLEELEAAQKGHHEGSVSWGLEANDDMSLSRWVCMIIGPSRTPFEGRIYTLKVYCGDRYPEEPPVVRFQTRINLTGV-SANGSVDAKHISTLRNWNRDLSIHQVLNEIRSSMSSKENVKLPQPPEGALYP-
>UniRef90_UPI0012636B4D/34-122 [subseq from] LOW QUALITY PROTEIN: ubiquitin-conjugating enzyme E2 variant 1-like n=1 Tax=Camelus dromedarius TaxID=9838 RepID=UPI0012636B4D
---------------------------------------------------------TIYENQIYSLKIECGPKYLEAPPFVRFVTKISTNGGNSSNGVVDPRARSVLAKWQNSYSIKVVLQELQHLLMSKENMKLPQPPEGQCYS-
>UniRef90_A0A5E3XAI2/2-137 [subseq from] UBC core domain-containing protein n=2 Tax=unclassified Peniophora TaxID=2635284 RepID=A0A5E3XAI2_9AGAM
--------AKVPRNFRLLEELEKGEKGIGDGSCSYGLEDSDDNMMSNWNGTIIGPGHSVHENRIYSLKIHCGPDYPDAPPTVQFLSRVNLPFVSQTDGKVNPSKLPVLAHWNRNHTMETVLVEIRREMNSFNNRKLAQPPEGSM---
>UniRef90_A0A445JXQ4/3-142 [subseq from] Ubiquitin-conjugating enzyme E2 variant 1A isoform C n=1 Tax=Glycine soja TaxID=3848 RepID=A0A445JXQ4_GLYSO
---SEGSSVVVPRNFRLLEELERGEKGIGDGTVSYGMDDADDIYMQSWTGTIIGPPSTVHEGRIYQLKLFCSRDYPDNPPSVRFQTRINMTCVNQETGVVEPHLFPMLANWKRERTMEDILIQLKREMMSPQNRKLTQPPEGN----
>UniRef90_A0A4S8JHD7/6-145 [subseq from] UBC core domain-containing protein n=11 Tax=Mesangiospermae TaxID=1437183 RepID=A0A4S8JHD7_MUSBA
---SGGSSVVVPRNFRLLEELERGEKGIGDGTVSYGMDDGDDIYMRSWTGTIIGPHNTVHEGRIYQLKLFCDKDYPDKPPSVRFHSRVNMTCVNPDTGLVDPRKFPVLGNWQRDYKMEYILTQLKKEMAASQNRKLVQPPEGA----
>UniRef90_A0A540KGE1/31-164 [subseq from] UBC core domain-containing protein n=3 Tax=Malus TaxID=3749 RepID=A0A540KGE1_MALBA
---------IVPRNFRLLEELERGEKGIGDGTVSYGMDDADDIYMQSWTGTIIGPPNTVHEGRIYQLKLFCGKDYPDNPPTVRFQTRINVTCVNRDTGVVEPSLFPMLSNWQREYTMEDILTQLKKEMMSPQNRKLAQPPEGN----
>UniRef90_J3MW95/7-146 [subseq from] UBC core domain-containing protein n=8 Tax=Mesangiospermae TaxID=1437183 RepID=J3MW95_ORYBR
---GAGSSVVVPRNFRLLEELERGEKGIGDGTVSYGMDDADDIYMRSWTGTIIGPHNSVHEGRIYQLKLFCDKDYPEKPPSVRFHSRINMTCVNHETGVVDSRRFGVLANWQREYTMETILTQLKKEMATAQNRKLVQPPEGT----
>UniRef90_UPI000B7B8A01/21-111 [subseq from] ubiquitin-conjugating enzyme E2 variant 1 n=2 Tax=Cercopithecidae TaxID=9527 RepID=UPI000B7B8A01
--------------------------------------------------------QAIYENRIYSLKIECGPKYPEALPFVRFVTKINMNGVNSSNGMVNPRAISVLAKCQNSYIIKVILQELQRLMMSKENVKLPQLPEGQCYSN
>UniRef90_A0A250WP08/2-142 [subseq from] UBC core domain-containing protein n=1 Tax=Chlamydomonas eustigma TaxID=1157962 RepID=A0A250WP08_9CHLO
------AGVVVPRNFRLLEELERGEKGFGDGTVSYGMEDSEDdLLMKAWTGTIIGPPGSVHDGRIYTLKIHCGDRYPEQPPQMWFRSKINLACVDQRDGRIDPSKFPTLGHWKREYTLETVLTELRRDMVSSTNKRLPQPPEGAMYS-
>UniRef90_A0A517LFW5/61-202 [subseq from] E2 ubiquitin-conjugating protein mms2 n=1 Tax=Venturia effusa TaxID=50376 RepID=A0A517LFW5_9PEZI
--APTIMGAKIPRNFRLLEELEKGEKGLGAEACSYGLEDGDDLLMTNWTGTILGPPHSVHENRIYSLRIVCGPNYPDSPPEVVFITKINLPCVDARNGKVDNSKLPCLIQWKRDFTMETILIELRRYMALPQHKKLPQPPEGTS---
>UniRef90_A0A0D2NFS6/3-141 [subseq from] UBC core domain-containing protein n=2 Tax=rosids TaxID=71275 RepID=A0A0D2NFS6_GOSRA
---SEGSCVVVPRSFRLLEELERGEKGIGDGTVSYGMDDADDIYMQSWTGTIIGPPNTVHEGCIYQLKLFCGKDYPDNPPSVRFQARINMTCVNQETGVVEPSLFPMLANWQREYTMEDILTQLKKEMMSPQNRKLAQPPEG-----
>UniRef90_A0A1S4DLH0/5-143 [subseq from] ubiquitin-conjugating enzyme E2 variant 1A-like n=3 Tax=Nicotiana TaxID=4085 RepID=A0A1S4DLH0_TOBAC
----GSSRVVIPRSFRLLEELERGEKGIGDGTVSYGMDDADDVYMQSWTGTIIGPPNTVHEGRIYQLKLFCGKVYPDHPPSVRFQTRINMSCVNQETGVVEPSLFPILADWKHEYTMEDILMQLKKEMMSPQNRKLVQPAEGN----
>UniRef90_A0A484KBM8/5-144 [subseq from] UBC core domain-containing protein n=2 Tax=Cuscuta sect. Cleistogrammica TaxID=1824901 RepID=A0A484KBM8_9ASTE
---SGGSSVVVPRNFRLLEELERGEKGIGDGTVSYGMDDGDDIYMRSWTGTIIGPHNSVHEGRIYQLKLFCDKDYPEKPPTVRFHSRINMTCVNSETGMVEPKKFSLLATWQRQYTMEDILTQLKKEMAASHNRKLVQPPEGT----
>UniRef90_A0A2A9PFH2/3-139 [subseq from] UBC core domain-containing protein n=6 Tax=Ophiocordyceps TaxID=474995 RepID=A0A2A9PFH2_9HYPO
---------TIPRNFRLLEELEKGEKGLGAEACSYGLEDPEDLLMSNWNGTILGPPNSVHENRIYSVKMHCGDQYPDQPPTIQFVSQVNLPCVNSRNGVVDPKQLPCLAQWKRENTMETVLIELRRYMAAPANRKLAQPPEGSTYA-
>UniRef90_A0A4Y7KZJ9/2-145 [subseq from] UBC core domain-containing protein n=1 Tax=Papaver somniferum TaxID=3469 RepID=A0A4Y7KZJ9_PAPSO
-SGAEGASVVVPRNFRLLEELERGEKGIGDGTVSYGMDDGDDIYMRSWTGTIIGPHNSVHEGRIYQLKLFCDKDYPEKPPTVRFHSRINMTCVNHETGVVEPKKFAMLSNWQRHYTMETILTQLKKEMSAPGNRKLVQPPEGTCF--
>UniRef90_I0Z4M6/5-142 [subseq from] UBC-like protein n=2 Tax=Coccomyxa TaxID=41891 RepID=I0Z4M6_COCSC
------NSVVVPRNFRLLEELEKGEKGIGDGTVSYGMEDGDDVYMRNWTGTIIGPSNTVHDGRIYNLKLTCGPDYPEKAPKVRFSTRINMSCV-ASDGSIDPRHFPALGHWNRSHTMETVLTELRREMTAPHNRKLHQPPEGSHY--
>UniRef90_UPI00189E515A/39-130 [subseq from] ubiquitin-conjugating enzyme E2 variant 1-like n=1 Tax=Choloepus didactylus TaxID=27675 RepID=UPI00189E515A
-------------------------------------------------------ARTIYENRICSLKIECGPKYPEAHPFVIFVTKINMNGVNSSNGVMDPRATSVLAKWQNSYGIKVVLQELQCLMMSKENMKLPQLPEGQCYRN
>UniRef90_A0A0D0DDZ4/2-138 [subseq from] UBC core domain-containing protein n=4 Tax=Boletales TaxID=68889 RepID=A0A0D0DDZ4_9AGAM
--------AKIPRSFRLLEELEKGEKGIGDGSCSYGLEDGDDIMMSNWNGTLIGPGHTVHENRIYSLKIHCGQSYPDKPPTVQFLSRVNLPFVSQTDGKVDPIKLSVLAQWGSDSSIETVLVGIRREMASFNNRKLPQPPEGSMF--
>UniRef90_A0A6P9F772/60-149 [subseq from] ubiquitin-conjugating enzyme E2 variant 1-like n=1 Tax=Zalophus californianus TaxID=9704 RepID=A0A6P9F772_ZALCA
--------------------------------------------------------PTICENQIYSLKIECGPKYPEASPFVRFVTKINMNGVNSSNGVVDPRAISVLAKWQNSYSIKVVLQELWHLMMSK-IMKLPQPPEGQCYSN
>UniRef90_A0A811YWQ2/1-56 [subseq from] (raccoon dog) hypothetical protein n=1 Tax=Nyctereutes procyonoides TaxID=34880 RepID=A0A811YWQ2_NYCPR
MAATTAAimAVKVPHNFQLLEELEEGQKGVGDDTVSWGLEDDEDMTFTRWTGMIIG---------------------------------------------------------------------------------------------
>UniRef90_A0A811YWQ2/56-110 [subseq from] (raccoon dog) hypothetical protein n=1 Tax=Nyctereutes procyonoides TaxID=34880 RepID=A0A811YWQ2_NYCPR
----------------------------------------------------------------------------------GFLTKINMNRVNSSNGVVDPRAISMLAKWQNSYSIKVVLQELLSLMMSDENMKLP----------
>UniRef90_A0A164VWX1/3-137 [subseq from] UBC-like protein n=2 Tax=Sistotremastrum TaxID=139133 RepID=A0A164VWX1_9AGAM
---------RVPRNFRLLEELEKGEKGIGDGSCSYGLEDSDDILMSHWNGTIIGPGHTVHENRIYSLKIYCGDSYPDRPPTIAFLSRVNLPFVQ-VDGKVDPNKLSVLANWSRNSSIETILVEIRREMASFNNRKLPQPPEGSVY--
>UniRef90_A0A388JWL8/3-142 [subseq from] UBC core domain-containing protein n=1 Tax=Chara braunii TaxID=69332 RepID=A0A388JWL8_CHABU
-----NSAVVVPRNFRLLEELERGEKGFGDGNVSYGMDDGEDVFMRSWTGTVIGPSNTVHDGRIYTVKLYCDKDYPDKPPAVRFESRINMACVNQESGVVEPRSFPMLANWRRDFTMENILTELRREMQTGQNRKLPQPPEGSTF--
>UniRef90_Q9SJ44/4-143 [subseq from] Ubiquitin-conjugating enzyme E2 variant 1C n=16 Tax=cellular organisms TaxID=131567 RepID=UEV1C_ARATH
---GSGSSVVVPRNFRLLEELERGEKGIGDGTVSYGMDDGDDIYMRSWTGTIIGPHNTVHEGRIYQLKLFCDKDYPEKPPTVRFHSRINMTCVNHDTGVVDSKKFGVLANWQRQYTMEDILTQLKKEMAASHNRKLVQPPEGT----
>UniRef90_A0A672LEL1/10-99 [subseq from] Ubiquitin-conjugating enzyme E2 variant 2 n=2 Tax=Sinocyclocheilus TaxID=75365 RepID=A0A672LEL1_SINGR
---------------------------------------------------------TNYENRIYSLKVECGPKYPEVPPTVRFVTKISMNGINNSNGMVDARSIPILAKWQNSYSIKVVLQELRRLMMSKENMKLPQPPEGQTYSN
>UniRef90_A0A8H3BQ53/3-137 [subseq from] UBC core domain-containing protein n=2 Tax=Rhizoctonia solani TaxID=456999 RepID=A0A8H3BQ53_9AGAM
---------QVPRNFRLLEELDKGEKGIGDGSCSYGLEDGDDMSMTHWNGTIIGPGHTVHENRIYSLKIHCGPNYPDVPPTITFISKVNLPFVGPA-GKVDSSKLPVLANWVRASTLETILVEIRRQMAAMNNRKLPQPPEGSTY--
>UniRef90_A0A804Q7L6/80-215 [subseq from] UBC core domain-containing protein n=1 Tax=Zea mays TaxID=4577 RepID=A0A804Q7L6_MAIZE
-------DCKVPRNFRLLEELERGEKGIGDGTVSYGMDDADDIYMRSWTGTIIGPHNTVHEGRIYQLKLFCDKDYPEKPPSVRFHSRINLTCVNHETGVVDPKKFSVLGNWQRDYSMEYILTHLKKEMTSPQNRKLVQPPEGT----
>UniRef90_UPI00103555AA/5-144 [subseq from] ubiquitin-conjugating enzyme E2 variant 1D-like n=1 Tax=Camellia sinensis TaxID=4442 RepID=UPI00103555AA
---SGGSSIVVPRNFRLLEELERGEKGIGDGSVSYGMDDADDIFMRSWTGTIIGPHNTVHEGRIYQLKLFCDKDYPDKPPSVRFHSRINMTCVNSETGVVEAKKFTMLANWQREYTMEVILAQLRKGMAASQNRKLVQPPEGT----
>UniRef90_A0A8H3D618/3-138 [subseq from] UBC core domain-containing protein n=1 Tax=Rhizoctonia solani TaxID=456999 RepID=A0A8H3D618_9AGAM
--------AKVPRNFRLLDELEKGEKGIGDGSCSYGLEDADDATMTHWNGTIIGPGHTTHENRIYSLKIECGPNYPDVPPKITFISKVNLPFVGP-TGKVEPSKLSVLTNWIRDTTLEVVLVQMRREMATPQNRKLPQPQEGSTY--
>UniRef90_A0A673KZT5/66-156 [subseq from] UBC core domain-containing protein n=2 Tax=Sinocyclocheilus rhinocerous TaxID=307959 RepID=A0A673KZT5_9TELE
--------------------------------------------------------KTIYENRMYSLRVECGPRYPETPPFVRFVTKINLNGVHNSNGVVDMRAVSSLAKWQNSYSIRVVLQELRRLMMCKENMKLPQPPEGQIYSN
>UniRef90_A0A0D6R198/5-144 [subseq from] UBC core domain-containing protein n=2 Tax=Araucariaceae TaxID=25664 RepID=A0A0D6R198_ARACU
---SGGSSVVVPRNFRLLEELERGEKGIGDGTVSYGMDDSDDIYMQSWTGTIIGPHSSAHEGRIYQLKLFCDKDYPEKPPTVRFFSRVNMTCVNQQNGLVEPKHFSMLANWRREYTMEDILTQLKREMSTSHNRKLAQPPEGT----
>UniRef90_UPI001BB1DD8F/4-138 [subseq from] ubiquitin-conjugating enzyme E2 variant 2-like n=1 Tax=Lytechinus variegatus TaxID=7654 RepID=UPI001BB1DD8F
-------SVEIPRNFRLLEELEAGQKG-GGGVVSWGIENDDDMMMRQWNGMIIGPLKTPYEGKIYSLSIHCGDKYPDQPPTIRFLTKINMSCV-SSEGAVSSRNFDMLKHWQRNYTIKDVLTKLREKMSAKENLKTQQPSEGSM---
>UniRef90_A0A8H7GEF7/3-138 [subseq from] UBC core domain-containing protein n=1 Tax=Athelia sp. TMB TaxID=2748771 RepID=A0A8H7GEF7_9AGAM
--------AKIPRNFRLLEELEKGEKGIGDGSCSYGLEDGDDIMMSKWNGTIIGPGHTVHENRIYSLKIYCGESYPDVAPVVHFLSRVNLPFVSQTNGSVDPSKLAVLGQWSRNSSIESVLVEIRREMASFNNRKLPQPAEGSM---
>UniRef90_A0A8T2Y668/3-142 [subseq from] UBC core domain-containing protein n=1 Tax=Populus deltoides TaxID=3696 RepID=A0A8T2Y668_POPDE
---SEGSSVVVPRNFRLLEELERGEKGIGNGTVSYGMDDVDDIYMQSWTGTIIGPPNTVHEGRIYQLKLFCGKDYPDNPPSVRFQTRINMACVNPASGMVEPSLFPMLANWQRECTMEDILTQLKKEMMAPQNRKLTQPPEGV----
>UniRef90_A0A075F1V2/9-147 [subseq from] Ubiquitin-conjugating enzyme E2 variant 1B-like protein n=17 Tax=Solanaceae TaxID=4070 RepID=A0A075F1V2_TOBAC
----GSSKVVVPRNFRLLEELERGEKGIGDGTVSYGMDDADDVFMQSWTGTIIGPPNTVHEGRIYQLKLFCGKEYPDEPPGVRFQTRINMSCVNYETGVVEPRLFPMLADWKRENTMEDILMQLKKEMMSPQNRKLSQPSDGN----
>UniRef90_A0A7I8KWP9/4-144 [subseq from] UBC core domain-containing protein n=1 Tax=Spirodela intermedia TaxID=51605 RepID=A0A7I8KWP9_SPIIN
----EASGVVVPRNFRLLEELERGEKGIGDGTVSYGMDDGDDIFMSSWTGTIIGPPNTVHEGRIYQLKLFCGDGYPDDPPSVRFQTRINMACVDQETGAVNPGLFPMLADWKREYTMEELLIGLKREMSSPQNRKLSQPPEGEHH--
>UniRef90_A0A8H3U808/2-138 [subseq from] E2 ubiquitin-conjugating protein mms2 n=2 Tax=Venturia TaxID=5024 RepID=A0A8H3U808_VENIN
-------GAKIPRNFRLLEELEKGEKGLGAEACSYGLEDGDDLLMTNWTGTILGPPHSVHENRIYSLRIVCGPNYPDSPPEVVFITKINLPCVDARNGKVDNTKLPCLIQWKRDFTMETILIELRRYMALPQHKKLPQPPEGTS---
>UniRef90_A0A0S7IFB0/1-101 [subseq from] UB2V1 (Fragment) n=1 Tax=Poeciliopsis prolifica TaxID=188132 RepID=A0A0S7IFB0_9TELE
MAASAGSGIVVPRSFRLLEELEEGQKGGGDGTVSWGLADDDDMMLTHWNGMIIGPAKTVYEGRIYSLKIDCGHRYPEYPPMVRFVNKINLTGVNSSTGVVS----------------------------------------------
>UniRef90_A0A8S0REL9/5-144 [subseq from] Ubiquitin-conjugating enzyme e2 variant 1d n=4 Tax=Lamiales TaxID=4143 RepID=A0A8S0REL9_OLEEU
---SAGSSVVVPRNFRLLEELERGEKGIGDGTVSYGMDDGDDIYMRSWTGTIIGPHNSVHESRIYQLKLFCDKDYPEKPPSVRFHSRINMTCVNRDTGVVEPKKFAVLGNWQREYTMEHILTQLKKEMAASHNRKLAQPPEGT----
>UniRef90_S8E8P4/2-137 [subseq from] UBC core domain-containing protein n=2 Tax=Fomitopsidaceae TaxID=1769247 RepID=S8E8P4_FOMPI
--------AKVPRNFRLLEELEKGEKGIGDGSCSYGLEDSDDIMMSHWNGTIIGPGHTVHENRIYSLKITCGDNYPEEPPTIQFISRVNLPFVSQADGKVDPSKLPVLAHWNRTSTLETILVEIRREMASFNNRKLPQPLEGST---
>UniRef90_A0A6A6BP04/2-138 [subseq from] UBC core domain-containing protein n=7 Tax=Botryosphaeriales TaxID=451869 RepID=A0A6A6BP04_9PEZI
-------GAKVPRNFRLLEELEKGEKGLGAEACSYGLENGDDLLMSNWNGTILGPPHSVHENRIYSVKIHCGQQYPDVPPEVTFVSKINLPCVNPNNGMVDPTKLPCLTQWKRDFTMETILIELRRFMALPQHKKLPQPPEGST---
>UniRef90_A0A433T383/3-143 [subseq from] UBC core domain-containing protein n=1 Tax=Elysia chlorotica TaxID=188477 RepID=A0A433T383_ELYCH
-GATQGSGVVVPRNFKLLEELEAGQKGVSDGTISWGLLDDTDMTLSDWQCVIIGPPKTSFEHRMYQLRVKCGDHYPKVPPQARFVTRIFISGVNKETGVVEPRKIEAFWNPANS-DIKQLLHHVRDWMLAKEN-RISQPPEGST---
>UniRef90_I1JGK4/5-144 [subseq from] UBC core domain-containing protein n=15 Tax=cellular organisms TaxID=131567 RepID=I1JGK4_SOYBN
---SGGSSVVVPRNFRLLEELERGEKGIGDGTVSYGMDDGDDIYMRSWTGTIIGPHNTVHEGRIYQLKLFCDKDYPEKPPSVRFHSRINMTCVNHETGVVEPKKFGLLANWQREYTMEDILTQLKKEMAAPHNRKLVQPPEGT----
>UniRef90_A0A409WZ57/68-202 [subseq from] UBC core domain-containing protein n=1 Tax=Gymnopilus dilepis TaxID=231916 RepID=A0A409WZ57_9AGAR
---------KVPRNFRLLEELEKGEKGIGDGSCSYGLEDGDDILMSNWNGTIIGPGHTVHENRIYSLKIFCGPSYPDARPDVQFISRVNLPFVDQTNGKVDWTKLPVLANWSRNLSIENVLVEIRKEMASFNNRKLPQPPEGST---
>UniRef90_A0A6G1AP08/2-91 [subseq from] UB2V2 enzyme (Fragment) n=1 Tax=Crocuta crocuta TaxID=9678 RepID=A0A6G1AP08_CROCR
---------------------------------------------------------TNYENRIYSLKVECGPKYPEAPPSVRFVTKINMNGINNSSGMVDARSIPVLAKWQNSYSIKVVLQELRRLMMSKENVKLPQPPEGQTYNN
>UniRef90_A0A063BZ12/3-140 [subseq from] UBC core domain-containing protein n=11 Tax=Opisthokonta TaxID=33154 RepID=A0A063BZ12_USTVR
--------AKIPRNFRLLEELEKGEKGLGAEACSYGLEDGEDLLMSNWNGTILGPPHSVHENRIYSLKMHCGDSYPDEPPTIQFVSQVNLPCVDHRNGTVDPKQLPCLAQWKRDNTMETVLIELRRYMAAPMNKKIPQPPEGSTYS-
>UniRef90_A0A8S0RRF0/9-146 [subseq from] UBC core domain-containing protein n=2 Tax=Olea europaea subsp. europaea TaxID=158383 RepID=A0A8S0RRF0_OLEEU
----GSSRVIVPRNFRLLEELERGEKGIGDGTVSYGMDDADDVYMQSWTGTIIGPPNTAHEGRIYQLKLFCGKEYPEKPPSVKFQTRINMSCVNEESGVVEPSLFPMLADWRREYTMEDILMQLKKEMISPQNRKLAQPPGN-----
>UniRef90_A0A7N1A181/5-145 [subseq from] UBC core domain-containing protein n=1 Tax=Kalanchoe fedtschenkoi TaxID=63787 RepID=A0A7N1A181_KALFE
---SGGSSVVVPRNFRLLEELERGEKGIGDGTVSYGMDDGDDIYMRSWTGTIIGPHNTVHEGRIYQLKLFCDKDYPEKPPTVRFHSRVNMTCVSHETGVVEPKKFGILANWQREYTMEDILVQLKKEMASSHNRKLVQPPEGSY---
>UniRef90_A0A1E4TJ82/3-138 [subseq from] UBC core domain-containing protein n=1 Tax=Tortispora caseinolytica NRRL Y-17796 TaxID=767744 RepID=A0A1E4TJ82_9ASCO
--------VKLPRNFRLLEELEKGEKGVGSDLCSYGLADPEDMTMSEWNATILGPPHSAYENRIYSLRLKCGPDYPDQPPEVQFTTKINLPCVNAETGIVDHRKLRALAEWKDTYDIEKVLLSLRSDMGSSSHRKLTQPPEGSM---
>UniRef90_N1QC58/2-137 [subseq from] UBC core domain-containing protein n=9 Tax=Mycosphaerellales TaxID=2726947 RepID=N1QC58_PSEFD
-------GAKVPRNFRLLEELEKGEKGLGAEACSYGLDEGDDLLMTNWNGTILGPPHSVHENRIYSLKIHCGPNYPDSPPEVTFISKVNLPCVDAKNGKVDLTKLPTLATWKRDFTMETILIEIRRFMAAASNKKLPQPPEGT----
>UniRef90_U5H7P9/2-137 [subseq from] Ubiquitin-conjugating enzyme spm2 n=3 Tax=Microbotryomycetes TaxID=162481 RepID=U5H7P9_USTV1
--------AKVPRSFRLLEELEKGEKGIGDGTCSYGLADGDDLMMEKWNGTIIGPGHSVHENRIYSLSIVCGASYPDQPPVITFLTRINLPCVHPTSGKVDPSKLNVLASWKHNYTLETVLVELRRDMASPTNRKLPQPAEGAT---
>UniRef90_A0A059D6Q2/4-136 [subseq from] UBC core domain-containing protein n=9 Tax=Myrtales TaxID=41944 RepID=A0A059D6Q2_EUCGR
----------VPRNFRLLEELERGEKGIGDGTVSYGMDDADDIYMQSWTGTIIGPPNTVHEGRIYQLKLFCGKDYPDNPPAVRFQTRINMTCVNQETGVVEPSLMPMLGNWKREYTMEDILLQLKKEMLSPQNRKLAQPPEGN----
>UniRef90_A0A0D7ADB7/25-159 [subseq from] UBC-like protein n=1 Tax=Fistulina hepatica ATCC 64428 TaxID=1128425 RepID=A0A0D7ADB7_9AGAR
---------TVPRNFRLLEELEKGEKGIGDGSCSYGLEDGDDIYMSDWNGTIIGPGHTVHENRIYSLKIYCGDSYPDAPPTVQFLSRVNLPFVDQHDGKVDPRRLPVLNNWTRAQSLESVLVEIRKEMASVHNRKLPQPPEGSM---
>UniRef90_A0A540LVC1/176-311 [subseq from] UBC core domain-containing protein n=1 Tax=Malus baccata TaxID=106549 RepID=A0A540LVC1_MALBA
--------IKRCRNFRLLEELERGEKGIGDGTVSYGMDDADDVYMQSWTGTIIGPPNTVHEGRIYQLKLFCGKDYPDNPPTVRFQTRINMTCVNHDSGVVEPSLFPMLANWQREYTMEDVLTQLKKEMMSPQNRRLAQPPEGLL---
>UniRef90_B9SVZ4/6-145 [subseq from] Ubiquitin-conjugating enzyme, putative n=9 Tax=Mesangiospermae TaxID=1437183 RepID=B9SVZ4_RICCO
---SGGSSVVVPRNFRLLEELERGEKGIGDGTVSYGMDDGDDIYMRSWTGTVIGPHNTVHEGRIYQLKLFCDKDYPEKPPSVRFHSRINMTCVNHETGVVEPKKFGLLANWQREYTMEDILTQLKKEMAAPHNRKLVQPPEGT----
>UniRef90_I1IP71/7-146 [subseq from] UBC core domain-containing protein n=3 Tax=BOP clade TaxID=359160 RepID=I1IP71_BRADI
---GAGSSVVVPRNFRLLEELERGEKGIGDGTVSYGMDDADDIYMRSWTGTIIGPHNTVHEGRIYQLKLFCDKDYPEKAPSVRFHSRINMTCVNHETGAVDPKKFGVLANWQRDYTMEHVLSQLKKDMSAQQNRKLVQPPEGT----
>UniRef90_F4RPI7/2-138 [subseq from] UBC core domain-containing protein n=1 Tax=Melampsora larici-populina (strain 98AG31 / pathotype 3-4-7) TaxID=747676 RepID=F4RPI7_MELLP
------SGTQVPRNFRLLEELEKGEKGLGDGTCSYGLADGDDITMTKWNGTIIGPSHSVHENRIYDIKITCGNFYPDKPPTIHFLTKINMPCVNSTTGEVEASHFPLLENWRRNYTLETVLVELRREML-RAGRKLPQPPEGTM---
>UniRef90_A0A0C9WSV7/2-137 [subseq from] UBC core domain-containing protein n=3 Tax=Agaricales TaxID=5338 RepID=A0A0C9WSV7_9AGAR
--------AKVPRNFRLLEELEKGEKGIGDGSCSYGLEDGDDIMMSNWNGTIIGPGHTIHENRIYNLKITCGNSYPDVHPDVQFLSRVNLPFVNQLNGKVDPSKLPVLSNWSRNLSIENVLVEIRKEMASFNNRKLPQPPEGST---
>UniRef90_A0A804ICX6/53-193 [subseq from] (wild Malaysian banana) hypothetical protein n=1 Tax=Musa acuminata subsp. malaccensis TaxID=214687 RepID=A0A804ICX6_MUSAM
--GSAGSGIVVPRNFRLLEELERGEKGIGDGTVSYGMDDGDDIYMRSWTGTIIGPLNTVHEGRIYQLKLFCDKDYPDKPPSVRFHSRINMTCVNPDTGVVDTRKFLVLGNWQRDYTMEYILTQLKKEMAASHNRKLVQPPEGT----
>UniRef90_A0A197JGK8/2-138 [subseq from] UBC-like protein n=1 Tax=Linnemannia elongata AG-77 TaxID=1314771 RepID=A0A197JGK8_9FUNG
--------AKIPRNFKLMEELEKGEKGIGDGTCSYGLKDGDDMLMSNWNGTILGPGHSVHENRIYSLSLYCGDHYPDVPPTVSFVSRINLPCVNQQTGQVDSSRLACLSNWKRTYGLETVLTELRREMASPQNRKLPQPPEGTFY--
>UniRef90_A0A8H5MDG1/27-161 [subseq from] UBC core domain-containing protein n=1 Tax=Collybiopsis confluens TaxID=2823264 RepID=A0A8H5MDG1_9AGAR
---------TVPRNFRLLEELEKGEKGIGDGSCSYGLEDPDDLMMTHWTGTIIGPGHTVHENRIYSLKISCEEHYPDAPPTVTFISRVNLPFVNQTNGDVDASKLPVLRDWNREKNLETLLVEMRREMASFNNRKLPQPPEGST---
>UniRef90_UPI0018858734/56-147 [subseq from] ubiquitin-conjugating enzyme E2 variant 2 isoform X1 n=1 Tax=Peromyscus leucopus TaxID=10041 RepID=UPI0018858734
-------------------------------------------------------PQTNYENRIYSLKVECGSKYPEAPPSVRFVTKINMNGINNSSGMVDARSIPVLAKWQNSYSIKVVLQELRRLMMSKENMKLPQPPEGQTYNN
>UniRef90_UPI001301C533/52-142 [subseq from] ubiquitin-conjugating enzyme E2 variant 2 isoform X2 n=1 Tax=Sarcophilus harrisii TaxID=9305 RepID=UPI001301C533
--------------------------------------------------------QTNYENRIYSLKVECGSKYPEAPPTVRFVTKINMNGINNSNGMVDARSIPVLTKWQNSYSIKVVLQELRRLMMSKENMKLPQPPEGQTYSN
>UniRef90_A0A316VEN1/2-139 [subseq from] UBC-like protein n=1 Tax=Meira miltonrushii TaxID=1280837 RepID=A0A316VEN1_9BASI
--------AKVPRNFRLLEELEKGEKGIGDGTCSYGLDDGSDVMMSNWNGTIIGPGHSVHQNRIYSLRINCGEQYPDRPPEIWFLTRINLPCVNQQSGKVESSSLPVLAQWKRHFTLETVLTELRKDMAAPNNRKLPQPPEGSLYN-
>UniRef90_A0A8B7CI17/5-144 [subseq from] ubiquitin-conjugating enzyme E2 variant 1D-like isoform X1 n=2 Tax=Phoenix dactylifera TaxID=42345 RepID=A0A8B7CI17_PHODC
---SGGSSIVVPRNFRLLEELERGEKGIGDGTVSYGIDDGDDIYMRSWTGTIIGPHNSVHENRIYQLKLFCDKDYPDKPPSVRFHSRINITCVNHETGVVEPKKFGILAKWQRGYTMEDILVQLKKEMAAPPNRKLVQPPEGT----
>UniRef90_UPI000FFDA223/21-113 [subseq from] ubiquitin-conjugating enzyme E2 variant 2 isoform X2 n=1 Tax=Vombatus ursinus TaxID=29139 RepID=UPI000FFDA223
------------------------------------------------------SPQTNYENRIYSLKVECGSKYPEGPPTIRFVTKINMNGINNSNGMVDARCIPVLAKWQNCYSIKVVLQELRRLMMSKENMKLPQPPEGQTYSN
>UniRef90_A0A8K0X5N1/3-141 [subseq from] Ubiquitin-conjugating enzyme variant MMS2 n=1 Tax=Plectosphaerella cucumerina TaxID=40658 RepID=A0A8K0X5N1_9PEZI
--------AKVPRNFRLLEELEKGEKGLGAGSqaCSYGLNDPEDLMMSDWNGTILGPPHSVHENRIYSVTMHCGPNYPDAPPTIQFVSQVNLPCVNPRNGVVDPSQLPCLAQWKRENTMETVLIELRRYMAAANNKKIPQPPEGATY--
>UniRef90_A0A813V011/9-144 [subseq from] UBC core domain-containing protein n=1 Tax=Didymodactylos carnosus TaxID=1234261 RepID=A0A813V011_9BILA
--------TVIPRSFKLLEELESAQKGQHDGSVSWGLESNDDMTLSRWICMIIAPPRSPYEGRIYSLKVHCGDRYPDEVPTVRFLTRINLTGV-AANGTVDPKHVVTLRNWNRDSTIHQVLNDIRSSMLQKENMKLQQPPENSLY--
>UniRef90_UPI000359C9FE/4-142 [subseq from] ubiquitin-conjugating enzyme E2 variant 1 n=1 Tax=Aplysia californica TaxID=6500 RepID=UPI000359C9FE
--ASQVSGVVVPRNFTLLDELEAGQKGVGDGTISWGLVDDGDMTMTDWQCVIIGPPKTSFENRMYQLRVRCGELYPQKAPEVRFITRINMTYVSKESGVVDPKKVDSIWH-QKNCSIKSLLQHLREMMMMKEN-RLGQPAEGT----
>UniRef90_A0A6A6MWN1/55-188 [subseq from] UBC core domain-containing protein n=1 Tax=Hevea brasiliensis TaxID=3981 RepID=A0A6A6MWN1_HEVBR
---------IVPRNFRLLEELERGEKGIGDGTVSYGMDDADDIYMQSWTGTIIGPPNTVHEGRIYQLKLFCGKDYPDNPPSVRFQTRINMTCVNPESGVVEPSLFPMLANWQRECTMEDILTQLKKEMMSPQNRKLAQPPEGN----
>UniRef90_A0A439CWK8/2-139 [subseq from] UBC core domain-containing protein n=5 Tax=Fungi TaxID=4751 RepID=A0A439CWK8_9PEZI
-------GAKIPRNFRLLEELEKGEKGLGAEACSYGLDNPEDLLMSDWNGTILGPPHSVHENRIYSVKMHCGNQYPDLPPTIQFISQVNLPCVNSRNGVVDPKQLPCLANWKRENTMETILIELRRYMASSQCKKLPQPPEGSVF--
>UniRef90_UPI00103684CD/7-145 [subseq from] ubiquitin-conjugating enzyme E2 variant 1D-like isoform X1 n=1 Tax=Camellia sinensis TaxID=4442 RepID=UPI00103684CD
---SEGSRVVVPRNFRLLEELERGEKGIGDGTVSYGMDDGDDVYMQSWTGTIIGPPNTVHEGRIYQLKLFCGKEYPDKPPTVRFQTQINMTCVNQDTGLVEPSLFPMLSDWQRECTMEDILMQLKKEMLSPQNRKLAQPPDD-----
>UniRef90_A0A3P9QAG2/1-101 [subseq from] Ubiquitin-conjugating enzyme E2 variant 1-like n=1 Tax=Poecilia reticulata TaxID=8081 RepID=A0A3P9QAG2_POERE
MAAAAGSGVVVPRSFRLLEELEEGQKGGGDGTVSWGLADDDDMMLTHWNGMIIGPAKTVYEGRIYSLKIDCGHRYPEYPPMVRFVNKINLTGVNSSTGVVS----------------------------------------------
>UniRef90_A0A0D7B1Q6/2-137 [subseq from] UBC-like protein n=1 Tax=Cylindrobasidium torrendii FP15055 ss-10 TaxID=1314674 RepID=A0A0D7B1Q6_9AGAR
--------AKVPRNFRLLEELEKGEKGIGDGSCSYGLEDGDDISMSNWNGTIIGPGHTVHENRIYSLKIHCGENYPDAPPVIQFLSRVNVPFVNQVDGKVDSSKLPVLSGWNRNSSLETVLVEMRREMASFHNRKLPQPAEGST---
>UniRef90_R7YI44/2-140 [subseq from] Ubiquitin-conjugating enzyme E2 n=1 Tax=Coniosporium apollinis (strain CBS 100218) TaxID=1168221 RepID=R7YI44_CONA1
-------GAKVPRNFRLLEELEKGEKGLGAEACSYGLEDQDDLLMSNWNGTILGPPHSVHENRIYSLKIHCGDRYPDTPPEVTFVSKINLPCVDQRTGKVDPSKLPCLIQWRRDFTMETILIELRRYMALPQHKKLPQPPEGTTYS-
>UniRef90_A0A8S0RQI9/9-145 [subseq from] UBC core domain-containing protein n=1 Tax=Olea europaea subsp. europaea TaxID=158383 RepID=A0A8S0RQI9_OLEEU
----GSSRVIVPRNFRLLEELERGEKGIGDGTVSYGMDDADDVYMQSWTGTIIGPPNTAHEGRIYQLKLFCGKEYPEKPPSVKFQTRINMSCVNEESGVVEPSLFPMLADWRREYTMEDILMQLKKEMISPQNRKLAQPPG------
>UniRef90_A0A8H6XPP4/2-137 [subseq from] UBC-like protein n=1 Tax=Mycena venus TaxID=2733690 RepID=A0A8H6XPP4_9AGAR
--------AKVPRNFRLLEELEKGEKGIGDGSCSYGLEDGDDIMMSNWNGTIIGPGHTVHENRIYSLKITCGEDYPDRPPTVQFLSRVNLPFVSSTDGRVDTARLPVLANWNRNSSLETVLVEIRKEMATLTNRKLPQPPEGSM---
>UniRef90_UPI002046DD15/75-209 [subseq from] SPFH domain/Band 7 family protein n=1 Tax=Colletotrichum lupini TaxID=145971 RepID=UPI002046DD15
------MGAKVPRNFRLLEELEKGEKGLGAEACSYGLNDAEDLLMSDWNGTILGPPHSVHENRIYSLKMHCGPNYPDEPPTIQFVSQVNLPCVNSRNGVVDPRQLPCLANWKRDNTMETILIELRRYMAAPANKKIPQPPE------
>UniRef90_W5FTF6/7-146 [subseq from] UBC core domain-containing protein n=7 Tax=cellular organisms TaxID=131567 RepID=W5FTF6_WHEAT
---GAGSSVVVPRNFRLLEELERGEKGIGDGTVSYGMDDADDIYMRSWTGTIIGPHNTVHEGRIYQLKLFCDKDYPEKAPSVRFHSRINMACVNHETGAVDPKKFSVLANWQREYTMEHVLTQLKKDMAATQNRKLVQPPEGT----
>UniRef90_A0A818R811/1-145 [subseq from] UBC core domain-containing protein n=5 Tax=Rotaria TaxID=231623 RepID=A0A818R811_9BILA
MASSFSSRTVVPRNFKLLEELEAAQKGHHEGSVSWGLEANDDMSLSRWVCMIIGPSRTPYENRIYTLKVHCGDRYPEEPPIVRFQTRINLAGV-AANGSVESKSVPALRNWNRDMTIHQVLNEIRTNMSSKENAKLSQPSEGALYP-
>UniRef90_A0A1D1Z0B8/11-146 [subseq from] Ubiquitin-conjugating enzyme spm2 (Fragment) n=1 Tax=Anthurium amnicola TaxID=1678845 RepID=A0A1D1Z0B8_9ARAE
--------TKVPRNFRLLEELEKGEKGIGDGTCSYGLSNGDDIYMSDWNGTIIGPGHTVHENRIYSLKLHCDENYPDGPPAVYFISRINLPCVNQHTGKVEPSKLSCLANWKRTYTLETVLTELRREMSTAHNRRLPQPPEGTT---
>UniRef90_A0A8T2SIV3/13-148 [subseq from] UBC core domain-containing protein n=2 Tax=Ceratopteris richardii TaxID=49495 RepID=A0A8T2SIV3_CERRI
---------AVPRNFRLLEELERGEKGIGDGTVSYGMDDSDDIFMRSWTGTIIGPHNSVHEGRIYQLKLFCDKDYPDKPPTVRFYSRINMTCVNQDNGLVEPKHFSLLANWKREYTMEKILTDLKREMASSHNRKLPQAPEGSTF--
>UniRef90_I1L9H8/6-144 [subseq from] UBC core domain-containing protein n=27 Tax=Magnoliopsida TaxID=3398 RepID=I1L9H8_SOYBN
----GGSSVVVPRNFRLLEELERGEKGIGDGTVSYGMDDGDDIYMRSWTGTIIGPHNTVHEGRIYQLKLFCDKDYPEKPPSVRFHSRVNMTCVNHETGVVEPKKFGLLANWQREYTMEDILTQLKKEMAAPHNRKLVQPPEGT----
>UniRef90_A0A0H2S5B0/2-138 [subseq from] UBC-like protein n=1 Tax=Schizopora paradoxa TaxID=27342 RepID=A0A0H2S5B0_9AGAM
--------AKVPRNFKLLEELEKGEKGIGDGSCSYGLEDGDDITMSNWTGTILGPGHTVHENRIYSLRIHCDDHYPEVAPAVTFISRINLPFVDQKNGKVDLKKISNLSHWSHEMSLETVLVEIRRAMASGENKKLPQPEEGSTF--
>UniRef90_A0A6G1GJU2/3-139 [subseq from] Putative ubiquitin conjugating enzyme n=1 Tax=Aulographum hederae CBS 113979 TaxID=1176131 RepID=A0A6G1GJU2_9PEZI
--------AKIPRNFRLLEELEKGEKGLGAEACSYGLEDGDDLLMTNWNGTILGPPHSVHENRIYSLKIHCGESYPDVPPIVTFVSKINLPGVDQRDGKVDNTKLPCLSQWKRDFTMETILIEIRRYMALPQHKKLPQPPEGSTY--
>UniRef90_A0A7J9DGY7/16-149 [subseq from] UBC core domain-containing protein n=1 Tax=Gossypium trilobum TaxID=34281 RepID=A0A7J9DGY7_9ROSI
--------HLVPRSFRLLEELERGEKGIGDGTVSYGMDDADDIYMQSWTGTIIGPPNTVHEGCIYQLKLFCGKDYPDNPPSVRFQTRINMTCVNQETGVVEPSLFPMLANWQREYTMEDILTQLKKEMMSPQNRKLAQPPEG-----
>UniRef90_A0A8B8ZM30/6-145 [subseq from] ubiquitin-conjugating enzyme E2 variant 1C-like n=2 Tax=Mesangiospermae TaxID=1437183 RepID=A0A8B8ZM30_PHODC
---SGGSSVVVPRNFRLLEELERGEKGIGDGTVSYGMDDGDDIYMRSWTGTIIGPHNTVHEGRIYQLKLFCDKDYPEKPPSVRFHSRINMTCVNPETGVVEAKKFGPLANWQREYTMEVILTQLKKEMAAPQNRKLVQPPEGT----
>UniRef90_A0A8B7SVP1/6-95 [subseq from] ubiquitin-conjugating enzyme E2 variant 2 isoform X4 n=1 Tax=Hipposideros armiger TaxID=186990 RepID=A0A8B7SVP1_HIPAR
--------------------------------------------------------KTNYENRIYSLKVECGPKYPEAPPSVRFVTKINMNGINNSSGMVDARSIPVLTKWQNSYSIKVVLQELRRLMMSKENMKLPQPPEGQTYN-
>UniRef90_A0A8H6Z5M3/2-138 [subseq from] UBC-like protein n=1 Tax=Mycena sanguinolenta TaxID=230812 RepID=A0A8H6Z5M3_9AGAR
--------AKVPRNFRLLEELEKGEKGLGDGSCSYGLEDADDILMSNWNGTIIGPGHTVHENRIYSLRIVCGDQYPERCPSVQFVSRVNLPFVSQQDGKVDPARLSVLANWSRNSTMETLLVEIRREMAAASNRKLPQPPEGSTF--
>UniRef90_Q93YP0/7-142 [subseq from] Ubiquitin-conjugating enzyme E2 variant 1A n=45 Tax=Brassicaceae TaxID=3700 RepID=UEV1A_ARATH
-------KVVVPRNFRLLEELERGEKGIGDGTVSYGMDDADDIYMQSWTGTILGPPNTAYEGKIFQLKLFCGKEYPESPPTVRFQTRINMACVNPETGVVEPSLFPMLTNWRREYTMEDILVKLKKEMMTSHNRKLAQPPEGN----
>UniRef90_A0A151Z395/4-138 [subseq from] Putative ubiquitin-conjugating enzyme E2 n=1 Tax=Tieghemostelium lacteum TaxID=361077 RepID=A0A151Z395_TIELA
----------VPRNFRLLDELEKGEKGFGDGNVSYGLESGEDMSLTNWIGTIIGPNGTTHENRIYSLKIRCDEDYPNKPPTVKFTSKINMGCVNSATGIVEIKNFPLLANWQNKTTLENILVELRKDMSSSSNKKLAQPPEGSNY--
>UniRef90_Q5B736/3-140 [subseq from] Protein involved in error-free postreplication DNA repair (Eurofung) n=6 Tax=Aspergillus TaxID=5052 RepID=Q5B736_EMENI
------ANAKVPRNFRLLEELEKGEKGLGAEACSYGLADGEDMMMSNWNGTVLGPPHSVHENRIYSLNIHCGPEYPDQPPTLQFISRVNLPCVDAHSGKVDPSKLPCLAQWKRDYTMETVLIELRRYMALPQHKKLPQPPEGST---
>UniRef90_UPI00064FDD2D/8-97 [subseq from] ubiquitin-conjugating enzyme E2 variant 1-like n=1 Tax=Echinops telfairi TaxID=9371 RepID=UPI00064FDD2D
---------------------------------------------------------TIYKNQIYSLKIECGLKYPEALPFVRFVTKINMNGVNSSNEVVDPRAISVLAKWQDSYSIKVVLQEVQPLMMSKENMKLPQPPERQCYSN
>UniRef90_UPI001395F5F1/53-142 [subseq from] ubiquitin-conjugating enzyme E2 variant 1-like n=1 Tax=Phoca vitulina TaxID=9720 RepID=UPI001395F5F1
--------------------------------------------------------QIIYENQIYSLKIECGLKYPEAPPFVRFAIKINMNGVSSSNGVVDPRAISVLAKWH-SYSIKVVLQELRHLMMSKENMKFPQPPEGQCYSN
>UniRef90_UPI0015C39974/2-139 [subseq from] ubiquitin-conjugating enzyme E2 variant n=1 Tax=Geosmithia morbida TaxID=1094350 RepID=UPI0015C39974
--------AKVPRNFRLLEELEKGEKGLGAEACSYGLEDPDDLLMSRWNGTILGPPHSVHENRIYSVKMHCGESYPDKPPTIQFVSQINLPAVDQRNGNVDPSMLPCLAGWKRENTMETVLIELRRYMAAPANKKLPQPPEGTTYS-
>UniRef90_A0A835S0G7/6-146 [subseq from] UBC core domain-containing protein n=3 Tax=Orchidaceae TaxID=4747 RepID=A0A835S0G7_VANPL
---SGGSSVVVPRNFRLLEELERGEKGIGDGTVSYGMDDADDIYMRSWTGTIIGPHNSVHEGRIYQLKLFCDKDYPDKPPTVRFHSRINMTCVNSDTGVVEPKKFSMLANWQRDYMMEHILTNLKKEMAAPHNRKLVQPPEGRV---
>UniRef90_V4LRY0/5-147 [subseq from] UBC core domain-containing protein n=7 Tax=Brassicaceae TaxID=3700 RepID=V4LRY0_EUTSA
---SGGSSVVVPRNFRLLEELERGEKGIGDGTVSYGMDDGDDIYMRSWTGTIIGPHNvTVHEGRIYQLKLFCDKDYPEKPPTVRFHSRVNMTCVNHETGVVEPKKFGLLANWQREYTMEDILTQLKKEMAASHNRKLVQPPEGTCF--
>UniRef90_A0A420IA48/2-140 [subseq from] Ubiquitin-conjugating enzyme spm2 n=1 Tax=Golovinomyces cichoracearum TaxID=62708 RepID=A0A420IA48_9PEZI
------SATKVPRNFRLLEELEKGEKGLGAEACSYGLAQGDDMLMSNWNGTILGPPHCVHENRIYSLKMHCGPHYPDKPPTIQFISEINLPCVNPRNGLVDPVKLPCLANWKRDMTMETVLTEIRRFMAHPVNKKLPQPPEGSTY--
>UniRef90_A0A815P3K9/2-145 [subseq from] UBC core domain-containing protein n=1 Tax=Adineta steineri TaxID=433720 RepID=A0A815P3K9_9BILA
-ASNFQSRTVIPRNFKLLEELEAAQKGQHEGSVSWGLEANDDMSLSRWVCMIIGPSRTPYEGRIYTLKVHCGDRYPEEPPVVRFQSRINLTGV-SANGSVDSKYIPALRNWNRDMTIHQILNEIRASMSTKENAKLSQPPEGALYP-
>UniRef90_A0A830BHA9/499-633 [subseq from] Probable peroxygenase 4 n=1 Tax=Phtheirospermum japonicum TaxID=374723 RepID=A0A830BHA9_9LAMI
--------FEVPRNFRLLEELERGEKGIGDGTVSYGMDDADDVYMQSWTGTIIGPPNTVHEGRIYQLKLFCGKEYPDNPPSVRFQTRINMSCVNQETGMVEPNHFPMLANWQREHTMEDILVQLKKDMMSPQNRKLAQPPEGM----
>UniRef90_A0A8H8MYP0/11-145 [subseq from] Ubiquitin-conjugating enzyme n=3 Tax=Ceratobasidium sp. AG-Ba TaxID=170446 RepID=A0A8H8MYP0_9AGAM
---------RLPRNFRLLEELEKGEKGIGDGSCSYGLEDSDDLMMSRWNGTIIGPGHTVHENRIYSLQIYCSESYPDTPPAVQFLSKINLKFVGP-TGKVDLAQIPDLAKWQREFTLETVLVQIRREMASQHNRKLPQPPEGSTY--
>UniRef90_A0A504Y8J7/10-148 [subseq from] Ubiquitin conjugating enzyme variant n=3 Tax=Fasciolidae TaxID=27843 RepID=A0A504Y8J7_FASGI
-----GERVCVPRNFYLLDELEQGQRLCQEGTISWGLEDMEDSSLTTWNGAIVGPSRTPFENRIYMLKFECGPNYSDVAPSVRFVTKIRMQGVNETTGQVDSRMFPTLTKWTRGLQMRHVLLELRQKMASSENARLAQPPEGST---
>UniRef90_A0A5N5L5Z8/3-142 [subseq from] UBC core domain-containing protein n=1 Tax=Salix brachista TaxID=2182728 RepID=A0A5N5L5Z8_9ROSI
---SEGSSVVVPRNFRLLEELERGEKGIGDGTVSYGMDDADDIFMQSWTGTIIGPPNTVHEGRIYQLKLFCGKDYPENPPSVRFQTRINMTCVNPESGAVEPSLFPMLANWKREHTMEDILTQLKKEMTASQNRKLAQPPEGV----
>UniRef90_A0A6A2YAK2/3-142 [subseq from] Ubiquitin-conjugating enzyme E2 variant 1A n=2 Tax=Hibiscus syriacus TaxID=106335 RepID=A0A6A2YAK2_HIBSY
---SEGSRVVVPRNFRLLEELDRGEKGNGDGTVSYGMDDADDIYMQSWTGTIIGPPNTVHEGRIYQLKLFCGLDYPDNPPSVRFQTRINMTCVNQETGAVVPSLFPMLANWQREYTMEDILTKLKKEMISPQNKKLAQPPEGN----
>UniRef90_A0A8M8ULF8/613-751 [subseq from] LOW QUALITY PROTEIN: uncharacterized protein LOC105156320 n=1 Tax=Sesamum indicum TaxID=4182 RepID=A0A8M8ULF8_SESIN
----GSSRVVVPRNFRLLEELERGEKGIGDGTVSYGMDDADDVYMQSWTGTIIGPPNTVHEGRIYQLKLFCGKDYPDNPPSVRFQTRINMSCVNQETGVVEPSLFPMLAAWKREYTMEDILMQLKKEMMSPQNRKLAQPSEGN----
>UniRef90_I4YJB4/2-139 [subseq from] UBC-like protein n=2 Tax=Wallemia mellicola TaxID=1708541 RepID=I4YJB4_WALMC
------AGIKTPRNFRLLEELEKGEKGIGDGSISYGLSDSDDISMTNWNATIIGPGHSTHENRIYTLSVECQKEYPTKPPLLKFISKINLPFVNSANGEIDVNKFNTIKQWKDSYTIEKVLLDLRKEMAAPDNRKLPQPKEGEY---
>UniRef90_A0A4D6L9Y6/6-140 [subseq from] Ubiquitin-conjugating enzyme E2 variant n=1 Tax=Vigna unguiculata TaxID=3917 RepID=A0A4D6L9Y6_VIGUN
------STVVVPRNFRLLEELERGEKGIGDGTVSYGMDDADDIYMQSWTGTIIGPPGTVHEGRIYQLKLFCGKDYPENPPSVRFQTRINMTCVNHETGVVEPHLFPMLANWQRESTMEDILMQLKKEMTSPQNRKLAQPPE------
>UniRef90_A0A8H5MA46/28-159 [subseq from] UBC core domain-containing protein n=1 Tax=Tricholomella constricta TaxID=117010 RepID=A0A8H5MA46_9AGAR
------------ENFRLLEELEKGEKGIGDGSCSYGLEDGDDIMMSNWNGTIIGPGHTVHENRIYSLKITCGESYPDAPPEVQFLSRVNLPFVNQLNGTVDPNKLPVLSSWSRNSSIEHVLVEIRKEMASFNNRKLPQPPEGST---
>UniRef90_UPI001CD83548/1-108 [subseq from] ubiquitin-conjugating enzyme E2 variant 1-like isoform X2 n=1 Tax=Solea senegalensis TaxID=28829 RepID=UPI001CD83548
MAAAAGSGIAVPRNFRLLEELEEGQKGVGDGNVSWGLARDDDILLTHWNGTIIGPSKTAYDGRIYSLRIECGPKYPEHPPHVRFVTKINMNGVHSSSGGLKIGSVAVQ---------------------------------------
>UniRef90_A0A6N2KT52/3-142 [subseq from] UBC core domain-containing protein n=1 Tax=Salix viminalis TaxID=40686 RepID=A0A6N2KT52_SALVM
---SEGSSVVVPRNFRLLEELERGEKGIGDGTVSYGMDDVDDIYMQSWTGTIIGPPNTVHEGRIYQLKLFCGKDYPDNPPTVRFQTRINMACVNPASGMVEPSLFPMLSNWQRECTMEDILTKLKKEMMAPQNRKLSQPPEGN----
>UniRef90_M5FZQ2/4-137 [subseq from] UBC-like protein n=2 Tax=Dacrymycetaceae TaxID=5254 RepID=M5FZQ2_DACPD
----------VPRNFRLLEELEKGEKGIGDGSCSYGLEDGDDITMSNWNGTIIGPGHTVHENRIYSLKIHCDDSYPDSPPRISFLSRVNLPFV-AANGQVEAGKIGVLAHWRRNYTIETVLVEMRKEMASPTNRKLPQPPEGSVY--
>UniRef90_A0A0E0EQH2/65-204 [subseq from] UBC core domain-containing protein n=11 Tax=Oryza TaxID=4527 RepID=A0A0E0EQH2_9ORYZ
---GAGSSVVVPRNFRLLEELERGEKGIGDGTVSYGMDDADDIYMRSWTGTIIGPHNSVHEGRIYQLKLFCDKDYPEKPPSVRFHSRINMSCVNHETGAVDSRKFGVLANWQREYTMETILTQLKKEMATPQNRKLVQPPEGT----
>UniRef90_A9PCP1/5-144 [subseq from] UBC core domain-containing protein n=10 Tax=fabids TaxID=91835 RepID=A9PCP1_POPTR
---SGGSSVVVPRNFRLLEELERGEKGIGDGTVSYGMDDGDDIYMRSWTGTVIGPHNTVHEGRIYQLKLFCDKDYPEKPPSVRFHSRINMTCVNHETGVVEPKKFGLLSNWQRDYTMEDILTQLKKEMTAPHNRKLVQPPEGT----
>UniRef90_A0A251VSJ8/45-184 [subseq from] Putative ubiquitin-conjugating enzyme/RWD-like protein n=1 Tax=Helianthus annuus TaxID=4232 RepID=A0A251VSJ8_HELAN
---SGGSSVVVPRNFRLLEELERGEKGIGDGTVSYGMDDGDDIYMRSWTGTIIGPHNSVHEGRIYTLKLFCDKDYPEKPPTVRFHSRVNMTCVNHETGVVEPKKFGILANWQREYTMEDILTQLKKEMSAPHNRKLVQPPEGT----
>UniRef90_A0A7J8WPH1/25-156 [subseq from] UBC core domain-containing protein n=1 Tax=Gossypium aridum TaxID=34290 RepID=A0A7J8WPH1_GOSAI
----------VPRSFRLLEELERGEKGIGDGTVSYGMDDADDIYMQSWTGTIIGPPNTVHEGCIYQLKLFCGKDYPDNPPSVRFQTRINMTCVNQETGVVEPSLFPMLANWQREYTMEDILTQLKKEMMSPQNRKLAQPPEG-----
>UniRef90_UPI001E2627DB/102-187 [subseq from] translation initiation factor IF-2-like isoform X1 n=1 Tax=Leopardus geoffroyi TaxID=46844 RepID=UPI001E2627DB
MAATTGSGVKVPCNFRLLEELEEGQKGVGVGTVSWGLEDDEDMTPTRWTGMIIGPPRTIYENRIYSLKIECGPKYPEAPPLCKICN-------------------------------------------------------------
>UniRef90_A0A7S0VUL2/3-142 [subseq from] UBC core domain-containing protein n=1 Tax=Hemiselmis tepida TaxID=464990 RepID=A0A7S0VUL2_9CRYP
-----GQQVIVPRNFVLLDELEKGEKGlVSDGSVSYGLADGNDMTLTNWNGMIVGPINSPLENRIISLLISCGPDYPDRPPTVRFSSRVNMSCVDQRNGMVDPRAVQCLANWNRSYSLEKLLRDLAQEMKSNHNKRLPQPPDGAT---
>UniRef90_A0A067FTA3/5-144 [subseq from] UBC core domain-containing protein n=5 Tax=rosids TaxID=71275 RepID=A0A067FTA3_CITSI
---SGGSSVVVPRNFRLLEELERGEKGIGDGTVSYGMDDGDDIYMRSWTGTIIGPHNTVHEGRIYQLKLFCDKDYPEKPPSVRFHSRINMTCVNHETGVVEPKKFGLLVNWQREYTMEDILTQLKKEMAAPHNRKLVQPPEGP----
>UniRef90_A0A4S8IKD1/2-143 [subseq from] UBC core domain-containing protein n=2 Tax=Musa TaxID=4640 RepID=A0A4S8IKD1_MUSBA
--GTEGSRVVVPRNFRLLEELERGEKGIGDGTVSYGMDDADDIYMRSWTGTIIGPHNTVHEGRIYQLKLYCDEDYPDKPPTVRFHTRINMTCINRETGVVEPGLFPMLANWQREYTMEDILTSLKKEMSAPQNRKLNQPPEGNA---
>UniRef90_A0A6A5MIF1/3-143 [subseq from] UBC core domain-containing protein n=1 Tax=Lupinus albus TaxID=3870 RepID=A0A6A5MIF1_LUPAL
---SEGSTVIVPRSFRLLEELERGEKGIGDGTVSYGMDDADDVYMQSWTGTIIAPPGTVHEGRIYQLKLFCGQDYPDNPPSVRFQTRINMTCVNQETGVVEPHLFPMLANWQRECTMEDILMQLKKEMTSPQNRKLAQPPEGVA---
>UniRef90_A0A7N0TG38/3-142 [subseq from] UBC core domain-containing protein n=2 Tax=Kalanchoe fedtschenkoi TaxID=63787 RepID=A0A7N0TG38_KALFE
---SEGSSVVVPRSFRLLEELERGEKGIGDGSVSYGMDDADDIYMQSWTGTIIGPSNTVHEGRIYQLKLFCGKDYPEKPPSVRFQSRINMSCINQETGVVEPSLFPMLSNWRRDYTMEDILTQLRKEMTSLQNRKLAQPPEGN----
>UniRef90_A0A8J5HVG0/50-184 [subseq from] UBC core domain-containing protein n=2 Tax=Zingiber officinale TaxID=94328 RepID=A0A8J5HVG0_ZINOF
--------LVVPRNFRLLEELERGEKGIGDGTVSYGMDDGDDIYMRSWTGTIIGPHNTVHEGRIYQLKLFCDKDYPEKPPSVRFHSRVNMTCVNHDTGVVDPRKFSVLGNWQRDYTMEHILTQLKKEMATSHNRKLVQPPEGT----
>UniRef90_UPI00188EC2B0/25-117 [subseq from] ubiquitin-conjugating enzyme E2 variant 2-like n=1 Tax=Talpa occidentalis TaxID=50954 RepID=UPI00188EC2B0
------------------------------------------------------SPHTNYENRIYSLKVQCGPTYPEAPPSVRFVTKINMNGINTSSGMVDAWSIPVLAKWQNSYSIKVVLQELRRLMMSKENMKLPQPPEGQTYSN
>UniRef90_UPI001B7F53AF/14-104 [subseq from] ubiquitin-conjugating enzyme E2 variant 1-like n=1 Tax=Polyodon spathula TaxID=7913 RepID=UPI001B7F53AF
--------------------------------------------------------QTIYENRIYSLKVECGPKYPEMPPCVRFVTKINLNGVHNSNGVVDNRAVSALAKWQNSFSIRVVLHELRRLMMCKENMKLPQPPEGQSYSN
>UniRef90_A0A8H4C5D5/2-138 [subseq from] UBC core domain-containing protein n=2 Tax=Colletotrichum TaxID=5455 RepID=A0A8H4C5D5_COLGL
-------GAKVPRNFRLLEELEKGEKGLGAEACSYGLNDAEDLLMSDWNGTILGPPHSVHENRIYSLKMHCGPNYPDEPPTIQFVSQVNLPCVNPRNGVVDPKQLPCLAGWKRDNTMETILIELRRYMAAPANKKIPQPPEGSA---
>UniRef90_A0A8K0GXH3/58-197 [subseq from] UBC core domain-containing protein n=1 Tax=Rhamnella rubrinervis TaxID=2594499 RepID=A0A8K0GXH3_9ROSA
---SGGSSVVVPRNFRLLEELERGEKGIGDGTVSYGMDDGDDIYMRSWTGTIIGPHNTVHEGRIYQLKLFCDKDYPEKPPSVRFHSRINMTCVNHETGVVEPKKFGLLANWQREYTMEDILTQLKKEMGAPHNRKLVQPPEGT----
>UniRef90_A0A5C3M353/2-137 [subseq from] Ubiquitin-conjugating enzyme/RWD-like protein n=1 Tax=Crucibulum laeve TaxID=68775 RepID=A0A5C3M353_9AGAR
--------AKIPRNFRLLEELEKGEKGIGDGSCSYGLEDGDDIMMSNWNGTIIGPGHTVHENRIYSLGITCGDNYPDSPPEVQFISKVNLPFVNQTNGKVDSSKLPVLHNWNRNLSIENVLVEIRKEMASMNNRKLPQPAEGST---
>UniRef90_UPI0011D25FC4/4-135 [subseq from] ubiquitin-conjugating enzyme E2 variant 1A-like isoform X2 n=1 Tax=Syzygium oleosum TaxID=219896 RepID=UPI0011D25FC4
----------VPRNFRLLEELERGEKGIGDGTVSYGMDDADDIYMQSWTGTIIGPPNTVHEGRIYQLKLFCNKEYPDNPPAVRFQTRINMTCVNQETGVVEPSLMPMLGNWKREYTMEDILLQLKKEMLSPQNRKLAQPPEG-----
>UniRef90_A0A6I9J397/4-56 [subseq from] ubiquitin-conjugating enzyme E2 variant 2-like isoform X2 n=2 Tax=Eutheria TaxID=9347 RepID=A0A6I9J397_CHRAS
-----STGVKVPRNFRLLEELEEGQKGVGDSTVSWGLEDDEDMTLTRWTGMITGPPRV-----------------------------------------------------------------------------------------
>UniRef90_A0A6I9J397/56-104 [subseq from] ubiquitin-conjugating enzyme E2 variant 2-like isoform X2 n=2 Tax=Eutheria TaxID=9347 RepID=A0A6I9J397_CHRAS
---------------------------------------------------------------------------------------------------VDAQSIPVLAKWQNSYSIKVVLQELRRLMmMSKENTKVPQPPEGQTYNN
>UniRef90_A0A1U8LB92/5-144 [subseq from] ubiquitin-conjugating enzyme E2 variant 1D-like n=20 Tax=Malvoideae TaxID=214907 RepID=A0A1U8LB92_GOSHI
---SGGSSVVVPRNFRLLEELERGEKGIGDGTVSYGMDDGDDIYMRSWTGTIIGPHNTVHEGRIYQLKLFCDKDYPEKPPSVRFHSRINMTCVNHETGVVEPKKFGLVASWQREYTMEDLLTQLKKEMAAPHNRKLVQPPEGT----
>UniRef90_A0A8C5LM81/5-99 [subseq from] UBC core domain-containing protein n=1 Tax=Leptobrachium leishanense TaxID=445787 RepID=A0A8C5LM81_9ANUR
----SASGVIIG---RLLEELEEGQKGVGDGTVSWGLEDDEDMILTRWTGMIFGPPRIKYENRIYSVKIECGPKYPAAPPTVRFVTKMNMNGINHSNGMYWP---------------------------------------------
>UniRef90_UPI001788C931/4-62 [subseq from] ubiquitin-conjugating enzyme E2 variant 2-like isoform X2 n=2 Tax=Ochotona princeps TaxID=9978 RepID=UPI001788C931
-----STGVKIPRNFRLLEELEEGQKGVGDGAVSWGLEDDEDMTLTRWTGMIIGPPRINYEHRI-----------------------------------------------------------------------------------
>UniRef90_UPI001788C931/64-102 [subseq from] ubiquitin-conjugating enzyme E2 variant 2-like isoform X2 n=2 Tax=Ochotona princeps TaxID=9978 RepID=UPI001788C931
-----------------------------------------------------------------------------------------------------------LAKWQNSLSIKVVLQELRRVMMSKENMKLPQPP-GQTYNN
>UniRef90_A0A136IU51/2-140 [subseq from] Ubiquitin-conjugating enzyme/RWD-like protein n=2 Tax=Microdochium TaxID=67608 RepID=A0A136IU51_9PEZI
-------GAKVPRNFRLLEELEKGEKGLGAEACSYGLDNGDDLLMSDWNGTILGPPHSVHENRIYSVKMHCGPEYPDKPPTIQFVSMVNLPCVNPNNGVVEPSGLPCLASWKRENTMETILIELRRYMASSACKKLPQPPEGTVYP-
>UniRef90_A0A4V4H4K6/3-142 [subseq from] UBC core domain-containing protein n=3 Tax=Musaceae TaxID=4637 RepID=A0A4V4H4K6_MUSBA
---SEESGVVVPRNFRLLEELERGEKGIGDGTVSYGMDDADDIYMCSWTGTIIGPQNTVHEGRIYQLKLFCDKDYPDKPPAVRFQTRINMTCVNQETGMVEPGLFPMLANWQREYTMEDILMTLKKEMSAPQNRKLHQPPEGS----
>UniRef90_A0A5D2ESY0/5-144 [subseq from] UBC core domain-containing protein n=1 Tax=Gossypium darwinii TaxID=34276 RepID=A0A5D2ESY0_GOSDA
---SGGSSVVVPRNFRLLEELERGEKGIGDGTVSYGMDDGDDINMCSWTGTIIGPLNTVHEGRIYQLKLFCDKDYPEKPPSVRFHSRINMSCVNHDTGLVDSKKFGILANWRREYTMEDVLTQLKKEMAASHNRKLVQPPEGT----
>UniRef90_A0A8H8NRB9/3-133 [subseq from] Ubiquitin-conjugating enzyme n=1 Tax=Rhizoctonia solani TaxID=456999 RepID=A0A8H8NRB9_9AGAM
---------QVPRNFKLLEELEKGEKGIGDGSCSYGLEDGDDMTMTHWNGTIIGPGHTVHENRIYSLKIECGPEYPNKPPIVTFVSKVNLPFVGP-TGKVDHTKLAVLTNWIRESSLESILVHIRREMATAQNRKLPQPPE------
>UniRef90_A0A137PHC3/2-137 [subseq from] UBC-like protein n=1 Tax=Conidiobolus coronatus (strain ATCC 28846 / CBS 209.66 / NRRL 28638) TaxID=796925 RepID=A0A137PHC3_CONC2
--------AKVPRNFRLLEELEKGEKGIGGGVCSYGLADGDDITMSNWNGTIIGPLHTVHENRIYSLKIHCDEQYPDRPPLVSFLSKINLTCVNPANGQVDNTKVGCLNGWKREYTLETVLTELRKEMIAPQNKKTPQPPEGTL---
>UniRef90_A0A084W138/3-98 [subseq from] UBC core domain-containing protein n=1 Tax=Anopheles sinensis TaxID=74873 RepID=A0A084W138_ANOSI
----SSTGVVVPRNFRLLEELEAGQKGVGDGTISWGLENDDDMTLTHWTGMIIGPPRTPYENRMYSLKVECGERYPDEPPTLKFLSKININCINSQNGVD-----------------------------------------------
>UniRef90_A0A251S9B2/2-142 [subseq from] Putative MMS-ZWEI-like protein n=3 Tax=Heliantheae alliance TaxID=911341 RepID=A0A251S9B2_HELAN
--GTEGSTVVVPRSFRLLEELERGEKGIGDGTVSYGMDDADDVYMQSWTGTIIGPSNTVHEGRIYQLKLICGLEYPEKPPSVKFQSRINMTCVNPETGVVEPSIFPMLADWKREYTMEDILTRLKKEMASPQNRKLTQPPEGN----
>UniRef90_A0A2I4H515/5-144 [subseq from] ubiquitin-conjugating enzyme E2 variant 1D n=9 Tax=Mesangiospermae TaxID=1437183 RepID=A0A2I4H515_JUGRE
---SGGSSVVVPRNFRLLEELERGEKGIGDGTVSYGMDDGDDIYMRSWTGTVIGPHNTVHEGRIYQLKLFCDKDYPEKPPSVRFHSRINMTCVNHETGVVEPKKFGLLANWQREYTMEDILTQLKKEMAAPHSRKLVQPPEGT----
>UniRef90_A0A7J7GA12/60-199 [subseq from] UBC core domain-containing protein n=1 Tax=Camellia sinensis TaxID=4442 RepID=A0A7J7GA12_CAMSI
---SGGSSIVVPRSFRLLEELERGEKGIGDGSVSYGMDDADDIFMRSWTGTIIGPHNTVHEGRIYQLKLFCDKDYPDKPPSVRFHSRINMTCVNSETGVVEAKKFAMLANWQREYTMEVILMQLRKGMAASQNRKLVQPPEGT----
>UniRef90_A0A4Y7LGP2/5-144 [subseq from] UBC core domain-containing protein n=3 Tax=Mesangiospermae TaxID=1437183 RepID=A0A4Y7LGP2_PAPSO
---SGGSSIVVPRNFRLLEELERGEKGIGDGTVSYGMDDGDDIYMRSWTGTIIGPHNSVHEGRIYQLKLFCDKDYPEKPPSVRFHSRVNMTSVNHETGVVEPKKFGMLSNWQRDYTMEDILTQLKKEMAAPHNRKLVQPPEGT----
>UniRef90_A0A6A1UZE3/21-153 [subseq from] Ubiquitin-conjugating enzyme E2 variant 1A n=1 Tax=Morella rubra TaxID=262757 RepID=A0A6A1UZE3_9ROSI
----------VPRNFRLLEELERGEKGIGDGTVSYGMDDADDIYMQSWTGTIIGPPNTVHEGKIYQLKLFCGKDYPENPPSVRFQTRINMTCVNQETGVVESSLFPMLTNWQREYTMEDILTQLKKDMMAPQNRKLAQPPEGN----
>UniRef90_A0A1Y2WMB5/2-140 [subseq from] UBC core domain-containing protein n=14 Tax=Sordariomycetes TaxID=147550 RepID=A0A1Y2WMB5_9PEZI
-------GAKVPRNFRLLEELEKGEKGLGAEACSYGLDNPEDLLMSDWNGTILGPPHSVHENRIYSVKMHCGDQYPDKPPTIQFVSQVNLPCVNQKNGMVDPNQLPCLAHWKRENTMETILIELRRYMASGPCKKLPQPPEGSVYS-
>UniRef90_A0A1Y1YCF6/2-139 [subseq from] Ubiquitin-conjugating enzyme/RWD-like protein n=6 Tax=Pleosporales TaxID=92860 RepID=A0A1Y1YCF6_9PLEO
-------GAKVPRNFRLLEELEKGEKGLGAEACSYGLDNGDDLLMSDWNGTILGPPHSVHENRIYSLKIHCGPSYPDVPPDIAFVSKINLPCVDQRNGNVDPTKLPCLVQWRRDFTMETILIELRRYMALPNHKKLPQPPEGSTY--
>UniRef90_B6K1I8/2-138 [subseq from] Ubiquitin conjugating enzyme Mms2 n=1 Tax=Schizosaccharomyces japonicus (strain yFS275 / FY16936) TaxID=402676 RepID=B6K1I8_SCHJY
--------AKVPRSFRLLDELEKGEKGLGDSSCSYGLFKADDITLSDWNATILGPGHSVHENRIYSLKLHCGPIYPDEPPKVTFISRINLPGVNNTTGEVDPHAIHCLKNWKREYTMETVLVELKREMGSPANRKLPQPPEGSTY--
>UniRef90_A0A4P9YAD9/1-134 [subseq from] Ubiquitin-conjugating enzyme/RWD-like protein (Fragment) n=1 Tax=Piptocephalis cylindrospora TaxID=1907219 RepID=A0A4P9YAD9_9FUNG
----------VPRNFRLLEELEKGEKGLGDGACSYGLADADDMMMSTWNGTIIGPGQSVHENRIYSLQIYCGPSYPDEAPTIRFVTRVNLPCVG-TEGEVNPKRLAVLANWDQSYSLETVLSQLRREMAQPQNRKLVQPPEGTTY--
>UniRef90_UPI000D626715/8-147 [subseq from] ubiquitin-conjugating enzyme E2 variant 1D-like isoform X1 n=1 Tax=Cynara cardunculus var. scolymus TaxID=59895 RepID=UPI000D626715
----EGSKVIVPRSFRLLEELERGEKGIGDGTVSYGMDDADDVYMQSWTGTIIGPSNTVHEGRIYQLKLFCGHEYPEEPPSVKFQSRINMSCVNQETGVVEPSLFPMLADWQREYTMEDILTQLKKEMTSPQNRKLSQPPEvGL----
>UniRef90_A0A2U1Q6G7/9-149 [subseq from] MMS/ZWEI-like protein n=2 Tax=Anthemideae TaxID=102810 RepID=A0A2U1Q6G7_ARTAN
--ASDGSTVIVPRSFRLLEELERGEKGIGDGTVSYGMDDADDVYMQSWTGTIIGPSNTVHEGRIYQLKLICGDEYPEKPPSVKFQSRINMSCVDQETGVVEPSLFPMLADWHREYTMEDILTQLKKEMASPQNRKLTQPPEGN----
>UniRef90_A0A0K9RBB0/5-144 [subseq from] UBC core domain-containing protein n=10 Tax=Pentapetalae TaxID=1437201 RepID=A0A0K9RBB0_SPIOL
---SGGSSVVVPRNFRLLEELERGEKGIGDGSVSYGMDDSDDIYMRSWTGTIIGPHNSVHEGRIYQLKLFCDKDYPEKPPSVRFHTRVNMTCVNPESGMVEPKKFGMLVNWQREYTMEDILTQLRKEMAAPHNRKLVQPPEGT----
>UniRef90_UPI0010A567AB/38-171 [subseq from] ubiquitin-conjugating enzyme E2 variant 1C isoform X1 n=1 Tax=Prosopis alba TaxID=207710 RepID=UPI0010A567AB
---------KVPRNFRLLEELERGEKGIGDGTVSYGMDDGDDIYMRSWTGTIIGPHNTVHEGRIYQLKLFCDKDYPEKPPSVRFHSRINMTCVNHETGVVEPKKFGVLANWQREYTMEDILTQLKKEMAAPHNRKLVQPPEGT----
>UniRef90_A0A2Z6NTG6/23-156 [subseq from] UBC core domain-containing protein n=1 Tax=Trifolium subterraneum TaxID=3900 RepID=A0A2Z6NTG6_TRISU
---------IIPRNFRLLEELERGEKGIGDGTVSYGMDDGDDIYMRSWTGTIIGPHNTVHEGRIYQLKLFCDKDYPEKPPSVRFHSRINMTCVNHETGVVEPKKFGLLANWQREYSMEDILTQLKKEMASPHNRKLVQPPEGT----
>UniRef90_A0A6P5FHL6/5-145 [subseq from] ubiquitin-conjugating enzyme E2 variant 1C-like n=2 Tax=Ananas comosus TaxID=4615 RepID=A0A6P5FHL6_ANACO
--ASDGSSVVVPRNFRLLEELERGEKGIGDGTVSYGMEDGDDILMRSWTGTIIGPHHSAHEGRIYQLRLFCDMDYPEKPPSVWFRSRINMTCINPHSGAVEPKKFGILANWQRRFTMEDILVELKREMAAPHNRKLPQPPEGT----
>UniRef90_A0A0D6QRT3/20-159 [subseq from] UBC core domain-containing protein n=2 Tax=Araucariaceae TaxID=25664 RepID=A0A0D6QRT3_ARACU
---SGGSSVVVPRNFRLLEELERGEKGIGDGTVSYGMDDRDDVYMRSWTGTIIGPHNSVHEGRIYQVKLFCDKDYPENPPTVRFHSRINMSCVNQDTGVVEPKHLPMLANWRREYTIEDILKQLKKEMAAPHNRKLPQPTEGN----
>UniRef90_A0A6N2M3M4/5-142 [subseq from] UBC core domain-containing protein n=1 Tax=Salix viminalis TaxID=40686 RepID=A0A6N2M3M4_SALVM
-----SASVVVPRNFRLLEELERGEKGIGDGTVSYGMDDADDIFMQSWTGTIIGPPNTVHEGRIYQLKLFCGKNYPENPPSVRFQTRINMTCVNPESGAVEPSLFPMLANWKREHTMEDILTQLKKEMTASHNRKLAQPPEGN----
>UniRef90_A0A8H4UIH5/2-137 [subseq from] UBC core domain-containing protein n=8 Tax=leotiomyceta TaxID=716546 RepID=A0A8H4UIH5_9HYPO
--------AKVPRNFRLLEELEKGEKGQGAEACSYGLADGDDITMTNWNGTILGPPHSVHENRIYSVNIQCGPEYPDSPPTLHFVSKINLPCVDSRTGKVDLSTLPTLATWKRDYTMETILLELRRFMALPQHKKLPQPPEGTT---
>UniRef90_A0A0D2AIL5/2-138 [subseq from] Ubiquitin-conjugating enzyme variant MMS2 n=1 Tax=Verruconis gallopava TaxID=253628 RepID=A0A0D2AIL5_9PEZI
-------GAKVPRNFRLLEELEKGEKGLGAEACSYGLDDGDDLLMTNWNGTILGPPHSAHENRIYSLRIHCGDNYPDVPPEVTFITKINLPCVDSKTGKVDPTKLPCLVQWKRDFTMETILIELRRYMALPQHKKLPQPPEGTT---
>UniRef90_A0A177D080/2-139 [subseq from] UBC-like protein n=7 Tax=Dothideomycetes TaxID=147541 RepID=A0A177D080_9PLEO
-------GAKVPRNFRLLEELEKGEKGLGAEACSYGLDNGDDLLMSDWNGTILGPPHSVHENRIYSVKIHCGPNYPDLPPEISFTSKVNLPCVDQRNGKVDPTKVPCLAQWKRDFTMETILIELRRYMALPQHKKLPQPPEGSTY--
>UniRef90_M1CQK7/25-162 [subseq from] Ubiquitin-conjugating enzyme family protein n=2 Tax=lamiids TaxID=91888 RepID=M1CQK7_SOLTU
-----SFGVTVPRNFRLLEELERGEKGIGDGTVSYGMDDGDDIYMRSWTGTIIGPHNSVHEGRIYQLKLFCDKDYPEKPPSVRFHSRVNMTCVNHETGVVEPKKFTLLSNWQREYTMEDILVQLKKEMASPHNRKLVQPPEGT----
>UniRef90_Q0UM70/2-138 [subseq from] Uncharacterized protein n=35 Tax=Pleosporales TaxID=92860 RepID=Q0UM70_PHANO
-------GAKVPRNFRLLEELEKGEKGLGAEACSYGLDNGDDLLMSDWNGTILGPPHSVHENRIYSVKIHCGPSYPDVPPEISFTSKINLPCVNAQNGQVDATKLPCLAQWKRDFTMETILIELRRYMALPNNKKLPQPPEGTT---
>UniRef90_A0A254U5N0/3-137 [subseq from] D-isomer specific 2-hydroxyacid dehydrogenase, NAD binding domain family protein n=9 Tax=Aspergillus TaxID=5052 RepID=A0A254U5N0_ASPNG
--------AKVPRNFRLLEELEKGEKGLGAESCSYGLADGEDMMMSNWNGTILGPPHSVHENRIYSVNIHCGPDYPDNPPTIQFVSRVNLPCVDGRSGKVDPTKLPCLAQWKRDYTMETILVELRRYMALPQHKKLPQPPEGS----
>UniRef90_UPI00189DA18B/65-155 [subseq from] ubiquitin-conjugating enzyme E2 variant 1-like n=1 Tax=Choloepus didactylus TaxID=27675 RepID=UPI00189DA18B
--------------------------------------------------------EIVYENRIYSLKKESGPKCPEAPPFVRFVTKINMNGVNSSNGVVDPRAISLLAKWQNSYSNKVILQELQCLMMSEENMKLPQPHEGQCYSN
>UniRef90_A0A6J1JNZ0/7-142 [subseq from] ubiquitin-conjugating enzyme E2 variant 1A-like isoform X1 n=4 Tax=Cucurbita TaxID=3660 RepID=A0A6J1JNZ0_CUCMA
-------KVVVPRNFRLLEELERGEKGIGDGTVSYGMDDADDIYMASWTGTIIGPPNTVHEGRIYQLKLFCGQDYPDNPPSVRFQTRINMTCVNPETGVVEPSLFPMLSNWQREHTMEDILMQLKKEMTSPQNRRLSQPSEGE----
>UniRef90_A0A1S4E688/2-97 [subseq from] ubiquitin-conjugating enzyme E2 variant 2-like n=1 Tax=Diaphorina citri TaxID=121845 RepID=A0A1S4E688_DIACI
------AGVVVPRNFRLLEELEHGQRGVGDGTISWGLENDDDMTLTHWTGMIIGPPRTPYENRMYSLKIECGPRYPDEPPQCRFVSRINMTCINNTSGIVSI---------------------------------------------
>UniRef90_A0A1U7Z320/5-145 [subseq from] ubiquitin-conjugating enzyme E2 variant 1D-like n=5 Tax=Mesangiospermae TaxID=1437183 RepID=A0A1U7Z320_NELNU
---SGGSSIVVPRNFRLLEELERGEKGIGDGTVSYGMDDGDDIYMRSWTGTIIGPHNSVHEGRIYQLKLYCDMDYPEKPPFVRFHSRINMTCVNPETGGVEPKKFGLLENWQRQYTMEDILTQLKKEMASPHNRKLAQPPDGTL---
>UniRef90_A0A2P6QEA0/5-144 [subseq from] Putative aminoacyltransferase, E1 ubiquitin-activating enzyme n=14 Tax=Rosaceae TaxID=3745 RepID=A0A2P6QEA0_ROSCH
---SAGSSIVVPRNFRLLEELERGEKGIGDGTVSYGMDDGDDIYMRSWTGTIIGPHNTVHEGRIYQLKLFCDKDYPEKPPSVRFHTRIKMTCVNHETGVVDSKKFGMLANWQRDFTMENILMQLKKEMTASHNRKLVQPPEGT----
>UniRef90_UPI00189D16C6/2-89 [subseq from] ubiquitin-conjugating enzyme E2 variant 1-like n=1 Tax=Choloepus didactylus TaxID=27675 RepID=UPI00189D16C6
-----------------------------------------------------------YGNQIYSLKIECGPKYPEALPFVRFATKISMNGVNSSNGVVDPRATSVLAKWQNSYSIKVILQEIRCLTMSKENMKLPQPPEGQCCSN
>UniRef90_A0A3P6CAV3/7-142 [subseq from] UBC core domain-containing protein n=3 Tax=Brassica TaxID=3705 RepID=A0A3P6CAV3_BRACM
-------KVVVPRNFRLLEELERGEKGIGDGTVSYGMDDADDIYMQSWTGTILGPHNTAYEGKIFQLKLFCGKEYPESPPTVRFQTRINMACVNPETGVVEPSLFPMLANWRREYTMEDILIKLKKEMMTSHNRKLAQPPEGN----
>UniRef90_A0A0L0HJU7/2-135 [subseq from] UBC core domain-containing protein n=2 Tax=Spizellomyces TaxID=4815 RepID=A0A0L0HJU7_SPIPD
--------AKVPRNFRLLEELEKGEKGIGDGTISYGLADGEDTMMSNWNGTIIGPGHTVHENRIYSLRIFCGPEYPDRPPTVSFVSRINLPWVNQQNGKVE--RLGCLDSWKRHYTIETVLAELRREMANPAHKKLSQPPEGST---
>UniRef90_A0A4P1RJJ4/5-144 [subseq from] UBC core domain-containing protein n=5 Tax=Pentapetalae TaxID=1437201 RepID=A0A4P1RJJ4_LUPAN
---SGGSSVVVPRNFRLLEELERGEKGIGDGTVSYGMDDGDDIYMRSWTGTIIGPHNTVHEGRIYQLKLFCDKDYPEKSPSVRFHSRINMTCVNHETGVVEPKKFGLLANWQREYTMEDILTQLKKEMAAHHNRKLVQPPEGT----
>UniRef90_A0A8C8U7Y8/5-100 [subseq from] UBC core domain-containing protein n=2 Tax=Peromyscus TaxID=10040 RepID=A0A8C8U7Y8_PERMB
----------------------------------------------RWR-----FPQTNYENRIYSLKVECGSKYPEAPPSVRFVTKINMNGINNSSGMVDAWSIPVLAKWQNSYSIKVVLQELRQLMMSKENMKLPQPPEGQTYNN
>UniRef90_UPI00038BE778/4-56 [subseq from] ubiquitin-conjugating enzyme E2 variant 2-like n=2 Tax=Euarchontoglires TaxID=314146 RepID=UPI00038BE778
-----STGVKVPRNFCLLEELEEEQKGVGDGTVSWGLEDDEDMTLTRWTDTIIGPPRV-----------------------------------------------------------------------------------------
>UniRef90_UPI00038BE778/56-102 [subseq from] ubiquitin-conjugating enzyme E2 variant 2-like n=2 Tax=Euarchontoglires TaxID=314146 RepID=UPI00038BE778
---------------------------------------------------------------------------------------------------VDAQSMPVLAKWQNSYSIKVVLQELRRLMMSKENMKLPQPPEGQTYN-
>UniRef90_A0A0C3CT52/2-140 [subseq from] UBC core domain-containing protein n=10 Tax=Leotiomycetes TaxID=147548 RepID=A0A0C3CT52_9PEZI
-------GAKVPRNFRLLEELEKGEKGLGAEACSYGLAEGDDMLMANWNGTILGPPHSVHENRIYSVKMHCGDEYPDKPPTIQFISEVNLPCVNPRNGVVDPAKLPCLANWTRDKTMETVLIELRRYMAHPSHKKLPQPPEGSTYS-
>UniRef90_UPI0015C33FDA/484-577 [subseq from] LOW QUALITY PROTEIN: PRAME family member 12-like isoform X2 n=1 Tax=Cricetulus griseus TaxID=10029 RepID=UPI0015C33FDA
-------------------------------------------------------PKawTIYENRIYSLKIECGPKYPEAPPSVRFVTKVNMSGVSSSNGVVDPRATAVLAKWQNSHNIKVILQELRCLMMSKENMKLPQLPEGXCYSN
>UniRef90_A0A165GKS7/2-138 [subseq from] UBC-like protein n=1 Tax=Xylona heveae (strain CBS 132557 / TC161) TaxID=1328760 RepID=A0A165GKS7_XYLHT
-------GAKIPRNFRLLEELEKGEKGLGADACSYGLANGDDLLMSDWNGTILGPPHSVHENRIYSLSLHCGENYPDVPPDVTFVSKINLPCVDPRNGKVDPTKLQCLSQWKRDYTMETILSELRRSMASPANKKLPQPPEGST---
>UniRef90_A0A4U5NQH4/5-144 [subseq from] Ubiquitin-conjugating enzyme E2 variant 1D n=3 Tax=Populus TaxID=3689 RepID=A0A4U5NQH4_POPAL
---SGGSSVVVPRNFRLLEELERGEKGIGDGTVSYGMDDGDDIYMRSWTGTIIGPHNTVHEGRIYQLKLFCDKDYPEKPPSVRFHSRINMTCVSHETGVVEPKKFGLLANWQREYTMEDILTQLKKEMAVPHNRKLVQPPEGT----
>UniRef90_UPI002176853A/5-144 [subseq from] ubiquitin-conjugating enzyme E2 variant 1D-like n=1 Tax=Potentilla anserina TaxID=57926 RepID=UPI002176853A
---SAGSSIVVPRNFRLLEELERGEKGIGDGTVSYGMDDGDDIFMRSWTGTIIGPHNTVHEGRIYQLKLFCDKDYPEKPPSVRFHTRIKMTCVNHETGVVDSKKFGMLANWQRDFTMENILMQLKKEMTTSHNRKLVQPPEGT----
>UniRef90_A0A1R2C9V1/4-139 [subseq from] UBC core domain-containing protein n=2 Tax=Stentor coeruleus TaxID=5963 RepID=A0A1R2C9V1_9CILI
---------QVPRNFRLLDELEKGEKGLGDPNVSYGLERGDDNTLSNWMGMIQGPPGGNHEGRLYSVSIHCGPNYPQEAPRARFVHRINLNCVNQNNGNVDPHAFRILGNWNSTYSMETILVELRKEMNSAANKRLPQPPEGLDY--
>UniRef90_A0A445LR94/5-143 [subseq from] Ubiquitin-conjugating enzyme E2 variant 1D n=1 Tax=Glycine soja TaxID=3848 RepID=A0A445LR94_GLYSO
---SGGSSVVVPRNFRLLEELERGEKGIGDGTVSYGMDDGDDIYMRSWTGTIIGPHNTVHEGRIYQLKLFCDKDYPEKPPSVRFHSRINMTCVNHETGVVEPKKFGLLANWQREYTMEDILTQLKKEMAAPHNRKLVQPPEE-----
>UniRef90_A0A498HFS9/107-241 [subseq from] UBC core domain-containing protein n=1 Tax=Malus domestica TaxID=3750 RepID=A0A498HFS9_MALDO
--------IKRRRNFRLLEELERGEKGIGDGTVSYGMDDADDIYMQSWTGTIIGPPNTVHEGRIYQLKLFCGKDYPDNPPTVRFQTRINVTCVNRDTGVVEPSLFPMLANWQREYTMEDILTQLKKEMMSPQNRKLAQPPEGN----
>UniRef90_A0A8H8CBG5/3-139 [subseq from] E2 ubiquitin-conjugating protein mms2 n=5 Tax=Helotiales TaxID=5178 RepID=A0A8H8CBG5_9HELO
--------AKVPRNFRLLEELEKGEKGLGAEACSYGLADGDDLLMSNWNGTILGPPHSVHENRIYGLNMHCGPDYPDKPPTIQFTNAVNLPCVNPRNGVVDPAKLACLANWDRNMTMETVLIELRRFMANPANKKLPQPPEGSRY--
>UniRef90_A0A238FQ04/49-183 [subseq from] BQ2448_7878 protein n=1 Tax=Microbotryum intermedium TaxID=269621 RepID=A0A238FQ04_9BASI
---------IVPRSFRLLEELEKGEKGIGDGTCSYGLADGDDLMMEKWNGTIIGPGHSVHENRIYSLSIVCGASYPDQPPAITFLTRINLPCVHPTSGKVDPSKLNVLASWKHNYTLETVLVELRRDMASPTNRKLPQPAEGTT---
>UniRef90_A0A1B7SIL9/3-138 [subseq from] UBC core domain-containing protein n=2 Tax=Ogataea TaxID=461281 RepID=A0A1B7SIL9_9ASCO
---------KIPRNFKLLEELEKGEKGLGAESCSYGLQDLDDITMTHWNGTILGPPNSSHENRIYSLTIECGPEYPEKPPIVRFISKINLPCVDQNTGLVLASKFPTLSSWKRTYSMEILLLELRKEMASGANRKLPQPSEGETF--
>UniRef90_A0A1D1ZLH7/3-142 [subseq from] Ubiquitin-conjugating enzyme E2 variant 1B n=1 Tax=Anthurium amnicola TaxID=1678845 RepID=A0A1D1ZLH7_9ARAE
---SEGSRVVVPRNFRLLEELERGEKGIGDGSVSYGMDDADDIYMLSWTGTIIGPQNTVHEGRIYQLKLFCNHDYPDKPPSVRFQTRINMTCVNQETGMVEPGQFPMLANWKREYTMEDILTNLKKEMMSPQNRKLLQPPEGN----
>UniRef90_A0A8S9R411/28-164 [subseq from] UBC core domain-containing protein n=1 Tax=Brassica cretica TaxID=69181 RepID=A0A8S9R411_BRACR
--------LLVPRNFRLLEELERGEKGIGDGTVSYGMDDGDDIYMRSWTGTIIAPHNTVHEGRIYQLKLFCDKDYPEKPPTVRFHSRINMTCVNHETGVVEPKKFGLLANWQREYTMETILTHLKKEMSTSHNRKLVQPPEGTCF--
>UniRef90_A0A1X2GFN0/3-137 [subseq from] UBC-like protein n=1 Tax=Hesseltinella vesiculosa TaxID=101127 RepID=A0A1X2GFN0_9FUNG
--------FKFPRNFRLLEELEKGEKGIGDGTCSYGLADD-DLLMHNWHATILGVPNSVHENRIYSLKVYCGEDYPDKPPHVQFVSRINLPSVNAENGVVDPRSLHCLANWKRNYSLETVLTELRREM-GTVGRKLPQPMENTTY--
>UniRef90_A0A4Y7Q8R6/3-138 [subseq from] UBC-like protein n=1 Tax=Rickenella mellea TaxID=50990 RepID=A0A4Y7Q8R6_9AGAM
---------KMPRNFVLLEELEKGQKALGDGSCSYGLEDGDDIMMSNWNGTIIGPGHTVHENRIYSLRITCGDNYPDAPPTIQFLSRVNLPFVDQKDGTVDPNRLPVLAGWTRANSIETVLLEIRKEMAAFNNRKLPQPPEGSVF--
>UniRef90_A0A835U389/180-318 [subseq from] UBC core domain-containing protein n=4 Tax=Vanilla planifolia TaxID=51239 RepID=A0A835U389_VANPL
----GGSSVVVPRNFRLLEELERGEKGIGDGTVSYGMDDADDIYMRSWTGTIIGPHNSVHEGRIYQLKLFCDKDYPDKPPTVRFHSRINMTCVNVDNGVVEPKKFSMLSNWQRDYTMEHVLTTLKKEMASTHNRKLVQPPEGT----
>UniRef90_D8TKX0/3-139 [subseq from] UBC core domain-containing protein n=2 Tax=Volvox TaxID=3066 RepID=D8TKX0_VOLCA
--------VTVPRSFRLLEELDRGEKGFGDGTVSYGMEDPEDIHMRNWTGTIIGPPNTVHDGRIYSLKIHCDLNYPEQPPRIWFKSRINLSCVDQRDGRVDPSKFLILGNWKREYTLEQLLTEIRRDMSSPTNRKLPQPPEGTTY--
>UniRef90_C6SWG1/5-146 [subseq from] UBC core domain-containing protein n=2 Tax=Glycine subgen. Soja TaxID=1462606 RepID=C6SWG1_SOYBN
---SSGSSVVVPRNFRLLEELEKGEKGIGDGTVSYGMDDGDDIYMRSWTGTIIGPYNTVHEGRIYQLKLFCDKDYPEKPPSVRFHSRINMTCVNHETGVVESKKFGLLANWQQRFTMEDILTQLKKEMAASHNRKLVQPPEGTHY--
>UniRef90_C6TJX5/5-146 [subseq from] UBC core domain-containing protein n=4 Tax=Glycine subgen. Soja TaxID=1462606 RepID=C6TJX5_SOYBN
---SSGSSVVVPRNFRLLEELEKGEKGIGDGTVSYGMDDGDDIYMRSWTGTIIGPYNTVHEGRIYQLKLFCDKDYPEKPPSVRFHSRINMTCVNHETGVVESKKFGLLANWQRRFTMEDILTQLKKEMAASHNRKLVQPPEGTHY--
>UniRef90_A0A835GXJ6/3-143 [subseq from] UBC core domain-containing protein n=1 Tax=Coptis chinensis TaxID=261450 RepID=A0A835GXJ6_9MAGN
--TEEGSRVVVPRNFRLLEELERGEKGIGDGTVSYGMDDGDDIFMRSWTGTIIGPPNTVHDGRIYQLKLLCDLDYPDKAPTVKFQTRMNMTCVNQETGLVEPSQFPMLADWQRQYTMEDILTQLKKEMMSPQNRKLTQPPEGN----
>UniRef90_A0A8T0IJB3/66-205 [subseq from] UBC core domain-containing protein n=1 Tax=Ceratodon purpureus TaxID=3225 RepID=A0A8T0IJB3_CERPU
----SGGSVVVPRNFRLLEELERGEKGIGDGTVSYGMDDGDDVFMRSWTGTIIGPNHSVHEGRIYTLKLFCDKDYPDKPPTVRFHSRINMTHVNPETGLVDPRYSPMLANWRRQYTMEDILVELKKEMASPANRKLQQPPEGST---
>UniRef90_W5G1U9/6-146 [subseq from] UBC core domain-containing protein n=2 Tax=Triticinae TaxID=1648030 RepID=W5G1U9_WHEAT
----DAAGVVVPRNFRLLEELERGEKGIGDGTVSYGMDDADDIYMRSWTGTIIGPHNTVHEGRIYQLKLFCDKDYPDRPPTVRFHSRINMTCVNAETGLVDQRKFSLLSNWRREYTMENILIQLKKEMATSHNRKLVQPPEGTFY--
>UniRef90_A0A2V1EEG7/2-139 [subseq from] UBC-like protein n=6 Tax=Dothideomycetes TaxID=147541 RepID=A0A2V1EEG7_9PLEO
-------GAKVPRNFRLLEELEKGEKGLGAEACSYGLDNGDDLLMSDWNGTILGPPHSVHENRIYSVKIHCGPEYPDIPPEISFTSKINLPCVDQRNGKVDPTKLPCLVQWKREFTMETILIELRRFMALPQHKKLPQPPEGSTY--
>UniRef90_A0A8K0NCW9/50-189 [subseq from] Putative Ubiquitin-conjugating enzyme E2 variant 1D n=1 Tax=Cocos nucifera TaxID=13894 RepID=A0A8K0NCW9_COCNU
---SGGSSVVVPRNFRLLEELERGEKGIGDGTVSYGMDDGDDIYMRSWTGTIIGPHNSAHENRIYQLKLFCDKDYPEKPPSVRFHSRIHMTCVNHETGVVEPKKFGILANWQREYTMEDILVQLKKEMAAPPNRKLVQPPEGT----
>UniRef90_A0A1Y2HE68/2-137 [subseq from] Ubiquitin-conjugating enzyme/RWD-like protein n=1 Tax=Catenaria anguillulae PL171 TaxID=765915 RepID=A0A1Y2HE68_9FUNG
--------AKVPRNFRLLEELEKGEKGIGDGTISYGLANPEDILMSDWNGTILGPPHTVHENRIYSLKIHCDANYPDSPPTVSFVSKVNLPCVNPTTGRVEASRLPCLSRWERNCTLETVLSEIRREMAAPNNKKLVQPPEGST---
>UniRef90_A0A5D3C2X2/7-141 [subseq from] Zinc finger protein VAR3 n=1 Tax=Cucumis melo var. makuwa TaxID=1194695 RepID=A0A5D3C2X2_CUCME
-------KVVVPRNFRLLEELERGEKGIGDGTVSYGMDDADDIYMASWTGTIIGPPNTVHEGRIYQLKLFCGQDYPDNPPNVRFQTRVNMTCVNPETGVVEPSLFPMLANWQREHTMEDILMQLKKEMTSPQNRRLSQPSEG-----
>UniRef90_A0A8T3A2Q5/6-145 [subseq from] UBC core domain-containing protein n=3 Tax=Asparagales TaxID=73496 RepID=A0A8T3A2Q5_DENNO
---SGGSSVVVPRNFRLLEELERGEKGIGDGTVSYGMDDGDDIYMRSWTGTIIGPLNCVHEGRIYQLKLFCDKDYPEKPPSVRFHSRINISCVNSETGVVEPKKFGMLAHWQRDNTMEDILTQLKKEMLAPQNRKLVQPPEGT----
>UniRef90_B3TM02/3-141 [subseq from] Ubiquitin-conjugating enzyme 2 n=3 Tax=Arecaceae TaxID=4710 RepID=B3TM02_ELAGV
---SEGSRVVVPRNFRLLEELERGEKGIGDGTVSYGMDDADDIYMRSWTGTIIGPHNTVHEGRIYQLKLFCDKDYPDNPPTVRFQTRINMTCVNQETGMVEPSLFPMLANWQREYTMEDILVNLKKEMSSAQNRKLYQPPEG-----
>UniRef90_UPI0003C49348/1-57 [subseq from] ubiquitin-conjugating enzyme E2 variant 1-like isoform X2 n=1 Tax=Myotis lucifugus TaxID=59463 RepID=UPI0003C49348
MAASMGSGVKVPRNFRLLEELEEGQKGGGDCTISWGVEDDEDMTLTRWTGMIIGPLR------------------------------------------------------------------------------------------
>UniRef90_UPI0003C49348/58-103 [subseq from] ubiquitin-conjugating enzyme E2 variant 1-like isoform X2 n=1 Tax=Myotis lucifugus TaxID=59463 RepID=UPI0003C49348
---------------------------------------------------------------------------------------------------VDPRAILVLEKWHRSYSIKHVLHELRHLMMSNENMSLPQPPKGQCY--
>UniRef90_A7EHE1/3-141 [subseq from] UBC core domain-containing protein n=21 Tax=Sclerotiniaceae TaxID=28983 RepID=A7EHE1_SCLS1
-----AQGAKVPRNFRLLEELEKGEKGLGADACSYGLTDGDDLYMSNWNGTILGPPHSVHENRIYSLTMHCGEDYPDVPPTIRFTNKINLPGVQ-DDGKVDPSKIACLANWQRHNTMETVLIELRRYMASPANKKLPQPQEGSTY--
>UniRef90_UPI00022F70E0/1-57 [subseq from] ubiquitin-conjugating enzyme E2 variant 1-like n=2 Tax=Cricetulus griseus TaxID=10029 RepID=UPI00022F70E0
MADTTGSGVKVPGNFQLLEELEEGQKVVGDSTIIWDLEDDEDMILTRWTGMIIGPRR------------------------------------------------------------------------------------------
>UniRef90_UPI00022F70E0/58-105 [subseq from] ubiquitin-conjugating enzyme E2 variant 1-like n=2 Tax=Cricetulus griseus TaxID=10029 RepID=UPI00022F70E0
---------------------------------------------------------------------------------------------------VDPRATAVLAKWQKFHSIKVILQELRRLMMAKENLKLPQPTEGQCYSN
>UniRef90_A0A166A0F0/3-138 [subseq from] UBC-like protein n=1 Tax=Fibularhizoctonia sp. CBS 109695 TaxID=436010 RepID=A0A166A0F0_9AGAM
--------AKIPRNFRLLEELEKGEKGIGDGSCSYGLEDGDDIMMSQWNGTIIGPGHTVHENRIYSLKIVCGESYPDRAPEVQFSSRINLPFVNQTDGKVDPGKLAVLGQWTRNSSIETVLVDIRREMAAFNNRKLPQPAEGSV---
>UniRef90_A0A6J1HM74/7-142 [subseq from] ubiquitin-conjugating enzyme E2 variant 1B isoform X1 n=3 Tax=Cucurbita TaxID=3660 RepID=A0A6J1HM74_CUCMO
-------KVVVPRNFRLLEELERGEKGIGDGTVSYGMDDADDIYMASWTGTIIGPPNTVHEGRIYQLKLFCGQDYPDNPPSVRFQTRINMTCVNPETGVVEPSLFPMLSNWQREHTMEDILMQLKKEMTSPQNRRLSQPSEGN----
>UniRef90_A0A8T3C5C5/7-145 [subseq from] UBC core domain-containing protein n=7 Tax=Eukaryota TaxID=2759 RepID=A0A8T3C5C5_DENNO
----GGSSVVVPRNFRLLEELERGEKGIGDGTVSYGMEDADDIYMRSWTGTIIGPHNSVHEGRIYQLKLFCDKDYPDKPPSVRFHSRINMTCVNHDTGVVESKKFSMLSNWQREYTMEHILTQLKKEMAAPQNRKLVQPPEGT----
>UniRef90_A0A2G5CA36/5-145 [subseq from] UBC core domain-containing protein n=4 Tax=Mesangiospermae TaxID=1437183 RepID=A0A2G5CA36_AQUCA
---SGGSSVVVPRNFRLLEELERGEKGIGDGTVSYGMDDGDDLYMRSWTGTIIGPHSSVHEGRIYQLKLFCDKDYPEKPPSVRFHSRINMTCVNHDSGMVEAKKFGMLANWQRQYTMEDILTQLKREMAAPHNRKLVQPPEGSF---
>UniRef90_A0A2P5YH80/16-147 [subseq from] UBC core domain-containing protein n=1 Tax=Gossypium barbadense TaxID=3634 RepID=A0A2P5YH80_GOSBA
---------SVPRSFRLLEELERGEKGIGDGTVSYGMDDADDIYMQSWTGTIIGPPNTVHEGCIYQLKLFCGKDYPDNPPSVRFQTRINMTCVNQETGVVEPSLFPMLANWQREYTMEDILTQLKKEMMSPQNRKLAQPPE------
>UniRef90_A0A5P1EZZ5/5-144 [subseq from] UBC core domain-containing protein n=1 Tax=Asparagus officinalis TaxID=4686 RepID=A0A5P1EZZ5_ASPOF
---SGGSSVVVPRNFRLLEELERGEKGIGDGTVSYGMDDGDDIYMRSWTGTIIGPLNSVHENRIYQLKLFCDKDYPEKPPSVRFHSRINMACVNHDTGVVEPKKFGLLANWQREYTMEDILTQLKKEMAAPHNRKLVQPPEDR----
>UniRef90_A0A816WVK5/12-146 [subseq from] (rape) hypothetical protein n=2 Tax=Brassica TaxID=3705 RepID=A0A816WVK5_BRANA
--------VAVPRNFRLLEELERGEKGIGDGTVSYGMDDADDILMQSWTGTIIGPHSTAYEGKIFQLKLCCGKDYPQSPPTVRFQTRINMSCVNPDNGVVEPSHFPMLSNWRREYTIEDLLMQLKKEMMSPHNRKLSQPLEGS----
>UniRef90_E3LA33/2-138 [subseq from] Ubiquitin-conjugating enzyme E2 n=7 Tax=Puccinia TaxID=5296 RepID=E3LA33_PUCGT
------AGAQVPRNFRLLEELEKGEKGLGDGTCSYGLADGDDITMTKWNGTIIGPSNSFHENRIYDIKITCGDSYPDFPPTIFFLTKINLPCVNQTTGEVEPSKFPVLSGWKRNYTLETVLVELRREML-RAGRKLIQPPEGTM---
>UniRef90_UPI0019D632D2/17-150 [subseq from] ubiquitin-conjugating enzyme E2 variant 1C isoform X1 n=1 Tax=Panicum virgatum TaxID=38727 RepID=UPI0019D632D2
---------EVPRNFRLLEELERGEKGIGDGTVSYGMDDADDIYMRSWTGTIIGPHNTVHEGRIYQLKLFCDKDYPEKPPSVRFHSRINMTCVNHETGVVDPKKFGLLANWQRDYTMENILIQLKKEMAASHNRKLVQPPEGT----
>UniRef90_A0A7I8KSD4/5-144 [subseq from] UBC core domain-containing protein n=2 Tax=Mesangiospermae TaxID=1437183 RepID=A0A7I8KSD4_SPIIN
---SGGSSVVVPRNFRLLEELEHGEKGIGDGTVSYGMDDGDDIYMRSWTGTIIGPHNSVHEGRIYQLKLFCDKDYPEKPPSVRFHSRINMTCVNHETGVVESRKFAMLANWLRDYTMADILTQLRREMAAPHNRKLVQPPEGT----
>UniRef90_M7NI79/2-136 [subseq from] UBC core domain-containing protein n=2 Tax=Pneumocystis TaxID=4753 RepID=M7NI79_PNEMU
---------QIPRNFRLLEELEKGEKGFGDGTFSYGLVDIDDMSLSNWIGTILGPAHSVYENRIYSLKIYCDETYPDMPPVIYFLSKINLPCVNPQTGRVEPEQLSCLSNWKRDHTLETILIALRREMASSSNKKLPQPPEGSI---
>UniRef90_UPI001ED85902/38-95 [subseq from] ubiquitin-conjugating enzyme E2 variant 1-like isoform X3 n=1 Tax=Scatophagus argus TaxID=75038 RepID=UPI001ED85902
MAVAAPSGVKVPRNFRLLEELEEGQKGVGDGTVSWGLEDDEDMTLTRWRGVILGPPRV-----------------------------------------------------------------------------------------
>UniRef90_UPI001ED85902/95-142 [subseq from] ubiquitin-conjugating enzyme E2 variant 1-like isoform X3 n=1 Tax=Scatophagus argus TaxID=75038 RepID=UPI001ED85902
---------------------------------------------------------------------------------------------------VDMHAVTPLAKWQNSYSIQMVLLELRRLMTCKENMKLPQPPEGQIYTN
>UniRef90_A0A200QL03/20-154 [subseq from] Ubiquitin-conjugating enzyme n=1 Tax=Macleaya cordata TaxID=56857 RepID=A0A200QL03_9MAGN
--------ISMPRNFRLLEELERGEKGIGDGTVSYGMDDADDIFMRSWTGTIIGPPSTVHEGRIYQLKLFCDKDYPDNPPTVRFQTRINMTCVNQETGMVEPSLFPMLADWQRECTMEDILTQLKKEMMSPQNRKLAQPPEGN----
>UniRef90_UPI000579CEAF/5-144 [subseq from] ubiquitin-conjugating enzyme E2 variant 1D-like isoform X1 n=2 Tax=Populus euphratica TaxID=75702 RepID=UPI000579CEAF
---SGGSSVVVPRNFRLLEELERGEKGIGDGTVSYGMDDGDDIYMRSWTGTIIGPHNTVHEGRIYQLKPFCDKDYPEKPPSVRFHSRINMTCVNHETGVVEPKKFGLLSNWQRDYTMEDILTQLKKEMAIPHNRKLVQPPEGT----
>UniRef90_A0A1D2VCF3/3-139 [subseq from] Ubiquitin-conjugating enzyme n=1 Tax=Ascoidea rubescens DSM 1968 TaxID=1344418 RepID=A0A1D2VCF3_9ASCO
--------AKVPRSFRLLEELEKGEKGLGAESCSYGLADNDDISMTHWNGTILGPPHSVHENRIYSLSLECNQDYPDNPPIVRFISKINLPGVSNINGVIDSKKFPMLKNWKRTYTMEMLLLELRREMGSSSNKRLSQPSEGSTY--
>UniRef90_M4CUN7/8-142 [subseq from] UBC core domain-containing protein n=13 Tax=Brassicaceae TaxID=3700 RepID=M4CUN7_BRARP
--------VVVPRNFRLLEELERGEKGIGDGTVSYGMDDADDILMQSWTGTIIGPHSTAYEGKIFQLKLCCGKDYPQSPPTVRFQTRINMSCVNPDNGVVEPSHFPMLSNWRREYTIEDLLMQLKKEMMSPHNRKLSQPLEGS----
>UniRef90_A0A0B2SF18/8-140 [subseq from] Ubiquitin-conjugating enzyme E2 variant 1A n=1 Tax=Glycine soja TaxID=3848 RepID=A0A0B2SF18_GLYSO
----------FPRNFRLLEELERGEKGIGDGTVSYGMDDADDIYMQSWTGTIIGPPSTVHEGRIYQLKLFCSRDYPDNPPSVRFQTRINMTCVNQETGVVEPHLFPMLANWKRERTMEDILIQLKREMMSPQNRKLTQPPEGN----
>UniRef90_A0A3M7L320/3-141 [subseq from] UBC core domain-containing protein n=3 Tax=Auxenochlorella protothecoides TaxID=3075 RepID=A0A3M7L320_AUXPR
---------AVPRNFRLLEELEKGEKGLGDGTVSYGMDTSDDIMMRSWTGTIIGPPSvrlgTVHDGRIYTLKIYCDESYPDRPPKVRFETRVNMTCVGP-TGEVDPRGFSVLARWNRGYTMETVLVELRREMASSSNRKAPQPPEGSTY--
>UniRef90_A0A1U8NW65/5-144 [subseq from] ubiquitin-conjugating enzyme E2 variant 1C-like n=46 Tax=rosids TaxID=71275 RepID=A0A1U8NW65_GOSHI
---SGGSSVVVPRNFRLLEELERGEKGIGDGTVSYGMDDGDDIYMRSWTGTIIGPLNTIHEGRIYQLKLFCDKDYPEKPPSVRFHSRINMTCVNHETGLVESKKFGILANWRREYTMEDILTQLKKEMAASHNRKLVQPPEGT----
>UniRef90_A0A2S7QWX3/2-139 [subseq from] Ubiquitin-conjugating enzyme protein n=1 Tax=Rutstroemia sp. NJR-2017a WRK4 TaxID=2070412 RepID=A0A2S7QWX3_9HELO
------SGAKVPRNFRLLEELEKGEKGLGAEACSYGLTDGDDLYMSNWNGTILGPPHGVHENRIYSLTMHCGPDYPDVPPTIKFTNKINLPAVQ-EDGKVDPSKLPCLANWKRDYTMETVLIELRKYMAHPSNKKLPQPPEGSTY--
>UniRef90_A0A8T2UED7/19-154 [subseq from] UBC core domain-containing protein n=3 Tax=Ceratopteris richardii TaxID=49495 RepID=A0A8T2UED7_CERRI
---------RVPRNFRLLEELERGEKGIGDGTVSYGMDDDgDDIFMRSWTGTIIGPANTVHDGRIYQLKLFCDKDYPDKPPSVRFHSKINMTCVNQQTGVVESKSFSLLGKWKREYTMEDILVELKREMAAPQNKKLSQPPEGST---
>UniRef90_A0A316YPX9/2-139 [subseq from] UBC-like protein n=1 Tax=Acaromyces ingoldii TaxID=215250 RepID=A0A316YPX9_9BASI
--------AKVPRNFRLLEELDKGEKGIGDGTCSYGLDDGSDVMMSNWNGTIIGPGHSVHQNRIYSLKITCGQQYPDQPPEIWFLTRINLPCVNQQTGKVESSLLPVLSQWKRHYTLETILVEIRKDMGSPNNRKLPQPAEGSMYS-
>UniRef90_UPI001C2E814E/35-126 [subseq from] ubiquitin-conjugating enzyme E2 variant 2-like n=1 Tax=Peromyscus maniculatus bairdii TaxID=230844 RepID=UPI001C2E814E
-------------------------------------------------------PQTNYENRIYSLKVECGSKYPEAPPSVRFVTKINMNGINNSSGMVDAWSIPVLAKWQNSYSIKVVLQELRQLMMSKENMKLPQPPEGQTYNN
>UniRef90_A0A5J9VAB7/67-199 [subseq from] UBC core domain-containing protein (Fragment) n=4 Tax=cellular organisms TaxID=131567 RepID=A0A5J9VAB7_9POAL
----------VPRNFRLLEELERGEKGIGDGTVSYGMDDADDIYMRSWTGTIIGPHNTVHEGRIYQLKLFCDKDYPEKPPSVRFHSRINMTCVNHETGVVDPKKFGLLANWQRDYTMENILTQLKKEMAASHNRKLVQPPEGT----
>UniRef90_A0A6I9QLQ7/17-151 [subseq from] ubiquitin-conjugating enzyme E2 variant 1C n=2 Tax=Mesangiospermae TaxID=1437183 RepID=A0A6I9QLQ7_ELAGV
--------IFVPRNFRLLEELERGEKGIGDGTVSYGMDDGDDIYMRSWTGTIIGPHNSVHENRIYQLKLFCDKDYPEKPPSVRFHSRINMTCVNHENGMVEPKKFGILANWQREYTMEDILVQLKKEMAAPPNRKLVQPPEST----
>UniRef90_A0A814WHK2/6-145 [subseq from] UBC core domain-containing protein n=1 Tax=Adineta steineri TaxID=433720 RepID=A0A814WHK2_9BILA
-----PSRTVIPRNFKLLEELEAAQKGHHEGSVSWGLESNDDMSLSRWVCMIIGPTRTPFEGRIYTLKVHCGDRYPEEVPTIRFQTRINLAGV-AANGSVDPKSVPSLRNWNRDMTIHQILNDIRGSMSSKENAKLSQPPEGALYP-
>UniRef90_A0A443N972/3-142 [subseq from] Ubiquitin-conjugating enzyme E2 variant 1A-like protein isoform X2 n=1 Tax=Cinnamomum micranthum f. kanehirae TaxID=337451 RepID=A0A443N972_9MAGN
---SEGSRVVVPRNFRLLEELERGEKGIGDGTVSYGMDDADDTYMRSWTGTIIGPHNTVHEGRIYQLKLFCDKDYPDNPPTVRFQTRINMSCVNQETGVVEPALFPMLANWQRECTMEDILTQLKKEMMSPQNRKLTQPAEGN----
>UniRef90_A0A8S1J041/2-138 [subseq from] UBC core domain-containing protein n=1 Tax=Ostreobium quekettii TaxID=121088 RepID=A0A8S1J041_9CHLO
------SSIEVPRNFRLLEELEMGEKGFGDGTVSYGMEDQEDMMMRHWTGTIIGPTNTVHEGRIYQLKIYCDQNYPDKPPEVRFQSRVHMTSVL-QDGRVNPNSFHILRDWKREYTMEKILVELRKDMASPQNRKLPQPPEGSS---
>UniRef90_A0A1Y2AYD1/1-132 [subseq from] UBC-like protein (Fragment) n=1 Tax=Rhizoclosmatium globosum TaxID=329046 RepID=A0A1Y2AYD1_9FUNG
----------VPRNFRLLEELEKGEKGIGDGTISYGLSDGDDLLMTNWHGTIIGPGNTVHENRIYSLRIVCGPEYPGKAPLVSFASRVNMSGVNQTNGKVEK--LGCLDAWKSSYTIENILVELRREMGSPANRKLAQPAEGSM---
>UniRef90_A0A0D6ENL3/22-123 [subseq from] SPOSA6832_03245-mRNA-1:cds (Fragment) n=1 Tax=Sporidiobolus salmonicolor TaxID=5005 RepID=A0A0D6ENL3_SPOSA
---------AVPRSFRLLEELEKGEKGIGDGTCSYGLQDGEEMSMEKWNGTIIGPGHSVHENRIYSLSIVCGASYPDQPPQITFLTRINLPCVDQSNGKVRSLVAPMSRQW------------------------------------
>UniRef90_A0A0D6ENL3/150-195 [subseq from] SPOSA6832_03245-mRNA-1:cds (Fragment) n=1 Tax=Sporidiobolus salmonicolor TaxID=5005 RepID=A0A0D6ENL3_SPOSA
--------------------------------------------------------------------------------------------------QVDPSKLDVLARWKHNYTLETVLVELRRDMASPTNRKLPQPPEGTT---
>UniRef90_A0A2C9V809/10-149 [subseq from] UBC core domain-containing protein n=5 Tax=Pentapetalae TaxID=1437201 RepID=A0A2C9V809_MANES
---VVGESLDLPRNFRLLEELERGEKGIGDGTVSYGMDDGDDIYMRSWTGTIIGPHNTVHEGRIYQLKLFCDKDYPEKPPSVRFHSRVNMTCVNHETGVVEPKKFGLLVNWQREYTMEDILTQLKKEMAAPHNRKLVQPPEGT----
>UniRef90_A0A6I9MPL0/9-98 [subseq from] ubiquitin-conjugating enzyme E2 variant 2-like isoform X2 n=4 Tax=Cricetidae TaxID=337677 RepID=A0A6I9MPL0_PERMB
---------------------------------------------------------TNYENRIYSLKVECGSKYPEAPPSVRFVTKINMNGINNSSGMVDARSIPVLAKWQNSYSIKVVLQELRCLMMSKENMKLPQPPEGQTYNN
>UniRef90_A0A875RVK4/3-137 [subseq from] E2 ubiquitin-conjugating protein mms2 n=1 Tax=Eeniella nana TaxID=13502 RepID=A0A875RVK4_EENNA
---------KVPRNFKLLEELEKGEKGLGAESCSYGLSDPDDMTLTHWNATILGPPNSTHENRIYSLTIECGPTYPDTPPLVKFISKINLPCVDQSCGRVKPDNFPILRNWKRSYSMEILLLELRKEMASSLNRKLSQPEEGET---
>UniRef90_A0A0D2P2Y6/2-137 [subseq from] UBC core domain-containing protein n=2 Tax=Strophariaceae TaxID=40562 RepID=A0A0D2P2Y6_HYPSF
--------AKVPRNFRLLEELEKGEKGIGDGSCSYGLEDGDDILMSNWNGTIIGPGHTVHENRIYSLKITCGDNYPDVRPDVQFISRVNLPFVNQENGKVDPNKLHVLLNWSRNLSIENVLVEIRKEMGSFNNRKLQQPQEGST---
>UniRef90_UPI001CE150B4/1-59 [subseq from] ubiquitin-conjugating enzyme E2 variant 1-like isoform X3 n=2 Tax=Percomorphaceae TaxID=1489872 RepID=UPI001CE150B4
MAVAAGSGkFKVPRNFRLLEELEEGQKGVGDGTVSWGLEDDEDMTLTRWRGVILGPPRV-----------------------------------------------------------------------------------------
>UniRef90_UPI001CE150B4/59-106 [subseq from] ubiquitin-conjugating enzyme E2 variant 1-like isoform X3 n=2 Tax=Percomorphaceae TaxID=1489872 RepID=UPI001CE150B4
---------------------------------------------------------------------------------------------------VDMHAVTALAKWQNSYSIQMVLLELRRLMTCKENMKLPQPPEGQIYTN
>UniRef90_A0A427AVC6/61-194 [subseq from] UBC core domain-containing protein n=1 Tax=Ensete ventricosum TaxID=4639 RepID=A0A427AVC6_ENSVE
---------RLPRNFRLLEELERGEKGIGDGTVSYGMDDGDDIYMRSWTGTIIGPHNTVHEGRIYQLKLFCDKDYPDKPPSVRFHSRVNMTCVNPDTGLVDPRKFQVLGNWQREYMMEYILTQLKKEMAASQNRKLVQPPEGS----
>UniRef90_A0A1J7IRG1/5-144 [subseq from] UBC core domain-containing protein n=4 Tax=Lupinus TaxID=3869 RepID=A0A1J7IRG1_LUPAN
---SGGSSVVVPRNFRLLEELERGEKGIGDGTVSYGMDDGDDIYMRSWTGTIIGPHNTVHEGRIYQLKLFCDKDYPEKSPTVRFHSRINMTCVNHETGVVEPKKFGLLSNWDREYTMEDILTQLKKEMASPHNRKLVQPPEGT----
>UniRef90_A0A3P8TN40/3-98 [subseq from] Ubiquitin-conjugating enzyme E2 variant 1 n=1 Tax=Amphiprion percula TaxID=161767 RepID=A0A3P8TN40_AMPPE
-------KVVVPRSFRLLEELEEGQKGGGDGTVSWGLADDDDMTLTHWNGMIIGPAKTVYDGRIYSLKIDCGTRYPEHPPHVRFVNKINLTGVNSSNGVVSIE--------------------------------------------
>UniRef90_A0A4S4DT13/55-188 [subseq from] UBC core domain-containing protein n=1 Tax=Camellia sinensis var. sinensis TaxID=542762 RepID=A0A4S4DT13_CAMSI
---------VVPRNFRLLEELERGEKGIGDGSVSYGMDDADDIFMRSWTGTIIGPHNTVHEGRIYQLKLFCDKDYPDKPPSVRFHSRINMTCVNSETGVVEAKKFTMLANWQREYTMEVILAQLRKGMAASQNRKLVQPPEGT----
>UniRef90_A0A7S3MGY3/4-139 [subseq from] UBC core domain-containing protein n=1 Tax=Spumella elongata TaxID=89044 RepID=A0A7S3MGY3_9STRA
-------AIVIPRNFKLLEELEASEKGTGDMSVSMGLVDSDDIFLTEWNGSILGPPGTIYDSRLYELRISCGPDYPAVPPVVRFVSKINLSSVNASNGSVD-RSLPALANWNRSSTIESVLVGLRQAMNSPQNRRLAQPPEGTM---
>UniRef90_M1WGG6/3-139 [subseq from] UBC core domain-containing protein n=1 Tax=Claviceps purpurea (strain 20.1) TaxID=1111077 RepID=M1WGG6_CLAP2
--------AKMPRNFRLLEELEKGEKGLGAEACSYGLEDGEDLLMSKWNGTILGPPLSAHENRIYSVKMFCGPHYPDQPPTIQFVNQINLPCVDPRNGMVDPRHLPCLAQWKRENTMEMILIELRRYMAAPMNKKISQPPEGAVY--
>UniRef90_A0A6A1UZN8/21-153 [subseq from] Ubiquitin-conjugating enzyme E2 variant 1A n=1 Tax=Morella rubra TaxID=262757 RepID=A0A6A1UZN8_9ROSI
----------VPRNFRLLEELERGEKGIGDGTVSYGMDDADDIYMQSWTGTIIGPPNTVHEGKIYQLKLFCGKDYPENPPSVRFQTRINMTCVNQETGVVESSLFPMLTNWQREYTMEDILTQLKKDMMAPQNRKLAQPPEGV----
>UniRef90_A0A0S6X2R5/2-137 [subseq from] UBC core domain-containing protein n=7 Tax=Fungi TaxID=4751 RepID=A0A0S6X2R5_BLOB1
-------GAKVPRNFRLLEELEKGEKGLGAEACSYGLDQGDDLLMSNWNGTILGPPHSAHENRIYSLKIHCGPEYPDRPPEVTFVSKVNLPCVNSTNGKVDLTKLPSISTWKRDFTMETVLIEIRRFMAAPAHKKLPQPPEGT----
>UniRef90_A0A2P5W835/3-101 [subseq from] UBC core domain-containing protein n=3 Tax=Gossypium TaxID=3633 RepID=A0A2P5W835_GOSBA
---SEGSRVVVPRNFRLLEELERGEKGIGDGTVSYGMDDADDIYMQSWTGTIIGPPNTVHEGRIYQLKLFCGLDYPDNPPSVRFQTRINMTCVNQETGVVGD---------------------------------------------
>UniRef90_A0A2P5W835/116-164 [subseq from] UBC core domain-containing protein n=3 Tax=Gossypium TaxID=3633 RepID=A0A2P5W835_GOSBA
----------------------------------------------------------------------------------------------AANCQVEPSLFPMLANWQREYTMEDILTQLKKEMMSPQNRRLAQPPEGN----
>UniRef90_A0A814N9K4/2-145 [subseq from] UBC core domain-containing protein n=3 Tax=Bdelloidea TaxID=44578 RepID=A0A814N9K4_9BILA
-ASNFPSRTVVPRSFKLLEELEAAQKGHHEGSVSWGLEANDDMSLSRWVCMIIGPSRTPYEGRIYTLKVHCGDRYPEESPTVRFQTRINLTGV-SANGSVDPKYVSSLRNWNRDMTIHQVLNDIRTSMSAKENAKLSQPSEGALYP-
>UniRef90_A0A843W0P5/74-209 [subseq from] UBC core domain-containing protein n=1 Tax=Colocasia esculenta TaxID=4460 RepID=A0A843W0P5_COLES
-------GCRVPRNFRLLEELERGEKGIGDGTVSYGMDDADDIYMRSWTGTIIGPQNTVHEGRIYQLKLFCDHDYPDKPPSVRFQTRINMTCVNHETGVVEPVLFPMLANWKREYTMEDILTNLKKEMMSPHNRKLMQPPEGN----
>UniRef90_A0A1X6NT87/2-138 [subseq from] UBC core domain-containing protein n=1 Tax=Porphyra umbilicalis TaxID=2786 RepID=A0A1X6NT87_PORUM
--------AKVPRNFRLLEELERGEHGIGDGSVSYGLADADDIMLTRWNGTILGPMNTVYENRIYTLSLTCGDSYPQVPPSVRFLTRVNLTSVHRHTGIVDVNRCAVLKNWSPTYGIETLLLELRKEMASAHNRRSTQPAEGSMY--
>UniRef90_A0A7M7T0S1/27-160 [subseq from] Histone H3, embryonic n=1 Tax=Strongylocentrotus purpuratus TaxID=7668 RepID=A0A7M7T0S1_STRPU
-------MLQLPRSFRLLEELEEGQKG-GDGFVSWGLETDDDMMMRKWTGMILGHQRTAYDGRIYSLNIYCGDRYPAEAPSIQFVTKISLNCVDS-EGVVNPRKLDILKNWQPKFTLKDILTKIRQSMNSKDNNKSQQPPEGR----
>UniRef90_A0A6G1HZF0/2-139 [subseq from] Ubiquitin-conjugating enzyme E2 n=1 Tax=Trichodelitschia bisporula TaxID=703511 RepID=A0A6G1HZF0_9PEZI
-------GAKVPRNFRLLEELEKGEKGLGAEACSYGLEDADDLLMTNWNGTILGPPHSAHENRIYSLKLRCGPQYPDQPPDVTFQTKINLPCVDQKTGKVDPTKLPCLVQWRRDFTMETILIELRRSMAHPAHKKLPQPAEGSTY--
>UniRef90_A0A7J8R2M4/18-151 [subseq from] UBC core domain-containing protein n=2 Tax=Gossypium TaxID=3633 RepID=A0A7J8R2M4_GOSDV
---------KLPRNFRLLEELERGEKGIGDGTVSYGMDDGDDIYMRSWTGTIIGPHNTVHEGRIYQLKLFCDKDYPEKPPSVRFHSRINMTCVNHETGVVEPKKFGLLANWQREYTMEDLLTQLKKEMAAPHNRKLVQPPEGT----
>UniRef90_Q2UK07/3-137 [subseq from] UBC core domain-containing protein n=68 Tax=Aspergillaceae TaxID=1131492 RepID=Q2UK07_ASPOR
--------AKIPRNFRLLEELEKGEKGQGAEACSYGLADGEDMMMSNWNGTILGPPHSVHENRIYSVNIHCGPDYPDNPPEIQFISKVNLPCVDPRTGKVDPTKLPCLAQWKRDYTMETILLELRRYMALPQHKKLPQPPEGS----
>UniRef90_A0A8J5M3G8/29-163 [subseq from] UBC core domain-containing protein n=3 Tax=Zingiber officinale TaxID=94328 RepID=A0A8J5M3G8_ZINOF
---------AVPRNFRLLEELERGEKGIGDGTVSYGMDDGDDIYMRSWTGTIIGPLNTVHEGRIYQLKLFCDKDYPEKPPSVRFHSRINMTCVNPDTGVVDPKKFLVLGNWQRDYTMEYVLTHLKKEMATSHNRRLVQPPEGTS---
>UniRef90_A0A118JXH8/42-178 [subseq from] UBC core domain-containing protein n=2 Tax=Cynara cardunculus var. scolymus TaxID=59895 RepID=A0A118JXH8_CYNCS
------GGIKSYRSFRLLEELERGEKGIGDGTVSYGMDDADDVYMQSWTGTIIGPSNTVHEGRIYQLKLFCGHEYPEEPPSVKFQSRINMSCVNQETGVVEPSLFPMLADWQREYTMEDILTQLKKEMTSPQNRKLSQPPEGN----
>UniRef90_A0A811N6G5/133-265 [subseq from] UBC core domain-containing protein n=1 Tax=Miscanthus lutarioriparius TaxID=422564 RepID=A0A811N6G5_9POAL
[truncated: 1,204,377 more chars]
