# Supplementary material for: Photocross-linking activity-based probes to capture the dynamics of ubiquitin RING E3 ligase interactions
Source: Biochem J. 2026 Jun 3;483(7):1115–30. doi: 10.1042/BCJ20260213 (PMC13234630; doi:10.1042/BCJ20260213)
Supplement: Supplementary Data File S2 [file BCJ-2026-0213_supp2.zip › 03_Chandler_Supplementary datafile2/CHIP/Alphafold/fold_2026_01_22_10_06_chipx2_ubc13_ube2v1_ubiquitinc32/msas/fold_2026_01_22_10_06_chipx2_ubc13_ube2v1_ubiquitinc32_unpaired_msa_chains_c.a3m]

>query
MAGLPRRIIKETQRLLAEPVPGIKAEPDESNARYFHVVIAGPQDSPFEGGTFKLELFLPEEYPMAAPKVRFMTKIYHPNVDKLGRICLDILKDKWSPALQIRTVLLSIQALLSAPNPDDPLANDVAEQWKTNEAQAIETARAWTRLYAMNNI
>UniRef90_A0A0R3TRT8/1-149 [subseq from] UBC core domain-containing protein n=1 Tax=Rodentolepis nana TaxID=102285 RepID=A0A0R3TRT8_RODNA
MANMTARLNKERERLFTEPVEGIRVAVDDSNMRYFYAIIEGPKDSPYEGGFFKLQLFLSEQYPHSPPKCLFMTKVYHPNIDKIGRICLDILKTKWSPAQQVRTVLLSIQALLGSPNPDDPLDNDVAAEWKTNEAKAVETAREWTRLYAT---
>UniRef90_A0A0R3TRT8/160-291 [subseq from] UBC core domain-containing protein n=1 Tax=Rodentolepis nana TaxID=102285 RepID=A0A0R3TRT8_RODNA
----------ETQRLQTEPIDGIQVEIDETNARFFHVIVNGPKDCPYEGGRFKLQLFLPEEYPMTAPKCLFLTKIYHPNIDNVGRICLDILKEKWSPALQIRTVLLSIQALLSAPNPDDPLANDVASQWKSDEAQAIRIGNS----------
>UniRef90_A0A7J6PI39/3-136 [subseq from] Ubiquitin-conjugating enzyme E2 N n=5 Tax=Perkinsus olseni TaxID=32597 RepID=A0A7J6PI39_PEROL
---ITKRIEKETQKLREDPPPGLYAVPDPKNSRYFHIELEGPEGTPYEKGYYRLEMFLPEGYPMEPPKVRFLTKIYHPNIDKLGRICLDILKDKWSPALQMRTVLLSIQALLSSPEPDDPLDPSVAEHFKHNRAEAD---------------
>UniRef90_A0A7J6PI39/167-312 [subseq from] Ubiquitin-conjugating enzyme E2 N n=5 Tax=Perkinsus olseni TaxID=32597 RepID=A0A7J6PI39_PEROL
----TKRIEKETQKLKEDPPPGLSAVPDPNNLRYFHIELEGPQGTPYENGVYKLEMFLPEGYPMEPPKVRFLTKIYHPNIDKLGRICLDILKDKWSPALQMRTVLLSIQALLSAPEPDDPLDTGVAEHFKHNRAEADGIARSWNQIYAMH--
>UniRef90_A0A397ILQ6/1-139 [subseq from] UBC core domain-containing protein n=1 Tax=Diversispora epigaea TaxID=1348612 RepID=A0A397ILQ6_9GLOM
MAALPKRIIKETERLLQEPAPGISATPHEENLRYFDVIIAGPSQSPFEGGVFKLELFLPEEYPMAPPKVRFLTKIYHPNIDKLGRICLDILKDKWSPALQIRTVLLSIQALLSAPNPDDPLANDVAQHWKENEKAAIAT-------------
>UniRef90_A0A397ILQ6/139-228 [subseq from] UBC core domain-containing protein n=1 Tax=Diversispora epigaea TaxID=1348612 RepID=A0A397ILQ6_9GLOM
-----------------------------------------------------------TEYPMAPPKVRFLTKIYHPNIDKLGRICLDILKDKWSPALQIRTVLLSIQALLSAPNPDDPLANDVAQHWKENEKAAIATARDWTRNFAQ---
>UniRef90_A0A0R3SV03/4-136 [subseq from] UBC core domain-containing protein n=1 Tax=Hymenolepis diminuta TaxID=6216 RepID=A0A0R3SV03_HYMDI
---IPRRIHKERETLLTEPVEGIKVAVDESNNRYFCAIIEGPKDSPYEGGFFKLQLFLPEDYPHKPPRCLFMTKIYHPNIDQIGRICLD---TKWSAALHVRTVLLSIQALLATPNPNDFLANHVTAEWRQNEAGALQT-------------
>UniRef90_A0A0R3SV03/138-261 [subseq from] UBC core domain-containing protein n=1 Tax=Hymenolepis diminuta TaxID=6216 RepID=A0A0R3SV03_HYMDI
------------------------VEIDETNARFFHVIVNGPKDSPYEGGRFKLQLFLPEEYPMTAPKCLFLTKIYHPNIDNVGRICLDILKEKWSPALQIRTVLLSIQALLSAPNPDDPLANDVASQWKSDEAQAIKIACEWTRKYA----
>UniRef90_A0A835GX54/5-149 [subseq from] UBC core domain-containing protein n=1 Tax=Coptis chinensis TaxID=261450 RepID=A0A835GX54_9MAGN
--NLPRRIIKETQRLLSEPAPGISASPSEENMRYFNVMILGPTQSPYEGGVFKLELFLPEEYPMAAPKVRFLTKIYHPNIDKLGRICLDILKDKWSPALQIRTVLLSIQALLSAPNPDDPLSENIAKHWKSNEVEAVETAKEWTRLK-----
>UniRef90_A0A835GX54/211-275 [subseq from] UBC core domain-containing protein n=1 Tax=Coptis chinensis TaxID=261450 RepID=A0A835GX54_9MAGN
-------------------------------------------------------------------------------VRVLGRICLDILKDKWSPALQIRTVLLSIQALLSAPNPDDPLSENIAKHWKSNEVEAVETGFSFS--------
>UniRef90_A0A2T9YB57/5-94 [subseq from] UBC core domain-containing protein n=1 Tax=Smittium simulii TaxID=133385 RepID=A0A2T9YB57_9FUNG
---IPKRISKEIERLLKDPVPGIDAIPHEDNLRYFSVVMDGPSQSPYEGGHFKLELFLPEEYPMGPPKVRFLTKLYHPNTDKLGRICLDILKD-----------------------------------------------------------
>UniRef90_A0A2T9YB57/93-223 [subseq from] UBC core domain-containing protein n=1 Tax=Smittium simulii TaxID=133385 RepID=A0A2T9YB57_9FUNG
----------------KDPVPGIDAIPHEDNLRYFSVVMDGPSQSPYEGGHFKLELFLPEEYPMGPPKVRFLTKLYHPNTDKLGRICLDILKDRWSPALQIRTVLLSIQALLSAPNPDDPLANDVADHWKKNEKEAILTEKPFEKLL-----
>UniRef90_UPI00006036F2/4-154 [subseq from] Ubiquitin-conjugating enzyme E2 N n=2 Tax=Boreoeutheria TaxID=1437010 RepID=UPI00006036F2
-AGLPRRIIKETQRLLAEPVPGIKAEPDESNARYFHVVIAGPQDSPFEGGTFKLELFLPEEYPMAAPKVRFMTKIYHPNVDKLGRICLDILKDKWSPALQIRTVLLSIQALLSAPNPDDPLANDVAEQWKTNEAQAIETARAWTRLYAMNNI
>UniRef90_Q9EQX9/1-152 [subseq from] Ubiquitin-conjugating enzyme E2 N n=8 Tax=Euteleostomi TaxID=117571 RepID=UBE2N_RAT
MAGLPRRIIKETQRLLAEPVPGIKAEPDESNARYFHVVIAGPQDSPFEGGTFKLELFLPEEYPMAAPKVRFMTKIYHPNVDKLGRICLDILKDKWSPALQIRTVLLSIQALLSAPNPDDPLANDVAEQWKSNEAQAIETARAWTRLYAMNNI
>UniRef90_A0A3Q7NYK4/1-152 [subseq from] ubiquitin-conjugating enzyme E2 N-like n=5 Tax=Amniota TaxID=32524 RepID=A0A3Q7NYK4_CALUR
MAGLPRRIIKETQRLLAEPVPGIKAEPDESNARYFHVVIAGPQDSPFEGGTFKLELFLPEEYPMAAPKVRFMTKIYHPNVDKLGRICLDILKDKWSPALQIRTVLLSIQALLSAPNPDDPLANDVAEQWKTNEAQAIETARAWARLYAMNNI
>UniRef90_A0A6P9FAG2/49-200 [subseq from] ubiquitin-conjugating enzyme E2 N-like n=1 Tax=Zalophus californianus TaxID=9704 RepID=A0A6P9FAG2_ZALCA
IAGLPRRIIKETQRLLAEPVPGIKAEPDESNARYFHVVIAGPQDSPFEGGTFKLELFLPEEYPMAAPKVRFMTKIYHPNVDKLGRICLDILKDKWSPALQIRTVLLSIQALLSAPNPDDPLANDVAEQWKTNEAQAIETARAWTRLYAMNNI
>UniRef90_Q4R4I1/1-152 [subseq from] Ubiquitin-conjugating enzyme E2 N n=85 Tax=Vertebrata TaxID=7742 RepID=UBE2N_MACFA
MAGLPRRIIKETQRLLAEPVPGIKAEPDESNARYFHVVIAGPQDSPFEGGTFKLELFLPEEYPMAAPKVRFMTKIYHPNVDKSGRICLDILKDKWSPALQIRTVLLSIQALLSAPNPDDPLANDVAEQWKTNEAQAIETARAWTRLYAMNNI
>UniRef90_Q5F405/1-152 [subseq from] UBC core domain-containing protein n=3 Tax=Amniota TaxID=32524 RepID=Q5F405_CHICK
MAGLPRRIIKETQRLLAEPVPGIKAGPDESNARYFHVVIAGPQDSPFEGGTFKLELFLPEEYPMAAPKVRFMTKIYHPNVDKLGRICLDILKDKWSPALQIRTVLLSIQALLSAPNPDDPLANDVAEQWKTNEAQAIETARAWTRLYAMNNI
>UniRef90_A0A2K5SG34/1-152 [subseq from] UBC core domain-containing protein n=13 Tax=Boreoeutheria TaxID=1437010 RepID=A0A2K5SG34_CEBIM
MAGLPRRIIKETQRLLAEPVPGIKAEPDESNAHYFHVVIAGPQDSPFEGGTFKLELFLPEEYPMAAPKVRFMTKIYHPNVDKLGRICLDILKDKWSPALQIRTVLLSIQALLSAPNPDDPLANDVAEQWKTNEAQAIETAKAWTRLYAMNNI
>UniRef90_A0A8B7EMM5/1-152 [subseq from] ubiquitin-conjugating enzyme E2 N-like n=3 Tax=Euarchontoglires TaxID=314146 RepID=A0A8B7EMM5_MICMU
MAGLPQRIIKETQRLLVEPVPGIKAEPDESNARYFHVVIAGPQDSPFEGGTFKLELFLPEEYPMAAPKVRFMTKIYHPNVDKLGRICLDILKDKWSPALQIRTVLLSIQALLSAPNPDDPLANDVAEQWKTNEAQAIETARAWTRLYAMNNI
>UniRef90_A0A811Y8Z4/1-152 [subseq from] (raccoon dog) hypothetical protein n=4 Tax=Boreoeutheria TaxID=1437010 RepID=A0A811Y8Z4_NYCPR
MAGLPRRIIKETQRLLAEPVPGIKAEPDESNASYFHVVIAGPQDSPFEGGTFKLELFLPEEYPMAAPKVRFMNKIYHPNVDKLGRICLDILKDKWSPALQIRTVLLSIQALLSAPNPDDPLANDVAEQWKTNEAQAIETARAWTRLYAMNNI
>UniRef90_A0A6J3I321/30-180 [subseq from] ubiquitin-conjugating enzyme E2 N-like n=7 Tax=Boreoeutheria TaxID=1437010 RepID=A0A6J3I321_SAPAP
-AGLPRRIIKETQRLLAEPVPGIKAEPDESNARYFHVVIAGPQDSPFEGGTFKLELFLPEKYPMAAPKVRFMTKIYHPNVDKMGRICLDILKDKWSPALQIRTVLLSIQALLSAPNPDDPLANDVAEQWKTNEAQAIETARAWTRLYAMNNI
>UniRef90_A0A8J6GMM4/1-152 [subseq from] Ubiquitin-conjugating enzyme E2 N n=2 Tax=Rodentia TaxID=9989 RepID=A0A8J6GMM4_MICOH
MAGLTRRIIKETQRLLAEPVPGIKAEPDESNARYFHVVIAGPQDSPFEGGTFKLELFLPEEYPMAAPKVRFMSKIYHPNVDKLGRICLDILKDKWSPALQIRTVLLSIQALLSAPNPDDPLANDVAEQWKTNEAQAIETARAWTRLYAMNNI
>UniRef90_A0A3Q7S2C1/28-178 [subseq from] ubiquitin-conjugating enzyme E2 N n=12 Tax=Boreoeutheria TaxID=1437010 RepID=A0A3Q7S2C1_VULVU
-AGLPRRIIKETQRLLAEPVPGIKAEPDESNARYFHVVIAGPQDSPFEGGTFKLELFLPEEYPMAAPKVRFMTKIYHPNVDKLGRICLDILKDKWSPALQIRTVLLSIQALLSAPNPDDLLANDVAEQWKTNEAQAIETARAWTRLYAMNNI
>UniRef90_A0A7F8R9L4/1-152 [subseq from] ubiquitin-conjugating enzyme E2 N-like n=1 Tax=Leptonychotes weddellii TaxID=9713 RepID=A0A7F8R9L4_LEPWE
MARLPRRIIKETQRLLAEPVPGIKAEPDESNARYFHVVIAGPQDSPFEGGTYKLELFLPEEYPMAAPKVRFMTKIYHPNVDKLGRICLDILKDKWSPALQIHTVLLSIQALLSAPNPDDPLANDVAEQWKTNEAQAIETARAWTRLYAMNNI
>UniRef90_A0A5N3XE31/1-152 [subseq from] UBC core domain-containing protein n=5 Tax=Euteleostomi TaxID=117571 RepID=A0A5N3XE31_MUNRE
MAGLPRRIIKETQRLLAEPVPGIKAEPDESNARYFHVVIAGPQDSPFEGGTFKLELFLPEEYPMAAPKVRFMTTIYHPNVDKLGRICLDILKDKWSPALQIRTVLLLIQALLSAPNPDDPLANDVAEQWKTNEVQAIETARAWTRLYAMNNI
>UniRef90_UPI001E69B659/1-152 [subseq from] ubiquitin-conjugating enzyme E2 N-like n=1 Tax=Meles meles TaxID=9662 RepID=UPI001E69B659
MAGLPRRIIKETQRLLAEPVPGIKAEPDESNARYFHVVIAGPQDSPFEGETFKFELFLPEEYPMAAPKVRFMTKIYHPNVDKLGRICLDILKDNWSPALQIRTVLLSIQALLSAPNPDDPLANDVAEQWKTNEAQAIETARAWTRLYAMNNI
>UniRef90_G3RX11/1-151 [subseq from] UBC core domain-containing protein n=4 Tax=Amniota TaxID=32524 RepID=G3RX11_GORGO
MAGLPRRII-ETQRLLAEPVPGIKAEPDESNARYFHVVIAGPQDSPFEGGTFKLELFLPEEYPMAAPKVRFMTKIYHPNVDKLGRICLDILKDKWSPALQIRTVLLSIQALLSAPNPDDPLANDVAEQWKTNEAQAIETARAWTRLYAMNNI
>UniRef90_A0A2U3ZTB9/1-151 [subseq from] ubiquitin-conjugating enzyme E2 N-like n=1 Tax=Odobenus rosmarus divergens TaxID=9708 RepID=A0A2U3ZTB9_ODORO
MAGLPRRIIKETQRLLAEPVPGIKAEPDESNARYFHVVIAGPQDSPFEGGTFKLELFLPEEYPMAAPKVRFMTKIYHPNVDKLGRICLDILKDKWSPALQIRTVLLSIQALLSAPNPD-PLANDVAEQWKTNEAQAIETARAWTRLYAMNNI
>UniRef90_W5NDU6/20-171 [subseq from] Ubiquitin conjugating enzyme E2 N n=27 Tax=Neopterygii TaxID=41665 RepID=W5NDU6_LEPOC
MAGLPRRIIKETQRLLAEPVPGIKAEPDEGNARYFHVVIAGPQDSPFEGGTFKLELFLPEEYPMAAPKVRFMTKIYHPNVDKLGRICLDILKDKWSPALQIRTVLLSIQALLSAPNPDDPLANDVAEQWKTNEAQAIETARTWTRLYAGNNI
>UniRef90_C5L4F6/3-135 [subseq from] Ubiquitin conjugating enzyme, putative n=1 Tax=Perkinsus marinus (strain ATCC 50983 / TXsc) TaxID=423536 RepID=C5L4F6_PERM5
---ITKRIEKETQKLRDDPPPGLYAVPDPKNSRYFHIELEGPDGTPYEKGYYKLEMFLPEGYPMEPPKVRFLTKIYHPNIDKLGRICLDILKDKWSPALQMRTVLLSIQALLSSPEPDDPLDPSVAEHFKHNRAEA----------------
>UniRef90_C5L4F6/138-221 [subseq from] Ubiquitin conjugating enzyme, putative n=1 Tax=Perkinsus marinus (strain ATCC 50983 / TXsc) TaxID=423536 RepID=C5L4F6_PERM5
-------------------------------------------------------------------XVRFLTKIYHPNIDKLGRICLDILKDKWSPALQMRTVLLSIQALLSAPEPDDPLDTGVAEHFKHNRAEADSIARSWNQIYAMNK-
>UniRef90_A0A8I3Q4W8/1-152 [subseq from] UBC core domain-containing protein n=12 Tax=Boreoeutheria TaxID=1437010 RepID=A0A8I3Q4W8_CANLF
MAGLPRRIIKETQRLLAEPVPGIKAEPDESNARYFHVVIAGPQGSPFEGGTFKLELFLPEEYPMAAPKVRFMTKIYHPNVDKLGRICLDILKDKWSPALQICTVLLSIQALLSAPNPDDPLANDVAEQWKTNETQAIETARAWTRLYAMNNI
>UniRef90_Q7T3F3/1-152 [subseq from] Ubiquitin-conjugating enzyme E2N-like n=29 Tax=Osteoglossocephalai TaxID=1489341 RepID=Q7T3F3_DANRE
MAGLPRRIIKETQRLLAEPVPGIKAEPDEGNARYFHVVIAGPQDSPFEGGTFKLELFLPEEYPMAAPKVRFMTKIYHPNVDKLGRICLDILKDKWSPALQIRTVLLSIQALLSAPNPDDPLANDVAEQWKSNEAQAIETARTWTRLYAGNNI
>UniRef90_Q7SZ88/1-152 [subseq from] Ube2n-prov protein n=10 Tax=Amphibia TaxID=8292 RepID=Q7SZ88_XENLA
MAGLPRRIIKETQRLLAEPVPGIKAEPDENNARFFHVAIAGPQDSPFEGGSFKLELFLPEEYPMAAPKVRFMTKIYHPNVDKLGRICLDILKDKWSPALQIRTVLLSIQALLSAPNPDDPLANDVAEQWKTNEAQAIETARAWTRLYALNNM
>UniRef90_A0A8J6KDY4/1-152 [subseq from] UBC core domain-containing protein n=7 Tax=Gnathostomata TaxID=7776 RepID=A0A8J6KDY4_ELECQ
MTGLPRRIVKETQRLMAEPVPGIKAEPDDCNARYFHVVIAGPQDSPFEGGTFKLELFLPEEYPMAAPKVRFMTKIYHPNVDKLGRICLDILKDKWSPALQIRTVLLSIQALLSAPNPDDPLANDVAEQWKTNEAQAIETARAWTRLYATNNI
>UniRef90_A0A1S3AGI6/1-152 [subseq from] ubiquitin-conjugating enzyme E2 N-like n=3 Tax=Boreoeutheria TaxID=1437010 RepID=A0A1S3AGI6_ERIEU
MAGLPRRIIKETQRLLAEPVPGIKAEPDESNARYFHVVIAGPQDSLFEGGTFKLELFLPEEYPMAAPKVRFMTKIYHPNVDKLGRICLDILKDKWSPALQIRTVLLSIQALLSAPNPDNPLANDVAEQWKTNEAQAIETATAWTRLYAMNNI
>UniRef90_A0A6J3ESG0/1-152 [subseq from] ubiquitin-conjugating enzyme E2 N-like n=2 Tax=Boreoeutheria TaxID=1437010 RepID=A0A6J3ESG0_SAPAP
MAGLPRRIIKETQRLLAEPVPGIKAEPDESNARYFHVVIAGPQDSPTEGGTFKLELFLPEEYPMAAPKVHFMTKIYHPNVDKLGRICLDILRDKWSPALQIRTVLLSIQALLSAPNPDDPLANDVAEQWKTNEAQAIETARAWTRLHAMNNI
>UniRef90_UPI00053CEE86/9-157 [subseq from] Ubiquitin-conjugating enzyme E2 N n=1 Tax=Homo sapiens TaxID=9606 RepID=UPI00053CEE86
-AGLPRRIIKETQRLLAEPVPGIKAEPDESNARYFHVVIAGPQDSPFEGGTFKLELFLPEEYPMAAPKVRFMTKIYHPNVDKLGRICLDILKDKWSPALQIRTVLLSIQALLSAPNPDDPGANDVAEQWKTNEAQAIETARAWTRLYAMN--
>UniRef90_A0A1U7QI67/1-152 [subseq from] ubiquitin-conjugating enzyme E2 N n=2 Tax=Boreoeutheria TaxID=1437010 RepID=A0A1U7QI67_MESAU
MAGLPRRIIKETQRLLAEPVPGIKAEPDESNTHYFHVVIAGPQDSPFEGGTFKLELFLPEEYQMAAPKVHFMTKIYHPNVDKLGRICLDILKDKWSPALQIRTVLLSIQALLSAPNPDDPLANDVAEQWKTNEAQAIETARAWTRLYAMNNI
>UniRef90_UPI00053CEE95/9-156 [subseq from] Ubiquitin-conjugating enzyme E2 N n=1 Tax=Homo sapiens TaxID=9606 RepID=UPI00053CEE95
--GLPRRIIKETQRLLAEPVPGIKAEPDESNARYFHVVIAGPQDSPFEGGTFKLELFLPEEYPMAAPKVRFMTKIYHPNVDKLGRICLDILKDKWSPALQIRTVLLSIQALLSAPNPDDPLGNDVAEQWKTNEAQAIETARAWTRLYAMN--
>UniRef90_A0A6Q2YUH4/1-152 [subseq from] UBC core domain-containing protein n=18 Tax=Teleostei TaxID=32443 RepID=A0A6Q2YUH4_ESOLU
MAGLPRRIIKETQRLLAEPVPGIKAEPDEANARYFHVVISGPQDSPFEGGTFKLELFLPEEYPMAAPKVRFMTKIYHPNVDKLGRICLDILKDKWSPALQIRTVLLSIQALLSAPNPDDPLANDVAEQWKSNEAQAIETARTWTRLYAGNNI
>UniRef90_UPI00064444A1/1-152 [subseq from] LOW QUALITY PROTEIN: ubiquitin-conjugating enzyme E2 N-like n=1 Tax=Otolemur garnettii TaxID=30611 RepID=UPI00064444A1
MAGLPRRIIKETQRLLAEPVPGIKAEPDESNARYFHVVIAGPRDSPFEGGTFKLELFLPEEYPMAAPKVRFMTKIYHPNVDXLGRICLDILKDKWSPALQIRTVLLSIQALLSAPNPDDPLANDVAEQWKTNEAQAIETARTWTRLSAMNNI
>UniRef90_A0A3Q7RYC2/1-152 [subseq from] ubiquitin-conjugating enzyme E2 N-like n=2 Tax=Vulpes TaxID=9625 RepID=A0A3Q7RYC2_VULVU
MAGLPHRIIKETQHLLAEPVPGIKAEPDESNARYFHVVIAGPQDSPFEGGTFKLELFLPEEYPMAAPKVRFMTKIYHPNVDKLGRICLDILKDKWSPALQIRTVLLSIQALLSAPNPDDPLANDVAEQWKTNGAHAIETARAWTRVYAMNNI
>UniRef90_A0A6P5NZL8/1-152 [subseq from] ubiquitin-conjugating enzyme E2 N n=1 Tax=Mus caroli TaxID=10089 RepID=A0A6P5NZL8_MUSCR
MAGLPRRFIKETQRLLAEPVPGIKAEPDESNARYFHVVIAGPQDSPFEGGTFKLELFLPEEYPMAAPRVRFMTKIYHPNVDKLGRICLDILKDKWSPALQIRTVLLSIQALLSAPHPDDPLANDRAEQWTTNEAQAIETARAWTRLYAMNNI
>UniRef90_A0A8I3NMF4/1-152 [subseq from] UBC core domain-containing protein n=6 Tax=Caniformia TaxID=379584 RepID=A0A8I3NMF4_CANLF
MARLPRRIIKETQRLLAEPAPGIKAEPDESNARYFHVVIAGPQDSPFEGGTFKLELFLPEEYPMAAPKVRFITKIYHPNVDKLGRICLDILKDKWSPALQIRTVLLSIQALLSAPNPDDPLANDVAEQWKTNEAQAIETARAWTRLNAMNNI
>UniRef90_A0A2U3ZT06/1-152 [subseq from] ubiquitin-conjugating enzyme E2 N-like n=8 Tax=Eutheria TaxID=9347 RepID=A0A2U3ZT06_ODORO
MAGLPRRIIKETQHLLAEPVPGIKAEPDESNTRYFHVVIAGPQDSPFEGETFKLELFLPEEYPMAAPKVRFMTKIYHPNVDKLGRICLDILKDKWSPGLQIRTVLLSIQALLSAPNPDDPLADDVAEQWKTNEAQAIETARAWTRLYAMNNI
>UniRef90_A0A663MLM9/4-152 [subseq from] UBC core domain-containing protein n=4 Tax=Amniota TaxID=32524 RepID=A0A663MLM9_ATHCN
---VPIRLVKETQRLLAEPVPGIKAEPDESNARYFHVVIAGPQDSPFEGGTFKLELFLPEEYPMAAPKVRFMTKIYHPNVDKLGRICLDILKDKWSPALQIRTVLLSIQALLSAPNPDDPLANDVAEQWKTNEAQAIETARAWTRLYAMNNI
>UniRef90_A0A8B9IUR0/31-179 [subseq from] UBC core domain-containing protein n=3 Tax=Neognathae TaxID=8825 RepID=A0A8B9IUR0_9PSIT
---VPRTLVKETQRLLAEPVPGIKAEPDESNARYFHVVIAGPQDSPFEGGTFKLELFLPEEYPMAAPKVRFMTKIYHPNVDKLGRICLDILKDKWSPALQIRTVLLSIQALLSAPNPDDPLANDVAEQWKTNEAQAIETARAWTRLYAMNNI
>UniRef90_A0A8C8ET70/1-152 [subseq from] Ubiquitin-conjugating enzyme E2 N-like n=5 Tax=Euteleosteomorpha TaxID=1489388 RepID=A0A8C8ET70_ONCTS
MAGLPRRIIKETQRLLAEPVPGIKAEPDEANARYFHVVISGPQDSPFEGGTFKLELFLPEEYPMAAPKVRFMTKIYHPNVDKLGRICLDILKDKWSPALQIRTVLLSIQALLSAPNPDDPLANDVAEQWKSNEAQAIETARTWTRLYAGNSI
>UniRef90_E3TC53/1-152 [subseq from] Ubiquitin-conjugating enzyme e2 n n=12 Tax=Clupeocephala TaxID=186625 RepID=E3TC53_ICTFU
MAGLPRGIIKETQRLLAEPVPGIKAEPDEGNARYFHVVIAGPQDSPFEGGTFKLELFLPEEYPMAAPKVRFMTKIYHPNVDKLGRICLDILKDKWSPALQIRTVLLSIQALLSAPNPDDPLVNDVAEQWKTNEAQAIETARTWTRLYAGNNI
>UniRef90_UPI001CFBD587/1-151 [subseq from] ubiquitin-conjugating enzyme E2 N n=1 Tax=Protopterus annectens TaxID=7888 RepID=UPI001CFBD587
MAALPRRIIKETQRLLAEPVPGIKAEPDECNSRYFHVVIAGPQDSPFEGGIFKLELFLPEEYPMAAPKVRFMTKIYHPNVDKLGRICLDILKDKWSPALQIRTVLLSIQALLSAPNPDDPLANDVAEQWKTNEAQAIETARAWTRLYAFNN-
>UniRef90_A0A671RU98/1-152 [subseq from] Ubiquitin-conjugating enzyme E2 N-like n=3 Tax=Euteleostomi TaxID=117571 RepID=A0A671RU98_9TELE
MAGLPRRIIKETQRLLAEPVPGIRAEPDEGNARYFYVVIAGPQDSPFEGGTFKLELFLPEEYPMAAPKVRFMTKIYHPNVDKLGRICLDILKDKWSPALQIRTVLLSIQALLSAPNPDDPLANDVAEQWKSNEAQAIETARTWTRLYAGNNI
>UniRef90_A0A8V5G4E5/48-195 [subseq from] Uncharacterized protein n=4 Tax=Amniota TaxID=32524 RepID=A0A8V5G4E5_MELUD
----QHSVLEETQRLLAEPVPGIKAEPDESNARYFHVVIAGPQDSPFEGGTFKLELFLPEEYPMAAPKVRFMTKIYHPNVDKLGRICLDILKDKWSPALQIRTVLLSIQALLSAPNPDDPLANDVAEQWKTNEAQAIETARAWTRLYAMNNI
>UniRef90_UPI000A312340/1-152 [subseq from] ubiquitin-conjugating enzyme E2 N-like n=2 Tax=Boreoeutheria TaxID=1437010 RepID=UPI000A312340
MARLPRRIIKESQHLLAEPVPGIKAEPDESNAHYFHVVIAGPRDSPFEGGTFKLELFLPEEYPMAAPKVRFMTKIYHPNIDKLGRICLDILKDKWSPALQIRTVLLSIQALLSAPNPDDPLANDVAEQWKTNETQAIETARAWTRLYAMNNI
>UniRef90_A0A667ZJ24/1-152 [subseq from] Ubiquitin conjugating enzyme E2 N n=13 Tax=Euacanthomorphacea TaxID=123369 RepID=A0A667ZJ24_9TELE
MAGLPRRILKETQRLVAEPVPGIRAEPDEANARYFHVVIAGPQDSPFEGGTFKLELFLPEEYPMAAPKVRFMTKIYHPNVDKLGRICLDILKDKWSPALQIRTVLLSIQALLSAPNPDDPLANDVAEKWKTNEAEAIETAKSWTRLYAGNNI
>UniRef90_UPI0005214474/31-179 [subseq from] ubiquitin-conjugating enzyme E2 N n=1 Tax=Dryobates pubescens TaxID=118200 RepID=UPI0005214474
---LPHFVVEETQRLLAEPVPGIKAEPDESNARYFHVVIAGPQDSPFEGGTFKLELFLPEEYPMAAPKVRFMTKIYHPNVDKLGRICLDILKDKWSPALQIRTVLLSIQALLSAPNPDDPLANDVAEQWKTNEAQAIETARAWTRLYAMNNI
>UniRef90_A0A6J0W874/33-175 [subseq from] ubiquitin-conjugating enzyme E2 N isoform X4 n=2 Tax=Odocoileus virginianus texanus TaxID=9880 RepID=A0A6J0W874_ODOVR
---------KETQRLLAEPVPGIKAEPDESNARYFHVVIAGPQDSPFEGGTFKLELFLPEEYPMAAPKVRFMTKIYHPNVDKLGRICLDILKDKWSPALQIRTVLLSIQALLSAPNPDDPLANDVAEQWKTNEAQAIETARAWTRLYAMNNI
>UniRef90_A0A6J0W303/34-177 [subseq from] ubiquitin-conjugating enzyme E2 N isoform X3 n=3 Tax=Amniota TaxID=32524 RepID=A0A6J0W303_ODOVR
--------FQETQRLLAEPVPGIKAEPDESNARYFHVVIAGPQDSPFEGGTFKLELFLPEEYPMAAPKVRFMTKIYHPNVDKLGRICLDILKDKWSPALQIRTVLLSIQALLSAPNPDDPLANDVAEQWKTNEAQAIETARAWTRLYAMNNI
>UniRef90_A0A6J3FBZ7/1-152 [subseq from] ubiquitin-conjugating enzyme E2 N-like n=3 Tax=Cebinae TaxID=38070 RepID=A0A6J3FBZ7_SAPAP
MARLPRRIIKETQRLLAEPVPGIKAEPDESNCRYFHVVIAGPQDSPFEGGTFKLELFLPEEYPMAAPKVRFMTKVYHPNVDKLGRICLDILKDKWSPALQIRTVLLSSQALLSAPNPDDPLANDVAEQGKTNEAQAIETAKAWTRLYAMNNI
>UniRef90_A0A2K5NTH8/1-152 [subseq from] UBC core domain-containing protein n=30 Tax=Amniota TaxID=32524 RepID=A0A2K5NTH8_CERAT
MAGLPRRIIKETQCLLAEPVPGIKAEPDESNAHYFHVVIAGPQDSPFEGGTFQLELFRPEEYPMAAPKVRFMTKIYHPNVDKLGRICLDILKDKWSPALQIRTVLLSIRALLSAPNPDDPLANDVAEQWKTNEAQAIETTRAWTRLYAVNNI
>UniRef90_A0A811Y4F7/35-183 [subseq from] (raccoon dog) hypothetical protein n=7 Tax=Boreoeutheria TaxID=1437010 RepID=A0A811Y4F7_NYCPR
---LPRRIIKETQRLLAEPVPGIKAEPDESNARYFHVVIAGPQDSPFEGGTFKLELFLPEEFPMAAPKVRFMTKIYHPNVDKLGRICLDILKDKWSPALQIHTVLLSIQALLSAPNPDDPLANDVVEQWKTNEVQAIETARAWTRLYAINNI
>UniRef90_A0A8C0AZE8/28-177 [subseq from] UBC core domain-containing protein n=1 Tax=Buteo japonicus TaxID=224669 RepID=A0A8C0AZE8_9AVES
--GIPRWPVWETQRLLAEPVPGIKAEPDESNARYFHVVIAGPQDSPFEGGTFKLELFLPEEYPMAAPKVRFMTKIYHPNVDKLGRICLDILKDKWSPALQIRTVLLSIQALLSAPNPDDPLANDVAEQWKTNEAQAIETARAWTRLYAMNNI
>UniRef90_A0A5N3WBM5/13-159 [subseq from] UBC core domain-containing protein n=4 Tax=Amniota TaxID=32524 RepID=A0A5N3WBM5_MUNMU
-----RKLDKETQRLLAEPVPGIKAEPDESNARYFHVVIAGPQDSPFEGGTFKLELFLPEEYPMAAPKVRFMTKIYHPNVDKLGRICLDILKDKWSPALQIRTVLLSIQALLSAPNPDDPLANDVAEQWKTNEAQAIETARAWTRLYAMNNI
>UniRef90_G1PEX8/6-152 [subseq from] Ubiquitin conjugating enzyme E2 N like (gene/pseudogene) n=3 Tax=Amniota TaxID=32524 RepID=G1PEX8_MYOLU
-----REIGKETQRLLAEPVPGIKAEPDESNARYFHVVIAGPQDSPFEGGTFKLELFLPEEYPMAAPKVRFMTKIYHPNVDKLGRICLDILKDKWSPALQIRTVLLSIQALLSAPNPDDPLANDVAEQWKTNEAQAIETARAWTRLYAMNNI
>UniRef90_G5B7U4/1-152 [subseq from] Ubiquitin-conjugating enzyme E2 N n=2 Tax=Heterocephalus glaber TaxID=10181 RepID=G5B7U4_HETGA
MAWLPHRIIKETQRLGAEPVPGIKAEPDESNSRYFHVVIAGPQDSPFQGGTFKLELFLPEKYPMVAPKIRFMTKIYHPNVDKLGRICLDILKDKWSPALQIRTVLLSIQALLSAPNPDDPLANDIAEQWKTNEAQAIETARAWTRLYAMNNI
>UniRef90_H0XMK6/2-151 [subseq from] UBC core domain-containing protein n=5 Tax=Amniota TaxID=32524 RepID=H0XMK6_OTOGA
--GLLKQQLQETQRLLAEPVPGIKAEPDESNARYFHVVIAGPQDSPFEGGTFKLELFLPEEYPMAAPKVRFMTKIYHPNVDKLGRICLDILKDKWSPALQIRTVLLSIQALLSAPNPDDPLANDVAEQWKTNEAQAIETARAWTRLYAMNNI
>UniRef90_A0A1D5QUF9/1-114 [subseq from] Ubiquitin conjugating enzyme E2 N n=4 Tax=Amniota TaxID=32524 RepID=A0A1D5QUF9_MACMU
MAGLPRRIIKETQRLLAEPVPGIKAEPDESNARYFHVVIAGPQDSPFEGGTFKLELFLPEEYPMAAPKVRFMTKIYHPNVDKLGRICLDILKGKCY--LYQHMLLLSfLLFLLSIP-------------------------------------
>UniRef90_A0A1D5QUF9/150-210 [subseq from] Ubiquitin conjugating enzyme E2 N n=4 Tax=Amniota TaxID=32524 RepID=A0A1D5QUF9_MACMU
-------------------------------------------------------------------------------------------IDKWSPALQIRTVLLSIQALLSAPNPDDPLANDVAEQWKTNEAQAIETARAWTRLYAMNNI
>UniRef90_UPI001923FCE4/1-152 [subseq from] ubiquitin-conjugating enzyme E2 N-like n=2 Tax=Carnivora TaxID=33554 RepID=UPI001923FCE4
MAGLPRRIIKETQRLLAEPVPGIKAEPDESNARYFHVVIAVPQDSPFEGGTFKLELFLPEEYPMAAPKVRFMTKIYHPNVDKLGRICLDILKDKWSPALQIRTVLLSIQPLLSAPNPDYPLANDVAEQRKTNEAQAIETARAWTRLYAMNNI
>UniRef90_A0A2U3ZK15/1-152 [subseq from] ubiquitin-conjugating enzyme E2 N-like n=5 Tax=Caniformia TaxID=379584 RepID=A0A2U3ZK15_ODORO
MARLPRRIIKETQRLLAEPVPGIKAEPDESNARYFHVVIAGPQDSPFEGGTFKLELFLPEEYPMAAPKVCFITKIYHPNVDKLGRICLDILKDKWSPALQIRTVLLSIQALLSAPNPADPLANDVAEQWKTNKAQAIETARAWTRLYATNNI
>UniRef90_A0A8J6KWT4/1-152 [subseq from] Ubiquitin-conjugating enzyme E2 N n=1 Tax=Microtus ochrogaster TaxID=79684 RepID=A0A8J6KWT4_MICOH
MAGLPHRIIKETQPLLAEPVPGIKAEPDESNARYFHVVTDGPQVFPFEGGTFKLELFLPEEYPMAAPKVRFMTKIYHPNVDKLGRICLDILKDKWSPALQIRTVLLSIQALLSAPNPDDPLANDVAEQWKTNEAQAIETARAWTRLYAMNNI
>UniRef90_A0A1S3A0Z8/1-152 [subseq from] ubiquitin-conjugating enzyme E2 N-like n=1 Tax=Erinaceus europaeus TaxID=9365 RepID=A0A1S3A0Z8_ERIEU
MAGLPRRIIKETQRLLAEPVPGIKAEPDESNARYFHVVIAGPQDSPLREGLFKLELFLPEEYPMAAPKVHFMTKIYHPNVDKLGRICLDILKDKWSPALQIRTVLLSIQALLSAPNPDDPLANDVVEQWKTNEAQVIETARAWTRLYAMNNI
>UniRef90_A0A452G427/9-155 [subseq from] UBC core domain-containing protein n=2 Tax=Bovidae TaxID=9895 RepID=A0A452G427_CAPHI
-----EKECKETQRLLAEPVPGIKAEPDESNARYFHVVIAGPQDSPFEGGTFKLELFLPEEYPMAAPKVRFMTKIYHPNVDKLGRICLDILKDKWSPALQIRTVLLSIQALLSAPNPDDPLANDVAEQWKTNEAQAIETARAWTRLYAMNNI
>UniRef90_A0A3S2PWZ4/1-150 [subseq from] UBC core domain-containing protein n=19 Tax=Percomorphaceae TaxID=1489872 RepID=A0A3S2PWZ4_ORYJA
MAGLPRRIIKETQRLLAEPVPGIKAEPDESNARYFHVVIAGPQDSPFEGGTFKLELFLPEEYPMAAPKVRFMTKIYHPNVDKLGRICLDILKDKWSPALQIRTVLLSIQALLSAPNPDDPLANDVAEKWKSNEAEAIEIAKTWTRLYAGN--
>UniRef90_A0A3Q1N9B4/15-163 [subseq from] Ubiquitin-conjugating enzyme E2 N n=1 Tax=Bos taurus TaxID=9913 RepID=A0A3Q1N9B4_BOVIN
---LTKQMRRETQRLLAEPVPGIKAEPDESNARYFHVVIAGPQDSPFEGGTFKLELFLPEEYPMAAPKVRFMTKIYHPNVDKLGRICLDILKDKWSPALQIRTVLLSIQALLSAPNPDDPLANDVAEQWKTNEAQAIETARAWTRLYAMNNI
>UniRef90_A0A0S7GTA1/40-189 [subseq from] UBE2N (Fragment) n=7 Tax=Cyprinodontiformes TaxID=28738 RepID=A0A0S7GTA1_9TELE
MAGLPRRIIKETQRLLAEPVPGIKAEPDEGNARYFHVVIAGPQDSPFEGGTFKLELFLPEEYPMAAPKVRFMTKIYHPNVDKLGRICLDILKDKWSPALQIRTVLLSIQALLSAPNPDDPLANDVAEKWKSNEAEAIETAKTWTRLYAGN--
>UniRef90_A0A8C8ZFS1/5-153 [subseq from] UBC core domain-containing protein n=3 Tax=Amniota TaxID=32524 RepID=A0A8C8ZFS1_PROSS
---MPHPSVPETQRLLAEPVPGIKAEPDESNARYFHVVIAGPQDSPFEGGTFKLELFLPEEYPMAAPKVRFMTKIYHPNVDKLGRICLDILKDKWSPALQIRTVLLSIQALLSAPNPDDPLANDVAEQWKTNEAQAIETARAWTRLYAMNNI
>UniRef90_U3J5I9/4-156 [subseq from] Ubiquitin conjugating enzyme E2 N like (gene/pseudogene) n=5 Tax=Amniota TaxID=32524 RepID=U3J5I9_ANAPP
---LPRphRLLqkQETQRLLAEPVPGIKAEPDESNARYFHVVIAGPQDSPFEGGTFKLELFLPEEYPMAAPKVRFMTKIYHPNVDKLGRICLDILKDKWSPALQIRTVLLSIQALLSAPNPDDPLANDVAEQWKTNEAQAIETARAWTRLYAMNNI
>UniRef90_A0A2K5HFF9/1-152 [subseq from] UBC core domain-containing protein n=35 Tax=Euteleostomi TaxID=117571 RepID=A0A2K5HFF9_COLAP
MAGLPHRIIKETQCLLVGPVPGIKAEPDESNAHYFHVVIAGPQHSPFEGGTFKLELFLPEEYPMAAPKVRFMTKIYHPNVDKLGRICLDILKDKWSPALQIRTVLLSIQALLSAPNPDDPLANDVVEQWKTNEAQAIETARAWTRLYAMNNI
>UniRef90_UPI0014875316/1-152 [subseq from] ubiquitin-conjugating enzyme E2 N-like n=1 Tax=Arvicanthis niloticus TaxID=61156 RepID=UPI0014875316
MAGLPRRIIKETQRLLAEPVPGIKAEPDETNARYFHVVIAGPQDFSFDGGTFKLELFLPEDYPMAAPKVRFMTKIYHPNVDKLGRICLDILKDKWSPALQICTVLLSIQALLSAPNPDDPLADDVAEQWKTNEAQAIETVRAWTRLYAMNNI
>UniRef90_A0A5N3Y1V9/1-152 [subseq from] UBC core domain-containing protein n=4 Tax=Boreoeutheria TaxID=1437010 RepID=A0A5N3Y1V9_MUNRE
MAGLPRRIIKETQRLLTEPVPGIKAKPDESNARYFHVVIAGPQDSPFEGGTFKLELFLPEEYPMAAPKVCFMNKIYHPNVDKLGRICLDILKDKWSPALQIRTVLLSIQALLSAPNTDDPLANDVAEQWKTNEAQAIETPTAWTRLYAMNNI
>UniRef90_A0A3Q4GDZ3/1-150 [subseq from] Ubiquitin-conjugating enzyme E2 N-like n=7 Tax=Cichlidae TaxID=8113 RepID=A0A3Q4GDZ3_NEOBR
MAGLPRRIIKETQRLLAEPVPGIKAEPDEANARYFHVVIAGPQDSPFEGGTFRLELFLPEEYPMAAPKVRFMTKIYHPNVDKLGRICLDILKDKWSPALQIRTVLLSIQALLSAPNPDDPLANDVAEKWKTSEAEAIETAKTWTRLYAGN--
>UniRef90_UPI000510ECFC/12-164 [subseq from] ubiquitin-conjugating enzyme E2 N n=1 Tax=Nipponia nippon TaxID=128390 RepID=UPI000510ECFC
--GLVRRIEKenwETQRLLAEPVPGIKAEPDESNARYFHVVIAGPQDSPFEGGTFKLELFLPEEYPMAAPKVRFMTKIYHPNVDKLGRICLDILKDKWSPALQIRTVLLSIQALLSAPNPDDPLANDVAEQWKTNEAQAIETARAWTRLYAMNNI
>UniRef90_A0A1U7SU22/123-269 [subseq from] ubiquitin-conjugating enzyme E2 N n=1 Tax=Carlito syrichta TaxID=1868482 RepID=A0A1U7SU22_CARSF
----PRR-LRETQRLLAEPVPGIKAEPDESNARYFHVVIAGPQDSPFEGGTFKLELFLPEEYPMAAPKVRFMTKIYHPNVDKLGRICLDILKDKWSPALQIRTVLLSIQALLSAPNPDDPLANDVAEQWKTNEAQAIETARAWTRLYAMNNI
>UniRef90_A0A6J0VFG2/14-158 [subseq from] ubiquitin-conjugating enzyme E2 N isoform X1 n=3 Tax=Sauria TaxID=32561 RepID=A0A6J0VFG2_9SAUR
-------VPKETQRLLAEPVPGIKAEPDESNARYFHVVIAGPQDSPFEGGTFKLELFLPEEYPMAAPKVRFMTKIYHPNVDKLGRICLDILKDKWSPALQIRTVLLSIQALLSAPNPDDPLANDVAEQWKTNEAQAIETARAWTRLYAMNNI
>UniRef90_A0A6J2EYD5/46-197 [subseq from] ubiquitin-conjugating enzyme E2 N-like n=3 Tax=Carnivora TaxID=33554 RepID=A0A6J2EYD5_ZALCA
MAGLPHRIIKETQRLLAEPVPGIKAEPDESNAHYFHVVIAGPQDSPFEGGTFKLELFLPEEYLMAAPKVHFMTKIYHPNVDKLGRICLDILKAKWSPALQIHTVLLSIQALLSAPNPDDPLANDVAEQWKTNEAQAIETARAWTRLYAMNNI
>UniRef90_A0A8D0M2I3/8-155 [subseq from] UBC core domain-containing protein n=3 Tax=Amniota TaxID=32524 RepID=A0A8D0M2I3_PIG
----PSILSGETQRLLAEPVPGIKAEPDESNARYFHVVIAGPQDSPFEGGTFKLELFLPEEYPMAAPKVRFMTKIYHPNVDKLGRICLDILKDKWSPALQIRTVLLSIQALLSAPNPDDPLANDVAEQWKTNEAQAIETARAWTRLYAMNNI
>UniRef90_A0A8I5YSZ1/24-168 [subseq from] Ubiquitin-conjugating enzyme E2 N n=3 Tax=Euteleostomi TaxID=117571 RepID=A0A8I5YSZ1_PONAB
-------VVQETQRLLAEPVPGIKAEPDESNARYFHVVIAGPQDSPFEGGTFKLELFLPEEYPMAAPKVRFMTKIYHPNVDKLGRICLDILKDKWSPALQIRTVLLSIQALLSAPNPDDPLANDVAEQWKTNEAQAIETARAWTRLYAMNNI
>UniRef90_A0A146ZSL6/1-150 [subseq from] Ubiquitin-conjugating enzyme E2 N n=2 Tax=Fundulus heteroclitus TaxID=8078 RepID=A0A146ZSL6_FUNHE
MAGLPRRIIKETQRLLAEPVPGIKAEPDEGNARYFHVVIAGPQDSPFEGGTFKLELFLPEEYPMAAPKVRFMTKIYHPNVDKLGRICLDILKDKWSPALQIRTVLLSIQALLSAPNPDDPLANDVAEKWKSNEVEAIETAKTWTRLYAGN--
>UniRef90_UPI001CC6B95B/49-199 [subseq from] ubiquitin-conjugating enzyme E2 N-like n=1 Tax=Dromiciops gliroides TaxID=33562 RepID=UPI001CC6B95B
-AALPRRIIKETQRLLAEPVPGIKAEPDESNARYFHVVIAGPQDSPFEGGTFKLELFLPEEYPMAAPKVRFMTKIYHPNVDKLGRICLDILKDKWSPALQICTVLLSIQALLSAQNPDDPLANDVAEQWKTNEAQAIETARASTRLYAMNNI
>UniRef90_UPI001CC760C8/18-161 [subseq from] ubiquitin-conjugating enzyme E2 N isoform X1 n=1 Tax=Dromiciops gliroides TaxID=33562 RepID=UPI001CC760C8
--------AKETQRLLAEPVPGIKAEPDESNARYFHVVIAGPQDSPFEGGTFKLELFLPEEYPMAAPKVRFMTKIYHPNVDKLGRICLDILKDKWSPALQIRTVLLSIQALLSAPNPDDPLANDVAEQWKTNEAQAIETARAWTRLYAMNNI
>UniRef90_G5B2C5/1-152 [subseq from] Ubiquitin-conjugating enzyme E2 N n=2 Tax=Euarchontoglires TaxID=314146 RepID=G5B2C5_HETGA
MAGLPRRIIKETQRLVAEPVPGIKAKPDESNAHYFHAVIAGPQDSPFEGGTFKLELFLPEEYPMAAPKVRFMTKIYHPNVDKLGRICLDILKDTWSPALQIRTVLLSVQALLSAPNPENPLANDVAEPWKTNEAQAIETARAWTKLYAMNNI
>UniRef90_A0A2U3XYG9/49-199 [subseq from] ubiquitin-conjugating enzyme E2 N-like n=4 Tax=Phocidae TaxID=9709 RepID=A0A2U3XYG9_LEPWE
-ARLPHRIIKETQRLLAEPVPGIKAEPDESNARYFHVVNAGPQDSPFEGGTFKLELFLPEEYPMAAPKVHFMTKIYHPNVDKLGRICLDILKDKWFPALQIRTVLLSIQALLSAPNPDDPLANDEAEQWKTNEAQAIETARAWTRLYAMNNI
>UniRef90_A0A6P3F6X5/1-152 [subseq from] ubiquitin-conjugating enzyme E2 N-like n=4 Tax=Boreoeutheria TaxID=1437010 RepID=A0A6P3F6X5_OCTDE
MAGLPSRIIKETQHLLAEPVPGIKAEPEESNARYFHVVIAGPQDSPFEGGTFKLELFLPEEYPMAAPKVRFMTKIYHPNVDKLGRICLDILKDKWSPAPQIRTVLLSSQALLSAPNPGDPLANDVAEQWKPNEAQAIETARAWTRLYAMNNI
>UniRef90_UPI0000E232F8/22-167 [subseq from] ubiquitin-conjugating enzyme E2 N isoform X2 n=4 Tax=Catarrhini TaxID=9526 RepID=UPI0000E232F8
------KALEETQRLLAEPVPGIKAEPDESNARYFHVVIAGPQDSPFEGGTFKLELFLPEEYPMAAPKVRFMTKIYHPNVDKLGRICLDILKDKWSPALQIRTVLLSIQALLSAPNPDDPLANDVAEQWKTNEAQAIETARAWTRLYAMNNI
>UniRef90_UPI000A383F00/42-191 [subseq from] ubiquitin-conjugating enzyme E2 N isoform X1 n=1 Tax=Columba livia TaxID=8932 RepID=UPI000A383F00
--GQPPGGLQETQRLLAEPVPGIKAEPDESNARYFHVVIAGPQDSPFEGGTFKLELFLPEEYPMAAPKVRFMTKIYHPNVDKLGRICLDILKDKWSPALQIRTVLLSIQALLSAPNPDDPLANDVAEQWKTNEAQAIETARAWTRLYAMNNI
>UniRef90_A0A8D2MUX4/41-187 [subseq from] Ubiquitin conjugating enzyme E2 N n=3 Tax=Sauria TaxID=32561 RepID=A0A8D2MUX4_ZONAL
-----RDLFQETQRLLAEPVPGIKAEPDESNARYFHVVIAGPQDSPFEGGTFKLELFLPEEYPMAAPKVRFMTKIYHPNVDKLGRICLDILKDKWSPALQIRTVLLSIQALLSAPNPDDPLANDVAEQWKTNEAQAIETARAWTRLYAMNNI
>UniRef90_A0A3Q7QDE5/1-152 [subseq from] ubiquitin-conjugating enzyme E2 N-like n=1 Tax=Callorhinus ursinus TaxID=34884 RepID=A0A3Q7QDE5_CALUR
MAGLPRRIIKETQRLLAEPVPGIKAEPDESNAHYFHVVIAGPQDSPFEGGTFKLELFLPEEYLMAAPKVHSMTKIYHPNVDKLGRICLDILKAKWSPALQIRTVLLSIQALLSAPNPDDPLAKDVAEQWKTNEAQAIETARAWTRLYAMNNI
>UniRef90_A0A8I5U8A0/5-149 [subseq from] Ubiquitin-conjugating enzyme E2 N n=6 Tax=Boreoeutheria TaxID=1437010 RepID=A0A8I5U8A0_PONAB
----PR---RETQRLLAEPVPGIKAEPDESNARYFHVVIAGPQDSPFEGGTFKLELFLPEEYPMAAPKVRFMTKIYHPNVDKLGRICLDILKDKWSPALQIRTVLLSIQALLSAPNPDDPLANDVAEQWKTNEAQAIETARAWTRLYAMNNI
>UniRef90_A0A3P9J9D9/1-150 [subseq from] Ubiquitin conjugating enzyme E2 N n=8 Tax=Percomorphaceae TaxID=1489872 RepID=A0A3P9J9D9_ORYLA
MAGLPRRIIKETQRLLAEPVPGIKAEPDESNARYFHVVIAGPQDSPFEGGTFKLELFLPEEYPMAAPKVRFMTKIYHPNVDKLGRICLDILKDKWSPALQIRTVLLSIQALLSAPNPDDPLANDVAEKWKSNEAEAIDIAKTWTRLYAGN--
>UniRef90_A0A8D0PWY2/46-189 [subseq from] UBC core domain-containing protein n=4 Tax=Amniota TaxID=32524 RepID=A0A8D0PWY2_PIG
--------FKETQRLLAEPVPGIKAEPDESNARYFHVVIAGPQDSPFEGGTFKLELFLPEEYPMAAPKVRFMTKIYHPNVDKLGRICLDILKDKWSPALQIRTVLLSIQALLSAPNPDDPLANDVAEQWKTNEAQAIETARAWTRLYAMNNI
>UniRef90_A0A2K5H864/1-152 [subseq from] UBC core domain-containing protein n=1 Tax=Colobus angolensis palliatus TaxID=336983 RepID=A0A2K5H864_COLAP
MAGLPCRIMKETQHLLAELVPGIKAEPDESNARYFHVVIAGPQDSPFEGGTFKLELFFPKEYPMAAPKVRFMTKIYHPNVDKLGRICLDILKDKWSPPLQIRTVLLSIQALLSAPNPDDPLANDVVEQWKTNEAQAIETARAWTRLYAMNNI
>UniRef90_A0A6I8S1T4/14-163 [subseq from] Ubiquitin conjugating enzyme E2 N n=6 Tax=Tetrapoda TaxID=32523 RepID=A0A6I8S1T4_XENTR
--GLPLSLLLETQRLLAEPVPGIKAEPDENNARYFHVLIAGPQDSPFEGGTFKLELFLPEEYPMAAPKVRFMTKIYHPNVDKLGRICLDILKDKWSPALQIRTVLLSIQALLSAPNPDDPLANDVAEQWKTNEAQAIETARAWTRLHAMNNI
>UniRef90_UPI000A3A951C/26-170 [subseq from] ubiquitin-conjugating enzyme E2 N isoform X2 n=1 Tax=Columba livia TaxID=8932 RepID=UPI000A3A951C
-------LLHETQRLLAEPVPGIKAEPDESNARYFHVVIAGPQDSPFEGGTFKLELFLPEEYPMAAPKVRFMTKIYHPNVDKLGRICLDILKDKWSPALQIRTVLLSIQALLSAPNPDDPLANDVAEQWKTNEAQAIETARAWTRLYAMNNI
>UniRef90_UPI0003593CF3/51-195 [subseq from] ubiquitin-conjugating enzyme E2 N n=1 Tax=Ficedula albicollis TaxID=59894 RepID=UPI0003593CF3
-------CLEETQRLLAEPVPGIKAEPDESNARYFHVVIAGPQDSPFEGGTFKLELFLPEEYPMAAPKVRFMTKIYHPNVDKLGRICLDILKDKWSPALQIRTVLLSIQALLSAPNPDDPLANDVAEQWKTNEAQAIETARAWTRLYAMNNI
>UniRef90_UPI001CE1D9D8/1-148 [subseq from] ubiquitin-conjugating enzyme E2Nb isoform X1 n=2 Tax=Centrarchoidei TaxID=1545897 RepID=UPI001CE1D9D8
MAGLPRRIIKETQRLMAEPVPGITATPDEGNARYFHVVIAGPQDSPFEGGTFKLELFLPEEYPMAAPKVRFMTKIYHPNVDKLGRICLDILKDKWSPALQIRTVLLSIQALLSAPNPDDPLANDVAEQWKKNESNAIETARAWTRRYA----
>UniRef90_UPI0003D70F37/27-171 [subseq from] ubiquitin-conjugating enzyme E2 N isoform X1 n=1 Tax=Mus musculus TaxID=10090 RepID=UPI0003D70F37
-------TAQETQRLLAEPVPGIKAEPDESNARYFHVVIAGPQDSPFEGGTFKLELFLPEEYPMAAPKVRFMTKIYHPNVDKLGRICLDILKDKWSPALQIRTVLLSIQALLSAPNPDDPLANDVAEQWKTNEAQAIETARAWTRLYAMNNI
>UniRef90_UPI00052E96D2/68-211 [subseq from] ubiquitin-conjugating enzyme E2 N n=1 Tax=Tinamus guttatus TaxID=94827 RepID=UPI00052E96D2
--------TKETQRLLAEPVPGIKAEPDESNARYFHVVIAGPQDSPFEGGTFKLELFLPEEYPMAAPKVRFMTKIYHPNVDKLGRICLDILKDKWSPALQIRTVLLSIQALLSAPNPDDPLANDVAEQWKTNEAQAIETARAWTRLYAMNNI
>UniRef90_A0A2I3FQA7/7-149 [subseq from] Ubiquitin conjugating enzyme E2 N n=3 Tax=Sarcopterygii TaxID=8287 RepID=A0A2I3FQA7_NOMLE
---------QETQRLLAEPVPGIKAEPDESNARYFHVVIAGPQDSPFEGGTFKLELFLPEEYPMAAPKVRFMTKIYHPNVDKLGRICLDILKDKWSPALQIRTVLLSIQALLSAPNPDDPLANDVAEQWKTNEAQAIETARAWTRLYAMNNI
>UniRef90_A0A8B9ZLZ6/81-225 [subseq from] UBC core domain-containing protein n=1 Tax=Anas zonorhyncha TaxID=75864 RepID=A0A8B9ZLZ6_9AVES
-------LPKETQRLLAEPVPGIKAEPDESNARYFHVVIAGPQDSPFEGGTFKLELFLPEEYPMAAPKVRFMTKIYHPNVDKLGRICLDILKDKWSPALQIRTVLLSIQALLSAPNPDDPLANDVAEQWKTNEAQAIETARAWTRLYAMNNI
>UniRef90_G1NFP8/11-155 [subseq from] UBC core domain-containing protein n=9 Tax=Euteleostomi TaxID=117571 RepID=G1NFP8_MELGA
-------LCGETQRLLAEPVPGIKAEPDESNARYFHVVIAGPQDSPFEGGTFKLELFLPEEYPMAAPKVRFMTKIYHPNVDKLGRICLDILKDKWSPALQIRTVLLSIQALLSAPNPDDPLANDVAEQWKTNEAQAIETARAWTRLYAMNNI
>UniRef90_UPI00163D00E9/48-191 [subseq from] ubiquitin-conjugating enzyme E2 N n=2 Tax=Euteleostomi TaxID=117571 RepID=UPI00163D00E9
--------VEETQRLLAEPVPGIKAEPDESNARYFHVVIAGPQDSPFEGGTFKLELFLPEEYPMAAPKVRFMTKIYHPNVDKLGRICLDILKDKWSPALQIRTVLLSIQALLSAPNPDDPLANDVAEQWKTNEAQAIETARAWTRLYAMNNI
>UniRef90_A0A6P9FMP9/1-152 [subseq from] ubiquitin-conjugating enzyme E2 N-like n=2 Tax=Otariidae TaxID=9702 RepID=A0A6P9FMP9_ZALCA
MAGLPRRIIKETQRLLAEPVPGIKAEPDESNAHYFHVVVAGPQDSPFEGGTFKLELFLPGEYPMAAPKVRFMTKIYHPNVDKLGRIYSDILKDKWSPALQIHTVLLSIQALLSAPNPDDPLANDIAEQWKTNEAQTIETARAWTRLYAMNSI
>UniRef90_A0A8C5VZ64/14-159 [subseq from] UBC core domain-containing protein n=2 Tax=Amniota TaxID=32524 RepID=A0A8C5VZ64_MICMU
------RLGGETQRLLAEPVPGIKAEPDESNARYFHVVIAGPQDSPFEGGTFKLELFLPEEYPMAAPKVRFMTKIYHPNVDKLGRICLDILKDKWSPALQIRTVLLSIQALLSAPNPDDPLANDVAEQWKTNEAQAIETARAWTRLYAMNNI
>UniRef90_A0A286XD32/12-154 [subseq from] UBC core domain-containing protein n=5 Tax=Amniota TaxID=32524 RepID=A0A286XD32_CAVPO
---------SETQRLLAEPVPGIKAEPDESNARYFHVVIAGPQDSPFEGGTFKLELFLPEEYPMAAPKVRFMTKIYHPNVDKLGRICLDILKDKWSPALQIRTVLLSIQALLSAPNPDDPLANDVAEQWKTNEAQAIETARAWTRLYAMNNI
>UniRef90_A0A8B9PKJ9/8-150 [subseq from] UBC core domain-containing protein n=3 Tax=Amniota TaxID=32524 RepID=A0A8B9PKJ9_APTOW
---------LETQRLLAEPVPGIKAEPDESNARYFHVVIAGPQDSPFEGGTFKLELFLPEEYPMAAPKVRFMTKIYHPNVDKLGRICLDILKDKWSPALQIRTVLLSIQALLSAPNPDDPLANDVAEQWKTNEAQAIETARAWTRLYAMNNI
>UniRef90_UPI001C04B1F4/1-149 [subseq from] ubiquitin-conjugating enzyme E2Na n=2 Tax=Ovalentaria TaxID=1489908 RepID=UPI001C04B1F4
MAGLPRRIIKETQRLLAEPVPGIKAEPDESNARYFHVVISGPQDSPFEGGTFKLELFLPEEYPMAAPKVRFMTKIYHPNVDKLGRICLDILKDKWSPALQIRTVLLSIQALLSAPNPDDPLANDVAEKWKSSEAEAIETAKKWTRLYAG---
>UniRef90_A0A8D0UC18/13-156 [subseq from] UBC core domain-containing protein n=4 Tax=Amniota TaxID=32524 RepID=A0A8D0UC18_PIG
--------TLETQRLLAEPVPGIKAEPDESNARYFHVVIAGPQDSPFEGGTFKLELFLPEEYPMAAPKVRFMTKIYHPNVDKLGRICLDILKDKWSPALQIRTVLLSIQALLSAPNPDDPLANDVAEQWKTNEAQAIETARAWTRLYAMNNI
>UniRef90_A0A8D2MVU5/26-170 [subseq from] Ubiquitin conjugating enzyme E2 N n=1 Tax=Zonotrichia albicollis TaxID=44394 RepID=A0A8D2MVU5_ZONAL
-------VTLETQRLLAEPVPGIKAEPDESNARYFHVVIAGPQDSPFEGGTFKLELFLPEEYPMAAPKVRFMTKIYHPNVDKLGRICLDILKDKWSPALQIRTVLLSIQALLSAPNPDDPLANDVAEQWKTNEAQAIETARAWTRLYAMNNI
>UniRef90_A0A667XIT5/1-152 [subseq from] Ubiquitin-conjugating enzyme E2 N-like n=1 Tax=Myripristis murdjan TaxID=586833 RepID=A0A667XIT5_9TELE
MSALPRRILKETQRLLAEPVPGITAKPDETNARYFHVVIAGPQDSPFEGGTFKLELFLPEEYPMAAPKVRFMTKIYHPNVDKLGRICLDILKDKWSPALQIRTVLLSIQALLSAPNPDDPLANDVAEQWKKNEGQAIETARTWTRLYAGNNI
>UniRef90_A0A8B9TYH4/61-205 [subseq from] UBC core domain-containing protein n=1 Tax=Anas zonorhyncha TaxID=75864 RepID=A0A8B9TYH4_9AVES
-------IQQETQRLLAEPVPGIKAEPDESNARYFHVVIAGPQDSPFEGGTFKLELFLPEEYPMAAPKVRFMTKIYHPNVDKLGRICLDILKDKWSPALQIRTVLLSIQALLSAPNPDDPLANDVAEQWKTNEAQAIETARAWTRLYAMNNI
>UniRef90_UPI0004F4F29D/70-211 [subseq from] ubiquitin-conjugating enzyme E2 N n=1 Tax=Pygoscelis adeliae TaxID=9238 RepID=UPI0004F4F29D
----------ETQRLLAEPVPGIKAEPDESNARYFHVVIAGPQDSPFEGGTFKLELFLPEEYPMAAPKVRFMTKIYHPNVDKLGRICLDILKDKWSPALQIRTVLLSIQALLSAPNPDDPLANDVAEQWKTNEAQAIETARAWTRLYAMNNI
>UniRef90_UPI001659EE95/1-152 [subseq from] ubiquitin-conjugating enzyme E2 N-like n=2 Tax=Phocidae TaxID=9709 RepID=UPI001659EE95
MAGLPRRIIKETHRLLAEPVPGIKAEPDESNAHYFHVVIAGPQDSPSEGGTFKPELFLPEEYPMAAPKVRFMTKIYHPNVDKLGRICLDILKGKWSPALQIRTVLLSIQASLSAPNPDDPLANDVAEQWKTNEAQGIETARAWTRLYTMNNI
>UniRef90_UPI000A39DAC5/21-163 [subseq from] ubiquitin-conjugating enzyme E2 N isoform X3 n=2 Tax=Amniota TaxID=32524 RepID=UPI000A39DAC5
---------NETQRLLAEPVPGIKAEPDESNARYFHVVIAGPQDSPFEGGTFKLELFLPEEYPMAAPKVRFMTKIYHPNVDKLGRICLDILKDKWSPALQIRTVLLSIQALLSAPNPDDPLANDVAEQWKTNEAQAIETARAWTRLYAMNNI
>UniRef90_A0A8I5YLG9/58-200 [subseq from] Ubiquitin-conjugating enzyme E2 N n=2 Tax=Pongo abelii TaxID=9601 RepID=A0A8I5YLG9_PONAB
---------RETQRLLAEPVPGIKAEPDESNARYFHVVIAGPQDSPFEGGTFKLELFLPEEYPMAAPKVRFMTKIYHPNVDKLGRICLDILKDKWSPALQIRTVLLSIQALLSAPNPDDPLANDVAEQWKTNEAQAIETARAWTRLYAMNNI
>UniRef90_UPI0004BD49F2/39-181 [subseq from] ubiquitin-conjugating enzyme E2 N n=1 Tax=Equus przewalskii TaxID=9798 RepID=UPI0004BD49F2
---------EETQRLLAEPVPGIKAEPDESNARYFHVVIAGPQDSPFEGGTFKLELFLPEEYPMAAPKVRFMTKIYHPNVDKLGRICLDILKDKWSPALQIRTVLLSIQALLSAPNPDDPLANDVAEQWKTNEAQAIETARAWTRLYAMNNI
>UniRef90_A0A3Q7RMK5/10-158 [subseq from] ubiquitin-conjugating enzyme E2 N-like n=1 Tax=Vulpes vulpes TaxID=9627 RepID=A0A3Q7RMK5_VULVU
---LPRRIIKETQRLLAEPVPGIKAEPDESNARYFHVVTAGPQDSPFEGGTFKLELFLPEEFPMAAPKVCFMTKIYHPNVDKLGRICLDVLKDKWSPALQIRTVLLSIQALLSAPNPDDPLANDVVEQWKTNKVQAIETARAWTRLYAINNI
>UniRef90_A0A6J3R1U1/1-152 [subseq from] LOW QUALITY PROTEIN: ubiquitin-conjugating enzyme E2 N n=1 Tax=Tursiops truncatus TaxID=9739 RepID=A0A6J3R1U1_TURTR
MAGLPCTIIKETQRLLAEPVPGIKAEPDESSARYFHVVIAGPQDSPFEGGTFKLELFLPEEYPMAAPKVRFMTKIYHPNVDKLGRICLDILKDKWSPALQIRAVLLSIQALLSAPDPDDPSADDVAEQWKTNEAQAIETVRAWTRLYAMNNI
>UniRef90_A0A8C5RKG2/14-157 [subseq from] Ubiquitin conjugating enzyme E2 N like (gene/pseudogene) n=4 Tax=Sauria TaxID=32561 RepID=A0A8C5RKG2_LATLA
--------FQETQRLLAEPVPGIKAEPDESNARYFHVVIAGPQDSPFEGGTFKLELFLPEEYPMAAPKVRFMTKIYHPNVDKLGRICLDILKDKWSPALQIRTVLLSIQALLSAPNPDDPLANDVAEQWKTNEVQAIETARAWTRLYAMNNI
>UniRef90_A0A8P0NS87/3-152 [subseq from] UBC core domain-containing protein n=2 Tax=Canis lupus familiaris TaxID=9615 RepID=A0A8P0NS87_CANLF
-AGLPRRIIKETQRLLAEPVPGIRAEPDESNARYFHVVIAGPQGSPFEGGTFKLELFLPEECPMAAPKVRFMTKIYHPNVDKLGRICLDVLKDKWSPALQIRTVLLSIQA-LSAPNPDDPLANDEAEQWKTNDAQAIETARAWTRLYAMNNI
>UniRef90_A0A2K6AVP2/1-149 [subseq from] UBC core domain-containing protein n=4 Tax=Boreoeutheria TaxID=1437010 RepID=A0A2K6AVP2_MACNE
MAGLPRRIIKETQCLLVEPVPGIKAEPDESNAHYFHVVIAGPQDSPSEGGTFKLELFLPEEYPMAAPKVRFMTKVYHPNVDKLGRICLDILKDKWSPALQIRTVLLSIQALLSAPNPDDPLANDEAEQWKTNEAQAIETARAWTRLYAM---
>UniRef90_UPI00065730AE/1-152 [subseq from] ubiquitin-conjugating enzyme E2 N-like n=1 Tax=Heterocephalus glaber TaxID=10181 RepID=UPI00065730AE
MVGLPCRIIKVTQRLLAEPVPGIKAEPDESNAPYFHVVIAGPQDSPFEGGTFKLELFLPEEYPMAAPKVRFMAKIYHPNVDKLGRICLDILKDKWSPALQIRTVLLSIQALLSAPNPDDPLANNVAEQWKTNEAQAIETAREWTRLYVLNNI
>UniRef90_A0A6G0IYF0/1-150 [subseq from] Ubiquitin-conjugating enzyme E2 N n=3 Tax=Percomorphaceae TaxID=1489872 RepID=A0A6G0IYF0_LARCR
MAGLPRRIIKETQRLLAEPVPGIKAEPDEGNARYFHVVIAGPQDSPFEGGTFKLELFLPEEYPMAAPKVRFMTKIYHPNVDKLGRICLDILKDKWSPALQIRTVLLSIQALLSAPNPDDPLANDVAEKWKASEAEAIEIAKTWTRLYAGN--
>UniRef90_H3DMA3/1-150 [subseq from] Ubiquitin conjugating enzyme E2 N n=4 Tax=Tetraodontidae TaxID=31031 RepID=H3DMA3_TETNG
MAGLPRRIIKETQRLMAEPVPGITATPDERNARYFHVVIAGPQDSPFEGGTFKLELFLPEEYPMAAPKVRFMTKIYHPNVDKLGRICLDILKDKWSPALQIRTVLLSIQALLSAPNPDDPLANDVAEQWKKNESAAIETARAWTRLYAGN--
>UniRef90_UPI0011B4588A/1-151 [subseq from] ubiquitin-conjugating enzyme E2 N-like n=1 Tax=Gadus morhua TaxID=8049 RepID=UPI0011B4588A
MAGLPRRIIKETQRLMAEPVQGIMAKPDEGNARYFHVVISGPQDSPFEGGTFKLELFLPEEYPMAAPKVRFMTKIYHPNVDKLGRICLDILKDKWSPALQIRTVLLSIQALLSAPNPDDPLANDVAEQWKSNEAQAIDTARAWTRLYAGKN-
>UniRef90_A0A3Q7U092/1-152 [subseq from] ubiquitin-conjugating enzyme E2 N-like n=14 Tax=Euteleostomi TaxID=117571 RepID=A0A3Q7U092_VULVU
MAGLPCRIIKETQRLLTEPVPGIKTEPDESNVRYFHVVTAGPQDSPCEGGTFKLELFLPEEYPTAAPKVRFMTKIYHPNVDKLGRICLDILKDKWYPALQIHTVLLSIQALLSAPNPDDPLANDVAEQWKTNEAQAIETARAWTRLYAMNNI
>UniRef90_A0A4W6CMA0/1-150 [subseq from] Ubiquitin-conjugating enzyme E2 N-like n=10 Tax=Percomorphaceae TaxID=1489872 RepID=A0A4W6CMA0_LATCA
MAGLPRRIIKETQRLMAEPVPGITATPDEGNARYFHVFIAGPQDSPFEGGTFKLELFLPEEYPMAAPKVRFMTKIYHPNVDKLGRICLDILKDKWSPALQIRTVLLSIQALLSAPNPDDPLANDVAEQWKKNESQAIETARTWTRLYANN--
>UniRef90_M3Z7R0/1-149 [subseq from] ubiquitin-conjugating enzyme E2 N-like n=6 Tax=Boreoeutheria TaxID=1437010 RepID=M3Z7R0_MUSPF
MAGLPRRIIKETQRLLAEPVPGIKAEPDESNAHYFHVVIAGPQDSPFEGGTFKLELFLPEEYPMAAPKGRFMTKIYHPNVDKLGRICLDILKDKWSPALQIRTVLLSIQALLSAPNPDDPLANDVAEQWKTNEAQAIETA---TRLYAMNNI
>UniRef90_A0A6J2F3S6/1-152 [subseq from] ubiquitin-conjugating enzyme E2 N-like n=1 Tax=Zalophus californianus TaxID=9704 RepID=A0A6J2F3S6_ZALCA
MARLPRRIIKETQRLLAEPVPGIKAEPDESNARYFHVVIAGPQDSPFGGGTLKLELFLPEEYPMAAPKVCFMTKIYHPNVDKLGRIYLDILKGKWSPALQIRTVLLSIQALLSAPNPDDPLANDAAEQWKTNEAQAIETARAWTRLYAMNNI
>UniRef90_A0A673C5N1/1-149 [subseq from] Ubiquitin conjugating enzyme E2 N n=43 Tax=Percomorphaceae TaxID=1489872 RepID=A0A673C5N1_9TELE
MAGLPRRIIKETQRLLAEPVPGITATPDEGNARYFHVVIAGPQDSPFEGGTFKLELFLPEEYPMAAPKVRFMTKIYHPNVDKLGRICLDILKDKWSPALQIRTVLLSIQALLSAPNPDDPLANDVAEQWKKNESHAIETARTWTRLYAS---
>UniRef90_UPI00080A68B8/1-152 [subseq from] ubiquitin-conjugating enzyme E2 N-like n=1 Tax=Cebus imitator TaxID=2715852 RepID=UPI00080A68B8
MARLPCRIIKETQRLLAEPVPGIKAEPDESNARYFHVVIAGPQDSPFEGGTFKLELFLPEEYPMAAPKVCFMTKIYHPNADKMGRICLDILEDKWSPALQIRTVLLSIRALLSAPNPDDPLANDVAEQRKTNEAQAIETARAWTRLYAMNNI
>UniRef90_A0A401RP54/3-152 [subseq from] UBC core domain-containing protein n=2 Tax=Elasmobranchii TaxID=7778 RepID=A0A401RP54_CHIPU
-AGLPRRITKETQRLHAEPVPGIKAEADEFNARYFHVVIAGPQDSPFEGGTFKLELFLPEEYPMAAPKVRFMTKIYHPNVDKLGRICLDILKDKWSPALQIRTVLLSIQALLSAPNPDDPLANDVAEQWKSNEAQAIETARTWTRLYASGN-
>UniRef90_A0A673CZH7/1-150 [subseq from] Ubiquitin-conjugating enzyme E2 N n=3 Tax=Euteleostomi TaxID=117571 RepID=A0A673CZH7_9TELE
MAGLPRRIVKETQRLIAEPVPGIKAEPDESNARYFHVVIAGPQDSPFEGGTFKLELFLPEEYPMAAPKVRFMTKIYHPNVDKLGRICLDILKDKWSPALQIRTVLLSIQALLSAPNPDDPLANDVAETWKSNEAEAIKIAQTWTKLYAGN--
>UniRef90_UPI001B7EB38A/1-150 [subseq from] ubiquitin-conjugating enzyme E2 N isoform X1 n=2 Tax=Galeoidea TaxID=119195 RepID=UPI001B7EB38A
MAGLPRRIVKETQRLMAEPVPGIRAEPDEANARYFHVVIAGPQDSPFEGGNFKLELFLPEEYPMAAPKVRFVTKIYHPNVDKLGRICLDILKDKWSPALQIRTVLLSIQALLSAPNPDDPLANDVAEQWKNSESQAIEIARAWTKLYAMS--
>UniRef90_A0A2R2YUN3/1-150 [subseq from] Ubiquitin-conjugating enzyme E2 N n=5 Tax=Eupercaria TaxID=1489922 RepID=A0A2R2YUN3_SPAAU
MAGLPRRIIKETQRLIAEPVPGIVATPDEGNARYFHVVISGPQDSPFEGGTFKLELFLPEEYPMAAPKVRFMTKIYHPNVDKLGRICLDILKDKWSPALQIRTVLLSIQALLSAPNPDDPLANDVAEQWKKNESTAIETARAWTRLYAGN--
>UniRef90_A0A8S9LQN3/27-101 [subseq from] UBC core domain-containing protein n=1 Tax=Brassica cretica TaxID=69181 RepID=A0A8S9LQN3_BRACR
------------------------------------------------------------------EQVRFLTKIYHPNIDKLGRICLDILKDKWSPALQIRTVLLSIQALLSAPNPDDPLSENIAKHWKSNEAEAMETGN-----------
>UniRef90_A0A8S9LQN3/215-338 [subseq from] UBC core domain-containing protein n=1 Tax=Brassica cretica TaxID=69181 RepID=A0A8S9LQN3_BRACR
------------------------------------------XQSPYEGGVFKLELFLPEEYPMSAPKascfvhlgsfddfdleqVRFLTKIYHPNIDKLGRICLDILQDKWSPALQIRTVLLSIQALLSAPNPDDPLSENIAKHWKSNEAEAVETAKEWTRLYAS---
>UniRef90_A0A2U9BXS4/1-149 [subseq from] Ubiquitin-conjugating enzyme E2 N n=3 Tax=Percomorphaceae TaxID=1489872 RepID=A0A2U9BXS4_SCOMX
MAGLPRRIIKETQRLMAEPVPGIRAEPDESNARYFHVIICGPQDSPFEGGTFKLELFLPEEYPMAAPKVRFITKIYHPNVDKLGRICLDILKDKWSPALQIRTVLLSIQALLSAPNPDDPLANDVAEQWKSSEAEAIEKARSWTRLYAG---
>UniRef90_UPI001BC99F63/47-197 [subseq from] ubiquitin-conjugating enzyme E2 N-like n=1 Tax=Vulpes lagopus TaxID=494514 RepID=UPI001BC99F63
-PGLPRRIIKETQRLLAEPVPGIKAEPDESNAPYFHVVIAGPQDSPFEGGTFKLELFLPEEYPMAAPKVCFMTKIYHPDIDKLGRICLDILKDKWSPTLQICTVLLSIKALLSAPNPDDPLANDVAEQWNTNEAQAIETARAWTRLYAMNNI
>UniRef90_A0A2U3ZY39/1-152 [subseq from] ubiquitin-conjugating enzyme E2 N-like n=1 Tax=Odobenus rosmarus divergens TaxID=9708 RepID=A0A2U3ZY39_ODORO
MAGLPRRIIKETQRLRAEPVPGIKAEPDESNACYFHVVIAGPQDSPFEGGTFKLELFLPEEYPMAAPKVHFITKIYHPNVDKLGRICLDILKDMWCPALQIRTVLLLIQALLSAPNPDDPLANDVVEQWKTDEAQAIETARAWTRLYAMNDI
>UniRef90_G5C4D3/1-152 [subseq from] Ubiquitin-conjugating enzyme E2 N n=1 Tax=Heterocephalus glaber TaxID=10181 RepID=G5C4D3_HETGA
MARLPLRIIKETQRLLAEPLPGIEAEPDESNARYSHVVIAGPQDSPFEGGTFKLELFLPEEYPMAAPKVRFVTKIHHPNVDKLGRICLDVLKDKWSPALQIHTILFSIQALLSAPNPEDPLANDVAEQWKTNEAQAIETARAWTRLYAMNNI
>UniRef90_A0A8C7WK90/1-152 [subseq from] UBC core domain-containing protein n=12 Tax=Clupeocephala TaxID=186625 RepID=A0A8C7WK90_ONCMY
LAGGPKGTFYETQRLMAEPVPGIKAEPDEGNARYFHVVIAGPQDSPFEGGTFKLELFLPEEYPMAAPKVRFMTKIYHPNVDKLGRICLDILKDKWSPALQIRTVLLSIQALLSAPNPDDPLANDVAEQWKSNEAQAIETARTWTRLYAQNNI
>UniRef90_UPI001BC930D1/71-219 [subseq from] ubiquitin-conjugating enzyme E2 N-like n=1 Tax=Vulpes lagopus TaxID=494514 RepID=UPI001BC930D1
---LPRRIIKETQRLLAEPVPGIKAEPDESNARYFHVVTAGPQDSPFEGGTFKLELFLPEEFPMAAPKVCFMTKIYHPNVDKLGRICLDVLKDKWSPALQIHTVLLSIQALLSAPNPDDPLANDVVEQWKTNKVQAIETARAWTRLYAINNI
>UniRef90_A0A8C0LA49/76-225 [subseq from] Ubiquitin-conjugating enzyme E2 N-like n=4 Tax=Canidae TaxID=9608 RepID=A0A8C0LA49_CANLU
-AGLPRRIIKETQRLLAEPVPGIRAEPDESNARYFHVVIAGPQGSPFEGGTFKLELFLPEECPIAAPKVRFMTKIYHPNVDKLGRICLDVLKDKWSPALQIRTVLLSIQA-LSAPNPDDPLANDEAEQWKTNDAQAIETARAWTRLYAMNNI
>UniRef90_UPI001CC5A20B/1-152 [subseq from] ubiquitin-conjugating enzyme E2 N-like n=1 Tax=Dromiciops gliroides TaxID=33562 RepID=UPI001CC5A20B
MAGLPRRIIKGTQHLLAEPVPGIKAEPDESNAHYFHVVIAGPQESSFEGGTFKLELFLPEEYPMAAPKVCFMTKIYHPSVDKLGRICLDILKDKWTPALQIHTVLLSIQALLNAPNPDDPLANDVAEQWKTNEAQAIETARAWTKLYAMNNI
>UniRef90_UPI001BC9E683/127-276 [subseq from] ubiquitin-conjugating enzyme E2 N-like n=1 Tax=Vulpes lagopus TaxID=494514 RepID=UPI001BC9E683
-AGLPRRIIKETQRLLAEPVPGIKAEPDESNARYFHVVIAGPQDSPLEGGTFELELFLPEEYPMAGPKVRFMTKIYHPNVDKLGRICLDILKDKWSP-LQVCTVLLSILALLSAPNPDDPLANDVAEQWKTNEAQAIETARAWTRLYAMNNI
>UniRef90_A0A401PQ45/3-152 [subseq from] UBC core domain-containing protein n=2 Tax=Scyliorhinus TaxID=7829 RepID=A0A401PQ45_SCYTO
-TGLPKRITKETQRLHAEPVPGIKAEADECNARYFHVVIAGPQDSPFEGGTFKLELFLPEEYPMAAPKVRFMTKIYHPNVDKLGRICLDILKDKWSPALQIRTVLLSIQALLSAPNPDDPLANDVAEQWKSNEAQAIETARTWTRLYASGN-
>UniRef90_A0A6G1PG36/1-150 [subseq from] Ubiquitin-conjugating enzyme E2 N n=1 Tax=Channa argus TaxID=215402 RepID=A0A6G1PG36_9TELE
MTGLPRRIIKETQRLIAEPVPGIMAKPDEGNARYFHVVIAGPQDSPFEGGTFKLELFLPEEYPMAAPKVRFMTKIYHPNVDKLGRICLDILKDKWSPALQIRTVLLSIQALLSAPNPDDPLANDVAEKWKSSEAEAIETAKSWTRLYAGN--
>UniRef90_A0A6A5E0F4/1-150 [subseq from] UBC core domain-containing protein n=25 Tax=Percomorphaceae TaxID=1489872 RepID=A0A6A5E0F4_PERFL
MAGLPRRIVKETQRLMAEPVPGITATPDEGNARYFHVIIAGPQDSPFEGGTFRLELFLPEEYPMAAPKVRFMTKIYHPNVDKLGRICLDILKDKWSPALQIRTVLLSIQALLSAPNPDDPLANDVAEQWKKNESNAIETARSWTKLYAGN--
>UniRef90_A0A7J5YYJ5/1-149 [subseq from] UBC core domain-containing protein n=10 Tax=Eupercaria TaxID=1489922 RepID=A0A7J5YYJ5_DISMA
MAGLPRRILKETQRLIAEPVPGIRAEPDEGNARYFHVVICGPQDSPFEGGVFKLELFLPEEYPMAAPKVRFMTKIYHPNVDKLGRICLDILKDKWSPALQIRTVLLSIQALLSAPNPDDPLANDVAEKWKSNEVEAIETAKSWTRLYAG---
>UniRef90_UPI00202FDBA9/148-297 [subseq from] ubiquitin-conjugating enzyme E2 E1 isoform X1 n=4 Tax=Galeoidea TaxID=119195 RepID=UPI00202FDBA9
-GGLPRRITKETQRLHAEPVPGIKAEADEFNARYFHVVIAGPQDSPFEGGTFKLELFLPEEYPMAAPKVRFMTKIYHPNVDKLGRICLDILKDKWSPALQIRTVLLSIQALLSAPNPDDPLANDVAEQWKSNEAQAIETARTWTRLYASGN-
>UniRef90_UPI000F444316/1-152 [subseq from] LOW QUALITY PROTEIN: ubiquitin-conjugating enzyme E2 N-like n=1 Tax=Lagenorhynchus obliquidens TaxID=90247 RepID=UPI000F444316
MAGLPCMVIKETQRLLAEPVPGIKAEPDESSARYFHVVIADPQDSPFEGGTFKPELFLPEEYPMAAPKVRFMTKIYHPNVDKLGRICLDILKDKWSPALQIRAVLLSIQALLSAPDPDDPSADDVAEQWKTNEAQAIETARAWTRLYAMNNI
>UniRef90_A0A3P8V155/1-150 [subseq from] Ubiquitin-conjugating enzyme E2 N-like n=5 Tax=Euteleostomi TaxID=117571 RepID=A0A3P8V155_CYNSE
MAGLPRRIMKETQRLLAEHVPGIKAEPDEGNNRYFHVVIAGPQDSPFEGGTFKLELFLPEDYPMAAPKVRFMTKIYHPNVDKLGRICLDILKDKWSPALQIRTVLLSIQALLSAPNPDDPLANDVAEMWKTNEAVAIQTARSWTKLYAGN--
>UniRef90_A0A8C9TCZ5/17-159 [subseq from] Ubiquitin conjugating enzyme E2 N n=1 Tax=Scleropages formosus TaxID=113540 RepID=A0A8C9TCZ5_SCLFO
---------DETQRLLAEPVPGIKAEPDEGNARYFHVVIAGPQDSPFEGGTFKLELFLPEEYPMAAPKVRFMTKIYHPNVDKLGRICLDILKDKWSPALQIRTVLLSIQALLSAPNPDDPLANDVAEQWKTNEAQAIETARTWTRLYAGNNI
>UniRef90_A0A673X505/13-157 [subseq from] Ubiquitin-conjugating enzyme E2 N n=10 Tax=Protacanthopterygii TaxID=41705 RepID=A0A673X505_SALTR
-------VCQETQRLMAEPVPGIKAEPDEGNARYFHVVIAGPQDSPFEGGTFKLELFLPEEYPMAAPKVRFMTKIYHPNVDKLGRICLDILKDKWSPALQIRTVLLSIQALLSAPNPDDPLANDVAEQWKSNEAQAIETARTWTRLYAQNNI
>UniRef90_A0A1U7V3E6/1-152 [subseq from] ubiquitin-conjugating enzyme E2 N n=1 Tax=Carlito syrichta TaxID=1868482 RepID=A0A1U7V3E6_CARSF
MTGLPLRIIKLTQRLLAEPVPGIKAEPDESNARYFHVVIAGPQDSPFEGGTFKLELFFPEEYPMAAPKVHFMTKIYHPNVDKLGRICLDILKDKWSPALQIRTVLLSSQALLSAPNPDDPLANDITEQWKTKEAQAIETARARTRLYTMNNI
>UniRef90_A0A673N4K1/3-148 [subseq from] Ubiquitin-conjugating enzyme E2 N n=7 Tax=Cyprininae TaxID=2743694 RepID=A0A673N4K1_9TELE
------RLPRETQRLLAEPVPGIRAEPDEGNARYFHVVIAGPQDSPFEGGTFKLELFLPEEYPMAAPKVRFMTKIYHPNVDKLGRICLDILKDKWSPALQIRTVLLSIQALLSAPNPDDPLANDVAEQWKSNEAQAIETARTWTRLYAGNNI
>UniRef90_G5CA35/1-152 [subseq from] Ubiquitin-conjugating enzyme E2 N n=3 Tax=Boreoeutheria TaxID=1437010 RepID=G5CA35_HETGA
MAGLPRRIIKETQHLLGEPVPAIKGEPDESNPRYFHVVIAGPEDSPFEGGTFKLELFLPEEYPMAAPKVRFMTKIYHPNVDKLGRICLDILKDKWSSALQICMVLLSIQALLSAPNPDDPLANYVAEQWKTNEAQAIETARAWTRLYATNNI
>UniRef90_A0A0D9VKC4/29-171 [subseq from] UBC core domain-containing protein n=2 Tax=Leersia perrieri TaxID=77586 RepID=A0A0D9VKC4_9ORYZ
------RLIRrDLRNLSRDPPPYCRPgREPVTDAFHWEVIIDGPAGTPYAGGTFPIDVKIPADYPLHPPKLAFKTKVYHPNIDEKGNLVVEV--GDWTPCYKIDGILVSFVSLLYDPLLDRPINGVIAKQYEYEYERYEEEARAWTQEYSS---
>UniRef90_A0A0D9VKC4/237-307 [subseq from] UBC core domain-containing protein n=2 Tax=Leersia perrieri TaxID=77586 RepID=A0A0D9VKC4_9ORYZ
-----RRINRELDMFWRDPPPYCRPGPEPvTDPFHWDLVIDGPAGTPYAGGTFPIDISFPAHYPSCPPKITFKTKA-----------------------------------------------------------------------------
>UniRef90_A0A0D9VKC4/371-489 [subseq from] UBC core domain-containing protein n=2 Tax=Leersia perrieri TaxID=77586 RepID=A0A0D9VKC4_9ORYZ
------------------------------DPFHWEVIIDGLPGTPYASGTFPVDIWYPSDYPFHPPKITFKTKVYHPNIDEEGQIVLDILKKNWAASVTIQTLLRCVVSVLYDPLLDYPINEDIAFQYLYEYKKYEEEAKAWTEKYSS---
>UniRef90_A0A0D9VKC4/557-701 [subseq from] UBC core domain-containing protein n=2 Tax=Leersia perrieri TaxID=77586 RepID=A0A0D9VKC4_9ORYZ
-----RRLGKELCKFWLDPPPYCRpgASPVK-DHLHFEVVIDGPAGTPYAGGTFPIDVQFPTNYPFRPPKLTFKTKVYHPNIDGKGRMALDIFQDRWSPAFTISSLLLSFVSILFDPLLDHPTNHYIAHQYKYKYEQYEKKAMAWTQKYSS---
>UniRef90_G5C804/8-154 [subseq from] Ubiquitin-conjugating enzyme E2 N (Fragment) n=2 Tax=Heterocephalus glaber TaxID=10181 RepID=G5C804_HETGA
-AGPPRRIIKETQRLLAEPVPGIKAESDESNARYFHVIIVGPEDSPFEGGTFKLELFLPEEYPVAAPRVHFMTKIYHPNVDKLGRICLDILKDKWSPALQIRTVLLSIQALLSAPNPDDPLANDVAEQWKTKEAQAIETARAWTRLYA----
>UniRef90_A0A8C1H2Y0/1-144 [subseq from] Ubiquitin-conjugating enzyme E2 N n=15 Tax=Cyprininae TaxID=2743694 RepID=A0A8C1H2Y0_CYPCA
MAGLPRRIIKETQRLLAEPVPGIKAEPDEGNARYFHVVIAGPQDSPFEGGTFKLELFLPEEYPMAAPKVRFMTKIYHPNVDKLGRICLDILKDKWSPALQIRTVLLSIQALLSAPNPDDPLANDVAEQWKSNEAQAIETGGCWL--------
>UniRef90_A0A0D9SA23/1-152 [subseq from] UBC core domain-containing protein n=14 Tax=Eutheria TaxID=9347 RepID=A0A0D9SA23_CHLSB
MTGLPCRIIKKTQRLLAEPVPGIKAEPDESSALYFHVVIAGLQDSPFEGGTFKLELLLAEEYPMAVPEVRFMTKIYHPNVDKLGRICLDILKDKWSPALQISTVLLSIQALLSAPNPDDPLANDVAEQWKTNEAQAIETARAWTRLYAMNNI
>UniRef90_A0A8D0T025/1-146 [subseq from] UBC core domain-containing protein n=1 Tax=Sus scrofa TaxID=9823 RepID=A0A8D0T025_PIG
MAGLPRRIIKETQRLLAEPVPGIKAEPDESNARYFHVVIAGPQDSPFEGGTFKLELFLPEEYPMAAPKVRFMTKIYHPNVDKLGRICLDILKDKWSPALQIRTVLLSIQALLSAPNPDDPLANDVAEQWKTNEAQAIETVLIQQRV------
>UniRef90_A0A3M0JRU4/1-141 [subseq from] UBC core domain-containing protein n=1 Tax=Hirundo rustica rustica TaxID=333673 RepID=A0A3M0JRU4_HIRRU
MAGLPRRIIKETQRLLAEPVPGIKAEPDESNARYFHVVIAGPQDSPFEGGTFKLELFLPEEYPMAAPKVRFMTKIYHPNVDKLGRICLDILKDKWSPALQIRTVLLSIQALLSAPNPDDPLANDVAEQWKTNEAQAIETVS-----------
>UniRef90_A0A8C3NMW3/1-142 [subseq from] Ubiquitin conjugating enzyme E2 N n=1 Tax=Geospiza parvula TaxID=87175 RepID=A0A8C3NMW3_GEOPR
MAGLPRRIIKETQRLLAEPVPGIKAEPDESNARYFHVVIAGPQDSPFEGGTFKLELFLPEEYPMAAPKVRFMTKIYHPNVDKLGRICLDILKDKWSPALQIRTVLLSIQALLSAPNPDDPLANDVAEQWKTNEAQAIETGDV----------
>UniRef90_UPI00186AF7D9/5-144 [subseq from] ubiquitin-conjugating enzyme E2 N-like n=1 Tax=Trichosurus vulpecula TaxID=9337 RepID=UPI00186AF7D9
------------PRLLAEPVPGIKAEPDESNARYFHVVIAGPQDSPFEGGTFKLELFLPEEYPMAAPKVRFMTKIYHPNVDKLGRICLDILKDKWSPALQIRTVLLSIQALLSAPNPDDPLANDGAEQWKTNEAQAIETARAWTRLYAMNNI
>UniRef90_UPI0020272A06/1-141 [subseq from] ubiquitin-conjugating enzyme E2 N isoform X1 n=1 Tax=Sphaerodactylus townsendi TaxID=933632 RepID=UPI0020272A06
MAGLPRRIIKETQRLLAEPVPGIKAEPDESNARYFHVVIAGPQDSPFEGGTFKLELFLPEEYPMAAPKVRFMTKIYHPNVDKLGRICLDILKDKWSPALQIRTVLLSIQALLSAPNPDDPLANDVAEQWKTNEAQAIETGS-----------
>UniRef90_A0A452SL64/1-140 [subseq from] UBC core domain-containing protein n=7 Tax=Boreoeutheria TaxID=1437010 RepID=A0A452SL64_URSAM
MAGLPRRIIKETQRLLAEPVPGIKAEPDESNARYFHVVIAGPQDSPFEGGTFKLELFLPEEYPMAAPKVRFMTKIYHPNVDKLGRICLDILKDKWSPALQIRTVLLSIQALLSAPNPDDPLANDVAEQWKTNEAQAIETG------------
>UniRef90_A0A8B8BG03/1-149 [subseq from] ubiquitin-conjugating enzyme E2 N n=7 Tax=Ostreidae TaxID=6563 RepID=A0A8B8BG03_CRAVI
MAGLPRRIIKETQRLLQEPVPGIQAMPDESNARYFHVIVAGPAESPYEGGTFKLELFLPEEYPMSAPKVRFMTKIYHPNIDKLGRICLDILKDKWSPALQIRTVLLSIQALLSAPNPDDPLANDVAEQWKVNESQAIQTARAWTKLYAS---
>UniRef90_A0A8C3U8A7/58-201 [subseq from] UBC core domain-containing protein n=2 Tax=Catharus ustulatus TaxID=91951 RepID=A0A8C3U8A7_CATUS
MAGLPRRIIKETQRLLAEPVPGIKAEPDESNARYFHVVIAGPQDSPFEGGTFKLELFLPEEYPMAAPKVRFMTKIYHPNVDKLGRICLDILKDKWSPALQIRTVLLSIQALLSAPNPDDPLANDVAEQWKTNEAQAIETGDVSS--------
>UniRef90_A0A671T9I2/12-155 [subseq from] Ubiquitin-conjugating enzyme E2 N-like n=2 Tax=Clupeocephala TaxID=186625 RepID=A0A671T9I2_9TELE
--------LRETQRLLAEPVPGIRAEPDEGNARYFHVVISGPQDSPFEGGTFKLELFLPEEYPMAAPKVRFMTKIYHPNVDKLGRICLDILKDKWSPALQIRTVLLSIQALLSAPNPDDPLANDVAEQWKSNEAQAIETARTWTRLYAGNNI
>UniRef90_A0A7J7WTF9/1-141 [subseq from] Ubiquitin conjugating enzyme E2 N n=1 Tax=Rhinolophus ferrumequinum TaxID=59479 RepID=A0A7J7WTF9_RHIFE
MAGLPRRIIKETQRLLAEPVPGIKAEPDESNARYFHVVIAGPQDSPFEGGTFKLELFLPEEYPMAAPKVRFMTKIYHPNVDKLGRICLDILKDKWSPALQIRTVLLSIQALLSAPNPDDPLANDVAEQWKTNEAQAIETVY-----------
>UniRef90_G5BT37/1-152 [subseq from] Ubiquitin-conjugating enzyme E2 N n=1 Tax=Heterocephalus glaber TaxID=10181 RepID=G5BT37_HETGA
MARLPRRIIKETQHLLAEPVPGIKAEPDESNARYFRVVIAGPQDTPFEGGTFTLELFLPEEYPMRAPKVHFMTKIYHPNVDKLGRICLDILKDKWPPALQIRTVLLSIQALLSVTDPDDPLANDVAERWKTNKAQAIETARAWTRLYAMNNI
>UniRef90_A0A6F9CB93/127-271 [subseq from] UBC core domain-containing protein n=1 Tax=Coregonus sp. 'balchen' TaxID=861768 RepID=A0A6F9CB93_9TELE
-------VVQETQRLLAEPVPGIKAEPDEANARYFHVVISGPQDSPFEGGTFKLELFLPEEYPMAAPKVRFMTKIYHPNVDKLGRICLDILKDKWSPALQIRTVLLSIQALLSAPNPDDPLANDVAEQWKSNEAQAIETARTWTRLYAGNSI
>UniRef90_A0A3B3QXU0/1-141 [subseq from] Ubiquitin conjugating enzyme E2 N n=1 Tax=Paramormyrops kingsleyae TaxID=1676925 RepID=A0A3B3QXU0_9TELE
MAGLPRRIIKETQRLLAEPVPGIKAEPDEANARYFHVVIAGPQDSPFEGGTFKLELFLPEEYPMAAPKVRFMTKIYHPNVDKLGRICLDILKDKWSPALQIRTVLLSIQALLSAPNPDDPLANDVAEQWKTNEAQAIETGE-----------
>UniRef90_G3TQ85/1-152 [subseq from] Ubiquitin conjugating enzyme E2 N like (gene/pseudogene) n=9 Tax=Eutheria TaxID=9347 RepID=G3TQ85_LOXAF
MAWMPCRIIKETQHLLTEPVPGMKGEPDESNARYFHVVVAGPQDSPFEGGTFKLELFLPEEYPMAAPKVCFMTKIYHPNVDKLGRIRLDILKDKWSPALQIRTVLLSIQALLSAPNPDDPLANDIADQWKTNGAQAIETARAWTRLYAMDNI
>UniRef90_UPI0020212A6D/1-156 [subseq from] LOW QUALITY PROTEIN: ubiquitin-conjugating enzyme E2 N-like n=1 Tax=Myodes glareolus TaxID=447135 RepID=UPI0020212A6D
MAGLPRRIIKETQRLLAEPVPGIKAEPDESNARNFHVVIAGPQESSFEGGTFKLELFLPEEYPMAALKVRFMTKIYHPNVDKLGRICLDILKDKWSPALQIRTVLLSIQALLSALNPDDPLANDVAEQWKTSEAQAIETARAWTRympxLYAMNNI
>UniRef90_A0A1S3AG41/1-152 [subseq from] ubiquitin-conjugating enzyme E2 N-like n=2 Tax=Boreoeutheria TaxID=1437010 RepID=A0A1S3AG41_ERIEU
MARLPRRIIKETQRLLAEPVPGIKAEPDKSNAHYFHVVIAGLQDSPFEGGTFKLELFLPEEYPMAAPKVRFLTKIYHPNVDKLGRICLDILKDKGSPALQICTVLLSIQALLSAPNPDDPLANDVAEQWKTNEAQAIEIARARTRLYAMNNI
>UniRef90_A0A8B7AEC8/18-161 [subseq from] ubiquitin-conjugating enzyme E2 N n=1 Tax=Orycteropus afer afer TaxID=1230840 RepID=A0A8B7AEC8_ORYAF
--------SKETQRLLAEPVPGIKAEPDESNARYFHVVIAGPQDSPFEGGTFKLELFLPEEYPMAAPKVRFMTKIYHPNVDKLGRICLDILKDKWSPALQIRTVLLSIQALLSAPNPDDPLANDVAEQWKTNACLFLSTARAWTRLYAMNNI
>UniRef90_A0A8I3NBQ0/1-146 [subseq from] UBC core domain-containing protein n=15 Tax=Boreoeutheria TaxID=1437010 RepID=A0A8I3NBQ0_CANLF
MAGLPCRIIKETQRLLAEPVPGIKAEPDESNVRYFHVVIAGPQDSPCEGGTFKLELFLPEEYPTAAPKVRFMTKIYHPNVDKLGRICLDILKDKWSPALQIHTVLLSIQALLSAPNPDDPLANDVTEQWKTSEAQAIETARAWTRL------
>UniRef90_A0A1S3IHA7/1-151 [subseq from] ubiquitin-conjugating enzyme E2 N n=1 Tax=Lingula unguis TaxID=7574 RepID=A0A1S3IHA7_LINUN
MAGLPRRIIKETQRLMQEPVPGIKAEPDEGNARYFHVVVAGPDGSPYEGGTFKLELFLPEEYPMSAPKVRFMTKIYHPNIDKLGRICLDILKDKWSPALQIRTVLLSIQALLSAPNPDDPLANDVAEQWKVNEAEAIATARSWTKSYAVPN-
>UniRef90_UPI001E26A4B7/1-152 [subseq from] ubiquitin-conjugating enzyme E2 N-like n=1 Tax=Lemur catta TaxID=9447 RepID=UPI001E26A4B7
MARLPRRIIRETQRLLAEPVLGVKAEPDESNARYFHVVIAGPHDSLFEGGTFELELFLPEEYPMAAPKVCFMTKIYHPNVDKLGRICLDILKDKWSPALQICTVVLSIQALFSAPNPDDPLANDIAEQWKTNEAQAIETARSWTRLYAMDNI
>UniRef90_A0A671T5M2/2-143 [subseq from] Ubiquitin-conjugating enzyme E2 N-like n=2 Tax=Clupeocephala TaxID=186625 RepID=A0A671T5M2_9TELE
----------ETQRLLAEPVPGIRAEPDEGNARYFHVVISGPQDSPFEGGTFKLELFLPEEYPMAAPKVRFMTKIYHPNVDKLGRICLDILKDKWSPALQIRTVLLSIQALLSAPNPDDPLANDVAEQWKSNEAQAIETARTWTRLYAGNNI
>UniRef90_G3MNP2/1-150 [subseq from] UBC core domain-containing protein n=13 Tax=Ixodidae TaxID=6939 RepID=G3MNP2_AMBMU
MSALPRRIIKETQRLMAEPVPGISAVPDESNARYFHVIVTGPEGSPFEGGVFKLELFLPEEYPMLAPKVRFMTKIYHPNIDKLGRICLDILKDKWSPALQIRTVLLSIQALLSAPNPDDPLANDVAEQWKVNEAEAIKTAREWTRLYAMN--
>UniRef90_A0A8C6A4D6/8-143 [subseq from] UBC core domain-containing protein n=7 Tax=Tetrapoda TaxID=32523 RepID=A0A8C6A4D6_MARMA
----------------IEPVPGIKAEPDESNARYFHVVIAGPQDSPFEGGTFKLELFLPEEYPMAAPKVRFMTKIYHPNVDKLGRICLDILKDKWSPALQIRTVLLSIQALLSAPNPDDPLANDVAEQWKTNEAQAIETARAWTRLYAMNNI
>UniRef90_A0A8C1V1A8/1-143 [subseq from] Ubiquitin-conjugating enzyme E2Nb n=2 Tax=Cyprinus carpio TaxID=7962 RepID=A0A8C1V1A8_CYPCA
MAGLPRRIIKETQRLLAEPVPGIRAEPDEGNARYFHVVIAGPQDSPFEGGTFKLELFLPEEYPMAAPKVRFMTKIYHPNVDKLGRICLDILKDKWSPALQIRTVLLSIQALLSAPNPDDPLANDVAEQWKSNEAQAIETGETF---------
>UniRef90_A0A5N3W398/12-155 [subseq from] UBC core domain-containing protein n=4 Tax=Artiodactyla TaxID=91561 RepID=A0A5N3W398_MUNRE
-------IKRETQRLLAEPVPGIKADPDESNARSFHVVIAGPQDSPFEGGTFRLELFLPEEYPMAAPKVRFMTKIYHPNVDKLGRICLDILKDKWSPALQIRTVLLSIQA-LSAPNPDDPLANDVAEQWKTNEAQATETARAWTRLYAMNNI
>UniRef90_A7S6Q0/4-150 [subseq from] UBC core domain-containing protein n=1 Tax=Nematostella vectensis TaxID=45351 RepID=A7S6Q0_NEMVE
-VGLPRRIIKETQRLVAEPVAGIQAVPDESNARYFHVTVNGPKDSPYEGGTFKLELFLPEEYPMAAPKVRFMTKIYHPNIDKLGRICLDILKDKWSPALQIRTVLLSIQALLSAPNPDDPLANDVAEQWKVNEVQAIETAKAWTRLYA----
>UniRef90_A0A671XKV6/4-151 [subseq from] Ubiquitin conjugating enzyme E2 N n=3 Tax=Percomorphaceae TaxID=1489872 RepID=A0A671XKV6_SPAAU
---FPRKRTSETQRLIAEPVPGIRAEPDESNARYFHVVIAGPQDSPFEGGTFKLELFLPEEYPMAAPKVRFMTKIYHPNVDKLGRICLDILKDKWSPALQIRTVLLSIQALLSAPNPDDPLANDVAEKWKSSEAEAIETAKTWTRLYANKN-
>UniRef90_UPI0001D3766C/1-152 [subseq from] ubiquitin-conjugating enzyme E2 N-like n=1 Tax=Callithrix jacchus TaxID=9483 RepID=UPI0001D3766C
MAGLSQRIIKETQRLLAEPVPGIKAEPDESNTRYFHVVIAGPQDSPSEGGAFKLQLFLPEEYPTAAPKAWLMTKIYHPNVDKLGRICLDILKDKWSTALQIRTVLLSIQALLSAPKPDDPLANDVVEQWKTNEAQATETARAWTRLYAMNNI
>UniRef90_A0A8U0NPH9/1-146 [subseq from] ubiquitin-conjugating enzyme E2 N-like n=1 Tax=Mustela putorius furo TaxID=9669 RepID=A0A8U0NPH9_MUSPF
MAGLPRRIIKETQRFLAEPVPGIKAEPDGS------VVIAGPQDSPFEGGTFKLELFLPEEYPMAAPKIRFMTKIYHPNVDKLGRICLDILKDKWSPALQIHTVLLSIQALLSAPNPDDPLANDVAEQWKTNEAQAIETARAWTRLYAMNNI
>UniRef90_A0A3Q7RNW6/19-165 [subseq from] ubiquitin-conjugating enzyme E2 N-like n=2 Tax=Caniformia TaxID=379584 RepID=A0A3Q7RNW6_CALUR
-----KGIIKETQRLRAEPVPGIKAEPDESNTRYFHVVIAGPQDSPFEGGTFKLELFLPEEYPMAAPKVHFMTKIYHPNVDKLGRICLDILKDKWSQAPQIRTVLLSIQALLSAPNPDDPLANDVVEQCKTNEAQAIETARAWTRLYAMNNI
>UniRef90_A0A6J3HZV7/1-152 [subseq from] ubiquitin-conjugating enzyme E2 N-like n=1 Tax=Sapajus apella TaxID=9515 RepID=A0A6J3HZV7_SAPAP
MAGLPHRIIEETQRLLAEPVPGIKAEPGENNAHYFHVVIAGPQDSPFEGGTFKLELFLPEEYPMAAPKESFLTKTYHPNVDKLGRICLDILKDKWSPALQIRTILLSIQALLSAPNPNDPLTNDAAEQWKTNKAQAIETARALTKIYAMNNI
>UniRef90_UPI001749347F/1-152 [subseq from] ubiquitin-conjugating enzyme E2 N-like n=1 Tax=Myotis myotis TaxID=51298 RepID=UPI001749347F
MAGLPRRIIKETQRLLAEPVPGIKAEPGESNTRYFHVVIAGPQDSPFEGGTFKLELFLPEEYPMAAPKVRFMTKIYHPNVDKLGRKCSDIVTDKWSPALQIHTALPSTQALLSAPNPDDPLADDVAEQRKTNEAQAVEIARAWTRLYAMNNI
>UniRef90_A0A2Y9ICQ4/1-151 [subseq from] ubiquitin-conjugating enzyme E2 N-like n=2 Tax=Phocidae TaxID=9709 RepID=A0A2Y9ICQ4_NEOSC
MARLPCRIIKETQCLLAEPVPGIKAEPDESNAHYFHVVIDGPHDSPFEGRTFNLELFLPEEYPMAAPKVRFMTKIYHPNVDKLGRICLDILKDKWFPALQICTVLLSIQAMLSAPSPDDPLANDVVEQWKTNEAQAIETARAWTRLYAMNN-
>UniRef90_A0A2K6UCS3/1-140 [subseq from] UBC core domain-containing protein n=1 Tax=Saimiri boliviensis boliviensis TaxID=39432 RepID=A0A2K6UCS3_SAIBB
MAGLPRRIIKETQRLLAEPVPGIKAEPDESNARYFHVVIAGPQDSPFEGGTFKLELFLPEEYPMAAPKVCFMTNIYHPNVDKLGRICLDILKDKWSPALQIRTVLLSIQALLSAPNPDDPLANDVAEQWKTNEAQAIETV------------
>UniRef90_A0A3B4B746/1-151 [subseq from] Ubiquitin-conjugating enzyme E2Na n=2 Tax=Oxudercinae TaxID=497678 RepID=A0A3B4B746_9GOBI
MSGLSRRIVKETHRLVQEPVPGISALPDESNARYFHVVIAGPADSPFEGGTFKLELFLPEEYPMAAPKVRFMTKIYHPNVDKLGRICLDILKDKWSPALQIRTVLLSIQALLSAPNPDDPLANDVAEEWKKNETRAIETARTWTRLYAGKN-
>UniRef90_A0A7J7WTQ4/1-146 [subseq from] Ubiquitin conjugating enzyme E2 N n=1 Tax=Rhinolophus ferrumequinum TaxID=59479 RepID=A0A7J7WTQ4_RHIFE
MAGLPRRIIKETQRLLAEPVPGIKAEPDESNARYFHVVIAGPQDSPFEGGTFKLELFLPEEYPMAAPKVRFMTKIYHPNVDKLGRICLDILKDKWSPALQIRTVLLSIQALLSAPNPDDPLANDVAEQWKTNEAQEhtgIQKFRRW---------
>UniRef90_A0A8C5ANB9/17-160 [subseq from] Ubiquitin-conjugating enzyme E2Na n=3 Tax=Gadus morhua TaxID=8049 RepID=A0A8C5ANB9_GADMO
--------VGETQRLIAEPVPGIQAEPDEGNARYFHVVITGPEDSPFEGGTFKLELFLPEEYPMAAPKVRFITKIYHPNVDKLGRICLDILKDKWSPALQIRTVLLSIQALLSAPNPDDPLANDVAEQWKTNEVKAIETARAWTRLYARNNL
>UniRef90_V9L1P6/1-148 [subseq from] Ubiquitin conjugating enzyme E2 N n=2 Tax=Callorhinchus milii TaxID=7868 RepID=V9L1P6_CALMI
MAGLPKRISKETVRLMQEPVPGIQARPDENNARYFHVVIAGPQDSPFEGGIFKLELFLPEEYPMAAPKVRFMTKIYHPNVDKLGRICLDILKDKWSPALQIRTVLLSIQALLSAPNPDDPLANDVAEQWKSNEAKAIETAKQWTRLHA----
>UniRef90_UPI00038C542D/1-152 [subseq from] ubiquitin-conjugating enzyme E2 N-like n=1 Tax=Ictidomys tridecemlineatus TaxID=43179 RepID=UPI00038C542D
MAGLPRRIIEETQSFLAEPVPDIKAEPDESNACYFHVVIAGPQDSPFERETFKLELFLPEEYPMAATKVCFMTKIYHPNVDKLGIICLDILKDKWSPALQIRTVLLLIQALLSAPNPDDPLANDVVEQWKTNEAQAIETARAWTRLYAMNNI
>UniRef90_UPI001455A67D/1-149 [subseq from] ubiquitin-conjugating enzyme E2 N n=1 Tax=Asterias rubens TaxID=7604 RepID=UPI001455A67D
MSGLPRRIIKETQRLVAEPVQGIQASPDEHNARYFHVRVAGPKDSPYEGGSFKLELFLPEEYPMSAPKVRFMTKIYHPNIDKLGRICLDILKDKWSPALQIRTVLLSIQALLSAPNPDDPLANDVAEKWKVNEAQAIETARAWTRLHAT---
>UniRef90_A0A3Q2YDA3/1-149 [subseq from] Ubiquitin-conjugating enzyme E2 N-like n=4 Tax=Percomorphaceae TaxID=1489872 RepID=A0A3Q2YDA3_HIPCM
MAGLPRRIVKETQRLMQEPVPGITATPDEGNARYFHVVIGGPKDSPFEGGTFKLELFLPEEYPMAAPKVRFMTKIYHPNVDRLGRICLDILKEKWSPALQIRTVLLSIQALLSAPNPDDPLANDVAEQWKKSESTAIETARTWTKLYAN---
>UniRef90_UPI00005A4DED/90-239 [subseq from] ubiquitin-conjugating enzyme E2 N-like n=1 Tax=Canis lupus familiaris TaxID=9615 RepID=UPI00005A4DED
-AGLPRRIIKETQRLLAEPVPGIKAEPDESNARYFHVVIAGPQDSPLEGGTFELELFLPEEYPMAAPKVRFMTKIYHPNVDKLGRVCLDILKDKWSP-LQIRTVLLWIQALLSALNPDDPLAKDVVEQWKTSEAQAIETARARTRLYAMNNI
>UniRef90_UPI0001C65391/1-151 [subseq from] ubiquitin-conjugating enzyme E2 N-like n=1 Tax=Oryctolagus cuniculus TaxID=9986 RepID=UPI0001C65391
MAGLPRRIIKETQRLLAEPVPGIKAEPDESNARCFHVVIAGPQDSPFEGGTFKLELFLPEEYPMAAPKVRFMTKIYHPNVDKLGRICLDILKDKWSPALQIRSSAID-PALLSAPKPDDPLANDVAEQWKTNEAQAIETARARTRLCAVNNI
>UniRef90_A0A8B7ZQD1/1-148 [subseq from] ubiquitin-conjugating enzyme E2 N n=1 Tax=Acanthaster planci TaxID=133434 RepID=A0A8B7ZQD1_ACAPL
MAGLPRRIIKETQRLMTEPVPGIEAVPDESNSRYFHVKVAGPTESPYQGGSFKLELFLPEDYPMSAPKVRFMTKIYHPNVDKLGRICLDILKDKWSPALQIRTVLLSIQALLSAPNPDDPLANDVAEQWKTNEAKAIDTAREWTRLYA----
>UniRef90_A0A096MTE4/1-152 [subseq from] UBC core domain-containing protein n=4 Tax=Boreoeutheria TaxID=1437010 RepID=A0A096MTE4_PAPAN
MAGLLRRIIKETQRLLAEPVSGIKAEPDESKARYFHVVTAGPQDSPSEGGTFKLELFLPEEYPMAAPKVRFMTKIYYPIVDKLGRICLNILKDKWSPALQICTVLLPIQALLSAPNPDDPLANDVVEQWNTNEAQAIETARAWTRLYAMSNI
>UniRef90_UPI00097DD453/1-149 [subseq from] ubiquitin-conjugating enzyme E2 N-like n=1 Tax=Paralichthys olivaceus TaxID=8255 RepID=UPI00097DD453
MASLSRRIIKETQRLLVEPVQGIRAEPDESNSRYFHVVIAGPQDSPFEGGLFKLELFLPEEYPMAAPKVRFMTKIYHPNVDKLGRICLDILKDKWSPALQIRTVLLSIQALLSAPNPDDPLANDVAERWKSNEAEAIGTAREWTMLYAG---
>UniRef90_UPI001C4C5B3E/1-150 [subseq from] ubiquitin-conjugating enzyme E2 N-like n=1 Tax=Plectropomus leopardus TaxID=160734 RepID=UPI001C4C5B3E
MSDLPRRIVKETQRLMVEPVPGIMATPDEENARYFHVDISGPQDSPFEGGTFKLELFLPEEYPMAAPKVRFITKIYHPNVDKLGRICLDILKDKWSPALQIRTVLLSIQALLSAPNPDDPLQNDVAEQWKTNESSAIEMARAWTKLYASH--
>UniRef90_Q5JXB2/1-153 [subseq from] Putative ubiquitin-conjugating enzyme E2 N-like n=7 Tax=Boreoeutheria TaxID=1437010 RepID=UE2NL_HUMAN
MAELPHRIIKETQRLLAEPVPGIKAEPDESNARYFHVVIAGEsKDSPFEGGTFKRELLLAEEYPMAAPKVRFMTKIYHPNVDKLERISLDILKDKWSPALQIRTVLLSIQALLNAPNPDDPLANDVVEQWKTNEAQAIETARAWTRLYAMNSI
>UniRef90_A0A3P9CSV5/1-143 [subseq from] Ubiquitin conjugating enzyme E2 N n=2 Tax=Maylandia zebra TaxID=106582 RepID=A0A3P9CSV5_9CICH
MAGLPRRIIKETQRLLAEPVPGIKAEPDEANARYFHVVIAGPQDSPFEGGTFRLELFLPEEYPMAAPKVRFMTKIYHPNVDKLGRICLDILKDKWSPALQIRTVLLSIQALLSAPNPDDPLANDVAEKWKSSEAEAIETGESH---------
>UniRef90_UPI0000DA3C6D/1-152 [subseq from] ubiquitin-conjugating enzyme E2 N-like n=2 Tax=Rattus TaxID=10114 RepID=UPI0000DA3C6D
MAGLPHRIIKETQHLLAELITSLKAEPDESSACYFHVVIAGPQDSPFDAGTFKLELSLPEEYPMAAPKVRYMTKIYHPNVDKLGKICLDILKDKWSPALQIRTVLLSIQTLLRAPNPDDPLANDVAEQWKSNEAQAIETARAWTRLYAMNNI
>UniRef90_A0A315VP18/106-246 [subseq from] UBC core domain-containing protein n=1 Tax=Gambusia affinis TaxID=33528 RepID=A0A315VP18_GAMAF
---------PETQRLLAEPVPGIKAEPDEGNARYFHVVIAGPQDSPFEGGTFKLELFLPEEYPMAAPKVRFMTKIYHPNVDKLGRICLDILKDKWSPALQIRTVLLSIQALLSAPNPDDPLANDVAEKWKSNEAEAIETAKTWTRLYAGN--
>UniRef90_T1JWT3/1-149 [subseq from] UBC core domain-containing protein n=9 Tax=Arthropoda TaxID=6656 RepID=T1JWT3_TETUR
MSALPRRIIKETQRLMAEPVPGISAVPDEHNARYFHVVVAGPEGSPFDGGVFKLELFLPEEYPMSAPKVRFMTKIYHPNIDKLGRICLDILKDKWSPALQIRTVLLSIQALLSAPNPDDPLANDVAEQWKVNETEAIKTARDWTRLYAM---
>UniRef90_A0A7I8WA04/3-150 [subseq from] DgyrCDS13208 n=1 Tax=Dimorphilus gyrociliatus TaxID=2664684 RepID=A0A7I8WA04_9ANNE
-GGLPRRIIKETQRLMAEPVPGIKAVPDEGNARYFHVIVEGPAESPFEGGTFKLELFLPEEYPMSAPKVRFMTKIYHPNIDKLGRICLDILKDKWSPALQIRTVLLSIQALLSAPNPDDPLENDVAEQWKVNEAQAIATAKQWTKMYAT---
>UniRef90_A0A0L8GFA2/1-152 [subseq from] UBC core domain-containing protein n=3 Tax=Octopus TaxID=6643 RepID=A0A0L8GFA2_OCTBM
MAGLPRRIIKETQRLMAEPVPGISATPDQSNARYFHVVVAGPSESPYEGGVFNLELFLPEEYPMSAPKVRFLTKIYHPNIDKLGRICLDILKDKWSPALQIRTVLLSIQALLSAPNPDDPLANDVAEQWKLNEAAAIQKAREWTQLYAQNTV
>UniRef90_A0A669B6M7/109-250 [subseq from] Ubiquitin-conjugating enzyme E2Na n=1 Tax=Oreochromis niloticus TaxID=8128 RepID=A0A669B6M7_ORENI
--------FQETQRLLAEPVPGIKAEPDEANARYFHVVIAGPQDSPFEGGTFRLELFLPEEYPMAAPKVRFMTKIYHPNVDKLGRICLDILKDKWSPALQIRTVLLSIQALLSAPNPDDPLANDVAEKWKTSEAEAIETAKTWTRLYAGN--
>UniRef90_UPI00142565C1/1-148 [subseq from] ubiquitin-conjugating enzyme E2 N n=1 Tax=Anneissia japonica TaxID=1529436 RepID=UPI00142565C1
MAGLPRRIIKETQRLMAEPVAGIKAIPNEDNARYFHVQMAGPKDSPFEGGFFKLELFLPEEYPMSPPKVRFMTKIYHPNIDKLGRICLDILKDKWSPALQIRTVLLSIQALLSAPNPDDPLANDVAEQWKANESQALETARAWTRMYA----
>UniRef90_A0A671XPW5/1-143 [subseq from] Ubiquitin conjugating enzyme E2 N n=1 Tax=Sparus aurata TaxID=8175 RepID=A0A671XPW5_SPAAU
MAGLPRRIIKETQRLIAEPVPGIRAEPDESNARYFHVVIAGPQDSPFEGGTFKLELFLPEEYPMAAPKVRFMTKIYHPNVDKLGRICLDILKDKWSPALQIRTVLLSIQALLSAPNPDDPLANDVAEKWKSSEAEAIETGECY---------
>UniRef90_A0A8S9SEP0/4-144 [subseq from] UBC core domain-containing protein n=1 Tax=Brassica cretica TaxID=69181 RepID=A0A8S9SEP0_BRACR
-----KRILKELKDLQKDPPSNCSAGPVAEDMFHWQATIMGPPDSPYTGGVFLVSIHFPPDYPFKPPKVSFKTRVYHPNINSNGSICLDILKEQWSPALTISKVLLSICSLLTDPNPDDPLVPEIAHMYKTDKTKYESTARSWTQN------
>UniRef90_A0A8S9SEP0/156-264 [subseq from] UBC core domain-containing protein n=1 Tax=Brassica cretica TaxID=69181 RepID=A0A8S9SEP0_BRACR
------------------------------------LXIMGPPDSPYTGGVFLVSIHFPPDYPFKPPKVSFKTRVYHPNINSNGSICLDILKEQWSPALTISKVLLSICSLLTDPNPDDPLVPEIAHMYKTDKTKYESTARSWTQ-------
>UniRef90_A0A8S9SEP0/267-296 [subseq from] UBC core domain-containing protein n=1 Tax=Brassica cretica TaxID=69181 RepID=A0A8S9SEP0_BRACR
-----------------------------------------------------------------------------------ESICFDILKEQWSPALTISKVLLSICSLLT---------------------------------------
>UniRef90_UPI000D09E70A/1-153 [subseq from] LOW QUALITY PROTEIN: ubiquitin-conjugating enzyme E2 N n=1 Tax=Pan troglodytes TaxID=9598 RepID=UPI000D09E70A
MAGLPRRIIKETQGLLAEPVPGIKAEPDESNACYFHVVIASPQDsSPFEGGTFKLELFLPEEYSMAAPTVRFMTKIYHPNVDKLGRICLDILKDNWSLALQIRTVLLSTQALLCAPNPDDPLANDVAEQWKTNKAQAIETARAXTRLYAMNNI
>UniRef90_A0A7J7JY29/1-150 [subseq from] UBC core domain-containing protein n=1 Tax=Bugula neritina TaxID=10212 RepID=A0A7J7JY29_BUGNE
MAELPRRIIKETQRLMAEPVTGIQAVPDESNARYFKVVVAGPKDSPYEGGTFNLELFLPDDYPMAPPKVRFMTKIYHPNIDKLGRICLDILKDKWSPALQIRTVLLSIQALLSAPNPDDPLANDVAEQWKTNEAQAIKTAKEWTRIYAVN--
>UniRef90_T1FML1/5-152 [subseq from] UBC core domain-containing protein n=1 Tax=Helobdella robusta TaxID=6412 RepID=T1FML1_HELRO
-GGLPRRILKETQRLKAEPVPGIEATPDENNARYFHVIVVGPKDSPYEGGVFKLELFLPEEYPMSAPKVRFMTRIYHPNIDKLGRICLDILKEKWSPALQIRTVLLSIQALLSAPNPDDPLANDVAEQWKVNEAQAIETARQWTRRYAM---
>UniRef90_A0A6J3JGR5/1-152 [subseq from] ubiquitin-conjugating enzyme E2 N-like n=1 Tax=Sapajus apella TaxID=9515 RepID=A0A6J3JGR5_SAPAP
MAGLPQRIIKETQCLLAELVPGIKAEPDESNTRYFHVVIAGPQDSPSKGGTFKLELFLPEEHPMAAPKVRFMTKIYHPNVDKLGRICLDILKDKGSPALQIRIVLLSIQALLSAANPDDPLVNDVVEQWKTNAAQATETARAWTRLYAMNNI
>UniRef90_UPI0014031305/1-151 [subseq from] ubiquitin-conjugating enzyme E2 N-like n=1 Tax=Petromyzon marinus TaxID=7757 RepID=UPI0014031305
MAELPKRIIKETQRLMTEPVPGISAEPDESNARHFHVIIIGPPDSPFEGGTFKLELFLPEDYPMAPPKVRFMTKIYHPNVDKLGRICLDILKDKWSPALQIRTVLLSIQALLSAPNPDDPLANDVAELWKVNEAQALEKARAWTKLHARSN-
>UniRef90_A0A811ZB76/1-153 [subseq from] (raccoon dog) hypothetical protein n=1 Tax=Nyctereutes procyonoides TaxID=34880 RepID=A0A811ZB76_NYCPR
MAGLPRRTIKETQRLLAEPVPGIKAEPDESNTRYFHVVIAGPaMDSPFEGGTFKLELFLSKEYPMAAPKVRFMTKIYHPNVDKLGRLCLDILKDKWSPALQIHTDLLLIQALLSAPNPDDLLANDVAEQQKTNEAQAIETARAWTRLYAMNKI
>UniRef90_A0A6P8IHZ7/3-150 [subseq from] ubiquitin-conjugating enzyme E2 N n=1 Tax=Actinia tenebrosa TaxID=6105 RepID=A0A6P8IHZ7_ACTTE
-GGLPRRITKETQRLMTEPVPGIKAVPDEHNARYFHVIVNGPSDSPFEGGTYKLELFLPEDYPMAPPKVRFMTKIYHPNIDKLGRICLDILKDKWSPALQIRTVLLSIQALLSAPNPDDPLANDVAEQWKVNEEQAIETAKTWTRLYAK---
>UniRef90_UPI001017054B/1-147 [subseq from] ubiquitin-conjugating enzyme E2 N-like n=2 Tax=Boreoeutheria TaxID=1437010 RepID=UPI001017054B
MAGLPHRIIKETQRLLAEPVPGIKAEPDKSNACYFHVVSAGPQNSPFEGGTFKLELFLPEEYPMAAPKVCFMTKIYHPNVDKLGRICLDILKDKWSPALQIRTVLLSIQALLSAPNPDDPLANDVAEQWKTNEAQAIETART----CAMNN-
>UniRef90_A0A811ZLB1/25-167 [subseq from] (raccoon dog) hypothetical protein n=1 Tax=Nyctereutes procyonoides TaxID=34880 RepID=A0A811ZLB1_NYCPR
---------AETQRLLAEPVPGIKAEPDESNARYFHVVIAGPQDSPYEGGTFKLEPFLPEEYPIAAPKVRFMTKIYHPNVDKLGRICLDILKDKWSPALRIRTVLLSIQALLSAPHPDDPLANDVAEPWKTNEAQAVETARACTRLYAMNNI
>UniRef90_B7PKK7/1-150 [subseq from] Ubiquitin protein ligase, putative n=10 Tax=Arthropoda TaxID=6656 RepID=B7PKK7_IXOSC
MAALPRRIIKETQRLMAEPVPGISAIPDESNARYFHVVVAGPEGSPFEGGVFKLELFLPEEYPMSAPKVRFMTKIYHPNIDKLGRICLDILKDKWSPALQIRTVLLSIQALLSAPNSDDLLANDVAEQWKVNEAEAIRTAREWTRLYAQN--
>UniRef90_M3ZPC2/1-143 [subseq from] Ubiquitin-conjugating enzyme E2 N-like n=3 Tax=Ovalentaria TaxID=1489908 RepID=M3ZPC2_XIPMA
MAGLPRRIIKETQRLMAEPVPGITATPDEGNARYFHVVIAGPQDSPFEGGTFKLELFLPEEYPMAAPKVRFMTKIYHPNVDKLGRICLDILKDKWSPALQIRTVLLSIQALLSAPNPDDPLANDVAEQWKKNESHAIETGRCK---------
>UniRef90_A0A3Q3GRX9/1-142 [subseq from] Ubiquitin-conjugating enzyme E2 N-like n=1 Tax=Labrus bergylta TaxID=56723 RepID=A0A3Q3GRX9_9LABR
MAGLPRRITKETQRLLQEPVPGIKAEPDESNARYFHVVIAGPQDSPFEGGTFKLELFLPEEYPMAAPKVRFMTKIYHPNVDKLGRICLDILKDKWSPALQIRTVLLSIQALLSAPNPDDPLANDVAEQWKSDEVQAIETGSG----------
>UniRef90_A0A672JD92/1-149 [subseq from] Ubiquitin-conjugating enzyme E2 N-like n=3 Tax=Salarias fasciatus TaxID=181472 RepID=A0A672JD92_SALFA
MSGLPRRITKETQRLFQEPVPGIRATPDEANARYFHVVIAGPADSPFEGGTFKLELFLPEEYPMAAPKVRFMTKIYHPNVDKLGRICLDILKDKWSPALQIRTVLLSIQALLSAPNPDDPLANDVAEQWKNDESEAIKTAKKWTARYAK---
>UniRef90_A0A8B9TZG5/5-145 [subseq from] UBC core domain-containing protein n=1 Tax=Anas zonorhyncha TaxID=75864 RepID=A0A8B9TZG5_9AVES
-----KSYLQETQRLLAEPVPGIKAEPDESNARYFHVVIAGPQDSPFEGGTFKLELFLPEEYPMAAPKVRFMTKIYHPNVDKLGRICLDILKDKWSPALQIRTVLLSIQALLSAPNPDDPLANDVAEQWKTNEAQAIETARAEVER------
>UniRef90_UPI001A980576/52-198 [subseq from] ubiquitin-conjugating enzyme E2 N isoform X1 n=2 Tax=Gasterosteus aculeatus aculeatus TaxID=481459 RepID=UPI001A980576
----PSEILQtETQRLIAEPVPGIKAEPDECNARYFHVVIAGPQDSPFEGGTFKLELFLPEEYPMAAPKVRFMTKIYHPNVDKLGRICLDILKDKWSPALQIRTVLLSIQALLSAPNPDDPLANDVAEKWKSSEVEAIETAKSWTRLYAGN--
>UniRef90_A0A8I3W0M6/1-152 [subseq from] UBC core domain-containing protein n=2 Tax=Callithrix jacchus TaxID=9483 RepID=A0A8I3W0M6_CALJA
MAGLPHRIIKETQCLLAEPVPGIKAEPDESNTRYFHVVIAGPQDSPFEEGTFKLELFLPEEYPMAAPKVRFMTKIYLPNVDKLGRIYLGILKDKWSLALQIRAVRLLILALLSAPNPDDPLANDVAEQWKTNEAQATETARAWTRLYAMNNI
>UniRef90_C3YPF5/1-150 [subseq from] UBC core domain-containing protein n=4 Tax=Branchiostoma TaxID=7737 RepID=C3YPF5_BRAFL
MASLPRRIIKETQRLTHEPVPGISAIPDEQNARYFHVDVMGPSESPFEGGTFKLELFLPEDYPMAPPKVRFMTKIYHPNIDKLGRICLDILKDKWSPALQIRTVLLSIQALLSAPNPDDPLANDVAEQWKVNESHAIETAKAWTRLYAMK--
>UniRef90_A0A8C6SHD1/7-151 [subseq from] Ubiquitin-conjugating enzyme E2Na n=1 Tax=Neogobius melanostomus TaxID=47308 RepID=A0A8C6SHD1_9GOBI
------KLIKETTRLLEEPVPGIKALPDECNARYFHVVIAGPRDSPFEGGTFKLELFLPEEYPMAAPKVRFMTKIYHPNVDKLGRICLDILKDKWSPALQIRTVLLSIQALLSAPNPDDPLANDVAEQWKANEAIAIETAKSWTRLYAGSN-
>UniRef90_A0A8C5ESG3/1-149 [subseq from] Ubiquitin-conjugating enzyme E2 N-like n=1 Tax=Gouania willdenowi TaxID=441366 RepID=A0A8C5ESG3_9TELE
MSAMPRRIIKETQRLLAERVQGISAMPDEANARYFHVIILGPKDSPFEGGSFKLELFLPEEYPMAAPKVRFMTKIYHPNIDKLGRICLDILKDKWSPALQIRTVLLSIQALLSAPNPDDPLANDVAEQWKSNEAIAIETAKKWTRLYAS---
>UniRef90_A0A2A2JHS1/3-149 [subseq from] UBC core domain-containing protein n=11 Tax=Chromadorea TaxID=119089 RepID=A0A2A2JHS1_9BILA
-AQLPRRIIKETQRLLADPVPGISANPDETNARYFHVMIAGPEDSPFAGGIFKLELFLPEEYPMAAPKVRFMTKIYHPNIDKLGRICLDILKDKWSPALQIRTVLLSIQALLSAPNPEDPLATDVAEQWKTNEAEAIRTAKEWTRAYA----
>UniRef90_A0A1I8C6L2/1-149 [subseq from] UBIQUITIN_CONJUGAT_2 domain-containing protein n=1 Tax=Rhabditophanes sp. KR3021 TaxID=114890 RepID=A0A1I8C6L2_9BILA
MAGLPRRILKETERLLAEPVTGISAIPDENNARYFHVVMAGPDESPFQGGTFKLELFLPEEYPMAAPKVRFMTKIYHPNIDKLGRICLDILKDKWSPALQIRTVLLSIQALLSAPNPDDPLATDVAEQWKSDEGKAIQTAREWTRVYAL---
>UniRef90_A0A8B7ADG4/1-151 [subseq from] LOW QUALITY PROTEIN: ubiquitin-conjugating enzyme E2 N-like n=1 Tax=Orycteropus afer afer TaxID=1230840 RepID=A0A8B7ADG4_ORYAF
MAGLPRRIIKETQGLLAEPVPGIKVEPVENNAXYFHVVIAGPQDSPFEEGTFKLELFFP-EYPMAAPKVRFMTKIYHPNVDKLGRICLDILKDKWSPALQIHTVLLSIQALLSAPNPNDPLANDVVEQWKINEAQAIETARTQTKLYAMNNI
>UniRef90_G3Q4R3/1-148 [subseq from] UBC core domain-containing protein n=2 Tax=Gasterosteidae TaxID=69291 RepID=G3Q4R3_GASAC
MTGLPRRIVKETQRLMAEPVPGITALPDEANARYFHVIIAGPQDSPFEGGIFKLELFLPEEYPMAAPKVRFITKIYHPNVDKLGRICLDILKDKWSPALQIRTVLLSIQALLSAPNPDDPLANDVADLWKRDESNAIERARSWTRQYA----
>UniRef90_T1IQ41/1-156 [subseq from] UBC core domain-containing protein n=9 Tax=Arthropoda TaxID=6656 RepID=T1IQ41_STRMM
MAGLPRRIIKETQRLMAEPVPGISAVPDEQNARYFHVVVAGPEGSPFDGGVFKLELFLPEEYPMSAPKVRFMTKIYHPNIDKLGRICLDILKDKWSPALQIRTVLLSIQALLSAPNPDDPLANDVAEQWKVNEAEAIKTgdhfeAREWTRLYAKGN-
>UniRef90_A0A3Q3W391/1-140 [subseq from] UBC core domain-containing protein n=1 Tax=Mola mola TaxID=94237 RepID=A0A3Q3W391_MOLML
MAGLPRRIIKETQRLMAEPVPGITATPDEGNARYFHVVIAGPQDSPFEGGTFKLELFLPEEYPMAAPKVRFMTKIYHPNVDKLGRICLDILKDKWSPALQIRTVLLSIQALLSAPNPDDPLANDVAEQWKKNESSAIETV------------
>UniRef90_A0A673C927/15-153 [subseq from] Ubiquitin conjugating enzyme E2 N n=1 Tax=Sphaeramia orbicularis TaxID=375764 RepID=A0A673C927_9TELE
----------ETQRLLAEPVPGITATPDEGNARYFHVVIAGPQDSPFEGGTFKLELFLPEEYPMAAPKVRFMTKIYHPNVDKLGRICLDILKDKWSPALQIRTVLLSIQALLSAPNPDDPLANDVAEQWKKNESHAIETARTWTRLYAS---
>UniRef90_A0A8B6XP57/3-152 [subseq from] ubiquitin-conjugating enzyme E2 N n=2 Tax=Hydra vulgaris TaxID=6087 RepID=A0A8B6XP57_HYDVU
-SGLPRRITKETNRLLTEPVKGITAVPDEQNARYFHVTIAGPGESPFEGGIFKLELFLPEEYPMAAPKVRFLTKIYHPNVDKLGRICLDILKDKWSPALQIRTVLLSIQALLSAPNPDDPLANDVAEKWKVNEEQAIETARAWTRLYASAN-
>UniRef90_A0A3B5N1E8/1-138 [subseq from] Ubiquitin-conjugating enzyme E2Na n=1 Tax=Xiphophorus couchianus TaxID=32473 RepID=A0A3B5N1E8_9TELE
MAGLPRRIIKETQRLLAEPVPGIKAEPDEGNARYFHVVIAGPQDSPFEGGTFKLELFLPEEYPMAAPKVRFMTKIYHPNVDKLGRICLDILKDKWSPALQIRTVLLSIQALLSAPNPDDPLANDVAEKWKSSEAEALN--------------
>UniRef90_UPI0018D6F09C/1-149 [subseq from] ubiquitin-conjugating enzyme E2 N n=1 Tax=Patiria miniata TaxID=46514 RepID=UPI0018D6F09C
MSGLPRRITKETQRLMAEPVPGIEAIPDESNARYFHVKVAGPAESPYQGGSFKLELFLPEEYPMSAPKVRFMTKIYHPNIDKLGRICLDILKDKWSPALQIRTVLLSIQALLSAPNPDDPLANDVAELWKENEAKAIETAKEWTRVYAT---
>UniRef90_A0A2P4W904/3-151 [subseq from] UBC core domain-containing protein n=2 Tax=Caenorhabditis remanei TaxID=31234 RepID=A0A2P4W904_CAERE
--GqLPRRIIKETQRLLADPVPGISANPDESNARYFHVMIAGPDDSPFAGGVFKLELFLPEEYPMAAPKVRFMTKIYHPNIDKLGRICLDILKDKWSPALQIRTVLLSIQALLSAPNPEDPLATDVAEQWKTNEAEAIKTAKQWTLSYARQ--
>UniRef90_UPI001746FC98/1-156 [subseq from] ubiquitin-conjugating enzyme E2 N-like n=1 Tax=Molossus molossus TaxID=27622 RepID=UPI001746FC98
MAGLPRRIIKETQRLLADPVPSIKAEPDESNAGssacFFHVVIAGPQDSPFEGGTFKLELFLPEEYPMAAPNVCFMTKIYHPNVDKLGRTCLDILKGKWSPALQIRTVLLSNQALINAPNPDDQLENDVAEQWETNEGQAIETARAWTKLYAMNNI
>UniRef90_Q95XX0/3-149 [subseq from] Ubiquitin-conjugating enzyme E2 13 n=9 Tax=Chromadorea TaxID=119089 RepID=UBC13_CAEEL
--GqLPRRIIKETQRLLADPVPGISANPDESNARYFHVMIAGPDDSPFAGGVFKLELFLPEEYPMAAPKVRFMTKIYHPNIDKLGRICLDILKDKWSPALQIRTVLLSIQALLSAPNPEDPLATDVAEQWKTNEAEAIKTAKQWTMNYA----
>UniRef90_A0A672QKJ0/4-147 [subseq from] Ubiquitin-conjugating enzyme E2 N n=2 Tax=Sinocyclocheilus TaxID=75365 RepID=A0A672QKJ0_SINGR
---LPIRMFKfETQRLLAEPVPGIKAEPDEGNARYFHVVIAGPQDSPFEGGTFKLELFLPEEYPMAAPKVRFMTKIYHPNVDKLGRICLDILKDKWSPALQIRTVLLSIQALLSAPNPDDPLANDVAEQWKTNEAQAIETGGCWLNA------
>UniRef90_A0A8D2ZDD7/1-140 [subseq from] UBC core domain-containing protein n=1 Tax=Scophthalmus maximus TaxID=52904 RepID=A0A8D2ZDD7_SCOMX
MAGLPRRIIKETQRLMAEPVPGITATPDEGNARYFHVVIAGPQDSPFEGGTFKLELFLPEEYPMAAPKVRFMTKIYHPNVDKLGRICLDILKDKWSPALQIRTVLLSIQALLSAPNPDDPLANDVAEQWKKNESHAIETV------------
>UniRef90_A0A672QKI4/4-146 [subseq from] Ubiquitin-conjugating enzyme E2 N n=3 Tax=Otophysi TaxID=186626 RepID=A0A672QKI4_SINGR
---LPIRMFKfETQRLLAEPVPGIKAEPDEGNARYFHVVIAGPQDSPFEGGTFKLELFLPEEYPMAAPKVRFMTKIYHPNVDKLGRICLDILKDKWSPALQIRTVLLSIQALLSAPNPDDPLANDVAEQWKTNEAQAIETGGCWLN-------
>UniRef90_A0A3Q3NRC4/1-141 [subseq from] Ubiquitin-conjugating enzyme E2 N-like n=2 Tax=Labrus bergylta TaxID=56723 RepID=A0A3Q3NRC4_9LABR
MAGLPRRIIKETQRLMAEPVPGITATPDEENARYFHVVIAGPQDSPFEGGTFKLELFLPEEYPMAAPKVRFMTKIYHPNVDKLGRICLDILKDKWSPALQIRTVLLSIQALLSAPNPDDPLANDVAEQWKKNEGIAIETGE-----------
>UniRef90_C1BTV9/1-151 [subseq from] UBE2N n=20 Tax=Bilateria TaxID=33213 RepID=C1BTV9_LEPSM
MAGLPRRIVKETQRLMKEPVPGISAIPDEGNARYFHVVVAGPEESPFEGGVFKLELFLPEDYPMSAPKVRFITKIYHPNIDKLGRICLDILKDKWSPALQIRTVLLSIQALLSAPNPDDPLANDVAELWKENEVEAIRNARDWTRKYAMEN-
>UniRef90_A0A674NFK8/29-178 [subseq from] Ubiquitin-conjugating enzyme E2 N n=5 Tax=Tetraodontidae TaxID=31031 RepID=A0A674NFK8_TAKRU
MSGLSSRIMKETRRLVTEHVPGIKAQPDESNGRYFHVVIDGPQDTPFEGGVFKLELFLPEEYPMAAPKVRFITKIYHPNVDKLGRICLDILKDKWSPALQIRTVLLSIQALLSAPNPDDPLANDVAEQWKSSEAEAMKTAKAWTRLYARN--
>UniRef90_A0A672FPK8/16-155 [subseq from] Ubiquitin-conjugating enzyme E2 N n=1 Tax=Salarias fasciatus TaxID=181472 RepID=A0A672FPK8_SALFA
--------LSETQRLMAEPVPGITATPDDGNARYFHVVIAGPQDSPFEGGTFKLELFLPEEYPMAAPKVRFMTKIYHPNVDKLGRICLDILKDKWSPALQIRTVLLSIQALLSAPNPDDPLANDVAEQWKKNESHAIETARTWTRLYA----
>UniRef90_A0A5J5CGR2/15-155 [subseq from] UBC core domain-containing protein n=2 Tax=Percidae TaxID=8165 RepID=A0A5J5CGR2_9PERO
---------QETQRLMAEPVPGITATPDEGNARYFHVIIAGPQDSPFEGGTFRLELFLPEEYPMAAPKVRFMTKIYHPNVDKLGRICLDILKDKWSPALQIRTVLLSIQALLSAPNPDDPLANDVAEQWKKNESNAIETARSWTKLYAGN--
>UniRef90_A0A0V0X0J5/15-162 [subseq from] Ubiquitin-conjugating enzyme E2 N (Fragment) n=4 Tax=Trichinella TaxID=6333 RepID=A0A0V0X0J5_9BILA
---LPRRIIKETQRLMQEPVPGISAVPDEHNARYFHVIVAGPQSSPFEGGMFKLELFLPEEYPMAAPKVRFMTKIYHPNIDKLGRICLDILKDKWSPALQIRTVLLSIQALLSSPNPDDPLATDVAELWKSNESEAIRIAREWTRTYAMNN-
>UniRef90_UPI0001EFE96C/31-178 [subseq from] putative ubiquitin--protein ligase n=1 Tax=Trichinella spiralis TaxID=6334 RepID=UPI0001EFE96C
---LPRRIIKETQRLMQEPVPGISAVPDEHNARYFHVVVAGPQSSPFEGGMFKLELFLPEEYPMAAPKVRFMTKIYHPNIDKLGRICLDILKDKWSPALQIRTVLLSIQALLSSPNPDDPLATDVAELWKSNESEAIRIAREWTRTYAMNN-
>UniRef90_A0A6A4TEK4/1-139 [subseq from] Nudix hydrolase domain-containing protein n=1 Tax=Scophthalmus maximus TaxID=52904 RepID=A0A6A4TEK4_SCOMX
MAGLPRRIIKETQRLMAEPVPGIRAEPDESNARYFHVIICGPQDSPFEGGTFKLELFLPEEYPMAAPKVRFITKIYHPNVDKLGRICLDILKDKWSPALQIRTVLLSIQALLSAPNPDDPLANDVAEQWKSSEAEAIEK-------------
>UniRef90_A0A3L8SQP1/67-196 [subseq from] UBC core domain-containing protein n=1 Tax=Chloebia gouldiae TaxID=44316 RepID=A0A3L8SQP1_CHLGU
----------ETQRLLAEPVPGIKAEPDESNARYFHVVIAGPQDSPFEGGTFKLELFLPEEYPMAAPKVRFMTKIYHPNVDKLGRICLDILKDKWSPALQIRTVLLSIQALLSAPNPDDPLANDVAEQWKTNEAQAIETG------------
>UniRef90_UPI00174E7D08/1-152 [subseq from] LOW QUALITY PROTEIN: ubiquitin-conjugating enzyme E2 N-like n=1 Tax=Myotis myotis TaxID=51298 RepID=UPI00174E7D08
MAGLPHSIIKETQHLLAEPVPGIKAEPDENNACYFHVVIAGPQDSPFEGGTFKLELFLPEXYPMAALXVHFIIKIYHHNVDKLGRICLDILKDKWSPALQMHTVLPSIQALLSAPNPDDPLANDVSEQGKTNEAQAIETARAWTRLYAMNNI
>UniRef90_A0A4U5VQ14/1-144 [subseq from] Ubiquitin-conjugating enzyme E2 N n=2 Tax=Collichthys lucidus TaxID=240159 RepID=A0A4U5VQ14_COLLU
MAGLPRRIVKETQRLMAEPVPGITATPDEGNARYFHVVIAGPQDSPFEGGTFKLELFLPEEYPMAAPKVRFMTKIYHPNVDKLGRICLDILKDKWSPALQIRTVLLSIQALLSAPNPDDPLANDVAEQWKKSESSAIETDGTCS--------
>UniRef90_A0A8D2E2D0/5-146 [subseq from] Ubiquitin conjugating enzyme E2 N like (gene/pseudogene) n=1 Tax=Sciurus vulgaris TaxID=55149 RepID=A0A8D2E2D0_SCIVU
--GAPHRIIKETQRLLAEPVPGIKAEPEESNARYFHVVIAGPQDSPFEGGTFKLELFLP-EYPMAAPIVRFMTKIYHPNVDKLGRICLYILKDKWSPALQIRTVLLLIQALLSAPNPDDPLANDVAEQWKANEAQAIETARAWSR-------
>UniRef90_A0A1B0DKC3/1-151 [subseq from] UBC core domain-containing protein n=10 Tax=Endopterygota TaxID=33392 RepID=A0A1B0DKC3_PHLPP
MAVLPRRIIKETQRLLQEPVPGISAVPDESNARYFHVIVTGPEDSPFEGGLFKLELFLPEDYPMSAPKVRFITKIYHPNIDRLGRICLDILKDKWSPALQIRTVLLSIQALLSAPNPDDPLANDVAELWKVNEAEAIRNAREWTQRYAMDN-
>UniRef90_A0A3Q3WWL6/1-142 [subseq from] Ubiquitin-conjugating enzyme E2Na n=3 Tax=Mola mola TaxID=94237 RepID=A0A3Q3WWL6_MOLML
MTGLPRRITKETQRLLAEPVPGIKAEPDEGNARFFHVVIAGPQDSPFEGGTFKLELFLPEEYPMAAPKVRFITKIYHPNVDRLGRICLDILKDKWSPALQIRTVLLSIQALLSAPNPDDPLANDVAENWKTNEAGAIEIGNS----------
>UniRef90_UPI0013F2D0C5/9-154 [subseq from] ubiquitin-conjugating enzyme E2 N-like n=1 Tax=Lontra canadensis TaxID=76717 RepID=UPI0013F2D0C5
-----PRIIKETQCLLEEPVPGIKAEPDESNNRYFHVVIAGPQDSPFEGGTFKLELFLPEEYPMAAPKVCFMTKIYHPNEDKLGRICLDILKDKWSPALQIPTVLVSIQALLSAPNPDDPLANDVAEQWKT-KAQSIETARAWTSLYGMNNI
>UniRef90_UPI00187AE9EA/1-151 [subseq from] ubiquitin-conjugating enzyme E2 N-like n=2 Tax=Manis TaxID=9973 RepID=UPI00187AE9EA
MAQLPRRIIKEIQCLLEEPIPGIKAEPDESNTRYFHVTMAGPPDSPFEGGTFKLELFLPEEYPMAAPKVRFMTKIYHPNVDKLGRTCLDTLTDKWTPAVQIRTVLLWIQDLLSAPNPDDLLANDVAEHWKTNEAQAKETARAWTRLYAMNN-
>UniRef90_A0A8S1HVQ7/175-321 [subseq from] Mesencephalic astrocyte-derived neurotrophic factor homolog n=1 Tax=Caenorhabditis auriculariae TaxID=2777116 RepID=A0A8S1HVQ7_9PELO
--SLPRRIIKETQRLLADPVPGISANPDESNARYFHVMIAGPDDSPFAGGVFKLELFLPEEYPMAAPKVRFMTKIYHPNIDKLGRICLDILKDKWSPALQIRTVLLSIQALLSAPNPEDPLATDVAEQWKTNEAEAIRTAKQWTLAYAQ---
>UniRef90_A0A0V1MTD6/15-162 [subseq from] Ubiquitin-conjugating enzyme E2 N (Fragment) n=2 Tax=Trichinella TaxID=6333 RepID=A0A0V1MTD6_9BILA
---LPRRIIKETQRLMQEPVPGISAVPDENNARYFHVVVAGPQSSPFEGGMFKLELFLPEEYPMAAPKVRFMTKIYHPNIDKLGRICLDILKDKWSPALQIRTVLLSIQALLSSPNPDDPLATDVAELWKSNESEAIRIAREWTRTYAMNN-
>UniRef90_A0A6A4V2N0/4-151 [subseq from] Ubiquitin-conjugating enzyme E2 N n=2 Tax=Amphibalanus amphitrite TaxID=1232801 RepID=A0A6A4V2N0_AMPAM
--QLPRRIIKETQRLMAEPVPGISAVPDEQNARYFHVVVTGPEGSPFDGGVFKLELFLPEEYPMSAPKVRFMTKIYHPNIDKLGRICLDILKDKWSPALQIRTVLLSIQALLSAPNPDDPLANDVAELWKCDEAEAIRNARDWTRLYAMG--
>UniRef90_A0A835U1Z2/62-195 [subseq from] UBC core domain-containing protein n=1 Tax=Lamprotornis superbus TaxID=245042 RepID=A0A835U1Z2_9PASS
--------FKETQRLLAEPVPGIKAEPDESNARYFHVVIAGPQDSPFEGGTFKLELFLPEEYPMAAPKVRFMTKIYHPNVDKLGRICLDILKDKWSPALQIRTVLLSIQALLSAPNPDDPLANDVAEQWKTNEAQAIETAKL----------
>UniRef90_A0A811KV32/3-152 [subseq from] UBC core domain-containing protein n=5 Tax=Bilateria TaxID=33213 RepID=A0A811KV32_9BILA
--GqLPRRITKETQRLLQDPVPGISATPDDNNARYFHVIIAGPEGSPFEGGVFKLELFLPEEYPMAAPKVRFMTKIYHPNIDKLGRICLDILKDKWSPALQIRTVLLSIQALLSAPNPEDPLATDVAEQWKTNESDAIRTAQDWTRLYANGN-
>UniRef90_A0A8C4RWD6/25-160 [subseq from] Ubiquitin conjugating enzyme E2 N n=1 Tax=Erpetoichthys calabaricus TaxID=27687 RepID=A0A8C4RWD6_ERPCA
---------CETQRLLAEPVPGIKAEPDESNARYFHVVIAGPQDSPFEGGTFKLELFLPEEYPMAAPKVRFMTKIYHPNVDKLGRICLDILKDKWSPALQIRTVLLSIQALLSAPNPDDPLANDVAEQWKTNEAQAIETV--WTLLW-----
>UniRef90_A0A3B3HF45/1-141 [subseq from] Ubiquitin-conjugating enzyme E2 N n=8 Tax=Oryzias TaxID=8089 RepID=A0A3B3HF45_ORYLA
MAGLPRRIIKETQRLMAEPVPGITATPDEGNARYFHVIIAGPQDSPYEGGTFKLELFLPEEYPMAAPKVRFMTKIYHPNVDKLGRICLDILKDKWSPALQIRTVLLSIQALLSAPNPDDPLANDVAEQWKKHEMHAIETGE-----------
>UniRef90_A0A0N5BPS2/1-150 [subseq from] UBIQUITIN_CONJUGAT_2 domain-containing protein n=2 Tax=Strongyloididae TaxID=6246 RepID=A0A0N5BPS2_STREA
MSTLPRRILKETERLLSEPVQGITAIPDENNARYFHVTIDGPEDSPFQGGTFKLELFLPEEYPMAAPKVRFMTKIYHPNIDKLGRICLDILKDKWSPALQIRTVLLSIQALLSAPNPDDPLATDVAEQWKTEEAEAINTARKWTEMYAKN--
>UniRef90_A0A5C6NBW3/1-140 [subseq from] Ubiquitin-conjugating enzyme E2 N n=1 Tax=Takifugu flavidus TaxID=433684 RepID=A0A5C6NBW3_9TELE
MAGLPRRIIKETQRLMAEPVPGITATPDERNARYFHVVIAGPQDSPFEGGTFKLELFLPEEYPMAAPKVRFMTKIYHPNVDKLGRICLDILKDKWSPALQIRTVLLSIQALLSAPNPDDPLANDVAEQWKKNESAAIETG------------
>UniRef90_A0A8K1GDR3/18-150 [subseq from] UBC core domain-containing protein n=1 Tax=Zosterops borbonicus TaxID=364589 RepID=A0A8K1GDR3_9PASS
--------FKETQRLLAEPVPGIKAEPDESNARYFHVVIAGPQDSPFEGGTFKLELFLPEEYPMAAPKVRFMTKIYHPNVDKLGRICLDILKDKWSPALQIRTVLLSIQALLSAPNPDDPLANDVAEQWKTNEAQAIETGY-----------
>UniRef90_D6W8B6/1-151 [subseq from] Ubiquitin-conjugating enzyme E2 N-like Protein n=185 Tax=Pancrustacea TaxID=197562 RepID=D6W8B6_TRICA
MAALPRRIIKETQRLMQEPVPGISAVPDDSNARYFHVIVTGPEDSPFEGGLFKLELFLPEDYPMSAPKVRFITKIYHPNIDRLGRICLDILKDKWSPALQIRTVLLSIQALLSAPNPDDPLANDVAELWKVNESEAIRNAKEWTRRYAMDN-
>UniRef90_UPI00165971B9/1-149 [subseq from] ubiquitin-conjugating enzyme E2 N-like n=2 Tax=Phocidae TaxID=9709 RepID=UPI00165971B9
MAGLPPSIIKVTQRLLAEPVPGIKAEPDETNAHYFHVVIADPQDSPFERGTFKLELFLPEEYPMAGPRVRFMTKIYHPNVDKLGRICLDILKDKWSPALQIHTVLLLIQALLSACNPDDPLANDVAQRWKTNKAQAIETAGAWTRLYAL---
>UniRef90_A0A8D1S0I3/1-152 [subseq from] UBC core domain-containing protein n=3 Tax=Suidae TaxID=9821 RepID=A0A8D1S0I3_PIG
MARLPFRIKKETQWLLKEPIPGIKAEPDETNAHYFHVVIDGPQDSPFEGGTFKLELFVPEEYPIKPPKARFMTKIYHPNIDKLGRICLDILKENWSPALQIRTVLLSIQALLGDPNPDDPLAYDVAKQWKTNKAQAIETARAWTRLYAMNNV
>UniRef90_UPI001B88BDC9/1-150 [subseq from] ubiquitin-conjugating enzyme E2 N n=1 Tax=Gigantopelta aegis TaxID=1735272 RepID=UPI001B88BDC9
MAGLPRRILKETQRLIAEPVPGISAIPDENNARYFHVVVAGPAESPYEGGTFKMELFLPEEYPMSAPKVRFMTKIYHPNIDKVGRICLDILKDKWSPALQIRTVLLSIQALLSAPNPDDPLDNTVADTWKSDEQGALNTAKAWTKLYAMN--
>UniRef90_A0A455BPC1/1-149 [subseq from] LOW QUALITY PROTEIN: ubiquitin-conjugating enzyme E2 N-like n=3 Tax=Odontoceti TaxID=9722 RepID=A0A455BPC1_PHYMC
MAGLPFRIIKETQRLLAEPVPSIKAEPDESNTRYFHVVIDEPQDSPFEEGTFKLELFLPEEYPMAASKVRFMTKIYHPNVDNLGRICLDILKDKRSPALXIRTX---IQALLSAPNPDDPLANDVAKQWKTNEAQAIETARAWTRLYAMNNI
>UniRef90_A0A8B9E3H8/21-155 [subseq from] UBC core domain-containing protein n=3 Tax=Anser cygnoid TaxID=8845 RepID=A0A8B9E3H8_ANSCY
-------LRNETQRLLAEPVPGIKAEPDESNARYFHVVIAGPQDSPFEGGTFKLELFLPEEYPMAAPKVRFMTKIYHPNVDKLGRICLDILKDKWSPALQIRTVLLSIQALLSAPNPDDPLANDVAEQWKTNEAQAIETGDV----------
>UniRef90_UPI001471EFDA/1-149 [subseq from] ubiquitin-conjugating enzyme E2Na n=1 Tax=Thalassophryne amazonica TaxID=390379 RepID=UPI001471EFDA
MAALPRRIVKETQRLIREPAPGIIARPDEFNCRYFHVVIAGPQDSPFEGGTFKLELFLPEEYPMGAPKVRFLTKIYHPNVDKLGRICLDILKDKWSPALQIRTVLLSIQALLSAPNPDDPLDNDVADMWKHNEARAIMTAREWTRKYAG---
>UniRef90_A0A7R9BT92/5-154 [subseq from] UBC core domain-containing protein n=1 Tax=Notodromas monacha TaxID=399045 RepID=A0A7R9BT92_9CRUS
-AGLPRRIVKETQRLMAEPVPGISAIADESNARYFHVVVAGPDGSPFEGGVFKLELFLPEEYPMSAPKVRFLTKIFHPNVDKLGRICLDILKDKWSPALQIRTVLLSIQALLSAPNPDDPLQNDVAELWKVNEAEALRNAREWTRLYAGGN-
>UniRef90_UPI000E1B837B/91-223 [subseq from] ubiquitin-conjugating enzyme E2 N n=1 Tax=Nothoprocta perdicaria TaxID=30464 RepID=UPI000E1B837B
-------IRKETQRLLAEPVPGIKAEPDESNARYFHVVIAGPQDSPFEGGTFKLELFLPEEYPMAAPKVRFMTKIYHPNVDKLGRICLDILKDKWSPALQIRTVLLSIQALLSAPNPDDPLANDVAEQWKTNEAQAIETG------------
>UniRef90_A0A8B9E0Z7/82-215 [subseq from] UBC core domain-containing protein n=2 Tax=Anser cygnoid TaxID=8845 RepID=A0A8B9E0Z7_ANSCY
--------YKETQRLLAEPVPGIKAEPDESNARYFHVVIAGPQDSPFEGGTFKLELFLPEEYPMAAPKVRFMTKIYHPNVDKLGRICLDILKDKWSPALQIRTVLLSIQALLSAPNPDDPLANDVAEQWKTNEAQAIETGDV----------
>UniRef90_UPI0001C65557/1-154 [subseq from] ubiquitin-conjugating enzyme E2 N-like n=1 Tax=Oryctolagus cuniculus TaxID=9986 RepID=UPI0001C65557
MAGLPCRIIKETQCLLAEPIPGIKAEPDESNVRYFHVVIAGPQDFPFEGETFKLELlnFFPEEYPMAAPKVCFMTKIYHPNVDKLGRMCLDISKDKWSPALQIRTVLLWIQALLSAPNPDDPLANDAVEQWKTNEAQAIETARARTRLCAMNNI
>UniRef90_R7TRE2/5-151 [subseq from] UBC core domain-containing protein n=1 Tax=Capitella teleta TaxID=283909 RepID=R7TRE2_CAPTE
-GGLPRRIIKETQRLKAEPVPGIEATPDESNARYFHVIVNGPKDSPYEGGTFKLELFLPEEYPMLAPKVRFMTKIYHPNIDKLGRICLDILKEKWSPALQIRTVLLSIQALLSAPNPDDPLANDVAEQWKIDEVRAISTAREWTEKFA----
>UniRef90_A0A1D2NH33/1-149 [subseq from] Ubiquitin-conjugating enzyme E2 N n=5 Tax=Pancrustacea TaxID=197562 RepID=A0A1D2NH33_ORCCI
MAGLPRRIIKETQRLMQEPVPGISAIPDDNNARYFHVVVTGPEGSPFEGGVFKLELFLPEDYPMSAPKVRFITKIYHPNIDKLGRICLDILKDKWSPALQIRTVLLSIQALLSAPNPDDPLANDVAELWKMNEQEAIRNAKEWTRLYAM---
>UniRef90_A0A672QKB5/4-141 [subseq from] Ubiquitin-conjugating enzyme E2 N n=5 Tax=Teleostei TaxID=32443 RepID=A0A672QKB5_SINGR
---LPIRMFKfETQRLLAEPVPGIKAEPDEGNARYFHVVIAGPQDSPFEGGTFKLELFLPEEYPMAAPKVRFMTKIYHPNVDKLGRICLDILKDKWSPALQIRTVLLSIQALLSAPNPDDPLANDVAEQWKTNEAQAIETG------------
>UniRef90_UPI001AD6FE3D/1-144 [subseq from] ubiquitin-conjugating enzyme E2 N-like n=1 Tax=Puma yagouaroundi TaxID=1608482 RepID=UPI001AD6FE3D
MAGLPRRIIKETQHLLAEPVPRIKAEPDKSNAHYFHVVIAGPQDSPFEGGTFKRQLFLPEEYPMAAPKVCFMSKIYHANVDKLGRVCLDTLKDKWSPALQIRTVLLSIQALLSAPNPDDPLANDIAEQWKTNEAQATEAARAWI--------
>UniRef90_A0A8C8BJH4/37-169 [subseq from] UBC core domain-containing protein n=2 Tax=Otus sunia TaxID=257818 RepID=A0A8C8BJH4_9STRI
--------LTETQRLLAEPVPGIKAEPDESNARYFHVVIAGPQDSPFEGGTFKLELFLPEEYPMAAPKVRFMTKIYHPNVDKLGRICLDILKDKWSPALQIRTVLLSIQALLSAPNPDDPLANDVAEQWKTNEAQAIETET-----------
>UniRef90_G5BRQ5/1-146 [subseq from] Ubiquitin-conjugating enzyme E2 N n=3 Tax=Euarchontoglires TaxID=314146 RepID=G5BRQ5_HETGA
MAGLPRRIIKETQRLLAEPVPGIKAEPDESNTCYFHVVIAGPQDSPFEGGTFKLELFHPEEYTMAAPKVHFMTKIYHPNVDKLGRICLDSLKDKWSPALQICTVLLLIQALLSAPDPDDPPANDVAKQWKTSEAQAVETARAWIRL------
>UniRef90_A0A016W4S0/4-151 [subseq from] UBC core domain-containing protein n=3 Tax=Ancylostoma ceylanicum TaxID=53326 RepID=A0A016W4S0_9BILA
--ALPRRIIKETQRLMADPVPGISASPDDNNARYFHVMIAGPQDSPFAGGVFKLELFLPEEYPMAAPKVRFMTKIYHPNIDKLGRICLDILKDKWSPALQIRTVLLSIQALLSAPNPEDPLATDVAEQWKTNETEAIRTAKEWTLQYARD--
>UniRef90_A0A0D8XL03/153-298 [subseq from] Mesencephalic astrocyte-derived neurotrophic factor homolog n=2 Tax=Strongylida TaxID=6308 RepID=A0A0D8XL03_DICVI
--ALPRRIIKETQRLMADPVPGISASPDDNNARYFHVMIAGPQDSPFAGGVFKLELFLPEEYPMAAPKVRFMTKIYHPNIDKLGRICLDILKDKWSPALQIRTVLLSIQALLSAPNPEDPLATDVAEQWKTNETEAIRTAKEWTMQYA----
>UniRef90_A0A226MNL5/40-171 [subseq from] UBC core domain-containing protein n=1 Tax=Callipepla squamata TaxID=9009 RepID=A0A226MNL5_CALSU
---------EETQRLLAEPVPGIKAEPDESNARYFHVVIAGPQDSPFEGGTFKLELFLPEEYPMAAPKVRFMTKIYHPNVDKLGRICLDILKDKWSPALQIRTVLLSIQALLSAPNPDDPLANDVAEQWKTNEAQAIETEK-----------
>UniRef90_A0A6P5INT9/2-151 [subseq from] ubiquitin-conjugating enzyme E2 N-like isoform X1 n=6 Tax=Metatheria TaxID=9263 RepID=A0A6P5INT9_PHACI
-SRLSHRIVKEIQSLLTESVPGIKAEPDEINSRHFHVVIAGPQDSPFEGGTFKLELFLPEEYPMTPPKVRFITKIYHPNVDKLGRICLDILKDKWSPALQILTVLLSIQALLSAPNPDDPLANDVAEKWKNDEAQAIETAREWTRLYAMKS-
>UniRef90_A0A8C3Y0H3/15-148 [subseq from] UBC core domain-containing protein n=2 Tax=Catharus ustulatus TaxID=91951 RepID=A0A8C3Y0H3_CATUS
----------ETQRLLAEPVPGIKAEPDESNARYFHVVIAGPQDSPFEGGTFKLELFLPEEYPMAAPKVRFMTKIYHPNVDKLGRICLDILKDKWSPALQIRTVLLSIQALLSAPNPDDPLANDVAEQWKTNEAQAIETGDVSS--------
>UniRef90_S9WAS1/2-132 [subseq from] UBC core domain-containing protein n=5 Tax=Amniota TaxID=32524 RepID=S9WAS1_CAMFR
---------EETQRLLAEPVPGIKAEPDESNARYFHVVIAGPQDSPFEGGTFKLELFLPEEYPMAAPKVRFMTKIYHPNVDKLGRICLDILKDKWSPALQIRTVLLSIQALLSAPNPDDPLANDVAEQWKTNEAQAIETG------------
>UniRef90_A0A4W4EPE3/6-138 [subseq from] Ubiquitin conjugating enzyme E2 N n=1 Tax=Electrophorus electricus TaxID=8005 RepID=A0A4W4EPE3_ELEEL
--------MRETQRLLAEPVPGIKAEPDEGNARYFHVVIAGPQDSPFEGGTFKLELFLPEEYPMAAPKVRFMTKIYHPNVDKLGRICLDILKDKWSPALQIRTVLLSIQALLSAPNPDDPLANDVAEQWKTNEAQAIETGG-----------
>UniRef90_A0A8J7NPQ3/6-138 [subseq from] UBE2N enzyme (Fragment) n=1 Tax=Atractosteus spatula TaxID=7917 RepID=A0A8J7NPQ3_ATRSP
--------LQETQRLLAEPVPGIKAEPDEGNARYFHVVIAGPQDSPFEGGTFKLELFLPEEYPMAAPKVRFMTKIYHPNVDKLGRICLDILKDKWSPALQIRTVLLSIQALLSAPNPDDPLANDVAEQWKTNEAQAIETGE-----------
>UniRef90_A0A8C7BXR4/30-161 [subseq from] UBC core domain-containing protein n=1 Tax=Neovison vison TaxID=452646 RepID=A0A8C7BXR4_NEOVI
--------ASETQRLLAEPVPGIKAEPDESNARYFHVVIAGPQDSPFEGGTFKLELFLPEEYPMAAPKVRFMTKIYHPNVDKLGRICLDILKDKWSPALQIRTVLLSIQALLSAPNPDDPLANDVAEQWKTNEAQAIETG------------
>UniRef90_UPI00189E00FD/1-151 [subseq from] ubiquitin-conjugating enzyme E2 N-like n=1 Tax=Choloepus didactylus TaxID=27675 RepID=UPI00189E00FD
MARLPRRIIKETQHLLAEPVSSIKAEPDESNARNFHVVIAGPQDSPSEGGTFKLELFLPEEYPMAAPKVCFMTKIYPPNVDKLGRICLDILKDKLSPTLQICAVLLSIQAWLSAPNPDDPLANDVVEQWKTNKAQAIETARAWTRLYAMNN-
>UniRef90_A0A7M4FS21/167-302 [subseq from] Ubiquitin conjugating enzyme E2 N n=2 Tax=Crocodylus porosus TaxID=8502 RepID=A0A7M4FS21_CROPO
-----RKYREETQRLLAEPVPGIKAEPDESNARYFHVVIAGPQDSPFEGGTFKLELFLPEEYPMAAPKVRFMTKIYHPNVDKLGRICLDILKDKWSPALQIRTVLLSIQALLSAPNPDDPLANDVAEQWKTNEAQAIETGD-----------
>UniRef90_G3HS88/1-131 [subseq from] Ubiquitin-conjugating enzyme E2 N (Fragment) n=1 Tax=Cricetulus griseus TaxID=10029 RepID=G3HS88_CRIGR
----------ETQRLLAEPVPGIKAEPDESNARYFHVVIAGPQDSPFEGGTFKLELFLPEEYPMAAPKVRFMTKIYHPNVDKLGRICLDILKDKWSPALQIRTVLLSIQALLSAPNPDDPLANDVAEQWKTNEAQAIETAP-----------
>UniRef90_A0A8C7ZEL1/17-157 [subseq from] Ubiquitin-conjugating enzyme E2Na n=2 Tax=Oryzias sinensis TaxID=183150 RepID=A0A8C7ZEL1_9TELE
---------IETQRLMAEPVPGITATPDEGNARYFHVIIAGPQDSPYEGGTFKLELFLPEEYPMAAPKVRFMTKIYHPNVDKLGRICLDILKDKWSPALQIRTVLLSIQALLSAPNPDDPLANDVAEQWKKHEMHAIETAQTWTRLFASN--
>UniRef90_A0A8D2H558/21-151 [subseq from] UBC core domain-containing protein n=2 Tax=Urocitellus parryii TaxID=9999 RepID=A0A8D2H558_UROPR
---------TETQRLLAEPVPGIKAEPDESNARYFHVVIAGPQDSPFEGGTFKLELFLPEEYPMAAPKVRFMTKIYHPNVDKLGRICLDILKDKWSPALQIRTVLLSIQALLSAPNPDDPLANDVAEQWKTNEAQAIETG------------
>UniRef90_A0A667X907/1-144 [subseq from] Ubiquitin-conjugating enzyme E2 N-like n=2 Tax=Myripristis murdjan TaxID=586833 RepID=A0A667X907_9TELE
LAGLQEEVIVETQRLLAEPVPGITAKPDETNARYFHVVIAGPQDSPFEGGTFKLELFLPEEYPMAAPKVRFMTKIYHPNVDKLGRICLDILKDKWSPALQIRTVLLSIQALLSAPNPDDPLANDVAEQWKKNEGQAIETGEITT--------
>UniRef90_A0A3Q7S4N4/1-143 [subseq from] ubiquitin-conjugating enzyme E2 N-like n=2 Tax=Carnivora TaxID=33554 RepID=A0A3Q7S4N4_VULVU
MSRLPCRIIKETQRLLAEPVPGIKSEPDESDLRYFHVVIAGPQDSLFEGGTFTLELFLPEEYPMAAPKVRFTTKIYHPNVDKLGRICLDILKDKWSPELQIYTVLLSIQALLSAPNPDDPLANDVAEQWKTSEAQAIETARAW---------
>UniRef90_A0A6I9XDK7/15-146 [subseq from] ubiquitin-conjugating enzyme E2 N n=1 Tax=Thamnophis sirtalis TaxID=35019 RepID=A0A6I9XDK7_9SAUR
--------FQETQRLLAEPVPGIKAEPDESNARYFHVVIAGPQDSPFEGGTFKLELFLPEEYPMAAPKVRFMTKIYHPNVDKLGRICLDILKDKWSPALQIRTVLLSIQALLSAPNPDDPLANDVAEQWKTNEVQAIETG------------
>UniRef90_A0A8J6DN83/190-323 [subseq from] Ubiquitin-conjugating enzyme E2 N n=1 Tax=Galemys pyrenaicus TaxID=202257 RepID=A0A8J6DN83_GALPY
---------QETQRLLAEPVPGIKAEPDESNARYFHVVIAGPQDSPFEGGTFKLELFLPEEYPMAAPKVRFMTKIYHPNVDKLGRICLDILKDKWSPALQIRTVLLSIQALLSAPNPDDPLANDVAEQWKTNEAQAIETGTQY---------
>UniRef90_A0A6B0R731/170-300 [subseq from] UBC core domain-containing protein n=1 Tax=Bos mutus TaxID=72004 RepID=A0A6B0R731_9CETA
---------KETQRLLAEPVPGIKAEPDESNARYFHVVIAGPQDSPFEGGTFKLELFLPEEYPMAAPKVRFMTKIYHPNVDKLGRICLDILKDKWSPALQIRTVLLSIQALLSAPNPDDPLANDVAEQWKTNEAQAIETE------------
>UniRef90_UPI000A2A5258/3-150 [subseq from] ubiquitin-conjugating enzyme E2 N n=1 Tax=Exaiptasia diaphana TaxID=2652724 RepID=UPI000A2A5258
-AGLPRRITKETQRLMNEPVDGITALPDEHNARYFHVDVNGPSDSPFEGGRFKLELFLPEDYPMAPPKVRFMTKIYHPNIDKLGRICLDILKDKWSPALQIRTVLLSIQALLSAPNPDDPLANDVAEKWKTNEIQAIETARLWTRKYAQ---
>UniRef90_B4K9D7/1-150 [subseq from] UBC core domain-containing protein n=26 Tax=Schizophora TaxID=43738 RepID=B4K9D7_DROMO
MSSLPRRIIKETQRLMQEPVPGINAIPDENNARYFHVVVAGPNDSPFEGGVFKLELFLPEDYPMSAPKVRFITKIYHPNIDRLGRICLDVLKDKWSPALQIRTILLSIQALLSAPNPDDPLANDVAELWKVNEAEAIRNAREWTQKYAVE--
>UniRef90_A0A8C2GTB7/13-150 [subseq from] Ubiquitin-conjugating enzyme E2 N-like n=1 Tax=Cyprinus carpio TaxID=7962 RepID=A0A8C2GTB7_CYPCA
-----HRLCFETQRLLAEPVPGIRAEPDEGNARYFHVVIAGPQDSPFEGGTFKLELFLPEEYPMAAPKVRFMTKIYHPNVDKLGRICLDILKDKWSPALQIRTVLLSIQALLSAPNPDDPLANDVAEQWKSNEAQAIETEKIY---------
>UniRef90_B3RUZ6/3-151 [subseq from] UBC core domain-containing protein n=2 Tax=Trichoplax TaxID=10227 RepID=B3RUZ6_TRIAD
--GrLPRRILKETERLLNEPVPGIKALPDEQNARYFHVEVNGPKDSPFEGGCFKLELFLPEDYPMAAPKVRFVTRIYHPNIDKLGRICLDILKDKWSPALQIRTVLLSIQALLSAPNPDDPLANDVAELWKSDEVRAIETAKTWTRLYAFS--
>UniRef90_UPI001BB1B226/1-149 [subseq from] ubiquitin-conjugating enzyme E2 N-like n=1 Tax=Lytechinus variegatus TaxID=7654 RepID=UPI001BB1B226
MSGLPRRIIKETQRLNTEPVPGIKATPDEANCRLFMVTIDGPKDSPFENGTFKLELFLPEEYPMAAPKVRFMTKIYHPNVDKLGRICLDILKDKWSPALQIRTVLLSIQALLSAPNPDDPLANDVAENWKLNEAQAIKTAQQWTLMYAS---
>UniRef90_UPI001E1D510E/1-150 [subseq from] ubiquitin-conjugating enzyme E2 N n=1 Tax=Mercenaria mercenaria TaxID=6596 RepID=UPI001E1D510E
MAGLPRRIIKETQRLMQEPVPGIQAVPDEANARYFKVVVAGPEGSPYEHGTFKLELFLPEEYPMSAPKVRFMTKIYHPNIDKLGRICLDILKDKWSPALQIRTVLLSIQALLSAPNPDDPLNNEVAEQWKTNEVLAIQTAKEWTRHHASN--
>UniRef90_UPI0001D36086/1-152 [subseq from] ubiquitin-conjugating enzyme E2 N-like n=1 Tax=Callithrix jacchus TaxID=9483 RepID=UPI0001D36086
MTGLPHRIIRETQHLLAEPVPGIKAEPDKSNARYFHVVVAGPQDSHFEGGTFKLELFLPEEDPMAAPKVRFMTKIYYPNVDKLERICSDILKDEWSPALQIRTVLLSIQALLNAPNPDDPLANAVVEPWNTSKAQVTETAGAWTRLYAMNNI
>UniRef90_A0A2K6DP85/12-151 [subseq from] UBC core domain-containing protein n=2 Tax=Cercopithecinae TaxID=9528 RepID=A0A2K6DP85_MACNE
------QIIKETQRLLTKPVPGIKAEPDESNARYFHVVIAGPQDSPFERGSFKLELFLPEEYPVADPKVRFMTKVYHPNVDKLGRICLDILKDKWSPALQIHT------ALLSAPNPDDPLANDVAEQWKTNEAQAIETARAWTRLYAMNNI
>UniRef90_I3K0Z8/2-142 [subseq from] Ubiquitin-conjugating enzyme E2Na n=2 Tax=Oreochromis TaxID=8139 RepID=I3K0Z8_ORENI
-AGMRRLKRKETQRLLAEPVPGIKAEPDEANARYFHVVIAGPQDSPFEGGTFRLELFLPEEYPMAAPKVRFMTKIYHPNVDKLGRICLDILKDKWSPALQIRTVLLSIQALLSAPNPDDPLANDVAEKWKTSEAEAIETGES----------
>UniRef90_A0A803JGR0/19-153 [subseq from] Ubiquitin-conjugating enzyme E2 N n=2 Tax=Xenopus tropicalis TaxID=8364 RepID=A0A803JGR0_XENTR
--------LQETQRLLAEPVPGIKAEPDENNARYFHVLIAGPQDSPFEGGTFKLELFLPEEYPMAAPKVRFMTKIYHPNVDKLGRICLDILKDKWSPALQIRTVLLSIQALLSAPNPDDPLANDVAEQWKTNEAQAIETDTTY---------
>UniRef90_A0A8C2B7Z1/3-137 [subseq from] Ubiquitin-conjugating enzyme E2 N-like n=1 Tax=Cyprinus carpio TaxID=7962 RepID=A0A8C2B7Z1_CYPCA
------RLPRETQRLLAEPVPGIRAEPDEGNARYFHVVIAGPQDSPFEGGTFKLELFLPEEYPMAAPKVRFMTKIYHPNVDKLGRICLDILKDKWSPALQIRTVLLSIQALLSAPNPDDPLANDVAEQWKSNEAQAIETEL-----------
>UniRef90_A0A1B0GLL9/3-147 [subseq from] UBC core domain-containing protein n=2 Tax=Lutzomyia longipalpis TaxID=7200 RepID=A0A1B0GLL9_LUTLO
---LPRRIIKETQRLMQEPVPGISALPDETNARYFHVIVAGPKDSPFEGGNFKLELFLPEEYPLSAPKVRFITRIYHPNIDRLGRICLDILKDKWSPALQIRTVLLSIQALLSAPNPDDPLANDVAEQWKLNEAIAIQNARDWTRKYA----
>UniRef90_A0A8C1IBF7/3-136 [subseq from] Ubiquitin-conjugating enzyme E2 N-like n=1 Tax=Cyprinus carpio TaxID=7962 RepID=A0A8C1IBF7_CYPCA
------RLPRETQRLLAEPVPGIRAEPDEGNARYFHVVIAGPQDSPFEGGTFKLELFLPEEYPMAAPKVRFMTKIYHPNVDKLGRICLDILKDKWSPALQIRTVLLSIQALLSAPNPDDPLANDVAEQWKSNEAQAIETG------------
>UniRef90_I3LZW4/1-129 [subseq from] UBC core domain-containing protein n=10 Tax=Euteleostomi TaxID=117571 RepID=I3LZW4_ICTTR
----------ETQRLLAEPVPGIKAEPDESNARYFHVVIAGPQDSPFEGGTFKLELFLPEEYPMAAPKVRFMTKIYHPNVDKLGRICLDILKDKWSPALQIRTVLLSIQALLSAPNPDDPLANDVAEQWKTNEAQAIET-------------
>UniRef90_A0A8I6RD27/1-150 [subseq from] UBC core domain-containing protein n=1 Tax=Cimex lectularius TaxID=79782 RepID=A0A8I6RD27_CIMLE
MAALPRRIIKETQRLLEEPVPGIQVQPDEFNGRYFHVAIAGPADSPFEGGSFKLELFLPEEYPMSAPKVRFVTKIFHPNIDKLGRICLDILKDKWSPALQIRTVLLSIQALLSAPNPDDPLANDVAELWKVNEAQALITAREWTIKFALG--
>UniRef90_A0A8S9X800/18-168 [subseq from] UBC core domain-containing protein n=2 Tax=Mirini TaxID=236659 RepID=A0A8S9X800_APOLU
MVSLPRRIIKETQRLLQEPVPGISAVPDDSNARYFHVIVTGPDDSPFEGGLFRLELFLPEDYPMSAPKVRFVTKIYHPNIDRLGRICLDILKDKWSPALQIRTVLLSIQALLSAPNPDDPLANDVAELWKVDEAEAIRNAKEWTRRYAMDN-
>UniRef90_A0A3M6UGY3/3-152 [subseq from] UBC core domain-containing protein n=1 Tax=Pocillopora damicornis TaxID=46731 RepID=A0A3M6UGY3_POCDA
-GGLPRRIIKETQRLMSEPVPGITALPSEDNARYFNVVIEGPAETPFEGGKFRLELFLPEEYPMAAPKVRFMTKIYHPNVDKLGRICLDILKDKWSPALQIRTVLLSIQALLSAPNPDDPLANDVAEKWKLNESEALVTAREWTRTYAIQN-
>UniRef90_A0A0K8TPN4/1-150 [subseq from] Putative ubiquitin-protein ligase n=2 Tax=Brachycera TaxID=7203 RepID=A0A0K8TPN4_TABBR
MANLSKRIIKETQRLMQEPVPGISAVPDESNARYFHVIVTGPKDSPFEGGLFKLELFLPEDYPMSAPKVRFITKVYHPNIDRLGRICLDILKDKWSPALQIRTILLSIQALLSAPNPDDPLANDVAELWKENEAEAIRNARQWTQRYAMN--
>UniRef90_A0A182E5A7/4-151 [subseq from] UBC core domain-containing protein n=18 Tax=Rhabditida TaxID=6236 RepID=A0A182E5A7_ONCOC
--ALPRRITKETQRLMNDPVPGISAVPDDSNARYFHVIIAGPEGSPFAGGVFKLELFLPEEYPMAAPKVRFMTKIYHPNIDKLGRICLDILKDKWSPALQIRTVLLSIQALLSAPNPDDPLATDVAEQWKNNESDAIRTAQEWTRIYATD--
>UniRef90_A0A7D9IZW1/3-152 [subseq from] Ubiquitin-conjugating enzyme E2 N n=3 Tax=Alcyonacea TaxID=40677 RepID=A0A7D9IZW1_PARCT
-GGLPRRIVKETQRLLAEPVPGIKATPHEENARYFDVFVDGPKESPFEKGCFKLELFLPEEYPMSPPKVRFNTKIYHPNIDKLGRICLDILKDKWSPALQIRTVLLSIQALLSAPNPDDPLANDVAELWKTNEAKAIETARQWTHMYAVNK-
>UniRef90_A0A8C1GTJ4/3-136 [subseq from] Ubiquitin-conjugating enzyme E2 N-like n=1 Tax=Cyprinus carpio TaxID=7962 RepID=A0A8C1GTJ4_CYPCA
------RLPRETQRLLAEPVPGIRAEPDEGNARYFHVVIAGPQDSPFEGGTFKLELFLPEEYPMAAPKVRFMTKIYHPNVDKLGRICLDILKDKWSPALQIRTVLLSIQALLSAPNPDDPLANDVAEQWKSNEAQAIETD------------
>UniRef90_A0A5A9NZQ3/74-211 [subseq from] Ubiquitin-conjugating enzyme E2 N n=1 Tax=Triplophysa tibetana TaxID=1572043 RepID=A0A5A9NZQ3_9TELE
---------TETQRLLAEPVPGIKAEPDEGNARYFHVVIAGPQDSPFEGGTFKLELFLPEEYPMAAPKVRFMTKIYHPNVDKLGRICLDILKDKWSPALQIRTVLLSIQALLSAPNPDDPLANDVAEQWKTNEAQAIETGpdAPWTM-------
>UniRef90_UPI001A9ED9CC/15-144 [subseq from] ubiquitin-conjugating enzyme E2 N n=1 Tax=Ictidomys tridecemlineatus TaxID=43179 RepID=UPI001A9ED9CC
--------FMETQRLLAEPVPGIKAEPDESNARYFHVVIAGPQDSPFEGGTFKLELFLPEEYPMAAPKVRFMTKIYHPNVDKLGRICLDILKDKWSPALQIRTVLLSIQALLSAPNPDDPLANDVAEQWKTNEAQAIE--------------
>UniRef90_A0A1U7TR61/1-151 [subseq from] ubiquitin-conjugating enzyme E2 N-like n=1 Tax=Carlito syrichta TaxID=1868482 RepID=A0A1U7TR61_CARSF
MAGLPRRVIKETQRLLAEPVPGIKAEPGKSNVRYFHVVTAGPQDSPFEGGTFKRELFLPERYPMAALKVCFVTKICHPNVDKLGKIGFDILKDKWSPALQICTVLLSIQVLLRVPNPDDPLAKDIAEQWKTKEAQAIETARAWTRLYAMNN-
>UniRef90_A0A6V7VJB0/2-148 [subseq from] UBC core domain-containing protein n=2 Tax=Meloidogyne TaxID=189290 RepID=A0A6V7VJB0_9BILA
--ALPRRIAKETQRLLQDPVPGISAIPDEANARYFHVIIAGPDSSPFAGGVFKLELFLPEEYPMAAPKVRFMTKIYHPNIDKLGRICLDILKDKWSPALQIRTVLLSIQALLSAPNPDDPLAADVAEQWKNNEVEAIHTAQQWTKLYAN---
>UniRef90_A0A8C7N8L4/59-192 [subseq from] Ubiquitin-conjugating enzyme E2 N n=4 Tax=Salmoninae TaxID=504568 RepID=A0A8C7N8L4_ONCKI
-------VCQETQRLMAEPVPGIKAEPDEGNARYFHVVIAGPQDSPFEGGTFKLELFLPEEYPMAAPKVRFMTKIYHPNVDKLGRICLDILKDKWSPALQIRTVLLSIQALLSAPNPDDPLANDVAEQWKSNEAQAIETGK-----------
>UniRef90_P35128/1-150 [subseq from] Ubiquitin-conjugating enzyme E2 N n=26 Tax=Diptera TaxID=7147 RepID=UBE2N_DROME
MSSLPRRIIKETQRLMQEPVPGINAIPDENNARYFHVIVTGPNDSPFEGGVFKLELFLPEDYPMSAPKVRFITKIYHPNIDRLGRICLDVLKDKWSPALQIRTILLSIQALLSAPNPDDPLANDVAELWKVNEAEAIRNAREWTQKYAVE--
>UniRef90_A0A8C4QWZ6/64-201 [subseq from] Ubiquitin-conjugating enzyme E2Na n=1 Tax=Eptatretus burgeri TaxID=7764 RepID=A0A8C4QWZ6_EPTBU
------------ARLMAEPVPGIKAEADDNNARYFHVVIAGPTDSPFEGGTFKLELFLPEEYPMAPPKVRFMTKIYHPNVDKLGRICLDILKDKWSPALQIRTVLLSIQALLSAPNPDDPLANDVAEQWKVNEAQAIETARVWTRTYASD--
>UniRef90_A0A0R3PT54/4-145 [subseq from] UBIQUITIN_CONJUGAT_2 domain-containing protein n=1 Tax=Angiostrongylus costaricensis TaxID=334426 RepID=A0A0R3PT54_ANGCS
--ALPRRIIKETQRLMADPVPGISASPDDNNARYFHVMIAGPQDSPFAGGVFKLELFLPEEYPMAAPKVRFMTKIYHPNIDKLGRICLDILKDKWSPALQIRTVLLSIQALLSAPNPEDPLATDVAEQWKTNESEAIRTAKEWT--------
>UniRef90_A0A811ZQU5/1-141 [subseq from] (raccoon dog) hypothetical protein n=1 Tax=Nyctereutes procyonoides TaxID=34880 RepID=A0A811ZQU5_NYCPR
MAGLPRRIIKETQRLLAEPVPAIKAEPDESNARYFHV-----------GGTFKLELFLPEEYPMAAPKVCFMTKIYHPNVDKLGRICLDILKDKWSPTLQIHTVLLSIQALLSAPNPDDPLANDVAEQWKTNEAQAIETARAWTRLYAMNNI
>UniRef90_A0A132AKH5/1-61 [subseq from] Ubiquitin-conjugating enzyme E2 N n=1 Tax=Sarcoptes scabiei TaxID=52283 RepID=A0A132AKH5_SARSC
MSSLPRRIIKETQRLMAEPVPGISAVPDENNARYFHVVVAGPEG-VRDIGLLKLKILIPK-YP-----------------------------------------------------------------------------------------
>UniRef90_A0A132AKH5/65-173 [subseq from] Ubiquitin-conjugating enzyme E2 N n=1 Tax=Sarcoptes scabiei TaxID=52283 RepID=A0A132AKH5_SARSC
-------------------------------------------QSPFEGGVFKLELFLPEEYPMSAPKVRFMTKIFHPNIDKLGRICLDILKDKWSPALQIRTVLLSIQALLSAPNPDDPLDNDVAEQWKVNEAQAMRTAREWTQLHANSNL
>UniRef90_S7NAY8/14-145 [subseq from] Ubiquitin-conjugating enzyme E2 N n=1 Tax=Myotis brandtii TaxID=109478 RepID=S7NAY8_MYOBR
---------QETQRLLAEPVPGIKAEPDESNARYFYVVIAGPQDFPFEGGTFKLELFLPEEYPMAAPKVRFMTKIYHPNVDKLGRICLDILKDKWSPALQIRTVLLSIQALLSAPNPDDPLANDVAEQWKTNEAQAIETAA-----------
>UniRef90_A0A672SLR5/13-148 [subseq from] Ubiquitin-conjugating enzyme E2Nb n=1 Tax=Sinocyclocheilus grahami TaxID=75366 RepID=A0A672SLR5_SINGR
---------SETQRLLAEPVPGIRAEPDEGNARYFHVVISGPQDSPFEGGTFKLELFLPEEYPMAAPKVRFMTKIYHPNVDKLGRICLDILKDKWSPALQIRTVLLSIQALLSAPNPDDPLANDVAEQWKSNEAQAIETGETFSS-------
>UniRef90_A0A1B0DAL7/1-148 [subseq from] Bendless n=3 Tax=Phlebotominae TaxID=7198 RepID=A0A1B0DAL7_PHLPP
MENLPRRIIKETQRLMQEPVPGISAIPDETNARYFHVVVAGPKDSPFEGGNFKLELFLPEEYPLSAPKVRFITRIYHPNIDRLGRICLDILKDKWSPALQIRTVLLSIQALLSAPNPDDPLANDVAELWKMNEVAAIQNARDWTRKYA----
>UniRef90_A0A0N4UC71/163-308 [subseq from] Mesencephalic astrocyte-derived neurotrophic factor homolog n=1 Tax=Dracunculus medinensis TaxID=318479 RepID=A0A0N4UC71_DRAME
--ALPRRIIKETQRLMADPVPGISATPDEHNARYFHVIIAGPEGSPFAGGIFKLELFLPEEYPMAAPKVRFMTKIYHPNIDKLGRICLDILKDKWSPALQIRTVLLSIQALLSAPNPEDPLATDVAEQWKTNEAEAIQIAKEWTRLLT----
>UniRef90_A0A2Y9GZZ2/1-149 [subseq from] ubiquitin-conjugating enzyme E2 N-like n=2 Tax=Phocidae TaxID=9709 RepID=A0A2Y9GZZ2_NEOSC
MAGLPPSIIKVTQRLLAEPVPGIKAEPDESNAHYFHVVIAGPQDSPFEGGTFKLELFLPEEYPMAAPRVRFMTIICHLNVDKLGRICLAILKDKWSPALRIHTVLLLIQALLSASNPDDPLANDVAQRWKTNKAQAIEAARAWTRLYDL---
>UniRef90_A0A7E4VU58/1-148 [subseq from] UBC core domain-containing protein n=1 Tax=Panagrellus redivivus TaxID=6233 RepID=A0A7E4VU58_PANRE
MAGLPRRILKETQRLMEDPVPGISAVPDDANARYFHVVIAGPEGSPFEGGVFKLELFLPEEYPMAPPKARFISKIYHPNIDKLGRICLDILKDKWSPALQIRTVLLSIQALLSTPNPDDPLATDVAEHWKTNEADAIRTAKEWTRINA----
>UniRef90_A0A8C6VYB3/12-143 [subseq from] Ubiquitin-conjugating enzyme E2Na n=1 Tax=Nothobranchius furzeri TaxID=105023 RepID=A0A8C6VYB3_NOTFU
---------GETQRLLAEPVPGIKAEPDEGNARYFHVVIAGPQDSPFEGGTFKLELFLPEEYPMAAPKVRFMTKIYHPNVDKLGRICLDILKDKWSPALQIRTVLLSIQALLSAPNPDDPLANDVAEKWKSNEAEAIETAC-----------
>UniRef90_A0A8C6PWZ5/12-145 [subseq from] Ubiquitin-conjugating enzyme E2Na n=1 Tax=Nothobranchius furzeri TaxID=105023 RepID=A0A8C6PWZ5_NOTFU
---------GETQRLLAEPVPGIKAEPDEGNARYFHVVIAGPQDSPFEGGTFKLELFLPEEYPMAAPKVRFMTKIYHPNVDKLGRICLDILKDKWSPALQIRTVLLSIQALLSAPNPDDPLANDVAEKWKSNEAEAIETGERF---------
>UniRef90_A0A0K0G0W9/31-182 [subseq from] pyridoxal 5'-phosphate synthase n=2 Tax=Strongyloides TaxID=6247 RepID=A0A0K0G0W9_STRVS
MSTLPRRILKETERLLSEPVQGITAIPDENNARYFHVTIDGPEDSPFQGGTFKLELFLPEEYPMAAPKVRFMTKIYHPNIDKLGRICLDILKDKWSPALQIRTVLLSIQALLSAPNPDDPLATDVAEQWKTEEAEAINTARKWTEIACSTNI
>UniRef90_A0A7M5XCR5/1-149 [subseq from] UBC core domain-containing protein n=1 Tax=Clytia hemisphaerica TaxID=252671 RepID=A0A7M5XCR5_9CNID
MAGLPRRIMKETSRLVSEPIAGITALPDEHNGRYFHVQMAGPKDSPFEGGTFNLELFLPEEYPMAAPKVRFMTKIYHPNVDKLGRICLDILKDKWSPALQIRTVLLSIQALMSAPNPDDPLANDVAELWKSNEEQALKTAREYTKMYAT---
>UniRef90_A0A667YYM3/16-149 [subseq from] Ubiquitin conjugating enzyme E2 N n=2 Tax=Myripristis murdjan TaxID=586833 RepID=A0A667YYM3_9TELE
---------NETQRLVAEPVPGIRAEPDEANARYFHVVIAGPQDSPFEGGTFKLELFLPEEYPMAAPKVRFMTKIYHPNVDKLGRICLDILKDKWSPALQIRTVLLSIQALLSAPNPDDPLANDVAEKWKTNEAEAIETGELY---------
>UniRef90_UPI00217F7317/1-149 [subseq from] ubiquitin-conjugating enzyme E2 N-like n=1 Tax=Patella vulgata TaxID=6465 RepID=UPI00217F7317
MAGLPRRIVKETQRLMQEPVPGISAVPDENNARYFHVVIKGPSESPYHSGLFQLELFLPEEYPMSAPKVRFMTKIYHPNIDKLGRICLDILKDKWSPALQIRTVLLSIQALLSAPNPDDPLDNNVADLWKCNEQQAIETAKDWTRKYAM---
>UniRef90_A0A3N0YAU2/1091-1222 [subseq from] chitin synthase n=1 Tax=Anabarilius grahami TaxID=495550 RepID=A0A3N0YAU2_ANAGA
--------HQETQRLLAEPVPGIKAEPDEGNARYFHVVIAGPQDSPFEGGTFKLELFLPEEYPMAAPKVRFMTKIYHPNVDKLGRICLDILKDKWSPALQIRTVLLSIQALLSAPNPDDPLANDVAEQWKTNEAQAIETG------------
>UniRef90_A0A6G0UUS3/1-148 [subseq from] UBC core domain-containing protein n=1 Tax=Halicephalobus sp. NKZ332 TaxID=2598192 RepID=A0A6G0UUS3_9BILA
MANLPKRILKETQRLFDDPVPGISAIPDETNARYFHVIITGPDGSPFEGGTFKLELFLPEEYPMAPPKVRFVTKIYHPNIDKLGRICLDILKDKWSPALQIRTVLLSIQALLSAPNPDDPLATDVAEHWKTNEADAIRTAQEWTRINA----
>UniRef90_A0A1W4UXT3/1-151 [subseq from] ubiquitin-conjugating enzyme E2 N n=2 Tax=Drosophila ficusphila TaxID=30025 RepID=A0A1W4UXT3_DROFC
MSGLTRRIIKETQRLLDDPVPGIDATPDEHNARYFRVVVAGPQDSPFEGGIFKLELFLPEDYPMKAPKVRFLTKIYHPNIDNLGRICLDVLKDKWSPALQIRTVLLSIQALLSAPNPDDPLANDVAEIWKDNEAQAIRNARKWTLKYAVEN-
>UniRef90_A0A6A4XGR0/3-150 [subseq from] Ubiquitin-conjugating enzyme E2 N n=2 Tax=Thoracicalcarea TaxID=2899756 RepID=A0A6A4XGR0_AMPAM
-AQLPRRIIKETQRLMADPVPGISAVPDEQNARYFHVIVAGPEGSPFEGGVFKLELFLPEEYPMSPPKVRFMTKIYHPNIDKLGRICLDILKDKWSPALQIRTVLLSIQALLSAPNPDDPLANDVAELWKCDEAAAIRNARDWTHRYAV---
>UniRef90_A0A3B5Q4X7/45-180 [subseq from] Ubiquitin conjugating enzyme E2 N n=1 Tax=Xiphophorus maculatus TaxID=8083 RepID=A0A3B5Q4X7_XIPMA
--------IQETQRLLAEPVPGIKAEPDEGNARYFHVVIAGPQDSPFEGGTFKLELFLPEEYPMAAPKVRFMTKIYHPNVDKLGRICLDILKDKWSPALQIRTVLLSIQALLSAPNPDDPLANDVAEKWKSSEAEAIETGEAIK--------
>UniRef90_A0A0N5CV64/154-302 [subseq from] Mesencephalic astrocyte-derived neurotrophic factor homolog n=1 Tax=Thelazia callipaeda TaxID=103827 RepID=A0A0N5CV64_THECL
--ALPYRIIKETQRLMADPVAGISAVPDDSNARYFHVVIAGPEGSPFEGGVFKLELFLPEEYPMAAPKVRFMTRIYHPNIDKLGRICLDILKDKWSPALQIRTVLLSIQALLSAPNPDDPLATDVAEQWKNNESVAIRTAQEWTRIYADGN-
>UniRef90_A0A2Y9H0F3/1-144 [subseq from] ubiquitin-conjugating enzyme E2 N-like n=5 Tax=Phocidae TaxID=9709 RepID=A0A2Y9H0F3_NEOSC
MAGLPHRIIKETQHLLAEPVPGSKAEPDESNARYFHVVIAGPQDSP--------ELFLPEEYPMATPKVCFMTKIYHPNVDKLGRICLDILKDKWSPALQIHTVLLWIQAFLSAPNPDDPLANDVAEQWKTNEAQAIETARAWTMLYAMNNI
>UniRef90_UPI001458D86D/1-148 [subseq from] ubiquitin-conjugating enzyme E2 N-like n=1 Tax=Pecten maximus TaxID=6579 RepID=UPI001458D86D
MAGLPRRIIKETQRLIQEPVGGIVAKPDESNARYFHVSVQGPKESPYEEGVFKLELFLPEEYPMSAPKVRFLTKIYHPNIDKLGRICLDILKDKWSPALQIRTVLLSIQALLSAPNPDDPLENDVAEAWKTNEAGAIETAKSWTCKYA----
>UniRef90_A0A811ZNS6/3-151 [subseq from] (raccoon dog) hypothetical protein n=1 Tax=Nyctereutes procyonoides TaxID=34880 RepID=A0A811ZNS6_NYCPR
-----KNILQEIQRLLAEPVPGIKAEPDESNARYFHVVIAGPQDSqgrDFEGGTFKLELFLPEECPMAAPKVRFMTKIYHPNVDKLGSICLDILKDKWFPALQIRTVLLSIHA-LSAPNPDDPLANDVAEQWKTNDAQAMETARACTRLYAMNNI
>UniRef90_A0A210QJ43/1-148 [subseq from] Ubiquitin-conjugating enzyme E2 N n=1 Tax=Mizuhopecten yessoensis TaxID=6573 RepID=A0A210QJ43_MIZYE
MAGLPRRIIKETQRLMQEPVSGITALPDENNARYFHVTVIGPKESPYENGTFKLELFLPEEYPMSAPKVRFLTKIYHPNIDKLGRICLDILKDKWSPALQIRTVLLSIQALLSAPNPDDPLANEVADAWKSDESQAIETAKAWTQKHA----
>UniRef90_A0A182F9N6/1-149 [subseq from] UBC core domain-containing protein n=1 Tax=Anopheles albimanus TaxID=7167 RepID=A0A182F9N6_ANOAL
MAALPRRIIKETQRLMQEPVPGISAIPDDQNARYFHVIVFGPEDSPFEGGLFKLELFLPEDYPMSAPKVRFITKIYHPNIDRLGRICLDILKDKWSPALQIRTVLLSIQALLSAPNPDDPLANDVAELWKVNEAEAIRNAKEWTQRYAN---
>UniRef90_UPI0009E30F9C/3-150 [subseq from] ubiquitin-conjugating enzyme E2 N-like n=1 Tax=Orbicella faveolata TaxID=48498 RepID=UPI0009E30F9C
-AGLPRRIIKETQRLVAEPVPGIKAEPHEENARYFKVIIDGPKDTAYDGGEFQLELFLPEEYPMAAPKVRFMTKIYHPNVDKLGRICLDILKDKWSPALQIRTVLLSIQALLSAPNPDDPLANDVAELWKIDEEKAIKNAKEWTRLYAK---
>UniRef90_A0A667XJ45/1-141 [subseq from] Ubiquitin-conjugating enzyme E2 N-like n=1 Tax=Myripristis murdjan TaxID=586833 RepID=A0A667XJ45_9TELE
LAGLQEEVIVETQRLLAEPVPGITAKPDETNARYFHVVIAGPQDSPFEGGTFKLELFLPEEYPMAAPKVRFMTKIYHPNVDKLGRICLDILKDKWSPALQIRTVLLSIQALLSAPNPDDPLANDVAEQWKKNEGQAWVQTR-----------
>UniRef90_UPI00071E489B/4-147 [subseq from] ubiquitin-conjugating enzyme E2 N isoform X2 n=1 Tax=Octopus bimaculoides TaxID=37653 RepID=UPI00071E489B
--------NKETQRLMAEPVPGISATPDQSNARYFHVVVAGPSESPYEGGVFNLELFLPEEYPMSAPKVRFLTKIYHPNIDKLGRICLDILKDKWSPALQIRTVLLSIQALLSAPNPDDPLANDVAEQWKLNEAAAIQKAREWTQLYAQNTV
>UniRef90_A0A0K0E3J1/1-147 [subseq from] pyridoxal 5'-phosphate synthase n=1 Tax=Strongyloides stercoralis TaxID=6248 RepID=A0A0K0E3J1_STRER
MTTLPRRILKETERLLSEPVQGITAIPDENNARYFHVTIDGPEDSPFQGGTFKLELFLPEEYPMAAPKVRFMTKIYHPNIDKLGRICLDILKDKWSPALQIRTVLLSIQALLSAPNPDDPLATDVAEQWKTEEAEAINTARKWTEIL-----
>UniRef90_UPI00186AC282/1-151 [subseq from] ubiquitin-conjugating enzyme E2 N-like n=1 Tax=Trichosurus vulpecula TaxID=9337 RepID=UPI00186AC282
MARLPCRIIKETQCFLAEPIPGIKSEPDESSACYFHVVVAGPQDSPFEGGAFKLELFLPEEYPMAAPKVHFMTKIYHPNVNKLGRMCLDILKDKWSPA-QICTVLLSIQALLSAPNPDDPLANDAAKQWKTNEAQAIETTRAWSKIHLLGNV
>UniRef90_A0A433U727/1-150 [subseq from] UBC core domain-containing protein n=1 Tax=Elysia chlorotica TaxID=188477 RepID=A0A433U727_ELYCH
MSGLPRRIIKETQRLMAEPVAGITAVPDEHNSRYFHVVVAGPSQSPYEGGLFKLELFLPEEYPMSAPKVRFMTKIYHPNIDKLGRICLDILKDKWSPALQIRTVLLSIQALLSAPNPDDPLDNNVADHWKSNEKSAIEQARHWTQTYAKS--
>UniRef90_A0A8P4KGL1/6-148 [subseq from] UBC core domain-containing protein n=2 Tax=Dicentrarchus labrax TaxID=13489 RepID=A0A8P4KGL1_DICLA
-----RR--WETQRLMAEPVPGITATPDEGNARYFHVVIAGPQDSPFEGGTFKLELFLPEEYPMAAPKVRFMTKIYHPNVDKLGRICLDILKDKWSPALQIRTVLLSIQALLSAPNPDDPLANDVAEQWKKNESNAIETGEDYIRIFFLN--
>UniRef90_UPI000779F233/3-150 [subseq from] ubiquitin-conjugating enzyme E2 N-like n=1 Tax=Acropora digitifera TaxID=70779 RepID=UPI000779F233
-AGLPRRITKETQRLLAEPVPGIHAVPSEQNARYFKVQIEGPSQSPYENGIFHLELFLPEEYPMAAPKVRFMTKIYHPNIDKLGRICLDILKDKWSPALQIRTVLLSIQALLSAPNPDDPLANDVAEQWKENEVKAIETARCWTRQFAS---
>UniRef90_UPI001CC5306D/1-148 [subseq from] ubiquitin-conjugating enzyme E2 N-like n=1 Tax=Dromiciops gliroides TaxID=33562 RepID=UPI001CC5306D
MARLPCRIIKETQHLLAEPVPGIKAEPDESNTCYFHAVIVGPQDSPFEGGTFKLELFLPEEYPTPAPKECFMTKIYHPNVDKLGRICLDIFKDKWSPTLQIHTVLLSIQVLLSAPNPDDPLANDVAKQWKTNEAQDIETARARTRLYL----
>UniRef90_A0A8C6KU65/3-144 [subseq from] Ubiquitin-conjugating enzyme E2Na n=1 Tax=Nothobranchius furzeri TaxID=105023 RepID=A0A8C6KU65_NOTFU
--GCPLGLLTETQRLMAEPVPGITATPDEGNARYFHVVIAGPQDSPFEGGTFKLELFLPEEYPMAAPKVRFMTKIYHPNVDKLGRICLDILKDKWSPALQIRTVLLSIQALLSAPNPDDPLANDVAEQWKKNESHAIETGEQRT--------
>UniRef90_A0A818C877/4-147 [subseq from] UBC core domain-containing protein n=15 Tax=Bdelloidea TaxID=44578 RepID=A0A818C877_9BILA
-----KRINKELLELEKDPPANCSAGPVNDDMFHWQATIMGPGDSPFQGGVFFLSIHFPADYPFKPPKITFTTKIFHPNINSNGAICLDILRSQWSPALTISKVLLSICSLLCDPNPDDPLVPDIARTYKTDKEKYNATARQWTQKYAI---
>UniRef90_A0A818C877/162-306 [subseq from] UBC core domain-containing protein n=15 Tax=Bdelloidea TaxID=44578 RepID=A0A818C877_9BILA
-----KRISKELQDLQREPPANVSAGPVQPNDMFnWQATILGPSDSPYQSGVFFLSINFPTDYPFKPPKITFTTKIYHPNINSNGAICLDILRSNWSPALTISKVLLSICSLLCDPNPDDPLVPEIARQYKQDREAYNTTARQWTQKYAM---
>UniRef90_V3Z1I8/1-150 [subseq from] UBC core domain-containing protein n=1 Tax=Lottia gigantea TaxID=225164 RepID=V3Z1I8_LOTGI
MAGLPRRILKETQRLIQEPVPGISAVPDENNGRYFHVVIKGPAESPYHSGMFQLELFLPEEYPMSAPKVRFMTKIYHPNIDKLGRICLDILKEKWSPALQIRTVLLSIQALLSAPNPDDPLSNDVAEQWKANEQLALETAKEWTQKYAKD--
>UniRef90_A0A665WYG6/9-141 [subseq from] Ubiquitin-conjugating enzyme E2 N-like n=2 Tax=Echeneis naucrates TaxID=173247 RepID=A0A665WYG6_ECHNA
-------IQSETQRLMAEPVPGITATPDEGNARYFHVVIAGPQDSPFEGGTFKLELFLPEEYPMAAPKVRFMTKIYHPNVDKLGRICLDILKDKWSPALQIRTVLLSIQALLSAPNPDDPLANDVAEQWKKNESHAIETV------------
>UniRef90_A0A0E0JQC2/4-143 [subseq from] UBC core domain-containing protein n=13 Tax=Oryzeae TaxID=147380 RepID=A0A0E0JQC2_ORYPU
-----KRILKELKDLQKDPPTSCSAGPAGEDMFHWQATIMGPPDSPYAGGVFLVNIHFPPDYPFKPPKVSFKTKVFHPNINSNGSICLDILKEQWSPALTISKVLLSICSLLTDPNPDDPLVPEIAHMYKTDRPKYETTARSWTQ-------
>UniRef90_A0A0E0JQC2/171-314 [subseq from] UBC core domain-containing protein n=13 Tax=Oryzeae TaxID=147380 RepID=A0A0E0JQC2_ORYPU
-----KRILKELKDLQKDPPTSCSAGPAGEDMFHWQATIMGPPDSPYAGGVFLVNIHFPPDYPFKPPKVSFKTKVFHPNINSNGSICLDILKEQWSPALTISKVLLSICSLLTDPNPDDPLVPEIAHMYKTDRPKYETTARSWTQKYAM---
>UniRef90_A0A8J2PSQ8/1-148 [subseq from] Protein kinase domain-containing protein n=1 Tax=Allacma fusca TaxID=39272 RepID=A0A8J2PSQ8_9HEXA
MAALPRRIIKETQRLMQEPVPGINAVPDEANARYFHVVVAGPEGSPFEGGVFKLELFLPEDYPMSAPKVRFITKIYHPNIDKLGRICLDILKDKWSPALQIRTVLLSIQALLSAPNPDDPLANDVAELWKLNEQEAIRNARDWTKITA----
>UniRef90_A0A8S4B873/30-168 [subseq from] (Atlantic silverside) hypothetical protein (Fragment) n=1 Tax=Menidia menidia TaxID=238744 RepID=A0A8S4B873_9TELE
--------TQETQRLMAEPVPGITATPDEGNARYFHVVIAGPQDSPFEGGTFKLELFLPEEYPMAAPKVRFMTKIYHPNVDKLGRICLDILKDKWSPALQIRTVLLSIQALLSAPNPDDPLANDVAEQWKKNESHAIETGEDW-RCYS----
>UniRef90_A0A158PQ26/172-317 [subseq from] Mesencephalic astrocyte-derived neurotrophic factor homolog n=10 Tax=Onchocercidae TaxID=6296 RepID=A0A158PQ26_BRUPA
--ALPRRIAKETQRLIADPVPGISAVPDDNNARYFHVIIAGPEGSPFAGGVFKLELFLPEEYPMAAPKVRFMTKIYHPNIDKLGRICLDILKDKWSPALQIRTVLLSIQALLSAPNPDDPLATDVAEQWKSNESDAIRIAQEWTRIHA----
>UniRef90_A0A6G1SLR0/4-150 [subseq from] Ubiquitin-conjugating enzyme E2 N n=2 Tax=Eukaryota TaxID=2759 RepID=A0A6G1SLR0_9ACAR
--ALPKRIIKETQRLMQEPVPGISAVPDEQNARYFHVIVSGPEGSPFEGGVFRLELFLPEEYPMSAPKVRFVTKIYHPNIDKLGRICLDILKDKWSPALQIRTVLLSIQALLSAPNPDDPLNNEVADQWKMQEAEAIKTAREWTKRYAS---
>UniRef90_A0A0R3S0G0/175-320 [subseq from] Mesencephalic astrocyte-derived neurotrophic factor homolog n=1 Tax=Elaeophora elaphi TaxID=1147741 RepID=A0A0R3S0G0_9BILA
--ALPRRITKETQRLIADPVPGISAIPDDNNARYFHVIIAGPEGSPFAGGVFKLELFLPEEYPMAAPKVRFMTKIYHPNIDKLGRICLDILKDKWSPALQIRTVLLSIQALLSAPNPDDPLATDVAEQWKSNESDAIRIAQEWTRIHA----
>UniRef90_A0A498SGC9/412-557 [subseq from] Mesencephalic astrocyte-derived neurotrophic factor homolog n=1 Tax=Acanthocheilonema viteae TaxID=6277 RepID=A0A498SGC9_ACAVI
--ALPRRITKETQRLMADPVPGISAVPDDNNARYFHVIIAGPEGSPFAGGVFKLELFLPEEYPMAAPKVRFMTKIYHPNIDKLGRICLDILKDKWSPALQIRTVLLSIQALLSAPNPDDPLATDVAEQWKNNESDAIRIAQEWTRIHA----
>UniRef90_A0A813MXE1/5-151 [subseq from] UBC core domain-containing protein n=2 Tax=Brachionus TaxID=10194 RepID=A0A813MXE1_9BILA
---LPTRILKETQRLMQEPVPGISATPDESNAKYFHVMILGPSESPYEGGAFKLELFLPEEYPMAPPKVRFMTKIYHPNIDKLGRICLDILKDKWSPALQIRTVLLSIQALLSAPNPDDPLDNQVANQWKVNEAEAIKTAKEWTKKYAID--
>UniRef90_A0A665WY15/3-139 [subseq from] Ubiquitin-conjugating enzyme E2 N-like n=1 Tax=Echeneis naucrates TaxID=173247 RepID=A0A665WY15_ECHNA
------GVPSETQRLMAEPVPGITATPDEGNARYFHVVIAGPQDSPFEGGTFKLELFLPEEYPMAAPKVRFMTKIYHPNVDKLGRICLDILKDKWSPALQIRTVLLSIQALLSAPNPDDPLANDVAEQWKKNESHAIETV-SWT--------
>UniRef90_A0A4S8JRM4/5-151 [subseq from] UBC core domain-containing protein n=2 Tax=Musa TaxID=4640 RepID=A0A4S8JRM4_MUSBA
--NLPRRIIKETQRLLSEPAPGISASPSEDNMRYFNVMILGPSQSPYEGGVFKLELFLPEEYPMAAPKVRFLTKIYHPNIDKLGRICLDILKDKWSPALQIRTVLLSIQALLSAPNPDDPLSDNIARHWKTNEAEAVETAKEWTRLYAT---
>UniRef90_UPI0005406913/24-174 [subseq from] LOW QUALITY PROTEIN: ubiquitin-conjugating enzyme E2 N-like n=1 Tax=Loxodonta africana TaxID=9785 RepID=UPI0005406913
-VGLPCRIIKKTQGLLADXVPSIKAEPDESNACDFHVVIAGPQDPPFEGGTFKLELVLPEEYPMAAPKVHFMTKIYHLNVDKLGRICSDILKDKWSPALQIHTVLLSIQALLSAPSPDDPLANDVAEQWKTNKAQAMEAARAGTRLYARNNI
>UniRef90_A0A1X7VRY0/1-142 [subseq from] UBC core domain-containing protein n=1 Tax=Amphimedon queenslandica TaxID=400682 RepID=A0A1X7VRY0_AMPQE
MAGLPKRILKETQRLLTDPVQGINATPDEQNARYFHVVVAGPKDSPFEGGTFKLELFLPEEYPMAPPKVRFMTKIYHPNIDKLGRICLDILKDKWSPALQIRTVLLSIQALLSAPNPDDPLANDVADAWKTNEHLAIQTVST----------
>UniRef90_A0A8T2LWC4/7-147 [subseq from] Ubiquitin-conjugating enzyme E2 N n=1 Tax=Astyanax mexicanus TaxID=7994 RepID=A0A8T2LWC4_ASTMX
-------FVQETQRLLAEPVPGIKAEPDEGNARYFHVVIAGPQDSPFEGGTFKLELFLPEEYPMAAPKVRFMTKIYHPNVDKLGRICLDILKGKelkcWSPALQIRTVLLSIQALLSAPNPDDPLANDVAEQWKTNEAQAIETG-GWCQ-------
>UniRef90_UPI00096B3D44/1-141 [subseq from] ubiquitin-conjugating enzyme E2 N-like n=1 Tax=Amphimedon queenslandica TaxID=400682 RepID=UPI00096B3D44
MAGLPKRILKETQRLLTDPVQGINATPDEQNARYFHVVVAGPKDSPFEGGTFKLELFLPEEYPMAPPKVRFMTKIYHPNIDKLGRICLDILKDKWSPALQIRTVLLSIQALLSAPNPDDPLANDVADAWKTNEHLAIQTGE-----------
>UniRef90_A0A0B0PN86/5-151 [subseq from] Ubiquitin-conjugating enzyme E2 35-like protein n=43 Tax=Mesangiospermae TaxID=1437183 RepID=A0A0B0PN86_GOSAR
--NLPRRIIKETQRLLSEPAPGISASPSEDNMRYFNVMILGPTQSPYEGGVFKLELFLPEEYPMAAPKVRFLTKIYHPNIDKLGRICLDILKDKWSPALQIRTVLLSIQALLSAPNPDDPLSENIAKHWKTNEAEAVETAKEWTRLYAS---
>UniRef90_UPI001745CBDF/1-133 [subseq from] ubiquitin-conjugating enzyme E2 N-like n=1 Tax=Molossus molossus TaxID=27622 RepID=UPI001745CBDF
MAGLPRRIIKETQRLLAEPVPGIKAEPDESNARYFHVVIAGPQNSPFEGGTFKLELFLPEEYPMAASKVRFMTKIYHSNVDKLGRICLDILKDKWSPALQIHTVLLSIQALLIAPNPDDPLANDVVEQWKTDK-------------------
>UniRef90_A0A0B7BTQ8/1-150 [subseq from] UBC core domain-containing protein n=5 Tax=Euthyneura TaxID=216307 RepID=A0A0B7BTQ8_9EUPU
MAGLPRRIIKETQRLIQEPVTGITAVPDEHNARYFHVVVAGPCQSPYEGGLFRLELFLPEEYPMSAPKVRFMTRIYHPNIDKLGRICLDILKDKWSPALQIRTVLLSIQALLSAPNPDDPLDNSVAEHWKSNEKSAIEQARQWTQHYAKS--
>UniRef90_UPI00138738E1/1-128 [subseq from] ubiquitin-conjugating enzyme E2 N-like n=1 Tax=Mustela erminea TaxID=36723 RepID=UPI00138738E1
MAGLPRRIIKETQRLLAEPVPGIKAEPDESNARYFHVVIAGPQDSPFEGGTFKLELFLPEEYPMAAPKVRFMTKIYHPNVDKLGRICLDILKDKWSPELQIHTVLLSIQALLSAPNPDDPLANDVAEQ------------------------
>UniRef90_A0A7C9DBH3/27-173 [subseq from] E2 ubiquitin-conjugating enzyme n=2 Tax=Opuntia streptacantha TaxID=393608 RepID=A0A7C9DBH3_OPUST
--NLPRRIIKETQRLLSEPAPGISASPSEDNMRYFNVMILGPSQSPYEGGVFKLELFLPEEYPMAAPKVRFLTKIYHPNIDKLGRICLDILKDKWSPALQIRTVLLSIQALLSAPNPDDPLSENIAKHWKTNEAEAVETAKEWTRLYAS---
>UniRef90_UPI00189E36A4/1-152 [subseq from] ubiquitin-conjugating enzyme E2 N-like n=1 Tax=Choloepus didactylus TaxID=27675 RepID=UPI00189E36A4
MTGLPLRIIKKTQHLLVEPVPSIKAEPDESNEHYFHVVNAGPQDNPFEGGTFELKLFLPEEYPMAASKVCFMTKIYHPSINKLGRICLDILKDKWSPALQIGTALLLIQVLLSAPNSDDPLENDVEEQWKTNEAQAIETARAYSRLYAMNNI
>UniRef90_A0A8J4ZV47/9-149 [subseq from] Ubiquitin-conjugating enzyme E2 N n=1 Tax=Nymphon striatum TaxID=424472 RepID=A0A8J4ZV47_9CHEL
---------QETQRLMAEPVPGISATPDECNARYFHVIVAGPEGSPFEGGIFKLELFLPEEYPMSAPKVRFVTKIYHPNIDKLGRICLDILKDKWSPALQIRTVLLSIQALLSAPNPDDPLANDVAEQWKINEAQAVRTARQWTVDFAMD--
>UniRef90_A0A2K5UNM1/1-152 [subseq from] UBC core domain-containing protein n=12 Tax=Cercopithecidae TaxID=9527 RepID=A0A2K5UNM1_MACFA
MAGLPRRIIKETQCLLAEPVPSIKAQPYESNTHYFHVVIAGPRDSPFEGRTFKLELFLPEEYPIAAPKVRFMTKVCHPNVDKLGRICLDILKGKCSPALQIHTVLLSIQALLNAPNPDDPLANYIEEQWKTNEAQAIETAGAGTRLSAINNI
>UniRef90_A0A4W6CMA7/7-147 [subseq from] Ubiquitin-conjugating enzyme E2 N-like n=1 Tax=Lates calcarifer TaxID=8187 RepID=A0A4W6CMA7_LATCA
--------LCETQRLMAEPVPGITATPDEGNARYFHVFIAGPQDSPFEGGTFKLELFLPEEYPMAAPKVRFMTKIYHPNVDKLGRICLDILKDKWSPALQIRTVLLSIQALLSAPNPDDPLANDVAEQWKKNESQAIETGEEqshWTRI------
>UniRef90_A0A8I3PBZ0/12-155 [subseq from] UBC core domain-containing protein n=7 Tax=Canidae TaxID=9608 RepID=A0A8I3PBZ0_CANLF
MARLPHRIIEETQRLLA--------EPDESNPRYFHVVITGPQDSPFEGGTFKLEPFLPEEYPMVTPKVRFMTKIYHPNVDMLGRICLDILEGKWSPALQIHTVLLSIQALLSAPNPDDPLANDVAEQWKTNKAQAIETARAWTRLYAMNNI
>UniRef90_A0A1D1VHD7/6-153 [subseq from] UBC core domain-containing protein n=1 Tax=Ramazzottius varieornatus TaxID=947166 RepID=A0A1D1VHD7_RAMVA
-AGLSKRIIKETQRLLQEPVVGIDAIPDEHNARYFHVAVAGPEGSPFEGGVFKLELFLPEEYPMSAPKVRFMTKIYHPNIDRLGRICLDILKDKWSPALQIRTVLLSIQALLSAPNPDDPLDNQVAEQWKVNEALAVSTAREWTKQYAK---
>UniRef90_A0A835PPD8/68-214 [subseq from] UBC core domain-containing protein n=3 Tax=Petrosaviidae TaxID=1437197 RepID=A0A835PPD8_VANPL
--NLPRRIIKETQRLLSEPAPGISASPSEDNMRYFNVMILGPSQSPYEGGVFKLELFLPEEYPMAAPKVRFLTKIYHPNIDKLGRICLDILKDKWSPALQIRTVLLSIQALLSAPNPDDPLSDNIAKHWKTNEAEAVETAKEWTRLYAS---
>UniRef90_A0A811Z3G9/33-172 [subseq from] (raccoon dog) hypothetical protein n=3 Tax=Canidae TaxID=9608 RepID=A0A811Z3G9_NYCPR
IAGLPHRIIKETQYLLAEPVPGIKAEPDESNARYFHVVIAGPQDSPFEGGTFKLELFLPEEYPMAAPKVRFMTKIYYPNVDKWGRICLDILKDKWCPA------------LLSALNPDDPLANDVAEQWKTNEAQAIETARAWTRLYAMNNI
>UniRef90_A0A0C2DSL8/4-73 [subseq from] Ubiquitin--protein ligase n=2 Tax=Strongylida TaxID=6308 RepID=A0A0C2DSL8_9BILA
--ALPRRIIKETQRLMADPVPGISASPDDNNARYFHVMIAGPQDSPFAGGVFKLELFLPEEYPMAAPKVICL--------------------------------------------------------------------------------
>UniRef90_A0A0C2DSL8/109-199 [subseq from] Ubiquitin--protein ligase n=2 Tax=Strongylida TaxID=6308 RepID=A0A0C2DSL8_9BILA
---------------------------------------------------------GPRDQLMLKKIVRFMTKIYHPNIDKLGRICLDILKDKWSPALQIRTVLLSIQALLSAPNPEDPLATDVAEQWKTNETEAIRTAKEWTLQYA----
>UniRef90_A0A267H8G1/3-151 [subseq from] UBC core domain-containing protein (Fragment) n=2 Tax=Macrostomum lignano TaxID=282301 RepID=A0A267H8G1_9PLAT
MAGLPRRIIKETQRLMAEPVEGIEATPNEANARYFQVTVHGPKDSPYEGGVFRLELFLPEEYPMNAPKVRFMTKIYHPNIDRLGRICLDILKDKWSPALQIRTVLLSIQALLSAPNPDDPLENDIAELWKNNEPEAIRNAREWTRNYAK---
>UniRef90_UPI0018F4158A/1-60 [subseq from] ubiquitin-conjugating enzyme E2 N-like isoform X1 n=2 Tax=Canis lupus familiaris TaxID=9615 RepID=UPI0018F4158A
MSGLPRGIIKETQCLLAEPEPGIKAEPDESNAripRYFHVVTAGPQDSPFEGGTFFFFLF-----------------------------------------------------------------------------------------------
>UniRef90_UPI0018F4158A/69-174 [subseq from] ubiquitin-conjugating enzyme E2 N-like isoform X1 n=2 Tax=Canis lupus familiaris TaxID=9615 RepID=UPI0018F4158A
----------------------------------------------FEGGTFKLELFFPEEYPVAAATVRFMTKIYHPNVGKSGRICLDILKDKRSPALQVRTVLLSIQALLSVPNPDDPLAKDVAEEWKTSEAQAVETARARTRLYAVNDI
>UniRef90_A0A8C6KYU3/7-145 [subseq from] Ubiquitin-conjugating enzyme E2Na n=2 Tax=Nothobranchius furzeri TaxID=105023 RepID=A0A8C6KYU3_NOTFU
---------QETQRLMAEPVPGITATPDEGNARYFHVVIAGPQDSPFEGGTFKLELFLPEEYPMAAPKVRFMTKIYHPNVDKLGRICLDILKDKWSPALQIRTVLLSIQALLSAPNPDDPLANDVAEQWKKNESHAIETGEQRTATKA----
>UniRef90_A0A8C9YJ99/14-145 [subseq from] Ubiquitin-conjugating enzyme E2 N-like n=1 Tax=Sander lucioperca TaxID=283035 RepID=A0A8C9YJ99_SANLU
--------LKETQRLMAEPVPGITATPDEGNARYFHVIIAGPQDSPFEGGTFRLELFLPEEYPMAAPKVRFMTKIYHPNVDKLGRICLDILKDKWSPALQIRTVLLSIQALLSAPNPDDPLANDVAEQWKKNESNAIETA------------
>UniRef90_A0A8J4ZEK1/50-192 [subseq from] Ubiquitin-conjugating enzyme E2 N n=2 Tax=Nymphon striatum TaxID=424472 RepID=A0A8J4ZEK1_9CHEL
-------TPAETQRLMAEPVPGISATPDECNARYFHVIVAGPEGSPFEGGIFKLELFLPEEYPMSAPKVRFVTKIYHPNIDKLGRICLDILKDKWSPALQIRTVLLSIQALLSAPNPDDPLANDVAEQWKINEAQAVRTARQWTVDFAMD--
>UniRef90_A0A4W6CME1/7-144 [subseq from] Ubiquitin-conjugating enzyme E2 N-like n=1 Tax=Lates calcarifer TaxID=8187 RepID=A0A4W6CME1_LATCA
--------LCETQRLMAEPVPGITATPDEGNARYFHVFIAGPQDSPFEGGTFKLELFLPEEYPMAAPKVRFMTKIYHPNVDKLGRICLDILKDKWSPALQIRTVLLSIQALLSAPNPDDPLANDVAEQWKKNESQAIETGEEQSHV------
>UniRef90_M4CVY6/5-151 [subseq from] UBC core domain-containing protein n=10 Tax=Mesangiospermae TaxID=1437183 RepID=M4CVY6_BRARP
--NLPRRIIKETQRLLSEPAPGISASPSEENMRYFNVMVLGPSQSPYEGGVFKLELFLPEEYPMAAPKVRFLTKIYHPNIDKLGRICLDILKDKWSPALQIRTVLLSIQALLSAPNPDDPLSENIAKHWKSNEAEAVETAKEWTRLYAS---
>UniRef90_A0A804IY78/5-151 [subseq from] UBC core domain-containing protein n=4 Tax=Zingiberales TaxID=4618 RepID=A0A804IY78_MUSAM
--NLPPRIIKETQRLLSEPAPGISASPSEENMRYFNVMILGPAQSPYEGGVFKLELFLPEEYPMAAPKVRFLTKIYHPNIDKLGRICLDILKDKWSPALQIRTVLLSIQALLSAPNPDDPLSENIAKHWKTNEAEAVETAREWTRLYAT---
>UniRef90_C6SZW2/5-151 [subseq from] UBC core domain-containing protein n=34 Tax=Mesangiospermae TaxID=1437183 RepID=C6SZW2_SOYBN
--NLPRRIIKETQRLLSEPAPGISASPSEDNMRYFNVMILGPTQSPYEGGVFKLELFLPEEYPMAAPKVRFLTKIYHPNIDKLGRICLDILKDKWSPALQIRTVLLSIQALLSAPNPDDPLSENIAKHWKSNEAEAVETAKEWTRLYAS---
>UniRef90_Q9FZ48/5-151 [subseq from] Ubiquitin-conjugating enzyme E2 36 n=38 Tax=cellular organisms TaxID=131567 RepID=UBC36_ARATH
--NLPRRIIKETQRLLSEPAPGISASPSEENMRYFNVMILGPTQSPYEGGVFKLELFLPEEYPMAAPKVRFLTKIYHPNIDKLGRICLDILKDKWSPALQIRTVLLSIQALLSAPNPDDPLSENIAKHWKSNEAEAVETAKEWTRLYAS---
>UniRef90_A0A665WXS4/3-136 [subseq from] Ubiquitin-conjugating enzyme E2 N-like n=1 Tax=Echeneis naucrates TaxID=173247 RepID=A0A665WXS4_ECHNA
------GVPSETQRLMAEPVPGITATPDEGNARYFHVVIAGPQDSPFEGGTFKLELFLPEEYPMAAPKVRFMTKIYHPNVDKLGRICLDILKDKWSPALQIRTVLLSIQALLSAPNPDDPLANDVAEQWKKNESHAIETE------------
>UniRef90_A0A5C6P8M5/52-187 [subseq from] Ubiquitin-conjugating enzyme E2 N n=1 Tax=Takifugu flavidus TaxID=433684 RepID=A0A5C6P8M5_9TELE
--------------MKAEHVPGIKAQPDESNGRYFHVVIDGPQDTPFEGGVFKLELFLPEEYPMAAPKVRFITKIYHPNVDKLGRICLDILKDKWSPALQIRTVLLSIQALLSAPNPDDPLANDVAEQWKSSEAEAMKTAKAWTRLYARN--
>UniRef90_A0A5G2RGI4/9-144 [subseq from] UBC core domain-containing protein n=4 Tax=Euteleostomi TaxID=117571 RepID=A0A5G2RGI4_PIG
--------SRETQRLLAEPVPGIKAEPDESNARYFHVVIAGPQDSPFEGGTFKLELFLPEEYPMAAPKVRFMTKIYHPNVDNW--------EEYWSPALQIRTVLLSIQALLSAPNPDDPLANDVAEQWKTNEAQAIETARAWTRLYAMNNI
>UniRef90_A0A498SNN9/76-224 [subseq from] UBC core domain-containing protein n=1 Tax=Acanthocheilonema viteae TaxID=6277 RepID=A0A498SNN9_ACAVI
--ALPKRITKETLRLMNDPVPGISAIPDDSNARYFHVIIAGPEGSPFAGGVFKLELFLPEEYPMAAPKVRFMTKIYHPNIDKLGRICLDILKEKWSPALQIRTVLLSIQALLSAPNPDDPLATDVAERWKNNESDAIRTAQEWTRTYATSN-
>UniRef90_A0A1W0XA61/97-243 [subseq from] Ubiquitin-conjugating enzyme E2 N n=1 Tax=Hypsibius dujardini TaxID=232323 RepID=A0A1W0XA61_HYPDU
--GLTKRIIKETQRLMQEPVVGISAIPDENNARYFHVIVSGPEGSPFEGGVFKLELFLPEEYPMSAPKVRFMTKIYHPNIDRLGRICLDILKDKWSPALQIRTVLLSIQALLSAPNPDDPLDNQVAEQWKVNEALAVNTAREWTKTYAV---
>UniRef90_A0A8C1AMP8/13-140 [subseq from] Ubiquitin-conjugating enzyme E2 N n=1 Tax=Cyprinus carpio TaxID=7962 RepID=A0A8C1AMP8_CYPCA
----------------LEPVPGIKAEPDEGNARYFHVVIAGPQDSPFEGGTFKLELFLPEEYPMAAPKVRFMTKIYHPNVDKLGRICLDILKDKWSPALQIRTVLLSIQALLSAPNPDDPLANDVAEQWKSNEAQAIETGGCWL--------
>UniRef90_A0A8C5ND70/4-147 [subseq from] Ubiquitin conjugating enzyme E2 N n=2 Tax=Gouania willdenowi TaxID=441366 RepID=A0A8C5ND70_9TELE
---LPSISLKsETQRLMAEPVPGITATPDDSNARYFHVVIAGPQDSPFEGGIFKLELFLPEEYPMAAPKVRFMTKIYHPNVDKLGRICLDILKDKWSPALQIRTVLLSIQALLSAPNPDDPLANDVAEQWKKNESHAIETGLfTWSR-------
>UniRef90_A0A5J9VHG9/93-239 [subseq from] UBC core domain-containing protein n=5 Tax=PACMAD clade TaxID=147370 RepID=A0A5J9VHG9_9POAL
--NLPRRIIKETQRLLSEPAPGISASPSEENMRYFNVMILGPAQSPYEGGVFKLELFLPEEYPMAAPKVRFLTKIYHPNIDKLGRICLDILKDKWSPALQIRTVLLSIQALLSAPNPDDPLSDNIAKHWKSNEAEAVETAKEWTRLYAS---
>UniRef90_A0A4W6CMB3/7-139 [subseq from] Ubiquitin-conjugating enzyme E2 N-like n=4 Tax=Carangaria TaxID=1489904 RepID=A0A4W6CMB3_LATCA
--------LCETQRLMAEPVPGITATPDEGNARYFHVFIAGPQDSPFEGGTFKLELFLPEEYPMAAPKVRFMTKIYHPNVDKLGRICLDILKDKWSPALQIRTVLLSIQALLSAPNPDDPLANDVAEQWKKNESQAIETGE-----------
>UniRef90_A0A671UG88/19-158 [subseq from] Ubiquitin-conjugating enzyme E2 N-like n=1 Tax=Sparus aurata TaxID=8175 RepID=A0A671UG88_SPAAU
--------TQETQRLIAEPVPGIVATPDEGNARYFHVVISGPQDSPFEGGTFKLELFLPEEYPMAAPKVRFMTKIYHPNVDKLGRICLDILKDKWSPALQIRTVLLSIQALLSAPNPDDPLANDVAEQWKKNESTAIETGEEY--IYAKN--
>UniRef90_A0A4W3IMJ4/7-138 [subseq from] Ubiquitin conjugating enzyme E2 N n=2 Tax=Callorhinchus milii TaxID=7868 RepID=A0A4W3IMJ4_CALMI
---------KETVRLMQEPVPGIQARPDENNARYFHVVIAGPQDSPFEGGIFKLELFLPEEYPMAAPKVRFMTKIYHPNVDKLGRICLDILKDKWSPALQIRTVLLSIQALLSAPNPDDPLANDVAEQWKSNEAKAIETAL-----------
>UniRef90_Q94A97/5-151 [subseq from] Ubiquitin-conjugating enzyme E2 35 n=328 Tax=Embryophyta TaxID=3193 RepID=UBC35_ARATH
--NLPRRIIKETQRLLSEPAPGISASPSEDNMRYFNVMILGPTQSPYEGGVFKLELFLPEEYPMAAPKVRFLTKIYHPNIDKLGRICLDILKDKWSPALQIRTVLLSIQALLSAPNPDDPLSENIAKHWKSNEAEAVDTAKEWTRLYAS---
>UniRef90_W1Q068/5-151 [subseq from] UBC core domain-containing protein n=10 Tax=Spermatophyta TaxID=58024 RepID=W1Q068_AMBTC
--NLPRRIIKETQRLLSDPAPGISASPSEDNMRYFNVMILGPTQSPYEGGVFKLELFLPEEYPMAAPKVRFLTKIYHPNIDKLGRICLDILKDKWSPALQIRTVLLSIQALLSAPNPDDPLSDNIAKHWKANEAEAVETAKEWTRLYAS---
>UniRef90_A0A0R3QT98/176-320 [subseq from] Mesencephalic astrocyte-derived neurotrophic factor homolog n=1 Tax=Brugia timori TaxID=42155 RepID=A0A0R3QT98_9BILA
--ALPRRIAKETQRLIADPVPGISAVPDDNNARYFHVIIAGPEGSPFAGGVFKLELFLPEEYPMAAPKVRFMTKIYHPNIDKLGRICLDILKDKWSPALQIRTVLLSIQALLSAPNPDDPLATDVAEQWKSNESDAIRIAQEWTQKW-----
>UniRef90_A0A8B7S6I8/1-152 [subseq from] ubiquitin-conjugating enzyme E2 N-like n=1 Tax=Hipposideros armiger TaxID=186990 RepID=A0A8B7S6I8_HIPAR
MAGLLRRIIKETQLLLAEPVPGIRAEPNESNACYFHVAIAGPQVSLFKGGTFKLELFLPEKYPMAARKVRFMTKIYHSNVDKLGSICLDILKGKWFPALQIHTVLLSIQALLNAPNPDDPLANDIAEQWETNEAPDMETASVWTSLYAMNNI
>UniRef90_A0A8J8YK79/5-151 [subseq from] Ubiquitin-conjugating enzyme E2 36 n=7 Tax=Poaceae TaxID=4479 RepID=A0A8J8YK79_MAIZE
--NLPRRIIKETQRLLSEPAPGISASPSEENMRYFNVMILGPAQSPYEGGVFKLELFLPEEYPMAAPKVRFLTKIYHPNIDKLGRICLDILKDKWSPALQIRTVLLSIQALLSAPNPDDPLSDNIAKHWKANEVEAVETAKEWTRLYAS---
>UniRef90_A0A158R4A0/195-340 [subseq from] Mesencephalic astrocyte-derived neurotrophic factor homolog n=1 Tax=Syphacia muris TaxID=451379 RepID=A0A158R4A0_9BILA
--ALPRRITKETQRLMADPVPGISAIPDDNNARYFHVIIAGPEGSPFAGGVFKLELFLPEEYPMAAPKVRFMTKIYHPNIDKLGRICLDILKDKWSPALQIRTVLLSIQALLSAPNPDDPLVADVAEQWKHNKVDAIRIAKEWTRLHA----
>UniRef90_A0A0H4PMP3/3-151 [subseq from] Ubiquitin-conjugating enzyme E2 n=2 Tax=Haliotis TaxID=6452 RepID=A0A0H4PMP3_HALDH
-GGLPRRICKETQRLQLEPVPGIHACPDDRNARYFHIEIAGPSESPYEGGIFNMELFLPEEYPMAAPKVRFLTKIYHPNIDKLGRICLDILKDKWSPALQIRTVLLSIQALLSAPNPDDPLDTNVADKWKQNEKEAVETAREWTRLFAIK--
>UniRef90_A0A3L6R0A8/5-151 [subseq from] UBC core domain-containing protein n=4 Tax=Mesangiospermae TaxID=1437183 RepID=A0A3L6R0A8_PANMI
--NLPRRIIKETQRLLSEPAPGISASPSEENMRYFNVMILGPAQSPYEGGVFKLELFLPEEYPMAAPKVRFLTKIYHPNIDKLGRICLDILKDKWSPALQIRTVLLSIQALLSAPNPDDPLSDNIAKHWKANEAEAVETAKEWTRQYAS---
>UniRef90_UPI0014873E10/14-159 [subseq from] ubiquitin-conjugating enzyme E2 N-like n=1 Tax=Arvicanthis niloticus TaxID=61156 RepID=UPI0014873E10
-----SRIIKETLH-FAEPVPGTEAEPHESNTSYFHVVIADPQGFPLEGGTFKLELFLPEEYPMAAPKVHFMAKIYHPNIEKLGRICLDILKDKWSPALQIRTVLLSIQALLSTPNPDGPLANDVAEQWKTNEAQAIETVRAWARLYAMNNV
>UniRef90_A0A6F9DWN2/1-149 [subseq from] Ubiquitin-conjugating enzyme E2 35-like n=1 Tax=Phallusia mammillata TaxID=59560 RepID=A0A6F9DWN2_9ASCI
MAALPRRIIKETQRLVSEPVPGIQAIPDDNNLRLFHVVIDGPKDSPFENGAFKLELFLPAEYPMAAPKVRFLTKIYHPNIDKLGRICLDILKDKWSPALQMRTVLLSIQALLSAPNPDDPLENEVAEKWKEAEAVAIKTAKEWTRKYAV---
>UniRef90_A0A077ZID7/7-143 [subseq from] Ubiquitin protein ligase n=2 Tax=Trichuris TaxID=36086 RepID=A0A077ZID7_TRITR
--SLPRRIIKETQRLMQEPVPGISAVPDEKNARYFHVVVAGPQGSPFEGGLFKLELFLPEEYPMAAPKVRFMTKIYHPNIDKLGRICLDILKDKWSPALQIRTVLLSVQALLSAPNPEDPLAADVAEQWKNNEAEALRI-------------
>UniRef90_A0A383VSN3/7-155 [subseq from] UBC core domain-containing protein n=2 Tax=Scenedesmaceae TaxID=3086 RepID=A0A383VSN3_TETOB
-AQLPRRIIKETQRLLTEPAPGISASPSEDNLRYFNVMILGPTSSPYEGGVFKLELFLPEDYPMAPPKVRFLTKIYHPNIDKLGRICLDILKDKWSPALQIRTVLLSIQALLSAPNPDDPLAENVAKHWKDNEAEAVETARAWTRQFAAN--
>UniRef90_A0A5J5DDC8/1-135 [subseq from] UBC core domain-containing protein (Fragment) n=1 Tax=Etheostoma spectabile TaxID=54343 RepID=A0A5J5DDC8_9PERO
-----------TQRLIAEPVPGIEAEPDEGNARYFHVLICGPQDSPFEGGTFKLELFLPEEYPMAAPKVRFMTKIYHPNVDKLGRICLDILKDKWSPALQIRTVLLSIQALLSAPNPDDPLANDVAEKWKSNEVEAIETGERVNRR------
>UniRef90_A0A8C6TVE0/1-132 [subseq from] UBC core domain-containing protein n=1 Tax=Neogobius melanostomus TaxID=47308 RepID=A0A8C6TVE0_9GOBI
MSALPRRIIKETQRLVQEPVPGISALPDESNARYFHVVIAGPADSPFEGGTFKLELFLPEEYPMAAPKVRFMTKIYHPNVDKLGRICLDILKDKWSPALQIRTVLLSIQALLSAPNPDDPLANDVAEEWKKM--------------------
>UniRef90_UPI00141B0ED7/1-152 [subseq from] ubiquitin-conjugating enzyme E2 N-like n=1 Tax=Trachypithecus francoisi TaxID=54180 RepID=UPI00141B0ED7
MAGLPRRIIKETQRWLAEPVPGIKAEAYESNTHYFHVVIAGPRDTPFEGRTFKFELFLPEEYPIAAPKVRFMTKIYHPNVDKLGRICLGILKGKCSPALQNHTVLLSIQALSNAPNPDDPLANYIAEQWKTNEARAIETARAGTRLSVINNI
>UniRef90_A0A2I4DN65/5-151 [subseq from] ubiquitin-conjugating enzyme E2 35-like n=9 Tax=Pentapetalae TaxID=1437201 RepID=A0A2I4DN65_JUGRE
--NLPRRIIKETQRLLSEPAPGISASPSEDNMRYFNVMILGPAQSPYEGGVFKLELFLSEEYPMAAPKVRFLTKIYHPNIDKLGRICLDILKDKWSPALQIRTVLLSIQALLSAPNPDDPLSENIAKHWKTNETEAVETAKEWTRLYAT---
>UniRef90_A0A5A8D974/36-182 [subseq from] UBC core domain-containing protein n=3 Tax=Sar TaxID=2698737 RepID=A0A5A8D974_CAFRO
-----KRIQKELNELRRDPPTNCSAGPvgdgEEMDIFQWHATIVGPALSPFEGGVFALNVVFPRDYPFKPPNVRFQTRVYHPNVNDSGGICLDILKDAWSPALTISKVLLSICSLLTDPNCDDPLVMEIANLYRRDRAAYNARAADFTARFA----
>UniRef90_A0A5A8D974/202-348 [subseq from] UBC core domain-containing protein n=3 Tax=Sar TaxID=2698737 RepID=A0A5A8D974_CAFRO
----ARRIAKELSDITREPPTNCSAGPagDGSDLSSWHATILGPADSPYEGGVFSLSITFPADYPFKPPKLRFDTKVYHPNVNDSGGICIDILKDQWSPALTISKVLLSICSLLTDPNPDDPLVPAIADLYKRDRAKYEENAREWTRRYAM---
>UniRef90_A0A103YJY5/55-201 [subseq from] Ubiquitin-conjugating enzyme, active site-containing protein n=2 Tax=Cynara cardunculus var. scolymus TaxID=59895 RepID=A0A103YJY5_CYNCS
--NLPRRIIKETQRLLSEPAPGISASPSEENMRYFNVMILGPSQSPYEGGVFKLELFLPEDYPMAAPKVRFLTKIYHPNIDKLGRICLDILKDKWSPALQIRTVLLSIQALLSAPNPDDPLSENIAKHWKSNEVEAVETAKEWTRLYAT---
>UniRef90_A0A1I8ICT2/1-149 [subseq from] UBIQUITIN_CONJUGAT_2 domain-containing protein n=1 Tax=Macrostomum lignano TaxID=282301 RepID=A0A1I8ICT2_9PLAT
MANLPRRIIKETQRLMSEPVEGIEATPNEANARYFHVIVHGPKESAYEGGIFRLELFLPEEYPMSAPKVRFMTKIYHPNIDRLGRICLDILKDKWSPALQIRTVLLSVQALLSAPNPDDPLEHDIAELWKRNEREAIKNAREWTQLYAK---
>UniRef90_A0A7M7REH1/1-148 [subseq from] UBC core domain-containing protein n=1 Tax=Strongylocentrotus purpuratus TaxID=7668 RepID=A0A7M7REH1_STRPU
MAGLPRRIIKETQRLNSEPVPGISAIPDEMNCRLFMVTIDGPKDSPFEKGIFNLELFLPEEYPMAAPKVRFMTKIYHPNVDKLGRICLDILKDKWSPALQIRTVLLSIQALLSAPNPDDPLANDVAEKWKENEAGAIKMAKEWTLKYA----
>UniRef90_A0A8C0TF05/11-156 [subseq from] UBC core domain-containing protein n=2 Tax=Canis lupus familiaris TaxID=9615 RepID=A0A8C0TF05_CANLF
---------QETQCLLAEPVPGIKAEPDESNTRYFHVVIAGSaMDSppPFEGGTFKLELFLSKEYPMVAPKVRFMTEIYHPNVDKLGRLCLDILKDKWSPALQICTVLLSIQALLSAPNPDDLLANDVAEQQQTNEAQAIETARAWTRLYAMNNI
>UniRef90_G5ANH9/1-145 [subseq from] Ubiquitin-conjugating enzyme E2 N n=2 Tax=Heterocephalus glaber TaxID=10181 RepID=G5ANH9_HETGA
MAGLSHRIIKETQCLLAEPVPAVEGEPDESNAWYFHMVIAGPQGSPFERGTFKLELVLPEEYPMAAPEVRFMTKIYHPNVDKLGR-CLDILKDKWSPALQICTVLVPIQALLSAPNPDDPLANDVAEQWKTNEAQATVTARAWTRL------
>UniRef90_A0A388KXK6/8-154 [subseq from] UBC core domain-containing protein n=1 Tax=Chara braunii TaxID=69332 RepID=A0A388KXK6_CHABU
--NLPRRIIKETQRLLSEPAPGISASPSEENLRYFNVMILGPNQSPYEGGLFKLELFLPEDYPMAPPKVRFLTKIYHPNIDKLGRICLDILKDKWSPALQIRTVLLSIQALLSAPNPDDPLAENIAKHWKTNETEAVATAREWTRMYAS---
>UniRef90_B4HXH8/1-150 [subseq from] GM14762 n=2 Tax=melanogaster subgroup TaxID=32351 RepID=B4HXH8_DROSE
MAALTTRIIKETQRLLEDPVPGISATPDESNARYFHVRVAGPKDSPFEGGIFKLELFLPEDYPMKAPKVRFLTKIFHPNIDRVGRICLDILKDKWSPALQIRTVLLSIQALLSAPNPDDPLANDVAELWKVNERRAIQLARGCTLKYAMQ--
>UniRef90_A0A6P4GXK2/1-149 [subseq from] ubiquitin-conjugating enzyme E2 N isoform X1 n=3 Tax=Drosophila takahashii TaxID=29030 RepID=A0A6P4GXK2_DROTK
MSELPRRIIKETQRLLEDPVPGISAIPDENNARYFRVLVTGPHDSPFEGGVFKLELFLPEDYPMKAPMVRFLTKIYHPNIDSLGRICLDVLKDKWSPALQIRTILLSIQALLSAPNPDDPLVNDVAELWKENEEQAIRNAREWTLRYAI---
>UniRef90_UPI002021B7F5/1-132 [subseq from] ubiquitin-conjugating enzyme E2 N-like n=1 Tax=Myodes glareolus TaxID=447135 RepID=UPI002021B7F5
MAGLPRRIFKETQCLLAEPVPGIKAEPDESNARYFHVVIAGPQDSPFERGTFKLELFLPEEYPMAAPKVRFMTEIYHPNVDRMGRICLDILKDKWSPALQICTVLLAIQALSNAPNPDDPLANDVAEQWKTM--------------------
>UniRef90_A0A0D2NV36/7-153 [subseq from] Ubiquitin-conjugating enzyme E2 N n=2 Tax=Selenastraceae TaxID=35466 RepID=A0A0D2NV36_9CHLO
-AQLPRRIIKETQRLLSEPAPGISASPSEDNLRYFDIMIAGPSSSPYEGGAFKLELFLPEDYPMAPPKVRFLTKIYHPNVDKLGRICLDILKDKWSPALQIRTVLLSIQALMSAPNPDDPLAENVAKHWKDNEPEAIATAREWTRLYA----
>UniRef90_A0A085N902/7-142 [subseq from] UBC core domain-containing protein n=1 Tax=Trichuris suis TaxID=68888 RepID=A0A085N902_9BILA
--SLPRRIIKETQRLMQEPVPGISAVPDEKNARYFHVVVAGPQGSPFEGGLFKLELFLPEEYPMAAPKVRFMTKIYHPNIDKLGRICLDILKDKWSPALQIRTVLLSVQALLSAPNPEDPLAADVAEQWKNNEAEALR--------------
>UniRef90_A0A7S4B500/17-161 [subseq from] UBC core domain-containing protein n=2 Tax=Chrysotila carterae TaxID=13221 RepID=A0A7S4B500_CHRCT
---LPRRIIKETQRLLTEPVPGISASPYKDNLRYFNVIIAGPSSSPYEGGIFKLELFLPEEYPMAPPKVRFMTRMYHPNIDRIGRICLDILKDKWSPALQIRTVLLSIQALLSAPNPDDPLANDVAEQWKVDEPAAIQTAREWTKKYA----
>UniRef90_A0A8V0YER1/25-175 [subseq from] Ubiquitin conjugating enzyme E2 N n=1 Tax=Gallus gallus TaxID=9031 RepID=A0A8V0YER1_CHICK
--RVPTRLVKETQRLLAEPVPGIKAEPDESNARYFHVVIAGPQDSPFEGGTFKLELFLPEEYPMAAPKVRFMTKIYHPNKlgDSLKRD-LFIRISYSSFNLGIRTVLLSIQALLSAPNPDDPLANDVAEQWKTNEAQAIETARAWTRLYAMNNI
>UniRef90_A0A1S8VTQ6/2-147 [subseq from] Ubiquitin-conjugating enzyme E2 N n=2 Tax=Batrachochytrium TaxID=100474 RepID=A0A1S8VTQ6_9FUNG
--SLPKRIIKETERLIAEPAPGIEAHPHEDNLRYFDVVIAGPSQSPFEGGSFKLELFLPDDYPMAPPKVRFLTKIYHPNIDKLGRICLDILKDKWSPALQIRTVLLSIQALLSAPNPDDPLANDVAHHWKENEQSAIQTARDWTQMHA----
>UniRef90_A0A3G2S207/2-148 [subseq from] Ubiquitin-conjugating enzyme E2 N n=2 Tax=Malassezia restricta TaxID=76775 RepID=A0A3G2S207_9BASI
--ALPKRIIKETERLIADPAPGIKATPHEDNLRYFDVEMAGPSQSPFEGGTFKLELFLPEDYPMAPPKVRFLTRIYHPNIDKLGRICLDILKDKWSPALQIRTVLLSIQALLSAPNPDDPLSNDVAEHYNTNEKDAIETSRQWTRQYAM---
>UniRef90_A0A0V1CP31/15-153 [subseq from] Ubiquitin-conjugating enzyme E2 N (Fragment) n=2 Tax=Trichinella TaxID=6333 RepID=A0A0V1CP31_TRIBR
---LPRRIIKETQRLMQEPVPGISAVPDEHNARYFHVVVAGPQSSPFEGGMFKLELFLPEEYPMAAPKVRFMTKIYHPNIDKLGRICLDILKDKWSPALQIRTVLLSIQALLSSPNPDDPLATDVAELWKSNESEAIRIGKC----------
>UniRef90_UPI00174D57DF/75-216 [subseq from] ubiquitin-conjugating enzyme E2 N isoform X1 n=2 Tax=Bactrocera oleae TaxID=104688 RepID=UPI00174D57DF
--------TKETQRLMQEPVPGINAIPDENNARYFHVIVTGPNDSPFEGGVFKLELFLPEDYPMSAPKVRFITKIYHPNIDRLGRICLDVLKDKWSPALQIRTILLSIQALLSAPNPDDPLANDVAELWKVNEAEAIKNAREWTQKYAVE--
>UniRef90_F6S2W5/10-157 [subseq from] Ubiquitin-conjugating enzyme E2 35-like n=2 Tax=Ciona intestinalis TaxID=7719 RepID=F6S2W5_CIOIN
--NLPRRIVKETQRLLSEPVPGITAAPVEDNLRYFKVLMKGPKDSPFEGGNFKLELFLPEEYPMAAPKVRFITKIYHPNVDKIGRICLDILKDKWSPALQMRTVLLSIQALLSAPNPDDPLNNEVANLWKENEAEAISRAKEWTRIHAME--
>UniRef90_UPI001036A69D/5-151 [subseq from] ubiquitin-conjugating enzyme E2 36-like isoform X6 n=1 Tax=Camellia sinensis TaxID=4442 RepID=UPI001036A69D
--NLPRRIIKETQRLLSEPAPGISASPSEDNMRYFNVMILGPTQSPYEGGVFRLELFCPEEYPMAAPKVRFLTKIYHPNIDKLGRICLDILKDKWSPALQIRTVLLSIQAPLSAPNPDDPLSENIAKHWKSNEAEAVETAKEWTRLYAT---
>UniRef90_A0A6G0V5I4/171-317 [subseq from] Mesencephalic astrocyte-derived neurotrophic factor homolog n=1 Tax=Halicephalobus sp. NKZ332 TaxID=2598192 RepID=A0A6G0V5I4_9BILA
---ISGRILRETERLQKDPVPGISAIPDEQNYRYFHVTIAGPMESPFESGRFKLELFLPEQYPMSPPKVRFITKIYHPNIDKLGRICLDILKDRWSPALQIRTVLLSIQALLSAPNPDDPLANDVAEQWKTNEVDAIRTAKEWTRLYAQN--
>UniRef90_A0A443SS67/1-136 [subseq from] Ubiquitin-conjugating enzyme E2 N-like protein n=2 Tax=Parasitengona TaxID=83141 RepID=A0A443SS67_9ACAR
MAGLPRRIIKETQRLMAEPVPGISAIPDESNARYFHVVVAGPEGSPFEGGVFKLELFLPEEYPMSAPKVRFMTKIYHPNIDKLGRICLDILKDKWSPALQIRTA------LLSAPNPEDPLANDVAEQWKINEGEAIRTGTV----------
>UniRef90_A0A226DIA9/2-59 [subseq from] Ubiquitin-conjugating enzyme E2 N n=1 Tax=Folsomia candida TaxID=158441 RepID=A0A226DIA9_FOLCA
--ALPRRIIKETQRLMAEPVPGISAVPDDSNARYFHVVVTGPEGSPFEGGVFKLELFLPE--------------------------------------------------------------------------------------------
>UniRef90_A0A226DIA9/234-332 [subseq from] Ubiquitin-conjugating enzyme E2 N n=1 Tax=Folsomia candida TaxID=158441 RepID=A0A226DIA9_FOLCA
----------------------------------------------------RTEGRLVDDYPMSAPKVRFITKIYHPNIDKLGRICLDILKDKWSPALQIRTVLLSIQALLSAPNPDDPLANDVAELWKMNEQEAIRNAREWTRMYALGN-
>UniRef90_A0A0V1FH04/8-143 [subseq from] Ubiquitin-conjugating enzyme E2 N n=4 Tax=Trichinella pseudospiralis TaxID=6337 RepID=A0A0V1FH04_TRIPS
---LPRRIIKETQRLMQEPVPGISAVPDENNARYFHVVVAGPQSSPFEGGMFKLELFLPEEYPMAAPKVRFMTKIYHPNIDKLGRICLDILKDKWSPALQIRTVLLSIQALLSSPNPDDPLATDVAELWKSNESEAIRI-------------
>UniRef90_A0A2G8LIK9/5-141 [subseq from] UBC core domain-containing protein n=1 Tax=Stichopus japonicus TaxID=307972 RepID=A0A2G8LIK9_STIJA
-AGLPRRILKETQRLMAEPVAGISAIPAEDNARYFHVEITGPKDSPFEGGIFKLELFLPEEYPMAAPKVRFVTKIYHPNIDKLGRICLDILKDKWSPALQIRTVLLSIQALLSAPNPDDPLANDVAEQWKVNELAAIN--------------
>UniRef90_A0A6P5JG42/1-152 [subseq from] ubiquitin-conjugating enzyme E2 N-like n=1 Tax=Phascolarctos cinereus TaxID=38626 RepID=A0A6P5JG42_PHACI
MARLPYKIINETQCFLAELVPGIKAEPDESNPCHFHVVIAGPQDSPFEGGTFKPELFLPEDYPVAAPEVCFMSKIYHSNVDKLVRICLGILKDNWSPALQIHTVLLSIQALLSAPNSDDPLANDVAEQWKTNEAQAIEIARAWTKLHVINNI
>UniRef90_V4T696/5-149 [subseq from] UBC core domain-containing protein n=3 Tax=malvids TaxID=91836 RepID=V4T696_CITCL
--NLPRRIIKETQRLLSE--PGISASPSEDNMRYFNVMILGPTQSPYEGGVFKLELFLPEEYPMAAPKVRFLTKIYHPNIDKLGRICLDILKDKWSPALQIRTVLLSIQALLSAPNPDDPLSENIAKHWKTNEAEAVETAKEWTRLYAS---
>UniRef90_A0A8J9WM53/5-152 [subseq from] Ubiquitin-conjugating enzyme E2 N n=1 Tax=Coccomyxa sp. Obi TaxID=2315456 RepID=A0A8J9WM53_9CHLO
-AQLPRRIIKETQRLLSEPAPGISASPSEENLRYFNVIILGPQNTPYEGGTFKLELFLPEDYPMAPPKVRFLTRIYHPNIDKLGRICLDILKDKWSPALQIRTVLLSIQALLSAPNPDDPLAEAVAKHWKENEKEAVETAKQWTLTYAT---
>UniRef90_A0A4Y2GNL1/1-141 [subseq from] Ubiquitin-conjugating enzyme E2 N n=7 Tax=Entelegynae TaxID=74971 RepID=A0A4Y2GNL1_ARAVE
--------MKETQRLLSDPVPGISAVPDESNPRYFHVLVAGPEGSPFEGGIFKLELFLPEEYPMSPPKVRFITKIYHPNIDKLGRICLDILKDNWSPALQIRTVLLSVQALLSAPNPDDPLANDVAEQWKFNEQDAIEIAREWTMIYAK---
>UniRef90_A0A8C5CA06/1-131 [subseq from] UBC core domain-containing protein n=1 Tax=Gadus morhua TaxID=8049 RepID=A0A8C5CA06_GADMO
---------------MAEPVQGIMAKPDEGNARYFHVVISGPQDSPFEGGTFKLELFLPEEYPMAAPKVRFMTKIYHPNVDKLGRICLDILKDKWSPALQIRTVLLSIQALLSAPNPDDPLANDVAEQWKSNEAQAIDTESPWNRA------
>UniRef90_A0A6P4FWT2/1-148 [subseq from] ubiquitin-conjugating enzyme E2 N-like n=2 Tax=Drosophila rhopaloa TaxID=1041015 RepID=A0A6P4FWT2_DRORH
MSGLSRRIIKETQRLLEDPVPGISAIPDENNARYFRVLVSGPRDSPFEGGVFRLELFLPEDYPMKAPNVRFLTKIYHPNIDRLGRICLDVLKDKWSPALQIRTILLSIQALLSAPNPDDPLANDVAELWKEDEVAAIQNARDWTLKYA----
>UniRef90_A0A674PKH5/1-136 [subseq from] Ubiquitin-conjugating enzyme E2 N n=1 Tax=Takifugu rubripes TaxID=31033 RepID=A0A674PKH5_TAKRU
MSGLSSRIMKETRRLVTEHVPGIKAQPDESNGRYFHVVIDGPQDTPFEGGVFKLELFLPEEYPMAAPKVRFITKIYHPNVDKLGRICLDILKDKWSPALQIRTVLLSIQALLSAPNPDDPLANDVAEQWKSSEAEA----------------
>UniRef90_UPI0012619CB3/1-148 [subseq from] ubiquitin-conjugating enzyme E2 N-like n=1 Tax=Mastomys coucha TaxID=35658 RepID=UPI0012619CB3
MATLPRRIIKETQCLLAEPVPGIKAELDESNACYFHVVVAGPQDSPLEGGTLKLELFLPEEYPMAAPK----PKIYHPNVDKLRRICLDILKYKRSPALQIHTVLLSIQALLSAPNPEDPLANDVAEQWKINKAQAIKTARAWNRLYATNNI
>UniRef90_A0A507DDQ3/90-236 [subseq from] UBC core domain-containing protein n=2 Tax=Synchytrium endobioticum TaxID=286115 RepID=A0A507DDQ3_9FUNG
--ALPKRIVKETERLLAEPAPGISAVPHEDNLRYFDVVIAGPNQSPFEGGVFRLELFLPEEYPMAPPKVRFLTKIYHPNIDKLGRICLDILKDKWSPALQIRTVLLSVQALLSAPNPDDPLANDVAQHWKENEKAAIVTAREWTNKYAS---
>UniRef90_A0A397TQD6/1-150 [subseq from] Ubiquitin-conjugating enzyme/RWD-like protein n=1 Tax=Glomus cerebriforme TaxID=658196 RepID=A0A397TQD6_9GLOM
MAALPKRIIKETERLIADAVPGISARPHEDNLRYFDVDITGPEQSPFEGGVFKLELFLPEEYPMAPPKVRFLTKIYHPNIDKLGRICLDILKDKWSPALQIRTVLLSIQALLSAPNPDDPLANDVAQHWKDNEPEAIAKAREWTQKYAEN--
>UniRef90_UPI0019398D77/3-152 [subseq from] ubiquitin-conjugating enzyme E2 N-like n=1 Tax=Styela clava TaxID=7725 RepID=UPI0019398D77
-AGIPRRIIKETQRLVSDSPPGICAIPVESNARYFKVTVVGPQDSPYEGGIFKLELFLPEDYPMAPPKVRFMTKIYHPNIDKLGRICLDILKDKWSPALQIRTVLLSIQALLSAPNPDDPLANDVAEAWKLDENSAIKKAKEWTKLHARKN-
>UniRef90_A0A0V0SEW1/15-150 [subseq from] Ubiquitin-conjugating enzyme E2 N (Fragment) n=6 Tax=Trichinella TaxID=6333 RepID=A0A0V0SEW1_9BILA
---LPRRIIKETQRLMQEPVPGISAVPDEHNARYFHVVVAGPQSSPFEGGMFKLELFLPEEYPMAAPKVRFMTKIYHPNIDKLGRICLDILKDKWSPALQIRTVLLSIQALLSSPNPDDPLATDVAELWKSNESEAIRI-------------
>UniRef90_A0A7S1STR9/11-155 [subseq from] UBC core domain-containing protein n=2 Tax=Tetraselmis TaxID=3164 RepID=A0A7S1STR9_9CHLO
----PRRIIKETQRLLSEPAPGISASPSEDNLRYFNVMILGPQQSPYEGGVYKLELFLPEEYPMAAPKVRFLTKIYHPNIDKLGRICLDILKDKWSPALQIRTVLLSIQALLSAPNPDDPLAENVAKHWKENEAEAMGVAREWTRLHAQ---
>UniRef90_A0A8C5ET81/2-137 [subseq from] Ubiquitin-conjugating enzyme E2 N-like n=1 Tax=Gouania willdenowi TaxID=441366 RepID=A0A8C5ET81_9TELE
----------ETQRLLAERVQGISAMPDEANARYFHVIILGPKDSPFEGGSFKLELFLPEEYPMAAPKVRFMTKIYHPNIDKLGRICLDILKDKWSPALQIRTVLLSIQALLSAPNPDDPLANDVAEQWKSNEAIAIETARTtWLT-------
>UniRef90_UPI0000606305/32-173 [subseq from] ubiquitin-conjugating enzyme E2 N-like n=1 Tax=Mus musculus TaxID=10090 RepID=UPI0000606305
--------IKETQRLLAEPVPGITAEPDENSAHYFPVVIAGTQDSPFDGGTFKLELFLPEEYPMAAPKVCFMTEIYHPNVNKLEKI--DILKDKWSPALQIRTVLLSIQPLLSAPNPDDPLANDVAEQWKTNEGQGIETVTAWTRLYAMNNI
>UniRef90_Q9VJS5/1-151 [subseq from] AT16033p n=5 Tax=melanogaster subgroup TaxID=32351 RepID=Q9VJS5_DROME
MAALTPRIIKETQRLLEDPVPGISATPDECNARYFHVLVTGPKDSPFEGGNFKLELFLPEDYPMKAPKVRFLTKIFHPNIDRVGRICLDILKDKWSPALQIRTVLLSIQALLSAPNPDDPLANDVAELWKVNERRAIQLARECTLKHAMQN-
>UniRef90_A0A0V1B0Y9/15-153 [subseq from] AP2-associated protein kinase 1 (Fragment) n=1 Tax=Trichinella spiralis TaxID=6334 RepID=A0A0V1B0Y9_TRISP
---LPRRIIKETQRLMQEPVPGISAVPDEHNARYFHVVVAGPQSSPFEGGMFKLELFLPEEYPMAAPKVRFMTKIYHPNIDKLGRICLDILKDKWSPALQIRTVLLSIQALLSSPNPDDPLATDVAELWKSNESEAIRIAKV----------
>UniRef90_UPI0007A6D656/22-172 [subseq from] ubiquitin-conjugating enzyme E2 N-like n=1 Tax=Miniopterus natalensis TaxID=291302 RepID=UPI0007A6D656
-APLPRRMTRETPRLLAEPVPGIKAEPEESNAPYFHVVSAGPQDSPFEGGTLKLELFLPEEDPRAAPKLRFMTKIYHLNVDDLGRICLDILKGKWSPALQIRTVLLSIQALLSAPNPEDPLANDAKEQWKTSEAQATETAPARTRLDARSNI
>UniRef90_UPI001AEFD8CB/38-177 [subseq from] ubiquitin-conjugating enzyme E2 N-like n=1 Tax=Mesocricetus auratus TaxID=10036 RepID=UPI001AEFD8CB
---LSCRIIKETQRLLA--------EPDESNTSYFHVVIAGPQDYPFEGGTFKLELFLPEEYPMAAPKVGFMTKIYHPIVNKLGRICLDILKDKWSPALQIRTVLLSIQALLRAPNPDDPLANDVAEQWKTNEVQAIETARAWTRLYAISS-
>UniRef90_A0A8S4GU36/1-149 [subseq from] UBC core domain-containing protein n=1 Tax=Pedinophyceae sp. YPF-701 TaxID=765719 RepID=A0A8S4GU36_9CHLO
MADLPRRIVKETQKLMSEPVPGIEAAPSEDNLRYFNVMVEGPKQSPYEGGYFKLELFLPEDYPMAAPKVRFLTKVYHPNVDRLGRICLDILKDKWSPALQIRTVLLSIQALMSAPNPDDPLAEEIAKHWKNNEAEAIAKAKEWTQLYAT---
>UniRef90_A0A5J4Y2P1/5-152 [subseq from] Ubiquitin-conjugating enzyme E2 35-like n=1 Tax=Trebouxia sp. A1-2 TaxID=2608996 RepID=A0A5J4Y2P1_9CHLO
--QLPRRIIKETQRLISEPAPGISASPSEDNLRYFNVMILGPQQSCYEGGAFKLELFLPEDYPMAAPKVRFLTKIYHPNIDKLGRICLDILKDKWSPALQIRTVLLSIQALLSAPNPDDPLAENIAKEWREDEAKAMQTAKEWTRLYATS--
>UniRef90_A0A2N1JES6/3-147 [subseq from] Ubc13p n=1 Tax=Malassezia vespertilionis TaxID=2020962 RepID=A0A2N1JES6_9BASI
---LPKRIIKETERLMADPAPGIQATPHEDNLRYFDVVMAGPAQSPFVGGSFKLELFLPEEYPMAPPKVRFLTKIYHPNIDKLGRICLDILKDKWSPALQIRTVLLSIQALLSAPNPDDPLANDVAEHYKTNERDAIETSKQWTMMYA----
>UniRef90_A0A0D2WM33/22-160 [subseq from] Ubiquitin-conjugating enzyme E2N n=2 Tax=Capsaspora owczarzaki (strain ATCC 30864) TaxID=595528 RepID=A0A0D2WM33_CAPO3
----------ETQRLVAEPVPGISAEPDEQNARYFGIKIDGPHESPFEGGVFRLELFLPEDYPMAPPKVRFLTKIYHPNIDRLGRICLDILKDKWSPALQIRTVLLSVQALLSAPNPDDPLANDVAEQWKTNEPAAIATARQWTRQYAT---
>UniRef90_A0A1X2HEE5/3-149 [subseq from] Ubiquitin-conjugating enzyme E2 N n=1 Tax=Syncephalastrum racemosum TaxID=13706 RepID=A0A1X2HEE5_SYNRA
---LSKRIIKETERLLAEPAPGISATPHDDNLRYFDVVIAGPTQSPFEGGMFRLELFLPEEYPMAPPKVRFLTKIYHPNIDKLGRICLDILKDKWSPALQIRTVLLSIQALLSAPNPDDPLANDVAQHWKDNDEAAIATARQWTAMYASN--
>UniRef90_A0A2K5LLA5/1-140 [subseq from] UBC core domain-containing protein n=1 Tax=Cercocebus atys TaxID=9531 RepID=A0A2K5LLA5_CERAT
MAVLTHRIIKETQRLLTEPVPGIKAEPDESNARYFHVVIAGPQDSPFERGSFKLEVFFPEEYPVAAPKVHFTTKVYHSNVDKLGRICLDILKDKWSPA------------LLSAPNPDDPLANDVAEQWKTNEAQAIETARAWTRLYAMNNI
>UniRef90_A0A2U1M0X0/4-143 [subseq from] Ubiquitin-conjugating enzyme E2 8 n=1 Tax=Artemisia annua TaxID=35608 RepID=A0A2U1M0X0_ARTAN
-----KRIQKELKDLQKDPPTSCSAGPAGEDMFHWQATIMGPTDSPFTGGVFLVSIHFPPDYPFKPPKVSFKTKVFHPNINSNGSICLDILKEQWSPALTISKVLLSICSLLTDPNPDDPLVPEIAHMYKNDRAKYETTARSWTQ-------
>UniRef90_A0A2U1M0X0/170-283 [subseq from] Ubiquitin-conjugating enzyme E2 8 n=1 Tax=Artemisia annua TaxID=35608 RepID=A0A2U1M0X0_ARTAN
--------------------------------FHWQATIMGPTDSPFTGGVFLVSIHFPPDYPFKPPKVSFKTKVFHPNINSNGSICLDILKEQWSPALTISKVLLSICSLLTDPNPDDPLVPEIAHMYKNDRAKYETTARSWTQK------
>UniRef90_Q86K32/1-148 [subseq from] Probable ubiquitin-conjugating enzyme E2 N n=1 Tax=Dictyostelium discoideum TaxID=44689 RepID=UBE2N_DICDI
MATLPKRIIKETQRLMTEPAPGISATPATDNFRYFKVAISGPLDSPFEGGVFNLELFLTDDYPMSAPKVRFLTKIYHPNIDKLGRICLDILKDKWSPALQIRTVLLSIQALLSAPNPDDPLANDVAEHWKTNEKEAMARAREWTRLYA----
>UniRef90_UPI0007E76C3B/1-152 [subseq from] ubiquitin-conjugating enzyme E2 N n=1 Tax=Drosophila eugracilis TaxID=29029 RepID=UPI0007E76C3B
MSGLSRRIIKETQRLIEDPVPGISAAPDETNARYFHVLVAGPNETPFQGGIFRLELFLPDDYPMKAPKVRFLTKIYHPNIDRLGRICLDVLKDKWSPALQIRTILLSIQALLSAPNPDDPLVNDVAQLWKEDEDKALRKAREWTLKYAIDSI
>UniRef90_A0A2B4RWZ0/3-142 [subseq from] Ubiquitin-conjugating enzyme E2 N n=2 Tax=Stylophora pistillata TaxID=50429 RepID=A0A2B4RWZ0_STYPI
-GGLPRRIIKETQRLVSEPVPGITAFPADDNARYFNVVIDGPAETPFEGGKFKLELFLPEEYPMAAPKVRFMTKIYHPNVDKLGRICLDILKDKWSPALQIRTVLLSIQALLSAPNPDDPLANDVAEKWKLNESEALVTGK-----------
>UniRef90_A0A164WCY7/5-156 [subseq from] UBC core domain-containing protein n=3 Tax=Pentapetalae TaxID=1437201 RepID=A0A164WCY7_DAUCS
--NLPRRIIKETQRLLSEPAPGISASPSEENMRYFNVMILGPSQSPYEGGVFKLELFLPEEYPMAAPKVRFLTKIYHPNIDKLGRICLDILKDKWSPALQIRTVLLSIQALLSAPNPDDPLSENIAKHWKTNETEAVETdlnfaAKEWTRLYAS---
>UniRef90_UPI001EE30D9E/1-128 [subseq from] ubiquitin-conjugating enzyme E2 N-like n=1 Tax=Equus quagga TaxID=89248 RepID=UPI001EE30D9E
MAGLPRSIMKETQRLLAEPVPGIKAEPDESNTRYFHVVIAGPKDSPFEGGTFKRELFLPEEYWMAAPKVRYMTKIYHPNVDKLGRICLDILKDKWSPALQIRTVLLSIQALLSAPNPDDPLANDVAEQ------------------------
>UniRef90_A0A168QA00/2-147 [subseq from] UBC core domain-containing protein n=2 Tax=Absidia TaxID=4828 RepID=A0A168QA00_ABSGL
--SLPKRILKETERLLADPEPGIQATPHEDNLRYFDVVISGPTQSPFEGGHFRLELFLPEEYPMAAPKVRFLTKIYHPNIDKLGRICLDILKDKWSPALQIRTVLLSIQALLSAPNPEDPLANDVAQHWKEDEKEAIDTARKWTVQYA----
>UniRef90_A0A152A4D9/3-150 [subseq from] Putative ubiquitin-conjugating enzyme E2 n=1 Tax=Tieghemostelium lacteum TaxID=361077 RepID=A0A152A4D9_TIELA
-NSLPKRIIKETQRLISEPAPGISATPATDNVRYFNVIIAGPVESPFEGGIFHLELFLTDDYPMSAPKVRFLTKIYHPNIDKLGRICLDILKEKWSPALQIRTVLLSIQALLSAPNPDDPLANDVAEHWKTNEKEAISKAKEWTKLYAN---
>UniRef90_A0A8H7ERQ5/2-149 [subseq from] Ubiquitin-conjugating enzyme 13 n=1 Tax=Apophysomyces ossiformis TaxID=679940 RepID=A0A8H7ERQ5_9FUNG
--ALPKRIIKETERLLADPVPGISASPHDDNLRYFDVIIAGPDQSPFQDGVFRLELFLPEEYPMGPPKVRFLTKIYHPNIDKLGRICLDILKDKWSPALQIRTVLLSIQALLSAPNPDDPLANDVAQHWKEDEKDAINTARQWTAMYARN--
>UniRef90_A0A0G4LVH4/1086-1229 [subseq from] Protein SYS1 n=2 Tax=Verticillium longisporum TaxID=100787 RepID=A0A0G4LVH4_9PEZI
-----KRINKELTDLGRDPPSSCSAGPVGEDLFHWQATIMGPGDSPYSGGVFFLAIHFPTDYPFKPPKVNFTTRIYHPNINSNGSICLDILRDQWSPALTISKVLLSICSMLTDPNPDDPLVPEIAHVYKTDRARYEATAREWTRNVAV---
>UniRef90_A0A0G4LVH4/1531-1670 [subseq from] Protein SYS1 n=2 Tax=Verticillium longisporum TaxID=100787 RepID=A0A0G4LVH4_9PEZI
-----KRINKELTDLGRDPPSSCSAGPVGEDLFHWQATIMGPGDSPYSGGVFFLAIHFPTDYPFKPPKVNFTTRIYHPNINSNGSICLDILRDQWSPALTISKVLLSICSMLTDPNPDDPLVPEIAHVYKTDRARYEATAREWTR-------
>UniRef90_A8HQ77/10-157 [subseq from] Uncharacterized protein n=10 Tax=Chlamydomonadales TaxID=3042 RepID=A8HQ77_CHLRE
-AQLPRRIIKETQKLLSEPAPGISASPSEENLRYFNVMILGPQQSPYEGGVFKLELFLPEDYPMAPPKVRFLTKIYHPNIDKLGRICLDILKDKWSPALQIRTVLLSIQALLSAPNPDDPLAEHVAKHWKENEKEAIATARQWTAMHAQ---
>UniRef90_A0A139B0U7/4-149 [subseq from] Ubiquitin-conjugating enzyme n=1 Tax=Gonapodya prolifera (strain JEL478) TaxID=1344416 RepID=A0A139B0U7_GONPJ
--NLPKRIVKETERLLAEPAPGISAQPHEDNLRYFDVVIAGPTHSPYDGGMFKLELFLPDDYPMAPPKVRFLTRIYHPNIDKLGRICLDILKDKWSPALQIRTVLLSIQALLSAPNPDDPLANDVAQQWKENEKLALQTAREWTGKFA----
>UniRef90_A0A162PWI0/2-148 [subseq from] UBC core domain-containing protein n=7 Tax=Eukaryota TaxID=2759 RepID=A0A162PWI0_PHYB8
--ALPRRIVKETERLLADPAPEISATPHDDNLRYFDVIIAGPTQSPFEGGVFRLELYLPEDYPMAPPKVRFLTKIYHPNIDKLGRICLDILKDKWSPALQIRTVLLSIQALLSAPNPDDPLANDVAQHWKENEKDAISTAHEWTRMYAQ---
>UniRef90_H3G9K8/4-149 [subseq from] UBC core domain-containing protein n=25 Tax=Oomycota TaxID=4762 RepID=H3G9K8_PHYRM
--ALPRRIVKETQRLLAEPVAGISATPYEDNLRYFQVVIAGPQSSPYENGIFKLELFLPSDYPMAPPKVRFLTRIYHPNIDKLGRICLDILKDKWSPALQIRTVLLSIQALLSAPNPDDPLANDVADHWKTDEAGAVQMAAEWTRRYA----
>UniRef90_K9J1D5/1-145 [subseq from] Putative ubiquitin-conjugating enzyme e2 n (Fragment) n=1 Tax=Desmodus rotundus TaxID=9430 RepID=K9J1D5_DESRO
-------IIKETQRLLAEPVPGIKAEPGKSNARYFHMVIAGXXDSPFDGGSFKLELFLPGEYVKAAPKICFMTKIYHPNVDKLGKVCLGILKDKWSPALQIRTVLHPIQVLLGAPDPDDPLVSDVAEHWKTKEAQAAETARAWTRVYAMNNI
>UniRef90_A0A7S3RBI3/11-157 [subseq from] UBC core domain-containing protein (Fragment) n=2 Tax=Choreotrichia TaxID=141411 RepID=A0A7S3RBI3_9SPIT
--ALPRRIVKETQRLLSEPAPGISATPYTDNLRYFNVIIQGPQGSPYEGGIFKLELFLPEEYPMAPPKVRFLTKMFHPNIDKLGRICLDILKDKWSPALQIRTVLLSIQALLSAPNPDDPLANDVAELWKRNEPKALEEAKTWTQQYAT---
>UniRef90_A0A7S3CH76/2-149 [subseq from] UBC core domain-containing protein n=2 Tax=Chloropicon TaxID=2302914 RepID=A0A7S3CH76_9CHLO
--ALPKRIIKETQRLLAEPAPGISASPSEENARYFNVMIIGPSTSPYEGGVYKLELYLPEDYPMAAPKVRFLTKIYHPNIDKLGRICLDILKDKWSPALQIRTVLLSIQALLSSPNPDDPLDENVARQWREDENSAINTAKDWTRIYAMQ--
>UniRef90_E4XGP3/2-140 [subseq from] UBC core domain-containing protein n=1 Tax=Oikopleura dioica TaxID=34765 RepID=E4XGP3_OIKDI
--ALPRRIIKETQKLQAEPVSGINAIPDESNARYFKIVVVGPQDSPYENGNFNLELFLPEEYPMAPPKVRFMTKIYHPNIDKLGRICLDILKDKWSPALQIRTVLLSIQALLSAPNPDDPLANDVAQLWKQNEAQAIRTAK-----------
>UniRef90_A0A1Y1YSZ6/2-150 [subseq from] Ubiquitin-conjugating enzyme E2 N n=1 Tax=Basidiobolus meristosporus CBS 931.73 TaxID=1314790 RepID=A0A1Y1YSZ6_9FUNG
--SLPKRITKEIERLLADPAPGISATPHEDNLRYFDVIIAGPSQSPFEGGTFSLELFLPEDYPMAPPKVRFLTKIYHPNIDKLGRICLDILKDKWSPALQIRTVLLSIQALLSAPNPDDPLANDVAQHWKEDEKDAIATARAWTMKHAVSN-
>UniRef90_A0A024GCI7/7-152 [subseq from] UBC core domain-containing protein n=4 Tax=Oomycota TaxID=4762 RepID=A0A024GCI7_9STRA
--NLPRRIVKETQRLLAEPVPGISATPYEDNLRYFQVVIAGPQTSPYENGIFKLELFLPADYPMSPPKVRFLTRLYHPNIDKLGRICLDILKDKWSPALQIRTVLLSIQALLSAPNPDDPLANDVAEHWKSDEAGAVRTAADWTRRFA----
>UniRef90_A0A1Y1IMQ6/7-152 [subseq from] Ubiquitin-conjugating enzyme n=1 Tax=Klebsormidium nitens TaxID=105231 RepID=A0A1Y1IMQ6_KLENI
--NLPRRIIKETQRLLSEPAPGISASPAEDNLRHFNVMILGPTQSPYEGGVFKLELFLPEDYPMAPPKVRFLTKLYHPNVDKLGRICLDILKDKWSPALQIRTVLLSIQALLSAPNPDDPLAENVAKHWKQNEIEAVATAKEWTRLYA----
>UniRef90_A0A078J5G6/5-153 [subseq from] BnaA07g38410D protein n=5 Tax=Brassica TaxID=3705 RepID=A0A078J5G6_BRANA
--NLPRRIIKETQRLLSEPAPGISASPSEDNMRYFNVMVLGPSQSPYEGGVFKLELFLPEEYPMSAPKASclFLTKIYHPNIDKLGRICLDILKDKWSPALQIRTVLLSIQALLSAPNPDDPLSENIAKHWKSNEAEAVETAKEWTRLYAS---
>UniRef90_A0A5C3EVP0/2-147 [subseq from] Probable ubiquitin-conjugating enzyme E2 n=6 Tax=Ustilaginomycotina TaxID=452284 RepID=A0A5C3EVP0_9BASI
--SLPKRIIKETERLIADPAPGISATPHEDNLRYFDVVISGPSQSPFEGGVFRLELFLPEEYPMSAPKVRFLTKIYHPNIDKLGRICLDILKDKWSPALQIRTVLLSIQALLSAPNPDDPLANDVAEHYKTDEKGAIEVSRQWTAQYA----
>UniRef90_C1E675/7-155 [subseq from] UBC core domain-containing protein n=3 Tax=Mamiellaceae TaxID=41873 RepID=C1E675_MICCC
--ALPRRIIKETQRLLSEPAPGISAQPQEDNLRHFSVMIRGPQDSPYEGGVFELELFLPEEYPMAAPKVRFLTKIYHPNIDTLGRICLDILKDKWSPALQIRTVLLSIQALLSAPNPDDPLSEKIAKAWKVDEAEALKTAKEWTQRFAIKN-
>UniRef90_A0A0D1C341/2-147 [subseq from] Putative E2 ubiquitin-conjugating protein n=7 Tax=Ustilaginaceae TaxID=5268 RepID=A0A0D1C341_USTMA
--SLPKRIIKETERLIADPAPGINATPHEDNLRYFDVVISGPSQSPFEGGVFRLELFLPEEYPMSAPKVRFLTKIYHPNIDKLGRICLDILKDKWSPALQIRTVLLSVQALLSAPNPDDPLANDVAEHYKKDEKGAIEVSRKWTELYA----
>UniRef90_A0A7N2MB52/5-74 [subseq from] UBC core domain-containing protein n=2 Tax=rosids TaxID=71275 RepID=A0A7N2MB52_QUELO
--NLPRRIIKETQRLLSEPAPGISASPSEDNMRYFNVMILGPTQSPYEGGVFKLELFLPEEYPMAAPKVPFA--------------------------------------------------------------------------------
>UniRef90_A0A7N2MB52/109-191 [subseq from] UBC core domain-containing protein n=2 Tax=rosids TaxID=71275 RepID=A0A7N2MB52_QUELO
------------------------------------------------------------------IEVRFLTKIYHPNIDKLGRICLDILKDKWSPALQIRTVLLSIQALLSAPNPDDPLSENIAKHWKTNEAEAVETAKEWTRLYAS---
>UniRef90_A0A818RVF6/2-111 [subseq from] Very-long-chain 3-oxoacyl-CoA synthase n=2 Tax=Rotaria socialis TaxID=392032 RepID=A0A818RVF6_9BILA
----------------------------------------GPGDSPFQGGVFFLSIHFPADYPFKPPKITFTTKIFHPNINSNGAICLDILRSQWSPALTISKVLLSICSLLCDPNPDDPLVPDIARTYKTDKEKYNATARQWTQKYAIR--
>UniRef90_A0A818RVF6/123-267 [subseq from] Very-long-chain 3-oxoacyl-CoA synthase n=2 Tax=Rotaria socialis TaxID=392032 RepID=A0A818RVF6_9BILA
-----KRISKELQDLQREPPANVSAGPVQPNDMFnWQATILGPSDSPYQSGVFFLSINFPTDYPFKPPKITFTTKIYHPNINSNGAICLDILRSNWSPALTISKVLLSICSLLCDPNPDDPLVPEIARQYKQDREAYNATARQWTQKYAI---
>UniRef90_A0A087SG01/8-155 [subseq from] Ubiquitin-conjugating enzyme E2 36 n=1 Tax=Auxenochlorella protothecoides TaxID=3075 RepID=A0A087SG01_AUXPR
-AQLPRRIIKESQRLLTEPVPGISAAPSEENLRYFNVVIFGPDSSPYQGGVFKLELFLPEDYPMAAPKVRFLTKIYHPNVDKLGRICLDILKDKWSPALQIRTVLLSIQALMSAPNPDDPLDEAVARHWKGNEVEAMDTARAWTAQYAR---
>UniRef90_B4MPA6/1-150 [subseq from] GK21643 n=1 Tax=Drosophila willistoni TaxID=7260 RepID=B4MPA6_DROWI
MSRLPRRITMETERLIKDPVPGIDAVPDEKNVRYFHVIMAGPVDSPFEGGLFELELFLPEDYPMSPPKVRFVTKIFHPNIDRLGRICLDVLKDKWSPALQIRTVLLSIQALLSLPNPDDPLANDVAQMWKQNKEEAIRNAREWTKKYAMK--
>UniRef90_A0A418B703/21-166 [subseq from] UBC core domain-containing protein n=12 Tax=Oomycota TaxID=4762 RepID=A0A418B703_9STRA
--QLPRRIVKETQRLLAEPVPGISATPYEDNLRYFQVVIAGPQSSPYEHGIFKLELFLPADYPMAPPKVRFLTRIYHPNIDKLGRICLDILKDKWSPALQIRTVLLSIQALLSAPNPDDPLANDVADHWKTDEPAALRTATEWTRRFA----
>UniRef90_A0A8X8CAU6/5-149 [subseq from] Uncharacterized protein n=1 Tax=Populus tomentosa TaxID=118781 RepID=A0A8X8CAU6_POPTO
--NLPRRIIKETQRLLSEPAPGISASPSEDNMRYFNVMILGPTQSPYEGGVFKLELFLPEEYPMAAPKVRFLTKIYHPNIDKLGRICLDILKDKWSPALQIRTVLLSIQALLSAPNPDDPLSENIAKHWKTNEAEAVETGNTHTHTH-----
>UniRef90_A0A315V8A6/1-126 [subseq from] UBC core domain-containing protein n=1 Tax=Gambusia affinis TaxID=33528 RepID=A0A315V8A6_GAMAF
---------------MAEPVPGITATPDEGNARYFHVVIAGPQDSPFEGGTFKLELFLPEEYPMAAPKVRFMTKIYHPNVDKLGRICLDILKDKWSPALQIRTVLLSIQALLSAPNPDDPLANDVAEQWKKNESHAIETGL-----------
>UniRef90_A0A7S0LHS8/16-161 [subseq from] UBC core domain-containing protein n=1 Tax=Coccolithus braarudii TaxID=221442 RepID=A0A7S0LHS8_9EUKA
---LPRRIIKETQRLLSEPVTGISATPYQDNLRHFNVIISGPGSSPYEGGIFKLELFLPEEYPMAPPKVRFMTKIYHPNIDRLGRICLDILKDKWSPALQIRTVLLSIQALLSAPNPDDPLANDVAEHWKRDEPEAIKTAKEWTQHYAR---
>UniRef90_A0A199W8B9/5-155 [subseq from] Ubiquitin-conjugating enzyme E2 36 n=1 Tax=Ananas comosus TaxID=4615 RepID=A0A199W8B9_ANACO
--NLPRRIIKETQRLLSEPAPGIIATPYEENMRYFNVMILGPEQSPYEGGVFKLELFLPEEYPMAPPKVRFLTKIYHPNIDKasskLGRICLDILKDKWSPALQIRTVLLSIQALLSAPNPDDPLSDNIAKHWKANEAEAVETAKEWTRLYAT---
>UniRef90_R9P3E6/2-147 [subseq from] UBC core domain-containing protein n=8 Tax=Ustilaginales TaxID=5267 RepID=R9P3E6_PSEHS
--SLPKRIIKETERLIADPAPGISATPHEDNLRYFDVVISGPAQSPFEGGVFRLELFLPEEYPMSAPKVRFLTKIYHPNIDKLGRICLDILKDKWSPALQIRTVLLSVQALLSAPNPDDPLANDVAEHYKKDEKGAIEVSRQWTALYA----
>UniRef90_A0A7S0J059/7-151 [subseq from] UBC core domain-containing protein n=1 Tax=Calcidiscus leptoporus TaxID=127549 RepID=A0A7S0J059_9EUKA
---LPRRIIKETQRLLTEPVPGISASPYTDNLRYFNVIISGPCTSAYEGGIFKLELFLPEEYPMAPPKVRFMTRIYHPNIDRLGRICLDILKDKWSPALQIRTVLLSIQALLSAPNPDDPLANDVAENWKANEQGAIQTAKEWTAKYA----
>UniRef90_UPI0010A0863B/14-159 [subseq from] ubiquitin-conjugating enzyme E2 N-like n=1 Tax=Grammomys surdaster TaxID=491861 RepID=UPI0010A0863B
-----SRIIKETLH-FAEPVPGIKAEPHERNACYFHVVIANPQGFPFEGGTFKLELFLPEEYPMAATKVCFMIKIYHPNVDNLGRICLDILKDKWSPALQICTVLLSIQALLSTLNPDDSLANDVAEQWKTKEAQAIETARTWARLYAMNNI
>UniRef90_A0A2P4PJZ5/6-151 [subseq from] Ubiquitin-conjugating enzyme E2 N n=7 Tax=Eukaryota TaxID=2759 RepID=A0A2P4PJZ5_RHIID
---LPKRIIKETERLIADAVPGINAKPHEENLRYFDVDITGPEQSPFEGGVFKLELFLPEEYPMSPPKVRFLTKIYHPNIDKLGRICLDILKDKWSPALQIRTVLLSIQALLSAPNPDDPLANDVAQHWKDNEQEAIAKAREWTQTYAE---
>UniRef90_D8LS01/5-142 [subseq from] UBC core domain-containing protein n=1 Tax=Ectocarpus siliculosus TaxID=2880 RepID=D8LS01_ECTSI
--NLPRRIVKETQRLLAEPVPGISATPYEDNLRYFNVVITGPEQSPYEHGSFKLELFLPSDYPMAPPKVRFLTKIYHPNIDKLGRICLDILKDKWSPALQIRTVLLSIQALLSAPNPDDPLANDVAEMWKTNEAQALQTG------------
>UniRef90_UPI0018A144D7/2-151 [subseq from] ubiquitin-conjugating enzyme E2 N n=1 Tax=Drosophila subpulchrella TaxID=1486046 RepID=UPI0018A144D7
-SRLSPRIMKETQRLLTDPIPGISAIPDENNARYFHVLISGPHDSPFEGGIFKLELFLPGDYPMKAPMVRFLTKIYHPNIDRLGRICLDVLKDKWSPALQIRTILLSIQALLSAPNPDDPLVNDVADLWKVNQKRAIQIAREWTLRYAVKN-
>UniRef90_A0A6A4SEW5/1-125 [subseq from] UBC core domain-containing protein n=1 Tax=Scophthalmus maximus TaxID=52904 RepID=A0A6A4SEW5_SCOMX
---------------MAEPVPGITATPDEGNARYFHVVIAGPQDSPFEGGTFKLELFLPEEYPMAAPKVRFMTKIYHPNVDKLGRICLDILKDKWSPALQIRTVLLSIQALLSAPNPDDPLANDVAEQWKKNESHAIETV------------
>UniRef90_A0A1E5W1R0/5-112 [subseq from] Ubiquitin-conjugating enzyme E2 36 n=2 Tax=commelinids TaxID=4734 RepID=A0A1E5W1R0_9POAL
--NLPRRIIKETQRLLSEPAPGISASPSEENMRYFNVMILGPAQSPYEGGVFKLELFLPEEYPMAAPKVRFLTKIYHPNIDKLGRICLDILKDKWSPALQIRTVLLSVLP------------------------------------------
>UniRef90_A0A1E5W1R0/121-166 [subseq from] Ubiquitin-conjugating enzyme E2 36 n=2 Tax=commelinids TaxID=4734 RepID=A0A1E5W1R0_9POAL
-------------------------------------------------------------------------------------------------------LIFSIQALLSAPNPDDPLSDNVAKHWKANEAEAVETAKEWTRLYAS---
>UniRef90_A0A8C1V1M2/4-129 [subseq from] Ubiquitin-conjugating enzyme E2Nb n=1 Tax=Cyprinus carpio TaxID=7962 RepID=A0A8C1V1M2_CYPCA
---LP--LSKETQRLLAEPVPGIRAEPDEGNARYFHVVIAGPQDSPFEGGTFKLELFLPEEYPMAAPKVRFMTKIYHPNVDKLGRICLDILKDKWSPALQIRTVLLSIQALLSAPNPDDPLANDVAEHFHV---------------------
>UniRef90_UPI00215E79C0/5-25 [subseq from] ubiquitin-conjugating enzyme E2 36 isoform X1 n=1 Tax=Mercurialis annua TaxID=3986 RepID=UPI00215E79C0
--NLPRRIIKETQRLLSEPgIPS----------------------------------------------------------------------------------------------------------------------------------
>UniRef90_UPI00215E79C0/52-181 [subseq from] ubiquitin-conjugating enzyme E2 36 isoform X1 n=1 Tax=Mercurialis annua TaxID=3986 RepID=UPI00215E79C0
-------------------APGISASPSEDNMRYFNVMILGPTQSPYEGGVFKLELFLPEEYPMAAPKVRFLTKIYHPNIDKLGRICLDILKDKWSPALQIRTVLLSIQALLSAPNPDDPLSENIAKHWKTNEAEAVETAKEWTRLYAS---
>UniRef90_A0A1U8MV16/41-183 [subseq from] ubiquitin-conjugating enzyme E2 36-like isoform X1 n=7 Tax=Gossypium TaxID=3633 RepID=A0A1U8MV16_GOSHI
------QKLQETQRLLSEPAPGISASPSEDNMRYFNVMILGPTQSPYEGGVFKLELFLPEEYPMTAPKVRFLTKIYHPNIDKLGRICLDILKDKWSPALQIRTVLLSIQALLSAPNPDDPLSENIAKHWKTNEAEAVETAKEWTRLYAS---
>UniRef90_A0A0D2Q0K6/5-144 [subseq from] UBC core domain-containing protein n=3 Tax=Mesangiospermae TaxID=1437183 RepID=A0A0D2Q0K6_GOSRA
--NLPRRIIKETQRLLSEPAPGINASPSEDNMRYFNVMILGPTQSPYEGGVFKLELFLPEEYPMAAPKVRFLTKIYHPNIDKLGRICLDILKDKWSPALQIRTVLLSIQALLSAPNPDDPLSENIAKHWKTNEAEAVETGKT----------
>UniRef90_F4I615/5-160 [subseq from] Ubiquitin-conjugating enzyme 36 n=25 Tax=Mesangiospermae TaxID=1437183 RepID=F4I615_ARATH
--NLPRRIIKETQRLLSEPgnfitsfdpSPGISASPSEENMRYFNVMILGPTQSPYEGGVFKLELFLPEEYPMAAPKVRFLTKIYHPNIDKLGRICLDILKDKWSPALQIRTVLLSIQALLSAPNPDDPLSENIAKHWKSNEAEAVETAKEWTRLYAS---
>UniRef90_A0A8T0H9J1/9-148 [subseq from] UBC core domain-containing protein n=2 Tax=Ceratodon purpureus TaxID=3225 RepID=A0A8T0H9J1_CERPU
-AALPRRIIKETQRLLSEPAPGISASPSEENLRYFNVMILGPSQSPYEGGVFKLELFLPEEYPMAAPKVRFLTKIYHPNIDKLGRICLDILKDKWSPALQIRTVLLSIQALLSAPNPDDPLAENIAKHWKTNEAEAMETGE-----------
>UniRef90_A0A1X2GVY7/2-147 [subseq from] Ubiquitin-conjugating enzyme E2 N (Fragment) n=2 Tax=Cunninghamellaceae TaxID=4851 RepID=A0A1X2GVY7_9FUNG
--SLPKRIIKETERLLADPAPGINATPHDDNLRYFDVIIAGPSQSPFEGGVFRLELFLPEDYPMAAPKVRFLTKIYHPNIDKLGRICLDILKDKWSPALQIRTVLLSIQALLSAPNPDDPLDNNVAQHWKEDEKEAINTAKLWTTRYA----
>UniRef90_UPI00064488D9/2-149 [subseq from] hypothetical protein n=1 Tax=Acytostelium subglobosum LB1 TaxID=1410327 RepID=UPI00064488D9
-DSLTRRIIKESQRLVTEPAPGISATPHTDNLRYFNVIISGPEGSPFQGGVFHLELFLTDDYPMSAPKVRFLTKIYHPNIDKLGRICLDILKDKWSPALQIRTVLLSIQALLSAPNPDDPLANDVAEHWKSNEKDAIERAREWTRIYAV---
>UniRef90_A0A0P9F796/3-149 [subseq from] UBC core domain-containing protein n=10 Tax=Microbotryomycetes TaxID=162481 RepID=A0A0P9F796_RHOGW
-AALPKRIIKETQRLVADSPPGISAEPHDDNLRYFDVVISGPDSSPFEGGKFKLELFLPEDYPMAPPKVRFLTKIYHPNIDKLGRICLDILKDKWSPALQIRTVLLSIQALLSAPNPDDPLANDVASHWKENEKDAMRVSREWTQKYA----
>UniRef90_A0A8P4JVI8/13-138 [subseq from] UBC core domain-containing protein n=1 Tax=Dicentrarchus labrax TaxID=13489 RepID=A0A8P4JVI8_DICLA
----------------FQPVPGITATPDEGNARYFHVVIAGPQDSPFEGGTFKLELFLPEEYPMAAPKVRFMTKIYHPNVDKLGRICLDILKDKWSPALQIRTVLLSIQALLSAPNPDDPLANDVAEQWKKNESNAIETGED----------
>UniRef90_UPI0007E45EC4/1-151 [subseq from] ubiquitin-conjugating enzyme E2 N n=1 Tax=Drosophila suzukii TaxID=28584 RepID=UPI0007E45EC4
MSGLSHRIMKETQRLLEDPSPGISAIPDEKNARYFHVLVSGPQDSPYEGGIFKLELFLPGAYPMKAPLVRFLTKIYHPNIDSLGRICLDVLGDKWSPALQIRTILLSIQALLSAPNPDDPLVNDVADLWKVNEKRAIQNAREWTLRYAMEN-
>UniRef90_A0A671UEL4/1-128 [subseq from] Ubiquitin-conjugating enzyme E2 N-like n=1 Tax=Sparus aurata TaxID=8175 RepID=A0A671UEL4_SPAAU
---------------LSEPVPGIVATPDEGNARYFHVVISGPQDSPFEGGTFKLELFLPEEYPMAAPKVRFMTKIYHPNVDKLGRICLDILKDKWSPALQIRTVLLSIQALLSAPNPDDPLANDVAEQWKKNESTAIETGEEY---------
>UniRef90_A0A1Y2H1X1/2-148 [subseq from] Ubiquitin-conjugating enzyme E2 N n=1 Tax=Lobosporangium transversale TaxID=64571 RepID=A0A1Y2H1X1_9FUNG
--ALPKRIIKETERLMADPAPGISAMAHEDNLRYFDVIITGPEQSPFAGGVFKLELFLPEEYPMSPPKVRFLTKIYHPNIDKLGRICLDILKDKWSPALQIRTVLLSVQALLSSPNPDDPLANDVAQHWKENENAAIQTAQEWTRKYAM---
>UniRef90_A0A0L0S8D8/3-147 [subseq from] Ubiquitin-conjugating enzyme E2 N n=1 Tax=Allomyces macrogynus (strain ATCC 38327) TaxID=578462 RepID=A0A0L0S8D8_ALLM3
---LSKRIIKETERLLADPAPGIQATPHEDNLRYFDVVMSGPSQSPFEGGSFKLELFLPDDYPMTAPKVRFLTKIYHPNIDRLGRICLDILKDKWSPALQIRTVLLSIQALLSAPNPDDPLANDVAQHWKDNEKDAINTAKEWTAKYA----
>UniRef90_A0A251PLP0/5-151 [subseq from] UBC core domain-containing protein n=4 Tax=rosids TaxID=71275 RepID=A0A251PLP0_PRUPE
--NLPRRIIKETQRLLSEPAPGISASPSEDNMRYFNVMILGPTQSPYEGGVFKLELFLPEEYPMAAPKVRFLTKIYHPNIDKLGRICLDILKDKWSPALQIRTVLLRYHYFIFAPNPDDPLSENIAKHWKSNEAEAVETAKEWTRLYAS---
>UniRef90_M2XZQ0/4-152 [subseq from] Ubiquitin-conjugating enzyme E2 n=1 Tax=Galdieria sulphuraria TaxID=130081 RepID=M2XZQ0_GALSU
LSGLPRRIIKETEKLLQDPVPGISAVPHEDNARYFNVIIQGPDSSPYEGGTFKLELFLPDDYPMAPPKVRFLTKIFHPNIDRLGRICLDILKDKWSPALQIRTVLLSIQALLSAPNPDDPLNNEAADLWKKDERRAIETAREYIRLYAS---
>UniRef90_A0A8C4B4V2/14-133 [subseq from] Ubiquitin-conjugating enzyme E2Na n=1 Tax=Denticeps clupeoides TaxID=299321 RepID=A0A8C4B4V2_9TELE
----------------------IKAEPDEGNARYFHVVIAGPQDSPFEGGTFKLELFLPEEYPMAAPKVRFMTKIYHPNVDKLGRICLDILKDKWSPALQIRTVLLSIQALLSAPNPDDPLANDVAEQWKTNEAQAIETGGC----------
>UniRef90_A0A7R9LFF7/714-845 [subseq from] Prolyl endopeptidase (Fragment) n=1 Tax=Oppiella nova TaxID=334625 RepID=A0A7R9LFF7_9ACAR
---------LETQRLMAEPVPGISAIPDESNARYFHVVVAGPEESPFEGGVFKLELFLPEEYPMSAPKVRFMTKIYHPNIDKLGRICLDILKDKWSPALQIRTVLLSIQALLSAPNPDDPLNNDVAEQWKVNEAEAIRTVY-----------
>UniRef90_A0A5A7P964/5-163 [subseq from] Ubiquitin-conjugating enzyme n=2 Tax=Orobanchaceae TaxID=91896 RepID=A0A5A7P964_STRAF
--NLPRRIIKETQRLLSEPglasftdvfsapTPGISASPSEDNMRYFNVMILGPTQSPYEGGVFKLELFLPEEYPMAAPKVRFLTKIYHPNIDKLGRICLDILKDKWSPALQIRTVLLSIQALLSAPNPDDPLSENIAKHWKSNESEAVETAKEWTRLYAS---
>UniRef90_A0A2P6NPQ5/3-150 [subseq from] Ubiquitin-conjugating enzyme 1 n=1 Tax=Planoprotostelium fungivorum TaxID=1890364 RepID=A0A2P6NPQ5_9EUKA
-ANLPRRIIKETQRLVSEPDPGISATPSDDNLRYFNVMIAGPTGSPFEGGVFKLELFLTEEYPMAPPKVRFLTRIYHPNIDRLGRICLDILKEKWSPALQIRTVLLSIQGLLSAPNPDDPLANDVADHWKKDEAGAITTAKAWTNKFAM---
>UniRef90_A0A452ZVY8/2-142 [subseq from] UBC core domain-containing protein n=2 Tax=Aegilops tauschii subsp. strangulata TaxID=200361 RepID=A0A452ZVY8_AEGTS
--------LQETQRLLSEPAPGISASPSEENMRYFNVMVLGPAQSPYEGGVFKLELFLPEEYPMAAPKVRFLTKIYHPNIDKLGRICLDILKDKWSPALQIRTVLLSIQALLSAPNPDDPLSENVAKHWKSNEAEAVETAKEWTRMYAS---
>UniRef90_UPI001CF941D7/5-21 [subseq from] ubiquitin-conjugating enzyme E2 36-like isoform X1 n=1 Tax=Mangifera indica TaxID=29780 RepID=UPI001CF941D7
--NLPRRIIKETQRLLSEP-------------------------------------------------------------------------------------------------------------------------------------
>UniRef90_UPI001CF941D7/65-196 [subseq from] ubiquitin-conjugating enzyme E2 36-like isoform X1 n=1 Tax=Mangifera indica TaxID=29780 RepID=UPI001CF941D7
-----------------DTAPGISASPSEDNMRYFNVMILGPTQSPYEGGVFKLELFLPEEYPMAAPKVRFLTKIYHPNIDKLGRICLDILKDKWSPALQIRTVLLSIQALLSAPNPDDPLSENIAKHWKTNEAEAVETAKEWTRLYAS---
>UniRef90_A0A1D6MCH9/5-159 [subseq from] Ubiquitin-conjugating enzyme E2 36 n=2 Tax=Zea mays TaxID=4577 RepID=A0A1D6MCH9_MAIZE
--NLPRRIIKETQRLLSEPAPGISASPSEENMRYFNVMILGPAQSPYEGGVFKLELFLPEEYPMAAPKVRFLTKIYHPNIDKLGRICLDILKDKWSPALQIRTVLLSIQALLSAPNPDDPLSDNIAKHWKSNEAEAFETdvltwqslaAKEWTRLYA----
>UniRef90_A0A2G9HGK5/5-143 [subseq from] Ubiquitin-protein ligase n=2 Tax=Pentapetalae TaxID=1437201 RepID=A0A2G9HGK5_9LAMI
--NLPRRIIKETQRLLSEPAPGISASPSEENMRYFNVMILGPTQSPYEGGVFKLELFLPEEYPMAAPKVRFLTKIYHPNIDKLGRICLDILKDKWSPALQIRTVLLSIQALLSAPNPDDPLSENIAKHWKTNEAEAVETGT-----------
>UniRef90_F4Q3I2/3-148 [subseq from] Putative ubiquitin-conjugating enzyme E2 n=1 Tax=Cavenderia fasciculata (strain SH3) TaxID=1054147 RepID=F4Q3I2_CAVFA
---LSKRIVKETQRLMSEPVPGISASPLNDNLRYFNVAISGPVESPFEGGVFHLELFLTDDYPMAAPKVRFLTKIYHPNIDKLGRICLDILKDKWSPALQIRTVLLSIQALLSAPNPDDPLANDVAEHWKSNEKDAIATARDWTKRYAN---
>UniRef90_E1ZIV4/5-150 [subseq from] UBC core domain-containing protein n=2 Tax=Chlorella clade TaxID=2511126 RepID=E1ZIV4_CHLVA
--QLPRRIIKETQRLLSEPVAGISAAPSEDNLRYFNVIILGPDSSPYQGGMFKLELFLPEDYPMAAPKVRFLTKIYHPNVDKLGRICLDILKDKWSPALQIRTVLLSIQALMSAPNPDDPLDENVARHWKTNEVDAMNTARQWTAAHA----
>UniRef90_B8A797/2-140 [subseq from] UBC core domain-containing protein n=2 Tax=Petrosaviidae TaxID=1437197 RepID=B8A797_ORYSI
----------ETQRLLSEPAPGISASPSEENMRYFNVMILGPAQSPYEGGVFKLELFLPEEYPMAAPKVRFLTKIYHPNIDKLGRICLDILKDKWSPALQIRTVLLSIQALLSAPNPDDPLSDNIAKHWKANEAEAVETAKEWTRLYAS---
>UniRef90_A0A2I0ATT1/5-141 [subseq from] Ubiquitin-conjugating enzyme E2 35 n=1 Tax=Apostasia shenzhenica TaxID=1088818 RepID=A0A2I0ATT1_9ASPA
--NLPRRIIKETQRLLSEPAPGISASPSEDNMRYFNVMILGPTQSPYEGGVFKLELFLPEEYPMAAPKVRFLTKIYHPNIDKLGRICLDILKDKWSPALQIRTVLLSIQALLSAPNPDDPLSDNIAKHWKTNEAEAVET-------------
>UniRef90_A0A162YNC7/2-147 [subseq from] UBC core domain-containing protein n=12 Tax=Mucorineae TaxID=1344963 RepID=A0A162YNC7_MUCCL
--SLPKRIVKETERLLADPAPGISATPHDDNLRYFDVIIAGPTQSPFEGGIFNLELFLPEDYPMGPPKVRFLTKIYHPNIDKLGRICLDILKDKWSPALQIRTVLLSIQALLSAPNPDDPLANDVASHWKEDEKGAIEQARQWTTMYA----
>UniRef90_A0A0P1BRW6/2-148 [subseq from] Ubiquitin-conjugating enzyme n=4 Tax=Exobasidiomycetes TaxID=452283 RepID=A0A0P1BRW6_9BASI
--SLPKRIIKETERLISDPAPGISATPHEDNLRYFDVIVDGPGQSPFEGGKFKLELFLPEEYPMAPPKVRFLTKIYHPNIDRLGRICLDILKDKWSPALQIRTVLLSIQALLSAPNPDDPLANDVAEHYKTDEKAAIEESRRWTQQYAV---
>UniRef90_UPI0007E7086F/1-151 [subseq from] ubiquitin-conjugating enzyme E2 N n=1 Tax=Drosophila biarmipes TaxID=125945 RepID=UPI0007E7086F
MSGLSPRILKETQCLLADPTPGISAIPDESNARYFHVLVCGPHDSPFEGGVFKLELFLPGDYPMKAPMVRFLTKIYHPNIDSLGRICLDVLKDRWSPALQIRTILLSIQALLSAPNTDDPLVNDVAQLWKVNQERAIQKAREWTLRYAMKN-
>UniRef90_A0A8C6TQU2/7-146 [subseq from] UBC core domain-containing protein n=1 Tax=Neogobius melanostomus TaxID=47308 RepID=A0A8C6TQU2_9GOBI
---------SETQRLVQEPVPGISALPDESNARYFHVVIAGPADSPFEGGTFKLELFLPEEYPMAAPKVRFMTKIYHPNVDKLGRICLDILKDKWSPALQIRTVLLSIQALLSAPNPDDPLANDVAEEWKKmKPVRPLESSKTGLPLYQ----
>UniRef90_A0A433PRX3/2-146 [subseq from] Ubiquitin-conjugating enzyme E2 N n=1 Tax=Endogone sp. FLAS-F59071 TaxID=2340872 RepID=A0A433PRX3_9FUNG
--ALPKRIIKETERLIAEPAPGISATPHEENLRYFDVIIAGPSQSPFEGGVFKLELFLPEEYPMAPPKVRFLTKIYHPNIDKLGRICLDILKDKWSPALQIRTVLLSVQALLSAPNPDDPLANDVAQHWKENEKAAIGTGMRWFGCF-----
>UniRef90_A0A2P2LU10/5-143 [subseq from] UBC core domain-containing protein n=2 Tax=Rhizophora mucronata TaxID=61149 RepID=A0A2P2LU10_RHIMU
--NLPRRIIKETQRLLSEPAPGISASPAEDNMRYFNVMILGPTQSPYEGGVFKLELFLPEEYPMAAPKVRFLTKIYHPNIDKLGRICLDILKDKWSPALQIRTVLLSIQALLSAPNPDDPLSENIARHWKTNEAEAVETGA-----------
>UniRef90_A0A833UWD9/5-143 [subseq from] UBC core domain-containing protein n=2 Tax=Juglans TaxID=16718 RepID=A0A833UWD9_JUGRE
--NLPRRIIKETQRLLSEPAPGISASPSEDNMRYFNVMILGPTQSPYEGGVFKLELFLPEEYPMAAPKVRFLTKIYHPNIDKLGRICLDILKDKWSPALQIRTVLLSIQALLSAPNPDDPLSENIAKHWKTNEAEAVETGN-----------
>UniRef90_A0A833UUS2/40-179 [subseq from] UBC core domain-containing protein n=1 Tax=Juglans regia TaxID=51240 RepID=A0A833UUS2_JUGRE
--NLPRRIIKETQRLLSEPAPGISASPSEDNMRYFNVMILGPTQSPYEGGVFKLELFLPEEYPMAAPKVRFLTKIYHPNIDKLGRICLDILKDKWSPALQIRTVLLSIQALLSAPNPDDPLSENIAKHWKTNEAEAVETGSQ----------
>UniRef90_UPI0006448206/3-149 [subseq from] hypothetical protein n=1 Tax=Acytostelium subglobosum LB1 TaxID=1410327 RepID=UPI0006448206
--ALSKRIIKETQKLMSEPAPGISATPNSDNLRYFNVVITGPADSPFQGGIFHLELFLTDDYPMSAPKVRFLTKIYHPNIDKLGRICLDILKDKWSPALQIRTVLLSIQALLSAPNPDDPLANDVADHWKSNEKDAIQKAREWTNVYAV---
>UniRef90_A0A835DSM5/121-261 [subseq from] UBC core domain-containing protein n=1 Tax=Tetracentron sinense TaxID=13715 RepID=A0A835DSM5_9MAGN
--------GQETQRLLSEPAPGISASPSEENMRYFNVMILGPTQSPYEGGVFKLELFLPEEYPMAAPKVRFLTKIYHPNIDKLGRICLDILKDKWSPALQIRTVLLSIQALLSAPNPDDPLSENIAKHWKSNEAEAVETAKEWTRLYAS---
>UniRef90_A0A8D9D202/44-182 [subseq from] (field mustard) hypothetical protein (Fragment) n=1 Tax=Brassica campestris TaxID=3711 RepID=A0A8D9D202_BRACM
----------ETQRLLSEPAPGISASPSEENMRYFNVMILGPTQSPYEGGVFKLELFLPEEYPMAAPKVRFLTKIYHPNIDKLGRICLDILKDKWSPALQIRTVLLSIQALLSAPNPDDPLSENIAKHWKSNEAEAVETAKEWTRLYAS---
>UniRef90_A0A1Y1VHG4/2-147 [subseq from] Ubiquitin-conjugating enzyme n=3 Tax=Neocallimastigaceae TaxID=29007 RepID=A0A1Y1VHG4_9FUNG
--ALPKRIIKETERLMAEPTPGISAVPHEDNLRYFDVEISGPDSSPYEGGKFKLELFLPEEYPMSPPKVRFLTKIYHPNIDKLGRICLDILKDKWSPAHQIRTVLLSIQVLLSDPNPDDPLANDVAQEWKTNKEQAIATAKEWTQKYA----
>UniRef90_A0A7S4L3M9/22-168 [subseq from] UBC core domain-containing protein n=1 Tax=Paramoeba aestuarina TaxID=180227 RepID=A0A7S4L3M9_9EUKA
--NLPKRILKETERLLAEPAPGISAKPHQENLRYFDVAIAGPLSSPYEGGIFKLELFLPAEYPMVPPKVRFLTKLYHPNVDKLGRICLDILKDRWSPALQIRTVLLSIQALLGEPNPDDPLANDVANVWKNNKAQAVETAKQYTRMYAS---
>UniRef90_UPI0006A70058/5-86 [subseq from] ubiquitin-conjugating enzyme E2 36-like isoform X1 n=1 Tax=Brassica oleracea var. oleracea TaxID=109376 RepID=UPI0006A70058
--NLPRRIIKETQRLLSEPAPGISASPSEENMRYFNVMVLGPSQSPYEGGVFKLELFLPEEYPMSAPKVRFLTKIYHPNIDKVS--------------------------------------------------------------------
>UniRef90_UPI0006A70058/106-181 [subseq from] ubiquitin-conjugating enzyme E2 36-like isoform X1 n=1 Tax=Brassica oleracea var. oleracea TaxID=109376 RepID=UPI0006A70058
------------------------------------------------------------------------HKLVYLNV-QLGRICLDILKDKWSPALQIRTVLLSIQALLSAPNPDDPLSENIAKHWKSNEAEAVETAKEWTRLYAS---
>UniRef90_A0A250X058/11-156 [subseq from] UBC core domain-containing protein n=2 Tax=Chlamydomonas eustigma TaxID=1157962 RepID=A0A250X058_9CHLO
--QLPRRIIKETQRLLSEPAPGISASPSEDNLRYFNVMILGPQQSPYEGGVFKLELFLPEDYPMAPPKVRFLTKIYHPNIDKLGRICLDILKDKWSPALQIRTVLLSIQALLSAPNPEDPLDENIAKHWKENEPEAIATARQWTIAHA----
>UniRef90_A0A3P6H027/5-72 [subseq from] UBC core domain-containing protein n=1 Tax=Brassica oleracea TaxID=3712 RepID=A0A3P6H027_BRAOL
--NLPRRIIKETQRLLSEPAPGISASPSEENMRYFNVMVLGPSQSPYEGGVFKLELFLPEEYPMSAPKVS----------------------------------------------------------------------------------
>UniRef90_A0A3P6H027/97-178 [subseq from] UBC core domain-containing protein n=1 Tax=Brassica oleracea TaxID=3712 RepID=A0A3P6H027_BRAOL
-------------------------------------------------------------------QVRFLTKIYHPNIDKLGRICLDILKDKWSPALQIRTVLLSIQALLSAPNPDDPLSENIAKHWKSNEAEAVETAKEWTRLYAS---
>UniRef90_A0A328DJK7/5-142 [subseq from] UBC core domain-containing protein n=2 Tax=Pentapetalae TaxID=1437201 RepID=A0A328DJK7_9ASTE
--NLPRRIIKETQRLLSEPAPGISASPSEDNMRYFNVMILGPTQSPYEGGVFKLELFLPEEYPMAAPKVRFLTKIYHPNIDKLGRICLDILKDKWSPALQIRTVLLSIQALLSAPNPDDPLSENIAKHWKTNEAEAVETG------------
>UniRef90_A0A2Y9QD28/118-267 [subseq from] ubiquitin-conjugating enzyme E2 N-like n=1 Tax=Trichechus manatus latirostris TaxID=127582 RepID=A0A2Y9QD28_TRIMA
--ELLHRIIKKTKSLLEKPVPGIKVETDESNARYFHVVIAGPQDSPFEGGTFKLELFLPGEYPLVAPKVCFMTRIYLPNVDMVGRIGLDILKDNWSPTLKIQSVLLSIQALLSVPSPDDPLAYDVAEQWMTNDAQSIETARAWTKLYAVNNI
>UniRef90_A0A8C6TPB8/71-198 [subseq from] UBC core domain-containing protein n=1 Tax=Neogobius melanostomus TaxID=47308 RepID=A0A8C6TPB8_9GOBI
---IPYELTQETQRLVQEPVPGISALPDESNARYFHVVIAGPADSPFEGGTFKLELFLPEEYPMAAPKVRFMTKIYHPNVDKLGRICLDILKDKWSPALQIRTVLLSIQALLSAPNPDDPLANDVAEEWKK---------------------
>UniRef90_A0A8T2VX76/7-154 [subseq from] Putative Ubiquitin-conjugating enzyme E2 35 n=1 Tax=Chlorella desiccata (nom. nud.) TaxID=1650286 RepID=A0A8T2VX76_9CHLO
-AQLPRRIIKETQRLMSEPVDGISAAPSEDNLRYFNVIILGPESSPYQGGLYKLELFLPEDYPMAAPKVRFLTKIYHPNVDKLGRICLDILKDKWSPALQIRTVLLSIQALMSAPNPDDPLDEGIAKHWKTNEVDAMNTAKQWTMQYAQ---
>UniRef90_A0A7I4F5F0/31-170 [subseq from] UBC core domain-containing protein n=4 Tax=Embryophyta TaxID=3193 RepID=A0A7I4F5F0_PHYPA
---------GETQRLLSEPAPGISASPSEENLRYFNVMILGPSQSPYEGGVFKLELFLPEEYPMAAPKVRFLTKIYHPNIDKLGRICLDILKDKWSPALQIRTVLLSIQALLSAPNPDDPLAENIAKHWKSNEQEAVETAREWTRSYAS---
>UniRef90_U6JN29/4-150 [subseq from] Ubiquitin-conjugating enzyme E2 N n=4 Tax=Taeniidae TaxID=6208 RepID=U6JN29_ECHGR
--HLPTRIKKETERLQKEPVDGIKIAIDDSNARYFHVIVEGPKDCPYENGFFKLQLFLPEDYPMAAPKCLFITKIYHPNIDNLGRICLDILKDKWSPALQIRTVLLSIRALLGAPNPDDPLANDVASQWKADEAQAIKTAREWTRLYAS---
>UniRef90_A0A0L0DGJ8/3-150 [subseq from] Ubiquitin-conjugating enzyme E2 35 n=1 Tax=Thecamonas trahens ATCC 50062 TaxID=461836 RepID=A0A0L0DGJ8_THETB
-ASLPKRIVKETQKLLSAPPPGISATPHEDNLRYFRVMIAGPSASAYEGGIFVLELFLTDSYPMAAPKVRFLTKIYHPNVDKLGRICLDILKDRWSPALQIRTVLLSIQALLSAPNPDDPLANDVAEHWKSDEADAIRTAGEWTRMYAM---
>UniRef90_A0A2I4GZV9/5-72 [subseq from] ubiquitin-conjugating enzyme E2 36 isoform X1 n=1 Tax=Juglans regia TaxID=51240 RepID=A0A2I4GZV9_JUGRE
--NLPRRIIKETQRLLSEPAPGISASPSEDNMRYFNVMILGPTQSPYEGGVFKLELFLPEEYPMAAPKNE----------------------------------------------------------------------------------
>UniRef90_A0A2I4GZV9/97-178 [subseq from] ubiquitin-conjugating enzyme E2 36 isoform X1 n=1 Tax=Juglans regia TaxID=51240 RepID=A0A2I4GZV9_JUGRE
-------------------------------------------------------------------LVRFLTKIYHPNIDKLGRICLDILKDKWSPALQIRTVLLSIQALLSAPNPDDPLSENIAKHWKTNEAEAVETAKEWTRLYAS---
>UniRef90_A0A811NC77/5-143 [subseq from] UBC core domain-containing protein n=2 Tax=Panicoideae TaxID=147369 RepID=A0A811NC77_9POAL
--NLPRRIIKETQRLLSEPAPGISASPSEENMRYFNVMILGPSQSPYEGGVFKLELFLPEDYPMAPPKVRFLTKIYHPNIDKLGRICLDILKDKWSPALQIRTVLLSIQALLSAPNPDDPLADNVAKHWKANEAEAVETAA-----------
>UniRef90_A0A830HBA4/1-148 [subseq from] Ubiquitin-conjugating enzyme 13 n=1 Tax=Pycnococcus provasolii TaxID=41880 RepID=A0A830HBA4_9CHLO
MAELPKRIVKETQRLMSEPAPGISASPHEDNLRYFDVMIQGPVGSPYEGGCFKLELFLPDQYPMEAPKVRFLTRIYHPNVDKLGRICLDVLKDKWSPALQIRTVLLSLQALLSAPNPDDPLAEDVAKAWRENEAAAMATAREWTQKYA----
>UniRef90_A0A804NFF5/5-144 [subseq from] UBC core domain-containing protein n=1 Tax=Zea mays TaxID=4577 RepID=A0A804NFF5_MAIZE
--NLPRRIIKETQRLLSEPAPGISASPSEENMRYFNVMILGPAQSPYEGGVFKLELFLPEEYPMAAPKVRFLTKIYHPNIDKLGRICLDILKDKWSPALQIRTVLLSIQALLSAPNPDDPLSDNIAKHWKSNEVEAVETGKL----------
>UniRef90_F6H4Z9/5-88 [subseq from] UBC core domain-containing protein n=2 Tax=Mesangiospermae TaxID=1437183 RepID=F6H4Z9_VITVI
--NLPRRIIKETQRLLSEPAPGISASPSEENMRYFNVMILGPTQSPYEGGVFKLELFLPEEYPMAAPKVRFLTKIYHPNIDKARDL------------------------------------------------------------------
>UniRef90_F6H4Z9/115-182 [subseq from] UBC core domain-containing protein n=2 Tax=Mesangiospermae TaxID=1437183 RepID=F6H4Z9_VITVI
---------------------------------------------------------------------------------QLGRICLDILKDKWSPALQIRTVLLSIQALLSAPNPDDPLSENIAKHWKSNEAEAVETAKEWTRLYAS---
>UniRef90_A0A1V9YUI3/510-654 [subseq from] Ribokinase (Fragment) n=1 Tax=Thraustotheca clavata TaxID=74557 RepID=A0A1V9YUI3_9STRA
---LPRRIVKETQRLLAEPVPGISATPYEDNLRYFQVVIAGPQSSPYENGIFKLELFLPADYPMAPPKVRFLTRIYHPNIDKLGRICLDILKDKWSPALQIRTVLLSIQALLSAPNPDDPLANDVADHWKSDEPGALRTAMEWTRRFA----
>UniRef90_G7DTK0/3-149 [subseq from] UBC core domain-containing protein n=1 Tax=Mixia osmundae (strain CBS 9802 / IAM 14324 / JCM 22182 / KY 12970) TaxID=764103 RepID=G7DTK0_MIXOS
-GGLPKRIIKETERLLADSPPGISANPHDDNLRYFDVLMTGPDGSAFEGGVFKLELFLPEEYPMAPPKVRFLTKIYHPNIDKLGRICLDILKDKWSPALQIRTVLLSVQALLSAPNPDDPLANDVAEHYKTNEKDAIRVSKEWTRQYA----
>UniRef90_A0A453FE03/48-186 [subseq from] UBC core domain-containing protein n=1 Tax=Aegilops tauschii subsp. strangulata TaxID=200361 RepID=A0A453FE03_AEGTS
--NLPRRIIKETQRLLSEPAPGISASPSEENMRYFNVMILGPAQSPYEGGVFKLELFLPEEYPMAAPKVRFLTKIYHPNIDKLGRICLDILKDKWSPALQIRTVLLSIQALLSAPNPDDPLSENIAKHWKSNEAEAVETGN-----------
>UniRef90_A0A7S2FBQ7/6-153 [subseq from] UBC core domain-containing protein n=1 Tax=Florenciella parvula TaxID=236787 RepID=A0A7S2FBQ7_9STRA
-GGLPRRIVKETQRLMAEPVPGISATPYEDNLRYFNIALAGPADSPFESGVFRLELFLPADYPMAPPKVRFLTKIYHPNVDKLGRICLNILKDKWSPALQIRTVLLSIQALLSAPNPDDPLDNGVADVWKNDEATALATAAEWTQQYAQ---
>UniRef90_A0A8J4ZDL4/51-179 [subseq from] Ubiquitin-conjugating enzyme E2 N n=1 Tax=Nymphon striatum TaxID=424472 RepID=A0A8J4ZDL4_9CHEL
--------PAETQRLMAEPVPGISATPDECNARYFHVIVAGPEGSPFEGGIFKLELFLPEEYPMSAPKVRFVTKIYHPNIDKLGRICLDILKDKWSPALQIRTVLLSIQALLSAPNPDDPLANDVAEQWKINEAQAS---------------
>UniRef90_U5HI11/5-152 [subseq from] Ubiquitin-conjugating enzyme E2 35 n=2 Tax=Microbotryum TaxID=34416 RepID=U5HI11_USTV1
-AALPKRIIKETQRLIADSPPGISAVPHDDNLRYFDVLVSGPEGSPFEGGVFKLELFLPEEYPMAPPKVRFLTKLYHPNIDKLGRICLDILKDKWSPALQIRTVLLSVQALLSAPNPDDPLANDVAAHWKENEKDAMRVSREWTQKYAS---
>UniRef90_A0A1U8M7T7/5-153 [subseq from] ubiquitin-conjugating enzyme E2 36-like n=5 Tax=Mesangiospermae TaxID=1437183 RepID=A0A1U8M7T7_GOSHI
--NLPRRIIKETQRLLSEPAPGISASPSEDNMRYFNVMILGPTQSPYEGGVFKLELFLPEEYPMAAPKVRFLTKIYHPNIDKVSSTCsfLDILKDKWSSALQIRTVLLSIQALLSAPNPDDPLLENIAKHWKTNEAEAVETAKEWTRLYAS---
>UniRef90_UPI000CEF7026/1-134 [subseq from] ubiquitin-conjugating enzyme E2 N-like n=1 Tax=Pongo abelii TaxID=9601 RepID=UPI000CEF7026
MAGLPRRIVKETQRLLAEPVPGIKAEPYESNIHYFHVVIAGPRDYHFAGGTFKLELFLPEEYPMAAPKVRFMTKICHSNVDKLGRICLDILKDKWSPALQIHTVLLWIQALLSAPNPDDPLANDVEEQWKDHQS------------------
>UniRef90_A0A7J7HA41/5-145 [subseq from] UBC core domain-containing protein n=4 Tax=cellular organisms TaxID=131567 RepID=A0A7J7HA41_CAMSI
--NLPRRIIKETQRLLSEPAPGISASPSEDNMRYFNVMILGPTQSPYEGGVFKLELFLPEEYPMAAPKVRFLTKIYHPNIDKLGRICLDILKDKWSPALQIRTVLLSIQALLSAPNPDDPLSENIAKHWKSNEAEAVETVVHY---------
>UniRef90_A0A8X8C1S4/5-51 [subseq from] Uncharacterized protein n=1 Tax=Populus tomentosa TaxID=118781 RepID=A0A8X8C1S4_POPTO
--NLPRRIIKETQRLLSEPAPGISASPSEDNMRYFNVMILGPTQSPYEE-------------------------------------------------------------------------------------------------------
>UniRef90_A0A8X8C1S4/82-181 [subseq from] Uncharacterized protein n=1 Tax=Populus tomentosa TaxID=118781 RepID=A0A8X8C1S4_POPTO
-------------------------------------------------GVFKLELFLPEEYPMAAPKVRFLTKIYHPNIDKLGRICLDILKDKWSPALQIRTVLLSIQALLSAPNPDDPLSENIAKHWKTNEAEAVETAKEWTRLYAS---
>UniRef90_A0A452ZVX6/54-211 [subseq from] UBC core domain-containing protein n=2 Tax=Triticinae TaxID=1648030 RepID=A0A452ZVX6_AEGTS
--NLPRRIIKETQRLLSEPglfffshrensAPGISASPSEENMRYFNVMVLGPAQSPYEGGVFKLELFLPEEYPMAAPKVRFLTKIYHPNIDKLGRICLDILKDKWSPALQIRTVLLSIQALLSAPNPDDPLSENVAKHWKSNEAEAVETAKEWTRMYAS---
>UniRef90_A0A8C6TMW9/7-128 [subseq from] UBC core domain-containing protein n=1 Tax=Neogobius melanostomus TaxID=47308 RepID=A0A8C6TMW9_9GOBI
---------SETQRLVQEPVPGISALPDESNARYFHVVIAGPADSPFEGGTFKLELFLPEEYPMAAPKVRFMTKIYHPNVDKLGRICLDILKDKWSPALQIRTVLLSIQALLSAPNPDDPLANDVAEEWKK---------------------
>UniRef90_D3BR84/2-156 [subseq from] Putative ubiquitin-conjugating enzyme E2 n=1 Tax=Polysphondylium pallidum (strain ATCC 26659 / Pp 5 / PN500) TaxID=670386 RepID=D3BR84_POLPP
-NSLPKRIIKETERLVKEPAPGISATPNEENLRYFNVVITGPVDSPFQgnvshhksGGVFNLELFLTDDYPMSAPKVRFLTKIYHPNIDKLGRICLDILKDKWSPALQIRTVLLSIQALLSAPNPDDPLANDVAEHWKSNEKDAIQTAKEWTRLYA----
>UniRef90_A0A316UDC8/2-147 [subseq from] Putative ubiquitin-conjugating enzyme E2 n=2 Tax=Microstromatales incertae sedis TaxID=162477 RepID=A0A316UDC8_9BASI
--SLPKRIIKETERLVADPAPGIDATPHEDNLRYFDVVMAGPGGSPFEGGRFKLELFLPEEYPMAPPKVRFLTKIYHPNIDKLGRICLDILKDKWSPALQIRTVLLSIQALLSAPNPDDPLDNGVAEHWKRDEKGAIQVSREWTQQYA----
>UniRef90_A0A0E0JMA2/5-142 [subseq from] UBC core domain-containing protein n=1 Tax=Oryza punctata TaxID=4537 RepID=A0A0E0JMA2_ORYPU
--NLPRRIIKETQRLLSEPAPGISASPSEENMRYFNVMILGPAQSPYEGGVFKLELFLPEEYPMAAPKVRFLTKIYHPNIDKLGRICLDILKDKWSPALQIRTVLLSIQALLSAPNPDDPLSDNIAKHWKANEAEAVETV------------
>UniRef90_A0A8C2UFE6/1-135 [subseq from] UBC core domain-containing protein n=1 Tax=Chinchilla lanigera TaxID=34839 RepID=A0A8C2UFE6_CHILA
MAWLPHRIIKETQCLLAEPVPGIKAEPEESNDCYFHVIIPGPQHSPSEGGTFKLELFLPEEYPMTAPKVHFMTKIYHPNIDKLGRICLDILKDKWSPALQICTILLSIQALLSVPNLDDPLANDVAEQWKTKEAQ-----------------
>UniRef90_UPI001C6F9939/25-171 [subseq from] LOW QUALITY PROTEIN: ubiquitin-conjugating enzyme E2 N-like n=2 Tax=Panthera TaxID=9688 RepID=UPI001C6F9939
-----RNLSKKAQRLLAEPVPDIKTEPEESNAHYFHAVTAGPQDSSFERRTFKFKLFLPKEYLTAAPKVHFRTKIYHPNVEXLGRICLDILKDKWSSALQIHTVLLWIQALLSAPNPDDPLANDAAEQWKTNKAQAIETVRAWTRLYAINNI
>UniRef90_A0A1E4RZ35/1-149 [subseq from] Ubiquitin-conjugating enzyme n=2 Tax=Cyberlindnera jadinii (strain ATCC 18201 / CBS 1600 / BCRC 20928 / JCM 3617 / NBRC 0987 / NRRL Y-1542) TaxID=983966 RepID=A0A1E4RZ35_CYBJN
MSSLPKRIIKETERLVSDPVPGITAVPSEENLRYFNVTIEGPDQSPYEGGIFKLELYLPDDYPMVAPKVRFLTKIYHPNIDKLGRICLDVLKNNWSPALQIRTILLSIQALLAAPNPNDPLANDVAEAWLQHETQAIETAREWTKKYAV---
>UniRef90_Q6YKA7/1-150 [subseq from] Ubiquitin-conjugating enzyme E2 n=1 Tax=Diacronema lutheri TaxID=2081491 RepID=Q6YKA7_DIALT
MGELPRRIQKETQRLLSEPVAGISASPYQDNLRYFNVVLAGPATSPFEGGIFRLELFLPEEYPMAPPKVRFLTKIYHPNIDKLGRICLDILKDKWSPALQVRTVLLSIQALLSAPNPEDPLDAGVADHWKSNEAAAIEEAKRWTQQYATG--
>UniRef90_A0A072VAH5/5-165 [subseq from] Ubiquitin-conjugating enzyme n=3 Tax=Trifolieae TaxID=163742 RepID=A0A072VAH5_MEDTR
--NLPQRIIKETQRLLSEPAPGISASPSEDNMRYFNVMILGPTQSPYEGsddtnnlvlhlemwGVFKLELFLPEEYPMAAPKVRFLTKIYHPNIDKLGRICLDILKDKWNPALQIRTVLLSIQALLSAPNPDDPLSENIAKHWKSNEAEAVETAKEWTRLYAS---
>UniRef90_A0A433QI43/2-139 [subseq from] UBC core domain-containing protein n=1 Tax=Jimgerdemannia flammicorona TaxID=994334 RepID=A0A433QI43_9FUNG
--SLPKRIIKETERLIAEPAPGISATPHEENLRYFDVIIAGPSQSPFEGGVFKLELFLPEEYPMAPPKVRFLTKIYHPNIDKLGRICLDILKDKWSPALQIRTVLLSVQALLSAPNPDDPLANDVAQHWKENEKAAIGTG------------
>UniRef90_I1LV61/5-144 [subseq from] UBC core domain-containing protein n=3 Tax=rosids TaxID=71275 RepID=I1LV61_SOYBN
--NLPRRIIKETQRLLSEPAPGISASPSEDNMRYFNVMILGPTQSPYEGGVFKLELFLPEEYPMAAPKVRFLTKIYHPNIDKLGRICLDILKDKWSPALGIRTVLLSIQALLSAPNPDDPLSENIAKHWKSNEAEAVETGMS----------
>UniRef90_A0A1E3PHL4/2-147 [subseq from] Ubiquitin-conjugating enzyme n=1 Tax=Nadsonia fulvescens var. elongata DSM 6958 TaxID=857566 RepID=A0A1E3PHL4_9ASCO
--SLPKRIIKETERLVSDPVPGINAEPHDDNLRYFNVTIDGPSSSPYEGGKFKLELFLPEDYPMVAPKIRFLTKIYHPNIDRLGRICLDVLKANWSPALQIRTILLSIQALLGAPNPDDPLANDVAQAWKDNEVEAVKTAQAWTKEFA----
>UniRef90_A0A507BZU2/27-164 [subseq from] UBC core domain-containing protein n=9 Tax=Fungi incertae sedis TaxID=112252 RepID=A0A507BZU2_9FUNG
----------ETERLMAEPAPGISAIPHEENLRYFDVVIAGPNQSPFEGGVFKLELFLPEEYPMAPPKVRFLTKIYHPNIDKLGRICLDILKDKWSPALQIRTVLLSVQALLSAPNPDDPLANDVAQHWKENEKAAIATAREWTNKYA----
>UniRef90_A0A8C5VWE7/4-138 [subseq from] UBC core domain-containing protein n=1 Tax=Microcebus murinus TaxID=30608 RepID=A0A8C5VWE7_MICMU
-------IIKETQHLPAEPVPGIKAEPDESNARYFHVVIAGPQDSPFEGGTLKLELFLPEEYPMAAPKVCCITKIYHPNVDKLGRICLDILKDKWSPALQILT------ALLSAPNPDDPLAND----WKTNEAQAIETARARTRLYAMSNV
>UniRef90_UPI001261623F/1-144 [subseq from] ubiquitin-conjugating enzyme E2 N-like n=1 Tax=Mastomys coucha TaxID=35658 RepID=UPI001261623F
MAGLPHKIIKEMQHLLAE--------PNENKAHYFHVVIAGLQKSPFERGTFKFELFLPEKYPMAAPTVRFMTKIYHPNVDKLGRMCLDILKDKWSPAPQICTVLLSIQALLSAPTPGDPLANDVVKQWKTNEAQAIETARAWTRLYAMNNI
>UniRef90_A0A8J4Q6P3/2-150 [subseq from] UBC core domain-containing protein n=1 Tax=Polysphondylium violaceum TaxID=133409 RepID=A0A8J4Q6P3_9MYCE
-NSLPKRIIKETQRLMSEPAPGIVATPATDNLRYFKVTITGPAESPFEKGFFHLELFLTDEYPMSPPKVRFLTKIYHPNIDKLGRICLDILKDKWSPALQIRTVLLSIQALLSAPNPDDPLANDVAEHWKSNEKDAIKKAREWTELYAAS--
>UniRef90_A0A182UKT3/12-143 [subseq from] UBC core domain-containing protein n=1 Tax=Anopheles melas TaxID=34690 RepID=A0A182UKT3_9DIPT
----------------KEPVPGISAIPDEQNARYFHVIVFGPEDSPFEGGLFKLELFLPEDYPMSAPKVRFITKIYHPNIDRLGRICLDILKDKWSPALQIRTVLLSIQALLSAPNPDDPLANDVAELWKVNEAEAIRNAKEWTQRYA----
>UniRef90_A0A1E4TY65/1-149 [subseq from] UBC core domain-containing protein n=1 Tax=Pachysolen tannophilus NRRL Y-2460 TaxID=669874 RepID=A0A1E4TY65_PACTA
MSALPKRIIKETERLVSDPVPGITAIPHEDNLRYFDVTIQGPQSSPYENGIFKLELYLPDDYPMVAPKVRFLTKIYHPNIDRLGRICLDVLKANWSPALQIRTILLSVQALLGAPNPDDPLANEVAEEWKSNEAKAIEIAREWTQKYAS---
>UniRef90_A0A8C2CQ89/16-133 [subseq from] Ubiquitin-conjugating enzyme E2 N-like n=1 Tax=Cyprinus carpio TaxID=7962 RepID=A0A8C2CQ89_CYPCA
-----------------------QAEPDEGNARYFHVVIAGPQDSPFEGGTFKLELFLPEEYPMAAPKVRFMTKIYHPNVDKLGRICLDILKDKWSPALQIRTVLLSIQALLSAPNPDDPLANDVAEQWKSNEAQAIETGC-----------
>UniRef90_W6MUC6/1-148 [subseq from] UBC core domain-containing protein n=1 Tax=Kuraishia capsulata CBS 1993 TaxID=1382522 RepID=W6MUC6_9ASCO
MASLPKRIIKETERLVSDPVPGIKAVPHEDNLRYFDVLMEGPSSSPYESGVFKLELFLPEDYPMVAPKVRFLTKIYHPNIDRLGRICLDVLKSNWSPALQIRTILLSIQALLGAPNPDDPLANEVAEDWKKDESNAIETAREWTVRYA----
>UniRef90_A0A1D2VLK8/2-148 [subseq from] Ubiquitin-conjugating enzyme n=1 Tax=Ascoidea rubescens DSM 1968 TaxID=1344418 RepID=A0A1D2VLK8_9ASCO
--SLPRRIIKETERLVSDPVPGISAIPHDDNLRYFDVLIEGPTQSPYEGGLFKLELFLPDDYPMMAPKVRFLTKIYHPNIDRLGRICLDVLKSNWSPALQIRTLLLSIQALLASPNPDDPLANDVAEEWKKNENTAIETAKEWTRKYAT---
>UniRef90_A0A453KL96/5-143 [subseq from] UBC core domain-containing protein n=2 Tax=Triticinae TaxID=1648030 RepID=A0A453KL96_AEGTS
--NLPRRIIKETQRLLSEPAPGISASPSEENMRYFNVMILGPTQSPYEGGVFKLELFLPEEYPMAPPKVRFLTKIYHPNIDKLGRICLDILKDKWSPALQIRTVLLSIQALLSAPNPDDPLADNVAKHWKANETEAVETGD-----------
>UniRef90_A0A564YCA6/4-149 [subseq from] UBC core domain-containing protein n=1 Tax=Hymenolepis diminuta TaxID=6216 RepID=A0A564YCA6_HYMDI
--SLSPRIIKETQRLQTEPIDGIEVEIDETNARFFHVIVNGPKDSPYEGGRFKLQLFLPEEYPMTAPKCLFLTKIYHPNIDNVGRICLDILKEKWSPALQIRTVLLSIQALLSAPNPDDPLANDVASQWKSDEAQAIKIACEWTRKYA----
>UniRef90_A0A376BB81/1-152 [subseq from] Probable Ubiquitin-conjugating enzyme E2 13 n=1 Tax=Saccharomycodes ludwigii TaxID=36035 RepID=A0A376BB81_9ASCO
MSALPKRIIKETERLVSDPVPGIQATPNEDNLRYFQVKMRGPIQSPYENGIFKLELFLPDEYPMEPPKVRFLTKIYHPNIDRLGRICLDVLKNNWSPALQIRTILLSIQALLATPNPNDPLANDVAEEWIKNEPQAIKTAKEWTKLYAMNEV
>UniRef90_A0A7J7C9B1/5-109 [subseq from] Ubiquitin-conjugating enzyme E2 35 -like protein n=2 Tax=rosids TaxID=71275 RepID=A0A7J7C9B1_TRIWF
--NLPRRIIKETQRLLSEPAPGISASPSEDNMRYFNVMILGPTQSPYEGGVFKLELFLPEEYPMAAPKVRFLTKIYHPNIDKLGRICLDILKDKWSPALQIRTVLLR---------------------------------------------
>UniRef90_A0A7J7C9B1/131-173 [subseq from] Ubiquitin-conjugating enzyme E2 35 -like protein n=2 Tax=rosids TaxID=71275 RepID=A0A7J7C9B1_TRIWF
----------------------------------------------------------------------------------------------------------SIQALLSAPNPDDPLSENIAKHWKSNEAEAVETAKEWTQLYAT---
>UniRef90_A0A1Y1WHS0/2-148 [subseq from] Ubiquitin-conjugating enzyme n=1 Tax=Linderina pennispora TaxID=61395 RepID=A0A1Y1WHS0_9FUNG
-SMVPKRIMKEVERLTKDPVPGISAEPQEGNIRYFSVLMDGPDSSPYEGGHFRLELFLPEEYPMSPPKVRFLTKMYHPNIDKLGRICLDILKDKWSPALQIRTVLLSIQALLSAPNPDDPLANDVAEHWKSDEKAAIQTAREWTQKHA----
>UniRef90_A0A1E5V2N3/5-143 [subseq from] Ubiquitin-conjugating enzyme E2 36 n=2 Tax=Magnoliopsida TaxID=3398 RepID=A0A1E5V2N3_9POAL
--NLPRRIIKETQRLLSEPAPGISASPSEENMRYFNVMILGPAQSPYEGGVFKLELFLPEEYPMAAPKVRFLTKIYHPNIDKLGRICLDILKDKWSPALQIRTVLLSIQALLSAPNPDDPLSDNIAKHWKANEAEAVETGE-----------
>UniRef90_G8XZ99/1-149 [subseq from] Piso0_005534 protein n=2 Tax=Pichia sorbitophila (strain ATCC MYA-4447 / BCRC 22081 / CBS 7064 / NBRC 10061 / NRRL Y-12695) TaxID=559304 RepID=G8XZ99_PICSO
MAALPKRIIKETERLVSDPVPGITATPSEDNLRYFHVTIEGPSASPYAGGLFKLELYLPDDYPMCAPKVRFLTKIYHPNIDKLGRICLDVLKDNWSPALQIRTILLSIQALLAAPNPDDPLANDVAEDWKKDEQAAIKMAQEWTAKYAS---
>UniRef90_F6H2P3/5-142 [subseq from] UBC core domain-containing protein n=1 Tax=Vitis vinifera TaxID=29760 RepID=F6H2P3_VITVI
--NLPRRIIKETQRLLSEPAPGISASPSEDNMRYFNVMILGPTQSPYEGGVFKLELFLPEEYPMAAPKVRFLTKIYHPNIDKLGRICLDILKDKWSPALQIRTVLLSIQALLSAPNPDDPLSENIAKHWKTNEAEARRNG------------
>UniRef90_A0A3L6TEG3/5-152 [subseq from] Ubiquitin carrier protein E2 36 n=2 Tax=Panicum miliaceum TaxID=4540 RepID=A0A3L6TEG3_PANMI
--NLPPRIIKETQRLLSEPAPGISASPSEENMRFFNVMILGPSQSPYEGGVFKLELFLPEEYPMAPPKVRFLTKIYHPNIDKLGRICLDILKDKWSPALQIRTVLLSIQALLSAPNPDDPLADNVAKHWKANETEAVETAAEFGWIIQLN--
>UniRef90_UPI001BC956BE/1-139 [subseq from] ubiquitin-conjugating enzyme E2 N-like n=1 Tax=Vulpes lagopus TaxID=494514 RepID=UPI001BC956BE
MARLPHRIIKETQHLLA--------EPDESNAHYFHVVITRPQDSPFKEGIFKLKPFLLEEYPMATPKVRFMTKIYHPNVDTLGRICLDILEGKWSPALQIRTVLLSIQALLSAPNPDDPLANDVAEQWKTNEAQAIETARAWTRLY-----
>UniRef90_A0A7S4IYB7/21-166 [subseq from] UBC core domain-containing protein n=1 Tax=Prymnesium polylepis TaxID=72548 RepID=A0A7S4IYB7_9EUKA
---LPRRIVKETQRLMSEPAPGISAVPFKDNLRYFNVIMAGPDASAYQNGIFKLELFLPEEYPMAPPKVRFLTKIYHPNIDRLGRICLDILKDKWSPALQIRTVLLSIQALLSAPNPDDPLANDVADHWKRSETEALETAKQWTAVHAT---
>UniRef90_A0A1E3P5V2/1-148 [subseq from] UBC core domain-containing protein n=1 Tax=Wickerhamomyces anomalus (strain ATCC 58044 / CBS 1984 / NCYC 433 / NRRL Y-366-8) TaxID=683960 RepID=A0A1E3P5V2_WICAA
MAALPKRIIKETERLVSDPVPGITAVPHEENLRYFDVTIQGPDQSPYEGGVFKLELFLPDDYPMIAPKVRFLTKIYHPNIDKLGRICLDVLKNNWSPALQIRTILLSVQALLAAPNPNDPLANDVAEEWLENENRAIQTAKEWTKNYA----
>UniRef90_A0A6A5CEH5/2-148 [subseq from] UBC core domain-containing protein n=2 Tax=Naegleria TaxID=5761 RepID=A0A6A5CEH5_NAEFO
-NSLPRRIIKETQKLMTEPISGITATPAEDNMRYFNVSIEGPPHTPYEGGLFKLELFLPDDYPMAAPKVRFLTKIYHPNIDKLGRICLDILKDKWSPALQIRTLLLSIQALMSSPNPDDPLANDVAEDWKRDQDQALKTAKEWTMKYA----
>UniRef90_A0A1D6NG29/5-109 [subseq from] Ubiquitin-conjugating enzyme E2 36 n=1 Tax=Zea mays TaxID=4577 RepID=A0A1D6NG29_MAIZE
--NLPRRIIKETQRLLSEPAPGISASPSEENMRYFNVMILGPAQSPYEGGVFKLELFLPEEYPMAAPKVRFLTKIYHPNIDKLGRICLDILKDKWSPALQIRTVLLR---------------------------------------------
>UniRef90_A0A1D6NG29/117-167 [subseq from] Ubiquitin-conjugating enzyme E2 36 n=1 Tax=Zea mays TaxID=4577 RepID=A0A1D6NG29_MAIZE
--------------------------------------------------------------------------------------------------VSIHYVFANKNALLSAPNPDDPLSDNIAKHWKSNEVEAVETAKEWTRLYAS---
>UniRef90_A0A6A0H2K6/1-148 [subseq from] UBC core domain-containing protein n=2 Tax=Hyalella azteca TaxID=294128 RepID=A0A6A0H2K6_HYAAZ
---------------MAEPVPGISAKPDESNARYFHVVVAGPESSPFEGGVFKLELFLPEEYPMSAPKVRFMTKIYHPNIDKLGRICLDILKDKWSPALQIRTVLLSIQALLSAPNPDDPLANDVAELWKvrcfhfqlligqVNEPEAIRIAREWTRTYAMGN-
>UniRef90_A0A8B9Y1D5/12-147 [subseq from] UBC core domain-containing protein n=1 Tax=Bos mutus grunniens TaxID=30521 RepID=A0A8B9Y1D5_BOSMU
MAGLPHRIIKETQRLLAEPVPGIKAKPDESNACYFHVVIASPQDSPFEGGVFKLELFLP-EYPMAALKVHFMTKIYHPNVDKLGRICLDILKDKWSPSL--------------APIPDDPLANDVAEQWETNEAQALETARAWTRLYAMNN-
>UniRef90_A0A2V3J309/1-149 [subseq from] Ubiquitin-conjugating enzyme E2 N n=2 Tax=Rhodymeniophycidae TaxID=2045261 RepID=A0A2V3J309_9FLOR
MASLPKRIMKETERLQSEPVPGISAVPSDSNARLFSVVIIGPEESPYATGRFKLELFLPEDYPMAPPKVRFLTRIYHPNIDRLGRICLDILKDKWSPALQIRTVLLSIQALLSAPNPDDPLNNEAAELWKNNEPRAMQTARDWTKQYAQ---
>UniRef90_A0A498IR96/5-145 [subseq from] UBC core domain-containing protein n=4 Tax=Pentapetalae TaxID=1437201 RepID=A0A498IR96_MALDO
--NLPRRIIKETQRLLSEPAPGISASPSEDNMRYFNVMILGPTQSPYEGGVFKLELFLPEEYPMAAPKVRFLTKIYHPNIDKLGRICLDILKDKWSPALQIRTA------LLSAPNPDDPLSENIAKHWKSNEAEAVETAKEWTRLYAS---
>UniRef90_A0A1E3PUV0/2-149 [subseq from] UBC core domain-containing protein n=1 Tax=Lipomyces starkeyi NRRL Y-11557 TaxID=675824 RepID=A0A1E3PUV0_LIPST
--ALPKRIIKETERLVSDPVPGITAVPHDDNLRYFDVTVDGPSQSPYEGGVFKLELFLPEEYPMVAPKVRFLTKIYHPNIDKLGRICLDVLKTNWSPALQIRTILLSVQALLGAPNPDDPLANDVAQRWKEDERAAISTAREWTKNYAQD--
>UniRef90_A0A2G5B7R9/1-149 [subseq from] Ubiquitin-conjugating enzyme n=1 Tax=Coemansia reversa (strain ATCC 12441 / NRRL 1564) TaxID=763665 RepID=A0A2G5B7R9_COERN
MADVPKRILKEIERLNRDPVPGIEVNTIEDNIRYFNVIMCGPSKSPYEGGRFKLELFLPEEYPMSPPKVRFLTKMYHPNIDKLGRICLDILKDKWSPALQIRTVLLSIQALLSAPNPDDPLANDVADQWKTDEKLAIQTATEWTQKYAI---
>UniRef90_A0A423XCH2/2-148 [subseq from] UBC core domain-containing protein n=9 Tax=Diaporthales TaxID=5114 RepID=A0A423XCH2_9PEZI
--ALPKRIIKETERLMAEPVPGISAVPHEENLRYFDVTIDGPDSSPYQGGTFKLELFLPDDYPMTPPKIRFLTKIFHPNVDKLGRICLDVLKNNWSPALQIRTILLSIQALLGAPNPDDPLAADVAKSWKEDEKAAIETAREWTRKYAI---
>UniRef90_A0A1Y1WPU4/3-147 [subseq from] Putative ubiquitin-conjugating enzyme E2 n=1 Tax=Basidiobolus meristosporus CBS 931.73 TaxID=1314790 RepID=A0A1Y1WPU4_9FUNG
---LPKRITKEIERLMADPAPGISATPHEDNLRYFDVVVDGPTQSPYEGGAFKLELFLPEDYPLSPPKVRFLTKIFHPNIDKLGRICLDILKDKWSPALQIRTLLLSIQALLSAPNPDDPLANDVAQNWKDDEKMAIATAQEWTRLYA----
>UniRef90_A0A1E3QNZ1/1-149 [subseq from] UBC core domain-containing protein n=1 Tax=Babjeviella inositovora NRRL Y-12698 TaxID=984486 RepID=A0A1E3QNZ1_9ASCO
MSSLPKRIIKETERLVSDPVPGISAIPHDDNLRYFDVAIQGPSGSPYEDGTFKLELYLPDDYPMCAPKVRFLTKIYHPNIDKLGRICLDVLKNNWSPALQIRTILLSIQALLGAPNPDDPLANEVAEEWKSNEALAIATAKSWTEQFAK---
>UniRef90_A0A6A5ZBA7/2-147 [subseq from] Ubiquitin-conjugating enzyme E2 N n=2 Tax=Pleosporales TaxID=92860 RepID=A0A6A5ZBA7_9PLEO
--SLPKRIIKETERLMAEPVPGISAVPHEDNLRYFDVLIHGPSQSPYEGGHFKLELFLPDDYPMTPPKIRFLTKIYHPNIDRLGRICLDVLKSNWSPALQIRTILLSIQALLGAPNPDDPLANDVAQRWKEDEKAAIETARQWTQEYA----
>UniRef90_A0A8J6H0I1/1-151 [subseq from] Ubiquitin-conjugating enzyme E2 N n=1 Tax=Microtus ochrogaster TaxID=79684 RepID=A0A8J6H0I1_MICOH
MVGLPHRIIKETQRLLAEPVPGIKIEPDESNALYFHVIIGGSQDSLFEGGTFKLELVLSEEYPKAAPKVHFRTQVYPPNVDKMGRICLDILKGKWPQHYRFAQ-FCCHQALLNAPNPDDPLANDVAEQWKTNETHAIETARVWTRLYAMNNI
>UniRef90_UPI001E8D45B9/2-148 [subseq from] ubiquitin conjugating enzyme n=1 Tax=Emericellopsis atlantica TaxID=2614577 RepID=UPI001E8D45B9
--ALPKRIIKETERLMAEPVPGISAIPHEDNLRYFDVEIHGPASSPYEGGIFKLELFLPEDYPMTAPKIRFLTKIFHPNVDKLGRICLDVLKNNWSPALQIRTILLSIQALLGAPNPDDPLADDVAKHWKADEQAAIEKAREWTRTYAQ---
>UniRef90_A0A445A3T0/5-163 [subseq from] UBC core domain-containing protein n=3 Tax=Pentapetalae TaxID=1437201 RepID=A0A445A3T0_ARAHY
--NLPRRIIKETQRLLSEPAPGISASPSEDNMRYFNVMILGPTQSPYEGsnelthfplfgGVFKLELFLPEEYPMAAPKVRFLTKIYHPNIDKLGRICLDILKDKWSPALQIRTVLLRyMYALLSAPNPDDPLSENIAKHWKSNEAEAVETAKEWTRLYAS---
>UniRef90_M5E4Y4/2-156 [subseq from] UBC core domain-containing protein n=3 Tax=Malassezia TaxID=55193 RepID=M5E4Y4_MALS4
--ALPKRIVKETERLMADPAPGIMAYPHEDNLRYFDVVMSGPAQSPFEGGSFKLELFLPEDYPMAPPRVRFLTRIYHPNIDKLGRICLDILKDKWSPALQVRTVLLSIQALLSAPNPDDPLANDVAEHYKTNEkayvhashTSAIETSREWTKKYAM---
>UniRef90_A0A7S2WD25/17-163 [subseq from] UBC core domain-containing protein n=1 Tax=Rhizochromulina marina TaxID=1034831 RepID=A0A7S2WD25_9STRA
--ALPRRITKETQRLMAEPVPGISATPYEDNLRYFNVAIAGPDDSPYMHGTFKLELFLPADYPMAPPKVRFLTKIYHPNVDKLGRICLNILKDKWSPALQIRTVLLSIQGLLSAPNPDDPLDNGVAEVWKSDEQAAMDTARQWTAEFAM---
>UniRef90_A0A8J2WSD8/2-148 [subseq from] UBC core domain-containing protein n=1 Tax=Pelagomonas calceolata TaxID=35677 RepID=A0A8J2WSD8_9STRA
--SLPRRIVKETQRLTQEPVPGITAIPFEDNMRYFNVIISGPDDSPYEAGVFRLELFLPADYPMAPPKVRFLTKIYHPNVDKLGRICLDILKDKWSPALQIRTVLLSIQALLSAPNPDDPLDNGVADAWNRDEAAAQRTAAEWTRMYAS---
>UniRef90_UPI000A354A6F/1-126 [subseq from] ubiquitin-conjugating enzyme E2 N-like n=1 Tax=Heterocephalus glaber TaxID=10181 RepID=UPI000A354A6F
MAGLPRRIIKETQSLLAEPVPGIKAEPDESNARYFHVVIAGPQDSPFEGGTFKLELFLSEEYPMEAPKVCFMTKVYHLNVDKLGRTCLDILKDKWSSALQIRTVLLSIQALLSAPNPDDPSANDVV--------------------------
>UniRef90_D2V591/1-148 [subseq from] Predicted protein n=1 Tax=Naegleria gruberi TaxID=5762 RepID=D2V591_NAEGR
MSNLPRRIIKETQKLMSEPITGITATPTEENMRYFSVSIEGPPQTPYEGGIFKLELFLPDDYPMAPPKVRFLTKIYHPNIDKLGRICLDILKDKWSPALQIRTLLLSIQALLSAPNPDDPLANDVAEEWKKDQNTALNTAKEWTIRYA----
>UniRef90_A0A1U7LUY3/3-149 [subseq from] Ubiquitin-conjugating enzyme E2 35 n=1 Tax=Neolecta irregularis (strain DAH-3) TaxID=1198029 RepID=A0A1U7LUY3_NEOID
-APLPRRIIKETERLVAEPVHGISATVHDDNLRYFDVRIDGPSQSPYEGGIFKLELFLPEEYPMAPPKVRFVTKIYHPNIDKLGRICLDTLKDNWSPALQIRTVLLSIQALLSSPNPDDPLANDVAQRWKEDEPAAIQTAREWTRMHA----
>UniRef90_M5C293/2-147 [subseq from] Ubiquitin-conjugating enzyme E2 35 n=13 Tax=Agaricomycetes incertae sedis TaxID=355688 RepID=M5C293_THACB
--SLPKRIIKETERLAADPAPGISASPHEDNLRYFDVTIAGPGGSPFEGGVFKLELFLPEEYPMNPPKVRFLTKIYHPNIDKLGRICLDILKDKWSPALQIRTVLLSIQALLSAPNPDDPLATDVAKHYKDNETDAIRVSKEWTEKYA----
>UniRef90_A0A8H3EPY2/2-149 [subseq from] Ubiquitin-conjugating enzyme E2 35 n=1 Tax=Gomphillus americanus TaxID=1940652 RepID=A0A8H3EPY2_9LECA
--ALPKRIIKETERLVAEPVPGISAVPHEDNLRYFDVRIHGPASSPYEGGIFKLELFLPEDYPMTPPKIRFLTKIYHPNIDKLGRICLDVLKSNWSPALQIRTILLSIQALLGAPNPDDPLANDVAQHWKENVTAAIETAKEWTHKYATD--
>UniRef90_G7Q1A6/1-128 [subseq from] UBC core domain-containing protein n=6 Tax=Eutheria TaxID=9347 RepID=G7Q1A6_MACFA
MAGLPHRIIKETQRLLAEPVPGIKTEPDESNARYFHVVTADPQGSPSEGGTFKLELFLPEEYPMAAPKVCFMTKIYHPNVDKLGRICLDILKDKCYPALQIRTVLLSIQALLSAPNPDDPLANDVVEQ------------------------
>UniRef90_Q2MK73/1-151 [subseq from] Ubiquitin conjugating enzyme 13 n=7 Tax=Schistosoma TaxID=6181 RepID=Q2MK73_SCHMA
MSSLPKRIIKETQKLIQDPCDGIKAVPDENNARYFLVSIDGPKDSAYEGGIFDLELFLPEEYPMTAPKVRFTTKLYHPNIDRLGRICLDILKDKWSPALQIRTVLLSIQALLSAPNPEDPLDGEVASHWKQNESEALAKAREWTQLYARHN-
>UniRef90_A0A146EXQ7/2-148 [subseq from] Ubiquitin conjugating enzyme n=26 Tax=Aspergillus TaxID=5052 RepID=A0A146EXQ7_ASPKA
--ALPKRIIKETERLMAEPVPGINAVPHEDNLRYFDVSIHGPAQSPYEGGIFRLELFLPEDYPMTPPKIRFLTKIYHPNIDRLGRICLDVLKNNWSPALQIRTILLSIQALLGAPNPDDPLANDVAQRWKEDEPAAIQTAKEWTRTHAM---
>UniRef90_A0A4S8IR86/405-550 [subseq from] UBC core domain-containing protein n=1 Tax=Musa balbisiana TaxID=52838 RepID=A0A4S8IR86_MUSBA
--NLPRRIIKEAQRLVSEPEPGISALPSEDNMRSFSVKILGPNQSPYEGGVFKLELFLPDEYPMVAPKVRFLTKIYHPNIDKLGRICLDILKDKWTPALQIRTVLLSIQALLSAPNPDDPLSENIAKHWKANEAEALETAKEWTHLYA----
>UniRef90_A0A8S3QHW4/4-136 [subseq from] UBE2D n=1 Tax=Mytilus edulis TaxID=6550 RepID=A0A8S3QHW4_MYTED
-----KRLNKELIDISKCPPPGISAGPINDDMFTWEGMITGPDKSPYAGGVFFVRIMFPSDYPFKPPKVKFTTKIYHPNINgNSGEICLDLLRSQWSPALTISKLLLCITSLLTSPNPDDPLVPEAAKLYKLDVKNTI---------------
>UniRef90_A0A8S3QHW4/164-276 [subseq from] UBE2D n=1 Tax=Mytilus edulis TaxID=6550 RepID=A0A8S3QHW4_MYTED
-------------------------------------TITGPDESPYYGGVFFLLILIPRGYPMKPPNVKFTTKIYHPNIDRnSGEVYLNILYSDWSPALSISAILLSITALMSSPFPYDSHESEAAHLYISDRKKYDETAAEWTRVYAI---
>UniRef90_A0A8S3QHW4/286-408 [subseq from] UBE2D n=1 Tax=Mytilus edulis TaxID=6550 RepID=A0A8S3QHW4_MYTED
-------LQRELIEISKDPPPGCSAGPLDDDIFEWEAMIAGPYDdikSPYAGGLLTQ-------------LIYLICNIYHPVVEQsTGKLFLNKLSSQWSPDLTISKLLLCIKTLLDSPDPNGGQL-SLLEAFMYNK-----TAAEWTR-------
>UniRef90_K8YVJ5/3-150 [subseq from] Ubiquitin-conjugating enzyme E2 N n=3 Tax=Monodopsidaceae TaxID=425072 RepID=K8YVJ5_NANGC
-ATLPRRIVKETQRLISEPVPGISATPYEDNFRYFNVVIEGPESSPYQQGIFKLELFLPADYPMAPPKVRFLTKMYHPNIDKLGRICLDILKDKWSPALQIRTVLLSIQALLSCPNPEDPLNNQVAELWKADEDRAIANAKEWTRLYAT---
>UniRef90_C8VA44/1-149 [subseq from] Ubiquitin-conjugating enzyme (Eurofung) n=6 Tax=Aspergillus TaxID=5052 RepID=C8VA44_EMENI
MAGLPKRIVKETERLLSDPVPGINAVPHDDNLRYFDVSIHGPTSSPYEGGIFRLELFLPEDYPMVPPKIRFLTKIYHPNIDRLGRICLDVLKSNWSPALQIRTILLSIQALLGAPNPDDPLANDVAQRWKEDEAAAIKTAKEWTITHAM---
>UniRef90_A0A5J4Z487/8-155 [subseq from] Ubiquitin-conjugating enzyme E2 N n=1 Tax=Porphyridium purpureum TaxID=35688 RepID=A0A5J4Z487_PORPP
MAGLPKRIQKETERLQAEPAPGISAVPHDNNPRHFNVIINGPNESPYSGGIFKLELFLPEDYPMGPPKVRFLTRIYHPNIDRLGRICLDILKDKWSPALQIRTVLLSIQALLSAPNPDDPLNNEAADRWKKDEQQAIQTAKTWTATYA----
>UniRef90_A0A8T0D9T6/1-148 [subseq from] UBC core domain-containing protein n=7 Tax=Digenea TaxID=6179 RepID=A0A8T0D9T6_9TREM
MSNLPPRIIKETQKLLREPCDGITAVPSEDNARYFLVSIKGPADSAYDGGLFNLELFLPEEYPMTAPKVRFTTKLYHPNVDKLGRICLDILKDKWSPALQIRTVLLSIQALLSAPNPDDPLDNEVAAHWKQNEQEALDKAREWTRLYA----
>UniRef90_A0A8K0FYN7/7-154 [subseq from] UBC core domain-containing protein n=1 Tax=Ignelater luminosus TaxID=2038154 RepID=A0A8K0FYN7_9COLE
-SGTTRRILVETKNLSKDPPPGISAIPDENNCRYFHIVMAGPKSSPYEGGLFKLEMFLPENYPLSPPNVRFLTKIYHPNIDKLGRICLDILKDQWSPALQMRTVLLSIQALLSSPNPDDPLANDVATMWKTDEAQAIMTAGEWTRRYAV---
>UniRef90_A0A7S4C8R0/4-149 [subseq from] UBC core domain-containing protein n=1 Tax=Eutreptiella gymnastica TaxID=73025 RepID=A0A7S4C8R0_9EUGL
---QTTRIKKETDKLQSEPPPGICATPHEENYRYFSVVIAGPSQSPYEGGVFNLELFLTGEYPMVAPKVRFLTKIYHPNIDKLGRICLDILKDKWSPALQIRTVLLSIQALLSAPNPDDPLANDVAEHWKQNEREAIDVARQWTRKYAM---
>UniRef90_A0A067FIS0/5-144 [subseq from] UBC core domain-containing protein n=3 Tax=Mesangiospermae TaxID=1437183 RepID=A0A067FIS0_CITSI
--NLPRRIVKETQRLLSEPAPGISASPAEDNMRYFNVMILGPSQSPYEGGVFKLELFLPEDYPMSAPKVRFLTKIYHPNIDKLGRICLDILKDKWSPALQIRTVLLSIQALLSAPNPDDPLSDNIAKHWKADETEAVETGNS----------
>UniRef90_A0A0B0PSD6/5-155 [subseq from] Ubiquitin-conjugating enzyme E2 35-like protein n=1 Tax=Gossypium arboreum TaxID=29729 RepID=A0A0B0PSD6_GOSAR
--NLPRRIIKETQRLLSEPAPGISASPSEDNMQYFNVMILGPTQSPYEGGVFKLELFLPEEYPMAAPKVRFLTKIYHPNIDKVSstswKNSLDILKDKWSSALQIRTVLLSIQALLSAPNPDDPLSENIAKHWKTNEAEAVETAKEWTRLYAS---
>UniRef90_A0A6A6AXL8/2-148 [subseq from] UBC core domain-containing protein n=14 Tax=leotiomyceta TaxID=716546 RepID=A0A6A6AXL8_9PEZI
--ALPKRIVKETERLMAEPVPGISAVPHEDNLRYFDVTVHGPSQSPYEGGVFKLELFLPDDYPMTPPKVRFLTKIYHPNIDKLGRICLDVLKSNWSPALQIRTILLSIQALLGAPNPDDPLANDVAQRWKEDQNAAIATAREWTQTYAK---
>UniRef90_K5X3J2/2-147 [subseq from] UBC core domain-containing protein n=26 Tax=Eukaryota TaxID=2759 RepID=K5X3J2_AGABU
--SLPKRIIKETERLVADPAPGISAEPHEDNLRYFNVTIEGPGGSPFEHGKFKLELFLPEEYPMAPPKVRFLTKIYHPNIDKLGRICLDILKDKWSPALQIRTVLLSIQALLSAPNPDDPLATDVAKHYKENEKDAQRVSREWTQAYA----
>UniRef90_A0A2T9Z4P2/164-308 [subseq from] Calmodulin n=2 Tax=Harpellales TaxID=61421 RepID=A0A2T9Z4P2_9FUNG
---ITKRISKEIERLMKDPVPGIEAIPHEENLRYFNVIMNGPAQSPYEGGHFKLELFLPEEYPMGPPKVRFLTKIYHPNTDKLGRICLDILKDRWSPALQIRTVLLSIQALLSAPNPDDPLANDVAEHWKSNEKEAIETAKEWTHKYA----
>UniRef90_A5E293/1-149 [subseq from] Ubiquitin-conjugating enzyme E2 13 n=2 Tax=Candida/Lodderomyces clade TaxID=1535325 RepID=A5E293_LODEL
MAALPKRILKETERLVSDPVPGITATPSEDNLRYFEVTIDGPSQSPYADGVFQLELYLPDDYPMCAPKVRFLTKIYHPNIDKLGRICLDVLKDNWSPALQIRTILLSIQALLGAPNPDDPLANDVAEDWKKDEKKAVEVAREWTQKYAT---
>UniRef90_A0A2Y9GRP5/1-124 [subseq from] ubiquitin-conjugating enzyme E2 N-like n=4 Tax=Caniformia TaxID=379584 RepID=A0A2Y9GRP5_NEOSC
MAGLPRRIIRETQRLLTEPVPGIKAEPDENNTRYFHVVIAGPQDSPFEGGTFKLELFLPEEYLMAAPKVYFMTKIYHPNIDKLGRICLDILKDKWSPALQICIVLLSIQALLSAPNPDDTLAND----------------------------
>UniRef90_A0A2A6BYP7/154-293 [subseq from] Mesencephalic astrocyte-derived neurotrophic factor homolog n=2 Tax=Pristionchus pacificus TaxID=54126 RepID=A0A2A6BYP7_PRIPA
--------IKKIEELMPkyDPVPGISASPDEANARYFHVSITGPQDSPFAGGNFKLELFLPEEYPMAAPKVRFMTKIYHPNIDKLGRICLDILKDKWSPALQIRTVLLSIQALLSAPNPEDPLATDVAELWKTDEATAIRTAKDWTKK------
>UniRef90_A0A2I3T216/1-140 [subseq from] UBC core domain-containing protein n=2 Tax=Pan TaxID=9596 RepID=A0A2I3T216_PANTR
MAGLPRRIIKDTQHLLAERVPGIQAESRESNTCYFHVVIAGPQDSPFEGRTFKLELFLPEEYAMAAPKVRFMTKIYHPNVDKLGRICLDILKDKWSPA------------LLSAPSPDDPLANAVVEPWKTDEAQAIETARAATRLYAMNNI
>UniRef90_A0A3N4LXL1/1-148 [subseq from] Ubiquitin conjugating enzyme n=1 Tax=Terfezia boudieri ATCC MYA-4762 TaxID=1051890 RepID=A0A3N4LXL1_9PEZI
MAALPKRIIKETERLVADPVPGINATPHEDNLRYFDVTIHGPASSPYEEGIFRLELFLPEDYPMSPPKIRFLTKIYHPNIDKLGRICLDVLKTNWSPALQIRTILLSIQALLGAPNPEDPLANDVAQRWKEDEKAAIETAREWTRTHA----
>UniRef90_A0A7S2YJB3/64-212 [subseq from] UBC core domain-containing protein n=1 Tax=Amphiprora paludosa TaxID=265537 RepID=A0A7S2YJB3_9STRA
--QLPRRIVKETQRLIAEPVQGISATPYQDNLRYFAVAIEGPADSPYENGVFQLELFLPSDYPMAPPKVRFLTKIYHPNVDKLGRICLDILKDKWSPALQIRTVLLSIQALLSAPNPDDPLDNNVAELWKSNEVEAIRRAREFTESFAMKN-
>UniRef90_Q5A513/1-150 [subseq from] E2 ubiquitin-conjugating protein n=7 Tax=CUG-Ser1 clade TaxID=2916678 RepID=Q5A513_CANAL
MAALPKRIIKETERLVSDPVPGIIATPSEDNLRYFEVTIIGPNQSPYAKGKFKLELYLPDDYPMCAPKVRFLTKIYHPNIDKLGRICLDVLKDNWSPALQIRTILLSIQALLGAPNPDDPLANDVAQDWKSDEKKAIEVAKEWTAKYAID--
>UniRef90_UPI001C80FDC9/1-149 [subseq from] Ubiquitin-conjugating enzyme 13 n=1 Tax=Scheffersomyces spartinae TaxID=45513 RepID=UPI001C80FDC9
MAALPKRIIKETERLVSDPVPGITAVPSDDNLRYFHVTIDGPDSSPYSSGVFDLELYLPDDYPMCAPKVRFLTKIYHPNIDKLGRICLDVLKDNWSPALQIRTILLSIQALLGAPNPDDPLANDVAEDWKQDEKRAVQVAKEWTEKYAK---
>UniRef90_A0A060TCH0/3-149 [subseq from] ARAD1B16478p n=1 Tax=Blastobotrys adeninivorans TaxID=409370 RepID=A0A060TCH0_BLAAD
-APLPKRIIKETERLISDPVPGISAKPHDDNLRYFDVTVDGPTQSPYEGGRFKLELFLPEDYPMDAPKIRFLTKIYHPNIDRLGRICLDVLKNNWSPALQIRTILLSIQALLGVPNPDDPLANDVAQHWKDDEDAAIETAREWTTKYA----
>UniRef90_A0A7S1PHE2/42-188 [subseq from] UBC core domain-containing protein n=1 Tax=Percolomonas cosmopolitus TaxID=63605 RepID=A0A7S1PHE2_9EUKA
-SGLSRRIIKETQKLMTEPPPGISATPHENNLRYFKVAIAGPSQSPYQGGVFRLELFLPSDYPMSAPKVRFLTKIYHPNIDNVGRICMDVLKDKWSPALQIRTVLLSIQALLSAPNPDDPLANDVADHWKKDESGAIEKAKQWTEQFA----
>UniRef90_S8AR19/2-148 [subseq from] UBC core domain-containing protein n=129 Tax=Pezizomycotina TaxID=147538 RepID=S8AR19_PENO1
--ALPKRIIKETERLMAEPVPGINAVPHEDNLRYFDVSIHGPAQSPYEGGIFRLELFLPDDYPMTPPKIRFLTKIYHPNIDRLGRICLDVLKNNWSPALQIRTILLSIQALLGAPNPDDPLANDVAQRWKDDEPAAIQTAKEWTRTHAM---
>UniRef90_Q6CDH2/2-148 [subseq from] YALI0C00561p n=4 Tax=Yarrowia TaxID=4951 RepID=Q6CDH2_YARLI
-NALPKRISKETERLVKEPVPGISAAPHDDNLRYFDVTIDGPTSSPYEGGTFKLELFLPEDYPMVPPKVRFLTKIYHPNIDRLGRICLDVLKSNWSPALQIRTILLSIQALLGAPNPDDPLANDVAQKWKEDEKTAIQTARDWTKEYA----
>UniRef90_W0T958/1-149 [subseq from] Ubiquitin-conjugating enzyme E2 13 n=8 Tax=Saccharomycetaceae TaxID=4893 RepID=W0T958_KLUMD
MAALPKRIIKETERLVSDPVPGITAEPHEDNLRYFQVTIEGPQQSPYENGIFKLELFLPDDYPMEAPKVRFLTKIYHPNIDRLGRICLDVLKNNWSPALQIRTVLLSVQALLASPNPNDPLANDVAEEWIKHEDSAIAKAKEWTKLYAT---
>UniRef90_A0A427YC70/2-147 [subseq from] Ubiquitin-conjugating enzyme 13 n=5 Tax=Tremellales TaxID=5234 RepID=A0A427YC70_9TREE
--SLPKRILKETERLMADSPPGISAAPKDDNLRHFDVTVAGPESSPYEGGVFKLELFLPEEYPMNPPKVRFLTKIYHPNIDKLGRICLDILKDKWSPALQIRTVLLSIQALLGAPNPDDPLANDVAQNWKEDEKGAIAQAKEWTRVYA----
>UniRef90_A0A654HTR5/21-161 [subseq from] UBC core domain-containing protein n=2 Tax=Diphyllobothriidae TaxID=28843 RepID=A0A654HTR5_9CEST
--------TEETLRLQKEPVEGIEACPDSANARYFRVVVQGPKDSAYEGGYFKLELFLPEDYPMSPPKCRFMTKIYHPNIDNLGRICLDVLKSKWSPALQIRTVLLSIQALLSAPNPDDPLANDVAKAWKENESHAIETARAWTRLYAS---
>UniRef90_G8ZLH2/1-149 [subseq from] UBC core domain-containing protein n=1 Tax=Torulaspora delbrueckii (strain ATCC 10662 / CBS 1146 / NBRC 0425 / NCYC 2629 / NRRL Y-866) TaxID=1076872 RepID=G8ZLH2_TORDC
MASLPKRIIKETERLVSDPVPGITAEPHEDNLRYFQVTIEGPQQSPYENGVFNLELFLPDDYPMEAPKVRFLTKIYHPNIDKLGRICLDVLKTNWSPALQIRTVLLSVQALLASPNPNDPLANDVAEDWIKDEEGAIKTAREWTEAYAS---
>UniRef90_A0A1B7SDH7/2-147 [subseq from] UBC core domain-containing protein n=2 Tax=Ogataea TaxID=461281 RepID=A0A1B7SDH7_9ASCO
--SLPKRIIRETERLVSDPVPGITAVPHEGNLRYFNVTIDGPSGSPYEGGKFKLELFLPDDYPMLAPKVRFLTKIYHPNIDRLGRICLDVLKANWSPALQVRTILLSIQALLSSPNPDDPLANEVAEEWKNNEQNAIKTAREWTERFA----
>UniRef90_A0A7S2D3S0/20-167 [subseq from] UBC core domain-containing protein n=1 Tax=Dictyocha speculum TaxID=35687 RepID=A0A7S2D3S0_9STRA
-SGLPRRIIKETQRLQSEPVVGIEACPYSDNLRYFDVTISGPQDSPYEHGSFKLELFLPSDYPMAPPKVRFLTKIYHPNVDKLGRICLNILKDKWSPALQIRTVLLSIQGLLSAPNPDDPLDNSVAEVWLHNEPEAMNTARQWTQQYAS---
>UniRef90_A0A7S4M854/15-161 [subseq from] UBC core domain-containing protein n=1 Tax=Vannella robusta TaxID=1487602 RepID=A0A7S4M854_9EUKA
--ALSRRIIKETQRLMSET-AGISATPHEDNLRYFDVIITGPDSSPYQGGVFKLELFLPEDYPMCPPKVRFLTKIYHPNIDKLGRICLDILKTKWSPALQIRTVLLSIQALLSAPNPDDPLANDVADHWKNNEKGAIKTAEQWTRQYAMD--
>UniRef90_A3LZD6/1-149 [subseq from] UBC core domain-containing protein n=5 Tax=Debaryomycetaceae TaxID=766764 RepID=A3LZD6_PICST
MAALPKRIIKETERLVSDPVPGITATPSEENLRYFEVTIDGPSSSPYANGVFQLELYLPDDYPMCAPKVRFLTKIYHPNIDKLGRICLDVLKDNWSPALQIRTILLSIQALLGAPNPDDPLANDVAEDWKKDEKKAIQIAQEWTQKYAV---
>UniRef90_A0A068V5T5/5-160 [subseq from] UBC core domain-containing protein n=1 Tax=Coffea canephora TaxID=49390 RepID=A0A068V5T5_COFCA
--NLPRRIIKETQRLLSEPSPGISASPSEDNMRHFNVMILGPAQSPYEGGVFKLELFLPEDYPMAPPKVRFLTKIYHPNIDKasgicseflLGRICLDILKDKWSPALQIRTVLLSIQALLSAPNPDDPLADNIAKHWKSNESEAVETAKEWTSAYAT---
>UniRef90_A0A5F4VTI9/1-143 [subseq from] UBC core domain-containing protein n=1 Tax=Callithrix jacchus TaxID=9483 RepID=A0A5F4VTI9_CALJA
MAGLPRRIIKETQRLLAEPVPGIKAEPDESNARYFHVVIAGPQDSPFEGGTFKLELFLPEEYPMAAPKVRFMTKIYHPNVDKLGRICLDILKDKWSPALQIRTVLLSIQALLSEMRNNmihQVLQFATYSHWEKNTYQCIQNH------------
>UniRef90_J3PE42/2-148 [subseq from] Ubiquitin-conjugating enzyme E2 35 n=3 Tax=Sordariomycetes TaxID=147550 RepID=J3PE42_GAET3
--ALPKRIVKETERLMAEPVPGISAIPHEDNLRYFDVEIHGPSQSPYEGGVFKLELFLPDDYPMTPPKIRFLTKIFHPNVDKLGRICLDVLKNNWSPALQIRTILLSIQALLGAPNPDDPLAPDVAKSWKENEQAAIQTAREWTQQYAV---
>UniRef90_L1IEV2/4-149 [subseq from] UBC core domain-containing protein n=1 Tax=Guillardia theta (strain CCMP2712) TaxID=905079 RepID=L1IEV2_GUITC
----SSRIQKETQRMLQKPDPGISATPHEDNLRYFNVIIAGPQDSAYDGGVYKLELFLPEEYPMTPPKVRFLTKIYHPNVDRLGRICLDILKDKWSPALQIRTVLISIQALMSAPNPDDPLNNEAAEHWKRNEKEALDMAKSWNRQYAMN--
>UniRef90_A0A074YSE0/2-147 [subseq from] UBC core domain-containing protein n=32 Tax=Eukaryota TaxID=2759 RepID=A0A074YSE0_AURSE
--ALPKRIIKETERLMAEPVPGIEAIPHEDNLRYFDVKIHGPSQSPYEGGIFKLELFLPDDYPMTPPKIRFLTKIYHPNIDRLGRICLDVLKSNWSPALQIRTILLSIQALLGAPNPDDPLANDVAQRWKEDQNAAIQTAREWTQQYA----
>UniRef90_A0A1E3ID03/2-147 [subseq from] Ubiquitin-conjugating enzyme E2 13 n=5 Tax=Cryptococcaceae TaxID=1884633 RepID=A0A1E3ID03_9TREE
--ALPKRIMKETERLMADSPPGISAAPKDDNLRHFDVTVTGPESSPYEGGIFKLELFLPEEYPMSPPKVRFLTKIYHPNIDKLGRICLDILKDKWSPALQIRTVLLSIQALLGAPNPDDPLANDVAQAWKENQNAAIAQAREWTRKYA----
>UniRef90_A0A8H4D018/1-149 [subseq from] UBC core domain-containing protein n=2 Tax=[Candida] haemuloni TaxID=45357 RepID=A0A8H4D018_9ASCO
MSSLPKRIIKETERLVSDPVPGITASPSDDNLRYFEVTIDGPSQSPYANGVFKLELYLPDDYPMCAPKVRFLTKIYHPNIDKLGRICLDVLKDNWSPALQIRTILLSIQALLGAPNPDDPLANDVAEEWKRDERGAIEVAKEWTDRYAK---
>UniRef90_A0A0F7SNU5/1-148 [subseq from] Ubiquitin-conjugating enzyme n=1 Tax=Phaffia rhodozyma TaxID=264483 RepID=A0A0F7SNU5_PHARH
MVDLPKRIIKETQRLMSDPAPGITAVPHEDNLRYFDVMITGPEGSPFAGGKFKLELFLPDGYPMEAPKVRFLTKIYHPNIDKLGRICLDILKDKWSPALQIRTVLLSVQALLSAPNPDDPLANDVAEHYKSDEKAAHQVSREWTAKYA----
>UniRef90_A0A177CDR3/1-148 [subseq from] Ubiquitin-conjugating enzyme n=6 Tax=Dothideomycetes TaxID=147541 RepID=A0A177CDR3_9PLEO
MAALPKRIIKETERLSKEPVPGISAVPHDDNLRYFDVTIDGPAQSPYEGGVFKLELFLPDDYPMTPPKVRFLTKIYHPNIDRLGRICLDVLKSNWSPALQIRTILLSIQALLGAPNPDDPLANDVAQQWKEDQNQAIATAREWTEKFA----
>UniRef90_A0A6T6KX91/2-146 [subseq from] UBC core domain-containing protein n=1 Tax=Rhodosorus marinus TaxID=101924 RepID=A0A6T6KX91_9RHOD
---LPKRIIKETEKLEAEPVPGISAVPHDSNPRYFNVIIQGPEESPYGGGTFKLELFLPENYPMGPPKIRFLTRIYHPNIDRLGRICLDILKDKWSPALQIRTVLLSIQVLLSSPNPDDPLNNEAAELWLKNEATALQTAMDWTQLYA----
>UniRef90_Q5KGE7/2-147 [subseq from] UBC core domain-containing protein n=6 Tax=Tremellales TaxID=5234 RepID=Q5KGE7_CRYNJ
--SLPKRILKETERLMADSPPGISAAPKDDNLRHFDVTVAGPDSSPYEGGVFKLELFLPEEYPMNPPKVRFLTRIYHPNIDKLGRICLDILKDKWSPALQIRTVLLSIQALLGAPNPDDPLANDVAQHWKENQNAAIAQAREWTRKYA----
>UniRef90_UPI000C20DC9D/1-150 [subseq from] ubiquitin-conjugating enzyme E2 N-like n=1 Tax=Onthophagus taurus TaxID=166361 RepID=UPI000C20DC9D
MANISRRILVETKNLSRDPPPGISAIPDETNCRYFHVVMAGPSGSPYEGGLFKLELFLPEQYPLYPPSVRFLTKIYHPNIDKLGRICLDVLKDQWSPALQIRTVLLSIQALLGSPNPDDPLANDVARMWKNNETEAILKAQEWTQLYALG--
>UniRef90_A0A168CCC4/2-148 [subseq from] Ubiquitin-conjugating enzyme E2 13 n=1 Tax=Ascosphaera apis ARSEF 7405 TaxID=392613 RepID=A0A168CCC4_9EURO
--ALPKRIVKETERLMAEPVPGISAVPHEDNLRYFDVTIDGPSQSPYEGGVFRLELFLPDDYPMTPPKIRFLTKIYHPNIDRLGRICLDVLKNNWSPALQIRTILLSIQALLGAPNPDDPLAPEIAKTWKENEPAAIETAREWTKTYAI---
>UniRef90_A0A1E4SQ20/1-148 [subseq from] Ubiquitin-conjugating enzyme n=2 Tax=Debaryomycetaceae TaxID=766764 RepID=A0A1E4SQ20_9ASCO
MAALPKRIIKETERLVSDPVPGITATPLEENLRYFEVTIDGPSSSPYAGGVFQLELYLPDDYPMCAPKVRFLTKIYHPNIDKLGRICLDVLKDNWSPALQIRTILLSIQALLGAPNPDDPLANDVAEDWKKDEKKAIEVAKEWTVRFA----
>UniRef90_A0A8J8W7J5/110-256 [subseq from] UBC core domain-containing protein n=1 Tax=Penicillium ucsense TaxID=2839758 RepID=A0A8J8W7J5_9EURO
--ALPKRIIKETERLMAEPVPGINAVPHEDNLRYFDVSIHGPSQSPYEGGIFRLELFLPDDYPMTPPKIRFLTKIYHPNIDRLGRICLDVLKNNWSPALQIRTILLSIQALLGAPNPDDPLANDVAQRWKDDEPAAIQTAKEWTRTHAM---
>UniRef90_A0A078GNY6/5-143 [subseq from] BnaA02g19070D protein n=2 Tax=Brassica napus TaxID=3708 RepID=A0A078GNY6_BRANA
--NLPRRIIKETQRLLSEPAPGISASPSEENMRYFNVMVL--------GGVFKLELFLPEEYPMAAPKVRFLTKIYHPNIDKLGRICLDILKDKWSPALQIRTVLLSIQALLSAPNPDDPLSENIAKHWKSNEAEAVETAKEWTRLYAS---
>UniRef90_A0A099NWC7/1-149 [subseq from] Ubiquitin-conjugating enzyme E2 13 n=2 Tax=Pichia kudriavzevii TaxID=4909 RepID=A0A099NWC7_PICKU
MASLPKRIIRETERLITDPVPGITATPHEDNLRYFDVTLTGPSGSPYEDGVFKLELYLPDDYPMTAPKVRFLTRIYHPNIDRLGRICLDVLKNNWSPALQIRTILLSIQALLSSPNPDDPLANEVAEQWKGNYEEAIKTAKEWTKTYAK---
>UniRef90_A0A1S7H891/1-151 [subseq from] UBC core domain-containing protein n=6 Tax=Saccharomycetaceae TaxID=4893 RepID=A0A1S7H891_9SACH
MASLPKRIIKVTERLVSDPVPGISAEPHEDNLRYFAVTIEGPKESPYEDGIFNLELFLPDDYPMEAPKVRFLTKIYHPNIDRLGRICLDVLKTNWSPALQIRTVLLSIQALLASPNPNDPLANDVAEDWIKNEEMAIRKAREWTRLYAGKN-
>UniRef90_A0A1W4WH89/3-147 [subseq from] ubiquitin-conjugating enzyme E2 N-like n=1 Tax=Agrilus planipennis TaxID=224129 RepID=A0A1W4WH89_AGRPL
----SRRILVETKNLSKDPPPGISATPDEDNCRYFHVIMAGPKGSPYEGGLFKLELFLPENYPLCPPSVRFLTKIYHPNIDKLGRICLDILKDQWSPALQIRTVLLSIQALLSAPNPDDPLANDVANMWKNDEEEAISVAKSWTRRYAV---
>UniRef90_A0A811ZHW9/2-139 [subseq from] (raccoon dog) hypothetical protein n=1 Tax=Nyctereutes procyonoides TaxID=34880 RepID=A0A811ZHW9_NYCPR
MSGLPRRIIKETQCLL-------------SNACYFHVVTAGPRDSPFEGGTFKLEVFLPEEYPVAAPKVRFMTKIYHPNVGKLGKICLDILKDKWSPALQVRTVLLSIQALLSVPNPDDPLANDVAEQRKTNEAQAIETARARRRLYAMND-
>UniRef90_A0A3F2Y501/2-147 [subseq from] DEBR0S3_07294g1_1 n=2 Tax=Brettanomyces TaxID=13366 RepID=A0A3F2Y501_DEKBR
--SLPKRIIRETERLTTDPVAGITAVPHSDNLRYFDVVITGPEGSPYENGKFKLELFLPDEYPMVAPKVRFLTKIYHPNIDRLGRICLDVLKNNWSPALQIRTILLSIQALLSSPNPDDPLANEVAEEWKNNHAHAIETARDWTARYA----
>UniRef90_A0A7S3LB23/5-153 [subseq from] UBC core domain-containing protein n=1 Tax=Amphora coffeiformis TaxID=265554 RepID=A0A7S3LB23_9STRA
--QLPRRIVKETQRLIAEPVAGISATPYQDNLRYFAVAIEGPEDSPYERGVFQLELFLPADYPMAPPKVRFLTKIYHPNVDKLGRICLDILKDKWSPALQIRTVLLSIQALLSAPNPDDPLDNNVAEIWKKDEAEAIRRAKEFTQNFAMKN-
>UniRef90_A0A2K6TMC6/1-145 [subseq from] UBC core domain-containing protein n=2 Tax=Saimiri boliviensis boliviensis TaxID=39432 RepID=A0A2K6TMC6_SAIBB
MAWLPHRIIRETQHLLAEPAPGIKAEPDESNACYFHVVVAGPQDSHFEGGTFNLELFLPEEDPMAASKVRFMTKIYHPSVDKYFE-------RYMVPALQIRTVLLSIQALLSAPNPDDPLANDVAEPWKTSEAQATETAGAWTRLYAMNNI
>UniRef90_A0A3E2HHE8/2-148 [subseq from] UBC core domain-containing protein (Fragment) n=3 Tax=Pezizomycotina TaxID=147538 RepID=A0A3E2HHE8_SCYLI
--ALPKRIIKETERLMAEPVPGISAVPHEDNLRYFDVTIHGPTQSPYEGGIFKLELFLPDDYPMTPPKIRFLTKIYHPNIDKLGRICLDVLKSNWSPALQIRTILLSIQALLGAPNPDDPLAPEVAKRWKEDEKAAIATAREWTRTHAM---
>UniRef90_A0A0C3CZF0/2-148 [subseq from] UBC core domain-containing protein n=34 Tax=leotiomyceta TaxID=716546 RepID=A0A0C3CZF0_9PEZI
--ALPKRIIKETERLMAEPVPGISAVPHEDNLRYFDVSIHGPTQSPYEGGIFKLELFLPDDYPMTPPKIRFLTKIYHPNIDKLGRICLDVLKSNWSPALQIRTILLSIQALLGAPNPDDPLAPDVAKKWKDDEQTAIATAKEWTRTHAM---
>UniRef90_A0A7S1URX0/7-153 [subseq from] UBC core domain-containing protein n=1 Tax=Grammatophora oceanica TaxID=210454 RepID=A0A7S1URX0_9STRA
---LPRRIVKETQRLIAEPVTGISATPYQDNLRYFAVAIEGPTDSPYEKGVFQLELFLPADYPMAPPKVRFLTKIYHPNVDKLGRICLDILKDKWSPALQIRTVLLSIQALLSAPNPDDPLDNTVAEVWKSNEAEAIRRAKEFTESFAMK--
>UniRef90_A0A0H2RJA5/1-149 [subseq from] Ubiquitin-conjugating enzyme n=1 Tax=Schizopora paradoxa TaxID=27342 RepID=A0A0H2RJA5_9AGAM
MAALPKRIIKETERLNKEAPDGITAEPHEDNLRYFDVTIKGPGGSPFEGGTFKLELFLPEDYPMAPPKVRFLTKIYHPNIDRLGRICLDILKDKWSPALQIRTVLLSIQALLSSPNPDDPLATDVAKHYKENEKEAIAQSQEWTRKYAV---
>UniRef90_B7G0N3/6-153 [subseq from] UBC core domain-containing protein n=3 Tax=Phaeodactylum tricornutum TaxID=2850 RepID=B7G0N3_PHATC
--PLPRRIVKETQRLIAEPVAGISATPYQDNLRYFAVAIEGPTDSPYERGVFQLELFLPSDYPMAPPKVRFLTKIYHPNVDKLGRICLDILKDKWSPALQIRTVLLSIQALLSAPNPDDPLDNNVAEVWKSNEPEALRRAREFTESFAMK--
>UniRef90_UPI00076767BC/9-123 [subseq from] ubiquitin-conjugating enzyme E2 N n=1 Tax=Myotis davidii TaxID=225400 RepID=UPI00076767BC
--------------------------------------LAGtEQDSPFEGGTFKLELFLPEEYPMAAPKVRFMTKIYHPNVDKLGRICLDILKDKWSPALQIRTVLLSIQALLSAPNPDDPLANDVAEQWKTNEAQAIETARAWTRLYAMNNI
>UniRef90_A0A2P5YNP2/5-142 [subseq from] UBC core domain-containing protein n=1 Tax=Gossypium barbadense TaxID=3634 RepID=A0A2P5YNP2_GOSBA
--NLPRRIIKETQRLLSEPAPGISASPSEDNMRYFNVMILGPTQSPYEGGVFKLELFLPEEYPMTAPKVRFLTKIYHPNIDKLGRICLDILKDKWSPALQIRTVLLSIQALLSAPNPDDPLSENIAKHCKMNEAEAVETG------------
>UniRef90_A0A6A6J436/2-147 [subseq from] Ubiquitin-conjugating enzyme E2 N n=1 Tax=Trematosphaeria pertusa TaxID=390896 RepID=A0A6A6J436_9PLEO
--ALPKRIIKETERLMAEPVQGISAIPHEENLRHFDVVIFGPSQSPYEGGVFKAELFLPEDYPMAPPKVRFLTKIYHPNIDRLGRICLDVLKSNWSPALQIRTILLSIQALLGAPNPDDPLANDVAQQWKEDQNKAIATAKEWTEKYA----
>UniRef90_A0A6U1ZWX3/38-184 [subseq from] UBC core domain-containing protein n=1 Tax=Pseudictyota dubia TaxID=2749911 RepID=A0A6U1ZWX3_9STRA
---LPRRIVKETQRLIAEPVAGISATPYADNLRYFAVAIEGPADSPYERGVFQLELFLPADYPMAPPKVRFLTKIYHPNVDKLGRICLDILKDKWSPALQIRTVLLSIQALMSAPNPDDPLDNTVAELWKTNEAEAMRRAREFTESFAMK--
>UniRef90_C4XY24/20-168 [subseq from] UBC core domain-containing protein n=6 Tax=Metschnikowiaceae TaxID=27319 RepID=C4XY24_CLAL4
MAALPKRIIKETERLVSDPVPGILAVPSEENLRYFEVTIDGPASSPYANGKFKLELYLPDDYPMCAPKVRFLTKIYHPNIDKLGRICLDVLKDNWSPALQIRTILLSIQALLGAPNPDDPLANDVAQEWKQDEPRAIAVAKEWTEKYAV---
>UniRef90_N6TA90/3-150 [subseq from] UBC core domain-containing protein (Fragment) n=9 Tax=Cucujiformia TaxID=41088 RepID=N6TA90_DENPD
-SGSTRRILVETRNLSKDPPPGISATPDDGNCRYFHVVMAGPAGSPYEGGLFKLELFLPENYPLSPPNVRFLTKIYHPNIDKLGRICLDILKDQWSPALQVRTVLLSIQALLSSPNPDDPLANDVANLWKSREQEAVIRAKEWTRLYAM---
>UniRef90_UPI00096B05E4/6-150 [subseq from] ubiquitin-conjugating enzyme E2 N n=1 Tax=Aethina tumida TaxID=116153 RepID=UPI00096B05E4
----TRRIMVETRNLSRDPPPGISATPDDANCRYFHVVMAGPPGSPYEGGIFKLELFLPENYPLVAPSVRFLTRIFHPNIDKLGRICLDILKDMWSPALQMRTVLLSIQALLSSPNPDDPLANDVAEMWKTKEQEAINQAKEWTRLFAM---
>UniRef90_A0A6P4X6Q1/1-128 [subseq from] ubiquitin-conjugating enzyme E2 N-like n=8 Tax=Felidae TaxID=9681 RepID=A0A6P4X6Q1_PANPR
MAGLPRRIIKETQHLLAEPVPGIKAEPAKSNAHYFHVVIAGPQDSPFEGGTFKRQLFLPEEYPMAAPKVRFMSKIYHANVDKLGRVRLDTLKDKWSPALQSRTVLLSIQALLSAPNPDDPLANDRAVE------------------------
>UniRef90_A0A8C4X5X0/27-141 [subseq from] Ubiquitin conjugating enzyme E2 N n=1 Tax=Erpetoichthys calabaricus TaxID=27687 RepID=A0A8C4X5X0_ERPCA
------------------------------NARYFHVVIAGPQDSPFEGGTFKLELFLPEEYPMAAPKVRFMTKIYHPNVDKLGRICLDILKDKWSPALQIRTVLLSIQALLSAPNPDDPLANDVAEQWKTNEAQAIETV--WTLLW-----
>UniRef90_A0A8S9JUT1/39-170 [subseq from] UBC core domain-containing protein n=1 Tax=Brassica cretica TaxID=69181 RepID=A0A8S9JUT1_BRACR
-----KRLQSELMGLMMGGDPGISAFPEEDNIFCWKGTITGSKDTVFEGTEYRLSLAFSNDYPFKPPKVKFETCCFHPNVDLYGNICLDILQDKWSSAYDVRTILLSIQSLLGEPNISSPLNNQAAQLWSNQEGMAA---------------
>UniRef90_A0A8S9JUT1/203-311 [subseq from] UBC core domain-containing protein n=1 Tax=Brassica cretica TaxID=69181 RepID=A0A8S9JUT1_BRACR
-----KRLQSELMGLMMGGDPGISAFPEEDNIFCWKGTITGSNDTVFEGTEYRLSLAFSNDYPFKPPKVKFETCCFHPNVDLYGNICLDILQDKWSSAYDVRTILLSIQSLLGG--------------------------------------
>UniRef90_A0A8S9JUT1/317-361 [subseq from] UBC core domain-containing protein n=1 Tax=Brassica cretica TaxID=69181 RepID=A0A8S9JUT1_BRACR
-----------------------------------------------------------------------------------------FSCDKWSSAYDVRTILLSIQSLLGEPNISSPLNNQAAQLWSNQEE------------------
>UniRef90_A7TSM8/1-149 [subseq from] UBC core domain-containing protein n=1 Tax=Vanderwaltozyma polyspora (strain ATCC 22028 / DSM 70294 / BCRC 21397 / CBS 2163 / NBRC 10782 / NRRL Y-8283 / UCD 57-17) TaxID=436907 RepID=A7TSM8_VANPO
MSSLPKRIIKETERLVSDPVPGITAEPHDDNLRYFEVTIEGPQQSPYENGVFDLELFLPDDYPMEAPKVRFLTKIYHPNIDRLGRICLDVLKTNWSPALQIRTVLLSIQALLASPNPNDPLANDVAEDWIKDESSAIDKAKQWTQLYAQ---
>UniRef90_D8T9G4/9-56 [subseq from] Ubiquitin-conjugating enzyme 35, E2 n=4 Tax=Selaginella moellendorffii TaxID=88036 RepID=D8T9G4_SELML
--NLPRRIIKETQRLLTEPAEGISASPAEDNLRYFSVMILGPAQSPYEGK------------------------------------------------------------------------------------------------------
>UniRef90_D8T9G4/71-175 [subseq from] Ubiquitin-conjugating enzyme 35, E2 n=4 Tax=Selaginella moellendorffii TaxID=88036 RepID=D8T9G4_SELML
----------------------------------------------FSGGAFRLELFLPEEYPMAAPKVRFLTKIYHPNIDKLGRICLDILKDKWSPALQIRTVLLSIQALLSAPNPEDPLDENIAKHWKTDQGGAIATAREWTQLYATSN-
>UniRef90_A0A2T0FC40/6-151 [subseq from] Ubiquitin-conjugating enzyme E2 13 n=1 Tax=Wickerhamiella sorbophila TaxID=45607 RepID=A0A2T0FC40_9ASCO
--ALPKRIVKETQMLLTDPVPGITAQPHDDNLRYFDVTVSGPAMTPYEGGIFKLELFLPQDYPMEPPRIRFLTKIYHPNIDRLGRICLDVLKDHWSPALQIRTILLSIQALLAAPNPDDPLANDVAAEWKENQPKALETAKEWTKQYA----
>UniRef90_A0A7S2R003/32-180 [subseq from] UBC core domain-containing protein n=2 Tax=Bacillariophyta TaxID=2836 RepID=A0A7S2R003_9STRA
--ALPRRIVKETQRLIAEPVAGISATPYADNLRYFAVAIEGPGDSPYERGIFQLELFLPADYPMAPPKVRFLTKIYHPNVDKLGRICLDILKDKWSPALQIRTVLLSIQALLSAPNPDDPLDNNVAEVWKKNEPEALKRAREFTETFAMKN-
>UniRef90_UPI0003F0692F/1-122 [subseq from] ubiquitin-conjugating enzyme E2 N-like n=1 Tax=Elephantulus edwardii TaxID=28737 RepID=UPI0003F0692F
MAGLPRRIIKEIQRLLAEPVPGIKAELDESNTHYFHVVIAGPQDSPFEGGTFKLELFLPEEYPMAAPKVRFTTKIYQPNVDKLGRICLDILKDKWSPAPQIRTVLLSIQALLSAPNPDDPLQ------------------------------
>UniRef90_G8B9V5/1-150 [subseq from] UBC core domain-containing protein n=6 Tax=Debaryomycetaceae TaxID=766764 RepID=G8B9V5_CANPC
MAALPKRILKETERLVSDPVPGITAVPSQDNLRHFNVTIDGPSQSPYANGIFQLELYLPDDYPMCAPKVRFLTKIYHPNIDKLGRICLDVLKDNWSPALQIRTILLSIQALLGAPNPDDPLANDVAEDWKKDEKQAIKVAQEWTEKYALK--
>UniRef90_A0A7R9U0I3/4-152 [subseq from] UBC core domain-containing protein n=1 Tax=Prasinoderma coloniale TaxID=156133 RepID=A0A7R9U0I3_9VIRI
-ANLPRRIIKETQRLLSEPEEGITAAPAEDNLRHFRVILEGPKTSPYEGGKFKLELFLPEEYPMAPPKVRFLTKIYHPNIDKLGRICLDILKDKWSPALQIRTVLLSVQGLLSTPNPDDPLAEYVAKHWKEDEDGAIKEAKEWTAKYAMG--
>UniRef90_G1WZD2/2-147 [subseq from] UBC core domain-containing protein n=4 Tax=Orbiliaceae TaxID=47021 RepID=G1WZD2_ARTOA
--ALPKRIIKETERLVAEPVPGIQAIPHDDNLRYFDVSIHGPAQSPYEGGVFKLELFLPEDYPMTPPKIRFLTKIYHPNIDRLGRICLDVLKANWSPALQIRTILLSIQALLGAPNPDDPLANDVAQRWKEDEPGAIATAREWTQTHA----
>UniRef90_K1WSB9/127-276 [subseq from] Ubiquitin-conjugating enzyme E2 n=1 Tax=Marssonina brunnea f. sp. multigermtubi (strain MB_m1) TaxID=1072389 RepID=K1WSB9_MARBU
MAALPKRIIKETERLMAEPVPGISAVPHEDNLRYFDVSIHGPSQSPYEGGIFKLELFLPDDYPMCPPKIRFLTKIYHPNIDKLGRICLDVLKSNWSPALQIRTILLSIQALLGAPNPDDPLAPEVAKRWKEDEPAAIATAKEWTRTHAIN--
>UniRef90_A0A7S0J010/7-24 [subseq from] UBC core domain-containing protein n=1 Tax=Calcidiscus leptoporus TaxID=127549 RepID=A0A7S0J010_9EUKA
---LPRRIIKETQRLLTEPG-G----------------------------------------------------------------------------------------------------------------------------------
>UniRef90_A0A7S0J010/66-195 [subseq from] UBC core domain-containing protein n=1 Tax=Calcidiscus leptoporus TaxID=127549 RepID=A0A7S0J010_9EUKA
------------------AVPGISASPYTDNLRYFNVIISGPCTSAYEGGIFKLELFLPEEYPMAPPKVRFMTRIYHPNIDRLGRICLDILKDKWSPALQIRTVLLSIQALLSAPNPDDPLANDVAENWKANEQGAIQTAKEWTAKYA----
>UniRef90_A0A875RWS9/2-147 [subseq from] Ubiquitin-conjugating enzyme 13 n=1 Tax=Eeniella nana TaxID=13502 RepID=A0A875RWS9_EENNA
--SLPKRIVRETERLISDPVPGITAVPHSDNMRYFNVTIEGPESSPYENGKFKLELFLPDEYPMVAPKVRFLTKIYHPNIDRLGRICLDVLKNNWSPALQIRTILLSVQALLSSPNPDDPLANEVAEEWKNDNVHAIATAREWTHQYA----
>UniRef90_A0A7S1ZJU6/40-187 [subseq from] UBC core domain-containing protein n=3 Tax=Bacillariophyta TaxID=2836 RepID=A0A7S1ZJU6_TRICV
--PLPRRIVKETQRLIAEPVAGISATPYQDNLRYFAVAIEGPADSPYEKGVFQLELFLPSDYPMAPPKVRFLTKIYHPNVDKLGRICLDILKDKWSPALQIRTVLLSIQALMSAPNPDDPLDNTVAEMWKQNEQEAIRRAREFTESFAMK--
>UniRef90_G3ANG2/1-149 [subseq from] Ubiquitin-conjugating enzyme E2 13 n=2 Tax=Debaryomycetaceae TaxID=766764 RepID=G3ANG2_SPAPN
MAALPKRIIKETERLVSDPVPGITAIPSEDNLRYFEVTIDGPNHSPYADGVFNLELYLPDDYPMCAPKVRFLTKIYHPNIDKLGRICLDVLKDNWSPALQIRTILLSIQALLGAPNPDDPLANDVADDWKKDEKRAIEIAKEWTLKYAT---
>UniRef90_A0A1G4JJ39/1-149 [subseq from] LADA_0F03994g1_1 n=1 Tax=Lachancea dasiensis TaxID=1072105 RepID=A0A1G4JJ39_9SACH
MASLPKRIIKETERLVSDPVPGITAIPHEENLRYFQVTVEGPEQSPYENGVFNLELFLPDDYPMEAPKVRFLTKIYHPNIDRLGRICLDVLKNNWSPALQIRTVLLSVQALLASPNPNDPLANDVAEEWLQNEDNAIAKAREWTNMYAS---
>UniRef90_G3B912/1-150 [subseq from] Ubiquitin-conjugating enzyme n=1 Tax=Candida tenuis (strain ATCC 10573 / BCRC 21748 / CBS 615 / JCM 9827 / NBRC 10315 / NRRL Y-1498 / VKM Y-70) TaxID=590646 RepID=G3B912_CANTC
MAALPRRIIKETERLISDPVPGITAYPDESNLRAFTVAMDGPDSSPYEHGVFDLELYLPDDYPMCPPKVRFLTRIYHPNIDKLGRICLDVLKDNWSPALQIRTILLSIQALLASPNPDDPLANDVAEDWKKDEAKAIGVAKEWTSKYAKS--
>UniRef90_UPI00083C88C5/1-150 [subseq from] ubiquitin-conjugating enzyme E2 N-like n=1 Tax=Nicrophorus vespilloides TaxID=110193 RepID=UPI00083C88C5
MASTSKRILVETKNLSKDPPPGISAYPDEDNCRYFHVIMAGPSGSPYEGGLFQLELFLPENYPLNPPNVRFLTKIYHPNIDKLGRICLDILKDQWSPALQIRTVLLSIQALLGSPNPDDPLANDVAKMWKTNEVEAIMKAKEWTREYASL--
>UniRef90_UPI00189CD073/8-151 [subseq from] ubiquitin-conjugating enzyme E2 N-like n=1 Tax=Choloepus didactylus TaxID=27675 RepID=UPI00189CD073
------QDYKKPRHLPAEPVPGMKAEPDGSNARYFHVVIAGPQDSSSEGGTFKLQLFLPEEYPVAAREVCFMAKIYHPNVDKLGRICLDISKDKWSPALQIRTVLLWSQALLSAPNPDDPLANDKPEQWKTSKAQATETARARTWLHAIN--
>UniRef90_A0A642UKP8/1-149 [subseq from] UBC core domain-containing protein n=1 Tax=Diutina rugosa TaxID=5481 RepID=A0A642UKP8_DIURU
MAALPKRIIKETERLVSDPVPGIVATPKEDNLRHFDVVIDGPDQSPYAGGKFELELFLPDDYPMCAPKVRFLTKIYHPNIDKLGRICLDVLKDNWSPALQIRTILLSIQALLGQPNPDDPLANDVADHWKENLADAQKVAREWTAKYAV---
>UniRef90_G0VA00/1-149 [subseq from] UBC core domain-containing protein n=1 Tax=Naumovozyma castellii (strain ATCC 76901 / BCRC 22586 / CBS 4309 / NBRC 1992 / NRRL Y-12630) TaxID=1064592 RepID=G0VA00_NAUCC
MASLPKRIIKETERLISDPVPGITAEPHEDNLRYFNVTVEGPAGSPYENGIFQLELYLPDDYPMEAPKVRFLTKIYHPNIDRLGRICLDVLKTNWSPALQIRTVLLSVQALLASPNPNDPLANDVAEEWIQNEAGAKATAREWTQKYAK---
>UniRef90_A0A4Q1BQM8/2-147 [subseq from] Ubiquitin-conjugating enzyme E2 N n=1 Tax=Tremella mesenterica TaxID=5217 RepID=A0A4Q1BQM8_TREME
--SLPKRILKETERLLADSPPGITAAPKDDNLRHFDVTVAGPDSSPYQGGVFKLELFLPEEYPMNPPKVRFLTKVYHPNIDKLGRICLDILKDKWSPALQIRTVLLSIQALLGAPNPDDPLANDVAQHWKDDEKDAIAEAKRWTQQYA----
>UniRef90_G9NPF9/2-147 [subseq from] UBC core domain-containing protein n=12 Tax=Hypocreales TaxID=5125 RepID=G9NPF9_HYPAI
--ALPKRIVKETERLMAEPVPGISAVPHEDNLRYFDVEIHGPASSPYEGGIFKLELFLPDDYPMTPPKIRFLTKIFHPNVDKLGRICLDVLKNNWSPALQIRTILLSIQALLGAPNPDDPLAPDVAKSWKEDEAAAIATAKEWTQKYA----
>UniRef90_A0A5K3F850/38-185 [subseq from] UBIQUITIN_CONJUGAT_2 domain-containing protein n=2 Tax=Mesocestoides corti TaxID=53468 RepID=A0A5K3F850_MESCO
-SGLPARIVKETQRLMKEPVEGITTTIDDSNARFFHVVVEGPKDSPYEGGFFKLQLFLPEDYPMSAPKCLFTTKIYHPNIDNLGRICLDILKDRWSPALQIRTVLLSIQSLLSTPNFDDPLATDVASHFKSNKDQAIQTAREWTRQYAS---
>UniRef90_S8F624/1-148 [subseq from] UBC core domain-containing protein n=8 Tax=Agaricomycetes TaxID=155619 RepID=S8F624_FOMPI
MAGLPKRIIKETERLVADPAPGITALPHEDNLRYFDVTIQGPDGSPFANGVFRAELFLPEEYPMAPPKVRFLTKIYHPNIDKLGRICLDILKDKWSPALQIRTVLLSIQALLSSPNPDDPLATDVAKHYKENEKDAQRVSREWTEKYA----
>UniRef90_A0A2P5WJ47/4-148 [subseq from] UBC core domain-containing protein n=10 Tax=Gossypium TaxID=3633 RepID=A0A2P5WJ47_GOSBA
-----KRILKEFKDLQKGPPDFCSLAPDNEDMFIWRATMPGPRDSPYEGGKFELIIHFPPDYPYKPPKVAFRNKIFHPNINRNGSIGIDILKDKWSPALTISKVLLSIYSILGAPMLNDPLEENIANMYKTDRSQYETVARNWTQKYAMG--
>UniRef90_A0A2P5WJ47/165-291 [subseq from] UBC core domain-containing protein n=10 Tax=Gossypium TaxID=3633 RepID=A0A2P5WJ47_GOSBA
------------------PPSFGSAGPVDGDMFHWHAAILDLRNSPYDGGLFKVDIQFPLQYPLEPPKVVFRTKIFHPNIDTNGSIGLDILKDRWSANLTISQVLHSICSLLKNPNPDAPLVSETANMYKTDRSKYDTTARSWTQ-------
>UniRef90_A0A814EMZ4/4-117 [subseq from] UBC core domain-containing protein n=2 Tax=Rotaria sordida TaxID=392033 RepID=A0A814EMZ4_9BILA
-----KRINKELLELEKDPPANCSAGPVNDDMFHWQATIMGPGDSPFQGGVFFLSIHFPADYPFKPPKITFTTKIFHPNINSNGAICLDILRSQWSPALTISKVLLSICSLLCDPNPDC---------------------------------
>UniRef90_A0A814EMZ4/170-313 [subseq from] UBC core domain-containing protein n=2 Tax=Rotaria sordida TaxID=392033 RepID=A0A814EMZ4_9BILA
-----KRITKELQDLQCEPPANVSAGPIQSNDMFnWQATILGPSDSPFQSGVFFLTINFPTDYPFKPPHITFRTKIYHPNINLNGSICLDILRSNWSPALTISKVLLSICSLLCDPNPDDPLVPEIAKQYKHDREGYNATARQWTQKYA----
>UniRef90_A0A093Y5C6/58-206 [subseq from] UBC core domain-containing protein n=1 Tax=Pseudogymnoascus sp. VKM F-3808 TaxID=1391699 RepID=A0A093Y5C6_9PEZI
MAALPKRIIKETERLMAEPVPGISAIPHDDNLRYFDVKIHGPTQSPYEGGVFNLELFLPDDYPMTPPKIRFLTKIYHPNIDKLGRICLDVLKSNWSPALQIRTILLSIQALLGAPNPDDPLAPDVAKRWKEDEPAAIATAREWTRTHAI---
>UniRef90_A0A1E7FDP2/3-149 [subseq from] Ubiquitin-conjugating enzyme n=1 Tax=Fragilariopsis cylindrus CCMP1102 TaxID=635003 RepID=A0A1E7FDP2_9STRA
-AGLPRRIIKETQRLVAEPVAGISATPYADNLRYFTVGIEGPEETPYEKGVFQLELFLPADYPMAPPKVRFLTKIYHPNIDKLGRICLDILKDKWSPALQIRTVLLSIQALLSAPNPDDPLDNNVAEVWKNNEEEALKRAREFTKSFA----
>UniRef90_A0A4P9ZG92/1-149 [subseq from] Ubiquitin-conjugating enzyme n=1 Tax=Metschnikowia bicuspidata TaxID=27322 RepID=A0A4P9ZG92_9ASCO
MAALPKRIIKETQRLVLDPVPGITATPSEDNLRYFLVTIDGPLSSPYAKGRFDLELYLPDDYPMCAPKVRFLTKIYHPNIDKLGRICLDVLKDNWSPALQIRTILLSIQALLGAPNPDDPLANDVAGEWKSDEQKAIATAKEWTEKYAV---
>UniRef90_A0A178AKM6/1-148 [subseq from] Ubiquitin-conjugating enzyme n=4 Tax=Pleosporales TaxID=92860 RepID=A0A178AKM6_9PLEO
MSGLPKRIIKESERLVKEPVQGISATPHDDNLRYFDVTIDGPSQSPYEGGVFKLELFLPDDYPMTPPKVRFLTKIYHPNIDRLGRICLDVLKSNWSPALQIRTILLSIQALLGAPNPDDPLANDVAQAWKEDQSKAIATAKEWTQQYA----
>UniRef90_Q6FST1/1-148 [subseq from] UBC core domain-containing protein n=2 Tax=Candida glabrata TaxID=5478 RepID=Q6FST1_CANGA
MASLPKRIIKETERLVSDPVPGITAEPHEDNLRYFDVTIEGPSQSPYEKGIFKLELYLPEDYPMEAPKVRFLTKIYHPNIDRLGRICLDVLKTNWSPALQIRTVLLSIQALLASPNPNDPLANDVAEDWIKDEAKAKQTAKEWTAQYA----
>UniRef90_A0A653CL05/3-150 [subseq from] UBC core domain-containing protein n=2 Tax=Chrysomelidae TaxID=27439 RepID=A0A653CL05_CALMS
-SGSKKRIMVETKNLSKDPPPGISAIPDEQNCRYFHVLMSGPSGSPYEGGLFKLELFLPENYPMSPPNVRFLTKIFHPNIDKLGRICMDILKDQWSPALQVRTVLLSIQALLSSPNPDDPLANDVANMWKTREQEAVLKAKEWTRLYAM---
>UniRef90_A0A1X6PB77/8-154 [subseq from] UBC core domain-containing protein n=1 Tax=Porphyra umbilicalis TaxID=2786 RepID=A0A1X6PB77_PORUM
--ALPKRILKETERLLSDPVPGINAVPHDDNARYFSVVILGPQDSPYAGGTFRLELFLPDDYPMAPPKVRFLTRLYHPNIDRLGRICLDVIKKMWSPALQIRTVLLSIQALLAAPNPDDPLNNEAADLWKRDEAAALAKARDWTRQHAS---
>UniRef90_F2QU47/1-149 [subseq from] Ubiquitin-conjugating enzyme subunit n=3 Tax=Komagataella TaxID=460517 RepID=F2QU47_KOMPC
MSQLPKRIIKESQRLISDPVPGITAVPHEDNLRYFQVTIQGPKESPYQDGLFKLELYLPDDYPMVAPKVRFLTKIYHPNIDRLGRICLDVLKKNWSPALQIRTILLSIQALLSAPNPDDPLSNEVAEHWKRDEQDAIATAKEYTKLYAT---
>UniRef90_A0A2K5QG98/1-133 [subseq from] UBC core domain-containing protein n=2 Tax=Cebinae TaxID=38070 RepID=A0A2K5QG98_CEBIM
MAELPCRIIKETQHFLAEPVPGIKAEPDESNACYFHVVIAGPQDSPFEGGTFKLELFLPEEYPMA-----------------LGRI--NILKDKWSPALQIRTVLLSIQALLSAPNPDDPLANDVAEQWKTNEAQAIETAKAWTRLYAMNNI
>UniRef90_A0A0C3C3E4/2-147 [subseq from] UBC core domain-containing protein n=4 Tax=Agaricales TaxID=5338 RepID=A0A0C3C3E4_HEBCY
--ALPKRIIKETERLVADPAPGISATPHDDNLRYFDVIIEGPGGSPFQNGKFKLELFLPEEYPMAPPKVRFLTKIYHPNIDKLGRICLDILKDKWSPALQIRTVLLSVQALLSAPNPDDPLATDVAKHYKENEKDAQRVSQEWTQKYA----
>UniRef90_A0A1E4TBF9/3-147 [subseq from] UBC core domain-containing protein n=1 Tax=Tortispora caseinolytica NRRL Y-17796 TaxID=767744 RepID=A0A1E4TBF9_9ASCO
---FPKRIIKEAERIVSDPVPGIIAKPHEDNLRFFDVIIDGPEGSPFEGGHFKLELFLPEEYPMMAPKVRFLTKVYHPNIDKVGRICLDVLKNNWSPALQIRTVLLSIQSLLESPNPDDPLANDVAEAWKEDSSKAIATAKEWTNKYA----
>UniRef90_A0A1V2L200/17-157 [subseq from] Ubiquitin-conjugating enzyme E2 N n=2 Tax=Cyberlindnera fabianii TaxID=36022 RepID=A0A1V2L200_CYBFA
-------SAQETERLVSDPVPGITAEPHEENLRYFDVTIQGPDQSPYEGGVFKLELYLPDDYPMIAPKVRFLTKIYHPNIDKLGRICLDVLKNNWSPALQIRTILLSVQALLAAPNPNDPLANDVAEEWLQNESQAIETAKQWTKEYA----
>UniRef90_A0A2P5XQC7/5-70 [subseq from] UBC core domain-containing protein n=2 Tax=Gossypium TaxID=3633 RepID=A0A2P5XQC7_GOSBA
--NLPRRIIKETQRLLSEPAPGISASPSEDNMRYFNVMILGPTQSPYEG-VFKLELFLPEEYPMAAPKL-----------------------------------------------------------------------------------
>UniRef90_A0A2P5XQC7/104-183 [subseq from] UBC core domain-containing protein n=2 Tax=Gossypium TaxID=3633 RepID=A0A2P5XQC7_GOSBA
--------------------------------------------------------------------VRFLTKIYHPNIDKLGRICLDILKDKWSPALQIRTVLLSIQALLSAPNPDDPLSENIAKHWKTNEAEAVET-KEWTRLYAT---
>UniRef90_A0A2S4L3D5/86-232 [subseq from] Ubiquitin-conjugating enzyme E2 36 n=1 Tax=Tolypocladium paradoxum TaxID=94208 RepID=A0A2S4L3D5_9HYPO
--ALPKRIIKETERLMAEPVPGISAVPHEDNLRYFDVEIHGPAQSPYEGGIFKLELFLPDDYPMTPPKIRFLTKIFHPNVDKLGRICLDVLKNNWSPALQIRTILLSIQALLGAPNPDDPLAADVAKSWKEDEQAAIATAKEWTKMYAQ---
>UniRef90_A0A7J6YPV6/108-256 [subseq from] UBC core domain-containing protein n=1 Tax=Lamprigera yunnana TaxID=370605 RepID=A0A7J6YPV6_9COLE
--GSNKRIFVETKNLMKDPPPGISAVPDESNCRYFHVIMEGPKGSPYEGGLFKLEMFLPENYPLSPPTVRFLTKTYHPNIDKLGRICLDILKDQWSPALQMRTVLLSIQALLSSPNPDDPLANDVAVMWKSNEAKAISTAGQWTRQYAVIN-
>UniRef90_A0A7J6YKI5/46-194 [subseq from] UBC core domain-containing protein n=1 Tax=Abscondita terminalis TaxID=2069292 RepID=A0A7J6YKI5_9COLE
--GTTRRILVETKNLNKDPPPGISAVADESNCRYFYVVMAGPKGSPYEGGLFKLEMFLPENYPLSPPSVRFLTKIYHPNIDKLGRICLDILKDQWSPALQMRTVLLSIQALLSSPNPDDPLANDVAIMWKSNEAKAILTAYQWTREYAIND-
>UniRef90_A0A0D2ARN4/1-148 [subseq from] Ubiquitin-conjugating enzyme E2 13 n=1 Tax=Verruconis gallopava TaxID=253628 RepID=A0A0D2ARN4_9PEZI
MAALPKRIIKETERLAQEPVPGITAVPHEDNLRYFDVTVDGPSQSPYEGGCFKLELFLPDDYPMTPPKVRFLTKIYHPNIDRLGRICLDVLKSNWSPALQIRTILLSIQALLGAPNPDDPLANDVAQHWKQDQNAAIAKAREWTQQYA----
>UniRef90_A0A8J4QL55/33-162 [subseq from] UBC core domain-containing protein n=1 Tax=Castanea mollissima TaxID=60419 RepID=A0A8J4QL55_9ROSI
-------------------APGISASPSEDNMRYFNVMILGPAQSPYEGGVFKLELFLPEEYPMAAPKVRFLTKIYHPNIDKLGRICLDILKDKWSPALQIRTVLLSIQALLSAPNPDDPLSENIAKHWKTNEAEAVETAKEWTRLYAS---
>UniRef90_E3S0J8/2-147 [subseq from] UBC core domain-containing protein n=37 Tax=Pleosporales TaxID=92860 RepID=E3S0J8_PYRTT
--SLPKRIIKETERLVNEPVQGISATPHDDNLRYFDVTIDGPSQSPYEGGVFKLELFLPDDYPMTPPKVRFLTKIYHPNIDRLGRICLDVLKSNWSPALQIRTILLSIQALLGAPNPDDPLANDVAQAWKEDEKQAVKTAQEWTQQYA----
>UniRef90_A0A4Y9ZU85/2-147 [subseq from] UBC core domain-containing protein n=2 Tax=Agaricomycetes incertae sedis TaxID=355688 RepID=A0A4Y9ZU85_9AGAM
--SLPKRIIKETERLVADPAPGISAAPHDDNLRYFDVTIQGPDGSPFKDGVFRLELFLPEEYPMAPPKVRFLTKIYHPNIDKLGRICLDILKDKWSPALQIRTVLLSIQALLSSPNPDDPLAADIAKHYKENEQDAIRVSREWTERYA----
>UniRef90_G9N7M2/2-147 [subseq from] UBC core domain-containing protein n=8 Tax=Sordariomycetes TaxID=147550 RepID=G9N7M2_HYPVG
--ALPKRIIKETERLMAEPVPGISAVPHEDNLRYFDVEIHGPASSPYEGGIFKLELFLPDDYPMTPPKIRFLTKIFHPNVDKLGRICLDVLKNNWSPALQIRTILLSIQALLGAPNPDDPLAPDVAKSWKEDEVAAIATAREWTDKYA----
>UniRef90_A0A2K6SQL6/1-140 [subseq from] UBC core domain-containing protein n=1 Tax=Saimiri boliviensis boliviensis TaxID=39432 RepID=A0A2K6SQL6_SAIBB
MAGLPRRIIMETQRLLAEPVPSVKVEPDESNAPYFHVVIAGPQDFPFEGGIFKSELFLP-EYPMAAPKVHLMTKIHHPNVDKLGRIY------KWSPALQICTVLQSIQALLSAPNPDDPLANDV-----TNKAQAIETARAWTRLYAMNNI
>UniRef90_A0A6P8AYB2/2-147 [subseq from] UBC core domain-containing protein n=9 Tax=Sordariomycetidae TaxID=222544 RepID=A0A6P8AYB2_MAGGR
--ALPKRIVKETERLMAEPVPGISAVPHEDNLRYFDVEIHGPTQSPYEGGVFKLDLFLPDDYPMTPPKIRFVTKIYHPNVDKLGRICLDVLKNNWSPALQIRTILLSIQALLGAPNPDDPLAPDVAKAWKEDEPAAIKTARDWTLQYA----
>UniRef90_A0A0G4KMI9/33-161 [subseq from] UBC core domain-containing protein n=2 Tax=Verticillium longisporum TaxID=100787 RepID=A0A0G4KMI9_9PEZI
---VTKRLQTELMQLMTSPAPGMSAFPSaDGNLMSWTATIEGPDGTPYAGLTLKLSLAFPNNYPYAAPTVLFKTPIYHPNFDFSGRICLDILKDKWTAAYNIQTVLLSLQSLLGEPNNSSPLNGEAAELWDK---------------------
>UniRef90_A0A0G4KMI9/206-334 [subseq from] UBC core domain-containing protein n=2 Tax=Verticillium longisporum TaxID=100787 RepID=A0A0G4KMI9_9PEZI
---VTKRLQTELMQLMTSPAPGVSAFPSaDGNLMSWTATIEGPDGTPYAGLTLKLSLAFPNNYPYAAPTVLFKTPIYHPNFDFSGRICLDILKDKWTAAYNIQTVLLSLQSLLGEPNNSSPLNGEAAELWDK---------------------
>UniRef90_A0A8H5C1B2/10-155 [subseq from] UBC core domain-containing protein n=4 Tax=Agaricomycetes TaxID=155619 RepID=A0A8H5C1B2_9AGAR
--SLPKRIIKETERLVADPAPGITASPHDDNLRYFDVTIQGPQGSPFETGVFHLELFLPEEYPMAPPKVRFLTKIYHPNIDKLGRICLDILKDKWSPALQIRTVLLSVQALLSAPNPDDPLATDVAKHYKENEKDAQRVSREWTEKWA----
>UniRef90_D6WJH3/4-150 [subseq from] Ubiquitin-conjugating enzyme E2 N-like Protein n=3 Tax=Tenebrionidae TaxID=7065 RepID=D6WJH3_TRICA
--GTTRRILVETKNLSKDPPPGISAIPDDENCRYFHIVMAGPQGSPYEGGLFRLELFLPENYPLTPPNVRFLTKIYHPNIDKLGRICLDILKEQWSPALQIRTVLLSIQALLSSPNPDDPLANDVAYTWKTRTSEAIIRAKDWTRIYAM---
>UniRef90_A0A063C328/2-148 [subseq from] UBC core domain-containing protein n=13 Tax=Fungi TaxID=4751 RepID=A0A063C328_USTVR
--SLPKRIIKETERLMAEPVPGISAVPHEDNLRYFDVEIHGPTQSPYESGIFKLELFLPDDYPMIPPKIRFLTKIFHPNVDKLGRICLDVLKNNWSPALQIRTILLSIQALLGAPNPDDPLAADVAKSWKENEQAAIATAKEWTKKYAQ---
>UniRef90_A0A137P6H8/3-141 [subseq from] UBC core domain-containing protein n=1 Tax=Conidiobolus coronatus (strain ATCC 28846 / CBS 209.66 / NRRL 28638) TaxID=796925 RepID=A0A137P6H8_CONC2
-ASLPKRITKEIERLINDPAPGISATPHEDNLRYFDVVICGPDQSPFEGGKFKLELFLPEEYPMAPPKVRFLTKMYHPNIDKLGRICLDILKDRWSPALQIRTVLLSIQALMSAPNPDDPLANDVAQHWKENEKAAIQTE------------
>UniRef90_A0A4V1IY99/2-147 [subseq from] Ubiquitin-conjugating enzyme/RWD-like protein n=1 Tax=Piptocephalis cylindrospora TaxID=1907219 RepID=A0A4V1IY99_9FUNG
--AIPRRITKEIERLNNDPVPGISANAHEDNLRYFDVLIHGPGQSPYEGGVFRLELFLPEDYPMAPPKVRFLTKLYHPNVDRLGRICLDVLKDKWSPALQIRTILLSIQALLSAPNPDDPLANDVAQVWKEDEQGAIQTAKEWTAKYA----
>UniRef90_A0A1D6G1D6/5-51 [subseq from] Putative ubiquitin-conjugating enzyme family n=1 Tax=Zea mays TaxID=4577 RepID=A0A1D6G1D6_MAIZE
--NLPRRIIKETQRLLSEPAPGISASPSEENMRYFNVMILGPAQSPYEV-------------------------------------------------------------------------------------------------------
>UniRef90_A0A1D6G1D6/89-197 [subseq from] Putative ubiquitin-conjugating enzyme family n=1 Tax=Zea mays TaxID=4577 RepID=A0A1D6G1D6_MAIZE
-----------------------------------------------IGGVFKLELFLPEEYPMAAPKVRFLTKIYHPNIDKsrtsllqLGRICLDILKDKWSPALQIRTVLLSIQALLSAPNPDDPLSDNIAKHWKANEVEAVETAKEWTRLYAS---
>UniRef90_A0A4P9ZXR2/3-150 [subseq from] Ubiquitin-conjugating enzyme E2 N n=1 Tax=Dimargaris cristalligena TaxID=215637 RepID=A0A4P9ZXR2_9FUNG
-ATLPKRITKEIERLVKDPVPGIVAQPHEDNLRHFNVQMAGPTQSPFEGGEFRLELFLPEGYPMEPPMVRFLTRIYHPNIDKLGRICLDILKDKWSPALQIRTVLLSIQALLSAPNPDDPLDNGVAQHWKDNEKDAIATATAWTKQYAQ---
>UniRef90_C7YMI3/2-148 [subseq from] UBC core domain-containing protein n=107 Tax=Eukaryota TaxID=2759 RepID=C7YMI3_FUSV7
--ALPKRIVKETERLMAEPVPGISAVPHEDNLRYFDVEIHGPAQSPYEGGVFKLELFLPDDYPMTPPKIRFLTKIFHPNVDKLGRICLDVLKNNWSPALQIRTILLSIQALLGAPNPDDPLAADVAKSWKEDEQAAIATAKEWTAKYAQ---
>UniRef90_A0A1D9Q9U9/2-148 [subseq from] UBC core domain-containing protein n=45 Tax=cellular organisms TaxID=131567 RepID=A0A1D9Q9U9_SCLS1
--ALPKRIIKETERLMKEPVPGISAIPHEDNLRYFDVSIHGPSSSPYEGGIFKLELFLPDDYPMTPPKIRFLTKIYHPNIDKLGRICLDVLKGNWSPALQIRTILLSIQALLGAPNPDDPLAPEVAKRWKEDEPAAIATAKEWTRTHAM---
>UniRef90_A0A7S3PUI6/46-191 [subseq from] UBC core domain-containing protein n=1 Tax=Chaetoceros debilis TaxID=122233 RepID=A0A7S3PUI6_9STRA
--GLPRRIIKETQRLIAEPVAGISATPYADNLRYFAVAIEGPSETPYENGIFQLELFLPSDYPMTPPKVRFLTKIYHPNVDKLGRICLDILKDKWSPALQIRTVLLSIQALMSAPNPDDPLDTGVAEVWKKNEAKAIQTAREFTQNFA----
>UniRef90_A0A1G4J7H9/1-149 [subseq from] LANO_0C05710g1_1 n=1 Tax=Lachancea nothofagi CBS 11611 TaxID=1266666 RepID=A0A1G4J7H9_9SACH
MASLPKRIIKETERLVLDPVPGINAVPHEDNLRYFQVTIEGPQQSPYEDGVFELELFLPDDYPMEAPKVRFLTKIYHPNIDRLGRICLDVLKANWSPALQIRTVLLSVQALLASPNPNDPLANDVAEDWLKHEDEAIAKAREWTKQYAS---
>UniRef90_A0A2Y9S3L3/1-150 [subseq from] ubiquitin-conjugating enzyme E2 N-like n=1 Tax=Physeter macrocephalus TaxID=9755 RepID=A0A2Y9S3L3_PHYMC
MARLPHGIIKETQRLLAGPVPSIKAEPGESNTHYFHVILAGPQGSPFEVGTFKLELFLPDEYPVAAPKVCFMTRICHPNVDKLGRICLDILSGPQH--SRCGTVLLLIKPLLSAPNPDDPLANDVSEQWKTNKAQAIETARACTRLYATNNI
>UniRef90_A0A564YCH3/4-140 [subseq from] UBC core domain-containing protein n=1 Tax=Hymenolepis diminuta TaxID=6216 RepID=A0A564YCH3_HYMDI
--SLSPRIIKETQRLQTEPIDGIEVEIDETNARFFHVIVNGPKDSPYEGGRFKLQLFLPEEYPMTAPKCLFLTKIYHPNIDNVGRICLDILKEKWSPALQIRTVLLSIQALLSAPNPDDPLANDVASQWKSDEAQAIKI-------------
>UniRef90_A0A814EMN4/6-152 [subseq from] UBC core domain-containing protein n=2 Tax=Didymodactylos carnosus TaxID=1234261 RepID=A0A814EMN4_9BILA
--ALTKRIVKETTRLVQEPVPGITANPDDSNARYFKVVIDGPGESPYEGGKFKVELFLPDEYPMAPPKVRFMTKLYHPNIDKLGRVCLDILKEKWSPALQIRTVLLSIQALLSAPNPDDFLDAEVAEKWKADERGAKMIAREWTHKYAN---
>UniRef90_A0A6A7BWT2/5-151 [subseq from] Ubiquitin-conjugating enzyme n=1 Tax=Piedraia hortae CBS 480.64 TaxID=1314780 RepID=A0A6A7BWT2_9PEZI
--PLPKRIIKETERLHTEPVPGISAQPHDDNARYFDVIVEGPAGSCYEGGVFSLELFLPDDYPMCPPKIRFLTKIYHPNIDRLGRICLDVLKNNWSPALQIRTILLSIQALLGAPNPEDPLNEAVAKQWKENQDEAIATAREWTRLYAM---
>UniRef90_A0A507FGV9/193-326 [subseq from] UBC core domain-containing protein n=1 Tax=Chytriomyces confervae TaxID=246404 RepID=A0A507FGV9_9FUNG
------ALIPETERLLAEPVPGISATPHDDNLRYFDVIISGPSSSPFEGGVFKLELFLPEDYPMAPPKVRFLTKIYHPNIDKLGRICLDILKDKWSPALQIRTVLLSIQALLSAPNPDDPLANDVAQHWKDNEKAAIATV------------
>UniRef90_G8BPT0/1-149 [subseq from] UBC core domain-containing protein n=1 Tax=Tetrapisispora phaffii (strain ATCC 24235 / CBS 4417 / NBRC 1672 / NRRL Y-8282 / UCD 70-5) TaxID=1071381 RepID=G8BPT0_TETPH
MASLPKRIIKETERLVSDPVPGITAEPHDDNLRYFSVTIEGPEGSPYEHGIFDLELFLPDDYPMESPKVRFLTKIYHPNIDRLGRICLDVLKTNWSPALQIRTVLLSIQALLASPNPNDPLANDVAEDWIKNETGAIATAKEWTQKYAQ---
>UniRef90_A0A0G4IR85/7-153 [subseq from] UBC core domain-containing protein n=1 Tax=Plasmodiophora brassicae TaxID=37360 RepID=A0A0G4IR85_PLABS
--ALSRRILKETQRLMNEPVPGIVCIPDENNLRYFHIEMEGPQDTPYYGGVFRIEMFLPDTYPMSPPKVRFLTKVYHPNIDRLGRICLDILKDKWSPALQIKSVCLSIQCLLQSPNPLDPLANDVAEHWKTNEDGALATAREWTMKYAK---
>UniRef90_A0A2G8S089/2-147 [subseq from] Transporter n=3 Tax=Opisthokonta TaxID=33154 RepID=A0A2G8S089_9APHY
--ALPKRIIKETERLVADPAPGITAAPHDDNLRYFDVTIQGPDGSPFQNGVFRLELFLPEEYPMSPPKVRFLTKIYHPNIDKLGRICLDILKDKWSPALQIRTVLLSVQALLSAPNPDDPLATDVAKHYKENEKDAQRVSREWTEKYA----
>UniRef90_A0A8F2W1L1/1-142 [subseq from] UBC core domain-containing protein n=4 Tax=Candida auris TaxID=498019 RepID=A0A8F2W1L1_CANAR
MSALPKRIIKETERLVSDPVPGITAAPSEDNLRYFEVTIDGPSSSPYAGGVFKLELFLPDDYPMCAPKVRFLTRIYHPNIDKLGRICLDVLKDNWSPALQIRTILLSIQALLGAPNPDDPLANDVAQDWKRDEKKAIEVARD----------
>UniRef90_T5AGD9/2-148 [subseq from] Ubiquitin-conjugating enzyme E2 13 n=2 Tax=Ophiocordyceps sinensis TaxID=72228 RepID=T5AGD9_OPHSC
--ALPKRIIKETERLMAEPVPGISAVPHEDNLRYFDVKIHGPTQSPYEGGIFKLELFLPDDYPMTPPKIRFLTKIYHPNVDRLGRICLDVLKNNWSPALQIRTILLSIQALLGAPNPDDPLAADVAKSWKENPQNAILTAAQWTKQYAQ---
>UniRef90_A0A1Y1JXP2/3-151 [subseq from] UBC core domain-containing protein n=1 Tax=Photinus pyralis TaxID=7054 RepID=A0A1Y1JXP2_PHOPY
MFGTTRRILVETKNLTKDPPPGISAIPDESNCRYFHVVMAGPKGSPYEGGLFKLEMFLPENYPLSPPSVRFLTKIYHPNIDKLGRICLDILKDQWSPALQMRTVLLSIQALLSSPNPDDPLANDVAIMWKENQSLATSVAGEWTRQYAV---
>UniRef90_A0A6A3BAY9/187-324 [subseq from] Ubiquitin-conjugating enzyme E2 N n=1 Tax=Hibiscus syriacus TaxID=106335 RepID=A0A6A3BAY9_HIBSY
--------IRETQRLLSEPAPGISASPSEDNMRYFNVMILGPTQSPR---VFKLELFLPEEYPMAAPKVRFLTKIYHPNIDKLGRICLDILKDKWSPALQIRTVLLSIQALLSAPNPDDPLSENIAKHWKTNEAEAVETAKEWARLYAS---
>UniRef90_A0A8J5KX81/94-224 [subseq from] UBC core domain-containing protein n=2 Tax=Magnoliopsida TaxID=3398 RepID=A0A8J5KX81_ZINOF
------------------AAPGISASPSEDNMRYFNVMILGPTQSPYEGGVFKLELFLPEEYPMAAPKVRFLTKIYHPNIDKLGRICLDILKDKWSPALQIRTVLLSIQALLSAPNPDDPLSENIAKHWKSNEAEAVETAKEWTRLYAT---
>UniRef90_A0A0D1Y2L0/2-49 [subseq from] UBC core domain-containing protein n=8 Tax=leotiomyceta TaxID=716546 RepID=A0A0D1Y2L0_9EURO
--ALPKRIIKETERLMAEPVPGISAVPHEDNLRYFDVSIHGPSQSPYEGT------------------------------------------------------------------------------------------------------
>UniRef90_A0A0D1Y2L0/64-166 [subseq from] UBC core domain-containing protein n=8 Tax=leotiomyceta TaxID=716546 RepID=A0A0D1Y2L0_9EURO
----------------------------------------------CEGGVFKLELFLPDDYPMTPPKIRFLTKIYHPNIDKLGRICLDVLKSNWSPALQIRTILLSIQALLGAPNPDDPLANDVAQRWKEDQEAAIQTAREWTRNYAM---
>UniRef90_A0A2C5YX43/341-487 [subseq from] UBC core domain-containing protein n=2 Tax=Ophiocordyceps TaxID=474995 RepID=A0A2C5YX43_9HYPO
--ALPKRIVKETERLMAEPVPGISAVPHDDNLRYFDVQIHGPSQSPYEGGVFKLELFLPDDYPMTPPKIRFLTKIFHPNVDKLGRICLDVLKNNWSPALQIRTILLSIQALLGAPNPDDPLAADVAKSWKENEQAAIATAKEWTKKYAQ---
>UniRef90_A0A803LVL9/9-140 [subseq from] UBC core domain-containing protein n=1 Tax=Chenopodium quinoa TaxID=63459 RepID=A0A803LVL9_CHEQI
--------AQETQRLLSEPAPGISASPSEDNMRYFNVMILGPSQSPYEGGVFKLELFLPEEYPMAAPKVRFLTKIYHPNIDKLGRICLDILKDKWSPALQIRTVLLSIQALLSAPNPDDPLSENIAKHWKTDEAEAVETA------------
>UniRef90_UPI00064FF2AA/26-176 [subseq from] ubiquitin-conjugating enzyme E2 N-like n=1 Tax=Echinops telfairi TaxID=9371 RepID=UPI00064FF2AA
-AVLPCRIIKDTQCLLAEPVSGIKAEPEWSTAHYSHVVIAGPEDSPFEGGTFKREPLLPEEYPMAVPKERFMTQVYHPNVDKLGRTCLNILKGKWSPALQICTVLLLIQAMSNAPSPDDPVVNDVAEHGKTNEAQVIETARAQTRPYARNHI
>UniRef90_A0A4Z1HV87/1-149 [subseq from] UBC core domain-containing protein n=3 Tax=Leotiomycetes TaxID=147548 RepID=A0A4Z1HV87_9HELO
MAALPKRIIKETERLMQEPVPGINAVPHEDNLRYFDVSIHGPSSSTYEGGIFKLELFLPDDYPMTPPKIRFLTKIYHPNIDKLGRICLDVLKGNWSPALQIRTILLSIQALLGAPNPDDPLAPEVAKRWKEDEPAAIATAREWTKTHAM---
>UniRef90_UPI001DD9F530/2-147 [subseq from] ubiquitin-conjugating enzyme/RWD-like protein n=1 Tax=Truncatella angustata TaxID=152316 RepID=UPI001DD9F530
--ALPKRIIKETERLNSEPVPGIKATPHDDNLRYFDVEISGPDGSPYQGGNFKLELFLTDDYPMVPPKIRFLTKIYHPNVDKLGRICLDVLKNNWSPALQIRTILLSIQALLGAPNPDDPLAADVAKSWKEDENKAIATAREWTQQYA----
>UniRef90_A0A164PWT5/2-147 [subseq from] Ubiquitin-conjugating enzyme n=2 Tax=Sistotremastrum TaxID=139133 RepID=A0A164PWT5_9AGAM
--SLPKRIIKETERLVNDPAPGISAVPHDDNLRYFDVAITGPEGSPFEGGIFKLELFLPEEYPMSPPKVRFLTKIYHPNIDKLGRICLDILKEKWSPALQIRTVLLSVQALLSSPNPDDPLATDVAKHYKEDEKGAQNVSREWTRQYA----
>UniRef90_A0A7S1W8Y1/5-147 [subseq from] UBC core domain-containing protein n=1 Tax=Neobodo designis TaxID=312471 RepID=A0A7S1W8Y1_NEODS
-----TRITKETEKLQREAPPGICASPTADNPRYFKVVIAGPSQSPYEGGVFNLELFLPEEYPMVPPKVRFMTRIYHPNVDKIGRICLDILKDKWSPALQIRTVLLSIQALLSAPNPDDPLANDVAEHWKRNESEAIRVAKEWTLRHA----
>UniRef90_H1VBY6/2-148 [subseq from] Ubiquitin-conjugating enzyme E2 35 n=9 Tax=Colletotrichum TaxID=5455 RepID=H1VBY6_COLHI
--ALPKRIVKETERLMAEPVPGISAVPHEDNLRYFDVEIHGPTQSPYEGGVFKLELFLPDDYPMTPPKIRFLTKIFHPNVDKLGRICLDVLKNNWSPALQIRTILLSIQALLGAPNPDDPLAADVAKSWKEDEQAAIATAKEWTAKFAV---
>UniRef90_A0A6A6T861/3-147 [subseq from] Ubiquitin-conjugating enzyme E2 N n=2 Tax=Pleosporales TaxID=92860 RepID=A0A6A6T861_9PLEO
---TPKRIIKETERLVAEKVPGISAVPHDDNVRYFDVKIDGPSQSPYEGGVFNLELFLPDDYPMTPPKIRFLTKIYHPNIDRLGRICLDVLKSNWSPALQIRTILLSIQALLGAPNPDDPLANDVAQKWKEDEKAAIETARQWTQQHA----
>UniRef90_F4RXI2/4-150 [subseq from] UBC core domain-containing protein n=4 Tax=Pucciniales TaxID=5258 RepID=F4RXI2_MELLP
--SLPKRIVKETERLVSDAPPGIEAVPHDDNLRYFDVKLQGPEGSAFQGGLFKLELFLPEDYPMSPPKVRFLTKIYHPNIDKLGRICLDILKDRWSPALQIRTVLLSVQALLSTPNPDDPLANDVAQHYKTDEAGAIQLSKEWTRKYAQ---
>UniRef90_A0A1Y2FSN1/3-149 [subseq from] Ubiquitin-conjugating enzyme E2 N n=1 Tax=Protomyces lactucae-debilis TaxID=2754530 RepID=A0A1Y2FSN1_PROLT
-APLPKRILKETERLVSDSPPGITATPFEDNLRYFDIKIDGPAQSAYEGGTFKLELFLPEEYPMVAPKVRFLTKIYHPNIDRLGRICMDTLKSAWSPALQIRTVLLSIQALLSAPNPDDPLANDVASAWKEDEAAAIRTAQSWTQQYA----
>UniRef90_A0A4P9XZL0/2-157 [subseq from] Ubiquitin-conjugating enzyme/RWD-like protein n=1 Tax=Thamnocephalis sphaerospora TaxID=78915 RepID=A0A4P9XZL0_9FUNG
--AIPKRITKEIGRLVSEPVPGIEAKSHEENIRYFDVTITGPVQSPFEGGAFKLELFLPDEYPMAPPKVRFLTKIYHPNIDKLGRICLDILKDKWSPALQIRTVLLSIQALLSAPNPDDPLANDVAQNWKEDEQGAIakgtlapwSASREWTQLYASN--
>UniRef90_P52490/1-149 [subseq from] Ubiquitin-conjugating enzyme E2 13 n=25 Tax=Saccharomycetaceae TaxID=4893 RepID=UBC13_YEAST
MASLPKRIIKETEKLVSDPVPGITAEPHDDNLRYFQVTIEGPEQSPYEDGIFELELYLPDDYPMEAPKVRFLTKIYHPNIDRLGRICLDVLKTNWSPALQIRTVLLSIQALLASPNPNDPLANDVAEDWIKNEQGAKAKAREWTKLYAK---
>UniRef90_A0A1R3HWT3/5-71 [subseq from] Ubiquitin-conjugating enzyme, E2 n=1 Tax=Corchorus capsularis TaxID=210143 RepID=A0A1R3HWT3_COCAP
--NLPRRIIKETQRLLSEPAPGISASPSEDNMRYFNVMILGPTQSPYEGGVFKLELFLPEEYPMAAPKM-----------------------------------------------------------------------------------
>UniRef90_A0A1R3HWT3/91-164 [subseq from] Ubiquitin-conjugating enzyme, E2 n=1 Tax=Corchorus capsularis TaxID=210143 RepID=A0A1R3HWT3_COCAP
-------------------------------------------------------------------HVRFLTKIYHPNIDKLGRICLDILKDKWSPALQIRTVLLSIQALLSAPNPDDPLSENIAKHWKTNEAEAVETAL-----------
>UniRef90_A0A8T0H504/81-209 [subseq from] UBC core domain-containing protein n=1 Tax=Ceratodon purpureus TaxID=3225 RepID=A0A8T0H504_CERPU
-------------------APGISASPSEENLRYFNVMILGPSQSPYEGGVFKLELFLPEEYPMAAPKVRFLTKIYHPNIDKLGRICLDILKDKWSPALQIRTVLLSIQALLSAPNPDDPLAENIAKHWKTNEAEAMETAREWTKAYA----
>UniRef90_A0A067NH25/2-147 [subseq from] UBC core domain-containing protein n=44 Tax=Agaricomycetes TaxID=155619 RepID=A0A067NH25_PLEOS
--ALPKRIIKETERLVADPAPGITAAPHEDNLRYFDVTIQGPDGSPFSSGVFHLELFLPEEYPMAPPKVRFLTKIYHPNIDKLGRICLDILKDKWSPALQIRTVLLSIQALLSAPNPDDPLATDVAKHYKEDEKDAQRVSREWTEKYA----
>UniRef90_A0A3P5YRP1/5-82 [subseq from] UBC core domain-containing protein n=4 Tax=Brassica TaxID=3705 RepID=A0A3P5YRP1_BRACM
--NLPRRIIKETQRLLSEPgklssasfypSPGISASPSEENMRYFNVMILGPSQSPYEGGVFKLELFLPEEYPMAAPKVS----------------------------------------------------------------------------------
>UniRef90_A0A3P5YRP1/96-179 [subseq from] UBC core domain-containing protein n=4 Tax=Brassica TaxID=3705 RepID=A0A3P5YRP1_BRACM
-----------------------------------------------------------------VSDVRFLTKIYHPNIDKLGRICLDILKDKWSPALQIRTVLLSIQALLSAPNPDDPLSENIAKHWKSNEAEAVETAKEWTRLYAS---
>UniRef90_UPI000A34E8A1/1-130 [subseq from] ubiquitin-conjugating enzyme E2 N-like n=1 Tax=Heterocephalus glaber TaxID=10181 RepID=UPI000A34E8A1
MARMPRRIIKETHCLLVEPVPDIKAEPNESNAHYFHVVIAGPQESPFKEGTFKLELFLPEEYPMVAPKVHFMTKIYHSNVDKLGRICLDILKDKWSLALQIRTVLLSIQVLLSAPDPDDPLANNVVEQWQ----------------------
>UniRef90_A0A1Y2VWM4/2-147 [subseq from] UBC core domain-containing protein n=17 Tax=Xylariales TaxID=37989 RepID=A0A1Y2VWM4_9PEZI
--ALPKRIVKETERLMTEPVPGISAVPHEDNLRYFDVEIHGPSGSPYEGGIFKLELFLTDDYPMVPPKIRFLTKIYHPNVDKLGRICLDVLKNNWSPALQIRTILLSIQALLGAPNPDDPLAADVAKNWKEDENKAIATAKEWTKTYA----
>UniRef90_A0A0D0A8Y5/13-160 [subseq from] UBC core domain-containing protein n=9 Tax=Agaricomycetidae TaxID=452333 RepID=A0A0D0A8Y5_9AGAM
--ALPKRIIKETERLVADPAPGITAAPHEDNLRYFDVTIQGPDGSPFQQGVFHLELFLPEEYPMSPPKVRFLTKIYHPNIDKLGRICLDILKDKWSPALQIRTVLLSIQALLSAPNPDDPLATDVAKHYKEDEKDAQRVSREWTEKYASN--
>UniRef90_A0A0D2XHH2/2-147 [subseq from] Ubiquitin-conjugating enzyme E2 35 n=61 Tax=Fusarium TaxID=5506 RepID=A0A0D2XHH2_FUSO4
--ALPKRIIKETERLMAEPVPGISAVPHEDNLRYFDVQIHGPAQSPYEGGVFSLELFLPDDYPMTPPKIRFLTKIFHPNVDKLGRICLDVLKNNWSPALQIRTILLSIQALLGAPNPDDPLAADVAKSWKEDEQAAIATAKEWTAQYA----
>UniRef90_Q74ZS7/1-148 [subseq from] AGR121Cp n=3 Tax=Eremothecium TaxID=33170 RepID=Q74ZS7_ASHGO
MVPLPKRIIKETERLVSDPVPGISAEPHEDNLRYFDVSIEGPQQSPYEHGVFRLELFLPDEYPMEPPKVRFLTKIYHPNIDRLGRICLDVLKTNWSPALQIRTVLLSIQALLATPNPNDPLANDVAKDWIADEAAATAKAREWTALYA----
>UniRef90_UPI00186AEDB8/1-127 [subseq from] ubiquitin-conjugating enzyme E2 N-like n=1 Tax=Trichosurus vulpecula TaxID=9337 RepID=UPI00186AEDB8
MAGMPHRIIKETQRLLAEPVPEIKAEPDETNACYFHVVIAGPQDSLFEGGTFKLKLFLPEEYPMAAPKVHFMTKIYHPYEDKLGRICLDILKYKWSPALQMCTVLLSIQALLSASNPDDPLANDVAE-------------------------
>UniRef90_A0A165FKE8/2-149 [subseq from] Ubiquitin-conjugating enzyme n=1 Tax=Exidia glandulosa HHB12029 TaxID=1314781 RepID=A0A165FKE8_EXIGL
--SLPKRIVKETERLVADPAPGITASPHDDNMRYFDVTISGPGGSPFEGGVFKLELFLPEEYPMSPPKVRFLTKIYHPNIDKLGRICLDILKDKWSPALQIRTVLLSIQALLSSPNPDDPLAADVAKHYKEDLKGATQVSKDWTNKYAVE--
>UniRef90_UPI001CC43FA2/1-128 [subseq from] ubiquitin-conjugating enzyme E2 N-like n=1 Tax=Dromiciops gliroides TaxID=33562 RepID=UPI001CC43FA2
MAGLTCKIIKETHHLLAEPLPGIKAEPDESNARCFHVVIAGPQDSPFEGGTFKPELFLPEEYLMAAPKVHFMTKIYHPNVDKLGRICLDILKDKWSLALQIHTVLLSIQALLSASNPDDPLAKDVAEQ------------------------
>UniRef90_A0A3B5Z4C3/74-203 [subseq from] UBC core domain-containing protein n=1 Tax=Triticum aestivum TaxID=4565 RepID=A0A3B5Z4C3_WHEAT
-------------------TPGISASPSEENMRYFNVMVLGPAQSPYEGGVFKLELFLPEEYPMAAPKVRFLTKIYHPNIDKLGRICLDILKDKWSPALQIRTVLLSIQALLSAPNPDDPLSENVAKHWKSNEAEAVETAKEWTRMYAS---
>UniRef90_A0A4S4DDF1/35-94 [subseq from] UBC core domain-containing protein n=1 Tax=Camellia sinensis var. sinensis TaxID=542762 RepID=A0A4S4DDF1_CAMSI
----------ETQRLLSEPAPGISASPSEDNMRYFNVMILGPSQSPYEGGVFKLELFLPEEYPMAAPKAC----------------------------------------------------------------------------------
>UniRef90_A0A4S4DDF1/114-195 [subseq from] UBC core domain-containing protein n=1 Tax=Camellia sinensis var. sinensis TaxID=542762 RepID=A0A4S4DDF1_CAMSI
-------------------------------------------------------------------GVRFLTKIYHPNIDKLGRICLDILKDKWSPALQIRTVLLSIQALLSAPNPDDPLSENIAKHWKSNEAEAVETAKEWTRLYAS---
>UniRef90_A0A8K0NQM7/3-149 [subseq from] UBC core domain-containing protein n=1 Tax=Filobasidium floriforme TaxID=5210 RepID=A0A8K0NQM7_9TREE
-ANLPKRILKETERLVADSPPGIEAHPHEDNLRYFDVKIDGPGGSAFEGGIFKLELFLPEDYPMAPPKVRFLTKIYHPNIDKLGRICLDILKDKWSPALQIRTVLLSVQALLGAPNPDDPLANDVAQHYKDDEKGAIAVSKEWTQKYA----
>UniRef90_B8C0U9/8-155 [subseq from] Ubiquitin-conjugating enzyme n=1 Tax=Thalassiosira pseudonana TaxID=35128 RepID=B8C0U9_THAPS
---LPRRIVKETQRLIAEPVTGISAIPYADNLRYFAVSIEGPSDSPYERGVFQLELFLPSDYPMAPPKVRFLTKIYHPNVDKLGRICLDILKDKWSPALQIRTVLLSIQALLSAPNPDDPLDNTVAELWKSDEKEALRRAKEFTESFAMVN-
>UniRef90_A0A0C9MTV4/2-141 [subseq from] Ubiquitin-conjugating enzyme n=1 Tax=Mucor ambiguus TaxID=91626 RepID=A0A0C9MTV4_9FUNG
--SLPKRIIKETERLLADPAPGISATPHDDNLRYFDVIVAGPTQSPFEGGIFHLELFLPEDYPMGPPKVRFLTKIYHPNIDKLGRICLDILKDKWSPALQIRTVLLSIQALLSAPNPDDPLANDVASHWKEDEKGAIEQVPA----------
>UniRef90_A0A0C7MZQ4/75-223 [subseq from] LALA0S07e06942g1_1 n=1 Tax=Lachancea lanzarotensis TaxID=1245769 RepID=A0A0C7MZQ4_9SACH
MASLPKRIIKETERLVSDPVPGITATPHDDNLRYFEVTIEGPEQSPYENGVFALELFLPDDYPMEAPKVRFLTKIYHPNIDRLGRICLDVLKTNWSPALQIRTVLLSVQALLASPNPNDPLANDVAEDWLQHEDAAIAKAREWTKLYAP---
>UniRef90_A0A183FNV2/4-129 [subseq from] UBIQUITIN_CONJUGAT_2 domain-containing protein n=1 Tax=Heligmosomoides polygyrus TaxID=6339 RepID=A0A183FNV2_HELPZ
--ALPRRIIKETQRLMADPVPGISASPDDNNARYFHVMIAGPQDSPFAGGVFKLELFLPEEYPMAAPKVRFMTKIYHPNIDKLGRICLDILKDKWSPALQIRTVLLSIQALLSAPNPE--VGKETNEDWQ----------------------
>UniRef90_A0A8C6QRZ4/1-143 [subseq from] UBC core domain-containing protein n=2 Tax=Nannospalax galili TaxID=1026970 RepID=A0A8C6QRZ4_NANGA
MARLPYRIIKEIQHLLAEQVPVIKAEPDESNTYYFHVVIA---------GTFKLELFLAEEYPMAAPKVCFMTKIYHLNVDKLQRICLDILKDKWSPALQIQTVLLSIQAWLSVPNPDAPLANDVPEQWKTNKTQAIETARAWIRLYATNNI
>UniRef90_H0VMV7/1-150 [subseq from] UBC core domain-containing protein n=1 Tax=Cavia porcellus TaxID=10141 RepID=H0VMV7_CAVPO
MAGLPCRVIKETQGVLAESVPGIRAEPEDGNARYFHMVIAGPQDSPCKGSTFTSELFLPE-HPMAAPKVHFMTKIYHPNLGKLGRICLDILKGKWLPALQIRTVLLSTQALLSARNSDGLLANDVVELWKTNKVQAIETGGPQTRLHAMNN-
>UniRef90_A0A1R0H0V7/3-133 [subseq from] Ubiquitin-conjugating enzyme E2 36 n=1 Tax=Smittium mucronatum TaxID=133383 RepID=A0A1R0H0V7_9FUNG
-----------------DPVPGIQAIPHEDNLRYFSVVIDGPSQSPYEGGHFKLELYLPEEYPMGPPKVRFLTKIYHPNTDKLGRICLDILKDRWSPALQIRTVLLSIQALLSAPNPDDPLSNDVAENWKTNEKEAIETAKEWTAKYA----
>UniRef90_A0A8J6LEG2/662-808 [subseq from] polo kinase n=1 Tax=Tenebrio molitor TaxID=7067 RepID=A0A8J6LEG2_TENMO
--GSTRRIFVETKNLSKDPPPGISAFPDDNNCRYFHIVMAGPQGSPYEGGLFRLELFLPENYPLSPPNVRFLTKIYHPNIDKLGRICLDILKDQWSPALQIRTVLLSIQALLSSPNPDDPLANDVAYTWKTRTSEAIIKAKDWTRIYAM---
>UniRef90_A0A0B7NJL5/2-138 [subseq from] UBC core domain-containing protein n=1 Tax=Parasitella parasitica TaxID=35722 RepID=A0A0B7NJL5_9FUNG
--ALPKRIIKETERLLADPAPGISATPHEENLRYFDVIIAGPDQSPFEGGVFHLELYLPEDYPMGPPKVRFLTKIYHPNIDKLGRICLDILKDKWSPALQIRTVLLSIQALLSAPNPDDPLANDVASHWKEDEKAAIAK-------------
>UniRef90_UPI00193EC044/114-260 [subseq from] ubiquitin-conjugating enzyme E2 T-like n=1 Tax=Nilaparvata lugens TaxID=108931 RepID=UPI00193EC044
--GSPKRIVKETERLIAEPVPGISAVPHEENLRYFDVQIHGPSQSPYEGGIFKLELFLPDDYPMTPPKIRFLTKIFHPNVDKLGRICLDVLKNNWSPALQIRTILLSIQALLGAPNPEDPLAADVARRWKEDEQAAIATAKEWTKTYAQ---
>UniRef90_J7RPP9/1-149 [subseq from] UBC core domain-containing protein n=1 Tax=Kazachstania naganishii (strain ATCC MYA-139 / BCRC 22969 / CBS 8797 / KCTC 17520 / NBRC 10181 / NCYC 3082 / Yp74L-3) TaxID=1071383 RepID=J7RPP9_KAZNA
MASLPKRIIKETERLITDPVPGITAEPHDDNLRYFEVTVEGPVGSPYENGIFQLELYLPDDYPMEAPKVRFLTKIYHPNIDRLGRICLDVLKTNWSPALQIRTVLLSIQALLASPNPNDPLANDVAEDWIKDEEAAKQTAKKWSKLYAT---
>UniRef90_A0A1E3NT82/1-148 [subseq from] UBC core domain-containing protein n=3 Tax=Pichia TaxID=4919 RepID=A0A1E3NT82_9ASCO
MSALPKRIIRETERLISDPVPDITATPHEDNLRYFDVSLKGPAGSPYESGVFKLELYLPDDYPMTAPKVRFLTRIYHPNIDRLGRICLDVLKNNWSPALQIRTILLSIQALLSSPNPDDPLANEVAQEWKGNHAKAIATAKEWTEKFA----
>UniRef90_A0A2N5UR67/81-229 [subseq from] UBC core domain-containing protein n=2 Tax=Puccinia coronata f. sp. avenae TaxID=200324 RepID=A0A2N5UR67_9BASI
--ALPKRIIKETERLVSDAPPGISAVPHDDNLRYFDVGLQGPEGSAFQGGLFKLELFLPEDYPMSPPKVRFLTKIYHPNIDKLGRICLDILKDRWSPALQIRTVLLSIQALLSSPNPDDPLANDVAQHYKSDEAGAIQLSREWTTKYAQPN-
>UniRef90_A0A8C0Y6Y1/4-138 [subseq from] Ubiquitin-conjugating enzyme E2Nb n=1 Tax=Cyprinus carpio TaxID=7962 RepID=A0A8C0Y6Y1_CYPCA
---LP--LSKETQRLLAEPVPGIRAEPDEGNARYFHVVIAGPQDSPFEGGTFKLELFLPEEYPMAAPKGSW------------SHVCLFSLVDKWSPALQIRTVLLSIQALLSAPNPDDPLANDVAEQWKSNEAQAIETARTWTRLYAGNNI
>UniRef90_A0A3P6FWJ6/5-79 [subseq from] UBC core domain-containing protein n=1 Tax=Brassica oleracea TaxID=3712 RepID=A0A3P6FWJ6_BRAOL
--SLPRRIIKETQRLLSEPgnmvlheTPGISASPSEDNMRYFNVMVLGPSQSPYEGGVFKLELFLPEEYPMSAPKAS----------------------------------------------------------------------------------
>UniRef90_A0A3P6FWJ6/93-175 [subseq from] UBC core domain-containing protein n=1 Tax=Brassica oleracea TaxID=3712 RepID=A0A3P6FWJ6_BRAOL
------------------------------------------------------------------EQVRFLTKIYHPSIDKLGRICLDILQDKWSPALQIRTVLLSIQALLSAPNPDDPLSENIAKHWKSNEAEAVETAKEWTRLYAS---
>UniRef90_A0A8H4X891/97-242 [subseq from] UBC core domain-containing protein n=1 Tax=Fusarium sarcochroum TaxID=1208366 RepID=A0A8H4X891_9HYPO
--ALPKRIIKETERLMAEPVPGISAVPHEDNLRYFDVQIHGPAQSPYEGGVFSLELFLPDDYPMTPPKIRFLTKIFHPNVDKLGRICLDVLKNNWSPALQIRTILLSIQALLGAPNPDDPLAADVAKSWKEDEQAAIATAKEWTAKYA----
>UniRef90_C6T0I9/2-131 [subseq from] UBC core domain-containing protein n=3 Tax=Mesangiospermae TaxID=1437183 RepID=C6T0I9_SOYBN
-------------------APGISASPSEDNMRYFNVMILGPTQSPYEGGVFKLELFLPEEYPMAAPKVRFLTKIYHPNIDKLGRICLDILKDKWSPALGIRTVLLSIQALLSAPNPDDPLSENIAKHWKSNEAEAVETAKEWTRLYAS---
>UniRef90_A0A1Q3EMY2/3-138 [subseq from] Ubiquitin-conjugating enzyme n=1 Tax=Lentinula edodes TaxID=5353 RepID=A0A1Q3EMY2_LENED
LAGLPKRIIKETERLVADPAPGITASPHDDNLRYFDVTIQGPEGSPFQSGVFKLELFLPEEYPMAPPKVRFLTKIYHPNIDKLGRICLDILKDKWSPALQIRTVLLSVQALLSAPNPDDPLATDVAKHYKENEQDA----------------
>UniRef90_UPI001C7226DC/11-140 [subseq from] ubiquitin-conjugating enzyme E2 35-like isoform X2 n=1 Tax=Carya illinoinensis TaxID=32201 RepID=UPI001C7226DC
-------------------TPGISASPSEDNMRYFNVMILGPAQSPYEGGVFKLELFLSEEYPMAAPKVRFLTKIYHPNIDKLGRICLDILKDKWSPALQIRTVLLSIQALLSAPNPDDPLSENIAKHWKTNETEAVETAKEWTRLYAT---
>UniRef90_UPI001D5DB852/2-144 [subseq from] ubiquitin-conjugating enzyme n=1 Tax=Fusarium solani TaxID=169388 RepID=UPI001D5DB852
--ALPKRIVKETERLMAEPVPGISAVPHEDNLRYFDVEIHGPAQSPYEGGVFKLELFLPDDYPMTPPKIRFLTKIFHPNVDKLGRICLDVLKNNWSPALQIRTILLSIQALLGAPNPDDPLAADVAKSWKEDEQAAIATAKEWTA-------
>UniRef90_L9KTH1/1-130 [subseq from] Ubiquitin-conjugating enzyme E2 N n=1 Tax=Tupaia chinensis TaxID=246437 RepID=L9KTH1_TUPCH
MAGLPRRIVKETQRVLAEPVPGIKAEPEESNWRCFHVGIAGPEDSPFEGGTFKLELFLAGEYPMAAPKVRFMTKIYHPNVDKLGRMCLDILKDKWSPALRIRTVVLSIQAWVSAPNSEHPLANAAAEQCA----------------------
>UniRef90_A0A059LNZ9/10-149 [subseq from] Ubiquitin-conjugating enzyme n=1 Tax=Helicosporidium sp. ATCC 50920 TaxID=1291522 RepID=A0A059LNZ9_9CHLO
--------TQETQRLMSEPVLGISAAPSDDNLRYFNVIIQGPQSSPYEGGVFRLELFLPEDYPMAAPKVRYLTRIYHPNVDKLGRICLDILKDKWSPALQIRTVLLSIQALMSAPNPDDPLDETVARHWKTNEAEAMATAQQYTLRYA----
>UniRef90_A0A8H4QFN3/2-148 [subseq from] UBC core domain-containing protein n=1 Tax=Agrocybe pediades TaxID=84607 RepID=A0A8H4QFN3_9AGAR
--ALPKRIIKETERLVADPAPGISALPHEDNLRYFDVIIEGPGGSPFQNGKFKLELFLPEEYPMAPPKVRFLTKIYHPNIDKLGRICLDILKDKWSPALQIRTVLLSVQALLSAPNPDDPLATDVAKHYKEDEKDAQRVSQEWTQKYAV---
>UniRef90_A0A7S0C7U7/9-156 [subseq from] UBC core domain-containing protein n=1 Tax=Proboscia inermis TaxID=420281 RepID=A0A7S0C7U7_9STRA
--PLPRRIVKETQRLIAEPVTGISATPYADNLRYFAVAIEGPSDSPYENGVFQLELFLPADYPMAPPKVRFLTKIFHPNCDKLGRICLDILKDKWSPALQIRTVLLSIQALLSAPNPDDPLDNTVAEIWKADEPEALRRAREFTESFAMK--
>UniRef90_V7AIZ0/32-162 [subseq from] UBC core domain-containing protein (Fragment) n=1 Tax=Phaseolus vulgaris TaxID=3885 RepID=V7AIZ0_PHAVU
------------------QAPGISASPSEDNMRYFNVMILGPTQSPYEGGVFKLELFLPEEYPMAAPKVRFLTKIYHPNIDKLGRICLDILKDKWSPALQIRTVLLSIQALLSAPNPDDPLSENIAKHWKSSEVEAVETAKEWTRLYAS---
>UniRef90_A0A5E8BBP4/5-150 [subseq from] UBC core domain-containing protein n=1 Tax=Saprochaete ingens TaxID=2606893 RepID=A0A5E8BBP4_9ASCO
---LSKRIIRETERLVSDPVPGIAAVPHEDNLRYFDVTIDGPAQSPYEGGVFKLELFLPEDYPMVAPKVRFITKIYHPNIDRLGRICLDVLKNNWSPAQQIGTILLSIQALLGAPNPNDPLANDVAEHWKKDEQGAINTAKEWTQKYAV---
>UniRef90_A0A286UDL7/2-147 [subseq from] Ubiquitin-conjugating enzyme n=2 Tax=Hymenochaetaceae TaxID=40424 RepID=A0A286UDL7_9AGAM
--ALPKRIIKETERLQTDPAPGITAAPHEENLRYFDVTIQGPEGSPFEGGVFKLELFLPEEYPMAPPKVRFLTKVYHPNIDKLGRICLDILKDKWSPALQIRTVLLSVQALLFAPNPDDPLATDVAKHYKEDPEGARATSRQWTLEHA----
>UniRef90_A0A094A9Z5/1-145 [subseq from] UBC core domain-containing protein n=1 Tax=Pseudogymnoascus sp. VKM F-3775 TaxID=1420901 RepID=A0A094A9Z5_9PEZI
MAALPKRIIKETERLMAEPVPGISAIPHDDNLRYFDVKIHGPTQSPYEGGVFNLELFLPDDYPMTPPKIRFLTKIYHPNIDKLGRICLDVLKSNWSPALQIRTILLSIQALLGAPNPDDPLAPDVAKRWKEDEPAAIATAKEWTL-------
>UniRef90_A0A8H3E476/2-142 [subseq from] UBC core domain-containing protein n=1 Tax=Rhizoctonia solani TaxID=456999 RepID=A0A8H3E476_9AGAM
--ALPKRIIKETERLAADPAPGISASPHEDNLRYFDVTIAGPGGSPFEGGVFKLELFLPEEYPMNPPKVRFLTKIYHPNIDKLGRICLDILKDKWSPALQIRTVLLSIQALLSAPNPDDPLATDVAKHYKENESDAIRTMSGS---------
>UniRef90_A0A1U8QAT4/5-152 [subseq from] ubiquitin-conjugating enzyme E2 36-like n=2 Tax=Mesangiospermae TaxID=1437183 RepID=A0A1U8QAT4_NELNU
--NLPRRIIKETQRLLSEPAPGISASPSEDNMRYFNVMILGPTQSPYEGGVFKLELFLPEEYPMAAPKVWYSYNSGSSDIwFQLGRICLDILKDKWSPALQIRTVLLSIQALLSAPNPDDPLSENIAKHWKTNEAEAVETAKEWTRLYAS---
>UniRef90_H2ZFX3/3-148 [subseq from] UBC core domain-containing protein n=1 Tax=Ciona savignyi TaxID=51511 RepID=H2ZFX3_CIOSA
---VPRRITKETTRLISEPVPGIVAVPFEHNARYFQVSMCGPKDSPFEGGSFKLELSLPEDYPMAPPIVRFLTKIYHPNVGKMGRIRLDILKDKWSPALQMQTVLLSIQALLSAPNPDDPLQNDIAQIWKDDEELAIKTAIEWTRKYAC---
>UniRef90_L5LT04/4-117 [subseq from] Ubiquitin-conjugating enzyme E2 N (Fragment) n=1 Tax=Myotis davidii TaxID=225400 RepID=L5LT04_MYODS
------------------------------------------QDSPFEGGTFKLELFLPEEYPMAAPKVRFMTKIYHPNVDKLGRICLDIlkdiLKDKWSPALQIRTVLLSIQALLSAPNPDDPLANDVAEQWKTNEAQAIETARAWTRLYAMNNI
>UniRef90_N1Q6Z1/3-150 [subseq from] UBC core domain-containing protein n=23 Tax=Eukaryota TaxID=2759 RepID=N1Q6Z1_PSEFD
-APLPKRIIKETERLQNEPVPGISAMPHDDNARYFDVMVEGPGGSCYEGGVFKLELFLPDDYPMCPPRIRFLTRIYHPNIDRLGRICLDVLKNNWSPALQIRTILLSIQALLGAPNPEDPLNEAVAKQWKENQPEAIKTAREWTKLYAQ---
>UniRef90_A0A8H3TV28/1-148 [subseq from] UBC core domain-containing protein n=1 Tax=Naganishia liquefaciens TaxID=104408 RepID=A0A8H3TV28_9TREE
MSALPKRILKETERLVADSPPGISAVPHEDNLRYFDVKINGPGGSAYEGGVFKAELFLPEDYPMAPPKVRFLTKIYHPNIDKLGRICLDILKNKWSPALQIRTVLLSIQALLGAPNPDDPLANDVAQHWKDDERAAIGVAKEWTEKFA----
>UniRef90_A0A7S0WC96/11-157 [subseq from] UBC core domain-containing protein n=2 Tax=Hemiselmis TaxID=77924 RepID=A0A7S0WC96_9CRYP
--GRMARIKKETERMIEKPDPGISATPHANNLRYFNVVICGPQDSAYENGKYKLELFLPEDYPMAPPKVRFLTKIYHPNVDRIGRICLDILKDKWSPALQIRTVLLSIQALMSAPNPDDPLNNEAAEQWKRDEAGALAQAASWNREYAM---
>UniRef90_A0A2K6UPB4/1-141 [subseq from] UBC core domain-containing protein n=1 Tax=Saimiri boliviensis boliviensis TaxID=39432 RepID=A0A2K6UPB4_SAIBB
MAGLPHRIIKETQRLVAEPVPGIKAEPDESNTCYFHVVIGSSQDFPFEGGTFKPELFLPEEYPKAAPKV-----------YKLGRICLDILKGKWSPALQICTVLLSSQGLLSDLNPEDPSANDVAEQWKTNEAQAIETAIAWTRLYSMNNI
>UniRef90_A0A0H5R5V5/4-151 [subseq from] UBC core domain-containing protein n=1 Tax=Spongospora subterranea TaxID=70186 RepID=A0A0H5R5V5_9EUKA
-AALSRRIVKETQRLMKEPVLGIVCTPDENNLRYFHIQIDGPQDTPYYGGVFQIEMFLPDTYPMSPPKVRFLTRIYHPNIDRLGRICLDILKDKWSPALQIKSVCLSIQCLLQSPNPLDPLANDVADHWKTDEDGALLTAKEWTRLHAK---
>UniRef90_A0A0C2WNX8/3-147 [subseq from] UBC core domain-containing protein n=3 Tax=Serendipita TaxID=358905 RepID=A0A0C2WNX8_9AGAM
---LSKRIIKETERLIADPVPGIQAVPHEDNLRYFDVKIDGPAGCPFEGGKFSLELFLPDEYPMSPPKVRFLTKIYHPNIDKLGRICLDILKDKWSPALQIRTVLLSIQALLSAPNPDDPLATDVAKHYKEDERDAQRVSKEWTEKYA----
>UniRef90_A0A7S1KSU4/28-167 [subseq from] UBC core domain-containing protein n=1 Tax=Percolomonas cosmopolitus TaxID=63605 RepID=A0A7S1KSU4_9EUKA
--------QQETQKLMTEPPPGISATPHENNLRYFKVAIAGPSQSPYQGGVFRLELFLPSDYPMSAPKVRFLTKIYHPNIDNVGRICMDVLKDKWSPALQIRTVLLSIQALLSAPNPDDPLANDVADHWKKDESGAIEKAKQWTEQFA----
>UniRef90_K0T8N1/4-150 [subseq from] UBC core domain-containing protein n=1 Tax=Thalassiosira oceanica TaxID=159749 RepID=K0T8N1_THAOC
--NLPRRIVKESQRLIAEPVAGISATPYSDNLRYFAVSVEGPSDSPYERGVFQLELFLPADYPMAPPKVRFLTKIYHPNVDKLGRICLDILKDKWSPALQIRTVLLSIQALLSAPNPDDPLDTTVAELWKSNEPEAIKRAKEFTQSFAK---
>UniRef90_A0A200QPD6/5-154 [subseq from] Ubiquitin-conjugating enzyme n=1 Tax=Macleaya cordata TaxID=56857 RepID=A0A200QPD6_9MAGN
--NLPRRIIKETQRLLSEPAPGISASPSEENMRYFNVMILGPTQSPYEGGVFKLELFLPEEYPMAAPKVwnwKLFAIYFYELLMQLGRICLDILKDKWSPALQIRTVLLSIQALLSAPNPDDPLSDNIAKHWKANEAEAVETAKEWTRLYAS---
>UniRef90_A0A0S4J8W6/3-148 [subseq from] Ubiquitin-conjugating enzyme E2, putative n=1 Tax=Bodo saltans TaxID=75058 RepID=A0A0S4J8W6_BODSA
---LSTRIIKETEKLQREAPPGISASPAADNARYFKVVIAGPPQSSYEGGVFSLELFLPEEYPMVPPKVRFLTKIYHPNVDKVGRICLDIIKDKWSPALQINKVLLSIQLLMSSPNPDDPLANDVAEHWKKDEQDAMKTARLWTQRYAM---
>UniRef90_F4P0B0/3-141 [subseq from] UBC core domain-containing protein n=2 Tax=Batrachochytrium dendrobatidis TaxID=109871 RepID=F4P0B0_BATDJ
---LPKRIIKETERLIAEPAPGIEAHPHEDNLRYFDVVIAGPSQSPFEGGSFKLELFLPDDYPMAPPKVRFLTKIYHPNIDKLGRIY------KWSPALQIRTVLLSIQALLSSPNPDDPLANDVAHHWKENEMAAIQTAKDWTQMHA----
>UniRef90_A0A8K0H1P7/398-532 [subseq from] riboflavin kinase n=1 Tax=Rhamnella rubrinervis TaxID=2594499 RepID=A0A8K0H1P7_9ROSA
---------------LSEaSTPGISASPSEDNMRYFNVMILGPSQSPYEGGVFKLELFLPEEYPMAPPKVRFLTKIYHPNIDKLGRICLDILKDKWSPALQIRTVLLSIQALLSAPNPDDPLSENIAKHWKSNEGEAVETAKEWTRLYAS---
>UniRef90_A0A8X7YVZ4/5-50 [subseq from] Uncharacterized protein n=1 Tax=Populus tomentosa TaxID=118781 RepID=A0A8X7YVZ4_POPTO
--NLPRRIIKETQRLLSEPAPGISASPSEDNMRYFNVMILGPTQSPYE--------------------------------------------------------------------------------------------------------
>UniRef90_A0A8X7YVZ4/121-215 [subseq from] Uncharacterized protein n=1 Tax=Populus tomentosa TaxID=118781 RepID=A0A8X7YVZ4_POPTO
------------------------------------------------GGVFKLELFLPEEYPMAAPKVRFLTKIYHPNIDKLGRICLDILKDKWSPALQIRTVLLSIQALLSAPNPDDPLSENIAKHWKTNEAEALRSGPVY---------
>UniRef90_A0A6J3JIY0/58-198 [subseq from] ubiquitin-conjugating enzyme E2 N-like n=1 Tax=Sapajus apella TaxID=9515 RepID=A0A6J3JIY0_SAPAP
-SGLPRRIIRETKHLLAEPDPGVKAEPDETNT----------QDSPFEGGTFKPELFFPEEYPMAAPKVHFITKIYHPNVDKLGRICLDNLKDKWSPALQIYTVLLLIQDLLSAPNPDVPLANDIEEHWKTNKARGIETARPGTRLYVMNNI
>UniRef90_A0A8H2X5F5/2-141 [subseq from] UBC core domain-containing protein n=2 Tax=Rhizoctonia solani TaxID=456999 RepID=A0A8H2X5F5_9AGAM
--SLPKRIIKETERLAADPAPGISASPHEDNLRYFDVTIAGPGGSPFEGGVFKLELFLPEEYPMNPPKVRFLTKIYHPNIDKLGRICLDILKDKWSPALQIRTVLLSIQALLSAPNPDDPLATDVAKHYKENETDAIRSAYA----------
>UniRef90_A0A3P6BHJ5/5-134 [subseq from] (field mustard) hypothetical protein n=1 Tax=Brassica campestris TaxID=3711 RepID=A0A3P6BHJ5_BRACM
-------------------QPGISASPSEDNMRYFNVMVLGPSQSPYERGVFKLEIFLPEEYPMSAPKVRFLTKIYHPNIDKLGRICLDILKDKWSPALQIRTVLLSIQALLSAPNPDDPLSENIAKHWKSNEAEAVETAKEWTRLYAS---
>UniRef90_A0A811ZIB6/17-142 [subseq from] (raccoon dog) hypothetical protein n=1 Tax=Nyctereutes procyonoides TaxID=34880 RepID=A0A811ZIB6_NYCPR
--------------------------RLQSNACYFHVVTAGPQDSPFEGGTFKLEVFLPEEYPVAAPKVRFMTKIYHPNVGKLGKICLDILKDKWSPALQLRTVLLSIQALLSVPNPDDPLANDVAEPGKTNEAQAIEIARTRTRQYAVNDI
>UniRef90_A0A7S0XL28/2-148 [subseq from] UBC core domain-containing protein n=1 Tax=Pseudo-nitzschia delicatissima TaxID=44447 RepID=A0A7S0XL28_9STRA
--SLPRRIVKETSRLVQEPVAGISATPYTENLRYFSVAIEGPEETPYEKGVFQLELFLPADYPMAPPKVRFLTKIYHPNVDKLGRICLDILKDKWSPALQIRTVLLSIQALLSAPNPDDPLDNNVAEVWKNDEQEALKRAREFTKSFAI---
>UniRef90_A0A8S9K2P3/4-102 [subseq from] UBC core domain-containing protein n=1 Tax=Brassica cretica TaxID=69181 RepID=A0A8S9K2P3_BRACR
-----KRILKELKDLQKDPPSNCSAGPVAEDMFHWQATIMGPPDSPYAGGVFLVSIHFPPDYPFKPPKVSFKTRVYHPNINSNGSICLDILKEQWSPALTISKV------------------------------------------------
>UniRef90_A0A8S9K2P3/107-251 [subseq from] UBC core domain-containing protein n=1 Tax=Brassica cretica TaxID=69181 RepID=A0A8S9K2P3_BRACR
----SKRILKELKDLQKDPPSNCSAGPVAEDMFHWQATIMGPPDSPYAGGVFLVSIHFPPDYPFKPPKVSFKTRVYHPNINSNGSICLDILKEQWSPALTISKVLLSICSLLTDPNPDDPLVPEIAHMYKTDKTKYESTARSWTQKYAM---
>UniRef90_UPI0008682975/2-147 [subseq from] ubiquitin-conjugating enzyme E2 13 n=1 Tax=Saitoella complicata (strain BCRC 22490 / CBS 7301 / JCM 7358 / NBRC 10748 / NRRL Y-17804) TaxID=698492 RepID=UPI0008682975
--ALPRRIIKETERLQADPVPGILATPHEDNLRYFDVLVLGPSQSPYEGGRFKLELFLPEEYPMSPPKVRFLTKIYHPNIDKLGRICMDTLKGNWSPALQIRTVLLSVQSLLSSPNPDDPLAADVARHFKEDEDGALRVAREWTEKYA----
>UniRef90_F8PAH9/2-147 [subseq from] UBC core domain-containing protein n=13 Tax=Agaricomycetes TaxID=155619 RepID=F8PAH9_SERL9
--SLPKGIIQETERLVADPAPGITAAPHDDNLRYFDVTIQGPDGSPFQQGVFKLELFLPEEYPMSPPKVRFLTKIYHPNIDKLGRICLDILKDKWSPALQIRTVLLSVQALLSAPNPDDPLATDVAKHYKEDEKDAQRVSREWTEKYA----
>UniRef90_A0A067FB27/29-159 [subseq from] UBC core domain-containing protein n=2 Tax=Citrus TaxID=2706 RepID=A0A067FB27_CITSI
------------------TAPGISASPAEDNMRYFNVMILGPSQSPYEGGVFKLELFLPEDYPMSAPKVRFLTKIYHPNIDKLGRICLDILKDKWSPALQIRTVLLSIQALLSAPNPDDPLSDNIAKHWKADETEAVETAKEWTRLYAS---
>UniRef90_A0A0J9X8B8/6-149 [subseq from] Similar to Saccharomyces cerevisiae YLR306W UBC12 Enzyme that mediates the conjugation of Rub1p n=1 Tax=Geotrichum candidum TaxID=1173061 RepID=A0A0J9X8B8_GEOCN
----LNRIKKETSRLISDPVPGITAVPHEDNMRYFDVTIDGPRQSPYEGGVFKLELFLPEDYPMGAVKVRFLTKIYHPNIDRLGRICLDVLKKNWSPAQQISTILLSIQALLGAPNPNDPLANDVAQHWKDNEADAIKTAQGWTKKYA----
>UniRef90_UPI00189A5B94/122-262 [subseq from] ubiquitin-conjugating enzyme E2 N-like n=1 Tax=Cebus imitator TaxID=2715852 RepID=UPI00189A5B94
-SGLPRRIIRETKHLLAEPDPGVKAEPDETNT----------QDSPFEGGTFKPELFFPEEYPMAAPKVHFMTKIYHPNVDKLGRICLDNLKDKWSLALQIHTVLLLIQDLLSAPNPDVPLANDIEEHWKTNEARGIETARPGTRLYVMNNI
>UniRef90_A0A067MGN3/4-143 [subseq from] UBC core domain-containing protein n=1 Tax=Botryobasidium botryosum FD-172 SS1 TaxID=930990 RepID=A0A067MGN3_9AGAM
--------PKETQRLVADPAPGISAAPHDDNLRYFDVSITGPDGSPFQGGVFRLELYLPEEYPMSPPKVRFLTKIYHPNIDKLGRICLDILKDKWSPALQIRTVLLSIQALLSAPNPDDPLATDVAKHYKENEAAAKAVSREWTEKYA----
>UniRef90_A0A8J5K199/4-133 [subseq from] Ubiquitin-conjugating enzyme E2 N-like n=1 Tax=Homarus americanus TaxID=6706 RepID=A0A8J5K199_HOMAM
-------IVMETQRLMAEPVPGISAVPDETNARYFHVVVA--------------ELFLPEEYPMSAPKVRFMTKIYHPNIDKLGRICLDILKDKWSPALQIRTVLLSIQALLSAPNPDDPLANDVAELWKVNESEAIRIAREWTRTYAMGN-
>UniRef90_A0A8H2X5Q9/2-139 [subseq from] UBC core domain-containing protein n=1 Tax=Rhizoctonia solani TaxID=456999 RepID=A0A8H2X5Q9_9AGAM
--SLPKRIIKETERLAADPAPGISASPHEDNLRYFDVTIAGPGGSPFEGGVFKLELFLPEEYPMNPPKVRFLTKIYHPNIDKLGRICLDILKDKWSPALQIRTVLLSIQALLSAPNPDDPLATDVAKHYKENEPDAIRVT------------
>UniRef90_A0A0K0DKX3/32-147 [subseq from] UBIQUITIN_CONJUGAT_2 domain-containing protein n=1 Tax=Angiostrongylus cantonensis TaxID=6313 RepID=A0A0K0DKX3_ANGCA
--ALPRRIIKETQRLMADPVPGISASPDDNNARYFHVMIAGPQDSPFAGGVFKLELFLPEEYPMAAPKVRFMTKIYHPNIDKLGRICLDILKDKWSPALQIRTVLLSIQALLSAPNPE----------------------------------
>UniRef90_A0A4S4ERL4/95-226 [subseq from] UBC core domain-containing protein n=1 Tax=Camellia sinensis var. sinensis TaxID=542762 RepID=A0A4S4ERL4_CAMSI
--------VVETQRLLSEPAPGISASPSEDNMRYFNVMILGPTQSPYEGGVFKLELFLPEEYPMAAPKVRFLTKIYHPNIDKLGRICLDILKDKWSPALQIRTVLLSIQALLSAPNPDDPLSENIAKHWKSNEAEAQRNG------------
>UniRef90_A0A8H7VUA5/180-313 [subseq from] UBC core domain-containing protein n=1 Tax=Thamnidium elegans TaxID=101142 RepID=A0A8H7VUA5_9FUNG
----------------ADPAPGISATPHEENLRYFDVIIAGPDQSPFEGGIFHLELFLPEDYPMGPPKVRFLTKIYHPNIDKLGRICLDILKDKWSPALQIRTVLLSIQALLSAPNPDDPLANDVASHWKEDEKGAIEQARQWTSMYAHN--
>UniRef90_UPI0008DE3A5C/1-107 [subseq from] hypothetical protein n=1 Tax=Acinetobacter baumannii TaxID=470 RepID=UPI0008DE3A5C
MAGLPRRIIKETQRLLAEPVPGIKAEPDESNARYFHVVIAGPQDSPFEGGTFKLELFVPEEYPMAAPKVRFMTKIYHPNVDKLGRICLDILKDKWSPALQIRTVLLS---------------------------------------------
>UniRef90_A0A0L0FYZ6/1-140 [subseq from] Ubiquitin-conjugating enzyme E2 N (Fragment) n=1 Tax=Sphaeroforma arctica JP610 TaxID=667725 RepID=A0A0L0FYZ6_9EUKA
--------IQETQRLQQEPVPGIVAEPQENNARYFMVTMDGPPETPYSGGKFKLELFLDNDYPMCPPKVRFLTRIYHPNIDKIGRICLDILKDKWSPVLQIRTVLLSILALMSAPNPDDPLANDVAQVWKDNEPQALQTAKEWTEKYA----
>UniRef90_A0A409W4F7/5-145 [subseq from] UBC core domain-containing protein n=1 Tax=Gymnopilus dilepis TaxID=231916 RepID=A0A409W4F7_9AGAR
-------LPKETERLVADPAPGISASPHEDNLRYFDVVIEGPSGSPFQNGKFKLELFLPEEYPMAPPKVRFLTKIYHPNIDKLGRICLDILKDKWSPALQIRTVLLSIQALLSSPNPDDPLATDVAKHYKEDEKDAQRVSREWTEKYA----
>UniRef90_F9XAW4/3-150 [subseq from] UBC core domain-containing protein n=14 Tax=Eukaryota TaxID=2759 RepID=F9XAW4_ZYMTI
-APLPKRIIKETERLQNEPVPGISATPHDDNARYFDVIVEGPGGSCYEGGVFHLELFLPDDYPMCPPRIRFLTRIYHPNIDRLGRICLDVLKNNWSPALQIRTILLSIQALLGAPNPEDPLNEAVAKQWKENQPEAIKTAKEWTELYAQ---
>UniRef90_A0A066VL95/2-132 [subseq from] Putative ubiquitin-conjugating enzyme E2 n=1 Tax=Tilletiaria anomala (strain ATCC 24038 / CBS 436.72 / UBC 951) TaxID=1037660 RepID=A0A066VL95_TILAU
--ALPKRIIKETERLLSDPAPGIQATPHEDNLRYFDVVMDGPSQSPFEGGKFKLELYLAEDYPLSPPKVRFLTKLYHPNIDKLGRICLDILKDKWSPALQIRTVLLSIQALLSAPNPDDPLANDVAEHYKTDE-------------------
>UniRef90_A0A814NY82/6-149 [subseq from] beta-N-acetylhexosaminidase n=1 Tax=Adineta ricciae TaxID=249248 RepID=A0A814NY82_ADIRI
--ALTKRIVKESARLQQEPVPGIIAAPDENNARYFKVVIDGPSESPYEGGKFKVELFLPDEYPMAPPKVRFMTKLYHPNIDKLGRICLDILKEKWSPALQIRTVLLSIQALLSAPNPDDFLDADVAEKWKADEKGAKAIARDWTEK------
>UniRef90_A0A0W0G5Q1/63-210 [subseq from] UBC core domain-containing protein n=2 Tax=Moniliophthora roreri TaxID=221103 RepID=A0A0W0G5Q1_9AGAR
--ALPKRIIKETERLVADPAPGITAAPHEDNLRYFDVTIQGPGGSPFENGFFKLELFLPEEYPMAPPKVRFLTKIYHPNIDKLGRICLDILKgkHKWSPALQIRTVLLSVQALLSAPNPDDPLATDVAKHYKEDEKDAQRVSREWTVKYA----
>UniRef90_UPI002008705C/23-162 [subseq from] Ubiquitin-conjugating enzyme E2 35 n=1 Tax=Psilocybe cubensis TaxID=181762 RepID=UPI002008705C
--------SKETERLVADPAPGISALPHDDNLRYFDVIIEGPGGSPFQNGKFKLELFLPEEYPMAPPKVRFLTKIYHPNIDKLGRICLDILKDKWSPALQIRTVLLSVQALLSAPNPDDPLATDVAKHYKENEADAQRVSQEWTQKYA----
>UniRef90_A0A8C5MJY5/2-121 [subseq from] UBC core domain-containing protein n=1 Tax=Leptobrachium leishanense TaxID=445787 RepID=A0A8C5MJY5_9ANUR
---------LETQHLLAEPVPAIRAMPDENNACYFHVCIAGPQDSPFEGGSFKLELFLPEEYPMAAPKVRFMTKIYHPNVEKLGRICLDILKDKWSPALQIHTVLLSIQALLSAPNPDDPSANDAA-QWL----------------------
>UniRef90_A0A8I2YR93/2-144 [subseq from] UBC core domain-containing protein n=1 Tax=Boletus reticuloceps TaxID=495285 RepID=A0A8I2YR93_9AGAM
--SLPKRIIKETERLVADPAPGITAAPHEDNLRYFDVTIQGPDGSPFQHGVFHLELFLPEEYPMSPPKVRFLTKIYHPNIDKLGRICLDILKDKWSPALQIRTVLLSIQALLSAPNPDDPLATDVAKHYKENEKDAQRVSREWTE-------
>UniRef90_A0A261XW18/3-143 [subseq from] HECT-type E3 ubiquitin transferase n=1 Tax=Bifiguratus adelaidae TaxID=1938954 RepID=A0A261XW18_9FUNG
---LSKRIIKETERLMAEPVPGISATPHDDNLRYFDVVIAGPTQSPFEGKLLSslLELFLPDEYPMAPPKVRFLTKIYHPNIDKLGRICLDILKDKWSPALQIRTVLLSIQALLSAPNPDDPLANDVAQHWKENEKDAINTGKL----------
>UniRef90_A0A816TCD0/11-157 [subseq from] UBC core domain-containing protein n=26 Tax=Bdelloidea TaxID=44578 RepID=A0A816TCD0_9BILA
--ALTKRIVKESARLQQEPVPGIDAIVDEHNPRYFKVIIDGPSESPYEGGKFKVELFLPDEYPMAPPKVRFMTKLYHPNIDKLGRICLDILKEKWSPALQIRTVLLSIQALLSAPNPDDFLDADVAEKWKADEKGAKAIARDWTQRYAH---
>UniRef90_A0A5B6ZNL1/10-132 [subseq from] Putative Ubiquitin-conjugating enzyme 36 isoform 1 n=1 Tax=Davidia involucrata TaxID=16924 RepID=A0A5B6ZNL1_DAVIN
--------------------------XSEDNMRYFNVMILGPTQSPYEGGVFKLELFLPEEYPMAAPKVRFLTKIYHPNIDKLGRICLDILKDKWSPALQIRTVLLSIQALLSAPNPDDPLSENIAKHWKTNEAEAVETAKEWTRLYAS---
>UniRef90_A0A2K5SGR1/1-65 [subseq from] UBC core domain-containing protein n=1 Tax=Cebus imitator TaxID=2715852 RepID=A0A2K5SGR1_CEBIM
MAGLPHRIIKEIQRLLAEPVPSIKAEPDESNACYFHVVIAGPQDSPFEGGIFKLELFLPEEYPMA---------------------------------------------------------------------------------------
>UniRef90_A0A2K5SGR1/66-135 [subseq from] UBC core domain-containing protein n=1 Tax=Cebus imitator TaxID=2715852 RepID=A0A2K5SGR1_CEBIM
----------------------------------------------------------------------------------LGRMCLDILKDKWSPALQIRtirTVLLSIQALLSAPNPDDPLANDVA---KPNEAQAIETARAWTRLYAMNNI
>UniRef90_K8F2X0/7-154 [subseq from] UBC core domain-containing protein n=1 Tax=Bathycoccus prasinos TaxID=41875 RepID=K8F2X0_9CHLO
--PLPRRIIKETQRLLQEPVPGITAIPSEENVRHFQVSIEGPSDSPYEGGIFHLELFLPEGYPMDPPKVLFKTKIYHPNIDKLGRVCLDVLKEKWSPALQIRTILLSVQALLSTPNPDDPLDERIAKHWRDNEDEALAKAREMTKMHAMG--
>UniRef90_A0A6P3V997/1-138 [subseq from] ubiquitin-conjugating enzyme E2 N-like n=1 Tax=Octodon degus TaxID=10160 RepID=A0A6P3V997_OCTDE
MAGLPPRIIKETKRLLTEPVAGIEDEPDDSKARYFYVVTARPQDSPFEGGTFKFELFLPEESPMAASKVCFMTKIYHLNVANLGRISLDILKDKWPPALQIHTVLLLIQALLGAPNPDEPLANDLAEQWKTKEAQARK--------------
>UniRef90_A0A8J5FU47/43-177 [subseq from] UBC core domain-containing protein n=1 Tax=Zingiber officinale TaxID=94328 RepID=A0A8J5FU47_ZINOF
-------------------APGISASPSEDNMRYFNVMILGPTQSPYEGGVFKLELFLPEEYPMAAPKVrypivRFLTKIYHPNIDKLGRICLDILKDKWSPALQIRTVLLSIQALLSAPNPDDPLSENIAKHWKSNEAEAVETAKEWTRLYAT---
>UniRef90_A0A074Z6S3/3-141 [subseq from] UBC core domain-containing protein n=1 Tax=Opisthorchis viverrini TaxID=6198 RepID=A0A074Z6S3_9TREM
-GGLPPRIIKETQKLLREPCDGITAFPSEDNARYFLVSIKGPSDSAYDGGIFNLELFLPEDYPMTAPKVRFTTKLYHPNVDKLGRICLDILKDKWSPALQIRTVLLSIQALLSAPNPDDPLDNEVATHWKQNEPEALEKA------------
>UniRef90_A0A2A9NBS3/4-143 [subseq from] UBC core domain-containing protein n=4 Tax=Agaricales TaxID=5338 RepID=A0A2A9NBS3_9AGAR
--------PKETERLVADPAPGITASPHDDNLRYFDVTIEGPGGSPFEHGIFRLELFLPEEYPMAPPKVRFLTKIYHPNIDKLGRICLDILKDKWSPALQIRTVLLSVQALLSAPNPDDPLATDVAKHYKENEKDAQRVSREWTQKYA----
>UniRef90_A0A8H8QYA0/1-50 [subseq from] Ubiquitin-conjugating enzyme E2 n=6 Tax=Lachnellula TaxID=47830 RepID=A0A8H8QYA0_9HELO
MAALPKRIIKETERLAKEPVPGISAVPHEDNLRYFDVSIHGPQTSPYEGR------------------------------------------------------------------------------------------------------
>UniRef90_A0A8H8QYA0/65-167 [subseq from] Ubiquitin-conjugating enzyme E2 n=6 Tax=Lachnellula TaxID=47830 RepID=A0A8H8QYA0_9HELO
----------------------------------------------HVGGIFKLELFLPDDYPMTPPKIRFLTKIYHPNIDKLGRICLDVLKSNWSPALQIRTILLSIQALLGAPNPDDPLAPDVAKRWKEDQEGAIATAKEWTRTHAM---
>UniRef90_A0A5J4NJ36/11-151 [subseq from] Ubiquitin-conjugating enzyme E2 N (Fragment) n=1 Tax=Paragonimus westermani TaxID=34504 RepID=A0A5J4NJ36_9TREM
MSNLPPRIIKETQKLLREPCDGITAVPSEDNARYFLVSIKGPADSAYDGGLFNLELFLPEEYPMTAPKVRFTTKLYHPNVDKLGRICLDILKDKWSPALQIRTVLLSIQALLSAPNPDDPLDNEVAAHWKQNEQEALDKGQ-----------
>UniRef90_A0A6A6WTU8/3-147 [subseq from] Ubiquitin-conjugating enzyme E2 N n=2 Tax=Pleosporales TaxID=92860 RepID=A0A6A6WTU8_9PLEO
---LSKRIIKETQRLAEDAVPGISAVPHDDNLRYFDVTIDGPSQSPYEGGVFKAELFLPDDYPMTPPKIRFLTRIYHPNIDRLGRICLDVLKSNWSPALQIRTILLSIQALLGAPNPDDPLANDVAQAWKQDEQAAIATAREWTEKHA----
>UniRef90_A0A6V7QZ47/8-66 [subseq from] UBC core domain-containing protein n=1 Tax=Ananas comosus var. bracteatus TaxID=296719 RepID=A0A6V7QZ47_ANACO
----------ETQRLLSEPAPGIIATPYEENMRYFNVMILGPEQSPYEGGVFKLELFLPEEYPMAPRRF-----------------------------------------------------------------------------------
>UniRef90_A0A6V7QZ47/80-161 [subseq from] UBC core domain-containing protein n=1 Tax=Ananas comosus var. bracteatus TaxID=296719 RepID=A0A6V7QZ47_ANACO
-------------------------------------------------------------------LVRFLTKIYHPNIDKLGRICLDILKDKWSPALQIRTVLLSIQALLSAPNPDDPLSDNIAKHWKANEAEAVETAKEWTRLYAT---
>UniRef90_A0A1E4T7S1/1212-1350 [subseq from] BHLH domain-containing protein (Fragment) n=1 Tax=[Candida] arabinofermentans NRRL YB-2248 TaxID=983967 RepID=A0A1E4T7S1_9ASCO
---------RETERLISDPVPGITAVPHEDNLRYFDVTIDGPSTSPYENGKFKLELFLPDDYPMIAPKVRFLTKIYHPNIDRLGRICLDVLKSNWSPALQIRTILLSIQALLSSPNPDDPLANEVAEEWKTNESNAIKNAREWTAKYA----
>UniRef90_A0A8H7U0W8/19-158 [subseq from] UBC core domain-containing protein n=1 Tax=Postia placenta TaxID=104341 RepID=A0A8H7U0W8_9APHY
--------LKETERLVADPAPGISAAPHEDNLRYFDVTIQGPDGSPFANGVFRLELFLPEEYPMAPPKVRFLTKIYHPNIDKLGRICLDILKDKWSPALQIRTVLLSIQALLSSPNPDDPLATDVAKHYKENEKDAQRVSREWTEKYA----
>UniRef90_A0A183RH47/1-150 [subseq from] UBIQUITIN_CONJUGAT_2 domain-containing protein n=1 Tax=Schistosoma rodhaini TaxID=6188 RepID=A0A183RH47_9TREM
MSSLPKRIIKXXXXX-XXXXXGIKAVPDENNARYFLVSIDGPKDSAYEGGIFDLELFLPEEYPMTAPKVRFTTKLYHPNIDRLGRICLDILKDKWSPALQIRTVLLSIQALLSAPNPEDPLDGEVASHWKQNESEALAKAREWTQLYARHN-
>UniRef90_A0A200PUK0/4-104 [subseq from] Ubiquitin-conjugating enzyme n=1 Tax=Macleaya cordata TaxID=56857 RepID=A0A200PUK0_9MAGN
-----KRIQKELKDMQKDPpSTSFTAGPVDADKdiLHWEATIMGPEESPFAGGKFKLSINFPPDYPFEPPKVKFLTRVFHPNIKNTGLICLDILKDKWSPALNIYK-------------------------------------------------
>UniRef90_A0A200PUK0/110-257 [subseq from] Ubiquitin-conjugating enzyme n=1 Tax=Macleaya cordata TaxID=56857 RepID=A0A200PUK0_9MAGN
-----KRIQKELKDMQKDPpSTSFTAGPVDADKdiLHWEATIMGPEESPFAGGKFKLSINFPPDYPFEPPKVKFLTRVFHPNIKNTGLICLDILKDKWSPALNIYKLLLSICSLLTDPNPDDALRYDIADMYKFDRAKYDATARSWTQKYAMS--
>UniRef90_A0A0K6FYZ7/2-137 [subseq from] Ubiquitin-conjugating enzyme E2 N n=1 Tax=Rhizoctonia solani TaxID=456999 RepID=A0A0K6FYZ7_9AGAM
--ALPKRIIKETERLAADPAPGISASPHEDNLRYFDVTIAGPDGSPFAGGVFKLELFLPEEYPMNPPKVRFLTKIYHPNIDKLGRICLDILKDKWSPALQIRTVLLSIQALLSAPNPDDPLATDVAKHYKENELDAIR--------------
>UniRef90_A0A6A7G9T6/3-148 [subseq from] Ubiquitin-conjugating enzyme E2 N n=1 Tax=Hirondellea gigas TaxID=1518452 RepID=A0A6A7G9T6_9CRUS
---LTRRIIKETQRLTKDPIPGVSCTPHRDNLRYFSVVISGPPGSPYEGGIFKLELFLTKEYPMSPPSVRFLTKIYHPNIDRLGRICLDILKDRWSPALQIRTVCLSIQLLLQAPNPDDPLALDVAELWKSDEQKALAHARQWTSQYAV---
>UniRef90_A0A1U8KDI4/4-148 [subseq from] ubiquitin-conjugating enzyme E2 8-like isoform X1 n=10 Tax=Gossypium TaxID=3633 RepID=A0A1U8KDI4_GOSHI
-----KRILKELKDLQKDPPNFCSLAPENEEIFIWQATMPGPLNTPYEGGKFELRIHFPPDYPFKPPKVAFRSKIFHPNINKNGSIGIDILKDKWTPALTISKVLLSIYSILGDPMLDDPYEENIANMYKTDRSQYEKVARNWTQKYAMG--
>UniRef90_A0A1U8KDI4/171-294 [subseq from] ubiquitin-conjugating enzyme E2 8-like isoform X1 n=10 Tax=Gossypium TaxID=3633 RepID=A0A1U8KDI4_GOSHI
------------------------AGPVDGDMFHWQATLLDLRDSPYAGGVFEVDIHFPSQYPFEPPKVVLRTKIFHPNIDRNGSIGLDILKDRWRAYLTISQVLHSICSLLKNPNLDAPLVPEIAHMYKTNRSKYDTIARSWTQKYA----
>UniRef90_A0A8H7DKU4/2-136 [subseq from] Ubiquitin-conjugating enzyme n=1 Tax=Mycena sanguinolenta TaxID=230812 RepID=A0A8H7DKU4_9AGAR
--ALPKRIIKETERLVADPAPGITAAPHDDNLRYFDVTIQGPDGSPFQQGIFKLELFLPEEYPMAPPKVRFLTKIYHPNIDKLGRICLDILKDKWSPALQIRTVLLSIQALLSAPNPDDPLAPDVAKHYKENEKDAQ---------------
>UniRef90_A0A8H8MLC1/2-144 [subseq from] Ubiquitin-conjugating enzyme n=3 Tax=Ceratobasidium sp. AG-Ba TaxID=170446 RepID=A0A8H8MLC1_9AGAM
--ALPKRIIKETERLNADPAPGISAAPHEDNLRYFDVTITGPDGSPFAGGIFKLELFLPEEYPMAPPKVRFLTKIYHPNIDKLGRICLDILKDKWSPALQIRTVLLSIQALLSAPNPDDPLATDVAKHYKEDEKDAIRLGQAASR-------
>UniRef90_A0A2R6S3Z8/4-143 [subseq from] UBC core domain-containing protein n=6 Tax=Agaricomycetes TaxID=155619 RepID=A0A2R6S3Z8_9APHY
--------PKETERLVADPAPGISAAPHEDNLRYFDVSIQGPDGSPFQNGIFRLELFLPEEYPMAPPKVRFLTKIYHPNIDKLGRICLDILKDKWSPALQIRTVLLSIQALLSAPNPDDPLATDVAKHYKEDEKDAQRVSREWTETYA----
>UniRef90_A0A292PKB6/2-146 [subseq from] UBC core domain-containing protein n=2 Tax=Tuber TaxID=36048 RepID=A0A292PKB6_9PEZI
--ALPKRIIKETERLVAEPVPGINAVPHEDNLRYFDVTvrsrIHGPTQSPYEGGIFRLELFLPEDYPMTPPKIRFLTKIYHPNIDKLGRICLDVLKGNWSPALQIRTILLSIQALLGAPNPDDPLANDVAQRWKEDERAAIETGNFY---------
>UniRef90_S9WGU9/3-147 [subseq from] Ubiquitin-conjugating enzyme, putative n=1 Tax=Angomonas deanei TaxID=59799 RepID=S9WGU9_9TRYP
---LTTRIIKETEKLQKECPPGIQANPTEDNPRYFKVVIQGPPQSCYEGGVFHLELFLPEEYPMVPPKVRFLTRIYHPNVDKLGRICLDIIKDKWSPALLINKVLLSIQILMSSPNPDDPLANDVAEHWKKDESGALQTAREWTRRYA----
>UniRef90_A0A2H5MYA7/144-283 [subseq from] UBC core domain-containing protein n=2 Tax=Citrus TaxID=2706 RepID=A0A2H5MYA7_CITUN
-----KRILKELKDLQKDPPTSCSAGPVAEDMFHWQATIMGPPDSPYAGGVFLVTIHFPPDYPFKPPKVAFRTKVFHPNINSNGSICLDILKEQWSPALTISKVLLSICSLLTDPNPDDPLVPEIAHMYKSDKAKYEATARSWTQ-------
>UniRef90_A0A2H5MYA7/379-460 [subseq from] UBC core domain-containing protein n=2 Tax=Citrus TaxID=2706 RepID=A0A2H5MYA7_CITUN
-------------------------------------------------------------------EVAFRTKVFHPNINSNGSICLDILKEQWSPALTISKVLLSICSLLTDPNPDDPLVPEIAHMYKSDKAKYESTARSWTQKYAM---
>UniRef90_A0A811YDL0/1-88 [subseq from] (raccoon dog) hypothetical protein n=1 Tax=Nyctereutes procyonoides TaxID=34880 RepID=A0A811YDL0_NYCPR
MAGLPRRIIKETQRMLAEPVPGIKAEPDESNAHYFHVVIAGPQDSPFEGGTFKLELFLPEEYPMAAPKVRFMTKIYHPNVDKLGRISN----------------------------------------------------------------
>UniRef90_A0A811YDL0/86-117 [subseq from] (raccoon dog) hypothetical protein n=1 Tax=Nyctereutes procyonoides TaxID=34880 RepID=A0A811YDL0_NYCPR
------------------------------------------------------------------------------------------------------------------------ISNDVAEQWKTNEAQAIETARAWTRLYAMNNI
>UniRef90_Q019A7/5-152 [subseq from] Ubiquitin-conjugating enzyme, E2 n=4 Tax=Ostreococcus TaxID=70447 RepID=Q019A7_OSTTA
-AALPRRILKEAQRLRLEPIPGIAVEVSETNLRHFLCVVDGPEGTAYEGGKFKLELFLPAEYPMAPPEVFFRTKIYHPNTDKLGRICLDVLKDKWSPALQIRTILLSVQALMSAPNPDDPLRENVAEHWKTDERGALAVAREWTQKYAM---
>UniRef90_UPI001E8DA90A/63-202 [subseq from] ubiquitin-conjugating enzyme/RWD-like protein n=1 Tax=Lentinula edodes TaxID=5353 RepID=UPI001E8DA90A
--------HQETERLVADPAPGITASPHDDNLRYFDVTIQGPEGSPFQSGVFKLELFLPEEYPMAPPKVRFLTKIYHPNIDKLGRICLDILKDKWSPALQIRTVLLSVQALLSAPNPDDPLATDVAKHYKENEQDAQRVSQEWTEKYA----
>UniRef90_W6KIP6/3-148 [subseq from] UBC core domain-containing protein n=2 Tax=unclassified Phytomonas TaxID=470182 RepID=W6KIP6_9TRYP
---LTTRIVKETEKLQRECPPGISAAPTRDNPRYFMVIIRGPPQSCYEGGIFHLELFLPEDYPMVPPKVRFLTKIYHPNVDKIGRICLDIIKDKWSPALLINKVLLSIQILMSSPNPDDPLANDVADHWKRDEADALETAREWTRLYAQ---
>UniRef90_A0A6P5Z959/5-154 [subseq from] ubiquitin-conjugating enzyme E2 36-like isoform X1 n=2 Tax=Durio zibethinus TaxID=66656 RepID=A0A6P5Z959_DURZI
--NLPRRIIKETQRLLSEPAPGISASPSEDNMRYFNVMIFGPTQSPYEGGVFKLELFLPEEYPIAAPKLvRDPSfgNFRGRAFLQLGRICLDILKDKWSPALQIRTVLLSIQALLSAPNPDDPLSENIAKHWKTNEAEAVETAKEWTRLYAS---
>UniRef90_A0A287D5W6/1-139 [subseq from] UBC core domain-containing protein n=1 Tax=Ictidomys tridecemlineatus TaxID=43179 RepID=A0A287D5W6_ICTTR
MARLPCRIIKETQHFLAEPDPGMKAEPYESNV------------SPFEGGTFKLQLFLLEQYPMAAPKVHFMTKIYHPNVDKLGRICL-ILKDKWSPALQIRTVLLWIQALLSAPNPDDLLANDIAEQWKTNQDQATETARAWTSLYDMNNI
>UniRef90_A0A1R2B2H8/1-150 [subseq from] UBC core domain-containing protein n=1 Tax=Stentor coeruleus TaxID=5963 RepID=A0A1R2B2H8_9CILI
MANLNRRIQKETERLVMDPVAGISASPDPSNPRYFHIQISGPITTPYEGGIFELELYLPDEYPMCPPKVRFLTKIYHPNVDRLGRICLDILKDKWSPALQIRSVLLSIQALMSAPNPDDPLDPAIARHWKEDENGANRTAREWCLAYACN--
>UniRef90_UPI001F5CC24D/5-129 [subseq from] ubiquitin-conjugating enzyme E2 35-like n=1 Tax=Lolium rigidum TaxID=89674 RepID=UPI001F5CC24D
--NLPRRIIKETQRLLSEPAPGISASPSEDNMRYFSVMILGPSQSPYEGGVFKLELFLPEEYPMAPPKVRFLTKIYHLNIDKLGRICLDILKDKWSPALQIRTVLLSIQALLSAPNPDDPLADNVAK-------------------------
>UniRef90_A0A423W0C6/2-144 [subseq from] UBC core domain-containing protein n=1 Tax=Valsa sordida TaxID=252740 RepID=A0A423W0C6_9PEZI
--ALPKRIIKETERLMAEPVPGISAVPHEENLRYFDVTIDGPDSSPYQGGTFKLELFLPDDYPMTPPKIRFLTKIFHPNVDKLGRICLDVLK-----TLQIRTILLSIQALLGAPNPDDPLAADVAKSWKEDEKAAIETAREWTRKYAME--
>UniRef90_A0A642V6G6/8-148 [subseq from] UBC core domain-containing protein n=1 Tax=Trichomonascus ciferrii TaxID=44093 RepID=A0A642V6G6_9ASCO
-AALPKRIIK------VNPVPGISAQPHDDNLRYFDVMIDGPSQSPYEGGRFKLELFLPEDYPMEAPKIRFLTKIYHPNIDRLGRICLDVLKNNWSPALQIRTILLSIQALLGAPNPDDPLANDVAQSWKDDEKAAIQTAKEWTEKYA----
>UniRef90_A0A8S3UFT1/4-147 [subseq from] UBE2D n=1 Tax=Mytilus edulis TaxID=6550 RepID=A0A8S3UFT1_MYTED
-----KRLNKELIDISKCPPPGISAGPINDDMFTWEGMITGPDKSPYAGGVFFVRIMFPSDYPFKPPKVKFTTKIYHPNINgNSGEICLDLLRSQWSPALTISKLLLCITSLLTSPNPDDPLVPEAAKLYKLDVKKYNKTAMEWTRKYA----
>UniRef90_A0A8S3UFT1/189-319 [subseq from] UBE2D n=1 Tax=Mytilus edulis TaxID=6550 RepID=A0A8S3UFT1_MYTED
-------------------PPGCSAGIVGEDICTWQGTITGPDESPYYGGVFFLLILIPRGYPMKPPNVKFTTKIYHPNIDRnSGEVYLNILYSDWSPALSISAILLSITALMSSPFPYDSHESEAAHLYISDRKKYDETAAEWTRVYAM---
>UniRef90_A0A139IW18/3-149 [subseq from] UBC core domain-containing protein n=1 Tax=Pseudocercospora musae TaxID=113226 RepID=A0A139IW18_9PEZI
-APLPKRIIKETERLQNEPVPGISATPHDDNARYFDVMVEGPGGSCYDGGVFKLELFLPDDYPMCPPRIRFLTRIYHPNIDRLGRICLDVLKNNWSPALQIRTILLSIQALLGAPNPEDPLNEAVAKQWKENQPEAIKTAREWTKLEE----
>UniRef90_A0A821CK63/1-126 [subseq from] (mimic poison frog) hypothetical protein n=1 Tax=Ranitomeya imitator TaxID=111125 RepID=A0A821CK63_9NEOB
---------------------------DERNAHYFSVVIAGFQDSPFKGGTFKLELFLPEEYPMAAPKVYFLTKIYHPNVDKFGKICLGILKDKWSPALQIQTVLLSAQALLSAPDPDDPLANNVAEQWKSnNEAQAIETARARTRLYAMNSI
>UniRef90_A0A0F4GFS0/3-152 [subseq from] UBC core domain-containing protein n=1 Tax=Zymoseptoria brevis TaxID=1047168 RepID=A0A0F4GFS0_9PEZI
-APLPKRIIKETERLQNEPVPGISATPHDDNARYFDVIVEGPGGSCYEGGVFHLELFLPDDYPMCPPRIRFLTRIYHPNIDRLGRICLDVLKNNWSPALQIRTILLSIQALLGAPNPEDPLNEAVAKQWKENQPEAIKTAKEWTELYAQKN-
>UniRef90_A0A0L6WM34/23-165 [subseq from] Ubiquitin-conjugating enzyme E2 35 n=1 Tax=Termitomyces sp. J132 TaxID=1306850 RepID=A0A0L6WM34_9AGAR
--------PQETERLLSDPAPGITAQPHEDNLRYFDVTIEGPGGSPFEHGIFKLELFLPEEYPMAPPKVRFLTKIYHPNIDKLGRICLDILKdtDKWSPALQIRTVLLSIQALLSAPNPDDPLATDVARHYKEDEGAALGVSREWTRVYAS---
>UniRef90_N1QM16/3-150 [subseq from] Ubiquitin-conjugating enzyme n=1 Tax=Sphaerulina musiva (strain SO2202) TaxID=692275 RepID=N1QM16_SPHMS
-APLPKRIMKETERLQNEPVPGISATPRDDNARHFDVMVEGPGGSCYEGGVFQLELFLPDDYPMCAPKIRFLTRIYHPNIDRLGRICLDVLKNNWSPALQIRTILLSIQALLGAPNPEDPLNEAVAKQWKEDPALAIKTAREWTKQYAQ---
>UniRef90_A0A158QJX3/159-276 [subseq from] Mesencephalic astrocyte-derived neurotrophic factor homolog n=1 Tax=Haemonchus placei TaxID=6290 RepID=A0A158QJX3_HAEPC
-------------------------------ELYFHVMIAGPQDSPFAGGVFKLELFLPEEYPMAAPKVRFMTKIYHPNIDKLGRICLDILKDKWSPALQIRTVLLSIQALLSAPNPEDPLATDVAEQWKTNETEAIRTAKEWTLQYAR---
>UniRef90_A0A818LVK8/6-139 [subseq from] beta-N-acetylhexosaminidase n=7 Tax=Adineta steineri TaxID=433720 RepID=A0A818LVK8_9BILA
--ALTKRIVKESARLLQEPVPGISASPDEHNARYFKVVIDGPSESPYEGGKFKVELFLPDEYPMAPPKVRFMTKLYHPNIDKLGRICLDILKEKWSPALQIRTVLLSIQALLSAPNPDDFLDADVAEKWKADEKGA----------------
>UniRef90_A0A0E9NPX1/2-144 [subseq from] UBC core domain-containing protein n=1 Tax=Saitoella complicata (strain BCRC 22490 / CBS 7301 / JCM 7358 / NBRC 10748 / NRRL Y-17804) TaxID=698492 RepID=A0A0E9NPX1_SAICN
--ALPRRIIKETERLQADPVPGILATPHEDNLRYFDVLVLGPSQSPYEGGRFKLELFLPEEYPMSPPKVRFLTKIYHPNIDKLGRICMDTLKGNWSPALQIRTVLLSVQSLLSSPNPDDPLAADVARHFKEDEDGALRVAREWTE-------
>UniRef90_A0A2K6S9C9/1-43 [subseq from] UBC core domain-containing protein n=2 Tax=Saimiri boliviensis boliviensis TaxID=39432 RepID=A0A2K6S9C9_SAIBB
MARLPHRTIKETQRLLAEPVPGIKAELDESNARYFHVVIAAPK-------------------------------------------------------------------------------------------------------------
>UniRef90_A0A2K6S9C9/40-127 [subseq from] UBC core domain-containing protein n=2 Tax=Saimiri boliviensis boliviensis TaxID=39432 RepID=A0A2K6S9C9_SAIBB
----------------------------------------------------------------AAPKVHFMTKIYDPNVDKLGRICLVILKDKWSPALQIRTVLLSIQALLSAPNPDDPLANDVAEQWKINEAQATETARAWTRLYAMNSI
>UniRef90_A0A0A8L2T3/7-146 [subseq from] WGS project CCBQ000000000 data, contig 00009 n=1 Tax=Kluyveromyces dobzhanskii CBS 2104 TaxID=1427455 RepID=A0A0A8L2T3_9SACH
---------QETERLVSDPVPGITAEPHDDNLRYFQVTIEGPQQSPYENGIFQLELFLPDDYPMEAPKVRFLTKIYHPNIDRLGRICLDVLKNNWSPALQIRTVLLSVQALLASPNPNDPLANDVAEEWIKHEDTAIAEAKQWTELYAK---
>UniRef90_A0A1R2C6D9/1-149 [subseq from] UBC core domain-containing protein n=2 Tax=Stentor coeruleus TaxID=5963 RepID=A0A1R2C6D9_9CILI
MANLSRRIQKETERLSMDAVPGISAAPDPNNSRYFHIQISGPQSTPYESGIFALELFLPDDYPMCPPKVRFLTKIYHPNVDRLGRICLDILKDKWSPALQIRSVLLSIQALMSAPNPDDPLDPAIARHWKEDESGANRTAREWCLTYAC---
>UniRef90_A0A819D259/6-139 [subseq from] UBC core domain-containing protein n=1 Tax=Rotaria sordida TaxID=392033 RepID=A0A819D259_9BILA
--ALTKRIVKESARLQQEPVPGIVATPDEHNARYFKVIIDGPSESPYEGGKFKVELFLPDEYPMAPPKVRFMTKLYHPNIDKLGRICLDILKEKWSPALQIRTVLLSIQALLSAPNPDDFLDADVAEKWKADEKGA----------------
>UniRef90_C5KGE1/4-150 [subseq from] Ubiquitin-conjugating enzyme E2 N, putative n=1 Tax=Perkinsus marinus (strain ATCC 50983 / TXsc) TaxID=423536 RepID=C5KGE1_PERM5
----TKRIEKETQKLKEDPPPGLSAVPDPSNLRYFHIELEGPQGTPYENGIYKLEMFLPEGYPMEPPKVRFLTKIYHPNIDKLGRICLDILKDKWSPALQMRTVLLSIQALLSAPEPDDPLDTGVAEHFKHNRAEADSIARSWNQIYAMNK-
>UniRef90_A0A0C4F332/9-153 [subseq from] UBC core domain-containing protein n=2 Tax=Puccinia TaxID=5296 RepID=A0A0C4F332_PUCT1
----PNRHLQETERLVSDAPPGISAVPHDDNLRYFDVGLQGPEGSAFQGGLFKLELFLPEDYPMSPPKVRFLTKIYHPNIDKLGRICLDILKDRWSPALQIRTVLLSIQALLSSPNPDDPLANDVAQHYKSDEAGAIQLSREWTSKYAQ---
>UniRef90_A0A0M0J4M1/7-131 [subseq from] Ubiquitin-conjugating enzyme e2 n (Fragment) n=1 Tax=Chrysochromulina tobinii TaxID=1460289 RepID=A0A0M0J4M1_9EUKA
---LPRRIVKETQRLMTEP--------D--NLRYFNVVMQGPSESPYEGGTFKLELFLPEEYPMAPPKVRFLTKMYHPNIDKLGRICLDILKDKWSPALQIRTVLLSIQALLSAPNPDDPLANDVAEMWKTNEPEAIR--------------
>UniRef90_A0A8B8CLD1/5-149 [subseq from] LOW QUALITY PROTEIN: ubiquitin-conjugating enzyme E2 2-like n=1 Tax=Crassostrea virginica TaxID=6565 RepID=A0A8B8CLD1_CRAVI
------RIKRELKELQEDPPFNCSAEPEGQNYFHWKVVIKGPTDKPYEGGVFNLSINFPENYPFKPPKVRFTNKVYHPNIGEDXEICLYILEvTQWTPTFSISKVLLAIFSLIADPVLRNPLVPDIGEIYKSARTKFNNTAAEWTKKYYRN--
>UniRef90_A0A8B8CLD1/164-306 [subseq from] LOW QUALITY PROTEIN: ubiquitin-conjugating enzyme E2 2-like n=1 Tax=Crassostrea virginica TaxID=6565 RepID=A0A8B8CLD1_CRAVI
------RIKRELKELREDPPFNCSAEPEGQNYFHWKGAIKGPTHTPYEGGVFNLSINFPEKYPFKPPKVRFTNKVYHPNIGEDGEICLDVLEvTQWTPTLSISKVLLAIFSLLADPDPRNPLVPEIGEIYKLDITQFNRTAAEWTKKYA----
>UniRef90_F8QAU5/54-194 [subseq from] UBC core domain-containing protein n=1 Tax=Serpula lacrymans var. lacrymans (strain S7.3) TaxID=936435 RepID=F8QAU5_SERL3
-------FIQETERLVADPAPGITAAPHDDNLRYFDVTIQGPDGSPFQQGVFKLELFLPEEYPMSPPKVRFLTKIYHPNIDKLGRICLDILKDKWSPALQIRTVLLSVQALLSAPNPDDPLATDVAKHYKEDEKDAQRVSREWTEKYA----
>UniRef90_A0A183J3R5/2-132 [subseq from] UBIQUITIN_CONJUGAT_2 domain-containing protein n=1 Tax=Soboliphyme baturini TaxID=241478 RepID=A0A183J3R5_9BILA
----------------QEPVPGISAVPDDHNARYFHVVVAGPQESPFEGGLFKLELFLPEEYPMAAPKVRFMTKIYHPNIDKLGRICLDILKG--LPF-AFITVLLSIQALLSVPNPEDPLATDVAELWKNNEAEAIRLAKEWTRMYAMD--
>UniRef90_A0A075AYN5/2-154 [subseq from] Ubiquitin-conjugating enzyme E2 35 n=1 Tax=Rozella allomycis (strain CSF55) TaxID=988480 RepID=A0A075AYN5_ROZAC
-NSLPKRIAKEIERLMKEPVPGIQAVPHDDNLRYFDVSIEGPTQSPFEGGNFKLELFLPEEYPMAPPKVRFLNKIYHPNIDKLGRICLDILKDKWSPALQIRTgnfvilrekVLLSIQALLSAPNPDDPLANDVAQHWKENEPDAILTGKDIVR-------
>UniRef90_I4YFA4/3-150 [subseq from] Putative ubiquitin-conjugating enzyme E2 n=3 Tax=Wallemia mellicola TaxID=1708541 RepID=I4YFA4_WALMC
-AGLPKRILKEAERLQVDAPEGIQAIPSEEDIRYFDVSIQGPDGSPFEKGIFKLELWLPSSYPMEPPKVRFLTKIYHPNIDKLGRICLDILKDKWSPALQIRTVLLSIQALLSSPNPDDPLANDVAEHYKTDEQAAKAVSKEWTALYAE---
>UniRef90_A0A3N4IGR1/2-148 [subseq from] Ubiquitin-conjugating enzyme E2 N n=1 Tax=Ascobolus immersus RN42 TaxID=1160509 RepID=A0A3N4IGR1_ASCIM
--SLPKRILKETERLRNEKDTGIKATIHGDNLRYFDVEINGPEGSPYEGGVFELELFLPEDYPMSPPKVRFLTKIYHPNIDRLGRICLDILKNNWSPALQIRTVLLSIQALLGAPNPDDPLANDVAQKWKEDENAAKATARQWTKEYAK---
>UniRef90_M5FR85/2-147 [subseq from] Ubiquitin-conjugating enzyme n=3 Tax=Dacrymycetaceae TaxID=5254 RepID=M5FR85_DACPD
--SLPKRILKETERLRNDPAPGITAVPHEDNVRYFDVTVEGPDGSPFAGGNFHLELFLPEEYPMAPPKVRFLTKIYHPNIDKLGRICLDILKDKWSPALQIRTVLLSVQALLSSPNPDDPLATDVAKHYKEDLPGAQAISKEWTEKFA----
>UniRef90_A0A1E5RVD1/5-149 [subseq from] Ubiquitin-conjugating enzyme E2 13 n=1 Tax=Hanseniaspora osmophila TaxID=56408 RepID=A0A1E5RVD1_9ASCO
---LPKRIIKETARLVSDPVPGITAVPNEENLRHFQVEIQGPSESPYAGGLFKLELYLPEDYPMEPPKVRFLTKIYHPNIDRLGRICLDVLKNNWSPALQIRTILLSIQALLASPNPHDPLANDVAKEWLDNESAALQKAKECTEKYA----
>UniRef90_UPI00141B17A1/1-37 [subseq from] ubiquitin-conjugating enzyme E2 N-like n=1 Tax=Trachypithecus francoisi TaxID=54180 RepID=UPI00141B17A1
MAGLPRRIIKETQRLLAEPVPGIKAEPDESNARYFHE-------------------------------------------------------------------------------------------------------------------
>UniRef90_UPI00141B17A1/38-115 [subseq from] ubiquitin-conjugating enzyme E2 N-like n=1 Tax=Trachypithecus francoisi TaxID=54180 RepID=UPI00141B17A1
--------------------------------------------------------------------------IYHPNVDKLGRICLDILKDKWSPALQIRTVLLLIQALLSAPNPDDPLANDVAEQWKTNEAQAIETARAWTRLYAMNNI
>UniRef90_A0A7S0YA40/12-158 [subseq from] UBC core domain-containing protein n=1 Tax=Polytomella parva TaxID=51329 RepID=A0A7S0YA40_9CHLO
---LPRRIVKEIQKLVQEPAPGVSACPREENLRHFDVVITGPSESPYEGGTFKLELFLTADYPMAPPQVKFSTKIYHPNIDKYGRICLDILKDKWSPALQIRTVLLSIQALLSDPNPDDGLATDVAKHWIDDNKAAIKKAREWTAQYASN--
>UniRef90_C1GKR8/2-148 [subseq from] Ubiquitin-conjugating enzyme E2 N n=4 Tax=Paracoccidioides TaxID=38946 RepID=C1GKR8_PARBD
--ALPKRIIKETQRLQTEPVPGITAKPKENNLRHFDVTLEGPADSPYEGGIFVLELFLPEDYPMAPPRVRFKTKIYHPNVDGIGRVCLDVLKNNWSPALQIRTILLSIQALLGAPNADDPLAADVAKHWLSDSAAAIAQAKADTHLYAT---
>UniRef90_UPI001D199C6B/42-186 [subseq from] LOW QUALITY PROTEIN: ubiquitin-conjugating enzyme E2 N-like n=1 Tax=Felis catus TaxID=9685 RepID=UPI001D199C6B
-------LSKKAQRLLAEPVPDIKTEPEESNAHYFHSVTAGPQDSSFEGRTFKFKLFLPKEYLTAAPKVHFRTKIYHLMXTSWEEYVXDILKDKWSSALQIHTVLLWIQALLSAPNPDDPLANDAAEQWKTNKAQAIETVRAWTRLYAINNI
>UniRef90_A0A2R5GT59/5-152 [subseq from] Ubiquitin-conjugating enzyme E2 N n=1 Tax=Hondaea fermentalgiana TaxID=2315210 RepID=A0A2R5GT59_9STRA
-TGLPRRIVKETQRLQAEPVAGIQCEPFPENPRHFKVVLSGPSETPYEGGVFHLELFLPADYPMAPPKVRMLTKLYHPNFDLIGRICLDILKDKWSPALQIRTVLLSIQALLSTPEPDDPLDPKIAEHWKRDREDAEETAREYTRKYAV---
>UniRef90_A0A5N5QHM4/72-205 [subseq from] Zf-rbx1 domain-containing protein n=1 Tax=Ceratobasidium theobromae TaxID=1582974 RepID=A0A5N5QHM4_9AGAM
------EIIKETERLAADPAPGITAAPHEDNLRYFDVTIAGPETSAFEGGVFKLELFLPEEYPMSPPKVRFLTKIYHPNIDKLGRICLDILKDKWSPALQIRTVLLSIQALLSAPNPDDPLATDVAKHYKENEADAIRIT------------
>UniRef90_A0A7S3T1M8/3-150 [subseq from] UBC core domain-containing protein (Fragment) n=1 Tax=Strombidinopsis acuminata TaxID=141414 RepID=A0A7S3T1M8_9SPIT
MAAIPKRIEKETQKLQQEPSPGVEAKPDQANYRYFHITMLGPDGTPYDKGVYNLELFLPEGYPMEPPKVRFLTKIYHPNIDKLGRICLDVLKDKWSPALQIRTVLLSIQALLSSPEPDDPLDTSVADHFKTNRAEADARAKEWNALYA----
>UniRef90_A0A5B6UVE1/2-112 [subseq from] Ubiquitin-conjugating enzyme E2 28 n=1 Tax=Gossypium australe TaxID=47621 RepID=A0A5B6UVE1_9ROSI
---------------------------------------PGPRDSPYEGGKFELIIYIPPDYPCKPPKVDFRTKIFHPNINSNVGIGIDILTYNWSPALTISKVMLSIYSILGDPMLNDPLQEHIANMYKTDRSQYETVARDWTQKYAMG--
>UniRef90_A0A5B6UVE1/121-260 [subseq from] Ubiquitin-conjugating enzyme E2 28 n=1 Tax=Gossypium australe TaxID=47621 RepID=A0A5B6UVE1_9ROSI
---------KELEGLKRCPPSYGSAGPVDGDMFHWRAAVLDLGDSPYAGGLFEVDIHFPLQYPVESPKVVFRTKIFHPNIDRNGSIGLDILKDRWSANLTISQVLHSICSLLKNPNPDAPLVSEIAHMYKTNRSEYDTTARSWTQKYAM---
>UniRef90_A0A7S0N0D4/4-148 [subseq from] UBC core domain-containing protein n=1 Tax=Cryptomonas curvata TaxID=233186 RepID=A0A7S0N0D4_9CRYP
-----ARIDTETKRLREKPEPGINAVPHDDNRRYFNVVISGPRDSAYEDGIYKLELFLPEEYPMCPPKVRFMTKIYHPNVDRLGRICLDILKDKWSPALQIRTVLISIQALMSAPNPDDPLNNEAADHWKRDERGALQLAKDWNRQHAMK--
>UniRef90_UPI00187BF032/1-120 [subseq from] ubiquitin-conjugating enzyme E2 N-like n=1 Tax=Artibeus jamaicensis TaxID=9417 RepID=UPI00187BF032
MASLPHGITKETQHLLAEPVPGIKAEPDGSNAGHFHGVIAGPQDSPFEGGAFKLELFLLETYPMAVPKVPFMTEMDHPTRDKVGSICVDILKGKWSPPLQIRTVLPSSRALGSAPSPDDP--------------------------------
>UniRef90_UPI00187BF032/122-165 [subseq from] ubiquitin-conjugating enzyme E2 N-like n=1 Tax=Artibeus jamaicensis TaxID=9417 RepID=UPI00187BF032
------------------------------------------------------------------------------------------------------------QALGSAPSPDGPSAREAAEEWEANEAQAVETAGAWARPCAMNSI
>UniRef90_A0A179I325/24-164 [subseq from] UBC core domain-containing protein n=1 Tax=Cordyceps confragosa TaxID=2714763 RepID=A0A179I325_CORDF
--------ISQILSLSYRSVPGISAIPHEDNLRYFDVEIHGPAQSPYEGGIFKLELFLPEDYPMTPPKIRFLTKIFHPNVDKLGRICLDVLKNNWSPALQIRTILLSIQALLGAPNPDDPLAADVAKSWKEDEQAAIATAKGWTAKYAK---
>UniRef90_A0A5A7Q0D4/7-130 [subseq from] Ubiquitin-conjugating enzyme E2 2 n=1 Tax=Striga asiatica TaxID=4170 RepID=A0A5A7Q0D4_STRAF
-----KRLMRDFRRLQQDPPAGISGAPQDNNIMLWNAVIFGPDDTPWDGGTFKLTLQFTEDYPNKPPTVRFVSRMFHPNIYADGSICLDILQNQWSPIYDAAAILTSIQSLLCDPNPNSPANSEAARLF-----------------------
>UniRef90_A0A5A7Q0D4/172-296 [subseq from] Ubiquitin-conjugating enzyme E2 2 n=1 Tax=Striga asiatica TaxID=4170 RepID=A0A5A7Q0D4_STRAF
-----KRLMRDFKRLQQDPPAGISGAPQDNNIMLWNAVIFGPDDTPWDGGTFKLTLQFTEDYPNKPPTVRFVSRMFHPNIYADGSICLDILQNQWSPIYDAAAILTSIQSLLCDPNPNSPANSEAARLFS----------------------
>UniRef90_A0A2N9I129/4-126 [subseq from] UBC core domain-containing protein n=1 Tax=Fagus sylvatica TaxID=28930 RepID=A0A2N9I129_FAGSY
-------------------APGISASPSEDNMRYFNVMILGPTQSPYEGGVFKLELFLPEEYPMAAPKVRFLTKIYHPNIDKLGRICLDILKDKWSPALQIRTVLLSIQALLSAPNPDDPLSENIAKHWKTNEAEAVETGNV----------
>UniRef90_A0A3P7MIV7/1-129 [subseq from] UBC core domain-containing protein (Fragment) n=3 Tax=Diphyllobothriidae TaxID=28843 RepID=A0A3P7MIV7_DIBLA
----------ETQRLQKEPVEGITASPDSANARYFRVVVEGPKDSAYEGGYFKLELFLPEDYPMSPPKCRFMTKIYHPNIDNLGRICLDVLKSKWSPALQIRTVLLSIQALLGAPNPDDPLANDVAQAWKENENHAIET-------------
>UniRef90_B6JV08/45-192 [subseq from] Ubiquitin conjugating enzyme Ubc13 n=1 Tax=Schizosaccharomyces japonicus (strain yFS275 / FY16936) TaxID=402676 RepID=B6JV08_SCHJY
--ALPKRILKEIERLTADPPPGIVAVPSEENLRYFSITMEGPRQSAYEGGKFHLELFLPEEYPMMPPNVRFLTRIYHPNIDKLGRICLSTLKKDWSPALQIRTVLLSIQALLGAPNPDDPLDNDVARIWKEDEPQAIANAREWTKKYAMG--
>UniRef90_A0A218XUS6/89-140 [subseq from] UBC core domain-containing protein n=1 Tax=Punica granatum TaxID=22663 RepID=A0A218XUS6_PUNGR
-------------------APGISASPSEDNMRYFNVMILGPTQSPYEGGVFKLELFLPEEYPMAAPKIAV---------------------------------------------------------------------------------
>UniRef90_A0A218XUS6/168-250 [subseq from] UBC core domain-containing protein n=1 Tax=Punica granatum TaxID=22663 RepID=A0A218XUS6_PUNGR
------------------------------------------------------------------IQVRFLTKIYHPNIDKLGRICLDILKDKWSPALQIRTVLLSIQALLSAPNPDDPLSENIAKHWKTNEAEAVETAKEWTRLYAS---
>UniRef90_A0A814AAS0/49-190 [subseq from] UBC core domain-containing protein n=3 Tax=Adineta ricciae TaxID=249248 RepID=A0A814AAS0_ADIRI
-------ILKESARLQQEPVPGIDAIVDEHNPRYFKVVIDGPSESPYEGGKFKVELFLPDEYPMAPPKVRFMTKLYHPNIDKLGRVCLDILKEKWSPALQIRTVLLSIQALLSAPNPDDFLDADVAEKWKADEHGAKAIARDWTQKYAR---
>UniRef90_A0A817KS82/6-140 [subseq from] UBC core domain-containing protein n=1 Tax=Rotaria sp. Silwood2 TaxID=2762512 RepID=A0A817KS82_9BILA
--ALTKRIVKESARLQQEPVPGIIATPDEHNARYFKVIIDGPSESPYEGGKFKVELFLPDEYPMAPPKVRFMTKLYHPNIDKLGRICLDILKEKWSPALQIRTVLLSIQALLSAPNPDDFLDADVAEKWKADEKGAK---------------
>UniRef90_G3JAF1/2-93 [subseq from] Ubiquitin-conjugating enzyme E2 13 n=1 Tax=Cordyceps militaris (strain CM01) TaxID=983644 RepID=G3JAF1_CORMM
--ALPKRIIKETERLMAEPVPGISAIPHEDNLRYFDVEIHGPAQSPYEGGIFKLELFLPEDYPMTPPKIRFLTKIFHPNVDKLGRICLDVLKSR----------------------------------------------------------
>UniRef90_G3JAF1/109-169 [subseq from] Ubiquitin-conjugating enzyme E2 13 n=1 Tax=Cordyceps militaris (strain CM01) TaxID=983644 RepID=G3JAF1_CORMM
----------------------------------------------------------------------------------------SLFQDNWSPALQIRTILLSIQALLGAPNPDDPLAADVAKSWKDDEQAAIATAKEWTAKYAK---
>UniRef90_H2AMT0/6-145 [subseq from] UBC core domain-containing protein n=1 Tax=Kazachstania africana (strain ATCC 22294 / BCRC 22015 / CBS 2517 / CECT 1963 / NBRC 1671 / NRRL Y-8276) TaxID=1071382 RepID=H2AMT0_KAZAF
---------QETERLISDPVPGITAEPHDDNLRYFKVSIEGPEQSPYEKGIFQLELYLPDDYPMEAPKVRFLTKIYHPNIDRLGRICLDILKTNWSPALQIRTVLLSVQALLASPNPNDPLANDVAEDWIKNEEGAKNTAREWTLLYAK---
>UniRef90_A0A6A4JY49/23-169 [subseq from] Uncharacterized protein n=1 Tax=Apolygus lucorum TaxID=248454 RepID=A0A6A4JY49_APOLU
----DRRILRETQDLLKEPVPGIVVKPDLSNLRYFQIEMSGPPDTPYDGGTFELELFLPKDYPMAPPRVRFLTKIYHPNIDHLGRICLDVLKERWTPALQIRTALLSIQSLLASPNPDSALNDEVAEQWRKNELTALDIAKNWTRKYATKS-
>UniRef90_A0A7S3W7T7/3-147 [subseq from] UBC core domain-containing protein n=1 Tax=Strombidinopsis acuminata TaxID=141414 RepID=A0A7S3W7T7_9SPIT
---VPPRIMKETQRLAQEPVVGIYAEPSETNFRHFFVKIAGPSETPYEGGMFEAELFLPEDYPMVAPKVLFRTKIYHPNIDKLGRICLDILKDKWSPALQIRAVLLSIQSLLAAPNLDDPLDEDIANHWKTDENGAITKAKEWTIQYA----
>UniRef90_A0A6A6KEV9/3-125 [subseq from] UBC core domain-containing protein n=1 Tax=Hevea brasiliensis TaxID=3981 RepID=A0A6A6KEV9_HEVBR
------------------AAPGISASPSEDNMRYFNVMILGPTQSPYEGGVFKLELFLPEEYPMAAPKVRFLTKIYHPNIDKLGRICLDILKDKWSPALQIRTVLLSIQALLSAPNPDDPLSENIAKHWKTNEAEAVEQQR-----------
>UniRef90_A0A815HP96/19-117 [subseq from] UBC core domain-containing protein n=2 Tax=Adineta ricciae TaxID=249248 RepID=A0A815HP96_ADIRI
-----KRINKELLELEKDPPANCSAGPVNDDMFHWQATIMGPGDSPFQGGVFFLSIHFPADYPFKPPKITFTTKIFHPNINSNGAICLDILRSQWSPALTISKL------------------------------------------------
>UniRef90_A0A815HP96/134-278 [subseq from] UBC core domain-containing protein n=2 Tax=Adineta ricciae TaxID=249248 RepID=A0A815HP96_ADIRI
-----KRITKELQDLQREPPANVSAGPVHPNDMFtWQATILGPGDSPYQSGVFFLSINFPTDYPFKPPKITFTTKIYHPNINSNGAICLDILRSNWSPALTISKVLLSICSLLCDPNPDDPLVPEIARQYKQDPEGYNTTARQWTQKYAT---
>UniRef90_A0A088RHM2/3-146 [subseq from] Ubiquitin-conjugating enzyme e2, putative n=20 Tax=Leishmaniinae TaxID=1286322 RepID=A0A088RHM2_9TRYP
----TTRIIKETEKLQRECPPGITATPTSENPRYFMVTIQGPPQSCYEGGLFRLELFLPEEYPMKPPKVRFLTRIYHPNVDKVGRICLDIIKDKWSPALLINKVLLSIQILMSSPNPDDPLANDVAEHWKDDEAGAMQTAREWTRTYA----
>UniRef90_A0A1J9QG95/3-149 [subseq from] UBC core domain-containing protein n=13 Tax=Ajellomycetaceae TaxID=299071 RepID=A0A1J9QG95_9EURO
---LPKRIVKETQRLMTEPVPGITASPREDNLRHFDVTLEGPADSPYEGGIFKLQLFLPEDYPMAPPQVLFQTKIYHPNIDGIGRVCLDVLKKNWSPALQIRTILLSIQALLGAPNAEDPLAEEVAKHWRENPAAAIAQAKADTKRYAMP--
>UniRef90_A0A2N5S0F7/95-236 [subseq from] UBC core domain-containing protein n=1 Tax=Puccinia coronata f. sp. avenae TaxID=200324 RepID=A0A2N5S0F7_9BASI
---------NETERLVSDAPPGISAVPHDDNLRYFDVGLQGPEGSAFQGGLFKLELFLPEDYPMSPPKVRFLTKIYHPNIDKLGRICLDILKDRWSPALQIRTVLLSIQALLSSPNPDDPLANDVAQHYKSDEAGAIQLSREWTTKYAQPN-
>UniRef90_A0A8C2YIB0/2-127 [subseq from] UBC core domain-containing protein n=1 Tax=Chinchilla lanigera TaxID=34839 RepID=A0A8C2YIB0_CHILA
-------------------APGIKAEPEKSNARYFHVVIAGPQDSPFEGWTFKLEIFLPETYSMVAPRVHFMTKIYHPNVDN-------ILKDKWSPALQIHTVMLLIQALLSAPNPDDPSANDVAEQWKTSEAQVIETTRAWTRLCAMSNI
>UniRef90_A0A452TEY4/6-132 [subseq from] UBC core domain-containing protein n=2 Tax=Ursus maritimus TaxID=29073 RepID=A0A452TEY4_URSMA
-----------KSRLLAEPVPGIKAEPDENNAHNFHVVIAGPQDSPFEGGTFKLELFLP-EYPTAAPKVCFMTKIDHPNVDKLGKIRLDILKDQCSPALQICTAPLSIQALLSAPSPDDPLANDVAEQWKTTEAQATEL-------------
>UniRef90_A0A5B6WXK1/5-154 [subseq from] Ubiquitin-conjugating enzyme E2 36 n=1 Tax=Gossypium australe TaxID=47621 RepID=A0A5B6WXK1_9ROSI
--NLPRRIIKETQRLLSEPAPGISASPSEDNMRYFNVMILGPTQSPYEGSCYFLLIVENvgtQCLTSKLSLVRFLTKIYHPNIDKLGRICLDILKDKWSPALQIRTVLLSIQALLSAPNPDDPLSENIAKHWKTNEAEAVETAKEWTRLYAS---
>UniRef90_UPI00109F05DA/1-126 [subseq from] ubiquitin-conjugating enzyme E2 N-like n=1 Tax=Grammomys surdaster TaxID=491861 RepID=UPI00109F05DA
MAGLPCRIIKGTQHLLAEPVSGIKTEPDDSNARYFRVVIAGFQDSPSDGGTFKHELYLPEEYPMAAPKVSFMTKIYHPNVDKLGRICLDILKDKWSPALQIYTVLLSIQALLSVPKPDDLLANAEE--------------------------
>UniRef90_O13685/2-147 [subseq from] Ubiquitin-conjugating enzyme E2 13 n=3 Tax=Schizosaccharomyces TaxID=4895 RepID=UBC13_SCHPO
--ALPKRIIKEIETLTRDPPPGIVAAPTEDNLRYFKITMEGPQQSAYEGGKFHLELFLPDEYPMMPPNVRFLTKIYHPNVDKLGRICLSTLKKDWSPALQIRTVLLSIQALMGAPNPDDPLDNDVAKIWKENEPQAIANAREWTKKYA----
>UniRef90_A0A0G4ME80/2-93 [subseq from] UBC core domain-containing protein n=1 Tax=Verticillium longisporum TaxID=100787 RepID=A0A0G4ME80_9PEZI
--SLPKRIVKETERLMAEPVPGISAVPHEDNLRYFDVEIHGPTQSPYEGGIFKLELFLPDDYPMTPPKIRFLTKIFHPNVDKLGRICLDVLKSM----------------------------------------------------------
>UniRef90_A0A0G4ME80/110-171 [subseq from] UBC core domain-containing protein n=1 Tax=Verticillium longisporum TaxID=100787 RepID=A0A0G4ME80_9PEZI
--------------------------------------------------------------------------------------TLSPRKDNWSPALQIRTILLSIQALLGAPNPDDPLAADVAKSWKEDEQAAIATAKEWTAKYA----
>UniRef90_A0A8C5LNV0/41-154 [subseq from] UBC core domain-containing protein n=1 Tax=Leptobrachium leishanense TaxID=445787 RepID=A0A8C5LNV0_9ANUR
---------KETQRLLAEPVPGIRAEPDENNARYFHVCIAGPQDSPFEGGSFKLELFLPEEYPMAAPKVCFMTKIYHPNVDKLGRICLDILKDKWSPA------------LLSAPNPDDPLANDVAEQWKTCEAQ-----------------
>UniRef90_A0A0D3DPN8/7-137 [subseq from] UBC core domain-containing protein n=2 Tax=Brassica oleracea TaxID=3712 RepID=A0A0D3DPN8_BRAOL
-----KRLMRDFKRLQQDPPAGISGAPQDNNIMLWNAVIFGysnkPDDTPWDGGTFKLSLQFSEDYPNKPPTVRFVSRMFHPNIYADGSICLDILQNQWSPIYDVAAILTSIQSLLCDPNPNSPANSEAARMYSES--------------------
>UniRef90_A0A0D3DPN8/181-304 [subseq from] UBC core domain-containing protein n=2 Tax=Brassica oleracea TaxID=3712 RepID=A0A0D3DPN8_BRAOL
----RKRLMRDFESLRQDPPAGISGAPQDNNIMLWNAVIFGPEDSPWDGGTFKLSLQFSEEYPNKPPRVRFVSRMFHPNIYADGRVCLDILQNQWTPVYNVVAILISIQSLLCDPNTNSYANSDVVEQ------------------------
>UniRef90_A0A673SXN4/1-104 [subseq from] UBC core domain-containing protein n=1 Tax=Suricata suricatta TaxID=37032 RepID=A0A673SXN4_SURSU
MAGLPRRIIKETQRLLAEPVPGIKAEPDESNARYFHVVIADPQDSPFEGGTFKLELFLPEEYPMAAPKVRFMTKIYHPNVDKLGRICLDILKDKWSPALQIRXX------------------------------------------------
>UniRef90_A0A0S4TDR9/3-148 [subseq from] UBC core domain-containing protein n=5 Tax=Cryptosporidium TaxID=5806 RepID=A0A0S4TDR9_CRYHO
---ISKRIQKETMNLANDPSPGINAEPDEDNYRYFKIMMMGPEGTPYEGGSYKLELFLPEHYPMEPPKVRFLTKIYHPNIDKLGRICLDILKDKWSPALQIRTVLLSIQALLSSPEPNDPLDTVVADHFKNNILDAESTAREWNRLYAK---
>UniRef90_UPI00211E8D7A/6-149 [subseq from] uncharacterized protein LOC126316953 n=1 Tax=Schistocerca gregaria TaxID=7010 RepID=UPI00211E8D7A
----SGRIIKETQRLVLESLPGISARPSNENSRHFHVTIDGSPGTPYEGGKFKLELYLPEEYPMVPPKVRFLTKIYHPNIDSLGRICLDILKEKWSPALQIRTVLLSIQALINEPNPDDPLSDKIGQHWKRDAQGAIELAKQWTSIYA----
>UniRef90_A0A077TMY8/2-149 [subseq from] Ubiquitin-conjugating enzyme E2 N, putative n=50 Tax=Plasmodiidae TaxID=1639119 RepID=A0A077TMY8_PLACH
--SIPRRIIKETQNLANEPPPGIVAAPVPENYRHFDILINGPEGTPYEGGSYKLELFLPEQYPMEPPKVRFLTKIYHPNIDKLGRICLDILKDKWSPALQIRTVLLSIQALLSSPEPDDPLDSKVAEHFKQDKKDAENVAREWNKMYANS--
>UniRef90_A0A1A6I0T2/13-156 [subseq from] UBC core domain-containing protein (Fragment) n=1 Tax=Neotoma lepida TaxID=56216 RepID=A0A1A6I0T2_NEOLE
-----KRIQRELLAISEEPLVQCSAGPVENNMFHWQATVMGPEDSPYEGGLFSLKIHFPTNYPFKPPKVTFLTRIYHPNINKNGVVCLDILNTKWSPALTIPKILLSVISLLCDPNPDDPLVPEIANVYRKDLKLYDKIAREWTRRYAI---
>UniRef90_A0A1A6I0T2/212-319 [subseq from] UBC core domain-containing protein (Fragment) n=1 Tax=Neotoma lepida TaxID=56216 RepID=A0A1A6I0T2_NEOLE
----------------------------------------GARGQPLRGPPTREGIHFPTNYPFKPPKISFLTRIYHPNINKNRIICLDILNAKWSPALTVSKVVLSIISLLCDPNSDDPLVPEIANVYGKDITLYDKMARGYTRRYA----
>UniRef90_A0A7R9CL78/1-122 [subseq from] UBC core domain-containing protein n=1 Tax=Timema cristinae TaxID=61476 RepID=A0A7R9CL78_TIMCR
MTALPRRIIKETQRLMQEPVPGISAVPDESNARYFHVIVTGPEDSPFEG----------EDYPMSAPKVRFITKIYHPNIDRLGRICLDILKDKWSPALQIRTVLLSIQALLSAPNPDDPLANDVAELWKCT--------------------
>UniRef90_UPI001C89154A/27-158 [subseq from] uncharacterized protein n=2 Tax=Ogataea TaxID=461281 RepID=UPI001C89154A
----------------RYPVPGITAVPHEDNLRYFNVTIDGPSGSPYEGGKFKLELFLPDDYPMLAPKVRFLTRIYHPNIDRLGRICLDVLKANWSPALQVRTILLSIQALLSSPNPDDPLANEVAEEWKSNEQNAIKTAKEWTERFA----
>UniRef90_A0A830B4S3/2-118 [subseq from] Ubiquitin-conjugating enzyme e2 35 n=1 Tax=Phtheirospermum japonicum TaxID=374723 RepID=A0A830B4S3_9LAMI
--------------------------------RYFNVMILGPTQSPYEGGVFKLELFLPEEYPMAAPKVRFLTKIYHPNIDKLGRICLDILKDKWSPALQIRTVLLSIQALLSAPNPDDPLSENIAKHWKSNEAEAVNTAKEWTRLYAS---
>UniRef90_A0A2S4UZ51/80-233 [subseq from] UBC core domain-containing protein n=3 Tax=Puccinia striiformis TaxID=27350 RepID=A0A2S4UZ51_9BASI
--NLPKRIIKETERLVSDAPPGISAVPHDDNLRYFDVGLQGPEGSAFQGGLFKLELFLPEDYPMSPPKVRFLTKIYHPNIDKLGRICLDILKgwshrytlDRWSPALQIRTVLLSIQALLSSPNPDDPLANDVAQHYKSDEAGAIELSREWTTKYA----
>UniRef90_A0A8S2QXJ8/6-139 [subseq from] beta-N-acetylhexosaminidase n=1 Tax=Rotaria magnacalcarata TaxID=392030 RepID=A0A8S2QXJ8_9BILA
--ALTKRIVKESARLQQEPVPGIIAIPDDHNARYFKVIIDGPSESPYEGGKFKVELFLPDEYPMAPPKVRFMTKLYHPNIDKLGRICLDILKEKWSPALQIRTVLLSIQALLSAPNPDDFLDADVAEKWKADEKGA----------------
>UniRef90_A0A7S0K5F0/19-166 [subseq from] UBC core domain-containing protein n=3 Tax=Sar TaxID=2698737 RepID=A0A7S0K5F0_CAFRO
MAGLSVRIVKETEKLHTDPVPGITATPFEDNLRHFNVTIEGAEETPYAGGIFRLELFLPAEYPMAPPKVRFITKMYHPNINRLGLICLDILKDKWSPALQIRTVLLSIQALLAAPNPDDPLNNEAAELWKSDEAEAVRIAADYTRRFA----
>UniRef90_A0A835AI38/2-118 [subseq from] UBC core domain-containing protein n=3 Tax=Poaceae TaxID=4479 RepID=A0A835AI38_9POAL
--------------------------------RYFNVMILGPSQSPYEGGVFKLELFLPEEYPMAPPKVRFLTKIYHPNIDKLGRICLDILKDKWSPALQIRTVLLSIQALLSAPNPDDPLADNVAKHWKSNETEAVETAKEWTRVYAS---
>UniRef90_A0A1J1GKV2/2-150 [subseq from] Ubiquitin-conjugating enzyme E2 N, putative n=5 Tax=Plasmodium TaxID=5820 RepID=A0A1J1GKV2_PLAGA
--SIPRRITKETQNLANEPPPGIIAVPVPENYRHFKILINGPEGTPYEGGTYKLELFLPEQYPMEPPKVRFLTKIYHPNIDKLGRICLDILKDKWSPALQIRTVLLSIQALLSSPEPDDPLDSKVAEHFKQDKNDAENVAKQWNKIYANNT-
>UniRef90_C4WYG6/1-117 [subseq from] ACYPI006341 protein n=1 Tax=Acyrthosiphon pisum TaxID=7029 RepID=C4WYG6_ACYPI
MSVLPRRILKETQRLMQEPVPGISAKPDEGNARYFHVKVTGPEDSPFEGGLFKLELFLPEDYPMSAPKVRFITKIYHPNIDRLGRICLDILKDKWSPALQIRTVLLSIQALLSAPKS-----------------------------------
>UniRef90_A0A8S9HSH6/1-120 [subseq from] UBC core domain-containing protein n=1 Tax=Brassica cretica TaxID=69181 RepID=A0A8S9HSH6_BRACR
--------------------PGISASPSEENMRYFNVMVLGPSQSPYEGGVFKLELFLPEEYPMAAPKVRFLTKIYHPNIDKLGRICLDILKDKWSPALQIRTVLLSIQALLSAPNPDDPLSENIAKHWKSNEAEAVETG------------
>UniRef90_B6AGB9/3-150 [subseq from] Ubiquitin-conjugating enzyme family protein n=2 Tax=Cryptosporidium TaxID=5806 RepID=B6AGB9_CRYMR
---ISKRIQKETLNLASDPPPGINAQPDPQNYRYFKILMSGPEGTPYEGGYYKLELFLPEQYPMEPPKVRFLTKIYHPNIDKLGRICLDILKDKWSPALQIRTVLLSIQALLSSPEPDDPLDTTVADHFKNNPTEAEKTARQWNSTYAKSS-
>UniRef90_A0A2H1GFU7/3-147 [subseq from] UBC core domain-containing protein n=3 Tax=Zymoseptoria tritici TaxID=1047171 RepID=A0A2H1GFU7_ZYMTR
-APLPKRIIKETERLQNEPVPGISATPHDDNARYFDVIVEGPGGSCYEGGVFHLELFLPDDYPMCPPRIRFLTRIYHPNIDRLGRICLDVLKNNWSPALQIRTILLSIQALLGAPNPEDPLNEAVAKQWKENQPEAIKTAKEWTEL------
>UniRef90_A0A803QJD3/2-122 [subseq from] UBC core domain-containing protein n=1 Tax=Cannabis sativa TaxID=3483 RepID=A0A803QJD3_CANSA
-------------------APGISASPSEENMRYFNVMILGPSQSPYEGGVFKLELFLPEEYPMAPPKVRFLTKIYHPNIDKLGRICLDILKDKWSPALQIRTVLLSIQALLSAPNPDDPLSENIAKHWKTNETEAVETG------------
>UniRef90_A0A452RAP1/2-136 [subseq from] UBC core domain-containing protein n=1 Tax=Ursus americanus TaxID=9643 RepID=A0A452RAP1_URSAM
-------------RLLAEPVPGIKAEPDENNAHNFHVVIAGPQDSPFEGGTFKLELFLP-EYPTAAPKVCFMTKIDHPNVDKLGKIRLDILKVQCSPALQICTAPLSIQALLSAPSPDDPLANDVAEQWKTTEAQATEL--EWTSLTVRTN-
>UniRef90_A0A7J7IPP2/5-149 [subseq from] Ubiquitin-conjugating enzyme E2 N n=2 Tax=Cyanidiaceae TaxID=265316 RepID=A0A7J7IPP2_9RHOD
---LSKRIMKETERLAKDPVPGISVTAHDENARYFNVILAGPEGSPYEGGVFRLELFLPADYPMQAPRARFLTKIYHPNIDRLGRVCLDILKDRWSPALQIRTVLLSIQALMSEPNPEDALNNEAAELWKKDAARAKEIAHQWTLEYA----
>UniRef90_A0A0G4HHX1/3-148 [subseq from] UBC core domain-containing protein n=1 Tax=Chromera velia CCMP2878 TaxID=1169474 RepID=A0A0G4HHX1_9ALVE
----SKRIEKETQKIAQEPPPGLSAQPDPGNYRYFKVLLEGPAGTPYEGGLYKLELFLPEGYPMEPPKVRFLTKIYHPNIDKLGRICLDVLKDKWSPALQIRTVLLSIQALLSSPEPDDPLDTNVADHFKNNRKAAEDMARQWNRQYAMQ--
>UniRef90_A0A8H4JFP5/2-92 [subseq from] Ubiquitin-conjugating enzyme E2 n=1 Tax=Fusarium acutatum TaxID=78861 RepID=A0A8H4JFP5_9HYPO
--ALPKRIIKETERLMAEPVPGISAVPHEDNLRYFDVQIHGPAQSPYEGGVFSLELFLPDDYPMTPPKIRFLTKIFHPNVDKLGRICLDVLKS-----------------------------------------------------------
>UniRef90_A0A8H4JFP5/102-166 [subseq from] Ubiquitin-conjugating enzyme E2 n=1 Tax=Fusarium acutatum TaxID=78861 RepID=A0A8H4JFP5_9HYPO
-----------------------------------------------------------------------------------GTAKLTNATDNWSPALQIRTILLSIQALLGAPNPDDPLAADVAKSWKEDEQAAIATAKEWTAQYA----
>UniRef90_A0A7D8Z399/3-133 [subseq from] UBC core domain-containing protein n=3 Tax=Trichosporonaceae TaxID=1759442 RepID=A0A7D8Z399_9TREE
-----------------DSPPGITAAPHEDNLRYFDVTIAGPESSPYEGGVFKAELFLPEEYPMNPPKVRFLTKIYHPNIDKLGRICLDILKDRWSPALQIRTVLLSIQALLGAPNPDDPLANDVAQAWKEDEKAAIAEAKVWTQKWA----
>UniRef90_A0A643BZD5/1-106 [subseq from] UBC core domain-containing protein n=2 Tax=Balaenoptera TaxID=9766 RepID=A0A643BZD5_BALPH
MAGLPRRIIKETQRLLAEPVAGIKAEPDESNARYVHVVIAGPQDSPFEGGTFKLELFLPEEYPMAAPKVRFMTKIYHPNVDKLGGICLDVLKDKWSPALQIRTVAI----------------------------------------------
>UniRef90_A0A1W2TWA4/2-133 [subseq from] Putative ubiquitin-conjugating enzyme E2 35 n=1 Tax=Rosellinia necatrix TaxID=77044 RepID=A0A1W2TWA4_ROSNE
--ALPKRIVKETERLMTEPVPGISAVPHEDNLRYFDVEIHGPSGSPYEGGIFKLELFLTDDYPMVPPKIRFLTKIYHPNVDKLGRICLDVLKNNWSPALQIRTILLSIQALLGAPNPDDPLAADVAKSWKEDEN------------------
>UniRef90_A0A2K5F105/1-100 [subseq from] UBC core domain-containing protein n=1 Tax=Aotus nancymaae TaxID=37293 RepID=A0A2K5F105_AOTNA
MAGLPRRIIKETQRLLAEPVPGIKAEPDESNARYFHVVIAGPQDSPFEGGTFKLELFLPEEYPMAAPKVRFMTKIYHPNVDKLGRICLDILKDKWSPALN----------------------------------------------------
>UniRef90_A9UR75/3-149 [subseq from] UBC core domain-containing protein n=1 Tax=Monosiga brevicollis TaxID=81824 RepID=A9UR75_MONBE
---LPKRILKETENLRRESdENGITAAPHPNNPRHFLITLRGPSDSPYEGGVFNLELFLPADYPMAPPKVRFLTRIYHPNIDKIGRICLDVIKDKWSPALQIRTVLLSIQALLSAPEPDDPLDTTIAELWQTNNAQALANAREWTRRYAQ---
>UniRef90_A0A7G2ENB3/4-114 [subseq from] (thale cress) hypothetical protein n=1 Tax=Arabidopsis thaliana TaxID=3702 RepID=A0A7G2ENB3_ARATH
----------------------------------WQATIMGPPESPYAGGVFLVSIHFPPDYPFKPPKVSFKTKVYHPNINSNGSICLDILKEQWSPALTISKVLLSICSLLTDPNPDDPLVPEIAHMYKTDRSKYESTARSWTQ-------
>UniRef90_A0A7G2ENB3/136-262 [subseq from] (thale cress) hypothetical protein n=1 Tax=Arabidopsis thaliana TaxID=3702 RepID=A0A7G2ENB3_ARATH
-----KRISRELRDMQRDPPANCSAGPvAEEDIFHWQATIMGPHDSPYSGGVFTVSIDFSSDYPFKPPKVL--LRCTTPNIDSKGSICLDILKEQWSPALTTSKVLLSICSLLTDPNPNDPLVPEIAHLYKANS-------------------
>UniRef90_A0A7S3CJU6/3-149 [subseq from] UBC core domain-containing protein n=1 Tax=Strombidium rassoulzadegani TaxID=1082188 RepID=A0A7S3CJU6_9SPIT
---IPPRILKETQRLQAEPVVGIYVTPSEKNFRHFFVKISGPTDTPYEGGLFDCELFLPEDYPMAPPKVLFRTKIYHPNFDKLGRICLDILKTKWSPALQIRAVLLSIQALMSAPNLDDPLDQEIADIWKANQEGAIATAREWTLKYANN--
>UniRef90_A0A194Q4K9/1-121 [subseq from] Ubiquitin-conjugating enzyme E2 N n=1 Tax=Papilio xuthus TaxID=66420 RepID=A0A194Q4K9_PAPXU
MAALPRRIIKETQRLMQEPVPGISAVPSETNARYFHVIVTGPEDSPFEGGLFKLELFLPEDYPMSAPKVRFITKIYHPNIDRLGRICLDILKDKWSPALQIRTVLLSIQALLIGAKPGRPT-------------------------------
>UniRef90_F5AMQ5/1-148 [subseq from] Ubiquitin conjugating enzyme E2 n=6 Tax=Oxytrichidae TaxID=57506 RepID=F5AMQ5_STYLE
MAGIPPRILKETQRLAQEPVVGIYAEPSENNHRHFYVKIAGPEGTSYEGGMFHAELYLPDEYPMVPPKVLFRTKIFHPNIDKLGRICLDILKDKWSPALQIRSVLLSIQALLSAPNLDDPLDQEIADFWKKDPEAAIKKAREWTVQYA----
>UniRef90_A0A1E2Y358/2-146 [subseq from] 60S ribosomal protein L24 n=2 Tax=Paracoccidioides brasiliensis TaxID=121759 RepID=A0A1E2Y358_PARBR
--ALPKRIIKETQRLQTEPVPGITAKPKENNLRHFDVTLEGPADSPYEGGIFVLELFLPEDYPMAPPRVRFKTKIYHPNVDGIGRVCLDVLKNNWSPALQIRTILLSIQALLGAPNADDPLAADVAKHWLSDSAAAIAQAKADTHLE-----
>UniRef90_A0A7S1CLM4/1-149 [subseq from] UBC core domain-containing protein n=1 Tax=Bicosoecida sp. CB-2014 TaxID=1486930 RepID=A0A7S1CLM4_9STRA
MAGVPKRIIKETERLQREPVTGIVAMPYTDNARYFKVVLDGPHGTPYEGGVFNLELFLPSGYPMEAPKVRFLTKIYHPNIDKVGRICLDILKDKWSPALQIRAVLLSIQALMSAPNLEDPLDNGVNDHFLENRAAAEATAREWTARFAV---
>UniRef90_M4F1X4/5-137 [subseq from] UBC core domain-containing protein n=26 Tax=Mesangiospermae TaxID=1437183 RepID=M4F1X4_BRARP
--NLPRRIIKETQRLLSEPAPGISASPSEENMRYFNVMVLGPSQSPYEGGVFKLELFLPEEYPMAAPK--------------LGRICLDILKDKWSPALQIRTVLLSIQALLSAPNPDDPLSENIAKHWKSNEAEAVETAKEWTRLYAS---
>UniRef90_A0A6B2LP16/4-147 [subseq from] UBC core domain-containing protein n=1 Tax=Arcella intermedia TaxID=1963864 RepID=A0A6B2LP16_9EUKA
----TRRIMRETQRLTSDSPPGITAAPYQDNLRYFQISMAGPSGSPYEGGLFRLELFLTGEYPMEPPKVRFLTKIYHPNIDKVGRICLDILKDKWSPALQISTLLVSIQALLSVPNPDDPLANDVADHWKRDLKGAQEEAKKWTRMHA----
>UniRef90_A0A151LYX2/1-40 [subseq from] Ubiquitin-conjugating enzyme E2 N n=1 Tax=Alligator mississippiensis TaxID=8496 RepID=A0A151LYX2_ALLMI
MAGLPRRIIKETQRLLAEPVPGIKAEPDESNARYFHVVIA----------------------------------------------------------------------------------------------------------------
>UniRef90_A0A151LYX2/41-112 [subseq from] Ubiquitin-conjugating enzyme E2 N n=1 Tax=Alligator mississippiensis TaxID=8496 RepID=A0A151LYX2_ALLMI
--------------------------------------------------------------------------------DKLGRICLDILKDKWSPALQIRTVLLSIQALLSAPNPDDPLANDVAEQWKTNEAQAIETARAWTRLYAMNNI
>UniRef90_A0A2P2LU50/2-118 [subseq from] Putative ubiquitin-conjugating enzyme n=2 Tax=Rhizophora mucronata TaxID=61149 RepID=A0A2P2LU50_RHIMU
--------------------------------RYFNVMILGPTQSPYEGGVFKLELFLPEEYPMAPPKVRFLTKIYHPNIDKLGRICLDILKDKWSPALQIRTVLLSIQALLSAPNPDDPLSENIAKHWKTNETEAVGTAKEWTRLYAS---
>UniRef90_A0A6J0XD70/1-127 [subseq from] ubiquitin-conjugating enzyme E2 N-like n=2 Tax=Cervidae TaxID=9850 RepID=A0A6J0XD70_ODOVR
MARLPRRVIKETQSLLAEPVPSIKAELDESNAHYFHVLVAGPQDSTFERGTFKLELFLPEEYPMVAPKVRFMTKIYHPNVDKLGRVSLDILK-KWSLVLKIQTVLPSIRALLNAPNPDDSLANDVADQ------------------------
>UniRef90_A0A0G4GXP1/5-152 [subseq from] UBC core domain-containing protein n=2 Tax=Vitrella brassicaformis TaxID=1169539 RepID=A0A0G4GXP1_VITBC
-AGIPKRIEKETLKLSQEPPPGINAQPDSGNYRYFKVLMEGPEGTPYQDGLYHLELFLPEGYPMEPPKVRFLTKIYHPNIDKLGRICLDVLKDKWSPALQIRTVLLSIQALLSSPEPDDPLDTSVADHFKQNKRDAENVAREWNRTYAC---
>UniRef90_A0A183PMM5/20-152 [subseq from] UBIQUITIN_CONJUGAT_2 domain-containing protein n=1 Tax=Schistosoma mattheei TaxID=31246 RepID=A0A183PMM5_9TREM
--------KKETQKLIQDPCDGIKAVPDENNARYFLVSIDGPKDSAYEGGIFDLELFLPEEYPMTAPKVRFTTKLYHPNIDRLGRICLDILKDKWSPALQIRTVLLSIQALLSAPNPEDPLDGEVASHWKQNEPEALAKGR-----------
>UniRef90_A0A6P6RWQ6/3-149 [subseq from] ubiquitin-conjugating enzyme E2 36 n=3 Tax=Eimeriidae TaxID=5799 RepID=A0A6P6RWQ6_9EIME
--LLPKRIQKETHNLASEPPPGIEAVPDPSNYRYFKIIMTGPAGTPYEGGKYRLELFLPEQYPMEPPKVRFLTKIYHPNIDALGRICLDILKDKWSPALQIRTVLLSVQALLSAPEPDDPLDTRVADHFKNDRHAAEERARQWREMYAG---
>UniRef90_S9ULQ4/3-148 [subseq from] Ubiquitin-conjugating enzyme E2 N n=2 Tax=Strigomonas culicis TaxID=28005 RepID=S9ULQ4_9TRYP
---LSTRIIKETEKLQKECPPGISAAPTRDNPRYFKVIIKGPPQSCYENGIFHLELFLPDQYPMQPPKVRFLTRIYHPNVDKLGRICLDIIKDKWTPALLINKVLLSIQLLMSSPNPDDPLANDVAEHWKKDESGALATARDWTRMYAS---
>UniRef90_A0A0D6EN20/1-107 [subseq from] SPOSA6832_02686-mRNA-1:cds (Fragment) n=1 Tax=Sporidiobolus salmonicolor TaxID=5005 RepID=A0A0D6EN20_SPOSA
----------ETQRLVADSPPGISAIPHEDNLRYFDVLISGPDSSPFEGGIFKLELFLPEEYPMAPPKVRFLTKIYHPNIDKLGRICLDILKDKWSPALQIRTVLLSIQALLSAPNP-----------------------------------
>UniRef90_A0A0D6EN20/140-171 [subseq from] SPOSA6832_02686-mRNA-1:cds (Fragment) n=1 Tax=Sporidiobolus salmonicolor TaxID=5005 RepID=A0A0D6EN20_SPOSA
--------------------------------------------------------------------------------------------------------------------QDDPLANDVAAHWKENEKDAMRVSREWTAKFA----
>UniRef90_A0A3R7K708/3-148 [subseq from] Ubiquitin-conjugating enzyme E2 n=10 Tax=Trypanosoma TaxID=5690 RepID=A0A3R7K708_TRYRA
---LTTRIIKETEKLQREHSEGIEARPSPNNPRYFQVKIRGPPQSSYEGGVFNLELFLPEEYPMVPPKVRFLTRIYHPNVDKLGRICLDIIKDKWSPALQIIKVLLSIQLLMASPNPDDPLDNEVAESWKRDEAAAMRTAREWTQKYAS---
>UniRef90_A0A8H6Z1C9/83-217 [subseq from] Ubiquitin-conjugating enzyme n=1 Tax=Mycena venus TaxID=2733690 RepID=A0A8H6Z1C9_9AGAR
-------------NQVADPAPGITAAPHDDNLRYFDVTIQGPDGSPFQQGIFKLELFLPEEYPMAPPKVRFLTKIYHPNIDKLGRICLDILKDKWSPALQIRTVLLSVQALLSAPNPDDPLAPDVAKHYKENEKDAQRVSREWTQQYA----
>UniRef90_UPI00167FACE8/2-149 [subseq from] ubiquitin-conjugating enzyme E2 N-like n=1 Tax=Onychomys torridus TaxID=38674 RepID=UPI00167FACE8
-PRLPLRITKETQHLLAELVPGIRVKQEENNTCYFHV-IAGPQNSFFEGGTFKFELFLPEEYLMAASKLHCMTKMCHPNVDKMGRACFDILKDKWSSELQIHTVLLSTQALLSAPNPDDLLENDAAKQWKTNGAQAMETVWAWARLCARN--
>UniRef90_A0A2T5LRK1/8-139 [subseq from] UBC core domain-containing protein (Fragment) n=1 Tax=Aspergillus ochraceoroseus IBT 24754 TaxID=1392256 RepID=A0A2T5LRK1_9EURO
-----------------SRVPGITAVPHDDNLRYFDVTIHGPAQSPYEGGIFRLELFLPDDYPMTPPKIRFLTKIYHPNIDRLGRICLDVLKSNWSPALQIRTILLSIQILLGAPNPDDPLANDVAQRWKEDEAAAIQTAREWTRTHAM---
>UniRef90_A0A8J5FFV7/49-114 [subseq from] UBC core domain-containing protein n=1 Tax=Zingiber officinale TaxID=94328 RepID=A0A8J5FFV7_ZINOF
--NLPRRIIKETQRLLSEPAPGISASPSEDNMRYFNVMILGPTQSPYEGGVFKLELFLPEEYPMAAPK------------------------------------------------------------------------------------
>UniRef90_A0A8J5FFV7/152-220 [subseq from] UBC core domain-containing protein n=1 Tax=Zingiber officinale TaxID=94328 RepID=A0A8J5FFV7_ZINOF
--------------------------------------------------------------------------------QELGRICLDILKDKWSPALQIRTVLLSIQALLSAPNPDDPLSENIAKHWKSNESEAVETAKEWTHLYAT---
>UniRef90_A0A8H5D5X4/14-140 [subseq from] UBC core domain-containing protein n=1 Tax=Leucoagaricus leucothites TaxID=201217 RepID=A0A8H5D5X4_9AGAR
---------QETERLVADPAPGISAEPHEDNLRYFDVTIEGPEGSPFALGKFKLELFLPEEYPMAPPKVRFLTKIYHPNIDKLGRICLDILKDKWSPALQIRTVLLSIQALLSAPNPDDPLATDVAKHYKENEADA----------------
>UniRef90_K3ZXY2/5-137 [subseq from] UBC core domain-containing protein n=4 Tax=Mesangiospermae TaxID=1437183 RepID=K3ZXY2_SETIT
--NLPRRIIKETQRLLSEPAPGISASPTEENMRYFNVMILGPSQSPYEGGVFKLELFLPEEYPMAPPK--------------LGRICLDILKDKWSPALQIRTVLLSIQALLSAPNPDDPLADNVAKHWKSNETEAVETAKEWTRLYAS---
>UniRef90_G3MJV5/2-118 [subseq from] UBC core domain-containing protein n=1 Tax=Amblyomma maculatum TaxID=34609 RepID=G3MJV5_AMBMU
--------------------------------RYFNVMILGPTQSPYEGGVFKLELFLPEEYPMAAPKVRFLXXIYHPNIDKLGRICLDILKDKWSPALQIRTVLLSIQALLSAPNPDDPLSENIAKHWKANESEAVETAKEWTRLYAT---
>UniRef90_A0A8S9Q0U4/35-178 [subseq from] UBC core domain-containing protein n=1 Tax=Brassica cretica TaxID=69181 RepID=A0A8S9Q0U4_BRACR
--SLPRRIIKETQRLLSEPAPGISASPSEDNMRYFNVMVLGPSQSPYEER-CSVHLGSFDDFDL--EQVRFLTKIYHPNIDKLGRICLDILKDKWSPALQIRTVLLSIQALLSAPNPDDPLSENIAKHWKSNEAEAMETAKEWTRLYAS---
>UniRef90_M7NWC1/2-148 [subseq from] UBC core domain-containing protein n=6 Tax=Pneumocystis TaxID=4753 RepID=M7NWC1_PNEMU
--SLPKRILKETERLIADPPPGIVAEPCQENLRYFKIKIQGPEQSAYENGIFCLELFLPEEYPMVAPKVRFLTKIYHPNIDRLGRICMDILKNAWSPALQIRTVLLSIQALLSTPNPDDPLDQSIGQEFLCSRETFDATAKEWTRLYAK---
>UniRef90_A0A815LK28/5-138 [subseq from] UBC core domain-containing protein n=2 Tax=Rotaria sordida TaxID=392033 RepID=A0A815LK28_9BILA
-----RCLSKQLKEMENDPPPLCQAKPVDPSKDMFnwNGTIRGPEGTPFQDGIFHLTIHFPTDFPFKPPRIRFTTPIYHPNISPQGDICLDILHDKWSPALTIRTALLSICSLFTDPNPEHGLNIDILNVYRTDRNQVQ---------------
>UniRef90_A0A815LK28/144-293 [subseq from] UBC core domain-containing protein n=2 Tax=Rotaria sordida TaxID=392033 RepID=A0A815LK28_9BILA
---LGRRLTHHYRDMEKNPPPLCYAKPEDPMKDLTHWIgwIEGPPDTPYAGGRFHLIIDFPSDFPFKPPQIKFITPVYHPNISIKGEICLDILHSQWSPVLTIRSLLISLCSLLTDPNPEHGLNKEALNVYRTNQGKYNEIAREWSKKYAIEN-
>UniRef90_A0A811XXX3/1-42 [subseq from] (raccoon dog) hypothetical protein n=1 Tax=Nyctereutes procyonoides TaxID=34880 RepID=A0A811XXX3_NYCPR
MAGLPHWIIKETQHLLAEPVPGIKAEPDESNTHYFHLVVAAP--------------------------------------------------------------------------------------------------------------
>UniRef90_A0A811XXX3/39-117 [subseq from] (raccoon dog) hypothetical protein n=1 Tax=Nyctereutes procyonoides TaxID=34880 RepID=A0A811XXX3_NYCPR
---------------------------------------------------------------VAAPKVRFMTKIYHPNVDKLGRICLDILKDKWSPALQIRTVLLSIQALLSAPNPDDPLANDVVEQWKTNKAQAIETARA----------
>UniRef90_A0A0A9YD78/4-148 [subseq from] Ubiquitin-conjugating enzyme E2 N n=1 Tax=Lygus hesperus TaxID=30085 RepID=A0A0A9YD78_LYGHE
----DRRILRETQDLVKEPVPGIVIKPDPSNLRYFQIEMNGPPDTPYEGGVFELELFLPKDYPMVPPRVRFLTKIYHPNIDHLGRICLDVLKERWTPALQIRTALLSIQSLLVSPNPDSALNDEVAEQWRKNELTAQDIAKSWTRKYAT---
>UniRef90_A0A8J2FIK7/1-150 [subseq from] UBC core domain-containing protein n=1 Tax=Amoebophrya sp. A25 TaxID=1410381 RepID=A0A8J2FIK7_9DINO
MAVIPKRIEKETQKLQTELPTGVTCKPTEENYRYFKITMAGPQQTPYENGTYALELFLPEQYPMEPPKVRFLTKIYHPNIDKLGRICLDILKDKWTPALQIRTVLISIQALLSAPNADDPLDPTVAKHFKENAKEALQLARNWNDMYAMQ--
>UniRef90_A0A2S4UHW2/88-238 [subseq from] UBC core domain-containing protein n=1 Tax=Puccinia striiformis TaxID=27350 RepID=A0A2S4UHW2_9BASI
-----QRIIKETERLVSDAPPGISAVPHDDNLRYFDVGLQGPEGSAFQGGLFKLELFLPEDYPMSPPKVRFLTKIYHPNIDKLGRICLDILKgwshrytlDRWSPALQIRTVLLSIQALLSSPNPDDPLANDVAQHYKSDEAGAIELSREWTTKYA----
>UniRef90_A0A7S3IQA0/3-147 [subseq from] UBC core domain-containing protein n=1 Tax=Strombidium inclinatum TaxID=197538 RepID=A0A7S3IQA0_9SPIT
---IPPRILKETQRLAAEPVVGIYVTPSENNFRHFFVQMAGPEGTPYQGGLFDLELFLPDDYPMAPPKVLFRTKIYHPNIDKLGRICLDILKTKWSPALQIRAVLLSIQALISAPNLDDPLDQGIADFWKENQEGAIQRAREWTLQYA----
>UniRef90_A0A7L3FFG7/2-106 [subseq from] UBE2N enzyme (Fragment) n=1 Tax=Zapornia atra TaxID=2585822 RepID=A0A7L3FFG7_9GRUI
-----------------------------------HVVIAGPQDSLFEGGTFKLELFLPEEYPMAAPKVRFMTKIYHPNVVKLGRICLDILKDKWSPALQIRTVLLSIQALLSAPNPDDPLANDVAEQWKTNEAEA----RAWT--------
>UniRef90_A0A0D9VKC6/371-489 [subseq from] UBC core domain-containing protein n=1 Tax=Leersia perrieri TaxID=77586 RepID=A0A0D9VKC6_9ORYZ
------------------------------DPFHWEVIIDGLPGTPYASGTFPVDIWYPSDYPFHPPKITFKTKVYHPNIDGKGRMALDIFQDRWSPAFTISSLLLSFVSILFDPLLDHPTNHYIAHQYKYKYEQYEKKAMAWTQKYSS---
>UniRef90_A0A2I3SLL5/1-122 [subseq from] UBC core domain-containing protein n=3 Tax=Homininae TaxID=207598 RepID=A0A2I3SLL5_PANTR
MAGLPSRIVKETQRLLAEPVPGLKAEPYESNTHYFHVVIASPWDSHCEGGTFKLGLFLPEEYPMAAPKVRFMTKICHPNVDKLGRIC------KWSPALKIRTVLLWIQALLSAPNPDDPLANDAEEA------------------------
>UniRef90_A0A455ZB59/3-149 [subseq from] Ubiquitin-conjugating enzyme E2 N n=1 Tax=Thraustochytrium sp. LLF1b TaxID=1112570 RepID=A0A455ZB59_9STRA
-SGLPRRIVVETKRLQSEPVAGIQCMPFPGNPRHFQVVLMGPEETPYAGGVFHLELFLPADYPMAPPKVRFMTKMFHPNIDKLGRICLDILKDKWSPALQVRTVLLSISALLSAPEPDDPLDHEIAEMWKNDKEGAEQMAAEYTQEYA----
>UniRef90_A0A835FBI2/2-118 [subseq from] UBC core domain-containing protein n=2 Tax=Poales TaxID=38820 RepID=A0A835FBI2_9POAL
--------------------------------RYFNVMILGPSQSPYEGGVFKLELFLPEEYPMAPPKVRFLTKIYHPNIDKACRICLDILKDKWSPALQIRTVLLSIQALLSAPNPDDPLADNVAKHWKSNETEAVETAKEWTRVYAS---
>UniRef90_A0A1E5R750/1-150 [subseq from] Ubiquitin-conjugating enzyme E2 N n=3 Tax=Hanseniaspora TaxID=29832 RepID=A0A1E5R750_HANUV
MSAIPRRIVKETKNLIKDPVPGIKTSiPDDDNLRYLTVEMEGPDNSPFAGGVFNLELYLPEEYPMEPPKIRFLTPLYHPNIDKLGRICLDVLKDHWSPAFQIRTVLLSIQQLLGTPNPDDPLLSDVADLCKNDNAKYCEVAKEWTKKYAI---
>UniRef90_A0A8C6QGR9/1-60 [subseq from] UBC core domain-containing protein n=1 Tax=Nannospalax galili TaxID=1026970 RepID=A0A8C6QGR9_NANGA
MAGLPGRILRGT-----NPVPVIKAEPDEGNAGYFPVVIAGPQDSPFEGGTFKLELFLPEEYPMA---------------------------------------------------------------------------------------
>UniRef90_A0A8C6QGR9/61-130 [subseq from] UBC core domain-containing protein n=1 Tax=Nannospalax galili TaxID=1026970 RepID=A0A8C6QGR9_NANGA
----------------------------------------------------------------------------------LGRICLDILKDKWSPALQIDTVLLSIQALLRAPNPDDPLANDVAEQWKANEAQAIETARAWTRLHTMNNI
>UniRef90_A0A7J6MUC1/3-149 [subseq from] Ubiquitin-conjugating enzyme E2 N n=4 Tax=Perkinsus TaxID=28000 RepID=A0A7J6MUC1_PEROL
---ITKRIEKETQKLREDPPPGLYAVPDPKNSRYFHIELEGPEGTPYEKGYYRLEMFLPEGYPMEPPKVRFLTKIYHPNIDKLGRICLDILKDKWSPALQMRTVLLSIQALLSSPEPDDPLDPSVAEHFKHNRAEADAIARSWNQKYALH--
>UniRef90_A0A7S1WC45/29-179 [subseq from] UBC core domain-containing protein n=2 Tax=Alexandrium catenella TaxID=2925 RepID=A0A7S1WC45_ALECA
MAAIPKRIEKETQKLHQEPPPGVAAEPDKDNYRYFHINMSGPVGTPYEGGIYILELFLPEGYPMEPPKVRFLTKIYHPNIDKLGRICLDVLKDKWSPALQIRTVLLSIQALLSAPEPSDPLDTSVADHFIHNRKEAEALAVQWNSMYAKPN-
>UniRef90_A0A2I3HEZ7/1-131 [subseq from] UBC core domain-containing protein n=1 Tax=Nomascus leucogenys TaxID=61853 RepID=A0A2I3HEZ7_NOMLE
MAGLPCRIVKETQRLLAEPVPGIKAEPYESNTHYFHVVIA-------------------EEYPMAAPKVRFMTKICHPNVDKLGRICLDILKDKWPPALQILTVLLWIQALLSAPNPDDPLANDYS--GKTKEAQAIEAARAGTRLYDMNNI
>UniRef90_B9Q3D0/2-147 [subseq from] Ubiquitin-conjugating enzyme E2, putative n=16 Tax=Toxoplasma gondii TaxID=5811 RepID=B9Q3D0_TOXGV
--SIPKRIEKETQNLASEPPPGITAQPEPNNYRHFKILMGGPVGTPYEGGQYKLELFLPEAYPMEPPKVRFLTKIYHPNIDALGRICLDILKDKWSPALQIRTVLLSIQALLSAPEPDDPLDTRVADHFKNNRQDAELMARQWNEMYA----
>UniRef90_F0VB00/2-147 [subseq from] Ubiquitin carrier protein, related n=3 Tax=Sarcocystidae TaxID=5809 RepID=F0VB00_NEOCL
--SIPKRIEKETQNLASEPPPGITAQPEPNNYRHFKILMGGPLGTPYEGGQYKLELFLPEAYPMEPPKVRFLTKIYHPNIDALGRICLDILKDKWSPALQIRTVLLSIQALLSAPEPDDPLDTRVADHFKNNRQDAELMARQWNEMYA----
>UniRef90_A0A2U1MQB2/24-152 [subseq from] Ubiquitin-conjugating enzyme E2 1 n=1 Tax=Artemisia annua TaxID=35608 RepID=A0A2U1MQB2_ARTAN
-------------------LGGITLTPDPNDIHHLTATIPGPDSSPYHGGVFHIDITLPDTYPCTPPEMRFTTKVWHPNISsETGAFCVD--KNSWTPIMTLRSVLISLKALLSVPEPNDSQDDVVSEQYLTDHATFTAKALCWTEDFAM---
>UniRef90_A0A2U1MQB2/194-281 [subseq from] Ubiquitin-conjugating enzyme E2 1 n=1 Tax=Artemisia annua TaxID=35608 RepID=A0A2U1MQB2_ARTAN
------------------------------------------------------------YYPLTPPEMRFTTKVWHPNISsETGAFCLD--KNSWTPAMTLRSVLISLQALLSVPEPNDPQDNVVAEQYLTDHATFTAIAMCWTEDFAM---
>UniRef90_A0A2U1MQB2/326-381 [subseq from] Ubiquitin-conjugating enzyme E2 1 n=1 Tax=Artemisia annua TaxID=35608 RepID=A0A2U1MQB2_ARTAN
---------------------------------------------------------------------------------------------PWTPSMNLITALISLQVLLSVPEPKDPQDDVVAEQYLTDHATFTAIALCWTEDFAM---
>UniRef90_Q38EF6/3-147 [subseq from] Ubiquitin-conjugating enzyme E2, putative n=5 Tax=Trypanosoma TaxID=5690 RepID=Q38EF6_TRYB2
---LTPRIIKETEKMRKDPPEGITATPSPENPRHFHVTIRGPPQSSYEGGIFELELFLPEEYPMVPLKVRFLTRIYHPNVDKLGRICLDVIKDKWSPALQIAQVLLSIQLLMASPNPDDPLDNEVAGAWKRNEAEAMKVAREWTKKYA----
>UniRef90_A0A1B7TIG6/2-150 [subseq from] Ubiquitin-conjugating enzyme E2 N-like protein n=1 Tax=Hanseniaspora valbyensis NRRL Y-1626 TaxID=766949 RepID=A0A1B7TIG6_9ASCO
-SILPKRIIKETKNLIVDPVPGMKTEiPDEDNLRYLTVQMEGPGNSPYQGGVFQLELYLPEEYPMEPPKIRFLTPVYHPNIDKLGRICLDVLKDHWSPAFQIRTVLLSIQQLLGTPNPDDPLLSDIAELCKNDNAKYCEIAKEWTLKYAA---
>UniRef90_A0A8J2EK75/1-149 [subseq from] UBC core domain-containing protein n=1 Tax=Amoebophrya sp. A120 TaxID=2202890 RepID=A0A8J2EK75_9DINO
MAVIPKRIEKETQKLTTELPPGVTCKPTEENYRYFKITMAGPPSTPYENGTYGLELFLPEHYPMEPPKVRFLTKIYHPNIDKLGRICLDILKDKWTPALQIRTVLISIQALLSCPNADDPLDPTVAKHFKDNQKEALQVATQWNQIYAQ---
>UniRef90_A0A367L2D9/2-102 [subseq from] UBC core domain-containing protein n=1 Tax=Ophiocordyceps polyrhachis-furcata BCC 54312 TaxID=1330021 RepID=A0A367L2D9_9HYPO
--ALPKRIVKETERLMAEPVPGISAVPHDDNLRYFDVQIHGPSQSPYEGSTlrgiFKLELFLPDDYPMTPPKIRFLTKIFHPNVDKLGRICLDVLKSKALPPA-----------------------------------------------------
>UniRef90_A0A367L2D9/112-171 [subseq from] UBC core domain-containing protein n=1 Tax=Ophiocordyceps polyrhachis-furcata BCC 54312 TaxID=1330021 RepID=A0A367L2D9_9HYPO
----------------------------------------------------------------------------------------SYPSDNWSPALQIRTILLSIQALLGAPNPDDPLAADVAKSWKQDEQAAILVARDWTLKYA----
>UniRef90_G0U2I7/3-149 [subseq from] Putative ubiquitin-conjugating enzyme e2 n=1 Tax=Trypanosoma vivax (strain Y486) TaxID=1055687 RepID=G0U2I7_TRYVY
---LTPRILKETEKIKREPPEGITATPSPENPRHFHVKIRGPPQSSYEGGIFHLEVFLPAEYPMVPLKVRFLTRIYHPNVDKLGRICLDIIKDKWSPALQIAQVLLSIQLLMSSPNPDDPLDNEVAGAWKRNEADAMKVAREWTKKYAMS--
>UniRef90_A0A8C2UMH6/1-125 [subseq from] UBC core domain-containing protein n=1 Tax=Chinchilla lanigera TaxID=34839 RepID=A0A8C2UMH6_CHILA
MAGLPCRIIKETQRLLAERVPGIKAEPEESNA-----------DSPFEGGTSKLELFLPEEYSMAAPKVRFMTKIYHPNVDKLGRIY------KWSPAQQIRTVLLSIQALLSAPNPDDPLANGVAEQWKTREAQAIETARA----------
>UniRef90_A0A067CT66/5-124 [subseq from] UBC core domain-containing protein n=1 Tax=Saprolegnia parasitica (strain CBS 223.65) TaxID=695850 RepID=A0A067CT66_SAPPC
-ANLPRRIVKETQRLLAEPVPGISATPYEDNLRYFQVVIAGPQSSPYENGIFKLELFLPADYPMAPPKVRFLTRIYHPNIDKLGRICLDILKDKWSPALQIRTVLLSIQALLSAPTPMIRL-------------------------------
>UniRef90_A0A6A4LJB3/25-118 [subseq from] UBC core domain-containing protein (Fragment) n=1 Tax=Rhododendron williamsianum TaxID=262921 RepID=A0A6A4LJB3_9ERIC
------------------TAPGISASPSEENMRYFNVMILGPSQSPYEGGVFKLELFLPEEYPMAAPKVRFLTKIYHPNIDKLGRICLDILKDKWSPALQIRTVLLSSVSLY----------------------------------------
>UniRef90_A0A6A4LJB3/134-169 [subseq from] UBC core domain-containing protein (Fragment) n=1 Tax=Rhododendron williamsianum TaxID=262921 RepID=A0A6A4LJB3_9ERIC
--------------------------------------------------------------------------------------------------------AFSIQALLSAPNPDDPLSENVAKHWKTNEAEAVETG------------
>UniRef90_G1TZG8/1-99 [subseq from] UBC core domain-containing protein n=1 Tax=Oryctolagus cuniculus TaxID=9986 RepID=G1TZG8_RABIT
MAGLPRRIIKETQRLLAEPVPGIKAEPDESNARCFHVVIAGPQDSPFEGGTFKLELFLPEEYPMAAPKVRFMTKIYHPNVDKLGRICLDILKDKWSPTS-----------------------------------------------------
>UniRef90_A0A0D2TCJ0/24-138 [subseq from] UBC core domain-containing protein n=3 Tax=Gossypium raimondii TaxID=29730 RepID=A0A0D2TCJ0_GOSRA
------------------------------------AIMRGHPDSPYKGGKFELSIHFPPKYPFNPPKVAFGTKIFHPNIGRNdGSIHIDILKDNWTPALTIPKVLLSIYAILRDPLLDKTLEENIANMYKTDRSQYEKDARNWTKKYAMD--
>UniRef90_A0A0D2TCJ0/167-282 [subseq from] UBC core domain-containing protein n=3 Tax=Gossypium raimondii TaxID=29730 RepID=A0A0D2TCJ0_GOSRA
---------------------------------HWEVAIWDLQDSPYAGGVFQVDIHFPLQYPFKPPKVVFRTKIFHPNIDGNGSIGLDILQDRWNPNLTISKVLLKICSLLKNPNPDAPLVLEIACMYNTDLEKYVTTAQRWTKKYAM---
>UniRef90_A0A2H5PPI7/5-137 [subseq from] UBC core domain-containing protein n=3 Tax=Mesangiospermae TaxID=1437183 RepID=A0A2H5PPI7_CITUN
--NLPRRIVKETQRLLSEPAPGISASPAEDNMRYFNVMILGPSQSPYEGGVFKLELFLPEDYPMSAPK--------------LGRICLDILKDKWSPALQIRTVLLSIQALLSAPNPDDPLSDNIAKHWKADETEAVETAKEWTRLYAS---
>UniRef90_A0A6P5Z9W2/22-122 [subseq from] ubiquitin-conjugating enzyme E2 36-like isoform X4 n=2 Tax=rosids TaxID=71275 RepID=A0A6P5Z9W2_DURZI
------------------------------------------------GGVFKLELFLPEEYPIAAPKVRFLTKIYHPNIDKLGRICLDILKDKWSPALQIRTVLLSIQALLSAPNPDDPLSENIAKHWKTNEAEAVETAKEWTRLYAS---
>UniRef90_N1J6F4/1-151 [subseq from] Ubiquitin-conjugating enzyme E2 n=5 Tax=Erysiphaceae TaxID=34371 RepID=N1J6F4_BLUG1
MMSLPKRIIKETERLSAEPVPGISACPHEDNLRYFDVSIHGPNQSPYEGGIFKLELFLPEDYPMTPPMIRFLTKIYHPNIDKLGRICLDVLKGKCRNLLRILQLLTNtiCQALLGAPNPDDPLSAEVAKKWKENEPAAIEIAKEWTRTYAM---
>UniRef90_A0A8I3Q523/11-119 [subseq from] UBC core domain-containing protein n=2 Tax=Canis lupus familiaris TaxID=9615 RepID=A0A8I3Q523_CANLF
-AGLPRRIIKETQRLLAEPVPGIKAEPDESNARYFHVVIAGPQDSPLEGGTFELELFLPEEYPMAAPKVRFMTKIYHPNVDKLGRVCLDILKDKWSP-LQIPLT-NNIVTLL----------------------------------------
>UniRef90_A0A8I3PTY4/21-128 [subseq from] UBC core domain-containing protein n=2 Tax=Canis lupus familiaris TaxID=9615 RepID=A0A8I3PTY4_CANLF
--------------------------------------------PPFEGGTFKLELFLSKEYPMVAPKVRFMTEIYHPNVDKLGRLCLDILKDKWSPALQICTVLLSIQALLSAPNPDDLLANDVAEQQQTNEAQAIETARAWTRLYAMNNI
>UniRef90_A0A397YVF1/20-128 [subseq from] UBC core domain-containing protein n=1 Tax=Brassica campestris TaxID=3711 RepID=A0A397YVF1_BRACM
----------------------------------------GPSQSPYQGGVFKLELFLPEEYPMSAPKVRFLTKIYHPNIDKLGRICLDILKDKWSPALQIRTVLLSIQALLSAPNPDDPLSENIAKHWKSNEAEAVETAKEWTRLYAS---
>UniRef90_A0A8H7I185/41-192 [subseq from] UBC core domain-containing protein n=5 Tax=Rhizoctonia solani TaxID=456999 RepID=A0A8H7I185_9AGAM
--------MQETERLAADPAPGISASPHEDNLRYFDVTIAGPGGSPFEGeyvvgmdgavlsrvgGAFKLELFLPEEYPMSPPKVRFLTKIYHPNIDKLGRICLDILKDKWSPALQIRTVLLSIQALLSAPNPDDPLATDVAKHYKENESDAIRVSKEWTE-------
>UniRef90_A0A8X8ZU98/4-137 [subseq from] Uncharacterized protein n=1 Tax=Salvia splendens TaxID=180675 RepID=A0A8X8ZU98_SALSN
-SDLPRRIIKETQRLLNEPAPGISASPSEDNMRYFNVIILGPSQSPYEGGVFKLELFLPEDYPMAPPK--------------LGRICLDILKDKWSPALQIRTVLLSIQALVSAPNPDDPLSDNVAKHWTANESEAVETAKEWTRLYAT---
>UniRef90_A0A3M7MAE3/104-231 [subseq from] Ubiquitin-conjugating enzyme E2 N n=1 Tax=Pyrenophora seminiperda CCB06 TaxID=1302712 RepID=A0A3M7MAE3_9PLEO
--------------------AGISATPHDDNLRYFDVTIDGPSQSPYEGGVFKLELFLPDDYPMTPPKVRFLTKIYHPNIDRLGRICLDVLKSNWSPALQIRTILLSIQALLGAPNPDDPLANDVAQAWKEDQQQAIKTAQEWTQQYA----
>UniRef90_A0A1S3W8Q8/2-119 [subseq from] ubiquitin-conjugating enzyme E2 N-like n=1 Tax=Erinaceus europaeus TaxID=9365 RepID=A0A1S3W8Q8_ERIEU
--------IKETQHLLAEPALGIKAEPDESTARYFHVVIAGFQDSLFEGGTFKLELSFPEEYPVAAPKVHFMTKVYHPNVDRLGRICLDILKDKLSLALQIRTVLLSIQA-LSAPNPDDPLANDVVE-------------------------
>UniRef90_F8VSD4/1-93 [subseq from] Ubiquitin-conjugating enzyme E2 N n=37 Tax=Euteleostomi TaxID=117571 RepID=F8VSD4_HUMAN
MAGLPRRIIKETQRLLAEPVPGIKAEPDESNARYFHVVIAGPQDSPFEGGTFKLELFLPEEYPMAAPKVRFMTKIYHPNVDKLGRICLDILKA-----------------------------------------------------------
>UniRef90_Q22B43/1-149 [subseq from] Ubiquitin-conjugating enzyme n=1 Tax=Tetrahymena thermophila (strain SB210) TaxID=312017 RepID=Q22B43_TETTS
MAGPTPRIMKETQKLQTEQVPGIDVVPNKDNFRHFYVKIQGPDNTPYAGGIFTAELLLPEQYPMNPPKVIFCTKIYHPNIDNLGRICLDILKDKWSPALQIRSVLLSIQALLSSPNPDDPLNNEAAEQWKNDEQNALKKAKEYTQKYAT---
>UniRef90_A0A7S4UV61/33-180 [subseq from] UBC core domain-containing protein n=1 Tax=Alexandrium monilatum TaxID=311494 RepID=A0A7S4UV61_9DINO
MAAIPKRIEKETQKLYQEPPPGVSALPDKDNYRYFHITMSGPAGTPYGGGNYRLELFLPEGYPMEPPKVRFLTKIYHPNIDKLGRICLDVLKDKWSPALQIRTVLLSIQALLSAPEPSDPLDATVANHFTNNRKEAEALASQWNDKYA----
>UniRef90_A0A7J6E7Q4/5-150 [subseq from] UBC core domain-containing protein n=2 Tax=Cannabis sativa TaxID=3483 RepID=A0A7J6E7Q4_CANSA
--NLPRRIIKETQRLLSEPAPGISASPSEENMRYFNVMILGPSQSPYEGGVFKLELFLPEEYPMAPPKVKicfilfaFSQKyIILTLTRQLGRICLDILKDKWSPALQIRTVLLSIQALLSAPNPDDPLSENIAKHWKTNETEAVETG------------
>UniRef90_F0Y5L1/1-20 [subseq from] UBC core domain-containing protein (Fragment) n=1 Tax=Aureococcus anophagefferens TaxID=44056 RepID=F0Y5L1_AURAN
MSALPRRIVKETQRLTQEPG------------------------------------------------------------------------------------------------------------------------------------
>UniRef90_F0Y5L1/37-155 [subseq from] UBC core domain-containing protein (Fragment) n=1 Tax=Aureococcus anophagefferens TaxID=44056 RepID=F0Y5L1_AURAN
---------------RARAVPGISATPYEDNLRYFNVLISGPTESPYDGA---LELFLPEDYPMAPPKVRFLTKIFHPNVDKLGRICLDILKDKWSPALQIRTVLLSIQALLSAPNPDDPLDNNVAELWKKNEPEAL---------------
>UniRef90_F2U4U3/2-147 [subseq from] Ubiquitin carrier protein n=1 Tax=Salpingoeca rosetta (strain ATCC 50818 / BSB-021) TaxID=946362 RepID=F2U4U3_SALR5
----ERRIQKETQKLKSiDSSNGVTVNVDANNYRYFHIDMKGPSGSPYEGGSFKLELFLPQEYPMSPPKVRFLTRIYHPNIDKVGRICLDVLKDKWSPALQIRTVVLSILALLGSPEPDDPLDAAIAKMWKENHAQAVATAKEWTRQFAM---
>UniRef90_A0A8C5KPH8/1-127 [subseq from] UBC core domain-containing protein n=1 Tax=Jaculus jaculus TaxID=51337 RepID=A0A8C5KPH8_JACJA
MAGLPCRIIKETQRLLAEPVPGIKAEPDESNAHYFHVVIAGPQDSPFERGTFKLELFLPEEYPTAAPKVCFMTKIYHPNVEKLGRIS-----------LQICTVLLSTQALLRAPNPDDPLANDVAEQ-------------AWTRLCAMNN-
>UniRef90_A0A7S1FGT8/24-171 [subseq from] UBC core domain-containing protein n=1 Tax=Noctiluca scintillans TaxID=2966 RepID=A0A7S1FGT8_NOCSC
MAAIPKRIEKESQKLAQEPPPGVVATPDRDNYRYFHINMMGPVGTPYQDGCYELELFLPESYPMEPPKVRFLTKIYHPNIDKLGRICLDVLKDKWSPALQIRTVLLSIQALLSAPEPSDPLDTSVADHFVQNRADAEAVARQWNTKFA----
>UniRef90_A0A804JLH8/2-118 [subseq from] (wild Malaysian banana) hypothetical protein n=2 Tax=Musa acuminata subsp. malaccensis TaxID=214687 RepID=A0A804JLH8_MUSAM
--------------------------------RSFSVKILGPNQSPYEGGVFKLELFLPDEYPMVAPKVRFLTKIYHPNIDKLGRICLDILKDKWTPALQIRTVLLSIQALLSAPNPDDPLSENIAKHWKANEAEALETAKEWTHVYAS---
>UniRef90_A0A2B7Y193/2-148 [subseq from] UBC core domain-containing protein n=1 Tax=Helicocarpus griseus UAMH5409 TaxID=1447875 RepID=A0A2B7Y193_9EURO
--ALPGRILKETKRLKEEPVPGIIAVPRDDNLRHFDVTLQGPADSPYQDGTFVLQLFLPDNYPMVAPKVQFLTKIYHPNIDGIGRVCLDVLKNNWSPALQIRTILLSIQALLGAPNAADPLAADVAKHWLDSPAEAIAEAQAETKLYAA---
>UniRef90_A0A7J0G9X5/2-42 [subseq from] Ubiquitin-conjugating enzyme 36 n=1 Tax=Actinidia rufa TaxID=165716 RepID=A0A7J0G9X5_9ERIC
--------------------------------RYFNVMILGPAQSPYEGGVFKLELFLPEEYPMAAPKRTlFM--------------------------------------------------------------------------------
>UniRef90_A0A7J0G9X5/138-222 [subseq from] Ubiquitin-conjugating enzyme 36 n=1 Tax=Actinidia rufa TaxID=165716 RepID=A0A7J0G9X5_9ERIC
----------------------------------------------------------------PLSQVRFLTKIYHPNIDKLGRICLDILKDKWSPALQIRTVLLSIQALLSAPNPDDPLSENIAKHWKTNEAEAVETAKEWTRLYAS---
>UniRef90_A7AR98/3-149 [subseq from] Ubiquitin-conjugating enzyme E2, putative n=2 Tax=Babesia TaxID=5864 RepID=A7AR98_BABBO
----PKRILKETENLANDSPPGIKAELNPGNNRHFYIRMLGPDSTPYEGGVYKLELFLPEQYPMEPPKVRFLTNIYHPNIDKLGRICLDILKDKWSPALQIRTVLLSVQSLLSAPEPDDPLDTSVADHFKADKADAERLAREWNEKYAKCN-
>UniRef90_A0A3M7BUP5/4-135 [subseq from] UBC core domain-containing protein n=3 Tax=Hortaea werneckii TaxID=91943 RepID=A0A3M7BUP5_HORWE
--PLPKRIIKETERLQNEPVPGISAAPHEENARYFDVKVEGPSGSCYEGGEFQLELFLPDDYPMCPPRIRFLTKIYHPNIDRLGRICLDVLKNNWSPALQIRTILLSIQALLGAPNPEDPLNEAVAKQWKVSTI------------------
>UniRef90_A0A498HDB7/387-456 [subseq from] riboflavin kinase n=1 Tax=Malus domestica TaxID=3750 RepID=A0A498HDB7_MALDO
-------------------TPGISASPAEENMRYFNVMILGPAQSPYEGGVFKLELFLPEEYPMAPPKVRFLTKIYHPNIDKASSFLLS---------------------------------------------------------------
>UniRef90_A0A498HDB7/466-532 [subseq from] riboflavin kinase n=1 Tax=Malus domestica TaxID=3750 RepID=A0A498HDB7_MALDO
----------------------------------------------------------------------------------LIRICLDILKDKWSPALQIRTVLLSIQALLSAPNPDDPLSENIAKHWKTNEEEAVETAKEWTRLYAS---
>UniRef90_I7IFD4/7-152 [subseq from] Ubiquitin-conjugating enzyme E2 N n=1 Tax=Babesia microti (strain RI) TaxID=1133968 RepID=I7IFD4_BABMR
---IPKRIVKETQSLATDPPPGISANPFPNNARHFKIKIEGPRGTPYETGIYDLELFLPEQYPMEPPKVRFNTMIYHPNIDKLGRICLDILKDKWSPALQIRTVLLSIQALLSAPEPDDPLDTSVADHFKNNREEADRMAAQWNVLYAN---
>UniRef90_A0A0C2MLA7/6-144 [subseq from] Ubiquitin-conjugating enzyme E2 N n=1 Tax=Thelohanellus kitauei TaxID=669202 RepID=A0A0C2MLA7_THEKT
---------QETQNLTKDKLTGITVAVEETNRRLFHVKIEGPVDSPFEGGIFDVDLFLPENYPIEPPKVKFLTPIYHPNIDKIGRVCLDILKEKWSPALQINTVLLSLQALISSPNPDDPLDNEIANHWNENEAQAIETAKQWTRDFA----
>UniRef90_A0A7S3GSQ2/1-122 [subseq from] UBC core domain-containing protein n=1 Tax=Spumella elongata TaxID=89044 RepID=A0A7S3GSQ2_9STRA
--------------------------PYEDNARYFNVAIAGPIDSPYQGGLFRLELFLPAEYPMGPPKVRFLTKLYHPNIDRLGRICLDILKDKWSPALQIRTVLLSIQGLLSAPNPDDPLDNNAAEHWKRNEADAVAKAKEWTEKFA----
>UniRef90_A0A7J7AV57/1-68 [subseq from] UBC core domain-containing protein n=5 Tax=Endopterygota TaxID=33392 RepID=A0A7J7AV57_9COLE
MAALPRRIIKETQRLLQEPVPGISAVPDDNNARYFHVIVTGPEDSPFEGGLFKLELFLPEDYPMSAPK------------------------------------------------------------------------------------
>UniRef90_A0A7J7AV57/68-127 [subseq from] UBC core domain-containing protein n=5 Tax=Endopterygota TaxID=33392 RepID=A0A7J7AV57_9COLE
-------------------------------------------------------------------------------------------KDKWSPALQIRTVLLSIQALLSAPNPDDPLANDVAELWKVNEAEAIRNAKEWTSRYAMDN-
>UniRef90_UPI0018E38D6D/1-106 [subseq from] ubiquitin-conjugating enzyme E2 N-like n=1 Tax=Arvicola amphibius TaxID=1047088 RepID=UPI0018E38D6D
MARLPHRIIKETQRLLAEPVPAIKAEPDESNAGYFHVVIAGPKDSPFDGGTFELELFLAEEYPMAAPKVCFMTKIYHPNVDKLGRICLDILKDKWSPALQIRTVLL----------------------------------------------
>UniRef90_A0CVX3/7-150 [subseq from] Chromosome undetermined scaffold_3, whole genome shotgun sequence n=18 Tax=Paramecium TaxID=5884 RepID=A0CVX3_PARTE
-----PRIIKETQNLAKDKVQGIEVTPDPGNFKHFFVIISGPPNTPYEGGVFDVELLLPDDYPMSPPKCVFNTKIYHPNIDNLGRICLDVLKDKWSPALQIRSILLSIQVLLSSPNPDDPLNNDAANLWKTNEAQALMKARDFTLKYAK---
>UniRef90_A0A8B7HYS1/14-111 [subseq from] ubiquitin-conjugating enzyme E2 N-like n=1 Tax=Microcebus murinus TaxID=30608 RepID=A0A8B7HYS1_MICMU
MAGLPQRIIKETQRLLAEPVPGIKAEPDESNTRYFHVVIAGPQDSPFEGGTFKLELFLPEEYPMAAPKVRFMTKIYHPNVDKLERICLDILKDKWSPH------------------------------------------------------
>UniRef90_UPI001C6FA696/1-126 [subseq from] ubiquitin-conjugating enzyme E2 N-like n=1 Tax=Panthera tigris TaxID=9694 RepID=UPI001C6FA696
MVGLPHRIIKETQRLLAETVPGIRAEQDDSSARYFHVVIAGPQGFPFEGGTFKLELFLPEEYPLAAPKVCFVTKIYHPRgawvAEQIGRICLDILKDKWSPVLQICTVLLLISALLSAPNPDDALA------------------------------
>UniRef90_UPI002007F77C/4-144 [subseq from] ubiquitin-conjugating enzyme n=1 Tax=Antrodia serialis TaxID=139415 RepID=UPI002007F77C
--------PKETERLVADPAPGITALPHDDNLRYFDVTIQGPDGSPFASGVFRLELFLPEEYPMAPPKVRFLTKITIPiSVHKLGRICLDILKDKWSPALQIRTVLLSIQALLSSPNPDDPLATDVAKHYKENEKDAQRVSREWTEKYA----
>UniRef90_A0A5N6PMV0/29-99 [subseq from] UBC core domain-containing protein n=1 Tax=Mikania micrantha TaxID=192012 RepID=A0A5N6PMV0_9ASTR
-----------------DVAPGISASPSEDNMRYFNVMILGPTQSPYEGGVFKLELFLPEEYPMAAPKVRFLTKIYHPNIDKVCLSCV----------------------------------------------------------------
>UniRef90_A0A5N6PMV0/119-177 [subseq from] UBC core domain-containing protein n=1 Tax=Mikania micrantha TaxID=192012 RepID=A0A5N6PMV0_9ASTR
---------------------------------------------------------------------------------QLGRICLDILKDKWSPALQIRTVLLSIQALLSAPNPDDPLSENIAKHWKSNEAEAVETG------------
>UniRef90_A0A1B7P7C8/23-167 [subseq from] UBC core domain-containing protein n=2 Tax=Emergomyces TaxID=1955773 RepID=A0A1B7P7C8_9EURO
----TTRILKETRRLVTDPVPGITAVPKEGNFRYFDVTLEGPADSPYAGGIFKLELFLPDGYPMDPPQVLFRTKIYHPNIDAIGRICLDVLKKNWSPVQQIRSILLSIQVLLGAPNPDDPLAEDVAKHWRENPDEAIAQAKALTQLYAT---
>UniRef90_A0A3L6DK41/5-165 [subseq from] Ubiquitin-conjugating enzyme E2 36 n=1 Tax=Zea mays TaxID=4577 RepID=A0A3L6DK41_MAIZE
--NLPRRIIKETQRLLSEPAPGISASPSEENMRYFNVMILGPAQSPYEGvpliyGWLYLAYFCTdslylKKYVQPERQVRFLTKIYHPNIDKLGRICLDILKDKWSPALQIRTVLLSIQALLSAPNPDDPLSDNIAKHWKSNEAEAVETAfglaaKEWTRLYT----
>UniRef90_A0A4V1ITB0/2-116 [subseq from] Ubiquitin-conjugating enzyme (Fragment) n=2 Tax=Caulochytrium protostelioides TaxID=1555241 RepID=A0A4V1ITB0_9FUNG
--SLPKRIVKETERLMAEPAPGITAEPQEENLRYFDVTIAGPASSPYEGGIFRLELFLPDDYPMGPPKVRFLTKIYHPNIDKLGRICLDILKDKWSPALQIRTVLLSIQALLGAPNP-----------------------------------
>UniRef90_A0A5D3AR85/2-35 [subseq from] UBC core domain-containing protein n=12 Tax=Cryptococcaceae TaxID=1884633 RepID=A0A5D3AR85_9TREE
----------------ADSPPGISAAPKDDNLRHFDVTVAGPESSPYEGM------------------------------------------------------------------------------------------------------
>UniRef90_A0A5D3AR85/46-147 [subseq from] UBC core domain-containing protein n=12 Tax=Cryptococcaceae TaxID=1884633 RepID=A0A5D3AR85_9TREE
----------------------------------------------MPGGIFKLELFLPEEYPMNPPKVRFLTKIYHPNIDKLGRICLDILKDKWSPALQIRTVLLSIQALLGAPNPDDPLANDVAQAWKENQSAAIAQAKEWTNKFA----
>UniRef90_UPI0019173257/40-166 [subseq from] ubiquitin-conjugating enzyme E2 N-like n=1 Tax=Rattus norvegicus TaxID=10116 RepID=UPI0019173257
MVGLPLGIVKETQRWLAESIPDIKEKPDEKNAHYFHVVIAGPQDFPFKGRNFKLEPFL-QEYPMAAPKVRFMTKIYHPRVDKLGRKYLVILKDKWTPALQIRTVLLLIQALLSDPNPDDPLANDIAEQ------------------------
>UniRef90_A0A6B2G2C8/5-148 [subseq from] Putative ubiquitin-conjugating enzyme E2 N (Trinotate prediction) n=1 Tax=Myxobolus squamalis TaxID=59785 RepID=A0A6B2G2C8_MYXSQ
----IGRILKETNMLLHEKLFGICINVDDSNFRLFHVKIDGPIDSPYEGGVFDLDLFLPEDYPISAPKVRFLTRIYHPNIDKIGRVCMDILKENWSPALQINKILLSLQALLASPNPNDPLENEIANHWNENEKDALETARKWTTDFA----
>UniRef90_A0A2P5WD41/5-161 [subseq from] UBC core domain-containing protein n=1 Tax=Gossypium barbadense TaxID=3634 RepID=A0A2P5WD41_GOSBA
--NLPRRIIKETQRLLSEPAPGISASPSEDNMRYFNVMILGPTQSPYEGGVFKLELFLPEEYPMAAPKGCTSLHvenaaLSVPVVSGLSflaawKNSLDILKDKWSSALQIRTVLLSIQALLSAPNPDDPLLENIAKHWKTNEAEAVETAKEWTRLYAS---
>UniRef90_L8HKN0/12-49 [subseq from] Ubiquitin-conjugating enzyme, putative n=1 Tax=Acanthamoeba castellanii str. Neff TaxID=1257118 RepID=L8HKN0_ACACA
----------------------------KDNLRYFDVIIAGPSQSPYEGGIFKLELFLTEDYPMRC--------------------------------------------------------------------------------------
>UniRef90_L8HKN0/70-156 [subseq from] Ubiquitin-conjugating enzyme, putative n=1 Tax=Acanthamoeba castellanii str. Neff TaxID=1257118 RepID=L8HKN0_ACACA
---------------------------------------------------------------FSPPKVRFLTRIYHPNIDRLGRICLDILKDKWSPALQIRTVLLSIQALLSAPNPDDPLANDIAQHWKTNEKGAIDTAREWTRRHAMS--
>UniRef90_A0A7S4UBH4/14-159 [subseq from] UBC core domain-containing protein n=1 Tax=Paramoeba aestuarina TaxID=180227 RepID=A0A7S4UBH4_9EUKA
---TPRRIVKESQRLLQEPLDGIKVECLREDLRHYHVEMEGPQDSPYEGGTFELEMFVPNDYPMSPPKVKFLTRIYHPNIDRIGRISLDILQCKWSPALQLRTCLIGIQCLLQAPNPDDPLDASVGYAWKTDQKKALETAKEYTFMYAR---
>UniRef90_I0YRY8/5-139 [subseq from] Binding protein n=1 Tax=Coccomyxa subellipsoidea (strain C-169) TaxID=574566 RepID=I0YRY8_COCSC
-AQLPRRIVKETQRLMSEPAPGISASPCEDNLRYFNVIILGPHNTPYEGM----QQF--------SCKVRFLTKIYHPNIDKLGRICLDILKDKWSPALQIRTVLLSIQALLSAPNPDDPLAENVAKHWKDNEKEAVEMAKKWTHSYA----
>UniRef90_G5B8Z4/1-94 [subseq from] Ubiquitin-conjugating enzyme E2 N n=5 Tax=Amniota TaxID=32524 RepID=G5B8Z4_HETGA
MAGLPRRIIKETQRLLAEPVPGIKAEPDESNARYFHVVIAGPQDSPFEGGTFKLELFLPEEYPMAAPKVRFMTKIYHPNVDKLGRICLDILKDK----------------------------------------------------------
>UniRef90_A0A8H7TU01/2-120 [subseq from] UBC core domain-containing protein n=1 Tax=Bionectria ochroleuca TaxID=29856 RepID=A0A8H7TU01_BIOOC
--ALPKRIIKETERLMAEPVPGISAVPHEDNLRYFDVEIHGPSQSPYEGGVFKLELFLPEDYPMTPPKIRFLTKIFHPNVDKLGRICLDVLKNNWSPALQIRTILLSIQALLGAPNPDDDP-------------------------------
>UniRef90_A0A813G785/2-141 [subseq from] UBC core domain-containing protein n=1 Tax=Polarella glacialis TaxID=89957 RepID=A0A813G785_POLGL
--------EKETQKLSSEPPPGVTAVPDKDNYRYFHINMSGPDGTPYEAGVYVLELFLPEGYPMEPPKVRFLTKIYHPNIDKLGRICLDVLKDKWSPALQIRTVLLSIQALLSAPEPSDPLDTGVADHFIQNRKEAEEVAKTWNSKYA----
>UniRef90_A0A8J6GID6/31-159 [subseq from] Ubiquitin-conjugating enzyme E2 C n=1 Tax=Microtus ochrogaster TaxID=79684 RepID=A0A8J6GID6_MICOH
----DKRLQQELMTLMMSGDKGISAFPESDNLFKWVGTIHGAAGTVYEDLRYKLSLEFPSGYPYNAPTVKFLTRCYHPNVDTQGNICLDILKDKWSALYDVRTILLSIQSLLGEPNINSPLNTHAAELWKNPT-------------------
>UniRef90_A0A8J6GID6/200-312 [subseq from] Ubiquitin-conjugating enzyme E2 C n=1 Tax=Microtus ochrogaster TaxID=79684 RepID=A0A8J6GID6_MICOH
--------------------KGISAFPESDNLFKWVGTIHGAAGTVYEDLRYKLSLEFPSGYPYNAPTVKFLTPCYHPNVDTQGNICLDILKDKWSALYDVRTILLSIQSLLGEPNINSPLNTHAAELWKNPT-------------------
>UniRef90_A0A6V7NYW9/45-152 [subseq from] UBC core domain-containing protein n=1 Tax=Ananas comosus var. bracteatus TaxID=296719 RepID=A0A6V7NYW9_ANACO
----------------------------------------RPSQSPYEGGVFKLELFLPEEYPMAPPKVRFLTKIYHPNIDKLGRICLDILKDKWSPALQIRTVLLSIQALLSAPNPDDPLSDNIAKHWKANEAEAVETAKEWTHLYA----
>UniRef90_A0A4T0GDX6/2-161 [subseq from] UBC core domain-containing protein n=2 Tax=Wallemia TaxID=148959 RepID=A0A4T0GDX6_WALIC
--SLPKRILKEAERLQVDAPEGIKASPSEQDIRYFDVSIQGPDGSPFEKGIFSLELWLPSSYPMEPPRVRFLTKIYHPNIDKLGRICLDILKgelrrelplklipaDKWSPALQIRTVLLSIQALLSAPNPDDPLANDVAEHYKSDEKAAIQVSKEWTHKFA----
>UniRef90_A0A8I3NSW8/5-100 [subseq from] UBC core domain-containing protein n=3 Tax=Canis lupus TaxID=9612 RepID=A0A8I3NSW8_CANLF
-AGLPRRIIKETQRLLAEPVPGIKAEPDESNARYFHVVIAGPQDSPYEGGTFKLELFLPEEYPMAAPKVRFMTKIYHPNVDKLGRICLDILKDKACT-------------------------------------------------------
>UniRef90_F8VV71/1-113 [subseq from] Ubiquitin-conjugating enzyme E2 N n=3 Tax=Hominidae TaxID=9604 RepID=F8VV71_HUMAN
MAGLPRRIIKETQRLLAEPVPGIKAEPDESNARYFHVVIAGPQDSPFEGGTFKLELFLPEEYPMAAPKVRFMTKIYHPNVDKLGRICLDILKGKCY--LYQHMLLLSfLLFLLSI--------------------------------------
>UniRef90_A0A4S4N0W8/1-135 [subseq from] UBC core domain-containing protein n=2 Tax=Agaricomycetes TaxID=155619 RepID=A0A4S4N0W8_9APHY
--------MKETERLVADPAPGISAAPHEDNLRYFDVTIQGPDGSPFANGVFRLELFLPEEYPMAPPKVRFLTKIYHPNIDKLGRICLDILK-----ALQIRTVLLSVQALLSSPNPDDPLATDVAKHYKENEKDAQRVSREWTEQYA----
>UniRef90_A0A7I8J6D6/5-172 [subseq from] UBC core domain-containing protein n=1 Tax=Spirodela intermedia TaxID=51605 RepID=A0A7I8J6D6_SPIIN
--NLPRRIIKETQRLLSEPAPGISASPSEDNMRYFNVMILGPTQSPYEGkmkyisycGllrVFKLELFLPEEYPMAAlslsvlhlcfslfmGQVRFLTKIYHPNIDKLGRICLDILKDKWSPAYRSG----PIQALLSAPNPDDPLSENIAKHWKTNEAEAVETAKEWTLLYAS---
>UniRef90_UPI000644587A/1-128 [subseq from] ubiquitin-conjugating enzyme E2 N-like n=1 Tax=Otolemur garnettii TaxID=30611 RepID=UPI000644587A
MARLPPRIIKETQRLLAEPFPGIQAEPDESNASYFRVVIAGPQDSPFEGGTFKLKLFLPEEYPNGSSYSTFHDQIYHPNADKLGRICLDTLKDKWSLALQIRTVLLWIQVLLCTPSRDDPLVNGVVED------------------------
>UniRef90_A0A8C5KW07/1-40 [subseq from] UBC core domain-containing protein n=1 Tax=Jaculus jaculus TaxID=51337 RepID=A0A8C5KW07_JACJA
MARLSHRIIKETQHLLAEPIPGIKAEPDESNACYFYVVIA----------------------------------------------------------------------------------------------------------------
>UniRef90_A0A8C5KW07/40-127 [subseq from] UBC core domain-containing protein n=1 Tax=Jaculus jaculus TaxID=51337 RepID=A0A8C5KW07_JACJA
----------------------------------------------------------AEEYPMAVPKVHFMTKIYHPNVDKLGRMY------KWSQAPQICTVLLSIQALLNAPNPDDPLANDVAEQWKTNEAQAIETARAWSRLYSMNNI
>UniRef90_A0A817AKA9/119-247 [subseq from] (rape) hypothetical protein n=1 Tax=Brassica napus TaxID=3708 RepID=A0A817AKA9_BRANA
-----KRLMRDFKRLQQDPPAGISGAPQDNNIMLWNAVIFGPDDTPWDGGTFKLSLQFSEDYPNKPPTVRFVSRMFHPNIYADGSICLDILQNQWSPIYDVAAILTSIQSLLCDPNPNSPANSEAARMYSESKR------------------
>UniRef90_A0A817AKA9/266-362 [subseq from] (rape) hypothetical protein n=1 Tax=Brassica napus TaxID=3708 RepID=A0A817AKA9_BRANA
--------------------------------------ICRPDDSPWDGGTFKLSLQFSEDYPNKPPRVRFVSRMFHPNIYLDGRICLDILQNQWTPVYDCAAILISIQSLLCDPNTNSYVNSEAALMYSENKRE-----------------
>UniRef90_A0A7J7Z9U3/1-95 [subseq from] Ubiquitin conjugating enzyme E2 N n=1 Tax=Myotis myotis TaxID=51298 RepID=A0A7J7Z9U3_MYOMY
MAGLPRRIIKETQRLLAEPVPGIKAEPDESNARYFHVVIAGPQDSPFEGGTFKLELFLPEEYPMAAPKVRFMTKIYHPNVDKLGRICLDILKGKC---------------------------------------------------------
>UniRef90_A0A2I2Z242/1-92 [subseq from] UBC core domain-containing protein n=4 Tax=Euteleostomi TaxID=117571 RepID=A0A2I2Z242_GORGO
MAGLPRRII-ETQRLLAEPVPGIKAEPDESNARYFHVVIAGPQDSPFEGGTFKLELFLPEEYPMAAPKVRFMTKIYHPNVDKLGRICLDILKA-----------------------------------------------------------
>UniRef90_A0A6A1Q3K5/15-120 [subseq from] UBC core domain-containing protein n=1 Tax=Balaenoptera physalus TaxID=9770 RepID=A0A6A1Q3K5_BALPH
-ASLVTETINETQRLLAEPVPGIKAEPDESNARYFHVVIAGPQDSPFEGGTFKLELFLPEEYPMAAPKVRFMTKIYHPNVDKLGRICLDILKEFGKEHIELSKVIIA---------------------------------------------
>UniRef90_A0A6A1Q3K5/124-139 [subseq from] UBC core domain-containing protein n=1 Tax=Balaenoptera physalus TaxID=9770 RepID=A0A6A1Q3K5_BALPH
----------------------------------------------------------------------------------------------------------------------------------------LSTARAWTRLYAMNNI
>UniRef90_A0A078A6E9/19-161 [subseq from] Ubiquitin conjugating enzyme e2 n=1 Tax=Stylonychia lemnae TaxID=5949 RepID=A0A078A6E9_STYLE
------KLLQETQRLAQEPVVGIYAEPSENNHRHFYVKIAGPEGTSYEGGMFHAELYLPDEYPMVPPKVLFRTKIFHPNIDKLGRICLDILKDKWSPALQIRSVLLSIQALLSAPNLDDPLDQEIADFWKKDPEAAIKKAREWTVQYAN---
>UniRef90_A0A8D2JXL5/1-94 [subseq from] UBC core domain-containing protein n=1 Tax=Theropithecus gelada TaxID=9565 RepID=A0A8D2JXL5_THEGE
MAGLPHRIIKETQRLLTEPVPGIKAEPDESNARYFHVVIAGPQDSPFERGSFKLELFLPEEYPVAAPKVRFMTKVYHPNVDKLGRICLDILKDK----------------------------------------------------------
>UniRef90_A0A0R3ULG1/2-125 [subseq from] UBC core domain-containing protein n=1 Tax=Mesocestoides corti TaxID=53468 RepID=A0A0R3ULG1_MESCO
----------------KEPVEGITTTIDDSNARFFHVVVEGPKDSPYEGGFFKLQLFLPEDYPMSAPKCLFTTKIYHPNIDNLGRICLDILKDRWSPALQIRTVLLSIQSLLSTPNFDDPLATDVASHFKSNKDQAIQTG------------
>UniRef90_A0A818PUR2/19-136 [subseq from] UBC core domain-containing protein n=1 Tax=Rotaria sp. Silwood1 TaxID=2762511 RepID=A0A818PUR2_9BILA
------------------------------DAFHYQGTMLGPLDSPYENGVFQFKLQYSENYPFKPLKIQFSTKIFHPNIFPNGYICLDILEKQWSVACNLLAALISIQSLLNDPNPNDPSNPEAAHYYRFDREKYNQIAREWTNKYA----
>UniRef90_A0A818PUR2/162-302 [subseq from] UBC core domain-containing protein n=1 Tax=Rotaria sp. Silwood1 TaxID=2762511 RepID=A0A818PUR2_9BILA
------RIMKDLKELESGSTLSVDLVPGDDI-YHYQGTMLGPLDSPYENGILQFKLEYPENYPFQPPKIQFSTKIFHPNIFPNGYICLDILQKRWSAACFLSAALISIQSLLNDPNPNDPSNPEAAHYYRFDREKYNQIAREWTNKYA----
>UniRef90_A0A2K6KTZ1/1-93 [subseq from] UBC core domain-containing protein n=2 Tax=Rhinopithecus TaxID=542827 RepID=A0A2K6KTZ1_RHIBE
MAGLPRRIIKETQRLLTEPVPGIKTEPDESNARYFHVVIAGPQYSPFEGGTFKLELFLPEEYPVAAPKVRFMTKIYHPNVDKLGRICLDILKA-----------------------------------------------------------
>UniRef90_A0A812ZD65/2-147 [subseq from] UBC36 protein n=1 Tax=Symbiodinium sp. KB8 TaxID=230985 RepID=A0A812ZD65_9DINO
--ALPIRIVKETQKLAKDPVEGIEATPYVDNLRHFDVSVQGPPDSPYAGGTFKLELYLPEDYPMSPPKVRFLTKIYHVNVDRLGRICLDILKDQWSPALTISKVLLSICSLLTDPNPDDPLVPEIAHKYKTNREDYEKIASEWTRKYA----
>UniRef90_A0A8S9K7Q6/11-115 [subseq from] UBC core domain-containing protein n=1 Tax=Brassica cretica TaxID=69181 RepID=A0A8S9K7Q6_BRACR
--------------------------------------------SHFLGGVFKLELFLPEEYPMAAPKVRFLTKIYHPNIDKLGRICLDILKDKWSPALQIRTVLLSIQALLSAPNPDDPLSENIAKHWKSNEAEAVETAKEWTRLYAS---
>UniRef90_A0A818TQ30/175-281 [subseq from] UBC core domain-containing protein n=7 Tax=Rotaria sp. Silwood1 TaxID=2762511 RepID=A0A818TQ30_9BILA
------------------NSSGFDVHPVDVRDPFFcKGTIVGPQDSPYHGRSFVFNVRFPLDYPDKPPVIFLLTYIFHANISQFTCLNETLVQKTWTRDSTLSNILRNFLTLLSNPYSDDSCTHY----------------------------
>UniRef90_A0A818TQ30/344-445 [subseq from] UBC core domain-containing protein n=7 Tax=Rotaria sp. Silwood1 TaxID=2762511 RepID=A0A818TQ30_9BILA
----------------------------------WKVTMCGPRDTPYEDRVFNLKISFRYNYPSEPPNIDFTTKIFHPNISfNTGALSENFIKQRWKSDLTIPQLLLSILALLSDPDLNNTNNDEAARLYQQNREE-----------------
>UniRef90_A0A176WHM0/60-163 [subseq from] UBC core domain-containing protein n=1 Tax=Marchantia polymorpha subsp. ruderalis TaxID=1480154 RepID=A0A176WHM0_MARPO
---------------------------------------------PLIGGVFKLELFLPEEYPMAAPKVRFLTKIYHPNIDKLGRICLDILKDKWSPALQIRTVLLSIQALLSAPNPDDPLAENIAKHWKTDEAQAVATAREWTRLYAT---
>UniRef90_K3XN85/5-111 [subseq from] UBC core domain-containing protein n=1 Tax=Setaria italica TaxID=4555 RepID=K3XN85_SETIT
--NLPRRIIKETQRLLSEPAPGISASPSEENMRYFNVMILGPAQSPYEGGVFKLELFLPEEYPMAAPKVRFLTKIYHPNIDKLGRICLDILKDKWSPALQIRTVLLSFQ-------------------------------------------
>UniRef90_A0A0D2P799/15-135 [subseq from] UBC core domain-containing protein n=4 Tax=Gossypium TaxID=3633 RepID=A0A0D2P799_GOSRA
------------------------GSPKNEDKSIWQATMPGPLSSPYEGGTFELSIHLPPDYPLKPPKVAFRTKIYHPNIDSDgGSIGIDILKDKnWLPGRTIKEVLLAIYLILGDPQLDNPLEENTSNMVKT-------VARKWTQMYAMG--
>UniRef90_A0A0D2P799/167-281 [subseq from] UBC core domain-containing protein n=4 Tax=Gossypium TaxID=3633 RepID=A0A0D2P799_GOSRA
---------------------------------HWQAAILDLRGTPYNGGMFQVDIHFSRQYPNEPPKVVFRTKIFHPNIDENGSIGLDILKDRWSKDLSISQVLHSIRSLLKNPNPDAPLVPWIAHMCKTNCSEYDTTARSWTLKYA----
>UniRef90_A0A452ZVY1/3-105 [subseq from] UBC core domain-containing protein n=1 Tax=Aegilops tauschii subsp. strangulata TaxID=200361 RepID=A0A452ZVY1_AEGTS
----------------------------------------------WTGGVFKLELFLPEEYPMAAPKVRFLTKIYHPNIDKLGRICLDILKDKWSPALQIRTVLLSIQALLSAPNPDDPLSENVAKHWKSNEAEAVETAKEWTRMYAS---
>UniRef90_UPI0007AC5894/1-96 [subseq from] ubiquitin-conjugating enzyme E2 N-like n=1 Tax=Sinocyclocheilus grahami TaxID=75366 RepID=UPI0007AC5894
MAGLPRRIIKETQRLLAEPVPGIRAEPDEGNARYFHVVISGPQDSPFEGGTFKLELFLPEEYPMAAPKVRFMTKIYHPNVDKLGRICLDILKGDYS--------------------------------------------------------
>UniRef90_A0A8C2MHC1/1-96 [subseq from] UBC core domain-containing protein n=1 Tax=Cricetulus griseus TaxID=10029 RepID=A0A8C2MHC1_CRIGR
MARLPRRIIKETHRLLAEPVPGIKAEPDENNALYFHVVIAGPQDSPFEGGTFKLELFLPEEYPMAAPKVRFMTKTYHPNVDKLGRICLDILKDKWG--------------------------------------------------------
>UniRef90_G0ZE93/2-92 [subseq from] Ubiquitin-conjugating enzyme E2N (Fragment) n=2 Tax=Archosauria TaxID=8492 RepID=G0ZE93_ALLMI
-------------------------------------------------------------YPMAAPKVRFMTKIYHPNVDKLGRICLDILKDKWSPALQIRTVLLSIQALLSAPNPDDPLANDVAEQWKTNEAQAIETARAWTRLYAMNNI
>UniRef90_A0A6P6LPQ8/1-93 [subseq from] ubiquitin-conjugating enzyme E2 N isoform X2 n=1 Tax=Carassius auratus TaxID=7957 RepID=A0A6P6LPQ8_CARAU
MAGLPRRIIKETQRLLAEPVPGIKAEPDEGNARYFHVVIAGPQDSPFEGGTFKLELFLPEEYPMAAPKVRFMTKIYHPNVDKLGRICLDILKV-----------------------------------------------------------
>UniRef90_U6MCZ3/5-133 [subseq from] Ubiquitin-conjugating enzyme e2, putative n=4 Tax=Eimeriidae TaxID=5799 RepID=U6MCZ3_EIMMA
--------------------PGIEAAPDPSNYRYFKIIMTGPAGTPYEGGRYRLELFLPEQYPMEPPKVRFLTKIYHPNIDALGRICLDILKDKWSPALQIRTVLLSVQALLSAPEPDDPLDTKVADHFKHDRQAAEERAREWRQMYAG---
>UniRef90_A0A6P3Z473/13-113 [subseq from] ubiquitin-conjugating enzyme E2 36-like n=1 Tax=Ziziphus jujuba TaxID=326968 RepID=A0A6P3Z473_ZIZJJ
------------------------------------------------GGVFKLELFLPEEYPMAPPKVRFLTKIYHPNIDKLGRICLDILKDKWSPALQIRTVLLSIQALLSAPNPDDPLSENIAKHWKTNEAEAVETAKEWTRLYAS---
>UniRef90_A0A7J9C7G7/4-143 [subseq from] UBC core domain-containing protein n=1 Tax=Gossypium gossypioides TaxID=34282 RepID=A0A7J9C7G7_GOSGO
-----QRISKELKQIQENPPEFFSLAPENQGMFTWQATMMGPRDSPYEGGTFELIIDIPGDYPFKPPKVAFRTKIYHPNIDSNgGSIGIDILKDKnWTPAHNITEVLLSIYLTLGYPQLNSPLEENTANMIK-----A--VARKWTQKYAMG--
>UniRef90_A0A7J9C7G7/171-289 [subseq from] UBC core domain-containing protein n=1 Tax=Gossypium gossypioides TaxID=34282 RepID=A0A7J9C7G7_GOSGO
-----------------------------GDMFHWQATILDLQGSPYVGGVFHVDIHFPLQYPLKPPKVVFRPMIFHPNIDSNGRIGLDILTDGWSANVTIAQVLLEICSLLKNPNPDAPLVPEIACMYNTDRQKYVTTARRWTEKYA----
>UniRef90_L0AXL6/4-149 [subseq from] Ubiquitin-conjugating enzyme E2, putative n=2 Tax=Theileria TaxID=5873 RepID=L0AXL6_THEEQ
-----KRIIKETESLATDSPPGIKAELYPGNDRHFKIHMRGPDGTPYEGGVYLLELFLPEQYPMEPPKVRFLTSIYHPNIDKIGRICLDILKDKWSPALQIRTVLLSIQALLSAPEPDDPLDANVANHFKVDRSGAEALAREWNKTFASCN-
>UniRef90_K4HAV3/1-92 [subseq from] Ubiquitin-conjugating enzyme E2N (Fragment) n=2 Tax=Sauria TaxID=32561 RepID=K4HAV3_9SAUR
------------------------------------------------------------EYPMAAPKVRFMTKIYHPNVDKLGRICLDILKDKWSPALQIRTVXLSIQALLSAPNPDDPLANDVAEQWKTNEAQAIETARAWTRLYAMNNI
>UniRef90_A0A564YDV0/4-140 [subseq from] UBC core domain-containing protein n=1 Tax=Hymenolepis diminuta TaxID=6216 RepID=A0A564YDV0_HYMDI
---IPRRIHKERETLLTEPVEGIKVAVDESNNRYFCAIIEGPKDSPYEGGFFKLQLFLPEDYPHKPPRCLFMTKIYHPNIDQIGRICLDSLKSKWSAALHVRTVLLSIQALLATPNPNDFLANHVTAEWRQNEAGALQTG------------
>UniRef90_Q4N8G3/4-149 [subseq from] Ubiquitin-protein ligase, putative n=2 Tax=Theileria TaxID=5873 RepID=Q4N8G3_THEPA
-----KRILKETESLATDSPPGIKAELFVGNDRHFKIHMQGPDSTPYEGGVYILELFLPEHYPMDPPKVRFLTSIYHPNIDKIGRICLDILKDKWSPALQIRTVLLSIQALLSAPEPDDPLDASVANHFKTDRVGAEKVAREWNQTFAVCN-
>UniRef90_A0A3P7EDG8/157-188 [subseq from] Mesencephalic astrocyte-derived neurotrophic factor homolog n=1 Tax=Wuchereria bancrofti TaxID=6293 RepID=A0A3P7EDG8_WUCBA
--ALPRRIAKETQRLIADPVPGISAVPDDNNAQY----------------------------------------------------------------------------------------------------------------------
>UniRef90_A0A3P7EDG8/187-275 [subseq from] Mesencephalic astrocyte-derived neurotrophic factor homolog n=1 Tax=Wuchereria bancrofti TaxID=6293 RepID=A0A3P7EDG8_WUCBA
------------------------------------------------------------QYPMAAPKVRFMTKIYHPNIDKLGRICLDILKDKWSPALQIRTVLLSIQALLSAPNPDDPLATDVAEQWKSNESDAIRIAQEWTRIHAN---
>UniRef90_A0A3P9CRY3/1-92 [subseq from] Ubiquitin conjugating enzyme E2 N n=1 Tax=Maylandia zebra TaxID=106582 RepID=A0A3P9CRY3_9CICH
MAGLPRRIIKETQRLLAEPVPGIKAEPDEANARYFHVVIAGPQDSPFEGGTFRLELFLPEEYPMAAPKVRFMTKIYHPNVDKLGRICLDILK------------------------------------------------------------
>UniRef90_A0A8T0W599/5-111 [subseq from] UBC core domain-containing protein n=1 Tax=Panicum virgatum TaxID=38727 RepID=A0A8T0W599_PANVG
--NLPRRIIKETQRLLSEPAPGISASPSEENMRYFNVMILGPSQSPYEGGVFKLELFLPEEYPMAPPKVRFLTKIYHPNIDKLGRICLDILKDKWSPALQIRTVLLSCR-------------------------------------------
>UniRef90_UPI001B7F26CD/1-93 [subseq from] ubiquitin-conjugating enzyme E2 N isoform X2 n=1 Tax=Carcharodon carcharias TaxID=13397 RepID=UPI001B7F26CD
MAGLPRRIVKETQRLMAEPVPGIRAEPDEANARYFHVVIAGPQDSPFEGGNFKLELFLPEEYPMAAPKVRFVTKIYHPNVDKLGRICLDILKA-----------------------------------------------------------
>UniRef90_A0A5D2N1N9/4-148 [subseq from] UBC core domain-containing protein n=1 Tax=Gossypium tomentosum TaxID=34277 RepID=A0A5D2N1N9_GOSTO
-----KRILKEFKDLQKCPPDFCSLAPDNEDMFIWRATMPGPRDSPYEGGKFELIIHFPPDYPYKPPKVAFRNKIFHPNINRNGSIGIDILKDKWSPALTISKVLLSIYSILGAPMLNDPLEENIANMYKTDRSQYETVARNWTQKYAMG--
>UniRef90_A0A5D2N1N9/168-238 [subseq from] UBC core domain-containing protein n=1 Tax=Gossypium tomentosum TaxID=34277 RepID=A0A5D2N1N9_GOSTO
---------------------------------YGSAAILDLRNSPYDGGLFKVDIQFPLQYPLEPPKVVFRTKIFHPNIDTNGSIGLDILKDRWSANLTISQV------------------------------------------------
>UniRef90_UPI00071144CA/6-104 [subseq from] ubiquitin-conjugating enzyme n=1 Tax=Blastocystis sp. subtype 4 TaxID=944170 RepID=UPI00071144CA
-------LRGELKKLRENKVNGIRLIANEDNLFDWTCILDGPDGTPYQGGTYVVKLRIPPDYPFHPPKAFFETKIFHPNIDYTnGSVCLNILKSEWSPRWGLEVVL-----------------------------------------------
>UniRef90_UPI00071144CA/126-270 [subseq from] ubiquitin-conjugating enzyme n=1 Tax=Blastocystis sp. subtype 4 TaxID=944170 RepID=UPI00071144CA
-----KRVEVEYSKLSANPKAELGIYYAFPDHRSFYGFIRGPSDSPFEGGYFKLFIHLKNDYPFSPPVIKFMTPVYHPNISsQTGVICLDILKDKWTAAINLTTALLSIQALLTSAEPDDPQDYPVATVYQERPKEYEETARKWTQMYAK---
>UniRef90_UPI000C7F6075/1-127 [subseq from] ubiquitin-conjugating enzyme E2 N-like n=1 Tax=Otolemur garnettii TaxID=30611 RepID=UPI000C7F6075
MAGVHHRIIRETQHLVMEPVLGIKAEPDGRNAYYFHVVLASSQDSPFEEGTFKLKLFLPQEYSMTAPKVCFMTKIYHPNIDKLGIICLGILKDKWSPALQIHIILLLIQTLLNVPNPNDPLVSEVME-------------------------
>UniRef90_A0A484NCJ5/5-110 [subseq from] UBC core domain-containing protein n=3 Tax=asterids TaxID=71274 RepID=A0A484NCJ5_9ASTE
--NLPRRIIKETQRLLSEPAPGISASPSEENMRYFNVMILGPTQSPYEGGVFKLELFLPEEYPMAAPKVRFLTKIYHPNIDKLGRICLDILKDKWSPALQIRTVLLRY--------------------------------------------
>UniRef90_A0A1B8CZQ5/1-124 [subseq from] Ubiquitin-conjugating enzyme E2 N n=1 Tax=Pseudogymnoascus sp. 24MN13 TaxID=1622150 RepID=A0A1B8CZQ5_9PEZI
MAALPKRIIKETERLMAEPVPGISAIPHDDNLRYFDVKIHGPSQSPYEGGVFNLELFLPDDYPMTPPKIRFLTKIYHPNIDKLGRLSLDVLKSNWSPALQIRTILLSIQALLGAPNRDDARAPD----------------------------
>UniRef90_A0A6A4NM73/5-109 [subseq from] Putative aminoacyltransferase, E1 ubiquitin-activating enzyme n=1 Tax=Lupinus albus TaxID=3870 RepID=A0A6A4NM73_LUPAL
--NLPRRIIKETQRLLSEPAPGISASPSEENMRYFNVMILGPSQSPYEGGVFKLELFLPEEYPMAAPKVRFLTKIYHPNIDKLGRICLDILKDKWSPALQIRTVLLR---------------------------------------------
>UniRef90_A0A5B6UPV0/10-162 [subseq from] Ubiquitin-conjugating enzyme E2 28 n=1 Tax=Gossypium australe TaxID=47621 RepID=A0A5B6UPV0_9ROSI
-----KRIPKEVKELQKEHPHVFSLAPEDkEDIFSRRVTMRGPCRSPYEGGKFELIIHFPPDYPFRPPKmlhnvdVTFRNKIFHPNINwRYGSVSIDILKSKWNAALNISKVLLPIYSMLKEPTLIDPLDQNIANMYKTDRRLYETVARDWTQKYAMD--
>UniRef90_A0A5B6UPV0/169-308 [subseq from] Ubiquitin-conjugating enzyme E2 28 n=1 Tax=Gossypium australe TaxID=47621 RepID=A0A5B6UPV0_9ROSI
--------LKELEGLEKSPPRYASAGRVAGDMFHWQAAILDLEGSPYAGGAFEVDIQFPFQYPVEPPKVVFRTKIFHPNINSNGSIGLDILKDGWSANLTISQVLLSICELLKNPKPDAPLERSIAHMYKTNRSEYDKTARRWTQEYA----
>UniRef90_A0A453KLA7/24-126 [subseq from] UBC core domain-containing protein n=1 Tax=Aegilops tauschii subsp. strangulata TaxID=200361 RepID=A0A453KLA7_AEGTS
----------------------------------------------LSGGVFKLELFLPEEYPMAPPKVRFLTKIYHPNIDKLGRICLDILKDKWSPALQIRTVLLSIQALLSAPNPDDPLADNVAKHWKANETEAVETAKEWTRVYAN---
>UniRef90_G0ZE94/1-91 [subseq from] Ubiquitin-conjugating enzyme E2N (Fragment) n=1 Tax=Heteronotia binoei TaxID=13085 RepID=G0ZE94_9SAUR
-------------------------------------------------------------YPMAAPKVRFMTKIYHPNXDKLGRICLDILKDKWSPALQIRTVLLSIQALLSAPNPDDPLANDVAEQWKTNEAQAIETARAWTRLYAMNNI
>UniRef90_A0A804NFF6/8-113 [subseq from] UBC core domain-containing protein n=2 Tax=Zea mays TaxID=4577 RepID=A0A804NFF6_MAIZE
----------------------------------------LPSDL---CGVFKLELFLPEEYPMAAPKVRFLTKIYHPNIDKLGRICLDILKDKWSPALQIRTVLLSIQALLSAPNPDDPLSDNIAKHWKSNEVEAVETAKEWTRLYAS---
>UniRef90_A0A0L6WDD9/2-114 [subseq from] Ubiquitin-conjugating enzyme E2 36 (Fragment) n=1 Tax=Termitomyces sp. J132 TaxID=1306850 RepID=A0A0L6WDD9_9AGAR
------------------------------------VTIEGPGGSPFEHGIFKLELFLPEEYPMAPPKVRFLTKIYHPNIDKLGRICLDILKDKWSPALQIRTVLLSIQALLSAPNPDDPLATDVARHYKEDEGAALGVSREWTRVYAS---
>UniRef90_A0A2V1AC20/1-47 [subseq from] UBC core domain-containing protein n=2 Tax=Candida/Metschnikowiaceae TaxID=2964429 RepID=A0A2V1AC20_9ASCO
MAALPKRIIKETERLVSDPVPGITATPSDDNLRYFEVTIDGPNSSPY---------------------------------------------------------------------------------------------------------
>UniRef90_A0A2V1AC20/49-130 [subseq from] UBC core domain-containing protein n=2 Tax=Candida/Metschnikowiaceae TaxID=2964429 RepID=A0A2V1AC20_9ASCO
-------------------------------------------------------------------NVRFLTKIYHPNIDKLGRICLDVLKDNWSPALQIRTILLSIQALLGAPNPDDPLANDVAQDWKADEQKAIEVAKEWTEKYAV---
>UniRef90_UPI0020370C24/33-134 [subseq from] ubiquitin-conjugating enzyme E2 36 isoform X2 n=1 Tax=Beta vulgaris subsp. vulgaris TaxID=3555 RepID=UPI0020370C24
-----------------------------------------------IGGVFKLELFLPEEYPMAAPKVRFLTKIYHPNIDKLGRICLDILKDKWSPALQIRTVLLSIQALLSAPNPDDPLSENIAKHWKMDEAEAVETAKEWTRLYAS---
>UniRef90_K4HAU8/2-92 [subseq from] Ubiquitin-conjugating enzyme E2N (Fragment) n=1 Tax=Cyrtodactylus sp. JJF-2012 TaxID=1227503 RepID=K4HAU8_9SAUR
-------------------------------------------------------------YPMAAPKVRFMTKIYHXNVDKLGRICLDILKDKWSPALQIRTVLLSIQALLSAPNPDDPLANDVAEQWKTNEAQAIETARAWTRLYAMNNI
>UniRef90_A0A2H6KH47/17-149 [subseq from] Ubiquitin-conjugating enzyme n=1 Tax=Babesia ovata TaxID=189622 RepID=A0A2H6KH47_9APIC
------------------AAPGIKAELNPGNNRHFNIRMLGPESTPYEGGVYKLELFLPEQYPMEPPKVRFLTSIYHPNIDKLGRICLDILKDKWSPALQIRTVLLSVQSLLSAPEPDDPLDTAIADHFKSDKADAERVAREWNEKYAKCN-
>UniRef90_A0A179HUM8/9-151 [subseq from] Ubiquitin-conjugating enzyme, active site protein n=2 Tax=Ophiocordycipitaceae TaxID=474942 RepID=A0A179HUM8_PURLI
----------------PGPVPGISAVPHEDNLRYFDVEIHGPAQSPYEGwpprhgGIFKLELFLPDDYPMTPPKIRFLTKIFHPNVDKLGRICLDVLKSasrhNWSPALQIRTILLSIQALLGAPNPDDPLAADVAKSWKEDEQAAIATAKEWTKQYAQ---
>UniRef90_A0A8C4PTA0/1-93 [subseq from] Ubiquitin conjugating enzyme E2 N like (gene/pseudogene) n=1 Tax=Equus asinus asinus TaxID=83772 RepID=A0A8C4PTA0_EQUAS
MAGLPRRIMKETQRLLAEPVPGIKAEPDESNARYFHVVIAGPKDSPFEEGTFKRELFLPEEYPMAAPKVRYMTKIYHPNVDKLGRICLDILKA-----------------------------------------------------------
>UniRef90_A0A815SNZ4/2-111 [subseq from] UBC core domain-containing protein n=1 Tax=Rotaria sp. Silwood1 TaxID=2762511 RepID=A0A815SNZ4_9BILA
---------------------------------------IGPLDTPYENGIFPFQVRFPTDFPFKPPKIQFTTKIFHPNIFPNGYICLDLLQSQWAPALSISAVLISVQNLLNDPNPHDPSNPEAAHYYRFDREKYNQIAREWTNKYAN---
>UniRef90_A0A815SNZ4/126-250 [subseq from] UBC core domain-containing protein n=1 Tax=Rotaria sp. Silwood1 TaxID=2762511 RepID=A0A815SNZ4_9BILA
-------ISKELKEIQHQTSSGFNVHPfDERDLFFCHGTISGPQDSAYHGRKFAINIRFPLDYPDKPPVIILLTYIFHPCIRPLMFINETLVQKGWNRDSTLSNMLQDFLTLLSNPSIDDGRIDYIAWLYKY---------------------
>UniRef90_A0A815SNZ4/291-416 [subseq from] UBC core domain-containing protein n=1 Tax=Rotaria sp. Silwood1 TaxID=2762511 RepID=A0A815SNZ4_9BILA
--------------------PQFSASPITSdNIFKWKVTMRGSSDTPYADRVLNLKIYFSKDYPFNHPLIKFETLIFHPNISSdTGYFCEESIRKLWRWDLTISKLLLSILALLSNPDLSNTNNYEAASLYQQNREEFNRIACTWS--------
>UniRef90_I1LV57/5-115 [subseq from] UBC core domain-containing protein n=2 Tax=Glycine subgen. Soja TaxID=1462606 RepID=I1LV57_SOYBN
--NLPRRIIKETQRLLSEPAPGISASPSEDNMRYFNVMILGPTQSPYEGGVFKLELFLPEEYPMAAPKVRFLTKIYHPNIDKLGRICLDILKDKWSPALGIRTVLLRYICLSS---------------------------------------
>UniRef90_A0A0D3F9T5/37-181 [subseq from] UBC core domain-containing protein n=2 Tax=Oryza TaxID=4527 RepID=A0A0D3F9T5_9ORYZ
----QRRISRELEDLWLDPPAYCRPGPEPvTDLLHWEVIIDGPPGTPYAGGTFPVDVWYPNEYPFQPPKLTFKTKVYHPNIDDEGQMVVEVLHGYWLAGFTIHRLLLDFVSILYDPLLDYPINEDIAEQYEN-EYELYEkEAREWTRRYY----
>UniRef90_A0A0D3F9T5/253-397 [subseq from] UBC core domain-containing protein n=2 Tax=Oryza TaxID=4527 RepID=A0A0D3F9T5_9ORYZ
----RRRIGRELWQFWLDPPPYCRPGPSPVKDHfHWEVVIDGPAATPYAGGVFPVDVWFPYDYPFRPPKLFFKTKVYHPNIDGRGRMALDIFQDNWSPAFTISKLLLGFVSVLFDPLLDHPTNRCIAKQYKHEYEVYEEKARAWTQKHS----
>UniRef90_A0A8C9B1S9/1-86 [subseq from] UBC core domain-containing protein n=1 Tax=Phocoena sinus TaxID=42100 RepID=A0A8C9B1S9_PHOSS
MVGLPRRIIKETQSLLAEPVPGIKAEPDESSARYFHVLIAGPQDSPFEGGTFKLELFLPEEYPMAAPKVRFMTRIYHPNVDKLGGI------------------------------------------------------------------
>UniRef90_A0A8C9B1S9/88-105 [subseq from] UBC core domain-containing protein n=1 Tax=Phocoena sinus TaxID=42100 RepID=A0A8C9B1S9_PHOSS
--------------------------------------------------------------------------------------------------------------------------------------HAIETARAWTRLYAMNNI
>UniRef90_A0A8T0JHK2/22-113 [subseq from] Ubiquitin-conjugating enzyme E2 36 n=2 Tax=rosids TaxID=71275 RepID=A0A8T0JHK2_PHAAN
------------------------------------------------GGVFKLELFLPEEYPMAAPKVRFLTKIYHPNIDKLGRICLDILKDKWSPALQIRTVLLSIQALLSAPNPDDPLSENIAKHWKSNEAEAVETG------------
>UniRef90_A0A072VKD4/5-108 [subseq from] Ubiquitin-conjugating enzyme n=1 Tax=Medicago truncatula TaxID=3880 RepID=A0A072VKD4_MEDTR
--NLPQRIIKETQRLLSEPAPGISASPSEDNMRYFNVMILGPTQSPYEGGVFKLELFLPEEYPMAAPKVRFLTKIYHPNIDKLGRICLDILKDKWNPALQIRTVLL----------------------------------------------
>UniRef90_A0A673T952/1-93 [subseq from] UBC core domain-containing protein n=2 Tax=Laurasiatheria TaxID=314145 RepID=A0A673T952_SURSU
MAGLPRRIIKETQRLRAEPVPGIKAEPDESNARYFHVVIAGPQESPLEGGTFKLELFLPEEYLMAAPKVRFMTKIYHPNIGKLGRLCLDILKA-----------------------------------------------------------
>UniRef90_A0A1J4K2L1/52-196 [subseq from] Ubiquitin-conjugating enzyme E2 35 n=1 Tax=Tritrichomonas foetus TaxID=1144522 RepID=A0A1J4K2L1_9EUKA
----EGRILKEIKELQTNPPPGISARPKPDNNRHFDVRLIGPRDTPFEEGIFRLELFLPEGYPISPPKVHFMTKIFHPNIDQIGRVCLDILKSKWSPALKISSLLVSIQSLISEPNPDDPLDTAIAKKWKEDPEGAKKTAREWTALYAM---
>UniRef90_A0A2K5UE97/1-94 [subseq from] UBC core domain-containing protein n=2 Tax=Cercopithecinae TaxID=9528 RepID=A0A2K5UE97_MACFA
MAGLPHRIIKETQRLLAEPVPGIKTEPDESNASYFHVVTADPQGSPFEGGTFKLELFLPEEYPMAAPKVCFMTKIYHPNVDKLGRICLDILKDK----------------------------------------------------------
>UniRef90_A0A3Q4BPR5/1-96 [subseq from] Ubiquitin-conjugating enzyme E2Na n=1 Tax=Mola mola TaxID=94237 RepID=A0A3Q4BPR5_MOLML
MTGLPRRITKETQRLLAEPVPGIKAEPDEGNARFFHVVIAGPQDSPFEGGTFKLELFLPEEYPMAAPKVRFITKIYHPNVDRLGRICLDILKARtW---------------------------------------------------------
>UniRef90_A0A067F7N3/5-108 [subseq from] UBC core domain-containing protein n=2 Tax=rosids TaxID=71275 RepID=A0A067F7N3_CITSI
--NLPRRIVKETQRLLSEPAPGISASPAEDNMRYFNVMILGPSQSPYEGGVFKLELFLPEDYPMSAPKVRFLTKIYHPNIDKLGRICLDILKDKWSPALQIRTVLL----------------------------------------------
>UniRef90_A0A3Q0SMG8/1-94 [subseq from] Ubiquitin-conjugating enzyme E2Nb n=2 Tax=Ovalentaria TaxID=1489908 RepID=A0A3Q0SMG8_AMPCI
MAGLPRRIVKETQRLMAEPVPGITATPDEGNARYFHVFIAGPQDSPFEGGTFRLELFLPEEYPMAAPKVRFMTKIYHPNVDKLGRICLDILKAR----------------------------------------------------------
>UniRef90_A0A2K6DCY3/5-89 [subseq from] UBC core domain-containing protein n=6 Tax=Amniota TaxID=32524 RepID=A0A2K6DCY3_MACNE
----PR---RETQRLLAEPVPGIKAEPDESNARYFHVVIAGPQDSPFEGGTFKLELFLPEEYPMAAPKVRFMTKIYHPNVDKLGRICLDILK------------------------------------------------------------
>UniRef90_F8VQQ8/1-89 [subseq from] Ubiquitin-conjugating enzyme E2 N n=288 Tax=Amniota TaxID=32524 RepID=F8VQQ8_HUMAN
---------------------------------------------------------------MAAPKVRFMTKIYHPNVDKLGRICLDILKDKWSPALQIRTVLLSIQALLSAPNPDDPLANDVAEQWKTNEAQAIETARAWTRLYAMNNI
>UniRef90_A0A6A7FQF6/1-148 [subseq from] Ubiquitin-conjugating enzyme E2 N n=1 Tax=Hirondellea gigas TaxID=1518452 RepID=A0A6A7FQF6_9CRUS
MAQITKRIQKEIRKLQKEPVHGISVAVDERNPRYFKIILTGPPDTPYEGGLFNLELFLPLSYPMEPPKAKFMTKIYHPNIDRVGRICLDILKEKWSPALQVRSVCQTIQLLLQEPNLEDPLDPAVNEVFKNNPQQALRTAREWTRKYA----
>UniRef90_A0A816SY67/2-107 [subseq from] Very-long-chain 3-oxoacyl-CoA synthase n=4 Tax=Rotaria magnacalcarata TaxID=392030 RepID=A0A816SY67_9BILA
----------------------------------------GPGDSPFQGGVFFLAIHFPADYPFKPPKITFTTKIFHPNINSNGAICLDILRSQWSPALTISKVLLSICSLLCDPNPDDPLVPDIARTYKTDKEKYNATARQWTQK------
>UniRef90_A0A816SY67/199-274 [subseq from] Very-long-chain 3-oxoacyl-CoA synthase n=4 Tax=Rotaria magnacalcarata TaxID=392030 RepID=A0A816SY67_9BILA
---------------------------------------------------------------------FFTTKIYHPNINTNGSICLDILCSNWSPALTISKILLSICSLLCDSNPDDPFVLEIARQYKHDRDGHNATARNWTK-------
>UniRef90_A0A8S3QZQ4/7-123 [subseq from] UBE2N n=1 Tax=Mytilus edulis TaxID=6550 RepID=A0A8S3QZQ4_MYTED
--NLPRRIIKETQRLMTEPVQGIKAIPDECNARYFKVVVDGPKESPYENGTFQLELFLPEEYPMSAPE--------------------NILKDKWSPALQIRTVLLSIQALLSAPNPDDPLANDVAEEWKTNEAQAIER-------------
>UniRef90_R9AFG2/2-150 [subseq from] Putative ubiquitin-conjugating enzyme E2 N n=1 Tax=Wallemia ichthyophaga (strain EXF-994 / CBS 113033) TaxID=1299270 RepID=R9AFG2_WALI9
--SLPKRILKEAERLQVDAPEGSYRILEEyATEMMFKGLkpAQGPDGSPFEKGIFSLELWLPSSYPMEPPRVRFLTKIYHPNIDKLGRICLDILKDKWSPALQIRTVLLSIQALLSAPNPDDPLANDVAEHYKSDEKAAIQVSKEWTHKFA----
>UniRef90_A8PRN0/4-104 [subseq from] UBC core domain-containing protein n=1 Tax=Malassezia globosa (strain ATCC MYA-4612 / CBS 7966) TaxID=425265 RepID=A8PRN0_MALGO
------------------------------------------------GGSFKLELFLPEDYPMAPPKVRFLTKIYHPNIDKLGRICLDILKDKWSPALQIRTVLLSIQALLSAPNPDDPLSNDVAQHYNTNEKDAIETSRQWTKQYAM---
>UniRef90_A0A6P6XHK7/5-109 [subseq from] ubiquitin-conjugating enzyme E2 35-like isoform X2 n=2 Tax=Coffea TaxID=13442 RepID=A0A6P6XHK7_COFAR
--NLPRRIIKETQRLLSEPSPGISASPSEDNMRHFNVMILGPAQSPYEGGVFKLELFLPEDYPMAPPKVRFLTKIYHPNIDKLGRICLDILKDKWSPALQIRTVLLS---------------------------------------------
>UniRef90_UPI001D0509BA/7-153 [subseq from] Ubiquitin-conjugating enzyme E2 35 n=1 Tax=Bacidia gigantensis TaxID=2732470 RepID=UPI001D0509BA
---LPKRIVKETERLMAEPYvmpsPALLQAPPADN---FVSQCPWCMGHINRRGIFKLELFLPDDYPMTPPKIRFLTKIYHPNIDKLGRICLDVLKSNWSPALQIRTILLSIQALLGAPNPDDPLANDVAQRWKEDEPAAIKTAKEWTRQYAS---
>UniRef90_A0A8C0R6C0/4-86 [subseq from] UBC core domain-containing protein n=4 Tax=Euteleostomi TaxID=117571 RepID=A0A8C0R6C0_CANLU
----------ETQRLLAEPVPGIKAEPDESNARYFHVVIAGPQDSPFEGGTFKLELFLPEEYPMAAPKVRFMTKIYHPNVDKLGRICLDILKA-----------------------------------------------------------
>UniRef90_A0A0D2QUA9/5-116 [subseq from] UBC core domain-containing protein n=4 Tax=Mesangiospermae TaxID=1437183 RepID=A0A0D2QUA9_GOSRA
--NLPRRIIKETQRLLSEPAPGISASPSEDNMRYFNVMILGPTQSPYEGrGVFKLELFLPEEYPMTAPKVRFLTKIYHPNIDKLGRICLDILKDKWSPALQIRTVLLRLILRLS---------------------------------------
>UniRef90_A0A3L6FHC8/5-84 [subseq from] Ubiquitin-conjugating enzyme E2 36 n=1 Tax=Zea mays TaxID=4577 RepID=A0A3L6FHC8_MAIZE
--NLPRRIIKETQRLLSEPAPGISASPSEENMRYFNVMILGPAQSPYEGGVFKLELFLPEEYPMAAPKVRFLTKIYHPNIDK----------------------------------------------------------------------
>UniRef90_A0A3L6FHC8/85-124 [subseq from] Ubiquitin-conjugating enzyme E2 36 n=1 Tax=Zea mays TaxID=4577 RepID=A0A3L6FHC8_MAIZE
-------------------------------------------------------------------------------------------------------------ALLSAPNPDDPLSDNIAKHWKSNEVEAVETAKEWTRLYAS---
>UniRef90_A0A3G5A521/2-148 [subseq from] E2 ubiquitin-conjugating enzyme n=1 Tax=Homavirus sp. TaxID=2487769 RepID=A0A3G5A521_9VIRU
-SRTPVRINKELLGLKNDPVVGLSVEPINNDFRYLNVIIDGPPDTPYEGGVFQLEMYLPQEYPLEPPKVRFLTKVYHPNIDRLGRICLNILKGSWTPVLQIRSVLISIQVLLSSPNPEDALDQNVAQHWIKNKVSAENKAREWTKLYA----
>UniRef90_A0A1I7XJ18/4-71 [subseq from] UBIQUITIN_CONJUGAT_2 domain-containing protein n=1 Tax=Heterorhabditis bacteriophora TaxID=37862 RepID=A0A1I7XJ18_HETBA
--ALPRRIIKETQRLMADPVPGISANPDDNNARYFHVMIAGPQDSPFAGGIFKLELFLPEEYPMAAPKIR----------------------------------------------------------------------------------
>UniRef90_A0A1I7XJ18/69-118 [subseq from] UBIQUITIN_CONJUGAT_2 domain-containing protein n=1 Tax=Heterorhabditis bacteriophora TaxID=37862 RepID=A0A1I7XJ18_HETBA
---------------------------------------------------------------------------------------------------KIRTVLLSIQALLSAPNPEDPLATDVAEQWKSNEVEAIRTAKEWTLQYAR---
>UniRef90_A0A8X8WBV5/44-71 [subseq from] Uncharacterized protein n=1 Tax=Salvia splendens TaxID=180675 RepID=A0A8X8WBV5_SALSN
----------------------------------------------LTGGVFKLELFLPEEYPMAAPKVLYISS------------------------------------------------------------------------------
>UniRef90_A0A8X8WBV5/74-159 [subseq from] Uncharacterized protein n=1 Tax=Salvia splendens TaxID=180675 RepID=A0A8X8WBV5_SALSN
---------------------------------------------------------------LVADKVRFLTKIYHPNIDKLGRICLDILKDKWSPALQIRTVLLSIQALLSAPNPDDPLSENIAKHWKSNEAEAVETAKEWTRLYAS---
>UniRef90_G5B7H4/1-94 [subseq from] Ubiquitin-conjugating enzyme E2 N n=1 Tax=Heterocephalus glaber TaxID=10181 RepID=G5B7H4_HETGA
MAGLPHRIIKETQRLLAEPVPGIKAEPDESNVRYFHVVIAGPQDSPFEGGTFKLELFLLEEYPMQAPKKRCMTKIYHPNVDKLGRICLDILKDK----------------------------------------------------------
>UniRef90_A0A7J9IG00/6-119 [subseq from] UBC core domain-containing protein n=1 Tax=Gossypium harknessii TaxID=34285 RepID=A0A7J9IG00_9ROSI
------------------------------------ATMPGPLNSPYESGKFELRIHLPPDYPFKPPKVAFRSKIFHPNINKNGTIGIDILKDKWTPALTISKVLLSIYSILGDPMLDDPLEENIANMYKTDRSQYEKVARNWTQKYAMG--
>UniRef90_A0A7J9IG00/127-223 [subseq from] UBC core domain-containing protein n=1 Tax=Gossypium harknessii TaxID=34285 RepID=A0A7J9IG00_9ROSI
---------KELKGLERFPPSYGSAGPVDGDMFHWQATILDLRDSPYAGGVFEVDIHFPSQYPFEPPKVVLRTKIFHPNIDRNGSIGLDILKDQWRANLTISQVIC----------------------------------------------
>UniRef90_A0A445A3Q7/10-111 [subseq from] UBC core domain-containing protein n=1 Tax=Arachis hypogaea TaxID=3818 RepID=A0A445A3Q7_ARAHY
------------------------------------------------GGVFKLELFLPEEYPMAAPKVRFLTKIYHPNIDKLGRICLDILKDKWSPALQIRTVLLRyMYALLSAPNPDDPLSENIAKHWKSNEAEAVETAKEWTRLYAS---
>UniRef90_G1U317/1-89 [subseq from] UBC core domain-containing protein n=1 Tax=Oryctolagus cuniculus TaxID=9986 RepID=G1U317_RABIT
---------------------------------------------------------------MAAPKVRFMTKIYHPNVDKLGRICLDILKDKWSPALQIRTVLLSIQALLSAPNPDDPLANDVAEQWKTNEAQAIETARAWTRLCAMNNI
>UniRef90_A0A8C0C7W1/1-94 [subseq from] UBC core domain-containing protein n=1 Tax=Balaenoptera musculus TaxID=9771 RepID=A0A8C0C7W1_BALMU
MAGLPLRIIKETQRLLAEPVPGIKAEPDESNTCYFHVVIAEPQDSPFEEGTFKLELFLPEEYPMAASKVCFMTKIYHPNVDNLGRICLDILKDK----------------------------------------------------------
>UniRef90_A0A4Y9YR18/34-159 [subseq from] UBC core domain-containing protein n=1 Tax=Rhodofomes roseus TaxID=34475 RepID=A0A4Y9YR18_9APHY
-----------------DPAPGITALPHDDNLRYFDVTIQGPDGSPFANGVFRLELFLPEEYPMAPPKVRFLTKIYHPNIDKLGRICLDILK-----ALQIRTVLLSIQALLSSPNPDDPLATDVAKHYKENEKDAQRVSREWTEKYA----
>UniRef90_A0A0V0R841/7-151 [subseq from] Ubiquitin-conjugating enzyme/RWD-like protein n=1 Tax=Pseudocohnilembus persalinus TaxID=266149 RepID=A0A0V0R841_PSEPJ
-----PRISKETQKLSQDKIPGIEVSVNPQNFRHFYVKLDGPSQTPYEKGQFTCELYLPEDYPMSPPKVVFTTKIYHPNIDNLGRICLDILKKNWSPALQIRSVLLSIQSLLSSPNPDDPLNTEAAELWLSNEQAALKKAREVTEKYALK--
>UniRef90_UPI001DBD7F19/11-115 [subseq from] uncharacterized protein n=1 Tax=Ogataea philodendri TaxID=1378263 RepID=UPI001DBD7F19
-------------------------------------------GSPYEGGKFKLELFLPDDYPMVAPKVRFLTKIYHPNIDRLGRICLDVLKANWSPALQVRTILLSIQALLSSPNPDDPLANEVAEDWKNDEQNAIKTAKQWTETYA----
>UniRef90_A0A3Q1N345/1-93 [subseq from] UBC core domain-containing protein n=2 Tax=Bos TaxID=9903 RepID=A0A3Q1N345_BOVIN
MAGLPHRIIKETQRLLAEPVPGVKAKPDESNARYFHVVIASPQDSPFEGGVFKLELFLP-EYPMAALKVHFMTKIYHPNVDKLGRICLDILKDK----------------------------------------------------------
>UniRef90_A0A7J9HA05/6-115 [subseq from] UBC core domain-containing protein n=1 Tax=Gossypium harknessii TaxID=34285 RepID=A0A7J9HA05_9ROSI
------------------------------------AIMRGPPDSPYEGGTFELSIHLPPEYPLKPPQVAFRTKIYRPDIDDNgGSIGIDILKDKnWTPAHKIKEVLLSIYKIlLWDPQLDNSLEENTANMTKT-------VARKWTQKYAMG--
>UniRef90_A0A7J9HA05/143-261 [subseq from] UBC core domain-containing protein n=1 Tax=Gossypium harknessii TaxID=34285 RepID=A0A7J9HA05_9ROSI
-----------------------------GDMFHWQATILDLQGSPYAGGEFHVDIRFPLQYPKEPPKVVFGPKIFHPNIDSNGRIGLDILTAKWKAGVTISQVLFEICSLLKNPNPDAPLVPEIACMYNTDRKKYVTTARRWTKKYA----
>UniRef90_A0A4S4LCE0/61-103 [subseq from] UBC core domain-containing protein n=1 Tax=Phellinidium pouzarii TaxID=167371 RepID=A0A4S4LCE0_9AGAM
-------FLMETERLTTDPAPGITATPHDDNLRYFNVTIEGPEGSPFASA------------------------------------------------------------------------------------------------------
>UniRef90_A0A4S4LCE0/165-261 [subseq from] UBC core domain-containing protein n=1 Tax=Phellinidium pouzarii TaxID=167371 RepID=A0A4S4LCE0_9AGAM
------------------------------------------------DGVFKLELFLPEDYPMSPPKVRFLTKIYHPNIDKLGRICLDILKDRWSPALQIRTVLLSIQSLLSTPNPDDPLAPDVAKHYKEDLEGAMQMSQAWAE-------
>UniRef90_A0A2K6RH71/1-106 [subseq from] Ubiquitin-conjugating enzyme E2 N-like n=2 Tax=Rhinopithecus TaxID=542827 RepID=A0A2K6RH71_RHIRO
MAGLPRRIIKETQRLLAEPVPGIKAEAYESNTHYFHVVIAGPRDSPFEGRTFKFELFLPEEYPMAAPKVRFMTKIYHPNVDKLGRICLGILKGKCSPWTRGFTMLV----------------------------------------------
>UniRef90_UPI000C9DA63F/24-131 [subseq from] ubiquitin-conjugating enzyme E2 36-like n=1 Tax=Cucurbita pepo subsp. pepo TaxID=3664 RepID=UPI000C9DA63F
------------------------------NVLFTHIFVLNPK--YFAGGVFKLELFLPEEYPMAAPKVRFLTKIYHPNIDKLGRICLDILKDKWSPALQIRTVLLSIQALLSAPNPDDPLSENIAKHWKSNEAEAVETG------------
>UniRef90_D6RQM4/34-162 [subseq from] Ubiquitin-conjugating enzyme E2 n=1 Tax=Coprinopsis cinerea (strain Okayama-7 / 130 / ATCC MYA-4618 / FGSC 9003) TaxID=240176 RepID=D6RQM4_COPC7
-------LPKETERLVADPAPGITALPHEDNLRYFDVTIEGPGGSPFE------------KYPMAPPKVRFLTKIYHPNIDKLGRICLDILKDKWSPALQIRTVLLSIQALLSAPNPDDPLATDVAKHYKEDEKDAQRVSREWTQKFA----
>UniRef90_UPI001BB0FE58/1-134 [subseq from] ubiquitin-conjugating enzyme E2 N-like n=2 Tax=Microtus TaxID=10053 RepID=UPI001BB0FE58
MARLPHRIIKETQCLLTESVPGIKAEPDENNTHYFPTVILGPQNSPFEGETFKFELFLPEEYPpKYAPKVHFMTKMCHPNVDKMERISLDILKNMWSPEVQIHTILLSTQALLSASNHDDLLVNNVIEEGRPME-------------------
>UniRef90_A0A058Z4W7/5-148 [subseq from] Ubiquitin-conjugating enzyme E2 N n=1 Tax=Fonticula alba TaxID=691883 RepID=A0A058Z4W7_FONAL
----TRRIITETTRLAKEPIEGITVTPRGDNFRHFDVIIEGPPQTPYEGGRFRLELFLPENYPLSPMKILFSTPIYHPNINRLGKICLDILDSKWTPALRISSVLLSIQQLLSSPNPDDPLDNTVAQHWRENLEDAHKTAREWTNKHA----
>UniRef90_A0A4W2G4Y3/1-89 [subseq from] UBC core domain-containing protein n=1 Tax=Bos indicus x Bos taurus TaxID=30522 RepID=A0A4W2G4Y3_BOBOX
---------------------------------------------------------------MAAPKVCFMTKIYHPNIDKLGRICLDILKDKWSPALQIRTVLLSIQALVSAPNPDDPLANDVAEQWKTNEAQAIETARAWTRLYAMNNI
>UniRef90_A0A4W5LVD0/11-99 [subseq from] Ubiquitin-conjugating enzyme E2Na n=1 Tax=Hucho hucho TaxID=62062 RepID=A0A4W5LVD0_9TELE
--------ALETQRLMAEPVPGIKAEPDEGNARYFHVVIAGPQDSPFEGGTFKLELFLPEEYPMAAPKVRFMTKIYHPNVDKLGRICLDILKEPWSA-------------------------------------------------------
>UniRef90_A0A671XI84/4-96 [subseq from] Ubiquitin conjugating enzyme E2 N n=1 Tax=Sparus aurata TaxID=8175 RepID=A0A671XI84_SPAAU
---FPRKRTSETQRLIAEPVPGIRAEPDESNARYFHVVIAGPQDSPFEGGTFKLELFLPEEYPMAAPKVRFMTKIYHPNVDKLGRICLDILKAKtW---------------------------------------------------------
>UniRef90_A0A8D0JKE3/1-99 [subseq from] UBC core domain-containing protein n=3 Tax=Suina TaxID=35497 RepID=A0A8D0JKE3_PIG
MARLPFRIKKETQWLLKEPIPGIKAEPDETNAHYFHVVIDGPQDSPFEGGTFKLELFVPEEYPIKPPKARFVTKIYHPNIDKLGRICLDILKENWSPAL-----------------------------------------------------
>UniRef90_K6UTV7/3-115 [subseq from] Ubiquitin-conjugating enzyme E2 (Fragment) n=1 Tax=Plasmodium cynomolgi (strain B) TaxID=1120755 RepID=K6UTV7_PLACD
--SIPRRITKETQNLANEPPPGIVAAPVPENYRHFDILINGPDGTPYEGGTYKLELFLPEQYPMEPPKVRFLTKIYHPNIDKLGRICLDILKDKWSPALQIRTVLLSIQALLSSP-------------------------------------
>UniRef90_M8BRU6/2-97 [subseq from] Ubiquitin carrier protein E2 36 n=1 Tax=Aegilops tauschii TaxID=37682 RepID=M8BRU6_AEGTA
-----------------------------------------------DGGVFKLELFLPEEYPMAAPKVRFLTKIYHPNIDKLGRICLDILKDKWSPALQIRTVLLSIQALLSAPNPDDPLSENVAKHWKSNEAEAVETAALV---------
>UniRef90_A0A0G2I475/5-148 [subseq from] Ubiquitin-conjugating enzyme E2 N n=2 Tax=Emmonsia crescens TaxID=73230 RepID=A0A0G2I475_9EURO
-----TRILKETRRLMTDPVPGITAIPLEDNFRHFDVTIEGPADSPYEGGIFRLRLWLPPGYPIDPPQVQFLTKIYHPNIDGIGRVCLDVLKKNWTPALQISTILLSIQLLLGAPNAEDPLVAKVAKHWIEDPDAAIARAKAETQLYAS---
>UniRef90_A0A175YGV0/39-128 [subseq from] UBC core domain-containing protein n=2 Tax=Daucus carota subsp. sativus TaxID=79200 RepID=A0A175YGV0_DAUCS
-----KRLQSELMSLMMGGDPGISAFPEEDNIFCWKGTITGSKDTVFEGTEYKLSLSFPTDYPFKPPKVKFETGCFHPNVDIYGTICLDILQRNG---------------------------------------------------------
>UniRef90_A0A175YGV0/183-311 [subseq from] UBC core domain-containing protein n=2 Tax=Daucus carota subsp. sativus TaxID=79200 RepID=A0A175YGV0_DAUCS
-----KRLQSELMSLMMGGDPGISAFPEEDNIFCWKGTITGSKDTVFEGTEYKLSLSFPTDYPFKPPKVKFETGCFHPNVDIYGTICLDILQDKWSSAYDVRTILLSIQSLLGEPNTSSPLNTQAAALWENQEE------------------
>UniRef90_A0A8C7Z8J0/13-100 [subseq from] Ubiquitin-conjugating enzyme E2Na n=1 Tax=Oryzias sinensis TaxID=183150 RepID=A0A8C7Z8J0_9TELE
--------LCETQRLLAEPVPGIKAEPDESNARYFHVVIAGPQDSPFEGGTFKLELFLPEEYPMAAPKVRFMTKIYHPNVDKLGRICLDILKAKtW---------------------------------------------------------
>UniRef90_A0A8J5G6A8/4-42 [subseq from] UBC core domain-containing protein n=1 Tax=Zingiber officinale TaxID=94328 RepID=A0A8J5G6A8_ZINOF
-------------------APGISASPSEENMRYFNVMILGPAQSPYEGYLLVDELFT----------------------------------------------------------------------------------------------
>UniRef90_A0A8J5G6A8/49-151 [subseq from] UBC core domain-containing protein n=1 Tax=Zingiber officinale TaxID=94328 RepID=A0A8J5G6A8_ZINOF
------------------------------------------------RGIFKLELFLPQEYPMTAPKVfAFSLKStIQILTRQLGRICLDILKDKWSPALQIRTVLLSIQALLSAPNPDDPLSENIAKHWKTNEAEAVETAREWTRLFAS---
>UniRef90_A0A2I2UPI1/1-96 [subseq from] UBC core domain-containing protein n=2 Tax=Felidae TaxID=9681 RepID=A0A2I2UPI1_FELCA
MAGLPRRIIKETQHLLAEPVPGIKAEPDKSNAHYFHVVIAGPQDSPFEGGTFKRQLFLPEEYPMAAPKVCFMSKIYHANVDKLGRVCLDTLKDNMD--------------------------------------------------------
[truncated: 3,820,419 more chars]
