# Supplementary material for: Photocross-linking activity-based probes to capture the dynamics of ubiquitin RING E3 ligase interactions
Source: Biochem J. 2026 Jun 3;483(7):1115–30. doi: 10.1042/BCJ20260213 (PMC13234630; doi:10.1042/BCJ20260213)
Supplement: Supplementary Data File S2 [file BCJ-2026-0213_supp2.zip › 03_Chandler_Supplementary datafile2/CHIP/Alphafold/fold_2026_01_22_10_06_chipx2_ubc13_ube2v1_ubiquitinc32/msas/fold_2026_01_22_10_06_chipx2_ubc13_ube2v1_ubiquitinc32_paired_msa_chains_e.a3m]

>query
MAATTGSGVKVPRNFRLLEELEEGQKGVGDGTVSWGLEDDEDMTLTRWTGMIIGPPRTIYENRIYSLKIECGPKYPEAPPFVRFVTKINMNGVNSSNGVVDPRAISVLAKWQNSYSIKVVLQELRRLMMSKENMKLPQPPEGQCYSN
>tr|A0A7R9A2J5|A0A7R9A2J5_9CRUS/5-142 [subseq from] Hypothetical protein OS=Darwinula stevensoni OX=69355 GN=DSTB1V02_LOCUS894 PE=4 SV=1
-----DTGIVVPRNFRLLEELDNGQKGVGDGTISWGLEDDSDMTLSHWTGMIIGPPRTPYENRMYSLKIDCGPKYPEEPPVIRFLSRINMKGVHSGTGLVDRKSTQVLSHWQRHYSIKTVLQELRRLMTAKENMKTPQPPEDR----
>tr|A0A7R9A2J5|A0A7R9A2J5_9CRUS/148-283 [subseq from] Hypothetical protein OS=Darwinula stevensoni OX=69355 GN=DSTB1V02_LOCUS894 PE=4 SV=1
-----DTGIVVPRNFRLLEELDNGQKGVGDGTISWGLEDDSDMTLSHWTGMIIGPPRTPYENRMYSLKIDCGPKYPEEPPVIRFLSRINMKGVHSGTGLVDRKSTQVLSHWQRHYSIKTVLQELRRLMTAKENMKTPQPPE------
>tr|A0A1B0CQM2|A0A1B0CQM2_LUTLO/6-97 [subseq from] Uncharacterized protein OS=Lutzomyia longipalpis OX=7200 PE=4 SV=1
--------VVVPRNFRLLEELEQGQKGVGDGTISWGLENDDDMTLTHWTGMIIGPPRTPYENRIYSLKIECGEGYPDDPPVLKFLSKININCINQSTGVI-----------------------------------------------
>tr|A0A1B0CQM2|A0A1B0CQM2_LUTLO/101-235 [subseq from] Uncharacterized protein OS=Lutzomyia longipalpis OX=7200 PE=4 SV=1
----------VPRNFRLLEELEQGQKGVGDGTISWGLENDDDMTLTHWTGMIIGPPRTPYENRIYSLKIECGEGYPDDPPVLKFLSKININCINQSTGVVDHRLVPMLARWNREYTIKSMLQEIRRIMTMKENLKLAQPPEGSCF--
>tr|A0A2U1LHJ3|A0A2U1LHJ3_ARTAN/9-141 [subseq from] Ubiquitin E2 variant 1D-4 OS=Artemisia annua OX=35608 GN=CTI12_AA490590 PE=4 SV=1
----------VPRNFRLLEELERGEKGIGDGTVSYGMDDGDDIYMRSWTGTIIGPHNSVHEGRIYQLKLFCDKDYPEKPPTVRFHSRVNMTCVNHETGVVEPKKFAVLGNWQREYMMEDILVHLKKEMASPHNRKLVQPPEVE----
>tr|A0A2U1LHJ3|A0A2U1LHJ3_ARTAN/166-256 [subseq from] Ubiquitin E2 variant 1D-4 OS=Artemisia annua OX=35608 GN=CTI12_AA490590 PE=4 SV=1
--------VNLPRNFRLLEELERGEKGIGDGTVSYGMDDGDDIYMRSWTGTIIGPHNSVHEGRIYQLKLFCDKDYPEKPPTVRFHSRVNMTCVNHETGV------------------------------------------------
>tr|A0A2U1LHJ3|A0A2U1LHJ3_ARTAN/257-343 [subseq from] Ubiquitin E2 variant 1D-4 OS=Artemisia annua OX=35608 GN=CTI12_AA490590 PE=4 SV=1
---------------------------------------------------------SVHEGRIYQLKLFCDKDYPEKPPTVRFHSRVNMTCVNHETGVVDPKKFGILGNWQREYTMEDILIRLKKEMASPHNRKLVQPPEGTS---
>sp|Q13404|UB2V1_HUMAN/1-147 [subseq from] Ubiquitin-conjugating enzyme E2 variant 1 OS=Homo sapiens OX=9606 GN=UBE2V1 PE=1 SV=2
MAATTGSGVKVPRNFRLLEELEEGQKGVGDGTVSWGLEDDEDMTLTRWTGMIIGPPRTIYENRIYSLKIECGPKYPEAPPFVRFVTKINMNGVNSSNGVVDPRAISVLAKWQNSYSIKVVLQELRRLMMSKENMKLPQPPEGQCYSN
>sp|Q3SZ52|UB2V1_BOVIN/1-147 [subseq from] Ubiquitin-conjugating enzyme E2 variant 1 OS=Bos taurus OX=9913 GN=UBE2V1 PE=2 SV=1
MAATTGSGVKVPRNFRLLEELEEGQKGVGDGTVSWGLEDDEDMTLTRWTGMIIGPPRTIYENRIYSLKIECGPKYPEAPPFVRFVTKINMNGVNSSNGVVDPRAISVLAKWQNSYSIKVVLQELRRLMMSKENMKLPQPPEGQCYSN
>tr|A0A0B8RNV9|A0A0B8RNV9_BOIIR/1-147 [subseq from] Ubiquitin-conjugating enzyme E2 variant 1 OS=Boiga irregularis OX=92519 PE=4 SV=1
MAATTGSGVKVPRNFRLLEELEEGQKGVGDGTVSWGLEDDEDMTLTRWTGMIIGPPRTIYENRIYSLKIECGPKYPEAPPFVRFVTKINMNGVNSSNGVVDPRAISVLAKWQNSYSIKVVLQELRRLMMSKENMKLPQPPEGQCYSN
>tr|A0A2I2YD59|A0A2I2YD59_GORGO/1-147 [subseq from] Ubiquitin conjugating enzyme E2 V1 OS=Gorilla gorilla gorilla OX=9595 GN=UBE2V1 PE=4 SV=1
MAATTGSGVKVPRNFRLLEELEEGQKGVGDGTVSWGLEDDEDMTLTRWTGMIIGPPRTIYENRIYSLKIECGPKYPEAPPFVRFVTKINMNGVNSSNGVVDPRAISVLAKWQNSYSIKVVLQELRRLMMSKENMKLPQPPEGQCYSN
>tr|A0A2I3MZI2|A0A2I3MZI2_PAPAN/1-147 [subseq from] Ubiquitin conjugating enzyme E2 V1 OS=Papio anubis OX=9555 GN=UBE2V1 PE=4 SV=1
MAATTGSGVKVPRNFRLLEELEEGQKGVGDGTVSWGLEDDEDMTLTRWTGMIIGPPRTIYENRIYSLKIECGPKYPEAPPFVRFVTKINMNGVNSSNGVVDPRAISVLAKWQNSYSIKVVLQELRRLMMSKENMKLPQPPEGQCYSN
>tr|A0A2K5FAI0|A0A2K5FAI0_AOTNA/1-147 [subseq from] Ubiquitin conjugating enzyme E2 V1 OS=Aotus nancymaae OX=37293 GN=UBE2V1 PE=4 SV=1
MAATTGSGVKVPRNFRLLEELEEGQKGVGDGTVSWGLEDDEDMTLTRWTGMIIGPPRTIYENRIYSLKIECGPKYPEAPPFVRFVTKINMNGVNSSNGVVDPRAISVLAKWQNSYSIKVVLQELRRLMMSKENMKLPQPPEGQCYSN
>tr|A0A2K5N3J1|A0A2K5N3J1_CERAT/1-147 [subseq from] Ubiquitin conjugating enzyme E2 V1 OS=Cercocebus atys OX=9531 GN=UBE2V1 PE=4 SV=1
MAATTGSGVKVPRNFRLLEELEEGQKGVGDGTVSWGLEDDEDMTLTRWTGMIIGPPRTIYENRIYSLKIECGPKYPEAPPFVRFVTKINMNGVNSSNGVVDPRAISVLAKWQNSYSIKVVLQELRRLMMSKENMKLPQPPEGQCYSN
>tr|A0A2K5RTV6|A0A2K5RTV6_CEBIM/1-147 [subseq from] Ubiquitin conjugating enzyme E2 V1 OS=Cebus imitator OX=2715852 GN=UBE2V1 PE=4 SV=1
MAATTGSGVKVPRNFRLLEELEEGQKGVGDGTVSWGLEDDEDMTLTRWTGMIIGPPRTIYENRIYSLKIECGPKYPEAPPFVRFVTKINMNGVNSSNGVVDPRAISVLAKWQNSYSIKVVLQELRRLMMSKENMKLPQPPEGQCYSN
>tr|A0A2K5XIH6|A0A2K5XIH6_MANLE/1-147 [subseq from] Ubiquitin-conjugating enzyme E2 variant 1 OS=Mandrillus leucophaeus OX=9568 GN=UBE2V1 PE=4 SV=1
MAATTGSGVKVPRNFRLLEELEEGQKGVGDGTVSWGLEDDEDMTLTRWTGMIIGPPRTIYENRIYSLKIECGPKYPEAPPFVRFVTKINMNGVNSSNGVVDPRAISVLAKWQNSYSIKVVLQELRRLMMSKENMKLPQPPEGQCYSN
>tr|A0A2K6E434|A0A2K6E434_MACNE/1-147 [subseq from] Ubiquitin conjugating enzyme E2 V1 OS=Macaca nemestrina OX=9545 GN=UBE2V1 PE=4 SV=1
MAATTGSGVKVPRNFRLLEELEEGQKGVGDGTVSWGLEDDEDMTLTRWTGMIIGPPRTIYENRIYSLKIECGPKYPEAPPFVRFVTKINMNGVNSSNGVVDPRAISVLAKWQNSYSIKVVLQELRRLMMSKENMKLPQPPEGQCYSN
>tr|A0A2K6N1G5|A0A2K6N1G5_RHIBE/1-147 [subseq from] UBC core domain-containing protein OS=Rhinopithecus bieti OX=61621 GN=UBE2V1 PE=4 SV=1
MAATTGSGVKVPRNFRLLEELEEGQKGVGDGTVSWGLEDDEDMTLTRWTGMIIGPPRTIYENRIYSLKIECGPKYPEAPPFVRFVTKINMNGVNSSNGVVDPRAISVLAKWQNSYSIKVVLQELRRLMMSKENMKLPQPPEGQCYSN
>tr|A0A2K6P472|A0A2K6P472_RHIRO/1-147 [subseq from] UBC core domain-containing protein OS=Rhinopithecus roxellana OX=61622 GN=UBE2V1 PE=4 SV=1
MAATTGSGVKVPRNFRLLEELEEGQKGVGDGTVSWGLEDDEDMTLTRWTGMIIGPPRTIYENRIYSLKIECGPKYPEAPPFVRFVTKINMNGVNSSNGVVDPRAISVLAKWQNSYSIKVVLQELRRLMMSKENMKLPQPPEGQCYSN
>tr|A0A2R8P8V0|A0A2R8P8V0_CALJA/1-147 [subseq from] Ubiquitin-conjugating enzyme E2 variant 1 isoform d OS=Callithrix jacchus OX=9483 GN=UBE2V1 PE=2 SV=2
MAATTGSGVKVPRNFRLLEELEEGQKGVGDGTVSWGLEDDEDMTLTRWTGMIIGPPRTIYENRIYSLKIECGPKYPEAPPFVRFVTKINMNGVNSSNGVVDPRAISVLAKWQNSYSIKVVLQELRRLMMSKENMKLPQPPEGQCYSN
>tr|A0A2R9A712|A0A2R9A712_PANPA/1-147 [subseq from] Ubiquitin conjugating enzyme E2 V1 OS=Pan paniscus OX=9597 GN=UBE2V1 PE=4 SV=1
MAATTGSGVKVPRNFRLLEELEEGQKGVGDGTVSWGLEDDEDMTLTRWTGMIIGPPRTIYENRIYSLKIECGPKYPEAPPFVRFVTKINMNGVNSSNGVVDPRAISVLAKWQNSYSIKVVLQELRRLMMSKENMKLPQPPEGQCYSN
>tr|A0A2U3V489|A0A2U3V489_TURTR/1-147 [subseq from] ubiquitin-conjugating enzyme E2 variant 1 isoform X1 OS=Tursiops truncatus OX=9739 GN=UBE2V1 PE=4 SV=1
MAATTGSGVKVPRNFRLLEELEEGQKGVGDGTVSWGLEDDEDMTLTRWTGMIIGPPRTIYENRIYSLKIECGPKYPEAPPFVRFVTKINMNGVNSSNGVVDPRAISVLAKWQNSYSIKVVLQELRRLMMSKENMKLPQPPEGQCYSN
>tr|A0A2U3WT75|A0A2U3WT75_ODORO/1-147 [subseq from] ubiquitin-conjugating enzyme E2 variant 1 OS=Odobenus rosmarus divergens OX=9708 GN=UBE2V1 PE=4 SV=1
MAATTGSGVKVPRNFRLLEELEEGQKGVGDGTVSWGLEDDEDMTLTRWTGMIIGPPRTIYENRIYSLKIECGPKYPEAPPFVRFVTKINMNGVNSSNGVVDPRAISVLAKWQNSYSIKVVLQELRRLMMSKENMKLPQPPEGQCYSN
>tr|A0A2Y9D9S3|A0A2Y9D9S3_TRIMA/1-147 [subseq from] ubiquitin-conjugating enzyme E2 variant 1 isoform X2 OS=Trichechus manatus latirostris OX=127582 GN=LOC105755977 PE=4 SV=1
MAATTGSGVKVPRNFRLLEELEEGQKGVGDGTVSWGLEDDEDMTLTRWTGMIIGPPRTIYENRIYSLKIECGPKYPEAPPFVRFVTKINMNGVNSSNGVVDPRAISVLAKWQNSYSIKVVLQELRRLMMSKENMKLPQPPEGQCYSN
>tr|A0A2Y9GQU4|A0A2Y9GQU4_NEOSC/1-147 [subseq from] ubiquitin-conjugating enzyme E2 variant 1 isoform X1 OS=Neomonachus schauinslandi OX=29088 GN=UBE2V1 PE=4 SV=1
MAATTGSGVKVPRNFRLLEELEEGQKGVGDGTVSWGLEDDEDMTLTRWTGMIIGPPRTIYENRIYSLKIECGPKYPEAPPFVRFVTKINMNGVNSSNGVVDPRAISVLAKWQNSYSIKVVLQELRRLMMSKENMKLPQPPEGQCYSN
>tr|A0A2Y9IN71|A0A2Y9IN71_ENHLU/1-147 [subseq from] ubiquitin-conjugating enzyme E2 variant 1 OS=Enhydra lutris kenyoni OX=391180 GN=LOC111141412 PE=4 SV=1
MAATTGSGVKVPRNFRLLEELEEGQKGVGDGTVSWGLEDDEDMTLTRWTGMIIGPPRTIYENRIYSLKIECGPKYPEAPPFVRFVTKINMNGVNSSNGVVDPRAISVLAKWQNSYSIKVVLQELRRLMMSKENMKLPQPPEGQCYSN
>tr|A0A337SVQ1|A0A337SVQ1_FELCA/1-147 [subseq from] Ubiquitin conjugating enzyme E2 V1 OS=Felis catus OX=9685 GN=UBE2V1 PE=4 SV=1
MAATTGSGVKVPRNFRLLEELEEGQKGVGDGTVSWGLEDDEDMTLTRWTGMIIGPPRTIYENRIYSLKIECGPKYPEAPPFVRFVTKINMNGVNSSNGVVDPRAISVLAKWQNSYSIKVVLQELRRLMMSKENMKLPQPPEGQCYSN
>tr|A0A341BVT5|A0A341BVT5_NEOAA/1-147 [subseq from] ubiquitin-conjugating enzyme E2 variant 1 isoform X4 OS=Neophocaena asiaeorientalis asiaeorientalis OX=1706337 GN=UBE2V1 PE=4 SV=1
MAATTGSGVKVPRNFRLLEELEEGQKGVGDGTVSWGLEDDEDMTLTRWTGMIIGPPRTIYENRIYSLKIECGPKYPEAPPFVRFVTKINMNGVNSSNGVVDPRAISVLAKWQNSYSIKVVLQELRRLMMSKENMKLPQPPEGQCYSN
>tr|A0A384ADH0|A0A384ADH0_BALAS/1-147 [subseq from] ubiquitin-conjugating enzyme E2 variant 1 isoform X1 OS=Balaenoptera acutorostrata scammoni OX=310752 GN=UBE2V1 PE=4 SV=1
MAATTGSGVKVPRNFRLLEELEEGQKGVGDGTVSWGLEDDEDMTLTRWTGMIIGPPRTIYENRIYSLKIECGPKYPEAPPFVRFVTKINMNGVNSSNGVVDPRAISVLAKWQNSYSIKVVLQELRRLMMSKENMKLPQPPEGQCYSN
>tr|A0A384CN59|A0A384CN59_URSMA/1-147 [subseq from] Ubiquitin-conjugating enzyme E2 variant 1 OS=Ursus maritimus OX=29073 GN=LOC103669669 PE=4 SV=1
MAATTGSGVKVPRNFRLLEELEEGQKGVGDGTVSWGLEDDEDMTLTRWTGMIIGPPRTIYENRIYSLKIECGPKYPEAPPFVRFVTKINMNGVNSSNGVVDPRAISVLAKWQNSYSIKVVLQELRRLMMSKENMKLPQPPEGQCYSN
>tr|A0A3Q7MPP9|A0A3Q7MPP9_CALUR/1-147 [subseq from] ubiquitin-conjugating enzyme E2 variant 1 OS=Callorhinus ursinus OX=34884 GN=UBE2V1 PE=4 SV=1
MAATTGSGVKVPRNFRLLEELEEGQKGVGDGTVSWGLEDDEDMTLTRWTGMIIGPPRTIYENRIYSLKIECGPKYPEAPPFVRFVTKINMNGVNSSNGVVDPRAISVLAKWQNSYSIKVVLQELRRLMMSKENMKLPQPPEGQCYSN
>tr|A0A3Q7UBJ5|A0A3Q7UBJ5_VULVU/1-147 [subseq from] ubiquitin-conjugating enzyme E2 variant 1 OS=Vulpes vulpes OX=9627 GN=UBE2V1 PE=4 SV=1
MAATTGSGVKVPRNFRLLEELEEGQKGVGDGTVSWGLEDDEDMTLTRWTGMIIGPPRTIYENRIYSLKIECGPKYPEAPPFVRFVTKINMNGVNSSNGVVDPRAISVLAKWQNSYSIKVVLQELRRLMMSKENMKLPQPPEGQCYSN
>tr|A0A3Q7VEI5|A0A3Q7VEI5_URSAR/1-147 [subseq from] ubiquitin-conjugating enzyme E2 variant 1 isoform X1 OS=Ursus arctos horribilis OX=116960 GN=UBE2V1 PE=4 SV=1
MAATTGSGVKVPRNFRLLEELEEGQKGVGDGTVSWGLEDDEDMTLTRWTGMIIGPPRTIYENRIYSLKIECGPKYPEAPPFVRFVTKINMNGVNSSNGVVDPRAISVLAKWQNSYSIKVVLQELRRLMMSKENMKLPQPPEGQCYSN
>tr|A0A485MMI1|A0A485MMI1_LYNPA/1-147 [subseq from] Ubiquitin-conjugating enzyme e2 variant 1 OS=Lynx pardinus OX=191816 GN=LYPA_23C004199 PE=4 SV=1
MAATTGSGVKVPRNFRLLEELEEGQKGVGDGTVSWGLEDDEDMTLTRWTGMIIGPPRTIYENRIYSLKIECGPKYPEAPPFVRFVTKINMNGVNSSNGVVDPRAISVLAKWQNSYSIKVVLQELRRLMMSKENMKLPQPPEGQCYSN
>tr|A0A4D9EGC5|A0A4D9EGC5_9SAUR/1-147 [subseq from] E3 ubiquitin-protein ligase Hakai OS=Platysternon megacephalum OX=55544 GN=DR999_PMT09429 PE=4 SV=1
MAATTGSGVKVPRNFRLLEELEEGQKGVGDGTVSWGLEDDEDMTLTRWTGMIIGPPRTIYENRIYSLKIECGPKYPEAPPFVRFVTKINMNGVNSSNGVVDPRAISVLAKWQNSYSIKVVLQELRRLMMSKENMKLPQPPEGQCYSN
>tr|A0A5E4C9S8|A0A5E4C9S8_MARMO/1-147 [subseq from] Ubiquitin-conjugating enzyme E2 variant 1 OS=Marmota monax OX=9995 GN=GHT09_018905 PE=4 SV=1
MAATTGSGVKVPRNFRLLEELEEGQKGVGDGTVSWGLEDDEDMTLTRWTGMIIGPPRTIYENRIYSLKIECGPKYPEAPPFVRFVTKINMNGVNSSNGVVDPRAISVLAKWQNSYSIKVVLQELRRLMMSKENMKLPQPPEGQCYSN
>tr|A0A5F8HA68|A0A5F8HA68_MONDO/1-147 [subseq from] UBC core domain-containing protein OS=Monodelphis domestica OX=13616 GN=UBE2V1 PE=4 SV=1
MAATTGSGVKVPRNFRLLEELEEGQKGVGDGTVSWGLEDDEDMTLTRWTGMIIGPPRTIYENRIYSLKIECGPKYPEAPPFVRFVTKINMNGVNSSNGVVDPRAISVLAKWQNSYSIKVVLQELRRLMMSKENMKLPQPPEGQCYSN
>tr|A0A667GV85|A0A667GV85_LYNCA/1-147 [subseq from] Ubiquitin conjugating enzyme E2 V1 OS=Lynx canadensis OX=61383 GN=UBE2V1 PE=4 SV=1
MAATTGSGVKVPRNFRLLEELEEGQKGVGDGTVSWGLEDDEDMTLTRWTGMIIGPPRTIYENRIYSLKIECGPKYPEAPPFVRFVTKINMNGVNSSNGVVDPRAISVLAKWQNSYSIKVVLQELRRLMMSKENMKLPQPPEGQCYSN
>tr|A0A670XTX3|A0A670XTX3_PSETE/1-147 [subseq from] Ubiquitin-conjugating enzyme E2 variant 1 OS=Pseudonaja textilis OX=8673 GN=LOC113434362 PE=4 SV=1
MAATTGSGVKVPRNFRLLEELEEGQKGVGDGTVSWGLEDDEDMTLTRWTGMIIGPPRTIYENRIYSLKIECGPKYPEAPPFVRFVTKINMNGVNSSNGVVDPRAISVLAKWQNSYSIKVVLQELRRLMMSKENMKLPQPPEGQCYSN
>tr|A0A671F5U7|A0A671F5U7_RHIFE/1-147 [subseq from] Ubiquitin conjugating enzyme E2 V1 OS=Rhinolophus ferrumequinum OX=59479 GN=UBE2V1 PE=4 SV=1
MAATTGSGVKVPRNFRLLEELEEGQKGVGDGTVSWGLEDDEDMTLTRWTGMIIGPPRTIYENRIYSLKIECGPKYPEAPPFVRFVTKINMNGVNSSNGVVDPRAISVLAKWQNSYSIKVVLQELRRLMMSKENMKLPQPPEGQCYSN
>tr|A0A674I459|A0A674I459_TERCA/1-147 [subseq from] Ubiquitin-conjugating enzyme E2 variant 1 OS=Terrapene carolina triunguis OX=2587831 GN=LOC115271133 PE=4 SV=1
MAATTGSGVKVPRNFRLLEELEEGQKGVGDGTVSWGLEDDEDMTLTRWTGMIIGPPRTIYENRIYSLKIECGPKYPEAPPFVRFVTKINMNGVNSSNGVVDPRAISVLAKWQNSYSIKVVLQELRRLMMSKENMKLPQPPEGQCYSN
>tr|A0A6I9J6P7|A0A6I9J6P7_CHRAS/1-147 [subseq from] ubiquitin-conjugating enzyme E2 variant 1-like OS=Chrysochloris asiatica OX=185453 GN=LOC102837023 PE=4 SV=1
MAATTGSGVKVPRNFRLLEELEEGQKGVGDGTVSWGLEDDEDMTLTRWTGMIIGPPRTIYENRIYSLKIECGPKYPEAPPFVRFVTKINMNGVNSSNGVVDPRAISVLAKWQNSYSIKVVLQELRRLMMSKENMKLPQPPEGQCYSN
>tr|A0A6I9YRK7|A0A6I9YRK7_9SAUR/1-147 [subseq from] ubiquitin-conjugating enzyme E2 variant 1 OS=Thamnophis sirtalis OX=35019 GN=UBE2V1 PE=4 SV=1
MAATTGSGVKVPRNFRLLEELEEGQKGVGDGTVSWGLEDDEDMTLTRWTGMIIGPPRTIYENRIYSLKIECGPKYPEAPPFVRFVTKINMNGVNSSNGVVDPRAISVLAKWQNSYSIKVVLQELRRLMMSKENMKLPQPPEGQCYSN
>tr|A0A6J0SJC1|A0A6J0SJC1_9SAUR/1-147 [subseq from] ubiquitin-conjugating enzyme E2 variant 1 isoform X1 OS=Pogona vitticeps OX=103695 GN=LOC110071800 PE=4 SV=1
MAATTGSGVKVPRNFRLLEELEEGQKGVGDGTVSWGLEDDEDMTLTRWTGMIIGPPRTIYENRIYSLKIECGPKYPEAPPFVRFVTKINMNGVNSSNGVVDPRAISVLAKWQNSYSIKVVLQELRRLMMSKENMKLPQPPEGQCYSN
>tr|A0A6J1TS09|A0A6J1TS09_9SAUR/1-147 [subseq from] ubiquitin-conjugating enzyme E2 variant 1 isoform X2 OS=Notechis scutatus OX=8663 GN=LOC113410418 PE=4 SV=1
MAATTGSGVKVPRNFRLLEELEEGQKGVGDGTVSWGLEDDEDMTLTRWTGMIIGPPRTIYENRIYSLKIECGPKYPEAPPFVRFVTKINMNGVNSSNGVVDPRAISVLAKWQNSYSIKVVLQELRRLMMSKENMKLPQPPEGQCYSN
>tr|A0A6J1YCN4|A0A6J1YCN4_ACIJB/1-147 [subseq from] ubiquitin-conjugating enzyme E2 variant 1 isoform X2 OS=Acinonyx jubatus OX=32536 GN=UBE2V1 PE=4 SV=1
MAATTGSGVKVPRNFRLLEELEEGQKGVGDGTVSWGLEDDEDMTLTRWTGMIIGPPRTIYENRIYSLKIECGPKYPEAPPFVRFVTKINMNGVNSSNGVVDPRAISVLAKWQNSYSIKVVLQELRRLMMSKENMKLPQPPEGQCYSN
>tr|A0A6J2F858|A0A6J2F858_ZALCA/1-147 [subseq from] ubiquitin-conjugating enzyme E2 variant 1 isoform X1 OS=Zalophus californianus OX=9704 GN=UBE2V1 PE=4 SV=1
MAATTGSGVKVPRNFRLLEELEEGQKGVGDGTVSWGLEDDEDMTLTRWTGMIIGPPRTIYENRIYSLKIECGPKYPEAPPFVRFVTKINMNGVNSSNGVVDPRAISVLAKWQNSYSIKVVLQELRRLMMSKENMKLPQPPEGQCYSN
>tr|A0A6J2MK59|A0A6J2MK59_9CHIR/1-147 [subseq from] Ubiquitin conjugating enzyme E2 V1 OS=Phyllostomus discolor OX=89673 GN=UBE2V1 PE=4 SV=1
MAATTGSGVKVPRNFRLLEELEEGQKGVGDGTVSWGLEDDEDMTLTRWTGMIIGPPRTIYENRIYSLKIECGPKYPEAPPFVRFVTKINMNGVNSSNGVVDPRAISVLAKWQNSYSIKVVLQELRRLMMSKENMKLPQPPEGQCYSN
>tr|A0A6J3G3C1|A0A6J3G3C1_SAPAP/1-147 [subseq from] ubiquitin-conjugating enzyme E2 variant 1 isoform X1 OS=Sapajus apella OX=9515 GN=UBE2V1 PE=4 SV=1
MAATTGSGVKVPRNFRLLEELEEGQKGVGDGTVSWGLEDDEDMTLTRWTGMIIGPPRTIYENRIYSLKIECGPKYPEAPPFVRFVTKINMNGVNSSNGVVDPRAISVLAKWQNSYSIKVVLQELRRLMMSKENMKLPQPPEGQCYSN
>tr|A0A6P3EKT7|A0A6P3EKT7_SHEEP/1-147 [subseq from] ubiquitin-conjugating enzyme E2 variant 1 isoform X3 OS=Ovis aries OX=9940 GN=UBE2V1 PE=4 SV=1
MAATTGSGVKVPRNFRLLEELEEGQKGVGDGTVSWGLEDDEDMTLTRWTGMIIGPPRTIYENRIYSLKIECGPKYPEAPPFVRFVTKINMNGVNSSNGVVDPRAISVLAKWQNSYSIKVVLQELRRLMMSKENMKLPQPPEGQCYSN
>tr|A0A6P4WR50|A0A6P4WR50_PANPR/1-147 [subseq from] ubiquitin-conjugating enzyme E2 variant 1 isoform X2 OS=Panthera pardus OX=9691 GN=UBE2V1 PE=4 SV=1
MAATTGSGVKVPRNFRLLEELEEGQKGVGDGTVSWGLEDDEDMTLTRWTGMIIGPPRTIYENRIYSLKIECGPKYPEAPPFVRFVTKINMNGVNSSNGVVDPRAISVLAKWQNSYSIKVVLQELRRLMMSKENMKLPQPPEGQCYSN
>tr|A0A6P6IJ43|A0A6P6IJ43_PUMCO/1-147 [subseq from] ubiquitin-conjugating enzyme E2 variant 1 isoform X1 OS=Puma concolor OX=9696 GN=UBE2V1 PE=4 SV=1
MAATTGSGVKVPRNFRLLEELEEGQKGVGDGTVSWGLEDDEDMTLTRWTGMIIGPPRTIYENRIYSLKIECGPKYPEAPPFVRFVTKINMNGVNSSNGVVDPRAISVLAKWQNSYSIKVVLQELRRLMMSKENMKLPQPPEGQCYSN
>tr|A0A6P9BN54|A0A6P9BN54_PANGU/1-147 [subseq from] ubiquitin-conjugating enzyme E2 variant 1 isoform X2 OS=Pantherophis guttatus OX=94885 GN=LOC117663561 PE=4 SV=1
MAATTGSGVKVPRNFRLLEELEEGQKGVGDGTVSWGLEDDEDMTLTRWTGMIIGPPRTIYENRIYSLKIECGPKYPEAPPFVRFVTKINMNGVNSSNGVVDPRAISVLAKWQNSYSIKVVLQELRRLMMSKENMKLPQPPEGQCYSN
>tr|A0A7J7W197|A0A7J7W197_MYOMY/1-147 [subseq from] Ubiquitin conjugating enzyme E2 V1 OS=Myotis myotis OX=51298 GN=mMyoMyo1_020100 PE=4 SV=1
MAATTGSGVKVPRNFRLLEELEEGQKGVGDGTVSWGLEDDEDMTLTRWTGMIIGPPRTIYENRIYSLKIECGPKYPEAPPFVRFVTKINMNGVNSSNGVVDPRAISVLAKWQNSYSIKVVLQELRRLMMSKENMKLPQPPEGQCYSN
>tr|A0A7J7YBN0|A0A7J7YBN0_PIPKU/1-147 [subseq from] Ubiquitin conjugating enzyme E2 V1 OS=Pipistrellus kuhlii OX=59472 GN=mPipKuh1_018378 PE=4 SV=1
MAATTGSGVKVPRNFRLLEELEEGQKGVGDGTVSWGLEDDEDMTLTRWTGMIIGPPRTIYENRIYSLKIECGPKYPEAPPFVRFVTKINMNGVNSSNGVVDPRAISVLAKWQNSYSIKVVLQELRRLMMSKENMKLPQPPEGQCYSN
>tr|A0A7N5JEW2|A0A7N5JEW2_AILME/1-147 [subseq from] Ubiquitin conjugating enzyme E2 V1 OS=Ailuropoda melanoleuca OX=9646 GN=UBE2V1 PE=4 SV=1
MAATTGSGVKVPRNFRLLEELEEGQKGVGDGTVSWGLEDDEDMTLTRWTGMIIGPPRTIYENRIYSLKIECGPKYPEAPPFVRFVTKINMNGVNSSNGVVDPRAISVLAKWQNSYSIKVVLQELRRLMMSKENMKLPQPPEGQCYSN
>tr|A0A7N9D8P3|A0A7N9D8P3_MACFA/1-147 [subseq from] PEDS1-UBE2V1 readthrough OS=Macaca fascicularis OX=9541 GN=PEDS1-UBE2V1 PE=4 SV=1
MAATTGSGVKVPRNFRLLEELEEGQKGVGDGTVSWGLEDDEDMTLTRWTGMIIGPPRTIYENRIYSLKIECGPKYPEAPPFVRFVTKINMNGVNSSNGVVDPRAISVLAKWQNSYSIKVVLQELRRLMMSKENMKLPQPPEGQCYSN
>tr|A0A811YBD3|A0A811YBD3_NYCPR/1-147 [subseq from] (raccoon dog) hypothetical protein OS=Nyctereutes procyonoides OX=34880 GN=NYPRO_LOCUS5859 PE=4 SV=1
MAATTGSGVKVPRNFRLLEELEEGQKGVGDGTVSWGLEDDEDMTLTRWTGMIIGPPRTIYENRIYSLKIECGPKYPEAPPFVRFVTKINMNGVNSSNGVVDPRAISVLAKWQNSYSIKVVLQELRRLMMSKENMKLPQPPEGQCYSN
>tr|E2R2I5|E2R2I5_CANLF/1-147 [subseq from] Ubiquitin conjugating enzyme E2 V1 OS=Canis lupus familiaris OX=9615 GN=UBE2V1 PE=4 SV=1
MAATTGSGVKVPRNFRLLEELEEGQKGVGDGTVSWGLEDDEDMTLTRWTGMIIGPPRTIYENRIYSLKIECGPKYPEAPPFVRFVTKINMNGVNSSNGVVDPRAISVLAKWQNSYSIKVVLQELRRLMMSKENMKLPQPPEGQCYSN
>tr|F7BE95|F7BE95_HORSE/1-147 [subseq from] Ubiquitin conjugating enzyme E2 V1 OS=Equus caballus OX=9796 GN=UBE2V1 PE=4 SV=2
MAATTGSGVKVPRNFRLLEELEEGQKGVGDGTVSWGLEDDEDMTLTRWTGMIIGPPRTIYENRIYSLKIECGPKYPEAPPFVRFVTKINMNGVNSSNGVVDPRAISVLAKWQNSYSIKVVLQELRRLMMSKENMKLPQPPEGQCYSN
>tr|G1R5P8|G1R5P8_NOMLE/1-147 [subseq from] UBC core domain-containing protein OS=Nomascus leucogenys OX=61853 GN=UBE2V1 PE=4 SV=1
MAATTGSGVKVPRNFRLLEELEEGQKGVGDGTVSWGLEDDEDMTLTRWTGMIIGPPRTIYENRIYSLKIECGPKYPEAPPFVRFVTKINMNGVNSSNGVVDPRAISVLAKWQNSYSIKVVLQELRRLMMSKENMKLPQPPEGQCYSN
>tr|G3U0B9|G3U0B9_LOXAF/1-147 [subseq from] UBC core domain-containing protein OS=Loxodonta africana OX=9785 PE=4 SV=1
MAATTGSGVKVPRNFRLLEELEEGQKGVGDGTVSWGLEDDEDMTLTRWTGMIIGPPRTIYENRIYSLKIECGPKYPEAPPFVRFVTKINMNGVNSSNGVVDPRAISVLAKWQNSYSIKVVLQELRRLMMSKENMKLPQPPEGQCYSN
>tr|H2QKK2|H2QKK2_PANTR/1-147 [subseq from] Ubiquitin-conjugating enzyme E2 variant 1 OS=Pan troglodytes OX=9598 GN=UBE2V1 PE=2 SV=1
MAATTGSGVKVPRNFRLLEELEEGQKGVGDGTVSWGLEDDEDMTLTRWTGMIIGPPRTIYENRIYSLKIECGPKYPEAPPFVRFVTKINMNGVNSSNGVVDPRAISVLAKWQNSYSIKVVLQELRRLMMSKENMKLPQPPEGQCYSN
>tr|H9Z1Y2|H9Z1Y2_MACMU/1-147 [subseq from] Ubiquitin-conjugating enzyme E2 variant 1 isoform d OS=Macaca mulatta OX=9544 GN=UBE2V1 PE=2 SV=1
MAATTGSGVKVPRNFRLLEELEEGQKGVGDGTVSWGLEDDEDMTLTRWTGMIIGPPRTIYENRIYSLKIECGPKYPEAPPFVRFVTKINMNGVNSSNGVVDPRAISVLAKWQNSYSIKVVLQELRRLMMSKENMKLPQPPEGQCYSN
>tr|I3LFW6|I3LFW6_PIG/1-147 [subseq from] Ubiquitin conjugating enzyme E2 V1 OS=Sus scrofa OX=9823 GN=UBE2V1 PE=1 SV=1
MAATTGSGVKVPRNFRLLEELEEGQKGVGDGTVSWGLEDDEDMTLTRWTGMIIGPPRTIYENRIYSLKIECGPKYPEAPPFVRFVTKINMNGVNSSNGVVDPRAISVLAKWQNSYSIKVVLQELRRLMMSKENMKLPQPPEGQCYSN
>tr|M3Z1I3|M3Z1I3_MUSPF/1-147 [subseq from] UBC core domain-containing protein OS=Mustela putorius furo OX=9669 PE=4 SV=1
MAATTGSGVKVPRNFRLLEELEEGQKGVGDGTVSWGLEDDEDMTLTRWTGMIIGPPRTIYENRIYSLKIECGPKYPEAPPFVRFVTKINMNGVNSSNGVVDPRAISVLAKWQNSYSIKVVLQELRRLMMSKENMKLPQPPEGQCYSN
>tr|A0A0P6JB48|A0A0P6JB48_HETGA/1-147 [subseq from] Ubiquitin-conjugating enzyme E2 variant 1 isoform c OS=Heterocephalus glaber OX=10181 GN=UBE2V1 PE=4 SV=1
MAATTGSGVKVPRNFRLLEELEEGQKGVGDGTVSWGLEDDEDMTLTRWTGMVIGPPRTIYENRIYSLKIECGPKYPEAPPFVRFVTKINMNGVNSSNGVVDPRAISVLAKWQNSYSIKVVLQELRRLMMSKENMKLPQPPEGQCYSN
>tr|A0A6J0YJQ3|A0A6J0YJQ3_ODOVR/1-147 [subseq from] ubiquitin-conjugating enzyme E2 variant 1 isoform X3 OS=Odocoileus virginianus texanus OX=9880 GN=UBE2V1 PE=4 SV=1
MAATTGSGVKVPRNFRLLEELEEGQKGVGDGTVSWGLEDDEDMTLTRWTGMVIGPPRTIYENRIYSLKIECGPKYPEAPPFVRFVTKINMNGVNSSNGVVDPRAISVLAKWQNSYSIKVVLQELRRLMMSKENMKLPQPPEGQCYSN
>tr|A0A6P3FBB5|A0A6P3FBB5_OCTDE/1-147 [subseq from] ubiquitin-conjugating enzyme E2 variant 1 isoform X1 OS=Octodon degus OX=10160 GN=Ube2v1 PE=4 SV=1
MAATTGSGVKVPRNFRLLEELEEGQKGVGDGTVSWGLEDDEDMTLTRWTGMVIGPPRTIYENRIYSLKIECGPKYPEAPPFVRFVTKINMNGVNSSNGVVDPRAISVLAKWQNSYSIKVVLQELRRLMMSKENMKLPQPPEGQCYSN
>tr|A0A7N4P9J2|A0A7N4P9J2_SARHA/45-191 [subseq from] UBC core domain-containing protein OS=Sarcophilus harrisii OX=9305 PE=4 SV=1
MAATTGSGVKVPRNFRLLEELEEGQKGVGDGTVSWGLEDDEDMTLTRWTGMIIGPPRTIYENRIYSLKIECGPKYPEAPPFVRFVTKINMNGVNSSNGVVDPRAISVLAKWQNSYSIKVVLQELRRLMMSKENMKLPQPPEGQCYSN
>tr|A0A0Q3UQP5|A0A0Q3UQP5_AMAAE/1-147 [subseq from] Ubiquitin-conjugating enzyme E2 variant 1 OS=Amazona aestiva OX=12930 GN=AAES_137214 PE=4 SV=1
MAATTGAGVKVPRNFRLLEELEEGQKGVGDGTVSWGLEDDEDMTLTRWTGMIIGPPRTIYENRIYSLKIECGPKYPEAPPFVRFVTKINMNGVNSSNGVVDPRAISVLAKWQNSYSIKVVLQELRRLMMSKENMKLPQPPEGQCYSN
>tr|A0A3L8RVE2|A0A3L8RVE2_CHLGU/1-147 [subseq from] UBC core domain-containing protein OS=Chloebia gouldiae OX=44316 GN=DV515_00015467 PE=4 SV=1
MAATTGAGVKVPRNFRLLEELEEGQKGVGDGTVSWGLEDDEDMTLTRWTGMIIGPPRTIYENRIYSLKIECGPKYPEAPPFVRFVTKINMNGVNSSNGVVDPRAISVLAKWQNSYSIKVVLQELRRLMMSKENMKLPQPPEGQCYSN
>tr|A0A3M0JAS1|A0A3M0JAS1_HIRRU/1-147 [subseq from] UBC core domain-containing protein OS=Hirundo rustica rustica OX=333673 GN=DUI87_28033 PE=4 SV=1
MAATTGAGVKVPRNFRLLEELEEGQKGVGDGTVSWGLEDDEDMTLTRWTGMIIGPPRTIYENRIYSLKIECGPKYPEAPPFVRFVTKINMNGVNSSNGVVDPRAISVLAKWQNSYSIKVVLQELRRLMMSKENMKLPQPPEGQCYSN
>tr|A0A663ENB0|A0A663ENB0_AQUCH/1-147 [subseq from] Ubiquitin-conjugating enzyme E2 variant 1 OS=Aquila chrysaetos chrysaetos OX=223781 GN=UBE2V1 PE=4 SV=1
MAATTGAGVKVPRNFRLLEELEEGQKGVGDGTVSWGLEDDEDMTLTRWTGMIIGPPRTIYENRIYSLKIECGPKYPEAPPFVRFVTKINMNGVNSSNGVVDPRAISVLAKWQNSYSIKVVLQELRRLMMSKENMKLPQPPEGQCYSN
>tr|A0A672U0H5|A0A672U0H5_STRHB/1-147 [subseq from] Ubiquitin conjugating enzyme E2 V1 OS=Strigops habroptila OX=2489341 GN=UBE2V1 PE=4 SV=1
MAATTGAGVKVPRNFRLLEELEEGQKGVGDGTVSWGLEDDEDMTLTRWTGMIIGPPRTIYENRIYSLKIECGPKYPEAPPFVRFVTKINMNGVNSSNGVVDPRAISVLAKWQNSYSIKVVLQELRRLMMSKENMKLPQPPEGQCYSN
>tr|A0A674HCC1|A0A674HCC1_TAEGU/1-147 [subseq from] UBC core domain-containing protein OS=Taeniopygia guttata OX=59729 GN=UBE2V1 PE=4 SV=1
MAATTGAGVKVPRNFRLLEELEEGQKGVGDGTVSWGLEDDEDMTLTRWTGMIIGPPRTIYENRIYSLKIECGPKYPEAPPFVRFVTKINMNGVNSSNGVVDPRAISVLAKWQNSYSIKVVLQELRRLMMSKENMKLPQPPEGQCYSN
>tr|A0A6J0IM25|A0A6J0IM25_9PASS/1-147 [subseq from] ubiquitin-conjugating enzyme E2 variant 1 isoform X2 OS=Lepidothrix coronata OX=321398 GN=UBE2V1 PE=4 SV=1
MAATTGAGVKVPRNFRLLEELEEGQKGVGDGTVSWGLEDDEDMTLTRWTGMIIGPPRTIYENRIYSLKIECGPKYPEAPPFVRFVTKINMNGVNSSNGVVDPRAISVLAKWQNSYSIKVVLQELRRLMMSKENMKLPQPPEGQCYSN
>tr|A0A6J2J6N9|A0A6J2J6N9_9PASS/1-147 [subseq from] ubiquitin-conjugating enzyme E2 variant 1 isoform X2 OS=Pipra filicauda OX=649802 GN=UBE2V1 PE=4 SV=1
MAATTGAGVKVPRNFRLLEELEEGQKGVGDGTVSWGLEDDEDMTLTRWTGMIIGPPRTIYENRIYSLKIECGPKYPEAPPFVRFVTKINMNGVNSSNGVVDPRAISVLAKWQNSYSIKVVLQELRRLMMSKENMKLPQPPEGQCYSN
>tr|A0A2K6FY34|A0A2K6FY34_PROCO/1-147 [subseq from] Ubiquitin conjugating enzyme E2 V1 OS=Propithecus coquereli OX=379532 GN=UBE2V1 PE=4 SV=1
MAATTGSGVKVPRNFRLLEELEEGQKGVGDGTVSWGLEDDEDMTLTRWTGMIIGPPRTIYENRIYSLKIECGPKYPEAPPFVRFVTKINMNGVNSSNGVVDPRAISVLAKWQNTYSIKVVLQELRRLMMSKENMKLPQPPEGQCYSN
>tr|G2HH74|G2HH74_PANTR/1-147 [subseq from] Ubiquitin-conjugating enzyme E2 variant 1 OS=Pan troglodytes OX=9598 PE=2 SV=1
MAATTGSGVKVPRNFRLLEELEEGQKGVGDGTVSWGLEDDEDMTLTRWTGMIIGPPRTIYENRIYSLKIECGPKYPEAPPFVRFVTKINMNGVNSSNGVVDPRAISVLAKWENSYSIKVVLQELRRLMMSKENMKLPQPPEGQCYSN
>tr|A0A670IV24|A0A670IV24_PODMU/1-147 [subseq from] UBC core domain-containing protein OS=Podarcis muralis OX=64176 GN=UBE2V1 PE=4 SV=1
MAATTGSGVKVPRNFRLLEELEEGQKGVGDGTVSWGLEDDEDMTLTRWTGMIIGPPRTIYENRIYSLKIECGPKYPESPPFVRFVTKINMNGVNSSNGVVDPRAISVLAKWQNSYSIKVVLQELRRLMMSKENMKLPQPPEGQCYSN
>tr|A0A452DJ78|A0A452DJ78_BOVIN/59-205 [subseq from] Ubiquitin-conjugating enzyme E2 variant 1 OS=Bos taurus OX=9913 GN=UBE2V1 PE=4 SV=1
MAATTGSGVKVPRNFRLLEELEEGQKGVGDGTVSWGLEDDEDMTLTRWTGMIIGPPRTIYENRIYSLKIECGPKYPEAPPFVRFVTKINMNGVNSSNGVVDPRAISVLAKWQNSYSIKVVLQELRRLMMSKENMKLPQPPEGQCYSN
>tr|A0A4W2CSR8|A0A4W2CSR8_BOBOX/59-205 [subseq from] UBC core domain-containing protein OS=Bos indicus x Bos taurus OX=30522 GN=UBE2V1 PE=4 SV=1
MAATTGSGVKVPRNFRLLEELEEGQKGVGDGTVSWGLEDDEDMTLTRWTGMIIGPPRTIYENRIYSLKIECGPKYPEAPPFVRFVTKINMNGVNSSNGVVDPRAISVLAKWQNSYSIKVVLQELRRLMMSKENMKLPQPPEGQCYSN
>tr|A0A4W2GHE6|A0A4W2GHE6_BOBOX/59-205 [subseq from] Ubiquitin conjugating enzyme E2 V1 OS=Bos indicus x Bos taurus OX=30522 GN=UBE2V1 PE=4 SV=1
MAATTGSGVKVPRNFRLLEELEEGQKGVGDGTVSWGLEDDEDMTLTRWTGMIIGPPRTIYENRIYSLKIECGPKYPEAPPFVRFVTKINMNGVNSSNGVVDPRAISVLAKWQNSYSIKVVLQELRRLMMSKENMKLPQPPEGQCYSN
>tr|A0A6G1R2P8|A0A6G1R2P8_9GRUI/9-155 [subseq from] Ubiquitin conjugating enzyme E2 V1 OS=Gallirallus okinawae OX=547194 PE=4 SV=1
MAATTGAGVKVPRNFRLLEELEEGQKGVGDGTVSWGLEDDEDMTLTRWTGMIIGPPRTIYENRIYSLKIECGPKYPEAPPFVRFVTKINMNGVNSSNGVVDPRAISVLAKWQNSYSIKVVLQELRRLMMSKENMKLPQPPEGQCYSN
>tr|A0A4X1ULN2|A0A4X1ULN2_PIG/63-209 [subseq from] UBC core domain-containing protein OS=Sus scrofa OX=9823 GN=UBE2V1 PE=4 SV=1
MAATTGSGVKVPRNFRLLEELEEGQKGVGDGTVSWGLEDDEDMTLTRWTGMIIGPPRTIYENRIYSLKIECGPKYPEAPPFVRFVTKINMNGVNSSNGVVDPRAISVLAKWQNSYSIKVVLQELRRLMMSKENMKLPQPPEGQCYSN
>tr|A0A250YA61|A0A250YA61_CASCN/1-147 [subseq from] Ubiquitin-conjugating enzyme E2 variant 1 OS=Castor canadensis OX=51338 GN=UBE2V1 PE=4 SV=1
MAATTGSGVKVPRNFRLLEELEEGQKGVGDGTVSWGLEDDEDMTLTRWTGMIIGPPRTIYENRIYSLKIECGPKYPEAPPFVRFVTKINMNGVNSSNGVVDPRAISVLAKWQNSYSIKVILQELRRLMLSKENMKLPQPPEGQCYSN
>tr|A0A2R8ZMN7|A0A2R8ZMN7_PANPA/1-147 [subseq from] Ubiquitin-conjugating enzyme E2 variant 1-like OS=Pan paniscus OX=9597 PE=4 SV=1
MAATTGSGVKVPRNFRLLEELEEGQKGVGDGTVSWGLEDDEDMTLTRWTGMIIGPPRTIYENRIYSLKIECGPKYPEAPPFVRFVTKINMNGVNSSNGVVDPRAISVLAKWQNSYSIKVVLQELRRLMMSKENMKFPQPPEGQCYSN
>tr|A0A6P7YI67|A0A6P7YI67_9AMPH/1-147 [subseq from] ubiquitin-conjugating enzyme E2 variant 1 isoform X1 OS=Microcaecilia unicolor OX=1415580 GN=UBE2V1 PE=4 SV=1
MATTTGSGVKVPRNFRLLEELEEGQKGVGDGTVSWGLEDDEDMTLTRWTGMIIGPPRTIYENRIYSLKIECGPKYPEAPPFVRFVTKINMNGVNSSNGVVDPRAISVLAKWQNSYSIKVVLQELRRLMMSKENMKLPQPPEGQCYSN
>tr|A0A2Y9MQD4|A0A2Y9MQD4_DELLE/1-147 [subseq from] ubiquitin-conjugating enzyme E2 variant 1 OS=Delphinapterus leucas OX=9749 GN=LOC111171742 PE=4 SV=1
MAATTGSGVKVPRNFRLLEELEEGQKGVGDGTVSWGLEDDEDMTLTRWTGMIIGPPRTIYENRIYSLKIECGPKYPEAPPFVRFVTKINMNGVNSSNGVVDPRAISVLAKWQNSYSIKVVLQELRRLMMSKENVKLPQPPEGQCYSN
>tr|A0A6B2F625|A0A6B2F625_BOTNI/1-147 [subseq from] UBC core domain-containing protein OS=Bothriechis nigroviridis OX=88079 PE=4 SV=1
MAATTGSGVKVPRNFRLLEELEEGQKGVGDGTVSWGLEDDEDMTLTRWTGMIIGPPRTIYENRIYSLKIECGPKYPEAPPFVRFVTKINMNGVNSSNGVVDPRAISVLAKWQNCYSIKVVLQELRRLMMSKENMKLPQPPEGQCYSN
>tr|A0A6B2F829|A0A6B2F829_9SAUR/1-147 [subseq from] UBC core domain-containing protein OS=Bothriechis nubestris OX=1766655 PE=4 SV=1
MAATTGSGVKVPRNFRLLEELEEGQKGVGDGTVSWGLEDDEDMTLTRWTGMIIGPPRTIYENRIYSLKIECGPKYPEAPPFVRFVTKINMNGVNSSNGVVDPRAISVLAKWQNCYSIKVVLQELRRLMMSKENMKLPQPPEGQCYSN
>tr|A0A6J0ALP2|A0A6J0ALP2_VICPA/1-147 [subseq from] ubiquitin-conjugating enzyme E2 variant 1 isoform X1 OS=Vicugna pacos OX=30538 GN=UBE2V1 PE=4 SV=1
MAATTGLGVKVPRNFRLLEELEEGQKGVGDGTVSWGLEDDEDMTLTRWTGMIIGPPRTIYENRIYSLKIECGPKYPEAPPFVRFVTKINMNGVNSSNGVVDPRAISVLAKWQNSYSIKVVLQELRRLMMSKENMKLPQPPEGQCYSN
>tr|A0A811ZFT4|A0A811ZFT4_NYCPR/1-147 [subseq from] (raccoon dog) hypothetical protein OS=Nyctereutes procyonoides OX=34880 GN=NYPRO_LOCUS20464 PE=4 SV=1
MAATTGLGVKVPRNFRLLEELEEGQKGVGDGTVSWGLEDDEDMTLTRWTGMIIGPPRTIYENRIYSLKIECGPKYPEAPPFVRFVTKINMNGVNSSNGVVDPRAISVLAKWQNSYSIKVVLQELRRLMMSKENMKLPQPPEGQCYSN
>tr|A0A1I7Q403|A0A1I7Q403_CHICK/1-147 [subseq from] Ubiquitin-conjugating enzyme E2 variant 1 OS=Gallus gallus OX=9031 GN=UBE2V1 PE=4 SV=2
MAATTGAGVKVPRNFRLLEELEEGQKGVGDGTVSWGLEDDEDMTLTRWTGMIIGPPRTIYENRIYSLKIECGPKYPEAPPFVRFVTKINMNGVNSSNGVVDPRAISVLAKWQNSFSIKVVLQELRRLMMSKENMKLPQPPEGQCYSN
>tr|A0A226MGP4|A0A226MGP4_CALSU/1-147 [subseq from] UBC core domain-containing protein OS=Callipepla squamata OX=9009 GN=ASZ78_017086 PE=4 SV=1
MAATTGAGVKVPRNFRLLEELEEGQKGVGDGTVSWGLEDDEDMTLTRWTGMIIGPPRTIYENRIYSLKIECGPKYPEAPPFVRFVTKINMNGVNSSNGVVDPRAISVLAKWQNSFSIKVVLQELRRLMMSKENMKLPQPPEGQCYSN
>tr|A0A226PIF4|A0A226PIF4_COLVI/1-147 [subseq from] UBC core domain-containing protein OS=Colinus virginianus OX=9014 GN=H355_013150 PE=4 SV=1
MAATTGAGVKVPRNFRLLEELEEGQKGVGDGTVSWGLEDDEDMTLTRWTGMIIGPPRTIYENRIYSLKIECGPKYPEAPPFVRFVTKINMNGVNSSNGVVDPRAISVLAKWQNSFSIKVVLQELRRLMMSKENMKLPQPPEGQCYSN
>tr|A0A2P4TCW8|A0A2P4TCW8_BAMTH/1-147 [subseq from] UBC core domain-containing protein OS=Bambusicola thoracicus OX=9083 GN=CIB84_002048 PE=4 SV=1
MAATTGAGVKVPRNFRLLEELEEGQKGVGDGTVSWGLEDDEDMTLTRWTGMIIGPPRTIYENRIYSLKIECGPKYPEAPPFVRFVTKINMNGVNSSNGVVDPRAISVLAKWQNSFSIKVVLQELRRLMMSKENMKLPQPPEGQCYSN
>tr|A0A674GYW4|A0A674GYW4_TAEGU/79-225 [subseq from] UBC core domain-containing protein OS=Taeniopygia guttata OX=59729 PE=4 SV=1
MAATTGAGVKVPRNFRLLEELEEGQKGVGDGTVSWGLEDDEDMTLTRWTGMIIGPPRTIYENRIYSLKIECGPKYPEAPPFVRFVTKINMNGVNSSNGVVDPRAISVLAKWQNSYSIKVVLQELRRLMMSKENMKLPQPPEGQCYSN
>tr|A0A6P8SJ41|A0A6P8SJ41_GEOSA/1-147 [subseq from] ubiquitin-conjugating enzyme E2 variant 1 OS=Geotrypetes seraphini OX=260995 GN=LOC117369023 PE=4 SV=1
MATTTGSGVKVPRNFRLLEELEEGQKGVGDGTVSWGLEDDEDMTLTRWTGMIIGPPRTIYENRIYSLKIECGPKYPEAPPFVRFVTKINMNGVNSSNGVVDPRAISVLAKWQNSYTIKVILQELRRLMMSKENMKLPQPPEGQCYSN
>tr|A0A4X2LL40|A0A4X2LL40_VOMUR/1-147 [subseq from] UBC core domain-containing protein OS=Vombatus ursinus OX=29139 PE=4 SV=1
MAATTGSGVKVPRNFRLLEELEEGQKGVGDGTVSWGLEDDEDMTLTRWTGMIIGPPRTIYENRIYSLKIECGPKYPEAPPFVRFVTKINMNGVNSSNGVVDPRVISVLAKWQNSYSIKVILQELRRLLMSKENMKLPQPPEGQCYSN
>tr|A0A6P5K589|A0A6P5K589_PHACI/1-147 [subseq from] ubiquitin-conjugating enzyme E2 variant 1 isoform X1 OS=Phascolarctos cinereus OX=38626 GN=LOC110206650 PE=4 SV=1
MAATTGSGVKVPRNFRLLEELEEGQKGVGDGTVSWGLEDDEDMTLTRWTGMIIGPPRTIYENRIYSLKIECGPKYPEAPPFVRFVTKINMNGVNSSNGVVDPRVISVLAKWQNSYSIKVILQELRRLLMSKENMKLPQPPEGQCYSN
>tr|A0A6J3DX57|A0A6J3DX57_AYTFU/1-147 [subseq from] ubiquitin-conjugating enzyme E2 variant 1 OS=Aythya fuligula OX=219594 GN=LOC116495686 PE=4 SV=1
MAATTAAGVKVPRNFRLLEELEEGQKGVGDGTVSWGLEDDEDMTLTRWTGMIIGPPRTIYENRIYSLKIECGPKYPEAPPFVRFVTKINMNGVNSSNGVVDPRAISVLAKWQNSYSIKVVLQELRRLMMSKENMKLPQPPEGQCYSN
>tr|A0A673UGH8|A0A673UGH8_SURSU/1-147 [subseq from] UBC core domain-containing protein OS=Suricata suricatta OX=37032 PE=4 SV=1
MAATTGSGVKVPRNFRLLEELEEGQKGVGDGTVSWGLEDDEDMTLTRWTGMIIGPPRTIYENRIYSLKIECGPKYPEAPPFVRFVTKINMNGVNSSNGVVDPRATPVLAKWQNSYSIKVVLQELRRLMMSKENMKLPQPPEGQCYSN
>tr|A0A6G1ABV8|A0A6G1ABV8_CROCR/1-147 [subseq from] UB2V1 enzyme (Fragment) OS=Crocuta crocuta OX=9678 GN=Ube2v1 PE=4 SV=1
MAATMGSGVKVPRNFRLLEELEEGQKGVGDGTVSWGLEDDEDMTLTRWTGMIIGPPRTIYENRIYSLKIECGPKYPEAPPFVRFVTKINMNGVNSSNGVVDPRATSVLAKWQNSYSIKVVLQELRRLMMSKENMKLPQPPEGQCYSN
>tr|A0A6I8P3I7|A0A6I8P3I7_ORNAN/280-426 [subseq from] UBC core domain-containing protein OS=Ornithorhynchus anatinus OX=9258 PE=4 SV=1
MAATTGSGVKVPRNFRLLEELEEGQKGVGDGTVSWGLEDDEDMTLTRWTGMIIGPPRTIYENRIYSLKVECGPKYPEAPPFVRFVTKINMNGVNSSNGVVDPRAISVLAKWQNSYSIKVVLQELRRLMLSKENMKLPQPPEGQCYSN
>tr|A0A6P3QQC2|A0A6P3QQC2_PTEVA/1-147 [subseq from] ubiquitin-conjugating enzyme E2 variant 1 isoform X1 OS=Pteropus vampyrus OX=132908 GN=UBE2V1 PE=4 SV=1
MAATTGSGVKVPRNFRLLEELEEGQKGVGDGTVSWGLEDDEDMTLTRWTGMIIGPPRTIYENRIYSLKIECGPKYPEAHPFVRFVTKINMNGVNSSNGMVDPRAISVLAKWQNSYSIKVVLQELRRLMMSKENMKLPQPPEGQCYSN
>tr|A0A7J8DLS1|A0A7J8DLS1_ROUAE/1-147 [subseq from] Ubiquitin conjugating enzyme E2 V1 OS=Rousettus aegyptiacus OX=9407 GN=HJG63_020213 PE=4 SV=1
MAATTGSGVKVPRNFRLLEELEEGQKGVGDGTVSWGLEDDEDMTLTRWTGMIIGPPRTIYENRIYSLKIECGPKYPEAHPFVRFVTKINMNGVNSSNGMVDPRAISVLAKWQNSYSIKVVLQELRRLMMSKENMKLPQPPEGQCYSN
>sp|Q5R4Z6|UB2V1_PONAB/1-147 [subseq from] Ubiquitin-conjugating enzyme E2 variant 1 OS=Pongo abelii OX=9601 GN=UBE2V1 PE=2 SV=1
MAATMGSGVKVPRNFRLLEELEEGQKGVGDGTVSWGLEDDEDMTLTRWTGMIIGPPRTIYENRIYSLKIECGPKCPEAPPFVRFVTKINMNGVNSSNGVVDPRAISVLAKWQNSYSIKVVLQELRRLMMSKENMKLPQPPEGQCYSN
>tr|H2RE03|H2RE03_PANTR/23-167 [subseq from] UBC core domain-containing protein OS=Pan troglodytes OX=9598 PE=4 SV=2
--ATTGSGVKVPRNFRLLEELEKGQKGVGDGTVSWGLEDDEDMTLTRWTGMIIGPPRTIYENRIYSLKIECGPKYPEAPPFVRFVTKINMNGVNSSNGVVDPRAISVLAKWQNSYSIKVVLQELRRLMMSKENMKFPQPPEGQCYSN
>tr|A0A6J2ECN5|A0A6J2ECN5_ZALCA/1-147 [subseq from] ubiquitin-conjugating enzyme E2 variant 1-like isoform X1 OS=Zalophus californianus OX=9704 GN=LOC113932194 PE=4 SV=1
MAATTGSGVKVPRDFRLLEELEEGQKGVGDGTVSWGLEDDKDVTLTRWTGMIIGPPRTIYENRIYSLKIECGPKYPEAPPFVRFVTKINMNGVNSSNGVVDPRAISVLAKWQNSYSIKVVLQELQRLMMSKENMKLPQPPEGQCYSN
>tr|A0A2U3XKB3|A0A2U3XKB3_LEPWE/1-147 [subseq from] ubiquitin-conjugating enzyme E2 variant 1 OS=Leptonychotes weddellii OX=9713 GN=UBE2V1 PE=4 SV=1
MAATTGSGVKVPRNFRLLEELEEGQKGVGDGTVSWGLEDDEDMTLTRWTGMIIGPPRTIYENRIYSLKIECGPKYPEGPLFVRFVTKINMNGVNSSNGVVDPRAISVLAKWQNSYSIKVVLQEVRRLMMSKENMKLPQPPEGQCYSN
>tr|A0A6P8NIU5|A0A6P8NIU5_GEOSA/1-147 [subseq from] ubiquitin-conjugating enzyme E2 variant 1-like OS=Geotrypetes seraphini OX=260995 GN=LOC117345634 PE=4 SV=1
MATTTGSGVKVPRNFRLLEELEEGQKGVGDGTVSWGLEDDEDMTLTRWTGMIIGPPRTIYENRIYSLKIECGPKYPEAPPFVRFVTKINMNGVNSSNGVVDPRAISVLAKWQNSYTIKVILQELRRLMMSKENMKLPQPLEGQCYSN
>tr|A0A2K5HAU0|A0A2K5HAU0_COLAP/1-147 [subseq from] Ubiquitin-conjugating enzyme E2 variant 1-like OS=Colobus angolensis palliatus OX=336983 PE=4 SV=1
MAATTGSGVKVPGNFRLLEELEGGQKGIGDGTVSWGLEDDEDMTLTKWTGMIIGPPRTIYENRIYSLKIECGPKYPEAPPFVRFVTKINMNGVNSSNGVVDPRAISVLAKWQNSYSIKVVLQELRRLMMSKENMKLPQPPEGQCYSN
>tr|A0A6P5CR17|A0A6P5CR17_BOSIN/59-205 [subseq from] ubiquitin-conjugating enzyme E2 variant 1 isoform X1 OS=Bos indicus OX=9915 GN=UBE2V1 PE=4 SV=1
MAATTGSGVKVPRNFRLLXELEEGQKGVGDGTVSWGLEDDEDMTXTRWTGMIIGPPRTIYENXIYSLKIECGPKYPEAPPFVRFVTKINMNGVNSSNGVVDPRAISVLAKWQNSYSIKVVLQELRRLMMSKENMKLPQPPEGQCYSN
>tr|A0A2K6NKX4|A0A2K6NKX4_RHIRO/1-147 [subseq from] UBC core domain-containing protein OS=Rhinopithecus roxellana OX=61622 PE=4 SV=1
MAATTGSGVKVPHNFRLLEELEEGQKGVGDGTVSWGLEDDEDMTLTRWTGMIIGPPRTIYENRIYSLKIECGPKYPEAPPFVRFVTKINMNGVNSSNGVADPRAISVLAKWQNSYSIKVVLQEFWRLMMSKENMKLPQPPEGQCYSN
>tr|A0A1S3AIG0|A0A1S3AIG0_ERIEU/1-147 [subseq from] LOW QUALITY PROTEIN: ubiquitin-conjugating enzyme E2 variant 1-like OS=Erinaceus europaeus OX=9365 GN=LOC103124670 PE=4 SV=1
MAATTGSGVKVPRNFQLLEELKEGQKGVGDGRVSWGLEDDEDMTLTRWTGMIIGPPRTIYENRIYSLKIECGPKYPEAPPXVRFVTKVNMNGVNSSNGVVDPRAISVLAKWQNSYSIKVVLQELRRLMMSKENMKLPQPPEGQCYSN
>tr|A0A452GA30|A0A452GA30_CAPHI/2-147 [subseq from] Ubiquitin conjugating enzyme E2 V1 OS=Capra hircus OX=9925 GN=UBE2V1 PE=4 SV=1
-AAPAGSALKVPRNFRLLEELEEGQKGVGDGTVSWGLEDDEDMTLTRWTGMIIGPPRTIYENRIYSLKIECGPKYPEAPPFVRFVTKINMNGVNSSNGVVDPRAISVLAKWQNSYSIKVVLQELRRLMMSKENMKLPQPPEGQCYSN
>tr|A0A2K5RJC9|A0A2K5RJC9_CEBIM/1-147 [subseq from] UBC core domain-containing protein OS=Cebus imitator OX=2715852 PE=4 SV=1
MAATTGSGVKVPCNFRLLEELEEGQKGVGDGTVSWGLEDDKDMTLTRWTGMIIGPPRTIYENRIYSLKIECGPKYPEAPPFVRFVTKINMNGVNSSNGVVDPRAISVLAKWQNSYSIKVVLQELRRLMMSKENMKLPQPPEGQYYSN
>tr|A0A2K6TX48|A0A2K6TX48_SAIBB/2-147 [subseq from] Ubiquitin conjugating enzyme E2 V1 OS=Saimiri boliviensis boliviensis OX=39432 GN=UBE2V1 PE=4 SV=1
-AAITGLRVKVPRNFRLLEELEEGQKGVGDGTVSWGLEDDEDMTLTRWTGMIIGPPRTIYENRIYSLKIECGPKYPEAPPFVRFVTKINMNGVNSSNGVVDPRAISVLAKWQNSYSIKVVLQELRRLMMSKENMKLPQPPEGQCYSN
>tr|A0A2K6FY25|A0A2K6FY25_PROCO/2-147 [subseq from] Ubiquitin conjugating enzyme E2 V1 OS=Propithecus coquereli OX=379532 GN=UBE2V1 PE=4 SV=1
-AGTTGIRVKVPRNFRLLEELEEGQKGVGDGTVSWGLEDDEDMTLTRWTGMIIGPPRTIYENRIYSLKIECGPKYPEAPPFVRFVTKINMNGVNSSNGVVDPRAISVLAKWQNTYSIKVVLQELRRLMMSKENMKLPQPPEGQCYSN
>tr|A0A6I8QRM8|A0A6I8QRM8_XENTR/40-186 [subseq from] UBC core domain-containing protein OS=Xenopus tropicalis OX=8364 GN=ube2v1 PE=4 SV=2
MAATTVSGVKVPRNFRLLEELEEGQKGVGDGTVSWGLEDDEDMTLTRWTGMIIGPPRTIYENRIYSLKVECGPKYPEAPPFIRFVTKINMNGVNNSNGVVDPRTISVLAKWQNSYSIKVILQEMRRLMMSKENMKLPQPPEGQCYSN
>tr|A0A2K6JZR7|A0A2K6JZR7_RHIBE/1-147 [subseq from] UBC core domain-containing protein OS=Rhinopithecus bieti OX=61621 PE=4 SV=1
MAATTGSGVKVPHNFRLLEELEEGQKGVGDGTVSWGLEDDEDMTLTRWTGMIIGPPRTIYENRIYSLKIECGPKYPEAPPFVRFVTKINMNGVNSSNGVADPKAISVLAKWQNSYSIKVVLQEFWRLMMSKENMKLPQPPEGQCYSN
>tr|A0A1S3A1N8|A0A1S3A1N8_ERIEU/1-147 [subseq from] ubiquitin-conjugating enzyme E2 variant 1-like isoform X1 OS=Erinaceus europaeus OX=9365 GN=LOC103117748 PE=4 SV=1
MAVTTGSGVKVPRNFRLLEELEEGQKGVGDGTVSWGLEDDEDMTLTRWTGMIIGPPRTIYENRIYSLKTECGPKYPKAPPFVRSVTKINMNGVNSSNGVVDPRAISMLAKWQNSYSIKVVLQELRRLMMSKENMKLPQPPEGQCYSN
>tr|A0A2Y9RV56|A0A2Y9RV56_TRIMA/16-158 [subseq from] ubiquitin-conjugating enzyme E2 variant 1 isoform X1 OS=Trichechus manatus latirostris OX=127582 GN=LOC105755977 PE=4 SV=1
----GGPGVKVPRNFRLLEELEEGQKGVGDGTVSWGLEDDEDMTLTRWTGMIIGPPRTIYENRIYSLKIECGPKYPEAPPFVRFVTKINMNGVNSSNGVVDPRAISVLAKWQNSYSIKVVLQELRRLMMSKENMKLPQPPEGQCYSN
>tr|A0A663EPF1|A0A663EPF1_AQUCH/8-149 [subseq from] Ubiquitin-conjugating enzyme E2 variant 1 OS=Aquila chrysaetos chrysaetos OX=223781 GN=UBE2V1 PE=4 SV=1
-----DSGVKVPRNFRLLEELEEGQKGVGDGTVSWGLEDDEDMTLTRWTGMIIGPPRTIYENRIYSLKIECGPKYPEAPPFVRFVTKINMNGVNSSNGVVDPRAISVLAKWQNSYSIKVVLQELRRLMMSKENMKLPQPPEGQCYSN
>tr|A0A096N456|A0A096N456_PAPAN/1-147 [subseq from] UBC core domain-containing protein OS=Papio anubis OX=9555 PE=4 SV=1
MAATTGSGVKVSRNFRLLEELEEGQKGVEDGTVSWSLEDDEDMTLTRWTGMIIGPPRTIYENRIYSLKIECGPKYPEAPPFVRFVTKINMNGVNSSNGVVDPRAISVLAKWQNSYSIKVVLQELRRLMMSKENMKLPQPPKGQCYSN
>tr|A0A2K5XWH0|A0A2K5XWH0_MANLE/1-147 [subseq from] Ubiquitin-conjugating enzyme E2 variant 1-like OS=Mandrillus leucophaeus OX=9568 PE=4 SV=1
MAATTGSGVKVSLNFRLLEELEEGQKGVGDGTVSWSLEDDEDMTLTRWTGMIIGPPRTIYENRIYSLKIECGPKYPEAPPFVRFVTKINMNGVNSSNGVVDPRAVSVLAKWQNSYSIKVVLQELRRLMMSKENMKLPQPPKGQCYSN
>tr|A0A2R8M862|A0A2R8M862_CALJA/28-169 [subseq from] UBC core domain-containing protein OS=Callithrix jacchus OX=9483 GN=UBE2V1 PE=4 SV=2
-----GKGVKVPRNFRLLEELEEGQKGVGDGTVSWGLEDDEDMTLTRWTGMIIGPPRTIYENRIYSLKIECGPKYPEAPPFVRFVTKINMNGVNSSNGVVDPRAISVLAKWQNSYSIKVVLQELRRLMMSKENMKLPQPPEGQCYSN
>tr|A0A3Q7TZ12|A0A3Q7TZ12_VULVU/34-176 [subseq from] ubiquitin-conjugating enzyme E2 variant 1 isoform X1 OS=Vulpes vulpes OX=9627 GN=UBE2V1 PE=4 SV=1
----LNSGVKVPRNFRLLEELEEGQKGVGDGTVSWGLEDDEDMTLTRWTGMIIGPPRTIYENRIYSLKIECGPKYPEAPPFVRFVTKINMNGVNSSNGVVDPRAISVLAKWQNSYSIKVVLQELRRLMMSKENMKLPQPPEGQCYSN
>tr|A0A2I3FYF1|A0A2I3FYF1_NOMLE/4-145 [subseq from] UBC core domain-containing protein OS=Nomascus leucogenys OX=61853 GN=UBE2V1 PE=4 SV=1
---T--TGVKVPRNFRLLEELEEGQKGVGDGTVSWGLEDDEDMTLTRWTGMIIGPPRTIYENRIYSLKIECGPKYPEAPPFVRFVTKINMNGVNSSNGVVDPRAISVLAKWQNSYSIKVVLQELRRLMMSKENMKLPQPPEGQCYSN
>tr|A0A2I3S1H9|A0A2I3S1H9_PANTR/4-145 [subseq from] UBC core domain-containing protein OS=Pan troglodytes OX=9598 GN=UBE2V1 PE=4 SV=1
---T--TGVKVPRNFRLLEELEEGQKGVGDGTVSWGLEDDEDMTLTRWTGMIIGPPRTIYENRIYSLKIECGPKYPEAPPFVRFVTKINMNGVNSSNGVVDPRAISVLAKWQNSYSIKVVLQELRRLMMSKENMKLPQPPEGQCYSN
>tr|G3RGK0|G3RGK0_GORGO/4-145 [subseq from] Ubiquitin conjugating enzyme E2 V1 OS=Gorilla gorilla gorilla OX=9595 GN=UBE2V1 PE=4 SV=2
---T--TGVKVPRNFRLLEELEEGQKGVGDGTVSWGLEDDEDMTLTRWTGMIIGPPRTIYENRIYSLKIECGPKYPEAPPFVRFVTKINMNGVNSSNGVVDPRAISVLAKWQNSYSIKVVLQELRRLMMSKENMKLPQPPEGQCYSN
>sp|Q90879|UB2V1_CHICK/1-145 [subseq from] Ubiquitin-conjugating enzyme E2 variant 1 OS=Gallus gallus OX=9031 GN=UBE2V1 PE=2 SV=2
MAATT--GVKVPRNFRLLEELEEGQKGVGDGTVSWGLEDDEDMTLTRWTGMIIGPPRTIYENRIYSLKIECGPKYPEAPPFVRFVTKINMNGVNSSNGVVDPRAISVLAKWQNSFSIKVVLQELRRLMMSKENMKLPQPPEGQCYSN
>tr|A0A7L3I273|A0A7L3I273_9PASS/4-144 [subseq from] UB2V1 enzyme (Fragment) OS=Pardalotus punctatus OX=254575 GN=Ube2v1 PE=4 SV=1
------SGVKVPRNFRLLEELEEGQKGVGDGTVSWGLEDDEDMTLTRWTGMIIGPPRTIYENRIYSLKIECGPKYPEAPPFVRFVTKINMNGVNSSNGVVDPRAISVLAKWQNSYSIKVVLQELRRLMMSKENMKLPQPPEGQCYSN
>tr|A0A7K7D935|A0A7K7D935_PHEME/4-144 [subseq from] UB2V1 enzyme (Fragment) OS=Pheucticus melanocephalus OX=371919 GN=Ube2v1 PE=4 SV=1
------SGVKVPRNFRLLEELEEGQKGVGDGTVSWGLEDDEDMTLTRWTGMIIGPPRTIYENRIYSLKIECGPKYPEAPPFVRFVTKINMNGVNSSNGVVDPRAISVLAKWQNSYSIKVVLQELRRLMMSKENMKLPQPPEGQCYSN
>tr|A0A7L3KLT2|A0A7L3KLT2_9PASS/4-144 [subseq from] UB2V1 enzyme (Fragment) OS=Drymodes brunneopygia OX=626378 GN=Ube2v1 PE=4 SV=1
------SGVKVPRNFRLLEELEEGQKGVGDGTVSWGLEDDEDMTLTRWTGMIIGPPRTIYENRIYSLKIECGPKYPEAPPFVRFVTKINMNGVNSSNGVVDPRAISVLAKWQNSYSIKVVLQELRRLMMSKENMKLPQPPEGQCYSN
>tr|A0A850VI33|A0A850VI33_9CORV/4-144 [subseq from] UB2V1 enzyme (Fragment) OS=Chloropsis hardwickii OX=667144 GN=Ube2v1 PE=4 SV=1
------SGVKVPRNFRLLEELEEGQKGVGDGTVSWGLEDDEDMTLTRWTGMIIGPPRTIYENRIYSLKIECGPKYPEAPPFVRFVTKINMNGVNSSNGVVDPRAISVLAKWQNSYSIKVVLQELRRLMMSKENMKLPQPPEGQCYSN
>tr|A0A851BVS8|A0A851BVS8_PICGY/4-144 [subseq from] UB2V1 enzyme (Fragment) OS=Picathartes gymnocephalus OX=175131 GN=Ube2v1 PE=4 SV=1
------SGVKVPRNFRLLEELEEGQKGVGDGTVSWGLEDDEDMTLTRWTGMIIGPPRTIYENRIYSLKIECGPKYPEAPPFVRFVTKINMNGVNSSNGVVDPRAISVLAKWQNSYSIKVVLQELRRLMMSKENMKLPQPPEGQCYSN
>tr|A0A852NQQ1|A0A852NQQ1_9PASS/4-144 [subseq from] UB2V1 enzyme (Fragment) OS=Atrichornis clamosus OX=449594 GN=Ube2v1 PE=4 SV=1
------SGVKVPRNFRLLEELEEGQKGVGDGTVSWGLEDDEDMTLTRWTGMIIGPPRTIYENRIYSLKIECGPKYPEAPPFVRFVTKINMNGVNSSNGVVDPRAISVLAKWQNSYSIKVVLQELRRLMMSKENMKLPQPPEGQCYSN
>tr|A0A7L4KLX9|A0A7L4KLX9_9CORV/4-144 [subseq from] UB2V1 enzyme (Fragment) OS=Callaeas wilsoni OX=1347786 GN=Ube2v1 PE=4 SV=1
------SGVKVPRNFRLLEELEEGQKGVGDGTVSWGLEDDEDMTLTRWTGMIIGPPRTIYENRIYSLKIECGPKYPEAPPFVRFVTKINMNGVNSSNGVVDPRAISVLAKWQNSYSIKVVLQELRRLMMSKENMKLPQPPEGQCYSN
>tr|A0A850Z6A5|A0A850Z6A5_9PASS/4-144 [subseq from] UB2V1 enzyme (Fragment) OS=Tichodroma muraria OX=237442 GN=Ube2v1 PE=4 SV=1
------SGVKVPRNFRLLEELEEGQKGVGDGTVSWGLEDDEDMTLTRWTGMIIGPPRTIYENRIYSLKIECGPKYPEAPPFVRFVTKINMNGVNSSNGVVDPRAISVLAKWQNSYSIKVVLQELRRLMMSKENMKLPQPPEGQCYSN
>tr|A0A7K5G520|A0A7K5G520_9AVES/1-141 [subseq from] UB2V1 enzyme (Fragment) OS=Chunga burmeisteri OX=1352770 GN=Ube2v1 PE=4 SV=1
------SGVKVPRNFRLLEELEEGQKGVGDGTVSWGLEDDEDMTLTRWTGMIIGPPRTIYENRIYSLKIECGPKYPEAPPFVRFVTKINMNGVNSSNGVVDPRAISVLAKWQNSYSIKVVLQELRRLMMSKENMKLPQPPEGQCYSN
>tr|A0A7K5Q7F1|A0A7K5Q7F1_9CORV/1-141 [subseq from] UB2V1 enzyme (Fragment) OS=Erythrocercus mccallii OX=107208 GN=Ube2v1 PE=4 SV=1
------SGVKVPRNFRLLEELEEGQKGVGDGTVSWGLEDDEDMTLTRWTGMIIGPPRTIYENRIYSLKIECGPKYPEAPPFVRFVTKINMNGVNSSNGVVDPRAISVLAKWQNSYSIKVVLQELRRLMMSKENMKLPQPPEGQCYSN
>tr|A0A7K9KQF9|A0A7K9KQF9_9PASS/1-141 [subseq from] UB2V1 enzyme (Fragment) OS=Rhabdornis inornatus OX=237438 GN=Ube2v1 PE=4 SV=1
------SGVKVPRNFRLLEELEEGQKGVGDGTVSWGLEDDEDMTLTRWTGMIIGPPRTIYENRIYSLKIECGPKYPEAPPFVRFVTKINMNGVNSSNGVVDPRAISVLAKWQNSYSIKVVLQELRRLMMSKENMKLPQPPEGQCYSN
>tr|A0A7K9MPX2|A0A7K9MPX2_OCETE/1-141 [subseq from] UB2V1 enzyme (Fragment) OS=Oceanodroma tethys OX=79633 GN=Ube2v1 PE=4 SV=1
------SGVKVPRNFRLLEELEEGQKGVGDGTVSWGLEDDEDMTLTRWTGMIIGPPRTIYENRIYSLKIECGPKYPEAPPFVRFVTKINMNGVNSSNGVVDPRAISVLAKWQNSYSIKVVLQELRRLMMSKENMKLPQPPEGQCYSN
>tr|A0A7L1ZZQ2|A0A7L1ZZQ2_LEILU/1-141 [subseq from] UB2V1 enzyme (Fragment) OS=Leiothrix lutea OX=36275 GN=Ube2v1 PE=4 SV=1
------SGVKVPRNFRLLEELEEGQKGVGDGTVSWGLEDDEDMTLTRWTGMIIGPPRTIYENRIYSLKIECGPKYPEAPPFVRFVTKINMNGVNSSNGVVDPRAISVLAKWQNSYSIKVVLQELRRLMMSKENMKLPQPPEGQCYSN
>tr|A0A7L2FS80|A0A7L2FS80_QUIME/1-141 [subseq from] UB2V1 enzyme (Fragment) OS=Quiscalus mexicanus OX=64278 GN=Ube2v1 PE=4 SV=1
------SGVKVPRNFRLLEELEEGQKGVGDGTVSWGLEDDEDMTLTRWTGMIIGPPRTIYENRIYSLKIECGPKYPEAPPFVRFVTKINMNGVNSSNGVVDPRAISVLAKWQNSYSIKVVLQELRRLMMSKENMKLPQPPEGQCYSN
>tr|A0A7L2I5M6|A0A7L2I5M6_SAGSE/1-141 [subseq from] UB2V1 enzyme (Fragment) OS=Sagittarius serpentarius OX=56258 GN=Ube2v1 PE=4 SV=1
------SGVKVPRNFRLLEELEEGQKGVGDGTVSWGLEDDEDMTLTRWTGMIIGPPRTIYENRIYSLKIECGPKYPEAPPFVRFVTKINMNGVNSSNGVVDPRAISVLAKWQNSYSIKVVLQELRRLMMSKENMKLPQPPEGQCYSN
>tr|A0A7L2TWX7|A0A7L2TWX7_POMRU/1-141 [subseq from] UB2V1 enzyme (Fragment) OS=Pomatostomus ruficeps OX=9176 GN=Ube2v1 PE=4 SV=1
------SGVKVPRNFRLLEELEEGQKGVGDGTVSWGLEDDEDMTLTRWTGMIIGPPRTIYENRIYSLKIECGPKYPEAPPFVRFVTKINMNGVNSSNGVVDPRAISVLAKWQNSYSIKVVLQELRRLMMSKENMKLPQPPEGQCYSN
>tr|A0A7L3QPM1|A0A7L3QPM1_9SYLV/1-141 [subseq from] UB2V1 enzyme (Fragment) OS=Cettia cetti OX=68486 GN=Ube2v1 PE=4 SV=1
------SGVKVPRNFRLLEELEEGQKGVGDGTVSWGLEDDEDMTLTRWTGMIIGPPRTIYENRIYSLKIECGPKYPEAPPFVRFVTKINMNGVNSSNGVVDPRAISVLAKWQNSYSIKVVLQELRRLMMSKENMKLPQPPEGQCYSN
>tr|A0A7L3WBB1|A0A7L3WBB1_9GRUI/1-141 [subseq from] UB2V1 enzyme (Fragment) OS=Atlantisia rogersi OX=2478892 GN=Ube2v1 PE=4 SV=1
------SGVKVPRNFRLLEELEEGQKGVGDGTVSWGLEDDEDMTLTRWTGMIIGPPRTIYENRIYSLKIECGPKYPEAPPFVRFVTKINMNGVNSSNGVVDPRAISVLAKWQNSYSIKVVLQELRRLMMSKENMKLPQPPEGQCYSN
>tr|A0A7L4GE26|A0A7L4GE26_PODST/1-141 [subseq from] UB2V1 enzyme (Fragment) OS=Podargus strigoides OX=8905 GN=Ube2v1 PE=4 SV=1
------SGVKVPRNFRLLEELEEGQKGVGDGTVSWGLEDDEDMTLTRWTGMIIGPPRTIYENRIYSLKIECGPKYPEAPPFVRFVTKINMNGVNSSNGVVDPRAISVLAKWQNSYSIKVVLQELRRLMMSKENMKLPQPPEGQCYSN
>tr|A0A7L4K5E2|A0A7L4K5E2_9AVES/1-141 [subseq from] UB2V1 enzyme (Fragment) OS=Ceuthmochares aereus OX=1961834 GN=Ube2v1 PE=4 SV=1
------SGVKVPRNFRLLEELEEGQKGVGDGTVSWGLEDDEDMTLTRWTGMIIGPPRTIYENRIYSLKIECGPKYPEAPPFVRFVTKINMNGVNSSNGVVDPRAISVLAKWQNSYSIKVVLQELRRLMMSKENMKLPQPPEGQCYSN
>tr|A0A7L4MDV4|A0A7L4MDV4_GLAPT/1-141 [subseq from] UB2V1 enzyme (Fragment) OS=Glareola pratincola OX=43316 GN=Ube2v1 PE=4 SV=1
------SGVKVPRNFRLLEELEEGQKGVGDGTVSWGLEDDEDMTLTRWTGMIIGPPRTIYENRIYSLKIECGPKYPEAPPFVRFVTKINMNGVNSSNGVVDPRAISVLAKWQNSYSIKVVLQELRRLMMSKENMKLPQPPEGQCYSN
>tr|A0A851AJX9|A0A851AJX9_SULDA/1-141 [subseq from] UB2V1 enzyme (Fragment) OS=Sula dactylatra OX=56068 GN=Ube2v1 PE=4 SV=1
------SGVKVPRNFRLLEELEEGQKGVGDGTVSWGLEDDEDMTLTRWTGMIIGPPRTIYENRIYSLKIECGPKYPEAPPFVRFVTKINMNGVNSSNGVVDPRAISVLAKWQNSYSIKVVLQELRRLMMSKENMKLPQPPEGQCYSN
>tr|A0A1V4KL43|A0A1V4KL43_PATFA/38-178 [subseq from] Ubiquitin-conjugating enzyme E2 variant 1 OS=Patagioenas fasciata monilis OX=372326 GN=UBE2V1 PE=4 SV=1
------SGVKVPRNFRLLEELEEGQKGVGDGTVSWGLEDDEDMTLTRWTGMIIGPPRTIYENRIYSLKIECGPKYPEAPPFVRFVTKINMNGVNSSNGVVDPRAISVLAKWQNSYSIKVVLQELRRLMMSKENMKLPQPPEGQCYSN
>tr|A0A2K5N387|A0A2K5N387_CERAT/5-145 [subseq from] Ubiquitin conjugating enzyme E2 V1 OS=Cercocebus atys OX=9531 GN=UBE2V1 PE=4 SV=1
------IGVKVPRNFRLLEELEEGQKGVGDGTVSWGLEDDEDMTLTRWTGMIIGPPRTIYENRIYSLKIECGPKYPEAPPFVRFVTKINMNGVNSSNGVVDPRAISVLAKWQNSYSIKVVLQELRRLMMSKENMKLPQPPEGQCYSN
>tr|A0A2K6E482|A0A2K6E482_MACNE/5-145 [subseq from] Ubiquitin conjugating enzyme E2 V1 OS=Macaca nemestrina OX=9545 GN=UBE2V1 PE=4 SV=1
------IGVKVPRNFRLLEELEEGQKGVGDGTVSWGLEDDEDMTLTRWTGMIIGPPRTIYENRIYSLKIECGPKYPEAPPFVRFVTKINMNGVNSSNGVVDPRAISVLAKWQNSYSIKVVLQELRRLMMSKENMKLPQPPEGQCYSN
>tr|A0A2K6P492|A0A2K6P492_RHIRO/5-145 [subseq from] UBC core domain-containing protein OS=Rhinopithecus roxellana OX=61622 GN=UBE2V1 PE=4 SV=1
------IGVKVPRNFRLLEELEEGQKGVGDGTVSWGLEDDEDMTLTRWTGMIIGPPRTIYENRIYSLKIECGPKYPEAPPFVRFVTKINMNGVNSSNGVVDPRAISVLAKWQNSYSIKVVLQELRRLMMSKENMKLPQPPEGQCYSN
>tr|A0A674HHT6|A0A674HHT6_TAEGU/8-148 [subseq from] UBC core domain-containing protein OS=Taeniopygia guttata OX=59729 GN=UBE2V1 PE=4 SV=1
------LGVKVPRNFRLLEELEEGQKGVGDGTVSWGLEDDEDMTLTRWTGMIIGPPRTIYENRIYSLKIECGPKYPEAPPFVRFVTKINMNGVNSSNGVVDPRAISVLAKWQNSYSIKVVLQELRRLMMSKENMKLPQPPEGQCYSN
>tr|A0A6J1YC13|A0A6J1YC13_ACIJB/10-150 [subseq from] ubiquitin-conjugating enzyme E2 variant 1 isoform X1 OS=Acinonyx jubatus OX=32536 GN=UBE2V1 PE=4 SV=1
------GGVKVPRNFRLLEELEEGQKGVGDGTVSWGLEDDEDMTLTRWTGMIIGPPRTIYENRIYSLKIECGPKYPEAPPFVRFVTKINMNGVNSSNGVVDPRAISVLAKWQNSYSIKVVLQELRRLMMSKENMKLPQPPEGQCYSN
>tr|A0A6P4X4D3|A0A6P4X4D3_PANPR/10-150 [subseq from] ubiquitin-conjugating enzyme E2 variant 1 isoform X1 OS=Panthera pardus OX=9691 GN=UBE2V1 PE=4 SV=1
------GGVKVPRNFRLLEELEEGQKGVGDGTVSWGLEDDEDMTLTRWTGMIIGPPRTIYENRIYSLKIECGPKYPEAPPFVRFVTKINMNGVNSSNGVVDPRAISVLAKWQNSYSIKVVLQELRRLMMSKENMKLPQPPEGQCYSN
>tr|A0A803V5Y5|A0A803V5Y5_FICAL/15-155 [subseq from] Uncharacterized protein OS=Ficedula albicollis OX=59894 PE=4 SV=1
------TGVKVPRNFRLLEELEEGQKGVGDGTVSWGLEDDEDMTLTRWTGMIIGPPRTIYENRIYSLKIECGPKYPEAPPFVRFVTKINMNGVNSSNGVVDPRAISVLAKWQNSYSIKVVLQELRRLMMSKENMKLPQPPEGQCYSN
>tr|A0A2I3TW71|A0A2I3TW71_PANTR/15-155 [subseq from] UBC core domain-containing protein OS=Pan troglodytes OX=9598 GN=UBE2V1 PE=4 SV=1
------CGVKVPRNFRLLEELEEGQKGVGDGTVSWGLEDDEDMTLTRWTGMIIGPPRTIYENRIYSLKIECGPKYPEAPPFVRFVTKINMNGVNSSNGVVDPRAISVLAKWQNSYSIKVVLQELRRLMMSKENMKLPQPPEGQCYSN
>tr|A0A452IUA2|A0A452IUA2_9SAUR/2-142 [subseq from] Ubiquitin conjugating enzyme E2 V1 OS=Gopherus agassizii OX=38772 PE=4 SV=1
------AGVKVPRNFRLLEELEEGQKGVGDGTVSWGLEDDEDMTLTRWTGMIIGPPRTIYENRIYSLKIECGPKYPEAPPFVRFVTKINMNGVNSSNGVVDPRAISVLAKWQNSYSIKVVLQELRRLMMSKENMKLPQPPEGQCYSN
>tr|A0A5G2R7H3|A0A5G2R7H3_PIG/3-143 [subseq from] Ubiquitin conjugating enzyme E2 V1 OS=Sus scrofa OX=9823 GN=UBE2V1 PE=1 SV=1
------LGVKVPRNFRLLEELEEGQKGVGDGTVSWGLEDDEDMTLTRWTGMIIGPPRTIYENRIYSLKIECGPKYPEAPPFVRFVTKINMNGVNSSNGVVDPRAISVLAKWQNSYSIKVVLQELRRLMMSKENMKLPQPPEGQCYSN
>tr|A0A667HJY9|A0A667HJY9_LYNCA/30-170 [subseq from] Ubiquitin conjugating enzyme E2 V1 OS=Lynx canadensis OX=61383 GN=UBE2V1 PE=4 SV=1
------GGVKVPRNFRLLEELEEGQKGVGDGTVSWGLEDDEDMTLTRWTGMIIGPPRTIYENRIYSLKIECGPKYPEAPPFVRFVTKINMNGVNSSNGVVDPRAISVLAKWQNSYSIKVVLQELRRLMMSKENMKLPQPPEGQCYSN
>tr|A0A6J0IP97|A0A6J0IP97_9PASS/12-152 [subseq from] ubiquitin-conjugating enzyme E2 variant 1 isoform X1 OS=Lepidothrix coronata OX=321398 GN=UBE2V1 PE=4 SV=1
------KGVKVPRNFRLLEELEEGQKGVGDGTVSWGLEDDEDMTLTRWTGMIIGPPRTIYENRIYSLKIECGPKYPEAPPFVRFVTKINMNGVNSSNGVVDPRAISVLAKWQNSYSIKVVLQELRRLMMSKENMKLPQPPEGQCYSN
>tr|A0A6J2J621|A0A6J2J621_9PASS/12-152 [subseq from] ubiquitin-conjugating enzyme E2 variant 1 isoform X1 OS=Pipra filicauda OX=649802 GN=UBE2V1 PE=4 SV=1
------KGVKVPRNFRLLEELEEGQKGVGDGTVSWGLEDDEDMTLTRWTGMIIGPPRTIYENRIYSLKIECGPKYPEAPPFVRFVTKINMNGVNSSNGVVDPRAISVLAKWQNSYSIKVVLQELRRLMMSKENMKLPQPPEGQCYSN
>tr|M3W806|M3W806_FELCA/30-170 [subseq from] Ubiquitin conjugating enzyme E2 V1 OS=Felis catus OX=9685 GN=UBE2V1 PE=4 SV=3
------GGVKVPRNFRLLEELEEGQKGVGDGTVSWGLEDDEDMTLTRWTGMIIGPPRTIYENRIYSLKIECGPKYPEAPPFVRFVTKINMNGVNSSNGVVDPRAISVLAKWQNSYSIKVVLQELRRLMMSKENMKLPQPPEGQCYSN
>tr|A0A493TQN4|A0A493TQN4_ANAPP/1-141 [subseq from] Ubiquitin conjugating enzyme E2 V1 OS=Anas platyrhynchos platyrhynchos OX=8840 GN=UBE2V1 PE=4 SV=1
------AGVKVPRNFRLLEELEEGQKGVGDGTVSWGLEDDEDMTLTRWTGMIIGPPRTIYENRIYSLKIECGPKYPEAPPFVRFVTKINMNGVNSSNGVVDPRAISVLAKWQNSYSIKVVLQELRRLMMSKENMKLPQPPEGQCYSN
>tr|A0A4X1UKW7|A0A4X1UKW7_PIG/13-153 [subseq from] UBC core domain-containing protein OS=Sus scrofa OX=9823 GN=UBE2V1 PE=4 SV=1
------LGVKVPRNFRLLEELEEGQKGVGDGTVSWGLEDDEDMTLTRWTGMIIGPPRTIYENRIYSLKIECGPKYPEAPPFVRFVTKINMNGVNSSNGVVDPRAISVLAKWQNSYSIKVVLQELRRLMMSKENMKLPQPPEGQCYSN
>tr|A0A7L3Y0B9|A0A7L3Y0B9_9AVES/1-141 [subseq from] UB2V1 enzyme (Fragment) OS=Calonectris borealis OX=1323832 GN=Ube2v1 PE=4 SV=1
------TGVKVPRNFRLLEELEEGQKGVGDGTVSWGLEDDEDMTLTRWTGMIIGPPRTIYENRIYSLKIECGPKYPEAPPFVRFVTKINMNGVNSSNGVVDPRAISVLAKWQNSYSIKVVLQELRRLMMSKENMKLPQPPEGQCYSN
>tr|L5M8F2|L5M8F2_MYODS/27-167 [subseq from] Ubiquitin-conjugating enzyme E2 variant 1 OS=Myotis davidii OX=225400 GN=MDA_GLEAN10010586 PE=4 SV=1
------CGVKVPRNFRLLEELEEGQKGVGDGTVSWGLEDDEDMTLTRWTGMIIGPPRTIYENRIYSLKIECGPKYPEAPPFVRFVTKINMNGVNSSNGVVDPRAISVLAKWQNSYSIKVVLQELRRLMMSKENMKLPQPPEGQCYSN
>tr|A0A402E7M0|A0A402E7M0_9SAUR/3-143 [subseq from] UBC core domain-containing protein OS=Paroedura picta OX=143630 GN=parPi_0026795 PE=4 SV=1
------MGVKVPRNFRLLEELEEGQKGVGDGTVSWGLEDDEDMTLTRWTGMIIGPPRTIYENRIYSLKIECGPKYPEAPPFVRFVTKINMNGVNSSNGVVDPRAISVLAKWQNSYSIKVVLQELRRLMMSKENMKLPQPPEGQCYSN
>tr|A0A672U0I6|A0A672U0I6_STRHB/2-142 [subseq from] Ubiquitin conjugating enzyme E2 V1 OS=Strigops habroptila OX=2489341 GN=UBE2V1 PE=4 SV=1
------QGVKVPRNFRLLEELEEGQKGVGDGTVSWGLEDDEDMTLTRWTGMIIGPPRTIYENRIYSLKIECGPKYPEAPPFVRFVTKINMNGVNSSNGVVDPRAISVLAKWQNSYSIKVVLQELRRLMMSKENMKLPQPPEGQCYSN
>tr|A0A803VF74|A0A803VF74_FICAL/2-142 [subseq from] Uncharacterized protein OS=Ficedula albicollis OX=59894 PE=4 SV=1
------QGVKVPRNFRLLEELEEGQKGVGDGTVSWGLEDDEDMTLTRWTGMIIGPPRTIYENRIYSLKIECGPKYPEAPPFVRFVTKINMNGVNSSNGVVDPRAISVLAKWQNSYSIKVVLQELRRLMMSKENMKLPQPPEGQCYSN
>tr|A0A852JK66|A0A852JK66_SPIPA/85-225 [subseq from] UB2V1 enzyme (Fragment) OS=Spizella passerina OX=40210 GN=Ube2v1 PE=4 SV=1
------SGVKVPRNFRLLEELEEGQKGVGDGTVSWGLEDDEDMTLTRWTGMIIGPPRTIYENRIYSLKIECGPKYPEAPPFVRFVTKINMNGVNSSNGVVDPRAISVLAKWQNSYSIKVVLQELRRLMMSKENMKLPQPPEGQCYSN
>tr|A0A340WHD1|A0A340WHD1_LIPVE/30-170 [subseq from] ubiquitin-conjugating enzyme E2 variant 1-like isoform X1 OS=Lipotes vexillifer OX=118797 GN=LOC103087315 PE=4 SV=1
------RGVKVPRNFRLLEELEEGQKGVGDGTVSWGLEDDEDMTLTRWTGMIIGPPRTIYENRIYSLKIECGPKYPEAPPFVRFVTKINMNGVNSSNGVVDPRAISVLAKWQNSYSIKVVLQELRRLMMSKENMKLPQPPEGQCYSN
>tr|A0A663MXN4|A0A663MXN4_ATHCN/3-146 [subseq from] Ubiquitin conjugating enzyme E2 V1 OS=Athene cunicularia OX=194338 PE=4 SV=1
---ATDGLVKVPRNFRLLEELEEGQKGVGDGTVSWGLEDDEDMTLTRWTGMIIGPPRTIYENRIYSLKIECGPKYPEAPPFVRFVTKINMNGVNSSNGVVDPRAISVLAKWQNSYSIKVVLQELRRLMMSKENMKLPQPPEGQCYSN
>tr|A0A671F5S8|A0A671F5S8_RHIFE/29-169 [subseq from] Ubiquitin conjugating enzyme E2 V1 OS=Rhinolophus ferrumequinum OX=59479 GN=UBE2V1 PE=4 SV=1
------RGVKVPRNFRLLEELEEGQKGVGDGTVSWGLEDDEDMTLTRWTGMIIGPPRTIYENRIYSLKIECGPKYPEAPPFVRFVTKINMNGVNSSNGVVDPRAISVLAKWQNSYSIKVVLQELRRLMMSKENMKLPQPPEGQCYSN
>tr|A0A836CWV4|A0A836CWV4_SHEEP/37-177 [subseq from] Uncharacterized protein OS=Ovis aries OX=9940 GN=JEQ12_004740 PE=4 SV=1
------TGVKVPRNFRLLEELEEGQKGVGDGTVSWGLEDDEDMTLTRWTGMIIGPPRTIYENRIYSLKIECGPKYPEAPPFVRFVTKINMNGVNSSNGVVDPRAISVLAKWQNSYSIKVVLQELRRLMMSKENMKLPQPPEGQCYSN
>tr|H0VQZ0|H0VQZ0_CAVPO/5-145 [subseq from] Ubiquitin conjugating enzyme E2 V1 OS=Cavia porcellus OX=10141 GN=UBE2V1 PE=4 SV=2
------VGVKVPRNFRLLEELEEGQKGVGDGTVSWGLEDDEDMTLTRWTGMVIGPPRTIYENRIYSLKIECGPKYPEAPPFVRFVTKINMNGVNSSNGVVDPRAISVLAKWQNSYSIKVVLQELRRLMMSKENMKLPQPPEGQCYSN
>tr|A0A4X1UIL1|A0A4X1UIL1_PIG/30-170 [subseq from] UBC core domain-containing protein OS=Sus scrofa OX=9823 GN=UBE2V1 PE=4 SV=1
------RGVKVPRNFRLLEELEEGQKGVGDGTVSWGLEDDEDMTLTRWTGMIIGPPRTIYENRIYSLKIECGPKYPEAPPFVRFVTKINMNGVNSSNGVVDPRAISVLAKWQNSYSIKVVLQELRRLMMSKENMKLPQPPEGQCYSN
>tr|A0A5G2QIZ7|A0A5G2QIZ7_PIG/30-170 [subseq from] Ubiquitin conjugating enzyme E2 V1 OS=Sus scrofa OX=9823 GN=UBE2V1 PE=1 SV=1
------RGVKVPRNFRLLEELEEGQKGVGDGTVSWGLEDDEDMTLTRWTGMIIGPPRTIYENRIYSLKIECGPKYPEAPPFVRFVTKINMNGVNSSNGVVDPRAISVLAKWQNSYSIKVVLQELRRLMMSKENMKLPQPPEGQCYSN
>tr|A0A6P3TYT0|A0A6P3TYT0_SHEEP/10-149 [subseq from] ubiquitin-conjugating enzyme E2 variant 1 isoform X2 OS=Ovis aries OX=9940 GN=UBE2V1 PE=4 SV=1
-------GVKVPRNFRLLEELEEGQKGVGDGTVSWGLEDDEDMTLTRWTGMIIGPPRTIYENRIYSLKIECGPKYPEAPPFVRFVTKINMNGVNSSNGVVDPRAISVLAKWQNSYSIKVVLQELRRLMMSKENMKLPQPPEGQCYSN
>tr|A0A1L8ELD8|A0A1L8ELD8_XENLA/40-186 [subseq from] UBC core domain-containing protein OS=Xenopus laevis OX=8355 GN=ube2v1.S PE=4 SV=1
MAATTVSGVKVPRNFRLLEELEEGQKGVGDGTVSWGLEDDEDMTLTRWTGMIIGPPRTVYENRIYSLKVECGPKYPESPPFIRFVTKININGVNNSNGVVDPRTISVLAKWQNSYSIKVVLQEMRRLMMSKENMKLPQPPEGQCYSN
>tr|A0A663MZC5|A0A663MZC5_ATHCN/17-156 [subseq from] Ubiquitin conjugating enzyme E2 V1 OS=Athene cunicularia OX=194338 PE=4 SV=1
-------GVKVPRNFRLLEELEEGQKGVGDGTVSWGLEDDEDMTLTRWTGMIIGPPRTIYENRIYSLKIECGPKYPEAPPFVRFVTKINMNGVNSSNGVVDPRAISVLAKWQNSYSIKVVLQELRRLMMSKENMKLPQPPEGQCYSN
>tr|A0A7K9BS82|A0A7K9BS82_9PICI/70-210 [subseq from] UB2V1 enzyme (Fragment) OS=Psilopogon haemacephalus OX=2585815 GN=Ube2v1 PE=3 SV=1
------TGVKVPRNFRLLEELEEGQKGVGDGTVSWGLEDDEDMTLTRWTGMIIGPPRTIYENRIYSLKIECGPKYPEAPPFVRFVTKINMNGVNSSNGVVDPRAISVLAKWQNSYSIKVVLQELRRLMMSKENMKLPQPPEGQCYSN
>tr|A0A852DAI7|A0A852DAI7_PASAF/71-211 [subseq from] UB2V1 enzyme (Fragment) OS=Passerina amoena OX=142471 GN=Ube2v1 PE=4 SV=1
------TGVKVPRNFRLLEELEEGQKGVGDGTVSWGLEDDEDMTLTRWTGMIIGPPRTIYENRIYSLKIECGPKYPEAPPFVRFVTKINMNGVNSSNGVVDPRAISVLAKWQNSYSIKVVLQELRRLMMSKENMKLPQPPEGQCYSN
>tr|A0A2I3HNR9|A0A2I3HNR9_NOMLE/28-168 [subseq from] UBC core domain-containing protein OS=Nomascus leucogenys OX=61853 GN=UBE2V1 PE=4 SV=1
------KGVKVPRNFRLLEELEEGQKGVGDGTVSWGLEDDEDMTLTRWTGMIIGPPRTIYENRIYSLKIECGPKYPEAPPFVRFVTKINMNGVNSSNGVVDPRAISVLAKWQNSYSIKVVLQELRRLMMSKENMKLPQPPEGQCYSN
>tr|A0A2R8N7E8|A0A2R8N7E8_CALJA/3-147 [subseq from] UBC core domain-containing protein OS=Callithrix jacchus OX=9483 GN=UBE2V1 PE=4 SV=1
--VSTAPRVKVPRNFRLLEELEEGQKGVGDGTVSWGLEDDEDMTLTRWTGMIIGPPRTIYENRIYSLKIECGPKYPEAPPFVRFVTKINMNGVNSSNGVVDPRAISVLAKWQNSYSIKVVLQELRRLMMSKENMKLPQPPEGQCYSN
>tr|A0A7K7L0X1|A0A7K7L0X1_9AVES/3-142 [subseq from] UB2V1 enzyme (Fragment) OS=Asarcornis scutulata OX=75869 GN=Ube2v1 PE=4 SV=1
-------GVKVPRNFRLLEELEEGQKGVGDGTVSWGLEDDEDMTLTRWTGMIIGPPRTIYENRIYSLKIECGPKYPEAPPFVRFVTKINMNGVNSSNGVVDPRAISVLAKWQNSYSIKVVLQELRRLMMSKENMKLPQPPEGQCYSN
>tr|U3KEV3|U3KEV3_FICAL/3-142 [subseq from] UBC core domain-containing protein OS=Ficedula albicollis OX=59894 PE=4 SV=2
-------GVKVPRNFRLLEELEEGQKGVGDGTVSWGLEDDEDMTLTRWTGMIIGPPRTIYENRIYSLKIECGPKYPEAPPFVRFVTKINMNGVNSSNGVVDPRAISVLAKWQNSYSIKVVLQELRRLMMSKENMKLPQPPEGQCYSN
>sp|Q13404-7|UB2V1_HUMAN/30-170 [subseq from] Isoform 5 of Ubiquitin-conjugating enzyme E2 variant 1 OS=Homo sapiens OX=9606 GN=UBE2V1
------KGVKVPRNFRLLEELEEGQKGVGDGTVSWGLEDDEDMTLTRWTGMIIGPPRTIYENRIYSLKIECGPKYPEAPPFVRFVTKINMNGVNSSNGVVDPRAISVLAKWQNSYSIKVVLQELRRLMMSKENMKLPQPPEGQCYSN
>tr|A0A093GGP8|A0A093GGP8_DRYPU/81-221 [subseq from] Ubiquitin-conjugating enzyme E2 variant 1 OS=Dryobates pubescens OX=118200 GN=N307_09894 PE=3 SV=1
------TGVKVPRNFRLLEELEEGQKGVGDGTVSWGLEDDEDMTLTRWTGMIIGPPRTIYENRIYSLKIECGPKYPEAPPFVRFVTKINMNGVNSSNGVVDPRAISVLAKWQNSYSIKVVLQELRRLMMSKENMKLPQPPEGQCYSN
>tr|A0A2K5FAN1|A0A2K5FAN1_AOTNA/30-170 [subseq from] Ubiquitin conjugating enzyme E2 V1 OS=Aotus nancymaae OX=37293 GN=UBE2V1 PE=4 SV=1
------KGVKVPRNFRLLEELEEGQKGVGDGTVSWGLEDDEDMTLTRWTGMIIGPPRTIYENRIYSLKIECGPKYPEAPPFVRFVTKINMNGVNSSNGVVDPRAISVLAKWQNSYSIKVVLQELRRLMMSKENMKLPQPPEGQCYSN
>tr|A0A2K6TWX1|A0A2K6TWX1_SAIBB/30-170 [subseq from] Ubiquitin conjugating enzyme E2 V1 OS=Saimiri boliviensis boliviensis OX=39432 GN=UBE2V1 PE=4 SV=1
------KGVKVPRNFRLLEELEEGQKGVGDGTVSWGLEDDEDMTLTRWTGMIIGPPRTIYENRIYSLKIECGPKYPEAPPFVRFVTKINMNGVNSSNGVVDPRAISVLAKWQNSYSIKVVLQELRRLMMSKENMKLPQPPEGQCYSN
>tr|A0A2R9A1Q6|A0A2R9A1Q6_PANPA/30-170 [subseq from] Ubiquitin conjugating enzyme E2 V1 OS=Pan paniscus OX=9597 GN=UBE2V1 PE=4 SV=1
------KGVKVPRNFRLLEELEEGQKGVGDGTVSWGLEDDEDMTLTRWTGMIIGPPRTIYENRIYSLKIECGPKYPEAPPFVRFVTKINMNGVNSSNGVVDPRAISVLAKWQNSYSIKVVLQELRRLMMSKENMKLPQPPEGQCYSN
>tr|A0A5N4CVA5|A0A5N4CVA5_CAMDR/10-149 [subseq from] Ubiquitin-conjugating enzyme E2 variant 1 (Fragment) OS=Camelus dromedarius OX=9838 GN=Cadr_000020994 PE=4 SV=1
-------GVKVPRNFRLLEELEEGQKGVGDGTVSWGLEDDEDMTLTRWTGMIIGPPRTIYENRIYSLKIECGPKYPEAPPFVRFVTKINMNGVNSSNGVVDPRAISVLAKWQNSYSIKVVLQELRRLMMSKENMKLPQPPEGQCYSN
>tr|G3R1Z4|G3R1Z4_GORGO/30-170 [subseq from] Ubiquitin conjugating enzyme E2 V1 OS=Gorilla gorilla gorilla OX=9595 GN=UBE2V1 PE=4 SV=2
------KGVKVPRNFRLLEELEEGQKGVGDGTVSWGLEDDEDMTLTRWTGMIIGPPRTIYENRIYSLKIECGPKYPEAPPFVRFVTKINMNGVNSSNGVVDPRAISVLAKWQNSYSIKVVLQELRRLMMSKENMKLPQPPEGQCYSN
>tr|H0XRS3|H0XRS3_OTOGA/6-145 [subseq from] Ubiquitin conjugating enzyme E2 V1 OS=Otolemur garnettii OX=30611 GN=UBE2V1 PE=4 SV=1
-------GVKVPRNFRLLEELEEGQKGVGDGTVSWGLEDDEDMTLTRWTGMIIGPPRTIYENRIYSLKIECGPKYPEAPPFVRFVTKINMNGVNSSNGVVDPRAISVLAKWQNSYSIKVVLQELRRLMMSKENMKLPQPPEGQCYSN
>tr|K7DI65|K7DI65_PANTR/30-170 [subseq from] Ubiquitin-conjugating enzyme E2 variant 1 OS=Pan troglodytes OX=9598 GN=UBE2V1 PE=2 SV=1
------KGVKVPRNFRLLEELEEGQKGVGDGTVSWGLEDDEDMTLTRWTGMIIGPPRTIYENRIYSLKIECGPKYPEAPPFVRFVTKINMNGVNSSNGVVDPRAISVLAKWQNSYSIKVVLQELRRLMMSKENMKLPQPPEGQCYSN
>sp|Q13404-1|UB2V1_HUMAN/81-221 [subseq from] Isoform 1 of Ubiquitin-conjugating enzyme E2 variant 1 OS=Homo sapiens OX=9606 GN=UBE2V1
------TGVKVPRNFRLLEELEEGQKGVGDGTVSWGLEDDEDMTLTRWTGMIIGPPRTIYENRIYSLKIECGPKYPEAPPFVRFVTKINMNGVNSSNGVVDPRAISVLAKWQNSYSIKVVLQELRRLMMSKENMKLPQPPEGQCYSN
>tr|A0A087QS30|A0A087QS30_APTFO/81-221 [subseq from] Ubiquitin-conjugating enzyme E2 variant 1 OS=Aptenodytes forsteri OX=9233 GN=AS27_03240 PE=3 SV=1
------TGVKVPRNFRLLEELEEGQKGVGDGTVSWGLEDDEDMTLTRWTGMIIGPPRTIYENRIYSLKIECGPKYPEAPPFVRFVTKINMNGVNSSNGVVDPRAISVLAKWQNSYSIKVVLQELRRLMMSKENMKLPQPPEGQCYSN
>tr|A0A091GKA4|A0A091GKA4_9AVES/81-221 [subseq from] Ubiquitin-conjugating enzyme E2 variant 1 OS=Cuculus canorus OX=55661 GN=N303_02918 PE=3 SV=1
------TGVKVPRNFRLLEELEEGQKGVGDGTVSWGLEDDEDMTLTRWTGMIIGPPRTIYENRIYSLKIECGPKYPEAPPFVRFVTKINMNGVNSSNGVVDPRAISVLAKWQNSYSIKVVLQELRRLMMSKENMKLPQPPEGQCYSN
>tr|A0A091HPY6|A0A091HPY6_CALAN/81-221 [subseq from] Ubiquitin-conjugating enzyme E2 variant 1 OS=Calypte anna OX=9244 GN=N300_03254 PE=3 SV=1
------TGVKVPRNFRLLEELEEGQKGVGDGTVSWGLEDDEDMTLTRWTGMIIGPPRTIYENRIYSLKIECGPKYPEAPPFVRFVTKINMNGVNSSNGVVDPRAISVLAKWQNSYSIKVVLQELRRLMMSKENMKLPQPPEGQCYSN
>tr|A0A091JNC4|A0A091JNC4_EGRGA/81-221 [subseq from] Ubiquitin-conjugating enzyme E2 variant 1 OS=Egretta garzetta OX=188379 GN=Z169_03724 PE=3 SV=1
------TGVKVPRNFRLLEELEEGQKGVGDGTVSWGLEDDEDMTLTRWTGMIIGPPRTIYENRIYSLKIECGPKYPEAPPFVRFVTKINMNGVNSSNGVVDPRAISVLAKWQNSYSIKVVLQELRRLMMSKENMKLPQPPEGQCYSN
>tr|A0A091V4N2|A0A091V4N2_NIPNI/81-221 [subseq from] Ubiquitin-conjugating enzyme E2 variant 1 OS=Nipponia nippon OX=128390 GN=Y956_12903 PE=3 SV=1
------TGVKVPRNFRLLEELEEGQKGVGDGTVSWGLEDDEDMTLTRWTGMIIGPPRTIYENRIYSLKIECGPKYPEAPPFVRFVTKINMNGVNSSNGVVDPRAISVLAKWQNSYSIKVVLQELRRLMMSKENMKLPQPPEGQCYSN
>tr|A0A091W5J1|A0A091W5J1_OPIHO/81-221 [subseq from] Ubiquitin-conjugating enzyme E2 variant 1 OS=Opisthocomus hoazin OX=30419 GN=N306_01670 PE=3 SV=1
------TGVKVPRNFRLLEELEEGQKGVGDGTVSWGLEDDEDMTLTRWTGMIIGPPRTIYENRIYSLKIECGPKYPEAPPFVRFVTKINMNGVNSSNGVVDPRAISVLAKWQNSYSIKVVLQELRRLMMSKENMKLPQPPEGQCYSN
>tr|A0A093I2J2|A0A093I2J2_STRCA/81-221 [subseq from] Ubiquitin-conjugating enzyme E2 variant 1 OS=Struthio camelus australis OX=441894 GN=N308_06856 PE=3 SV=1
------TGVKVPRNFRLLEELEEGQKGVGDGTVSWGLEDDEDMTLTRWTGMIIGPPRTIYENRIYSLKIECGPKYPEAPPFVRFVTKINMNGVNSSNGVVDPRAISVLAKWQNSYSIKVVLQELRRLMMSKENMKLPQPPEGQCYSN
>tr|A0A093NXX7|A0A093NXX7_PYGAD/81-221 [subseq from] Ubiquitin-conjugating enzyme E2 variant 1 OS=Pygoscelis adeliae OX=9238 GN=AS28_06947 PE=3 SV=1
------TGVKVPRNFRLLEELEEGQKGVGDGTVSWGLEDDEDMTLTRWTGMIIGPPRTIYENRIYSLKIECGPKYPEAPPFVRFVTKINMNGVNSSNGVVDPRAISVLAKWQNSYSIKVVLQELRRLMMSKENMKLPQPPEGQCYSN
>tr|A0A093PDN6|A0A093PDN6_9PASS/81-221 [subseq from] Ubiquitin-conjugating enzyme E2 variant 1 OS=Manacus vitellinus OX=328815 GN=N305_05871 PE=3 SV=1
------TGVKVPRNFRLLEELEEGQKGVGDGTVSWGLEDDEDMTLTRWTGMIIGPPRTIYENRIYSLKIECGPKYPEAPPFVRFVTKINMNGVNSSNGVVDPRAISVLAKWQNSYSIKVVLQELRRLMMSKENMKLPQPPEGQCYSN
>tr|A0A099ZC70|A0A099ZC70_TINGU/81-221 [subseq from] Ubiquitin-conjugating enzyme E2 variant 1 OS=Tinamus guttatus OX=94827 GN=N309_13141 PE=3 SV=1
------TGVKVPRNFRLLEELEEGQKGVGDGTVSWGLEDDEDMTLTRWTGMIIGPPRTIYENRIYSLKIECGPKYPEAPPFVRFVTKINMNGVNSSNGVVDPRAISVLAKWQNSYSIKVVLQELRRLMMSKENMKLPQPPEGQCYSN
>tr|A0A0A0B189|A0A0A0B189_CHAVO/81-221 [subseq from] Ubiquitin-conjugating enzyme E2 variant 1 OS=Charadrius vociferus OX=50402 GN=N301_06082 PE=3 SV=1
------TGVKVPRNFRLLEELEEGQKGVGDGTVSWGLEDDEDMTLTRWTGMIIGPPRTIYENRIYSLKIECGPKYPEAPPFVRFVTKINMNGVNSSNGVVDPRAISVLAKWQNSYSIKVVLQELRRLMMSKENMKLPQPPEGQCYSN
>tr|A0A2K5RTR3|A0A2K5RTR3_CEBIM/33-173 [subseq from] Ubiquitin conjugating enzyme E2 V1 OS=Cebus imitator OX=2715852 GN=UBE2V1 PE=4 SV=1
------KGVKVPRNFRLLEELEEGQKGVGDGTVSWGLEDDEDMTLTRWTGMIIGPPRTIYENRIYSLKIECGPKYPEAPPFVRFVTKINMNGVNSSNGVVDPRAISVLAKWQNSYSIKVVLQELRRLMMSKENMKLPQPPEGQCYSN
>tr|A0A7K5F7R3|A0A7K5F7R3_PROAR/81-221 [subseq from] UB2V1 enzyme (Fragment) OS=Probosciger aterrimus OX=141839 GN=Ube2v1 PE=3 SV=1
------TGVKVPRNFRLLEELEEGQKGVGDGTVSWGLEDDEDMTLTRWTGMIIGPPRTIYENRIYSLKIECGPKYPEAPPFVRFVTKINMNGVNSSNGVVDPRAISVLAKWQNSYSIKVVLQELRRLMMSKENMKLPQPPEGQCYSN
>tr|A0A7K5NHG9|A0A7K5NHG9_CHRMC/78-218 [subseq from] UB2V1 enzyme (Fragment) OS=Chroicocephalus maculipennis OX=287016 GN=Ube2v1 PE=3 SV=1
------TGVKVPRNFRLLEELEEGQKGVGDGTVSWGLEDDEDMTLTRWTGMIIGPPRTIYENRIYSLKIECGPKYPEAPPFVRFVTKINMNGVNSSNGVVDPRAISVLAKWQNSYSIKVVLQELRRLMMSKENMKLPQPPEGQCYSN
>tr|A0A7K5XGE1|A0A7K5XGE1_9CHAR/78-218 [subseq from] UB2V1 enzyme (Fragment) OS=Dromas ardeola OX=458190 GN=Ube2v1 PE=3 SV=1
------TGVKVPRNFRLLEELEEGQKGVGDGTVSWGLEDDEDMTLTRWTGMIIGPPRTIYENRIYSLKIECGPKYPEAPPFVRFVTKINMNGVNSSNGVVDPRAISVLAKWQNSYSIKVVLQELRRLMMSKENMKLPQPPEGQCYSN
>tr|A0A7K6MQG9|A0A7K6MQG9_PANBI/81-221 [subseq from] UB2V1 enzyme (Fragment) OS=Panurus biarmicus OX=181101 GN=Ube2v1 PE=3 SV=1
------TGVKVPRNFRLLEELEEGQKGVGDGTVSWGLEDDEDMTLTRWTGMIIGPPRTIYENRIYSLKIECGPKYPEAPPFVRFVTKINMNGVNSSNGVVDPRAISVLAKWQNSYSIKVVLQELRRLMMSKENMKLPQPPEGQCYSN
>tr|A0A7K6RQP8|A0A7K6RQP8_9GRUI/78-218 [subseq from] UB2V1 enzyme (Fragment) OS=Rhynochetos jubatus OX=54386 GN=Ube2v1 PE=3 SV=1
------TGVKVPRNFRLLEELEEGQKGVGDGTVSWGLEDDEDMTLTRWTGMIIGPPRTIYENRIYSLKIECGPKYPEAPPFVRFVTKINMNGVNSSNGVVDPRAISVLAKWQNSYSIKVVLQELRRLMMSKENMKLPQPPEGQCYSN
>tr|A0A7K9QX46|A0A7K9QX46_IRECY/81-221 [subseq from] UB2V1 enzyme (Fragment) OS=Irena cyanogastra OX=175120 GN=Ube2v1 PE=3 SV=1
------TGVKVPRNFRLLEELEEGQKGVGDGTVSWGLEDDEDMTLTRWTGMIIGPPRTIYENRIYSLKIECGPKYPEAPPFVRFVTKINMNGVNSSNGVVDPRAISVLAKWQNSYSIKVVLQELRRLMMSKENMKLPQPPEGQCYSN
>tr|A0A7L1LQS8|A0A7L1LQS8_BOMGA/81-221 [subseq from] UB2V1 enzyme (Fragment) OS=Bombycilla garrulus OX=125297 GN=Ube2v1 PE=3 SV=1
------TGVKVPRNFRLLEELEEGQKGVGDGTVSWGLEDDEDMTLTRWTGMIIGPPRTIYENRIYSLKIECGPKYPEAPPFVRFVTKINMNGVNSSNGVVDPRAISVLAKWQNSYSIKVVLQELRRLMMSKENMKLPQPPEGQCYSN
>tr|A0A7L3SKZ6|A0A7L3SKZ6_RISTR/78-218 [subseq from] UB2V1 enzyme (Fragment) OS=Rissa tridactyla OX=75485 GN=Ube2v1 PE=3 SV=1
------TGVKVPRNFRLLEELEEGQKGVGDGTVSWGLEDDEDMTLTRWTGMIIGPPRTIYENRIYSLKIECGPKYPEAPPFVRFVTKINMNGVNSSNGVVDPRAISVLAKWQNSYSIKVVLQELRRLMMSKENMKLPQPPEGQCYSN
>tr|A0A7K5MUK9|A0A7K5MUK9_CARCD/81-221 [subseq from] UB2V1 enzyme (Fragment) OS=Cardinalis cardinalis OX=98964 GN=Ube2v1 PE=3 SV=1
------TGVKVPRNFRLLEELEEGQKGVGDGTVSWGLEDDEDMTLTRWTGMIIGPPRTIYENRIYSLKIECGPKYPEAPPFVRFVTKINMNGVNSSNGVVDPRAISVLAKWQNSYSIKVVLQELRRLMMSKENMKLPQPPEGQCYSN
>tr|A0A851TYV5|A0A851TYV5_9PASS/81-221 [subseq from] UB2V1 enzyme (Fragment) OS=Elachura formosa OX=1463973 GN=Ube2v1_0 PE=4 SV=1
------TGVKVPRNFRLLEELEEGQKGVGDGTVSWGLEDDEDMTLTRWTGMIIGPPRTIYENRIYSLKIECGPKYPEAPPFVRFVTKINMNGVNSSNGVVDPRAISVLAKWQNSYSIKVVLQELRRLMMSKENMKLPQPPEGQCYSN
>tr|A0A852GSN6|A0A852GSN6_9CHAR/78-218 [subseq from] UB2V1 enzyme (Fragment) OS=Larus smithsonianus OX=243888 GN=Ube2v1 PE=4 SV=1
------TGVKVPRNFRLLEELEEGQKGVGDGTVSWGLEDDEDMTLTRWTGMIIGPPRTIYENRIYSLKIECGPKYPEAPPFVRFVTKINMNGVNSSNGVVDPRAISVLAKWQNSYSIKVVLQELRRLMMSKENMKLPQPPEGQCYSN
>tr|A0A5G2QXY1|A0A5G2QXY1_PIG/13-152 [subseq from] Ubiquitin conjugating enzyme E2 V1 OS=Sus scrofa OX=9823 GN=UBE2V1 PE=1 SV=1
-------GVKVPRNFRLLEELEEGQKGVGDGTVSWGLEDDEDMTLTRWTGMIIGPPRTIYENRIYSLKIECGPKYPEAPPFVRFVTKINMNGVNSSNGVVDPRAISVLAKWQNSYSIKVVLQELRRLMMSKENMKLPQPPEGQCYSN
>tr|A0A670IUA3|A0A670IUA3_PODMU/11-154 [subseq from] UBC core domain-containing protein OS=Podarcis muralis OX=64176 GN=UBE2V1 PE=4 SV=1
---TYSLGVKVPRNFRLLEELEEGQKGVGDGTVSWGLEDDEDMTLTRWTGMIIGPPRTIYENRIYSLKIECGPKYPESPPFVRFVTKINMNGVNSSNGVVDPRAISVLAKWQNSYSIKVVLQELRRLMMSKENMKLPQPPEGQCYSN
>tr|A0A091E842|A0A091E842_CORBR/81-221 [subseq from] Ubiquitin-conjugating enzyme E2 variant 1 OS=Corvus brachyrhynchos OX=85066 GN=N302_00427 PE=3 SV=1
------TGVKVPRNFRLLEELEEGQKGVGDGTVSWGLEDDEDMTLTRWTGMIIGPPRTIYENRIYSLKIECGPKYPEAPPFVRFVTKINMNGVNSSNGVVDPRAISVLAKWQNSYSIKVVLQELRRLMMSKENMKLPQPPEGQCYSN
>tr|A0A4X1UKC7|A0A4X1UKC7_PIG/16-155 [subseq from] UBC core domain-containing protein OS=Sus scrofa OX=9823 GN=UBE2V1 PE=4 SV=1
-------GVKVPRNFRLLEELEEGQKGVGDGTVSWGLEDDEDMTLTRWTGMIIGPPRTIYENRIYSLKIECGPKYPEAPPFVRFVTKINMNGVNSSNGVVDPRAISVLAKWQNSYSIKVVLQELRRLMMSKENMKLPQPPEGQCYSN
>tr|A0A7K7GRB1|A0A7K7GRB1_ERIRU/81-221 [subseq from] UB2V1 enzyme (Fragment) OS=Erithacus rubecula OX=37610 GN=Ube2v1 PE=3 SV=1
------TGVKVPRNFRLLEELEEGQKGVGDGTVSWGLEDDEDMTLTRWTGMIIGPPRTIYENRIYSLKIECGPKYPEAPPFVRFVTKINMNGVNSSNGVVDPRAISVLAKWQNSYSIKVVLQELRRLMMSKENMKLPQPPEGQCYSN
>tr|A0A6J0YJU2|A0A6J0YJU2_ODOVR/33-173 [subseq from] ubiquitin-conjugating enzyme E2 variant 1 isoform X2 OS=Odocoileus virginianus texanus OX=9880 GN=UBE2V1 PE=4 SV=1
------RGVKVPRNFRLLEELEEGQKGVGDGTVSWGLEDDEDMTLTRWTGMVIGPPRTIYENRIYSLKIECGPKYPEAPPFVRFVTKINMNGVNSSNGVVDPRAISVLAKWQNSYSIKVVLQELRRLMMSKENMKLPQPPEGQCYSN
>tr|A0A6J0YL12|A0A6J0YL12_ODOVR/34-174 [subseq from] ubiquitin-conjugating enzyme E2 variant 1 isoform X1 OS=Odocoileus virginianus texanus OX=9880 GN=UBE2V1 PE=4 SV=1
------RGVKVPRNFRLLEELEEGQKGVGDGTVSWGLEDDEDMTLTRWTGMVIGPPRTIYENRIYSLKIECGPKYPEAPPFVRFVTKINMNGVNSSNGVVDPRAISVLAKWQNSYSIKVVLQELRRLMMSKENMKLPQPPEGQCYSN
>tr|A0A3Q0CYQ4|A0A3Q0CYQ4_MESAU/1-147 [subseq from] ubiquitin-conjugating enzyme E2 variant 1 OS=Mesocricetus auratus OX=10036 GN=Ube2v1 PE=4 SV=1
MAATTGSGVKVPRNFRLLEELEEGQKGVGDGTVSWGLEDDEDMTLTRWTGMIIGPPRTIYENRIYSLKIECGPKYPEAPPSVRFVTKVNMSGVSSSNGVVDPRATAVLAKWQNSHSIKVVLQELRRLMMSKENMKLPQPPEGQCYSN
>tr|A0A4W2GDE5|A0A4W2GDE5_BOBOX/52-192 [subseq from] Ubiquitin conjugating enzyme E2 V1 OS=Bos indicus x Bos taurus OX=30522 GN=UBE2V1 PE=4 SV=1
------AGVKVPRNFRLLEELEEGQKGVGDGTVSWGLEDDEDMTLTRWTGMIIGPPRTIYENRIYSLKIECGPKYPEAPPFVRFVTKINMNGVNSSNGVVDPRAISVLAKWQNSYSIKVVLQELRRLMMSKENMKLPQPPEGQCYSN
>tr|A0A6P3EC10|A0A6P3EC10_SHEEP/52-192 [subseq from] ubiquitin-conjugating enzyme E2 variant 1 isoform X1 OS=Ovis aries OX=9940 GN=UBE2V1 PE=4 SV=1
------AGVKVPRNFRLLEELEEGQKGVGDGTVSWGLEDDEDMTLTRWTGMIIGPPRTIYENRIYSLKIECGPKYPEAPPFVRFVTKINMNGVNSSNGVVDPRAISVLAKWQNSYSIKVVLQELRRLMMSKENMKLPQPPEGQCYSN
>tr|A0A803YR28|A0A803YR28_MELGA/52-194 [subseq from] Uncharacterized protein OS=Meleagris gallopavo OX=9103 PE=4 SV=1
----AAAGVKVPRNFRLLEELEEGQKGVGDGTVSWGLEDDEDMTLTRWTGMIIGPPRTIYENRIYSLKIECGPKYPEAPPFVRFVTKINMNGVNSSNGVVDPRAISVLAKWQNSFSIKVVLQELRRLMMSKENMKLPQPPEGQCYSN
>tr|A0A6P9FFK1|A0A6P9FFK1_ZALCA/1-147 [subseq from] ubiquitin-conjugating enzyme E2 variant 1-like OS=Zalophus californianus OX=9704 GN=LOC113926412 PE=4 SV=1
MVATTGSGVKVPCNFRLLEELEDGQKGVGDGTVSWGLEDDEDMTLTRWTGMIIGLPRTIYENRIYSLKIECGPKYPEAPPFVRFVTKINMNGVNSSNGVVAPRAISVLAKWQNSYSIKVVLQELRRLMMSKENMKLPQPPEGQCYSN
>tr|A0A6B0RCB3|A0A6B0RCB3_9CETA/231-371 [subseq from] UBC core domain-containing protein OS=Bos mutus OX=72004 GN=E5288_WYG013118 PE=3 SV=1
------TGVKVPRNFRLLEELEEGQKGVGDGTVSWGLEDDEDMTLTRWTGMIIGPPRTIYENRIYSLKIECGPKYPEAPPFVRFVTKINMNGVNSSNGVVDPRAISVLAKWQNSYSIKVVLQELRRLMMSKENMKLPQPPEGQCYSN
>tr|A0A452GA05|A0A452GA05_CAPHI/1-140 [subseq from] Ubiquitin conjugating enzyme E2 V1 OS=Capra hircus OX=9925 GN=UBE2V1 PE=4 SV=1
-------GVKVPRNFRLLEELEEGQKGVGDGTVSWGLEDDEDMTLTRWTGMIIGPPRTIYENRIYSLKIECGPKYPEAPPFVRFVTKINMNGVNSSNGVVDPRAISVLAKWQNSYSIKVVLQELRRLMMSKENMKLPQPPEGQCYSN
>tr|A0A452IUD8|A0A452IUD8_9SAUR/4-146 [subseq from] Ubiquitin conjugating enzyme E2 V1 OS=Gopherus agassizii OX=38772 PE=4 SV=1
----SAGRVKVPRNFRLLEELEEGQKGVGDGTVSWGLEDDEDMTLTRWTGMIIGPPRTIYENRIYSLKIECGPKYPEAPPFVRFVTKINMNGVNSSNGVVDPRAISVLAKWQNSYSIKVVLQELRRLMMSKENMKLPQPPEGQCYSN
>tr|A0A4X1UII6|A0A4X1UII6_PIG/1-140 [subseq from] UBC core domain-containing protein OS=Sus scrofa OX=9823 GN=UBE2V1 PE=4 SV=1
-------GVKVPRNFRLLEELEEGQKGVGDGTVSWGLEDDEDMTLTRWTGMIIGPPRTIYENRIYSLKIECGPKYPEAPPFVRFVTKINMNGVNSSNGVVDPRAISVLAKWQNSYSIKVVLQELRRLMMSKENMKLPQPPEGQCYSN
>tr|R0LI14|R0LI14_ANAPL/1-140 [subseq from] Ubiquitin-conjugating enzyme E2 variant 1 (Fragment) OS=Anas platyrhynchos OX=8839 GN=Anapl_11019 PE=4 SV=1
-------GVKVPRNFRLLEELEEGQKGVGDGTVSWGLEDDEDMTLTRWTGMIIGPPRTIYENRIYSLKIECGPKYPEAPPFVRFVTKINMNGVNSSNGVVDPRAISVLAKWQNSYSIKVVLQELRRLMMSKENMKLPQPPEGQCYSN
>tr|A0A669P0C7|A0A669P0C7_PHACC/6-146 [subseq from] Ubiquitin conjugating enzyme E2 V1 OS=Phasianus colchicus OX=9054 PE=4 SV=1
------IGVKVPRNFRLLEELEEGQKGVGDGTVSWGLEDDEDMTLTRWTGMIIGPPRTIYENRIYSLKIECGPKYPEAPPFVRFVTKINMNGVNSSNGVVDPRAISVLAKWQNSFSIKVVLQELRRLMMSKENMKLPQPPEGQCYSN
>tr|A0A6I9MEF4|A0A6I9MEF4_PERMB/1-147 [subseq from] ubiquitin-conjugating enzyme E2 variant 1 OS=Peromyscus maniculatus bairdii OX=230844 GN=Ube2v1 PE=4 SV=1
MAATTGSGVKVPRNFRLLEELEEGQKGVGDGTVSWGLEDDEDMTLTRWTGMIIGPPRTIYENRIYSLKIECGPKYPEAPPSVRFVTKVNMSGVSSSNGVVDPRATAVLAKWQNSHSIKVILQELRRLMMSKENMKLPQPPEGQCYSN
>tr|A0A2I0U389|A0A2I0U389_LIMLA/141-281 [subseq from] UBC core domain-containing protein OS=Limosa lapponica baueri OX=1758121 GN=llap_9263 PE=3 SV=1
------TGVKVPRNFRLLEELEEGQKGVGDGTVSWGLEDDEDMTLTRWTGMIIGPPRTIYENRIYSLKIECGPKYPEAPPFVRFVTKINMNGVNSSNGVVDPRAISVLAKWQNSYSIKVVLQELRRLMMSKENMKLPQPPEGQCYSN
>tr|A0A091DZI5|A0A091DZI5_FUKDA/1-140 [subseq from] Ubiquitin-conjugating enzyme E2 variant 1 (Fragment) OS=Fukomys damarensis OX=885580 GN=H920_02735 PE=4 SV=1
-------GVKVPRNFRLLEELEEGQKGVGDGTVSWGLEDDEDMTLTRWTGMVIGPPRTIYENRIYSLKIECGPKYPEAPPFVRFVTKINMNGVNSSNGVVDPRAISVLAKWQNSYSIKVVLQELRRLMMSKENMKLPQPPEGQCYSN
>tr|A0A2K6FY50|A0A2K6FY50_PROCO/30-170 [subseq from] Ubiquitin conjugating enzyme E2 V1 OS=Propithecus coquereli OX=379532 GN=UBE2V1 PE=4 SV=1
------IGVKVPRNFRLLEELEEGQKGVGDGTVSWGLEDDEDMTLTRWTGMIIGPPRTIYENRIYSLKIECGPKYPEAPPFVRFVTKINMNGVNSSNGVVDPRAISVLAKWQNTYSIKVVLQELRRLMMSKENMKLPQPPEGQCYSN
>tr|H2P299|H2P299_PONAB/189-329 [subseq from] TMEM189-UBE2V1 readthrough OS=Pongo abelii OX=9601 GN=TMEM189-UBE2V1 PE=3 SV=1
------TGVKVPRNFRLLEELEEGQKGVGDGTVSWGLEDDEDMTLTRWTGMIIGPPRTIYENRIYSLKIECGPKYPEAPPFVRFVTKINMNGVNSSNGVVDPRAISVLAKWQNSYSIKVVLQELRRLMMSKENMKLPQPPEGQCYSN
>tr|A0A452QJI6|A0A452QJI6_URSAM/15-156 [subseq from] Ubiquitin conjugating enzyme E2 V1 OS=Ursus americanus OX=9643 GN=UBE2V1 PE=4 SV=1
-----ARRVKVPRNFRLLEELEEGQKGVGDGTVSWGLEDDEDMTLTRWTGMIIGPPRTIYENRIYSLKIECGPKYPEAPPFVRFVTKINMNGVNSSNGVVDPRAISVLAKWQNSYSIKVVLQELRRLMMSKENMKLPQPPEGQCYSN
>tr|A0A5G2QFJ7|A0A5G2QFJ7_PIG/7-146 [subseq from] Ubiquitin conjugating enzyme E2 V1 OS=Sus scrofa OX=9823 GN=UBE2V1 PE=1 SV=1
-------RVKVPRNFRLLEELEEGQKGVGDGTVSWGLEDDEDMTLTRWTGMIIGPPRTIYENRIYSLKIECGPKYPEAPPFVRFVTKINMNGVNSSNGVVDPRAISVLAKWQNSYSIKVVLQELRRLMMSKENMKLPQPPEGQCYSN
>tr|A0A669NZ85|A0A669NZ85_PHACC/14-154 [subseq from] Ubiquitin conjugating enzyme E2 V1 OS=Phasianus colchicus OX=9054 PE=4 SV=1
------LGVKVPRNFRLLEELEEGQKGVGDGTVSWGLEDDEDMTLTRWTGMIIGPPRTIYENRIYSLKIECGPKYPEAPPFVRFVTKINMNGVNSSNGVVDPRAISVLAKWQNSFSIKVVLQELRRLMMSKENMKLPQPPEGQCYSN
>tr|A0A2I0M295|A0A2I0M295_COLLI/14-154 [subseq from] Ubiquitin-conjugating enzyme E2 variant 1 OS=Columba livia OX=8932 GN=UBE2V1 PE=4 SV=1
------ARVKVPRNFRLLEELEEGQKGVGDGTVSWGLEDDEDMTLTRWTGMIIGPPRTIYENRIYSLKIECGPKYPEAPPFVRFVTKINMNGVNSSNGVVDPRAISVLAKWQNSYSIKVVLQELRRLMMSKENMKLPQPPEGQCYSN
>tr|A0A6I9HJX4|A0A6I9HJX4_GEOFO/193-333 [subseq from] transmembrane protein 189 OS=Geospiza fortis OX=48883 GN=LOC102031723 PE=3 SV=1
------TGVKVPRNFRLLEELEEGQKGVGDGTVSWGLEDDEDMTLTRWTGMIIGPPRTIYENRIYSLKIECGPKYPEAPPFVRFVTKINMNGVNSSNGVVDPRAISVLAKWQNSYSIKVVLQELRRLMMSKENMKLPQPPEGQCYSN
>tr|L8IDG6|L8IDG6_9CETA/202-342 [subseq from] Transmembrane protein 189 (Fragment) OS=Bos mutus OX=72004 GN=M91_17001 PE=3 SV=1
------TGVKVPRNFRLLEELEEGQKGVGDGTVSWGLEDDEDMTLTRWTGMIIGPPRTIYENRIYSLKIECGPKYPEAPPFVRFVTKINMNGVNSSNGVVDPRAISVLAKWQNSYSIKVVLQELRRLMMSKENMKLPQPPEGQCYSN
>tr|A0A0D9RRD6|A0A0D9RRD6_CHLSB/230-370 [subseq from] TMEM189-UBE2V1 readthrough OS=Chlorocebus sabaeus OX=60711 GN=TMEM189-UBE2V1 PE=3 SV=1
------TGVKVPRNFRLLEELEEGQKGVGDGTVSWGLEDDEDMTLTRWTGMIIGPPRTIYENRIYSLKIECGPKYPEAPPFVRFVTKINMNGVNSSNGVVDPRAISVLAKWQNSYSIKVVLQELRRLMMSKENMKLPQPPEGQCYSN
>tr|F6VFV2|F6VFV2_MACMU/230-370 [subseq from] UBC core domain-containing protein OS=Macaca mulatta OX=9544 GN=UBE2V1 PE=3 SV=2
------TGVKVPRNFRLLEELEEGQKGVGDGTVSWGLEDDEDMTLTRWTGMIIGPPRTIYENRIYSLKIECGPKYPEAPPFVRFVTKINMNGVNSSNGVVDPRAISVLAKWQNSYSIKVVLQELRRLMMSKENMKLPQPPEGQCYSN
>tr|G7N4J8|G7N4J8_MACMU/228-368 [subseq from] Ubiquitin-conjugating enzyme E2 variant 1 (Fragment) OS=Macaca mulatta OX=9544 GN=EGK_02301 PE=3 SV=1
------TGVKVPRNFRLLEELEEGQKGVGDGTVSWGLEDDEDMTLTRWTGMIIGPPRTIYENRIYSLKIECGPKYPEAPPFVRFVTKINMNGVNSSNGVVDPRAISVLAKWQNSYSIKVVLQELRRLMMSKENMKLPQPPEGQCYSN
>tr|I3L0A0|I3L0A0_HUMAN/230-370 [subseq from] HCG2044781 OS=Homo sapiens OX=9606 GN=PEDS1-UBE2V1 PE=1 SV=1
------TGVKVPRNFRLLEELEEGQKGVGDGTVSWGLEDDEDMTLTRWTGMIIGPPRTIYENRIYSLKIECGPKYPEAPPFVRFVTKINMNGVNSSNGVVDPRAISVLAKWQNSYSIKVVLQELRRLMMSKENMKLPQPPEGQCYSN
>tr|A0A384CN19|A0A384CN19_URSMA/219-359 [subseq from] transmembrane protein 189 isoform X6 OS=Ursus maritimus OX=29073 GN=LOC103669669 PE=3 SV=1
------TGVKVPRNFRLLEELEEGQKGVGDGTVSWGLEDDEDMTLTRWTGMIIGPPRTIYENRIYSLKIECGPKYPEAPPFVRFVTKINMNGVNSSNGVVDPRAISVLAKWQNSYSIKVVLQELRRLMMSKENMKLPQPPEGQCYSN
>tr|D2GVN5|D2GVN5_AILME/229-369 [subseq from] UBC core domain-containing protein (Fragment) OS=Ailuropoda melanoleuca OX=9646 GN=PANDA_000798 PE=3 SV=1
------TGVKVPRNFRLLEELEEGQKGVGDGTVSWGLEDDEDMTLTRWTGMIIGPPRTIYENRIYSLKIECGPKYPEAPPFVRFVTKINMNGVNSSNGVVDPRAISVLAKWQNSYSIKVVLQELRRLMMSKENMKLPQPPEGQCYSN
>tr|A0A6P7X3N5|A0A6P7X3N5_9AMPH/212-352 [subseq from] transmembrane protein 189 isoform X4 OS=Microcaecilia unicolor OX=1415580 GN=LOC115459000 PE=3 SV=1
------TGVKVPRNFRLLEELEEGQKGVGDGTVSWGLEDDEDMTLTRWTGMIIGPPRTIYENRIYSLKIECGPKYPEAPPFVRFVTKINMNGVNSSNGVVDPRAISVLAKWQNSYSIKVVLQELRRLMMSKENMKLPQPPEGQCYSN
>tr|W5PUR8|W5PUR8_SHEEP/228-368 [subseq from] UBC core domain-containing protein OS=Ovis aries OX=9940 PE=3 SV=1
------TGVKVPRNFRLLEELEEGQKGVGDGTVSWGLEDDEDMTLTRWTGMIIGPPRTIYENRIYSLKIECGPKYPEAPPFVRFVTKINMNGVNSSNGVVDPRAISVLAKWQNSYSIKVVLQELRRLMMSKENMKLPQPPEGQCYSN
>tr|G5AZ04|G5AZ04_HETGA/190-330 [subseq from] Transmembrane protein 189 (Fragment) OS=Heterocephalus glaber OX=10181 GN=GW7_16441 PE=3 SV=1
------TGVKVPRNFRLLEELEEGQKGVGDGTVSWGLEDDEDMTLTRWTGMVIGPPRTIYENRIYSLKIECGPKYPEAPPFVRFVTKINMNGVNSSNGVVDPRAISVLAKWQNSYSIKVVLQELRRLMMSKENMKLPQPPEGQCYSN
>tr|A0A2U4C1P3|A0A2U4C1P3_TURTR/6-145 [subseq from] ubiquitin-conjugating enzyme E2 variant 1 isoform X2 OS=Tursiops truncatus OX=9739 GN=UBE2V1 PE=4 SV=1
-------RVKVPRNFRLLEELEEGQKGVGDGTVSWGLEDDEDMTLTRWTGMIIGPPRTIYENRIYSLKIECGPKYPEAPPFVRFVTKINMNGVNSSNGVVDPRAISVLAKWQNSYSIKVVLQELRRLMMSKENMKLPQPPEGQCYSN
>tr|A0A2I2Z639|A0A2I2Z639_GORGO/3-148 [subseq from] Ubiquitin conjugating enzyme E2 V1 OS=Gorilla gorilla gorilla OX=9595 GN=UBE2V1 PE=4 SV=1
--ATLGEMiLKVPRNFRLLEELEEGQKGVGDGTVSWGLEDDEDMTLTRWTGMIIGPPRTIYENRIYSLKIECGPKYPEAPPFVRFVTKINMNGVNSSNGVVDPRAISVLAKWQNSYSIKVVLQELRRLMMSKENMKLPQPPEGQCYSN
>tr|A0A2I3GYX3|A0A2I3GYX3_NOMLE/3-148 [subseq from] UBC core domain-containing protein OS=Nomascus leucogenys OX=61853 GN=UBE2V1 PE=4 SV=1
--ATLGEMiLKVPRNFRLLEELEEGQKGVGDGTVSWGLEDDEDMTLTRWTGMIIGPPRTIYENRIYSLKIECGPKYPEAPPFVRFVTKINMNGVNSSNGVVDPRAISVLAKWQNSYSIKVVLQELRRLMMSKENMKLPQPPEGQCYSN
>tr|A0A2I3S9Z1|A0A2I3S9Z1_PANTR/3-148 [subseq from] UBC core domain-containing protein OS=Pan troglodytes OX=9598 GN=UBE2V1 PE=4 SV=1
--ATLGEMiLKVPRNFRLLEELEEGQKGVGDGTVSWGLEDDEDMTLTRWTGMIIGPPRTIYENRIYSLKIECGPKYPEAPPFVRFVTKINMNGVNSSNGVVDPRAISVLAKWQNSYSIKVVLQELRRLMMSKENMKLPQPPEGQCYSN
>tr|A0A2R9A1R3|A0A2R9A1R3_PANPA/3-148 [subseq from] Ubiquitin conjugating enzyme E2 V1 OS=Pan paniscus OX=9597 GN=UBE2V1 PE=4 SV=1
--ATLGEMiLKVPRNFRLLEELEEGQKGVGDGTVSWGLEDDEDMTLTRWTGMIIGPPRTIYENRIYSLKIECGPKYPEAPPFVRFVTKINMNGVNSSNGVVDPRAISVLAKWQNSYSIKVVLQELRRLMMSKENMKLPQPPEGQCYSN
>tr|A0A3Q1NL19|A0A3Q1NL19_BOVIN/11-151 [subseq from] Ubiquitin-conjugating enzyme E2 variant 1 OS=Bos taurus OX=9913 GN=UBE2V1 PE=4 SV=1
------STLKVPRNFRLLEELEEGQKGVGDGTVSWGLEDDEDMTLTRWTGMIIGPPRTIYENRIYSLKIECGPKYPEAPPFVRFVTKINMNGVNSSNGVVDPRAISVLAKWQNSYSIKVVLQELRRLMMSKENMKLPQPPEGQCYSN
>tr|A0A2K6GIM9|A0A2K6GIM9_PROCO/1-147 [subseq from] Ubiquitin-conjugating enzyme E2 variant 1-like OS=Propithecus coquereli OX=379532 PE=4 SV=1
MAATTGSGVKVPRNFRLLEELEEGQKGVGDGTVSLGLEDDEDMTLTRWTGMIIGPPRTIYENRIYSLKIECGPKYPEAPPFVRFVTKINTNGVNSSNGVVDPRAISVLAKRQNTYSIKVVLQELRRLMMSKENMKLPQPPEGQCYSN
>tr|A0A2K5RTU4|A0A2K5RTU4_CEBIM/9-148 [subseq from] Ubiquitin conjugating enzyme E2 V1 OS=Cebus imitator OX=2715852 GN=UBE2V1 PE=4 SV=1
-------TLKVPRNFRLLEELEEGQKGVGDGTVSWGLEDDEDMTLTRWTGMIIGPPRTIYENRIYSLKIECGPKYPEAPPFVRFVTKINMNGVNSSNGVVDPRAISVLAKWQNSYSIKVVLQELRRLMMSKENMKLPQPPEGQCYSN
>sp|Q9CZY3|UB2V1_MOUSE/1-147 [subseq from] Ubiquitin-conjugating enzyme E2 variant 1 OS=Mus musculus OX=10090 GN=Ube2v1 PE=1 SV=1
MAATTGSGVKVPRNFRLLEELEEGQKGVGDGTVSWGLEDDEDMTLTRWTGMIIGPPRTIYENRIYSLKIECGPKYPEAPPSVRFVTRVNMSGVSSSNGVVDPRATAVLAKWQNSHSIKVILQELRRLMMSKENMKLPQPPEGQCYSN
>tr|A0A5J5MQ95|A0A5J5MQ95_MUNRE/7-146 [subseq from] UBC core domain-containing protein OS=Muntiacus reevesi OX=9886 GN=FD755_004311 PE=4 SV=1
-------RVKVPRNFRLLEELEEGQKGVGDGTVSWGLEDDEDMTLTRWTGMVIGPPRTIYENRIYSLKIECGPKYPEAPPFVRFVTKINMNGVNSSNGVVDPRAISVLAKWQNSYSIKVVLQELRRLMMSKENMKLPQPPEGQCYSN
>tr|A0A6J2E184|A0A6J2E184_ZALCA/1-147 [subseq from] ubiquitin-conjugating enzyme E2 variant 1-like OS=Zalophus californianus OX=9704 GN=LOC113929688 PE=4 SV=1
MAATTGSGVKVPRNFRLLEELEEGQKGVGDGTVSWGLEDDEAMTLKRWTGMIIGPPRTIYENRIYSLKIECGPKYPEAPPFVRFVTKINMNGVNSSNGVVDPRAKSVLAKWQNSYSIKVVLQKLRHLMMSKENTKLPQPPEGQCYSN
>tr|A0A6P5NUU9|A0A6P5NUU9_MUSCR/1-147 [subseq from] ubiquitin-conjugating enzyme E2 variant 1 isoform X2 OS=Mus caroli OX=10089 GN=Ube2v1 PE=4 SV=1
MAATTGSGVKVPRNFRLLEELEEGQKGVGDGTVSWGLEDDEDMTLTRWTGMIIGPPRTIYENRIYSLKIECGPKYPEAPPSVRFVTRVNMSGVSSSNGVVDPRATAVLAKWQNSHSIKVILQELRRLMMSKENMKLPQPPEGQCYSN
>tr|D3ZFY8|D3ZFY8_RAT/1-147 [subseq from] Ubiquitin-conjugating enzyme E2 variant 1-like OS=Rattus norvegicus OX=10116 GN=LOC100912618 PE=1 SV=1
MAATTGSGVKVPRNFRLLEELEEGQKGVGDGTVSWGLEDDEDMTLTRWTGMIIGPPRTIYENRIYSLKIECGPKYPEAPPSVRFVTRVNMSGVSSSNGVVDPRATAVLAKWQNSHSIKVILQELRRLMMSKENMKLPQPPEGQCYSN
>tr|Q569Y6|Q569Y6_MOUSE/1-147 [subseq from] Ubiquitin-conjugating enzyme E2 variant 1 OS=Mus musculus OX=10090 GN=Ube2v1 PE=2 SV=1
MAATTGSGVKVPRNFRLLEELEEGQKGVGDGTVSWGLEDDEDMTLTRWTGMIIGPPRTIYENRIYSLKIECGPKYPEAPPSVRFVTRVNMSGVSSSNGVVDPRATAVLAKWQNSHSIKVILQELRRLMMSKENMKLPQPPEGQCYSN
>tr|A0A2K6TX17|A0A2K6TX17_SAIBB/9-148 [subseq from] Ubiquitin conjugating enzyme E2 V1 OS=Saimiri boliviensis boliviensis OX=39432 GN=UBE2V1 PE=4 SV=1
-------TLKVPRNFRLLEELEEGQKGVGDGTVSWGLEDDEDMTLTRWTGMIIGPPRTIYENRIYSLKIECGPKYPEAPPFVRFVTKINMNGVNSSNGVVDPRAISVLAKWQNSYSIKVVLQELRRLMMSKENMKLPQPPEGQCYSN
>tr|A0A6J1TR15|A0A6J1TR15_9SAUR/311-451 [subseq from] transmembrane protein 189 isoform X3 OS=Notechis scutatus OX=8663 GN=LOC113410418 PE=3 SV=1
------TGVKVPRNFRLLEELEEGQKGVGDGTVSWGLEDDEDMTLTRWTGMIIGPPRTIYENRIYSLKIECGPKYPEAPPFVRFVTKINMNGVNSSNGVVDPRAISVLAKWQNSYSIKVVLQELRRLMMSKENMKLPQPPEGQCYSN
>tr|A0A6P9BHX2|A0A6P9BHX2_PANGU/309-449 [subseq from] plasmanylethanolamine desaturase isoform X4 OS=Pantherophis guttatus OX=94885 GN=LOC117663561 PE=3 SV=1
------TGVKVPRNFRLLEELEEGQKGVGDGTVSWGLEDDEDMTLTRWTGMIIGPPRTIYENRIYSLKIECGPKYPEAPPFVRFVTKINMNGVNSSNGVVDPRAISVLAKWQNSYSIKVVLQELRRLMMSKENMKLPQPPEGQCYSN
>tr|A0A452QJI3|A0A452QJI3_URSAM/7-147 [subseq from] Ubiquitin conjugating enzyme E2 V1 OS=Ursus americanus OX=9643 GN=UBE2V1 PE=4 SV=1
------EDLKVPRNFRLLEELEEGQKGVGDGTVSWGLEDDEDMTLTRWTGMIIGPPRTIYENRIYSLKIECGPKYPEAPPFVRFVTKINMNGVNSSNGVVDPRAISVLAKWQNSYSIKVVLQELRRLMMSKENMKLPQPPEGQCYSN
>tr|A0A674GIN4|A0A674GIN4_TAEGU/12-150 [subseq from] UBC core domain-containing protein OS=Taeniopygia guttata OX=59729 PE=4 SV=1
--------VKVPRNFRLLEELEEGQKGVGDGTVSWGLEDDEDMTLTRWTGMIIGPPRTIYENRIYSLKIECGPKYPEAPPFVRFVTKINMNGVNSSNGVVDPRAISVLAKWQNSYSIKVVLQELRRLMMSKENMKLPQPPEGQCYSN
>tr|L5JYY0|L5JYY0_PTEAL/2-143 [subseq from] Ubiquitin-conjugating enzyme E2 variant 1 OS=Pteropus alecto OX=9402 GN=PAL_GLEAN10024471 PE=4 SV=1
-----GKGVKVPRNFRLLEELEEGQKGVGDGTVSWGLEDDEDMTLTRWTGMIIGPPRTIYENRIYSLKIECGPKYPEAHPFVRFVTKINMNGVNSSNGMVDPRAISVLAKWQNSYSIKVVLQELRRLMMSKENMKLPQPPEGQCYSN
>tr|A0A2I3LI38|A0A2I3LI38_PAPAN/31-170 [subseq from] Ubiquitin conjugating enzyme E2 V1 OS=Papio anubis OX=9555 GN=UBE2V1 PE=4 SV=1
-------RVKVPRNFRLLEELEEGQKGVGDGTVSWGLEDDEDMTLTRWTGMIIGPPRTIYENRIYSLKIECGPKYPEAPPFVRFVTKINMNGVNSSNGVVDPRAISVLAKWQNSYSIKVVLQELRRLMMSKENMKLPQPPEGQCYSN
>tr|A0A2K5N323|A0A2K5N323_CERAT/31-170 [subseq from] Ubiquitin conjugating enzyme E2 V1 OS=Cercocebus atys OX=9531 GN=UBE2V1 PE=4 SV=1
-------RVKVPRNFRLLEELEEGQKGVGDGTVSWGLEDDEDMTLTRWTGMIIGPPRTIYENRIYSLKIECGPKYPEAPPFVRFVTKINMNGVNSSNGVVDPRAISVLAKWQNSYSIKVVLQELRRLMMSKENMKLPQPPEGQCYSN
>tr|A0A2K5VQR6|A0A2K5VQR6_MACFA/31-170 [subseq from] PEDS1-UBE2V1 readthrough OS=Macaca fascicularis OX=9541 GN=PEDS1-UBE2V1 PE=4 SV=1
-------RVKVPRNFRLLEELEEGQKGVGDGTVSWGLEDDEDMTLTRWTGMIIGPPRTIYENRIYSLKIECGPKYPEAPPFVRFVTKINMNGVNSSNGVVDPRAISVLAKWQNSYSIKVVLQELRRLMMSKENMKLPQPPEGQCYSN
>tr|A0A2K5XIK1|A0A2K5XIK1_MANLE/31-170 [subseq from] Ubiquitin-conjugating enzyme E2 variant 1 OS=Mandrillus leucophaeus OX=9568 GN=UBE2V1 PE=4 SV=1
-------RVKVPRNFRLLEELEEGQKGVGDGTVSWGLEDDEDMTLTRWTGMIIGPPRTIYENRIYSLKIECGPKYPEAPPFVRFVTKINMNGVNSSNGVVDPRAISVLAKWQNSYSIKVVLQELRRLMMSKENMKLPQPPEGQCYSN
>tr|A0A2K6E441|A0A2K6E441_MACNE/31-170 [subseq from] Ubiquitin conjugating enzyme E2 V1 OS=Macaca nemestrina OX=9545 GN=UBE2V1 PE=4 SV=1
-------RVKVPRNFRLLEELEEGQKGVGDGTVSWGLEDDEDMTLTRWTGMIIGPPRTIYENRIYSLKIECGPKYPEAPPFVRFVTKINMNGVNSSNGVVDPRAISVLAKWQNSYSIKVVLQELRRLMMSKENMKLPQPPEGQCYSN
>tr|A0A2K6N1G8|A0A2K6N1G8_RHIBE/31-170 [subseq from] UBC core domain-containing protein OS=Rhinopithecus bieti OX=61621 GN=UBE2V1 PE=4 SV=1
-------RVKVPRNFRLLEELEEGQKGVGDGTVSWGLEDDEDMTLTRWTGMIIGPPRTIYENRIYSLKIECGPKYPEAPPFVRFVTKINMNGVNSSNGVVDPRAISVLAKWQNSYSIKVVLQELRRLMMSKENMKLPQPPEGQCYSN
>tr|A0A2K6P483|A0A2K6P483_RHIRO/31-170 [subseq from] UBC core domain-containing protein OS=Rhinopithecus roxellana OX=61622 GN=UBE2V1 PE=4 SV=1
-------RVKVPRNFRLLEELEEGQKGVGDGTVSWGLEDDEDMTLTRWTGMIIGPPRTIYENRIYSLKIECGPKYPEAPPFVRFVTKINMNGVNSSNGVVDPRAISVLAKWQNSYSIKVVLQELRRLMMSKENMKLPQPPEGQCYSN
>tr|A0A6P3H2P7|A0A6P3H2P7_BISBI/18-157 [subseq from] ubiquitin-conjugating enzyme E2 variant 1 isoform X1 OS=Bison bison bison OX=43346 GN=LOC104985078 PE=4 SV=1
-------GVKVPRNFRLLEELEEGQKGVGDGTVSWGLEDDEDMTLTRWTGMIIGPPRTIYENRIYSLKIECGPKYPEAPPFVRFVTKINMNGVNSSNGVVDPRATSVLAKWQNSYSIKVVLQELRRLMMSKENMKLPQPPEGQCYSN
>tr|A0A3Q0DT74|A0A3Q0DT74_CARSF/13-152 [subseq from] ubiquitin-conjugating enzyme E2 variant 1 isoform X2 OS=Carlito syrichta OX=1868482 GN=UBE2V1 PE=4 SV=1
-------GVKVPRNFRLLEELEEGQKGVGDGTVSWGLEDDEDMTLTRWTGMIIGPPRTIYENRIYSLKIECGPKYPEAPPFVRFVTKINMNGVNSSNGVVDPRAISVLAKWQNSYSIKVVLQELRRLMLSKENVKLPQPPEGQCYSN
>tr|A0A674GTP3|A0A674GTP3_TAEGU/7-145 [subseq from] UBC core domain-containing protein OS=Taeniopygia guttata OX=59729 PE=4 SV=1
--------LKVPRNFRLLEELEEGQKGVGDGTVSWGLEDDEDMTLTRWTGMIIGPPRTIYENRIYSLKIECGPKYPEAPPFVRFVTKINMNGVNSSNGVVDPRAISVLAKWQNSYSIKVVLQELRRLMMSKENMKLPQPPEGQCYSN
>tr|A0A2K5KNP0|A0A2K5KNP0_CERAT/1-147 [subseq from] Ubiquitin-conjugating enzyme E2 variant 1-like OS=Cercocebus atys OX=9531 PE=4 SV=1
MAATTGSGVKVSHNFRLLEELEEGQKGVGDGTVSWSLTDDEDMTLTRWTGMIIGPPRTINENRIYSLKIECGPKYPEAPPFVRFVTKINMNGVNSSNGVVDPRAISVLAKWQNSYSIKVVLQELRRLMMSKENMKLPQPPKGQCYSN
>tr|A0A6A1Q712|A0A6A1Q712_BALPH/1-139 [subseq from] UBC core domain-containing protein (Fragment) OS=Balaenoptera physalus OX=9770 GN=E2I00_008933 PE=4 SV=1
--------VKVPRNFRLLEELEEGQKGVGDGTVSWGLEDDEDMTLTRWTGMIIGPPRTIYENRIYSLKIECGPKYPEAPPFVRFVTKINMNGVNSSNGVVDPRAISVLAKWQNSYSIKVVLQELRRLMMSKENMKLPQPPEGQCYSN
>tr|A0A7L0N7M1|A0A7L0N7M1_9PASS/1-139 [subseq from] UB2V1 enzyme (Fragment) OS=Formicarius rufipectus OX=1118560 GN=Ube2v1 PE=4 SV=1
--------VKVPRNFRLLEELEEGQKGVGDGTVSWGLEDDEDMTLTRWTGMIIGPPRTIYENRIYSLKIECGPKYPEAPPFVRFVTKINMNGVNSSNGVVDPRAISVLAKWQNSYSIKVVLQELRRLMMSKENMKLPQPPEGQCYSN
>tr|A0A7L2KW71|A0A7L2KW71_9PASS/1-139 [subseq from] UB2V1 enzyme (Fragment) OS=Zosterops hypoxanthus OX=2485327 GN=Ube2v1 PE=4 SV=1
--------VKVPRNFRLLEELEEGQKGVGDGTVSWGLEDDEDMTLTRWTGMIIGPPRTIYENRIYSLKIECGPKYPEAPPFVRFVTKINMNGVNSSNGVVDPRAISVLAKWQNSYSIKVVLQELRRLMMSKENMKLPQPPEGQCYSN
>tr|I3MMP6|I3MMP6_ICTTR/1-139 [subseq from] Ubiquitin conjugating enzyme E2 V1 OS=Ictidomys tridecemlineatus OX=43179 GN=UBE2V1 PE=4 SV=2
--------VKVPRNFRLLEELEEGQKGVGDGTVSWGLEDDEDMTLTRWTGMIIGPPRTIYENRIYSLKIECGPKYPEAPPFVRFVTKINMNGVNSSNGVVDPRAISVLAKWQNSYSIKVVLQELRRLMMSKENMKLPQPPEGQCYSN
>tr|A0A674HB26|A0A674HB26_TAEGU/7-145 [subseq from] UBC core domain-containing protein OS=Taeniopygia guttata OX=59729 GN=UBE2V1 PE=4 SV=1
--------LKVPRNFRLLEELEEGQKGVGDGTVSWGLEDDEDMTLTRWTGMIIGPPRTIYENRIYSLKIECGPKYPEAPPFVRFVTKINMNGVNSSNGVVDPRAISVLAKWQNSYSIKVVLQELRRLMMSKENMKLPQPPEGQCYSN
>tr|A0A4X1UKC2|A0A4X1UKC2_PIG/28-167 [subseq from] UBC core domain-containing protein OS=Sus scrofa OX=9823 GN=UBE2V1 PE=4 SV=1
-------TLKVPRNFRLLEELEEGQKGVGDGTVSWGLEDDEDMTLTRWTGMIIGPPRTIYENRIYSLKIECGPKYPEAPPFVRFVTKINMNGVNSSNGVVDPRAISVLAKWQNSYSIKVVLQELRRLMMSKENMKLPQPPEGQCYSN
>tr|A0A5N3VF16|A0A5N3VF16_MUNMU/1-139 [subseq from] UBC core domain-containing protein (Fragment) OS=Muntiacus muntjak OX=9888 GN=FD754_012440 PE=4 SV=1
--------VKVPRNFRLLEELEEGQKGVGDGTVSWGLEDDEDMTLTRWTGMVIGPPRTIYENRIYSLKIECGPKYPEAPPFVRFVTKINMNGVNSSNGVVDPRAISVLAKWQNSYSIKVVLQELRRLMMSKENMKLPQPPEGQCYSN
>tr|A0A6G1AGH2|A0A6G1AGH2_CROCR/190-330 [subseq from] TM189 protein (Fragment) OS=Crocuta crocuta OX=9678 GN=Tmem189 PE=3 SV=1
------TGVKVPRNFRLLEELEEGQKGVGDGTVSWGLEDDEDMTLTRWTGMIIGPPRTIYENRIYSLKIECGPKYPEAPPFVRFVTKINMNGVNSSNGVVDPRATSVLAKWQNSYSIKVVLQELRRLMMSKENMKLPQPPEGQCYSN
>tr|A0A6I8RM60|A0A6I8RM60_XENTR/4-145 [subseq from] UBC core domain-containing protein OS=Xenopus tropicalis OX=8364 PE=4 SV=1
-----YMGVKVPRNFRLLEELEEGQKGVGDGTVSWGLEDDEDMTLTRWTGMIIGPPRTIYENRIYSLKVECGPKYPEAPPFIRFVTKINMNGVNNSNGVVDPRTISVLAKWQNSYSIKVILQEMRRLMMSKENMKLPQPPEGQCYSN
>tr|Q7SY77|Q7SY77_XENLA/1-147 [subseq from] UBE2V1 protein OS=Xenopus laevis OX=8355 GN=ube2v1.L PE=2 SV=1
MAATTVSGVKVPRNFRLLEELEEGQKGVGDGTVSWGLEDDEDMTLTRWTGMIIGPPRTGYENRIYSLKVECGPKYPESPPYVRFVTKVNMSGVNNSNGVVDPRAVSVLVKWQNSYSIKVVLQEMRRLMMSKENMKLPQPPEGQCYSN
>tr|G7N7P5|G7N7P5_MACMU/1-147 [subseq from] UBC core domain-containing protein OS=Macaca mulatta OX=9544 GN=EGK_03945 PE=4 SV=1
MAATTGSGVKVSRNFRLLEELEEGQKGVGDGTVSWSLEDDEDTTLTRWTGMIIGLSRTIYENRIYSLKIECGPKYPEAPPFVRFVTKINMNGVNSSNGVVDPRAISVLAKWQNSYSIKVVLQELRRLMMSKENMKLPQPPKGQCYSN
>tr|A0A091HBF6|A0A091HBF6_BUCRH/1-138 [subseq from] Ubiquitin-conjugating enzyme E2 variant 1 (Fragment) OS=Buceros rhinoceros silvestris OX=175836 GN=N320_02058 PE=4 SV=1
---------KVPRNFRLLEELEEGQKGVGDGTVSWGLEDDEDMTLTRWTGMIIGPPRTIYENRIYSLKIECGPKYPEAPPFVRFVTKINMNGVNSSNGVVDPRAISVLAKWQNSYSIKVVLQELRRLMMSKENMKLPQPPEGQCYSN
>tr|A0A091KW26|A0A091KW26_9GRUI/1-138 [subseq from] Ubiquitin-conjugating enzyme E2 variant 1 (Fragment) OS=Chlamydotis macqueenii OX=187382 GN=N324_07389 PE=4 SV=1
---------KVPRNFRLLEELEEGQKGVGDGTVSWGLEDDEDMTLTRWTGMIIGPPRTIYENRIYSLKIECGPKYPEAPPFVRFVTKINMNGVNSSNGVVDPRAISVLAKWQNSYSIKVVLQELRRLMMSKENMKLPQPPEGQCYSN
>tr|A0A091KYC4|A0A091KYC4_COLST/1-138 [subseq from] Ubiquitin-conjugating enzyme E2 variant 1 (Fragment) OS=Colius striatus OX=57412 GN=N325_03531 PE=4 SV=1
---------KVPRNFRLLEELEEGQKGVGDGTVSWGLEDDEDMTLTRWTGMIIGPPRTIYENRIYSLKIECGPKYPEAPPFVRFVTKINMNGVNSSNGVVDPRAISVLAKWQNSYSIKVVLQELRRLMMSKENMKLPQPPEGQCYSN
>tr|A0A091L583|A0A091L583_CATAU/1-138 [subseq from] Ubiquitin-conjugating enzyme E2 variant 1 (Fragment) OS=Cathartes aura OX=43455 GN=N323_01548 PE=4 SV=1
---------KVPRNFRLLEELEEGQKGVGDGTVSWGLEDDEDMTLTRWTGMIIGPPRTIYENRIYSLKIECGPKYPEAPPFVRFVTKINMNGVNSSNGVVDPRAISVLAKWQNSYSIKVVLQELRRLMMSKENMKLPQPPEGQCYSN
>tr|A0A091LR62|A0A091LR62_CARIC/1-138 [subseq from] Ubiquitin-conjugating enzyme E2 variant 1 (Fragment) OS=Cariama cristata OX=54380 GN=N322_01131 PE=4 SV=1
---------KVPRNFRLLEELEEGQKGVGDGTVSWGLEDDEDMTLTRWTGMIIGPPRTIYENRIYSLKIECGPKYPEAPPFVRFVTKINMNGVNSSNGVVDPRAISVLAKWQNSYSIKVVLQELRRLMMSKENMKLPQPPEGQCYSN
>tr|A0A091MWN6|A0A091MWN6_APAVI/1-138 [subseq from] Ubiquitin-conjugating enzyme E2 variant 1 (Fragment) OS=Apaloderma vittatum OX=57397 GN=N311_07075 PE=4 SV=1
---------KVPRNFRLLEELEEGQKGVGDGTVSWGLEDDEDMTLTRWTGMIIGPPRTIYENRIYSLKIECGPKYPEAPPFVRFVTKINMNGVNSSNGVVDPRAISVLAKWQNSYSIKVVLQELRRLMMSKENMKLPQPPEGQCYSN
>tr|A0A091Q485|A0A091Q485_LEPDC/1-138 [subseq from] Ubiquitin-conjugating enzyme E2 variant 1 (Fragment) OS=Leptosomus discolor OX=188344 GN=N330_08793 PE=4 SV=1
---------KVPRNFRLLEELEEGQKGVGDGTVSWGLEDDEDMTLTRWTGMIIGPPRTIYENRIYSLKIECGPKYPEAPPFVRFVTKINMNGVNSSNGVVDPRAISVLAKWQNSYSIKVVLQELRRLMMSKENMKLPQPPEGQCYSN
>tr|A0A091R148|A0A091R148_9GRUI/1-138 [subseq from] Ubiquitin-conjugating enzyme E2 variant 1 (Fragment) OS=Mesitornis unicolor OX=54374 GN=N332_06886 PE=4 SV=1
---------KVPRNFRLLEELEEGQKGVGDGTVSWGLEDDEDMTLTRWTGMIIGPPRTIYENRIYSLKIECGPKYPEAPPFVRFVTKINMNGVNSSNGVVDPRAISVLAKWQNSYSIKVVLQELRRLMMSKENMKLPQPPEGQCYSN
>tr|A0A091RWZ1|A0A091RWZ1_NESNO/1-138 [subseq from] Ubiquitin-conjugating enzyme E2 variant 1 (Fragment) OS=Nestor notabilis OX=176057 GN=N333_02161 PE=4 SV=1
---------KVPRNFRLLEELEEGQKGVGDGTVSWGLEDDEDMTLTRWTGMIIGPPRTIYENRIYSLKIECGPKYPEAPPFVRFVTKINMNGVNSSNGVVDPRAISVLAKWQNSYSIKVVLQELRRLMMSKENMKLPQPPEGQCYSN
>tr|A0A091UCB0|A0A091UCB0_PHORB/1-138 [subseq from] Ubiquitin-conjugating enzyme E2 variant 1 (Fragment) OS=Phoenicopterus ruber ruber OX=9218 GN=N337_11664 PE=4 SV=1
---------KVPRNFRLLEELEEGQKGVGDGTVSWGLEDDEDMTLTRWTGMIIGPPRTIYENRIYSLKIECGPKYPEAPPFVRFVTKINMNGVNSSNGVVDPRAISVLAKWQNSYSIKVVLQELRRLMMSKENMKLPQPPEGQCYSN
>tr|A0A091UH57|A0A091UH57_PHALP/1-138 [subseq from] Ubiquitin-conjugating enzyme E2 variant 1 (Fragment) OS=Phaethon lepturus OX=97097 GN=N335_05915 PE=4 SV=1
---------KVPRNFRLLEELEEGQKGVGDGTVSWGLEDDEDMTLTRWTGMIIGPPRTIYENRIYSLKIECGPKYPEAPPFVRFVTKINMNGVNSSNGVVDPRAISVLAKWQNSYSIKVVLQELRRLMMSKENMKLPQPPEGQCYSN
>tr|A0A093BSJ0|A0A093BSJ0_9AVES/1-138 [subseq from] Ubiquitin-conjugating enzyme E2 variant 1 (Fragment) OS=Pterocles gutturalis OX=240206 GN=N339_10604 PE=4 SV=1
---------KVPRNFRLLEELEEGQKGVGDGTVSWGLEDDEDMTLTRWTGMIIGPPRTIYENRIYSLKIECGPKYPEAPPFVRFVTKINMNGVNSSNGVVDPRAISVLAKWQNSYSIKVVLQELRRLMMSKENMKLPQPPEGQCYSN
>tr|A0A093CS94|A0A093CS94_TAUER/1-138 [subseq from] Ubiquitin-conjugating enzyme E2 variant 1 (Fragment) OS=Tauraco erythrolophus OX=121530 GN=N340_05591 PE=4 SV=1
---------KVPRNFRLLEELEEGQKGVGDGTVSWGLEDDEDMTLTRWTGMIIGPPRTIYENRIYSLKIECGPKYPEAPPFVRFVTKINMNGVNSSNGVVDPRAISVLAKWQNSYSIKVVLQELRRLMMSKENMKLPQPPEGQCYSN
>tr|A0A093F2S9|A0A093F2S9_TYTAL/1-138 [subseq from] Ubiquitin-conjugating enzyme E2 variant 1 (Fragment) OS=Tyto alba OX=56313 GN=N341_03169 PE=4 SV=1
---------KVPRNFRLLEELEEGQKGVGDGTVSWGLEDDEDMTLTRWTGMIIGPPRTIYENRIYSLKIECGPKYPEAPPFVRFVTKINMNGVNSSNGVVDPRAISVLAKWQNSYSIKVVLQELRRLMMSKENMKLPQPPEGQCYSN
>tr|A0A093HFU3|A0A093HFU3_GAVST/1-138 [subseq from] Ubiquitin-conjugating enzyme E2 variant 1 (Fragment) OS=Gavia stellata OX=37040 GN=N328_02082 PE=4 SV=1
---------KVPRNFRLLEELEEGQKGVGDGTVSWGLEDDEDMTLTRWTGMIIGPPRTIYENRIYSLKIECGPKYPEAPPFVRFVTKINMNGVNSSNGVVDPRAISVLAKWQNSYSIKVVLQELRRLMMSKENMKLPQPPEGQCYSN
>tr|A0A093J8X7|A0A093J8X7_EURHL/1-138 [subseq from] Ubiquitin-conjugating enzyme E2 variant 1 (Fragment) OS=Eurypyga helias OX=54383 GN=N326_07919 PE=4 SV=1
---------KVPRNFRLLEELEEGQKGVGDGTVSWGLEDDEDMTLTRWTGMIIGPPRTIYENRIYSLKIECGPKYPEAPPFVRFVTKINMNGVNSSNGVVDPRAISVLAKWQNSYSIKVVLQELRRLMMSKENMKLPQPPEGQCYSN
>tr|A0A093QVW7|A0A093QVW7_PHACA/1-138 [subseq from] Ubiquitin-conjugating enzyme E2 variant 1 (Fragment) OS=Phalacrocorax carbo OX=9209 GN=N336_08846 PE=4 SV=1
---------KVPRNFRLLEELEEGQKGVGDGTVSWGLEDDEDMTLTRWTGMIIGPPRTIYENRIYSLKIECGPKYPEAPPFVRFVTKINMNGVNSSNGVVDPRAISVLAKWQNSYSIKVVLQELRRLMMSKENMKLPQPPEGQCYSN
>tr|A0A094KN57|A0A094KN57_ANTCR/1-138 [subseq from] Ubiquitin-conjugating enzyme E2 variant 1 (Fragment) OS=Antrostomus carolinensis OX=279965 GN=N321_04911 PE=4 SV=1
---------KVPRNFRLLEELEEGQKGVGDGTVSWGLEDDEDMTLTRWTGMIIGPPRTIYENRIYSLKIECGPKYPEAPPFVRFVTKINMNGVNSSNGVVDPRAISVLAKWQNSYSIKVVLQELRRLMMSKENMKLPQPPEGQCYSN
>tr|A0A094NPD8|A0A094NPD8_PODCR/1-138 [subseq from] Ubiquitin-conjugating enzyme E2 variant 1 (Fragment) OS=Podiceps cristatus OX=345573 GN=N338_05196 PE=4 SV=1
---------KVPRNFRLLEELEEGQKGVGDGTVSWGLEDDEDMTLTRWTGMIIGPPRTIYENRIYSLKIECGPKYPEAPPFVRFVTKINMNGVNSSNGVVDPRAISVLAKWQNSYSIKVVLQELRRLMMSKENMKLPQPPEGQCYSN
>tr|A0A7M4E9B0|A0A7M4E9B0_CROPO/1-64 [subseq from] Ubiquitin-conjugating enzyme E2 variant 1 OS=Crocodylus porosus OX=8502 GN=LOC109318744 PE=4 SV=1
MAATTGSGVKVPRNFRLLEELEEGQKGVGDGTVSWGLEDDEDMTLTRWTGMIIGPPRKSHEKSL-----------------------------------------------------------------------------------
>tr|A0A7M4E9B0|A0A7M4E9B0_CROPO/71-161 [subseq from] Ubiquitin-conjugating enzyme E2 variant 1 OS=Crocodylus porosus OX=8502 GN=LOC109318744 PE=4 SV=1
--------------------------------------------------------TTIYENRIYSLKIECGPKYPEAPPFVRFVTKINMNGVNSSNGVVDPRAISVLAKWQNSYSIKVVLQELRRLMMSKENMKLPQPPEGQCYSN
>tr|A0A6I8R3E1|A0A6I8R3E1_XENTR/19-159 [subseq from] UBC core domain-containing protein OS=Xenopus tropicalis OX=8364 PE=4 SV=1
------DGVKVPRNFRLLEELEEGQKGVGDGTVSWGLEDDEDMTLTRWTGMIIGPPRTIYENRIYSLKVECGPKYPEAPPFIRFVTKINMNGVNNSNGVVDPRTISVLAKWQNSYSIKVILQEMRRLMMSKENMKLPQPPEGQCYSN
>tr|A0A6I8SA89|A0A6I8SA89_XENTR/3-142 [subseq from] UBC core domain-containing protein OS=Xenopus tropicalis OX=8364 PE=4 SV=1
-------GVKVPRNFRLLEELEEGQKGVGDGTVSWGLEDDEDMTLTRWTGMIIGPPRTIYENRIYSLKVECGPKYPEAPPFIRFVTKINMNGVNNSNGVVDPRTISVLAKWQNSYSIKVILQEMRRLMMSKENMKLPQPPEGQCYSN
>tr|G5E0L6|G5E0L6_9PIPI/1-144 [subseq from] Putative ubiquitin-conjugating enzyme e2 (Fragment) OS=Hymenochirus curtipes OX=8362 PE=2 SV=1
--AATGSGVKVPRNFRLLEELEEGQKGVGDGTVSWGLEDDEDMTLTRWTGMIIGPPRTIYENRIYSLKIECGPKYPESAPFVRFVTKINMNGVNNSNGVVDPRAISVLAKWQNSYSIKVIPQELRRLMMSKENLKLPQPPEGQCYS-
>tr|A0A2K6GJI8|A0A2K6GJI8_PROCO/12-158 [subseq from] UBC core domain-containing protein OS=Propithecus coquereli OX=379532 PE=4 SV=1
MAATTGSGAKVSRNFRLLEELEEGQKGVGDGTVSWGLEDDEDMTLTRWTGMIIGPPRTIYENRIYSLKIECGPKYPEAPPFVRFATKINTKGVNSSNEVVDPRAISVLAKWQNTYSIKVVLQELRRLMMSKENIKLPQPPEGQCYSN
>tr|A0A1L8ESM5|A0A1L8ESM5_XENLA/55-201 [subseq from] UBC core domain-containing protein OS=Xenopus laevis OX=8355 GN=XELAEV_18043434mg PE=1 SV=1
MAATTVSGVKVPRNFRLLEELEEGQKGVGDGTVSWGLEDDEDMTLTRWTGMIIGPPRTGYENRIYSLKVECGPKYPESPPYVRFVTKVNMSGVNNSNGVVDPRAVSVLVKWQNSYSIKVVLQEMRRLMMSKENMKLPQPPEGQCYSN
>tr|Q7ZXB6|Q7ZXB6_XENLA/5-150 [subseq from] UBE2V1 protein (Fragment) OS=Xenopus laevis OX=8355 GN=UBE2V1 PE=2 SV=1
-AATTVSGVKVPRNFRLLEELEEGQKGVGDGTVSWGLEDDEDMTLTRWTGMIIGPPRTGYENRIYSLKVECGPKYPESPPYVRFVTKVNMSGVNNSNGVVDPRAVSVLVKWQNSYSIKVVLQEMRRLMMSKENMKLPQPPEGQCYSN
>tr|A0A6I8QPD7|A0A6I8QPD7_XENTR/4-146 [subseq from] UBC core domain-containing protein OS=Xenopus tropicalis OX=8364 PE=4 SV=1
----AADCVKVPRNFRLLEELEEGQKGVGDGTVSWGLEDDEDMTLTRWTGMIIGPPRTIYENRIYSLKVECGPKYPEAPPFIRFVTKINMNGVNNSNGVVDPRTISVLAKWQNSYSIKVILQEMRRLMMSKENMKLPQPPEGQCYSN
>tr|A0A673UFM5|A0A673UFM5_SURSU/30-169 [subseq from] UBC core domain-containing protein OS=Suricata suricatta OX=37032 PE=4 SV=1
-------RVKVPRNFRLLEELEEGQKGVGDGTVSWGLEDDEDMTLTRWTGMIIGPPRTIYENRIYSLKIECGPKYPEAPPFVRFVTKINMNGVNSSNGVVDPRATPVLAKWQNSYSIKVVLQELRRLMMSKENMKLPQPPEGQCYSN
>tr|A0A493T7D0|A0A493T7D0_ANAPP/12-149 [subseq from] Ubiquitin conjugating enzyme E2 V1 OS=Anas platyrhynchos platyrhynchos OX=8840 GN=UBE2V1 PE=4 SV=1
---------FFPRNFRLLEELEEGQKGVGDGTVSWGLEDDEDMTLTRWTGMIIGPPRTIYENRIYSLKIECGPKYPEAPPFVRFVTKINMNGVNSSNGVVDPRAISVLAKWQNSYSIKVVLQELRRLMMSKENMKLPQPPEGQCYSN
>tr|G1THY3|G1THY3_RABIT/1-139 [subseq from] Ubiquitin conjugating enzyme E2 V1 OS=Oryctolagus cuniculus OX=9986 GN=UBE2V1 PE=4 SV=2
--------VKVPRNFRLLEELEEGQKGVGDGTVSWGLEDDEDMTLTRWTGMIIGPPRTIYENRIYSLKIECGPKYPEAPPFVRFVTKINMNGVNSSNGVVDPRAISVLAKWQNSYSIRVVLQELRRLLMAKENMKLPQPPEGQCYSN
>tr|A0A6I8T1L8|A0A6I8T1L8_XENTR/7-146 [subseq from] UBC core domain-containing protein OS=Xenopus tropicalis OX=8364 PE=4 SV=1
-------CVKVPRNFRLLEELEEGQKGVGDGTVSWGLEDDEDMTLTRWTGMIIGPPRTIYENRIYSLKVECGPKYPEAPPFIRFVTKINMNGVNNSNGVVDPRTISVLAKWQNSYSIKVILQEMRRLMMSKENMKLPQPPEGQCYSN
>tr|A0A6I8RR62|A0A6I8RR62_XENTR/2-141 [subseq from] UBC core domain-containing protein OS=Xenopus tropicalis OX=8364 PE=4 SV=1
-------SVKVPRNFRLLEELEEGQKGVGDGTVSWGLEDDEDMTLTRWTGMIIGPPRTIYENRIYSLKVECGPKYPEAPPFIRFVTKINMNGVNNSNGVVDPRTISVLAKWQNSYSIKVILQEMRRLMMSKENMKLPQPPEGQCYSN
>tr|H0XIG8|H0XIG8_OTOGA/1-145 [subseq from] UBC core domain-containing protein OS=Otolemur garnettii OX=30611 GN=LOC100946771 PE=4 SV=1
MAATTGSGIKVPRNFQLLEELEEGQKGVGDGTVSWGLEDDEDMTLTRWTR-IIGPPRTIYENRIYSLKVECGPKYPEAPPFVRFVTKINTNGVNSSNGVVDPRAISVLAKWQNSYSIKVVLQKLRCLMISKENMKLPQPPEGQCYS-
>sp|Q13404-2|UB2V1_HUMAN/31-170 [subseq from] Isoform 2 of Ubiquitin-conjugating enzyme E2 variant 1 OS=Homo sapiens OX=9606 GN=UBE2V1
-------GSKSPSQFRLLEELEEGQKGVGDGTVSWGLEDDEDMTLTRWTGMIIGPPRTIYENRIYSLKIECGPKYPEAPPFVRFVTKINMNGVNSSNGVVDPRAISVLAKWQNSYSIKVVLQELRRLMMSKENMKLPQPPEGQCYSN
>tr|S7QF75|S7QF75_MYOBR/1-147 [subseq from] Ubiquitin-conjugating enzyme E2 variant 1 OS=Myotis brandtii OX=109478 GN=D623_10016490 PE=4 SV=1
MAATTGSGVKVPRNFRLLEELEESQKGVGDGTVSWGLEDDEDMTLTRRTGMMIRPPRTIYENQIYSLKIECGPQYPEAPPFVRFVTKINMNGVNSSNGVVDPRGISVLAKWKNSYSIKVVLQELWRLMMSKENMKLPQPPEGQCYSN
>tr|A0A2K5KK47|A0A2K5KK47_CERAT/3-147 [subseq from] UBC core domain-containing protein OS=Cercocebus atys OX=9531 PE=4 SV=1
--ATTGSGVKVPRNFRLLEELKEGQKGVGDGTVSWGLEDEEDMTLTRWTGMIVGPPRTIYENRIYSLKIECGPKYPKAPPFVRFVTKINMNGVNSSNGVVDPRTVSVLAKWQNSYSIKVVLRELWGLLMSKESMKLPQPPKGQCYSN
>tr|H0XJ89|H0XJ89_OTOGA/1-147 [subseq from] UBC core domain-containing protein OS=Otolemur garnettii OX=30611 GN=LOC100956330 PE=4 SV=1
MAATMGWGVKVPGNFHLSEELEEGQTGMGDGTVSWGLEDDEDMTLTRWTGMIIGPPRTIYENRIYSLKIECGPKYPEAPPFVRFVTKINMNGVNSSNGVVDPRAISVLAKWQNSYSIKVVLQELQYLMMSKENMKLPQPPAGQCYSN
>tr|A0A286XDF9|A0A286XDF9_CAVPO/1-141 [subseq from] Ubiquitin conjugating enzyme E2 V1 OS=Cavia porcellus OX=10141 GN=UBE2V1 PE=4 SV=1
MAATTGSGVKVPRNFRLLEELEEGQKGVGDGTVSWGLEDDEDMTLTRWTGM------TIYENRIYSLKIECGPKYPEAPPFVRFVTKINMNGVNSSNGVVDPRAISVLAKWQNSYSIKVVLQELRRLMMSKENMKLPQPPEGQCYSN
>tr|A0A6P6EW06|A0A6P6EW06_OCTDE/1-141 [subseq from] ubiquitin-conjugating enzyme E2 variant 1 isoform X2 OS=Octodon degus OX=10160 GN=Ube2v1 PE=4 SV=1
MAATTGSGVKVPRNFRLLEELEEGQKGVGDGTVSWGLEDDEDMTLTRWTGM------TIYENRIYSLKIECGPKYPEAPPFVRFVTKINMNGVNSSNGVVDPRAISVLAKWQNSYSIKVVLQELRRLMMSKENMKLPQPPEGQCYSN
>tr|A0A835NY85|A0A835NY85_9PASS/226-363 [subseq from] Plasmanylethanolamine desaturase OS=Lamprotornis superbus OX=245042 GN=IHE44_004298 PE=4 SV=1
------TGVKVPRNFRLLEELEEGQKGVGDGTVSWGLEDDEDMTLTRWTGMIIGPPRTIYENRIYSLKIECGPKYPEAPPFVRFVTKINMNGVNSSNGVVDPRAISVLAKWQNSYSIKVVLQELRRLMMSKENMKLPQPPEGQL---
>tr|A0A2K5VQR0|A0A2K5VQR0_MACFA/1-66 [subseq from] PEDS1-UBE2V1 readthrough OS=Macaca fascicularis OX=9541 GN=PEDS1-UBE2V1 PE=4 SV=2
MAATTGS-VKVPRNFRLLEELEEGQKGVGDGTVSWGLEDDEDMTLTRWTGMIIGPPRNPIQdTTLHL---------------------------------------------------------------------------------
>tr|A0A2K5VQR0|A0A2K5VQR0_MACFA/80-170 [subseq from] PEDS1-UBE2V1 readthrough OS=Macaca fascicularis OX=9541 GN=PEDS1-UBE2V1 PE=4 SV=2
--------------------------------------------------------QTIYENRIYSLKIECGPKYPEAPPFVRFVTKINMNGVNSSNGVVDPRAISVLAKWQNSYSIKVVLQELRRLMMSKENMKLPQPPEGQCYSN
>tr|H9FC15|H9FC15_MACMU/1-134 [subseq from] TMEM189-UBE2V1 fusion protein (Fragment) OS=Macaca mulatta OX=9544 GN=UBE2V1 PE=2 SV=1
-------------NFRLLEELEEGQKGVGDGTVSWGLEDDEDMTLTRWTGMIIGPPRTIYENRIYSLKIECGPKYPEAPPFVRFVTKINMNGVNSSNGVVDPRAISVLAKWQNSYSIKVVLQELRRLMMSKENMKLPQPPEGQCYSN
>tr|A0A851SBN1|A0A851SBN1_CERFA/81-219 [subseq from] UB2V1 enzyme (Fragment) OS=Certhia familiaris OX=73333 GN=Ube2v1 PE=4 SV=1
------TGVKVPRNFRLLEELEEGQKGVGDGTVSWGLEDDEDMTLTRWTGMIIGPPRTIYENRIYSLKIECGPKYPEAPPFVRFVTKINMNGVNSSNGVVDPRAISVLAKWQNSYSIKVVLQELRRLMMSKENMKLPQPPKYYCQ--
>tr|A0A674H1K4|A0A674H1K4_TAEGU/1-140 [subseq from] UBC core domain-containing protein OS=Taeniopygia guttata OX=59729 GN=UBE2V1 PE=4 SV=1
MAATTGAGVKVPRNFRLLEELEEGQKGVGDGTVSWGLEDDEDMTLTRWTGMIIGPPRTIYENRIYSLKIECGPKYPEAPPFVRFVTKINMNGV-------DPRAISVLAKWQNSYSIKVVLQELRRLMMSKENMKLPQPPEGQCYSN
>tr|G7PI32|G7PI32_MACFA/1-147 [subseq from] UBC core domain-containing protein OS=Macaca fascicularis OX=9541 GN=EGM_03514 PE=4 SV=1
MAATTGSGVKVSRNFRLLEELEEGQKGVGDGTVSWSLEDDEDMALTRWTGMIIGLSRAIYENQICRLKIECGPKYPEAPPFVRFVTKINMNGVNSSNGVVDPRAISVLAKWQNSYSIKVVLQELRRLMMSKENMKLPQPPKGQCYSN
>tr|G1NZN8|G1NZN8_MYOLU/18-165 [subseq from] Ubiquitin conjugating enzyme E2 V1 OS=Myotis lucifugus OX=59463 GN=UBE2V1 PE=4 SV=1
------NRVKVPRNFRLLEELEEGQKGVGDGTVSWGLEDDEDMTLTRWTGMIIGPPRvsvevchTIYENRIYSLKIECGPKYPEAPPFVRFVTKINMNGVNSSNGVVDPRAISVLAKWQNSYSIKVVLQELRRLMMSKENMKLPQPPEGQCYSN
>tr|A0A061HZC1|A0A061HZC1_CRIGR/9-149 [subseq from] Ubiquitin-conjugating enzyme, E2 containing protein OS=Cricetulus griseus OX=10029 GN=H671_6g15480 PE=4 SV=1
------PGVKVPRNFRLLEELEEGQKGVGDGTVSWGLEDDEDMTLTRWTGMIIGPPRTIYENRIYSLKIECGPKYPEAPPSVRFVTKVNMSGVSSSNGVVDPRATAVLAKWQNSHSIKVILQELRRLMMAKENMKLPQPPEGQCYSN
>tr|A0A3L7HF12|A0A3L7HF12_CRIGR/19-158 [subseq from] UBE2V1 (Fragment) OS=Cricetulus griseus OX=10029 GN=CgPICR_012831 PE=4 SV=1
-------GVKVPRNFRLLEELEEGQKGVGDGTVSWGLEDDEDMTLTRWTGMIIGPPRTIYENRIYSLKIECGPKYPEAPPSVRFVTKVNMSGVSSSNGVVDPRATAVLAKWQNSHSIKVILQELRRLMMAKENMKLPQPPEGQCYSN
>tr|A0A822GRZ1|A0A822GRZ1_9NEOB/28-167 [subseq from] (mimic poison frog) hypothetical protein OS=Ranitomeya imitator OX=111125 GN=RIMITATOR_LOCUS11045693 PE=4 SV=1
-------GVKVPRNFRLLEELEEGQKGVGDGTVSWGLEDDEDMTLTRWTGMIIGPPRTIYENRIYSLKIECGPKYPEAPPSVRFVTRVNMSGVSSSNGVVDPRATAVLAKWQNSHSIKVILQELRRLMMSKENMKLPQPPEGQCYSN
>tr|A0A6P7QVT4|A0A6P7QVT4_MUSCR/33-173 [subseq from] ubiquitin-conjugating enzyme E2 variant 1 isoform X1 OS=Mus caroli OX=10089 GN=Ube2v1 PE=4 SV=1
------PGVKVPRNFRLLEELEEGQKGVGDGTVSWGLEDDEDMTLTRWTGMIIGPPRTIYENRIYSLKIECGPKYPEAPPSVRFVTRVNMSGVSSSNGVVDPRATAVLAKWQNSHSIKVILQELRRLMMSKENMKLPQPPEGQCYSN
>tr|B7ZBY7|B7ZBY7_MOUSE/33-173 [subseq from] Ubiquitin-conjugating enzyme E2 variant 1 OS=Mus musculus OX=10090 GN=Ube2v1 PE=4 SV=1
------PGVKVPRNFRLLEELEEGQKGVGDGTVSWGLEDDEDMTLTRWTGMIIGPPRTIYENRIYSLKIECGPKYPEAPPSVRFVTRVNMSGVSSSNGVVDPRATAVLAKWQNSHSIKVILQELRRLMMSKENMKLPQPPEGQCYSN
>tr|E9PY39|E9PY39_MOUSE/231-371 [subseq from] Predicted gene 20431 OS=Mus musculus OX=10090 GN=Gm20431 PE=3 SV=1
------TGVKVPRNFRLLEELEEGQKGVGDGTVSWGLEDDEDMTLTRWTGMIIGPPRTIYENRIYSLKIECGPKYPEAPPSVRFVTRVNMSGVSSSNGVVDPRATAVLAKWQNSHSIKVILQELRRLMMSKENMKLPQPPEGQCYSN
>tr|A0A060WMC0|A0A060WMC0_ONCMY/1-147 [subseq from] UBC core domain-containing protein OS=Oncorhynchus mykiss OX=8022 GN=GSONMT00073774001 PE=4 SV=1
MAVAAGSGVKVPRNFRLLEELEEGQKGVGDGTVSWGLEDDEDMTLTRWRGMIIGPPRTIYENRMYSLKVECGPRYPEAPPFVRFVTKINLNGVHNSNGVVDTRAVSALAKWQNSYSIRVVLQELRRLMMCKENMKLPQPPEGQIYTN
>tr|A0A3B1JJK4|A0A3B1JJK4_ASTMX/1-147 [subseq from] UBC core domain-containing protein OS=Astyanax mexicanus OX=7994 PE=4 SV=1
MAAAAGSGVKVPRNFRLLEELEEGQKGVGDGTVSWGLEDDEDMTLTRWRGMIIGPPRTIYENRMYSLRVECGPKYPETPPFVRFVTKINLNGVHNSNGVVDMRAVSSLAKWQNSYSIRVVLQELRRLMMCKENMKLPQPPEGQIYSN
>tr|A0A3B4DIP0|A0A3B4DIP0_PYGNA/1-147 [subseq from] Ubiquitin-conjugating enzyme E2 variant 1 OS=Pygocentrus nattereri OX=42514 PE=4 SV=1
MAAAAGSGVKVPRNFRLLEELEEGQKGVGDGTVSWGLEDDEDMTLTRWRGMIIGPPRTIYENRMYSLRVECGPKYPETPPFVRFVTKINLNGVHNSNGVVDMRAVSSLAKWQNSYSIRVVLQELRRLMMCKENMKLPQPPEGQIYSN
>tr|A0A060W620|A0A060W620_ONCMY/13-159 [subseq from] UBC core domain-containing protein OS=Oncorhynchus mykiss OX=8022 GN=GSONMT00080968001 PE=4 SV=1
MAVAAGSGVKVPRNFRLLEELEEGQKGVGDGTVSWGLEDDEDMTLTRWRGMIIGPPRTIYENRMYSLKVECGPRYPEAPPFVRFVTKINLNGVHNSNGVVDTRAVSALAKWQNSYSIRVVLQELRRLMMCKENMKLPQPPEGQIYTN
>tr|A0A1S3MGI3|A0A1S3MGI3_SALSA/13-159 [subseq from] ubiquitin-conjugating enzyme E2 variant 1 isoform X1 OS=Salmo salar OX=8030 GN=LOC106572481 PE=4 SV=1
MAVAAGSGVKVPRNFRLLEELEEGQKGVGDGTVSWGLEDDEDMTLTRWRGMIIGPPRTIYENRMYSLKVECGPRYPEAPPFVRFVTKINLNGVHNSNGVVDTRAVSALAKWQNSYSIRVVLQELRRLMMCKENMKLPQPPEGQIYTN
>tr|A0A3P9ANE3|A0A3P9ANE3_ESOLU/13-159 [subseq from] Ubiquitin-conjugating enzyme E2 variant 1 OS=Esox lucius OX=8010 GN=PEDS1 PE=4 SV=1
MAVAAGSGVKVPRNFRLLEELEEGQKGVGDGTVSWGLEDDEDMTLTRWRGMIIGPPRTIYENRMYSLKVECGPRYPEAPPFVRFVTKINLNGVHNSNGVVDTRAVSALAKWQNSYSIRVVLQELRRLMMCKENMKLPQPPEGQIYTN
>tr|A0A4W5KGU6|A0A4W5KGU6_9TELE/13-159 [subseq from] Ubiquitin-conjugating enzyme E2 variant 1 OS=Hucho hucho OX=62062 PE=4 SV=1
MAVAAGSGVKVPRNFRLLEELEEGQKGVGDGTVSWGLEDDEDMTLTRWRGMIIGPPRTIYENRMYSLKVECGPRYPEAPPFVRFVTKINLNGVHNSNGVVDTRAVSALAKWQNSYSIRVVLQELRRLMMCKENMKLPQPPEGQIYTN
>tr|A0A4W5NG59|A0A4W5NG59_9TELE/13-159 [subseq from] UBC core domain-containing protein OS=Hucho hucho OX=62062 PE=4 SV=1
MAVAAGSGVKVPRNFRLLEELEEGQKGVGDGTVSWGLEDDEDMTLTRWRGMIIGPPRTIYENRMYSLKVECGPRYPEAPPFVRFVTKINLNGVHNSNGVVDTRAVSALAKWQNSYSIRVVLQELRRLMMCKENMKLPQPPEGQIYTN
>tr|A0A673XJW2|A0A673XJW2_SALTR/13-159 [subseq from] Ubiquitin-conjugating enzyme E2 variant 1 OS=Salmo trutta OX=8032 GN=LOC115165686 PE=4 SV=1
MAVAAGSGVKVPRNFRLLEELEEGQKGVGDGTVSWGLEDDEDMTLTRWRGMIIGPPRTIYENRMYSLKVECGPRYPEAPPFVRFVTKINLNGVHNSNGVVDTRAVSALAKWQNSYSIRVVLQELRRLMMCKENMKLPQPPEGQIYTN
>tr|A0A673XN39|A0A673XN39_SALTR/13-159 [subseq from] Ubiquitin-conjugating enzyme E2 variant 1 OS=Salmo trutta OX=8032 GN=LOC115168031 PE=4 SV=1
MAVAAGSGVKVPRNFRLLEELEEGQKGVGDGTVSWGLEDDEDMTLTRWRGMIIGPPRTIYENRMYSLKVECGPRYPEAPPFVRFVTKINLNGVHNSNGVVDTRAVSALAKWQNSYSIRVVLQELRRLMMCKENMKLPQPPEGQIYTN
>tr|A0A6F9BKP8|A0A6F9BKP8_9TELE/13-159 [subseq from] UBC core domain-containing protein OS=Coregonus sp. 'balchen' OX=861768 GN=CSTEINMANNI_LOCUS2772644 PE=4 SV=1
MAVAAGSGVKVPRNFRLLEELEEGQKGVGDGTVSWGLEDDEDMTLTRWRGMIIGPPRTIYENRMYSLKVECGPRYPEAPPFVRFVTKINLNGVHNSNGVVDTRAVSALAKWQNSYSIRVVLQELRRLMMCKENMKLPQPPEGQIYTN
>tr|A0A2K5IM94|A0A2K5IM94_COLAP/1-140 [subseq from] Ubiquitin-conjugating enzyme E2 variant 1-like OS=Colobus angolensis palliatus OX=336983 PE=4 SV=1
MAATTGSGVKVPQ-------LVEGQKGVGDGTVSWGLEDDEDMTLTRWTGMIIGPPRTIYENRIYSLKIECGPKYPEAPPFVRFVTKINMNGVNSSNGVVDPRAISVLAKWQNSYSIKVVLQELRRLMMSKENMKLPQPPEGQCYSN
>tr|A0A6P6ISI3|A0A6P6ISI3_PUMCO/1-147 [subseq from] ubiquitin-conjugating enzyme E2 variant 1-like isoform X1 OS=Puma concolor OX=9696 GN=LOC112872174 PE=4 SV=1
MAATTGSGVKVPCNFRLLEELEEGQKGVGDGTVSWGLEGDEDMTLTRWTGMIIRLPRTIYKNRIYSLKIECGPKYPEAPHFVRFVTKINMNEVNSSNGVVDLRAISVLAKWQNSYSIKVVLQELRSLMMSKENMKLPQPPEGQCYNN
>tr|A0A6J2W7N3|A0A6J2W7N3_CHACN/13-159 [subseq from] ubiquitin-conjugating enzyme E2 variant 1-like OS=Chanos chanos OX=29144 GN=LOC115820521 PE=4 SV=1
MAVNAGSGVKVPRNFRLLEELEEGQKGLGDGTVSWGLEDDEDMTLTRWTGMIIGPPRTIYENRMYSLRVECGPKYPETPPFVRFVTKINLNGVHNSNGVVDTRAVSALAKWQNSYSIRVVLQELRRLMMCKENMKLPQPPEGQIYTN
>tr|A0A2K6SCX4|A0A2K6SCX4_SAIBB/1-143 [subseq from] UBC core domain-containing protein OS=Saimiri boliviensis boliviensis OX=39432 PE=4 SV=1
MAATTGSGVKVPRNFRLLEELKEGQKGVGDRTVSWGLEDDEDMTLTKWTGMIIGPPRTIYENRIYSLKIECGSKYPEAPPFVRFVTKINMNGVNSSNGVVDPRAISVLAKRQNSYSIKVVLQELRCLMMSKENMKLPQPPEGV----
>tr|A0A498LTN4|A0A498LTN4_LABRO/1-147 [subseq from] Ubiquitin-conjugating enzyme E2 variant 1 OS=Labeo rohita OX=84645 GN=ROHU_029968 PE=4 SV=1
MAAAAGSGVKVPRNFRLLEELEEGQKGVGDGTVSWGLEDDEDMTLTRWRGMIIGPPRTIYENRMYSLRVECGPRYPETPPFVRFVTKINLNGVHNSNGVVDMRAVSSLAKWQNSYSIRVVLQELRRLMMCKENMKLPQPPEGQIYSN
>tr|A0A553R6E0|A0A553R6E0_9TELE/1-147 [subseq from] UBC core domain-containing protein OS=Danionella translucida OX=623744 GN=DNTS_008261 PE=4 SV=1
MAAAAGSGVKVPRNFRLLEELEEGQKGVGDGTVSWGLEDDEDMTLTRWRGMIIGPPRTIYENRMYSLRVECGPRYPETPPFVRFVTKINLNGVHNSNGVVDMRAVSSLAKWQNSYSIRVVLQELRRLMMCKENMKLPQPPEGQIYSN
>tr|A0A6J2VIZ2|A0A6J2VIZ2_CHACN/1-147 [subseq from] ubiquitin-conjugating enzyme E2 variant 1 isoform X5 OS=Chanos chanos OX=29144 GN=LOC115814291 PE=4 SV=1
MAAAAGSGVKVPRNFRLLEELEEGQKGVGDGTVSWGLEDDEDMTLTRWRGMIIGPPRTIYENRMYSLRVECGPRYPETPPFVRFVTKINLNGVHNSNGVVDMRAVSSLAKWQNSYSIRVVLQELRRLMMCKENMKLPQPPEGQVYSN
>tr|A0A6P6KVW9|A0A6P6KVW9_CARAU/1-147 [subseq from] ubiquitin-conjugating enzyme E2 variant 1 OS=Carassius auratus OX=7957 GN=LOC113054893 PE=4 SV=1
MAAAAGSGVKVPRNFRLLEELEEGQKGVGDGTVSWGLEDDEDMTLTRWRGMIIGPPRTIYENRMYSLRVECGPRYPETPPFVRFVTKINLNGVHNSNGVVDMRAVSSLAKWQNSYSIRVVLQELRRLMMCKENMKLPQPPEGQIYSN
>tr|A0A7J6CIS6|A0A7J6CIS6_9TELE/1-147 [subseq from] UBC core domain-containing protein OS=Onychostoma macrolepis OX=369639 GN=G5714_011514 PE=4 SV=1
MAAAAGSGVKVPRNFRLLEELEEGQKGVGDGTVSWGLEDDEDMTLTRWRGMIIGPPRTIYENRMYSLRVECGPRYPETPPFVRFVTKINLNGVHNSNGVVDMRAVSSLAKWQNSYSIRVVLQELRRLMMCKENMKLPQPPEGQIYSN
>tr|Q3B7F0|Q3B7F0_DANRE/1-147 [subseq from] Zgc:123326 OS=Danio rerio OX=7955 GN=ube2v1 PE=2 SV=1
MAAAAGSGVKVPRNFRLLEELEEGQKGVGDGTVSWGLEDDEDMTLTRWRGMIIGPPRTIYENRMYSLRVECGPRYPETPPFVRFVTKINLNGVHNSNGVVDMRAVSSLAKWQNSYSIRVVLQELRRLMMRKENMKLPQPPEGQIYSN
>tr|A0A667YAW1|A0A667YAW1_9TELE/1-147 [subseq from] Ubiquitin-conjugating enzyme E2 variant 1 OS=Myripristis murdjan OX=586833 GN=LOC115361635 PE=4 SV=1
MAVAAGSGVKVPRNFRLLEELEEGQKGVGDGTVSWGLEDDEDMTLTRWRGMIIGPPRTIYENRMYSLKVECGPRYPETPPFVRFVTKINLNGVHNSNGVVDTRAVSALAKWQNSYSIRMVLQELRRLMMCKENMKLPQPPEGQIYSN
>tr|A0A667YLL6|A0A667YLL6_9TELE/2-148 [subseq from] Ubiquitin-conjugating enzyme E2 variant 1 OS=Myripristis murdjan OX=586833 GN=LOC115361635 PE=4 SV=1
MAVAAGSGVKVPRNFRLLEELEEGQKGVGDGTVSWGLEDDEDMTLTRWRGMIIGPPRTIYENRMYSLKVECGPRYPETPPFVRFVTKINLNGVHNSNGVVDTRAVSALAKWQNSYSIRMVLQELRRLMMCKENMKLPQPPEGQIYSN
>tr|A0A3N0Y844|A0A3N0Y844_ANAGA/17-163 [subseq from] Ubiquitin-conjugating enzyme E2 variant 1 OS=Anabarilius grahami OX=495550 GN=DPX16_8082 PE=4 SV=1
MAAAAGSGVKVPRNFRLLEELEEGQKGVGDGTVSWGLEDDEDMTLTRWRGMIIGPPRTIYENRMYSLRVECGPRYPETPPFVRFVTKINLNGVHNSNGVVDMRAVSSLAKWQNSYSIRVVLQELRRLMMCKENMKLPQPPEGQIYSN
>tr|A0A671N3J7|A0A671N3J7_9TELE/17-163 [subseq from] Ubiquitin-conjugating enzyme E2 variant 1 OS=Sinocyclocheilus anshuiensis OX=1608454 GN=LOC107696031 PE=4 SV=1
MAAAAGSGVKVPRNFRLLEELEEGQKGVGDGTVSWGLEDDEDMTLTRWRGMIIGPPRTIYENRMYSLRVECGPRYPETPPFVRFVTKINLNGVHNSNGVVDMRAVSSLAKWQNSYSIRVVLQELRRLMMCKENMKLPQPPEGQIYSN
>tr|A0A671Q920|A0A671Q920_9TELE/17-163 [subseq from] Ubiquitin-conjugating enzyme E2 variant 1-like OS=Sinocyclocheilus anshuiensis OX=1608454 GN=LOC107683645 PE=4 SV=1
MAAAAGSGVKVPRNFRLLEELEEGQKGVGDGTVSWGLEDDEDMTLTRWRGMIIGPPRTIYENRMYSLRVECGPRYPETPPFVRFVTKINLNGVHNSNGVVDMRAVSSLAKWQNSYSIRVVLQELRRLMMCKENMKLPQPPEGQIYSN
>tr|A0A672NN48|A0A672NN48_SINGR/17-163 [subseq from] Ubiquitin-conjugating enzyme E2 variant 1 OS=Sinocyclocheilus grahami OX=75366 GN=LOC107572061 PE=4 SV=1
MAAAAGSGVKVPRNFRLLEELEEGQKGVGDGTVSWGLEDDEDMTLTRWRGMIIGPPRTIYENRMYSLRVECGPRYPETPPFVRFVTKINLNGVHNSNGVVDMRAVSSLAKWQNSYSIRVVLQELRRLMMCKENMKLPQPPEGQIYSN
>tr|A0A673KQ34|A0A673KQ34_9TELE/17-163 [subseq from] Ubiquitin-conjugating enzyme E2 variant 1 OS=Sinocyclocheilus rhinocerous OX=307959 GN=LOC107730900 PE=4 SV=1
MAAAAGSGVKVPRNFRLLEELEEGQKGVGDGTVSWGLEDDEDMTLTRWRGMIIGPPRTIYENRMYSLRVECGPRYPETPPFVRFVTKINLNGVHNSNGVVDMRAVSSLAKWQNSYSIRVVLQELRRLMMCKENMKLPQPPEGQIYSN
>tr|F1R1E9|F1R1E9_DANRE/17-163 [subseq from] Ubiquitin-conjugating enzyme E2 variant 1 OS=Danio rerio OX=7955 GN=ube2v1 PE=1 SV=2
MAAAAGSGVKVPRNFRLLEELEEGQKGVGDGTVSWGLEDDEDMTLTRWRGMIIGPPRTIYENRMYSLRVECGPRYPETPPFVRFVTKINLNGVHNSNGVVDMRAVSSLAKWQNSYSIRVVLQELRRLMMCKENMKLPQPPEGQIYSN
>tr|C1BGZ1|C1BGZ1_ONCMY/1-147 [subseq from] Ubiquitin-conjugating enzyme E2 variant 1 OS=Oncorhynchus mykiss OX=8022 GN=UB2V1 PE=2 SV=1
MAVAAGSGVKVPHNFRLLEELEEGQKGVGDGTVSWGLEDDEDMTLTRWRGMIIGPPRTIYENRMYSLKVECGPRYPEAPPFVRFVTKINLNGVHNSNGVVDTRAVSALAKWQNSYSIRVVLQELRRLMMCKENMKLPQPPEGQIYTN
>tr|A0A2Y9KNN4|A0A2Y9KNN4_ENHLU/1-148 [subseq from] ubiquitin-conjugating enzyme E2 variant 1-like isoform X1 OS=Enhydra lutris kenyoni OX=391180 GN=LOC111156390 PE=4 SV=1
MAATTDSGVKVPRNFRLLEELEEGQKGVEDGTVSWGLEDDEDMTLTRWTGMITGPPRTIYENRIYSLKIECGPKYPEAPPpLFYMLTKINMNGVNSSNGVVDPRAISVLAKWQNSCSIKVVLRELWRLMMSKENMKLPQPPEGQCYSN
>tr|A0A4W4G9F3|A0A4W4G9F3_ELEEL/13-159 [subseq from] UBC core domain-containing protein OS=Electrophorus electricus OX=8005 GN=LOC113572424 PE=4 SV=1
MAVAAGSGVKVPRNFRLLEELEEGQKGVGDGTVSWGLEDDEDMTLTRWRGMIIGPPRTIYENRMYSLRVECGPKYPETPPFVRFVTKINLNGVHNSNGVVDMRAVSSLAKWQNSYSIRVVLQELRRLMMCKENMKLPQPPEGQIYSN
>tr|S7MTK1|S7MTK1_MYOBR/6-126 [subseq from] Ubiquitin-conjugating enzyme E2 variant 1 OS=Myotis brandtii OX=109478 GN=D623_10026376 PE=4 SV=1
-------GVKVPRNFRLLEELEESQKGVGDGTVSWGLEDDEDMTLTRWTGMIIGPPRTIYENRIYSLKIECGPKYPEAPPFVRFVTKINMNGVNSSNGASRKRTSPEQRQRQQPAQKQVIVLELVGLS-------------------
>tr|S7MTK1|S7MTK1_MYOBR/137-184 [subseq from] Ubiquitin-conjugating enzyme E2 variant 1 OS=Myotis brandtii OX=109478 GN=D623_10026376 PE=4 SV=1
---------------------------------------------------------------------------------------------------VDPRAISVLAKWQNSYSIKVVLQELRRLMMSKENMKLPQPPEGQCYSN
>tr|A0A2K6GJH8|A0A2K6GJH8_PROCO/3-142 [subseq from] UBC core domain-containing protein OS=Propithecus coquereli OX=379532 PE=4 SV=1
-------APKVSRNFRLLEELEEGQKGVGDGTVSWGLEDDEDMTLTRWTGMIIGPPRTIYENRIYSLKIECGPKYPEAPPFVRFATKINTKGVNSSNEVVDPRAISVLAKWQNTYSIKVVLQELRRLMMSKENIKLPQPPEGQCYSN
>tr|A0A3B3RXF0|A0A3B3RXF0_9TELE/13-159 [subseq from] Ubiquitin-conjugating enzyme E2 variant 1-like OS=Paramormyrops kingsleyae OX=1676925 PE=4 SV=1
MAVAAGSGVKVPRNFRLLEELEEGQKGVGDGTVSWGLEDDEDMTLTRWRGMIIGPPRTIYENRMYSLQVECGPRYPETPPFVRFVTKINLNGVHTSNGVVDTRAVSALAKWQNSYSIRVVLQELRRLMMCKENMKLPQPPEGQIYSN
>tr|A0A151MNM1|A0A151MNM1_ALLMI/2-144 [subseq from] Ubiquitin-conjugating enzyme E2 variant 2 OS=Alligator mississippiensis OX=8496 GN=UBE2V2 PE=4 SV=1
----AGSTVKVPRNFRLLEELEEGQKGVGDGTVSWGLEDDEDMTLTRWTGMIIGPPRTNYENRIYSLKVECGPKYPEAPPTVRFVTKINMNGINNSNGMVDARSIPVLAKWQNSYSIKVVLQELRRLMMSKENMKLPQPPEGQIYSN
>tr|A0A6F9CZD6|A0A6F9CZD6_9TELE/1-147 [subseq from] UBC core domain-containing protein OS=Coregonus sp. 'balchen' OX=861768 GN=CSTEINMANNI_LOCUS4886808 PE=4 SV=1
MAASAGSGVKVPRNFRLLEELEEGQKGVGDGTVSWGLEDDEDIMLTRWTGMIIGPPRTIYENRMYSLKVECGPRYPESPPFVRFVTKINLNGVHNSNGVVDTRAVAALAKWQNSYSIRVVLQELRRLMMCKENMKLPQPPEGQLFSN
>tr|A0A452IXR2|A0A452IXR2_9SAUR/2-144 [subseq from] Ubiquitin conjugating enzyme E2 V2 OS=Gopherus agassizii OX=38772 PE=4 SV=1
----AGSTVKVPRNFRLLEELEEGQKGVGDGTVSWGLEDDEDMTLTRWTGMIIGPPRTNYENRIYSLKVECGPKYPEAPPTVRFVTKINMNGINNSNGMVDTRSIPVLAKWQNSYSIKVVLQELRRLMMSKENMKLPQPPEGQIYSN
>tr|A0A4D9EQH9|A0A4D9EQH9_9SAUR/2-144 [subseq from] Ubiquitin-conjugating enzyme E2 variant 2 OS=Platysternon megacephalum OX=55544 GN=DR999_PMT05433 PE=4 SV=1
----AGSTVKVPRNFRLLEELEEGQKGVGDGTVSWGLEDDEDMTLTRWTGMIIGPPRTNYENRIYSLKVECGPKYPEAPPTVRFVTKINMNGINNSNGMVDTRSIPVLAKWQNSYSIKVVLQELRRLMMSKENMKLPQPPEGQTYSN
>tr|A0A674JDS1|A0A674JDS1_TERCA/2-144 [subseq from] Ubiquitin conjugating enzyme E2 V2 OS=Terrapene carolina triunguis OX=2587831 GN=UBE2V2 PE=4 SV=1
----AGSTVKVPRNFRLLEELEEGQKGVGDGTVSWGLEDDEDMTLTRWTGMIIGPPRTNYENRIYSLKVECGPKYPEAPPTVRFVTKINMNGINNSNGMVDTRSIPVLAKWQNSYSIKVVLQELRRLMMSKENMKLPQPPEGQTYSN
>tr|A0A7M4FD37|A0A7M4FD37_CROPO/4-146 [subseq from] Ubiquitin conjugating enzyme E2 V2 OS=Crocodylus porosus OX=8502 GN=UBE2V2 PE=4 SV=1
----TSGAVKVPRNFRLLEELEEGQKGVGDGTVSWGLEDDEDMTLTRWTGMIIGPPRTNYENRIYSLKVECGPKYPEAPPTVRFVTKINMNGINNSNGMVDARSIPVLAKWQNSYSIKVVLQELRRLMMSKENMKLPQPPEGQTYSN
>tr|A0A3P8ZZS1|A0A3P8ZZS1_ESOLU/1-147 [subseq from] Ubiquitin-conjugating enzyme E2 variant 1 OS=Esox lucius OX=8010 PE=4 SV=1
MAAAAGSGVKVPRNFRLLEELEEGQKGVGDGTVSWGLEDDEDIMLTRWTGMIIGPPRTIYENRMYSLKVECGPRYPESPPFVRFVTKINLNGVHNSNGVVDTRAVAALAKWQNSYSIRVVLQELRRLMMCKENMKLPQPPEGQVFSN
>tr|A0A6F8ZVW0|A0A6F8ZVW0_9TELE/1-147 [subseq from] UBC core domain-containing protein OS=Coregonus sp. 'balchen' OX=861768 GN=CSTEINMANNI_LOCUS353408 PE=4 SV=1
MAASAGSGIKVPRNFRLLEELEEGQKGVGDGTVSWGLEDDEDIMLTRWTGMIIGPPRTIYENRMYSLKVECGPRYPESPPFVRFVTKINLNGVHNSNGVVDTRAVAALAKWQNSYSIRVVLQELRRLMMCKENMKLPQPPEGQVFSN
>tr|B9EN45|B9EN45_SALSA/1-147 [subseq from] Ubiquitin-conjugating enzyme E2 variant 1 OS=Salmo salar OX=8030 GN=UB2V1 PE=2 SV=1
MAAAAGSGVKVPRNFRLLEELEEGQKGVGDGTVSWGLEDDEDIMLTRWTGMIIGPPRTIYENRMYSLKVECGPRYPESPPFVRFVTKINLNGVHNSNGVVDTRAVAALAKWQNSYSIRVVLQELRRLMMCKENMKLPQPPEGQLFSN
>tr|A0A6J0IN66|A0A6J0IN66_9PASS/4-148 [subseq from] ubiquitin-conjugating enzyme E2 variant 2 isoform X1 OS=Lepidothrix coronata OX=321398 GN=UBE2V2 PE=4 SV=1
--AVVGMAVKVPRNFRLLEELEEGQKGVGDGTVSWGLEDDEDMTLTRWTGMIIGPPRTNYENRIYSLKVECGPKYPEAPPTVRFVTKINMNGINNSNGMVDARSIPVLAKWQNSYSIKVVLQELRRLMMSKENMKLPQPPEGQTYNN
>tr|A0A6J2G2N2|A0A6J2G2N2_9PASS/4-148 [subseq from] ubiquitin-conjugating enzyme E2 variant 2 isoform X1 OS=Pipra filicauda OX=649802 GN=UBE2V2 PE=4 SV=1
--AVVGMAVKVPRNFRLLEELEEGQKGVGDGTVSWGLEDDEDMTLTRWTGMIIGPPRTNYENRIYSLKVECGPKYPEAPPTVRFVTKINMNGINNSNGMVDARSIPVLAKWQNSYSIKVVLQELRRLMMSKENMKLPQPPEGQTYNN
>tr|F7CL20|F7CL20_ORNAN/4-145 [subseq from] Ubiquitin conjugating enzyme E2 V2 OS=Ornithorhynchus anatinus OX=9258 GN=UBE2V2 PE=4 SV=2
-----STGVKVPRNFRLLEELEEGQKGVGDGTVSWGLEDDEDMTLTRWTGMIIGPPRTNYENRIYSLKVECGPKYPEAPPTVRFVTKINMNGINNSNGMMDARSIPVLAKWQNSYSIKVVLQELRRLMMSKENMKLPQPPEGQTYSN
>tr|A0A7M4FEQ4|A0A7M4FEQ4_CROPO/2-142 [subseq from] Ubiquitin conjugating enzyme E2 V2 OS=Crocodylus porosus OX=8502 GN=UBE2V2 PE=4 SV=1
------AGVKVPRNFRLLEELEEGQKGVGDGTVSWGLEDDEDMTLTRWTGMIIGPPRTNYENRIYSLKVECGPKYPEAPPTVRFVTKINMNGINNSNGMVDARSIPVLAKWQNSYSIKVVLQELRRLMMSKENMKLPQPPEGQTYSN
>tr|A0A3B3RHM8|A0A3B3RHM8_9TELE/1-147 [subseq from] Ubiquitin-conjugating enzyme E2 variant 1 OS=Paramormyrops kingsleyae OX=1676925 PE=4 SV=1
MAAAAGSGVKVPRNFRLLEELEEGQKGVGDGTVSWGLEDDEDMTLTRWRGMIIGPPRTIYENRMYSVKVECGPRYPESPPFVRFVTKINLNGVHNSNGVVDMRAVSSLAKWQNSYSIRVVLQELRRLMACKENMKLPQPPEGQIYSN
>tr|C1BF80|C1BF80_ONCMY/1-147 [subseq from] Ubiquitin-conjugating enzyme E2 variant 1 OS=Oncorhynchus mykiss OX=8022 GN=UB2V1 PE=2 SV=1
MAVAAGSGVKVPRNFRLLEELEEGQKGVGDGTVSWGLEDDEDMTLTRWRGMIIGPPRTIYENRMYSLKVECGPRYPEAPPFVRFVTKINLNGVHNSDGAVDTRAVSALAKWQNSYSIRVVLQELRRLMMCKENMKLPQPPEGQIYTN
>tr|A0A3B1IPP2|A0A3B1IPP2_ASTMX/1-147 [subseq from] UBC core domain-containing protein OS=Astyanax mexicanus OX=7994 PE=4 SV=1
MAVAAGSGVKVPRNFRLLEELEEGQKGVGDGTVSWGLEDDEDMTLTRWRGMIIGPPRTIYENRMYSLRVECGPRYPETPPFVRFVTKINLNGVHNSNGVVDTRAVSSLAKWQNSYSIRVVLQELRRLMMCKENMKLPQPPEGQIYTN
>tr|A0A3B4CL56|A0A3B4CL56_PYGNA/1-147 [subseq from] Ubiquitin-conjugating enzyme E2 variant 1-like OS=Pygocentrus nattereri OX=42514 PE=4 SV=1
MAVAAGSGVKVPRNFRLLEELEEGQKGVGDGTVSWGLEDDEDMTLTRWRGMIIGPPRTIYENRMYSLRVECGPRYPETPPFVRFVTKINLNGVHNSNGVVDTRAVSSLAKWQNSYSIRVVLQELRRLMMCKENMKLPQPPEGQIYTN
>sp|Q5F3Z3|UB2V2_CHICK/2-144 [subseq from] Ubiquitin-conjugating enzyme E2 variant 2 OS=Gallus gallus OX=9031 GN=UBE2V2 PE=2 SV=1
----AGSTVKVPRNFRLLEELEEGQKGVGDGTVSWGLEDDEDMTLTRWTGMIIGPPRTNYENRIYSLKVECGPKYPEAPPTVRFVTKINMNGINNSNGMVDARSIPVLAKWQNSYSIKVVLQELRRLMMSKENMKLPQPPEGQTYNN
>tr|A0A0B8RPM6|A0A0B8RPM6_BOIIR/2-144 [subseq from] Ubiquitin-conjugating enzyme E2 OS=Boiga irregularis OX=92519 PE=4 SV=1
----AGSTVKVPRNFRLLEELEEGQKGVGDGTVSWGLEDDEDMTLTRWTGMIIGPPRTNYENRIYSLKVECGPKYPEAPPTVRFVTKINMNGINNSNGMVDARSIPVLAKWQNSYSIKVVLQELRRLMMSKENMKLPQPPEGQTYNN
>tr|A0A1V4KG79|A0A1V4KG79_PATFA/2-144 [subseq from] Ubiquitin-conjugating enzyme E2 variant 2 OS=Patagioenas fasciata monilis OX=372326 GN=UBE2V2 PE=4 SV=1
----AGSTVKVPRNFRLLEELEEGQKGVGDGTVSWGLEDDEDMTLTRWTGMIIGPPRTNYENRIYSLKVECGPKYPEAPPTVRFVTKINMNGINNSNGMVDARSIPVLAKWQNSYSIKVVLQELRRLMMSKENMKLPQPPEGQTYNN
>tr|A0A218UJ98|A0A218UJ98_9PASE/2-144 [subseq from] Ubiquitin-conjugating enzyme E2 variant 2 OS=Lonchura striata domestica OX=299123 GN=UBE2V2 PE=4 SV=1
----AGSTVKVPRNFRLLEELEEGQKGVGDGTVSWGLEDDEDMTLTRWTGMIIGPPRTNYENRIYSLKVECGPKYPEAPPTVRFVTKINMNGINNSNGMVDARSIPVLAKWQNSYSIKVVLQELRRLMMSKENMKLPQPPEGQTYNN
>tr|A0A2D0PKB7|A0A2D0PKB7_ICTPU/1-146 [subseq from] ubiquitin-conjugating enzyme E2 variant 1 OS=Ictalurus punctatus OX=7998 GN=LOC108255212 PE=4 SV=1
MAASTGSGIKVPRNFRLLEELEEGQKGVGDGTVSWGLEDDDDMTLTRWRGMIIGPPRTIYENRIYSLRVECGPRYPETPPLVRFVTKINLNGVHNSNGVVDVRAVSSLAKWQNSYSIRVVLQELRRLMMCKENMKLPQPPEGQIYS-
>tr|A0A493T3N9|A0A493T3N9_ANAPP/2-144 [subseq from] Ubiquitin conjugating enzyme E2 V2 OS=Anas platyrhynchos platyrhynchos OX=8840 GN=UBE2V2 PE=4 SV=1
----AGSTVKVPRNFRLLEELEEGQKGVGDGTVSWGLEDDEDMTLTRWTGMIIGPPRTNYENRIYSLKVECGPKYPEAPPTVRFVTKINMNGINNSNGMVDARSIPVLAKWQNSYSIKVVLQELRRLMMSKENMKLPQPPEGQTYNN
>tr|A0A663E2W6|A0A663E2W6_AQUCH/2-144 [subseq from] Ubiquitin conjugating enzyme E2 V2 OS=Aquila chrysaetos chrysaetos OX=223781 GN=UBE2V2 PE=4 SV=1
----AGSTVKVPRNFRLLEELEEGQKGVGDGTVSWGLEDDEDMTLTRWTGMIIGPPRTNYENRIYSLKVECGPKYPEAPPTVRFVTKINMNGINNSNGMVDARSIPVLAKWQNSYSIKVVLQELRRLMMSKENMKLPQPPEGQTYNN
>tr|A0A663MQV8|A0A663MQV8_ATHCN/2-144 [subseq from] Ubiquitin conjugating enzyme E2 V2 OS=Athene cunicularia OX=194338 GN=UBE2V2 PE=4 SV=1
----AGSTVKVPRNFRLLEELEEGQKGVGDGTVSWGLEDDEDMTLTRWTGMIIGPPRTNYENRIYSLKVECGPKYPEAPPTVRFVTKINMNGINNSNGMVDARSIPVLAKWQNSYSIKVVLQELRRLMMSKENMKLPQPPEGQTYNN
>tr|A0A669QX19|A0A669QX19_PHACC/2-144 [subseq from] Ubiquitin conjugating enzyme E2 V2 OS=Phasianus colchicus OX=9054 PE=4 SV=1
----AGSTVKVPRNFRLLEELEEGQKGVGDGTVSWGLEDDEDMTLTRWTGMIIGPPRTNYENRIYSLKVECGPKYPEAPPTVRFVTKINMNGINNSNGMVDARSIPVLAKWQNSYSIKVVLQELRRLMMSKENMKLPQPPEGQTYNN
>tr|A0A670I5G7|A0A670I5G7_PODMU/2-144 [subseq from] UBC core domain-containing protein OS=Podarcis muralis OX=64176 GN=UBE2V2 PE=4 SV=1
----AGSTVKVPRNFRLLEELEEGQKGVGDGTVSWGLEDDEDMTLTRWTGMIIGPPRTNYENRIYSLKVECGPKYPEAPPTVRFVTKINMNGINNSNGMVDARSIPVLAKWQNSYSIKVVLQELRRLMMSKENMKLPQPPEGQTYNN
>tr|A0A6I9HEM9|A0A6I9HEM9_GEOFO/2-144 [subseq from] ubiquitin-conjugating enzyme E2 variant 2 OS=Geospiza fortis OX=48883 GN=UBE2V2 PE=4 SV=1
----AGSTVKVPRNFRLLEELEEGQKGVGDGTVSWGLEDDEDMTLTRWTGMIIGPPRTNYENRIYSLKVECGPKYPEAPPTVRFVTKINMNGINNSNGMVDARSIPVLAKWQNSYSIKVVLQELRRLMMSKENMKLPQPPEGQTYNN
>tr|A0A6J0IKW1|A0A6J0IKW1_9PASS/2-144 [subseq from] ubiquitin-conjugating enzyme E2 variant 2 isoform X2 OS=Lepidothrix coronata OX=321398 GN=UBE2V2 PE=4 SV=1
----AGSTVKVPRNFRLLEELEEGQKGVGDGTVSWGLEDDEDMTLTRWTGMIIGPPRTNYENRIYSLKVECGPKYPEAPPTVRFVTKINMNGINNSNGMVDARSIPVLAKWQNSYSIKVVLQELRRLMMSKENMKLPQPPEGQTYNN
>tr|A0A6J0THV6|A0A6J0THV6_9SAUR/2-144 [subseq from] ubiquitin-conjugating enzyme E2 variant 2 isoform X1 OS=Pogona vitticeps OX=103695 GN=UBE2V2 PE=4 SV=1
----AGSTVKVPRNFRLLEELEEGQKGVGDGTVSWGLEDDEDMTLTRWTGMIIGPPRTNYENRIYSLKVECGPKYPEAPPTVRFVTKINMNGINNSNGMVDARSIPVLAKWQNSYSIKVVLQELRRLMMSKENMKLPQPPEGQTYNN
>tr|A0A6J2G2U9|A0A6J2G2U9_9PASS/2-144 [subseq from] ubiquitin-conjugating enzyme E2 variant 2 isoform X2 OS=Pipra filicauda OX=649802 GN=UBE2V2 PE=4 SV=1
----AGSTVKVPRNFRLLEELEEGQKGVGDGTVSWGLEDDEDMTLTRWTGMIIGPPRTNYENRIYSLKVECGPKYPEAPPTVRFVTKINMNGINNSNGMVDARSIPVLAKWQNSYSIKVVLQELRRLMMSKENMKLPQPPEGQTYNN
>tr|A0A6J3CGV8|A0A6J3CGV8_AYTFU/2-144 [subseq from] ubiquitin-conjugating enzyme E2 variant 2 isoform X2 OS=Aythya fuligula OX=219594 GN=UBE2V2 PE=4 SV=1
----AGSTVKVPRNFRLLEELEEGQKGVGDGTVSWGLEDDEDMTLTRWTGMIIGPPRTNYENRIYSLKVECGPKYPEAPPTVRFVTKINMNGINNSNGMVDARSIPVLAKWQNSYSIKVVLQELRRLMMSKENMKLPQPPEGQTYNN
>tr|A0A6P9CR84|A0A6P9CR84_PANGU/2-144 [subseq from] ubiquitin-conjugating enzyme E2 variant 2 isoform X1 OS=Pantherophis guttatus OX=94885 GN=UBE2V2 PE=4 SV=1
----AGSTVKVPRNFRLLEELEEGQKGVGDGTVSWGLEDDEDMTLTRWTGMIIGPPRTNYENRIYSLKVECGPKYPEAPPTVRFVTKINMNGINNSNGMVDARSIPVLAKWQNSYSIKVVLQELRRLMMSKENMKLPQPPEGQTYNN
>tr|B5FYT4|B5FYT4_TAEGU/2-144 [subseq from] Putative ubiquitin-conjugating enzyme E2 transcript variant 2A OS=Taeniopygia guttata OX=59729 GN=UBE2V2 PE=2 SV=1
----AGSTVKVPRNFRLLEELEEGQKGVGDGTVSWGLEDDEDMTLTRWTGMIIGPPRTNYENRIYSLKVECGPKYPEAPPTVRFVTKINMNGINNSNGMVDARSIPVLAKWQNSYSIKVVLQELRRLMMSKENMKLPQPPEGQTYNN
>tr|K7G917|K7G917_PELSI/2-144 [subseq from] UBC core domain-containing protein OS=Pelodiscus sinensis OX=13735 GN=UBE2V2 PE=4 SV=1
----AGSTVKVPRNFRLLEELEEGQKGVGDGTVSWGLEDDEDMTLTRWTGMIIGPPRTNYENRIYSLKVECGPKYPEAPPTVRFVTKINMNGINNSNGMVDARSIPVLAKWQNSYSIKVVLQELRRLMMSKENMKLPQPPEGQTYNN
>tr|U3JTA7|U3JTA7_FICAL/2-144 [subseq from] Ubiquitin conjugating enzyme E2 V2 OS=Ficedula albicollis OX=59894 GN=UBE2V2 PE=4 SV=1
----AGSTVKVPRNFRLLEELEEGQKGVGDGTVSWGLEDDEDMTLTRWTGMIIGPPRTNYENRIYSLKVECGPKYPEAPPTVRFVTKINMNGINNSNGMVDARSIPVLAKWQNSYSIKVVLQELRRLMMSKENMKLPQPPEGQTYNN
>tr|A0A4W5MT78|A0A4W5MT78_9TELE/35-181 [subseq from] Ubiquitin-conjugating enzyme E2 variant 1 OS=Hucho hucho OX=62062 PE=4 SV=1
MAAAAGSGVKVPRNFRLLEELEEGQKGVGDGTVSWGLEDDEDIMLTRWTGMIIGPPRTIYENRMYSLKVECGPRYPESPPFVRFVTKINLNGVHNSNGVVDTRAVAALAKWQNSYSIRVVLQELRRLMMCKENMKLPQPPEGQLFSN
>tr|A0A7M4G1D4|A0A7M4G1D4_CROPO/4-146 [subseq from] Ubiquitin conjugating enzyme E2 V2 OS=Crocodylus porosus OX=8502 GN=UBE2V2 PE=4 SV=1
----TTNFIKVPRNFRLLEELEEGQKGVGDGTVSWGLEDDEDMTLTRWTGMIIGPPRTNYENRIYSLKVECGPKYPEAPPTVRFVTKINMNGINNSNGMVDARSIPVLAKWQNSYSIKVVLQELRRLMMSKENMKLPQPPEGQTYSN
>tr|F6SU17|F6SU17_MONDO/5-146 [subseq from] UBC core domain-containing protein OS=Monodelphis domestica OX=13616 PE=4 SV=2
----TG-RVKVPRNFRLLEELEEGQKGVGDGTVSWGLEDDEDMTLTRWTGMIIGPPRTNYENRIYSLKVECGPKYPEAPPTVRFVTKINMNGINNSNGMVDARSIPVLAKWQNSYSIKVVLQELRRLMMSKENMKLPQPPEGQTYSN
>tr|A0A6P4UBK1|A0A6P4UBK1_PANPR/8-149 [subseq from] ubiquitin-conjugating enzyme E2 variant 2 isoform X1 OS=Panthera pardus OX=9691 GN=UBE2V2 PE=4 SV=1
-----ASGVKVPRNFRLLEELEEGQKGVGDGTVSWGLEDDEDMTLTRWTGMIIGPPRTNYENRIYSLKVECGPKYPEAPPSVRFVTKINMNGINNSSGMVDARSIPVLAKWQNSYSIKVVLQELRRLMMSKENMKLPQPPEGQTYNN
>tr|A0A4X1U4V0|A0A4X1U4V0_PIG/4-145 [subseq from] UBC core domain-containing protein OS=Sus scrofa OX=9823 GN=UBE2V2 PE=4 SV=1
-----STGVKVPRNFRLLEELEEGQKGVGDGTVSWGLEDDEDMTLTRWTGMIIGPPRTNYENRIYSLKIECGPKYPEAPPSVRFVTKINMNGINNSSGMVDARSIPVLAKWQNSYSIKVVLQELRRLMMSKENMKLPQPPEGQTYNN
>tr|I3L6T2|I3L6T2_PIG/4-145 [subseq from] Ubiquitin conjugating enzyme E2 V2 OS=Sus scrofa OX=9823 GN=UBE2V2 PE=1 SV=2
-----STGVKVPRNFRLLEELEEGQKGVGDGTVSWGLEDDEDMTLTRWTGMIIGPPRTNYENRIYSLKIECGPKYPEAPPSVRFVTKINMNGINNSSGMVDARSIPVLAKWQNSYSIKVVLQELRRLMMSKENMKLPQPPEGQTYNN
>tr|A0A2K5RKC7|A0A2K5RKC7_CEBIM/4-145 [subseq from] UBC core domain-containing protein OS=Cebus imitator OX=2715852 PE=4 SV=1
-----STGVKVPRNFRLLEELEEGQKGVGDGTVSWGLEDDEDMTLTRWTGMIIGPPRTNYENRIYSLKVECGPKYPEAPPSVRFVTKINMNGVNNSSGMVDARSIPVLAKWQNSYSIKVVLQELRRLMMSKENMKLPQPPEGQTYNN
>tr|A0A2U3V2W6|A0A2U3V2W6_TURTR/4-145 [subseq from] ubiquitin-conjugating enzyme E2 variant 2 isoform X4 OS=Tursiops truncatus OX=9739 GN=UBE2V2 PE=4 SV=2
-----STGVKVPRNFRLLEELEEGQKGVGDGTVSWGLEDDEDMTLTRWTGMIIGPPRTNYENRIYSLKVECGPKYPEAPPSVRFVTKINMNGVNNSSGMVDARSIPVLAKWQNSYSIKVVLQELRRLMMSKENMKLPQPPEGQTYNN
>tr|A0A2Y9LUR5|A0A2Y9LUR5_DELLE/4-145 [subseq from] ubiquitin-conjugating enzyme E2 variant 2 OS=Delphinapterus leucas OX=9749 GN=UBE2V2 PE=4 SV=1
-----STGVKVPRNFRLLEELEEGQKGVGDGTVSWGLEDDEDMTLTRWTGMIIGPPRTNYENRIYSLKVECGPKYPEAPPSVRFVTKINMNGVNNSSGMVDARSIPVLAKWQNSYSIKVVLQELRRLMMSKENMKLPQPPEGQTYNN
>tr|A0A341B9R4|A0A341B9R4_NEOAA/4-145 [subseq from] ubiquitin-conjugating enzyme E2 variant 2 OS=Neophocaena asiaeorientalis asiaeorientalis OX=1706337 GN=UBE2V2 PE=4 SV=1
-----STGVKVPRNFRLLEELEEGQKGVGDGTVSWGLEDDEDMTLTRWTGMIIGPPRTNYENRIYSLKVECGPKYPEAPPSVRFVTKINMNGVNNSSGMVDARSIPVLAKWQNSYSIKVVLQELRRLMMSKENMKLPQPPEGQTYNN
>tr|A0A6J3FIA9|A0A6J3FIA9_SAPAP/4-145 [subseq from] ubiquitin-conjugating enzyme E2 variant 2 OS=Sapajus apella OX=9515 GN=LOC116530817 PE=4 SV=1
-----STGVKVPRNFRLLEELEEGQKGVGDGTVSWGLEDDEDMTLTRWTGMIIGPPRTNYENRIYSLKVECGPKYPEAPPSVRFVTKINMNGVNNSSGMVDARSIPVLAKWQNSYSIKVVLQELRRLMMSKENMKLPQPPEGQTYNN
>tr|F6UWU7|F6UWU7_CALJA/4-145 [subseq from] Ubiquitin-conjugating enzyme E2 variant 2 OS=Callithrix jacchus OX=9483 GN=UBE2V2 PE=2 SV=1
-----STGVKVPRNFRLLEELEEGQKGVGDGTVSWGLEDDEDMTLTRWTGMIIGPPRTNYENRIYSLKVECGPKYPEAPPSVRFVTKINMNGVNNSSGMVDARSIPVLAKWQNSYSIKVVLQELRRLMMSKENMKLPQPPEGQTYNN
>tr|A0A452DJ32|A0A452DJ32_BOVIN/44-187 [subseq from] Ubiquitin-conjugating enzyme E2 variant 2 OS=Bos taurus OX=9913 GN=UBE2V2 PE=4 SV=1
---NIGQGVKVPRNFRLLEELEEGQKGVGDGTVSWGLEDDEDMTLTRWTGMIIGPPRTNYENRIYSLKVECGPKYPEAPPSVRFVTKINMNGINNSSGMVDARSIPVLAKWQNSYSIKVVLQELRRLMMSKENMKLPQPPEGQTYNN
>tr|A0A4W2GT16|A0A4W2GT16_BOBOX/44-187 [subseq from] Ubiquitin conjugating enzyme E2 V2 OS=Bos indicus x Bos taurus OX=30522 GN=UBE2V2 PE=4 SV=1
---NIGQGVKVPRNFRLLEELEEGQKGVGDGTVSWGLEDDEDMTLTRWTGMIIGPPRTNYENRIYSLKVECGPKYPEAPPSVRFVTKINMNGINNSSGMVDARSIPVLAKWQNSYSIKVVLQELRRLMMSKENMKLPQPPEGQTYNN
>tr|A0A1L1RZV0|A0A1L1RZV0_CHICK/87-229 [subseq from] Ubiquitin-conjugating enzyme E2 variant 2 OS=Gallus gallus OX=9031 GN=UBE2V2 PE=4 SV=2
----AGSTVKVPRNFRLLEELEEGQKGVGDGTVSWGLEDDEDMTLTRWTGMIIGPPRTNYENRIYSLKVECGPKYPEAPPTVRFVTKINMNGINNSNGMVDARSIPVLAKWQNSYSIKVVLQELRRLMMSKENMKLPQPPEGQTYNN
>tr|A0A402EGQ8|A0A402EGQ8_9SAUR/74-216 [subseq from] UBC core domain-containing protein OS=Paroedura picta OX=143630 GN=parPi_0002841 PE=4 SV=1
----AGSTVKVPRNFRLLEELEEGQKGVGDGTVSWGLEDDEDMTLTRWTGMIIGPPRTNYENRIYSLKVECGPKYPEAPPTVRFVTKINMNGINNSNGMVDARSIPVLAKWQNSYSIKVVLQELRRLMMSKENMKLPQPPEGQTYNN
>tr|A0A670XS59|A0A670XS59_PSETE/2-144 [subseq from] Ubiquitin conjugating enzyme E2 V2 OS=Pseudonaja textilis OX=8673 GN=UBE2V2 PE=4 SV=1
----AGSTVKVPRNFRLLEELEEGQKGVGDGTVSWGLEDDEDMTLTRWTGMIIGPPRTNYENRIYSLKVECGPKYPEAPPTVRFVTKINMNGINNSNGMVDARSIPVLAKWQNSYSIKVLLQELRRLMMSKENMKLPQPPEGQTYNN
>tr|A0A6J1U5W4|A0A6J1U5W4_9SAUR/2-144 [subseq from] ubiquitin-conjugating enzyme E2 variant 2 isoform X1 OS=Notechis scutatus OX=8663 GN=UBE2V2 PE=4 SV=1
----AGSTVKVPRNFRLLEELEEGQKGVGDGTVSWGLEDDEDMTLTRWTGMIIGPPRTNYENRIYSLKVECGPKYPEAPPTVRFVTKINMNGINNSNGMVDARSIPVLAKWQNSYSIKVLLQELRRLMMSKENMKLPQPPEGQTYNN
>tr|F6TWC0|F6TWC0_CALJA/5-145 [subseq from] Ubiquitin conjugating enzyme E2 V2 OS=Callithrix jacchus OX=9483 GN=UBE2V2 PE=4 SV=2
------TGVKVPRNFRLLEELEEGQKGVGDGTVSWGLEDDEDMTLTRWTGMIIGPPRTNYENRIYSLKVECGPKYPEAPPSVRFVTKINMNGVNNSSGMVDARSIPVLAKWQNSYSIKVVLQELRRLMMSKENMKLPQPPEGQTYNN
>tr|U3EQ42|U3EQ42_MICFL/2-144 [subseq from] Ubiquitin-conjugating enzyme E2-2 OS=Micrurus fulvius OX=8637 PE=2 SV=1
----AGSTVKVPRNFRLLEELEEGQKGVGDGTVSWGLEDDEDMTLTRWTGMIIGPPRTNYENRIYSLKVECGPKYPEAPPTVRFVTKINMNGINNSNGMVDARSIPVLAKWQNSYSIKVLLQELRRLMMSKENMKLPQPPEGQTYNN
>tr|V8P2F2|V8P2F2_OPHHA/2-144 [subseq from] Ubiquitin-conjugating enzyme E2 variant 2 OS=Ophiophagus hannah OX=8665 GN=UBE2V2 PE=4 SV=1
----AGSTVKVPRNFRLLEELEEGQKGVGDGTVSWGLEDDEDMTLTRWTGMIIGPPRTNYENRIYSLKVECGPKYPEAPPTVRFVTKINMNGINNSNGMVDARSIPVLAKWQNSYSIKVLLQELRRLMMSKENMKLPQPPEGQTYNN
>sp|Q15819|UB2V2_HUMAN/4-145 [subseq from] Ubiquitin-conjugating enzyme E2 variant 2 OS=Homo sapiens OX=9606 GN=UBE2V2 PE=1 SV=4
-----STGVKVPRNFRLLEELEEGQKGVGDGTVSWGLEDDEDMTLTRWTGMIIGPPRTNYENRIYSLKVECGPKYPEAPPSVRFVTKINMNGINNSSGMVDARSIPVLAKWQNSYSIKVVLQELRRLMMSKENMKLPQPPEGQTYNN
>sp|Q3SZ43|UB2V2_BOVIN/4-145 [subseq from] Ubiquitin-conjugating enzyme E2 variant 2 OS=Bos taurus OX=9913 GN=UBE2V2 PE=2 SV=3
-----STGVKVPRNFRLLEELEEGQKGVGDGTVSWGLEDDEDMTLTRWTGMIIGPPRTNYENRIYSLKVECGPKYPEAPPSVRFVTKINMNGINNSSGMVDARSIPVLAKWQNSYSIKVVLQELRRLMMSKENMKLPQPPEGQTYNN
>sp|Q5R6C9|UB2V2_PONAB/4-145 [subseq from] Ubiquitin-conjugating enzyme E2 variant 2 OS=Pongo abelii OX=9601 GN=UBE2V2 PE=2 SV=1
-----STGVKVPRNFRLLEELEEGQKGVGDGTVSWGLEDDEDMTLTRWTGMIIGPPRTNYENRIYSLKVECGPKYPEAPPSVRFVTKINMNGINNSSGMVDARSIPVLAKWQNSYSIKVVLQELRRLMMSKENMKLPQPPEGQTYNN
>tr|A0A096N9N6|A0A096N9N6_PAPAN/4-145 [subseq from] Ubiquitin conjugating enzyme E2 V2 OS=Papio anubis OX=9555 PE=4 SV=1
-----STGVKVPRNFRLLEELEEGQKGVGDGTVSWGLEDDEDMTLTRWTGMIIGPPRTNYENRIYSLKVECGPKYPEAPPSVRFVTKINMNGINNSSGMVDARSIPVLAKWQNSYSIKVVLQELRRLMMSKENMKLPQPPEGQTYNN
>tr|A0A0D9SB66|A0A0D9SB66_CHLSB/4-145 [subseq from] UBC core domain-containing protein OS=Chlorocebus sabaeus OX=60711 PE=4 SV=1
-----STGVKVPRNFRLLEELEEGQKGVGDGTVSWGLEDDEDMTLTRWTGMIIGPPRTNYENRIYSLKVECGPKYPEAPPSVRFVTKINMNGINNSSGMVDARSIPVLAKWQNSYSIKVVLQELRRLMMSKENMKLPQPPEGQTYNN
>tr|A0A1S3ELQ2|A0A1S3ELQ2_DIPOR/4-145 [subseq from] ubiquitin-conjugating enzyme E2 variant 2 OS=Dipodomys ordii OX=10020 GN=Ube2v2 PE=4 SV=1
-----STGVKVPRNFRLLEELEEGQKGVGDGTVSWGLEDDEDMTLTRWTGMIIGPPRTNYENRIYSLKVECGPKYPEAPPSVRFVTKINMNGINNSSGMVDARSIPVLAKWQNSYSIKVVLQELRRLMMSKENMKLPQPPEGQTYNN
>tr|A0A286XQ59|A0A286XQ59_CAVPO/4-145 [subseq from] Ubiquitin conjugating enzyme E2 V2 OS=Cavia porcellus OX=10141 GN=UBE2V2 PE=4 SV=1
-----STGVKVPRNFRLLEELEEGQKGVGDGTVSWGLEDDEDMTLTRWTGMIIGPPRTNYENRIYSLKVECGPKYPEAPPSVRFVTKINMNGINNSSGMVDARSIPVLAKWQNSYSIKVVLQELRRLMMSKENMKLPQPPEGQTYNN
>tr|A0A2I2URD0|A0A2I2URD0_FELCA/4-145 [subseq from] Ubiquitin conjugating enzyme E2 V2 OS=Felis catus OX=9685 GN=UBE2V2 PE=4 SV=1
-----STGVKVPRNFRLLEELEEGQKGVGDGTVSWGLEDDEDMTLTRWTGMIIGPPRTNYENRIYSLKVECGPKYPEAPPSVRFVTKINMNGINNSSGMVDARSIPVLAKWQNSYSIKVVLQELRRLMMSKENMKLPQPPEGQTYNN
>tr|A0A2I2ZIM7|A0A2I2ZIM7_GORGO/4-145 [subseq from] Ubiquitin conjugating enzyme E2 V2 OS=Gorilla gorilla gorilla OX=9595 GN=UBE2V2 PE=4 SV=1
-----STGVKVPRNFRLLEELEEGQKGVGDGTVSWGLEDDEDMTLTRWTGMIIGPPRTNYENRIYSLKVECGPKYPEAPPSVRFVTKINMNGINNSSGMVDARSIPVLAKWQNSYSIKVVLQELRRLMMSKENMKLPQPPEGQTYNN
>tr|A0A2I3GVC8|A0A2I3GVC8_NOMLE/4-145 [subseq from] UBC core domain-containing protein OS=Nomascus leucogenys OX=61853 GN=UBE2V2 PE=4 SV=1
-----STGVKVPRNFRLLEELEEGQKGVGDGTVSWGLEDDEDMTLTRWTGMIIGPPRTNYENRIYSLKVECGPKYPEAPPSVRFVTKINMNGINNSSGMVDARSIPVLAKWQNSYSIKVVLQELRRLMMSKENMKLPQPPEGQTYNN
>tr|A0A2J8UMY9|A0A2J8UMY9_PONAB/4-145 [subseq from] UBE2V2 isoform 1 OS=Pongo abelii OX=9601 GN=CR201_G0026625 PE=4 SV=1
-----STGVKVPRNFRLLEELEEGQKGVGDGTVSWGLEDDEDMTLTRWTGMIIGPPRTNYENRIYSLKVECGPKYPEAPPSVRFVTKINMNGINNSSGMVDARSIPVLAKWQNSYSIKVVLQELRRLMMSKENMKLPQPPEGQTYNN
>tr|A0A2K5HWJ0|A0A2K5HWJ0_COLAP/4-145 [subseq from] Ubiquitin conjugating enzyme E2 V2 OS=Colobus angolensis palliatus OX=336983 PE=4 SV=1
-----STGVKVPRNFRLLEELEEGQKGVGDGTVSWGLEDDEDMTLTRWTGMIIGPPRTNYENRIYSLKVECGPKYPEAPPSVRFVTKINMNGINNSSGMVDARSIPVLAKWQNSYSIKVVLQELRRLMMSKENMKLPQPPEGQTYNN
>tr|A0A2K5YS54|A0A2K5YS54_MANLE/4-145 [subseq from] Ubiquitin conjugating enzyme E2 V2 OS=Mandrillus leucophaeus OX=9568 PE=4 SV=1
-----STGVKVPRNFRLLEELEEGQKGVGDGTVSWGLEDDEDMTLTRWTGMIIGPPRTNYENRIYSLKVECGPKYPEAPPSVRFVTKINMNGINNSSGMVDARSIPVLAKWQNSYSIKVVLQELRRLMMSKENMKLPQPPEGQTYNN
>tr|A0A2U3VLE0|A0A2U3VLE0_ODORO/4-145 [subseq from] ubiquitin-conjugating enzyme E2 variant 2 isoform X2 OS=Odobenus rosmarus divergens OX=9708 GN=UBE2V2 PE=4 SV=1
-----STGVKVPRNFRLLEELEEGQKGVGDGTVSWGLEDDEDMTLTRWTGMIIGPPRTNYENRIYSLKVECGPKYPEAPPSVRFVTKINMNGINNSSGMVDARSIPVLAKWQNSYSIKVVLQELRRLMMSKENMKLPQPPEGQTYNN
>tr|A0A2U3XRZ4|A0A2U3XRZ4_LEPWE/4-145 [subseq from] ubiquitin-conjugating enzyme E2 variant 2 isoform X1 OS=Leptonychotes weddellii OX=9713 GN=UBE2V2 PE=4 SV=1
-----STGVKVPRNFRLLEELEEGQKGVGDGTVSWGLEDDEDMTLTRWTGMIIGPPRTNYENRIYSLKVECGPKYPEAPPSVRFVTKINMNGINNSSGMVDARSIPVLAKWQNSYSIKVVLQELRRLMMSKENMKLPQPPEGQTYNN
>tr|A0A2Y9DJL1|A0A2Y9DJL1_TRIMA/4-145 [subseq from] ubiquitin-conjugating enzyme E2 variant 2 isoform X1 OS=Trichechus manatus latirostris OX=127582 GN=LOC101346218 PE=4 SV=1
-----STGVKVPRNFRLLEELEEGQKGVGDGTVSWGLEDDEDMTLTRWTGMIIGPPRTNYENRIYSLKVECGPKYPEAPPSVRFVTKINMNGINNSSGMVDARSIPVLAKWQNSYSIKVVLQELRRLMMSKENMKLPQPPEGQTYNN
>tr|A0A2Y9EP77|A0A2Y9EP77_PHYMC/4-145 [subseq from] ubiquitin-conjugating enzyme E2 variant 2 isoform X1 OS=Physeter macrocephalus OX=9755 GN=UBE2V2 PE=4 SV=1
-----STGVKVPRNFRLLEELEEGQKGVGDGTVSWGLEDDEDMTLTRWTGMIIGPPRTNYENRIYSLKVECGPKYPEAPPSVRFVTKINMNGINNSSGMVDARSIPVLAKWQNSYSIKVVLQELRRLMMSKENMKLPQPPEGQTYNN
>tr|A0A2Y9H3H1|A0A2Y9H3H1_NEOSC/4-145 [subseq from] ubiquitin-conjugating enzyme E2 variant 2 OS=Neomonachus schauinslandi OX=29088 GN=UBE2V2 PE=4 SV=1
-----STGVKVPRNFRLLEELEEGQKGVGDGTVSWGLEDDEDMTLTRWTGMIIGPPRTNYENRIYSLKVECGPKYPEAPPSVRFVTKINMNGINNSSGMVDARSIPVLAKWQNSYSIKVVLQELRRLMMSKENMKLPQPPEGQTYNN
>tr|A0A340XXX5|A0A340XXX5_LIPVE/4-145 [subseq from] ubiquitin-conjugating enzyme E2 variant 2 OS=Lipotes vexillifer OX=118797 GN=UBE2V2 PE=4 SV=1
-----STGVKVPRNFRLLEELEEGQKGVGDGTVSWGLEDDEDMTLTRWTGMIIGPPRTNYENRIYSLKVECGPKYPEAPPSVRFVTKINMNGINNSSGMVDARSIPVLAKWQNSYSIKVVLQELRRLMMSKENMKLPQPPEGQTYNN
>tr|A0A3Q7NY05|A0A3Q7NY05_CALUR/4-145 [subseq from] ubiquitin-conjugating enzyme E2 variant 2 OS=Callorhinus ursinus OX=34884 GN=UBE2V2 PE=4 SV=1
-----STGVKVPRNFRLLEELEEGQKGVGDGTVSWGLEDDEDMTLTRWTGMIIGPPRTNYENRIYSLKVECGPKYPEAPPSVRFVTKINMNGINNSSGMVDARSIPVLAKWQNSYSIKVVLQELRRLMMSKENMKLPQPPEGQTYNN
>tr|A0A3Q7TB40|A0A3Q7TB40_VULVU/4-145 [subseq from] ubiquitin-conjugating enzyme E2 variant 2 isoform X1 OS=Vulpes vulpes OX=9627 GN=UBE2V2 PE=4 SV=1
-----STGVKVPRNFRLLEELEEGQKGVGDGTVSWGLEDDEDMTLTRWTGMIIGPPRTNYENRIYSLKVECGPKYPEAPPSVRFVTKINMNGINNSSGMVDARSIPVLAKWQNSYSIKVVLQELRRLMMSKENMKLPQPPEGQTYNN
>tr|A0A3Q7WGW9|A0A3Q7WGW9_URSAR/4-145 [subseq from] ubiquitin-conjugating enzyme E2 variant 2 OS=Ursus arctos horribilis OX=116960 GN=UBE2V2 PE=4 SV=1
-----STGVKVPRNFRLLEELEEGQKGVGDGTVSWGLEDDEDMTLTRWTGMIIGPPRTNYENRIYSLKVECGPKYPEAPPSVRFVTKINMNGINNSSGMVDARSIPVLAKWQNSYSIKVVLQELRRLMMSKENMKLPQPPEGQTYNN
>tr|A0A452EHX2|A0A452EHX2_CAPHI/4-145 [subseq from] Ubiquitin conjugating enzyme E2 V2 OS=Capra hircus OX=9925 GN=UBE2V2 PE=4 SV=1
-----STGVKVPRNFRLLEELEEGQKGVGDGTVSWGLEDDEDMTLTRWTGMIIGPPRTNYENRIYSLKVECGPKYPEAPPSVRFVTKINMNGINNSSGMVDARSIPVLAKWQNSYSIKVVLQELRRLMMSKENMKLPQPPEGQTYNN
>tr|A0A667I4V4|A0A667I4V4_LYNCA/4-145 [subseq from] Ubiquitin conjugating enzyme E2 V2 OS=Lynx canadensis OX=61383 GN=UBE2V2 PE=4 SV=1
-----STGVKVPRNFRLLEELEEGQKGVGDGTVSWGLEDDEDMTLTRWTGMIIGPPRTNYENRIYSLKVECGPKYPEAPPSVRFVTKINMNGINNSSGMVDARSIPVLAKWQNSYSIKVVLQELRRLMMSKENMKLPQPPEGQTYNN
>tr|A0A6D2XKN4|A0A6D2XKN4_PANTR/4-145 [subseq from] UBE2V2 isoform 1 OS=Pan troglodytes OX=9598 GN=CK820_G0046187 PE=4 SV=1
-----STGVKVPRNFRLLEELEEGQKGVGDGTVSWGLEDDEDMTLTRWTGMIIGPPRTNYENRIYSLKVECGPKYPEAPPSVRFVTKINMNGINNSSGMVDARSIPVLAKWQNSYSIKVVLQELRRLMMSKENMKLPQPPEGQTYNN
>tr|A0A6I9JE41|A0A6I9JE41_CHRAS/4-145 [subseq from] ubiquitin-conjugating enzyme E2 variant 2-like OS=Chrysochloris asiatica OX=185453 GN=LOC102812119 PE=4 SV=1
-----STGVKVPRNFRLLEELEEGQKGVGDGTVSWGLEDDEDMTLTRWTGMIIGPPRTNYENRIYSLKVECGPKYPEAPPSVRFVTKINMNGINNSSGMVDARSIPVLAKWQNSYSIKVVLQELRRLMMSKENMKLPQPPEGQTYNN
>tr|A0A6J0W3C6|A0A6J0W3C6_ODOVR/4-145 [subseq from] ubiquitin-conjugating enzyme E2 variant 2 OS=Odocoileus virginianus texanus OX=9880 GN=UBE2V2 PE=4 SV=1
-----STGVKVPRNFRLLEELEEGQKGVGDGTVSWGLEDDEDMTLTRWTGMIIGPPRTNYENRIYSLKVECGPKYPEAPPSVRFVTKINMNGINNSSGMVDARSIPVLAKWQNSYSIKVVLQELRRLMMSKENMKLPQPPEGQTYNN
>tr|A0A6J1Y1H7|A0A6J1Y1H7_ACIJB/4-145 [subseq from] ubiquitin-conjugating enzyme E2 variant 2 isoform X1 OS=Acinonyx jubatus OX=32536 GN=UBE2V2 PE=4 SV=1
-----STGVKVPRNFRLLEELEEGQKGVGDGTVSWGLEDDEDMTLTRWTGMIIGPPRTNYENRIYSLKVECGPKYPEAPPSVRFVTKINMNGINNSSGMVDARSIPVLAKWQNSYSIKVVLQELRRLMMSKENMKLPQPPEGQTYNN
>tr|A0A6J2DVH7|A0A6J2DVH7_ZALCA/4-145 [subseq from] ubiquitin-conjugating enzyme E2 variant 2 isoform X1 OS=Zalophus californianus OX=9704 GN=UBE2V2 PE=4 SV=1
-----STGVKVPRNFRLLEELEEGQKGVGDGTVSWGLEDDEDMTLTRWTGMIIGPPRTNYENRIYSLKVECGPKYPEAPPSVRFVTKINMNGINNSSGMVDARSIPVLAKWQNSYSIKVVLQELRRLMMSKENMKLPQPPEGQTYNN
>tr|A0A6J3BLQ5|A0A6J3BLQ5_VICPA/4-145 [subseq from] ubiquitin-conjugating enzyme E2 variant 2 isoform X2 OS=Vicugna pacos OX=30538 GN=UBE2V2 PE=4 SV=1
-----STGVKVPRNFRLLEELEEGQKGVGDGTVSWGLEDDEDMTLTRWTGMIIGPPRTNYENRIYSLKVECGPKYPEAPPSVRFVTKINMNGINNSSGMVDARSIPVLAKWQNSYSIKVVLQELRRLMMSKENMKLPQPPEGQTYNN
>tr|A0A6P3FV57|A0A6P3FV57_OCTDE/4-145 [subseq from] ubiquitin-conjugating enzyme E2 variant 2 OS=Octodon degus OX=10160 GN=LOC101589252 PE=4 SV=1
-----STGVKVPRNFRLLEELEEGQKGVGDGTVSWGLEDDEDMTLTRWTGMIIGPPRTNYENRIYSLKVECGPKYPEAPPSVRFVTKINMNGINNSSGMVDARSIPVLAKWQNSYSIKVVLQELRRLMMSKENMKLPQPPEGQTYNN
>tr|A0A6P3HD37|A0A6P3HD37_BISBI/4-145 [subseq from] ubiquitin-conjugating enzyme E2 variant 2 OS=Bison bison bison OX=43346 GN=UBE2V2 PE=4 SV=1
-----STGVKVPRNFRLLEELEEGQKGVGDGTVSWGLEDDEDMTLTRWTGMIIGPPRTNYENRIYSLKVECGPKYPEAPPSVRFVTKINMNGINNSSGMVDARSIPVLAKWQNSYSIKVVLQELRRLMMSKENMKLPQPPEGQTYNN
>tr|A0A6P3RP83|A0A6P3RP83_PTEVA/4-145 [subseq from] ubiquitin-conjugating enzyme E2 variant 2 isoform X1 OS=Pteropus vampyrus OX=132908 GN=UBE2V2 PE=4 SV=1
-----STGVKVPRNFRLLEELEEGQKGVGDGTVSWGLEDDEDMTLTRWTGMIIGPPRTNYENRIYSLKVECGPKYPEAPPSVRFVTKINMNGINNSSGMVDARSIPVLAKWQNSYSIKVVLQELRRLMMSKENMKLPQPPEGQTYNN
>tr|A0A6P3YJG5|A0A6P3YJG5_SHEEP/4-145 [subseq from] ubiquitin-conjugating enzyme E2 variant 2 OS=Ovis aries OX=9940 GN=UBE2V2 PE=4 SV=1
-----STGVKVPRNFRLLEELEEGQKGVGDGTVSWGLEDDEDMTLTRWTGMIIGPPRTNYENRIYSLKVECGPKYPEAPPSVRFVTKINMNGINNSSGMVDARSIPVLAKWQNSYSIKVVLQELRRLMMSKENMKLPQPPEGQTYNN
>tr|A0A6P4UIA9|A0A6P4UIA9_PANPR/4-145 [subseq from] ubiquitin-conjugating enzyme E2 variant 2 isoform X2 OS=Panthera pardus OX=9691 GN=UBE2V2 PE=4 SV=1
-----STGVKVPRNFRLLEELEEGQKGVGDGTVSWGLEDDEDMTLTRWTGMIIGPPRTNYENRIYSLKVECGPKYPEAPPSVRFVTKINMNGINNSSGMVDARSIPVLAKWQNSYSIKVVLQELRRLMMSKENMKLPQPPEGQTYNN
>tr|A0A6P6HS53|A0A6P6HS53_PUMCO/4-145 [subseq from] LOW QUALITY PROTEIN: ubiquitin-conjugating enzyme E2 variant 2 OS=Puma concolor OX=9696 GN=UBE2V2 PE=4 SV=1
-----STGVKVPRNFRLLEELEEGQKGVGDGTVSWGLEDDEDMTLTRWTGMIIGPPRTNYENRIYSLKVECGPKYPEAPPSVRFVTKINMNGINNSSGMVDARSIPVLAKWQNSYSIKVVLQELRRLMMSKENMKLPQPPEGQTYNN
>tr|A0A7J8C4V7|A0A7J8C4V7_ROUAE/4-145 [subseq from] Ubiquitin conjugating enzyme E2 V2 OS=Rousettus aegyptiacus OX=9407 GN=HJG63_020214 PE=4 SV=1
-----STGVKVPRNFRLLEELEEGQKGVGDGTVSWGLEDDEDMTLTRWTGMIIGPPRTNYENRIYSLKVECGPKYPEAPPSVRFVTKINMNGINNSSGMVDARSIPVLAKWQNSYSIKVVLQELRRLMMSKENMKLPQPPEGQTYNN
>tr|A0A7J8DV68|A0A7J8DV68_MOLMO/4-145 [subseq from] Ubiquitin conjugating enzyme E2 V2 OS=Molossus molossus OX=27622 GN=HJG59_019114 PE=4 SV=1
-----STGVKVPRNFRLLEELEEGQKGVGDGTVSWGLEDDEDMTLTRWTGMIIGPPRTNYENRIYSLKVECGPKYPEAPPSVRFVTKINMNGINNSSGMVDARSIPVLAKWQNSYSIKVVLQELRRLMMSKENMKLPQPPEGQTYNN
>tr|A0M8W4|A0M8W4_HUMAN/4-145 [subseq from] Ubiquitin-conjugating enzyme E2 variant 2 OS=Homo sapiens OX=9606 GN=UBE2V2 PE=2 SV=1
-----STGVKVPRNFRLLEELEEGQKGVGDGTVSWGLEDDEDMTLTRWTGMIIGPPRTNYENRIYSLKVECGPKYPEAPPSVRFVTKINMNGINNSSGMVDARSIPVLAKWQNSYSIKVVLQELRRLMMSKENMKLPQPPEGQTYNN
>tr|G1L4B5|G1L4B5_AILME/4-145 [subseq from] Ubiquitin conjugating enzyme E2 V2 OS=Ailuropoda melanoleuca OX=9646 GN=UBE2V2 PE=4 SV=2
-----STGVKVPRNFRLLEELEEGQKGVGDGTVSWGLEDDEDMTLTRWTGMIIGPPRTNYENRIYSLKVECGPKYPEAPPSVRFVTKINMNGINNSSGMVDARSIPVLAKWQNSYSIKVVLQELRRLMMSKENMKLPQPPEGQTYNN
>tr|G1TZZ3|G1TZZ3_RABIT/4-145 [subseq from] UBC core domain-containing protein OS=Oryctolagus cuniculus OX=9986 PE=4 SV=1
-----STGVKVPRNFRLLEELEEGQKGVGDGTVSWGLEDDEDMTLTRWTGMIIGPPRTNYENRIYSLKVECGPKYPEAPPSVRFVTKINMNGINNSSGMVDARSIPVLAKWQNSYSIKVVLQELRRLMMSKENMKLPQPPEGQTYNN
>tr|G3TJH5|G3TJH5_LOXAF/7-147 [subseq from] Ubiquitin conjugating enzyme E2 V2 OS=Loxodonta africana OX=9785 GN=UBE2V2 PE=4 SV=1
------IGVKVPRNFRLLEELEEGQKGVGDGTVSWGLEDDEDMTLTRWTGMIIGPPRTNYENRIYSLKVECGPKYPEAPPSVRFVTKINMNGINNSSGVVDARSIPVLAKWQNSYSIKVVLQELRRLMMSKENMKLPQPPEGQTYNN
>tr|H9FZA8|H9FZA8_MACMU/4-145 [subseq from] Ubiquitin conjugating enzyme E2 V2 OS=Macaca mulatta OX=9544 GN=UBE2V2 PE=2 SV=1
-----STGVKVPRNFRLLEELEEGQKGVGDGTVSWGLEDDEDMTLTRWTGMIIGPPRTNYENRIYSLKVECGPKYPEAPPSVRFVTKINMNGINNSSGMVDARSIPVLAKWQNSYSIKVVLQELRRLMMSKENMKLPQPPEGQTYNN
>tr|I3NBM3|I3NBM3_ICTTR/4-145 [subseq from] Ubiquitin conjugating enzyme E2 V2 OS=Ictidomys tridecemlineatus OX=43179 GN=UBE2V2 PE=4 SV=1
-----STGVKVPRNFRLLEELEEGQKGVGDGTVSWGLEDDEDMTLTRWTGMIIGPPRTNYENRIYSLKVECGPKYPEAPPSVRFVTKINMNGINNSSGMVDARSIPVLAKWQNSYSIKVVLQELRRLMMSKENMKLPQPPEGQTYNN
>tr|I7GGZ7|I7GGZ7_MACFA/4-145 [subseq from] Macaca fascicularis brain cDNA clone: QbsB-10005, similar to human ubiquitin-conjugating enzyme E2 variant 2 (UBE2V2), mRNA, RefSeq: NM_003350.2 OS=Macaca fascicularis OX=9541 PE=2 SV=1
-----STGVKVPRNFRLLEELEEGQKGVGDGTVSWGLEDDEDMTLTRWTGMIIGPPRTNYENRIYSLKVECGPKYPEAPPSVRFVTKINMNGINNSSGMVDARSIPVLAKWQNSYSIKVVLQELRRLMMSKENMKLPQPPEGQTYNN
>tr|J9NY44|J9NY44_CANLF/4-145 [subseq from] Ubiquitin conjugating enzyme E2 V2 OS=Canis lupus familiaris OX=9615 GN=UBE2V2 PE=4 SV=1
-----STGVKVPRNFRLLEELEEGQKGVGDGTVSWGLEDDEDMTLTRWTGMIIGPPRTNYENRIYSLKVECGPKYPEAPPSVRFVTKINMNGINNSSGMVDARSIPVLAKWQNSYSIKVVLQELRRLMMSKENMKLPQPPEGQTYNN
>tr|K7A6R3|K7A6R3_PANTR/4-145 [subseq from] Ubiquitin conjugating enzyme E2 V2 OS=Pan troglodytes OX=9598 GN=UBE2V2 PE=2 SV=1
-----STGVKVPRNFRLLEELEEGQKGVGDGTVSWGLEDDEDMTLTRWTGMIIGPPRTNYENRIYSLKVECGPKYPEAPPSVRFVTKINMNGINNSSGMVDARSIPVLAKWQNSYSIKVVLQELRRLMMSKENMKLPQPPEGQTYNN
>tr|K9IWH0|K9IWH0_DESRO/4-145 [subseq from] Putative ubiquitin-conjugating enzyme e2 variant 2 OS=Desmodus rotundus OX=9430 PE=2 SV=1
-----STGVKVPRNFRLLEELEEGQKGVGDGTVSWGLEDDEDMTLTRWTGMIIGPPRTNYENRIYSLKVECGPKYPEAPPSVRFVTKINMNGINNSSGMVDARSIPVLAKWQNSYSIKVVLQELRRLMMSKENMKLPQPPEGQTYNN
>tr|M3XPK2|M3XPK2_MUSPF/4-145 [subseq from] Ubiquitin conjugating enzyme E2 V2 OS=Mustela putorius furo OX=9669 GN=UBE2V2 PE=4 SV=1
-----STGVKVPRNFRLLEELEEGQKGVGDGTVSWGLEDDEDMTLTRWTGMIIGPPRTNYENRIYSLKVECGPKYPEAPPSVRFVTKINMNGINNSSGMVDARSIPVLAKWQNSYSIKVVLQELRRLMMSKENMKLPQPPEGQTYNN
>tr|L7MRH8|L7MRH8_HORSE/9-151 [subseq from] Ubiquitin-conjugating enzyme e2 variant 2-like protein (Fragment) OS=Equus caballus OX=9796 GN=UBE2V2 PE=2 SV=1
----VSTGVKVPRNFRLLEELEEGQKGVGDGTVSWGLEDDEDMTLTRWTGMIIGPPRTNYENRIYSLKVECGPKYPEAPPSVRFVTKINMNGINNSSGMVDARSIPVLAKWQNSYSIKVVLQELRRLMMSKENMKLPQPPEGQTYNN
>tr|A0A6J3JCP0|A0A6J3JCP0_SAPAP/30-172 [subseq from] ubiquitin-conjugating enzyme E2 variant 2 OS=Sapajus apella OX=9515 GN=UBE2V2 PE=4 SV=1
----VSTGVKVPRNFRLLEELEEGQKGVGDGTVSWGLEDDEDMTLTRWTGMIIGPPRTNYENRIYSLKVECGPKYPEAPPSVRFVTKINMNGVNNSSGMVDARSIPVLAKWQNSYSIKVVLQELRRLMMSKENMKLPQPPEGQTYNN
>tr|A0A803J269|A0A803J269_XENTR/4-146 [subseq from] Ubiquitin conjugating enzyme E2 V2 OS=Xenopus tropicalis OX=8364 GN=ube2v2 PE=4 SV=1
----SGTGVKMPRNFRLLEELEEGQKGVGDGTVSWGLEDDEDMTLTRWTGMIIGPPRTNYENRIYSLKIECGPKYPEAPPTVRFVTKMNMNGINNSNGTVDSRSIPVLAKWQNSFSIKVVLQELRRLMMSKENMKLPQPPEGQTYNN
>tr|A0A803J3S3|A0A803J3S3_XENTR/47-191 [subseq from] Ubiquitin conjugating enzyme E2 V2 OS=Xenopus tropicalis OX=8364 GN=ube2v2 PE=4 SV=1
--CSTGSSVKMPRNFRLLEELEEGQKGVGDGTVSWGLEDDEDMTLTRWTGMIIGPPRTNYENRIYSLKIECGPKYPEAPPTVRFVTKMNMNGINNSNGTVDSRSIPVLAKWQNSFSIKVVLQELRRLMMSKENMKLPQPPEGQTYNN
>tr|A0A2R8MAY6|A0A2R8MAY6_CALJA/30-172 [subseq from] Ubiquitin conjugating enzyme E2 V2 OS=Callithrix jacchus OX=9483 GN=UBE2V2 PE=4 SV=1
----VSTGVKVPRNFRLLEELEEGQKGVGDGTVSWGLEDDEDMTLTRWTGMIIGPPRTNYENRIYSLKVECGPKYPEAPPSVRFVTKINMNGVNNSSGMVDARSIPVLAKWQNSYSIKVVLQELRRLMMSKENMKLPQPPEGQTYNN
>tr|A0A452EIE2|A0A452EIE2_CAPHI/4-144 [subseq from] Ubiquitin conjugating enzyme E2 V2 OS=Capra hircus OX=9925 GN=UBE2V2 PE=4 SV=1
------SGVKVPRNFRLLEELEEGQKGVGDGTVSWGLEDDEDMTLTRWTGMIIGPPRTNYENRIYSLKVECGPKYPEAPPSVRFVTKINMNGINNSSGMVDARSIPVLAKWQNSYSIKVVLQELRRLMMSKENMKLPQPPEGQTYNN
>tr|A0A4W5NGB7|A0A4W5NGB7_9TELE/4-144 [subseq from] UBC core domain-containing protein OS=Hucho hucho OX=62062 PE=4 SV=1
------SGVKVPRNFRLLEELEEGQKGVGDGTVSWGLEDDEDMTLTRWRGMIIGPPRTIYENRMYSLKVECGPRYPEAPPFVRFVTKINLNGVHNSNGVVDTRAVSALAKWQNSYSIRVVLQELRRLMMCKENMKLPQPPEGQIYTN
>tr|A0A672TUP9|A0A672TUP9_STRHB/113-255 [subseq from] Ubiquitin conjugating enzyme E2 V2 OS=Strigops habroptila OX=2489341 GN=UBE2V2 PE=4 SV=1
----AGSTVKVPRNFRLLEELEEGQKGVGDGTVSWGLEDDEDMTLTRWTGMIIGPPRTNYENRIYSLKVECGPKYPEAPPTVRFVTKINMNGINNSNGMVDARSIPVLAKWQNSYSIKVVLQELRRLMMSKENMKLPQPPEGQTYNN
>tr|A0A7J6BG40|A0A7J6BG40_AMEME/1-146 [subseq from] UBC core domain-containing protein OS=Ameiurus melas OX=219545 GN=AMELA_G00005810 PE=4 SV=1
MAASTGSGIKVPRNFRLLEELEEGQKGVGDGTVSWGLEDDDDMTLTRWRGMIIGPPRTIYENRIYSLRVECGPRYPETPPLIRFVTKINLNGVHNSNGMVDVRAVSSLAKWQNSYSIRVVLQELRRLMMCKENMKLPQPPEGQIYS-
>tr|A0A7J7TKJ4|A0A7J7TKJ4_MYOMY/4-145 [subseq from] Ubiquitin conjugating enzyme E2 V2 OS=Myotis myotis OX=51298 GN=mMyoMyo1_020101 PE=4 SV=1
-----STGVKVPRNFRLLEELEEGQKGVGDGTVSWGLEDDEDMTLTRWTGMIIGPPRTNYENRIYSLKVECGPKYPEAPPSVRFVTKINMNGINNSSGMVDARSIPILAKWQNSYSIKVVLQELRRLMMSKENMKLPQPPEGQTYNN
>tr|A0A7K7XIF1|A0A7K7XIF1_9PASS/4-144 [subseq from] UB2V2 enzyme (Fragment) OS=Mohoua ochrocephala OX=874463 GN=Ube2v2 PE=4 SV=1
------SAVKVPRNFRLLEELEEGQKGVGDGTVSWGLEDDEDMTLTRWTGMIIGPPRTNYENRIYSLKVECGPKYPEAPPTVRFVTKINMNGINNSNGMVDARSIPVLAKWQNSYSIKVVLQELRRLMMSKENMKLPQPPEGQTYNN
>tr|A0A6I9I7V4|A0A6I9I7V4_VICPA/8-151 [subseq from] ubiquitin-conjugating enzyme E2 variant 2 isoform X1 OS=Vicugna pacos OX=30538 GN=UBE2V2 PE=4 SV=1
---SSRRGVKVPRNFRLLEELEEGQKGVGDGTVSWGLEDDEDMTLTRWTGMIIGPPRTNYENRIYSLKVECGPKYPEAPPSVRFVTKINMNGINNSSGMVDARSIPVLAKWQNSYSIKVVLQELRRLMMSKENMKLPQPPEGQTYNN
>tr|A0A5E4CGG8|A0A5E4CGG8_MARMO/32-174 [subseq from] Ubiquitin-conjugating enzyme E2 OS=Marmota monax OX=9995 GN=GHT09_005213 PE=4 SV=1
----VSTGVKVPRNFRLLEELEEGQKGVGDGTVSWGLEDDEDMTLTRWTGMIIGPPRTNYENRIYSLKVECGPKYPEAPPSVRFVTKINMNGINNSSGMVDARSIPVLAKWQNSYSIKVVLQELRRLMMSKENMKLPQPPEGQTYNN
>tr|A0A2U3ZB83|A0A2U3ZB83_ODORO/9-150 [subseq from] ubiquitin-conjugating enzyme E2 variant 2 isoform X1 OS=Odobenus rosmarus divergens OX=9708 GN=UBE2V2 PE=4 SV=1
-----ITGVKVPRNFRLLEELEEGQKGVGDGTVSWGLEDDEDMTLTRWTGMIIGPPRTNYENRIYSLKVECGPKYPEAPPSVRFVTKINMNGINNSSGMVDARSIPVLAKWQNSYSIKVVLQELRRLMMSKENMKLPQPPEGQTYNN
>tr|A0A852CJQ8|A0A852CJQ8_9PICI/3-144 [subseq from] UB2V2 enzyme (Fragment) OS=Ramphastos sulfuratus OX=322582 GN=Ube2v2 PE=4 SV=1
-----SSPVKVPRNFRLLEELEEGQKGVGDGTVSWGLEDDEDMTLTRWTGMIIGPPRTNYENRIYSLKVECGPKYPEAPPTVRFVTKINMNGINNSNGMVDARSIPVLAKWQNSYSIKVVLQELRRLMMSKENMKLPQPPEGQTYNN
>tr|A0A7K9CB01|A0A7K9CB01_9PICI/4-144 [subseq from] UB2V2 enzyme (Fragment) OS=Psilopogon haemacephalus OX=2585815 GN=Ube2v2 PE=4 SV=1
------SPVKVPRNFRLLEELEEGQKGVGDGTVSWGLEDDEDMTLTRWTGMIIGPPRTNYENRIYSLKVECGPKYPEAPPTVRFVTKINMNGINNSNGMVDARSIPVLAKWQNSYSIKVVLQELRRLMMSKENMKLPQPPEGQTYNN
>tr|A0A852INJ5|A0A852INJ5_9PICI/4-144 [subseq from] UB2V2 enzyme (Fragment) OS=Tricholaema leucomelas OX=240729 GN=Ube2v2 PE=4 SV=1
------SPVKVPRNFRLLEELEEGQKGVGDGTVSWGLEDDEDMTLTRWTGMIIGPPRTNYENRIYSLKVECGPKYPEAPPTVRFVTKINMNGINNSNGMVDARSIPVLAKWQNSYSIKVVLQELRRLMMSKENMKLPQPPEGQTYNN
>tr|A0A3Q2GY60|A0A3Q2GY60_HORSE/38-180 [subseq from] Ubiquitin conjugating enzyme E2 V2 OS=Equus caballus OX=9796 GN=UBE2V2 PE=4 SV=1
----VSTGVKVPRNFRLLEELEEGQKGVGDGTVSWGLEDDEDMTLTRWTGMIIGPPRTNYENRIYSLKVECGPKYPEAPPSVRFVTKINMNGINNSSGMVDARSIPVLAKWQNSYSIKVVLQELRRLMMSKENMKLPQPPEGQTYNN
>tr|A0A6I9X1W1|A0A6I9X1W1_9SAUR/2-144 [subseq from] ubiquitin-conjugating enzyme E2 variant 2 isoform X1 OS=Thamnophis sirtalis OX=35019 GN=UBE2V2 PE=4 SV=1
----AGSTVKVPRNFRLLEELEEGQKGVGDGTVSWGLEDDEDMTLTRWTGMIIGPPRTNYENRIYSLKVECGPKYPEAPPTVRFVTKINMNGINNSNGMVDARSIPVLGKWQNSYSIKVILQELRRLMMSKENMKLPQPPEGQTYNN
>tr|A0A2K5KK56|A0A2K5KK56_CERAT/3-143 [subseq from] UBC core domain-containing protein OS=Cercocebus atys OX=9531 PE=4 SV=1
------SHLKVPRNFRLLEELKEGQKGVGDGTVSWGLEDEEDMTLTRWTGMIVGPPRTIYENRIYSLKIECGPKYPKAPPFVRFVTKINMNGVNSSNGVVDPRTVSVLAKWQNSYSIKVVLRELWGLLMSKESMKLPQPPKGQCYSN
>tr|A0A6Q2XLM2|A0A6Q2XLM2_ESOLU/23-164 [subseq from] Ubiquitin-conjugating enzyme E2 variant 1 OS=Esox lucius OX=8010 GN=PEDS1 PE=4 SV=1
-----PTGVKVPRNFRLLEELEEGQKGVGDGTVSWGLEDDEDMTLTRWRGMIIGPPRTIYENRMYSLKVECGPRYPEAPPFVRFVTKINLNGVHNSNGVVDTRAVSALAKWQNSYSIRVVLQELRRLMMCKENMKLPQPPEGQIYTN
>tr|A0A7K4IZ75|A0A7K4IZ75_GEOCA/3-144 [subseq from] UB2V2 enzyme (Fragment) OS=Geococcyx californianus OX=8947 GN=Ube2v2 PE=4 SV=1
-----FSLVKVPRNFRLLEELEEGQKGVGDGTVSWGLEDDEDMTLTRWTGMIIGPPRTNYENRIYSLKVECGPKYPEAPPTVRFVTKINMNGINNSNGMVDARSIPVLAKWQNSYSIKVVLQELRRLMMSKENMKLPQPPEGQTYNN
>tr|A0A7K5QMR0|A0A7K5QMR0_9PASE/3-144 [subseq from] UB2V2 enzyme (Fragment) OS=Prunella himalayana OX=670356 GN=Ube2v2 PE=4 SV=1
-----FSLVKVPRNFRLLEELEEGQKGVGDGTVSWGLEDDEDMTLTRWTGMIIGPPRTNYENRIYSLKVECGPKYPEAPPTVRFVTKINMNGINNSNGMVDARSIPVLAKWQNSYSIKVVLQELRRLMMSKENMKLPQPPEGQTYNN
>tr|A0A851MW29|A0A851MW29_9DEND/1-141 [subseq from] UB2V2 enzyme (Fragment) OS=Campylorhamphus procurvoides OX=190295 GN=Ube2v2 PE=4 SV=1
------SAVKVPRNFRLLEELEEGQKGVGDGTVSWGLEDDEDMTLTRWTGMIIGPPRTNYENRIYSLKVECGPKYPEAPPTVRFVTKINMNGINNSNGMVDARSIPVLAKWQNSYSIKVVLQELRRLMMSKENMKLPQPPEGQTYNN
>tr|K7G923|K7G923_PELSI/3-144 [subseq from] UBC core domain-containing protein OS=Pelodiscus sinensis OX=13735 GN=UBE2V2 PE=4 SV=1
-----GQIVKVPRNFRLLEELEEGQKGVGDGTVSWGLEDDEDMTLTRWTGMIIGPPRTNYENRIYSLKVECGPKYPEAPPTVRFVTKINMNGINNSNGMVDARSIPVLAKWQNSYSIKVVLQELRRLMMSKENMKLPQPPEGQTYNN
>tr|A0A6P5C915|A0A6P5C915_BOSIN/4-145 [subseq from] ubiquitin-conjugating enzyme E2 variant 2 OS=Bos indicus OX=9915 GN=UBE2V2 PE=4 SV=1
-----SIGVKVPRNFRLLEELEEGQKGVGDGTVSWGLEDDEDMTLTRWTGMIIGPPRTNYENRIYSLKVECGPKYPEAPPSVRFVTKINMNGINNSSGMVDARSIPVLAKWQNSYSIKVVLQELRRLMMSKENMKLPQPPEGQTYNN
>tr|A0A7K9VB57|A0A7K9VB57_ANSSE/1-141 [subseq from] UB2V2 enzyme (Fragment) OS=Anseranas semipalmata OX=8851 GN=Ube2v2 PE=4 SV=1
------SSVKVPRNFRLLEELEEGQKGVGDGTVSWGLEDDEDMTLTRWTGMIIGPPRTNYENRIYSLKVECGPKYPEAPPTVRFVTKINMNGINNSNGMVDARSIPVLAKWQNSYSIKVVLQELRRLMMSKENMKLPQPPEGQTYNN
>tr|A0A7L3L8B6|A0A7L3L8B6_9CHAR/4-144 [subseq from] UB2V2 enzyme (Fragment) OS=Turnix velox OX=2529409 GN=Ube2v2 PE=4 SV=1
------SPVKVPRNFRLLEELEEGQKGVGDGTVSWGLEDDEDMTLTRWTGMIIGPPRTNYENRIYSLKVECGPKYPEAPPTVRFVTKINMNGINNSNGMVDARSIPVLAKWQNSYSIKVVLQELRRLMMSKENMKLPQPPEGQTYNN
>tr|A0A6J3QAF7|A0A6J3QAF7_TURTR/35-176 [subseq from] ubiquitin-conjugating enzyme E2 variant 2 isoform X2 OS=Tursiops truncatus OX=9739 GN=UBE2V2 PE=4 SV=1
-----DGGVKVPRNFRLLEELEEGQKGVGDGTVSWGLEDDEDMTLTRWTGMIIGPPRTNYENRIYSLKVECGPKYPEAPPSVRFVTKINMNGVNNSSGMVDARSIPVLAKWQNSYSIKVVLQELRRLMMSKENMKLPQPPEGQTYNN
>tr|A0A7L1GII6|A0A7L1GII6_9PICI/4-144 [subseq from] UB2V2 enzyme (Fragment) OS=Indicator maculatus OX=545262 GN=Ube2v2 PE=4 SV=1
------SPVKVPRNFRLLEELEEGQKGVGDGTVSWGLEDDEDMTLTRWTGMIIGPPRTNYENRIYSLKVECGPKYPEAPPTVRFVTKINMNGINNSNGMVDARSIPVLAKWQNSYSIKVVLQELRRLMMSKENMKLPQPPEGQTYNN
>tr|Q862Q9|Q862Q9_BOVIN/2-142 [subseq from] Similar to ubiquitin-conjugating enzyme E2 variant 2 (Fragment) OS=Bos taurus OX=9913 PE=2 SV=1
------TGVKVPRNFRLLEELEEGQKGVGDGTVSWGLEDDEDMTLTRWTGMIIGPPRTNYENRIYSLKVECGPKYPEAPPSVRFVTKINMNGINNSSGMVDARSIPVLAKWQNSYSIKVVLQELRRLMMSKENMKLPQPPEGQTYNN
>tr|A0A556U1J8|A0A556U1J8_BAGYA/3-145 [subseq from] Ubiquitin-conjugating enzyme E2 variant 2 OS=Bagarius yarrelli OX=175774 GN=Baya_6682 PE=4 SV=1
----ASSGVKVPRNFRLLEELEEGQKGVGDGTVSWGLEDDEDMTLTRWTGMIIGPARTNYENRIYSLKVECGPKYPEAPPTVRFVTKISMNGINNSNGMVDARSIPILAKWQNSYSIKVVLQELRRLMMSKENMKLPQPPEGQTYSN
>tr|A0A5N5Q4F8|A0A5N5Q4F8_PANHP/3-145 [subseq from] UBC core domain-containing protein OS=Pangasianodon hypophthalmus OX=310915 GN=PHYPO_G00004450 PE=4 SV=1
----ASSGVKVPRNFRLLEELEEGQKGVGDGTVSWGLEDDEDMTLTRWTGMIIGPARTNYENRIYSLKVECGPKYPEAPPTVRFVTKISMNGINNSNGMVDARSIPILAKWQNSYSIKVVLQELRRLMMSKENMKLPQPPEGQTYSN
>tr|A0A7K7KYD6|A0A7K7KYD6_9AVES/4-144 [subseq from] UB2V2 enzyme (Fragment) OS=Asarcornis scutulata OX=75869 GN=Ube2v2 PE=4 SV=1
------SPVKVPRNFRLLEELEEGQKGVGDGTVSWGLEDDEDMTLTRWTGMIIGPPRTNYENRIYSLKVECGPKYPEAPPTVRFVTKINMNGINNSNGMVDARSIPVLAKWQNSYSIKVVLQELRRLMMSKENMKLPQPPEGQTYNN
>tr|A0A7K8QKG4|A0A7K8QKG4_9PASS/4-144 [subseq from] UB2V2 enzyme (Fragment) OS=Smithornis capensis OX=363769 GN=Ube2v2 PE=4 SV=1
------SPVKVPRNFRLLEELEEGQKGVGDGTVSWGLEDDEDMTLTRWTGMIIGPPRTNYENRIYSLKVECGPKYPEAPPTVRFVTKINMNGINNSNGMVDARSIPVLAKWQNSYSIKVVLQELRRLMMSKENMKLPQPPEGQTYNN
>tr|A0A3Q0GB38|A0A3Q0GB38_ALLSI/4-142 [subseq from] ubiquitin-conjugating enzyme E2 variant 2 isoform X1 OS=Alligator sinensis OX=38654 GN=UBE2V2 PE=4 SV=1
--------VKVPRNFRLLEELEEGQKGVGDGTVSWGLEDDEDMTLTRWTGMIIGPPRTNYENRIYSLKVECGPKYPEAPPTVRFVTKINMNGINNSNGMVDARSIPVLAKWQNSYSIKVVLQELRRLMMSKENMKLPQPPEGQTYSN
>tr|A0A3Q1MNS5|A0A3Q1MNS5_BOVIN/70-212 [subseq from] Ubiquitin-conjugating enzyme E2 variant 2 OS=Bos taurus OX=9913 GN=UBE2V2 PE=4 SV=1
----VSTGVKVPRNFRLLEELEEGQKGVGDGTVSWGLEDDEDMTLTRWTGMIIGPPRTNYENRIYSLKVECGPKYPEAPPSVRFVTKINMNGINNSSGMVDARSIPVLAKWQNSYSIKVVLQELRRLMMSKENMKLPQPPEGQTYNN
>tr|A0A4W2EE61|A0A4W2EE61_BOBOX/70-212 [subseq from] Ubiquitin conjugating enzyme E2 V2 OS=Bos indicus x Bos taurus OX=30522 GN=UBE2V2 PE=4 SV=1
----VSTGVKVPRNFRLLEELEEGQKGVGDGTVSWGLEDDEDMTLTRWTGMIIGPPRTNYENRIYSLKVECGPKYPEAPPSVRFVTKINMNGINNSSGMVDARSIPVLAKWQNSYSIKVVLQELRRLMMSKENMKLPQPPEGQTYNN
>tr|A0A7K4K4N4|A0A7K4K4N4_9AVES/4-144 [subseq from] UB2V2 enzyme (Fragment) OS=Crypturellus soui OX=458187 GN=Ube2v2 PE=4 SV=1
------SPVKVPRNFRLLEELEEGQKGVGDGTVSWGLEDDEDMTLTRWTGMIIGPPRTNYENRIYSLKVECGPKYPEAPPTVRFVTKINMNGINNSNGMVDARSIPVLAKWQNSYSIKVVLQELRRLMMSKENMKLPQPPEGQTYNN
>tr|A0A7K4W3H6|A0A7K4W3H6_9TYRA/4-144 [subseq from] UB2V2 enzyme (Fragment) OS=Tachuris rubrigastra OX=495162 GN=Ube2v2 PE=4 SV=1
------SPVKVPRNFRLLEELEEGQKGVGDGTVSWGLEDDEDMTLTRWTGMIIGPPRTNYENRIYSLKVECGPKYPEAPPTVRFVTKINMNGINNSNGMVDARSIPVLAKWQNSYSIKVVLQELRRLMMSKENMKLPQPPEGQTYNN
>tr|A0A7K5DKA2|A0A7K5DKA2_9TYRA/4-144 [subseq from] UB2V2 enzyme (Fragment) OS=Pachyramphus minor OX=369605 GN=Ube2v2 PE=4 SV=1
------SPVKVPRNFRLLEELEEGQKGVGDGTVSWGLEDDEDMTLTRWTGMIIGPPRTNYENRIYSLKVECGPKYPEAPPTVRFVTKINMNGINNSNGMVDARSIPVLAKWQNSYSIKVVLQELRRLMMSKENMKLPQPPEGQTYNN
>tr|A0A7K5K3X5|A0A7K5K3X5_9TYRA/4-144 [subseq from] UB2V2 enzyme (Fragment) OS=Mionectes macconnelli OX=254557 GN=Ube2v2 PE=4 SV=1
------SPVKVPRNFRLLEELEEGQKGVGDGTVSWGLEDDEDMTLTRWTGMIIGPPRTNYENRIYSLKVECGPKYPEAPPTVRFVTKINMNGINNSNGMVDARSIPVLAKWQNSYSIKVVLQELRRLMMSKENMKLPQPPEGQTYNN
>tr|A0A7K5ZVE5|A0A7K5ZVE5_ONYCO/4-144 [subseq from] UB2V2 enzyme (Fragment) OS=Onychorhynchus coronatus OX=360224 GN=Ube2v2 PE=4 SV=1
------SPVKVPRNFRLLEELEEGQKGVGDGTVSWGLEDDEDMTLTRWTGMIIGPPRTNYENRIYSLKVECGPKYPEAPPTVRFVTKINMNGINNSNGMVDARSIPVLAKWQNSYSIKVVLQELRRLMMSKENMKLPQPPEGQTYNN
>tr|A0A851Y5K8|A0A851Y5K8_EOLRO/4-144 [subseq from] UB2V2 enzyme (Fragment) OS=Eolophus roseicapilla OX=176039 GN=Ube2v2 PE=4 SV=1
------SIVKVPRNFRLLEELEEGQKGVGDGTVSWGLEDDEDMTLTRWTGMIIGPPRTNYENRIYSLKVECGPKYPEAPPTVRFVTKINMNGINNSNGMVDARSIPVLAKWQNSYSIKVVLQELRRLMMSKENMKLPQPPEGQTYNN
>tr|A0A851Y6G8|A0A851Y6G8_9AVES/4-144 [subseq from] UB2V2 enzyme (Fragment) OS=Halcyon senegalensis OX=342381 GN=Ube2v2 PE=4 SV=1
------SLVKVPRNFRLLEELEEGQKGVGDGTVSWGLEDDEDMTLTRWTGMIIGPPRTNYENRIYSLKVECGPKYPEAPPTVRFVTKINMNGINNSNGMVDARSIPVLAKWQNSYSIKVVLQELRRLMMSKENMKLPQPPEGQTYNN
>tr|A0A4W5KWD7|A0A4W5KWD7_9TELE/2-142 [subseq from] Ubiquitin-conjugating enzyme E2 variant 1 OS=Hucho hucho OX=62062 PE=4 SV=1
------AGVKVPRNFRLLEELEEGQKGVGDGTVSWGLEDDEDMTLTRWRGMIIGPPRTIYENRMYSLKVECGPRYPEAPPFVRFVTKINLNGVHNSNGVVDTRAVSALAKWQNSYSIRVVLQELRRLMMCKENMKLPQPPEGQIYTN
>tr|A0A5G2QZV4|A0A5G2QZV4_PIG/14-153 [subseq from] Ubiquitin conjugating enzyme E2 V2 OS=Sus scrofa OX=9823 GN=UBE2V2 PE=1 SV=1
-------GVKVPRNFRLLEELEEGQKGVGDGTVSWGLEDDEDMTLTRWTGMIIGPPRTNYENRIYSLKIECGPKYPEAPPSVRFVTKINMNGINNSSGMVDARSIPVLAKWQNSYSIKVVLQELRRLMMSKENMKLPQPPEGQTYNN
>tr|A0A667Y457|A0A667Y457_9TELE/4-148 [subseq from] Ubiquitin-conjugating enzyme E2 variant 1 OS=Myripristis murdjan OX=586833 GN=LOC115361635 PE=4 SV=1
---ASGSlGVKVPRNFRLLEELEEGQKGVGDGTVSWGLEDDEDMTLTRWRGMIIGPPRTIYENRMYSLKVECGPRYPETPPFVRFVTKINLNGVHNSNGVVDTRAVSALAKWQNSYSIRMVLQELRRLMMCKENMKLPQPPEGQIYSN
>tr|A0A7K7G4X7|A0A7K7G4X7_ERIRU/4-144 [subseq from] UB2V2 enzyme (Fragment) OS=Erithacus rubecula OX=37610 GN=Ube2v2 PE=4 SV=1
------SLVKVPRNFRLLEELEEGQKGVGDGTVSWGLEDDEDMTLTRWTGMIIGPPRTNYENRIYSLKVECGPKYPEAPPTVRFVTKINMNGINNSNGMVDARSIPVLAKWQNSYSIKVVLQELRRLMMSKENMKLPQPPEGQTYNN
>tr|A0A7L0UED4|A0A7L0UED4_CHOAC/3-141 [subseq from] UB2V2 enzyme (Fragment) OS=Chordeiles acutipennis OX=118183 GN=Ube2v2 PE=4 SV=1
--------VKVPRNFRLLEELEEGQKGVGDGTVSWGLEDDEDMTLTRWTGMIIGPPRTNYENRIYSLKVECGPKYPEAPPTVRFVTKINMNGINNSNGMVDARSIPVLAKWQNSYSIKVVLQELRRLMMSKENMKLPQPPEGQTYSN
>tr|H0ZKX4|H0ZKX4_TAEGU/3-142 [subseq from] UBC core domain-containing protein OS=Taeniopygia guttata OX=59729 GN=UBE2V2 PE=4 SV=2
-------AVKVPRNFRLLEELEEGQKGVGDGTVSWGLEDDEDMTLTRWTGMIIGPPRTNYENRIYSLKVECGPKYPEAPPTVRFVTKINMNGINNSNGMVDARSIPVLAKWQNSYSIKVVLQELRRLMMSKENMKLPQPPEGQTYNN
>tr|A0A2R8PAQ9|A0A2R8PAQ9_CALJA/46-186 [subseq from] Ubiquitin conjugating enzyme E2 V2 OS=Callithrix jacchus OX=9483 GN=UBE2V2 PE=4 SV=2
------TGVKVPRNFRLLEELEEGQKGVGDGTVSWGLEDDEDMTLTRWTGMIIGPPRTNYENRIYSLKVECGPKYPEAPPSVRFVTKINMNGVNNSSGMVDARSIPVLAKWQNSYSIKVVLQELRRLMMSKENMKLPQPPEGQTYNN
>tr|A0A7K5HNB1|A0A7K5HNB1_CROSL/4-144 [subseq from] UB2V2 enzyme (Fragment) OS=Crotophaga sulcirostris OX=33598 GN=Ube2v2 PE=4 SV=1
------SLVKVPRNFRLLEELEEGQKGVGDGTVSWGLEDDEDMTLTRWTGMIIGPPRTNYENRIYSLKVECGPKYPEAPPTVRFVTKINMNGINNSNGMVDARSIPVLAKWQNSYSIKVVLQELRRLMMSKENMKLPQPPEGQTYNN
>tr|A0A7K5Y770|A0A7K5Y770_9AVES/4-144 [subseq from] UB2V2 enzyme (Fragment) OS=Pterocles burchelli OX=2585816 GN=Ube2v2 PE=4 SV=1
------SVVKVPRNFRLLEELEEGQKGVGDGTVSWGLEDDEDMTLTRWTGMIIGPPRTNYENRIYSLKVECGPKYPEAPPTVRFVTKINMNGINNSNGMVDARSIPVLAKWQNSYSIKVVLQELRRLMMSKENMKLPQPPEGQTYNN
>tr|A0A7K7A8X3|A0A7K7A8X3_9AVES/4-144 [subseq from] UB2V2 enzyme (Fragment) OS=Nothoprocta pentlandii OX=2585814 GN=Ube2v2 PE=4 SV=1
------SVVKVPRNFRLLEELEEGQKGVGDGTVSWGLEDDEDMTLTRWTGMIIGPPRTNYENRIYSLKVECGPKYPEAPPTVRFVTKINMNGINNSNGMVDARSIPVLAKWQNSYSIKVVLQELRRLMMSKENMKLPQPPEGQTYNN
>tr|A0A7K7AWU9|A0A7K7AWU9_9AVES/4-144 [subseq from] UB2V2 enzyme (Fragment) OS=Nothoprocta ornata OX=83376 GN=Ube2v2 PE=4 SV=1
------SVVKVPRNFRLLEELEEGQKGVGDGTVSWGLEDDEDMTLTRWTGMIIGPPRTNYENRIYSLKVECGPKYPEAPPTVRFVTKINMNGINNSNGMVDARSIPVLAKWQNSYSIKVVLQELRRLMMSKENMKLPQPPEGQTYNN
>tr|A0A7K7N0U0|A0A7K7N0U0_HALAL/4-144 [subseq from] UB2V2 enzyme (Fragment) OS=Haliaeetus albicilla OX=8969 GN=Ube2v2 PE=4 SV=1
------SLVKVPRNFRLLEELEEGQKGVGDGTVSWGLEDDEDMTLTRWTGMIIGPPRTNYENRIYSLKVECGPKYPEAPPTVRFVTKINMNGINNSNGMVDARSIPVLAKWQNSYSIKVVLQELRRLMMSKENMKLPQPPEGQTYNN
>tr|A0A7K8N3X3|A0A7K8N3X3_CASCA/4-144 [subseq from] UB2V2 enzyme (Fragment) OS=Casuarius casuarius OX=8787 GN=Ube2v2 PE=4 SV=1
------SLVKVPRNFRLLEELEEGQKGVGDGTVSWGLEDDEDMTLTRWTGMIIGPPRTNYENRIYSLKVECGPKYPEAPPTVRFVTKINMNGINNSNGMVDARSIPVLAKWQNSYSIKVVLQELRRLMMSKENMKLPQPPEGQTYNN
>tr|A0A7L0DZQ8|A0A7L0DZQ8_TROML/4-144 [subseq from] UB2V2 enzyme (Fragment) OS=Trogon melanurus OX=56311 GN=Ube2v2 PE=4 SV=1
------SVVKVPRNFRLLEELEEGQKGVGDGTVSWGLEDDEDMTLTRWTGMIIGPPRTNYENRIYSLKVECGPKYPEAPPTVRFVTKINMNGINNSNGMVDARSIPVLAKWQNSYSIKVVLQELRRLMMSKENMKLPQPPEGQTYNN
>tr|A0A7L0JZ49|A0A7L0JZ49_CHATO/4-144 [subseq from] UB2V2 enzyme (Fragment) OS=Chauna torquata OX=30388 GN=Ube2v2 PE=4 SV=1
------SLVKVPRNFRLLEELEEGQKGVGDGTVSWGLEDDEDMTLTRWTGMIIGPPRTNYENRIYSLKVECGPKYPEAPPTVRFVTKINMNGINNSNGMVDARSIPVLAKWQNSYSIKVVLQELRRLMMSKENMKLPQPPEGQTYNN
>tr|A0A7L0UUS4|A0A7L0UUS4_9PASE/4-144 [subseq from] UB2V2 enzyme (Fragment) OS=Leptocoma aspasia OX=2585812 GN=Ube2v2 PE=4 SV=1
------SLVKVPRNFRLLEELEEGQKGVGDGTVSWGLEDDEDMTLTRWTGMIIGPPRTNYENRIYSLKVECGPKYPEAPPTVRFVTKINMNGINNSNGMVDARSIPVLAKWQNSYSIKVVLQELRRLMMSKENMKLPQPPEGQTYNN
>tr|A0A7L2CHT0|A0A7L2CHT0_9PASS/4-144 [subseq from] UB2V2 enzyme (Fragment) OS=Alaudala cheleensis OX=670337 GN=Ube2v2 PE=4 SV=1
------SLVKVPRNFRLLEELEEGQKGVGDGTVSWGLEDDEDMTLTRWTGMIIGPPRTNYENRIYSLKVECGPKYPEAPPTVRFVTKINMNGINNSNGMVDARSIPVLAKWQNSYSIKVVLQELRRLMMSKENMKLPQPPEGQTYNN
>tr|A0A7L3QFG0|A0A7L3QFG0_9SYLV/4-144 [subseq from] UB2V2 enzyme (Fragment) OS=Cettia cetti OX=68486 GN=Ube2v2 PE=4 SV=1
------SLVKVPRNFRLLEELEEGQKGVGDGTVSWGLEDDEDMTLTRWTGMIIGPPRTNYENRIYSLKVECGPKYPEAPPTVRFVTKINMNGINNSNGMVDARSIPVLAKWQNSYSIKVVLQELRRLMMSKENMKLPQPPEGQTYNN
>tr|A0A7L4A4H8|A0A7L4A4H8_9AVES/4-144 [subseq from] UB2V2 enzyme (Fragment) OS=Circaetus pectoralis OX=321084 GN=Ube2v2 PE=4 SV=1
------SLVKVPRNFRLLEELEEGQKGVGDGTVSWGLEDDEDMTLTRWTGMIIGPPRTNYENRIYSLKVECGPKYPEAPPTVRFVTKINMNGINNSNGMVDARSIPVLAKWQNSYSIKVVLQELRRLMMSKENMKLPQPPEGQTYNN
>tr|A0A811Y8Q0|A0A811Y8Q0_NYCPR/23-163 [subseq from] (raccoon dog) hypothetical protein OS=Nyctereutes procyonoides OX=34880 GN=NYPRO_LOCUS4859 PE=4 SV=1
------KGVKVPRNFRLLEELEEGQKGVGDGTVSWGLEDDEDMTLTRWTGMIIGPPRTNYENRIYSLKVECGPKYPEAPPSVRFVTKINMNGINNSSGMVDARSIPVLAKWQNSYSIKVVLQELRRLMMSKENMKLPQPPEGQTYNN
>tr|A0A851JHR1|A0A851JHR1_9PASS/4-144 [subseq from] UB2V2 enzyme (Fragment) OS=Donacobius atricapilla OX=237420 GN=Ube2v2 PE=4 SV=1
------SLVKVPRNFRLLEELEEGQKGVGDGTVSWGLEDDEDMTLTRWTGMIIGPPRTNYENRIYSLKVECGPKYPEAPPTVRFVTKINMNGINNSNGMVDARSIPVLAKWQNSYSIKVVLQELRRLMMSKENMKLPQPPEGQTYNN
>tr|A0A852I195|A0A852I195_9PASS/4-144 [subseq from] UB2V2 enzyme (Fragment) OS=Nicator chloris OX=237433 GN=Ube2v2 PE=4 SV=1
------SLVKVPRNFRLLEELEEGQKGVGDGTVSWGLEDDEDMTLTRWTGMIIGPPRTNYENRIYSLKVECGPKYPEAPPTVRFVTKINMNGINNSNGMVDARSIPVLAKWQNSYSIKVVLQELRRLMMSKENMKLPQPPEGQTYNN
>tr|M7C7Y8|M7C7Y8_CHEMY/2-140 [subseq from] Ubiquitin-conjugating enzyme E2 variant 2 (Fragment) OS=Chelonia mydas OX=8469 GN=UY3_06092 PE=4 SV=1
--------VKVPRNFRLLEELEEGQKGVGDGTVSWGLEDDEDMTLTRWTGMIIGPPRTNYENRIYSLKVECGPKYPEAPPTVRFVTKINMNGINNSNGMVDTRSIPVLAKWQNSYSIKVVLQELRRLMMSKENMKLPQPPEGQTYSN
>tr|A0A1W7RC13|A0A1W7RC13_AGKCO/2-144 [subseq from] Ubiquitin-conjugating enzyme E2 OS=Agkistrodon contortrix contortrix OX=8713 PE=4 SV=1
----AGSTVKVPRNFRLLEELEEGQKGVGDGTVSWGLEDDEDMTLTRWTGMIIGPPRTNYENRIYSLKVECGPKYPEAPPTVRFVTKINMNGINNSNGMVDARSIPVLAKWQNSYSIKVILQELRRQMMSKENMKLPQPPEGQTYNN
>tr|A0A4X1U4S9|A0A4X1U4S9_PIG/20-159 [subseq from] UBC core domain-containing protein OS=Sus scrofa OX=9823 GN=UBE2V2 PE=4 SV=1
-------GVKVPRNFRLLEELEEGQKGVGDGTVSWGLEDDEDMTLTRWTGMIIGPPRTNYENRIYSLKIECGPKYPEAPPSVRFVTKINMNGINNSSGMVDARSIPVLAKWQNSYSIKVVLQELRRLMMSKENMKLPQPPEGQTYNN
>tr|A0A5G2QHC8|A0A5G2QHC8_PIG/20-159 [subseq from] Ubiquitin conjugating enzyme E2 V2 OS=Sus scrofa OX=9823 GN=UBE2V2 PE=1 SV=1
-------GVKVPRNFRLLEELEEGQKGVGDGTVSWGLEDDEDMTLTRWTGMIIGPPRTNYENRIYSLKIECGPKYPEAPPSVRFVTKINMNGINNSSGMVDARSIPVLAKWQNSYSIKVVLQELRRLMMSKENMKLPQPPEGQTYNN
>tr|A0A667XCW9|A0A667XCW9_9TELE/2-147 [subseq from] Ubiquitin-conjugating enzyme E2 variant 1 OS=Myripristis murdjan OX=586833 PE=4 SV=1
-AMDTGYGVKVPRSFRLLEELEEGQKGVGDGTVSWGLEDDDDMTLTRWNGMILGPPRTIYENRIYSLKVECGPKYPETPPFVRFVTKINLNGVHNSNGVVDTRAVGALAKWQNSYSIRMVLQELRRLMMCKENMKLPQPPEGQVYSN
>tr|A0A6B2F786|A0A6B2F786_BOTNI/2-144 [subseq from] UBC core domain-containing protein OS=Bothriechis nigroviridis OX=88079 PE=4 SV=1
----AGSTVKVPRNFRLLEELEEGQKGVGDGTVSWGLEDDEDMTLTRWTGMIIGPPRTNYENRIYSLKVECGPKYPEAPPTVRFVTKINMNGINNSNGMVDARSIPVLAKWQNSYSIKVILQELRRQMMSKENMKLPQPPEGQTYNN
>tr|A0A6B2F7Q7|A0A6B2F7Q7_9SAUR/2-144 [subseq from] UBC core domain-containing protein OS=Bothriechis nubestris OX=1766655 PE=4 SV=1
----AGSTVKVPRNFRLLEELEEGQKGVGDGTVSWGLEDDEDMTLTRWTGMIIGPPRTNYENRIYSLKVECGPKYPEAPPTVRFVTKINMNGINNSNGMVDARSIPVLAKWQNSYSIKVILQELRRQMMSKENMKLPQPPEGQTYNN
>tr|A0A7K4RN07|A0A7K4RN07_COLPI/5-144 [subseq from] UB2V2 enzyme (Fragment) OS=Columbina picui OX=115618 GN=Ube2v2 PE=4 SV=1
-------LVKVPRNFRLLEELEEGQKGVGDGTVSWGLEDDEDMTLTRWTGMIIGPPRTNYENRIYSLKVECGPKYPEAPPTVRFVTKINMNGINNSNGMVDARSIPVLAKWQNSYSIKVVLQELRRLMMSKENMKLPQPPEGQTYNN
>tr|A0A7L0SR57|A0A7L0SR57_PODPO/5-144 [subseq from] UB2V2 enzyme (Fragment) OS=Podilymbus podiceps OX=9252 GN=Ube2v2 PE=4 SV=1
-------LVKVPRNFRLLEELEEGQKGVGDGTVSWGLEDDEDMTLTRWTGMIIGPPRTNYENRIYSLKVECGPKYPEAPPTVRFVTKINMNGINNSNGMVDARSIPVLAKWQNSYSIKVVLQELRRLMMSKENMKLPQPPEGQTYNN
>tr|A0A7L2VXA1|A0A7L2VXA1_9AVES/4-144 [subseq from] UB2V2 enzyme (Fragment) OS=Brachypteracias leptosomus OX=135165 GN=Ube2v2 PE=4 SV=1
------SLVKVPRNFRLLEELEEGQKGVGDGTVSWGLEDDEDMTLTRWTGMIIGPPRTNYENRIYSLKVECGPKYPEAPPTVRFVTKINMNGINNSNGMVDARSIPVLAKWQNSYSIKVVLQELRRLMMSKENMKLPQPPEGQTYNN
>tr|A0A7L4G9M3|A0A7L4G9M3_9COLU/5-144 [subseq from] UB2V2 enzyme (Fragment) OS=Alopecoenas beccarii OX=262131 GN=Ube2v2 PE=4 SV=1
-------LVKVPRNFRLLEELEEGQKGVGDGTVSWGLEDDEDMTLTRWTGMIIGPPRTNYENRIYSLKVECGPKYPEAPPTVRFVTKINMNGINNSNGMVDARSIPVLAKWQNSYSIKVVLQELRRLMMSKENMKLPQPPEGQTYNN
>tr|J3S5E6|J3S5E6_CROAD/2-144 [subseq from] Ubiquitin-conjugating enzyme E2 OS=Crotalus adamanteus OX=8729 PE=2 SV=1
----AGSTVKVPRNFRLLEELEEGQKGVGDGTVSWGLEDDEDMTLTRWTGMIIGPPRTNYENRIYSLKVECGPKYPEAPPTVRFVTKINMNGINNSNGMVDARSIPVLAKWQNSYSIKVILQELRRQMMSKENMKLPQPPEGQTYNN
>tr|T1D7E5|T1D7E5_CROHD/2-144 [subseq from] Ubiquitin-conjugating enzyme E2 OS=Crotalus horridus OX=35024 PE=2 SV=1
----AGSTVKVPRNFRLLEELEEGQKGVGDGTVSWGLEDDEDMTLTRWTGMIIGPPRTNYENRIYSLKVECGPKYPEAPPTVRFVTKINMNGINNSNGMVDARSIPVLAKWQNSYSIKVILQELRRQMMSKENMKLPQPPEGQTYNN
>tr|A0A673V5A5|A0A673V5A5_SURSU/4-145 [subseq from] Ubiquitin conjugating enzyme E2 V2 OS=Suricata suricatta OX=37032 GN=UBE2V2 PE=4 SV=1
-----STGVKVPRNFRLLEELEEGQKGVGDGTVSWGLEDDEDMTLTRWTGMIIGPPRTNYENRIYSLKVECGPKYPEAPPSVRFVTKINMNGINNSSGMVDARSIPVLAKWQNSYSIKVVLQELRRLMMSKENVKLPQPPEGQTYNN
>tr|A0A674HVR9|A0A674HVR9_TAEGU/18-158 [subseq from] UBC core domain-containing protein OS=Taeniopygia guttata OX=59729 GN=UBE2V2 PE=4 SV=1
------STVKVPRNFRLLEELEEGQKGVGDGTVSWGLEDDEDMTLTRWTGMIIGPPRTNYENRIYSLKVECGPKYPEAPPTVRFVTKINMNGINNSNGMVDARSIPVLAKWQNSYSIKVVLQELRRLMMSKENMKLPQPPEGQTYNN
>tr|A0A7K7RCV4|A0A7K7RCV4_9PASS/5-144 [subseq from] UB2V2 enzyme (Fragment) OS=Nesospiza acunhae OX=381881 GN=Ube2v2 PE=4 SV=1
-------LVKVPRNFRLLEELEEGQKGVGDGTVSWGLEDDEDMTLTRWTGMIIGPPRTNYENRIYSLKVECGPKYPEAPPTVRFVTKINMNGINNSNGMVDARSIPVLAKWQNSYSIKVVLQELRRLMMSKENMKLPQPPEGQTYNN
>tr|A0A851K8U7|A0A851K8U7_VIDCH/5-144 [subseq from] UB2V2 enzyme (Fragment) OS=Vidua chalybeata OX=81927 GN=Ube2v2 PE=4 SV=1
-------LVKVPRNFRLLEELEEGQKGVGDGTVSWGLEDDEDMTLTRWTGMIIGPPRTNYENRIYSLKVECGPKYPEAPPTVRFVTKINMNGINNSNGMVDARSIPVLAKWQNSYSIKVVLQELRRLMMSKENMKLPQPPEGQTYNN
>tr|A0A852L3D4|A0A852L3D4_UROIN/5-144 [subseq from] UB2V2 enzyme (Fragment) OS=Urocolius indicus OX=458196 GN=Ube2v2 PE=4 SV=1
-------LVKVPRNFRLLEELEEGQKGVGDGTVSWGLEDDEDMTLTRWTGMIIGPPRTNYENRIYSLKVECGPKYPEAPPTVRFVTKINMNGINNSNGMVDARSIPVLAKWQNSYSIKVVLQELRRLMMSKENMKLPQPPEGQTYNN
>tr|A0A2Y9KDT0|A0A2Y9KDT0_ENHLU/4-145 [subseq from] ubiquitin-conjugating enzyme E2 variant 2 isoform X1 OS=Enhydra lutris kenyoni OX=391180 GN=LOC111155437 PE=4 SV=1
-----STGVKVPRNFRLLEELEEGQKGVGDGTVSWGLEDDEDMTLTRWTGMIIGPPRTNYENRIYSLKVECGPKYPEVPPSVRFVTKINMNGINNSSGMVDARSIPVLAKWQNSYSIKVVLQELRRLMMSKENMKLPQPPEGQTYNN
>tr|A0A671EZU2|A0A671EZU2_RHIFE/4-143 [subseq from] Ubiquitin conjugating enzyme E2 V2 OS=Rhinolophus ferrumequinum OX=59479 GN=mRhiFer1_017909 PE=4 SV=1
-----STGVKVPRNFRLLEELEEGQKGVGDGTVSWGLEDDEDMTLTRWTGMIIGPPRTNYENRIYSLKVECGPKYPEAPPSVRFVTKINMNGINNSSGMVDARSIPVLAKWQNSYSIKVVLQELRRLMMSKENMKLPQPPEGQTY--
>tr|A0A6J2NHU9|A0A6J2NHU9_9CHIR/4-145 [subseq from] ubiquitin-conjugating enzyme E2 variant 2 isoform X1 OS=Phyllostomus discolor OX=89673 GN=UBE2V2 PE=4 SV=1
-----STGVKVPRNFRLLEELEEGQKGVGDGTVSWGLEDDEDMTLTRWTGMIIGPPRTNYENRIYSLKVECGPKYPEAPPSVRFVTKINMNGINNSSGMVDARSIPVLTKWQNSYSIKVVLQELRRLMMSKENMKLPQPPEGQTYNN
>tr|A0A6P7Z2R5|A0A6P7Z2R5_9AMPH/14-154 [subseq from] ubiquitin-conjugating enzyme E2 variant 2 isoform X1 OS=Microcaecilia unicolor OX=1415580 GN=UBE2V2 PE=4 SV=1
------AGVKVPRNFRLLEELEEGQKGVGDGTVSWGLEDDEDMTLTRWTGMIIGPPRTNYENRIYSLKIECGPKYPEAPPTVRFVTKMNMNGINNSNGMVDARGIPVLAKWQNSYSIKVILQELRRLMMSKDNMKLPQPPEGQTYNN
>tr|A0A7J7VP16|A0A7J7VP16_PIPKU/4-145 [subseq from] Ubiquitin conjugating enzyme E2 V2 OS=Pipistrellus kuhlii OX=59472 GN=mPipKuh1_018379 PE=4 SV=1
-----STGVKVPRNFRLLEELEEGQKGVGDGTVSWGLEDDEDMTLTRWTGMIIGPPRTNYENRIYSLKVECGPKYPEAPPSVRFVTKINMNGINNSSGMVDARSIPVLTKWQNSYSIKVVLQELRRLMMSKENMKLPQPPEGQTYNN
>tr|A0A7K4PQP9|A0A7K4PQP9_MELMO/5-144 [subseq from] UB2V2 enzyme (Fragment) OS=Melospiza melodia OX=44397 GN=Ube2v2 PE=4 SV=1
-------LVKVPRNFRLLEELEEGQKGVGDGTVSWGLEDDEDMTLTRWTGMIIGPPRTNYENRIYSLKVECGPKYPEAPPTVRFVTKINMNGINNSNGMVDARSIPVLAKWQNSYSIKVVLQELRRLMMSKENMKLPQPPEGQTYNN
>tr|A0A7K4UYN9|A0A7K4UYN9_9EMBE/5-144 [subseq from] UB2V2 enzyme (Fragment) OS=Emberiza fucata OX=337179 GN=Ube2v2 PE=4 SV=1
-------LVKVPRNFRLLEELEEGQKGVGDGTVSWGLEDDEDMTLTRWTGMIIGPPRTNYENRIYSLKVECGPKYPEAPPTVRFVTKINMNGINNSNGMVDARSIPVLAKWQNSYSIKVVLQELRRLMMSKENMKLPQPPEGQTYNN
>tr|A0A7K7CT89|A0A7K7CT89_PHEME/5-144 [subseq from] UB2V2 enzyme (Fragment) OS=Pheucticus melanocephalus OX=371919 GN=Ube2v2 PE=4 SV=1
-------LVKVPRNFRLLEELEEGQKGVGDGTVSWGLEDDEDMTLTRWTGMIIGPPRTNYENRIYSLKVECGPKYPEAPPTVRFVTKINMNGINNSNGMVDARSIPVLAKWQNSYSIKVVLQELRRLMMSKENMKLPQPPEGQTYNN
>tr|A0A7K7JMP2|A0A7K7JMP2_AGEPH/5-144 [subseq from] UB2V2 enzyme (Fragment) OS=Agelaius phoeniceus OX=39638 GN=Ube2v2 PE=4 SV=1
-------LVKVPRNFRLLEELEEGQKGVGDGTVSWGLEDDEDMTLTRWTGMIIGPPRTNYENRIYSLKVECGPKYPEAPPTVRFVTKINMNGINNSNGMVDARSIPVLAKWQNSYSIKVVLQELRRLMMSKENMKLPQPPEGQTYNN
>tr|A0A7K7M931|A0A7K7M931_9PASS/5-144 [subseq from] UB2V2 enzyme (Fragment) OS=Brachypodius atriceps OX=182895 GN=Ube2v2 PE=4 SV=1
-------LVKVPRNFRLLEELEEGQKGVGDGTVSWGLEDDEDMTLTRWTGMIIGPPRTNYENRIYSLKVECGPKYPEAPPTVRFVTKINMNGINNSNGMVDARSIPVLAKWQNSYSIKVVLQELRRLMMSKENMKLPQPPEGQTYNN
>tr|A0A7L3VU22|A0A7L3VU22_MOLAT/5-144 [subseq from] UB2V2 enzyme (Fragment) OS=Molothrus ater OX=84834 GN=Ube2v2 PE=4 SV=1
-------LVKVPRNFRLLEELEEGQKGVGDGTVSWGLEDDEDMTLTRWTGMIIGPPRTNYENRIYSLKVECGPKYPEAPPTVRFVTKINMNGINNSNGMVDARSIPVLAKWQNSYSIKVVLQELRRLMMSKENMKLPQPPEGQTYNN
>tr|A0A7L4IMZ1|A0A7L4IMZ1_9PASS/5-144 [subseq from] UB2V2 enzyme (Fragment) OS=Pomatorhinus ruficollis OX=932028 GN=Ube2v2 PE=4 SV=1
-------LVKVPRNFRLLEELEEGQKGVGDGTVSWGLEDDEDMTLTRWTGMIIGPPRTNYENRIYSLKVECGPKYPEAPPTVRFVTKINMNGINNSNGMVDARSIPVLAKWQNSYSIKVVLQELRRLMMSKENMKLPQPPEGQTYNN
>tr|B5LVL3|B5LVL3_COLLI/2-144 [subseq from] Ubiquitin-conjugating enzyme OS=Columba livia OX=8932 PE=2 SV=1
----AGSTVKVPRNFRLLEELEEGQKGVGDGTVSWGLEDGEDMTLTRWTGMIIGPPRTNYENRIYSLKVECGPKYPEAPPTVRFVTKINMNGINNSNGMVDARSIPVLAKWQNSYSIKVVLQELRRLMMSKENMKLPQPPEGQTYNN
>tr|A0A7K4LGV3|A0A7K4LGV3_9AVES/5-144 [subseq from] UB2V2 enzyme (Fragment) OS=Crypturellus undulatus OX=48396 GN=Ube2v2 PE=4 SV=1
-------LVKVPRNFRLLEELEEGQKGVGDGTVSWGLEDDEDMTLTRWTGMIIGPPRTNYENRIYSLKVECGPKYPEAPPTVRFVTKINMNGINNSNGMVDARSIPVLAKWQNSYSIKVVLQELRRLMMSKENMKLPQPPEGQTYNN
>tr|A0A7K4YWF8|A0A7K4YWF8_BUCAB/5-144 [subseq from] UB2V2 enzyme (Fragment) OS=Bucorvus abyssinicus OX=153643 GN=Ube2v2 PE=4 SV=1
-------LVKVPRNFRLLEELEEGQKGVGDGTVSWGLEDDEDMTLTRWTGMIIGPPRTNYENRIYSLKVECGPKYPEAPPTVRFVTKINMNGINNSNGMVDARSIPVLAKWQNSYSIKVVLQELRRLMMSKENMKLPQPPEGQTYNN
>tr|A0A7K4ZVY1|A0A7K4ZVY1_9AVES/5-144 [subseq from] UB2V2 enzyme (Fragment) OS=Centropus unirufus OX=1118519 GN=Ube2v2 PE=4 SV=1
-------LVKVPRNFRLLEELEEGQKGVGDGTVSWGLEDDEDMTLTRWTGMIIGPPRTNYENRIYSLKVECGPKYPEAPPTVRFVTKINMNGINNSNGMVDARSIPVLAKWQNSYSIKVVLQELRRLMMSKENMKLPQPPEGQTYNN
>tr|A0A7K5GDF3|A0A7K5GDF3_9AVES/5-144 [subseq from] UB2V2 enzyme (Fragment) OS=Chunga burmeisteri OX=1352770 GN=Ube2v2 PE=4 SV=1
-------LVKVPRNFRLLEELEEGQKGVGDGTVSWGLEDDEDMTLTRWTGMIIGPPRTNYENRIYSLKVECGPKYPEAPPTVRFVTKINMNGINNSNGMVDARSIPVLAKWQNSYSIKVVLQELRRLMMSKENMKLPQPPEGQTYNN
>tr|A0A7K5NLW3|A0A7K5NLW3_CHRMC/5-144 [subseq from] UB2V2 enzyme (Fragment) OS=Chroicocephalus maculipennis OX=287016 GN=Ube2v2 PE=4 SV=1
-------LVKVPRNFRLLEELEEGQKGVGDGTVSWGLEDDEDMTLTRWTGMIIGPPRTNYENRIYSLKVECGPKYPEAPPTVRFVTKINMNGINNSNGMVDARSIPVLAKWQNSYSIKVVLQELRRLMMSKENMKLPQPPEGQTYNN
>tr|A0A7K5U0B4|A0A7K5U0B4_9PASS/2-141 [subseq from] UB2V2 enzyme (Fragment) OS=Cephalopterus ornatus OX=114276 GN=Ube2v2 PE=4 SV=1
-------PVKVPRNFRLLEELEEGQKGVGDGTVSWGLEDDEDMTLTRWTGMIIGPPRTNYENRIYSLKVECGPKYPEAPPTVRFVTKINMNGINNSNGMVDARSIPVLAKWQNSYSIKVVLQELRRLMMSKENMKLPQPPEGQTYNN
>tr|A0A7K5XL65|A0A7K5XL65_9CHAR/5-144 [subseq from] UB2V2 enzyme (Fragment) OS=Dromas ardeola OX=458190 GN=Ube2v2 PE=4 SV=1
-------LVKVPRNFRLLEELEEGQKGVGDGTVSWGLEDDEDMTLTRWTGMIIGPPRTNYENRIYSLKVECGPKYPEAPPTVRFVTKINMNGINNSNGMVDARSIPVLAKWQNSYSIKVVLQELRRLMMSKENMKLPQPPEGQTYNN
>tr|A0A7K6D495|A0A7K6D495_9PASS/5-144 [subseq from] UB2V2 enzyme (Fragment) OS=Origma solitaria OX=720586 GN=Ube2v2 PE=4 SV=1
-------LVKVPRNFRLLEELEEGQKGVGDGTVSWGLEDDEDMTLTRWTGMIIGPPRTNYENRIYSLKVECGPKYPEAPPTVRFVTKINMNGINNSNGMVDARSIPVLAKWQNSYSIKVVLQELRRLMMSKENMKLPQPPEGQTYNN
>tr|A0A7K6EM68|A0A7K6EM68_9PASS/5-144 [subseq from] UB2V2 enzyme (Fragment) OS=Grantiella picta OX=266360 GN=Ube2v2 PE=4 SV=1
-------LVKVPRNFRLLEELEEGQKGVGDGTVSWGLEDDEDMTLTRWTGMIIGPPRTNYENRIYSLKVECGPKYPEAPPTVRFVTKINMNGINNSNGMVDARSIPVLAKWQNSYSIKVVLQELRRLMMSKENMKLPQPPEGQTYNN
>tr|A0A7K6KLI2|A0A7K6KLI2_9PASE/5-144 [subseq from] UB2V2 enzyme (Fragment) OS=Oreocharis arfaki OX=979223 GN=Ube2v2 PE=4 SV=1
-------LVKVPRNFRLLEELEEGQKGVGDGTVSWGLEDDEDMTLTRWTGMIIGPPRTNYENRIYSLKVECGPKYPEAPPTVRFVTKINMNGINNSNGMVDARSIPVLAKWQNSYSIKVVLQELRRLMMSKENMKLPQPPEGQTYNN
>tr|A0A7K6LC93|A0A7K6LC93_9CORV/5-144 [subseq from] UB2V2 enzyme (Fragment) OS=Falcunculus frontatus OX=254539 GN=Ube2v2 PE=4 SV=1
-------LVKVPRNFRLLEELEEGQKGVGDGTVSWGLEDDEDMTLTRWTGMIIGPPRTNYENRIYSLKVECGPKYPEAPPTVRFVTKINMNGINNSNGMVDARSIPVLAKWQNSYSIKVVLQELRRLMMSKENMKLPQPPEGQTYNN
>tr|A0A7K6Q8M6|A0A7K6Q8M6_9PASS/5-144 [subseq from] UB2V2 enzyme (Fragment) OS=Climacteris rufus OX=47695 GN=Ube2v2 PE=4 SV=1
-------LVKVPRNFRLLEELEEGQKGVGDGTVSWGLEDDEDMTLTRWTGMIIGPPRTNYENRIYSLKVECGPKYPEAPPTVRFVTKINMNGINNSNGMVDARSIPVLAKWQNSYSIKVVLQELRRLMMSKENMKLPQPPEGQTYNN
>tr|A0A7K6TQG0|A0A7K6TQG0_9AVES/5-144 [subseq from] UB2V2 enzyme (Fragment) OS=Aegotheles bennettii OX=48278 GN=Ube2v2 PE=4 SV=1
-------LVKVPRNFRLLEELEEGQKGVGDGTVSWGLEDDEDMTLTRWTGMIIGPPRTNYENRIYSLKVECGPKYPEAPPTVRFVTKINMNGINNSNGMVDARSIPVLAKWQNSYSIKVVLQELRRLMMSKENMKLPQPPEGQTYNN
>tr|A0A7K6W416|A0A7K6W416_STECA/5-144 [subseq from] UB2V2 enzyme (Fragment) OS=Steatornis caripensis OX=48435 GN=Ube2v2 PE=4 SV=1
-------LVKVPRNFRLLEELEEGQKGVGDGTVSWGLEDDEDMTLTRWTGMIIGPPRTNYENRIYSLKVECGPKYPEAPPTVRFVTKINMNGINNSNGMVDARSIPVLAKWQNSYSIKVVLQELRRLMMSKENMKLPQPPEGQTYNN
>tr|A0A7K6X499|A0A7K6X499_9PASE/5-144 [subseq from] UB2V2 enzyme (Fragment) OS=Promerops cafer OX=254652 GN=Ube2v2 PE=4 SV=1
-------LVKVPRNFRLLEELEEGQKGVGDGTVSWGLEDDEDMTLTRWTGMIIGPPRTNYENRIYSLKVECGPKYPEAPPTVRFVTKINMNGINNSNGMVDARSIPVLAKWQNSYSIKVVLQELRRLMMSKENMKLPQPPEGQTYNN
>tr|A0A7K7CCB7|A0A7K7CCB7_APHCE/5-144 [subseq from] UB2V2 enzyme (Fragment) OS=Aphelocoma coerulescens OX=39617 GN=Ube2v2 PE=4 SV=1
-------LVKVPRNFRLLEELEEGQKGVGDGTVSWGLEDDEDMTLTRWTGMIIGPPRTNYENRIYSLKVECGPKYPEAPPTVRFVTKINMNGINNSNGMVDARSIPVLAKWQNSYSIKVVLQELRRLMMSKENMKLPQPPEGQTYNN
>tr|A0A7K7E5E9|A0A7K7E5E9_9SYLV/5-144 [subseq from] UB2V2 enzyme (Fragment) OS=Sylvia atricapilla OX=48155 GN=Ube2v2 PE=4 SV=1
-------LVKVPRNFRLLEELEEGQKGVGDGTVSWGLEDDEDMTLTRWTGMIIGPPRTNYENRIYSLKVECGPKYPEAPPTVRFVTKINMNGINNSNGMVDARSIPVLAKWQNSYSIKVVLQELRRLMMSKENMKLPQPPEGQTYNN
>tr|A0A7K7FFA5|A0A7K7FFA5_CHIMN/5-144 [subseq from] UB2V2 enzyme (Fragment) OS=Chionis minor OX=227182 GN=Ube2v2 PE=4 SV=1
-------LVKVPRNFRLLEELEEGQKGVGDGTVSWGLEDDEDMTLTRWTGMIIGPPRTNYENRIYSLKVECGPKYPEAPPTVRFVTKINMNGINNSNGMVDARSIPVLAKWQNSYSIKVVLQELRRLMMSKENMKLPQPPEGQTYNN
>tr|A0A7K7H7F3|A0A7K7H7F3_9PASS/2-141 [subseq from] UB2V2 enzyme (Fragment) OS=Rhegmatorhina hoffmannsi OX=468512 GN=Ube2v2 PE=4 SV=1
-------PVKVPRNFRLLEELEEGQKGVGDGTVSWGLEDDEDMTLTRWTGMIIGPPRTNYENRIYSLKVECGPKYPEAPPTVRFVTKINMNGINNSNGMVDARSIPVLAKWQNSYSIKVVLQELRRLMMSKENMKLPQPPEGQTYNN
>tr|A0A7K7IZI0|A0A7K7IZI0_LOXCU/5-144 [subseq from] UB2V2 enzyme (Fragment) OS=Loxia curvirostra OX=64802 GN=Ube2v2 PE=4 SV=1
-------LVKVPRNFRLLEELEEGQKGVGDGTVSWGLEDDEDMTLTRWTGMIIGPPRTNYENRIYSLKVECGPKYPEAPPTVRFVTKINMNGINNSNGMVDARSIPVLAKWQNSYSIKVVLQELRRLMMSKENMKLPQPPEGQTYNN
>tr|A0A7K7PMU8|A0A7K7PMU8_ACRAR/5-144 [subseq from] UB2V2 enzyme (Fragment) OS=Acrocephalus arundinaceus OX=39621 GN=Ube2v2 PE=4 SV=1
-------LVKVPRNFRLLEELEEGQKGVGDGTVSWGLEDDEDMTLTRWTGMIIGPPRTNYENRIYSLKVECGPKYPEAPPTVRFVTKINMNGINNSNGMVDARSIPVLAKWQNSYSIKVVLQELRRLMMSKENMKLPQPPEGQTYNN
>tr|A0A7K7Q4L4|A0A7K7Q4L4_POEAT/5-144 [subseq from] UB2V2 enzyme (Fragment) OS=Poecile atricapillus OX=48891 GN=Ube2v2 PE=4 SV=1
-------LVKVPRNFRLLEELEEGQKGVGDGTVSWGLEDDEDMTLTRWTGMIIGPPRTNYENRIYSLKVECGPKYPEAPPTVRFVTKINMNGINNSNGMVDARSIPVLAKWQNSYSIKVVLQELRRLMMSKENMKLPQPPEGQTYNN
>tr|A0A7K7TQW2|A0A7K7TQW2_9CHAR/5-144 [subseq from] UB2V2 enzyme (Fragment) OS=Ibidorhyncha struthersii OX=425643 GN=Ube2v2 PE=4 SV=1
-------LVKVPRNFRLLEELEEGQKGVGDGTVSWGLEDDEDMTLTRWTGMIIGPPRTNYENRIYSLKVECGPKYPEAPPTVRFVTKINMNGINNSNGMVDARSIPVLAKWQNSYSIKVVLQELRRLMMSKENMKLPQPPEGQTYNN
>tr|A0A7K7VVJ5|A0A7K7VVJ5_9AVES/5-144 [subseq from] UB2V2 enzyme (Fragment) OS=Nothocercus julius OX=2585813 GN=Ube2v2 PE=4 SV=1
-------LVKVPRNFRLLEELEEGQKGVGDGTVSWGLEDDEDMTLTRWTGMIIGPPRTNYENRIYSLKVECGPKYPEAPPTVRFVTKINMNGINNSNGMVDARSIPVLAKWQNSYSIKVVLQELRRLMMSKENMKLPQPPEGQTYNN
>tr|A0A7K8HZJ0|A0A7K8HZJ0_9CORV/5-144 [subseq from] UB2V2 enzyme (Fragment) OS=Aleadryas rufinucha OX=461220 GN=Ube2v2 PE=4 SV=1
-------LVKVPRNFRLLEELEEGQKGVGDGTVSWGLEDDEDMTLTRWTGMIIGPPRTNYENRIYSLKVECGPKYPEAPPTVRFVTKINMNGINNSNGMVDARSIPVLAKWQNSYSIKVVLQELRRLMMSKENMKLPQPPEGQTYNN
>tr|A0A7K8IBE6|A0A7K8IBE6_9PASS/5-144 [subseq from] UB2V2 enzyme (Fragment) OS=Chaetorhynchus papuensis OX=254446 GN=Ube2v2 PE=4 SV=1
-------LVKVPRNFRLLEELEEGQKGVGDGTVSWGLEDDEDMTLTRWTGMIIGPPRTNYENRIYSLKVECGPKYPEAPPTVRFVTKINMNGINNSNGMVDARSIPVLAKWQNSYSIKVVLQELRRLMMSKENMKLPQPPEGQTYNN
>tr|A0A7K8M0R6|A0A7K8M0R6_9CORV/5-144 [subseq from] UB2V2 enzyme (Fragment) OS=Ptilorrhoa leucosticta OX=449384 GN=Ube2v2 PE=4 SV=1
-------LVKVPRNFRLLEELEEGQKGVGDGTVSWGLEDDEDMTLTRWTGMIIGPPRTNYENRIYSLKVECGPKYPEAPPTVRFVTKINMNGINNSNGMVDARSIPVLAKWQNSYSIKVVLQELRRLMMSKENMKLPQPPEGQTYNN
>tr|A0A3B4DU36|A0A3B4DU36_PYGNA/2-145 [subseq from] Ubiquitin conjugating enzyme E2 V2 OS=Pygocentrus nattereri OX=42514 PE=4 SV=1
---ATSSGVKVPRNFRLLEELEEGQKGVGDGTVSWGLEDDEDMTLTRWTGMIIGPARTNYENRIYSLKVECGPKYPEVPPTVRFVTKISMNGINNSNGMVDARSIPILAKWQNSYSIKVVLQELRRLMMSKENMKLPQPPEGQTYSN
>tr|A0A7K8P7D4|A0A7K8P7D4_COCCO/5-144 [subseq from] UB2V2 enzyme (Fragment) OS=Cochlearius cochlearius OX=110676 GN=Ube2v2 PE=4 SV=1
-------LVKVPRNFRLLEELEEGQKGVGDGTVSWGLEDDEDMTLTRWTGMIIGPPRTNYENRIYSLKVECGPKYPEAPPTVRFVTKINMNGINNSNGMVDARSIPVLAKWQNSYSIKVVLQELRRLMMSKENMKLPQPPEGQTYNN
>tr|A0A7K8RWQ7|A0A7K8RWQ7_9PASS/5-144 [subseq from] UB2V2 enzyme (Fragment) OS=Rhodinocichla rosea OX=58203 GN=Ube2v2 PE=4 SV=1
-------LVKVPRNFRLLEELEEGQKGVGDGTVSWGLEDDEDMTLTRWTGMIIGPPRTNYENRIYSLKVECGPKYPEAPPTVRFVTKINMNGINNSNGMVDARSIPVLAKWQNSYSIKVVLQELRRLMMSKENMKLPQPPEGQTYNN
>tr|A0A7K8T940|A0A7K8T940_9AVES/5-144 [subseq from] UB2V2 enzyme (Fragment) OS=Nyctibius bracteatus OX=48426 GN=Ube2v2 PE=4 SV=1
-------LVKVPRNFRLLEELEEGQKGVGDGTVSWGLEDDEDMTLTRWTGMIIGPPRTNYENRIYSLKVECGPKYPEAPPTVRFVTKINMNGINNSNGMVDARSIPVLAKWQNSYSIKVVLQELRRLMMSKENMKLPQPPEGQTYNN
>tr|A0A7K6Q3D6|A0A7K6Q3D6_9CORV/5-144 [subseq from] UB2V2 enzyme (Fragment) OS=Ifrita kowaldi OX=461245 GN=Ube2v2 PE=4 SV=1
-------LVKVPRNFRLLEELEEGQKGVGDGTVSWGLEDDEDMTLTRWTGMIIGPPRTNYENRIYSLKVECGPKYPEAPPTVRFVTKINMNGINNSNGMVDARSIPVLAKWQNSYSIKVVLQELRRLMMSKENMKLPQPPEGQTYNN
>tr|A0A7K8TZX3|A0A7K8TZX3_OCEOC/5-144 [subseq from] UB2V2 enzyme (Fragment) OS=Oceanites oceanicus OX=79653 GN=Ube2v2 PE=4 SV=1
-------LVKVPRNFRLLEELEEGQKGVGDGTVSWGLEDDEDMTLTRWTGMIIGPPRTNYENRIYSLKVECGPKYPEAPPTVRFVTKINMNGINNSNGMVDARSIPVLAKWQNSYSIKVVLQELRRLMMSKENMKLPQPPEGQTYNN
>tr|A0A7K8X674|A0A7K8X674_9PICI/2-141 [subseq from] UB2V2 enzyme (Fragment) OS=Eubucco bourcierii OX=91767 GN=Ube2v2 PE=4 SV=1
-------PVKVPRNFRLLEELEEGQKGVGDGTVSWGLEDDEDMTLTRWTGMIIGPPRTNYENRIYSLKVECGPKYPEAPPTVRFVTKINMNGINNSNGMVDARSIPVLAKWQNSYSIKVVLQELRRLMMSKENMKLPQPPEGQTYNN
>tr|A0A7K8YNA7|A0A7K8YNA7_9PASS/2-141 [subseq from] UB2V2 enzyme (Fragment) OS=Sakesphorus luctuosus OX=419690 GN=Ube2v2 PE=4 SV=1
-------PVKVPRNFRLLEELEEGQKGVGDGTVSWGLEDDEDMTLTRWTGMIIGPPRTNYENRIYSLKVECGPKYPEAPPTVRFVTKINMNGINNSNGMVDARSIPVLAKWQNSYSIKVVLQELRRLMMSKENMKLPQPPEGQTYNN
>tr|A0A7K9AFK2|A0A7K9AFK2_9PASS/2-141 [subseq from] UB2V2 enzyme (Fragment) OS=Grallaria varia OX=117165 GN=Ube2v2 PE=4 SV=1
-------PVKVPRNFRLLEELEEGQKGVGDGTVSWGLEDDEDMTLTRWTGMIIGPPRTNYENRIYSLKVECGPKYPEAPPTVRFVTKINMNGINNSNGMVDARSIPVLAKWQNSYSIKVVLQELRRLMMSKENMKLPQPPEGQTYNN
>tr|A0A7K9BHZ0|A0A7K9BHZ0_DRONO/5-144 [subseq from] UB2V2 enzyme (Fragment) OS=Dromaius novaehollandiae OX=8790 GN=Ube2v2 PE=4 SV=1
-------LVKVPRNFRLLEELEEGQKGVGDGTVSWGLEDDEDMTLTRWTGMIIGPPRTNYENRIYSLKVECGPKYPEAPPTVRFVTKINMNGINNSNGMVDARSIPVLAKWQNSYSIKVVLQELRRLMMSKENMKLPQPPEGQTYNN
>tr|A0A7K9CPL4|A0A7K9CPL4_9AVES/5-144 [subseq from] UB2V2 enzyme (Fragment) OS=Hemiprocne comata OX=243314 GN=Ube2v2 PE=4 SV=1
-------LVKVPRNFRLLEELEEGQKGVGDGTVSWGLEDDEDMTLTRWTGMIIGPPRTNYENRIYSLKVECGPKYPEAPPTVRFVTKINMNGINNSNGMVDARSIPVLAKWQNSYSIKVVLQELRRLMMSKENMKLPQPPEGQTYNN
>tr|A0A7K9FKF1|A0A7K9FKF1_STEPR/5-144 [subseq from] UB2V2 enzyme (Fragment) OS=Stercorarius parasiticus OX=54059 GN=Ube2v2 PE=4 SV=1
-------LVKVPRNFRLLEELEEGQKGVGDGTVSWGLEDDEDMTLTRWTGMIIGPPRTNYENRIYSLKVECGPKYPEAPPTVRFVTKINMNGINNSNGMVDARSIPVLAKWQNSYSIKVVLQELRRLMMSKENMKLPQPPEGQTYNN
>tr|A0A7K9I0P1|A0A7K9I0P1_9AVES/2-141 [subseq from] UB2V2 enzyme (Fragment) OS=Bucco capensis OX=135168 GN=Ube2v2 PE=4 SV=1
-------PVKVPRNFRLLEELEEGQKGVGDGTVSWGLEDDEDMTLTRWTGMIIGPPRTNYENRIYSLKVECGPKYPEAPPTVRFVTKINMNGINNSNGMVDARSIPVLAKWQNSYSIKVVLQELRRLMMSKENMKLPQPPEGQTYNN
>tr|A0A7K9KJK9|A0A7K9KJK9_9PASE/5-144 [subseq from] UB2V2 enzyme (Fragment) OS=Dicaeum eximium OX=667154 GN=Ube2v2 PE=4 SV=1
-------LVKVPRNFRLLEELEEGQKGVGDGTVSWGLEDDEDMTLTRWTGMIIGPPRTNYENRIYSLKVECGPKYPEAPPTVRFVTKINMNGINNSNGMVDARSIPVLAKWQNSYSIKVVLQELRRLMMSKENMKLPQPPEGQTYNN
>tr|A0A7K9REM6|A0A7K9REM6_9PASS/5-144 [subseq from] UB2V2 enzyme (Fragment) OS=Sterrhoptilus dennistouni OX=2585820 GN=Ube2v2 PE=4 SV=1
-------LVKVPRNFRLLEELEEGQKGVGDGTVSWGLEDDEDMTLTRWTGMIIGPPRTNYENRIYSLKVECGPKYPEAPPTVRFVTKINMNGINNSNGMVDARSIPVLAKWQNSYSIKVVLQELRRLMMSKENMKLPQPPEGQTYNN
>tr|A0A7K9TSZ6|A0A7K9TSZ6_9AVES/2-141 [subseq from] UB2V2 enzyme (Fragment) OS=Chloroceryle aenea OX=176938 GN=Ube2v2 PE=4 SV=1
-------PVKVPRNFRLLEELEEGQKGVGDGTVSWGLEDDEDMTLTRWTGMIIGPPRTNYENRIYSLKVECGPKYPEAPPTVRFVTKINMNGINNSNGMVDARSIPVLAKWQNSYSIKVVLQELRRLMMSKENMKLPQPPEGQTYNN
>tr|A0A7K7UWW8|A0A7K7UWW8_EUDEL/5-144 [subseq from] UB2V2 enzyme (Fragment) OS=Eudromia elegans OX=8805 GN=Ube2v2 PE=4 SV=1
-------LVKVPRNFRLLEELEEGQKGVGDGTVSWGLEDDEDMTLTRWTGMIIGPPRTNYENRIYSLKVECGPKYPEAPPTVRFVTKINMNGINNSNGMVDARSIPVLAKWQNSYSIKVVLQELRRLMMSKENMKLPQPPEGQTYNN
>tr|A0A7L0FJH1|A0A7L0FJH1_CORCN/5-144 [subseq from] UB2V2 enzyme (Fragment) OS=Corythaixoides concolor OX=103956 GN=Ube2v2 PE=4 SV=1
-------LVKVPRNFRLLEELEEGQKGVGDGTVSWGLEDDEDMTLTRWTGMIIGPPRTNYENRIYSLKVECGPKYPEAPPTVRFVTKINMNGINNSNGMVDARSIPVLAKWQNSYSIKVVLQELRRLMMSKENMKLPQPPEGQTYNN
>tr|A0A7L0IMG1|A0A7L0IMG1_PIPCL/2-141 [subseq from] UB2V2 enzyme (Fragment) OS=Piprites chloris OX=114369 GN=Ube2v2 PE=4 SV=1
-------PVKVPRNFRLLEELEEGQKGVGDGTVSWGLEDDEDMTLTRWTGMIIGPPRTNYENRIYSLKVECGPKYPEAPPTVRFVTKINMNGINNSNGMVDARSIPVLAKWQNSYSIKVVLQELRRLMMSKENMKLPQPPEGQTYNN
>tr|A0A7L0ZMW8|A0A7L0ZMW8_9PASS/2-141 [subseq from] UB2V2 enzyme (Fragment) OS=Oxyruncus cristatus OX=114331 GN=Ube2v2 PE=4 SV=1
-------PVKVPRNFRLLEELEEGQKGVGDGTVSWGLEDDEDMTLTRWTGMIIGPPRTNYENRIYSLKVECGPKYPEAPPTVRFVTKINMNGINNSNGMVDARSIPVLAKWQNSYSIKVVLQELRRLMMSKENMKLPQPPEGQTYNN
>tr|A0A7L1D741|A0A7L1D741_9PASS/2-141 [subseq from] UB2V2 enzyme (Fragment) OS=Serilophus lunatus OX=239386 GN=Ube2v2 PE=4 SV=1
-------PVKVPRNFRLLEELEEGQKGVGDGTVSWGLEDDEDMTLTRWTGMIIGPPRTNYENRIYSLKVECGPKYPEAPPTVRFVTKINMNGINNSNGMVDARSIPVLAKWQNSYSIKVVLQELRRLMMSKENMKLPQPPEGQTYNN
>tr|A0A7L1L4Y1|A0A7L1L4Y1_HIMHI/5-144 [subseq from] UB2V2 enzyme (Fragment) OS=Himantopus himantopus OX=225398 GN=Ube2v2 PE=4 SV=1
-------LVKVPRNFRLLEELEEGQKGVGDGTVSWGLEDDEDMTLTRWTGMIIGPPRTNYENRIYSLKVECGPKYPEAPPTVRFVTKINMNGINNSNGMVDARSIPVLAKWQNSYSIKVVLQELRRLMMSKENMKLPQPPEGQTYNN
>tr|A0A7L1UMG7|A0A7L1UMG7_PHANI/5-144 [subseq from] UB2V2 enzyme (Fragment) OS=Phainopepla nitens OX=161653 GN=Ube2v2 PE=4 SV=1
-------LVKVPRNFRLLEELEEGQKGVGDGTVSWGLEDDEDMTLTRWTGMIIGPPRTNYENRIYSLKVECGPKYPEAPPTVRFVTKINMNGINNSNGMVDARSIPVLAKWQNSYSIKVVLQELRRLMMSKENMKLPQPPEGQTYNN
>tr|A0A7L1YFC8|A0A7L1YFC8_9PASS/2-141 [subseq from] UB2V2 enzyme (Fragment) OS=Scytalopus superciliaris OX=312124 GN=Ube2v2 PE=4 SV=1
-------PVKVPRNFRLLEELEEGQKGVGDGTVSWGLEDDEDMTLTRWTGMIIGPPRTNYENRIYSLKVECGPKYPEAPPTVRFVTKINMNGINNSNGMVDARSIPVLAKWQNSYSIKVVLQELRRLMMSKENMKLPQPPEGQTYNN
>tr|A0A7L2KLZ3|A0A7L2KLZ3_9PASS/5-144 [subseq from] UB2V2 enzyme (Fragment) OS=Zosterops hypoxanthus OX=2485327 GN=Ube2v2 PE=4 SV=1
-------LVKVPRNFRLLEELEEGQKGVGDGTVSWGLEDDEDMTLTRWTGMIIGPPRTNYENRIYSLKVECGPKYPEAPPTVRFVTKINMNGINNSNGMVDARSIPVLAKWQNSYSIKVVLQELRRLMMSKENMKLPQPPEGQTYNN
>tr|A0A7L3DIT5|A0A7L3DIT5_PLUSO/5-144 [subseq from] UB2V2 enzyme (Fragment) OS=Pluvianellus socialis OX=227228 GN=Ube2v2 PE=4 SV=1
-------LVKVPRNFRLLEELEEGQKGVGDGTVSWGLEDDEDMTLTRWTGMIIGPPRTNYENRIYSLKVECGPKYPEAPPTVRFVTKINMNGINNSNGMVDARSIPVLAKWQNSYSIKVVLQELRRLMMSKENMKLPQPPEGQTYNN
>tr|A0A7L3IHG6|A0A7L3IHG6_9PASS/5-144 [subseq from] UB2V2 enzyme (Fragment) OS=Pardalotus punctatus OX=254575 GN=Ube2v2 PE=4 SV=1
-------LVKVPRNFRLLEELEEGQKGVGDGTVSWGLEDDEDMTLTRWTGMIIGPPRTNYENRIYSLKVECGPKYPEAPPTVRFVTKINMNGINNSNGMVDARSIPVLAKWQNSYSIKVVLQELRRLMMSKENMKLPQPPEGQTYNN
>tr|A0A7L3RBL0|A0A7L3RBL0_CEPGR/5-144 [subseq from] UB2V2 enzyme (Fragment) OS=Cepphus grylle OX=28697 GN=Ube2v2 PE=4 SV=1
-------LVKVPRNFRLLEELEEGQKGVGDGTVSWGLEDDEDMTLTRWTGMIIGPPRTNYENRIYSLKVECGPKYPEAPPTVRFVTKINMNGINNSNGMVDARSIPVLAKWQNSYSIKVVLQELRRLMMSKENMKLPQPPEGQTYNN
>tr|A0A7L3SLW0|A0A7L3SLW0_RISTR/5-144 [subseq from] UB2V2 enzyme (Fragment) OS=Rissa tridactyla OX=75485 GN=Ube2v2 PE=4 SV=1
-------LVKVPRNFRLLEELEEGQKGVGDGTVSWGLEDDEDMTLTRWTGMIIGPPRTNYENRIYSLKVECGPKYPEAPPTVRFVTKINMNGINNSNGMVDARSIPVLAKWQNSYSIKVVLQELRRLMMSKENMKLPQPPEGQTYNN
>tr|A0A7L3TLL4|A0A7L3TLL4_URIAL/5-144 [subseq from] UB2V2 enzyme (Fragment) OS=Uria aalge OX=13746 GN=Ube2v2 PE=4 SV=1
-------LVKVPRNFRLLEELEEGQKGVGDGTVSWGLEDDEDMTLTRWTGMIIGPPRTNYENRIYSLKVECGPKYPEAPPTVRFVTKINMNGINNSNGMVDARSIPVLAKWQNSYSIKVVLQELRRLMMSKENMKLPQPPEGQTYNN
>tr|A0A7L4B0J7|A0A7L4B0J7_9CHAR/5-144 [subseq from] UB2V2 enzyme (Fragment) OS=Phaetusa simplex OX=297813 GN=Ube2v2 PE=4 SV=1
-------LVKVPRNFRLLEELEEGQKGVGDGTVSWGLEDDEDMTLTRWTGMIIGPPRTNYENRIYSLKVECGPKYPEAPPTVRFVTKINMNGINNSNGMVDARSIPVLAKWQNSYSIKVVLQELRRLMMSKENMKLPQPPEGQTYNN
>tr|A0A7L4DXR9|A0A7L4DXR9_HIRRU/5-144 [subseq from] UB2V2 enzyme (Fragment) OS=Hirundo rustica OX=43150 GN=Ube2v2 PE=4 SV=1
-------LVKVPRNFRLLEELEEGQKGVGDGTVSWGLEDDEDMTLTRWTGMIIGPPRTNYENRIYSLKVECGPKYPEAPPTVRFVTKINMNGINNSNGMVDARSIPVLAKWQNSYSIKVVLQELRRLMMSKENMKLPQPPEGQTYNN
>tr|A0A7L4HPY9|A0A7L4HPY9_SCOUM/5-144 [subseq from] UB2V2 enzyme (Fragment) OS=Scopus umbretta OX=33581 GN=Ube2v2 PE=4 SV=1
-------LVKVPRNFRLLEELEEGQKGVGDGTVSWGLEDDEDMTLTRWTGMIIGPPRTNYENRIYSLKVECGPKYPEAPPTVRFVTKINMNGINNSNGMVDARSIPVLAKWQNSYSIKVVLQELRRLMMSKENMKLPQPPEGQTYNN
>tr|A0A7L4JWH1|A0A7L4JWH1_9AVES/5-144 [subseq from] UB2V2 enzyme (Fragment) OS=Ceuthmochares aereus OX=1961834 GN=Ube2v2 PE=4 SV=1
-------LVKVPRNFRLLEELEEGQKGVGDGTVSWGLEDDEDMTLTRWTGMIIGPPRTNYENRIYSLKVECGPKYPEAPPTVRFVTKINMNGINNSNGMVDARSIPVLAKWQNSYSIKVVLQELRRLMMSKENMKLPQPPEGQTYNN
>tr|A0A6Q2ZD29|A0A6Q2ZD29_ESOLU/21-161 [subseq from] Ubiquitin-conjugating enzyme E2 variant 1 OS=Esox lucius OX=8010 GN=PEDS1 PE=4 SV=1
------QGVKVPRNFRLLEELEEGQKGVGDGTVSWGLEDDEDMTLTRWRGMIIGPPRTIYENRMYSLKVECGPRYPEAPPFVRFVTKINLNGVHNSNGVVDTRAVSALAKWQNSYSIRVVLQELRRLMMCKENMKLPQPPEGQIYTN
>tr|A0A7L4LC79|A0A7L4LC79_9CORV/5-144 [subseq from] UB2V2 enzyme (Fragment) OS=Callaeas wilsoni OX=1347786 GN=Ube2v2 PE=4 SV=1
-------LVKVPRNFRLLEELEEGQKGVGDGTVSWGLEDDEDMTLTRWTGMIIGPPRTNYENRIYSLKVECGPKYPEAPPTVRFVTKINMNGINNSNGMVDARSIPVLAKWQNSYSIKVVLQELRRLMMSKENMKLPQPPEGQTYNN
>tr|A0A7L4LX63|A0A7L4LX63_GLAPT/5-144 [subseq from] UB2V2 enzyme (Fragment) OS=Glareola pratincola OX=43316 GN=Ube2v2 PE=4 SV=1
-------LVKVPRNFRLLEELEEGQKGVGDGTVSWGLEDDEDMTLTRWTGMIIGPPRTNYENRIYSLKVECGPKYPEAPPTVRFVTKINMNGINNSNGMVDARSIPVLAKWQNSYSIKVVLQELRRLMMSKENMKLPQPPEGQTYNN
>tr|A0A850UH30|A0A850UH30_9CORV/5-144 [subseq from] UB2V2 enzyme (Fragment) OS=Chloropsis hardwickii OX=667144 GN=Ube2v2 PE=4 SV=1
-------LVKVPRNFRLLEELEEGQKGVGDGTVSWGLEDDEDMTLTRWTGMIIGPPRTNYENRIYSLKVECGPKYPEAPPTVRFVTKINMNGINNSNGMVDARSIPVLAKWQNSYSIKVVLQELRRLMMSKENMKLPQPPEGQTYNN
>tr|A0A850XF09|A0A850XF09_PIACA/5-144 [subseq from] UB2V2 enzyme (Fragment) OS=Piaya cayana OX=33601 GN=Ube2v2 PE=4 SV=1
-------LVKVPRNFRLLEELEEGQKGVGDGTVSWGLEDDEDMTLTRWTGMIIGPPRTNYENRIYSLKVECGPKYPEAPPTVRFVTKINMNGINNSNGMVDARSIPVLAKWQNSYSIKVVLQELRRLMMSKENMKLPQPPEGQTYNN
>tr|A0A851FE55|A0A851FE55_PITSO/2-141 [subseq from] UB2V2 enzyme (Fragment) OS=Pitta sordida OX=9163 GN=Ube2v2 PE=4 SV=1
-------PVKVPRNFRLLEELEEGQKGVGDGTVSWGLEDDEDMTLTRWTGMIIGPPRTNYENRIYSLKVECGPKYPEAPPTVRFVTKINMNGINNSNGMVDARSIPVLAKWQNSYSIKVVLQELRRLMMSKENMKLPQPPEGQTYNN
>tr|A0A851PKB0|A0A851PKB0_ANHAN/5-144 [subseq from] UB2V2 enzyme (Fragment) OS=Anhinga anhinga OX=56067 GN=Ube2v2 PE=4 SV=1
-------LVKVPRNFRLLEELEEGQKGVGDGTVSWGLEDDEDMTLTRWTGMIIGPPRTNYENRIYSLKVECGPKYPEAPPTVRFVTKINMNGINNSNGMVDARSIPVLAKWQNSYSIKVVLQELRRLMMSKENMKLPQPPEGQTYNN
>tr|A0A851QND3|A0A851QND3_TYCCO/5-144 [subseq from] UB2V2 enzyme (Fragment) OS=Tychaedon coryphoeus OX=614051 GN=Ube2v2 PE=4 SV=1
-------LVKVPRNFRLLEELEEGQKGVGDGTVSWGLEDDEDMTLTRWTGMIIGPPRTNYENRIYSLKVECGPKYPEAPPTVRFVTKINMNGINNSNGMVDARSIPVLAKWQNSYSIKVVLQELRRLMMSKENMKLPQPPEGQTYNN
>tr|A0A851RLD3|A0A851RLD3_CERFA/5-144 [subseq from] UB2V2 enzyme (Fragment) OS=Certhia familiaris OX=73333 GN=Ube2v2 PE=4 SV=1
-------LVKVPRNFRLLEELEEGQKGVGDGTVSWGLEDDEDMTLTRWTGMIIGPPRTNYENRIYSLKVECGPKYPEAPPTVRFVTKINMNGINNSNGMVDARSIPVLAKWQNSYSIKVVLQELRRLMMSKENMKLPQPPEGQTYNN
>tr|A0A7K4U3E4|A0A7K4U3E4_9SYLV/2-141 [subseq from] UB2V2 enzyme (Fragment) OS=Sinosuthora webbiana OX=337173 GN=Ube2v2 PE=4 SV=1
-------PVKVPRNFRLLEELEEGQKGVGDGTVSWGLEDDEDMTLTRWTGMIIGPPRTNYENRIYSLKVECGPKYPEAPPTVRFVTKINMNGINNSNGMVDARSIPVLAKWQNSYSIKVVLQELRRLMMSKENMKLPQPPEGQTYNN
>tr|A0A851TZ18|A0A851TZ18_9PASS/5-144 [subseq from] UB2V2 enzyme (Fragment) OS=Elachura formosa OX=1463973 GN=Ube2v2 PE=4 SV=1
-------LVKVPRNFRLLEELEEGQKGVGDGTVSWGLEDDEDMTLTRWTGMIIGPPRTNYENRIYSLKVECGPKYPEAPPTVRFVTKINMNGINNSNGMVDARSIPVLAKWQNSYSIKVVLQELRRLMMSKENMKLPQPPEGQTYNN
>tr|A0A851UXC0|A0A851UXC0_9PASS/5-144 [subseq from] UB2V2 enzyme (Fragment) OS=Copsychus sechellarum OX=797021 GN=Ube2v2 PE=4 SV=1
-------LVKVPRNFRLLEELEEGQKGVGDGTVSWGLEDDEDMTLTRWTGMIIGPPRTNYENRIYSLKVECGPKYPEAPPTVRFVTKINMNGINNSNGMVDARSIPVLAKWQNSYSIKVVLQELRRLMMSKENMKLPQPPEGQTYNN
>tr|A0A851WLY2|A0A851WLY2_9CORV/5-144 [subseq from] UB2V2 enzyme (Fragment) OS=Corvus moneduloides OX=1196302 GN=Ube2v2 PE=4 SV=1
-------LVKVPRNFRLLEELEEGQKGVGDGTVSWGLEDDEDMTLTRWTGMIIGPPRTNYENRIYSLKVECGPKYPEAPPTVRFVTKINMNGINNSNGMVDARSIPVLAKWQNSYSIKVVLQELRRLMMSKENMKLPQPPEGQTYNN
>tr|A0A851ZT68|A0A851ZT68_CALOR/5-144 [subseq from] UB2V2 enzyme (Fragment) OS=Calcarius ornatus OX=198940 GN=Ube2v2 PE=4 SV=1
-------LVKVPRNFRLLEELEEGQKGVGDGTVSWGLEDDEDMTLTRWTGMIIGPPRTNYENRIYSLKVECGPKYPEAPPTVRFVTKINMNGINNSNGMVDARSIPVLAKWQNSYSIKVVLQELRRLMMSKENMKLPQPPEGQTYNN
>tr|A0A852DF37|A0A852DF37_PASAF/5-144 [subseq from] UB2V2 enzyme (Fragment) OS=Passerina amoena OX=142471 GN=Ube2v2 PE=4 SV=1
-------LVKVPRNFRLLEELEEGQKGVGDGTVSWGLEDDEDMTLTRWTGMIIGPPRTNYENRIYSLKVECGPKYPEAPPTVRFVTKINMNGINNSNGMVDARSIPVLAKWQNSYSIKVVLQELRRLMMSKENMKLPQPPEGQTYNN
>tr|A0A852M247|A0A852M247_9AVES/5-144 [subseq from] UB2V2 enzyme (Fragment) OS=Centropus bengalensis OX=1463675 GN=Ube2v2 PE=4 SV=1
-------LVKVPRNFRLLEELEEGQKGVGDGTVSWGLEDDEDMTLTRWTGMIIGPPRTNYENRIYSLKVECGPKYPEAPPTVRFVTKINMNGINNSNGMVDARSIPVLAKWQNSYSIKVVLQELRRLMMSKENMKLPQPPEGQTYNN
>tr|A0A852MD30|A0A852MD30_9PASS/5-144 [subseq from] UB2V2 enzyme (Fragment) OS=Pteruthius melanotis OX=357074 GN=Ube2v2 PE=4 SV=1
-------LVKVPRNFRLLEELEEGQKGVGDGTVSWGLEDDEDMTLTRWTGMIIGPPRTNYENRIYSLKVECGPKYPEAPPTVRFVTKINMNGINNSNGMVDARSIPVLAKWQNSYSIKVVLQELRRLMMSKENMKLPQPPEGQTYNN
>tr|A0A7K8VXW4|A0A7K8VXW4_9FURN/2-141 [subseq from] UB2V2 enzyme (Fragment) OS=Sclerurus mexicanus OX=265632 GN=Ube2v2 PE=4 SV=1
-------PVKVPRNFRLLEELEEGQKGVGDGTVSWGLEDDEDMTLTRWTGMIIGPPRTNYENRIYSLKVECGPKYPEAPPTVRFVTKINMNGINNSNGMVDARSIPVLAKWQNSYSIKVVLQELRRLMMSKENMKLPQPPEGQTYNN
>tr|A0A852NMM8|A0A852NMM8_9PASS/5-144 [subseq from] UB2V2 enzyme (Fragment) OS=Atrichornis clamosus OX=449594 GN=Ube2v2 PE=4 SV=1
-------LVKVPRNFRLLEELEEGQKGVGDGTVSWGLEDDEDMTLTRWTGMIIGPPRTNYENRIYSLKVECGPKYPEAPPTVRFVTKINMNGINNSNGMVDARSIPVLAKWQNSYSIKVVLQELRRLMMSKENMKLPQPPEGQTYNN
>tr|R0M237|R0M237_ANAPL/2-141 [subseq from] Ubiquitin-conjugating enzyme E2 variant 2 (Fragment) OS=Anas platyrhynchos OX=8839 GN=Anapl_11343 PE=4 SV=1
-------PVKVPRNFRLLEELEEGQKGVGDGTVSWGLEDDEDMTLTRWTGMIIGPPRTNYENRIYSLKVECGPKYPEAPPTVRFVTKINMNGINNSNGMVDARSIPVLAKWQNSYSIKVVLQELRRLMMSKENMKLPQPPEGQTYNN
>tr|A0A0D9RQM4|A0A0D9RQM4_CHLSB/6-145 [subseq from] UBC core domain-containing protein OS=Chlorocebus sabaeus OX=60711 PE=4 SV=1
-------GVKVPRNFRLLEELEEGQKGVGDGTVSWGLEDDEDMTLTRWTGMIIGPPRTNYENRIYSLKVECGPKYPEAPPSVRFVTKINMNGINNSSGMVDARSIPVLAKWQNSYSIKVVLQELRRLMMSKENMKLPQPPEGQTYNN
>tr|A0A2I3LTD1|A0A2I3LTD1_PAPAN/13-152 [subseq from] Ubiquitin conjugating enzyme E2 V2 OS=Papio anubis OX=9555 PE=4 SV=1
-------GVKVPRNFRLLEELEEGQKGVGDGTVSWGLEDDEDMTLTRWTGMIIGPPRTNYENRIYSLKVECGPKYPEAPPSVRFVTKINMNGINNSSGMVDARSIPVLAKWQNSYSIKVVLQELRRLMMSKENMKLPQPPEGQTYNN
>tr|A0A2K5YS66|A0A2K5YS66_MANLE/13-152 [subseq from] Ubiquitin conjugating enzyme E2 V2 OS=Mandrillus leucophaeus OX=9568 PE=4 SV=1
-------GVKVPRNFRLLEELEEGQKGVGDGTVSWGLEDDEDMTLTRWTGMIIGPPRTNYENRIYSLKVECGPKYPEAPPSVRFVTKINMNGINNSSGMVDARSIPVLAKWQNSYSIKVVLQELRRLMMSKENMKLPQPPEGQTYNN
>tr|G1NWZ3|G1NWZ3_MYOLU/6-145 [subseq from] Ubiquitin conjugating enzyme E2 V2 OS=Myotis lucifugus OX=59463 GN=UBE2V2 PE=4 SV=1
-------GVKVPRNFRLLEELEEGQKGVGDGTVSWGLEDDEDMTLTRWTGMIIGPPRTNYENRIYSLKVECGPKYPEAPPSVRFVTKINMNGINNSSGMVDARSIPVLAKWQNSYSIKVVLQELRRLMMSKENMKLPQPPEGQTYNN
>tr|A0A212CEM5|A0A212CEM5_CEREH/35-175 [subseq from] UBE2V2 OS=Cervus elaphus hippelaphus OX=46360 GN=Celaphus_00016238 PE=4 SV=1
------IGVKVPRNFRLLEELEEGQKGVGDGTVSWGLEDDEDMTLTRWTGMIIGPPRTNYENRIYSLKVECGPKYPEAPPSVRFVTKINMNGINNSSGMVDARSIPVLAKWQNSYSIKVVLQELRRLMMSKENMKLPQPPEGQTYNN
>tr|A0A2K5YS55|A0A2K5YS55_MANLE/16-155 [subseq from] Ubiquitin conjugating enzyme E2 V2 OS=Mandrillus leucophaeus OX=9568 PE=4 SV=1
-------GVKVPRNFRLLEELEEGQKGVGDGTVSWGLEDDEDMTLTRWTGMIIGPPRTNYENRIYSLKVECGPKYPEAPPSVRFVTKINMNGINNSSGMVDARSIPVLAKWQNSYSIKVVLQELRRLMMSKENMKLPQPPEGQTYNN
>tr|A0A4W4G5M2|A0A4W4G5M2_ELEEL/4-147 [subseq from] UBC core domain-containing protein OS=Electrophorus electricus OX=8005 GN=LOC113572424 PE=4 SV=1
---VSFAGVKVPRNFRLLEELEEGQKGVGDGTVSWGLEDDEDMTLTRWRGMIIGPPRTIYENRMYSLRVECGPKYPETPPFVRFVTKINLNGVHNSNGVVDMRAVSSLAKWQNSYSIRVVLQELRRLMMCKENMKLPQPPEGQIYSN
>tr|A0A7K6HUD3|A0A7K6HUD3_9PASS/2-141 [subseq from] UB2V2 enzyme (Fragment) OS=Dasyornis broadbenti OX=243059 GN=Ube2v2 PE=4 SV=1
-------VVKVPRNFRLLEELEEGQKGVGDGTVSWGLEDDEDMTLTRWTGMIIGPPRTNYENRIYSLKVECGPKYPEAPPTVRFVTKINMNGINNSNGMVDARSIPVLAKWQNSYSIKVVLQELRRLMMSKENMKLPQPPEGQTYNN
>tr|A0A7L0LRD8|A0A7L0LRD8_9PSIT/2-141 [subseq from] UB2V2 enzyme (Fragment) OS=Amazona guildingii OX=175529 GN=Ube2v2 PE=4 SV=1
-------VVKVPRNFRLLEELEEGQKGVGDGTVSWGLEDDEDMTLTRWTGMIIGPPRTNYENRIYSLKVECGPKYPEAPPTVRFVTKINMNGINNSNGMVDARSIPVLAKWQNSYSIKVVLQELRRLMMSKENMKLPQPPEGQTYNN
>tr|A0A7K6N885|A0A7K6N885_PEDTO/5-144 [subseq from] UB2V2 enzyme (Fragment) OS=Pedionomus torquatus OX=227192 GN=Ube2v2 PE=4 SV=1
-------LVKVPRNFRLLEELEEGQKGVGDGTVSWGLEDDEDMTLTRWTGMIIGPPRTNYENRIYSLKVECGPKYPEAPPTVRFVTKINMNGINNSNGMVDARSIPVLAKWQNSYSIKVVLQELRRLMMSKENMKLPQPPEGQTYNN
>tr|A0A7L0D3L6|A0A7L0D3L6_9CHAR/5-144 [subseq from] UB2V2 enzyme (Fragment) OS=Rostratula benghalensis OX=118793 GN=Ube2v2 PE=4 SV=1
-------LVKVPRNFRLLEELEEGQKGVGDGTVSWGLEDDEDMTLTRWTGMIIGPPRTNYENRIYSLKVECGPKYPEAPPTVRFVTKINMNGINNSNGMVDARSIPVLAKWQNSYSIKVVLQELRRLMMSKENMKLPQPPEGQTYNN
>tr|A0A7L0KTJ0|A0A7L0KTJ0_9SYLV/5-144 [subseq from] UB2V2 enzyme (Fragment) OS=Sylvietta virens OX=208069 GN=Ube2v2 PE=4 SV=1
-------LVKVPRNFRLLEELEEGQKGVGDGTVSWGLEDDEDMTLTRWTGMIIGPPRTNYENRIYSLKVECGPKYPEAPPTVRFVTKINMNGINNSNGMVDARSIPVLAKWQNSYSIKVVLQELRRLMMSKENMKLPQPPEGQTYNN
>tr|A0A7L1HD32|A0A7L1HD32_9CHAR/5-144 [subseq from] UB2V2 enzyme (Fragment) OS=Nycticryphes semicollaris OX=227226 GN=Ube2v2 PE=4 SV=1
-------LVKVPRNFRLLEELEEGQKGVGDGTVSWGLEDDEDMTLTRWTGMIIGPPRTNYENRIYSLKVECGPKYPEAPPTVRFVTKINMNGINNSNGMVDARSIPVLAKWQNSYSIKVVLQELRRLMMSKENMKLPQPPEGQTYNN
>tr|A0A7L3KPP5|A0A7L3KPP5_9PASS/5-144 [subseq from] UB2V2 enzyme (Fragment) OS=Drymodes brunneopygia OX=626378 GN=Ube2v2 PE=4 SV=1
-------LVKVPRNFRLLEELEEGQKGVGDGTVSWGLEDDEDMTLTRWTGMIIGPPRTNYENRIYSLKVECGPKYPEAPPTVRFVTKINMNGINNSNGMVDARSIPVLAKWQNSYSIKVVLQELRRLMMSKENMKLPQPPEGQTYNN
>tr|A0A7N9D6B4|A0A7N9D6B4_MACFA/5-144 [subseq from] Ubiquitin conjugating enzyme E2 V2 OS=Macaca fascicularis OX=9541 PE=4 SV=1
-------GVKVPRNFRLLEELEEGQKGVGDGTVSWGLEDDEDMTLTRWTGMIIGPPRTNYENRIYSLKVECGPKYPEAPPSVRFVTKINMNGINNSSGMVDARSIPVLAKWQNSYSIKVVLQELRRLMMSKENMKLPQPPEGQTYNN
>tr|A0A091DHI9|A0A091DHI9_FUKDA/3-142 [subseq from] Ubiquitin-conjugating enzyme E2 variant 2 OS=Fukomys damarensis OX=885580 GN=H920_07945 PE=4 SV=1
-------GVKVPRNFRLLEELEEGQKGVGDGTVSWGLEDDEDMTLTRWTGMIIGPPRTNYENRIYSLKVECGPKYPEAPPSVRFVTKINMNGINNSSGMVDARSIPVLAKWQNSYSIKVVLQELRRLMMSKENMKLPQPPEGQTYNN
>tr|A0A2I0TUK1|A0A2I0TUK1_LIMLA/3-142 [subseq from] Ubiquitin-conjugating enzyme e2 variant 2 OS=Limosa lapponica baueri OX=1758121 GN=llap_12209 PE=4 SV=1
-------SIKVPRNFRLLEELEEGQKGVGDGTVSWGLEDDEDMTLTRWTGMIIGPPRTNYENRIYSLKVECGPKYPEAPPTVRFVTKINMNGINNSNGMVDARSIPVLAKWQNSYSIKVVLQELRRLMMSKENMKLPQPPEGQTYNN
>tr|A0A2I3SU85|A0A2I3SU85_PANTR/20-159 [subseq from] Ubiquitin conjugating enzyme E2 V2 OS=Pan troglodytes OX=9598 GN=UBE2V2 PE=4 SV=1
-------GVKVPRNFRLLEELEEGQKGVGDGTVSWGLEDDEDMTLTRWTGMIIGPPRTNYENRIYSLKVECGPKYPEAPPSVRFVTKINMNGINNSSGMVDARSIPVLAKWQNSYSIKVVLQELRRLMMSKENMKLPQPPEGQTYNN
>tr|A0A674BPQ2|A0A674BPQ2_SALTR/1-147 [subseq from] Ubiquitin-conjugating enzyme E2 variant 1-like OS=Salmo trutta OX=8032 GN=LOC115150135 PE=4 SV=1
MAAAAGSVIKVPRNFRLLEELEEGQKGVGDGTVSWGLEDDEDIMLTRWTGMIIGPPRTIYENRMYSLKVECGPRYPESPPFVRFVTKINLNGVHNSNGVVDTRAVAALAKWQNSYSIRVVLQELRRLMMCKENMKLPQPPEGQVFSN
>tr|A0A7K5CKB6|A0A7K5CKB6_MOTAL/3-141 [subseq from] UB2V2 enzyme (Fragment) OS=Motacilla alba OX=45807 GN=Ube2v2 PE=4 SV=1
--------VKVPRNFRLLEELEEGQKGVGDGTVSWGLEDDEDMTLTRWTGMIIGPPRTNYENRIYSLKVECGPKYPEAPPTVRFVTKINMNGINNSNGMVDARSIPVLAKWQNSYSIKVVLQELRRLMMSKENMKLPQPPEGQTYNN
>tr|A0A7K5ESJ0|A0A7K5ESJ0_POLCE/3-141 [subseq from] UB2V2 enzyme (Fragment) OS=Polioptila caerulea OX=66707 GN=Ube2v2 PE=4 SV=1
--------VKVPRNFRLLEELEEGQKGVGDGTVSWGLEDDEDMTLTRWTGMIIGPPRTNYENRIYSLKVECGPKYPEAPPTVRFVTKINMNGINNSNGMVDARSIPVLAKWQNSYSIKVVLQELRRLMMSKENMKLPQPPEGQTYNN
>tr|A0A7K5F4N5|A0A7K5F4N5_PROAR/3-141 [subseq from] UB2V2 enzyme (Fragment) OS=Probosciger aterrimus OX=141839 GN=Ube2v2 PE=4 SV=1
--------VKVPRNFRLLEELEEGQKGVGDGTVSWGLEDDEDMTLTRWTGMIIGPPRTNYENRIYSLKVECGPKYPEAPPTVRFVTKINMNGINNSNGMVDARSIPVLAKWQNSYSIKVVLQELRRLMMSKENMKLPQPPEGQTYNN
>tr|A0A7K5IRI4|A0A7K5IRI4_TOXRE/3-141 [subseq from] UB2V2 enzyme (Fragment) OS=Toxostoma redivivum OX=99882 GN=Ube2v2 PE=4 SV=1
--------VKVPRNFRLLEELEEGQKGVGDGTVSWGLEDDEDMTLTRWTGMIIGPPRTNYENRIYSLKVECGPKYPEAPPTVRFVTKINMNGINNSNGMVDARSIPVLAKWQNSYSIKVVLQELRRLMMSKENMKLPQPPEGQTYNN
>tr|A0A7K5MS52|A0A7K5MS52_CARCD/3-141 [subseq from] UB2V2 enzyme (Fragment) OS=Cardinalis cardinalis OX=98964 GN=Ube2v2 PE=4 SV=1
--------VKVPRNFRLLEELEEGQKGVGDGTVSWGLEDDEDMTLTRWTGMIIGPPRTNYENRIYSLKVECGPKYPEAPPTVRFVTKINMNGINNSNGMVDARSIPVLAKWQNSYSIKVVLQELRRLMMSKENMKLPQPPEGQTYNN
>tr|A0A7K5P8M4|A0A7K5P8M4_9CORV/3-141 [subseq from] UB2V2 enzyme (Fragment) OS=Erythrocercus mccallii OX=107208 GN=Ube2v2 PE=4 SV=1
--------VKVPRNFRLLEELEEGQKGVGDGTVSWGLEDDEDMTLTRWTGMIIGPPRTNYENRIYSLKVECGPKYPEAPPTVRFVTKINMNGINNSNGMVDARSIPVLAKWQNSYSIKVVLQELRRLMMSKENMKLPQPPEGQTYNN
>tr|A0A7K5S078|A0A7K5S078_LANLU/3-141 [subseq from] UB2V2 enzyme (Fragment) OS=Lanius ludovicianus OX=28713 GN=Ube2v2 PE=4 SV=1
--------VKVPRNFRLLEELEEGQKGVGDGTVSWGLEDDEDMTLTRWTGMIIGPPRTNYENRIYSLKVECGPKYPEAPPTVRFVTKINMNGINNSNGMVDARSIPVLAKWQNSYSIKVVLQELRRLMMSKENMKLPQPPEGQTYNN
>tr|A0A7K5SXD7|A0A7K5SXD7_9FRIN/3-141 [subseq from] UB2V2 enzyme (Fragment) OS=Urocynchramus pylzowi OX=571890 GN=Ube2v2 PE=4 SV=1
--------VKVPRNFRLLEELEEGQKGVGDGTVSWGLEDDEDMTLTRWTGMIIGPPRTNYENRIYSLKVECGPKYPEAPPTVRFVTKINMNGINNSNGMVDARSIPVLAKWQNSYSIKVVLQELRRLMMSKENMKLPQPPEGQTYNN
>tr|A0A7K5USS7|A0A7K5USS7_9CORV/3-141 [subseq from] UB2V2 enzyme (Fragment) OS=Platysteira castanea OX=1160851 GN=Ube2v2 PE=4 SV=1
--------VKVPRNFRLLEELEEGQKGVGDGTVSWGLEDDEDMTLTRWTGMIIGPPRTNYENRIYSLKVECGPKYPEAPPTVRFVTKINMNGINNSNGMVDARSIPVLAKWQNSYSIKVVLQELRRLMMSKENMKLPQPPEGQTYNN
>tr|A0A7K5VWJ0|A0A7K5VWJ0_9SYLV/3-141 [subseq from] UB2V2 enzyme (Fragment) OS=Hylia prasina OX=208073 GN=Ube2v2 PE=4 SV=1
--------VKVPRNFRLLEELEEGQKGVGDGTVSWGLEDDEDMTLTRWTGMIIGPPRTNYENRIYSLKVECGPKYPEAPPTVRFVTKINMNGINNSNGMVDARSIPVLAKWQNSYSIKVVLQELRRLMMSKENMKLPQPPEGQTYNN
>tr|A0A7K6AIP7|A0A7K6AIP7_UPUEP/3-141 [subseq from] UB2V2 enzyme (Fragment) OS=Upupa epops OX=57439 GN=Ube2v2 PE=4 SV=1
--------VKVPRNFRLLEELEEGQKGVGDGTVSWGLEDDEDMTLTRWTGMIIGPPRTNYENRIYSLKVECGPKYPEAPPTVRFVTKINMNGINNSNGMVDARSIPVLAKWQNSYSIKVVLQELRRLMMSKENMKLPQPPEGQTYNN
>tr|A0A7K6C9I4|A0A7K6C9I4_PTIVI/3-141 [subseq from] UB2V2 enzyme (Fragment) OS=Ptilonorhynchus violaceus OX=28724 GN=Ube2v2 PE=4 SV=1
--------VKVPRNFRLLEELEEGQKGVGDGTVSWGLEDDEDMTLTRWTGMIIGPPRTNYENRIYSLKVECGPKYPEAPPTVRFVTKINMNGINNSNGMVDARSIPVLAKWQNSYSIKVVLQELRRLMMSKENMKLPQPPEGQTYNN
>tr|A0A7K6FSJ7|A0A7K6FSJ7_9CORV/3-141 [subseq from] UB2V2 enzyme (Fragment) OS=Daphoenositta chrysoptera OX=254528 GN=Ube2v2 PE=4 SV=1
--------VKVPRNFRLLEELEEGQKGVGDGTVSWGLEDDEDMTLTRWTGMIIGPPRTNYENRIYSLKVECGPKYPEAPPTVRFVTKINMNGINNSNGMVDARSIPVLAKWQNSYSIKVVLQELRRLMMSKENMKLPQPPEGQTYNN
>tr|A0A7K6JGT7|A0A7K6JGT7_9CORV/3-141 [subseq from] UB2V2 enzyme (Fragment) OS=Machaerirhynchus nigripectus OX=1160894 GN=Ube2v2 PE=4 SV=1
--------VKVPRNFRLLEELEEGQKGVGDGTVSWGLEDDEDMTLTRWTGMIIGPPRTNYENRIYSLKVECGPKYPEAPPTVRFVTKINMNGINNSNGMVDARSIPVLAKWQNSYSIKVVLQELRRLMMSKENMKLPQPPEGQTYNN
>tr|A0A7K6T4R9|A0A7K6T4R9_CALNI/3-141 [subseq from] UB2V2 enzyme (Fragment) OS=Caloenas nicobarica OX=187106 GN=Ube2v2 PE=4 SV=1
--------VKVPRNFRLLEELEEGQKGVGDGTVSWGLEDDEDMTLTRWTGMIIGPPRTNYENRIYSLKVECGPKYPEAPPTVRFVTKINMNGINNSNGMVDARSIPVLAKWQNSYSIKVVLQELRRLMMSKENMKLPQPPEGQTYNN
>tr|A0A7K6YTC2|A0A7K6YTC2_ALCTO/3-141 [subseq from] UB2V2 enzyme (Fragment) OS=Alca torda OX=28689 GN=Ube2v2 PE=4 SV=1
--------VKVPRNFRLLEELEEGQKGVGDGTVSWGLEDDEDMTLTRWTGMIIGPPRTNYENRIYSLKVECGPKYPEAPPTVRFVTKINMNGINNSNGMVDARSIPVLAKWQNSYSIKVVLQELRRLMMSKENMKLPQPPEGQTYNN
>tr|A0A7K7YFI9|A0A7K7YFI9_THRLU/3-141 [subseq from] UB2V2 enzyme (Fragment) OS=Thryothorus ludovicianus OX=74200 GN=Ube2v2 PE=4 SV=1
--------VKVPRNFRLLEELEEGQKGVGDGTVSWGLEDDEDMTLTRWTGMIIGPPRTNYENRIYSLKVECGPKYPEAPPTVRFVTKINMNGINNSNGMVDARSIPVLAKWQNSYSIKVVLQELRRLMMSKENMKLPQPPEGQTYNN
>tr|A0A7K7ZHB7|A0A7K7ZHB7_9PASE/3-141 [subseq from] UB2V2 enzyme (Fragment) OS=Melanocharis versteri OX=254552 GN=Ube2v2 PE=4 SV=1
--------VKVPRNFRLLEELEEGQKGVGDGTVSWGLEDDEDMTLTRWTGMIIGPPRTNYENRIYSLKVECGPKYPEAPPTVRFVTKINMNGINNSNGMVDARSIPVLAKWQNSYSIKVVLQELRRLMMSKENMKLPQPPEGQTYNN
>tr|A0A7K8AUU4|A0A7K8AUU4_9CORV/3-141 [subseq from] UB2V2 enzyme (Fragment) OS=Cnemophilus loriae OX=254448 GN=Ube2v2 PE=4 SV=1
--------VKVPRNFRLLEELEEGQKGVGDGTVSWGLEDDEDMTLTRWTGMIIGPPRTNYENRIYSLKVECGPKYPEAPPTVRFVTKINMNGINNSNGMVDARSIPVLAKWQNSYSIKVVLQELRRLMMSKENMKLPQPPEGQTYNN
>tr|A0A7K8BFK6|A0A7K8BFK6_9CORV/3-141 [subseq from] UB2V2 enzyme (Fragment) OS=Rhagologus leucostigma OX=156170 GN=Ube2v2 PE=4 SV=1
--------VKVPRNFRLLEELEEGQKGVGDGTVSWGLEDDEDMTLTRWTGMIIGPPRTNYENRIYSLKVECGPKYPEAPPTVRFVTKINMNGINNSNGMVDARSIPVLAKWQNSYSIKVVLQELRRLMMSKENMKLPQPPEGQTYNN
>tr|A0A7K8CY75|A0A7K8CY75_9CORV/3-141 [subseq from] UB2V2 enzyme (Fragment) OS=Eulacestoma nigropectus OX=461239 GN=Ube2v2 PE=4 SV=1
--------VKVPRNFRLLEELEEGQKGVGDGTVSWGLEDDEDMTLTRWTGMIIGPPRTNYENRIYSLKVECGPKYPEAPPTVRFVTKINMNGINNSNGMVDARSIPVLAKWQNSYSIKVVLQELRRLMMSKENMKLPQPPEGQTYNN
>tr|A0A7K8EAH4|A0A7K8EAH4_LEURO/3-141 [subseq from] UB2V2 enzyme (Fragment) OS=Leucopsar rothschildi OX=127929 GN=Ube2v2 PE=4 SV=1
--------VKVPRNFRLLEELEEGQKGVGDGTVSWGLEDDEDMTLTRWTGMIIGPPRTNYENRIYSLKVECGPKYPEAPPTVRFVTKINMNGINNSNGMVDARSIPVLAKWQNSYSIKVVLQELRRLMMSKENMKLPQPPEGQTYNN
>tr|A0A7K8F687|A0A7K8F687_9CORV/3-141 [subseq from] UB2V2 enzyme (Fragment) OS=Struthidea cinerea OX=181839 GN=Ube2v2 PE=4 SV=1
--------VKVPRNFRLLEELEEGQKGVGDGTVSWGLEDDEDMTLTRWTGMIIGPPRTNYENRIYSLKVECGPKYPEAPPTVRFVTKINMNGINNSNGMVDARSIPVLAKWQNSYSIKVVLQELRRLMMSKENMKLPQPPEGQTYNN
>tr|A0A7K8GSY5|A0A7K8GSY5_ORTSP/3-141 [subseq from] UB2V2 enzyme (Fragment) OS=Orthonyx spaldingii OX=38397 GN=Ube2v2 PE=4 SV=1
--------VKVPRNFRLLEELEEGQKGVGDGTVSWGLEDDEDMTLTRWTGMIIGPPRTNYENRIYSLKVECGPKYPEAPPTVRFVTKINMNGINNSNGMVDARSIPVLAKWQNSYSIKVVLQELRRLMMSKENMKLPQPPEGQTYNN
>tr|A0A7K8VDJ4|A0A7K8VDJ4_9STRI/3-141 [subseq from] UB2V2 enzyme (Fragment) OS=Ciccaba nigrolineata OX=1118524 GN=Ube2v2 PE=4 SV=1
--------VKVPRNFRLLEELEEGQKGVGDGTVSWGLEDDEDMTLTRWTGMIIGPPRTNYENRIYSLKVECGPKYPEAPPTVRFVTKINMNGINNSNGMVDARSIPVLAKWQNSYSIKVVLQELRRLMMSKENMKLPQPPEGQTYNN
>tr|A0A7K9GS68|A0A7K9GS68_LOXLE/3-141 [subseq from] UB2V2 enzyme (Fragment) OS=Loxia leucoptera OX=96539 GN=Ube2v2 PE=4 SV=1
--------VKVPRNFRLLEELEEGQKGVGDGTVSWGLEDDEDMTLTRWTGMIIGPPRTNYENRIYSLKVECGPKYPEAPPTVRFVTKINMNGINNSNGMVDARSIPVLAKWQNSYSIKVVLQELRRLMMSKENMKLPQPPEGQTYNN
>tr|A0A7K9IXL8|A0A7K9IXL8_9CORV/3-141 [subseq from] UB2V2 enzyme (Fragment) OS=Myiagra hebetior OX=381031 GN=Ube2v2 PE=4 SV=1
--------VKVPRNFRLLEELEEGQKGVGDGTVSWGLEDDEDMTLTRWTGMIIGPPRTNYENRIYSLKVECGPKYPEAPPTVRFVTKINMNGINNSNGMVDARSIPVLAKWQNSYSIKVVLQELRRLMMSKENMKLPQPPEGQTYNN
>tr|A0A7K9LDG0|A0A7K9LDG0_9PASS/3-141 [subseq from] UB2V2 enzyme (Fragment) OS=Rhabdornis inornatus OX=237438 GN=Ube2v2 PE=4 SV=1
--------VKVPRNFRLLEELEEGQKGVGDGTVSWGLEDDEDMTLTRWTGMIIGPPRTNYENRIYSLKVECGPKYPEAPPTVRFVTKINMNGINNSNGMVDARSIPVLAKWQNSYSIKVVLQELRRLMMSKENMKLPQPPEGQTYNN
>tr|A0A7K9R0J2|A0A7K9R0J2_IRECY/3-141 [subseq from] UB2V2 enzyme (Fragment) OS=Irena cyanogastra OX=175120 GN=Ube2v2 PE=4 SV=1
--------VKVPRNFRLLEELEEGQKGVGDGTVSWGLEDDEDMTLTRWTGMIIGPPRTNYENRIYSLKVECGPKYPEAPPTVRFVTKINMNGINNSNGMVDARSIPVLAKWQNSYSIKVVLQELRRLMMSKENMKLPQPPEGQTYNN
>tr|A0A7K9W437|A0A7K9W437_9PASS/3-141 [subseq from] UB2V2 enzyme (Fragment) OS=Rhipidura dahli OX=667186 GN=Ube2v2 PE=4 SV=1
--------VKVPRNFRLLEELEEGQKGVGDGTVSWGLEDDEDMTLTRWTGMIIGPPRTNYENRIYSLKVECGPKYPEAPPTVRFVTKINMNGINNSNGMVDARSIPVLAKWQNSYSIKVVLQELRRLMMSKENMKLPQPPEGQTYNN
>tr|A0A7K9X3L8|A0A7K9X3L8_9GRUI/3-141 [subseq from] UB2V2 enzyme (Fragment) OS=Psophia crepitans OX=54359 GN=Ube2v2 PE=4 SV=1
--------VKVPRNFRLLEELEEGQKGVGDGTVSWGLEDDEDMTLTRWTGMIIGPPRTNYENRIYSLKVECGPKYPEAPPTVRFVTKINMNGINNSNGMVDARSIPVLAKWQNSYSIKVVLQELRRLMMSKENMKLPQPPEGQTYNN
>tr|A0A7K9ZB41|A0A7K9ZB41_9CORV/3-141 [subseq from] UB2V2 enzyme (Fragment) OS=Dicrurus megarhynchus OX=450177 GN=Ube2v2 PE=4 SV=1
--------VKVPRNFRLLEELEEGQKGVGDGTVSWGLEDDEDMTLTRWTGMIIGPPRTNYENRIYSLKVECGPKYPEAPPTVRFVTKINMNGINNSNGMVDARSIPVLAKWQNSYSIKVVLQELRRLMMSKENMKLPQPPEGQTYNN
>tr|A0A7L0AN10|A0A7L0AN10_9AVES/3-141 [subseq from] UB2V2 enzyme (Fragment) OS=Ciconia maguari OX=52777 GN=Ube2v2 PE=4 SV=1
--------VKVPRNFRLLEELEEGQKGVGDGTVSWGLEDDEDMTLTRWTGMIIGPPRTNYENRIYSLKVECGPKYPEAPPTVRFVTKINMNGINNSNGMVDARSIPVLAKWQNSYSIKVVLQELRRLMMSKENMKLPQPPEGQTYNN
>tr|A0A7L0CBS5|A0A7L0CBS5_9AVES/3-141 [subseq from] UB2V2 enzyme (Fragment) OS=Spizaetus tyrannus OX=252798 GN=Ube2v2 PE=4 SV=1
--------VKVPRNFRLLEELEEGQKGVGDGTVSWGLEDDEDMTLTRWTGMIIGPPRTNYENRIYSLKVECGPKYPEAPPTVRFVTKINMNGINNSNGMVDARSIPVLAKWQNSYSIKVVLQELRRLMMSKENMKLPQPPEGQTYNN
>tr|A0A7L0HNV6|A0A7L0HNV6_AREIN/3-141 [subseq from] UB2V2 enzyme (Fragment) OS=Arenaria interpres OX=54971 GN=Ube2v2 PE=4 SV=1
--------VKVPRNFRLLEELEEGQKGVGDGTVSWGLEDDEDMTLTRWTGMIIGPPRTNYENRIYSLKVECGPKYPEAPPTVRFVTKINMNGINNSNGMVDARSIPVLAKWQNSYSIKVVLQELRRLMMSKENMKLPQPPEGQTYNN
>tr|A0A7L0QX01|A0A7L0QX01_SETKR/3-141 [subseq from] UB2V2 enzyme (Fragment) OS=Setophaga kirtlandii OX=298831 GN=Ube2v2 PE=4 SV=1
--------VKVPRNFRLLEELEEGQKGVGDGTVSWGLEDDEDMTLTRWTGMIIGPPRTNYENRIYSLKVECGPKYPEAPPTVRFVTKINMNGINNSNGMVDARSIPVLAKWQNSYSIKVVLQELRRLMMSKENMKLPQPPEGQTYNN
>tr|A0A7L0WDD8|A0A7L0WDD8_ALELA/3-141 [subseq from] UB2V2 enzyme (Fragment) OS=Alectura lathami OX=81907 GN=Ube2v2 PE=4 SV=1
--------VKVPRNFRLLEELEEGQKGVGDGTVSWGLEDDEDMTLTRWTGMIIGPPRTNYENRIYSLKVECGPKYPEAPPTVRFVTKINMNGINNSNGMVDARSIPVLAKWQNSYSIKVVLQELRRLMMSKENMKLPQPPEGQTYNN
>tr|A0A7L0YIZ7|A0A7L0YIZ7_9PASE/3-141 [subseq from] UB2V2 enzyme (Fragment) OS=Ploceus nigricollis OX=441696 GN=Ube2v2 PE=4 SV=1
--------VKVPRNFRLLEELEEGQKGVGDGTVSWGLEDDEDMTLTRWTGMIIGPPRTNYENRIYSLKVECGPKYPEAPPTVRFVTKINMNGINNSNGMVDARSIPVLAKWQNSYSIKVVLQELRRLMMSKENMKLPQPPEGQTYNN
>tr|A0A7L1AAG3|A0A7L1AAG3_GYMTI/3-141 [subseq from] UB2V2 enzyme (Fragment) OS=Gymnorhina tibicen OX=9132 GN=Ube2v2 PE=4 SV=1
--------VKVPRNFRLLEELEEGQKGVGDGTVSWGLEDDEDMTLTRWTGMIIGPPRTNYENRIYSLKVECGPKYPEAPPTVRFVTKINMNGINNSNGMVDARSIPVLAKWQNSYSIKVVLQELRRLMMSKENMKLPQPPEGQTYNN
>tr|A0A7L1BHC6|A0A7L1BHC6_9PASS/3-141 [subseq from] UB2V2 enzyme (Fragment) OS=Illadopsis cleaveri OX=201329 GN=Ube2v2 PE=4 SV=1
--------VKVPRNFRLLEELEEGQKGVGDGTVSWGLEDDEDMTLTRWTGMIIGPPRTNYENRIYSLKVECGPKYPEAPPTVRFVTKINMNGINNSNGMVDARSIPVLAKWQNSYSIKVVLQELRRLMMSKENMKLPQPPEGQTYNN
>tr|A0A7L1FBK7|A0A7L1FBK7_SYLBO/3-141 [subseq from] UB2V2 enzyme (Fragment) OS=Sylvia borin OX=73324 GN=Ube2v2 PE=4 SV=1
--------VKVPRNFRLLEELEEGQKGVGDGTVSWGLEDDEDMTLTRWTGMIIGPPRTNYENRIYSLKVECGPKYPEAPPTVRFVTKINMNGINNSNGMVDARSIPVLAKWQNSYSIKVVLQELRRLMMSKENMKLPQPPEGQTYNN
>tr|A0A7L1JE46|A0A7L1JE46_SMUAF/3-141 [subseq from] UB2V2 enzyme (Fragment) OS=Smutsornis africanus OX=240209 GN=Ube2v2 PE=4 SV=1
--------VKVPRNFRLLEELEEGQKGVGDGTVSWGLEDDEDMTLTRWTGMIIGPPRTNYENRIYSLKVECGPKYPEAPPTVRFVTKINMNGINNSNGMVDARSIPVLAKWQNSYSIKVVLQELRRLMMSKENMKLPQPPEGQTYNN
>tr|A0A7L1KDE3|A0A7L1KDE3_RYNNI/3-141 [subseq from] UB2V2 enzyme (Fragment) OS=Rynchops niger OX=227184 GN=Ube2v2 PE=4 SV=1
--------VKVPRNFRLLEELEEGQKGVGDGTVSWGLEDDEDMTLTRWTGMIIGPPRTNYENRIYSLKVECGPKYPEAPPTVRFVTKINMNGINNSNGMVDARSIPVLAKWQNSYSIKVVLQELRRLMMSKENMKLPQPPEGQTYNN
>tr|A0A7L1MMJ0|A0A7L1MMJ0_BOMGA/3-141 [subseq from] UB2V2 enzyme (Fragment) OS=Bombycilla garrulus OX=125297 GN=Ube2v2 PE=4 SV=1
--------VKVPRNFRLLEELEEGQKGVGDGTVSWGLEDDEDMTLTRWTGMIIGPPRTNYENRIYSLKVECGPKYPEAPPTVRFVTKINMNGINNSNGMVDARSIPVLAKWQNSYSIKVVLQELRRLMMSKENMKLPQPPEGQTYNN
>tr|A0A7L1NHY7|A0A7L1NHY7_RHICY/3-141 [subseq from] UB2V2 enzyme (Fragment) OS=Rhinopomastus cyanomelas OX=113115 GN=Ube2v2 PE=4 SV=1
--------VKVPRNFRLLEELEEGQKGVGDGTVSWGLEDDEDMTLTRWTGMIIGPPRTNYENRIYSLKVECGPKYPEAPPTVRFVTKINMNGINNSNGMVDARSIPVLAKWQNSYSIKVVLQELRRLMMSKENMKLPQPPEGQTYNN
>tr|A0A7L1P6Q9|A0A7L1P6Q9_ORIOR/3-141 [subseq from] UB2V2 enzyme (Fragment) OS=Oriolus oriolus OX=181099 GN=Ube2v2 PE=4 SV=1
--------VKVPRNFRLLEELEEGQKGVGDGTVSWGLEDDEDMTLTRWTGMIIGPPRTNYENRIYSLKVECGPKYPEAPPTVRFVTKINMNGINNSNGMVDARSIPVLAKWQNSYSIKVVLQELRRLMMSKENMKLPQPPEGQTYNN
>tr|A0A7L1QI12|A0A7L1QI12_9PASS/3-141 [subseq from] UB2V2 enzyme (Fragment) OS=Cisticola juncidis OX=52622 GN=Ube2v2 PE=4 SV=1
--------VKVPRNFRLLEELEEGQKGVGDGTVSWGLEDDEDMTLTRWTGMIIGPPRTNYENRIYSLKVECGPKYPEAPPTVRFVTKINMNGINNSNGMVDARSIPVLAKWQNSYSIKVVLQELRRLMMSKENMKLPQPPEGQTYNN
>tr|A0A7L1RG42|A0A7L1RG42_9PASS/3-141 [subseq from] UB2V2 enzyme (Fragment) OS=Locustella ochotensis OX=187437 GN=Ube2v2 PE=4 SV=1
--------VKVPRNFRLLEELEEGQKGVGDGTVSWGLEDDEDMTLTRWTGMIIGPPRTNYENRIYSLKVECGPKYPEAPPTVRFVTKINMNGINNSNGMVDARSIPVLAKWQNSYSIKVVLQELRRLMMSKENMKLPQPPEGQTYNN
>tr|A0A7L1SK67|A0A7L1SK67_ARAGA/3-141 [subseq from] UB2V2 enzyme (Fragment) OS=Aramus guarauna OX=54356 GN=Ube2v2 PE=4 SV=1
--------VKVPRNFRLLEELEEGQKGVGDGTVSWGLEDDEDMTLTRWTGMIIGPPRTNYENRIYSLKVECGPKYPEAPPTVRFVTKINMNGINNSNGMVDARSIPVLAKWQNSYSIKVVLQELRRLMMSKENMKLPQPPEGQTYNN
>tr|A0A7L1VKK4|A0A7L1VKK4_SITEU/3-141 [subseq from] UB2V2 enzyme (Fragment) OS=Sitta europaea OX=50251 GN=Ube2v2 PE=4 SV=1
--------VKVPRNFRLLEELEEGQKGVGDGTVSWGLEDDEDMTLTRWTGMIIGPPRTNYENRIYSLKVECGPKYPEAPPTVRFVTKINMNGINNSNGMVDARSIPVLAKWQNSYSIKVVLQELRRLMMSKENMKLPQPPEGQTYNN
>tr|A0A7L1XL57|A0A7L1XL57_9AVES/3-141 [subseq from] UB2V2 enzyme (Fragment) OS=Thinocorus orbignyianus OX=161742 GN=Ube2v2 PE=4 SV=1
--------VKVPRNFRLLEELEEGQKGVGDGTVSWGLEDDEDMTLTRWTGMIIGPPRTNYENRIYSLKVECGPKYPEAPPTVRFVTKINMNGINNSNGMVDARSIPVLAKWQNSYSIKVVLQELRRLMMSKENMKLPQPPEGQTYNN
>tr|A0A7L1ZBH3|A0A7L1ZBH3_LEILU/3-141 [subseq from] UB2V2 enzyme (Fragment) OS=Leiothrix lutea OX=36275 GN=Ube2v2 PE=4 SV=1
--------VKVPRNFRLLEELEEGQKGVGDGTVSWGLEDDEDMTLTRWTGMIIGPPRTNYENRIYSLKVECGPKYPEAPPTVRFVTKINMNGINNSNGMVDARSIPVLAKWQNSYSIKVVLQELRRLMMSKENMKLPQPPEGQTYNN
>tr|A0A7L2ADE3|A0A7L2ADE3_9GRUI/3-141 [subseq from] UB2V2 enzyme (Fragment) OS=Heliornis fulica OX=54369 GN=Ube2v2 PE=4 SV=1
--------VKVPRNFRLLEELEEGQKGVGDGTVSWGLEDDEDMTLTRWTGMIIGPPRTNYENRIYSLKVECGPKYPEAPPTVRFVTKINMNGINNSNGMVDARSIPVLAKWQNSYSIKVVLQELRRLMMSKENMKLPQPPEGQTYNN
>tr|A0A7L2D9T8|A0A7L2D9T8_CATFU/3-141 [subseq from] UB2V2 enzyme (Fragment) OS=Catharus fuscescens OX=159581 GN=Ube2v2 PE=4 SV=1
--------VKVPRNFRLLEELEEGQKGVGDGTVSWGLEDDEDMTLTRWTGMIIGPPRTNYENRIYSLKVECGPKYPEAPPTVRFVTKINMNGINNSNGMVDARSIPVLAKWQNSYSIKVVLQELRRLMMSKENMKLPQPPEGQTYNN
>tr|A0A7L2FQC6|A0A7L2FQC6_QUIME/3-141 [subseq from] UB2V2 enzyme (Fragment) OS=Quiscalus mexicanus OX=64278 GN=Ube2v2 PE=4 SV=1
--------VKVPRNFRLLEELEEGQKGVGDGTVSWGLEDDEDMTLTRWTGMIIGPPRTNYENRIYSLKVECGPKYPEAPPTVRFVTKINMNGINNSNGMVDARSIPVLAKWQNSYSIKVVLQELRRLMMSKENMKLPQPPEGQTYNN
>tr|A0A7L2GPQ6|A0A7L2GPQ6_NYCGR/3-141 [subseq from] UB2V2 enzyme (Fragment) OS=Nyctibius grandis OX=48427 GN=Ube2v2 PE=4 SV=1
--------VKVPRNFRLLEELEEGQKGVGDGTVSWGLEDDEDMTLTRWTGMIIGPPRTNYENRIYSLKVECGPKYPEAPPTVRFVTKINMNGINNSNGMVDARSIPVLAKWQNSYSIKVVLQELRRLMMSKENMKLPQPPEGQTYNN
>tr|A0A7L2LPT3|A0A7L2LPT3_9SYLV/3-141 [subseq from] UB2V2 enzyme (Fragment) OS=Hippolais icterina OX=68497 GN=Ube2v2 PE=4 SV=1
--------VKVPRNFRLLEELEEGQKGVGDGTVSWGLEDDEDMTLTRWTGMIIGPPRTNYENRIYSLKVECGPKYPEAPPTVRFVTKINMNGINNSNGMVDARSIPVLAKWQNSYSIKVVLQELRRLMMSKENMKLPQPPEGQTYNN
>tr|A0A7L2MLR3|A0A7L2MLR3_9PASS/3-141 [subseq from] UB2V2 enzyme (Fragment) OS=Rhadina sibilatrix OX=2585818 GN=Ube2v2 PE=4 SV=1
--------VKVPRNFRLLEELEEGQKGVGDGTVSWGLEDDEDMTLTRWTGMIIGPPRTNYENRIYSLKVECGPKYPEAPPTVRFVTKINMNGINNSNGMVDARSIPVLAKWQNSYSIKVVLQELRRLMMSKENMKLPQPPEGQTYNN
>tr|A0A7L2NL69|A0A7L2NL69_PYCJO/3-141 [subseq from] UB2V2 enzyme (Fragment) OS=Pycnonotus jocosus OX=182897 GN=Ube2v2 PE=4 SV=1
--------VKVPRNFRLLEELEEGQKGVGDGTVSWGLEDDEDMTLTRWTGMIIGPPRTNYENRIYSLKVECGPKYPEAPPTVRFVTKINMNGINNSNGMVDARSIPVLAKWQNSYSIKVVLQELRRLMMSKENMKLPQPPEGQTYNN
>tr|A0A7L2YZ31|A0A7L2YZ31_JACJC/3-141 [subseq from] UB2V2 enzyme (Fragment) OS=Jacana jacana OX=54508 GN=Ube2v2 PE=4 SV=1
--------VKVPRNFRLLEELEEGQKGVGDGTVSWGLEDDEDMTLTRWTGMIIGPPRTNYENRIYSLKVECGPKYPEAPPTVRFVTKINMNGINNSNGMVDARSIPVLAKWQNSYSIKVVLQELRRLMMSKENMKLPQPPEGQTYNN
>tr|A0A7L3J4I3|A0A7L3J4I3_THACH/3-141 [subseq from] UB2V2 enzyme (Fragment) OS=Thalassarche chlororhynchos OX=54017 GN=Ube2v2 PE=4 SV=1
--------VKVPRNFRLLEELEEGQKGVGDGTVSWGLEDDEDMTLTRWTGMIIGPPRTNYENRIYSLKVECGPKYPEAPPTVRFVTKINMNGINNSNGMVDARSIPVLAKWQNSYSIKVVLQELRRLMMSKENMKLPQPPEGQTYNN
>tr|A0A850YJH6|A0A850YJH6_AEGCA/3-141 [subseq from] UB2V2 enzyme (Fragment) OS=Aegithalos caudatus OX=73327 GN=Ube2v2 PE=4 SV=1
--------VKVPRNFRLLEELEEGQKGVGDGTVSWGLEDDEDMTLTRWTGMIIGPPRTNYENRIYSLKVECGPKYPEAPPTVRFVTKINMNGINNSNGMVDARSIPVLAKWQNSYSIKVVLQELRRLMMSKENMKLPQPPEGQTYNN
>tr|A0A851NJ52|A0A851NJ52_9GALL/3-141 [subseq from] UB2V2 enzyme (Fragment) OS=Penelope pileata OX=1118817 GN=Ube2v2 PE=4 SV=1
--------VKVPRNFRLLEELEEGQKGVGDGTVSWGLEDDEDMTLTRWTGMIIGPPRTNYENRIYSLKVECGPKYPEAPPTVRFVTKINMNGINNSNGMVDARSIPVLAKWQNSYSIKVVLQELRRLMMSKENMKLPQPPEGQTYNN
>tr|A0A852EWR5|A0A852EWR5_VIDMA/3-141 [subseq from] UB2V2 enzyme (Fragment) OS=Vidua macroura OX=187451 GN=Ube2v2 PE=4 SV=1
--------VKVPRNFRLLEELEEGQKGVGDGTVSWGLEDDEDMTLTRWTGMIIGPPRTNYENRIYSLKVECGPKYPEAPPTVRFVTKINMNGINNSNGMVDARSIPVLAKWQNSYSIKVVLQELRRLMMSKENMKLPQPPEGQTYNN
>tr|A0A852F9M9|A0A852F9M9_PEUTA/3-141 [subseq from] UB2V2 enzyme (Fragment) OS=Peucedramus taeniatus OX=135441 GN=Ube2v2 PE=4 SV=1
--------VKVPRNFRLLEELEEGQKGVGDGTVSWGLEDDEDMTLTRWTGMIIGPPRTNYENRIYSLKVECGPKYPEAPPTVRFVTKINMNGINNSNGMVDARSIPVLAKWQNSYSIKVVLQELRRLMMSKENMKLPQPPEGQTYNN
>tr|A8QKW3|A8QKW3_SALSA/1-147 [subseq from] Ubiquitin-conjugating enzyme E2 variant 1 OS=Salmo salar OX=8030 GN=LOC100136508 PE=2 SV=1
MAAAAGSVIKVPRNFRLLEELEEGQKGVGDGTVSWGLEDDEDIMLTRWTGMIIGPPRTIYENRMYSLKVECGPRYPESPPFVRFVTKINLNGVHNSNGVVDTRAVAALAKWQNSYSIRVVLQELRRLMMCKENMKLPQPPEGQVFSN
>tr|A0A4W5KTH8|A0A4W5KTH8_9TELE/27-167 [subseq from] Ubiquitin-conjugating enzyme E2 variant 1 OS=Hucho hucho OX=62062 PE=4 SV=1
------LGVKVPRNFRLLEELEEGQKGVGDGTVSWGLEDDEDMTLTRWRGMIIGPPRTIYENRMYSLKVECGPRYPEAPPFVRFVTKINLNGVHNSNGVVDTRAVSALAKWQNSYSIRVVLQELRRLMMCKENMKLPQPPEGQIYTN
>tr|A0A7L4N1X9|A0A7L4N1X9_9AVES/6-144 [subseq from] UB2V2 enzyme (Fragment) OS=Ceyx cyanopectus OX=390723 GN=Ube2v2 PE=4 SV=1
--------VKVPRNFRLLEELEEGQKGVGDGTVSWGLEDDEDMTLTRWTGMIIGPPRTNYENRIYSLKVECGPKYPEAPPTVRFVTKINMNGINNSNGMVDARSIPVLAKWQNSYSIKVVLQELRRLMMSKENMKLPQPPEGQTYNN
>tr|G9KWA1|G9KWA1_MUSPF/3-142 [subseq from] Ubiquitin-conjugating enzyme E2 variant 2 (Fragment) OS=Mustela putorius furo OX=9669 PE=2 SV=1
-----STGVKVPRNFRLLEELEEGQKGVGDGTVSWGLEDDEDMTLTRWTGMIIGPPRTNYENRIYSLKVECGPKYPEAPPSVRFVTKINMNGINNSSGMVDARSIPVLAKWQNSYSIKVVLQELRRLMMSKENMKLPQPPEGQTY--
>tr|A0A384DDK5|A0A384DDK5_URSMA/35-175 [subseq from] ubiquitin-conjugating enzyme E2 variant 2 OS=Ursus maritimus OX=29073 GN=UBE2V2 PE=4 SV=1
------QGVKVPRNFRLLEELEEGQKGVGDGTVSWGLEDDEDMTLTRWTGMIIGPPRTNYENRIYSLKVECGPKYPEAPPSVRFVTKINMNGINNSSGMVDARSIPVLAKWQNSYSIKVVLQELRRLMMSKENMKLPQPPEGQTYNN
>tr|G1NEA4|G1NEA4_MELGA/6-144 [subseq from] UBC core domain-containing protein OS=Meleagris gallopavo OX=9103 PE=4 SV=3
--------VKVPRNFRLLEELEEGQKGVGDGTVSWGLEDDEDMTLTRWTGMIIGPPRTNYENRIYSLKVECGPKYPEAPPTVRFVTKINMNGINNSNGMVDARSIPVLAKWQNSYSIKVVLQELRRLMMSKENMKLPQPPEGQTYNN
>tr|A0A5N5NJA5|A0A5N5NJA5_PANHP/1-147 [subseq from] UBC core domain-containing protein OS=Pangasianodon hypophthalmus OX=310915 GN=PHYPO_G00231430 PE=4 SV=1
MAVAAGSGVKVPRNFRLLEELEEGQKGVGDGTVSWGLEDDDDMTLTRWRGMIIGPPRTIYENRMYSLRVECGPRYPETPPFVRFVTKINLNGVHNSSGVVEPRAVSSLAKWQDSYSIRVVLQELRRLMMCKENMKLPQPPEGQIYTN
>tr|A0A7J5ZPM2|A0A7J5ZPM2_AMEME/1-147 [subseq from] UBC core domain-containing protein OS=Ameiurus melas OX=219545 GN=AMELA_G00262860 PE=4 SV=1
MAVAAGSGVKVPRNFRLLEELEEGQKGVGDGTVSWGLEDDDDMTLTRWRGMIIGPPRTIYENRMYSLRVECGPRYPETPPFVRFVTKINLNGVHNSSGVVEPRAVSSLAKWQDSYSIRVVLQELRRLMMCKENMKLPQPPEGQIYTN
>tr|A0A7K8JIC6|A0A7K8JIC6_9GRUI/6-144 [subseq from] UB2V2 enzyme (Fragment) OS=Lophotis ruficrista OX=172689 GN=Ube2v2 PE=4 SV=1
--------VKVPRNFRLLEELEEGQKGVGDGTVSWGLEDDEDMTLTRWTGMIIGPPRTNYENRIYSLKVECGPKYPEAPPTVRFVTKINMNGINNSNGMVDARSIPVLAKWQNSYSIKVVLQELRRLMMSKENMKLPQPPEGQTYNN
>tr|A0A7K8KVC4|A0A7K8KVC4_9GRUI/6-144 [subseq from] UB2V2 enzyme (Fragment) OS=Ardeotis kori OX=89386 GN=Ube2v2 PE=4 SV=1
--------VKVPRNFRLLEELEEGQKGVGDGTVSWGLEDDEDMTLTRWTGMIIGPPRTNYENRIYSLKVECGPKYPEAPPTVRFVTKINMNGINNSNGMVDARSIPVLAKWQNSYSIKVVLQELRRLMMSKENMKLPQPPEGQTYNN
>tr|A0A2K5JAD4|A0A2K5JAD4_COLAP/1-140 [subseq from] UBC core domain-containing protein OS=Colobus angolensis palliatus OX=336983 PE=4 SV=1
MAATTGSGVKVP-------QLEEGQKGVGDGTVSWGLEDDKDMTLTRWTGMIIGPPRTIYENRIYSLKIECGPKYPKAPPFVRFVTKINMNGINSSNGVVDPRAVSVPAKWQNSYSIKVVLQELRRRMMSKENMKLPQPPEGQCYSN
>tr|A0A7K4XAP3|A0A7K4XAP3_REGSA/6-144 [subseq from] UB2V2 enzyme (Fragment) OS=Regulus satrapa OX=13245 GN=Ube2v2 PE=4 SV=1
--------VKVPRNFRLLEELEEGQKGVGDGTVSWGLEDDEDMTLTRWTGMIIGPPRTNYENRIYSLKVECGPKYPEAPPTVRFVTKINMNGINNSNGMVDARSIPVLAKWQNSYSIKVVLQELRRLMMSKENMKLPQPPEGQTYNN
>tr|A0A7K6GZY6|A0A7K6GZY6_9PASS/6-144 [subseq from] UB2V2 enzyme (Fragment) OS=Malurus elegans OX=720584 GN=Ube2v2 PE=4 SV=1
--------VKVPRNFRLLEELEEGQKGVGDGTVSWGLEDDEDMTLTRWTGMIIGPPRTNYENRIYSLKVECGPKYPEAPPTVRFVTKINMNGINNSNGMVDARSIPVLAKWQNSYSIKVVLQELRRLMMSKENMKLPQPPEGQTYNN
>tr|A0A7L0RYG1|A0A7L0RYG1_GLABR/6-144 [subseq from] UB2V2 enzyme (Fragment) OS=Glaucidium brasilianum OX=78217 GN=Ube2v2 PE=4 SV=1
--------VKVPRNFRLLEELEEGQKGVGDGTVSWGLEDDEDMTLTRWTGMIIGPPRTNYENRIYSLKVECGPKYPEAPPTVRFVTKINMNGINNSNGMVDARSIPVLAKWQNSYSIKVVLQELRRLMMSKENMKLPQPPEGQTYNN
>tr|B5RI45|B5RI45_SALSA/2-143 [subseq from] Ubiquitin-conjugating enzyme E2 variant 1 (Fragment) OS=Salmo salar OX=8030 GN=ube2v1 PE=2 SV=1
-----GSGVKVPRNFRLLEELEEGQKGVGDGTVSWGLEDDEDIMLTRWTGMIIGPPRTIYENRMYSLKVECGPRYPESPPFVRFVTKINLNGVHNSNGVVDTRAVAALAKWQNSYSIRVVLQELRRLMMCKENMKLPQPPEGQLFSN
>tr|A0A7K6SEG0|A0A7K6SEG0_9GRUI/6-144 [subseq from] UB2V2 enzyme (Fragment) OS=Rhynochetos jubatus OX=54386 GN=Ube2v2 PE=4 SV=1
--------VKVPRNFRLLEELEEGQKGVGDGTVSWGLEDDEDMTLTRWTGMIIGPPRTNYENRIYSLKVECGPKYPEAPPTVRFVTKINMNGINNSNGMVDARSIPVLAKWQNSYSIKVVLQELRRLMMSKENMKLPQPPEGQTYNN
>tr|A0A4W5NL39|A0A4W5NL39_9TELE/34-173 [subseq from] UBC core domain-containing protein OS=Hucho hucho OX=62062 PE=4 SV=1
-------GVKVPRNFRLLEELEEGQKGVGDGTVSWGLEDDEDMTLTRWRGMIIGPPRTIYENRMYSLKVECGPRYPEAPPFVRFVTKINLNGVHNSNGVVDTRAVSALAKWQNSYSIRVVLQELRRLMMCKENMKLPQPPEGQIYTN
>tr|L7MSC9|L7MSC9_HORSE/7-149 [subseq from] Ubiquitin-conjugating enzyme e2 variant 2-like protein (Fragment) OS=Equus caballus OX=9796 GN=UBE2V2 PE=2 SV=1
----VSTGVKVPRNFRLLEELEEGQKGVGDGTVSWGLEDDEDMTLTRWTGMIIGPPRTNYENRIYSLKVECGPKYPEAPPSVRFVTKINMNGINNSSGMVDARSIPVLAKWQNSYSIKVELQELRRLMMSKENMKLPQPPEGQTYNN
>tr|A0A7J6BL41|A0A7J6BL41_9TELE/3-145 [subseq from] UBC core domain-containing protein OS=Onychostoma macrolepis OX=369639 GN=G5714_023247 PE=4 SV=1
----ASSGVKVPRNFRLLEELEEGQKGVGDGTVSWGLEDDEDMTLTRWTGMIIGPARTNYENRIYSLKVECGPKYPEVPPTVRFVTKISMNGINNSNGMVDARSIPVLAKWQNSYSIKVVLQELRRLMMSKENMKLPQPPEGQTYSN
>tr|A0A7K9Y4R1|A0A7K9Y4R1_9GALL/3-141 [subseq from] UB2V2 enzyme (Fragment) OS=Odontophorus gujanensis OX=886794 GN=Ube2v2 PE=4 SV=1
--------VKVPRNFRLLEELEEGQKGVGDGTVSWGLEDDEDMTLTRWTGMIIGPPRTNYENRIYSLKVECGPKYPEAPPTVRFVTKINMNGINNSNGMVDARSIPVLAKWQNSYSIKVVLQELRRLMMSKENMKLPQPPEGQTYNN
>tr|A0A6P7Z3J8|A0A6P7Z3J8_9AMPH/2-142 [subseq from] ubiquitin-conjugating enzyme E2 variant 2 isoform X2 OS=Microcaecilia unicolor OX=1415580 GN=UBE2V2 PE=4 SV=1
------KGVKVPRNFRLLEELEEGQKGVGDGTVSWGLEDDEDMTLTRWTGMIIGPPRTNYENRIYSLKIECGPKYPEAPPTVRFVTKMNMNGINNSNGMVDARGIPVLAKWQNSYSIKVILQELRRLMMSKDNMKLPQPPEGQTYNN
>tr|A0A7K9NJJ5|A0A7K9NJJ5_9CORV/2-140 [subseq from] UB2V2 enzyme (Fragment) OS=Edolisoma coerulescens OX=2585810 GN=Ube2v2 PE=4 SV=1
--------VKVPRNFRLLEELEEGQKGVGDGTVSWGLEDDEDMTLTRWTGMIIGPPRTNYENRIYSLKVECGPKYPEAPPTVRFVTKINMNGINNSNGMVDARSIPVLAKWQNSYSIKVVLQELRRLMMSKENMKLPQPPEGQTYNN
>tr|A0A7L0NUR9|A0A7L0NUR9_9PASS/2-140 [subseq from] UB2V2 enzyme (Fragment) OS=Formicarius rufipectus OX=1118560 GN=Ube2v2 PE=4 SV=1
--------VKVPRNFRLLEELEEGQKGVGDGTVSWGLEDDEDMTLTRWTGMIIGPPRTNYENRIYSLKVECGPKYPEAPPTVRFVTKINMNGINNSNGMVDARSIPVLAKWQNSYSIKVVLQELRRLMMSKENMKLPQPPEGQTYNN
>tr|A0A7L0XVU8|A0A7L0XVU8_TYRSA/2-140 [subseq from] UB2V2 enzyme (Fragment) OS=Tyrannus savana OX=137541 GN=Ube2v2 PE=4 SV=1
--------VKVPRNFRLLEELEEGQKGVGDGTVSWGLEDDEDMTLTRWTGMIIGPPRTNYENRIYSLKVECGPKYPEAPPTVRFVTKINMNGINNSNGMVDARSIPVLAKWQNSYSIKVVLQELRRLMMSKENMKLPQPPEGQTYNN
>tr|A0A7N4NTP8|A0A7N4NTP8_SARHA/78-222 [subseq from] Ubiquitin conjugating enzyme E2 V2 OS=Sarcophilus harrisii OX=9305 GN=UBE2V2 PE=4 SV=1
--AAKATGVKVPRNFRLLEELEEGQKGVGDGTVSWGLEDDEDMTLTRWTGMIIGPPRTNYENRIYSLKVECGSKYPEAPPTVRFVTKINMNGINNSNGMVDARSIPVLTKWQNSYSIKVVLQELRRLMMSKENMKLPQPPEGQTYSN
>tr|A0A803VLV0|A0A803VLV0_FICAL/2-140 [subseq from] Ubiquitin conjugating enzyme E2 V2 OS=Ficedula albicollis OX=59894 GN=UBE2V2 PE=4 SV=1
--------VKVPRNFRLLEELEEGQKGVGDGTVSWGLEDDEDMTLTRWTGMIIGPPRTNYENRIYSLKVECGPKYPEAPPTVRFVTKINMNGINNSNGMVDARSIPVLAKWQNSYSIKVVLQELRRLMMSKENMKLPQPPEGQTYNN
>tr|A0A7K4TB28|A0A7K4TB28_9CHAR/2-140 [subseq from] UB2V2 enzyme (Fragment) OS=Burhinus bistriatus OX=240201 GN=Ube2v2 PE=4 SV=1
--------VKVPRNFRLLEELEEGQKGVGDGTVSWGLEDDEDMTLTRWTGMIIGPPRTNYENRIYSLKVECGPKYPEAPPTVRFVTKINMNGINNSNGMVDARSIPVLAKWQNSYSIKVVLQELRRLMMSKENMKLPQPPEGQTYNN
>tr|A0A7K5LPB3|A0A7K5LPB3_VIRAL/2-140 [subseq from] UB2V2 enzyme (Fragment) OS=Vireo altiloquus OX=34956 GN=Ube2v2 PE=4 SV=1
--------VKVPRNFRLLEELEEGQKGVGDGTVSWGLEDDEDMTLTRWTGMIIGPPRTNYENRIYSLKVECGPKYPEAPPTVRFVTKINMNGINNSNGMVDARSIPVLAKWQNSYSIKVVLQELRRLMMSKENMKLPQPPEGQTYNN
>tr|A0A7K6V1P3|A0A7K6V1P3_9PASS/2-140 [subseq from] UB2V2 enzyme (Fragment) OS=Notiomystis cincta OX=366454 GN=Ube2v2 PE=4 SV=1
--------VKVPRNFRLLEELEEGQKGVGDGTVSWGLEDDEDMTLTRWTGMIIGPPRTNYENRIYSLKVECGPKYPEAPPTVRFVTKINMNGINNSNGMVDARSIPVLAKWQNSYSIKVVLQELRRLMMSKENMKLPQPPEGQTYNN
>tr|A0A7K9EU75|A0A7K9EU75_BARMA/2-140 [subseq from] UB2V2 enzyme (Fragment) OS=Baryphthengus martii OX=176943 GN=Ube2v2 PE=4 SV=1
--------VKVPRNFRLLEELEEGQKGVGDGTVSWGLEDDEDMTLTRWTGMIIGPPRTNYENRIYSLKVECGPKYPEAPPTVRFVTKINMNGINNSNGMVDARSIPVLAKWQNSYSIKVVLQELRRLMMSKENMKLPQPPEGQTYNN
>tr|A0A7K9PVW9|A0A7K9PVW9_9CORV/2-140 [subseq from] UB2V2 enzyme (Fragment) OS=Pachycephala philippinensis OX=449367 GN=Ube2v2 PE=4 SV=1
--------VKVPRNFRLLEELEEGQKGVGDGTVSWGLEDDEDMTLTRWTGMIIGPPRTNYENRIYSLKVECGPKYPEAPPTVRFVTKINMNGINNSNGMVDARSIPVLAKWQNSYSIKVVLQELRRLMMSKENMKLPQPPEGQTYNN
>tr|A0A7L0GL77|A0A7L0GL77_HERCA/6-144 [subseq from] UB2V2 enzyme (Fragment) OS=Herpetotheres cachinnans OX=56343 GN=Ube2v2 PE=4 SV=1
--------VKVPRNFRLLEELEEGQKGVGDGTVSWGLEDDEDMTLTRWTGMIIGPPRTNYENRIYSLKVECGPKYPEAPPTIRFVTKINMNGINNSNGMVDARSIPVLAKWQNSYSIKVVLQELRRLMMSKENMKLPQPPEGQTYNN
>tr|A0A7L0PHX6|A0A7L0PHX6_9AVES/2-140 [subseq from] UB2V2 enzyme (Fragment) OS=Mesembrinibis cayennensis OX=1118748 GN=Ube2v2 PE=4 SV=1
--------VKVPRNFRLLEELEEGQKGVGDGTVSWGLEDDEDMTLTRWTGMIIGPPRTNYENRIYSLKVECGPKYPEAPPTVRFVTKINMNGINNSNGMVDARSIPVLAKWQNSYSIKVVLQELRRLMMSKENMKLPQPPEGQTYNN
>tr|A0A7L1E4D3|A0A7L1E4D3_OENON/2-140 [subseq from] UB2V2 enzyme (Fragment) OS=Oenanthe oenanthe OX=279966 GN=Ube2v2 PE=4 SV=1
--------VKVPRNFRLLEELEEGQKGVGDGTVSWGLEDDEDMTLTRWTGMIIGPPRTNYENRIYSLKVECGPKYPEAPPTVRFVTKINMNGINNSNGMVDARSIPVLAKWQNSYSIKVVLQELRRLMMSKENMKLPQPPEGQTYNN
>tr|D2HXW6|D2HXW6_AILME/1-140 [subseq from] UBC core domain-containing protein (Fragment) OS=Ailuropoda melanoleuca OX=9646 GN=PANDA_017506 PE=4 SV=1
-------GVKVPRNFRLLEELEEGQKGVGDGTVSWGLEDDEDMTLTRWTGMIIGPPRTNYENRIYSLKVECGPKYPEAPPSVRFVTKINMNGINNSSGMVDARSIPVLAKWQNSYSIKVVLQELRRLMMSKENMKLPQPPEGQTYNN
>tr|L8IUB5|L8IUB5_9CETA/1-140 [subseq from] Ubiquitin-conjugating enzyme E2 variant 2 (Fragment) OS=Bos mutus OX=72004 GN=M91_11788 PE=4 SV=1
-------GVKVPRNFRLLEELEEGQKGVGDGTVSWGLEDDEDMTLTRWTGMIIGPPRTNYENRIYSLKVECGPKYPEAPPSVRFVTKINMNGINNSSGMVDARSIPVLAKWQNSYSIKVVLQELRRLMMSKENMKLPQPPEGQTYNN
>tr|W5PTM9|W5PTM9_SHEEP/1-140 [subseq from] Ubiquitin conjugating enzyme E2 V2 OS=Ovis aries OX=9940 GN=UBE2V2 PE=4 SV=1
-------GVKVPRNFRLLEELEEGQKGVGDGTVSWGLEDDEDMTLTRWTGMIIGPPRTNYENRIYSLKVECGPKYPEAPPSVRFVTKINMNGINNSSGMVDARSIPVLAKWQNSYSIKVVLQELRRLMMSKENMKLPQPPEGQTYNN
>tr|A0A4W4G8D4|A0A4W4G8D4_ELEEL/4-145 [subseq from] UBC core domain-containing protein OS=Electrophorus electricus OX=8005 GN=LOC113572424 PE=4 SV=1
-----ACGVKVPRNFRLLEELEEGQKGVGDGTVSWGLEDDEDMTLTRWRGMIIGPPRTIYENRMYSLRVECGPKYPETPPFVRFVTKINLNGVHNSNGVVDMRAVSSLAKWQNSYSIRVVLQELRRLMMCKENMKLPQPPEGQIYSN
>tr|L5L5A7|L5L5A7_PTEAL/69-209 [subseq from] Ubiquitin-conjugating enzyme E2 variant 2 OS=Pteropus alecto OX=9402 GN=PAL_GLEAN10001309 PE=4 SV=1
------RGVKVPRNFRLLEELEEGQKGVGDGTVSWGLEDDEDMTLTRWTGMIIGPPRTNYENRIYSLKVECGPKYPEAPPSVRFVTKINMNGINNSSGMVDARSIPVLAKWQNSYSIKVVLQELRRLMMSKENMKLPQPPEGQTYNN
>tr|W5UAP7|W5UAP7_ICTPU/3-145 [subseq from] Ubiquitin-conjugating enzyme E2 variant 2 OS=Ictalurus punctatus OX=7998 GN=ube2v2 PE=2 SV=1
----ASSGVKVPRNFRLLEELEEGQKGVGDGTVSWGLEDDEDMTLTRWTGMIIGPARTNYENRIYSLKVECGPKYPEAPPTVRFVTKISMNGINNSNGTVDARSIPILAKWQNSYSIKVVLQELRRLMMSKENMKLPQPPEGQTYNN
>tr|A0A673KGM3|A0A673KGM3_9TELE/15-158 [subseq from] Ubiquitin-conjugating enzyme E2 variant 1 OS=Sinocyclocheilus rhinocerous OX=307959 GN=LOC107730900 PE=4 SV=1
---CTPGGVKVPRNFRLLEELEEGQKGVGDGTVSWGLEDDEDMTLTRWRGMIIGPPRTIYENRMYSLRVECGPRYPETPPFVRFVTKINLNGVHNSNGVVDMRAVSSLAKWQNSYSIRVVLQELRRLMMCKENMKLPQPPEGQIYSN
>tr|Q28G19|Q28G19_XENTR/5-145 [subseq from] Ubiquitin-conjugating enzyme E2 variant 1 OS=Xenopus tropicalis OX=8364 GN=ube2v2 PE=2 SV=1
------AGVKMPRNFRLLEELEEGQKGVGDGTVSWGLEDDEDMTLTRWTGMIIGPPRTNYENRIYSLKIECGPKYPEAPPTVRFVTKMNMNGINNSNGTVDSRSIPVLAKWQNSFSIKVVLQELRRLMMSKENMKLPQPPEGQTYNN
>tr|A0A671N0X7|A0A671N0X7_9TELE/4-145 [subseq from] Ubiquitin-conjugating enzyme E2 variant 1 OS=Sinocyclocheilus anshuiensis OX=1608454 GN=LOC107696031 PE=4 SV=1
-----RSGVKVPRNFRLLEELEEGQKGVGDGTVSWGLEDDEDMTLTRWRGMIIGPPRTIYENRMYSLRVECGPRYPETPPFVRFVTKINLNGVHNSNGVVDMRAVSSLAKWQNSYSIRVVLQELRRLMMCKENMKLPQPPEGQIYSN
>tr|A0A673KLV9|A0A673KLV9_9TELE/4-145 [subseq from] Ubiquitin-conjugating enzyme E2 variant 1 OS=Sinocyclocheilus rhinocerous OX=307959 GN=LOC107730900 PE=4 SV=1
-----RSGVKVPRNFRLLEELEEGQKGVGDGTVSWGLEDDEDMTLTRWRGMIIGPPRTIYENRMYSLRVECGPRYPETPPFVRFVTKINLNGVHNSNGVVDMRAVSSLAKWQNSYSIRVVLQELRRLMMCKENMKLPQPPEGQIYSN
>tr|A0A226P5J6|A0A226P5J6_COLVI/1-139 [subseq from] UBC core domain-containing protein (Fragment) OS=Colinus virginianus OX=9014 GN=H355_003189 PE=4 SV=1
--------VKVPRNFRLLEELEEGQKGVGDGTVSWGLEDDEDMTLTRWTGMIIGPPRTNYENRIYSLKVECGPKYPEAPPTVRFVTKINMNGINNSNGMVDARSIPVLAKWQNSYSIKVVLQELRRLMMSKENMKLPQPPEGQTYNN
>tr|A0A2I0MXE5|A0A2I0MXE5_COLLI/1-139 [subseq from] Ubiquitin-conjugating enzyme E2 variant 2 (Fragment) OS=Columba livia OX=8932 GN=UBE2V2 PE=4 SV=1
--------VKVPRNFRLLEELEEGQKGVGDGTVSWGLEDDEDMTLTRWTGMIIGPPRTNYENRIYSLKVECGPKYPEAPPTVRFVTKINMNGINNSNGMVDARSIPVLAKWQNSYSIKVVLQELRRLMMSKENMKLPQPPEGQTYNN
>tr|A0A5N3W7U1|A0A5N3W7U1_MUNMU/4-145 [subseq from] UBC core domain-containing protein OS=Muntiacus muntjak OX=9888 GN=FD754_001926 PE=4 SV=1
-----NSCVKVPRNFRLLEELEEGQKGVGDGTVSWGLEDDEDMTLTRWTGMIIGPPRTNYENRIYSLKVECGPKYPEAPPSVRFVTKINMNGINNSSGMVDARSIPVLAKWQNSYSIKVVLQELRRLMMSKENMKLPQPPEGQTYNN
>tr|A0A5N3XBW4|A0A5N3XBW4_MUNRE/4-145 [subseq from] UBC core domain-containing protein OS=Muntiacus reevesi OX=9886 GN=FD755_016426 PE=4 SV=1
-----NSCVKVPRNFRLLEELEEGQKGVGDGTVSWGLEDDEDMTLTRWTGMIIGPPRTNYENRIYSLKVECGPKYPEAPPSVRFVTKINMNGINNSSGMVDARSIPVLAKWQNSYSIKVVLQELRRLMMSKENMKLPQPPEGQTYNN
>tr|A0A7K9MSQ8|A0A7K9MSQ8_OCETE/1-139 [subseq from] UB2V2 enzyme (Fragment) OS=Oceanodroma tethys OX=79633 GN=Ube2v2 PE=4 SV=1
--------VKVPRNFRLLEELEEGQKGVGDGTVSWGLEDDEDMTLTRWTGMIIGPPRTNYENRIYSLKVECGPKYPEAPPTVRFVTKINMNGINNSNGMVDARSIPVLAKWQNSYSIKVVLQELRRLMMSKENMKLPQPPEGQTYNN
>tr|A0A7K9SIA8|A0A7K9SIA8_9AVES/1-139 [subseq from] UB2V2 enzyme (Fragment) OS=Galbula dea OX=1109041 GN=Ube2v2 PE=4 SV=1
--------VKVPRNFRLLEELEEGQKGVGDGTVSWGLEDDEDMTLTRWTGMIIGPPRTNYENRIYSLKVECGPKYPEAPPTVRFVTKINMNGINNSNGMVDARSIPVLAKWQNSYSIKVVLQELRRLMMSKENMKLPQPPEGQTYNN
>tr|A0A7L1W071|A0A7L1W071_9PASS/1-139 [subseq from] UB2V2 enzyme (Fragment) OS=Certhia brachydactyla OX=73330 GN=Ube2v2 PE=4 SV=1
--------VKVPRNFRLLEELEEGQKGVGDGTVSWGLEDDEDMTLTRWTGMIIGPPRTNYENRIYSLKVECGPKYPEAPPTVRFVTKINMNGINNSNGMVDARSIPVLAKWQNSYSIKVVLQELRRLMMSKENMKLPQPPEGQTYNN
>tr|A0A7L4CXW7|A0A7L4CXW7_9AVES/1-139 [subseq from] UB2V2 enzyme (Fragment) OS=Eurystomus gularis OX=325343 GN=Ube2v2 PE=4 SV=1
--------VKVPRNFRLLEELEEGQKGVGDGTVSWGLEDDEDMTLTRWTGMIIGPPRTNYENRIYSLKVECGPKYPEAPPTVRFVTKINMNGINNSNGMVDARSIPVLAKWQNSYSIKVVLQELRRLMMSKENMKLPQPPEGQTYNN
>sp|Q6PEH5|UB2V2_DANRE/3-145 [subseq from] Ubiquitin-conjugating enzyme E2 variant 2 OS=Danio rerio OX=7955 GN=ube2v2 PE=2 SV=1
----ASSGVKVPRNFRLLEELEEGQKGVGDGTVSWGLEDDEDMTLTRWTGMIIGPARTNYENRIYSLKVECGPKYPEVPPTVRFVTKISMNGINNSNGMVDARSIPILAKWQNSYSIKVVLQELRRLMMSKENMKLPQPPEGQTYSN
>tr|A0A671MZU8|A0A671MZU8_9TELE/3-145 [subseq from] Ubiquitin conjugating enzyme E2 V2 OS=Sinocyclocheilus anshuiensis OX=1608454 GN=LOC107677285 PE=4 SV=1
----ASSGVKVPRNFRLLEELEEGQKGVGDGTVSWGLEDDEDMTLTRWTGMIIGPARTNYENRIYSLKVECGPKYPEVPPTVRFVTKISMNGINNSNGMVDARSIPILAKWQNSYSIKVVLQELRRLMMSKENMKLPQPPEGQTYSN
>tr|A0A6J2VP11|A0A6J2VP11_CHACN/14-155 [subseq from] ubiquitin-conjugating enzyme E2 variant 1 isoform X1 OS=Chanos chanos OX=29144 GN=LOC115814291 PE=4 SV=1
-----FSGVKVPRNFRLLEELEEGQKGVGDGTVSWGLEDDEDMTLTRWRGMIIGPPRTIYENRMYSLRVECGPRYPETPPFVRFVTKINLNGVHNSNGVVDMRAVSSLAKWQNSYSIRVVLQELRRLMMCKENMKLPQPPEGQVYSN
>tr|A0A6P6P026|A0A6P6P026_CARAU/3-145 [subseq from] ubiquitin-conjugating enzyme E2 variant 2 OS=Carassius auratus OX=7957 GN=LOC113092837 PE=4 SV=1
----ASSGVKVPRNFRLLEELEEGQKGVGDGTVSWGLEDDEDMTLTRWTGMIIGPARTNYENRIYSLKVECGPKYPEVPPTVRFVTKISMNGINNSNGMVDSRSIPILAKWQNSYSIKVVLQELRRLMMSKENMKLPQPPEGQTYSN
>tr|A0A803JXB2|A0A803JXB2_XENTR/17-157 [subseq from] Ubiquitin conjugating enzyme E2 V2 OS=Xenopus tropicalis OX=8364 GN=ube2v2 PE=4 SV=1
------AGVKMPRNFRLLEELEEGQKGVGDGTVSWGLEDDEDMTLTRWTGMIIGPPRTNYENRIYSLKIECGPKYPEAPPTVRFVTKMNMNGINNSNGTVDSRSIPVLAKWQNSFSIKVVLQELRRLMMSKENMKLPQPPEGQTYNN
>tr|A0A060WYZ6|A0A060WYZ6_ONCMY/38-184 [subseq from] UBC core domain-containing protein OS=Oncorhynchus mykiss OX=8022 GN=GSONMT00048106001 PE=4 SV=1
MAAAAGSVIKVPRNFRLLEELEEGQKGVGDGTVSWGLEDDEDIMLTRWTGMIIGPPRTIYENRMYSLKVECGPRYPESPPFVRFVTKINLNGVHNSNGVVDTRAVAALAKWQNSYSIRVVLQELRRLMMCKENMKLPQPPEGQVFSN
>tr|G5BHS8|G5BHS8_HETGA/1-140 [subseq from] Ubiquitin-conjugating enzyme E2 variant 2 (Fragment) OS=Heterocephalus glaber OX=10181 GN=GW7_21520 PE=4 SV=1
-------GVKVPRNFRLLEELEEGQKGVGDGTVSWGLEDDEDMTLTRWTGMIIGPPRTNYENRIYSLKVECGPKYPEAPPSVRFVTKINMNGINNSSGMVDARSIPVLAKWQNSYSIKVILQELRRLMMSKENMKLPQPPEGQTYNN
>tr|A0A2K5YSA1|A0A2K5YSA1_MANLE/7-147 [subseq from] Ubiquitin conjugating enzyme E2 V2 OS=Mandrillus leucophaeus OX=9568 PE=4 SV=1
------SRVKVPRNFRLLEELEEGQKGVGDGTVSWGLEDDEDMTLTRWTGMIIGPPRTNYENRIYSLKVECGPKYPEAPPSVRFVTKINMNGINNSSGMVDARSIPVLAKWQNSYSIKVVLQELRRLMMSKENMKLPQPPEGQTYNN
>tr|A0A6J3QA21|A0A6J3QA21_TURTR/12-151 [subseq from] ubiquitin-conjugating enzyme E2 variant 2 isoform X3 OS=Tursiops truncatus OX=9739 GN=UBE2V2 PE=4 SV=1
-------SVKVPRNFRLLEELEEGQKGVGDGTVSWGLEDDEDMTLTRWTGMIIGPPRTNYENRIYSLKVECGPKYPEAPPSVRFVTKINMNGVNNSSGMVDARSIPVLAKWQNSYSIKVVLQELRRLMMSKENMKLPQPPEGQTYNN
>tr|S7Q027|S7Q027_MYOBR/29-170 [subseq from] Ubiquitin-conjugating enzyme E2 variant 2 OS=Myotis brandtii OX=109478 GN=D623_10018124 PE=4 SV=1
-----AARVKVPRNFRLLEELEEGQKGVGDGTVSWGLEDDEDMTLTRWTGMIIGPPRTNYENRIYSLKVECGPKYPEAPPSVRFVTKINMNGINNSSGMVDARSIPVLAKWQNSYSIKVVLQELRRLMMSKENMKLPQPPEGQTYNN
>sp|Q7M767|UB2V2_RAT/4-145 [subseq from] Ubiquitin-conjugating enzyme E2 variant 2 OS=Rattus norvegicus OX=10116 GN=Ube2v2 PE=1 SV=3
-----STGVKVPRNFRLLEELEEGQKGVGDGTVSWGLEDDEDMTLTRWTGMIIGPPRTNYENRIYSLKVECGSKYPEAPPSVRFVTKINMNGINNSSGMVDARSIPVLAKWQNSYSIKVVLQELRRLMMSKENMKLPQPPEGQTYNN
>tr|A0A1S3ACS5|A0A1S3ACS5_ERIEU/4-145 [subseq from] ubiquitin-conjugating enzyme E2 variant 2 isoform X1 OS=Erinaceus europaeus OX=9365 GN=UBE2V2 PE=4 SV=1
-----STGVKVPRNFRLLEELEEGQKGVGDGTVSWGLEDDEDMTLTRWTGMIIGPPRTNYENRIYSLKVECGSKYPEAPPSVRFVTKINMNGINNSSGMVDARSIPVLAKWQNSYSIKVVLQELRRLMMSKENMKLPQPPEGQTYNN
>tr|A0A1U7R352|A0A1U7R352_MESAU/4-145 [subseq from] ubiquitin-conjugating enzyme E2 variant 2 isoform X1 OS=Mesocricetus auratus OX=10036 GN=Ube2v2 PE=4 SV=1
-----STGVKVPRNFRLLEELEEGQKGVGDGTVSWGLEDDEDMTLTRWTGMIIGPPRTNYENRIYSLKVECGSKYPEAPPSVRFVTKINMNGINNSSGMVDARSIPVLAKWQNSYSIKVVLQELRRLMMSKENMKLPQPPEGQTYNN
>tr|A0A2K5XTP4|A0A2K5XTP4_MANLE/4-145 [subseq from] Ubiquitin-conjugating enzyme E2 variant 2-like OS=Mandrillus leucophaeus OX=9568 PE=4 SV=1
-----STGVKVPRNFRLLEELEEGQKGVGDGTVSWGLEDDEDMTLTRWTGMIIGPPRTNYENRIYSLKVECGPKYPEAPPSVRFVTKINMNGINNSSGMVDARSIPVLAKWQNSYSIKVVLQELRCLMMSKENMKLPQPPEGQTYNN
>tr|A0A671MZI4|A0A671MZI4_9TELE/3-145 [subseq from] Ubiquitin-conjugating enzyme E2 variant 1 OS=Sinocyclocheilus anshuiensis OX=1608454 GN=LOC107696031 PE=4 SV=1
----VSAGVKVPRNFRLLEELEEGQKGVGDGTVSWGLEDDEDMTLTRWRGMIIGPPRTIYENRMYSLRVECGPRYPETPPFVRFVTKINLNGVHNSNGVVDMRAVSSLAKWQNSYSIRVVLQELRRLMMCKENMKLPQPPEGQIYSN
>tr|A0A673KRB9|A0A673KRB9_9TELE/3-145 [subseq from] Ubiquitin-conjugating enzyme E2 variant 1 OS=Sinocyclocheilus rhinocerous OX=307959 GN=LOC107730900 PE=4 SV=1
----VSAGVKVPRNFRLLEELEEGQKGVGDGTVSWGLEDDEDMTLTRWRGMIIGPPRTIYENRMYSLRVECGPRYPETPPFVRFVTKINLNGVHNSNGVVDMRAVSSLAKWQNSYSIRVVLQELRRLMMCKENMKLPQPPEGQIYSN
>tr|A0A672LDR0|A0A672LDR0_SINGR/20-162 [subseq from] Ubiquitin-conjugating enzyme E2 variant 2 OS=Sinocyclocheilus grahami OX=75366 GN=LOC107554674 PE=4 SV=1
----ASSGVKVPRNFRLLEELEEGQKGVGDGTVSWGLEDDEDMTLTRWTGMIIGPARTNYENRIYSLKVECGPKYPEVPPTVRFVTKISMNGINNSNGMVDARSIPILAKWQNSYSIKVVLQELRRLMMSKENMKLPQPPEGQTYSN
>tr|A0A7L3NC55|A0A7L3NC55_9AVES/1-139 [subseq from] UB2V2 enzyme (Fragment) OS=Oreotrochilus melanogaster OX=689266 GN=Ube2v2 PE=4 SV=1
--------VKVPRNFRLLEELEEGQKGVGDGTVSWGLEDDEDMTLTRWTGMIIGPPRTNYENRIYSLKVECGPKYPEAPPTIRFVTKINMNGINNSNGMVDARSIPVLAKWQNSYSIKVVLQELRRLMMSKENMKLPQPPEGQTYNN
>tr|A0A6J3S5C0|A0A6J3S5C0_TURTR/4-145 [subseq from] ubiquitin-conjugating enzyme E2 variant 2-like OS=Tursiops truncatus OX=9739 GN=LOC117314187 PE=4 SV=1
-----STGVKVPRNFRLLEELEEGQKGVGDGTVSWGLEDDEDMTLTRWTGMIIGPPRTNYENRIYSLKVECGPKYPEAPPSVRFVNKINMNGVNNSSGMVDARSIPVLAKWQNSYSIKVVFQELRRLMMSKENMKLPQPPEGQTYNN
>tr|A0A3B3RAE2|A0A3B3RAE2_9TELE/3-145 [subseq from] Ubiquitin conjugating enzyme E2 V2 OS=Paramormyrops kingsleyae OX=1676925 PE=4 SV=1
----ASSGVKVPRNFRLLEELEEGQKGVGDGTVSWGLEDDEDMTLTRWTGMIIGPARTNYENRIYSLKVECGPKYPEVPPSVRFVTKISMNGINNSNGTVDARSIPILAKWQNSYSIKVVLQELRRLMMSKENMKLPQPPEGQTYSN
>tr|A0A6J3CHV6|A0A6J3CHV6_AYTFU/19-157 [subseq from] ubiquitin-conjugating enzyme E2 variant 2 isoform X1 OS=Aythya fuligula OX=219594 GN=UBE2V2 PE=4 SV=1
--------FKVPRNFRLLEELEEGQKGVGDGTVSWGLEDDEDMTLTRWTGMIIGPPRTNYENRIYSLKVECGPKYPEAPPTVRFVTKINMNGINNSNGMVDARSIPVLAKWQNSYSIKVVLQELRRLMMSKENMKLPQPPEGQTYNN
>tr|A0A094KLH5|A0A094KLH5_ANTCR/1-138 [subseq from] Ubiquitin-conjugating enzyme E2 variant 2 (Fragment) OS=Antrostomus carolinensis OX=279965 GN=N321_08874 PE=4 SV=1
---------KVPRNFRLLEELEEGQKGVGDGTVSWGLEDDEDMTLTRWTGMIIGPPRTNYENRIYSLKVECGPKYPEAPPTVRFVTKINMNGINNSNGMVDARSIPVLAKWQNSYSIKVVLQELRRLMMSKENMKLPQPPEGQTYSN
>tr|A0A4W4FC86|A0A4W4FC86_ELEEL/3-145 [subseq from] UBC core domain-containing protein OS=Electrophorus electricus OX=8005 GN=ube2v2 PE=4 SV=1
----ASSGVKVPRNFRLLEELEEGQKGVGDGTVSWGLEDDEDMTLTRWTGMIIGPARTNYENRIYSLKVECGPKYPEVPPNVRFVTKISMNGINNSNGMVDARSIPILAKWQNSYSIKVVLQELRRLMMSKENMKLPQPPEGQTYSN
>tr|A0A4W5NKW6|A0A4W5NKW6_9TELE/3-142 [subseq from] UBC core domain-containing protein OS=Hucho hucho OX=62062 PE=4 SV=1
-------SVKVPRNFRLLEELEEGQKGVGDGTVSWGLEDDEDMTLTRWRGMIIGPPRTIYENRMYSLKVECGPRYPEAPPFVRFVTKINLNGVHNSNGVVDTRAVSALAKWQNSYSIRVVLQELRRLMMCKENMKLPQPPEGQIYTN
>tr|A0A6P6N6S6|A0A6P6N6S6_CARAU/3-145 [subseq from] ubiquitin-conjugating enzyme E2 variant 2 OS=Carassius auratus OX=7957 GN=LOC113076324 PE=4 SV=1
----ASSGVKVPRNFRLLEELEEGQKGVGDGTVSWGLEDDEDMTLTRWTGMIIGPARTNYENRIYSLKVECGPKYPEVPPNVRFVTKISMNGINNSNGMVDARSIPILAKWQNSYSIKVVLQELRRLMMSKENMKLPQPPEGQTYSN
>tr|A0A4X1U9A4|A0A4X1U9A4_PIG/6-145 [subseq from] UBC core domain-containing protein OS=Sus scrofa OX=9823 GN=UBE2V2 PE=4 SV=1
-------RVKVPRNFRLLEELEEGQKGVGDGTVSWGLEDDEDMTLTRWTGMIIGPPRTNYENRIYSLKIECGPKYPEAPPSVRFVTKINMNGINNSSGMVDARSIPVLAKWQNSYSIKVVLQELRRLMMSKENMKLPQPPEGQTYNN
>tr|H0XJP3|H0XJP3_OTOGA/1-147 [subseq from] UBC core domain-containing protein OS=Otolemur garnettii OX=30611 GN=LOC100954956 PE=4 SV=1
MAATIGWGVKVPCHFRLLEELEEGQKRVGDGTVSWGLEDDKDMTLTRWTGMIIGPPRTIYENRIYSLKRECGPKYPEVPPFVRFVAKINMNGVNSSNGVVDPRAISVLAKWQNSDGITVVLPELQCLMMSKENMKLPQPPEGQCYSN
>tr|A0A6J3Q9P7|A0A6J3Q9P7_TURTR/4-143 [subseq from] ubiquitin-conjugating enzyme E2 variant 2 isoform X5 OS=Tursiops truncatus OX=9739 GN=UBE2V2 PE=4 SV=1
-------SVKVPRNFRLLEELEEGQKGVGDGTVSWGLEDDEDMTLTRWTGMIIGPPRTNYENRIYSLKVECGPKYPEAPPSVRFVTKINMNGVNNSSGMVDARSIPVLAKWQNSYSIKVVLQELRRLMMSKENMKLPQPPEGQTYNN
>tr|A0A803JY29|A0A803JY29_XENTR/30-170 [subseq from] Ubiquitin conjugating enzyme E2 V2 OS=Xenopus tropicalis OX=8364 GN=ube2v2 PE=4 SV=1
------VGVKMPRNFRLLEELEEGQKGVGDGTVSWGLEDDEDMTLTRWTGMIIGPPRTNYENRIYSLKIECGPKYPEAPPTVRFVTKMNMNGINNSNGTVDSRSIPVLAKWQNSFSIKVVLQELRRLMMSKENMKLPQPPEGQTYNN
>tr|A0A4W4G8D6|A0A4W4G8D6_ELEEL/4-148 [subseq from] UBC core domain-containing protein OS=Electrophorus electricus OX=8005 GN=LOC113572424 PE=4 SV=1
--TTKIQSVKVPRNFRLLEELEEGQKGVGDGTVSWGLEDDEDMTLTRWRGMIIGPPRTIYENRMYSLRVECGPKYPETPPFVRFVTKINLNGVHNSNGVVDMRAVSSLAKWQNSYSIRVVLQELRRLMMCKENMKLPQPPEGQIYSN
>tr|A0A4W5KYP8|A0A4W5KYP8_9TELE/4-143 [subseq from] Ubiquitin-conjugating enzyme E2 variant 1 OS=Hucho hucho OX=62062 PE=4 SV=1
-------SVKVPRNFRLLEELEEGQKGVGDGTVSWGLEDDEDMTLTRWRGMIIGPPRTIYENRMYSLKVECGPRYPEAPPFVRFVTKINLNGVHNSNGVVDTRAVSALAKWQNSYSIRVVLQELRRLMMCKENMKLPQPPEGQIYTN
>tr|A0A2K5RKE7|A0A2K5RKE7_CEBIM/8-147 [subseq from] UBC core domain-containing protein OS=Cebus imitator OX=2715852 PE=4 SV=1
-------RVKVPRNFRLLEELEEGQKGVGDGTVSWGLEDDEDMTLTRWTGMIIGPPRTNYENRIYSLKVECGPKYPEAPPSVRFVTKINMNGVNNSSGMVDARSIPVLAKWQNSYSIKVVLQELRRLMMSKENMKLPQPPEGQTYNN
>sp|Q9D2M8|UB2V2_MOUSE/4-145 [subseq from] Ubiquitin-conjugating enzyme E2 variant 2 OS=Mus musculus OX=10090 GN=Ube2v2 PE=1 SV=4
-----STGVKVPRNFRLLEELEEGQKGVGDGTVSWGLEDDEDMTLTRWTGMIIGPPRTNYENRIYSLKVECGSKYPEAPPSVRFVTKINMNGINNSSGMVDARSIPVLAKWQNSYSIKVILQELRRLMMSKENMKLPQPPEGQTYNN
>tr|A0A6P5RCC5|A0A6P5RCC5_MUSCR/4-145 [subseq from] ubiquitin-conjugating enzyme E2 variant 2 isoform X1 OS=Mus caroli OX=10089 GN=Ube2v2 PE=4 SV=1
-----STGVKVPRNFRLLEELEEGQKGVGDGTVSWGLEDDEDMTLTRWTGMIIGPPRTNYENRIYSLKVECGSKYPEAPPSVRFVTKINMNGINNSSGMVDARSIPVLAKWQNSYSIKVILQELRRLMMSKENMKLPQPPEGQTYNN
>tr|Q4VBX4|Q4VBX4_MOUSE/4-145 [subseq from] Ubiquitin-conjugating enzyme E2 variant 2 OS=Mus musculus OX=10090 GN=Ube2v2 PE=2 SV=1
-----STGVKVPRNFRLLEELEEGQKGVGDGTVSWGLEDDEDMTLTRWTGMIIGPPRTNYENRIYSLKVECGSKYPEAPPSVRFVTKINMNGINNSSGMVDARSIPVLAKWQNSYSIKVILQELRRLMMSKENMKLPQPPEGQTYNN
>tr|A0A2I3RPW2|A0A2I3RPW2_PANTR/2-142 [subseq from] Ubiquitin conjugating enzyme E2 V2 OS=Pan troglodytes OX=9598 GN=UBE2V2 PE=4 SV=1
------VRVKVPRNFRLLEELEEGQKGVGDGTVSWGLEDDEDMTLTRWTGMIIGPPRTNYENRIYSLKVECGPKYPEAPPSVRFVTKINMNGINNSSGMVDARSIPVLAKWQNSYSIKVVLQELRRLMMSKENMKLPQPPEGQTYNN
>tr|A0A2K5RKG2|A0A2K5RKG2_CEBIM/5-143 [subseq from] UBC core domain-containing protein OS=Cebus imitator OX=2715852 PE=4 SV=1
--------VKVPRNFRLLEELEEGQKGVGDGTVSWGLEDDEDMTLTRWTGMIIGPPRTNYENRIYSLKVECGPKYPEAPPSVRFVTKINMNGVNNSSGMVDARSIPVLAKWQNSYSIKVVLQELRRLMMSKENMKLPQPPEGQTYNN
>tr|A0A4W4G5M7|A0A4W4G5M7_ELEEL/21-162 [subseq from] UBC core domain-containing protein OS=Electrophorus electricus OX=8005 GN=LOC113572424 PE=4 SV=1
-----SSSVKVPRNFRLLEELEEGQKGVGDGTVSWGLEDDEDMTLTRWRGMIIGPPRTIYENRMYSLRVECGPKYPETPPFVRFVTKINLNGVHNSNGVVDMRAVSSLAKWQNSYSIRVVLQELRRLMMCKENMKLPQPPEGQIYSN
>tr|A0A4W5KYQ6|A0A4W5KYQ6_9TELE/8-147 [subseq from] Ubiquitin-conjugating enzyme E2 variant 1 OS=Hucho hucho OX=62062 PE=4 SV=1
-------CVKVPRNFRLLEELEEGQKGVGDGTVSWGLEDDEDMTLTRWRGMIIGPPRTIYENRMYSLKVECGPRYPEAPPFVRFVTKINLNGVHNSNGVVDTRAVSALAKWQNSYSIRVVLQELRRLMMCKENMKLPQPPEGQIYTN
>tr|A0A673XSR3|A0A673XSR3_SALTR/8-147 [subseq from] Ubiquitin-conjugating enzyme E2 variant 1 OS=Salmo trutta OX=8032 GN=LOC115165686 PE=4 SV=1
-------CVKVPRNFRLLEELEEGQKGVGDGTVSWGLEDDEDMTLTRWRGMIIGPPRTIYENRMYSLKVECGPRYPEAPPFVRFVTKINLNGVHNSNGVVDTRAVSALAKWQNSYSIRVVLQELRRLMMCKENMKLPQPPEGQIYTN
>tr|A0A6Q2YZN8|A0A6Q2YZN8_ESOLU/235-375 [subseq from] Ubiquitin-conjugating enzyme E2 variant 1 OS=Esox lucius OX=8010 GN=PEDS1 PE=3 SV=1
------TGVKVPRNFRLLEELEEGQKGVGDGTVSWGLEDDEDMTLTRWRGMIIGPPRTIYENRMYSLKVECGPRYPEAPPFVRFVTKINLNGVHNSNGVVDTRAVSALAKWQNSYSIRVVLQELRRLMMCKENMKLPQPPEGQIYTN
>tr|A0A5G2R6G7|A0A5G2R6G7_PIG/4-142 [subseq from] Ubiquitin conjugating enzyme E2 V2 OS=Sus scrofa OX=9823 GN=UBE2V2 PE=1 SV=1
--------VKVPRNFRLLEELEEGQKGVGDGTVSWGLEDDEDMTLTRWTGMIIGPPRTNYENRIYSLKIECGPKYPEAPPSVRFVTKINMNGINNSSGMVDARSIPVLAKWQNSYSIKVVLQELRRLMMSKENMKLPQPPEGQTYNN
>tr|A0A3L8TD72|A0A3L8TD72_CHLGU/3-140 [subseq from] UBC core domain-containing protein OS=Chloebia gouldiae OX=44316 GN=DV515_00000248 PE=4 SV=1
---------KVPRNFRLLEELEEGQKGVGDGTVSWGLEDDEDMTLTRWTGMIIGPPRTNYENRIYSLKVECGPKYPEAPPTVRFVTKINMNGINNSNGMVDARSIPVLAKWQNSYSIKVVLQELRRLMMSKENMKLPQPPEGQTYNN
>tr|A0A6J3QAC1|A0A6J3QAC1_TURTR/28-167 [subseq from] ubiquitin-conjugating enzyme E2 variant 2 isoform X1 OS=Tursiops truncatus OX=9739 GN=UBE2V2 PE=4 SV=1
-------SVKVPRNFRLLEELEEGQKGVGDGTVSWGLEDDEDMTLTRWTGMIIGPPRTNYENRIYSLKVECGPKYPEAPPSVRFVTKINMNGVNNSSGMVDARSIPVLAKWQNSYSIKVVLQELRRLMMSKENMKLPQPPEGQTYNN
>tr|A0A452EHV9|A0A452EHV9_CAPHI/2-141 [subseq from] Ubiquitin conjugating enzyme E2 V2 OS=Capra hircus OX=9925 GN=UBE2V2 PE=4 SV=1
-------SVKVPRNFRLLEELEEGQKGVGDGTVSWGLEDDEDMTLTRWTGMIIGPPRTNYENRIYSLKVECGPKYPEAPPSVRFVTKINMNGINNSSGMVDARSIPVLAKWQNSYSIKVVLQELRRLMMSKENMKLPQPPEGQTYNN
>tr|C1BXU8|C1BXU8_ESOLU/3-145 [subseq from] Ubiquitin-conjugating enzyme E2 variant 2 OS=Esox lucius OX=8010 GN=UB2V2 PE=2 SV=1
----ASSGVKVPRNFRLLEELEEGQKGVGDGTVSWGLEDDEDMTLTRWTGMIIGPARTNYENRIYSLKVECGPKYPESPPIVRFVTKISMNGINNSNGMVDTRSIPILSKWQNSYSIKVVLQELRRLMMSKENMKLPQPPEGQNYSN
>tr|H9GIR4|H9GIR4_ANOCA/2-144 [subseq from] Ubiquitin conjugating enzyme E2 V2 OS=Anolis carolinensis OX=28377 GN=UBE2V2 PE=4 SV=2
----AGSTVKVPRNFRLLEELEEGQKGVGDGTVSWGLEDDEDMTLTRWTGMIIGPPRTNYENRIYSLKVECGSKYPEAPPTVRFVTKINMNGINNSNGMVDARSIPVLAKWQNSYCIKVVLQELRRLMMSKENMKLPQPPEGQTYNN
>tr|W5MFV6|W5MFV6_LEPOC/2-145 [subseq from] Ubiquitin conjugating enzyme E2 V2 OS=Lepisosteus oculatus OX=7918 PE=4 SV=1
-AAS--TGVKVPRNFRLLEELEEGQKGVGDGTVSWGLEDDEDMTLTRWTGMIIGPARTNYENRIYSLKVECGPKYPEVPPTVRFVTKISMNGINNSNGTVDARSIPILAKWQNSYSIKVVLQELRRLMMSKENMKLPQPPEGQTYSN
>tr|A0A4W4G8F4|A0A4W4G8F4_ELEEL/36-176 [subseq from] UBC core domain-containing protein OS=Electrophorus electricus OX=8005 GN=LOC113572424 PE=4 SV=1
------LGVKVPRNFRLLEELEEGQKGVGDGTVSWGLEDDEDMTLTRWRGMIIGPPRTIYENRMYSLRVECGPKYPETPPFVRFVTKINLNGVHNSNGVVDMRAVSSLAKWQNSYSIRVVLQELRRLMMCKENMKLPQPPEGQIYSN
>tr|A0A672LDT4|A0A672LDT4_SINGR/5-145 [subseq from] Ubiquitin-conjugating enzyme E2 variant 2 OS=Sinocyclocheilus grahami OX=75366 GN=LOC107554674 PE=4 SV=1
------SGVKVPRNFRLLEELEEGQKGVGDGTVSWGLEDDEDMTLTRWTGMIIGPARTNYENRIYSLKVECGPKYPEVPPTVRFVTKISMNGINNSNGMVDARSIPILAKWQNSYSIKVVLQELRRLMMSKENMKLPQPPEGQTYSN
>tr|A0A673XNJ5|A0A673XNJ5_SALTR/11-149 [subseq from] Ubiquitin-conjugating enzyme E2 variant 1 OS=Salmo trutta OX=8032 GN=LOC115168031 PE=4 SV=1
--------VKVPRNFRLLEELEEGQKGVGDGTVSWGLEDDEDMTLTRWRGMIIGPPRTIYENRMYSLKVECGPRYPEAPPFVRFVTKINLNGVHNSNGVVDTRAVSALAKWQNSYSIRVVLQELRRLMMCKENMKLPQPPEGQIYTN
>tr|A0A6Q2XTM6|A0A6Q2XTM6_ESOLU/10-148 [subseq from] Ubiquitin-conjugating enzyme E2 variant 1 OS=Esox lucius OX=8010 GN=PEDS1 PE=4 SV=1
--------VKVPRNFRLLEELEEGQKGVGDGTVSWGLEDDEDMTLTRWRGMIIGPPRTIYENRMYSLKVECGPRYPEAPPFVRFVTKINLNGVHNSNGVVDTRAVSALAKWQNSYSIRVVLQELRRLMMCKENMKLPQPPEGQIYTN
>tr|E3TGM9|E3TGM9_ICTPU/1-147 [subseq from] Ubiquitin-conjugating enzyme E2 variant 1 OS=Ictalurus punctatus OX=7998 GN=UB2V1 PE=2 SV=1
MAVATGSGVKVPRNFRLLEELEEGQKGVGDGTVSWGLEDDDDMTLTRWRGMIIGPPRTIYENRMYSLRVECGPRYPETPPFVRFVTKINLNGVHNSSGVVEPRAVSSLAKWQDSCSIRVVLQELRRLMMCKENMKLPQPPEGQIYTN
>tr|A0A671N7R4|A0A671N7R4_9TELE/12-153 [subseq from] Ubiquitin-conjugating enzyme E2 variant 1 OS=Sinocyclocheilus anshuiensis OX=1608454 GN=LOC107696031 PE=4 SV=1
-----FKGVKVPRNFRLLEELEEGQKGVGDGTVSWGLEDDEDMTLTRWRGMIIGPPRTIYENRMYSLRVECGPRYPETPPFVRFVTKINLNGVHNSNGVVDMRAVSSLAKWQNSYSIRVVLQELRRLMMCKENMKLPQPPEGQIYSN
>tr|A0A673XUC2|A0A673XUC2_SALTR/4-142 [subseq from] Ubiquitin-conjugating enzyme E2 variant 1 OS=Salmo trutta OX=8032 GN=LOC115165686 PE=4 SV=1
--------VKVPRNFRLLEELEEGQKGVGDGTVSWGLEDDEDMTLTRWRGMIIGPPRTIYENRMYSLKVECGPRYPEAPPFVRFVTKINLNGVHNSNGVVDTRAVSALAKWQNSYSIRVVLQELRRLMMCKENMKLPQPPEGQIYTN
>tr|A0A6Q2Y9R4|A0A6Q2Y9R4_ESOLU/16-158 [subseq from] Ubiquitin conjugating enzyme E2 V2 OS=Esox lucius OX=8010 PE=4 SV=1
----ASSGVKVPRNFRLLEELEEGQKGVGDGTVSWGLEDDEDMTLTRWTGMIIGPARTNYENRIYSLKVECGPKYPESPPIVRFVTKISMNGINNSNGMVDTRSIPILSKWQNSYSIKVVLQELRRLMMSKENMKLPQPPEGQNYSN
>tr|A0A452EI74|A0A452EI74_CAPHI/4-148 [subseq from] Ubiquitin conjugating enzyme E2 V2 OS=Capra hircus OX=9925 GN=UBE2V2 PE=4 SV=1
---TTGSILrRVPRNFRLLEELEEGQKGVGDGTVSWGLEDDEDMTLTRWTGMIIGPPRTNYENRIYSLKVECGPKYPEAPPSVRFVTKINMNGINNSSGMVDARSIPVLAKWQNSYSIKVVLQELRRLMMSKENMKLPQPPEGQTYNN
>tr|A0A671MZK8|A0A671MZK8_9TELE/16-157 [subseq from] Ubiquitin-conjugating enzyme E2 variant 1 OS=Sinocyclocheilus anshuiensis OX=1608454 GN=LOC107696031 PE=4 SV=1
-----FKGVKVPRNFRLLEELEEGQKGVGDGTVSWGLEDDEDMTLTRWRGMIIGPPRTIYENRMYSLRVECGPRYPETPPFVRFVTKINLNGVHNSNGVVDMRAVSSLAKWQNSYSIRVVLQELRRLMMCKENMKLPQPPEGQIYSN
>tr|A0A673LK82|A0A673LK82_9TELE/3-145 [subseq from] Ubiquitin-conjugating enzyme E2 variant 2 OS=Sinocyclocheilus rhinocerous OX=307959 GN=LOC107732116 PE=4 SV=1
----ASSGVKVPRNFRLLEELEEGQKGVGDGTVSWGLEDDEDMTLTRWTGMIIGPARTNYENRIYSLKVECGPKYPEVPPTVRFVTKISMNGINNSNGMVDARSIPILAKWQNSYSIKVVLQELRRLLMSKENMKLPQPPEGQTYSN
>tr|A0A452TK57|A0A452TK57_URSMA/5-143 [subseq from] Ubiquitin conjugating enzyme E2 V2 OS=Ursus maritimus OX=29073 GN=UBE2V2 PE=4 SV=1
--------VKVPRNFRLLEELEEGQKGVGDGTVSWGLEDDEDMTLTRWTGMIIGPPRTNYENRIYSLKVECGPKYPEAPPSVRFVTKINMNGINNSSGMVDARSIPVLAKWQNSYSIKVVLQELRRLMMSKENMKLPQPPEGQTYNN
>tr|A0A4W4G9G0|A0A4W4G9G0_ELEEL/6-146 [subseq from] UBC core domain-containing protein OS=Electrophorus electricus OX=8005 GN=LOC113572424 PE=4 SV=1
------GSVKVPRNFRLLEELEEGQKGVGDGTVSWGLEDDEDMTLTRWRGMIIGPPRTIYENRMYSLRVECGPKYPETPPFVRFVTKINLNGVHNSNGVVDMRAVSSLAKWQNSYSIRVVLQELRRLMMCKENMKLPQPPEGQIYSN
>tr|A0A4W5KYN3|A0A4W5KYN3_9TELE/9-147 [subseq from] Ubiquitin-conjugating enzyme E2 variant 1 OS=Hucho hucho OX=62062 PE=4 SV=1
--------VKVPRNFRLLEELEEGQKGVGDGTVSWGLEDDEDMTLTRWRGMIIGPPRTIYENRMYSLKVECGPRYPEAPPFVRFVTKINLNGVHNSNGVVDTRAVSALAKWQNSYSIRVVLQELRRLMMCKENMKLPQPPEGQIYTN
>tr|A0A0P7XQY7|A0A0P7XQY7_SCLFO/2-141 [subseq from] Ubiquitin-conjugating enzyme E2 variant 1-like OS=Scleropages formosus OX=113540 GN=Z043_102720 PE=4 SV=1
-------SVKVPRNFRLLEELEEGQKGVGDGTVSWGLEDDEDMTLTRWRGMIIGPPRTIYENRMYSLKVECGPRYPETPPFVRFVTKINLNGVHNSNGVVDTRAVSALAKWQNSYSIRVVLQELRRLMMCKENMKLPQPPEGQVYSN
>tr|A0A2K5HWK0|A0A2K5HWK0_COLAP/3-141 [subseq from] Ubiquitin conjugating enzyme E2 V2 OS=Colobus angolensis palliatus OX=336983 PE=4 SV=1
--------VKVPRNFRLLEELEEGQKGVGDGTVSWGLEDDEDMTLTRWTGMIIGPPRTNYENRIYSLKVECGPKYPEAPPSVRFVTKINMNGINNSSGMVDARSIPVLAKWQNSYSIKVVLQELRRLMMSKENMKLPQPPEGQTYNN
>tr|A0A5N5L586|A0A5N5L586_PANHP/1-146 [subseq from] Uncharacterized protein OS=Pangasianodon hypophthalmus OX=310915 GN=PHYPO_G00116880 PE=4 SV=1
MAASAGSGVKVPRNFRLLEELEEGQKGVGDGTVSWGLEDDDDMTLTRWRGMIIGPPRTIYENRIYSLRVECGPRYPETPPVVRFVTKINLNGVHNSNGVVDMRAVSSLAKWQNSYSIRVVLQELRRLMMCKENMKLPQPPEGQIYS-
>tr|A0A4X2JYR8|A0A4X2JYR8_VOMUR/4-145 [subseq from] UBC core domain-containing protein OS=Vombatus ursinus OX=29139 PE=4 SV=1
-----STGVKVPRNFRLLEELEEGQKGVGDGTVSWGLEDDEDMTLTRWTGMIIGPPRTNYENRIYSLKVECGSKYPEGPPTIRFVTKINMNGINNSNGMVDARCIPVLAKWQNCYSIKVVLQELRRLMMSKENMKLPQPPEGQTYSN
>tr|A0A5G2QB69|A0A5G2QB69_PIG/7-146 [subseq from] Ubiquitin conjugating enzyme E2 V2 OS=Sus scrofa OX=9823 GN=UBE2V2 PE=1 SV=1
-------LFKVPRNFRLLEELEEGQKGVGDGTVSWGLEDDEDMTLTRWTGMIIGPPRTNYENRIYSLKIECGPKYPEAPPSVRFVTKINMNGINNSSGMVDARSIPVLAKWQNSYSIKVVLQELRRLMMSKENMKLPQPPEGQTYNN
>tr|A0A672NMK9|A0A672NMK9_SINGR/19-159 [subseq from] Ubiquitin-conjugating enzyme E2 variant 1 OS=Sinocyclocheilus grahami OX=75366 GN=LOC107572061 PE=4 SV=1
------TGVKVPRNFRLLEELEEGQKGVGDGTVSWGLEDDEDMTLTRWRGMIIGPPRTIYENRMYSLRVECGPRYPETPPFVRFVTKINLNGVHNSNGVVDMRAVSSLAKWQNSYSIRVVLQELRRLMMCKENMKLPQPPEGQIYSN
>tr|A0A6P5KR66|A0A6P5KR66_PHACI/4-145 [subseq from] ubiquitin-conjugating enzyme E2 variant 2 OS=Phascolarctos cinereus OX=38626 GN=UBE2V2 PE=4 SV=1
-----STGVKVPRNFRLLEELEEGQKGVGDGTVSWGLEDDEDMTLTRWTGMIIGPPRTNYENRIYSLKVECGSKYPEGPPTIRFVTKINMNGINNSNGMVDARCIPVLAKWQNCYSIKVVLQELRRLMMSKENMKLPQPPEGQTYSN
>tr|G7MZ96|G7MZ96_MACMU/5-144 [subseq from] UBC core domain-containing protein (Fragment) OS=Macaca mulatta OX=9544 GN=EGK_18914 PE=4 SV=1
-------GVKVPRNFRLLEELEEGQKGVGDGTVSWGLEDDEDMTLIRWTGMIIGPPRTNYENRIYSLKVECGPKYPEAPPSVRFVTKINMNGINNSSGMVDARSIPVLAKWQNSYSIKVVLQELRRLMMSKENMKLPQPPEGQTYNN
>tr|A0A087REA7|A0A087REA7_APTFO/1-138 [subseq from] Ubiquitin-conjugating enzyme E2 variant 2 (Fragment) OS=Aptenodytes forsteri OX=9233 GN=AS27_05836 PE=4 SV=1
---------KVPRNFRLLEELEEGQKGVGDGTVSWGLEDDEDMTLTRWTGMIIGPPRTNYENRIYSLKVECGPKYPEAPPTVRFVTKINMNGINNSNGMVDARSIPVLAKWQNSYSIKVVLQELRRLMMSKENMKLPQPPEGQTYNN
>tr|A0A087V2B6|A0A087V2B6_BALRE/1-138 [subseq from] Ubiquitin-conjugating enzyme E2 variant 2 (Fragment) OS=Balearica regulorum gibbericeps OX=100784 GN=N312_03283 PE=4 SV=1
---------KVPRNFRLLEELEEGQKGVGDGTVSWGLEDDEDMTLTRWTGMIIGPPRTNYENRIYSLKVECGPKYPEAPPTVRFVTKINMNGINNSNGMVDARSIPVLAKWQNSYSIKVVLQELRRLMMSKENMKLPQPPEGQTYNN
>tr|A0A091EAU5|A0A091EAU5_CORBR/1-138 [subseq from] Ubiquitin-conjugating enzyme E2 variant 2 (Fragment) OS=Corvus brachyrhynchos OX=85066 GN=N302_13345 PE=4 SV=1
---------KVPRNFRLLEELEEGQKGVGDGTVSWGLEDDEDMTLTRWTGMIIGPPRTNYENRIYSLKVECGPKYPEAPPTVRFVTKINMNGINNSNGMVDARSIPVLAKWQNSYSIKVVLQELRRLMMSKENMKLPQPPEGQTYNN
>tr|A0A091G6K3|A0A091G6K3_9AVES/1-138 [subseq from] Ubiquitin-conjugating enzyme E2 variant 2 (Fragment) OS=Cuculus canorus OX=55661 GN=N303_02956 PE=4 SV=1
---------KVPRNFRLLEELEEGQKGVGDGTVSWGLEDDEDMTLTRWTGMIIGPPRTNYENRIYSLKVECGPKYPEAPPTVRFVTKINMNGINNSNGMVDARSIPVLAKWQNSYSIKVVLQELRRLMMSKENMKLPQPPEGQTYNN
>tr|A0A091HI09|A0A091HI09_BUCRH/1-138 [subseq from] Ubiquitin-conjugating enzyme E2 variant 2 (Fragment) OS=Buceros rhinoceros silvestris OX=175836 GN=N320_01783 PE=4 SV=1
---------KVPRNFRLLEELEEGQKGVGDGTVSWGLEDDEDMTLTRWTGMIIGPPRTNYENRIYSLKVECGPKYPEAPPTVRFVTKINMNGINNSNGMVDARSIPVLAKWQNSYSIKVVLQELRRLMMSKENMKLPQPPEGQTYNN
>tr|A0A091K0J6|A0A091K0J6_EGRGA/1-138 [subseq from] Ubiquitin-conjugating enzyme E2 variant 2 (Fragment) OS=Egretta garzetta OX=188379 GN=Z169_08720 PE=4 SV=1
---------KVPRNFRLLEELEEGQKGVGDGTVSWGLEDDEDMTLTRWTGMIIGPPRTNYENRIYSLKVECGPKYPEAPPTVRFVTKINMNGINNSNGMVDARSIPVLAKWQNSYSIKVVLQELRRLMMSKENMKLPQPPEGQTYNN
>tr|A0A091KT31|A0A091KT31_9GRUI/1-138 [subseq from] Ubiquitin-conjugating enzyme E2 variant 2 (Fragment) OS=Chlamydotis macqueenii OX=187382 GN=N324_11737 PE=4 SV=1
---------KVPRNFRLLEELEEGQKGVGDGTVSWGLEDDEDMTLTRWTGMIIGPPRTNYENRIYSLKVECGPKYPEAPPTVRFVTKINMNGINNSNGMVDARSIPVLAKWQNSYSIKVVLQELRRLMMSKENMKLPQPPEGQTYNN
>tr|A0A091M9V2|A0A091M9V2_CARIC/1-138 [subseq from] Ubiquitin-conjugating enzyme E2 variant 2 (Fragment) OS=Cariama cristata OX=54380 GN=N322_00878 PE=4 SV=1
---------KVPRNFRLLEELEEGQKGVGDGTVSWGLEDDEDMTLTRWTGMIIGPPRTNYENRIYSLKVECGPKYPEAPPTVRFVTKINMNGINNSNGMVDARSIPVLAKWQNSYSIKVVLQELRRLMMSKENMKLPQPPEGQTYNN
>tr|A0A091PJ97|A0A091PJ97_LEPDC/1-138 [subseq from] Ubiquitin-conjugating enzyme E2 variant 2 (Fragment) OS=Leptosomus discolor OX=188344 GN=N330_00699 PE=4 SV=1
---------KVPRNFRLLEELEEGQKGVGDGTVSWGLEDDEDMTLTRWTGMIIGPPRTNYENRIYSLKVECGPKYPEAPPTVRFVTKINMNGINNSNGMVDARSIPVLAKWQNSYSIKVVLQELRRLMMSKENMKLPQPPEGQTYNN
>tr|A0A091QK03|A0A091QK03_HALAL/1-138 [subseq from] Ubiquitin-conjugating enzyme E2 variant 2 (Fragment) OS=Haliaeetus albicilla OX=8969 GN=N329_06465 PE=4 SV=1
---------KVPRNFRLLEELEEGQKGVGDGTVSWGLEDDEDMTLTRWTGMIIGPPRTNYENRIYSLKVECGPKYPEAPPTVRFVTKINMNGINNSNGMVDARSIPVLAKWQNSYSIKVVLQELRRLMMSKENMKLPQPPEGQTYNN
>tr|A0A091QU79|A0A091QU79_MERNU/1-138 [subseq from] Ubiquitin-conjugating enzyme E2 variant 2 (Fragment) OS=Merops nubicus OX=57421 GN=N331_08145 PE=4 SV=1
---------KVPRNFRLLEELEEGQKGVGDGTVSWGLEDDEDMTLTRWTGMIIGPPRTNYENRIYSLKVECGPKYPEAPPTVRFVTKINMNGINNSNGMVDARSIPVLAKWQNSYSIKVVLQELRRLMMSKENMKLPQPPEGQTYNN
>tr|A0A091RRF1|A0A091RRF1_NESNO/1-138 [subseq from] Ubiquitin-conjugating enzyme E2 variant 2 (Fragment) OS=Nestor notabilis OX=176057 GN=N333_02815 PE=4 SV=1
---------KVPRNFRLLEELEEGQKGVGDGTVSWGLEDDEDMTLTRWTGMIIGPPRTNYENRIYSLKVECGPKYPEAPPTVRFVTKINMNGINNSNGMVDARSIPVLAKWQNSYSIKVVLQELRRLMMSKENMKLPQPPEGQTYNN
>tr|A0A091SLI7|A0A091SLI7_PELCR/1-138 [subseq from] Ubiquitin-conjugating enzyme E2 variant 2 (Fragment) OS=Pelecanus crispus OX=36300 GN=N334_13028 PE=4 SV=1
---------KVPRNFRLLEELEEGQKGVGDGTVSWGLEDDEDMTLTRWTGMIIGPPRTNYENRIYSLKVECGPKYPEAPPTVRFVTKINMNGINNSNGMVDARSIPVLAKWQNSYSIKVVLQELRRLMMSKENMKLPQPPEGQTYNN
>tr|A0A091TI53|A0A091TI53_PHALP/1-138 [subseq from] Ubiquitin-conjugating enzyme E2 variant 2 (Fragment) OS=Phaethon lepturus OX=97097 GN=N335_07791 PE=4 SV=1
---------KVPRNFRLLEELEEGQKGVGDGTVSWGLEDDEDMTLTRWTGMIIGPPRTNYENRIYSLKVECGPKYPEAPPTVRFVTKINMNGINNSNGMVDARSIPVLAKWQNSYSIKVVLQELRRLMMSKENMKLPQPPEGQTYNN
>tr|A0A091UJG5|A0A091UJG5_PHORB/1-138 [subseq from] Ubiquitin-conjugating enzyme E2 variant 2 (Fragment) OS=Phoenicopterus ruber ruber OX=9218 GN=N337_01754 PE=4 SV=1
---------KVPRNFRLLEELEEGQKGVGDGTVSWGLEDDEDMTLTRWTGMIIGPPRTNYENRIYSLKVECGPKYPEAPPTVRFVTKINMNGINNSNGMVDARSIPVLAKWQNSYSIKVVLQELRRLMMSKENMKLPQPPEGQTYNN
>tr|A0A091VUR9|A0A091VUR9_NIPNI/1-138 [subseq from] Ubiquitin-conjugating enzyme E2 variant 2 (Fragment) OS=Nipponia nippon OX=128390 GN=Y956_15619 PE=4 SV=1
---------KVPRNFRLLEELEEGQKGVGDGTVSWGLEDDEDMTLTRWTGMIIGPPRTNYENRIYSLKVECGPKYPEAPPTVRFVTKINMNGINNSNGMVDARSIPVLAKWQNSYSIKVVLQELRRLMMSKENMKLPQPPEGQTYNN
>tr|A0A091W5R6|A0A091W5R6_OPIHO/1-138 [subseq from] Ubiquitin-conjugating enzyme E2 variant 2 (Fragment) OS=Opisthocomus hoazin OX=30419 GN=N306_00838 PE=4 SV=1
---------KVPRNFRLLEELEEGQKGVGDGTVSWGLEDDEDMTLTRWTGMIIGPPRTNYENRIYSLKVECGPKYPEAPPTVRFVTKINMNGINNSNGMVDARSIPVLAKWQNSYSIKVVLQELRRLMMSKENMKLPQPPEGQTYNN
>tr|A0A093CPU8|A0A093CPU8_9AVES/1-138 [subseq from] Ubiquitin-conjugating enzyme E2 variant 2 (Fragment) OS=Pterocles gutturalis OX=240206 GN=N339_02818 PE=4 SV=1
---------KVPRNFRLLEELEEGQKGVGDGTVSWGLEDDEDMTLTRWTGMIIGPPRTNYENRIYSLKVECGPKYPEAPPTVRFVTKINMNGINNSNGMVDARSIPVLAKWQNSYSIKVVLQELRRLMMSKENMKLPQPPEGQTYNN
>tr|A0A093GRT1|A0A093GRT1_DRYPU/1-138 [subseq from] Ubiquitin-conjugating enzyme E2 variant 2 (Fragment) OS=Dryobates pubescens OX=118200 GN=N307_02293 PE=4 SV=1
---------KVPRNFRLLEELEEGQKGVGDGTVSWGLEDDEDMTLTRWTGMIIGPPRTNYENRIYSLKVECGPKYPEAPPTVRFVTKINMNGINNSNGMVDARSIPVLAKWQNSYSIKVVLQELRRLMMSKENMKLPQPPEGQTYNN
>tr|A0A093HT05|A0A093HT05_GAVST/1-138 [subseq from] Ubiquitin-conjugating enzyme E2 variant 2 (Fragment) OS=Gavia stellata OX=37040 GN=N328_03087 PE=4 SV=1
---------KVPRNFRLLEELEEGQKGVGDGTVSWGLEDDEDMTLTRWTGMIIGPPRTNYENRIYSLKVECGPKYPEAPPTVRFVTKINMNGINNSNGMVDARSIPVLAKWQNSYSIKVVLQELRRLMMSKENMKLPQPPEGQTYNN
>tr|A0A093I136|A0A093I136_STRCA/1-138 [subseq from] Ubiquitin-conjugating enzyme E2 variant 2 (Fragment) OS=Struthio camelus australis OX=441894 GN=N308_10195 PE=4 SV=1
---------KVPRNFRLLEELEEGQKGVGDGTVSWGLEDDEDMTLTRWTGMIIGPPRTNYENRIYSLKVECGPKYPEAPPTVRFVTKINMNGINNSNGMVDARSIPVLAKWQNSYSIKVVLQELRRLMMSKENMKLPQPPEGQTYNN
>tr|A0A093P7D3|A0A093P7D3_PYGAD/1-138 [subseq from] Ubiquitin-conjugating enzyme E2 variant 2 (Fragment) OS=Pygoscelis adeliae OX=9238 GN=AS28_00711 PE=4 SV=1
---------KVPRNFRLLEELEEGQKGVGDGTVSWGLEDDEDMTLTRWTGMIIGPPRTNYENRIYSLKVECGPKYPEAPPTVRFVTKINMNGINNSNGMVDARSIPVLAKWQNSYSIKVVLQELRRLMMSKENMKLPQPPEGQTYNN
>tr|A0A093PDG4|A0A093PDG4_PHACA/1-138 [subseq from] Ubiquitin-conjugating enzyme E2 variant 2 (Fragment) OS=Phalacrocorax carbo OX=9209 GN=N336_06239 PE=4 SV=1
---------KVPRNFRLLEELEEGQKGVGDGTVSWGLEDDEDMTLTRWTGMIIGPPRTNYENRIYSLKVECGPKYPEAPPTVRFVTKINMNGINNSNGMVDARSIPVLAKWQNSYSIKVVLQELRRLMMSKENMKLPQPPEGQTYNN
>tr|A0A093QCP4|A0A093QCP4_9PASS/1-138 [subseq from] Ubiquitin-conjugating enzyme E2 variant 2 (Fragment) OS=Manacus vitellinus OX=328815 GN=N305_14431 PE=4 SV=1
---------KVPRNFRLLEELEEGQKGVGDGTVSWGLEDDEDMTLTRWTGMIIGPPRTNYENRIYSLKVECGPKYPEAPPTVRFVTKINMNGINNSNGMVDARSIPVLAKWQNSYSIKVVLQELRRLMMSKENMKLPQPPEGQTYNN
>tr|A0A0A0AAX9|A0A0A0AAX9_CHAVO/1-138 [subseq from] Ubiquitin-conjugating enzyme E2 variant 2 (Fragment) OS=Charadrius vociferus OX=50402 GN=N301_05515 PE=4 SV=1
---------KVPRNFRLLEELEEGQKGVGDGTVSWGLEDDEDMTLTRWTGMIIGPPRTNYENRIYSLKVECGPKYPEAPPTVRFVTKINMNGINNSNGMVDARSIPVLAKWQNSYSIKVVLQELRRLMMSKENMKLPQPPEGQTYNN
>tr|A0A5A9N612|A0A5A9N612_9TELE/3-145 [subseq from] Ubiquitin-conjugating enzyme E2 variant 2 OS=Triplophysa tibetana OX=1572043 GN=E1301_Tti022286 PE=4 SV=1
----ASSGVKVPRNFRLLEELEEGQKGVGDGTVSWGLEDDEDMTLTRWTGMIIGPARTNYENRIYSLKVECGPKYPELPPNVRFVTKISMNGVNNSNGLVDARSIPILAKWQNSYSIKVVLQELRRLLMSKENMKLPQPPEGQTYSN
>tr|A0A836D0C2|A0A836D0C2_SHEEP/893-1034 [subseq from] Uncharacterized protein OS=Ovis aries OX=9940 GN=JEQ12_019268 PE=4 SV=1
-----STGVKVPRNFRLLEELEEGQKGVGDGTVSWGLEDDEDMTLTRWTGMIIGPPRTNYENRIYSLKVECGPKYPEAPPSVRFVTKINMNGINNSSGMVDARSIPVLAKWQNSYSIKVVLQELRRLMMSKENMKLPQPPEGQTYNN
>tr|R7VVF7|R7VVF7_COLLI/1-138 [subseq from] Ubiquitin-conjugating enzyme E2 variant 2 (Fragment) OS=Columba livia OX=8932 GN=A306_01402 PE=4 SV=1
---------KVPRNFRLLEELEEGQKGVGDGTVSWGLEDDEDMTLTRWTGMIIGPPRTNYENRIYSLKVECGPKYPEAPPTVRFVTKINMNGINNSNGMVDARSIPVLAKWQNSYSIKVVLQELRRLMMSKENMKLPQPPEGQTYNN
>tr|A0A3Q1LWR9|A0A3Q1LWR9_BOVIN/8-152 [subseq from] Ubiquitin-conjugating enzyme E2 variant 2 OS=Bos taurus OX=9913 GN=UBE2V2 PE=4 SV=1
---TTGSILwRVPRNFRLLEELEEGQKGVGDGTVSWGLEDDEDMTLTRWTGMIIGPPRTNYENRIYSLKVECGPKYPEAPPSVRFVTKINMNGINNSSGMVDARSIPVLAKWQNSYSIKVVLQELRRLMMSKENMKLPQPPEGQTYNN
>tr|A0A671MVT5|A0A671MVT5_9TELE/4-145 [subseq from] Ubiquitin-conjugating enzyme E2 variant 2 OS=Sinocyclocheilus anshuiensis OX=1608454 GN=LOC107677285 PE=4 SV=1
-----NKGVKVPRNFRLLEELEEGQKGVGDGTVSWGLEDDEDMTLTRWTGMIIGPARTNYENRIYSLKVECGPKYPEVPPTVRFVTKISMNGINNSNGMVDARSIPILAKWQNSYSIKVVLQELRRLMMSKENMKLPQPPEGQTYSN
>tr|A0A672LBW6|A0A672LBW6_SINGR/4-145 [subseq from] Ubiquitin-conjugating enzyme E2 variant 2 OS=Sinocyclocheilus grahami OX=75366 GN=LOC107554674 PE=4 SV=1
-----NKGVKVPRNFRLLEELEEGQKGVGDGTVSWGLEDDEDMTLTRWTGMIIGPARTNYENRIYSLKVECGPKYPEVPPTVRFVTKISMNGINNSNGMVDARSIPILAKWQNSYSIKVVLQELRRLMMSKENMKLPQPPEGQTYSN
>tr|A0A2K5PGK5|A0A2K5PGK5_CEBIM/9-147 [subseq from] UBC core domain-containing protein OS=Cebus imitator OX=2715852 PE=4 SV=1
--------LKVPRNFRLLEELEEGQKGVGDGTVSWGLEDDEDMTLTRWTGMIIGPPRTNYENRIYSLKVECGPKYPEAPPSVRFVTKINMNGVNNSSGMVDARSIPVLAKWQNSYSIKVVLQELRRLMMSKENMKLPQPPEGQTYNN
>tr|A0A2K6U2Q7|A0A2K6U2Q7_SAIBB/20-159 [subseq from] UBC core domain-containing protein OS=Saimiri boliviensis boliviensis OX=39432 PE=4 SV=1
-------GVKVPRNFRLLEELEEGQKGVGDGTVSWGLEDDEDMTLTRWTGMIIGPPRTNYENRIYSLKVECGPKYPEAPPSVRFVTKINMNGVNNSSGMVDARSIPVLAKWQNSYSIKVVLQELRRLMMSKENMKLSQPPEGQTYNN
>tr|A0A5N4CCL2|A0A5N4CCL2_CAMDR/32-170 [subseq from] Ubiquitin-conjugating enzyme E2 variant 2 OS=Camelus dromedarius OX=9838 GN=Cadr_000027472 PE=4 SV=1
--------VKVPRNFRLLEELEEGQKGVGDGTVSWGLEDDEDMTLTRWTGMIIGPPRTNYENRIYSLKVECGPKYPEAPPSVRFVTKINMNGINNSSGMVDARSIPVLAKWQNSYSIKVVLQELRRLMMSKENMKLPQPPEGQTYNN
>tr|A0A1U7RCI0|A0A1U7RCI0_ALLSI/2-147 [subseq from] ubiquitin-conjugating enzyme E2 variant 2 isoform X2 OS=Alligator sinensis OX=38654 GN=UBE2V2 PE=4 SV=1
----AGSTVKVPRNFRLLEELEEGQKGVGDGTVSWGLEDDEDMTLTRWTGMIIGPPRvsmTNYENRIYSLKVECGPKYPEAPPTVRFVTKINMNGINNSNGMVDARSIPVLAKWQNSYSIKVVLQELRRLMMSKENMKLPQPPEGQTYSN
>tr|A0A6Q2X0V0|A0A6Q2X0V0_ESOLU/2-147 [subseq from] Ubiquitin-conjugating enzyme E2 variant 1 OS=Esox lucius OX=8010 PE=4 SV=1
-AAWRGPSVKVPRNFRLLEELEEGQKGVGDGTVSWGLEDDEDIMLTRWTGMIIGPPRTIYENRMYSLKVECGPRYPESPPFVRFVTKINLNGVHNSNGVVDTRAVAALAKWQNSYSIRVVLQELRRLMMCKENMKLPQPPEGQVFSN
>tr|A0A2R9CHW4|A0A2R9CHW4_PANPA/1-139 [subseq from] Ubiquitin conjugating enzyme E2 V2 OS=Pan paniscus OX=9597 PE=4 SV=1
--------VKVPRNFRLLEELEEGQKGVGDGTVSWGLEDDEDMTLTRWTGMIIGPPRTNYENRIYSLKVECGPKYPEAPPSVRFVTKINMNGINNSSGMVDARSIPVLAKWQNSYSIKVVLQELRRLMMSKENMKLPQPPEGQTYNN
>tr|A0A643BQN2|A0A643BQN2_BALPH/1-139 [subseq from] UBC core domain-containing protein (Fragment) OS=Balaenoptera physalus OX=9770 GN=E2I00_015225 PE=4 SV=1
--------VKVPRNFRLLEELEEGQKGVGDGTVSWGLEDDEDMTLTRWTGMIIGPPRTNYENRIYSLKVECGPKYPEAPPSVRFVTKINMNGINNSSGMVDARSIPVLAKWQNSYSIKVVLQELRRLMMSKENMKLPQPPEGQTYNN
>tr|A0A091I8V1|A0A091I8V1_CALAN/1-138 [subseq from] Ubiquitin-conjugating enzyme E2 variant 2 (Fragment) OS=Calypte anna OX=9244 GN=N300_12886 PE=4 SV=1
---------KVPRNFRLLEELEEGQKGVGDGTVSWGLEDDEDMTLTRWTGMIIGPPRTNYENRIYSLKVECGPKYPEAPPTIRFVTKINMNGINNSNGMVDARSIPVLAKWQNSYSIKVVLQELRRLMMSKENMKLPQPPEGQTYNN
>tr|A0A0G2JU07|A0A0G2JU07_RAT/6-145 [subseq from] Ubiquitin-conjugating enzyme E2 variant 2 OS=Rattus norvegicus OX=10116 GN=Ube2v2 PE=1 SV=1
-------GVKVPRNFRLLEELEEGQKGVGDGTVSWGLEDDEDMTLTRWTGMIIGPPRTNYENRIYSLKVECGSKYPEAPPSVRFVTKINMNGINNSSGMVDARSIPVLAKWQNSYSIKVVLQELRRLMMSKENMKLPQPPEGQTYNN
>tr|A0A2R9CKM0|A0A2R9CKM0_PANPA/4-143 [subseq from] Ubiquitin conjugating enzyme E2 V2 OS=Pan paniscus OX=9597 PE=4 SV=1
-------PFKVPRNFRLLEELEEGQKGVGDGTVSWGLEDDEDMTLTRWTGMIIGPPRTNYENRIYSLKVECGPKYPEAPPSVRFVTKINMNGINNSSGMVDARSIPVLAKWQNSYSIKVVLQELRRLMMSKENMKLPQPPEGQTYNN
>tr|A0A3B1IR06|A0A3B1IR06_ASTMX/3-145 [subseq from] UBC core domain-containing protein OS=Astyanax mexicanus OX=7994 PE=4 SV=1
----ASSGVKVPRNFRLLEELEEGQKGVGDGTVSWGLEDDEDMTLTRWTGMIIGPARTNYENRIYSLKVECGPKYPELPPTVRFVTKISMNGINNSNGMVDARSIPILTKWQNSYSIKVVLQELRRLMMSKENMKLPQPPEGQTYSN
>tr|G3S194|G3S194_GORGO/4-143 [subseq from] Ubiquitin conjugating enzyme E2 V2 OS=Gorilla gorilla gorilla OX=9595 GN=UBE2V2 PE=4 SV=2
-------PFKVPRNFRLLEELEEGQKGVGDGTVSWGLEDDEDMTLTRWTGMIIGPPRTNYENRIYSLKVECGPKYPEAPPSVRFVTKINMNGINNSSGMVDARSIPVLAKWQNSYSIKVVLQELRRLMMSKENMKLPQPPEGQTYNN
>tr|A0A2K5RKD0|A0A2K5RKD0_CEBIM/6-144 [subseq from] UBC core domain-containing protein OS=Cebus imitator OX=2715852 PE=4 SV=1
--------FKVPRNFRLLEELEEGQKGVGDGTVSWGLEDDEDMTLTRWTGMIIGPPRTNYENRIYSLKVECGPKYPEAPPSVRFVTKINMNGVNNSSGMVDARSIPVLAKWQNSYSIKVVLQELRRLMMSKENMKLPQPPEGQTYNN
>tr|A0A803JFR4|A0A803JFR4_XENTR/101-241 [subseq from] Ubiquitin conjugating enzyme E2 V2 OS=Xenopus tropicalis OX=8364 GN=ube2v2 PE=4 SV=1
------TGVKMPRNFRLLEELEEGQKGVGDGTVSWGLEDDEDMTLTRWTGMIIGPPRTNYENRIYSLKIECGPKYPEAPPTVRFVTKMNMNGINNSNGTVDSRSIPVLAKWQNSFSIKVVLQELRRLMMSKENMKLPQPPEGQTYNN
>tr|A0A2I3TSC2|A0A2I3TSC2_PANTR/13-151 [subseq from] Ubiquitin conjugating enzyme E2 V2 OS=Pan troglodytes OX=9598 GN=UBE2V2 PE=4 SV=1
--------FKVPRNFRLLEELEEGQKGVGDGTVSWGLEDDEDMTLTRWTGMIIGPPRTNYENRIYSLKVECGPKYPEAPPSVRFVTKINMNGINNSSGMVDARSIPVLAKWQNSYSIKVVLQELRRLMMSKENMKLPQPPEGQTYNN
>tr|A0A2R9CHY0|A0A2R9CHY0_PANPA/13-151 [subseq from] Ubiquitin conjugating enzyme E2 V2 OS=Pan paniscus OX=9597 PE=4 SV=1
--------FKVPRNFRLLEELEEGQKGVGDGTVSWGLEDDEDMTLTRWTGMIIGPPRTNYENRIYSLKVECGPKYPEAPPSVRFVTKINMNGINNSSGMVDARSIPVLAKWQNSYSIKVVLQELRRLMMSKENMKLPQPPEGQTYNN
>tr|A0A1A6HR04|A0A1A6HR04_NEOLE/2-141 [subseq from] UBC core domain-containing protein (Fragment) OS=Neotoma lepida OX=56216 GN=A6R68_21116 PE=4 SV=1
-------GVKVPRNFRLLEELEEGQKGVGDGTVSWGLEDDEDMTLTRWTGMIIGPPRTNYENRIYSLKVECGSKYPEAPPSVRFVTKINMNGINNSSGMVDARSIPVLAKWQNSYSIKVVLQELRRLMMSKENMKLPQPPEGQTYNN
>tr|A0A2K5HWL0|A0A2K5HWL0_COLAP/4-142 [subseq from] Ubiquitin conjugating enzyme E2 V2 OS=Colobus angolensis palliatus OX=336983 PE=4 SV=1
--------FKVPRNFRLLEELEEGQKGVGDGTVSWGLEDDEDMTLTRWTGMIIGPPRTNYENRIYSLKVECGPKYPEAPPSVRFVTKINMNGINNSSGMVDARSIPVLAKWQNSYSIKVVLQELRRLMMSKENMKLPQPPEGQTYNN
>tr|A0A7N9IG75|A0A7N9IG75_MACFA/4-142 [subseq from] Ubiquitin conjugating enzyme E2 V2 OS=Macaca fascicularis OX=9541 PE=4 SV=1
--------FKVPRNFRLLEELEEGQKGVGDGTVSWGLEDDEDMTLTRWTGMIIGPPRTNYENRIYSLKVECGPKYPEAPPSVRFVTKINMNGINNSSGMVDARSIPVLAKWQNSYSIKVVLQELRRLMMSKENMKLPQPPEGQTYNN
>tr|A0A4W5MV01|A0A4W5MV01_9TELE/6-147 [subseq from] Ubiquitin-conjugating enzyme E2 variant 1 OS=Hucho hucho OX=62062 PE=4 SV=1
-----TPGVKVPRNFRLLEELEEGQKGVGDGTVSWGLEDDEDIMLTRWTGMIIGPPRTIYENRMYSLKVECGPRYPESPPFVRFVTKINLNGVHNSNGVVDTRAVAALAKWQNSYSIRVVLQELRRLMMCKENMKLPQPPEGQLFSN
>tr|A0A4W4FF90|A0A4W4FF90_ELEEL/18-158 [subseq from] UBC core domain-containing protein OS=Electrophorus electricus OX=8005 GN=ube2v2 PE=4 SV=1
------TGVKVPRNFRLLEELEEGQKGVGDGTVSWGLEDDEDMTLTRWTGMIIGPARTNYENRIYSLKVECGPKYPEVPPNVRFVTKISMNGINNSNGMVDARSIPILAKWQNSYSIKVVLQELRRLMMSKENMKLPQPPEGQTYSN
>tr|A0A4W5MUX3|A0A4W5MUX3_9TELE/22-162 [subseq from] Ubiquitin-conjugating enzyme E2 variant 1 OS=Hucho hucho OX=62062 PE=4 SV=1
------AGVKVPRNFRLLEELEEGQKGVGDGTVSWGLEDDEDIMLTRWTGMIIGPPRTIYENRMYSLKVECGPRYPESPPFVRFVTKINLNGVHNSNGVVDTRAVAALAKWQNSYSIRVVLQELRRLMMCKENMKLPQPPEGQLFSN
>tr|A0A4W5NGD5|A0A4W5NGD5_9TELE/6-147 [subseq from] UBC core domain-containing protein OS=Hucho hucho OX=62062 PE=4 SV=1
-----GFPVFVPRNFRLLEELEEGQKGVGDGTVSWGLEDDEDMTLTRWRGMIIGPPRTIYENRMYSLKVECGPRYPEAPPFVRFVTKINLNGVHNSNGVVDTRAVSALAKWQNSYSIRVVLQELRRLMMCKENMKLPQPPEGQIYTN
>tr|A0A671N3W3|A0A671N3W3_9TELE/8-148 [subseq from] Ubiquitin-conjugating enzyme E2 variant 2 OS=Sinocyclocheilus anshuiensis OX=1608454 GN=LOC107677285 PE=4 SV=1
------AGVKVPRNFRLLEELEEGQKGVGDGTVSWGLEDDEDMTLTRWTGMIIGPARTNYENRIYSLKVECGPKYPEVPPTVRFVTKISMNGINNSNGMVDARSIPILAKWQNSYSIKVVLQELRRLMMSKENMKLPQPPEGQTYSN
>tr|A0A672LGS7|A0A672LGS7_SINGR/8-148 [subseq from] Ubiquitin-conjugating enzyme E2 variant 2 OS=Sinocyclocheilus grahami OX=75366 GN=LOC107554674 PE=4 SV=1
------AGVKVPRNFRLLEELEEGQKGVGDGTVSWGLEDDEDMTLTRWTGMIIGPARTNYENRIYSLKVECGPKYPEVPPTVRFVTKISMNGINNSNGMVDARSIPILAKWQNSYSIKVVLQELRRLMMSKENMKLPQPPEGQTYSN
>tr|A0A671KK80|A0A671KK80_9TELE/9-149 [subseq from] Ubiquitin conjugating enzyme E2 V2 OS=Sinocyclocheilus anshuiensis OX=1608454 GN=ube2v2 PE=4 SV=1
------AGVKVPRNFRLLEELEEGQKGVGDGTVSWGLEDDEDMTLTRWTGMIIGPARTNYENRIYSLKVECGPKYPEVPPTVRFVTKISMNGINNSNGMVDARSIPILAKWQNSYSIKVVLQELRRLMMSKENMKLPQPPEGQTYSN
>tr|A0A662YRC5|A0A662YRC5_ACIRT/2-145 [subseq from] Ubiquitin-conjugating enzyme E2 variant 2 OS=Acipenser ruthenus OX=7906 GN=EOD39_11851 PE=4 SV=1
-AAS--TGIKVPRNFCLLEELEDGQKGVGDGTVSWGLEDDEDMTLTRWTGMIIGPPRTNYENRIYSLKVECGPKYPEVPPTLRFVTKISMNGVNNSNGMVDSRSIPVLAKWQNSYSIKVVLQELRRLMMSKENMKLPQPPEGQTYSN
>tr|A0A667XRU6|A0A667XRU6_9TELE/18-160 [subseq from] Ubiquitin-conjugating enzyme E2 variant 1 OS=Myripristis murdjan OX=586833 PE=4 SV=1
----VCEGVKVPRSFRLLEELEEGQKGVGDGTVSWGLEDDDDMTLTRWNGMILGPPRTIYENRIYSLKVECGPKYPETPPFVRFVTKINLNGVHNSNGVVDTRAVGALAKWQNSYSIRMVLQELRRLMMCKENMKLPQPPEGQVYSN
>tr|A0A671KLD3|A0A671KLD3_9TELE/12-152 [subseq from] Ubiquitin conjugating enzyme E2 V2 OS=Sinocyclocheilus anshuiensis OX=1608454 GN=ube2v2 PE=4 SV=1
------AGVKVPRNFRLLEELEEGQKGVGDGTVSWGLEDDEDMTLTRWTGMIIGPARTNYENRIYSLKVECGPKYPEVPPTVRFVTKISMNGINNSNGMVDARSIPILAKWQNSYSIKVVLQELRRLMMSKENMKLPQPPEGQTYSN
>tr|A0A671KPP2|A0A671KPP2_9TELE/12-152 [subseq from] Ubiquitin conjugating enzyme E2 V2 OS=Sinocyclocheilus anshuiensis OX=1608454 GN=ube2v2 PE=4 SV=1
------AGVKVPRNFRLLEELEEGQKGVGDGTVSWGLEDDEDMTLTRWTGMIIGPARTNYENRIYSLKVECGPKYPEVPPTVRFVTKISMNGINNSNGMVDARSIPILAKWQNSYSIKVVLQELRRLMMSKENMKLPQPPEGQTYSN
>tr|A0A2K5HWJ2|A0A2K5HWJ2_COLAP/11-149 [subseq from] Ubiquitin conjugating enzyme E2 V2 OS=Colobus angolensis palliatus OX=336983 PE=4 SV=1
--------FKVPRNFRLLEELEEGQKGVGDGTVSWGLEDDEDMTLTRWTGMIIGPPRTNYENRIYSLKVECGPKYPEAPPSVRFVTKINMNGINNSSGMVDARSIPVLAKWQNSYSIKVVLQELRRLMMSKENMKLPQPPEGQTYNN
>tr|A0A667YUK0|A0A667YUK0_9TELE/32-172 [subseq from] Ubiquitin-conjugating enzyme E2 variant 1 OS=Myripristis murdjan OX=586833 GN=LOC115361635 PE=4 SV=1
------RRVKVPRNFRLLEELEEGQKGVGDGTVSWGLEDDEDMTLTRWRGMIIGPPRTIYENRMYSLKVECGPRYPETPPFVRFVTKINLNGVHNSNGVVDTRAVSALAKWQNSYSIRMVLQELRRLMMCKENMKLPQPPEGQIYSN
>tr|A0A3P8Z8K5|A0A3P8Z8K5_ESOLU/4-146 [subseq from] Ubiquitin-conjugating enzyme E2 variant 1 OS=Esox lucius OX=8010 PE=4 SV=2
----TSGSVKVPRNFRLLEELEEGQKGVGDGTVSWGLEDDEDIMLTRWTGMIIGPPRTIYENRMYSLKVECGPRYPESPPFVRFVTKINLNGVHNSNGVVDTRAVAALAKWQNSYSIRVVLQELRRLMMCKENMKLPQPPEGQVFSN
>tr|A0A667ZU79|A0A667ZU79_9TELE/3-145 [subseq from] Ubiquitin conjugating enzyme E2 V2 OS=Myripristis murdjan OX=586833 GN=ube2v2 PE=4 SV=1
----ASSGVKVPRNFRLLEELEEGQKGVGDGTVSWGLEDDEDMTLTRWTGMIIGPARTNYENRIYSLKVECGPKYPEAPPTVRFVTKISMNGINNSNGTVDSRSIPILSKWQNSYSIKIVLQELRRLMTSKENMKLPQPPEGQTYSN
>tr|A0A673KIN1|A0A673KIN1_9TELE/2-142 [subseq from] Ubiquitin-conjugating enzyme E2 variant 1 OS=Sinocyclocheilus rhinocerous OX=307959 GN=LOC107730900 PE=4 SV=1
------SSVKVPRNFRLLEELEEGQKGVGDGTVSWGLEDDEDMTLTRWRGMIIGPPRTIYENRMYSLRVECGPRYPETPPFVRFVTKINLNGVHNSNGVVDMRAVSSLAKWQNSYSIRVVLQELRRLMMCKENMKLPQPPEGQIYSN
>tr|A0A6Q2YNI2|A0A6Q2YNI2_ESOLU/5-145 [subseq from] Ubiquitin conjugating enzyme E2 V2 OS=Esox lucius OX=8010 PE=4 SV=1
------MGVKVPRNFRLLEELEEGQKGVGDGTVSWGLEDDEDMTLTRWTGMIIGPARTNYENRIYSLKVECGPKYPESPPIVRFVTKISMNGINNSNGMVDTRSIPILSKWQNSYSIKVVLQELRRLMMSKENMKLPQPPEGQNYSN
>tr|A0A673LLZ2|A0A673LLZ2_9TELE/4-145 [subseq from] Ubiquitin-conjugating enzyme E2 variant 2 OS=Sinocyclocheilus rhinocerous OX=307959 GN=LOC107732116 PE=4 SV=1
-----NKGVKVPRNFRLLEELEEGQKGVGDGTVSWGLEDDEDMTLTRWTGMIIGPARTNYENRIYSLKVECGPKYPEVPPTVRFVTKISMNGINNSNGMVDARSIPILAKWQNSYSIKVVLQELRRLLMSKENMKLPQPPEGQTYSN
>sp|Q7ZYP0|UB2V2_XENLA/5-145 [subseq from] Ubiquitin-conjugating enzyme E2 variant 2 OS=Xenopus laevis OX=8355 GN=ube2v2 PE=2 SV=1
------AGIKVPRNFRLLEELEEGQKGVGDGTVSWGLEDDEDMTLTRWTGMIIGPPRTNYENRIYSLRLECGPKYPEAPPTVRFVTKMNMNGINNSNGTVDYRSIPVLAKWQNSFSIKVLLQELRRLMMSKENMKLPQPPEGQTYNN
>tr|A0A1L8FT21|A0A1L8FT21_XENLA/5-145 [subseq from] UBC core domain-containing protein OS=Xenopus laevis OX=8355 GN=ube2v2.S PE=4 SV=1
------AGIKVPRNFRLLEELEEGQKGVGDGTVSWGLEDDEDMTLTRWTGMIIGPPRTNYENRIYSLRLECGPKYPEAPPTVRFVTKMNMNGINNSNGTVDYRSIPVLAKWQNSFSIKVLLQELRRLMMSKENMKLPQPPEGQTYNN
>tr|A0A4W4DQY2|A0A4W4DQY2_ELEEL/4-145 [subseq from] UBC core domain-containing protein OS=Electrophorus electricus OX=8005 PE=4 SV=1
-----QSGVKVPRNFRLLEELEEGQKGVGDGTVSWGLEDDDDMTLTRWRGMIIGPPRTIYENRMYSLRVECGPRYPETPPFVRFVTKINLNGVHNSSGVVDTRAVSALAKWQNSYSIRVVLQELRRLMMCKENMKLPQPPEGQIYTN
>tr|A0A6P8PMJ4|A0A6P8PMJ4_GEOSA/5-145 [subseq from] ubiquitin-conjugating enzyme E2 variant 2 isoform X1 OS=Geotrypetes seraphini OX=260995 GN=UBE2V2 PE=4 SV=1
------AGVKVPRNFCLLEELEEGQKGVGDGTVSWGLEDDEDMTLTRWTGMIIGPPRTNYENRIYSLKIECGPKYPEAPPTVRFVTKMNMNGINNSNGMVDARSIPVLTKWQNSYSIKVILQELRRLMMSKDNMKLPQPPEGQTYNN
>tr|A0A673XE54|A0A673XE54_SALTR/9-147 [subseq from] Ubiquitin-conjugating enzyme E2 variant 1 OS=Salmo trutta OX=8032 GN=LOC115168031 PE=4 SV=1
--------QRVPRNFRLLEELEEGQKGVGDGTVSWGLEDDEDMTLTRWRGMIIGPPRTIYENRMYSLKVECGPRYPEAPPFVRFVTKINLNGVHNSNGVVDTRAVSALAKWQNSYSIRVVLQELRRLMMCKENMKLPQPPEGQIYTN
>tr|A0A671MX88|A0A671MX88_9TELE/15-154 [subseq from] Ubiquitin-conjugating enzyme E2 variant 2 OS=Sinocyclocheilus anshuiensis OX=1608454 GN=LOC107677285 PE=4 SV=1
-------GVKVPRNFRLLEELEEGQKGVGDGTVSWGLEDDEDMTLTRWTGMIIGPARTNYENRIYSLKVECGPKYPEVPPTVRFVTKISMNGINNSNGMVDARSIPILAKWQNSYSIKVVLQELRRLMMSKENMKLPQPPEGQTYSN
>tr|A0A4W4G4Z9|A0A4W4G4Z9_ELEEL/4-142 [subseq from] UBC core domain-containing protein OS=Electrophorus electricus OX=8005 GN=LOC113572424 PE=4 SV=1
--------VKVPRNFRLLEELEEGQKGVGDGTVSWGLEDDEDMTLTRWRGMIIGPPRTIYENRMYSLRVECGPKYPETPPFVRFVTKINLNGVHNSNGVVDMRAVSSLAKWQNSYSIRVVLQELRRLMMCKENMKLPQPPEGQIYSN
>tr|A0A6B0QZJ4|A0A6B0QZJ4_9CETA/950-1090 [subseq from] DNA helicase OS=Bos mutus OX=72004 GN=E5288_WYG012893 PE=3 SV=1
------MGVKVPRNFRLLEELEEGQKGVGDGTVSWGLEDDEDMTLTRWTGMIIGPPRTNYENRIYSLKVECGPKYPEAPPSVRFVTKINMNGINNSSGMVDARSIPVLAKWQNSYSIKVVLQELRRLMMSKENMKLPQPPEGQTYNN
>tr|A0A3B3RDF8|A0A3B3RDF8_9TELE/10-149 [subseq from] Ubiquitin conjugating enzyme E2 V2 OS=Paramormyrops kingsleyae OX=1676925 PE=4 SV=1
-------GVKVPRNFRLLEELEEGQKGVGDGTVSWGLEDDEDMTLTRWTGMIIGPARTNYENRIYSLKVECGPKYPEVPPSVRFVTKISMNGINNSNGTVDARSIPILAKWQNSYSIKVVLQELRRLMMSKENMKLPQPPEGQTYSN
>tr|A0A0Q3X6K5|A0A0Q3X6K5_AMAAE/868-1007 [subseq from] DNA helicase OS=Amazona aestiva OX=12930 GN=AAES_24508 PE=3 SV=1
-------KVKVPRNFRLLEELEEGQKGVGDGTVSWGLEDDEDMTLTRWTGMIIGPPRTNYENRIYSLKVECGPKYPEAPPTVRFVTKINMNGINNSNGMVDARSIPVLAKWQNSYSIKVVLQELRRLMMSKENMKLPQPPEGQTYNN
>tr|W5M2Q2|W5M2Q2_LEPOC/237-377 [subseq from] TMEM189-UBE2V1 readthrough OS=Lepisosteus oculatus OX=7918 GN=PEDS1-UBE2V1 PE=3 SV=1
------TGVKVPRNFRLLEELEEGQKGVGDGTVSWGLEDDEDMTLTRWRGMIIGPPRTIYENRMYSLKVECGPRYPETPPFVRFVTKINLNGVHNSSGVVDTRAVSALAKWQNSYSIRVVLQELRRLMMCKENMKLPQPPEGQVYSN
>tr|A0A7N4V319|A0A7N4V319_SARHA/1-139 [subseq from] Ubiquitin conjugating enzyme E2 V2 OS=Sarcophilus harrisii OX=9305 GN=UBE2V2 PE=4 SV=1
--------VKVPRNFRLLEELEEGQKGVGDGTVSWGLEDDEDMTLTRWTGMIIGPPRTNYENRIYSLKVECGSKYPEAPPTVRFVTKINMNGINNSNGMVDARSIPVLTKWQNSYSIKVVLQELRRLMMSKENMKLPQPPEGQTYSN
>tr|A0A3B3RAG0|A0A3B3RAG0_9TELE/40-180 [subseq from] Ubiquitin conjugating enzyme E2 V2 OS=Paramormyrops kingsleyae OX=1676925 PE=4 SV=1
------AGVKVPRNFRLLEELEEGQKGVGDGTVSWGLEDDEDMTLTRWTGMIIGPARTNYENRIYSLKVECGPKYPEVPPSVRFVTKISMNGINNSNGTVDARSIPILAKWQNSYSIKVVLQELRRLMMSKENMKLPQPPEGQTYSN
>tr|A0A667X2D5|A0A667X2D5_9TELE/65-207 [subseq from] Ubiquitin-conjugating enzyme E2 variant 1 OS=Myripristis murdjan OX=586833 PE=4 SV=1
----VCEGVKVPRSFRLLEELEEGQKGVGDGTVSWGLEDDDDMTLTRWNGMILGPPRTIYENRIYSLKVECGPKYPETPPFVRFVTKINLNGVHNSNGVVDTRAVGALAKWQNSYSIRMVLQELRRLMMCKENMKLPQPPEGQVYSN
>tr|A0A4W4DR82|A0A4W4DR82_ELEEL/35-177 [subseq from] UBC core domain-containing protein OS=Electrophorus electricus OX=8005 PE=4 SV=1
----MGIGVKVPRNFRLLEELEEGQKGVGDGTVSWGLEDDDDMTLTRWRGMIIGPPRTIYENRMYSLRVECGPRYPETPPFVRFVTKINLNGVHNSSGVVDTRAVSALAKWQNSYSIRVVLQELRRLMMCKENMKLPQPPEGQIYTN
>tr|A0A673XE16|A0A673XE16_SALTR/6-144 [subseq from] Ubiquitin-conjugating enzyme E2 variant 1 OS=Salmo trutta OX=8032 GN=LOC115168031 PE=4 SV=1
--------LLVPRNFRLLEELEEGQKGVGDGTVSWGLEDDEDMTLTRWRGMIIGPPRTIYENRMYSLKVECGPRYPEAPPFVRFVTKINLNGVHNSNGVVDTRAVSALAKWQNSYSIRVVLQELRRLMMCKENMKLPQPPEGQIYTN
>tr|A0A2I3LFL6|A0A2I3LFL6_PAPAN/4-145 [subseq from] UBC core domain-containing protein OS=Papio anubis OX=9555 PE=4 SV=1
-----STGVKVPRNFRLLEELEEGQKGVGDGTVSWGLEDDEDMTLTRWTGMIIGPPRTNYENRIYSLKVEWGPKYPEAPPSVRFVTKINMNGINNSSGMVDAQSIPVLAKWQNSYSIKVVLQELRRLMMSKENMKLPQPPEGQIYNN
>tr|A0A2K6U2S2|A0A2K6U2S2_SAIBB/5-143 [subseq from] UBC core domain-containing protein OS=Saimiri boliviensis boliviensis OX=39432 PE=4 SV=1
--------VKVPRNFRLLEELEEGQKGVGDGTVSWGLEDDEDMTLTRWTGMIIGPPRTNYENRIYSLKVECGPKYPEAPPSVRFVTKINMNGVNNSSGMVDARSIPVLAKWQNSYSIKVVLQELRRLMMSKENMKLSQPPEGQTYNN
>tr|A0A671N107|A0A671N107_9TELE/8-147 [subseq from] Ubiquitin-conjugating enzyme E2 variant 1 OS=Sinocyclocheilus anshuiensis OX=1608454 GN=LOC107696031 PE=4 SV=1
-------CVKVPRNFRLLEELEEGQKGVGDGTVSWGLEDDEDMTLTRWRGMIIGPPRTIYENRMYSLRVECGPRYPETPPFVRFVTKINLNGVHNSNGVVDMRAVSSLAKWQNSYSIRVVLQELRRLMMCKENMKLPQPPEGQIYSN
>tr|A0A671Q0B8|A0A671Q0B8_9TELE/4-143 [subseq from] Ubiquitin-conjugating enzyme E2 variant 1-like OS=Sinocyclocheilus anshuiensis OX=1608454 GN=LOC107683645 PE=4 SV=1
-------SVKVPRNFRLLEELEEGQKGVGDGTVSWGLEDDEDMTLTRWRGMIIGPPRTIYENRMYSLRVECGPRYPETPPFVRFVTKINLNGVHNSNGVVDMRAVSSLAKWQNSYSIRVVLQELRRLMMCKENMKLPQPPEGQIYSN
>tr|A0A673LD65|A0A673LD65_9TELE/9-149 [subseq from] Ubiquitin-conjugating enzyme E2 variant 2 OS=Sinocyclocheilus rhinocerous OX=307959 GN=LOC107732116 PE=4 SV=1
------AGVKVPRNFRLLEELEEGQKGVGDGTVSWGLEDDEDMTLTRWTGMIIGPARTNYENRIYSLKVECGPKYPEVPPTVRFVTKISMNGINNSNGMVDARSIPILAKWQNSYSIKVVLQELRRLLMSKENMKLPQPPEGQTYSN
>tr|A0A673LI25|A0A673LI25_9TELE/12-152 [subseq from] Ubiquitin-conjugating enzyme E2 variant 2 OS=Sinocyclocheilus rhinocerous OX=307959 GN=LOC107732116 PE=4 SV=1
------AGVKVPRNFRLLEELEEGQKGVGDGTVSWGLEDDEDMTLTRWTGMIIGPARTNYENRIYSLKVECGPKYPEVPPTVRFVTKISMNGINNSNGMVDARSIPILAKWQNSYSIKVVLQELRRLLMSKENMKLPQPPEGQTYSN
>tr|A0A673LLY0|A0A673LLY0_9TELE/11-151 [subseq from] Ubiquitin-conjugating enzyme E2 variant 2 OS=Sinocyclocheilus rhinocerous OX=307959 GN=LOC107732116 PE=4 SV=1
------AGVKVPRNFRLLEELEEGQKGVGDGTVSWGLEDDEDMTLTRWTGMIIGPARTNYENRIYSLKVECGPKYPEVPPTVRFVTKISMNGINNSNGMVDARSIPILAKWQNSYSIKVVLQELRRLLMSKENMKLPQPPEGQTYSN
>tr|A0A6Q2Y5I0|A0A6Q2Y5I0_ESOLU/6-145 [subseq from] Ubiquitin conjugating enzyme E2 V2 OS=Esox lucius OX=8010 PE=4 SV=1
-------GVKVPRNFRLLEELEEGQKGVGDGTVSWGLEDDEDMTLTRWTGMIIGPARTNYENRIYSLKVECGPKYPESPPIVRFVTKISMNGINNSNGMVDTRSIPILSKWQNSYSIKVVLQELRRLMMSKENMKLPQPPEGQNYSN
>tr|A0A2K6LFT9|A0A2K6LFT9_RHIBE/5-144 [subseq from] UBC core domain-containing protein OS=Rhinopithecus bieti OX=61621 PE=4 SV=1
-------RVKVPRNFRLLEELEEGQKGVGDGTVSWGLEDDEDMTLTRWTGMIIGPPRTNYENRRYSLKVECGPKYPEAPPSVRFVTKINMNGINNSSGMVDARSIPVLAKWQNSYSIKVVLQELRRLMMSKENMKLPQPPEGQTYNN
>tr|A0A4W5NGA1|A0A4W5NGA1_9TELE/2-139 [subseq from] UBC core domain-containing protein OS=Hucho hucho OX=62062 PE=4 SV=1
---------AVPRNFRLLEELEEGQKGVGDGTVSWGLEDDEDMTLTRWRGMIIGPPRTIYENRMYSLKVECGPRYPEAPPFVRFVTKINLNGVHNSNGVVDTRAVSALAKWQNSYSIRVVLQELRRLMMCKENMKLPQPPEGQIYTN
>tr|H3BEJ8|H3BEJ8_LATCH/12-153 [subseq from] UBC core domain-containing protein OS=Latimeria chalumnae OX=7897 GN=UBE2V1 PE=4 SV=1
-----APGVEVPRNFRLLEELEDGQKGVGDGTVSWGLEDDEDMTLTRWTGMIIGPPRTAYENRIYSLKIDCGPKYPTVSPFIRFVTKINMNGVNSANGVVDPKAITVLAKWQSSYTIKNVLQELRRLMLAKENMKLSQPPEGQCYSN
>tr|A0A2K6LFT6|A0A2K6LFT6_RHIBE/3-141 [subseq from] UBC core domain-containing protein OS=Rhinopithecus bieti OX=61621 PE=4 SV=1
--------VKVPRNFRLLEELEEGQKGVGDGTVSWGLEDDEDMTLTRWTGMIIGPPRTNYENRRYSLKVECGPKYPEAPPSVRFVTKINMNGINNSSGMVDARSIPVLAKWQNSYSIKVVLQELRRLMMSKENMKLPQPPEGQTYNN
>tr|A0A6Q2YCN2|A0A6Q2YCN2_ESOLU/17-157 [subseq from] Ubiquitin conjugating enzyme E2 V2 OS=Esox lucius OX=8010 PE=4 SV=1
------VGVKVPRNFRLLEELEEGQKGVGDGTVSWGLEDDEDMTLTRWTGMIIGPARTNYENRIYSLKVECGPKYPESPPIVRFVTKISMNGINNSNGMVDTRSIPILSKWQNSYSIKVVLQELRRLMMSKENMKLPQPPEGQNYSN
>tr|A0A6Q2XWP8|A0A6Q2XWP8_ESOLU/20-160 [subseq from] Ubiquitin conjugating enzyme E2 V2 OS=Esox lucius OX=8010 PE=4 SV=1
------VGVKVPRNFRLLEELEEGQKGVGDGTVSWGLEDDEDMTLTRWTGMIIGPARTNYENRIYSLKVECGPKYPESPPIVRFVTKISMNGINNSNGMVDTRSIPILSKWQNSYSIKVVLQELRRLMMSKENMKLPQPPEGQNYSN
>tr|A0A4W4DR71|A0A4W4DR71_ELEEL/4-146 [subseq from] UBC core domain-containing protein OS=Electrophorus electricus OX=8005 PE=4 SV=1
----KTSSVKVPRNFRLLEELEEGQKGVGDGTVSWGLEDDDDMTLTRWRGMIIGPPRTIYENRMYSLRVECGPRYPETPPFVRFVTKINLNGVHNSSGVVDTRAVSALAKWQNSYSIRVVLQELRRLMMCKENMKLPQPPEGQIYTN
>tr|A0A6P3VJ05|A0A6P3VJ05_CLUHA/3-145 [subseq from] ubiquitin-conjugating enzyme E2 variant 2 isoform X1 OS=Clupea harengus OX=7950 GN=ube2v2 PE=4 SV=1
----ASSGVKVPRNFRLLEELEEGQKGVGDGTVSWGLEDDEDMTLTRWTGMIIGPARTNYENRIYSLKMECGPKYPEVSPIIRFVTKISMNGVNNSNGMVDSRSIPILAKWQNSYSIKVVLQELRRLLMSKENMKLPQPPEGQTYSN
>tr|A0A2D0QVI5|A0A2D0QVI5_ICTPU/14-155 [subseq from] ubiquitin-conjugating enzyme e2 variant 1 isoform X1 OS=Ictalurus punctatus OX=7998 GN=ub2v1 PE=4 SV=1
-----FSGVKVPRNFRLLEELEEGQKGVGDGTVSWGLEDDDDMTLTRWRGMIIGPPRTIYENRMYSLRVECGPRYPETPPFVRFVTKINLNGVHNSSGVVEPRAVSSLAKWQDSYSIRVVLQELRRLMMCKENMKLPQPPEGQIYTN
>tr|A0A4W5KNH5|A0A4W5KNH5_9TELE/3-145 [subseq from] UBC core domain-containing protein OS=Hucho hucho OX=62062 PE=4 SV=1
----VTVGVKVPRNFRLLEELEEGQKGVGDGTVSWGLEDDEDMTLTRWTGMIIGPARTNYENRIYSLKVECGPKYPESPPIVRFVTKISMNGINNSNGMVDTRSIPILSKWQTSYSIKVVLQELRRLMMSKENMKLPQPPEGQTYSN
>tr|A0A673XNC2|A0A673XNC2_SALTR/2-139 [subseq from] Ubiquitin-conjugating enzyme E2 variant 1 OS=Salmo trutta OX=8032 GN=LOC115168031 PE=4 SV=1
---------AVPRNFRLLEELEEGQKGVGDGTVSWGLEDDEDMTLTRWRGMIIGPPRTIYENRMYSLKVECGPRYPEAPPFVRFVTKINLNGVHNSNGVVDTRAVSALAKWQNSYSIRVVLQELRRLMMCKENMKLPQPPEGQIYTN
>tr|A0A2R9CI04|A0A2R9CI04_PANPA/10-146 [subseq from] Ubiquitin conjugating enzyme E2 V2 OS=Pan paniscus OX=9597 PE=4 SV=1
----------VPRNFRLLEELEEGQKGVGDGTVSWGLEDDEDMTLTRWTGMIIGPPRTNYENRIYSLKVECGPKYPEAPPSVRFVTKINMNGINNSSGMVDARSIPVLAKWQNSYSIKVVLQELRRLMMSKENMKLPQPPEGQTYNN
>tr|A0A667X289|A0A667X289_9TELE/13-153 [subseq from] Ubiquitin-conjugating enzyme E2 variant 1 OS=Myripristis murdjan OX=586833 PE=4 SV=1
-----G-SVKVPRSFRLLEELEEGQKGVGDGTVSWGLEDDDDMTLTRWNGMILGPPRTIYENRIYSLKVECGPKYPETPPFVRFVTKINLNGVHNSNGVVDTRAVGALAKWQNSYSIRMVLQELRRLMMCKENMKLPQPPEGQVYSN
>tr|A0A674BP58|A0A674BP58_SALTR/4-145 [subseq from] Ubiquitin-conjugating enzyme E2 variant 1-like OS=Salmo trutta OX=8032 GN=LOC115150135 PE=4 SV=1
-----SSVIKVPRNFRLLEELEEGQKGVGDGTVSWGLEDDEDIMLTRWTGMIIGPPRTIYENRMYSLKVECGPRYPESPPFVRFVTKINLNGVHNSNGVVDTRAVAALAKWQNSYSIRVVLQELRRLMMCKENMKLPQPPEGQVFSN
>tr|A0A2K6NGS3|A0A2K6NGS3_RHIRO/4-145 [subseq from] UBC core domain-containing protein OS=Rhinopithecus roxellana OX=61622 PE=4 SV=1
-----STGVKVPRIFRLLEELEEGQKGVGDGTVSWGLEDDEDMTLTRWTGMIIGPPRTNYENRIYSLKVECGPKYPEAPPSVRFVTKINMNGINNSSGMVDARSIPVLAKWQNSYSIKVVLQELRRLMMPKENMKLPQPPEGQTHNN
>tr|A0A673XE79|A0A673XE79_SALTR/8-144 [subseq from] Ubiquitin-conjugating enzyme E2 variant 1 OS=Salmo trutta OX=8032 GN=LOC115168031 PE=4 SV=1
----------VPRNFRLLEELEEGQKGVGDGTVSWGLEDDEDMTLTRWRGMIIGPPRTIYENRMYSLKVECGPRYPEAPPFVRFVTKINLNGVHNSNGVVDTRAVSALAKWQNSYSIRVVLQELRRLMMCKENMKLPQPPEGQIYTN
>tr|A0A2K6LFU5|A0A2K6LFU5_RHIBE/1-139 [subseq from] UBC core domain-containing protein OS=Rhinopithecus bieti OX=61621 PE=4 SV=1
--------VKVPRNFRLLEELEEGQKGVGDGTVSWGLEDDEDMTLTRWTGMIIGPPRTNYENRRYSLKVECGPKYPEAPPSVRFVTKINMNGINNSSGMVDARSIPVLAKWQNSYSIKVVLQELRRLMMSKENMKLPQPPEGQTYNN
>tr|A0A2K6U2S9|A0A2K6U2S9_SAIBB/4-143 [subseq from] UBC core domain-containing protein OS=Saimiri boliviensis boliviensis OX=39432 PE=4 SV=1
-------PFKVPRNFRLLEELEEGQKGVGDGTVSWGLEDDEDMTLTRWTGMIIGPPRTNYENRIYSLKVECGPKYPEAPPSVRFVTKINMNGVNNSSGMVDARSIPVLAKWQNSYSIKVVLQELRRLMMSKENMKLSQPPEGQTYNN
>tr|A0A671DS22|A0A671DS22_RHIFE/4-143 [subseq from] UBC core domain-containing protein OS=Rhinolophus ferrumequinum OX=59479 PE=4 SV=1
-----STGVKVPRNFRLLEELEEGQKGVGDGTVSWGLEDDEDMTLTRWIGMIIGPPRTNYENRIYSLKVECGPKYPEAPPSVRFVTKINMNGINNSSGMVDARSIPVLAKWQNSYSVKVVLQELRRLMMSKENMKLPQSPEGQTY--
>tr|A0A673XNG5|A0A673XNG5_SALTR/2-138 [subseq from] Ubiquitin-conjugating enzyme E2 variant 1 OS=Salmo trutta OX=8032 GN=LOC115168031 PE=4 SV=1
----------VPRNFRLLEELEEGQKGVGDGTVSWGLEDDEDMTLTRWRGMIIGPPRTIYENRMYSLKVECGPRYPEAPPFVRFVTKINLNGVHNSNGVVDTRAVSALAKWQNSYSIRVVLQELRRLMMCKENMKLPQPPEGQIYTN
>tr|A0A3Q1ND89|A0A3Q1ND89_BOVIN/2-138 [subseq from] Ubiquitin-conjugating enzyme E2 variant 2 OS=Bos taurus OX=9913 GN=UBE2V2 PE=4 SV=1
----------IPRNFRLLEELEEGQKGVGDGTVSWGLEDDEDMTLTRWTGMIIGPPRTNYENRIYSLKVECGPKYPEAPPSVRFVTKINMNGINNSSGMVDARSIPVLAKWQNSYSIKVVLQELRRLMMSKENMKLPQPPEGQTYNN
>tr|A0A671F4T6|A0A671F4T6_RHIFE/1-147 [subseq from] UBC core domain-containing protein OS=Rhinolophus ferrumequinum OX=59479 PE=4 SV=1
MATTMGSGIKVPHNFELLEELKEGQEGVGDGTVSWDLEDDEGMILTRWTGMIIGPPRTIYENQIYSLKIECGPKYPEAPPFVRLVTKLNMNGVSSSNGVVYTRAISVLAKWQNSYSIKVVLQELRRLMLCKENIKLPQPREGQCYSN
>tr|A0A3Q0GEF1|A0A3Q0GEF1_ALLSI/5-146 [subseq from] ubiquitin-conjugating enzyme E2 variant 2 isoform X3 OS=Alligator sinensis OX=38654 GN=UBE2V2 PE=4 SV=1
--------VKVPRNFRLLEELEEGQKGVGDGTVSWGLEDDEDMTLTRWTGMIIGPPRvsmTNYENRIYSLKVECGPKYPEAPPTVRFVTKINMNGINNSNGMVDARSIPVLAKWQNSYSIKVVLQELRRLMMSKENMKLPQPPEGQTYSN
>tr|A0A060WDS6|A0A060WDS6_ONCMY/8-147 [subseq from] UBC core domain-containing protein OS=Oncorhynchus mykiss OX=8022 GN=GSONMT00069103001 PE=4 SV=1
-------CVKVPRNFRLLEELEEGQKGVGDGTVSWGLEDDEDIMLTRWTGMIIGPPRTIYENRMYSLKVECGPRYPESPPFVRFVTKINLNGVHNSNGVVDTRAVAALAKWQNSYSIRVVLQELRRLMMCKENMKLPQPPEGQLFSN
>tr|A0A4W5MTE5|A0A4W5MTE5_9TELE/10-149 [subseq from] Ubiquitin-conjugating enzyme E2 variant 1 OS=Hucho hucho OX=62062 PE=4 SV=1
-------SVKVPRNFRLLEELEEGQKGVGDGTVSWGLEDDEDIMLTRWTGMIIGPPRTIYENRMYSLKVECGPRYPESPPFVRFVTKINLNGVHNSNGVVDTRAVAALAKWQNSYSIRVVLQELRRLMMCKENMKLPQPPEGQLFSN
>tr|A0A6Q2XIV7|A0A6Q2XIV7_ESOLU/10-149 [subseq from] Ubiquitin-conjugating enzyme E2 variant 1 OS=Esox lucius OX=8010 PE=4 SV=1
-------RVKVPRNFRLLEELEEGQKGVGDGTVSWGLEDDEDIMLTRWTGMIIGPPRTIYENRMYSLKVECGPRYPESPPFVRFVTKINLNGVHNSNGVVDTRAVAALAKWQNSYSIRVVLQELRRLMMCKENMKLPQPPEGQVFSN
>tr|A0A6Q2XU45|A0A6Q2XU45_ESOLU/4-143 [subseq from] Ubiquitin conjugating enzyme E2 V2 OS=Esox lucius OX=8010 PE=4 SV=1
-------RVKVPRNFRLLEELEEGQKGVGDGTVSWGLEDDEDMTLTRWTGMIIGPARTNYENRIYSLKVECGPKYPESPPIVRFVTKISMNGINNSNGMVDTRSIPILSKWQNSYSIKVVLQELRRLMMSKENMKLPQPPEGQNYSN
>tr|B5DGF8|B5DGF8_SALSA/3-145 [subseq from] Ubiquitin-conjugating enzyme E2 variant 2 OS=Salmo salar OX=8030 GN=ube2v2 PE=2 SV=1
----ASSGVKVPRNFCLLEELEEGQKGVGDGTVSWGLEDDEDMTLTRWTGMIIGPARTNYENRIYSLKVECGPKYPESPPIVRFVTKISMNGINNSNGMVDTRSIPILSKWQTSYSIKVVLQELRRLMMSKENMKLPQPPEGQTYSN
>tr|A0A3N0XG61|A0A3N0XG61_ANAGA/20-160 [subseq from] Ubiquitin-conjugating enzyme E2 variant 2 OS=Anabarilius grahami OX=495550 GN=DPX16_4416 PE=4 SV=1
----ASSGVKVPRNFRLLEELEEGQKGVGDGTVSWGLEDDEDMTLTRWTGMIIGPARTNYENRIYSLKVECGPKYPELPPTVRFVTKISMNGINNSNGMVDARSIPILAKWQNSYSIKVVLQELRRLMMSKENMKLPQPPEGQTY--
>tr|A0A6J2VLU9|A0A6J2VLU9_CHACN/3-144 [subseq from] ubiquitin-conjugating enzyme E2 variant 1 isoform X2 OS=Chanos chanos OX=29144 GN=LOC115814291 PE=4 SV=1
--AAAG---SVPRNFRLLEELEEGQKGVGDGTVSWGLEDDEDMTLTRWRGMIIGPPRTIYENRMYSLRVECGPRYPETPPFVRFVTKINLNGVHNSNGVVDMRAVSSLAKWQNSYSIRVVLQELRRLMMCKENMKLPQPPEGQVYSN
>tr|A0A667XRU1|A0A667XRU1_9TELE/5-143 [subseq from] Ubiquitin-conjugating enzyme E2 variant 1 OS=Myripristis murdjan OX=586833 PE=4 SV=1
--------VKVPRSFRLLEELEEGQKGVGDGTVSWGLEDDDDMTLTRWNGMILGPPRTIYENRIYSLKVECGPKYPETPPFVRFVTKINLNGVHNSNGVVDTRAVGALAKWQNSYSIRMVLQELRRLMMCKENMKLPQPPEGQVYSN
>tr|B5X9C4|B5X9C4_SALSA/16-158 [subseq from] Ubiquitin-conjugating enzyme E2 variant 2 OS=Salmo salar OX=8030 GN=UB2V2 PE=2 SV=1
----ASSGVKVPRNFCLLEELEEGQKGVGDGTVSWGLEDDEDMTLTRWTGMIIGPARTNYENRIYSLKVECGPKYPESPPIVRFVTKISMNGINNSNGMVDTRSIPILSKWQTSYSIKVVLQELRRLMMSKENMKLPQPPEGQTYSN
>tr|A0A674BQF6|A0A674BQF6_SALTR/23-162 [subseq from] Ubiquitin-conjugating enzyme E2 variant 1-like OS=Salmo trutta OX=8032 GN=LOC115150135 PE=4 SV=1
-------FIKVPRNFRLLEELEEGQKGVGDGTVSWGLEDDEDIMLTRWTGMIIGPPRTIYENRMYSLKVECGPRYPESPPFVRFVTKINLNGVHNSNGVVDTRAVAALAKWQNSYSIRVVLQELRRLMMCKENMKLPQPPEGQVFSN
>tr|A0A4W4FC95|A0A4W4FC95_ELEEL/6-146 [subseq from] UBC core domain-containing protein OS=Electrophorus electricus OX=8005 GN=ube2v2 PE=4 SV=1
------KNFKVPRNFRLLEELEEGQKGVGDGTVSWGLEDDEDMTLTRWTGMIIGPARTNYENRIYSLKVECGPKYPEVPPNVRFVTKISMNGINNSNGMVDARSIPILAKWQNSYSIKVVLQELRRLMMSKENMKLPQPPEGQTYSN
>tr|A0A671MVS4|A0A671MVS4_9TELE/3-141 [subseq from] Ubiquitin-conjugating enzyme E2 variant 2 OS=Sinocyclocheilus anshuiensis OX=1608454 GN=LOC107677285 PE=4 SV=1
--------FKVPRNFRLLEELEEGQKGVGDGTVSWGLEDDEDMTLTRWTGMIIGPARTNYENRIYSLKVECGPKYPEVPPTVRFVTKISMNGINNSNGMVDARSIPILAKWQNSYSIKVVLQELRRLMMSKENMKLPQPPEGQTYSN
>tr|A0A671KK48|A0A671KK48_9TELE/3-141 [subseq from] Ubiquitin conjugating enzyme E2 V2 OS=Sinocyclocheilus anshuiensis OX=1608454 GN=ube2v2 PE=4 SV=1
--------FKVPRNFRLLEELEEGQKGVGDGTVSWGLEDDEDMTLTRWTGMIIGPARTNYENRIYSLKVECGPKYPEVPPTVRFVTKISMNGINNSNGMVDARSIPILAKWQNSYSIKVVLQELRRLMMSKENMKLPQPPEGQTYSN
>tr|A0A672LBU6|A0A672LBU6_SINGR/3-141 [subseq from] Ubiquitin-conjugating enzyme E2 variant 2 OS=Sinocyclocheilus grahami OX=75366 GN=LOC107554674 PE=4 SV=1
--------FKVPRNFRLLEELEEGQKGVGDGTVSWGLEDDEDMTLTRWTGMIIGPARTNYENRIYSLKVECGPKYPEVPPTVRFVTKISMNGINNSNGMVDARSIPILAKWQNSYSIKVVLQELRRLMMSKENMKLPQPPEGQTYSN
>tr|A0A672LEJ2|A0A672LEJ2_SINGR/5-143 [subseq from] Ubiquitin-conjugating enzyme E2 variant 2 OS=Sinocyclocheilus grahami OX=75366 GN=LOC107554674 PE=4 SV=1
--------FKVPRNFRLLEELEEGQKGVGDGTVSWGLEDDEDMTLTRWTGMIIGPARTNYENRIYSLKVECGPKYPEVPPTVRFVTKISMNGINNSNGMVDARSIPILAKWQNSYSIKVVLQELRRLMMSKENMKLPQPPEGQTYSN
>tr|G1TM28|G1TM28_RABIT/4-145 [subseq from] UBC core domain-containing protein OS=Oryctolagus cuniculus OX=9986 PE=4 SV=1
-----STGVKVPRNFRLLEELEEVQKGVGNGTVSWGLEDDEDMTLTRWTGMIIGPPRTNYENRIYSLKVECGPKYPEAPPSVRFVTKINMNGINNSSGMVDARSIPVLAKWQNSCSIKVVLQELRRLMMSKENMKLPQPPEGQTYNN
>tr|A0A3Q0GEF6|A0A3Q0GEF6_ALLSI/58-199 [subseq from] ubiquitin-conjugating enzyme E2 variant 2 isoform X5 OS=Alligator sinensis OX=38654 GN=UBE2V2 PE=4 SV=1
--------VKVPRNFRLLEELEEGQKGVGDGTVSWGLEDDEDMTLTRWTGMIIGPPRvsmTNYENRIYSLKVECGPKYPEAPPTVRFVTKINMNGINNSNGMVDARSIPVLAKWQNSYSIKVVLQELRRLMMSKENMKLPQPPEGQTYSN
>tr|A0A1S3R2M2|A0A1S3R2M2_SALSA/3-145 [subseq from] ubiquitin-conjugating enzyme E2 variant 2 isoform X2 OS=Salmo salar OX=8030 GN=ube2v2 PE=4 SV=1
----ASSGVKVPRNFRLLEELEEGQKGVGDGTVSWGLEDDEDIMLTRWTGMIIGPARTNYENRIYSLKVECGPKYPESPPIVRFVTKICMNGINNSNGMVDTRSIPTLSKWQNSYSIKVVLQELRRLMMSKENMKLPQPPEGQTYSN
>tr|A0A6P8FHH9|A0A6P8FHH9_CLUHA/234-374 [subseq from] transmembrane protein 189 OS=Clupea harengus OX=7950 GN=LOC105894251 PE=3 SV=1
------TGVKVPRNFRLLEELEEGQKGVGDGTVSWGLEDDEDMTLTRWRGMIIGPPRTIYENRMYSLRVECGPRYPETAPFVRFVTKINLNGVHNSNGVVDTRAVSALAKWQNSYSIRVVLQELRRLMMCKENMKLPQPPEGQIYTN
>tr|C1BY10|C1BY10_ESOLU/3-145 [subseq from] Ubiquitin-conjugating enzyme E2 variant 2 OS=Esox lucius OX=8010 GN=UB2V2 PE=2 SV=1
----ASSGVKVPRNFRLLEELEEGQKGVGDGTVSWGLEDDEDMTLTRWTGTIIGPARTNYENRLYSLKVECGPKYPESPPIVRFVTKISMNGINNSNGMVDTRSIPILSKWQNSYSIKVVLQELRRLMMSKENMKHPQPPEGQNYSN
>tr|A0A3Q1FYY5|A0A3Q1FYY5_9TELE/3-144 [subseq from] Ubiquitin conjugating enzyme E2 V2 OS=Acanthochromis polyacanthus OX=80966 PE=4 SV=1
----ASSGVKVPRNFRLLEELEEGQKGEGDGTVSWGLEDDEDMTLTRWTGMIIGPARTNYENRIYSLKVECGPKYPETAPIVRFVTKISMNGINNSNGTVDSRSIPILAKWQNSYSIKIVLQELRRLMMSKENMKLPQPPEGQTYS-
>tr|A0A2K5L1C3|A0A2K5L1C3_CERAT/4-145 [subseq from] UBC core domain-containing protein OS=Cercocebus atys OX=9531 PE=4 SV=1
-----STGVKVPRNFRLLEELEEGQKGVGNGTVSWGLKDDEDMTLTRWTGMIIGPPRTNYENRIYSLKVECGPKYPEAPPSVRFVTKINMNGINNSSGMVDARSIPVLAKWQNSYSIKVVLQELRCLMMSKENMKLSQPPEGQTYNN
>tr|A0A4W4FED3|A0A4W4FED3_ELEEL/16-154 [subseq from] UBC core domain-containing protein OS=Electrophorus electricus OX=8005 GN=ube2v2 PE=4 SV=1
--------FKVPRNFRLLEELEEGQKGVGDGTVSWGLEDDEDMTLTRWTGMIIGPARTNYENRIYSLKVECGPKYPEVPPNVRFVTKISMNGINNSNGMVDARSIPILAKWQNSYSIKVVLQELRRLMMSKENMKLPQPPEGQTYSN
>tr|A0A2K5UIN8|A0A2K5UIN8_MACFA/4-145 [subseq from] UBC core domain-containing protein OS=Macaca fascicularis OX=9541 PE=4 SV=1
-----STGVKVPRNFRLLEELEEGQKGVGDGTVSWGLEDDEDMTLIRWTGMIIGPPRTNYENRIYSLKVEWGPKYPEASPSVRFVTKINMNGINNSSGMVDARSIPVLAKWQNSYSIKVVLQELRRLMMSKENMKLPQPPEGQTYNN
>tr|A0A4W5KLA5|A0A4W5KLA5_9TELE/5-144 [subseq from] UBC core domain-containing protein OS=Hucho hucho OX=62062 PE=4 SV=1
-------RVKVPRNFRLLEELEEGQKGVGDGTVSWGLEDDEDMTLTRWTGMIIGPARTNYENRIYSLKVECGPKYPESPPIVRFVTKISMNGINNSNGMVDTRSIPILSKWQTSYSIKVVLQELRRLMMSKENMKLPQPPEGQTYSN
>tr|A0A6Q2ZBG2|A0A6Q2ZBG2_ESOLU/10-148 [subseq from] Ubiquitin conjugating enzyme E2 V2 OS=Esox lucius OX=8010 PE=4 SV=1
--------FKVPRNFRLLEELEEGQKGVGDGTVSWGLEDDEDMTLTRWTGMIIGPARTNYENRIYSLKVECGPKYPESPPIVRFVTKISMNGINNSNGMVDTRSIPILSKWQNSYSIKVVLQELRRLMMSKENMKLPQPPEGQNYSN
>tr|A0A673LKD4|A0A673LKD4_9TELE/3-141 [subseq from] Ubiquitin-conjugating enzyme E2 variant 2 OS=Sinocyclocheilus rhinocerous OX=307959 GN=LOC107732116 PE=4 SV=1
--------FKVPRNFRLLEELEEGQKGVGDGTVSWGLEDDEDMTLTRWTGMIIGPARTNYENRIYSLKVECGPKYPEVPPTVRFVTKISMNGINNSNGMVDARSIPILAKWQNSYSIKVVLQELRRLLMSKENMKLPQPPEGQTYSN
>tr|A0A673XAU0|A0A673XAU0_SALTR/5-145 [subseq from] Ubiquitin-conjugating enzyme E2 variant 2-like OS=Salmo trutta OX=8032 GN=LOC115157172 PE=4 SV=1
------TGVKVPRNFCLLEELEEGQKGVGDGTVSWGLEDDEDMTLTRWTGMIIGPARTNYENRIYSLKVECGPKYPESPPIVRFVTKISMNGINNSNGMVDTRSIPILSKWQTSYSIKVVLQELRRLMMSKENMKLPQPPEGQTYSN
>tr|A0A485N0V0|A0A485N0V0_LYNPA/4-145 [subseq from] Ubiquitin-conjugating enzyme e2 variant 2 OS=Lynx pardinus OX=191816 GN=LYPA_23C005332 PE=4 SV=1
-----SPGVKVPRNFHLLEEIEEGQKGVGDGTVSWGLEDDEDMTLTRWTGMITGPPRTNYENRIYNLKVECGPKYPEVPPSLRFVTKINMNGINNSSGMVDARSIAVLAKWQNSYSIEVVLQELRRLMMSKENMKLPQPPEGQTYNN
>tr|A0A671KRM3|A0A671KRM3_9TELE/11-149 [subseq from] Ubiquitin conjugating enzyme E2 V2 OS=Sinocyclocheilus anshuiensis OX=1608454 GN=ube2v2 PE=4 SV=1
--------TLVPRNFRLLEELEEGQKGVGDGTVSWGLEDDEDMTLTRWTGMIIGPARTNYENRIYSLKVECGPKYPEVPPTVRFVTKISMNGINNSNGMVDARSIPILAKWQNSYSIKVVLQELRRLMMSKENMKLPQPPEGQTYSN
>tr|A0A087XP94|A0A087XP94_POEFO/1-147 [subseq from] Ubiquitin-conjugating enzyme E2 variant 1 OS=Poecilia formosa OX=48698 PE=4 SV=2
MAVATGSGVKVPRNFRLLEELEEGQKGVGDGTVSWGLEDDEDMTLTRWRGVILGPPRTSYENRMYNLKVECGPGYPDSPPFVRFVTKINLNGVHTSNGVVDMHAVTPLAKWQNSYSIRMVLLELRRLMMCKENMKLPQPPEGQMYSN
>tr|A0A3B3TU84|A0A3B3TU84_9TELE/1-147 [subseq from] Ubiquitin-conjugating enzyme E2 variant 1 OS=Poecilia latipinna OX=48699 PE=4 SV=1
MAVATGSGVKVPRNFRLLEELEEGQKGVGDGTVSWGLEDDEDMTLTRWRGVILGPPRTSYENRMYNLKVECGPGYPDSPPFVRFVTKINLNGVHTSNGVVDMHAVTPLAKWQNSYSIRMVLLELRRLMMCKENMKLPQPPEGQMYSN
>tr|A0A3B3WD62|A0A3B3WD62_9TELE/1-147 [subseq from] Ubiquitin-conjugating enzyme E2 variant 1 OS=Poecilia mexicana OX=48701 PE=4 SV=1
MAVATGSGVKVPRNFRLLEELEEGQKGVGDGTVSWGLEDDEDMTLTRWRGVILGPPRTSYENRMYNLKVECGPGYPDSPPFVRFVTKINLNGVHTSNGVVDMHAVTPLAKWQNSYSIRMVLLELRRLMMCKENMKLPQPPEGQMYSN
>tr|A0A3B5M4L3|A0A3B5M4L3_9TELE/1-147 [subseq from] Ubiquitin-conjugating enzyme E2 variant 1 OS=Xiphophorus couchianus OX=32473 PE=4 SV=1
MAVATGSGVKVPRNFRLLEELEEGQKGVGDGTVSWGLEDDEDMTLTRWRGVILGPPRTSYENRMYNLKVECGPGYPDSPPFVRFVTKINLNGVHTSNGVVDMHAVTPLAKWQNSYSIRMVLLELRRLMMCKENMKLPQPPEGQMYSN
>tr|A0A3B5REB1|A0A3B5REB1_XIPMA/1-147 [subseq from] UBC core domain-containing protein OS=Xiphophorus maculatus OX=8083 PE=4 SV=1
MAVATGSGVKVPRNFRLLEELEEGQKGVGDGTVSWGLEDDEDMTLTRWRGVILGPPRTSYENRMYNLKVECGPGYPDSPPFVRFVTKINLNGVHTSNGVVDMHAVTPLAKWQNSYSIRMVLLELRRLMMCKENMKLPQPPEGQMYSN
>tr|A0A3Q2EGI5|A0A3Q2EGI5_CYPVA/1-147 [subseq from] Ubiquitin-conjugating enzyme E2 variant 1 OS=Cyprinodon variegatus OX=28743 PE=4 SV=1
MAVATGSGIKVPRNFRLLEELEEGQKGVGDGTVSWGLEDDEDMTLTRWRGVILGPPRTSYENRMYNLKVECGPGYPESPPFVRFVTKINLNGVHTSNGVVDMHAVTPLAKWQNSYSIRMVLLELRRLMMCKENMKLPQPPEGQIYTN
>tr|A0A2K6NDU8|A0A2K6NDU8_RHIRO/4-145 [subseq from] UBC core domain-containing protein OS=Rhinopithecus roxellana OX=61622 PE=4 SV=1
-----STGVKVPRNFCLLEELEEGQKGVGDGTVSWGLEDDEDMTLTRWTGMIIGPPRTNYENRIYSLKVECGPKYPEAPPSVRFVTKINMNGINNSSGMVDAQRIPVLAKWQNSYSIKVVLQELRCLMMSKENMKLPQPPEGQTCSN
>tr|A0A3B4AV10|A0A3B4AV10_9GOBI/13-159 [subseq from] UBC core domain-containing protein OS=Periophthalmus magnuspinnatus OX=409849 PE=4 SV=1
MAVSAGSGVKVPRNFRLLEELEEGQKGVGDGTVSWGLEDDDDMTLTRWRGVILGPPRTSYENRMYNLKVECGPGYPESPPFVRFVTKINLNGVHNSNGVVDMRAVSALAKWQNSYSIRMVLLELRRLMTCKENMKLPQPPEGQIYSN
>tr|A0A1A8E1Z3|A0A1A8E1Z3_9TELE/5-146 [subseq from] UBC core domain-containing protein (Fragment) OS=Nothobranchius kadleci OX=1051664 GN=OLA.23329 PE=4 SV=1
----ASSGVKVPRNFRLLEELEEGQKGEGDGTVSWGLEDDEDMTLTRWTGMIIGPARTNYENRIYSLKVECGPRYPETAPTVRFVTKISMNGINNSNGTVDSRSIQVLAKWQNSYSIKIVLQELRRLMMSKENMKLPQPPEGQTYS-
>tr|A0A1A8GC03|A0A1A8GC03_9TELE/5-146 [subseq from] UBC core domain-containing protein (Fragment) OS=Nothobranchius korthausae OX=1143690 GN=OLA.23329 PE=4 SV=1
----ASSGVKVPRNFRLLEELEEGQKGEGDGTVSWGLEDDEDMTLTRWTGMIIGPARTNYENRIYSLKVECGPRYPETAPTVRFVTKISMNGINNSNGTVDSRSIQVLAKWQNSYSIKIVLQELRRLMMSKENMKLPQPPEGQTYS-
>tr|A0A1A8JS47|A0A1A8JS47_NOTKU/5-146 [subseq from] UBC core domain-containing protein (Fragment) OS=Nothobranchius kuhntae OX=321403 GN=OLA.23329 PE=4 SV=1
----ASSGVKVPRNFRLLEELEEGQKGEGDGTVSWGLEDDEDMTLTRWTGMIIGPARTNYENRIYSLKVECGPRYPETAPTVRFVTKISMNGINNSNGTVDSRSIQVLAKWQNSYSIKIVLQELRRLMMSKENMKLPQPPEGQTYS-
>tr|A0A1A8PIT3|A0A1A8PIT3_9TELE/5-146 [subseq from] UBC core domain-containing protein (Fragment) OS=Nothobranchius pienaari OX=704102 GN=OLA.23329 PE=4 SV=1
----ASSGVKVPRNFRLLEELEEGQKGEGDGTVSWGLEDDEDMTLTRWTGMIIGPARTNYENRIYSLKVECGPRYPETAPTVRFVTKISMNGINNSNGTVDSRSIQVLAKWQNSYSIKIVLQELRRLMMSKENMKLPQPPEGQTYS-
>tr|A0A1A8R5A1|A0A1A8R5A1_9TELE/5-146 [subseq from] UBC core domain-containing protein (Fragment) OS=Nothobranchius rachovii OX=451742 GN=OLA.23329 PE=4 SV=1
----ASSGVKVPRNFRLLEELEEGQKGEGDGTVSWGLEDDEDMTLTRWTGMIIGPARTNYENRIYSLKVECGPRYPETAPTVRFVTKISMNGINNSNGTVDSRSIQVLAKWQNSYSIKIVLQELRRLMMSKENMKLPQPPEGQTYS-
>tr|A0A673KRD6|A0A673KRD6_9TELE/2-138 [subseq from] Ubiquitin-conjugating enzyme E2 variant 1 OS=Sinocyclocheilus rhinocerous OX=307959 GN=LOC107730900 PE=4 SV=1
----------IPRNFRLLEELEEGQKGVGDGTVSWGLEDDEDMTLTRWRGMIIGPPRTIYENRMYSLRVECGPRYPETPPFVRFVTKINLNGVHNSNGVVDMRAVSSLAKWQNSYSIRVVLQELRRLMMCKENMKLPQPPEGQIYSN
>tr|A0A674F3D2|A0A674F3D2_SALTR/16-159 [subseq from] Ubiquitin-conjugating enzyme E2 variant 1 OS=Salmo trutta OX=8032 PE=4 SV=1
----AGKKVpTVPRNFRLLEELEEGQKGVGDGTVSWGLEDDEDIMLTRWTGMIIGPPRTIYENRMYSLKVECGPRYPESPPFVRFVTKINLNGVHNSNGVVDTRAVAALAKWQNSYSIRVVLQELRRLMMCKENMKLPQPPEGQLFSN
>tr|A0A0S7F0P1|A0A0S7F0P1_9TELE/21-167 [subseq from] UB2V1 (Fragment) OS=Poeciliopsis prolifica OX=188132 GN=UB2V1 PE=4 SV=1
MAVATGSGVKVPRNFRLLEELEEGQKGVGDGTVSWGLEDDEDMTLTRWRGVILGPPRTSYENRMYNLKVECGPGYPDSPPFVRFVTKINLNGVHTSNGVVDMHAVTPLAKWQNSYSIRMVLLELRRLMMCKENMKLPQPPEGQMYSN
>tr|A0A4W5KAX0|A0A4W5KAX0_9TELE/5-145 [subseq from] UBC core domain-containing protein OS=Hucho hucho OX=62062 PE=4 SV=1
------VGVKVPRNFRLLEELEEGQKGVGDGTVSWGLEDDEDIMLTRWTGMIIGPARTNYENRIYSLKVECGPKYPESPPIVRFVTKICMNGINNSNGMVDTRSIPILSKWQNSYSIKVVLQELRRLMMSKENMKLPQPPEGQTYSN
>tr|A0A6F9ARV5|A0A6F9ARV5_9TELE/1-139 [subseq from] UBC core domain-containing protein (Fragment) OS=Coregonus sp. 'balchen' OX=861768 GN=CSTEINMANNI_LOCUS1637283 PE=4 SV=1
--------VKVPRNFRLLEELEEGQKGVGDGTVSWGLEDDEDMTLTRWTGMIIGPARTNYENRIYSLKVECGPKYPESPPIVRFVTKISMNGINNSNGMVDTRSIPILSKWQTSYSIKVVLQELRRLMMSKENMKLPQPPEGQTYSN
>tr|A0A1A7Z5S8|A0A1A7Z5S8_9TELE/5-146 [subseq from] UBC core domain-containing protein (Fragment) OS=Iconisemion striatum OX=60296 GN=OLA.23329 PE=4 SV=1
----ASSGVKVPRNFRLLEELEEGQKGEGDGTVSWGLEDDEDMTLTRWTGMIIGPARTNYENRIYSLKVECGPRYPETAPTVRFVTKISMNGINNSNGTVDSRSIPVLAKWQNSYSIKIVLQELRRLMMSKENMKLPQPPEGQTYS-
>tr|A0A1L8FYX8|A0A1L8FYX8_XENLA/1-137 [subseq from] UBC core domain-containing protein OS=Xenopus laevis OX=8355 GN=XELAEV_18031993mg PE=1 SV=1
----------MPRNFRLLEELEEGQKGVGDGTVSWGLEDDEDMTLTRWTGMIIGPPRTNYENRIYSLKIECGPKYPEHPPTVRFVTKINMNGINNSNGMVDSRSVPILAKWQNSFSIKVVLQELRRLMMSKENMKLPQPPEGQTYNN
>tr|A0A3Q1KG43|A0A3Q1KG43_ANATE/14-160 [subseq from] UBC core domain-containing protein OS=Anabas testudineus OX=64144 PE=4 SV=2
MAVAAGSGVKVPRNFRLLEELEEGQKGVGDGTVSWGLEDDEDMTLTRWRGVILGPPRTSYENRMYNLKVECGPGYPESPPFVRFVTKINLNGVHNSNGVVDMHAVTALAKWQNSYSIRMVLQELRRLMTCKENMKLPQPPEGQIYTN
>tr|A0A7J6AZA5|A0A7J6AZA5_AMEME/38-177 [subseq from] DNA helicase (Fragment) OS=Ameiurus melas OX=219545 GN=AMELA_G00071380 PE=3 SV=1
----ASSGVKVPRNFRLLEELEEGQKGVGDGTVSWGLEDDEDMTLTRWTGMIIGPARTNYENRIYSLKVECGPKYPEAPPTVRFVTKISMNGINNSNGMVDARSIPILAKWQNSYSIKVVLQELRRLMMSKENMKLPQPPEGQT---
>tr|A0A6P3VQD3|A0A6P3VQD3_CLUHA/1-147 [subseq from] ubiquitin-conjugating enzyme E2 variant 1-like OS=Clupea harengus OX=7950 GN=LOC105895961 PE=4 SV=1
MAGAAGSGVKVPRNFRLLEELEEGQKGIGDGTCSWGLEDDEDMTLTRWNGTIIGPPRTIFENRIYSLKLECGPRYPEIPPLVRFLTKINLNGVHNSNGVVDMRAVSSLSKWQSSYSIRVVLQELRRLMMCKENMKLPQPPESQLYSN
>tr|A0A286XVG9|A0A286XVG9_CAVPO/1-140 [subseq from] UBC core domain-containing protein OS=Cavia porcellus OX=10141 PE=4 SV=1
MAATTGSGVKVPCNFRLLEELEEGQKGVGDGTGSWGLEDDKDMTPTRWTGMVIEHPRTIYENRIYSLKIECGPKYPEAPPFIRFVTKINMNGVNSSNGVVDPRAISVLAKWQNSYSIEV-------LMMSKKNMKLPQPPEGQCYSN
>tr|A0A4U5UWR6|A0A4U5UWR6_COLLU/3-144 [subseq from] Ubiquitin-conjugating enzyme E2 variant 2 OS=Collichthys lucidus OX=240159 GN=D9C73_014033 PE=4 SV=1
----ASSGVKVPRNFRLLEELEEGQKGEGDGTVSWGLEDDEDMTLTRWTGMIIGPARTNYENRIYSLKVECGSRYPEAAPTVRFVTKINMNGINSSNGTVDSRSVPILAKWQNSYSIKIVLQELRRLMMAKENMKLPQPPEGQTYS-
>tr|A0A146ZU53|A0A146ZU53_FUNHE/13-158 [subseq from] Ubiquitin-conjugating enzyme E2 variant 1 OS=Fundulus heteroclitus OX=8078 PE=4 SV=1
MAVATGSGVKVPRNFRLLEELEEGQKGVGDGTVSWGLEDDEDMTLTRWRGVILGPPRTSYENRMYNLKVECGPGYPESPPFVRFVTKINLNGVHTSNGVVDMHAVTPLAKWQNSYSIRMVLLELRRLMMCKENMKLPQPPEGQIYT-
>tr|A0A087Y8N5|A0A087Y8N5_POEFO/3-144 [subseq from] Ubiquitin-conjugating enzyme E2 variant 2 OS=Poecilia formosa OX=48698 PE=4 SV=2
----ASSGVKVPRNFRLLEELEEGQKGEGDGTVSWGLEDDEDMTLTRWTGMIIGPARTNYENRIYSLKVECGPRYPETAPTVRFVTKISMNGINNSNGTVDSRSIPILAKWQNSYSIKIVLQELRRLMMSKENMKLPQPPEGQTYS-
>tr|A0A2I4CZW8|A0A2I4CZW8_9TELE/3-144 [subseq from] ubiquitin-conjugating enzyme E2 variant 2 OS=Austrofundulus limnaeus OX=52670 GN=ube2v2 PE=4 SV=1
----ASSGVKVPRNFRLLEELEEGQKGEGDGTVSWGLEDDEDMTLTRWTGMIIGPARTNYENRIYSLKVECGPRYPETAPTVRFVTKISMNGINNSNGTVDSRSIPILAKWQNSYSIKIVLQELRRLMMSKENMKLPQPPEGQTYS-
>tr|A0A3B3VE56|A0A3B3VE56_9TELE/3-144 [subseq from] Ubiquitin conjugating enzyme E2 V2 OS=Poecilia latipinna OX=48699 PE=4 SV=1
----ASSGVKVPRNFRLLEELEEGQKGEGDGTVSWGLEDDEDMTLTRWTGMIIGPARTNYENRIYSLKVECGPRYPETAPTVRFVTKISMNGINNSNGTVDSRSIPILAKWQNSYSIKIVLQELRRLMMSKENMKLPQPPEGQTYS-
>tr|A0A3B3Y0C4|A0A3B3Y0C4_9TELE/3-144 [subseq from] Ubiquitin conjugating enzyme E2 V2 OS=Poecilia mexicana OX=48701 PE=4 SV=1
----ASSGVKVPRNFRLLEELEEGQKGEGDGTVSWGLEDDEDMTLTRWTGMIIGPARTNYENRIYSLKVECGPRYPETAPTVRFVTKISMNGINNSNGTVDSRSIPILAKWQNSYSIKIVLQELRRLMMSKENMKLPQPPEGQTYS-
>tr|A0A3B4V458|A0A3B4V458_SERDU/3-144 [subseq from] Ubiquitin conjugating enzyme E2 V2 OS=Seriola dumerili OX=41447 PE=4 SV=1
----ASSGVKVPRNFRLLEELEEGQKGEGDGTVSWGLEDDEDMTLTRWTGMIIGPARTNYENRIYSLKVECGPRYPETAPTVRFVTKISMNGINNSNGTVDSRSIPILAKWQNSYSIKIVLQELRRLMMSKENMKLPQPPEGQTYS-
>tr|A0A3B4XKA8|A0A3B4XKA8_SERLL/3-144 [subseq from] Ubiquitin conjugating enzyme E2 V2 OS=Seriola lalandi dorsalis OX=1841481 PE=4 SV=1
----ASSGVKVPRNFRLLEELEEGQKGEGDGTVSWGLEDDEDMTLTRWTGMIIGPARTNYENRIYSLKVECGPRYPETAPTVRFVTKISMNGINNSNGTVDSRSIPILAKWQNSYSIKIVLQELRRLMMSKENMKLPQPPEGQSYS-
>tr|A0A4W6CII0|A0A4W6CII0_LATCA/3-144 [subseq from] Ubiquitin conjugating enzyme E2 V2 OS=Lates calcarifer OX=8187 GN=ube2v2 PE=4 SV=1
----ASSGVKVPRNFRLLEELEEGQKGEGDGTVSWGLEDDEDMTLTRWTGMIIGPARTNYENRIYSLKVECGPRYPETAPTVRFVTKISMNGINNSNGTVDSRSIPILAKWQNSYSIKIVLQELRRLMMSKENMKLPQPPEGQTYS-
>tr|A0A665X0L6|A0A665X0L6_ECHNA/3-144 [subseq from] Ubiquitin conjugating enzyme E2 V2 OS=Echeneis naucrates OX=173247 GN=ube2v2 PE=4 SV=1
----ASSGVKVPRNFRLLEELEEGQKGEGDGTVSWGLEDDEDMTLTRWTGMIIGPARTNYENRIYSLKVECGPRYPETAPTVRFVTKISMNGINNSNGTVDSRSIPILAKWQNSYSIKIVLQELRRLMMSKENMKLPQPPEGQTYS-
>tr|A0A6P7K1F0|A0A6P7K1F0_9TELE/3-144 [subseq from] ubiquitin-conjugating enzyme E2 variant 2 OS=Parambassis ranga OX=210632 GN=ube2v2 PE=4 SV=1
----ASSGVKVPRNFRLLEELEEGQKGEGDGTVSWGLEDDEDMTLTRWTGMIIGPARTNYENRIYSLKVECGPRYPETAPTVRFVTKISMNGINNSNGTVDSRSIPILAKWQNSYSIKIVLQELRRLMMSKENMKLPQPPEGQTYS-
>tr|A0A7N6FLU0|A0A7N6FLU0_ANATE/30-176 [subseq from] UBC core domain-containing protein OS=Anabas testudineus OX=64144 PE=4 SV=1
MAVAAGSGVKVPRNFRLLEELEEGQKGVGDGTVSWGLEDDEDMTLTRWRGVILGPPRTSYENRMYNLKVECGPGYPESPPFVRFVTKINLNGVHNSNGVVDMHAVTALAKWQNSYSIRMVLQELRRLMTCKENMKLPQPPEGQIYTN
>tr|A0A1D5RDZ1|A0A1D5RDZ1_MACMU/4-145 [subseq from] UBC core domain-containing protein OS=Macaca mulatta OX=9544 PE=4 SV=1
-----STGVKVPHNFRLLEELEEGQKGVGDGTVSWGLEDDEDMTLIRWTGMIIGPPRTNYENRIYSLKVEWGPKYPEASPSVRFVTKINMNGINNSSGMVDARSIPVLAKWQNSYSIKVVLQELRRLMMSKENMKLPQPPEGQTYNN
>tr|A0A0S7LJH2|A0A0S7LJH2_9TELE/31-172 [subseq from] UB2V2 (Fragment) OS=Poeciliopsis prolifica OX=188132 GN=UB2V2 PE=4 SV=1
----ASSGVKVPRNFRLLEELEEGQKGEGDGTVSWGLEDDEDMTLTRWTGMIIGPARTNYENRIYSLKVECGPRYPETAPTVRFVTKISMNGINNSNGTVDSRSIPVLAKWQNSYSIKIVLQELRRLMMSKENMKLPQPPEGQTYS-
>tr|A0A674F2I0|A0A674F2I0_SALTR/4-145 [subseq from] Ubiquitin-conjugating enzyme E2 variant 2 OS=Salmo trutta OX=8032 GN=LOC115169605 PE=4 SV=1
-----VVGVKVPRNFRLLEELEEGQKGVGDGTVSWGLEDDEDIMLTRWTGMIIGPARTNYENRIYSLKVECGPKYPESPPIVRFVTKICMNGINNSNGMVDTRSIPTLSKWQNSYSIKVVLQELRRLMMSKENMKLPQPPEGQTYSN
>tr|A0A484CTX1|A0A484CTX1_PERFV/3-144 [subseq from] UBC core domain-containing protein OS=Perca flavescens OX=8167 GN=EPR50_G00126160 PE=4 SV=1
----ASSGVKVPRNFRLLEELEEGQKGEGDGTVSWGLEDDEDMTLTRWTGMIIGPARTNYENRIYSLKVECGSRYPEASPTVRFVTKISMNGVNNSNGLVDSRSIPVLAKWQNSYSIKIVLQELRRLMMSKENMKLPQPPEGQTYS-
>tr|A0A6A5F7N7|A0A6A5F7N7_PERFL/3-144 [subseq from] UBC core domain-containing protein OS=Perca fluviatilis OX=8168 GN=PFLUV_G00135300 PE=4 SV=1
----ASSGVKVPRNFRLLEELEEGQKGEGDGTVSWGLEDDEDMTLTRWTGMIIGPARTNYENRIYSLKVECGSRYPEASPTVRFVTKISMNGVNNSNGLVDSRSIPVLAKWQNSYSIKIVLQELRRLMMSKENMKLPQPPEGQTYS-
>tr|A0A3Q2ZUK1|A0A3Q2ZUK1_KRYMA/3-144 [subseq from] Ubiquitin conjugating enzyme E2 V2 OS=Kryptolebias marmoratus OX=37003 PE=4 SV=1
----ASSGVKVPRNFRLLEELEEGQKGEGDGTVSWGLEDDEDMTLTRWTGMIIGPARTNYENRIYSLKVECGPRYPETAPTVRFVTKISMNGINNSNGTVDSRSIPILAKWQNSYSIKIILQELRRLMMSKENMKLPQPPEGQTYS-
>tr|A0A667Z7Z4|A0A667Z7Z4_9TELE/3-140 [subseq from] Ubiquitin conjugating enzyme E2 V2 OS=Myripristis murdjan OX=586833 GN=ube2v2 PE=4 SV=1
---------KVPRNFRLLEELEEGQKGVGDGTVSWGLEDDEDMTLTRWTGMIIGPARTNYENRIYSLKVECGPKYPEAPPTVRFVTKISMNGINNSNGTVDSRSIPILSKWQNSYSIKIVLQELRRLMTSKENMKLPQPPEGQTYSN
>tr|A0A2K6KKM6|A0A2K6KKM6_RHIBE/4-145 [subseq from] UBC core domain-containing protein OS=Rhinopithecus bieti OX=61621 PE=4 SV=1
-----STGVKVPRNFCLLEELEEGQKGVGDGTVSWGLEEDEDMTLTRWTGMIIGPPRTNYENRIYSLKVECGPKYPEAPPSVRFVTKINMNGINNSSGMVDAQRIPVLAKWQNSYSIKVVLQELRCLMMSKENMKLPQPPEGQTCSN
>tr|A0A673WZT5|A0A673WZT5_SALTR/6-146 [subseq from] Ubiquitin-conjugating enzyme E2 variant 2-like OS=Salmo trutta OX=8032 GN=LOC115157172 PE=4 SV=1
------GRVKVPRNFCLLEELEEGQKGVGDGTVSWGLEDDEDMTLTRWTGMIIGPARTNYENRIYSLKVECGPKYPESPPIVRFVTKISMNGINNSNGMVDTRSIPILSKWQTSYSIKVVLQELRRLMMSKENMKLPQPPEGQTYSN
>tr|A0A3B5M9D5|A0A3B5M9D5_9TELE/38-179 [subseq from] Ubiquitin conjugating enzyme E2 V2 OS=Xiphophorus couchianus OX=32473 PE=4 SV=1
----ASSGVKVPRNFRLLEELEEGQKGEGDGTVSWGLEDDEDMTLTRWTGMIIGPARTNYENRIYSLKVECGPRYPETAPTVRFVTKISMNGINNSNGTVDSRSIPILAKWQNSYSIKIVLQELRRLMMSKENMKLPQPPEGQTYS-
>tr|A0A3Q3DBU7|A0A3Q3DBU7_HIPCM/1-147 [subseq from] Ubiquitin conjugating enzyme E2 V1 OS=Hippocampus comes OX=109280 PE=4 SV=1
MALAAGSGVKVPRNFRLLEELEEGQKGVGDGTVSWGLEDDEDMTLTRWRGVILGPPRTSYENRMYNLKVECGPGYPESPPFVRFVTKINLNGVNTSNGVVDMHAVTALAKWQNSYSIRTVLLELRRLMTCKENMKLPQPPEGQIYTN
>tr|A0A3P9DLW2|A0A3P9DLW2_9CICH/1-147 [subseq from] Ubiquitin-conjugating enzyme E2 variant 1 OS=Maylandia zebra OX=106582 PE=4 SV=1
MAVAAGSGVKVPRNFRLLEELEEGQKGVGDGTVSWGLEDDEDMTLTRWRGVILGPPRTSYENRMYNLKVECGPGYPESPPFVRFVTKINLNGVHTSNGVVDMHAVSALAKWQNSYSIRMVLLELRRLMTCKENMKLPQPPEGQIYTN
>tr|A0A3Q0RUD4|A0A3Q0RUD4_AMPCI/1-147 [subseq from] Ubiquitin-conjugating enzyme E2 variant 1 OS=Amphilophus citrinellus OX=61819 PE=4 SV=1
MAVAAGSGVKVPRNFRLLEELEEGQKGVGDGTVSWGLEDDEDMTLTRWRGVILGPPRTSYENRMYNLKVECGPGYPESPPFVRFVTKINLNGVHTSNGVVDMHAVSALAKWQNSYSIRMVLLELRRLMTCKENMKLPQPPEGQIYTN
>tr|A0A3Q3C0R2|A0A3Q3C0R2_HAPBU/1-147 [subseq from] Ubiquitin-conjugating enzyme E2 variant 1-like OS=Haplochromis burtoni OX=8153 PE=4 SV=1
MAVAAGSGVKVPRNFRLLEELEEGQKGVGDGTVSWGLEDDEDMTLTRWRGVILGPPRTSYENRMYNLKVECGPGYPESPPFVRFVTKINLNGVHTSNGVVDMHAVSALAKWQNSYSIRMVLLELRRLMTCKENMKLPQPPEGQIYTN
>tr|A0A668SZ45|A0A668SZ45_OREAU/1-147 [subseq from] Ubiquitin-conjugating enzyme E2 variant 1 OS=Oreochromis aureus OX=47969 PE=4 SV=1
MAVAAGSGVKVPRNFRLLEELEEGQKGVGDGTVSWGLEDDEDMTLTRWRGVILGPPRTSYENRMYNLKVECGPGYPESPPFVRFVTKINLNGVHTSNGVVDMHAVSALAKWQNSYSIRMVLLELRRLMTCKENMKLPQPPEGQIYTN
>tr|A0A669DLW2|A0A669DLW2_ORENI/1-147 [subseq from] UBC core domain-containing protein OS=Oreochromis niloticus OX=8128 GN=LOC102081483 PE=4 SV=1
MAVAAGSGVKVPRNFRLLEELEEGQKGVGDGTVSWGLEDDEDMTLTRWRGVILGPPRTSYENRMYNLKVECGPGYPESPPFVRFVTKINLNGVHTSNGVVDMHAVSALAKWQNSYSIRMVLLELRRLMTCKENMKLPQPPEGQIYTN
>tr|A0A822CF89|A0A822CF89_9NEOB/3-141 [subseq from] (mimic poison frog) hypothetical protein OS=Ranitomeya imitator OX=111125 GN=RIMITATOR_LOCUS7731524 PE=4 SV=1
--------VTVPRNFQLLEELEEGQKGVGDGTVSWGLESDDDMTLARWTGMIIGPPRTNYENRIYSLKIECGPKYPEAPPTVRFETKINMNGVNSSNGMVDSRSIPVLAKWQNSYSIKVVLQELRRMMMSKENMKLPQPPEGQTYNN
>tr|H9TKZ2|H9TKZ2_CAPHI/1-123 [subseq from] UBE2V1 (Fragment) OS=Capra hircus OX=9925 GN=UBE2V1 PE=2 SV=1
------------------------QKGVGDGTVSWGLEDDEDMTLTRWTGMIIGPPRTIYENRIYSLKIECGPKYPEAPPFVRFVTKINMNGVNSSNGVVDPRAISVLAKWQNSYSIKVVLQELRRLMMSKENMKLPQPPEGQCYSN
>tr|M4AX83|M4AX83_XIPMA/39-180 [subseq from] UBC core domain-containing protein OS=Xiphophorus maculatus OX=8083 PE=4 SV=1
----ASSGVKVPRNFRLLEELEEGQKGEGDGTVSWGLEDDEDMTLTRWTGMIIGPARTNYENRIYSLKVECGPRYPETAPTVRFVTKISMNGINNSNGTVDSRSIPILAKWQNSYSIKIVLQELRRLMMSKENMKLPQPPEGQTYS-
>tr|A0A452IUR6|A0A452IUR6_9SAUR/6-131 [subseq from] Ubiquitin conjugating enzyme E2 V1 OS=Gopherus agassizii OX=38772 PE=4 SV=1
---------------------QNVVKGVGDGTVSWGLEDDEDMTLTRWTGMIIGPPRTIYENRIYSLKIECGPKYPEAPPFVRFVTKINMNGVNSSNGVVDPRAISVLAKWQNSYSIKVVLQELRRLMMSKENMKLPQPPEGQCYSN
>tr|H3BEJ9|H3BEJ9_LATCH/12-149 [subseq from] UBC core domain-containing protein OS=Latimeria chalumnae OX=7897 GN=UBE2V1 PE=4 SV=1
-------RVEVPRNFRLLEELEDGQKGVGDGTVSWGLEDDEDMTLTRWTGMIIGPPRTAYENRIYSLKIDCGPKYPTVSPFIRFVTKINMNGVNSANGVVDPKAITVLAKWQSSYTIKNVLQELRRLMLAKENMKLSQPPEGQCY--
>tr|A0A674F2H6|A0A674F2H6_SALTR/14-150 [subseq from] Ubiquitin-conjugating enzyme E2 variant 1 OS=Salmo trutta OX=8032 PE=4 SV=1
----------LPRNFRLLEELEEGQKGVGDGTVSWGLEDDEDIMLTRWTGMIIGPPRTIYENRMYSLKVECGPRYPESPPFVRFVTKINLNGVHNSNGVVDTRAVAALAKWQNSYSIRVVLQELRRLMMCKENMKLPQPPEGQLFSN
>tr|A0A3P8QDH8|A0A3P8QDH8_ASTCA/3-144 [subseq from] Ubiquitin conjugating enzyme E2 V2 OS=Astatotilapia calliptera OX=8154 PE=4 SV=1
----ASSGVKVPRNFRLLEELEEGQKGEGDGTVSWGLEDDEDMTLTRWTGMIIGPARTNYENRIYSLKVECGPRYPETAPTVRFVTKISMNGINNSNGTVDSRSIPILAKWQNSYTIKIVLQELRRLMMSKENMKLPQPPEGQTYS-
>tr|A0A3P9DGN3|A0A3P9DGN3_9CICH/3-144 [subseq from] Ubiquitin conjugating enzyme E2 V2 OS=Maylandia zebra OX=106582 PE=4 SV=1
----ASSGVKVPRNFRLLEELEEGQKGEGDGTVSWGLEDDEDMTLTRWTGMIIGPARTNYENRIYSLKVECGPRYPETAPTVRFVTKISMNGINNSNGTVDSRSIPILAKWQNSYTIKIVLQELRRLMMSKENMKLPQPPEGQTYS-
>tr|A0A3Q2V6Y6|A0A3Q2V6Y6_HAPBU/3-144 [subseq from] Ubiquitin conjugating enzyme E2 V2 OS=Haplochromis burtoni OX=8153 PE=4 SV=1
----ASSGVKVPRNFRLLEELEEGQKGEGDGTVSWGLEDDEDMTLTRWTGMIIGPARTNYENRIYSLKVECGPRYPETAPTVRFVTKISMNGINNSNGTVDSRSIPILAKWQNSYTIKIVLQELRRLMMSKENMKLPQPPEGQTYS-
>tr|A0A3Q4MNF6|A0A3Q4MNF6_NEOBR/3-144 [subseq from] Ubiquitin-conjugating enzyme E2 variant 2-like OS=Neolamprologus brichardi OX=32507 PE=4 SV=1
----ASSGVKVPRNFRLLEELEEGQKGEGDGTVSWGLEDDEDMTLTRWTGMIIGPARTNYENRIYSLKVECGPRYPETAPTVRFVTKISMNGINNSNGTVDSRSIPILAKWQNSYTIKIVLQELRRLMMSKENMKLPQPPEGQTYS-
>tr|A0A4W4DS86|A0A4W4DS86_ELEEL/3-140 [subseq from] UBC core domain-containing protein OS=Electrophorus electricus OX=8005 PE=4 SV=1
---------TVPRNFRLLEELEEGQKGVGDGTVSWGLEDDDDMTLTRWRGMIIGPPRTIYENRMYSLRVECGPRYPETPPFVRFVTKINLNGVHNSSGVVDTRAVSALAKWQNSYSIRVVLQELRRLMMCKENMKLPQPPEGQIYTN
>tr|A0A668UKA6|A0A668UKA6_OREAU/3-144 [subseq from] Ubiquitin-conjugating enzyme E2 variant 2 OS=Oreochromis aureus OX=47969 PE=4 SV=1
----ASSGVKVPRNFRLLEELEEGQKGEGDGTVSWGLEDDEDMTLTRWTGMIIGPARTNYENRIYSLKVECGPRYPETAPTVRFVTKISMNGINNSNGTVDSRSIPILAKWQNSYTIKIVLQELRRLMMSKENMKLPQPPEGQTYS-
>tr|A0A669ER28|A0A669ER28_ORENI/3-144 [subseq from] UBC core domain-containing protein OS=Oreochromis niloticus OX=8128 GN=ube2v2 PE=4 SV=1
----ASSGVKVPRNFRLLEELEEGQKGEGDGTVSWGLEDDEDMTLTRWTGMIIGPARTNYENRIYSLKVECGPRYPETAPTVRFVTKISMNGINNSNGTVDSRSIPILAKWQNSYTIKIVLQELRRLMMSKENMKLPQPPEGQTYS-
>tr|A0A673XAY3|A0A673XAY3_SALTR/10-149 [subseq from] Ubiquitin-conjugating enzyme E2 variant 2-like OS=Salmo trutta OX=8032 GN=LOC115157172 PE=4 SV=1
-------RVKVPRNFCLLEELEEGQKGVGDGTVSWGLEDDEDMTLTRWTGMIIGPARTNYENRIYSLKVECGPKYPESPPIVRFVTKISMNGINNSNGMVDTRSIPILSKWQTSYSIKVVLQELRRLMMSKENMKLPQPPEGQTYSN
>tr|A0A3B5AIJ2|A0A3B5AIJ2_9TELE/5-144 [subseq from] Ubiquitin-conjugating enzyme E2 variant 2 OS=Stegastes partitus OX=144197 PE=4 SV=1
------SGVKVPRNFRLLEELEEGQKGEGDGTVSWGLEDDEDMTLTRWTGMIIGPARTNYENRIYSLKVECGPRYPETAPTVRFVTKISMNGINNSNGTVDSRSIPILAKWQNSYSIKIVLQELRRLMMSKENMKLPQPPEGQTYS-
>tr|A0A2K6S184|A0A2K6S184_SAIBB/4-145 [subseq from] UBC core domain-containing protein OS=Saimiri boliviensis boliviensis OX=39432 PE=4 SV=1
-----SIGVKVPRYFHLLEELEERQKGVGDGTVSWGLEDDEDMTRTRWTGMIIGPPRTNYENRIYSLKVECGPKYPEAPPSVRFVTKISMNGVNNSSGMVDARSIPVLAKWQNSYSIKVVLQELRRLMMSKENMKLPQPPEGQTYNN
>tr|A0A2K5CX48|A0A2K5CX48_AOTNA/4-143 [subseq from] Ubiquitin conjugating enzyme E2 V2 OS=Aotus nancymaae OX=37293 GN=UBE2V2 PE=4 SV=1
-----STGVKVPRNFRLLEELEEGQKGVGDGTVSWGLEDDEDMTLTRWTGMIIGPPRTNYENRIYSLKVECGPKYPEAPPSVRFVTKINMNGVNNSSGLVDARSIPMLAKWQNR--LKVVLQELRRLMMSKENMKLPQPPEGQTYNN
>tr|A0A2K5KZ05|A0A2K5KZ05_CERAT/4-145 [subseq from] UBC core domain-containing protein OS=Cercocebus atys OX=9531 PE=4 SV=1
-----STGVKVPRNFRLLEELEEGQKRVGNGTVSWGLEDDEDMTLTRWTGMIIGPPRTNYENRIYSLKVEWGPKYPEAPPSVRFVTKINMNGINNSSGMVDARSIPVLAKWQNSYSIKVVLQELRCLMMSKENMKLPQPPEGQTYNN
>tr|A0A3P8RY87|A0A3P8RY87_AMPPE/3-144 [subseq from] UBC core domain-containing protein OS=Amphiprion percula OX=161767 PE=4 SV=1
----ASSGVKVPRNFRLLEELEEGQKGEGDGTVSWGLEDDEDMSLTRWTGMIIGPARTNYENRIYSLKVECGPRYPETAPTVRFVTKISMNGINNSNGTVDSRSIPILAKWQNSYSIKIVLQELRRLMMSKENMKLPQPPEGQTYS-
>tr|A0A3Q1CS88|A0A3Q1CS88_AMPOC/3-144 [subseq from] Ubiquitin conjugating enzyme E2 V2 OS=Amphiprion ocellaris OX=80972 PE=4 SV=1
----ASSGVKVPRNFRLLEELEEGQKGEGDGTVSWGLEDDEDMSLTRWTGMIIGPARTNYENRIYSLKVECGPRYPETAPTVRFVTKISMNGINNSNGTVDSRSIPILAKWQNSYSIKIVLQELRRLMMSKENMKLPQPPEGQTYS-
>tr|A0A4W5KF71|A0A4W5KF71_9TELE/5-143 [subseq from] UBC core domain-containing protein OS=Hucho hucho OX=62062 PE=4 SV=1
--------VKVPRNFRLLEELEEGQKGVGDGTVSWGLEDDEDIMLTRWTGMIIGPARTNYENRIYSLKVECGPKYPESPPIVRFVTKICMNGINNSNGMVDTRSIPILSKWQNSYSIKVVLQELRRLMMSKENMKLPQPPEGQTYSN
>tr|A0A556V4K6|A0A556V4K6_BAGYA/78-216 [subseq from] Ubiquitin-conjugating enzyme E2 variant 1 OS=Bagarius yarrelli OX=175774 GN=Baya_12953 PE=4 SV=1
-------GITVPRNFRLLEELEEGQKGVGDGTVSWGLEDDDDMTLTRWRGMIIGPPRTIYENRIYSLRVECGPRYPETPPLVRFVTKINMNGVHNSNGVVDMRVVSSLAKWQNSYSIRVVLQELRRLMMCKENMKLPQPPEGQIYS-
>tr|A0A3Q2E9C8|A0A3Q2E9C8_CYPVA/3-144 [subseq from] Ubiquitin-conjugating enzyme E2 variant 2 OS=Cyprinodon variegatus OX=28743 PE=4 SV=1
----ASSGVKVPRNFRLLEELEEGQKGEGDGTVSWGLEDDEDMTLTRWTGMIIGPARTNYENRIYSLKVECGPRYPETAPTVRFVTKISMNGINNSNGTVDSHSIPILAKWQNSYSIKIVLQELRRLMMSKENMKLPQPPEGQTYS-
>tr|A0A3Q3E2N6|A0A3Q3E2N6_9LABR/14-154 [subseq from] Ubiquitin conjugating enzyme E2 V2 OS=Labrus bergylta OX=56723 PE=4 SV=1
------DGVRVPRNFRLLEELEEGQKGEGDGTVSWGLEDDEDMTLTRWTGMIIGPGRTNYENRIYSLKVECGPKYPESAPTVRFVTKISMNGINNSNGMVDSRSIPILAKWQNSYSIKIVLQELRRLMLSKENMKLPQPPEGQTYSN
>tr|A0A3Q3KLJ9|A0A3Q3KLJ9_MONAL/3-144 [subseq from] Ubiquitin conjugating enzyme E2 V2 OS=Monopterus albus OX=43700 PE=4 SV=1
----TSSEVKVPRNFRLLEELEEGQKGEGDGTVSWGLEDDEDMTLTRWTGMIIGPARTNYENRIYSLKVECGPRYPETAPTVRFVTKISMNGINNSNGTVDSRSIPILAKWQNSYSIKIVLQELRRLMMSKENMKLPQPPEGQTYS-
>tr|A0A4W6ECA0|A0A4W6ECA0_LATCA/1-147 [subseq from] Ubiquitin-conjugating enzyme E2 variant 1-like OS=Lates calcarifer OX=8187 GN=LOC108890486 PE=4 SV=1
MAGAAGSGVKVPRNFRLLEELEEGQKGVGDGTVSWGLEDDEDMTLTRWRGVILGPPRTSYENRMYNLKVECGPGYPESPPFVRFVTKINLNGVHNSNGVVDMHAVTALAKWQNSYSIRMVLLELRRLMTCKENMKLPQPPEGQIYTN
>tr|A0A4W6EDH9|A0A4W6EDH9_LATCA/2-148 [subseq from] Ubiquitin-conjugating enzyme E2 variant 1-like OS=Lates calcarifer OX=8187 GN=LOC108890486 PE=4 SV=1
MAGAAGSGVKVPRNFRLLEELEEGQKGVGDGTVSWGLEDDEDMTLTRWRGVILGPPRTSYENRMYNLKVECGPGYPESPPFVRFVTKINLNGVHNSNGVVDMHAVTALAKWQNSYSIRMVLLELRRLMTCKENMKLPQPPEGQIYTN
>tr|G1TTC6|G1TTC6_RABIT/4-145 [subseq from] UBC core domain-containing protein OS=Oryctolagus cuniculus OX=9986 PE=4 SV=1
-----STGVKVPHNFRLLEELEEGQKGVGDATVSWGLEDDEDMTLTRWTGMIIGPPRTNYENRIYSLKVECGPKYPEAPPSVRFLTKINMNGINNSSGMVDARSIPVVAKWKNSCSIKVVLQELRRLMMPKENMKLPQPPEGQTYNN
>tr|A0A672ZGA5|A0A672ZGA5_9TELE/5-144 [subseq from] UBC core domain-containing protein OS=Sphaeramia orbicularis OX=375764 PE=4 SV=1
------FGVKVPRNFRLLEELEEGQKGEGDGTVSWGLEDDEDMTLTRWTGMIIGPARTNYENRIYSLKVECGPRYPEAAPTVKFVTKISMNGINNSNGTVDSRSIPILAKWQNSYSIKIVLQELRRLMMSKENMKLPQPPEGQTYS-
>tr|A0A6P7MYE0|A0A6P7MYE0_BETSP/1-147 [subseq from] ubiquitin-conjugating enzyme E2 variant 1-like OS=Betta splendens OX=158456 GN=LOC114858659 PE=4 SV=1
MAVAAGSGVKVPRNFRLLEELEEGQKGVGDGTVSWGLEDDEDMTLTRWRGVILGPPRTSYENRMYNLKVECGPGYPESPPFVRFVTKINLNGVHNSNGVVDMHAVTALAKWQNSYSIRMVLLELRRLMTCKENMKLPQPPEGQIYTN
>tr|A0A0F8B5D7|A0A0F8B5D7_LARCR/10-149 [subseq from] Ubiquitin-conjugating enzyme E2 variant 2 OS=Larimichthys crocea OX=215358 GN=EH28_04115 PE=4 SV=1
------QGVKVPRNFRLLEELEEGQKGEGDGTVSWGLEDDEDMTLTRWTGMIIGPARTNYENRIYSLKVECGSRYPEAAPTVRFVTKINMNGINSSNGTVDSRSVPILAKWQNSYSIKIVLQELRRLMMAKENMKLPQPPEGQTYS-
>tr|A0A672ZFA5|A0A672ZFA5_9TELE/16-155 [subseq from] UBC core domain-containing protein OS=Sphaeramia orbicularis OX=375764 PE=4 SV=1
------TGVKVPRNFRLLEELEEGQKGEGDGTVSWGLEDDEDMTLTRWTGMIIGPARTNYENRIYSLKVECGPRYPEAAPTVKFVTKISMNGINNSNGTVDSRSIPILAKWQNSYSIKIVLQELRRLMMSKENMKLPQPPEGQTYS-
>tr|A0A672ZFA9|A0A672ZFA9_9TELE/7-146 [subseq from] UBC core domain-containing protein OS=Sphaeramia orbicularis OX=375764 PE=4 SV=1
------LGVKVPRNFRLLEELEEGQKGEGDGTVSWGLEDDEDMTLTRWTGMIIGPARTNYENRIYSLKVECGPRYPEAAPTVKFVTKISMNGINNSNGTVDSRSIPILAKWQNSYSIKIVLQELRRLMMSKENMKLPQPPEGQTYS-
>tr|A0A4W6CH17|A0A4W6CH17_LATCA/5-144 [subseq from] Ubiquitin conjugating enzyme E2 V2 OS=Lates calcarifer OX=8187 GN=ube2v2 PE=4 SV=1
------AGVKVPRNFRLLEELEEGQKGEGDGTVSWGLEDDEDMTLTRWTGMIIGPARTNYENRIYSLKVECGPRYPETAPTVRFVTKISMNGINNSNGTVDSRSIPILAKWQNSYSIKIVLQELRRLMMSKENMKLPQPPEGQTYS-
>tr|A0A3B3BJ43|A0A3B3BJ43_ORYME/3-144 [subseq from] Ubiquitin conjugating enzyme E2 V2 OS=Oryzias melastigma OX=30732 GN=FQA47_008763 PE=4 SV=1
----ASSGVKVPRNFRLLEELEEGQKGEGDGTVSWGLEDDDDMTLTRWTGMIIGPARTNYENRIYSLKVECGPRYPETAPTVRFVTKISMNGINNSNGMVDSRSIPILAKWQNSYSIKIVLQELRRLMMSKENMKLPQPPEGQIFS-
>tr|A0A3B3HP04|A0A3B3HP04_ORYLA/3-144 [subseq from] UBC core domain-containing protein OS=Oryzias latipes OX=8090 GN=ube2v2 PE=4 SV=1
----ASSGVKVPRNFRLLEELEEGQKGEGDGTVSWGLEDDDDMTLTRWTGMIIGPARTNYENRIYSLKVECGPRYPETAPTVRFVTKISMNGINNSNGMVDSRSIPILAKWQNSYSIKIVLQELRRLMMSKENMKLPQPPEGQIFS-
>tr|A0A3P9J3I8|A0A3P9J3I8_ORYLA/3-144 [subseq from] UBC core domain-containing protein OS=Oryzias latipes OX=8090 PE=4 SV=1
----ASSGVKVPRNFRLLEELEEGQKGEGDGTVSWGLEDDDDMTLTRWTGMIIGPARTNYENRIYSLKVECGPRYPETAPTVRFVTKISMNGINNSNGMVDSRSIPILAKWQNSYSIKIVLQELRRLMMSKENMKLPQPPEGQIFS-
>tr|A0A437CH51|A0A437CH51_ORYJA/3-144 [subseq from] UBC core domain-containing protein OS=Oryzias javanicus OX=123683 GN=OJAV_G00175910 PE=4 SV=1
----ASSGVKVPRNFRLLEELEEGQKGEGDGTVSWGLEDDDDMTLTRWTGMIIGPARTNYENRIYSLKVECGPRYPETAPTVRFVTKISMNGINNSNGMVDSRSIPILAKWQNSYSIKIVLQELRRLMMSKENMKLPQPPEGQIFS-
>tr|A0A3B3I2B7|A0A3B3I2B7_ORYLA/1-147 [subseq from] UBC core domain-containing protein OS=Oryzias latipes OX=8090 PE=4 SV=1
MALAAGSGVKVPRNFRLLEELEEGQKGVGDGTVSWGLEDDEDMTLTRWRGVILGPPRTSYENRMYNLKVECGPGYPESPPFVRFVTKINLNGVHNSNGVVDMHAVTALAKWQNSYSIRMVLLELRRLMTCKENMKLPQPPEGQIYTN
>tr|A0A3Q0SUH2|A0A3Q0SUH2_AMPCI/6-147 [subseq from] Ubiquitin-conjugating enzyme E2 variant 2 OS=Amphilophus citrinellus OX=61819 PE=4 SV=1
----QNTGVKVPRNFRLLEELEEGQKGEGDGTVSWGLEDDEDMTLTRWTGMIIGPARTNYENRIYSLKVECGPRYPETAPTVRFVTKISMNGINNSNGTVDSRSIPILAKWQNSYTIKIVLQELRRLMMSKENMKLPQPPEGQTYS-
>tr|A0A0S7LI54|A0A0S7LI54_9TELE/7-145 [subseq from] UB2V2 (Fragment) OS=Poeciliopsis prolifica OX=188132 GN=UB2V2 PE=4 SV=1
-------GVKVPRNFRLLEELEEGQKGEGDGTVSWGLEDDEDMTLTRWTGMIIGPARTNYENRIYSLKVECGPRYPETAPTVRFVTKISMNGINNSNGTVDSRSIPVLAKWQNSYSIKIVLQELRRLMMSKENMKLPQPPEGQTYS-
>tr|A0A3P9NSN2|A0A3P9NSN2_POERE/9-148 [subseq from] Ubiquitin conjugating enzyme E2 V2 OS=Poecilia reticulata OX=8081 PE=4 SV=1
------KGVKVPRNFRLLEELEEGQKGEGDGTVSWGLEDDEDMTLTRWTGMIIGPARTNYENRIYSLKVECGPRYPETAPTVRFVTKISMNGINNSNGTVDSRSIPILAKWQNSYSIKIVLQELRRLMMSKENMKLPQPPEGQTYS-
>tr|A0A2K5XPI6|A0A2K5XPI6_MANLE/4-145 [subseq from] Ubiquitin-conjugating enzyme E2 variant 2-like OS=Mandrillus leucophaeus OX=9568 PE=4 SV=1
-----STGVKVPRNCRLLEELEEGQKRVGDGTVSWGLEDDEDMTLTRWTGMIIGPPRTNYENRIYSLKVEWGPKYPEAPPSVRFVTKINMNGINNSSGMVDARSIPVLAKWQNSYSIKVVLQELRHLMMTKENMKLPQPPEGQTYNN
>tr|A0A6A5FED0|A0A6A5FED0_PERFL/18-164 [subseq from] UBC core domain-containing protein OS=Perca fluviatilis OX=8168 GN=PFLUV_G00054800 PE=4 SV=1
MAVAAGLGVKVPRNFRLLEELEEGQKGVGDGTVSWGLEDDEDMTLTRWRGVILGPPRTSYENRMYNLKVECGPEYPESPPFVRFVTKINLNGVHTSNGVVDMHAVTALAKWQNSYSIRMVLLELRRLMTCKENMKLPQPPEGQIYSN
>tr|A0A4W5KAT4|A0A4W5KAT4_9TELE/10-149 [subseq from] UBC core domain-containing protein OS=Hucho hucho OX=62062 PE=4 SV=1
-------SFKVPRNFRLLEELEEGQKGVGDGTVSWGLEDDEDIMLTRWTGMIIGPARTNYENRIYSLKVECGPKYPESPPIVRFVTKICMNGINNSNGMVDTRSIPILSKWQNSYSIKVVLQELRRLMMSKENMKLPQPPEGQTYSN
>tr|G1Q7L0|G1Q7L0_MYOLU/1-146 [subseq from] UBC core domain-containing protein OS=Myotis lucifugus OX=59463 GN=LOC102432775 PE=4 SV=1
MAASTGSGVKVPRHFKLLEELEEGQKG-GDGTISWGVEDDEDMTLTRWAGIIIGPPRTVYENRMYSLKIECGPKYPEVPPVVRFVTKINMNGVNSSNGVVDPRAVLVLEKWNRAYSIKHVLHELRHLMMTSDNISLPQPPEGQCYSN
>tr|A0A6P7IMM8|A0A6P7IMM8_9TELE/1-147 [subseq from] ubiquitin-conjugating enzyme E2 variant 1-like OS=Parambassis ranga OX=210632 GN=LOC114439154 PE=4 SV=1
MAVAAGSGVKVPRNFRLLEELEEGQKGVGDGTVSWGLEDDEDMTLTRWRGVILGPPRTSYENRMYNLKVECGPGYPESPPFVRFVTKINLNGVHTSNGVVDMHAVTPLAKWQNSYSIRMVLLELRRLMTCKENMKLPQPPEGQIYTN
>tr|G1TZ16|G1TZ16_RABIT/4-145 [subseq from] UBC core domain-containing protein OS=Oryctolagus cuniculus OX=9986 PE=4 SV=1
-----SKGVKVPRNFRLLEELEEGQKGVGDGTVSWGLEDDEDMTLTRWRGIIIGPPRTNYENRIYSLKVECGPKHPEVPPSVRFVTKINMNGINNSSGMVDARSIPVLAKLQNSYSIKVVFQELRRLMMSKENMKLPQPPEGQTYNN
>tr|A0A3Q1HQ79|A0A3Q1HQ79_ANATE/4-144 [subseq from] Ubiquitin-conjugating enzyme E2 variant 2 OS=Anabas testudineus OX=64144 PE=4 SV=1
-----SSEVKVPRNFRLLEELEEGQKGEGDGTVSWGLEDDEDMTLTRWTGMIIGPARTNYENRIYSLKVECGPRYPETAPTVRFVTKISMNGINNSNGTVDSRSIPILAKWQNSYSIKIVLQELRRLMMSKENMKLPQPPEGQTYS-
>tr|A0A6P7L0M7|A0A6P7L0M7_BETSP/4-144 [subseq from] ubiquitin-conjugating enzyme E2 variant 2 OS=Betta splendens OX=158456 GN=ube2v2 PE=4 SV=1
-----SSEVKVPRNFRLLEELEEGQKGEGDGTVSWGLEDDEDMTLTRWTGMIIGPARTNYENRIYSLKVECGPRYPETAPTVRFVTKISMNGINNSNGTVDSRSIPILAKWQNSYSIKIVLQELRRLMMSKENMKLPQPPEGQTYS-
>tr|A0A3P9HAD3|A0A3P9HAD3_ORYLA/31-177 [subseq from] UBC core domain-containing protein OS=Oryzias latipes OX=8090 PE=4 SV=1
MALAAGSGVKVPRNFRLLEELEEGQKGVGDGTVSWGLEDDEDMTLTRWRGVILGPPRTSYENRMYNLKVECGPGYPESPPFVRFVTKINLNGVHNSNGVVDMHAVTALAKWQNSYSIRMVLLELRRLMTCKENMKLPQPPEGQIYTN
>tr|A0A1A7YX83|A0A1A7YX83_9TELE/1-147 [subseq from] UBC core domain-containing protein OS=Iconisemion striatum OX=60296 GN=OLA.23329 PE=4 SV=1
MAVAAGSGVKVPRNFRLLEELEEGQKGVGDGTVSWGLEDDEDMTLTRWRGVILGPPRTSYENRMYNLKVECGPGYPDSPPFVRFVTKINLNGVHTSNGVVDMHAVTALAKWQNSYSIRMVLLELRRLMACKENMKLPQPPEGQIYTN
>tr|A0A6A4TPR9|A0A6A4TPR9_SCOMX/3-145 [subseq from] UBC core domain-containing protein OS=Scophthalmus maximus OX=52904 GN=F2P81_000502 PE=4 SV=1
----TATGVKVPRNFRLLEELEEGQKGEGDGTVSWGLEDDEDMTLTQWTGMIIGPARTNYENRIYSLKVECGPKYPEMPPTVRFVTKISMNGINNSDGRVDSRSIPVLSKWQNSYSIKIILQELRRLMMSKENMKLPQPPEGQSFNN
>tr|A0A2U9BIS8|A0A2U9BIS8_SCOMX/6-148 [subseq from] Ubiquitin-conjugating enzyme E2 variant 2 OS=Scophthalmus maximus OX=52904 GN=SMAX5B_006457 PE=4 SV=1
----SGGGVKVPRNFRLLEELEEGQKGEGDGTVSWGLEDDEDMTLTQWTGMIIGPARTNYENRIYSLKVECGPKYPEMPPTVRFVTKISMNGINNSDGRVDSRSIPVLSKWQNSYSIKIILQELRRLMMSKENMKLPQPPEGQSFNN
>tr|A0A3B4GDA8|A0A3B4GDA8_9CICH/4-144 [subseq from] Ubiquitin conjugating enzyme E2 V2 OS=Pundamilia nyererei OX=303518 PE=4 SV=1
-----LIGVKVPRNFRLLEELEEGQKGEGDGTVSWGLEDDEDMTLTRWTGMIIGPARTNYENRIYSLKVECGPRYPETAPTVRFVTKISMNGINNSNGTVDSRSIPILAKWQNSYTIKIVLQELRRLMMSKENMKLPQPPEGQTYS-
>tr|A0A668UHD9|A0A668UHD9_OREAU/4-144 [subseq from] Ubiquitin-conjugating enzyme E2 variant 2 OS=Oreochromis aureus OX=47969 PE=4 SV=1
-----LIGVKVPRNFRLLEELEEGQKGEGDGTVSWGLEDDEDMTLTRWTGMIIGPARTNYENRIYSLKVECGPRYPETAPTVRFVTKISMNGINNSNGTVDSRSIPILAKWQNSYTIKIVLQELRRLMMSKENMKLPQPPEGQTYS-
>tr|A0A669EE30|A0A669EE30_ORENI/4-144 [subseq from] UBC core domain-containing protein OS=Oreochromis niloticus OX=8128 GN=ube2v2 PE=4 SV=1
-----LIGVKVPRNFRLLEELEEGQKGEGDGTVSWGLEDDEDMTLTRWTGMIIGPARTNYENRIYSLKVECGPRYPETAPTVRFVTKISMNGINNSNGTVDSRSIPILAKWQNSYTIKIVLQELRRLMMSKENMKLPQPPEGQTYS-
>tr|A0A671UL83|A0A671UL83_SPAAU/3-144 [subseq from] Ubiquitin conjugating enzyme E2 V2 OS=Sparus aurata OX=8175 GN=ube2v2 PE=4 SV=1
----ASSGVKVPRNFRLLEELEEGQKGEGDGTVSWGLEDDEDMTLTRWTGMIIGPARTNYENRIYSLKVECGSRYPEAAPTVRFVTKINMNGINNSNGTVDSRSIPILSKWQNSYSIKIVLQELRRLMMAKENMKLPQPPEGQTFS-
>tr|A0A3P9M542|A0A3P9M542_ORYLA/55-201 [subseq from] UBC core domain-containing protein OS=Oryzias latipes OX=8090 PE=4 SV=1
MALAAGSGVKVPRNFRLLEELEEGQKGVGDGTVSWGLEDDEDMTLTRWRGVILGPPRTSYENRMYNLKVECGPGYPESPPFVRFVTKINLNGVHNSNGVVDMHAVTALAKWQNSYSIRMVLLELRRLMTCKENMKLPQPPEGQIYTN
>tr|A0A3Q2X165|A0A3Q2X165_HAPBU/2-147 [subseq from] Ubiquitin-conjugating enzyme E2 variant 1-like OS=Haplochromis burtoni OX=8153 PE=4 SV=1
-AAATGTCVKVPRNFRLLEELEEGQKGVGDGTVSWGLEDDEDMTLTRWRGVILGPPRTSYENRMYNLKVECGPGYPESPPFVRFVTKINLNGVHTSNGVVDMHAVSALAKWQNSYSIRMVLLELRRLMTCKENMKLPQPPEGQIYTN
>tr|A0A3B3B9C8|A0A3B3B9C8_ORYME/1-147 [subseq from] Ubiquitin-conjugating enzyme E2 variant 1 OS=Oryzias melastigma OX=30732 PE=4 SV=1
MALAAGSGVKVPRNFRLLEELEEGQKGVGDGTVSWGLEDDEDMTLTRWRGVILGPPRTSYENRMYNLKVECGPGYPESPPFVRFVTKINLNGVHNSNGVVDMHAVTALSKWQNSYSIRMVLLELRRLMTCKENMKLPQPPEGQIYTN
>tr|A0A4W6CII2|A0A4W6CII2_LATCA/36-174 [subseq from] Ubiquitin conjugating enzyme E2 V2 OS=Lates calcarifer OX=8187 GN=ube2v2 PE=4 SV=1
-------GVKVPRNFRLLEELEEGQKGEGDGTVSWGLEDDEDMTLTRWTGMIIGPARTNYENRIYSLKVECGPRYPETAPTVRFVTKISMNGINNSNGTVDSRSIPILAKWQNSYSIKIVLQELRRLMMSKENMKLPQPPEGQTYS-
>tr|A0A2K5ED78|A0A2K5ED78_AOTNA/19-156 [subseq from] UBC core domain-containing protein OS=Aotus nancymaae OX=37293 PE=4 SV=1
--STTGLGVKVP-------QLEEGQKGVGDGTVSWGLEDDKDMTLTRWTGMIIGPPRTIYENQIYSLKIECGLKYPEAPPFVRFVTKINMNGVNSSNGVVDPRAISVLAKWQNSYSIKVVLQELQRLMMSKENMKLSQLPEGQCYSN
>tr|A0A3Q3B5M6|A0A3Q3B5M6_KRYMA/1-147 [subseq from] Ubiquitin-conjugating enzyme E2 variant 1-like OS=Kryptolebias marmoratus OX=37003 PE=4 SV=1
MAVAAGSGVKVPRNFRLLEELEEGQKGVGDGTVSWGLEDDEDMTLTRWRGVILGPPRTSYENRMYNLKVECGPEYPDSPPFVRFVTKINLNGVHTSSGVVDMHAVTSLAKWQNSYSIRMVLLELRRLMACKENMKLPQPPEGQIYSN
>tr|A0A3Q3MK59|A0A3Q3MK59_9TELE/4-144 [subseq from] Ubiquitin-conjugating enzyme E2 variant 2 OS=Mastacembelus armatus OX=205130 PE=4 SV=1
-----SSEVKVPRNFRLLEELEEGQKGEGDGTVSWGLEDDEDMTLTRWTGMIIGPARTNYENRIYSLKVECGPSYPESAPTVRFVTKISMNGINNSNGTVDSRSIPILAKWQNSYSIKIVLQELRRLMMSKENMKLPQPPEGQTYS-
>tr|A0A1A7WD42|A0A1A7WD42_9TELE/24-170 [subseq from] UBC core domain-containing protein OS=Iconisemion striatum OX=60296 GN=OLA.23329 PE=4 SV=1
MAVAAGSGVKVPRNFRLLEELEEGQKGVGDGTVSWGLEDDEDMTLTRWRGVILGPPRTSYENRMYNLKVECGPGYPDSPPFVRFVTKINLNGVHTSNGVVDMHAVTALAKWQNSYSIRMVLLELRRLMACKENMKLPQPPEGQIYTN
>tr|G1TJ17|G1TJ17_RABIT/4-141 [subseq from] UBC core domain-containing protein OS=Oryctolagus cuniculus OX=9986 PE=4 SV=1
-----STGVKVPRNFRLLEELEEGQKGVGDGTVSWGLEDDEYMTLTRWTGMIIGPPRTNYENRIYSLKVECGPKYPETPPSVRFVTKINMNGINNSSGMVDARSIPVLAKWQNSYSIKVVLEELRRLIMSKENMKLPQQPEGQ----
>tr|A0A3B3H4X4|A0A3B3H4X4_ORYLA/34-176 [subseq from] UBC core domain-containing protein OS=Oryzias latipes OX=8090 GN=ube2v2 PE=4 SV=1
---SVSAGVKVPRNFRLLEELEEGQKGEGDGTVSWGLEDDDDMTLTRWTGMIIGPARTNYENRIYSLKVECGPRYPETAPTVRFVTKISMNGINNSNGMVDSRSIPILAKWQNSYSIKIVLQELRRLMMSKENMKLPQPPEGQIFS-
>tr|A0A3Q3JIQ7|A0A3Q3JIQ7_MONAL/1-147 [subseq from] Ubiquitin-conjugating enzyme E2 variant 1-like OS=Monopterus albus OX=43700 PE=4 SV=1
MAVAAGSGVKVPRNFRLLEELEEGQKGVGDGTVSWGLEDDEDMTLTRWRGVILGPPRTSYENRMYNLKVECGPGYPESPPFVRFVTKINLNGVHTSSGVVDMHAVTALAKWQNSYSIRMVLLELRRLMTCKENMKLPQPPEGQIYTN
>tr|A0A3B4GB05|A0A3B4GB05_9CICH/18-157 [subseq from] Ubiquitin conjugating enzyme E2 V2 OS=Pundamilia nyererei OX=303518 PE=4 SV=1
------LGVKVPRNFRLLEELEEGQKGEGDGTVSWGLEDDEDMTLTRWTGMIIGPARTNYENRIYSLKVECGPRYPETAPTVRFVTKISMNGINNSNGTVDSRSIPILAKWQNSYTIKIVLQELRRLMMSKENMKLPQPPEGQTYS-
>tr|A0A667XRV3|A0A667XRV3_9TELE/7-141 [subseq from] Ubiquitin-conjugating enzyme E2 variant 1 OS=Myripristis murdjan OX=586833 PE=4 SV=1
------------YNFRLLEELEEGQKGVGDGTVSWGLEDDDDMTLTRWNGMILGPPRTIYENRIYSLKVECGPKYPETPPFVRFVTKINLNGVHNSNGVVDTRAVGALAKWQNSYSIRMVLQELRRLMMCKENMKLPQPPEGQVYSN
>tr|A0A7N6B8N7|A0A7N6B8N7_ANATE/4-143 [subseq from] Ubiquitin-conjugating enzyme E2 variant 2 OS=Anabas testudineus OX=64144 PE=4 SV=1
------SCVKVPRNFRLLEELEEGQKGEGDGTVSWGLEDDEDMTLTRWTGMIIGPARTNYENRIYSLKVECGPRYPETAPTVRFVTKISMNGINNSNGTVDSRSIPILAKWQNSYSIKIVLQELRRLMMSKENMKLPQPPEGQTYS-
>tr|A0A1A8D2C8|A0A1A8D2C8_9TELE/1-147 [subseq from] UBC core domain-containing protein OS=Nothobranchius kadleci OX=1051664 GN=OLA.23329 PE=4 SV=1
MAVAAGSGVRVPRNFRLLEELEEGQKGVGDGTVSWGLEDDEDMTLTRWRGVILGPPRTSYENRMYNLKVECGPGYPDSPPFVRFVTKINLNGVHTSNGVVDMHAVTALAKWQNSYSIRMVLLELRRLMACKENMKLPQPPEGQIYTN
>tr|A0A1A8FY84|A0A1A8FY84_9TELE/1-147 [subseq from] UBC core domain-containing protein OS=Nothobranchius korthausae OX=1143690 GN=OLA.23329 PE=4 SV=1
MAVAAGSGVRVPRNFRLLEELEEGQKGVGDGTVSWGLEDDEDMTLTRWRGVILGPPRTSYENRMYNLKVECGPGYPDSPPFVRFVTKINLNGVHTSNGVVDMHAVTALAKWQNSYSIRMVLLELRRLMACKENMKLPQPPEGQIYTN
>tr|A0A1A8HZW8|A0A1A8HZW8_NOTKU/1-147 [subseq from] UBC core domain-containing protein OS=Nothobranchius kuhntae OX=321403 GN=OLA.23329 PE=4 SV=1
MAVAAGSGVRVPRNFRLLEELEEGQKGVGDGTVSWGLEDDEDMTLTRWRGVILGPPRTSYENRMYNLKVECGPGYPDSPPFVRFVTKINLNGVHTSNGVVDMHAVTALAKWQNSYSIRMVLLELRRLMACKENMKLPQPPEGQIYTN
>tr|A0A1A8NR39|A0A1A8NR39_9TELE/1-147 [subseq from] UBC core domain-containing protein OS=Nothobranchius pienaari OX=704102 GN=OLA.23329 PE=4 SV=1
MAVAAGSGVRVPRNFRLLEELEEGQKGVGDGTVSWGLEDDEDMTLTRWRGVILGPPRTSYENRMYNLKVECGPGYPDSPPFVRFVTKINLNGVHTSNGVVDMHAVTALAKWQNSYSIRMVLLELRRLMACKENMKLPQPPEGQIYTN
>tr|A0A1A8QMY9|A0A1A8QMY9_9TELE/1-147 [subseq from] UBC core domain-containing protein OS=Nothobranchius rachovii OX=451742 GN=OLA.23329 PE=4 SV=1
MAVAAGSGVRVPRNFRLLEELEEGQKGVGDGTVSWGLEDDEDMTLTRWRGVILGPPRTSYENRMYNLKVECGPGYPDSPPFVRFVTKINLNGVHTSNGVVDMHAVTALAKWQNSYSIRMVLLELRRLMACKENMKLPQPPEGQIYTN
>tr|A0A1A8V928|A0A1A8V928_NOTFU/1-147 [subseq from] UBC core domain-containing protein OS=Nothobranchius furzeri OX=105023 GN=OLA.23329 PE=4 SV=1
MAVAAGSGVRVPRNFRLLEELEEGQKGVGDGTVSWGLEDDEDMTLTRWRGVILGPPRTSYENRMYNLKVECGPGYPDSPPFVRFVTKINLNGVHTSNGVVDMHAVTALAKWQNSYSIRMVLLELRRLMACKENMKLPQPPEGQIYTN
>tr|A0A3B4T7K1|A0A3B4T7K1_SERDU/1-147 [subseq from] Ubiquitin-conjugating enzyme E2 variant 1-like OS=Seriola dumerili OX=41447 PE=4 SV=1
MAVAAGSAVKVPRNFRLLEELEEGQKGVGDGTVSWGLEDDEDMTLTRWRGVILGPPRTSYENRMYNLKVECGPGYPESPPFVRFVTKINLNGVHTSNGVVDMHAVTALAKWQNSYSIRMVLLELRRLMTCKENMKLPQPPEGQIYTN
>tr|A0A3B4XL99|A0A3B4XL99_SERLL/1-147 [subseq from] Ubiquitin-conjugating enzyme E2 variant 1-like OS=Seriola lalandi dorsalis OX=1841481 PE=4 SV=1
MAVAAGSAVKVPRNFRLLEELEEGQKGVGDGTVSWGLEDDEDMTLTRWRGVILGPPRTSYENRMYNLKVECGPGYPESPPFVRFVTKINLNGVHTSNGVVDMHAVTALAKWQNSYSIRMVLLELRRLMTCKENMKLPQPPEGQIYTN
>tr|C1BY73|C1BY73_ESOLU/3-152 [subseq from] Ubiquitin-conjugating enzyme E2 variant 2 OS=Esox lucius OX=8010 GN=UB2V2 PE=2 SV=1
----ASSGVKVPRNFRLLEELEEGQKGVGDGTVSWGLEDDEDLTLTRWTGMIIGPARvsvsaggTNYENRIYSLKVECGPKYPESPPIVRFVTKISMNGINNSNGMVDTRSIPILSKWQNSYSIKVVLQELRRLMMSKENMKLPQPPEGQNYSN
>tr|A0A851UUM9|A0A851UUM9_9PASS/1-129 [subseq from] UB2V1 enzyme (Fragment) OS=Elachura formosa OX=1463973 GN=Ube2v1_1 PE=4 SV=1
----------------LLEELEEGQKGVGDGTVSWGLEDDEDMTLTRWTGMIIGPPRTIYENRIYSLKIECGPKYPEAPPSVRFVTRVNMSGVSSSNGVVDPRATAVLAKWQNSHSIKVILQELRRLMMSKENMKLPQPPEGQCY--
>tr|A0A671UL45|A0A671UL45_SPAAU/3-144 [subseq from] Ubiquitin conjugating enzyme E2 V2 OS=Sparus aurata OX=8175 GN=ube2v2 PE=4 SV=1
----TLAGVKVPRNFRLLEELEEGQKGEGDGTVSWGLEDDEDMTLTRWTGMIIGPARTNYENRIYSLKVECGSRYPEAAPTVRFVTKINMNGINNSNGTVDSRSIPILSKWQNSYSIKIVLQELRRLMMAKENMKLPQPPEGQTFS-
>tr|A0A665SYU5|A0A665SYU5_ECHNA/17-163 [subseq from] Ubiquitin-conjugating enzyme E2 variant 1 OS=Echeneis naucrates OX=173247 PE=4 SV=1
MAVAAGSAVKVPRNFRLLEELEEGQKGVGDGTVSWGLEDDEDMTLTRWRGVILGPPRTSYENRMYNLKVECGPGYPESPPFVRFVTKINLNGVHTSNGVVDMHAVTALAKWQNSYSIRMVLLELRRLMTCKENMKLPQPPEGQIYTN
>tr|A0A672ISB1|A0A672ISB1_SALFA/1-147 [subseq from] UBC core domain-containing protein OS=Salarias fasciatus OX=181472 GN=LOC115407734 PE=4 SV=1
MAGPAGSGVKVPRNFRLLDELEEGQKGVGDGTVSWGLEDDDDMTLTRWRGVILGPPRTSYENRMYNLKVECGPGYPESPPFVRFVTKINLNGVHTSNGVVDMHAVTALSKWQNSYSIRMVLLELRRLMTCKENMKLPQPPEGQIYSN
>tr|A0A3Q3MDF5|A0A3Q3MDF5_9TELE/4-142 [subseq from] Ubiquitin-conjugating enzyme E2 variant 2 OS=Mastacembelus armatus OX=205130 PE=4 SV=2
-------KVKVPRNFRLLEELEEGQKGEGDGTVSWGLEDDEDMTLTRWTGMIIGPARTNYENRIYSLKVECGPSYPESAPTVRFVTKISMNGINNSNGTVDSRSIPILAKWQNSYSIKIVLQELRRLMMSKENMKLPQPPEGQTYS-
>tr|A0A4W5L317|A0A4W5L317_9TELE/16-165 [subseq from] UBC core domain-containing protein OS=Hucho hucho OX=62062 PE=4 SV=1
----ASSGVKVPRNFRLLEELEEGQKGVGDGTVSWGLEDDEDMTLTRWTGMIIGPARvsvtaagTNYENRIYSLKVECGPKYPESPPIVRFVTKISMNGINNSNGMVDTRSIPILSKWQTSYSIKVVLQELRRLMMSKENMKLPQPPEGQTYSN
>tr|A0A672YI44|A0A672YI44_9TELE/32-173 [subseq from] Ubiquitin-conjugating enzyme E2 variant 1 OS=Sphaeramia orbicularis OX=375764 PE=4 SV=1
-----QTGVKVPRNFRLLEELEEGQKGVGDGTVSWGLEDDEDMTLTRWRGVILGPPRTSYENRMYNLKVECGPGYPESPPFVRFVTKINLNGVHNSNGVVDMRAVSALAKWQNSYSIRMVLLELRRLMTCKENMKLPQPPEGQIYTN
>tr|A0A668UIK2|A0A668UIK2_OREAU/4-143 [subseq from] Ubiquitin-conjugating enzyme E2 variant 2 OS=Oreochromis aureus OX=47969 PE=4 SV=1
------SRVKVPRNFRLLEELEEGQKGEGDGTVSWGLEDDEDMTLTRWTGMIIGPARTNYENRIYSLKVECGPRYPETAPTVRFVTKISMNGINNSNGTVDSRSIPILAKWQNSYTIKIVLQELRRLMMSKENMKLPQPPEGQTYS-
>tr|A0A669DH43|A0A669DH43_ORENI/4-143 [subseq from] UBC core domain-containing protein OS=Oreochromis niloticus OX=8128 GN=ube2v2 PE=4 SV=1
------SRVKVPRNFRLLEELEEGQKGEGDGTVSWGLEDDEDMTLTRWTGMIIGPARTNYENRIYSLKVECGPRYPETAPTVRFVTKISMNGINNSNGTVDSRSIPILAKWQNSYTIKIVLQELRRLMMSKENMKLPQPPEGQTYS-
>tr|A0A3P8U314|A0A3P8U314_AMPPE/1-147 [subseq from] Ubiquitin-conjugating enzyme E2 variant 1 OS=Amphiprion percula OX=161767 PE=4 SV=1
MAVAAGSGVKVPRNFRLLEELEEGQKGVGDGTVSWGLEDDDDMTLTRWRGVILGPPRTSYENRMYNLKVECGPGYPESPPFVRFVTKINLNGVHTSNGVVDMHAVNALAKWQNCYSIRMVLLELRRLMTCKENMKLPQPPEGQIYTN
>tr|A0A484D4S0|A0A484D4S0_PERFV/4-149 [subseq from] UBC core domain-containing protein OS=Perca flavescens OX=8167 GN=EPR50_G00072770 PE=4 SV=1
-AAGLGKCVKVPRNFRLLEELEEGQKGVGDGTVSWGLEDDEDMTLTRWRGVILGPPRTSYENRMYNLKVECGPEYPESPPFVRFVTKINLNGVHTSNGVVDMHAVTALAKWQNSYSIRMVLLELRRLMTCKENMKLPQPPEGQIYSN
>tr|A0A060W836|A0A060W836_ONCMY/16-165 [subseq from] UBC core domain-containing protein OS=Oncorhynchus mykiss OX=8022 GN=GSONMT00069248001 PE=4 SV=1
----ASSGVKVPRNFRLLEELEEGQKGVGDGTVSWGLEDDEDMTLTRWTGMIIGPARvsvtaagTNYENRIYSLKVECGPKYPESPPIVRFVTKVSMNGINNSNGMVDTRSIPILSKWQTSYSIKVVLQELRRLMMSKENMKLPQPPEGQTYSN
>tr|A0A4W5MV20|A0A4W5MV20_9TELE/15-157 [subseq from] Ubiquitin-conjugating enzyme E2 variant 1 OS=Hucho hucho OX=62062 PE=4 SV=1
--------VKVPRNFRLLEELEEGQKGVGDGTVSWGLEDDEDIMLTRWTGMIIGPPRvrkkTIYENRMYSLKVECGPRYPESPPFVRFVTKINLNGVHNSNGVVDTRAVAALAKWQNSYSIRVVLQELRRLMMCKENMKLPQPPEGQLFSN
>tr|A0A7N6BS16|A0A7N6BS16_ANATE/34-172 [subseq from] Ubiquitin-conjugating enzyme E2 variant 2 OS=Anabas testudineus OX=64144 PE=4 SV=1
-------WVKVPRNFRLLEELEEGQKGEGDGTVSWGLEDDEDMTLTRWTGMIIGPARTNYENRIYSLKVECGPRYPETAPTVRFVTKISMNGINNSNGTVDSRSIPILAKWQNSYSIKIVLQELRRLMMSKENMKLPQPPEGQTYS-
>tr|A0A3B4XLL9|A0A3B4XLL9_SERLL/55-201 [subseq from] Ubiquitin-conjugating enzyme E2 variant 1-like OS=Seriola lalandi dorsalis OX=1841481 PE=4 SV=1
MAVAAGSAVKVPRNFRLLEELEEGQKGVGDGTVSWGLEDDEDMTLTRWRGVILGPPRTSYENRMYNLKVECGPGYPESPPFVRFVTKINLNGVHTSNGVVDMHAVTALAKWQNSYSIRMVLLELRRLMTCKENMKLPQPPEGQIYTN
>tr|A0A7N8Y6U1|A0A7N8Y6U1_9TELE/14-151 [subseq from] Ubiquitin-conjugating enzyme E2 variant 2 OS=Mastacembelus armatus OX=205130 PE=4 SV=1
--------VKVPRNFRLLEELEEGQKGEGDGTVSWGLEDDEDMTLTRWTGMIIGPARTNYENRIYSLKVECGPSYPESAPTVRFVTKISMNGINNSNGTVDSRSIPILAKWQNSYSIKIVLQELRRLMMSKENMKLPQPPEGQTYS-
>tr|A0A2K6NPS7|A0A2K6NPS7_RHIRO/1-126 [subseq from] UBC core domain-containing protein OS=Rhinopithecus roxellana OX=61622 PE=4 SV=1
---------------------EEGQKAVGDGTVSWGLEDDEDMTLTRWTGMIIGPPRTIYENQIYSLKIECGPKYPEAPPFVRFVTKINMNGVNSSNGVVDPRAISVLAKWQNSYSIKVVLQELRRLMMSKENMKLPQLPKGQCYRN
>tr|A0A401SNI1|A0A401SNI1_CHIPU/2-147 [subseq from] UBC core domain-containing protein OS=Chiloscyllium punctatum OX=137246 GN=chiPu_0010419 PE=4 SV=1
--ATTGSkTVTVPRNFRLLEELEDGQKGASDGTVSWGLEDDEDMTLTRWTGMIIGPPRTIYENRIYSLKIDCGPRYPEVAPHVRFVTKINMNGVNNSNGTVDPKSISVLAKWQNSYSIKAVLTELRRQMMCKENGKLAQPPEGQSYSN
>tr|A0A6P8WSP4|A0A6P8WSP4_GYMAC/3-144 [subseq from] ubiquitin-conjugating enzyme E2 variant 2 OS=Gymnodraco acuticeps OX=8218 GN=ube2v2 PE=4 SV=1
----ASSGVKVPRNFRLLEELEEGQKGEGDGTVSWGLEDDEDMTLTRWTGMIIGPSRTNYENRIYSLKMECGQRYPELSPNVRFVTKLSMNGINNSNGLVDSRSIPVLAKWQNSYSIKIVLQELRRLMMSKENMKLPQPPEGQTFS-
>tr|A0A3P8RVN0|A0A3P8RVN0_AMPPE/4-142 [subseq from] UBC core domain-containing protein OS=Amphiprion percula OX=161767 PE=4 SV=1
-------RVKVPRNFRLLEELEEGQKGEGDGTVSWGLEDDEDMSLTRWTGMIIGPARTNYENRIYSLKVECGPRYPETAPTVRFVTKISMNGINNSNGTVDSRSIPILAKWQNSYSIKIVLQELRRLMMSKENMKLPQPPEGQTYS-
>tr|A0A3Q1BG51|A0A3Q1BG51_AMPOC/4-142 [subseq from] Ubiquitin conjugating enzyme E2 V2 OS=Amphiprion ocellaris OX=80972 PE=4 SV=1
-------RVKVPRNFRLLEELEEGQKGEGDGTVSWGLEDDEDMSLTRWTGMIIGPARTNYENRIYSLKVECGPRYPETAPTVRFVTKISMNGINNSNGTVDSRSIPILAKWQNSYSIKIVLQELRRLMMSKENMKLPQPPEGQTYS-
>tr|A0A4U5UQS3|A0A4U5UQS3_COLLU/1-147 [subseq from] Ubiquitin-conjugating enzyme E2 variant 1 OS=Collichthys lucidus OX=240159 GN=D9C73_010900 PE=4 SV=1
MAVAAPSGVKVPRNFRLLEELEEGQKGVGDGTVSWGLEDDEDMTLTRWRGVILGPPRTSYENRMYNLKVECGPEYPELPPYVRFVTKINLNGVHTSNGVVDMHAVTALAKWQNSYSIQMVLLELRRLMTCKENMKLPQPPEGQMYTN
>tr|A0A672ZGA8|A0A672ZGA8_9TELE/13-150 [subseq from] UBC core domain-containing protein OS=Sphaeramia orbicularis OX=375764 PE=4 SV=1
--------FKVPRNFRLLEELEEGQKGEGDGTVSWGLEDDEDMTLTRWTGMIIGPARTNYENRIYSLKVECGPRYPEAAPTVKFVTKISMNGINNSNGTVDSRSIPILAKWQNSYSIKIVLQELRRLMMSKENMKLPQPPEGQTYS-
>tr|A0A3B3ZEE7|A0A3B3ZEE7_9GOBI/7-147 [subseq from] UBC core domain-containing protein OS=Periophthalmus magnuspinnatus OX=409849 PE=4 SV=1
-----FSTVKVPRNFRLLEELEEGQKGEGDGTVSWGLEDDDDMTLTKWRGMIIGPPRTNYENRIYSLKVECGPGYPDTAPTVRFETKISMNGINNSNGTVDSRSIPILAKWQNSYSIKIVLQELRRLMMSKENMKLPQPPEGQCYS-
>tr|A0A3P9MW71|A0A3P9MW71_POERE/3-146 [subseq from] Ubiquitin-conjugating enzyme E2 variant 1 OS=Poecilia reticulata OX=8081 PE=4 SV=1
---TTEQSVKVPRNFRLLEELEEGQKGVGDGTVSWGLEDDEDMTLTRWRGVILGPPRTSYENRMYNLKVECGPGYPDSPPFVRFVTKINLNGVHTSNGVVDMHAVTPLAKWQNSYSIRMVLLELRRLMMCKENMKLPQPPEGQMYSN
>tr|A0A3B4G6V5|A0A3B4G6V5_9CICH/10-151 [subseq from] Ubiquitin-conjugating enzyme E2 variant 1-like OS=Pundamilia nyererei OX=303518 PE=4 SV=1
-----QTGVKVPRNFRLLEELEEGQKGVGDGTVSWGLEDDEDMTLTRWRGVILGPPRTSYENRMYNLKVECGPGYPESPPFVRFVTKINLNGVHTSNGVVDMHAVSALAKWQNSYSIRMVLLELRRLMTCKENMKLPQPPEGQIYTN
>tr|A0A3Q4MG73|A0A3Q4MG73_NEOBR/10-151 [subseq from] Ubiquitin-conjugating enzyme E2 variant 1-like OS=Neolamprologus brichardi OX=32507 PE=4 SV=1
-----QTGVKVPRNFRLLEELEEGQKGVGDGTVSWGLEDDEDMTLTRWRGVILGPPRTSYENRMYNLKVECGPGYPESPPFVRFVTKINLNGVHTSNGVVDMHAVSALAKWQNSYSIRMVLLELRRLMTCKENMKLPQPPEGQIYTN
>tr|A0A3B5ADZ7|A0A3B5ADZ7_9TELE/1-147 [subseq from] Ubiquitin conjugating enzyme E2 V1 OS=Stegastes partitus OX=144197 PE=4 SV=1
MAVAAGSGVQVPRNFRLLEELEEGQKGVGDGTVSWGLEDDDDMTLTRWRGVILGPPRTSYENRMYNLKVECGPGYPESPPFVRFVTKINLNGVHTSNGVVDMHAVNALAKWQNCYSIRMVLLELRRLMTCKENMKLPQPPEGQIYTN
>tr|A0A668SZN0|A0A668SZN0_OREAU/2-146 [subseq from] Ubiquitin-conjugating enzyme E2 variant 1 OS=Oreochromis aureus OX=47969 PE=4 SV=1
-AAAAG-SVKVPRNFRLLEELEEGQKGVGDGTVSWGLEDDEDMTLTRWRGVILGPPRTSYENRMYNLKVECGPGYPESPPFVRFVTKINLNGVHTSNGVVDMHAVSALAKWQNSYSIRMVLLELRRLMTCKENMKLPQPPEGQIYTN
>tr|A0A669EQ79|A0A669EQ79_ORENI/2-146 [subseq from] UBC core domain-containing protein OS=Oreochromis niloticus OX=8128 GN=LOC102081483 PE=4 SV=1
-AAAAG-SVKVPRNFRLLEELEEGQKGVGDGTVSWGLEDDEDMTLTRWRGVILGPPRTSYENRMYNLKVECGPGYPESPPFVRFVTKINLNGVHTSNGVVDMHAVSALAKWQNSYSIRMVLLELRRLMTCKENMKLPQPPEGQIYTN
>tr|A0A673X7Y2|A0A673X7Y2_SALTR/15-165 [subseq from] Ubiquitin-conjugating enzyme E2 variant 2-like OS=Salmo trutta OX=8032 GN=LOC115157172 PE=4 SV=1
---ATSSGVKVPRNFCLLEELEEGQKGVGDGTVSWGLEDDEDMTLTRWTGMIIGPARvsvtaagTNYENRIYSLKVECGPKYPESPPIVRFVTKISMNGINNSNGMVDTRSIPILSKWQTSYSIKVVLQELRRLMMSKENMKLPQPPEGQTYSN
>tr|A0A2K5ED25|A0A2K5ED25_AOTNA/11-139 [subseq from] UBC core domain-containing protein OS=Aotus nancymaae OX=37293 PE=4 SV=1
------------------PQLEEGQKGVGDGTVSWGLEDDKDMTLTRWTGMIIGPPRTIYENQIYSLKIECGLKYPEAPPFVRFVTKINMNGVNSSNGVVDPRAISVLAKWQNSYSIKVVLQELQRLMMSKENMKLSQLPEGQCYSN
>tr|C1C3V6|C1C3V6_LITCT/5-144 [subseq from] Ubiquitin-conjugating enzyme E2 variant 2 OS=Lithobates catesbeianus OX=8400 GN=UB2V2 PE=2 SV=1
-------TVTVPRNFQLLDELEDGQKGVGDGTVSWGLENDEDMTLARWTGMIIGPPRTNYENRIYSLKIECGPKYPEASPTVKFVTKINMNGINNSNGMVDSRSIPVLAKWQSSYSIKIVLQELRRMMMSKENMKLPQPPEGQTYNN
>tr|A0A3B4ATC9|A0A3B4ATC9_9GOBI/4-144 [subseq from] UBC core domain-containing protein OS=Periophthalmus magnuspinnatus OX=409849 PE=4 SV=1
------ARVKVPRNFRLLEELEEGQKGVGDGTVSWGLEDDDDMTLTRWRGVILGPPRTSYENRMYNLKVECGPGYPESPPFVRFVTKINLNGVHNSNGVVDMRAVSALAKWQNSYSIRMVLLELRRLMTCKENMKLPQPPEGQIYSN
>tr|A0A485PQZ6|A0A485PQZ6_LYNPA/1-133 [subseq from] Ubiquitin-conjugating enzyme e2 variant 1 OS=Lynx pardinus OX=191816 GN=LYPA_23C019781 PE=4 SV=1
MAATTGSGVKVPRNFRLLEELEEGQKGVGDGTVSWGLEDDEDMTLTRWTGMIIGPPRTIYENRIYSLKIECGPKYPEAPPF--------------SNGLVDPRATSVLAKWQNSYSIKVVLQEPRRLMMSKENMKLPQPPEGQCYSN
>tr|A0A668T180|A0A668T180_OREAU/13-153 [subseq from] Ubiquitin-conjugating enzyme E2 variant 1 OS=Oreochromis aureus OX=47969 PE=4 SV=1
------PGVKVPRNFRLLEELEEGQKGVGDGTVSWGLEDDEDMTLTRWRGVILGPPRTSYENRMYNLKVECGPGYPESPPFVRFVTKINLNGVHTSNGVVDMHAVSALAKWQNSYSIRMVLLELRRLMTCKENMKLPQPPEGQIYTN
>tr|A0A669BRM4|A0A669BRM4_ORENI/13-153 [subseq from] UBC core domain-containing protein OS=Oreochromis niloticus OX=8128 GN=LOC102081483 PE=4 SV=1
------PGVKVPRNFRLLEELEEGQKGVGDGTVSWGLEDDEDMTLTRWRGVILGPPRTSYENRMYNLKVECGPGYPESPPFVRFVTKINLNGVHTSNGVVDMHAVSALAKWQNSYSIRMVLLELRRLMTCKENMKLPQPPEGQIYTN
>tr|A0A2I4DB29|A0A2I4DB29_9TELE/24-169 [subseq from] ubiquitin-conjugating enzyme E2 variant 1-like OS=Austrofundulus limnaeus OX=52670 GN=LOC106536681 PE=4 SV=1
MAVAAGSGVKVPRNFRLLEELEEGQKGVGDGTVSWGLEDDEDMTLTRWRGVILGPPRTSYENRMYNLKVECGPGYPDSPPFVRFVTKINLNGVHTSSGVVDMHAVTALAKWQNSYSIRMVLLELRRLMACKENMKLPQPPEGQIYT-
>tr|A0A2K5I3X1|A0A2K5I3X1_COLAP/31-153 [subseq from] Ubiquitin conjugating enzyme E2 V1 OS=Colobus angolensis palliatus OX=336983 PE=4 SV=1
-------RVKVPRNFRLLEELEEGQKGVGDGTVSWGLEDDEDMTLTRWTGMIIGPPRTIYENRIYSLKIECGPKYPEAPPFVRFVTKINMNGVNSSNGVVDPRAISVLAKWQNSYSIKVVLQELRRLMMS-----------------
>tr|A0A3P9DM48|A0A3P9DM48_9CICH/3-146 [subseq from] Ubiquitin-conjugating enzyme E2 variant 1 OS=Maylandia zebra OX=106582 PE=4 SV=1
--ATT-VSVKVPRNFRLLEELEEGQKGVGDGTVSWGLEDDEDMTLTRWRGVILGPPRTSYENRMYNLKVECGPGYPESPPFVRFVTKINLNGVHTSNGVVDMHAVSALAKWQNSYSIRMVLLELRRLMTCKENMKLPQPPEGQIYTN
>tr|A0A3Q3X1U9|A0A3Q3X1U9_MOLML/8-145 [subseq from] Ubiquitin-conjugating enzyme E2 variant 2 OS=Mola mola OX=94237 PE=4 SV=1
--------IKVPRNFRLLEELEEGQKGEGDGTVSWGLEDDEDMTLTRWTGMIIGPARTTYENRIYSLKVECGSRYPEAAPTVRFVTKINMNGINNTNGVVDSRSIPILAKWQNSYSIKFVLQELRRLMLAKENMKLPQPPEGQTYS-
>tr|A0A4W6EB30|A0A4W6EB30_LATCA/2-146 [subseq from] Ubiquitin-conjugating enzyme E2 variant 1-like OS=Lates calcarifer OX=8187 GN=LOC108890486 PE=4 SV=1
-AASAG-SVKVPRNFRLLEELEEGQKGVGDGTVSWGLEDDEDMTLTRWRGVILGPPRTSYENRMYNLKVECGPGYPESPPFVRFVTKINLNGVHNSNGVVDMHAVTALAKWQNSYSIRMVLLELRRLMTCKENMKLPQPPEGQIYTN
>tr|A0A7N6AFT0|A0A7N6AFT0_ANATE/12-151 [subseq from] UBC core domain-containing protein OS=Anabas testudineus OX=64144 PE=4 SV=1
-------SVKVPRNFRLLEELEEGQKGVGDGTVSWGLEDDEDMTLTRWRGVILGPPRTSYENRMYNLKVECGPGYPESPPFVRFVTKINLNGVHNSNGVVDMHAVTALAKWQNSYSIRMVLQELRRLMTCKENMKLPQPPEGQIYTN
>tr|A0A668UKC5|A0A668UKC5_OREAU/11-147 [subseq from] Ubiquitin-conjugating enzyme E2 variant 2 OS=Oreochromis aureus OX=47969 PE=4 SV=1
---------KVPRNFRLLEELEEGQKGEGDGTVSWGLEDDEDMTLTRWTGMIIGPARTNYENRIYSLKVECGPRYPETAPTVRFVTKISMNGINNSNGTVDSRSIPILAKWQNSYTIKIVLQELRRLMMSKENMKLPQPPEGQTYS-
>tr|A0A669B509|A0A669B509_ORENI/11-147 [subseq from] UBC core domain-containing protein OS=Oreochromis niloticus OX=8128 GN=ube2v2 PE=4 SV=1
---------KVPRNFRLLEELEEGQKGEGDGTVSWGLEDDEDMTLTRWTGMIIGPARTNYENRIYSLKVECGPRYPETAPTVRFVTKISMNGINNSNGTVDSRSIPILAKWQNSYTIKIVLQELRRLMMSKENMKLPQPPEGQTYS-
>tr|A0A672YI27|A0A672YI27_9TELE/6-144 [subseq from] Ubiquitin-conjugating enzyme E2 variant 1 OS=Sphaeramia orbicularis OX=375764 PE=4 SV=1
--------VKVPRNFRLLEELEEGQKGVGDGTVSWGLEDDEDMTLTRWRGVILGPPRTSYENRMYNLKVECGPGYPESPPFVRFVTKINLNGVHNSNGVVDMRAVSALAKWQNSYSIRMVLLELRRLMTCKENMKLPQPPEGQIYTN
>tr|A0A7N6BGD0|A0A7N6BGD0_ANATE/8-147 [subseq from] UBC core domain-containing protein OS=Anabas testudineus OX=64144 PE=4 SV=1
-------CVKVPRNFRLLEELEEGQKGVGDGTVSWGLEDDEDMTLTRWRGVILGPPRTSYENRMYNLKVECGPGYPESPPFVRFVTKINLNGVHNSNGVVDMHAVTALAKWQNSYSIRMVLQELRRLMTCKENMKLPQPPEGQIYTN
>tr|A0A401PNN7|A0A401PNN7_SCYTO/2-147 [subseq from] UBC core domain-containing protein OS=Scyliorhinus torazame OX=75743 GN=scyTo_0003819 PE=4 SV=1
--ATTGSkTVTVPRNFRLLEELEDGQKGASDGTVSWGLEDDEDMTLSRWTGMIIGPARTIYENRIYSLKIDCGPRYPEAAPHVRFVTKINMNGVNSSNGTVDPKSISVLAKWQNSYSIKAVLTELRRQMMCKENGKLAQPPEGQSYSN
>tr|A0A3B4ATB8|A0A3B4ATB8_9GOBI/7-145 [subseq from] UBC core domain-containing protein OS=Periophthalmus magnuspinnatus OX=409849 PE=4 SV=1
--------VKVPRNFRLLEELEEGQKGVGDGTVSWGLEDDDDMTLTRWRGVILGPPRTSYENRMYNLKVECGPGYPESPPFVRFVTKINLNGVHNSNGVVDMRAVSALAKWQNSYSIRMVLLELRRLMTCKENMKLPQPPEGQIYSN
>tr|B5X5C2|B5X5C2_SALSA/16-165 [subseq from] Ubiquitin-conjugating enzyme E2 variant 2 OS=Salmo salar OX=8030 GN=UB2V2 PE=2 SV=1
----ASSGVKVPRNFCLLEELEEGQKGVGDGTVSWGLEDDEDMTLTRWTGMIIGPARvsvtaagTNYENRIYSLKVECGPKYPESPPIVRFVTKISMNGINNSNGMVDTRSIPILSKWQTSYSIKVVLQELRRLMMSKENMKLPQPPEGQTYSN
>tr|A0A1S3WNB6|A0A1S3WNB6_ERIEU/1-133 [subseq from] ubiquitin-conjugating enzyme E2 variant 1 OS=Erinaceus europaeus OX=9365 GN=UBE2V1 PE=4 SV=1
MAATTGSGVKVPRNFRLLEELEEGQKGVGDGTVSWGLEDDQDLT--------------IYENRIYSLKIECGPKYPEAPPFVRFVTKINMNGVNSSNGVVDPRAISVLAKWQNSYSIKVVLQELRRLMMSKENMKLPQPPEGQCYSN
>tr|A0A3B4AV05|A0A3B4AV05_9GOBI/15-153 [subseq from] UBC core domain-containing protein OS=Periophthalmus magnuspinnatus OX=409849 PE=4 SV=1
--------VKVPRNFRLLEELEEGQKGVGDGTVSWGLEDDDDMTLTRWRGVILGPPRTSYENRMYNLKVECGPGYPESPPFVRFVTKINLNGVHNSNGVVDMRAVSALAKWQNSYSIRMVLLELRRLMTCKENMKLPQPPEGQIYSN
>tr|A0A0E9X7P2|A0A0E9X7P2_ANGAN/3-145 [subseq from] UBC core domain-containing protein OS=Anguilla anguilla OX=7936 PE=4 SV=1
----ASSGVTVPRNFRLLEELEEGQKGVGDGTVSWGLEDDEDMTLTRWTGMIIGPARTTYENRIYSLKIECGPKYPQAPPTVRFVTKLSMNGVNNSNGTVDSRSIPILAKWQNIYNIKMVLEDLRRLMLSKDNAKLCQPPEGQTYSN
>tr|A0A6J2RGA4|A0A6J2RGA4_COTGO/4-144 [subseq from] ubiquitin-conjugating enzyme E2 variant 2 OS=Cottoperca gobio OX=56716 GN=ube2v2 PE=4 SV=1
-----AAGVKVPRNFRLLEELEEGQKGEGDGTVSWGLEDDEDMTLTRWTGMIIGPARTNYENRIYSLKVECGSRYPDISPNVRFVTKISMNGINNSNGLVDSRSIPVLAKWQNSYSIKIVLQELRRLMLSKENVKLPQPPEGQTYS-
>tr|A0A6I9P0G4|A0A6I9P0G4_9TELE/3-144 [subseq from] ubiquitin-conjugating enzyme E2 variant 2 OS=Notothenia coriiceps OX=8208 GN=ube2v2 PE=4 SV=1
----ASSGVKVPRNFRLLEELEEGQKGEGDGTVSWGLEDDEDMTLTRWTGMIIGPSRTNYENRIYSLKMECGQRYPELSPNVRFVTKLSMNGINNSNGLVDSRSIPVLAKWQTSYSIKIVLQELRRLMMSKENMKLPQPPEGQTFS-
>tr|A0A3P9HB83|A0A3P9HB83_ORYLA/8-147 [subseq from] UBC core domain-containing protein OS=Oryzias latipes OX=8090 PE=4 SV=1
-------GVKVPRNFRLLEELEEGQKGVGDGTVSWGLEDDEDMTLTRWRGVILGPPRTSYENRMYNLKVECGPGYPESPPFVRFVTKINLNGVHNSNGVVDMHAVTALAKWQNSYSIRMVLLELRRLMTCKENMKLPQPPEGQIYTN
>tr|A0A4W5JVN3|A0A4W5JVN3_9TELE/45-194 [subseq from] UBC core domain-containing protein OS=Hucho hucho OX=62062 PE=4 SV=1
----ASSGVKVPRNFRLLEELEEGQKGVGDGTVSWGLEDDEDIMLTRWTGMIIGPARvsvtaagTNYENRIYSLKVECGPKYPESPPIVRFVTKICMNGINNSNGMVDTRSIPILSKWQNSYSIKVVLQELRRLMMSKENMKLPQPPEGQTYSN
>tr|H2SXH2|H2SXH2_TAKRU/4-145 [subseq from] UBC core domain-containing protein OS=Takifugu rubripes OX=31033 PE=4 SV=3
--AT--TSVKVPRNFRLLEELEEGQKGEGDGTVSWGLEDDSDMTLTWWTGMIFGPPRTNYENRIYSLKLECGPKYPETAPTVRFVTKINMNGINNSNGMVDSRSIPILAKWQSSYSIKFVLQELRRLMLAKENMKLPQPPEGQSYS-
>tr|A0A3Q3FK72|A0A3Q3FK72_9LABR/20-165 [subseq from] Ubiquitin-conjugating enzyme E2 variant 1 OS=Labrus bergylta OX=56723 PE=4 SV=1
-AAGSGKCVKVPRNFRLLEELEEGQKGVGDGTVSWGLEDDEDMTLTRWRGVILGPPRTSYENRMYNLKVECGPEYPDSPPFVKFVTKINLNGVHTSNGVVDMHAVTALSKWQNSYSIQMVLLELRRLMTCKENMKLPQPPEGQIYSN
>tr|A0A671UL41|A0A671UL41_SPAAU/6-144 [subseq from] Ubiquitin conjugating enzyme E2 V2 OS=Sparus aurata OX=8175 GN=ube2v2 PE=4 SV=1
-------QLKVPRNFRLLEELEEGQKGEGDGTVSWGLEDDEDMTLTRWTGMIIGPARTNYENRIYSLKVECGSRYPEAAPTVRFVTKINMNGINNSNGTVDSRSIPILSKWQNSYSIKIVLQELRRLMMAKENMKLPQPPEGQTFS-
>tr|A0A1S3R4E9|A0A1S3R4E9_SALSA/3-152 [subseq from] ubiquitin-conjugating enzyme E2 variant 2 isoform X1 OS=Salmo salar OX=8030 GN=ube2v2 PE=4 SV=1
----ASSGVKVPRNFRLLEELEEGQKGVGDGTVSWGLEDDEDIMLTRWTGMIIGPARvsvtaagTNYENRIYSLKVECGPKYPESPPIVRFVTKICMNGINNSNGMVDTRSIPTLSKWQNSYSIKVVLQELRRLMMSKENMKLPQPPEGQTYSN
>tr|A0A674F1F2|A0A674F1F2_SALTR/3-152 [subseq from] Ubiquitin-conjugating enzyme E2 variant 2 OS=Salmo trutta OX=8032 GN=LOC115169605 PE=4 SV=1
----ASSGVKVPRNFRLLEELEEGQKGVGDGTVSWGLEDDEDIMLTRWTGMIIGPARvsvtaagTNYENRIYSLKVECGPKYPESPPIVRFVTKICMNGINNSNGMVDTRSIPTLSKWQNSYSIKVVLQELRRLMMSKENMKLPQPPEGQTYSN
>tr|A0A6I9J2J2|A0A6I9J2J2_CHRAS/4-146 [subseq from] ubiquitin-conjugating enzyme E2 variant 2-like isoform X1 OS=Chrysochloris asiatica OX=185453 GN=LOC102829261 PE=4 SV=1
-----STGVKVPRNFRLLEELEEGQKGVGDSTVSWGLEDDEDMTLTRWTGMITGPPRANYENRIYSLNVECGPKYPEAPPSVRFVTKINMNGINNSSEMVDAQSIPVLAKWQNSYSIKVVLQELRRLMmMSKENTKVPQPPEGQTYNN
>tr|A0A3B5KGC2|A0A3B5KGC2_TAKRU/13-154 [subseq from] UBC core domain-containing protein OS=Takifugu rubripes OX=31033 PE=4 SV=2
----PGGDVKVPRNFRLLEELEEGQKGEGDGTVSWGLEDDSDMTLTWWTGMIFGPPRTNYENRIYSLKLECGPKYPETAPTVRFVTKINMNGINNSNGMVDSRSIPILAKWQSSYSIKFVLQELRRLMLAKENMKLPQPPEGQSYS-
>tr|A0A5J5DDJ5|A0A5J5DDJ5_9PERO/312-452 [subseq from] UBC core domain-containing protein OS=Etheostoma spectabile OX=54343 GN=FQN60_002299 PE=3 SV=1
------KGVKVPRNFRLLEELEEGQKGVGDGTVSWGLEDDEDMTLTRWRGVILGPPRTSYENRMYNLKVECGPEYPESPPFVRFVTKINLNGVHTSNGVVDMHAVTALAKWQNSYSIRMVLLELRRLMTCKENMKLPQPPEGQIYSN
>tr|A0A3B4G5G6|A0A3B4G5G6_9CICH/4-142 [subseq from] Ubiquitin-conjugating enzyme E2 variant 1-like OS=Pundamilia nyererei OX=303518 PE=4 SV=1
--------VKVPRNFRLLEELEEGQKGVGDGTVSWGLEDDEDMTLTRWRGVILGPPRTSYENRMYNLKVECGPGYPESPPFVRFVTKINLNGVHTSNGVVDMHAVSALAKWQNSYSIRMVLLELRRLMTCKENMKLPQPPEGQIYTN
>tr|C1BKC3|C1BKC3_OSMMO/4-144 [subseq from] Ubiquitin-conjugating enzyme E2 variant 2 OS=Osmerus mordax OX=8014 GN=UB2V2 PE=2 SV=1
-----PSGIKVPRNFRLLEELEEGQKG-GDGTVSWGLEDDEDRTLTRWTGMILGPPRTNYENRIYSLNMECGPKYPEAPPTFRFVTKICMNGINNSNGTVDARSIPILAKWQNSFSIKFVLHELRRLMMSKENMKLPQPPEGQTYSN
>tr|A0A3S2Q5P1|A0A3S2Q5P1_ORYJA/33-174 [subseq from] UBC core domain-containing protein OS=Oryzias javanicus OX=123683 GN=OJAV_G00069330 PE=4 SV=1
-----RPGVKVPRNFRLLEELEEGQKGVGDGTVSWGLEDDEDMTLTRWRGVILGPPRTSYENRMYNLKVECGPGYPESPPFVRFVTKINLNGVHNSNGVVDMHAVTALSKWQNSYSIRMVLLELRRLMTCKENMKLPQPPEGQIYTN
>tr|A0A3Q3JSK5|A0A3Q3JSK5_MONAL/23-164 [subseq from] Ubiquitin-conjugating enzyme E2 variant 1-like OS=Monopterus albus OX=43700 PE=4 SV=1
-----HAGVKVPRNFRLLEELEEGQKGVGDGTVSWGLEDDEDMTLTRWRGVILGPPRTSYENRMYNLKVECGPGYPESPPFVRFVTKINLNGVHTSSGVVDMHAVTALAKWQNSYSIRMVLLELRRLMTCKENMKLPQPPEGQIYTN
>tr|A0A4Z2C405|A0A4Z2C405_9TELE/4-143 [subseq from] UBC core domain-containing protein OS=Takifugu bimaculatus OX=433685 GN=fugu_014802 PE=4 SV=1
------STVKVPRNFRLLEELEEGQKGEGDGTVSWGLEDDSDMTLTCWTGMIFGPPRTNYENRIYSLKLECGPKYPETAPTVRFVTKINMNGINNSNGMVDSRSIPILAKWQSSYSIKFVLQELRRLMLAKENMKLPQPPEGQSYS-
>tr|A0A671UAJ3|A0A671UAJ3_SPAAU/15-155 [subseq from] Ubiquitin-conjugating enzyme E2 variant 1 OS=Sparus aurata OX=8175 PE=4 SV=1
------TGVKVPRNFRLLEELEEGQKGVGDGTVSWGLEDDEDMTLTRWRGVILGPPRTSYENRMYNLKVECGPEYPELPPYVRFVTKINLNGVHTSSGVVDMHAVTALAKWQNSYSIQMVLLELRRLMTCKENMKLPQPPEGQIYSN
>tr|A0A678SWP8|A0A678SWP8_SINCH/3-144 [subseq from] Ubiquitin-conjugating enzyme E2 variant 1-like protein (Fragment) OS=Siniperca chuatsi OX=119488 PE=2 SV=1
--VAA-GSVKVPRNFRLLEELEEGQKGVGDGTVSWGLEDDEDMTLTRWRGVILGPPRTSYENRMYNLKVECGPEYPELPPFVRFVTKINLNGVHTSNGVVDMHAVTALAKWQNSYSIQMVLLELRRLMTCKENMKLPQPPEGQIY--
>tr|A0A671U7S9|A0A671U7S9_SPAAU/2-146 [subseq from] Ubiquitin-conjugating enzyme E2 variant 1 OS=Sparus aurata OX=8175 PE=4 SV=1
-AAPAG-SVKVPRNFRLLEELEEGQKGVGDGTVSWGLEDDEDMTLTRWRGVILGPPRTSYENRMYNLKVECGPEYPELPPYVRFVTKINLNGVHTSSGVVDMHAVTALAKWQNSYSIQMVLLELRRLMTCKENMKLPQPPEGQIYSN
>tr|A0A3P8U8R7|A0A3P8U8R7_AMPPE/21-163 [subseq from] Ubiquitin-conjugating enzyme E2 variant 1 OS=Amphiprion percula OX=161767 PE=4 SV=1
----NNDGVKVPRNFRLLEELEEGQKGVGDGTVSWGLEDDDDMTLTRWRGVILGPPRTSYENRMYNLKVECGPGYPESPPFVRFVTKINLNGVHTSNGVVDMHAVNALAKWQNCYSIRMVLLELRRLMTCKENMKLPQPPEGQIYTN
>tr|A0A3Q1BPV6|A0A3Q1BPV6_AMPOC/21-163 [subseq from] Ubiquitin-conjugating enzyme E2 variant 1-like OS=Amphiprion ocellaris OX=80972 PE=4 SV=1
----NNDGVKVPRNFRLLEELEEGQKGVGDGTVSWGLEDDDDMTLTRWRGVILGPPRTSYENRMYNLKVECGPGYPESPPFVRFVTKINLNGVHTSNGVVDMHAVNALAKWQNCYSIRMVLLELRRLMTCKENMKLPQPPEGQIYTN
>tr|A0A3Q1EDK6|A0A3Q1EDK6_9TELE/21-163 [subseq from] Ubiquitin-conjugating enzyme E2 variant 1-like OS=Acanthochromis polyacanthus OX=80966 PE=4 SV=1
----NNDGVKVPRNFRLLEELEEGQKGVGDGTVSWGLEDDDDMTLTRWRGVILGPPRTSYENRMYNLKVECGPGYPESPPFVRFVTKINLNGVHTSNGVVDMHAVNALAKWQNCYSIRMVLLELRRLMTCKENMKLPQPPEGQIYTN
>tr|A0A3Q3KWC6|A0A3Q3KWC6_9TELE/6-148 [subseq from] Ubiquitin-conjugating enzyme E2 variant 1-like OS=Mastacembelus armatus OX=205130 PE=4 SV=1
----PATFVKVPRNFRLLEELEEGQKGVGDGTVSWGLEDDDDMTLTRWRGVILGPPRTSYENRMYNLKVECGPGYPESPPFVRFVTKINLNGVHTSNGVVDMHAVTALAKWQNSYSIRMVLLELRRLMTCKENMKLPQPPEGQIYTN
>tr|H2MJM8|H2MJM8_ORYLA/3-141 [subseq from] UBC core domain-containing protein OS=Oryzias latipes OX=8090 PE=4 SV=2
--------VKVPRNFRLLEELEEGQKGVGDGTVSWGLEDDEDMTLTRWRGVILGPPRTSYENRMYNLKVECGPGYPESPPFVRFVTKINLNGVHNSNGVVDMHAVTALAKWQNSYSIRMVLLELRRLMTCKENMKLPQPPEGQIYTN
>tr|A0A3P8X3W2|A0A3P8X3W2_CYNSE/1-147 [subseq from] Ubiquitin-conjugating enzyme E2 variant 1-like OS=Cynoglossus semilaevis OX=244447 PE=4 SV=1
MAVAAGSGVKIPRNFWLLEELEEGQKGVGDGTVSWGLEDDDDMTLTRWRGVIIGPPRTSFENRMYNLKVECGPGYPESPPFVRFVTKINLNGVHTSSGVVDMHALTSVAKWQNSYSIRMVLNELRRLMTCKENMKLPQPPEGQIYTN
>tr|A0A5A9NF39|A0A5A9NF39_9TELE/65-199 [subseq from] Ubiquitin-conjugating enzyme E2 variant 1 OS=Triplophysa tibetana OX=1572043 GN=E1301_Tti014315 PE=4 SV=1
------------RRIRLLEELEEGQKGLGDGTVSWGLEDDEDMTLTRWRGMIIGPPRTIYENRMYSLRMECGPRYPETPPFVRFVTKINLNGVHNSNGVVDIRAVSSLAKWQNSYSIRVVLQELRRLMMCKENMKLPQPPEGQIYSN
>tr|V9KMT7|V9KMT7_CALMI/5-145 [subseq from] Ubiquitin conjugating enzyme E2 V1 OS=Callorhinchus milii OX=7868 PE=2 SV=1
------TGIKVPRNFRLLEELEEGQKGVGDGTVSWGLEDDDDMSLTRWNGMIIGPARTNYENRMYSLKIDCGPKYPESAPTVRFLTKINMNGVHSSNGVVDSKMIPVLAKWQHSYSIKIILQELRRQMMTKDNIKLAQPPEGQCYSN
>tr|A0A3Q2YEC3|A0A3Q2YEC3_HIPCM/3-147 [subseq from] Ubiquitin conjugating enzyme E2 V2 OS=Hippocampus comes OX=109280 PE=4 SV=1
--RTTSPGvIKVPRNFRLLEELEEGQKGDGDGTVSWGLENDDDMTLTQWTAMIIGPARTNYENRIYSLKVECGPRYPETAPVVRFVTKITMNGINNSNGTVDSRSIPVLAKWQNSYNIKIILQELRRLMMSKENMKLPQPPEGQSYS-
>tr|A0A3Q3DMC0|A0A3Q3DMC0_HIPCM/2-145 [subseq from] Ubiquitin conjugating enzyme E2 V2 OS=Hippocampus comes OX=109280 PE=4 SV=1
-AASSG-VIKVPRNFRLLEELEEGQKGDGDGTVSWGLENDDDMTLTQWTAMIIGPARTNYENRIYSLKVECGPRYPETAPVVRFVTKITMNGINNSNGTVDSRSIPVLAKWQNSYNIKIILQELRRLMMSKENMKLPQPPEGQSYS-
>tr|A0A2K5PXT9|A0A2K5PXT9_CEBIM/13-146 [subseq from] UBC core domain-containing protein OS=Cebus imitator OX=2715852 PE=4 SV=1
MAATTGSGVKVPQ-------LKEGQKGVGDGTVSWGLEDDEDMTLTRWTGMIIGPPRTIYENRIYSLKIECGPKYPEAPPFVRFVTKINMNGVNGSNAVVDPRAISVLAKWQNSYSIKVVLQELR------QNKKLPQPPEGQCYSN
>tr|V9KN14|V9KN14_CALMI/3-145 [subseq from] Ubiquitin conjugating enzyme E2 V1 OS=Callorhinchus milii OX=7868 PE=2 SV=1
---TT-QSIKVPRNFRLLEELEEGQKGVGDGTVSWGLEDDDDMSLTRWNGMIIGPARTNYENRMYSLKIDCGPKYPESAPTVRFLTKINMNGVHSSNGVVDSKMIPVLAKWQHSYSIKIILQELRRQMMTKDNIKLAQPPEGQCYSN
>tr|A0A4W6EDJ2|A0A4W6EDJ2_LATCA/63-202 [subseq from] Ubiquitin-conjugating enzyme E2 variant 1-like OS=Lates calcarifer OX=8187 GN=LOC108890486 PE=4 SV=1
-------CVKVPRNFRLLEELEEGQKGVGDGTVSWGLEDDEDMTLTRWRGVILGPPRTSYENRMYNLKVECGPGYPESPPFVRFVTKINLNGVHNSNGVVDMHAVTALAKWQNSYSIRMVLLELRRLMTCKENMKLPQPPEGQIYTN
>tr|B5X8I8|B5X8I8_SALSA/13-144 [subseq from] Ubiquitin-conjugating enzyme E2 variant 1 OS=Salmo salar OX=8030 GN=UB2V1 PE=2 SV=1
MAVAAGSGVKVPRNFRLLEELEEGQKGVGDGTVSWGLEDDEDMTLTRWRGMIIGPPRTIYENRMYSLKVECGPRYPEAPPFVRFVTKINLNGVHNSNGVVDTRAVSALAKWQNSYSIRVVLQELRRLMMCKE---------------
>tr|C1BFH1|C1BFH1_ONCMY/3-152 [subseq from] Ubiquitin-conjugating enzyme E2 variant 2 OS=Oncorhynchus mykiss OX=8022 GN=UB2V2 PE=2 SV=1
----ASSGVKVPRNFRLLEELEEGQKGVGDGTVSWGLEDDEDIMLTRWTGMIIGPARvsvtaagTNYENRIYSLKVECGPKYPESPPVVRFVTKICMNGINNSNGMVDTRSIPILSKWQNSYSIKVVLRELRHLMMSKENMKLPQPPEGQTYSN
>tr|A0A3B5KL11|A0A3B5KL11_TAKRU/14-151 [subseq from] UBC core domain-containing protein OS=Takifugu rubripes OX=31033 PE=4 SV=2
--------VKVPRNFRLLEELEEGQKGEGDGTVSWGLEDDSDMTLTWWTGMIFGPPRTNYENRIYSLKLECGPKYPETAPTVRFVTKINMNGINNSNGMVDSRSIPILAKWQSSYSIKFVLQELRRLMLAKENMKLPQPPEGQSYS-
>tr|F6Z480|F6Z480_MONDO/4-145 [subseq from] UBC core domain-containing protein OS=Monodelphis domestica OX=13616 PE=4 SV=1
-----SIGVKVPHNFRLLGELEEGQKGVGNSTVSWGLEDDEDMTLTRWTGMIIGPPRTNYENRIYSLKVESGPKYPEAPPAVRFVTKMNMNGINNSNGMMDARSIPVLAKWQNSSSIKVVLQELRHLMMSKKNMKLPQPPERQTYSN
>tr|A0A4W3INB1|A0A4W3INB1_CALMI/2-141 [subseq from] Ubiquitin conjugating enzyme E2 V1 OS=Callorhinchus milii OX=7868 PE=4 SV=1
-------GIKVPRNFRLLEELEEGQKGVGDGTVSWGLEDDDDMSLTRWNGMIIGPARTNYENRMYSLKIDCGPKYPESAPTVRFLTKINMNGVHSSNGVVDSKMIPVLAKWQHSYSIKIILQELRRQMMTKDNIKLAQPPEGQCYSN
>tr|A0A672ISA5|A0A672ISA5_SALFA/11-152 [subseq from] UBC core domain-containing protein OS=Salarias fasciatus OX=181472 GN=LOC115407734 PE=4 SV=1
-----SNSVKVPRNFRLLDELEEGQKGVGDGTVSWGLEDDDDMTLTRWRGVILGPPRTSYENRMYNLKVECGPGYPESPPFVRFVTKINLNGVHTSNGVVDMHAVTALSKWQNSYSIRMVLLELRRLMTCKENMKLPQPPEGQIYSN
>tr|A0A673X9B6|A0A673X9B6_SALTR/3-150 [subseq from] Ubiquitin-conjugating enzyme E2 variant 2-like OS=Salmo trutta OX=8032 GN=LOC115157172 PE=4 SV=1
------ARVKVPRNFCLLEELEEGQKGVGDGTVSWGLEDDEDMTLTRWTGMIIGPARvsvtaagTNYENRIYSLKVECGPKYPESPPIVRFVTKISMNGINNSNGMVDTRSIPILSKWQTSYSIKVVLQELRRLMMSKENMKLPQPPEGQTYSN
>tr|A0A315W7D3|A0A315W7D3_GAMAF/62-200 [subseq from] UBC core domain-containing protein OS=Gambusia affinis OX=33528 GN=CCH79_00006517 PE=4 SV=1
-------SVKVPRNFRLLEELEEGQKGVGDGTVSWGLEDDEDMTLTRWRGVILGPPRTSYENRMYNLKVECGPGYPDSPPFVRFVTKINLNGVHTSNGVVDMHAVTPLAKWQNSYSIRMVLLELRRLMMCKENMKLPQPPEGQMYD-
>tr|A0A3Q3WC11|A0A3Q3WC11_MOLML/46-186 [subseq from] Ubiquitin-conjugating enzyme E2 variant 1 OS=Mola mola OX=94237 PE=4 SV=1
------AGVKVPRNFRLLEELEEGQKGVGDGTVSWGLEDDEDMTLTRWRGVILGPPRTSYENRMYNLKVECGPEYPELPPYVRFVTKINLNGVHTSSGVVDMHAVTALAKWQNSYSIQMVLLELRRLMTCKENMKLPQPPEGQIYTN
>tr|A0A5C6P4M3|A0A5C6P4M3_9TELE/74-212 [subseq from] Ubiquitin-conjugating enzyme E2 variant 2 OS=Takifugu flavidus OX=433684 GN=D4764_15G0012240 PE=4 SV=1
-------DVKVPRNFRLLEELEEGQKGEGDGTVSWGLEDDSDMTLTWWTGMIFGPPRTNYENRIYSLKLECGPKYPETAPTVRFVTKINMNGINNSNGMVDSRSIPILAKWQSSYSIKFVLQELRRLMLAKENMKLPQPPEGQSYS-
>tr|A0A5E4CIR0|A0A5E4CIR0_MARMO/4-141 [subseq from] UBC core domain-containing protein (Fragment) OS=Marmota monax OX=9995 GN=MONAX_5E037558 PE=4 SV=1
-----STGVKVPRDFRLLEELEEGQKGVGDGMVNWGLEDDEDMTLTRWPGMIIGPPRTNYENRIYSLKVERGPKYPEAPPSVRFVTKINMNGINNSSGMVDARSIPVLAKCQNSYSIKVVLQELRHLMMSKENMKLPQPPEGQ----
>tr|A0A7J7W1W6|A0A7J7W1W6_MYOMY/1-119 [subseq from] Ubiquitin conjugating enzyme E2 V1 OS=Myotis myotis OX=51298 GN=mMyoMyo1_020100 PE=4 SV=1
MAATTGSGVKVPRNFRLLEELEEGQKGVGDGTVSWGLEDDEDMTLTRWTGMIIGPPRTIYENRIYSLKIECGPKYPEAPPFVRFVTKINMNGVNSSNGVVDPRAISVLAKWQNSYSIKC----------------------------
>tr|A0A4W5KAQ9|A0A4W5KAQ9_9TELE/11-156 [subseq from] UBC core domain-containing protein OS=Hucho hucho OX=62062 PE=4 SV=1
--------VKVPRNFRLLEELEEGQKGVGDGTVSWGLEDDEDIMLTRWTGMIIGPARvsvtaagTNYENRIYSLKVECGPKYPESPPIVRFVTKICMNGINNSNGMVDTRSIPILSKWQNSYSIKVVLQELRRLMMSKENMKLPQPPEGQTYSN
>tr|A0A672IV11|A0A672IV11_SALFA/18-158 [subseq from] UBC core domain-containing protein OS=Salarias fasciatus OX=181472 GN=LOC115407734 PE=4 SV=1
------SCVKVPRNFRLLDELEEGQKGVGDGTVSWGLEDDDDMTLTRWRGVILGPPRTSYENRMYNLKVECGPGYPESPPFVRFVTKINLNGVHTSNGVVDMHAVTALSKWQNSYSIRMVLLELRRLMTCKENMKLPQPPEGQIYSN
>tr|A0A3Q3FK86|A0A3Q3FK86_9LABR/20-159 [subseq from] Ubiquitin-conjugating enzyme E2 variant 1 OS=Labrus bergylta OX=56723 PE=4 SV=1
-------CVKVPRNFRLLEELEEGQKGVGDGTVSWGLEDDEDMTLTRWRGVILGPPRTSYENRMYNLKVECGPEYPDSPPFVKFVTKINLNGVHTSNGVVDMHAVTALSKWQNSYSIQMVLLELRRLMTCKENMKLPQPPEGQIYSN
>tr|A0A671U7V8|A0A671U7V8_SPAAU/14-153 [subseq from] Ubiquitin-conjugating enzyme E2 variant 1 OS=Sparus aurata OX=8175 PE=4 SV=1
-------CVKVPRNFRLLEELEEGQKGVGDGTVSWGLEDDEDMTLTRWRGVILGPPRTSYENRMYNLKVECGPEYPELPPYVRFVTKINLNGVHTSSGVVDMHAVTALAKWQNSYSIQMVLLELRRLMTCKENMKLPQPPEGQIYSN
>tr|C1BH31|C1BH31_ONCMY/3-152 [subseq from] Ubiquitin-conjugating enzyme E2 variant 2 OS=Oncorhynchus mykiss OX=8022 GN=UB2V2 PE=2 SV=1
----ASSGVKVPRNFRLLEELEEGQKGVGDGTVSWGLEDGEDIMLTRWTGMIIGPARvsvtaagTNYENRIYSLKVECGPKYPESPPVVRFVTKICMNGINNSNGMVDTRSIPILSKWQNSYSIKVVLQELRHLMMSKENMKLPQPPEGQTYSN
>tr|C1C4H1|C1C4H1_LITCT/5-140 [subseq from] Ubiquitin-conjugating enzyme E2 variant 2 OS=Lithobates catesbeianus OX=8400 GN=UB2V2 PE=2 SV=1
-------TVTVPRNFQLLDELEDGQKGVGDGTVSWGLENDEDMTLARWTGMIIGPPRTNYENRIYSLKIECGPKYPEASPTVKFVTKINMNGINNSNGMVDSRSIPVLAKWQSSYSIKIVLQELRRMMMSKENMKLPQPPEGN----
>tr|A0A672ZDT8|A0A672ZDT8_9TELE/18-164 [subseq from] UBC core domain-containing protein OS=Sphaeramia orbicularis OX=375764 PE=4 SV=1
------AGVKVPRNFRLLEELEEGQKGEGDGTVSWGLEDDEDMTLTRWTGMIIGPARvsrerssTNYENRIYSLKVECGPRYPEAAPTVKFVTKISMNGINNSNGTVDSRSIPILAKWQNSYSIKIVLQELRRLMMSKENMKLPQPPEGQTYS-
>tr|A0A4W5KEY1|A0A4W5KEY1_9TELE/34-179 [subseq from] UBC core domain-containing protein OS=Hucho hucho OX=62062 PE=4 SV=1
--------VKVPRNFRLLEELEEGQKGVGDGTVSWGLEDDEDIMLTRWTGMIIGPARvsvtaagTNYENRIYSLKVECGPKYPESPPIVRFVTKICMNGINNSNGMVDTRSIPILSKWQNSYSIKVVLQELRRLMMSKENMKLPQPPEGQTYSN
>tr|A0A6Q2XIR1|A0A6Q2XIR1_ESOLU/3-151 [subseq from] Ubiquitin-conjugating enzyme E2 variant 1 OS=Esox lucius OX=8010 PE=4 SV=1
-----SSCVKVPRNFRLLEELEEGQKGVGDGTVSWGLEDDEDIMLTRWTGMIIGPPRVIVmalgldtYNRMYSLKVECGPRYPESPPFVRFVTKINLNGVHNSNGVVDTRAVAALAKWQNSYSIRVVLQELRRLMMCKENMKLPQPPEGQVFSN
>tr|A0A3B5ACW0|A0A3B5ACW0_9TELE/5-149 [subseq from] Ubiquitin conjugating enzyme E2 V1 OS=Stegastes partitus OX=144197 PE=4 SV=1
----TGNnfSVQVPRNFRLLEELEEGQKGVGDGTVSWGLEDDDDMTLTRWRGVILGPPRTSYENRMYNLKVECGPGYPESPPFVRFVTKINLNGVHTSNGVVDMHAVNALAKWQNCYSIRMVLLELRRLMTCKENMKLPQPPEGQIYTN
>tr|A0A672HHI2|A0A672HHI2_SALFA/3-142 [subseq from] UBC core domain-containing protein OS=Salarias fasciatus OX=181472 GN=ube2v2 PE=4 SV=1
-----SSTVKVPRNFRLLEELEEGQKGDGDGTVSWGLEDDEDMTLTRWTGMIIGPARTNYENRIYSLKVECGPRYPETAPTVRFTTKISMNGINS-NGTVDSRSIPVLAKWQNSYSIKIVLQELRRLMASKENMKLPQPPEGHTYS-
>tr|A0A672HGN4|A0A672HGN4_SALFA/7-149 [subseq from] UBC core domain-containing protein OS=Salarias fasciatus OX=181472 GN=ube2v2 PE=4 SV=1
--AAVPSKIKVPRNFRLLEELEEGQKGDGDGTVSWGLEDDEDMTLTRWTGMIIGPARTNYENRIYSLKVECGPRYPETAPTVRFTTKISMNGINS-NGTVDSRSIPVLAKWQNSYSIKIVLQELRRLMASKENMKLPQPPEGHTYS-
>tr|H3CSW1|H3CSW1_TETNG/4-143 [subseq from] UBC core domain-containing protein OS=Tetraodon nigroviridis OX=99883 PE=4 SV=1
------STVKVPRNFRLLEELEEGQKGEGDGTVSWGLEDDSDMTLSRWTAMIIGPPRTNYENRIYSLKVECGSKYPDTAPTVRFVTKINMNGINNSNGMVDSRSIPILAKWQSSYSIKFVLQEIRRLMLAKENMKLPQPPEGQSYS-
>tr|A0A3Q1FVW4|A0A3Q1FVW4_9TELE/21-160 [subseq from] Ubiquitin-conjugating enzyme E2 variant 1-like OS=Acanthochromis polyacanthus OX=80966 PE=4 SV=1
-------SVKVPRNFRLLEELEEGQKGVGDGTVSWGLEDDDDMTLTRWRGVILGPPRTSYENRMYNLKVECGPGYPESPPFVRFVTKINLNGVHTSNGVVDMHAVNALAKWQNCYSIRMVLLELRRLMTCKENMKLPQPPEGQIYTN
>tr|A0A674F0K7|A0A674F0K7_SALTR/11-156 [subseq from] Ubiquitin-conjugating enzyme E2 variant 2 OS=Salmo trutta OX=8032 GN=LOC115169605 PE=4 SV=1
--------VKVPRNFRLLEELEEGQKGVGDGTVSWGLEDDEDIMLTRWTGMIIGPARvsvtaagTNYENRIYSLKVECGPKYPESPPIVRFVTKICMNGINNSNGMVDTRSIPTLSKWQNSYSIKVVLQELRRLMMSKENMKLPQPPEGQTYSN
>tr|A0A665X084|A0A665X084_ECHNA/3-150 [subseq from] Ubiquitin conjugating enzyme E2 V2 OS=Echeneis naucrates OX=173247 GN=ube2v2 PE=4 SV=1
------DGVKVPRNFRLLEELEEGQKGEGDGTVSWGLEDDEDMTLTRWTGMIIGPARTNYENRIYSLKVECGPRYPETAPTVRFVTKISMNGINNSNGTvmsnrsmsVDSRSIPILAKWQNSYSIKIVLQELRRLMMSKENMKLPQPPEGQTYS-
>tr|A0A667XRW2|A0A667XRW2_9TELE/6-136 [subseq from] Ubiquitin-conjugating enzyme E2 variant 1 OS=Myripristis murdjan OX=586833 PE=4 SV=1
----------------LCFELEEGQKGVGDGTVSWGLEDDDDMTLTRWNGMILGPPRTIYENRIYSLKVECGPKYPETPPFVRFVTKINLNGVHNSNGVVDTRAVGALAKWQNSYSIRMVLQELRRLMMCKENMKLPQPPEGQVYSN
>tr|A0A401PVV0|A0A401PVV0_SCYTO/2-142 [subseq from] UBC core domain-containing protein OS=Scyliorhinus torazame OX=75743 GN=scyTo_0015634 PE=4 SV=1
------TGCRVPRNFCLLEELEEGQKGVGDGTVSWGLEDDEDMTLTRWTGMIIGPPRTCFENRIYSLKIECGSKYPDIAPTVRFVTKINMNGINNSNGLVDTRSIPVLSKWQNSYSIKAVLQDLRRMMTCKENMKISQPPEGQTYSN
>tr|A0A3B4AVV9|A0A3B4AVV9_9GOBI/9-156 [subseq from] UBC core domain-containing protein OS=Periophthalmus magnuspinnatus OX=409849 PE=4 SV=1
----TGSvCVKVPRNFRLLEELEEGQKGVGDGTVSWGLEDDDDMTLTRWRGVILGPPRvslyTGYENRMYNLKVECGPGYPESPPFVRFVTKINLNGVHNSNGVVDMRAVSALAKWQNSYSIRMVLLELRRLMTCKENMKLPQPPEGQIYSN
>tr|A0A665X063|A0A665X063_ECHNA/6-151 [subseq from] Ubiquitin conjugating enzyme E2 V2 OS=Echeneis naucrates OX=173247 GN=ube2v2 PE=4 SV=1
------HDFKVPRNFRLLEELEEGQKGEGDGTVSWGLEDDEDMTLTRWTGMIIGPARvsrqssTNYENRIYSLKVECGPRYPETAPTVRFVTKISMNGINNSNGTVDSRSIPILAKWQNSYSIKIVLQELRRLMMSKENMKLPQPPEGQTYS-
>tr|A0A671UKY6|A0A671UKY6_SPAAU/3-148 [subseq from] Ubiquitin conjugating enzyme E2 V2 OS=Sparus aurata OX=8175 GN=ube2v2 PE=4 SV=1
-----ASRVKVPRNFRLLEELEEGQKGEGDGTVSWGLEDDEDMTLTRWTGMIIGPARvsranTNYENRIYSLKVECGSRYPEAAPTVRFVTKINMNGINNSNGTVDSRSIPILSKWQNSYSIKIVLQELRRLMMAKENMKLPQPPEGQTFS-
>tr|A0A672HGP4|A0A672HGP4_SALFA/2-138 [subseq from] UBC core domain-containing protein OS=Salarias fasciatus OX=181472 GN=ube2v2 PE=4 SV=1
--------IKVPRNFRLLEELEEGQKGDGDGTVSWGLEDDEDMTLTRWTGMIIGPARTNYENRIYSLKVECGPRYPETAPTVRFTTKISMNGINS-NGTVDSRSIPVLAKWQNSYSIKIVLQELRRLMASKENMKLPQPPEGHTYS-
>tr|A0A672HHH0|A0A672HHH0_SALFA/18-154 [subseq from] UBC core domain-containing protein OS=Salarias fasciatus OX=181472 GN=ube2v2 PE=4 SV=1
--------FKVPRNFRLLEELEEGQKGDGDGTVSWGLEDDEDMTLTRWTGMIIGPARTNYENRIYSLKVECGPRYPETAPTVRFTTKISMNGINS-NGTVDSRSIPVLAKWQNSYSIKIVLQELRRLMASKENMKLPQPPEGHTYS-
>tr|A0A672ZDU3|A0A672ZDU3_9TELE/6-150 [subseq from] UBC core domain-containing protein OS=Sphaeramia orbicularis OX=375764 PE=4 SV=1
--------FKVPRNFRLLEELEEGQKGEGDGTVSWGLEDDEDMTLTRWTGMIIGPARvsrerssTNYENRIYSLKVECGPRYPEAAPTVKFVTKISMNGINNSNGTVDSRSIPILAKWQNSYSIKIVLQELRRLMMSKENMKLPQPPEGQTYS-
>tr|Q4SLL8|Q4SLL8_TETNG/76-214 [subseq from] Chromosome 15 SCAF14556, whole genome shotgun sequence (Fragment) OS=Tetraodon nigroviridis OX=99883 GN=GSTENG00016182001 PE=4 SV=1
-------AIKVPRNFRLLEELEEGQKGEGDGTVSWGLEDDSDMTLSRWTAMIIGPPRTNYENRIYSLKVECGSKYPDTAPTVRFVTKINMNGINNSNGMVDSRSIPILAKWQSSYSIKFVLQEIRRLMLAKENMKLPQPPEGQSYS-
>tr|G5BEC2|G5BEC2_HETGA/4-149 [subseq from] Ubiquitin-conjugating enzyme E2 variant 2 OS=Heterocephalus glaber OX=10181 GN=GW7_04675 PE=4 SV=1
-----STGVKAPRNFheekNLLEELEEGQKEVGDGTVSWGLEDDEDMTLTRWTGMIIGPPRRNYENKIYSLKVECGPKYPEAPPSVRFVTKINMNGINNTREMVDARSIPVLAKWQNSYSIKIVLQELRCLMMSKGNMKLPQPPEGQTYNN
>tr|S7PZX9|S7PZX9_MYOBR/1-146 [subseq from] Ubiquitin-conjugating enzyme E2 variant 1 OS=Myotis brandtii OX=109478 GN=D623_10033069 PE=4 SV=1
MAASTGSGVKVDRYFKLLEELEEGHKG-GDGTISWGVEDDRDMTLTRWTALIIGPPRTVYEDRVYSLKIECGPNYPEVPPVVRFVTKINMDGVNSSNGAVDPKAVLVLEKWNRAYSIKHVLHELQHLMMTSENMSLPQPPEGQCYSN
>tr|S4TKZ2|S4TKZ2_9LABR/1-131 [subseq from] Ubiquitin-conjugating enzyme E2 (Fragment) OS=Tautogolabrus adspersus OX=34787 PE=2 SV=1
------------RNFRLLEELEEGQKGEGDGTVSWGLEDDEDMTLTRWTGMIIGPARTNYENRIYSLKVECGPKYPESAPTVKFVTKISMNGINNSNGVVDSRSIPILAKWQNSYSIKIILQELRRLMLSKENMKLPQPPEGQ----
>tr|V9LAT7|V9LAT7_CALMI/54-194 [subseq from] Ubiquitin-conjugating enzyme E2v2-like protein (Fragment) OS=Callorhinchus milii OX=7868 PE=2 SV=1
-----QSGVVIPRNFRLLEELEEGQKGVGDGTVSWGLLDDEDMTLTLWSGMIIGPPKTNYENRIYSLRIECGPKYPEIPPSIKFLTKINMNGINNSNGALDTQNIQVLSKWQHSYTIKVILQELRRLMVHKDNMKLPQPPEGQLYS-
>tr|V9LB04|V9LB04_CALMI/55-195 [subseq from] Ubiquitin-conjugating enzyme E2v2-like protein (Fragment) OS=Callorhinchus milii OX=7868 PE=2 SV=1
-----QSGVVIPRNFRLLEELEEGQKGVGDGTVSWGLLDDEDMTLTLWSGMIIGPPKTNYENRIYSLRIECGPKYPEIPPSIKFLTKINMNGINNSNGALDTQNIQVLSKWQHSYTIKVILQELRRLMVHKDNMKLPQPPEGQLYS-
>tr|A0A401S6R8|A0A401S6R8_CHIPU/2-142 [subseq from] UBC core domain-containing protein OS=Chiloscyllium punctatum OX=137246 GN=chiPu_0004492 PE=4 SV=1
------TGCRVPRNFCLLEELEEGQKGVGDGTVSWGLEDDEDMTLTRWTGMIVGPPRTCFENRIYSLKIECGSKYPDVAPTVRFVTKINMNGINNSNGMVDSRSIPVLSKWQNSYSIKAILQDLRRMMTCKENVKISQPPEGQTYNN
>tr|G3Q1E3|G3Q1E3_GASAC/3-144 [subseq from] Ubiquitin-conjugating enzyme E2 variant 2 OS=Gasterosteus aculeatus OX=69293 PE=4 SV=1
----ASSGVKVPRNFRLLEELEEGQKGEGDGTVSWGLENDDDMTLTWWTGMIIGPARTNYENRIYSLRLVCGSRYPEVCPTVKFVTKISMNGIDNSNGVVDSSSIPVLAKWQNSYSIKIILQELRRLMMSKENMKLPQPPEGQTYS-
>tr|A0A4W3HCD0|A0A4W3HCD0_CALMI/20-159 [subseq from] UBC core domain-containing protein OS=Callorhinchus milii OX=7868 GN=ube2v2 PE=4 SV=1
------IGVVIPRNFRLLEELEEGQKGVGDGTVSWGLLDDEDMTLTLWSGMIIGPPKTNYENRIYSLRIECGPKYPEIPPSIKFLTKINMNGINNSNGALDTQNIQVLSKWQHSYTIKVILQELRRLMVHKDNMKLPQPPEGQLYS-
>tr|A0A3L7HCI9|A0A3L7HCI9_CRIGR/1353-1484 [subseq from] DOCK2 OS=Cricetulus griseus OX=10029 GN=CgPICR_010633 PE=3 SV=1
---------------HYIHELEEGQKGVGNGTVSWGLEDDEDMTLMRWTGMIIGPPRTIYENRIYSLKIECGPKYPKAPPSVRFVTKVNMSGVSSSNGVVDPRATAVLAKWQNSLSIKVILQELRHLMMLKENMKLPQPPEGQCYIN
>tr|C0PU54|C0PU54_SALSA/1-125 [subseq from] Ubiquitin-conjugating enzyme E2 variant 1 (Fragment) OS=Salmo salar OX=8030 GN=UB2V1 PE=2 SV=1
----------------------EGQKGVGDGTVSWGLEDDEDMTLTRWRGMIIGPPRTIYENRMYSLKVECGPRYPEAPPFVRFVTKINLNGVHNSNGVVDTRAVSALAKWQNSYSIRVVLQELRRLMMCKENMKLPQPPEGQIYTN
>tr|A0A3P8VL78|A0A3P8VL78_CYNSE/2-144 [subseq from] Ubiquitin conjugating enzyme E2 V2 OS=Cynoglossus semilaevis OX=244447 PE=4 SV=1
---ATSSGVIVPRNFRLLDELEEGQKGESDGTVSWGLEDDEDMSLTRWTAMIVGPARTNYENRIYSLRVECGPKYPETAPTVRFVTKITMNGINNSNGMVDSRIIPVLAKWQNSYCIKNVLKELRRLMMTKENMKLPQPPEGQNFS-
>tr|Q9N1C3|Q9N1C3_BOVIN/1-131 [subseq from] DDVit1 (Fragment) OS=Bos taurus OX=9913 GN=DDVit1 PE=2 SV=1
----------------LLEELEEGQKGVGDGAVSWGLEDDEDMTLTWWTGMIIGPPRTNYENRIYSLRVECGPKYPESPPSVRFVTKINMNGINNSSGMVDARSIPVLAKWQNSYSIKVVLQELRRLMMSKENMKLPQAPEGQTYNN
>tr|A0A3P8WFM9|A0A3P8WFM9_CYNSE/3-144 [subseq from] Ubiquitin-conjugating enzyme E2 variant 2-like OS=Cynoglossus semilaevis OX=244447 PE=4 SV=1
-----GKRIKVPRNFRLLDELEEGQKGVGDGTVSWGLEDDDDMTLTSWRGMIIGPPGTNYENRIYSLKLECGPRYPEVAPTVRFLTKICMNGINNTNGTIDLRNIQILAKWQSSYTIKVVLQELRRLMMSKDNMKLPQPPEGHTYGN
>tr|F1M227|F1M227_RAT/1-139 [subseq from] UBC core domain-containing protein OS=Rattus norvegicus OX=10116 PE=4 SV=2
MAATTGSGVKVPQNFRLLDELEEGQKGVGDRTVSWGLEDDEDMALTRWIGMIIGPPRTIYENQIHSL--------PEAPLSVRFVTRVNMSGVSSSNGVVDPRATAVLAKWQNSRSIKVILQELRRLMMSKENMKLPQPPEGQCYSN
>tr|A0A2K5PXX4|A0A2K5PXX4_CEBIM/9-131 [subseq from] UBC core domain-containing protein OS=Cebus imitator OX=2715852 PE=4 SV=1
------------------PQLKEGQKGVGDGTVSWGLEDDEDMTLTRWTGMIIGPPRTIYENRIYSLKIECGPKYPEAPPFVRFVTKINMNGVNGSNAVVDPRAISVLAKWQNSYSIKVVLQELR------QNKKLPQPPEGQCYSN
>tr|A0A671UK02|A0A671UK02_SPAAU/6-154 [subseq from] Ubiquitin conjugating enzyme E2 V2 OS=Sparus aurata OX=8175 GN=ube2v2 PE=4 SV=1
-------GVKVPRNFRLLEELEEGQKGEGDGTVSWGLEDDEDMTLTRWTGMIIGPARTNYENRIYSLKVECGSRYPEAAPTVRFVTKINMNGINNSNGTVsvitsltcfrDARIIPILSKWQNSYSIKIVLQELRRLMMAKENMKLPQPPEGQTFS-
>tr|A0A667ZCU1|A0A667ZCU1_9TELE/5-131 [subseq from] Ubiquitin conjugating enzyme E2 V2 OS=Myripristis murdjan OX=586833 GN=ube2v2 PE=4 SV=1
--------------------LEEGQKGVGDGTVSWGLEDDEDMTLTRWTGMIIGPARTNYENRIYSLKVECGPKYPEAPPTVRFVTKISMNGINNSNGTVDSRSIPILSKWQNSYSIKIVLQELRRLMTSKENMKLPQPPEGQTYSN
>tr|A0A1A6GGF5|A0A1A6GGF5_NEOLE/100-222 [subseq from] UBC core domain-containing protein (Fragment) OS=Neotoma lepida OX=56216 GN=A6R68_06112 PE=4 SV=1
-----PAGVKVPRNFRLLEELEEGQKGVGDGTVSWGLEDDEDMTLTRWTGMIIGPPRTIYENRIYSLKIECGPKYPEAPPSVRFVTKVNMSGVSSSNGVVDPRATAVLAKWQNSHSIKVILQELRRLM-------------------
>tr|A0A665X0T5|A0A665X0T5_ECHNA/16-163 [subseq from] Ubiquitin conjugating enzyme E2 V2 OS=Echeneis naucrates OX=173247 GN=ube2v2 PE=4 SV=1
------LGVKVPRNFRLLEELEEGQKGEGDGTVSWGLEDDEDMTLTRWTGMIIGPARvsrqssTNYENRIYSLKVECGPRYPETAPTVRFVTKISMNGINNSNGTVmSNRSiIPILAKWQNSYSIKIVLQELRRLMMSKENMKLPQPPEGQTYS-
>tr|G3PDF5|G3PDF5_GASAC/1-147 [subseq from] Transmembrane protein 189 OS=Gasterosteus aculeatus OX=69293 PE=4 SV=1
MAVAAGSVVKVPRNFRLLEELEEGQKGVGDGTVSWGLEDDDDMTLTHWRGVILGPQRTSFENRMYNLKVVCGPEYPESPPFVKFVTKINLNGVHTSSGEVDVNAVTALAKWQNSYSIRMVLLELRRLMTCKENTKLPQPPEGQIYNN
>tr|A0A3P8VNT5|A0A3P8VNT5_CYNSE/18-157 [subseq from] Ubiquitin conjugating enzyme E2 V2 OS=Cynoglossus semilaevis OX=244447 PE=4 SV=1
------LGVIVPRNFRLLDELEEGQKGESDGTVSWGLEDDEDMSLTRWTAMIVGPARTNYENRIYSLRVECGPKYPETAPTVRFVTKITMNGINNSNGMVDSRIIPVLAKWQNSYCIKNVLKELRRLMMTKENMKLPQPPEGQNFS-
>tr|A0A6A4SSN0|A0A6A4SSN0_SCOMX/165-305 [subseq from] UBC core domain-containing protein OS=Scophthalmus maximus OX=52904 GN=F2P81_010937 PE=3 SV=1
------TGVKVPRNFRLLEELEEGQKGVGDGTVSWGLEDDEDMTLTQWRGVILGPPRTSYENRMYNLKVECGPGYPESPPSVKFVTKINLNGVHTSSGEVDMHAVTALAKWQNYYSIRMVLLELRRLMTCKDNMKLPQPPEGQIYTN
>tr|A0A2K6GT35|A0A2K6GT35_PROCO/21-155 [subseq from] UBC core domain-containing protein OS=Propithecus coquereli OX=379532 PE=4 SV=1
-----DSGVKVPRNFQLWEGLEEGQKGEGDGTVSWGLEDDKDM-LTRWTGMIIGPARTIYENRIFSLKTECGPKYSEAPTFVRFVTKINMNGVNSSNGVVDPRAISVLAKWQNSYSGKVVL------MMSKENMKLPQLPEGQCYSN
>tr|A0A287D7S4|A0A287D7S4_ICTTR/1-122 [subseq from] UBC core domain-containing protein OS=Ictidomys tridecemlineatus OX=43179 PE=4 SV=1
-------------------------KGVGDGTVSWGLEDGEDMTLMRWIGMIIGPPRTIYENRIYSLKIECGPKYPEASLFVRFVTKINMNGVNSSNGVVDPRAISVLAKWQNSYSTKVVLQELRHLMMSKENMKLPQPLEGQCYSN
>tr|A0A811Z1A9|A0A811Z1A9_NYCPR/1-91 [subseq from] (raccoon dog) hypothetical protein OS=Nyctereutes procyonoides OX=34880 GN=NYPRO_LOCUS15288 PE=4 SV=1
MAATTGSGVQVPRNFRLLEQLEEGQKGVGDGTVSWGLEDDEDMTLTRWTGIIIGPPRTIYENQIYSLKIECGPKYPEAPPFVRFVTKINMN--------------------------------------------------------
>tr|A0A811Z1A9|A0A811Z1A9_NYCPR/91-125 [subseq from] (raccoon dog) hypothetical protein OS=Nyctereutes procyonoides OX=34880 GN=NYPRO_LOCUS15288 PE=4 SV=1
----------------------------------------------------------------------------------------------------------------NSYSIKVVLQELRRLMMSKENMKLPQPSEGQCYSN
>tr|A0A7N9ALA3|A0A7N9ALA3_9TELE/9-136 [subseq from] Ubiquitin-conjugating enzyme E2 variant 2 OS=Mastacembelus armatus OX=205130 PE=4 SV=1
------------------HELEEGQKGEGDGTVSWGLEDDEDMTLTRWTGMIIGPARTNYENRIYSLKVECGPSYPESAPTVRFVTKISMNGINNSNGTVDSRSIPILAKWQNSYSIKIVLQELRRLMMSKENMKLPQPPEGQTYS-
>tr|A0A4Z2I5M5|A0A4Z2I5M5_9TELE/1-147 [subseq from] Ubiquitin-conjugating enzyme E2 variant 1 OS=Liparis tanakae OX=230148 GN=UBE2V1_0 PE=4 SV=1
MAVPAGSVVKVPRNFRLLEELEEGQKGVGDGTVSWGLEDDDDMTLTHWRGVILGPTRTSFENRMYNLKVVCGPEYPDAAPFVKFVTKINLNGVHTSSGEVDVNAVTTLAKWQNSYSIRMVLLELRRIMTCKENMKLPQPPEGHLYNN
>tr|G3PDF0|G3PDF0_GASAC/82-221 [subseq from] Transmembrane protein 189 OS=Gasterosteus aculeatus OX=69293 PE=3 SV=1
-------VVKVPRNFRLLEELEEGQKGVGDGTVSWGLEDDDDMTLTHWRGVILGPQRTSFENRMYNLKVVCGPEYPESPPFVKFVTKINLNGVHTSSGEVDVNAVTALAKWQNSYSIRMVLLELRRLMTCKENTKLPQPPEGQIYNN
>tr|A0A2I4BE81|A0A2I4BE81_9TELE/1-147 [subseq from] ubiquitin-conjugating enzyme E2 variant 1-like OS=Austrofundulus limnaeus OX=52670 GN=LOC106519068 PE=4 SV=1
MAAAVGSGVVVPRSFRLLEELEEGQKGGGDGTVSWGLADDDDMMLTHWNGMIIGPAKTVYEGRIYSLKIDCGPRYPEHPPLVRFVNKINLTGVNSSNGVVDLKSVSSVSRWKNSYNIKMVLQELRQHMMMKENSRLSQPPEGQVYSN
>tr|A0A811Y4X5|A0A811Y4X5_NYCPR/4-135 [subseq from] (raccoon dog) hypothetical protein OS=Nyctereutes procyonoides OX=34880 GN=NYPRO_LOCUS4948 PE=4 SV=1
-----STGVKVPCNFRLLEELEEGQKGV----------DDEDMTLTRWTGMIIGPPRTNYENRIYSLKVECGPKYPEAPPSVRFVTKINMNGINNSSGMVDARSIPVLAKWQNSYSIKVVLQELRHLMMSKENMKLPQPPEGQTYNN
>tr|A0A6P6XUJ2|A0A6P6XUJ2_DERPT/3-143 [subseq from] ubiquitin-conjugating enzyme E2 variant 2-like OS=Dermatophagoides pteronyssinus OX=6956 GN=LOC113791391 PE=4 SV=1
---SSGASVVVPRNFRLLEELEQGQKGVGDGTISWGLEDDSDMTLTYWTGMIIGPPRTPYENRIYSLKVECGSNYPEDPPNVRFMSKIKMNGVNDSNGAVDRRAISVLNRWQRNYSIKTILQELRRAMTLKENMKLNQPPEGTT---
>tr|Q5R6V3|Q5R6V3_PONAB/1-110 [subseq from] Uncharacterized protein DKFZp459C1112 OS=Pongo abelii OX=9601 GN=DKFZp459C1112 PE=2 SV=1
MAATTGSGVKVPRNFRLLEELEEGQKGVGDGTVSWGLEDDEDMTLTRWTGMIIGPPRTIYENRIYSLKIECGPKYPEAPPFVRFVTKINMNGVNSSNGVVDPRAISVLAK-------------------------------------
>tr|A0A3B4TYS5|A0A3B4TYS5_SERDU/1-147 [subseq from] Ubiquitin-conjugating enzyme E2 variant 1-like OS=Seriola dumerili OX=41447 PE=4 SV=1
MAAAAGSGVVVPRSFRLLEELEEGQKGGGDGTVSWGLADDDDMTLTHWNGMIIGPAKTVYEGRIYSLKIECGSRYPENPPLVRFVNKINLSGVHNSNGVVDIKAVTALSRWKNSYNIRLVLQELRQHMMMKENNRLSQPPEGQVYSN
>tr|T1JK56|T1JK56_STRMM/2-143 [subseq from] UBC core domain-containing protein OS=Strigamia maritima OX=126957 PE=4 SV=1
-ATSTG-GAVMPRNFRLLEELEQGQKGVGDGTISWGLEDDSDMTLTHWTGMIIGPARTAYENRMYSLKIECGQRYPDDPPNVRFITRINMNGINNTTGMVDKRAVPVLTRWQRTYSIKTLLQELRRLMTMKENMKLTQPPEGST---
>tr|A0A481SWQ4|A0A481SWQ4_9INSE/8-150 [subseq from] Ubiquitin-conjugating enzyme (Fragment) OS=Nicoletia phytophila OX=1350298 PE=2 SV=1
MAASTG-GVVVPRNFRLLEELEQGQKGVGDGTISWGLESDDDMTLTHWTGMIIGPPRTPYENRMYSLKIECGQRYPDDPPSLKFISRINMNCVNSSTGVVDNRAVPVLARWQREYTIKTVLQELRRLMTLKENMKMSQPPEGSS---
>tr|A0A443SVK3|A0A443SVK3_9ACAR/2-136 [subseq from] Ubiquitin-conjugating enzyme E2 variant 2-like protein (Fragment) OS=Leptotrombidium deliense OX=299467 GN=B4U80_01766 PE=4 SV=1
---------VVPRNFRLLEELEQGQKGVGDGTISWGLEDDQDMTLTHWTGMIIGPPRTPYENRIYSLKVECGTNYPDDPPSVRFLSKIKMNGVNESNGIVDRRSIPVLSRWQRSYSIKTVLQELRRAMTLKENMKLSQPPEGST---
>tr|A0A2K5PA41|A0A2K5PA41_CEBIM/1-114 [subseq from] UBC core domain-containing protein OS=Cebus imitator OX=2715852 PE=4 SV=1
MAATTGSGVKVPCNFQLLEELEEGQKGVGDGTVSWGLEDDEDMTLTRWTGMIIGPPRTIYENRIYSLKIECGPKNPEAPPFVRFVTKINMNGVNSSNGLVDPRAIPVLAKWQNS---------------------------------
>tr|A0A1Y3BJ75|A0A1Y3BJ75_EURMA/3-143 [subseq from] Ubiquitin-conjugating enzyme E2 variant 2-like protein OS=Euroglyphus maynei OX=6958 GN=BLA29_009248 PE=4 SV=1
---SSGASVVVPRNFRLLEELEQGQKGVGDGTISWGLEDDSDMTLTYWTGMIIGPPRTPYENRIYSLKVECGSNYPEDPPNVRFMSKIKMNGVNDSSGAVDRRAISVLNRWQRNYSIKTILQELRRAMTLKENMKLNQPPEGTT---
>tr|A0A481SXI2|A0A481SXI2_9INSE/1-143 [subseq from] Ubiquitin-conjugating enzyme OS=Thermobia domestica OX=89055 PE=2 SV=1
MAASTG-GVVVPRNFRLLEELEQGQKGVGDGTISWGLESDDDMTLTHWTGMIIGPPRTPYENRMYSLKIECGQRYPDDPPGVKFISRINMNCVNNSTGVVDNRAVPVLARWQREYTIKTVLQELRRLMTLKENLKLSQPPEGSS---
>tr|A0A481SX13|A0A481SX13_9NEOP/4-143 [subseq from] Ubiquitin-conjugating enzyme OS=Embidopsocus sp. OG14102 OX=2530315 PE=2 SV=1
----PGGGVVVPRNFRLLDELEQGQRGVGDGTISWGLESDDDMTLTHWTGMIIGPPRTPYENRMYSLKIECGNKYPDEPPVAKFISRINMNGVNNSTGVVDSRSIPVLGRWQRDYTIKTVLQELRRLMTLKENMKLSQPPEGSS---
>tr|A0A3Q0QQS5|A0A3Q0QQS5_AMPCI/2-146 [subseq from] Ubiquitin-conjugating enzyme E2 variant 1 OS=Amphilophus citrinellus OX=61819 PE=4 SV=1
--AVAGQGVKVPRSFRLLEELEEGQKGGGDGTVSWGLADDDDMMLTHWNGMIIGPAKTVYEGRIYSLKIDCGSKYPEHPPHVRFVNKINLTGVNSSNGVVDLKAVSALSRWKNAYNIRTVLQELRQHMMMKENNRLSQPPEGQVYSN
>tr|A0A835NGE4|A0A835NGE4_9PASS/1-116 [subseq from] Ubiquitin-conjugating enzyme E2 variant 2 (Fragment) OS=Lamprotornis superbus OX=245042 GN=IHE44_007315 PE=4 SV=1
---------KVPRNFRLLEELEEGQKGVGDGTVSWGLEDDEDMTLTRWTGMIIGPPRTNYENRIYSLKVECGPKYPEAPPTVRFVTKINMNGINNSNGMVDARSIPVLAKWQNSYSIKVVLQELR----------------------
>tr|A0A3Q2WDR1|A0A3Q2WDR1_HAPBU/56-200 [subseq from] Ubiquitin-conjugating enzyme E2 variant 1-like OS=Haplochromis burtoni OX=8153 PE=4 SV=1
--AVAGQGVKVPRSFRLLEELEEGQKGVGDGTVSWGLADDDDMMLTHWNGMIIGPAKTVYEGRIYSLKIDCGSKYPEHPPHVRFVNKINLTGVNSSNGLVDLKAVSSLSRWKNSYNIRAVLQELRQHMMMKENNRLSQPPEGQVYNN
>tr|A0A087X589|A0A087X589_POEFO/1-147 [subseq from] Ubiquitin-conjugating enzyme E2 variant 1-like OS=Poecilia formosa OX=48698 PE=4 SV=2
MAAAAGSGVVVPRSFRLLEELEEGQKGGGDGTVSWGLADDDDMMLTHWNGMIIGPAKTVYEGRIYSLKIDCGHRYPEYPPMVRFVNKINLTGVNSSTGVVDLKSVSALSRWKNSYNIKMVLQELRQHMMMKENSRLSQPPEGQVYSN
>tr|A0A3B3U5B6|A0A3B3U5B6_9TELE/1-147 [subseq from] Ubiquitin-conjugating enzyme E2 variant 1-like OS=Poecilia latipinna OX=48699 PE=4 SV=1
MAAAAGSGVVVPRSFRLLEELEEGQKGGGDGTVSWGLADDDDMMLTHWNGMIIGPAKTVYEGRIYSLKIDCGHRYPEYPPMVRFVNKINLTGVNSSTGVVDLKSVSALSRWKNSYNIKMVLQELRQHMMMKENSRLSQPPEGQVYSN
>tr|A0A6P7MK47|A0A6P7MK47_BETSP/1-147 [subseq from] ubiquitin-conjugating enzyme E2 variant 1-like OS=Betta splendens OX=158456 GN=LOC114855735 PE=4 SV=1
MAVAAGSGVVVPRSFRLLEELEEGQKGGGDGTVSWGLAEDNDMTLTHWTAMIIGPAKTVYEGRIYSLKIECGPRYPDYPPYVRFVNKINLNGVHSSNGVVDLKVVTSLSRWKNSYTIRTVLQELRQHMMMKENNRLSQPPEGQVYGN
>tr|A0A4Y7NL52|A0A4Y7NL52_9CRUS/2-145 [subseq from] EOG090X0I8J OS=Scapholeberis mucronata OX=202097 GN=EOG090X0I8J PE=2 SV=1
--ATTGVGaadVVVPRNFRLLEELEQGQKGVGDGTISWGLEDDSDMTLSHWTGMIIGPPRTAFENRMYSLKIECGMKYPEECPLVRFTTRINMNGVHNTTGMVDKRMVSILVKWQRNYTIKTVLQELRRMMTLKENMKLPQPPEGT----
>tr|A0A4Y7NM93|A0A4Y7NM93_9CRUS/10-148 [subseq from] EOG090X0I8J OS=Moina brachiata OX=675436 GN=EOG090X0I8J PE=2 SV=1
----GSADVVVPRNFRLLEELEQGQKGVGDGTISWGLEDDSDMTLTHWTGMIIGPPRTAFENRMYSLKVECGMKYPEECPLVRFTTRINMNGVHNTSGMVDKRMVSTLVKWQRNYTIKTILQELRRMMTLKENMKLPQPPEGT----
>tr|A0A4Y7M8D1|A0A4Y7M8D1_9CRUS/1-144 [subseq from] EOG090X0I8J OS=Daphnia longispina OX=42846 GN=EOG090X0I8J PE=2 SV=1
MATTVGSAdVVVPRNFRLLEELEQGQKGVGDGTISWGLEDDSDMTLSHWTGMIIGPPRTAFENRMYSLKIECGMKYPEECPLIRFTTRINMNGVHNTTGMVDKRMVSILVKWQRNYTIKTLLQELRRMMTLKENMKLPQPPEGT----
>tr|A0A5J5DK36|A0A5J5DK36_9PERO/1-147 [subseq from] UBC core domain-containing protein OS=Etheostoma spectabile OX=54343 GN=FQN60_009744 PE=4 SV=1
MAASAASGIVVPRSFRLLEELEEGQKGGGDGTVSWGLEDDDDMTLTHWNGMIIGPSKTVYEGRIYSLKIECGSRYPEYPPHVRFVNKINLSGVHNSNGVVDIKTLTALCRWKNSYNIRMVLQELRQHMMMKENNRLSQPPEGQVYSN
>tr|A0A6A5FGX2|A0A6A5FGX2_PERFL/1-147 [subseq from] UBC core domain-containing protein OS=Perca fluviatilis OX=8168 GN=PFLUV_G00050080 PE=4 SV=1
MAASAASGIVVPRSFRLLEELEEGQKGGGDGTVSWGLEDDDDMTLTHWNGMIIGPSKTVYEGRIYSLKIECGSRYPEYPPHVRFVNKINLSGVHNSNGVVDIKTLTALCRWKNSYNIRMVLQELRQHMMMKENNRLSQPPEGQVYSN
>tr|A0A087U8H4|A0A087U8H4_STEMI/3-145 [subseq from] Ubiquitin-conjugating enzyme E2 variant 2 (Fragment) OS=Stegodyphus mimosarum OX=407821 GN=X975_18159 PE=4 SV=1
-APTGGSGVVVPRNFRLLEELEQGQKGVGDGTISWGLEDDSDMTLTQWTGMIIGPPRTPYENRIYSLKVECGLQYPDEPPNVRFISKIKMTGVSESSGIVDKRTLPVLSRWQRNYSIKTVLQELRRAMTLKENQRLSQPPEGSA---
>tr|A0A5N5T3Z7|A0A5N5T3Z7_9CRUS/2-143 [subseq from] Ubiquitin-conjugating enzyme E2 variant 1 OS=Armadillidium nasatum OX=96803 GN=UBE2V1 PE=4 SV=1
-AAP-NSSAVVPRNFRLLEELEAGQKGVGDGTISWGLEDDSDMTLSQWTGMIIGPPRTNFENRMYSLKIECGPKYPDDPPNVRYLTRINMQGVNSQTGTVDKRHVSVLGRWQRNYTIKTVLQELRRLMTQKENMKLTQPPEGTM---
>tr|A0A3Q1HB46|A0A3Q1HB46_ANATE/1-147 [subseq from] Ubiquitin-conjugating enzyme E2 variant 1 OS=Anabas testudineus OX=64144 PE=4 SV=1
MAVAAVSGVVVPRSFRLLEELEEGQKGGGDGTVSWGLADDNDMTLTHWTGMIIGPAKTVYEGRIYSLKIECGPRYPEHPPHVRFVNKINLSGVHSSNGLVDLKAVSSMSRWKNSYTIRTVLQELRQHMMMKENNRLSQPPEGQVYGN
>tr|A0A3B4XZK0|A0A3B4XZK0_SERLL/1-147 [subseq from] Ubiquitin-conjugating enzyme E2 variant 1-like OS=Seriola lalandi dorsalis OX=1841481 PE=4 SV=1
MAAAAGSGVVVPRSFRLLEELEEGQKGGGDGTVSWGLADDDDMTLTHWNGMIIGPSKTVYEGRIYSLKIECGSRYPENPPLVWFVNKINLSGVHNSNGVVDIKAVTALSRWKNSYNIRLVLQELRQHMMMKENNRLSQPPEGQVYSN
>tr|A0A7R8YS93|A0A7R8YS93_HERIL/1-145 [subseq from] Hypothetical protein OS=Hermetia illucens OX=343691 GN=HERILL_LOCUS6493 PE=4 SV=1
MANQTNTGVVVPRNFRLLEELEQGQKGVGDGTISWGLENDDDMTLTHWTGMIIGPPRTPYENRMYSLKIECGDKYPDEPPVLRFLSKININCINQSNGVIDHRSVPMLARWNREYTIKSMLQEIRRIMTFKENLKLAQPPEGSCF--
>tr|A0A6I9KBA7|A0A6I9KBA7_CHRAS/1-146 [subseq from] ubiquitin-conjugating enzyme E2 variant 1-like OS=Chrysochloris asiatica OX=185453 GN=LOC102839380 PE=4 SV=1
MAATTGLGVKVPRNFQLLEEVKEGQKRVEDGTVSWGPEDNEDLTLTKWTGMIIGPPRTIDEIWIYSLKIECGSKCPEATLFVRFVTKINMNGVNSSNG-VDPRAISVLAKWQKSYSXXXXXXXLWCLMMPKENMKLPQLPEGQCYSN
>tr|A0A4Y7M0R8|A0A4Y7M0R8_9CRUS/7-145 [subseq from] EOG090X0I8J OS=Ceriodaphnia reticulata OX=302197 GN=EOG090X0I8J PE=2 SV=1
----NPADVVVPRNFRLLEELEQGQKGVGDGTISWGLEDDSDMTLSHWTGMIIGPPRTAFENRMYSLKIECGMKYPEECPLVRFTTRINMNGVHNTTGMVDKRMVSILIKWQRNYTIKTVLQELRRMMTLKENMKLPQPPEGT----
>tr|A0A4Y7MG88|A0A4Y7MG88_9CRUS/19-159 [subseq from] EOG090X0I8J OS=Daphnia lumholtzi OX=42856 GN=EOG090X0I8J PE=2 SV=1
--TTTITNVVVPRNFRLLEELEQGQKGVGDGTISWGLEDDSDMTLSHWTGMIIGPPRTAFENRMYSLKIECGMKYPEECPLIRFTTRINMNGVHNTTGMVDKRMVSILVKWQRNYTIKTLLQELRRMMTLKENMKLPQPPEGT----
>tr|A0A7R8Z6X5|A0A7R8Z6X5_TIMDO/2-143 [subseq from] Hypothetical protein OS=Timema douglasi OX=61478 GN=TDIB3V08_LOCUS4853 PE=4 SV=1
--ATSTGGVVIPRNFRLLEELEQGQKGVGDGTISWGLESDDDMTLTHWTGMIIGPPRTPYENRMYSLKVECGPKYPDECPTAKFMSRINMNCVNNSTGVVDNRAVPVMARWQRDYTIKTVLQELRRIMTMKENMKLSQPPEGSS---
>tr|A0A7R9EV31|A0A7R9EV31_9NEOP/2-143 [subseq from] Hypothetical protein OS=Timema bartmani OX=61472 GN=TBIB3V08_LOCUS3092 PE=4 SV=1
--ATSTGGVVIPRNFRLLEELEQGQKGVGDGTISWGLESDDDMTLTHWTGMIIGPPRTPYENRMYSLKVECGPKYPDECPTAKFMSRINMNCVNNSTGVVDNRAVPVMARWQRDYTIKTVLQELRRIMTMKENMKLSQPPEGSS---
>tr|A0A7R9FVG7|A0A7R9FVG7_TIMSH/2-143 [subseq from] Hypothetical protein OS=Timema shepardi OX=629360 GN=TSIB3V08_LOCUS827 PE=4 SV=1
--ATSTGGVVIPRNFRLLEELEQGQKGVGDGTISWGLESDDDMTLTHWTGMIIGPPRTPYENRMYSLKVECGPKYPDECPTAKFMSRINMNCVNNSTGVVDNRAVPVMARWQRDYTIKTVLQELRRIMTMKENMKLSQPPEGSS---
>tr|A0A7R9IVW3|A0A7R9IVW3_TIMCA/2-143 [subseq from] (California timema) hypothetical protein OS=Timema californicum OX=61474 GN=TCMB3V08_LOCUS663 PE=4 SV=1
--ATSTGGVVIPRNFRLLEELEQGQKGVGDGTISWGLESDDDMTLTHWTGMIIGPPRTPYENRMYSLKVECGPKYPDECPTAKFMSRINMNCVNNSTGVVDNRAVPVMARWQRDYTIKTVLQELRRIMTMKENMKLSQPPEGSS---
>tr|A0A162QZU0|A0A162QZU0_9CRUS/2-145 [subseq from] EOG090X0I8J OS=Daphnia magna OX=35525 GN=EOG090X0I8J PE=2 SV=1
--ATTGVGsadVVVPRNFRLLEELEQGQKGVGDGTISWGLEDDSDMTLSHWTGMIIGPPRTAFENRMYSLKIECGMKYPEECPLIRFTTRINMNGVHNTTGMVDKRMVSILVKWQRNYTIKTLLQELRRMMTLKENMKLPQPPEGT----
>tr|A0A3B4FK42|A0A3B4FK42_9CICH/16-157 [subseq from] Ubiquitin-conjugating enzyme E2 variant 1-like OS=Pundamilia nyererei OX=303518 PE=4 SV=1
-----CKGVKVPRSFRLLEELEEGQKGVGDGTVSWGLADDDDMMLTHWNGMIIGPAKTVYEGRIYSLKIDCGSKYPEHPPHVRFVNKINLSGVNSSNGLVDLKAVSSLSRWKNSYNIRAVLQELRQHMMMKENNRLSQPPEGQVYNN
>tr|A0A4Y7MYM9|A0A4Y7MYM9_9CRUS/2-145 [subseq from] EOG090X0I8J OS=Daphnia pulicaria OX=35523 GN=EOG090X0I8J PE=2 SV=1
--ATTGVGsadVVVPRNFRLLEELEQGQKGVGDGTISWGLEDDSDMTLSHWTGMIIGPPRTAFENRMYSLKIECGMKYPEECPLIRFTTRINMNGVHNTTGMVDKRMVSILVKWQRNYTIKTLLQELRRMMTLKENMKLPQPPEGT----
>tr|E9FR07|E9FR07_DAPPU/2-145 [subseq from] EOG090X0I8J OS=Daphnia pulex OX=6669 GN=EOG090X0I8J PE=2 SV=1
--ATTGVGsadVVVPRNFRLLEELEQGQKGVGDGTISWGLEDDSDMTLSHWTGMIIGPPRTAFENRMYSLKIECGMKYPEECPLIRFTTRINMNGVHNTTGMVDKRMVSILVKWQRNYTIKTLLQELRRMMTLKENMKLPQPPEGT----
>tr|A0A6G1PGQ6|A0A6G1PGQ6_9TELE/1-147 [subseq from] Ubiquitin-conjugating enzyme E2 variant 1 OS=Channa argus OX=215402 GN=EXN66_Car005045 PE=4 SV=1
MAVAAGSAVVVPRSFRLLEELEEGQKGFGDGTVSWGLADNDDMTLTHWNGMIIGPPKTVYEGRIYSLKIECGSRYPEHPPLVRFVNKINLSGVHSSNGVVDLKAVAPLSRWKNSYTIRMVLQELRQHMMMKENSRLSQPPEGQVFGN
>tr|A0A2H1W1K4|A0A2H1W1K4_SPOFR/2-143 [subseq from] SFRICE_000923 OS=Spodoptera frugiperda OX=7108 GN=SFRICE_000923 PE=4 SV=1
--ANPSSGVVVPRNFRLLEELEQGQKGVGDGTISWGLESDDDMTLTHWTGMIIGPPRTPYENRMYSLKIECGTRYPDAPPTARFISRINMNCVNSQTGLVDNRQVPILARWERDYTIKTVLQELRRLMTLKENMKLSQPPEGST---
>tr|A0A3B5Q1K9|A0A3B5Q1K9_XIPMA/1-147 [subseq from] UBC core domain-containing protein OS=Xiphophorus maculatus OX=8083 PE=4 SV=1
MAAAAGSGVVVPRSFRLLEELEEGQKGGGDGTVSWGLADDDDMMLTHWNGMIIGPAKTVYEGRIYSLKVDCGHRYPEYPPMVRFVNKINLTGVNSSTGAVDLKSVSALSRWKNSYNIKMVLQELRQHMMMKENSRLSQPPEGQVYSN
>tr|A0A835L8F9|A0A835L8F9_SPOEX/2-143 [subseq from] Uncharacterized protein OS=Spodoptera exigua OX=7107 GN=HW555_004313 PE=4 SV=1
--ANPSSGVVVPRNFRLLEELEQGQKGVGDGTISWGLESDDDMTLTHWTGMIIGPPRTPYENRMYSLKIECGTRYPDAPPTARFISRINMNCVNSQTGLVDNRQVPILARWERDYTIKTVLQELRRLMTLKENMKLSQPPEGST---
>tr|A0A4Y2FBQ4|A0A4Y2FBQ4_ARAVE/3-145 [subseq from] Ubiquitin-conjugating enzyme E2 variant 2 OS=Araneus ventricosus OX=182803 GN=Ube2v2 PE=4 SV=1
-APTGGSGVVVPRNFRLLEELEQGQKGVGDGTISWGLEDDSDMTLTQWTGMIIGPPRTPYENRIYSLKVECGSNYPDEPPTVRFISKIKMTGVSESSGTVDKRSLPVLSHWQRNYSIKTVLQELRRAMTLKENQRLSQPPEGSA---
>tr|G1KW76|G1KW76_ANOCA/12-118 [subseq from] UBC core domain-containing protein OS=Anolis carolinensis OX=28377 PE=4 SV=2
----------------------------------------KDMTLTRWTGMIIGPPRTIYENRIYSLKIECGPKYPEAPPFVRFVTKINMNGINSSNGVVDPRAISVLAKWQNSYSIKVVLQELRRLMMSKENMKLPQPPEGQCYSN
>tr|A0A4Y7NMX5|A0A4Y7NMX5_9CRUS/26-162 [subseq from] EOG090X0I8J OS=Simocephalus serrulatus OX=117539 GN=EOG090X0I8J PE=2 SV=1
------SDVVVPRNFRLLEELEQGQKGVGDGTISWGLEDDSDMTLSHWTGMIIGPPRTAFENRMYSLKIECGMKYPEECPLVRFTTRINMNGVHNTTGMVDKRMVSILIKWQRNYTIKTVLQELRRMMTLKENMKLPQPPEGT----
>tr|A0A671ULH4|A0A671ULH4_SPAAU/3-161 [subseq from] Ubiquitin conjugating enzyme E2 V2 OS=Sparus aurata OX=8175 GN=ube2v2 PE=4 SV=1
-----ASRVKVPRNFRLLEELEEGQKGEGDGTVSWGLEDDEDMTLTRWTGMIIGPARvsranaTNYENRIYSLKVECGSRYPEAAPTVRFVTKINMNGINNSNGTVSvitsltcaPvtmtDCIPILSKWQNSYSIKIVLQELRRLMMAKENMKLPQPPEGQTFS-
>tr|A0A3Q3RA98|A0A3Q3RA98_MONAL/4-146 [subseq from] Ubiquitin-conjugating enzyme E2 variant 2-like OS=Monopterus albus OX=43700 PE=4 SV=1
----AAGAVVVPRSFRLLEELEEGQKGGGDGTVSWGLADDDDMTLTHWNGMIIGPPKTVYEGRIYSLKIECGPRYPEHPPLVRFVNKINLTGIHNSNGVVDIKAVVALARWKNSYNIRMVLQELRQHMMLKENNRLSQPPEGQVYCN
>tr|A0A444TG67|A0A444TG67_ARMVU/2-145 [subseq from] Ubiquitin-conjugating enzyme E2 variant 1 OS=Armadillidium vulgare OX=13347 GN=Avbf_06023 PE=4 SV=1
-AAP-NSSAVVPRNFRLLEELEAGQKGVGDGTISWGLEDDSDMTLSQWTGMIIGPPRTNFENRMYSLKIECGPKYPDDPPNVRYLTRINMQGVNSQTGTVDKRHVSVLGRWQRNYTIKTVLQELRRLMTQKENMKLTQPQRVQCFS-
>tr|A0A0S7ICZ8|A0A0S7ICZ8_9TELE/1-147 [subseq from] UB2V1 OS=Poeciliopsis prolifica OX=188132 GN=UB2V1 PE=4 SV=1
MAASAGSGIVVPRSFRLLEELEEGQKGGGDGTVSWGLADDDDMMLTHWNGMIIGPAKTVYEGRIYSLKIDCGHRYPEYPPMVRFVNKINLTGVNSSTGVVDLKSVLALSRWKNSYNIKMVLQELRQHMMMKENSRLSQPPEGQVYSN
>tr|N6SV81|N6SV81_DENPD/4-144 [subseq from] UBC core domain-containing protein (Fragment) OS=Dendroctonus ponderosae OX=77166 GN=109544016 PE=4 SV=1
----PSAGVVVPRNFRLLEELEAGQKGVSDGTISWGLENDDDMTLTHWMGMIIGPPRTPFENRMYSVKTECGPRYPDEPPVAKFISRINMNGINNSNGVVDSRHVPVLARWQREYTIKTLLQELRRLMTLKENMKLAQPPEGSCF--
>tr|A0A481SX81|A0A481SX81_LIPBO/2-143 [subseq from] Ubiquitin-conjugating enzyme OS=Liposcelis bostrychophila OX=185214 PE=2 SV=1
-AAPS-GGVVVPRNFRLLDELEQGQRGVSDGTISWGLESDDDMTLTHWTGMIIGPPRTPYENRMYSLKIECGNKYPDEPPVAKFISRINMNGVNNSTGVVDSRSIPVLGRWQRDYTIKTVLQELRRLMTLKENMKLSQPPEGSS---
>tr|A0A481SWJ9|A0A481SWJ9_9NEOP/4-145 [subseq from] Ubiquitin-conjugating enzyme OS=Brunneria borealis OX=1603012 PE=2 SV=1
--PTSTGGVVVPRNFRLLEELEQGQKGVGDGTISWGLENDDDMTLTHWTGMIIGPPRTPYENRMYSLKIECGQRYPDESPSAKFISRINMNCVNSTNGLVDNRAVPVLARWQRDYTIKTVLQELRRIMTLKENMKLSQPPEGSS---
>tr|A0A4Y7MVC8|A0A4Y7MVC8_DAPPU/2-145 [subseq from] EOG090X0I8J OS=Daphnia pulex OX=6669 GN=EOG090X0I8J PE=2 SV=1
--ATTGVGsadVVVPRNFRLLEELEQGQKGVGDGTISWGLEDDSDMTLSHWTGMIIGPPRTAFENRMYSLKIECGMKYPEECPLMRFTTRINMNGVHNTTGMVDKRMVSILVKWQRNYTIKTLLQELRRMMTLKENMKLPQPPEGT----
>tr|I3J513|I3J513_ORENI/56-200 [subseq from] Ubiquitin-conjugating enzyme E2 variant 1 OS=Oreochromis niloticus OX=8128 PE=4 SV=2
--AVAGQGVKVPRSFRLLEELEEGQKGGGDGTVSWGLADDDDMMLTHWNGMIIGPAKTVYEGRIYSLKIDCGSKYPEHPPHVRFVNKINLTGVNSSNGLVDLKAVSSLSRWKNSYNIRTVLQELRQHMMMKENNRLSQPPEGQVYNN
>tr|A0A212F3Z0|A0A212F3Z0_DANPL/2-143 [subseq from] ubiquitin-conjugating enzyme E2 variant 2 OS=Danaus plexippus plexippus OX=278856 GN=LOC116772412 PE=4 SV=1
--ANPSSGVVVPRNFRLLEELEQGQKGVGDGTISWGLESDDDMTLTHWTGMIIGPPRTPYENRMYSLKIECGTRYPDEPPTARFISRINMNCVNSQTGLVDNRQVPILARWQRDYTIKTVLQELRRLMTLKENMKLSQPPEGST---
>tr|A0A2W1BL99|A0A2W1BL99_HELAM/2-143 [subseq from] UBC core domain-containing protein OS=Helicoverpa armigera OX=29058 GN=HaOG207848 PE=4 SV=1
--ANPSSGVVVPRNFRLLEELEQGQKGVGDGTISWGLESDDDMTLTHWTGMIIGPPRTPYENRMYSLKIECGTRYPDEPPTARFISRINMNCVNSQTGLVDNRQVPILARWQRDYTIKTVLQELRRLMTLKENMKLSQPPEGST---
>tr|A0A437ASN0|A0A437ASN0_CHISP/2-143 [subseq from] UBC core domain-containing protein OS=Chilo suppressalis OX=168631 GN=evm_014241 PE=4 SV=1
--ANPSSGVVVPRNFRLLEELEQGQKGVGDGTISWGLESDDDMTLTHWTGMIIGPPRTPYENRMYSLKIECGTRYPDEPPTARFISRINMNCVNSQTGLVDNRQVPILARWQRDYTIKTVLQELRRLMTLKENMKLSQPPEGST---
>tr|A0A6J1X7J9|A0A6J1X7J9_GALME/2-143 [subseq from] ubiquitin-conjugating enzyme E2 variant 2 OS=Galleria mellonella OX=7137 GN=LOC113521264 PE=4 SV=1
--ANPSSGVVVPRNFRLLEELEQGQKGVGDGTISWGLESDDDMTLTHWTGMIIGPPRTPYENRMYSLKIECGTRYPDEPPTARFISRINMNCVNSQTGLVDNRQVPILARWQRDYTIKTVLQELRRLMTLKENMKLSQPPEGST---
>tr|A0A7E5WCT6|A0A7E5WCT6_TRINI/2-143 [subseq from] ubiquitin-conjugating enzyme E2 variant 2 OS=Trichoplusia ni OX=7111 GN=LOC113501535 PE=4 SV=1
--ANPSSGVVVPRNFRLLEELEQGQKGVGDGTISWGLESDDDMTLTHWTGMIIGPPRTPYENRMYSLKIECGTRYPDEPPTARFISRINMNCVNSQTGLVDNRQVPILARWQRDYTIKTVLQELRRLMTLKENMKLSQPPEGST---
>tr|S4NLT2|S4NLT2_9NEOP/2-143 [subseq from] Ubiquitin-conjugating enzyme E2 variant 2 OS=Pararge aegeria OX=116150 PE=4 SV=1
--ANPSSGVVVPRNFRLLEELEQGQKGVGDGTISWGLESDDDMTLTHWTGMIIGPPRTPYENRMYSLKIECGTRYPDEPPTARFISRINMNCVNSQTGLVDNRQVPILARWQRDYTIKTVLQELRRLMTLKENMKLSQPPEGST---
>tr|A0A0K8TPX1|A0A0K8TPX1_TABBR/1-145 [subseq from] Putative ubiquitin-conjugating enzyme e2 variant 2-like protein OS=Tabanus bromius OX=304241 PE=2 SV=1
MANQTATGVVVPRNFRLLEELEQGQKGVGDGTISWGLENDDDMTLTHWTGMIIGPPRTPYENRIYSLRIECGERYPDEPPVLRFLSKININCINQSNGVVDHRLVPMLARWNREYTIKSMLQEIRRIMTFKENLKLAQPPEGSCF--
>tr|G3INJ2|G3INJ2_CRIGR/36-169 [subseq from] Ubiquitin-conjugating enzyme E2 variant 1 OS=Cricetulus griseus OX=10029 GN=I79_025517 PE=4 SV=1
-TATTGSGVKVPRNFRPLEEL-EGQKGVGDGTVSRGLEGDEEMTLTRWTGMIIGPPRSIYENRIYSLKIECGPKYLEAPPSVRFVTKDNMSCVSSSNGVVDPRAMPVLAKWQKSHSIKVILQENQQLMMSKENMKQ-----------
>tr|A0A2K6FZI6|A0A2K6FZI6_PROCO/16-133 [subseq from] UBC core domain-containing protein OS=Propithecus coquereli OX=379532 PE=4 SV=1
----------------------------DPSTVSRGLEDDEDMTLTRWMGMVIGPPRTIYENRIYSLKIECGPKYPEAPPFVRFLTKINMNGVNNSNGVVDPRAISVLAKWQNSHSIKVVLQELQHLIMSKENTKFPQPPEGQCYS-
>tr|A0A6P9A051|A0A6P9A051_THRPL/2-143 [subseq from] ubiquitin-conjugating enzyme E2 variant 2 OS=Thrips palmi OX=161013 GN=LOC117651321 PE=4 SV=1
--ANNSSGVVVPRNFRLLEELEQGQKGVGDGTISWGLENDDDMTLTHWTGMIIGPPRTPYENRMYSLKIECGQKYPDDAPSVKFMNRINMNCVNNSNGVVDSRNVPVLSRWQRDYTIKTLLQELRRLMTMKENMKLSQPPEGSS---
>tr|A0A067RAX7|A0A067RAX7_ZOONE/2-143 [subseq from] Ubiquitin-conjugating enzyme E2 variant 2 OS=Zootermopsis nevadensis OX=136037 GN=L798_10427 PE=4 SV=1
--ATSTGGVVVPRNFRLLEELEQGQKGVGDGTISWGLENDDDMTLTHWTGMIIGPPRTPYENRMYSLKIECGQRYPDESPSAKFISRINMNCVNTTNGMVDNRAVPVLARWQRDYTIKTVLQELRRIMTLKENMKLSQPPEGSS---
>tr|A0A4Y7M457|A0A4Y7M457_9CRUS/21-157 [subseq from] EOG090X0I8J OS=Daphnia barbata OX=414587 GN=EOG090X0I8J PE=2 SV=1
------SDVVVPRNFRLLEELEQGQKGVGDGTISWGLEDDSDMTLSHWTGMIIGPPRTAFENRMYSLKIECGMKYPEECPLIRFTTRINMNGVHNTTGMVDKRMVSILVKWQRNYTIKTLLQELRRMMTLKENMKLPQPPEGT----
>tr|A0A4Y7NHR7|A0A4Y7NHR7_9CRUS/9-145 [subseq from] EOG090X0I8J OS=Megafenestra aurita OX=2291010 GN=EOG090X0I8J PE=2 SV=1
------SDVVVPRNFRLLEELEQGQKGVGDGTISWGLEDDSDMTLSHWTGMIIGPPRTAFENRMYSLKIECGMKYPEECPLVRFTTRINMNGVHNTTGMVDKRMVSLLIKWQRNYTIKTVLQELRRMMTLKENMKLPQPPEGT----
>tr|A0A0L7LCU6|A0A0L7LCU6_9NEOP/2-143 [subseq from] Ubiquitin-conjugating enzyme E2 variant 2 OS=Operophtera brumata OX=104452 GN=OBRU01_11009 PE=4 SV=1
--ANPSSGVVVPRNFRLLEELEQGQKGVGDGTISWGLESDDDMTLTHWTGMIIGPPRTPYENRMYSLKVECGTRYPDEPPSARFISRINMNCVNSQTGLVDNRQVPILARWQRDYTIKTVLQELRRLMTLKENMKLSQPPEGST---
>tr|A0A5E4QY70|A0A5E4QY70_9NEOP/2-143 [subseq from] UBC core domain-containing protein OS=Leptidea sinapis OX=189913 GN=LSINAPIS_LOCUS13213 PE=4 SV=1
--ANPSSGVVVPRNFRLLEELEQGQKGVGDGTISWGLESDDDMTLTHWTGMIIGPPRTPYENRMYSLKVECGTRYPDEPPTARFISRINMNCVNSQTGLVDNRQVPILARWQRDYTIKTVLQELRRLMTLKENMKLSQPPEGST---
>tr|A0A821WHL2|A0A821WHL2_9NEOP/2-143 [subseq from] Hypothetical protein OS=Pieris macdunnoughi OX=345717 GN=PMACD_LOCUS13400 PE=4 SV=1
--ANPSSGVVVPRNFRLLEELEQGQKGVGDGTISWGLESDDDMTLTHWTGMIIGPPRTPYENRMYSLKVECGTRYPDEPPTARFISRINMNCVNSQTGLVDNRQVPILARWQRDYTIKTVLQELRRLMTLKENMKLSQPPEGST---
>tr|A0A481SVX7|A0A481SVX7_9NEOP/2-143 [subseq from] Ubiquitin-conjugating enzyme OS=Franklinothrips vespiformis OX=297892 PE=2 SV=1
--ANNSSGVVVPRNFRLLEELEQGQKGVGDGTISWGLENDDDMTLTHWTGMIIGPPRTPYENRMYSLKIECGQKYPDDAPIVKFMNRINMSCVNNSNGVVDSRTVPVLSRWQRDYTIKTLLQELRRLMTMKENMKLSQPPEGSS---
>tr|A0A026WSD1|A0A026WSD1_OOCBI/3-143 [subseq from] Ubiquitin-conjugating enzyme E2 variant OS=Ooceraea biroi OX=2015173 GN=DMN91_008647 PE=4 SV=1
---VPNTGVVVPRNFRLLEELEQGQKGVGDGTISWGLENDDDMTLTHWTGMIIGPPRTPYENRMYSLKIDCGQRYPDDAPNVRFLSRINMNCINSATGAVDNRSVPVLAKWQREYTIKTVLQELRRLMTSKENMKLSQPPEGST---
>tr|A0A481SX24|A0A481SX24_9NEOP/5-145 [subseq from] Ubiquitin-conjugating enzyme OS=Orthoderella ornata OX=444751 PE=2 SV=1
[truncated: 2,830,019 more chars]
