# Supplementary material for: Photocross-linking activity-based probes to capture the dynamics of ubiquitin RING E3 ligase interactions
Source: Biochem J. 2026 Jun 3;483(7):1115–30. doi: 10.1042/BCJ20260213 (PMC13234630; doi:10.1042/BCJ20260213)
Supplement: Supplementary Data File S2 [file BCJ-2026-0213_supp2.zip › 03_Chandler_Supplementary datafile2/CHIP/Alphafold/fold_2026_01_22_10_06_chipx2_ubc13_ube2v1_ubiquitinc32/msas/fold_2026_01_22_10_06_chipx2_ubc13_ube2v1_ubiquitinc32_paired_msa_chains_c.a3m]

>query
MAGLPRRIIKETQRLLAEPVPGIKAEPDESNARYFHVVIAGPQDSPFEGGTFKLELFLPEEYPMAAPKVRFMTKIYHPNVDKLGRICLDILKDKWSPALQIRTVLLSIQALLSAPNPDDPLANDVAEQWKTNEAQAIETARAWTRLYAMNNI
>tr|A0A0R3TRT8|A0A0R3TRT8_RODNA/1-149 [subseq from] Uncharacterized protein OS=Rodentolepis nana OX=102285 GN=HNAJ_LOCUS10320 PE=3 SV=1
MANMTARLNKERERLFTEPVEGIRVAVDDSNMRYFYAIIEGPKDSPYEGGFFKLQLFLSEQYPHSPPKCLFMTKVYHPNIDKIGRICLDILKTKWSPAQQVRTVLLSIQALLGSPNPDDPLDNDVAAEWKTNEAKAVETAREWTRLYAT---
>tr|A0A0R3TRT8|A0A0R3TRT8_RODNA/160-291 [subseq from] Uncharacterized protein OS=Rodentolepis nana OX=102285 GN=HNAJ_LOCUS10320 PE=3 SV=1
----------ETQRLQTEPIDGIQVEIDETNARFFHVIVNGPKDCPYEGGRFKLQLFLPEEYPMTAPKCLFLTKIYHPNIDNVGRICLDILKEKWSPALQIRTVLLSIQALLSAPNPDDPLANDVASQWKSDEAQAIRIGNS----------
>tr|A0A7J6MEJ9|A0A7J6MEJ9_PEROL/3-136 [subseq from] Ubiquitin-conjugating enzyme E2 N OS=Perkinsus olseni OX=32597 GN=UBE2N PE=3 SV=1
---ITKRIEKETQKLREDPPPGLYAVPDPKNSRYFHIELEGPEGTPYEKGYYRLEMFLPEGYPMEPPKVRFLTKIYHPNIDKLGRICLDILKDKWSPALQMRTVLLSIQALLSSPEPDDPLDPSVAEHFKHNRAEAD---------------
>tr|A0A7J6MEJ9|A0A7J6MEJ9_PEROL/159-304 [subseq from] Ubiquitin-conjugating enzyme E2 N OS=Perkinsus olseni OX=32597 GN=UBE2N PE=3 SV=1
----TKRIEKETQKLKEDPPPGLSAVPDPNNLRYFHIELEGPQGTPYENGVYKLEMFLPEGYPMEPPKVRFLTKIYHPNIDKLGRICLDILKDKWSPALQIRTVLLSIQALLSAPEPDDPLDTGVAEHFKHNRAEADGIARSWNQIYAMH--
>tr|A0A7J6QSG0|A0A7J6QSG0_PEROL/3-136 [subseq from] Ubiquitin-conjugating enzyme E2 N OS=Perkinsus olseni OX=32597 GN=UBE2N PE=3 SV=1
---ITKRIEKETQKLREDPPPGLYAVPDPKNSRYFHIELEGPEGTPYEKGYYRLEMFLPEGYPMEPPKVRFLTKIYHPNIDKLGRICLDILKDKWSPALQMRTVLLSIQALLSSPEPDDPLDPSVAEHFKHNRAEAD---------------
>tr|A0A7J6QSG0|A0A7J6QSG0_PEROL/166-311 [subseq from] Ubiquitin-conjugating enzyme E2 N OS=Perkinsus olseni OX=32597 GN=UBE2N PE=3 SV=1
----TKRIEKETQKLKEDPPPGLSAVPDPNNLRYFHIELEGPQGTPYENGVYKLEMFLPEGYPMEPPKVRFLTKIYHPNIDKLGRICLDILKDKWSPALQMRTVLLSIQALLSAPEPDDPLDTGVAEHFKHNRAEADGIARSWNQIYAMH--
>tr|A0A7J6PI39|A0A7J6PI39_PEROL/3-136 [subseq from] Ubiquitin-conjugating enzyme E2 N OS=Perkinsus olseni OX=32597 GN=UBE2N_1 PE=3 SV=1
---ITKRIEKETQKLREDPPPGLYAVPDPKNSRYFHIELEGPEGTPYEKGYYRLEMFLPEGYPMEPPKVRFLTKIYHPNIDKLGRICLDILKDKWSPALQMRTVLLSIQALLSSPEPDDPLDPSVAEHFKHNRAEAD---------------
>tr|A0A7J6PI39|A0A7J6PI39_PEROL/167-312 [subseq from] Ubiquitin-conjugating enzyme E2 N OS=Perkinsus olseni OX=32597 GN=UBE2N_1 PE=3 SV=1
----TKRIEKETQKLKEDPPPGLSAVPDPNNLRYFHIELEGPQGTPYENGVYKLEMFLPEGYPMEPPKVRFLTKIYHPNIDKLGRICLDILKDKWSPALQMRTVLLSIQALLSAPEPDDPLDTGVAEHFKHNRAEADGIARSWNQIYAMH--
>tr|A0A397ILQ6|A0A397ILQ6_9GLOM/1-139 [subseq from] Uncharacterized protein OS=Diversispora epigaea OX=1348612 GN=Glove_209g114 PE=3 SV=1
MAALPKRIIKETERLLQEPAPGISATPHEENLRYFDVIIAGPSQSPFEGGVFKLELFLPEEYPMAPPKVRFLTKIYHPNIDKLGRICLDILKDKWSPALQIRTVLLSIQALLSAPNPDDPLANDVAQHWKENEKAAIAT-------------
>tr|A0A397ILQ6|A0A397ILQ6_9GLOM/139-228 [subseq from] Uncharacterized protein OS=Diversispora epigaea OX=1348612 GN=Glove_209g114 PE=3 SV=1
-----------------------------------------------------------TEYPMAPPKVRFLTKIYHPNIDKLGRICLDILKDKWSPALQIRTVLLSIQALLSAPNPDDPLANDVAQHWKENEKAAIATARDWTRNFAQ---
>tr|A0A0R3SV03|A0A0R3SV03_HYMDI/4-136 [subseq from] Uncharacterized protein OS=Hymenolepis diminuta OX=6216 GN=HDID_LOCUS9367 PE=3 SV=1
---IPRRIHKERETLLTEPVEGIKVAVDESNNRYFCAIIEGPKDSPYEGGFFKLQLFLPEDYPHKPPRCLFMTKIYHPNIDQIGRICLD---TKWSAALHVRTVLLSIQALLATPNPNDFLANHVTAEWRQNEAGALQT-------------
>tr|A0A0R3SV03|A0A0R3SV03_HYMDI/138-261 [subseq from] Uncharacterized protein OS=Hymenolepis diminuta OX=6216 GN=HDID_LOCUS9367 PE=3 SV=1
------------------------VEIDETNARFFHVIVNGPKDSPYEGGRFKLQLFLPEEYPMTAPKCLFLTKIYHPNIDNVGRICLDILKEKWSPALQIRTVLLSIQALLSAPNPDDPLANDVASQWKSDEAQAIKIACEWTRKYA----
>tr|A0A835GX54|A0A835GX54_9MAGN/5-149 [subseq from] Uncharacterized protein OS=Coptis chinensis OX=261450 GN=IFM89_019461 PE=4 SV=1
--NLPRRIIKETQRLLSEPAPGISASPSEENMRYFNVMILGPTQSPYEGGVFKLELFLPEEYPMAAPKVRFLTKIYHPNIDKLGRICLDILKDKWSPALQIRTVLLSIQALLSAPNPDDPLSENIAKHWKSNEVEAVETAKEWTRLK-----
>tr|A0A835GX54|A0A835GX54_9MAGN/211-275 [subseq from] Uncharacterized protein OS=Coptis chinensis OX=261450 GN=IFM89_019461 PE=4 SV=1
-------------------------------------------------------------------------------VRVLGRICLDILKDKWSPALQIRTVLLSIQALLSAPNPDDPLSENIAKHWKSNEVEAVETGFSFS--------
>tr|A0A2T9YB57|A0A2T9YB57_9FUNG/5-94 [subseq from] Uncharacterized protein OS=Smittium simulii OX=133385 GN=BB561_005287 PE=4 SV=1
---IPKRISKEIERLLKDPVPGIDAIPHEDNLRYFSVVMDGPSQSPYEGGHFKLELFLPEEYPMGPPKVRFLTKLYHPNTDKLGRICLDILKD-----------------------------------------------------------
>tr|A0A2T9YB57|A0A2T9YB57_9FUNG/93-223 [subseq from] Uncharacterized protein OS=Smittium simulii OX=133385 GN=BB561_005287 PE=4 SV=1
----------------KDPVPGIDAIPHEDNLRYFSVVMDGPSQSPYEGGHFKLELFLPEEYPMGPPKVRFLTKLYHPNTDKLGRICLDILKDRWSPALQIRTVLLSIQALLSAPNPDDPLANDVADHWKKNEKEAILTEKPFEKLL-----
>sp|P61088|UBE2N_HUMAN/1-152 [subseq from] Ubiquitin-conjugating enzyme E2 N OS=Homo sapiens OX=9606 GN=UBE2N PE=1 SV=1
MAGLPRRIIKETQRLLAEPVPGIKAEPDESNARYFHVVIAGPQDSPFEGGTFKLELFLPEEYPMAAPKVRFMTKIYHPNVDKLGRICLDILKDKWSPALQIRTVLLSIQALLSAPNPDDPLANDVAEQWKTNEAQAIETARAWTRLYAMNNI
>sp|P61089|UBE2N_MOUSE/1-152 [subseq from] Ubiquitin-conjugating enzyme E2 N OS=Mus musculus OX=10090 GN=Ube2n PE=1 SV=1
MAGLPRRIIKETQRLLAEPVPGIKAEPDESNARYFHVVIAGPQDSPFEGGTFKLELFLPEEYPMAAPKVRFMTKIYHPNVDKLGRICLDILKDKWSPALQIRTVLLSIQALLSAPNPDDPLANDVAEQWKTNEAQAIETARAWTRLYAMNNI
>sp|Q0P5K3|UBE2N_BOVIN/1-152 [subseq from] Ubiquitin-conjugating enzyme E2 N OS=Bos taurus OX=9913 GN=UBE2N PE=2 SV=1
MAGLPRRIIKETQRLLAEPVPGIKAEPDESNARYFHVVIAGPQDSPFEGGTFKLELFLPEEYPMAAPKVRFMTKIYHPNVDKLGRICLDILKDKWSPALQIRTVLLSIQALLSAPNPDDPLANDVAEQWKTNEAQAIETARAWTRLYAMNNI
>sp|Q5R7J6|UBE2N_PONAB/1-152 [subseq from] Ubiquitin-conjugating enzyme E2 N OS=Pongo abelii OX=9601 GN=UBE2N PE=2 SV=1
MAGLPRRIIKETQRLLAEPVPGIKAEPDESNARYFHVVIAGPQDSPFEGGTFKLELFLPEEYPMAAPKVRFMTKIYHPNVDKLGRICLDILKDKWSPALQIRTVLLSIQALLSAPNPDDPLANDVAEQWKTNEAQAIETARAWTRLYAMNNI
>tr|A0A0P6JW74|A0A0P6JW74_HETGA/1-152 [subseq from] Ubiquitin-conjugating enzyme E2 N OS=Heterocephalus glaber OX=10181 GN=UBE2N PE=3 SV=1
MAGLPRRIIKETQRLLAEPVPGIKAEPDESNARYFHVVIAGPQDSPFEGGTFKLELFLPEEYPMAAPKVRFMTKIYHPNVDKLGRICLDILKDKWSPALQIRTVLLSIQALLSAPNPDDPLANDVAEQWKTNEAQAIETARAWTRLYAMNNI
>tr|A0A1D5PNL3|A0A1D5PNL3_CHICK/1-152 [subseq from] UBC core domain-containing protein OS=Gallus gallus OX=9031 GN=UBE2N PE=3 SV=1
MAGLPRRIIKETQRLLAEPVPGIKAEPDESNARYFHVVIAGPQDSPFEGGTFKLELFLPEEYPMAAPKVRFMTKIYHPNVDKLGRICLDILKDKWSPALQIRTVLLSIQALLSAPNPDDPLANDVAEQWKTNEAQAIETARAWTRLYAMNNI
>tr|A0A1S2ZR59|A0A1S2ZR59_ERIEU/1-152 [subseq from] ubiquitin-conjugating enzyme E2 N OS=Erinaceus europaeus OX=9365 GN=UBE2N PE=3 SV=1
MAGLPRRIIKETQRLLAEPVPGIKAEPDESNARYFHVVIAGPQDSPFEGGTFKLELFLPEEYPMAAPKVRFMTKIYHPNVDKLGRICLDILKDKWSPALQIRTVLLSIQALLSAPNPDDPLANDVAEQWKTNEAQAIETARAWTRLYAMNNI
>tr|A0A1S3FIY2|A0A1S3FIY2_DIPOR/1-152 [subseq from] ubiquitin-conjugating enzyme E2 N OS=Dipodomys ordii OX=10020 GN=Ube2n PE=3 SV=1
MAGLPRRIIKETQRLLAEPVPGIKAEPDESNARYFHVVIAGPQDSPFEGGTFKLELFLPEEYPMAAPKVRFMTKIYHPNVDKLGRICLDILKDKWSPALQIRTVLLSIQALLSAPNPDDPLANDVAEQWKTNEAQAIETARAWTRLYAMNNI
>tr|A0A1U7RWH5|A0A1U7RWH5_ALLSI/1-152 [subseq from] ubiquitin-conjugating enzyme E2 N OS=Alligator sinensis OX=38654 GN=UBE2N PE=3 SV=1
MAGLPRRIIKETQRLLAEPVPGIKAEPDESNARYFHVVIAGPQDSPFEGGTFKLELFLPEEYPMAAPKVRFMTKIYHPNVDKLGRICLDILKDKWSPALQIRTVLLSIQALLSAPNPDDPLANDVAEQWKTNEAQAIETARAWTRLYAMNNI
>tr|A0A1V4KMX8|A0A1V4KMX8_PATFA/1-152 [subseq from] Ubiquitin-conjugating enzyme E2 N OS=Patagioenas fasciata monilis OX=372326 GN=UBE2N PE=3 SV=1
MAGLPRRIIKETQRLLAEPVPGIKAEPDESNARYFHVVIAGPQDSPFEGGTFKLELFLPEEYPMAAPKVRFMTKIYHPNVDKLGRICLDILKDKWSPALQIRTVLLSIQALLSAPNPDDPLANDVAEQWKTNEAQAIETARAWTRLYAMNNI
>tr|A0A218VBR4|A0A218VBR4_9PASE/1-152 [subseq from] Ubiquitin-conjugating enzyme E2 N OS=Lonchura striata domestica OX=299123 GN=UBE2N PE=3 SV=1
MAGLPRRIIKETQRLLAEPVPGIKAEPDESNARYFHVVIAGPQDSPFEGGTFKLELFLPEEYPMAAPKVRFMTKIYHPNVDKLGRICLDILKDKWSPALQIRTVLLSIQALLSAPNPDDPLANDVAEQWKTNEAQAIETARAWTRLYAMNNI
>tr|A0A226PBW9|A0A226PBW9_COLVI/1-152 [subseq from] UBC core domain-containing protein OS=Colinus virginianus OX=9014 GN=H355_002378 PE=3 SV=1
MAGLPRRIIKETQRLLAEPVPGIKAEPDESNARYFHVVIAGPQDSPFEGGTFKLELFLPEEYPMAAPKVRFMTKIYHPNVDKLGRICLDILKDKWSPALQIRTVLLSIQALLSAPNPDDPLANDVAEQWKTNEAQAIETARAWTRLYAMNNI
>tr|A0A250YA80|A0A250YA80_CASCN/1-152 [subseq from] Ubiquitin-conjugating enzyme E2 N OS=Castor canadensis OX=51338 GN=UBE2N PE=3 SV=1
MAGLPRRIIKETQRLLAEPVPGIKAEPDESNARYFHVVIAGPQDSPFEGGTFKLELFLPEEYPMAAPKVRFMTKIYHPNVDKLGRICLDILKDKWSPALQIRTVLLSIQALLSAPNPDDPLANDVAEQWKTNEAQAIETARAWTRLYAMNNI
>tr|A0A2I3N338|A0A2I3N338_PAPAN/1-152 [subseq from] Ubiquitin conjugating enzyme E2 N OS=Papio anubis OX=9555 PE=3 SV=1
MAGLPRRIIKETQRLLAEPVPGIKAEPDESNARYFHVVIAGPQDSPFEGGTFKLELFLPEEYPMAAPKVRFMTKIYHPNVDKLGRICLDILKDKWSPALQIRTVLLSIQALLSAPNPDDPLANDVAEQWKTNEAQAIETARAWTRLYAMNNI
>tr|A0A2J8XNH2|A0A2J8XNH2_PONAB/1-152 [subseq from] UBE2N isoform 1 OS=Pongo abelii OX=9601 GN=CR201_G0001461 PE=3 SV=1
MAGLPRRIIKETQRLLAEPVPGIKAEPDESNARYFHVVIAGPQDSPFEGGTFKLELFLPEEYPMAAPKVRFMTKIYHPNVDKLGRICLDILKDKWSPALQIRTVLLSIQALLSAPNPDDPLANDVAEQWKTNEAQAIETARAWTRLYAMNNI
>tr|A0A2K5F0Q3|A0A2K5F0Q3_AOTNA/1-152 [subseq from] Ubiquitin conjugating enzyme E2 N OS=Aotus nancymaae OX=37293 GN=UBE2N PE=3 SV=1
MAGLPRRIIKETQRLLAEPVPGIKAEPDESNARYFHVVIAGPQDSPFEGGTFKLELFLPEEYPMAAPKVRFMTKIYHPNVDKLGRICLDILKDKWSPALQIRTVLLSIQALLSAPNPDDPLANDVAEQWKTNEAQAIETARAWTRLYAMNNI
>tr|A0A2K5P1Z5|A0A2K5P1Z5_CERAT/1-152 [subseq from] Ubiquitin conjugating enzyme E2 N OS=Cercocebus atys OX=9531 GN=UBE2N PE=3 SV=1
MAGLPRRIIKETQRLLAEPVPGIKAEPDESNARYFHVVIAGPQDSPFEGGTFKLELFLPEEYPMAAPKVRFMTKIYHPNVDKLGRICLDILKDKWSPALQIRTVLLSIQALLSAPNPDDPLANDVAEQWKTNEAQAIETARAWTRLYAMNNI
>tr|A0A2K5RUK7|A0A2K5RUK7_CEBIM/1-152 [subseq from] Ubiquitin conjugating enzyme E2 N OS=Cebus imitator OX=2715852 GN=UBE2N PE=3 SV=1
MAGLPRRIIKETQRLLAEPVPGIKAEPDESNARYFHVVIAGPQDSPFEGGTFKLELFLPEEYPMAAPKVRFMTKIYHPNVDKLGRICLDILKDKWSPALQIRTVLLSIQALLSAPNPDDPLANDVAEQWKTNEAQAIETARAWTRLYAMNNI
>tr|A0A2K5X755|A0A2K5X755_MACFA/1-152 [subseq from] Ubiquitin conjugating enzyme E2 N OS=Macaca fascicularis OX=9541 PE=3 SV=1
MAGLPRRIIKETQRLLAEPVPGIKAEPDESNARYFHVVIAGPQDSPFEGGTFKLELFLPEEYPMAAPKVRFMTKIYHPNVDKLGRICLDILKDKWSPALQIRTVLLSIQALLSAPNPDDPLANDVAEQWKTNEAQAIETARAWTRLYAMNNI
>tr|A0A2K6DCZ1|A0A2K6DCZ1_MACNE/1-152 [subseq from] Ubiquitin conjugating enzyme E2 N OS=Macaca nemestrina OX=9545 GN=UBE2N PE=3 SV=1
MAGLPRRIIKETQRLLAEPVPGIKAEPDESNARYFHVVIAGPQDSPFEGGTFKLELFLPEEYPMAAPKVRFMTKIYHPNVDKLGRICLDILKDKWSPALQIRTVLLSIQALLSAPNPDDPLANDVAEQWKTNEAQAIETARAWTRLYAMNNI
>tr|A0A2K6QMD2|A0A2K6QMD2_RHIRO/1-152 [subseq from] UBC core domain-containing protein OS=Rhinopithecus roxellana OX=61622 GN=UBE2N PE=3 SV=1
MAGLPRRIIKETQRLLAEPVPGIKAEPDESNARYFHVVIAGPQDSPFEGGTFKLELFLPEEYPMAAPKVRFMTKIYHPNVDKLGRICLDILKDKWSPALQIRTVLLSIQALLSAPNPDDPLANDVAEQWKTNEAQAIETARAWTRLYAMNNI
>tr|A0A2U3VQQ5|A0A2U3VQQ5_ODORO/1-152 [subseq from] ubiquitin-conjugating enzyme E2 N OS=Odobenus rosmarus divergens OX=9708 GN=LOC101377284 PE=3 SV=1
MAGLPRRIIKETQRLLAEPVPGIKAEPDESNARYFHVVIAGPQDSPFEGGTFKLELFLPEEYPMAAPKVRFMTKIYHPNVDKLGRICLDILKDKWSPALQIRTVLLSIQALLSAPNPDDPLANDVAEQWKTNEAQAIETARAWTRLYAMNNI
>tr|A0A2U3XVN7|A0A2U3XVN7_LEPWE/1-152 [subseq from] ubiquitin-conjugating enzyme E2 N OS=Leptonychotes weddellii OX=9713 GN=UBE2N PE=3 SV=1
MAGLPRRIIKETQRLLAEPVPGIKAEPDESNARYFHVVIAGPQDSPFEGGTFKLELFLPEEYPMAAPKVRFMTKIYHPNVDKLGRICLDILKDKWSPALQIRTVLLSIQALLSAPNPDDPLANDVAEQWKTNEAQAIETARAWTRLYAMNNI
>tr|A0A2Y9DZC2|A0A2Y9DZC2_TRIMA/1-152 [subseq from] ubiquitin-conjugating enzyme E2 N OS=Trichechus manatus latirostris OX=127582 GN=LOC101348454 PE=3 SV=1
MAGLPRRIIKETQRLLAEPVPGIKAEPDESNARYFHVVIAGPQDSPFEGGTFKLELFLPEEYPMAAPKVRFMTKIYHPNVDKLGRICLDILKDKWSPALQIRTVLLSIQALLSAPNPDDPLANDVAEQWKTNEAQAIETARAWTRLYAMNNI
>tr|A0A2Y9GZE9|A0A2Y9GZE9_NEOSC/1-152 [subseq from] ubiquitin-conjugating enzyme E2 N OS=Neomonachus schauinslandi OX=29088 GN=UBE2N PE=3 SV=1
MAGLPRRIIKETQRLLAEPVPGIKAEPDESNARYFHVVIAGPQDSPFEGGTFKLELFLPEEYPMAAPKVRFMTKIYHPNVDKLGRICLDILKDKWSPALQIRTVLLSIQALLSAPNPDDPLANDVAEQWKTNEAQAIETARAWTRLYAMNNI
>tr|A0A2Y9IYI2|A0A2Y9IYI2_ENHLU/1-152 [subseq from] ubiquitin-conjugating enzyme E2 N OS=Enhydra lutris kenyoni OX=391180 GN=LOC111142235 PE=3 SV=1
MAGLPRRIIKETQRLLAEPVPGIKAEPDESNARYFHVVIAGPQDSPFEGGTFKLELFLPEEYPMAAPKVRFMTKIYHPNVDKLGRICLDILKDKWSPALQIRTVLLSIQALLSAPNPDDPLANDVAEQWKTNEAQAIETARAWTRLYAMNNI
>tr|A0A2Y9LM29|A0A2Y9LM29_DELLE/1-152 [subseq from] ubiquitin-conjugating enzyme E2 N OS=Delphinapterus leucas OX=9749 GN=UBE2N PE=3 SV=1
MAGLPRRIIKETQRLLAEPVPGIKAEPDESNARYFHVVIAGPQDSPFEGGTFKLELFLPEEYPMAAPKVRFMTKIYHPNVDKLGRICLDILKDKWSPALQIRTVLLSIQALLSAPNPDDPLANDVAEQWKTNEAQAIETARAWTRLYAMNNI
>tr|A0A340Y8Y6|A0A340Y8Y6_LIPVE/1-152 [subseq from] ubiquitin-conjugating enzyme E2 N OS=Lipotes vexillifer OX=118797 GN=UBE2N PE=3 SV=1
MAGLPRRIIKETQRLLAEPVPGIKAEPDESNARYFHVVIAGPQDSPFEGGTFKLELFLPEEYPMAAPKVRFMTKIYHPNVDKLGRICLDILKDKWSPALQIRTVLLSIQALLSAPNPDDPLANDVAEQWKTNEAQAIETARAWTRLYAMNNI
>tr|A0A341C5N3|A0A341C5N3_NEOAA/1-152 [subseq from] ubiquitin-conjugating enzyme E2 N OS=Neophocaena asiaeorientalis asiaeorientalis OX=1706337 GN=UBE2N PE=3 SV=1
MAGLPRRIIKETQRLLAEPVPGIKAEPDESNARYFHVVIAGPQDSPFEGGTFKLELFLPEEYPMAAPKVRFMTKIYHPNVDKLGRICLDILKDKWSPALQIRTVLLSIQALLSAPNPDDPLANDVAEQWKTNEAQAIETARAWTRLYAMNNI
>tr|A0A3Q7PN25|A0A3Q7PN25_CALUR/1-152 [subseq from] ubiquitin-conjugating enzyme E2 N OS=Callorhinus ursinus OX=34884 GN=LOC112829644 PE=3 SV=1
MAGLPRRIIKETQRLLAEPVPGIKAEPDESNARYFHVVIAGPQDSPFEGGTFKLELFLPEEYPMAAPKVRFMTKIYHPNVDKLGRICLDILKDKWSPALQIRTVLLSIQALLSAPNPDDPLANDVAEQWKTNEAQAIETARAWTRLYAMNNI
>tr|A0A3Q7V325|A0A3Q7V325_URSAR/1-152 [subseq from] ubiquitin-conjugating enzyme E2 N OS=Ursus arctos horribilis OX=116960 GN=UBE2N PE=3 SV=1
MAGLPRRIIKETQRLLAEPVPGIKAEPDESNARYFHVVIAGPQDSPFEGGTFKLELFLPEEYPMAAPKVRFMTKIYHPNVDKLGRICLDILKDKWSPALQIRTVLLSIQALLSAPNPDDPLANDVAEQWKTNEAQAIETARAWTRLYAMNNI
>tr|A0A452HEH5|A0A452HEH5_9SAUR/1-152 [subseq from] UBC core domain-containing protein OS=Gopherus agassizii OX=38772 PE=3 SV=1
MAGLPRRIIKETQRLLAEPVPGIKAEPDESNARYFHVVIAGPQDSPFEGGTFKLELFLPEEYPMAAPKVRFMTKIYHPNVDKLGRICLDILKDKWSPALQIRTVLLSIQALLSAPNPDDPLANDVAEQWKTNEAQAIETARAWTRLYAMNNI
>tr|A0A4W2DNE5|A0A4W2DNE5_BOBOX/1-152 [subseq from] Ubiquitin conjugating enzyme E2 N OS=Bos indicus x Bos taurus OX=30522 GN=UBE2N PE=3 SV=1
MAGLPRRIIKETQRLLAEPVPGIKAEPDESNARYFHVVIAGPQDSPFEGGTFKLELFLPEEYPMAAPKVRFMTKIYHPNVDKLGRICLDILKDKWSPALQIRTVLLSIQALLSAPNPDDPLANDVAEQWKTNEAQAIETARAWTRLYAMNNI
>tr|A0A4X2LGB9|A0A4X2LGB9_VOMUR/1-152 [subseq from] UBC core domain-containing protein OS=Vombatus ursinus OX=29139 PE=3 SV=1
MAGLPRRIIKETQRLLAEPVPGIKAEPDESNARYFHVVIAGPQDSPFEGGTFKLELFLPEEYPMAAPKVRFMTKIYHPNVDKLGRICLDILKDKWSPALQIRTVLLSIQALLSAPNPDDPLANDVAEQWKTNEAQAIETARAWTRLYAMNNI
>tr|A0A5E4D1U1|A0A5E4D1U1_MARMO/1-152 [subseq from] Ubiquitin-conjugating enzyme E2 N OS=Marmota monax OX=9995 GN=GHT09_014190 PE=3 SV=1
MAGLPRRIIKETQRLLAEPVPGIKAEPDESNARYFHVVIAGPQDSPFEGGTFKLELFLPEEYPMAAPKVRFMTKIYHPNVDKLGRICLDILKDKWSPALQIRTVLLSIQALLSAPNPDDPLANDVAEQWKTNEAQAIETARAWTRLYAMNNI
>tr|A0A5N3W439|A0A5N3W439_MUNMU/1-152 [subseq from] UBC core domain-containing protein OS=Muntiacus muntjak OX=9888 GN=FD754_000410 PE=3 SV=1
MAGLPRRIIKETQRLLAEPVPGIKAEPDESNARYFHVVIAGPQDSPFEGGTFKLELFLPEEYPMAAPKVRFMTKIYHPNVDKLGRICLDILKDKWSPALQIRTVLLSIQALLSAPNPDDPLANDVAEQWKTNEAQAIETARAWTRLYAMNNI
>tr|A0A663FCH7|A0A663FCH7_AQUCH/1-152 [subseq from] Ubiquitin conjugating enzyme E2 N OS=Aquila chrysaetos chrysaetos OX=223781 GN=UBE2N PE=3 SV=1
MAGLPRRIIKETQRLLAEPVPGIKAEPDESNARYFHVVIAGPQDSPFEGGTFKLELFLPEEYPMAAPKVRFMTKIYHPNVDKLGRICLDILKDKWSPALQIRTVLLSIQALLSAPNPDDPLANDVAEQWKTNEAQAIETARAWTRLYAMNNI
>tr|A0A667GCZ3|A0A667GCZ3_LYNCA/1-152 [subseq from] Ubiquitin conjugating enzyme E2 N OS=Lynx canadensis OX=61383 GN=UBE2N PE=3 SV=1
MAGLPRRIIKETQRLLAEPVPGIKAEPDESNARYFHVVIAGPQDSPFEGGTFKLELFLPEEYPMAAPKVRFMTKIYHPNVDKLGRICLDILKDKWSPALQIRTVLLSIQALLSAPNPDDPLANDVAEQWKTNEAQAIETARAWTRLYAMNNI
>tr|A0A669PYX3|A0A669PYX3_PHACC/1-152 [subseq from] UBC core domain-containing protein OS=Phasianus colchicus OX=9054 PE=3 SV=1
MAGLPRRIIKETQRLLAEPVPGIKAEPDESNARYFHVVIAGPQDSPFEGGTFKLELFLPEEYPMAAPKVRFMTKIYHPNVDKLGRICLDILKDKWSPALQIRTVLLSIQALLSAPNPDDPLANDVAEQWKTNEAQAIETARAWTRLYAMNNI
>tr|A0A671FV19|A0A671FV19_RHIFE/1-152 [subseq from] Ubiquitin conjugating enzyme E2 N OS=Rhinolophus ferrumequinum OX=59479 GN=UBE2N PE=3 SV=1
MAGLPRRIIKETQRLLAEPVPGIKAEPDESNARYFHVVIAGPQDSPFEGGTFKLELFLPEEYPMAAPKVRFMTKIYHPNVDKLGRICLDILKDKWSPALQIRTVLLSIQALLSAPNPDDPLANDVAEQWKTNEAQAIETARAWTRLYAMNNI
>tr|A0A672U9P4|A0A672U9P4_STRHB/1-152 [subseq from] Ubiquitin conjugating enzyme E2 N OS=Strigops habroptila OX=2489341 GN=UBE2N PE=3 SV=1
MAGLPRRIIKETQRLLAEPVPGIKAEPDESNARYFHVVIAGPQDSPFEGGTFKLELFLPEEYPMAAPKVRFMTKIYHPNVDKLGRICLDILKDKWSPALQIRTVLLSIQALLSAPNPDDPLANDVAEQWKTNEAQAIETARAWTRLYAMNNI
>tr|A0A673TJ89|A0A673TJ89_SURSU/1-152 [subseq from] UBC core domain-containing protein OS=Suricata suricatta OX=37032 PE=3 SV=1
MAGLPRRIIKETQRLLAEPVPGIKAEPDESNARYFHVVIAGPQDSPFEGGTFKLELFLPEEYPMAAPKVRFMTKIYHPNVDKLGRICLDILKDKWSPALQIRTVLLSIQALLSAPNPDDPLANDVAEQWKTNEAQAIETARAWTRLYAMNNI
>tr|A0A674ICS9|A0A674ICS9_TERCA/1-152 [subseq from] Ubiquitin conjugating enzyme E2 N OS=Terrapene carolina triunguis OX=2587831 GN=UBE2N PE=3 SV=1
MAGLPRRIIKETQRLLAEPVPGIKAEPDESNARYFHVVIAGPQDSPFEGGTFKLELFLPEEYPMAAPKVRFMTKIYHPNVDKLGRICLDILKDKWSPALQIRTVLLSIQALLSAPNPDDPLANDVAEQWKTNEAQAIETARAWTRLYAMNNI
>tr|A0A6D2X560|A0A6D2X560_PANTR/1-152 [subseq from] UBE2N isoform 2 OS=Pan troglodytes OX=9598 GN=CK820_G0035562 PE=3 SV=1
MAGLPRRIIKETQRLLAEPVPGIKAEPDESNARYFHVVIAGPQDSPFEGGTFKLELFLPEEYPMAAPKVRFMTKIYHPNVDKLGRICLDILKDKWSPALQIRTVLLSIQALLSAPNPDDPLANDVAEQWKTNEAQAIETARAWTRLYAMNNI
>tr|A0A6I8NM20|A0A6I8NM20_ORNAN/1-152 [subseq from] UBC core domain-containing protein OS=Ornithorhynchus anatinus OX=9258 GN=UBE2N PE=3 SV=1
MAGLPRRIIKETQRLLAEPVPGIKAEPDESNARYFHVVIAGPQDSPFEGGTFKLELFLPEEYPMAAPKVRFMTKIYHPNVDKLGRICLDILKDKWSPALQIRTVLLSIQALLSAPNPDDPLANDVAEQWKTNEAQAIETARAWTRLYAMNNI
>tr|A0A6J0G8P0|A0A6J0G8P0_9PASS/1-152 [subseq from] ubiquitin-conjugating enzyme E2 N OS=Lepidothrix coronata OX=321398 GN=UBE2N PE=3 SV=1
MAGLPRRIIKETQRLLAEPVPGIKAEPDESNARYFHVVIAGPQDSPFEGGTFKLELFLPEEYPMAAPKVRFMTKIYHPNVDKLGRICLDILKDKWSPALQIRTVLLSIQALLSAPNPDDPLANDVAEQWKTNEAQAIETARAWTRLYAMNNI
>tr|A0A6J0VLE1|A0A6J0VLE1_9SAUR/1-152 [subseq from] ubiquitin-conjugating enzyme E2 N isoform X2 OS=Pogona vitticeps OX=103695 GN=UBE2N PE=3 SV=1
MAGLPRRIIKETQRLLAEPVPGIKAEPDESNARYFHVVIAGPQDSPFEGGTFKLELFLPEEYPMAAPKVRFMTKIYHPNVDKLGRICLDILKDKWSPALQIRTVLLSIQALLSAPNPDDPLANDVAEQWKTNEAQAIETARAWTRLYAMNNI
>tr|A0A6J0W6V8|A0A6J0W6V8_ODOVR/1-152 [subseq from] ubiquitin-conjugating enzyme E2 N isoform X5 OS=Odocoileus virginianus texanus OX=9880 GN=LOC110126629 PE=3 SV=1
MAGLPRRIIKETQRLLAEPVPGIKAEPDESNARYFHVVIAGPQDSPFEGGTFKLELFLPEEYPMAAPKVRFMTKIYHPNVDKLGRICLDILKDKWSPALQIRTVLLSIQALLSAPNPDDPLANDVAEQWKTNEAQAIETARAWTRLYAMNNI
>tr|A0A6J2AEV3|A0A6J2AEV3_ACIJB/1-152 [subseq from] ubiquitin-conjugating enzyme E2 N OS=Acinonyx jubatus OX=32536 GN=UBE2N PE=3 SV=1
MAGLPRRIIKETQRLLAEPVPGIKAEPDESNARYFHVVIAGPQDSPFEGGTFKLELFLPEEYPMAAPKVRFMTKIYHPNVDKLGRICLDILKDKWSPALQIRTVLLSIQALLSAPNPDDPLANDVAEQWKTNEAQAIETARAWTRLYAMNNI
>tr|A0A6J2LM97|A0A6J2LM97_9CHIR/1-152 [subseq from] Ubiquitin-conjugating enzyme E2 N OS=Phyllostomus discolor OX=89673 GN=LOC114497384 PE=3 SV=1
MAGLPRRIIKETQRLLAEPVPGIKAEPDESNARYFHVVIAGPQDSPFEGGTFKLELFLPEEYPMAAPKVRFMTKIYHPNVDKLGRICLDILKDKWSPALQIRTVLLSIQALLSAPNPDDPLANDVAEQWKTNEAQAIETARAWTRLYAMNNI
>tr|A0A6J3B117|A0A6J3B117_VICPA/1-152 [subseq from] ubiquitin-conjugating enzyme E2 N isoform X1 OS=Vicugna pacos OX=30538 GN=UBE2N PE=3 SV=1
MAGLPRRIIKETQRLLAEPVPGIKAEPDESNARYFHVVIAGPQDSPFEGGTFKLELFLPEEYPMAAPKVRFMTKIYHPNVDKLGRICLDILKDKWSPALQIRTVLLSIQALLSAPNPDDPLANDVAEQWKTNEAQAIETARAWTRLYAMNNI
>tr|A0A6J3D3W1|A0A6J3D3W1_AYTFU/1-152 [subseq from] ubiquitin-conjugating enzyme E2 N OS=Aythya fuligula OX=219594 GN=UBE2N PE=3 SV=1
MAGLPRRIIKETQRLLAEPVPGIKAEPDESNARYFHVVIAGPQDSPFEGGTFKLELFLPEEYPMAAPKVRFMTKIYHPNVDKLGRICLDILKDKWSPALQIRTVLLSIQALLSAPNPDDPLANDVAEQWKTNEAQAIETARAWTRLYAMNNI
>tr|A0A6J3JGS4|A0A6J3JGS4_SAPAP/1-152 [subseq from] ubiquitin-conjugating enzyme E2 N isoform X1 OS=Sapajus apella OX=9515 GN=UBE2N PE=3 SV=1
MAGLPRRIIKETQRLLAEPVPGIKAEPDESNARYFHVVIAGPQDSPFEGGTFKLELFLPEEYPMAAPKVRFMTKIYHPNVDKLGRICLDILKDKWSPALQIRTVLLSIQALLSAPNPDDPLANDVAEQWKTNEAQAIETARAWTRLYAMNNI
>tr|A0A6P3HF66|A0A6P3HF66_BISBI/1-152 [subseq from] ubiquitin-conjugating enzyme E2 N OS=Bison bison bison OX=43346 GN=UBE2N PE=3 SV=1
MAGLPRRIIKETQRLLAEPVPGIKAEPDESNARYFHVVIAGPQDSPFEGGTFKLELFLPEEYPMAAPKVRFMTKIYHPNVDKLGRICLDILKDKWSPALQIRTVLLSIQALLSAPNPDDPLANDVAEQWKTNEAQAIETARAWTRLYAMNNI
>tr|A0A6P3QBD1|A0A6P3QBD1_PTEVA/1-152 [subseq from] ubiquitin-conjugating enzyme E2 N OS=Pteropus vampyrus OX=132908 GN=UBE2N PE=3 SV=1
MAGLPRRIIKETQRLLAEPVPGIKAEPDESNARYFHVVIAGPQDSPFEGGTFKLELFLPEEYPMAAPKVRFMTKIYHPNVDKLGRICLDILKDKWSPALQIRTVLLSIQALLSAPNPDDPLANDVAEQWKTNEAQAIETARAWTRLYAMNNI
>tr|A0A6P4VU22|A0A6P4VU22_PANPR/1-152 [subseq from] ubiquitin-conjugating enzyme E2 N OS=Panthera pardus OX=9691 GN=UBE2N PE=3 SV=1
MAGLPRRIIKETQRLLAEPVPGIKAEPDESNARYFHVVIAGPQDSPFEGGTFKLELFLPEEYPMAAPKVRFMTKIYHPNVDKLGRICLDILKDKWSPALQIRTVLLSIQALLSAPNPDDPLANDVAEQWKTNEAQAIETARAWTRLYAMNNI
>tr|A0A6P6I2S8|A0A6P6I2S8_PUMCO/1-152 [subseq from] ubiquitin-conjugating enzyme E2 N OS=Puma concolor OX=9696 GN=UBE2N PE=3 SV=1
MAGLPRRIIKETQRLLAEPVPGIKAEPDESNARYFHVVIAGPQDSPFEGGTFKLELFLPEEYPMAAPKVRFMTKIYHPNVDKLGRICLDILKDKWSPALQIRTVLLSIQALLSAPNPDDPLANDVAEQWKTNEAQAIETARAWTRLYAMNNI
>tr|A0A6P9FFV2|A0A6P9FFV2_ZALCA/1-152 [subseq from] ubiquitin-conjugating enzyme E2 N OS=Zalophus californianus OX=9704 GN=UBE2N PE=3 SV=1
MAGLPRRIIKETQRLLAEPVPGIKAEPDESNARYFHVVIAGPQDSPFEGGTFKLELFLPEEYPMAAPKVRFMTKIYHPNVDKLGRICLDILKDKWSPALQIRTVLLSIQALLSAPNPDDPLANDVAEQWKTNEAQAIETARAWTRLYAMNNI
>tr|A0A6P9FQP3|A0A6P9FQP3_SHEEP/1-152 [subseq from] ubiquitin-conjugating enzyme E2 N OS=Ovis aries OX=9940 GN=UBE2N PE=3 SV=1
MAGLPRRIIKETQRLLAEPVPGIKAEPDESNARYFHVVIAGPQDSPFEGGTFKLELFLPEEYPMAAPKVRFMTKIYHPNVDKLGRICLDILKDKWSPALQIRTVLLSIQALLSAPNPDDPLANDVAEQWKTNEAQAIETARAWTRLYAMNNI
>tr|A0A7J7ZAJ6|A0A7J7ZAJ6_MYOMY/1-152 [subseq from] Ubiquitin conjugating enzyme E2 N OS=Myotis myotis OX=51298 GN=mMyoMyo1_020090 PE=3 SV=1
MAGLPRRIIKETQRLLAEPVPGIKAEPDESNARYFHVVIAGPQDSPFEGGTFKLELFLPEEYPMAAPKVRFMTKIYHPNVDKLGRICLDILKDKWSPALQIRTVLLSIQALLSAPNPDDPLANDVAEQWKTNEAQAIETARAWTRLYAMNNI
>tr|A0A7J7ZN43|A0A7J7ZN43_PIPKU/1-152 [subseq from] Ubiquitin conjugating enzyme E2 N OS=Pipistrellus kuhlii OX=59472 GN=mPipKuh1_018369 PE=3 SV=1
MAGLPRRIIKETQRLLAEPVPGIKAEPDESNARYFHVVIAGPQDSPFEGGTFKLELFLPEEYPMAAPKVRFMTKIYHPNVDKLGRICLDILKDKWSPALQIRTVLLSIQALLSAPNPDDPLANDVAEQWKTNEAQAIETARAWTRLYAMNNI
>tr|A0A7J8G2W3|A0A7J8G2W3_MOLMO/1-152 [subseq from] Ubiquitin conjugating enzyme E2 N OS=Molossus molossus OX=27622 GN=HJG59_019105 PE=3 SV=1
MAGLPRRIIKETQRLLAEPVPGIKAEPDESNARYFHVVIAGPQDSPFEGGTFKLELFLPEEYPMAAPKVRFMTKIYHPNVDKLGRICLDILKDKWSPALQIRTVLLSIQALLSAPNPDDPLANDVAEQWKTNEAQAIETARAWTRLYAMNNI
>tr|A0A7J8JPR1|A0A7J8JPR1_ROUAE/1-152 [subseq from] Ubiquitin conjugating enzyme E2 N OS=Rousettus aegyptiacus OX=9407 GN=HJG63_020204 PE=3 SV=1
MAGLPRRIIKETQRLLAEPVPGIKAEPDESNARYFHVVIAGPQDSPFEGGTFKLELFLPEEYPMAAPKVRFMTKIYHPNVDKLGRICLDILKDKWSPALQIRTVLLSIQALLSAPNPDDPLANDVAEQWKTNEAQAIETARAWTRLYAMNNI
>tr|A0A7N4NHS9|A0A7N4NHS9_SARHA/1-152 [subseq from] Ubiquitin conjugating enzyme E2 N OS=Sarcophilus harrisii OX=9305 GN=UBE2N PE=3 SV=1
MAGLPRRIIKETQRLLAEPVPGIKAEPDESNARYFHVVIAGPQDSPFEGGTFKLELFLPEEYPMAAPKVRFMTKIYHPNVDKLGRICLDILKDKWSPALQIRTVLLSIQALLSAPNPDDPLANDVAEQWKTNEAQAIETARAWTRLYAMNNI
>tr|A0A811YI92|A0A811YI92_NYCPR/1-152 [subseq from] (raccoon dog) hypothetical protein OS=Nyctereutes procyonoides OX=34880 GN=NYPRO_LOCUS14130 PE=4 SV=1
MAGLPRRIIKETQRLLAEPVPGIKAEPDESNARYFHVVIAGPQDSPFEGGTFKLELFLPEEYPMAAPKVRFMTKIYHPNVDKLGRICLDILKDKWSPALQIRTVLLSIQALLSAPNPDDPLANDVAEQWKTNEAQAIETARAWTRLYAMNNI
>tr|A2RTT4|A2RTT4_MOUSE/1-152 [subseq from] Ubiquitin-conjugating enzyme E2N OS=Mus musculus OX=10090 GN=Ube2n PE=1 SV=1
MAGLPRRIIKETQRLLAEPVPGIKAEPDESNARYFHVVIAGPQDSPFEGGTFKLELFLPEEYPMAAPKVRFMTKIYHPNVDKLGRICLDILKDKWSPALQIRTVLLSIQALLSAPNPDDPLANDVAEQWKTNEAQAIETARAWTRLYAMNNI
>tr|B5G4T1|B5G4T1_TAEGU/1-152 [subseq from] Putative ubiquitin-conjugating enzyme E2N OS=Taeniopygia guttata OX=59729 GN=UBE2N PE=2 SV=1
MAGLPRRIIKETQRLLAEPVPGIKAEPDESNARYFHVVIAGPQDSPFEGGTFKLELFLPEEYPMAAPKVRFMTKIYHPNVDKLGRICLDILKDKWSPALQIRTVLLSIQALLSAPNPDDPLANDVAEQWKTNEAQAIETARAWTRLYAMNNI
>tr|C5IS99|C5IS99_SHEEP/1-152 [subseq from] Ubiquitin-conjugating enzyme OS=Ovis aries OX=9940 GN=UBE2N PE=2 SV=1
MAGLPRRIIKETQRLLAEPVPGIKAEPDESNARYFHVVIAGPQDSPFEGGTFKLELFLPEEYPMAAPKVRFMTKIYHPNVDKLGRICLDILKDKWSPALQIRTVLLSIQALLSAPNPDDPLANDVAEQWKTNEAQAIETARAWTRLYAMNNI
>tr|F6ZNY8|F6ZNY8_HORSE/1-152 [subseq from] Ubiquitin-conjugating enzyme E2 N OS=Equus caballus OX=9796 GN=LOC102150222 PE=2 SV=1
MAGLPRRIIKETQRLLAEPVPGIKAEPDESNARYFHVVIAGPQDSPFEGGTFKLELFLPEEYPMAAPKVRFMTKIYHPNVDKLGRICLDILKDKWSPALQIRTVLLSIQALLSAPNPDDPLANDVAEQWKTNEAQAIETARAWTRLYAMNNI
>tr|F7FZL4|F7FZL4_MONDO/1-152 [subseq from] UBC core domain-containing protein OS=Monodelphis domestica OX=13616 GN=UBE2N PE=3 SV=1
MAGLPRRIIKETQRLLAEPVPGIKAEPDESNARYFHVVIAGPQDSPFEGGTFKLELFLPEEYPMAAPKVRFMTKIYHPNVDKLGRICLDILKDKWSPALQIRTVLLSIQALLSAPNPDDPLANDVAEQWKTNEAQAIETARAWTRLYAMNNI
>tr|F7IA43|F7IA43_CALJA/1-152 [subseq from] Ubiquitin-conjugating enzyme E2 N OS=Callithrix jacchus OX=9483 GN=LOC100403816 PE=2 SV=1
MAGLPRRIIKETQRLLAEPVPGIKAEPDESNARYFHVVIAGPQDSPFEGGTFKLELFLPEEYPMAAPKVRFMTKIYHPNVDKLGRICLDILKDKWSPALQIRTVLLSIQALLSAPNPDDPLANDVAEQWKTNEAQAIETARAWTRLYAMNNI
>tr|G1KMH7|G1KMH7_ANOCA/1-152 [subseq from] Ubiquitin conjugating enzyme E2 N OS=Anolis carolinensis OX=28377 GN=UBE2N PE=3 SV=2
MAGLPRRIIKETQRLLAEPVPGIKAEPDESNARYFHVVIAGPQDSPFEGGTFKLELFLPEEYPMAAPKVRFMTKIYHPNVDKLGRICLDILKDKWSPALQIRTVLLSIQALLSAPNPDDPLANDVAEQWKTNEAQAIETARAWTRLYAMNNI
>tr|G1LTE0|G1LTE0_AILME/1-152 [subseq from] Ubiquitin conjugating enzyme E2 N OS=Ailuropoda melanoleuca OX=9646 GN=UBE2N PE=3 SV=2
MAGLPRRIIKETQRLLAEPVPGIKAEPDESNARYFHVVIAGPQDSPFEGGTFKLELFLPEEYPMAAPKVRFMTKIYHPNVDKLGRICLDILKDKWSPALQIRTVLLSIQALLSAPNPDDPLANDVAEQWKTNEAQAIETARAWTRLYAMNNI
>tr|G1R126|G1R126_NOMLE/1-152 [subseq from] UBC core domain-containing protein OS=Nomascus leucogenys OX=61853 GN=UBE2N PE=3 SV=1
MAGLPRRIIKETQRLLAEPVPGIKAEPDESNARYFHVVIAGPQDSPFEGGTFKLELFLPEEYPMAAPKVRFMTKIYHPNVDKLGRICLDILKDKWSPALQIRTVLLSIQALLSAPNPDDPLANDVAEQWKTNEAQAIETARAWTRLYAMNNI
>tr|G1T107|G1T107_RABIT/1-152 [subseq from] Ubiquitin conjugating enzyme E2 N OS=Oryctolagus cuniculus OX=9986 GN=UBE2N PE=3 SV=2
MAGLPRRIIKETQRLLAEPVPGIKAEPDESNARYFHVVIAGPQDSPFEGGTFKLELFLPEEYPMAAPKVRFMTKIYHPNVDKLGRICLDILKDKWSPALQIRTVLLSIQALLSAPNPDDPLANDVAEQWKTNEAQAIETARAWTRLYAMNNI
>tr|H0VCN8|H0VCN8_CAVPO/1-152 [subseq from] UBC core domain-containing protein OS=Cavia porcellus OX=10141 PE=3 SV=2
MAGLPRRIIKETQRLLAEPVPGIKAEPDESNARYFHVVIAGPQDSPFEGGTFKLELFLPEEYPMAAPKVRFMTKIYHPNVDKLGRICLDILKDKWSPALQIRTVLLSIQALLSAPNPDDPLANDVAEQWKTNEAQAIETARAWTRLYAMNNI
>tr|H2Q6L8|H2Q6L8_PANTR/1-152 [subseq from] Ubiquitin conjugating enzyme E2 N OS=Pan troglodytes OX=9598 GN=UBE2N PE=2 SV=1
MAGLPRRIIKETQRLLAEPVPGIKAEPDESNARYFHVVIAGPQDSPFEGGTFKLELFLPEEYPMAAPKVRFMTKIYHPNVDKLGRICLDILKDKWSPALQIRTVLLSIQALLSAPNPDDPLANDVAEQWKTNEAQAIETARAWTRLYAMNNI
>tr|H9FZA7|H9FZA7_MACMU/1-152 [subseq from] Ubiquitin-conjugating enzyme E2 N OS=Macaca mulatta OX=9544 GN=UBE2N PE=2 SV=1
MAGLPRRIIKETQRLLAEPVPGIKAEPDESNARYFHVVIAGPQDSPFEGGTFKLELFLPEEYPMAAPKVRFMTKIYHPNVDKLGRICLDILKDKWSPALQIRTVLLSIQALLSAPNPDDPLANDVAEQWKTNEAQAIETARAWTRLYAMNNI
>tr|K9IWI3|K9IWI3_DESRO/1-152 [subseq from] Putative ubiquitin-conjugating enzyme e2 n OS=Desmodus rotundus OX=9430 PE=2 SV=1
MAGLPRRIIKETQRLLAEPVPGIKAEPDESNARYFHVVIAGPQDSPFEGGTFKLELFLPEEYPMAAPKVRFMTKIYHPNVDKLGRICLDILKDKWSPALQIRTVLLSIQALLSAPNPDDPLANDVAEQWKTNEAQAIETARAWTRLYAMNNI
>tr|L5JTB9|L5JTB9_PTEAL/1-152 [subseq from] Ubiquitin-conjugating enzyme E2 N OS=Pteropus alecto OX=9402 GN=PAL_GLEAN10022467 PE=3 SV=1
MAGLPRRIIKETQRLLAEPVPGIKAEPDESNARYFHVVIAGPQDSPFEGGTFKLELFLPEEYPMAAPKVRFMTKIYHPNVDKLGRICLDILKDKWSPALQIRTVLLSIQALLSAPNPDDPLANDVAEQWKTNEAQAIETARAWTRLYAMNNI
>tr|L8J1B2|L8J1B2_9CETA/1-152 [subseq from] Ubiquitin-conjugating enzyme E2 N OS=Bos mutus OX=72004 GN=M91_09827 PE=3 SV=1
MAGLPRRIIKETQRLLAEPVPGIKAEPDESNARYFHVVIAGPQDSPFEGGTFKLELFLPEEYPMAAPKVRFMTKIYHPNVDKLGRICLDILKDKWSPALQIRTVLLSIQALLSAPNPDDPLANDVAEQWKTNEAQAIETARAWTRLYAMNNI
>tr|M3W1V6|M3W1V6_FELCA/1-152 [subseq from] Ubiquitin conjugating enzyme E2 N OS=Felis catus OX=9685 GN=UBE2N PE=3 SV=3
MAGLPRRIIKETQRLLAEPVPGIKAEPDESNARYFHVVIAGPQDSPFEGGTFKLELFLPEEYPMAAPKVRFMTKIYHPNVDKLGRICLDILKDKWSPALQIRTVLLSIQALLSAPNPDDPLANDVAEQWKTNEAQAIETARAWTRLYAMNNI
>tr|M3Z3S4|M3Z3S4_MUSPF/1-152 [subseq from] UBC core domain-containing protein OS=Mustela putorius furo OX=9669 PE=3 SV=1
MAGLPRRIIKETQRLLAEPVPGIKAEPDESNARYFHVVIAGPQDSPFEGGTFKLELFLPEEYPMAAPKVRFMTKIYHPNVDKLGRICLDILKDKWSPALQIRTVLLSIQALLSAPNPDDPLANDVAEQWKTNEAQAIETARAWTRLYAMNNI
>tr|V9HW41|V9HW41_HUMAN/1-152 [subseq from] Epididymis secretory protein Li 71 OS=Homo sapiens OX=9606 GN=HEL-S-71 PE=2 SV=1
MAGLPRRIIKETQRLLAEPVPGIKAEPDESNARYFHVVIAGPQDSPFEGGTFKLELFLPEEYPMAAPKVRFMTKIYHPNVDKLGRICLDILKDKWSPALQIRTVLLSIQALLSAPNPDDPLANDVAEQWKTNEAQAIETARAWTRLYAMNNI
>tr|A0A6P5LU81|A0A6P5LU81_PHACI/1-152 [subseq from] ubiquitin-conjugating enzyme E2 N OS=Phascolarctos cinereus OX=38626 GN=UBE2N PE=3 SV=1
MAGLPRRIIKETQRLLAEPVPGIKAEPDESNARYFHVVIAGPQDSPFEGGTFKLELFLPEEYPMAAPKVRFMTKIYHPNVDKLGRICLDILKDKWSPALQIRTVLLSIQALLSAPNPDDPLANDVAEQWKTNEAQAIETARAWTRLYAMNNV
>tr|A0A6G1RN20|A0A6G1RN20_9GRUI/11-162 [subseq from] Ubiquitin conjugating enzyme E2 N (Fragment) OS=Gallirallus okinawae OX=547194 PE=3 SV=1
MAGLPRRIIKETQRLLAEPVPGIKAEPDESNARYFHVVIAGPQDSPFEGGTFKLELFLPEEYPMAAPKVRFMTKIYHPNVDKLGRICLDILKDKWSPALQIRTVLLSIQALLSAPNPDDPLANDVAEQWKTNEAQAIETARAWTRLYAMNNI
>tr|G9KW93|G9KW93_MUSPF/12-163 [subseq from] Ubiquitin-conjugating enzyme E2N (Fragment) OS=Mustela putorius furo OX=9669 PE=2 SV=1
MAGLPRRIIKETQRLLAEPVPGIKAEPDESNARYFHVVIAGPQDSPFEGGTFKLELFLPEEYPMAAPKVRFMTKIYHPNVDKLGRICLDILKDKWSPALQIRTVLLSIQALLSAPNPDDPLANDVAEQWKTNEAQAIETARAWTRLYAMNNI
>tr|A0A402FG09|A0A402FG09_9SAUR/20-171 [subseq from] UBC core domain-containing protein OS=Paroedura picta OX=143630 GN=parPi_0017552 PE=3 SV=1
MAGLPRRIIKETQRLLAEPVPGIKAEPDESNARYFHVVIAGPQDSPFEGGTFKLELFLPEEYPMAAPKVRFMTKIYHPNVDKLGRICLDILKDKWSPALQIRTVLLSIQALLSAPNPDDPLANDVAEQWKTNEAQAIETARAWTRLYAMNNI
>tr|A0A6J2HK98|A0A6J2HK98_9PASS/50-201 [subseq from] ubiquitin-conjugating enzyme E2 N OS=Pipra filicauda OX=649802 GN=UBE2N PE=3 SV=2
MAGLPRRIIKETQRLLAEPVPGIKAEPDESNARYFHVVIAGPQDSPFEGGTFKLELFLPEEYPMAAPKVRFMTKIYHPNVDKLGRICLDILKDKWSPALQIRTVLLSIQALLSAPNPDDPLANDVAEQWKTNEAQAIETARAWTRLYAMNNI
>tr|B5G4T0|B5G4T0_TAEGU/1-152 [subseq from] Putative ubiquitin-conjugating enzyme E2N OS=Taeniopygia guttata OX=59729 PE=2 SV=1
MAGLPRRIIRETQRLLAEPVPGIKAEPDESNARYFHVVIAGPQDSPFEGGTFKLELFLPEEYPMAAPKVRFMTKIYHPNVDKLGRICLDILKDKWSPALQIRTVLLSIQALLSAPNPDDPLANDVAEQWKTNEAQAIETARAWTRLYAMNNI
>tr|A0A2Y9P2Z9|A0A2Y9P2Z9_DELLE/1-152 [subseq from] ubiquitin-conjugating enzyme E2 N-like OS=Delphinapterus leucas OX=9749 GN=LOC111180459 PE=3 SV=1
MAGLPRRIIKETQRLLAEPVPGIKAEPDESNARYFHVVIAGPQDSPFEGGTFKLELFLPEEYPMAAPKVRFMTKIYHPNVDKLGRICLDILKDKWSPALQIRTVLLSIQALLTAPNPDDPLANDVAEQWKTNEAQAIETARAWTRLYAMNNI
>tr|A0A6P3TCI0|A0A6P3TCI0_SHEEP/1-152 [subseq from] ubiquitin-conjugating enzyme E2 N OS=Ovis aries OX=9940 GN=LOC105601864 PE=3 SV=1
MAGLPRRIIKETQRLLAEPVPGIKAEPDESNARYFHVVIGGPQDSPFEGGTFKLELFLPEEYPMAAPKVRFMTKIYHPNVDKLGRICLDILKDKWSPALQIRTVLLSIQALLSAPNPDDPLANDVAEQWKTNEAQAIETARAWTRLYAMNNI
>sp|Q9EQX9|UBE2N_RAT/1-152 [subseq from] Ubiquitin-conjugating enzyme E2 N OS=Rattus norvegicus OX=10116 GN=Ube2n PE=1 SV=1
MAGLPRRIIKETQRLLAEPVPGIKAEPDESNARYFHVVIAGPQDSPFEGGTFKLELFLPEEYPMAAPKVRFMTKIYHPNVDKLGRICLDILKDKWSPALQIRTVLLSIQALLSAPNPDDPLANDVAEQWKSNEAQAIETARAWTRLYAMNNI
>tr|A0A0B8RPM1|A0A0B8RPM1_BOIIR/1-152 [subseq from] Ubiquitin-conjugating enzyme E2 N OS=Boiga irregularis OX=92519 PE=3 SV=1
MAGLPRRIIKETQRLLAEPVPGIKAEPDESNARYFHVVIAGPQDSPFEGGTFKLELFLPEEYPMAAPKVRFMTKIYHPNVDKLGRICLDILKDKWSPALQIRTVLLSIQALLSAPNPDDPLANDVAEQWKTNEVQAIETARAWTRLYAMNNI
>tr|A0A1W7RBZ8|A0A1W7RBZ8_AGKCO/1-152 [subseq from] Ubiquitin-conjugating enzyme E2 N OS=Agkistrodon contortrix contortrix OX=8713 PE=3 SV=1
MAGLPRRIIKETQRLLAEPVPGIKAEPDESNARYFHVVIAGPQDSPFEGGTFKLELFLPEEYPMAAPKVRFMTKIYHPNVDKLGRICLDILKDKWSPALQIRTVLLSIQALLSAPNPDDPLANDVAEQWKTNEVQAIETARAWTRLYAMNNI
>tr|A0A2U4CS06|A0A2U4CS06_TURTR/1-152 [subseq from] ubiquitin-conjugating enzyme E2 N OS=Tursiops truncatus OX=9739 GN=UBE2N PE=3 SV=1
MAGLPRRIIKETQRLLAEPVPGIKAEPDESNARYFHVVIAGPQDSPFEGGTFKLELFLPEEYPMAAPKVRFMTKIYHPNVDKLGRICLDILKDKWSPALQIRTVLLSIQALLSAPNPDDPLANDVAEQWKSNEAQAIETARAWTRLYAMNNI
>tr|A0A3Q7PXI3|A0A3Q7PXI3_CALUR/1-152 [subseq from] ubiquitin-conjugating enzyme E2 N-like OS=Callorhinus ursinus OX=34884 GN=LOC112831955 PE=3 SV=1
MAGLPRRIIKETQRLLAEPVPGIKAEPDESNARYFHVVIAGPQDSPFEGGTFKLELFLPEEYPMTAPKVRFMTKIYHPNVDKLGRICLDILKDKWSPALQIRTVLLSIQALLSAPNPDDPLANDVAEQWKTNEAQAIETARAWTRLYAMNNI
>tr|A0A670Y109|A0A670Y109_PSETE/1-152 [subseq from] Ubiquitin conjugating enzyme E2 N OS=Pseudonaja textilis OX=8673 GN=UBE2N PE=3 SV=1
MAGLPRRIIKETQRLLAEPVPGIKAEPDESNARYFHVVIAGPQDSPFEGGTFKLELFLPEEYPMAAPKVRFMTKIYHPNVDKLGRICLDILKDKWSPALQIRTVLLSIQALLSAPNPDDPLANDVAEQWKTNEVQAIETARAWTRLYAMNNI
>tr|A0A6B2F2X7|A0A6B2F2X7_BOTNI/1-152 [subseq from] UBC core domain-containing protein OS=Bothriechis nigroviridis OX=88079 PE=3 SV=1
MAGLPRRIIKETQRLLAEPVPGIKAEPDESNARYFHVVIAGPQDSPFEGGTFKLELFLPEEYPMAAPKVRFMTKIYHPNVDKLGRICLDILKDKWSPALQIRTVLLSIQALLSAPNPDDPLANDVAEQWKTNEVQAIETARAWTRLYAMNNI
>tr|A0A6B2FAX0|A0A6B2FAX0_9SAUR/1-152 [subseq from] UBC core domain-containing protein OS=Bothriechis nubestris OX=1766655 PE=3 SV=1
MAGLPRRIIKETQRLLAEPVPGIKAEPDESNARYFHVVIAGPQDSPFEGGTFKLELFLPEEYPMAAPKVRFMTKIYHPNVDKLGRICLDILKDKWSPALQIRTVLLSIQALLSAPNPDDPLANDVAEQWKTNEVQAIETARAWTRLYAMNNI
>tr|A0A6J1W9J7|A0A6J1W9J7_9SAUR/1-152 [subseq from] ubiquitin-conjugating enzyme E2 N OS=Notechis scutatus OX=8663 GN=UBE2N PE=3 SV=1
MAGLPRRIIKETQRLLAEPVPGIKAEPDESNARYFHVVIAGPQDSPFEGGTFKLELFLPEEYPMAAPKVRFMTKIYHPNVDKLGRICLDILKDKWSPALQIRTVLLSIQALLSAPNPDDPLANDVAEQWKTNEVQAIETARAWTRLYAMNNI
>tr|A0A6P3ETK3|A0A6P3ETK3_OCTDE/1-152 [subseq from] ubiquitin-conjugating enzyme E2 N OS=Octodon degus OX=10160 GN=LOC101569256 PE=3 SV=1
MAGLPRRIIKETQRLLVEPVPGIKAEPDESNARYFHVVIAGPQDSPFEGGTFKLELFLPEEYPMAAPKVRFMTKIYHPNVDKLGRICLDILKDKWSPALQIRTVLLSIQALLSAPNPDDPLANDVAEQWKTNEAQAIETARAWTRLYAMNNI
>tr|A0A6P9AM56|A0A6P9AM56_PANGU/1-152 [subseq from] ubiquitin-conjugating enzyme E2 N OS=Pantherophis guttatus OX=94885 GN=UBE2N PE=3 SV=1
MAGLPRRIIKETQRLLAEPVPGIKAEPDESNARYFHVVIAGPQDSPFEGGTFKLELFLPEEYPMAAPKVRFMTKIYHPNVDKLGRICLDILKDKWSPALQIRTVLLSIQALLSAPNPDDPLANDVAEQWKTNEVQAIETARAWTRLYAMNNI
>tr|J3SDM3|J3SDM3_CROAD/1-152 [subseq from] Ubiquitin-conjugating enzyme E2 N OS=Crotalus adamanteus OX=8729 PE=2 SV=1
MAGLPRRIIKETQRLLAEPVPGIKAEPDESNARYFHVVIAGPQDSPFEGGTFKLELFLPEEYPMAAPKVRFMTKIYHPNVDKLGRICLDILKDKWSPALQIRTVLLSIQALLSAPNPDDPLANDVAEQWKTNEVQAIETARAWTRLYAMNNI
>tr|T1E3N4|T1E3N4_CROHD/1-152 [subseq from] Ubiquitin-conjugating enzyme E2 N OS=Crotalus horridus OX=35024 PE=2 SV=1
MAGLPRRIIKETQRLLAEPVPGIKAEPDESNARYFHVVIAGPQDSPFEGGTFKLELFLPEEYPMAAPKVRFMTKIYHPNVDKLGRICLDILKDKWSPALQIRTVLLSIQALLSAPNPDDPLANDVAEQWKTNEVQAIETARAWTRLYAMNNI
>tr|U3FVP3|U3FVP3_MICFL/1-152 [subseq from] Ubiquitin-conjugating enzyme E2 N OS=Micrurus fulvius OX=8637 PE=2 SV=1
MAGLPRRIIKETQRLLAEPVPGIKAEPDESNARYFHVVIAGPQDSPFEGGTFKLELFLPEEYPMAAPKVRFMTKIYHPNVDKLGRICLDILKDKWSPALQIRTVLLSIQALLSAPNPDDPLANDVAEQWKTNEVQAIETARAWTRLYAMNNI
>tr|A0A3Q7RP30|A0A3Q7RP30_CALUR/1-152 [subseq from] ubiquitin-conjugating enzyme E2 N-like OS=Callorhinus ursinus OX=34884 GN=LOC112835055 PE=3 SV=1
MAGLPRRIIKETQHLLAEPVPGIKAEPDESNARYFHVVIAGPQDSPFEGGTFKLELFLPEEYPMAAPKVRFMTKIYHPNVDKLGRICLDILKDKWSPALQIRTVLLSIQALLSAPNPDDPLANDVAEQWKTNEAQAIETARAWTRLYAMNNI
>tr|A0A3Q7NYK4|A0A3Q7NYK4_CALUR/1-152 [subseq from] ubiquitin-conjugating enzyme E2 N-like OS=Callorhinus ursinus OX=34884 GN=LOC112820361 PE=3 SV=1
MAGLPRRIIKETQRLLAEPVPGIKAEPDESNARYFHVVIAGPQDSPFEGGTFKLELFLPEEYPMAAPKVRFMTKIYHPNVDKLGRICLDILKDKWSPALQIRTVLLSIQALLSAPNPDDPLANDVAEQWKTNEAQAIETARAWARLYAMNNI
>tr|A0A6P5BSH0|A0A6P5BSH0_BOSIN/1-152 [subseq from] ubiquitin-conjugating enzyme E2 N OS=Bos indicus OX=9915 GN=UBE2N PE=3 SV=1
MAGLPRRIIKETQRLLAEPVPGIKAEPDESNARYFHVVIAGPQDSPFEGGTFKLELFLPEEYPMAAPKVRFMTKIYHPNVDKLGRICLDILKDKWSPALQIRTVLLSIQALXSAPNPDDPLANDVAEQWKTNEAQAIETARAWTRLYAMNNI
>tr|W5QFS6|W5QFS6_SHEEP/1-152 [subseq from] Ubiquitin conjugating enzyme E2 N OS=Ovis aries OX=9940 GN=UBE2N PE=3 SV=1
MAGLPRRIIKETQRLLAEPVPGIKAEPDESNARYFHVVIAGPQDSPFEGGTFKLELFLPEEYPMAAPKVRFMTKIYHPNVDKLGRICLDILNDKWSPALQIRTVLLSIQALLSAPNPDDPLANDVAEQWKTNEAQAIETARAWTRLYAMNNI
>tr|A0A6P9FAG2|A0A6P9FAG2_ZALCA/49-200 [subseq from] ubiquitin-conjugating enzyme E2 N-like OS=Zalophus californianus OX=9704 GN=LOC118357136 PE=3 SV=1
IAGLPRRIIKETQRLLAEPVPGIKAEPDESNARYFHVVIAGPQDSPFEGGTFKLELFLPEEYPMAAPKVRFMTKIYHPNVDKLGRICLDILKDKWSPALQIRTVLLSIQALLSAPNPDDPLANDVAEQWKTNEAQAIETARAWTRLYAMNNI
>sp|Q4R4I1|UBE2N_MACFA/1-152 [subseq from] Ubiquitin-conjugating enzyme E2 N OS=Macaca fascicularis OX=9541 GN=UBE2N PE=2 SV=1
MAGLPRRIIKETQRLLAEPVPGIKAEPDESNARYFHVVIAGPQDSPFEGGTFKLELFLPEEYPMAAPKVRFMTKIYHPNVDKSGRICLDILKDKWSPALQIRTVLLSIQALLSAPNPDDPLANDVAEQWKTNEAQAIETARAWTRLYAMNNI
>tr|A0A2U3YVV1|A0A2U3YVV1_LEPWE/1-152 [subseq from] ubiquitin-conjugating enzyme E2 N-like OS=Leptonychotes weddellii OX=9713 GN=LOC102746732 PE=3 SV=1
MAALPRRIIKETQRLLAEPVPGIKAEPDESNARYFHVVIAGPQDSPFEGGTFKLELFLPEEYPMAAPKVRFMTKIYHPNVDKLGRICLDILKDKWSPALQIRTVLLSIQALLSAPNPDDPLANDVAEQWKTNEAQAIETARAWTRLYAMNNI
>tr|J9P3Q3|J9P3Q3_CANLF/1-152 [subseq from] UBC core domain-containing protein OS=Canis lupus familiaris OX=9615 PE=3 SV=1
MAGLPRRIIKETQRLLAEPVPGIKAEPDESNARYFHVVIAGPQDSPFEGGTFKLELFLPEEYPMAAPKVRFMTKIYHPNVDKLGRICLDILKDKWSPALQIRTVLLSIQALLSAPTPDDPLANDVAEQWKTNEAQAIETARAWTRLYAMNNI
>tr|U3EZL1|U3EZL1_CALJA/1-152 [subseq from] Ubiquitin-conjugating enzyme E2 N OS=Callithrix jacchus OX=9483 GN=UBE2N PE=2 SV=1
MAGLPRRIIKETQRLLAEPVPGIKAEPDESNARYFHVVIAGPQDSPFEGGTFKLELFLPEEYPMAAPKVRFMTKIYHPNVDKLGRICLDILKDKWSPALQIRRVLLSIQALLSAPNPDDPLANDVAEQWKTNEAQAIETARAWTRLYAMNNI
>tr|A0A2U3ZWU8|A0A2U3ZWU8_ODORO/6-156 [subseq from] ubiquitin-conjugating enzyme E2 N-like OS=Odobenus rosmarus divergens OX=9708 GN=LOC105758277 PE=3 SV=1
-GGLPRRIIKETQRLLAEPVPGIKAEPDESNARYFHVVIAGPQDSPFEGGTFKLELFLPEEYPMAAPKVRFMTKIYHPNVDKLGRICLDILKDKWSPALQIRTVLLSIQALLSAPNPDDPLANDVAEQWKTNEAQAIETARAWTRLYAMNNI
>tr|A0A6P7YSM2|A0A6P7YSM2_9AMPH/1-152 [subseq from] ubiquitin-conjugating enzyme E2 N OS=Microcaecilia unicolor OX=1415580 GN=UBE2N PE=3 SV=1
MAGLPRRIIKETQRLLAEPVPGIKAEPDESNARYFHVVIAGPQDSPFEGGTFKLELFLPEEYPMAAPKVRFMTKIYHPNVDKLGRICLDILKDKWSPALQIRTVLLSIQALLSAPNPDDPLANDVAEQWKTNEAQAIETARAWTRLYATNNV
>tr|A0A2Y9IEP2|A0A2Y9IEP2_NEOSC/1-152 [subseq from] ubiquitin-conjugating enzyme E2 N-like OS=Neomonachus schauinslandi OX=29088 GN=LOC110592969 PE=3 SV=1
MAGLPRRIIKETQRLLAEPVPGIKAEPDESNARYFHVVIAGPQDSPFEGGTFKLELFLPEGYPMAAPKVRFMTKIYHPNVDKLGRICLDILKDKWSPALQIRTVLLSIQALLSAPNPDDPLANDVAEQWKTNEAQAIETARAWTRLYAMNNI
>tr|Q5F405|Q5F405_CHICK/1-152 [subseq from] UBC core domain-containing protein OS=Gallus gallus OX=9031 GN=RCJMB04_3o20 PE=2 SV=1
MAGLPRRIIKETQRLLAEPVPGIKAGPDESNARYFHVVIAGPQDSPFEGGTFKLELFLPEEYPMAAPKVRFMTKIYHPNVDKLGRICLDILKDKWSPALQIRTVLLSIQALLSAPNPDDPLANDVAEQWKTNEAQAIETARAWTRLYAMNNI
>tr|A0A1L8GYC6|A0A1L8GYC6_XENLA/1-152 [subseq from] UBC core domain-containing protein OS=Xenopus laevis OX=8355 GN=ube2n.L PE=3 SV=1
MAGLPRRIIKETQRLLAEPVPGIKAEPDESNARYFHVVIAGPQDSPFEGGTFKLELFLPEEYPMAAPKVRFMTKIYHPNVDKLGRICLDILKDKWSPALQIRTVLLSIQALLSAPNPDDPLANDVAEQWKTNEAQAIETARAWTRLYATNNL
>tr|A0A6J2CNY0|A0A6J2CNY0_ZALCA/1-152 [subseq from] ubiquitin-conjugating enzyme E2 N-like OS=Zalophus californianus OX=9704 GN=LOC113920077 PE=3 SV=2
MVGLPRRIIKETQRLLAEPAPGIKAEPDESNARYFHVVIAGPQDSPFEGGTFKLELFLPEEYPMAAPKVRFMTKIYHPNVDKLGRICLDILKDKWSPALQIRTVLLSIQALLSAPNPDDPLANDVAEQWKTNEAQAIETARAWTRLYAMNNI
>tr|A0A811YPC2|A0A811YPC2_NYCPR/1-152 [subseq from] (raccoon dog) hypothetical protein OS=Nyctereutes procyonoides OX=34880 GN=NYPRO_LOCUS10813 PE=4 SV=1
MARLPRRIIKETQRLLAEPVPGIKAEPDESNARYFHVVIAGPQDSPFEGGTFKLELFLPEEYPMAAPKVRFMTKIYHPNVDKLGRICLDILKDKWSPALQIRTVLLSIQALLSAPNPDDPLANDVAEQWKTNEAQAIETARAWTRLYAMNNI
>tr|A0A7F8QQV8|A0A7F8QQV8_LEPWE/1-152 [subseq from] ubiquitin-conjugating enzyme E2 N-like OS=Leptonychotes weddellii OX=9713 GN=LOC102748654 PE=3 SV=1
MAGLPRRIIKETQRLLAEPVSGIKAEPDESNARYFHVVIAGPQDSPFEGGTFKLELFLPEEYPMAAPKVRFMTKIYHPNVDKLGRICLDILKDKWSPALQIRTVLLSIQALLSAPNPDDPLANDVAEQWKTNEAQAIETARAWTRLYAMNNI
>tr|A5D987|A5D987_BOVIN/1-152 [subseq from] Ubiquitin-conjugating enzyme E2N-like OS=Bos taurus OX=9913 GN=UBE2N PE=2 SV=1
MAGLPCRIIKETQRLLAEPVPGIKAEPDESNARYFHVVIAGPQDSPFEGGTFKLELFLPEEYPMAAPKVRFMTKIYHPNVDKLGRICLDILKDKWSPALQIRTVLLSIQALLSAPNPDDPLANDVAEQWKTNEAQAIETARAWTRLYAMNNI
>tr|A0A5N3WPV6|A0A5N3WPV6_MUNMU/1-152 [subseq from] UBC core domain-containing protein OS=Muntiacus muntjak OX=9888 GN=FD754_008045 PE=3 SV=1
MAGLPRRIIKETQRLLAEPVPGIKAEPDESNARYFHVVIAGPQDSPFEGGTFKLELFLPEEYAMAAPKVRFMTKIYHPNVDKLGRICLDILKDKWSPALQIRTVLLSIQALLSAPNPDDPLANDVAEQWKTNEAQAIETARAWTRLYAMNNI
>tr|A0A2K5SG34|A0A2K5SG34_CEBIM/1-152 [subseq from] UBC core domain-containing protein OS=Cebus imitator OX=2715852 PE=3 SV=1
MAGLPRRIIKETQRLLAEPVPGIKAEPDESNAHYFHVVIAGPQDSPFEGGTFKLELFLPEEYPMAAPKVRFMTKIYHPNVDKLGRICLDILKDKWSPALQIRTVLLSIQALLSAPNPDDPLANDVAEQWKTNEAQAIETAKAWTRLYAMNNI
>tr|A0A4U1FTW1|A0A4U1FTW1_MONMO/1-152 [subseq from] UBC core domain-containing protein OS=Monodon monoceros OX=40151 GN=EI555_018451 PE=3 SV=1
MAGLPRRIIKETQRLLAEPVPGIKAEPDESNARYFHVVIAGPQDSPFEGGTFKLELFLPEEYPMAAPKVRFMTKIYHPNVDKLGRICLDILKDKWSPALQIRTVLLSIQALLTAPNPDDPLANDVAEQWKTNEAQATETARAWTRLYAMNNI
>tr|A0A3Q7NZM6|A0A3Q7NZM6_CALUR/1-152 [subseq from] ubiquitin-conjugating enzyme E2 N-like OS=Callorhinus ursinus OX=34884 GN=LOC112809658 PE=3 SV=1
MAGLPRRIIKETQRLLAEPVPGIKAEPDESNARYFHVVIAGPQDSPFEGGTFKLELFLPEEYPMAAPKVRFMTKIYHPNVDKLGRICLDILKDKWSPALQIHTVLLSIQALLSAPNPDDPLANDVAEQWKTNETQAIETARAWTRLYAMNNI
>tr|A0A2Y9GXU7|A0A2Y9GXU7_NEOSC/1-152 [subseq from] ubiquitin-conjugating enzyme E2 N-like OS=Neomonachus schauinslandi OX=29088 GN=LOC110578837 PE=3 SV=1
MAGLPRRIIKETQRLLAEPVPGIKAEPDESNARYFHVVIAGPQDSPFEGGTFKLELFLPEKYPMAAPKVRFMTKIYHPNVDKLGRICLDILKDKWSPALQIHTVLLSIQALLSAPNPDDPLANDVAEQWKTNEAQAIETARAWTRLYAMNNI
>tr|A0A2U3ZD45|A0A2U3ZD45_ODORO/1-152 [subseq from] ubiquitin-conjugating enzyme E2 N-like OS=Odobenus rosmarus divergens OX=9708 GN=LOC101363266 PE=3 SV=1
MAGLPRRIIKETQRLLAEPVPGIKAEPDESNARYFHVVIAGPQDSPFEGGTFKLELFLPEEYPMAAPKVRFMTKIYHPNVDKLGRICLDILKDKWSPALQIRTVLLSIQALLSAPNLDDPLANDVAEQWKTNEAQAIETARAWTRLYAMNNI
>tr|A0A1S3FJT0|A0A1S3FJT0_DIPOR/1-152 [subseq from] ubiquitin-conjugating enzyme E2 N-like OS=Dipodomys ordii OX=10020 GN=LOC105989347 PE=3 SV=1
MAGLPRRIIKETQRLLAEPVPGIKAEPDESNARYFHVVIAGPQDSPFEGGTFKLELFLPEEYPMAAPKVRFMTKIYHPNVDKLGRICLDILKDKWSPALQIRTVLLSIQDLLSAPNPDDPLANDVVEQWKTNEAQAIETARAWTRLYAMNNI
>tr|A0A811Y8Z4|A0A811Y8Z4_NYCPR/1-152 [subseq from] (raccoon dog) hypothetical protein OS=Nyctereutes procyonoides OX=34880 GN=NYPRO_LOCUS5903 PE=4 SV=1
MAGLPRRIIKETQRLLAEPVPGIKAEPDESNASYFHVVIAGPQDSPFEGGTFKLELFLPEEYPMAAPKVRFMNKIYHPNVDKLGRICLDILKDKWSPALQIRTVLLSIQALLSAPNPDDPLANDVAEQWKTNEAQAIETARAWTRLYAMNNI
>tr|Q6P349|Q6P349_XENTR/1-152 [subseq from] Ubiquitin-conjugating enzyme E2N (UBC13 homolog) OS=Xenopus tropicalis OX=8364 GN=ube2n PE=2 SV=1
MAGLPRRIIKETQRLLAEPVPGIKAEPDENNARYFHVLIAGPQDSPFEGGTFKLELFLPEEYPMAAPKVRFMTKIYHPNVDKLGRICLDILKDKWSPALQIRTVLLSIQALLSAPNPDDPLANDVAEQWKTNEAQAIETARAWTRLHAMNNI
>tr|A0A6J3I321|A0A6J3I321_SAPAP/30-180 [subseq from] ubiquitin-conjugating enzyme E2 N-like OS=Sapajus apella OX=9515 GN=LOC116553674 PE=3 SV=1
-AGLPRRIIKETQRLLAEPVPGIKAEPDESNARYFHVVIAGPQDSPFEGGTFKLELFLPEKYPMAAPKVRFMTKIYHPNVDKMGRICLDILKDKWSPALQIRTVLLSIQALLSAPNPDDPLANDVAEQWKTNEAQAIETARAWTRLYAMNNI
>tr|A0A6P8RTB6|A0A6P8RTB6_GEOSA/1-152 [subseq from] ubiquitin-conjugating enzyme E2 N isoform X1 OS=Geotrypetes seraphini OX=260995 GN=UBE2N PE=3 SV=1
MAGLPRRIIKETQRLLAEPVPGIKAEPDECNARYFHVVIAGPQDSPFEGGTFKLELFLPEEYPMAAPKVRFMTKIYHPNVDKLGRICLDILKDKWSPALQIRTVLLSIQALLSAPNPDDPLANDVAEQWKTNEAQAIETARAWTRLYATNNV
>tr|A0A2Y9IAI9|A0A2Y9IAI9_NEOSC/1-152 [subseq from] ubiquitin-conjugating enzyme E2 N-like OS=Neomonachus schauinslandi OX=29088 GN=LOC110592575 PE=3 SV=1
MAGLPRRIIKETQHLLAEPVPGIKAEPDESNARYFHVVIAGPQDSPFEGGTFKLELFLPEEYPMAAPKLRFMTKIYHPNVDKLGRICLDILKDKWSPALQIRTVLLSIQALLSAPNPDDPLANDVAERWKTNEAQAIETARAWTRLYAMNNI
>tr|A0A5N3V8Z1|A0A5N3V8Z1_MUNMU/1-152 [subseq from] UBC core domain-containing protein OS=Muntiacus muntjak OX=9888 GN=FD754_021737 PE=3 SV=1
MAGLPRRIIKETQRLLAEPVPGIKAEPDESNARYFHVVIAGPQDSPFEGGTFKLELFLPEEYPMAAPKVRFMTKIYHPNVDKLGRICLDILKDKWSPALQIRTVLLSIQALLSAPNPDDPLAYDVAEQWKTNEVQAIETARAWTRLYAMNNI
>tr|A0A2U3ZVD7|A0A2U3ZVD7_ODORO/1-152 [subseq from] ubiquitin-conjugating enzyme E2 N-like OS=Odobenus rosmarus divergens OX=9708 GN=LOC101372643 PE=3 SV=1
MAGLPRRIIKETQRLLAEPVPGIKAEPDESNAHYFHVVIAGPQDSPFEGGTFKLELFLPEEYPMAAPKVRFMTKIYHPNVDKLGRICLDILKDKWSPALQIPTVLLSIQALLSAPNPDDPLANDVAEQWKTNEAQAIETARAWTRLYAMNNI
>tr|A0A811Y518|A0A811Y518_NYCPR/1-152 [subseq from] (raccoon dog) hypothetical protein OS=Nyctereutes procyonoides OX=34880 GN=NYPRO_LOCUS3451 PE=4 SV=1
MAGLPHRIIKETQRLLAEPVPGIKAEPDESNAHYFHVVIAGPQDSPFEGGTFKLELFLPEEYPMAAPKVRFMTKIYHPNVDKLGRICLDILKDKWSPALQIRTVLLSIQALLSAPNPDDPLANDVAEQWKTNEAQAIETAKAWTRLYAMNNI
>tr|A0A2U3W954|A0A2U3W954_ODORO/1-152 [subseq from] ubiquitin-conjugating enzyme E2 N-like OS=Odobenus rosmarus divergens OX=9708 GN=LOC101369231 PE=3 SV=1
MAGLPRRIIKETQRLLAEPVPGIKAEPDESNARYFHVVIAGPQDSPFERGTFKLELFLPEEYPMAAPKVRFMTKIYHPNVDKLGRICLDILKDKWSPALQIRTVLLLIQALLSAPNPDDPLANDVAEQWKTNEAQAIETARAWTRLYAMNNI
>tr|A0A3Q7RIS4|A0A3Q7RIS4_CALUR/1-152 [subseq from] ubiquitin-conjugating enzyme E2 N-like OS=Callorhinus ursinus OX=34884 GN=LOC112833432 PE=3 SV=1
MAGLPRRIIKETQRLLAEPVPGIKAEPDESNARYFHVVIAGFQDSPFEGGTFKLELFLPEEYPMAVPKVRFMTKIYHPNVDKLGRICLDILKDKWSPALQIRTVLLSIQALLSAPNPDDPLANDVAEQWKTNEAQAIETARAWTRLYAMNNI
>tr|A0A811Y849|A0A811Y849_NYCPR/1-152 [subseq from] (raccoon dog) hypothetical protein OS=Nyctereutes procyonoides OX=34880 GN=NYPRO_LOCUS6079 PE=4 SV=1
MAGLPRRIIKETQRLLAEPVPGIKAEPDESNTRYFHVVIAGPQDSPFEGGTFKLELFLPEEYPMAAPKVRFMTKIYHPNVDKLGRICLDILKDKWSPALQIRTVLVSIQALLSAPNPDDPLANDVAEQWKTNKAQAIETARAWTRLYVMNNI
>tr|A0A3B3QWH9|A0A3B3QWH9_9TELE/1-152 [subseq from] Ubiquitin conjugating enzyme E2 N OS=Paramormyrops kingsleyae OX=1676925 GN=UBE2NL PE=3 SV=1
MAGLPRRIIKETQRLLAEPVPGIKAEPDEANARYFHVVIAGPQDSPFEGGTFKLELFLPEEYPMAAPKVRFMTKIYHPNVDKLGRICLDILKDKWSPALQIRTVLLSIQALLSAPNPDDPLANDVAEQWKTNEAQAIETARTWTRLYAGNNI
>tr|A0A3Q7S2C1|A0A3Q7S2C1_VULVU/28-178 [subseq from] ubiquitin-conjugating enzyme E2 N OS=Vulpes vulpes OX=9627 GN=LOC112915544 PE=3 SV=1
-AGLPRRIIKETQRLLAEPVPGIKAEPDESNARYFHVVIAGPQDSPFEGGTFKLELFLPEEYPMAAPKVRFMTKIYHPNVDKLGRICLDILKDKWSPALQIRTVLLSIQALLSAPNPDDLLANDVAEQWKTNEAQAIETARAWTRLYAMNNI
>tr|A0A6J2M898|A0A6J2M898_9CHIR/1-152 [subseq from] ubiquitin-conjugating enzyme E2 N-like OS=Phyllostomus discolor OX=89673 GN=LOC114501925 PE=3 SV=1
MAGLPRRIIKETQRLLAEPVPGIKAEPDESNARYFHVVIAGPQDSPFEGGTFKLELFLPEEYPMAAPKVRFMTKIYHPNVDKLGRICLDILKDKWSSALQICTVLLSIQALLSAPNPDDPLANDVAEQWKTNEAQAIETARAWTRLYAMNNI
>tr|A0A6P4T1T9|A0A6P4T1T9_PANPR/1-152 [subseq from] ubiquitin-conjugating enzyme E2 N-like OS=Panthera pardus OX=9691 GN=LOC109246571 PE=3 SV=1
MAGLPRRIIKETQRLLAEAVPGIKAEPDESNACYFHVVIAGPQDSPFEGGTFKLELFLPEEYPMAAPKVRFMTKIYHPNVDKLGRICLDILKDKWSPALQIRTVLLSIQALLSAPNPDDPLANDVAEQWKTNEAQAIETARAWTRLYAMNNI
>tr|A0A7F8QH48|A0A7F8QH48_LEPWE/1-152 [subseq from] ubiquitin-conjugating enzyme E2 N-like OS=Leptonychotes weddellii OX=9713 GN=LOC102729195 PE=3 SV=1
MAGLPRRIIKETQCLLAEPVPGIKAEPDESNARYFHVVIAGPQDSPFEGGTFKLELFLPEEYSMAAPKVRFMTKIYHPNVDKLGRICLDILKDKWSPALQIRTVLLSIQALLSAPNPDDPLANDVAEQWKTNEAQAIETARAWTRLYAMNNI
>tr|A0A7F8R9L4|A0A7F8R9L4_LEPWE/1-152 [subseq from] ubiquitin-conjugating enzyme E2 N-like OS=Leptonychotes weddellii OX=9713 GN=LOC102744850 PE=3 SV=1
MARLPRRIIKETQRLLAEPVPGIKAEPDESNARYFHVVIAGPQDSPFEGGTYKLELFLPEEYPMAAPKVRFMTKIYHPNVDKLGRICLDILKDKWSPALQIHTVLLSIQALLSAPNPDDPLANDVAEQWKTNEAQAIETARAWTRLYAMNNI
>tr|A0A836A6S5|A0A836A6S5_SHEEP/1-152 [subseq from] Uncharacterized protein OS=Ovis aries OX=9940 GN=JEQ12_016918 PE=4 SV=1
MAGLPRRIIKETQRLLAEPVPGIKAEPDESNARYFHVVIAGPQDSPFEGGTFKLELFLPEEYPMAAPKVRFMTKIYHPNVDKLGRICLDILKDRWSPAVQIRTVLLSIQALLSAPNPDDLLANDVAEQWKTNEAQAIETARAWTRLYAMNNI
>tr|A0A3B4E3V0|A0A3B4E3V0_PYGNA/1-152 [subseq from] Ubiquitin conjugating enzyme E2 N OS=Pygocentrus nattereri OX=42514 PE=3 SV=1
MAGLPRRIIKETQRLLAEPVPGIKAEPDEGNARYFHVVIAGPQDSPFEGGTFKLELFLPEEYPMAAPKVRFMTKIYHPNVDKLGRICLDILKDKWSPALQIRTVLLSIQALLSAPNPDDPLANDVAEQWKTNEAQAIETARTWTRLYAGNNI
>tr|A0A4W4ER84|A0A4W4ER84_ELEEL/1-152 [subseq from] UBC core domain-containing protein OS=Electrophorus electricus OX=8005 GN=ube2n PE=3 SV=1
MAGLPRRIIKETQRLLAEPVPGIKAEPDEGNARYFHVVIAGPQDSPFEGGTFKLELFLPEEYPMAAPKVRFMTKIYHPNVDKLGRICLDILKDKWSPALQIRTVLLSIQALLSAPNPDDPLANDVAEQWKTNEAQAIETARTWTRLYAGNNI
>tr|A0A553QQS5|A0A553QQS5_9TELE/1-152 [subseq from] UBC core domain-containing protein OS=Danionella translucida OX=623744 GN=DNTS_007059 PE=3 SV=1
MAGLPRRIIKETQRLLAEPVPGIKAEPDEGNARYFHVVIAGPQDSPFEGGTFKLELFLPEEYPMAAPKVRFMTKIYHPNVDKLGRICLDILKDKWSPALQIRTVLLSIQALLSAPNPDDPLANDVAEQWKTNEAQAIETARTWTRLYAGNNI
>tr|A0A556TQZ4|A0A556TQZ4_BAGYA/1-152 [subseq from] Ubiquitin-conjugating enzyme E2 N OS=Bagarius yarrelli OX=175774 GN=Baya_2919 PE=3 SV=1
MAGLPRRIIKETQRLLAEPVPGIKAEPDEGNARYFHVVIAGPQDSPFEGGTFKLELFLPEEYPMAAPKVRFMTKIYHPNVDKLGRICLDILKDKWSPALQIRTVLLSIQALLSAPNPDDPLANDVAEQWKTNEAQAIETARTWTRLYAGNNI
>tr|A0A5N5P5E4|A0A5N5P5E4_PANHP/1-152 [subseq from] UBC core domain-containing protein OS=Pangasianodon hypophthalmus OX=310915 GN=PHYPO_G00213550 PE=3 SV=1
MAGLPRRIIKETQRLLAEPVPGIKAEPDEGNARYFHVVIAGPQDSPFEGGTFKLELFLPEEYPMAAPKVRFMTKIYHPNVDKLGRICLDILKDKWSPALQIRTVLLSIQALLSAPNPDDPLANDVAEQWKTNEAQAIETARTWTRLYAGNNI
>tr|A0A671Q9G4|A0A671Q9G4_9TELE/1-152 [subseq from] Ubiquitin-conjugating enzyme E2 N OS=Sinocyclocheilus anshuiensis OX=1608454 GN=LOC107686238 PE=3 SV=1
MAGLPRRIIKETQRLLAEPVPGIKAEPDEGNARYFHVVIAGPQDSPFEGGTFKLELFLPEEYPMAAPKVRFMTKIYHPNVDKLGRICLDILKDKWSPALQIRTVLLSIQALLSAPNPDDPLANDVAEQWKTNEAQAIETARTWTRLYAGNNI
>tr|A0A672QKL6|A0A672QKL6_SINGR/1-152 [subseq from] Ubiquitin-conjugating enzyme E2 N OS=Sinocyclocheilus grahami OX=75366 GN=LOC107583816 PE=3 SV=1
MAGLPRRIIKETQRLLAEPVPGIKAEPDEGNARYFHVVIAGPQDSPFEGGTFKLELFLPEEYPMAAPKVRFMTKIYHPNVDKLGRICLDILKDKWSPALQIRTVLLSIQALLSAPNPDDPLANDVAEQWKTNEAQAIETARTWTRLYAGNNI
>tr|A0A673LGJ3|A0A673LGJ3_9TELE/1-152 [subseq from] Ubiquitin-conjugating enzyme E2 N OS=Sinocyclocheilus rhinocerous OX=307959 GN=LOC107749274 PE=3 SV=1
MAGLPRRIIKETQRLLAEPVPGIKAEPDEGNARYFHVVIAGPQDSPFEGGTFKLELFLPEEYPMAAPKVRFMTKIYHPNVDKLGRICLDILKDKWSPALQIRTVLLSIQALLSAPNPDDPLANDVAEQWKTNEAQAIETARTWTRLYAGNNI
>tr|A0A6J2WR61|A0A6J2WR61_CHACN/1-152 [subseq from] ubiquitin-conjugating enzyme E2 N OS=Chanos chanos OX=29144 GN=ube2n PE=3 SV=1
MAGLPRRIIKETQRLLAEPVPGIKAEPDEGNARYFHVVIAGPQDSPFEGGTFKLELFLPEEYPMAAPKVRFMTKIYHPNVDKLGRICLDILKDKWSPALQIRTVLLSIQALLSAPNPDDPLANDVAEQWKTNEAQAIETARTWTRLYAGNNI
>tr|A0A6P6LPL3|A0A6P6LPL3_CARAU/1-152 [subseq from] ubiquitin-conjugating enzyme E2 N isoform X1 OS=Carassius auratus OX=7957 GN=LOC113061524 PE=3 SV=1
MAGLPRRIIKETQRLLAEPVPGIKAEPDEGNARYFHVVIAGPQDSPFEGGTFKLELFLPEEYPMAAPKVRFMTKIYHPNVDKLGRICLDILKDKWSPALQIRTVLLSIQALLSAPNPDDPLANDVAEQWKTNEAQAIETARTWTRLYAGNNI
>tr|A0A7J6BC76|A0A7J6BC76_AMEME/1-152 [subseq from] UBC core domain-containing protein OS=Ameiurus melas OX=219545 GN=AMELA_G00039330 PE=3 SV=1
MAGLPRRIIKETQRLLAEPVPGIKAEPDEGNARYFHVVIAGPQDSPFEGGTFKLELFLPEEYPMAAPKVRFMTKIYHPNVDKLGRICLDILKDKWSPALQIRTVLLSIQALLSAPNPDDPLANDVAEQWKTNEAQAIETARTWTRLYAGNNI
>tr|A0A7J6C2J9|A0A7J6C2J9_9TELE/1-152 [subseq from] UBC core domain-containing protein OS=Onychostoma macrolepis OX=369639 GN=G5714_017703 PE=3 SV=1
MAGLPRRIIKETQRLLAEPVPGIKAEPDEGNARYFHVVIAGPQDSPFEGGTFKLELFLPEEYPMAAPKVRFMTKIYHPNVDKLGRICLDILKDKWSPALQIRTVLLSIQALLSAPNPDDPLANDVAEQWKTNEAQAIETARTWTRLYAGNNI
>tr|E3TEN8|E3TEN8_ICTPU/1-152 [subseq from] Ubiquitin-conjugating enzyme E2 N OS=Ictalurus punctatus OX=7998 GN=UBE2N PE=2 SV=1
MAGLPRRIIKETQRLLAEPVPGIKAEPDEGNARYFHVVIAGPQDSPFEGGTFKLELFLPEEYPMAAPKVRFMTKIYHPNVDKLGRICLDILKDKWSPALQIRTVLLSIQALLSAPNPDDPLANDVAEQWKTNEAQAIETARTWTRLYAGNNI
>tr|Q803J2|Q803J2_DANRE/1-152 [subseq from] Ube2n protein OS=Danio rerio OX=7955 GN=ube2na PE=2 SV=1
MAGLPRRIIKETQRLLAEPVPGIKAEPDEGNARYFHVVIAGPQDSPFEGGTFKLELFLPEEYPMAAPKVRFMTKIYHPNVDKLGRICLDILKDKWSPALQIRTVLLSIQALLSAPNPDDPLANDVAEQWKTNEAQAIETARTWTRLYAGNNI
>tr|W5LM40|W5LM40_ASTMX/1-152 [subseq from] UBC core domain-containing protein OS=Astyanax mexicanus OX=7994 PE=3 SV=2
MAGLPRRIIKETQRLLAEPVPGIKAEPDEGNARYFHVVIAGPQDSPFEGGTFKLELFLPEEYPMAAPKVRFMTKIYHPNVDKLGRICLDILKDKWSPALQIRTVLLSIQALLSAPNPDDPLANDVAEQWKTNEAQAIETARTWTRLYAGNNI
>tr|A0A5N3XE31|A0A5N3XE31_MUNRE/1-152 [subseq from] UBC core domain-containing protein OS=Muntiacus reevesi OX=9886 GN=FD755_016151 PE=3 SV=1
MAGLPRRIIKETQRLLAEPVPGIKAEPDESNARYFHVVIAGPQDSPFEGGTFKLELFLPEEYPMAAPKVRFMTTIYHPNVDKLGRICLDILKDKWSPALQIRTVLLLIQALLSAPNPDDPLANDVAEQWKTNEVQAIETARAWTRLYAMNNI
>tr|A0A1L8GUM3|A0A1L8GUM3_XENLA/1-152 [subseq from] UBC core domain-containing protein OS=Xenopus laevis OX=8355 GN=XELAEV_18021232mg PE=1 SV=1
MAGLPRRIIKETQRLLAEPVPGIKAEPDENNARYFHVAIAGPQDSPFEGGSFKLELFLPEEYPMAAPKVRFMTKIYHPNVDKLGRICLDILKDKWSPALQIRTVLLSIQALLSAPNPDDPLANDVAEQWKTNEAQAIETARAWTRLYALNNM
>tr|A0A6J0XXF1|A0A6J0XXF1_ODOVR/1-152 [subseq from] ubiquitin-conjugating enzyme E2 N-like OS=Odocoileus virginianus texanus OX=9880 GN=LOC110140032 PE=3 SV=1
MAGLPRRIIKETQRLLAEPVPGIKAEPDESNARYFHVVIASPQDSPFEGGTFKLELFLPEEYPMAAPKVRFMTKIYHPNVDKLGRICLDILKDKWSPALQICTVLLSIQALLNAPNPDDPLANDVAEQWKTNEAQAIETARAWTRLYAMNNI
>tr|G3RX11|G3RX11_GORGO/1-151 [subseq from] UBC core domain-containing protein OS=Gorilla gorilla gorilla OX=9595 PE=3 SV=2
MAGLPRRII-ETQRLLAEPVPGIKAEPDESNARYFHVVIAGPQDSPFEGGTFKLELFLPEEYPMAAPKVRFMTKIYHPNVDKLGRICLDILKDKWSPALQIRTVLLSIQALLSAPNPDDPLANDVAEQWKTNEAQAIETARAWTRLYAMNNI
>tr|A0A2U3ZTB9|A0A2U3ZTB9_ODORO/1-151 [subseq from] ubiquitin-conjugating enzyme E2 N-like OS=Odobenus rosmarus divergens OX=9708 GN=LOC101373759 PE=3 SV=1
MAGLPRRIIKETQRLLAEPVPGIKAEPDESNARYFHVVIAGPQDSPFEGGTFKLELFLPEEYPMAAPKVRFMTKIYHPNVDKLGRICLDILKDKWSPALQIRTVLLSIQALLSAPNPD-PLANDVAEQWKTNEAQAIETARAWTRLYAMNNI
>tr|W5NDU6|W5NDU6_LEPOC/20-171 [subseq from] Ubiquitin conjugating enzyme E2 N OS=Lepisosteus oculatus OX=7918 PE=3 SV=1
MAGLPRRIIKETQRLLAEPVPGIKAEPDEGNARYFHVVIAGPQDSPFEGGTFKLELFLPEEYPMAAPKVRFMTKIYHPNVDKLGRICLDILKDKWSPALQIRTVLLSIQALLSAPNPDDPLANDVAEQWKTNEAQAIETARTWTRLYAGNNI
>tr|A0A811Y8X4|A0A811Y8X4_NYCPR/1-152 [subseq from] (raccoon dog) hypothetical protein OS=Nyctereutes procyonoides OX=34880 GN=NYPRO_LOCUS5883 PE=4 SV=1
MAGLPCRIIKETQRLLAEPVPGIKAEPDESNVRYFHVVIAGPQDSPFEGGTFKLELFLPEEYPMAAPKVRFMTKIYHPNVDKLGRICLDILKDKWSPALQIHTVLLSIQALLSAPNPDDPLANDVAEQWKTNEAQAVETARAWTRLYAMNNI
>tr|C5L4F6|C5L4F6_PERM5/3-135 [subseq from] Ubiquitin conjugating enzyme, putative OS=Perkinsus marinus (strain ATCC 50983 / TXsc) OX=423536 GN=Pmar_PMAR000433 PE=3 SV=1
---ITKRIEKETQKLRDDPPPGLYAVPDPKNSRYFHIELEGPDGTPYEKGYYKLEMFLPEGYPMEPPKVRFLTKIYHPNIDKLGRICLDILKDKWSPALQMRTVLLSIQALLSSPEPDDPLDPSVAEHFKHNRAEA----------------
>tr|C5L4F6|C5L4F6_PERM5/138-221 [subseq from] Ubiquitin conjugating enzyme, putative OS=Perkinsus marinus (strain ATCC 50983 / TXsc) OX=423536 GN=Pmar_PMAR000433 PE=3 SV=1
-------------------------------------------------------------------XVRFLTKIYHPNIDKLGRICLDILKDKWSPALQMRTVLLSIQALLSAPEPDDPLDTGVAEHFKHNRAEADSIARSWNQIYAMNK-
>tr|A0A3Q7NQV3|A0A3Q7NQV3_CALUR/1-152 [subseq from] ubiquitin-conjugating enzyme E2 N-like OS=Callorhinus ursinus OX=34884 GN=LOC112821059 PE=3 SV=1
MAGLPRRIIKETQRLLAEPVPGIKAEPDESNARYFHVVTAGPQDSPFEGGTFKLELFLPEEYPKAAPKVRFMTKIYHPNVDKLGRICLDILKDKWSPTLQIRTVLLSFQALLSAPNPDDPLANDVAEQWKTNEAQAIETARAWTRLYAMNNI
>tr|A0A6P3FV63|A0A6P3FV63_OCTDE/1-152 [subseq from] ubiquitin-conjugating enzyme E2 N-like OS=Octodon degus OX=10160 GN=LOC101561911 PE=3 SV=1
MAGLPRRIIKETQRFLAEPVPGIKAEPDESNARYFHVVIAGPQDSPFEGGTFKLELFLPEEYPMAAPKVRFMTKIYHPNVDKLGRICLDILKDKWSPALQIRTVLLSIQALLSAPNPDDPLANDVVEQWETNEAQAIETARAWTGLYAMNNI
>tr|A0A6P9F7S1|A0A6P9F7S1_ZALCA/1-152 [subseq from] ubiquitin-conjugating enzyme E2 N-like OS=Zalophus californianus OX=9704 GN=LOC113937257 PE=4 SV=1
MAGLPRRIIKETQRLLAEPVPGIKAEPDESNARYFHVVIAGPQDSPFEGGTFKLELFLPEEYPMAAPKVRFMTKIYYPNVDKLGRICLDILKDKWSPVLQIRTVLLSIQALLSAPNPDDPLANDVAEQWKTNEAQAIETARAWTRLCAMNNI
>tr|J9NX45|J9NX45_CANLF/1-152 [subseq from] UBC core domain-containing protein OS=Canis lupus familiaris OX=9615 GN=LOC607817 PE=3 SV=1
MAGLPRRIIKETQRLLAEPVPGIKAEPDESNARYFHVVIAGPQGSPFEGGTFKLELFLPEEYPMAAPKVRFMTKIYHPNVDKLGRICLDILKDKWSPALQICTVLLSIQALLSAPNPDDPLANDVAEQWKTNETQAIETARAWTRLYAMNNI
>tr|A0A1S3MKT9|A0A1S3MKT9_SALSA/1-152 [subseq from] ubiquitin-conjugating enzyme E2 N OS=Salmo salar OX=8030 GN=LOC106573305 PE=3 SV=1
MAGLPRRIIKETQRLMAEPVPGIKAEPDEGNARYFHVVIAGPQDSPFEGGTFKLELFLPEEYPMAAPKVRFMTKIYHPNVDKLGRICLDILKDKWSPALQIRTVLLSIQALLSAPNPDDPLANDVAEQWKSNEAQAIETARTWTRLYAQNNI
>tr|A0A4W5RVX1|A0A4W5RVX1_9TELE/1-152 [subseq from] Ubiquitin-conjugating enzyme E2Na OS=Hucho hucho OX=62062 PE=3 SV=1
MAGLPRRIIKETQRLMAEPVPGIKAEPDEGNARYFHVVIAGPQDSPFEGGTFKLELFLPEEYPMAAPKVRFMTKIYHPNVDKLGRICLDILKDKWSPALQIRTVLLSIQALLSAPNPDDPLANDVAEQWKSNEAQAIETARTWTRLYAQNNI
>tr|A0A674EXI2|A0A674EXI2_SALTR/1-152 [subseq from] Ubiquitin-conjugating enzyme E2 N OS=Salmo trutta OX=8032 GN=LOC115152175 PE=3 SV=1
MAGLPRRIIKETQRLMAEPVPGIKAEPDEGNARYFHVVIAGPQDSPFEGGTFKLELFLPEEYPMAAPKVRFMTKIYHPNVDKLGRICLDILKDKWSPALQIRTVLLSIQALLSAPNPDDPLANDVAEQWKSNEAQAIETARTWTRLYAQNNI
>tr|A0A6Q2YJZ2|A0A6Q2YJZ2_ESOLU/1-152 [subseq from] Ubiquitin-conjugating enzyme E2 N OS=Esox lucius OX=8010 GN=UBE2N PE=3 SV=1
MAGLPRRIIKETQRLMAEPVPGIKAEPDEGNARYFHVVIAGPQDSPFEGGTFKLELFLPEEYPMAAPKVRFMTKIYHPNVDKLGRICLDILKDKWSPALQIRTVLLSIQALLSAPNPDDPLANDVAEQWKSNEAQAIETARTWTRLYAQNNI
>tr|A0A0A7UX29|A0A0A7UX29_LETCA/1-152 [subseq from] Ubiquitin-conjugating enzyme UBE2N OS=Lethenteron camtschaticum OX=980415 PE=2 SV=1
MTGLPRRIIKETQRLLAEPVPGIKAEPDESNARYFHVVIAGPADSPFEGGTFKLELFLPEEYPMAPPKVRFMTKIYHPNVDKLGRICLDILKDKWSPALQIRTVLLSIQALLSAPNPDDPLANDVAEQWKVNEAQAIETARAWTRLYAMNNI
>tr|A0A3B3TFP5|A0A3B3TFP5_9TELE/1-152 [subseq from] Ubiquitin-conjugating enzyme E2 N OS=Paramormyrops kingsleyae OX=1676925 GN=UBE2N PE=3 SV=1
MAGLPRRIIKETQRLLAEPVPGIKAEPDEGNARYFHVVIAGPQDSPFEGGTFKLELFLPEEYPMAAPKVRFMTKIYHPNVDKLGRICLDILKDKWSPALQIRTVLLSIQALLSAPNPDDPLANDVAEQWKSNEAQAIETARTWTRLYAGNNI
>tr|A0A498N6E6|A0A498N6E6_LABRO/1-152 [subseq from] Ubiquitin-conjugating enzyme E2 N OS=Labeo rohita OX=84645 GN=ROHU_020255 PE=3 SV=1
MAGLPRRIIKETQRLLAEPVPGIKAEPDEGNARYFHVVIAGPQDSPFEGGTFKLELFLPEEYPMAAPKVRFMTKIYHPNVDKLGRICLDILKDKWSPALQIRTVLLSIQALLSAPNPDDPLANDVAEQWKSNEAQAIETARTWTRLYAGNNI
>tr|A0A553RHW4|A0A553RHW4_9TELE/1-152 [subseq from] UBC core domain-containing protein OS=Danionella translucida OX=623744 GN=DNTS_025601 PE=3 SV=1
MAGLPRRIIKETQRLLAEPVPGIKAEPDEGNARYFHVVIAGPQDSPFEGGTFKLELFLPEEYPMAAPKVRFMTKIYHPNVDKLGRICLDILKDKWSPALQIRTVLLSIQALLSAPNPDDPLANDVAEQWKSNEAQAIETARTWTRLYAGNNI
>tr|A0A5F4WH00|A0A5F4WH00_CALJA/1-152 [subseq from] UBC core domain-containing protein OS=Callithrix jacchus OX=9483 GN=LOC100387756 PE=4 SV=1
MAGLPRRIIKETQRLLAEPVPGIKAEPDESNARYFHVVIAGPQDSPFEGGTFKLELFLPEEYPMAAPKVCFMTKIYQPNVDKLGRICLDILKDKWSPALQIRTVLLSIQALLSAPNPDDPLANDVVEQWKTNEAQAIETARAWTRLYAMNNI
>tr|A0A6P3VU76|A0A6P3VU76_CLUHA/1-152 [subseq from] ubiquitin-conjugating enzyme E2 N OS=Clupea harengus OX=7950 GN=LOC105898048 PE=3 SV=1
MAGLPRRIIKETQRLLAEPVPGIKAEPDEGNARYFHVVIAGPQDSPFEGGTFKLELFLPEEYPMAAPKVRFMTKIYHPNVDKLGRICLDILKDKWSPALQIRTVLLSIQALLSAPNPDDPLANDVAEQWKTNEVQAIETARTWTRLYAGNNI
>tr|A0A6P6RD64|A0A6P6RD64_CARAU/1-152 [subseq from] ubiquitin-conjugating enzyme E2 N OS=Carassius auratus OX=7957 GN=LOC113118280 PE=3 SV=1
MAGLPRRIIKETQRLLAEPVPGIKAEPDEGNARYFHVVIAGPQDSPFEGGTFKLELFLPEEYPMAAPKVRFMTKIYHPNVDKLGRICLDILKDKWSPALQIRTVLLSIQALLSAPNPDDPLANDVAEQWKSNEAQAIETARTWTRLYAGNNI
>tr|A0A7J6D6P3|A0A7J6D6P3_9TELE/1-152 [subseq from] UBC core domain-containing protein OS=Onychostoma macrolepis OX=369639 GN=G5714_005160 PE=3 SV=1
MAGLPRRIIKETQRLLAEPVPGIKAEPDEGNARYFHVVIAGPQDSPFEGGTFKLELFLPEEYPMAAPKVRFMTKIYHPNVDKLGRICLDILKDKWSPALQIRTVLLSIQALLSAPNPDDPLANDVAEQWKSNEAQAIETARTWTRLYAGNNI
>tr|Q7SZ88|Q7SZ88_XENLA/1-152 [subseq from] Ube2n-prov protein OS=Xenopus laevis OX=8355 GN=ube2n.S PE=2 SV=1
MAGLPRRIIKETQRLLAEPVPGIKAEPDENNARFFHVAIAGPQDSPFEGGSFKLELFLPEEYPMAAPKVRFMTKIYHPNVDKLGRICLDILKDKWSPALQIRTVLLSIQALLSAPNPDDPLANDVAEQWKTNEAQAIETARAWTRLYALNNM
>tr|Q7T3F3|Q7T3F3_DANRE/1-152 [subseq from] Ubiquitin-conjugating enzyme E2N-like OS=Danio rerio OX=7955 GN=ube2nb PE=1 SV=1
MAGLPRRIIKETQRLLAEPVPGIKAEPDEGNARYFHVVIAGPQDSPFEGGTFKLELFLPEEYPMAAPKVRFMTKIYHPNVDKLGRICLDILKDKWSPALQIRTVLLSIQALLSAPNPDDPLANDVAEQWKSNEAQAIETARTWTRLYAGNNI
>tr|A0A3Q7PTH8|A0A3Q7PTH8_CALUR/1-152 [subseq from] ubiquitin-conjugating enzyme E2 N-like OS=Callorhinus ursinus OX=34884 GN=LOC112830960 PE=4 SV=1
MAGLPLRIIKETQRLLAEPVPGIKAEPDESNARYFHVVIAGPQDSPFEGGTFKLELFLPEEYPMAAPKVRFMTKIYHPNVDKLGRMCLDILKDKWSPALQIRTVLLSIQALLSAPNPDDPLANDVAKQWKTKEAQAIETARAWTRLYAMNNI
>tr|A0A1S3AGI6|A0A1S3AGI6_ERIEU/1-152 [subseq from] ubiquitin-conjugating enzyme E2 N-like OS=Erinaceus europaeus OX=9365 GN=LOC103124035 PE=3 SV=1
MAGLPRRIIKETQRLLAEPVPGIKAEPDESNARYFHVVIAGPQDSLFEGGTFKLELFLPEEYPMAAPKVRFMTKIYHPNVDKLGRICLDILKDKWSPALQIRTVLLSIQALLSAPNPDNPLANDVAEQWKTNEAQAIETATAWTRLYAMNNI
>tr|A0A2Y9HTW0|A0A2Y9HTW0_NEOSC/1-152 [subseq from] ubiquitin-conjugating enzyme E2 N-like OS=Neomonachus schauinslandi OX=29088 GN=LOC110587380 PE=3 SV=1
MAGLPRRIIKETQRLLAEPVPGIKAEPDESNARYFHVFIAGPQESPFEGGTFKLELFLPEEYPMAAPKVHFMTKIYHPNVDKLGRICLGILKDKWSPALQIRTVLLSIQALLSAPNPDDPLANDVAEQWKTNEAQAIETARAWTRLYAMNNI
>tr|A0A5F4W2L1|A0A5F4W2L1_CALJA/1-152 [subseq from] UBC core domain-containing protein OS=Callithrix jacchus OX=9483 PE=3 SV=1
MAGLPCRIIKETQRLLAEPVPGIKAEPDESNARYFHVVIAGPQDSPFEGGTFKLELFLPEEYPMAAPKVRFMTKIYHPNVDKLGRICLDILKDKWPPALQIHTVLLSIQALLSAPNPDDPLANDVAEQWKTNEAQAIETARAWTKLYAMNNI
>tr|A0A6J3ESG0|A0A6J3ESG0_SAPAP/1-152 [subseq from] ubiquitin-conjugating enzyme E2 N-like OS=Sapajus apella OX=9515 GN=LOC116524154 PE=3 SV=1
MAGLPRRIIKETQRLLAEPVPGIKAEPDESNARYFHVVIAGPQDSPTEGGTFKLELFLPEEYPMAAPKVHFMTKIYHPNVDKLGRICLDILRDKWSPALQIRTVLLSIQALLSAPNPDDPLANDVAEQWKTNEAQAIETARAWTRLHAMNNI
>tr|A0A6J2CC14|A0A6J2CC14_ZALCA/1-152 [subseq from] ubiquitin-conjugating enzyme E2 N-like OS=Zalophus californianus OX=9704 GN=LOC113917738 PE=3 SV=1
MAGLPRRIIKETQRLLAKPVPGIKAEPDESNARYFHVVIAGPQDSPFEGGTFKPELFLPEEYPKAAPKVRFMTKIYHPNVDKLGRICLDILKDKWSPALQIRTVLLSFQALLSAPNPDDPLANDVAEQWKTNEAQAIETARAWTRLYAMNNI
>tr|A0A1U7QI67|A0A1U7QI67_MESAU/1-152 [subseq from] ubiquitin-conjugating enzyme E2 N OS=Mesocricetus auratus OX=10036 GN=Ube2n PE=3 SV=1
MAGLPRRIIKETQRLLAEPVPGIKAEPDESNTHYFHVVIAGPQDSPFEGGTFKLELFLPEEYQMAAPKVHFMTKIYHPNVDKLGRICLDILKDKWSPALQIRTVLLSIQALLSAPNPDDPLANDVAEQWKTNEAQAIETARAWTRLYAMNNI
>tr|A0A6P3VS92|A0A6P3VS92_CLUHA/1-152 [subseq from] ubiquitin-conjugating enzyme E2 N isoform X1 OS=Clupea harengus OX=7950 GN=LOC105897570 PE=3 SV=1
MAGLPRRIIKETQRLMAEPVPGIKAEPDEGNARYFHVVIAGPQDSPFEGGTFKLELFLPEEYPMAAPKVRFMTKIYHPNVDKLGRICLDILKDKWSPALQIRTVLLSIQALLSAPNPDDPLANDVAEQWKSNEAQAIETARTWTRLYAGNNI
>tr|A0A6Q2YUH4|A0A6Q2YUH4_ESOLU/1-152 [subseq from] UBC core domain-containing protein OS=Esox lucius OX=8010 PE=3 SV=1
MAGLPRRIIKETQRLLAEPVPGIKAEPDEANARYFHVVISGPQDSPFEGGTFKLELFLPEEYPMAAPKVRFMTKIYHPNVDKLGRICLDILKDKWSPALQIRTVLLSIQALLSAPNPDDPLANDVAEQWKSNEAQAIETARTWTRLYAGNNI
>tr|A0A3Q7PBY6|A0A3Q7PBY6_CALUR/1-152 [subseq from] ubiquitin-conjugating enzyme E2 N-like OS=Callorhinus ursinus OX=34884 GN=LOC112824105 PE=3 SV=1
MAGLPCRIIKETQRLLAEPVPGIKAEPDESNARYFHVVNAGPQDSPFEGGTFKLELFLPEEYPMAAPKVRFMTKIYHPNVDKLGRICLDILKAKWSPALQIRTVLLSIQALLSAPNPDDPLANDVAEQWKTNEAQAIETARAWTRLYAMNNI
>tr|A0A673MY30|A0A673MY30_9TELE/1-152 [subseq from] Ubiquitin-conjugating enzyme E2 N OS=Sinocyclocheilus rhinocerous OX=307959 GN=LOC107707098 PE=3 SV=1
MAGLPRRIIKETQRLLAEPVPGIRAEPDEGNARYFHVVIAGPQDSPFEGGTFKLELFLPEEYPMAAPKVRFMTKIYHPNVDKLGRICLDILKDKWSPALQIRTVLLSIQALLSAPNPDDPLANDVAEQWKSNEAQAIETARTWTRLYAGNNI
>tr|A0A821DAC8|A0A821DAC8_9NEOB/1-152 [subseq from] (mimic poison frog) hypothetical protein OS=Ranitomeya imitator OX=111125 GN=RIMITATOR_LOCUS549301 PE=4 SV=1
MTGLPRRIVKETQRLMAEPVPGIKAEADDCNARYFHVVIAGPQDSPFEGGTFKLELFLPEEYPMAAPKVRFMTKIYHPNVDKLGRICLDILKDKWSPALQIRTVLLSIQALLSAPNPDDPLANDVAEQWKTNEAQAIETARAWTRLYAMNNL
>tr|A0A2R8MYB7|A0A2R8MYB7_CALJA/1-152 [subseq from] UBC core domain-containing protein OS=Callithrix jacchus OX=9483 GN=LOC100409993 PE=3 SV=1
MAGLPCRIIKETQHLLAEPVTGIKAEPDESNARYFHVVIAGPQDSPFEGGTFKLELFLPEEYPMAAPKVRFLTKIYHPNVDKLGRICLDILKDKWSPALQIRTVLLSIQALLSAPNPDDPLANDVAEQWKTNEAQAIETARAWTRLYAMNNI
>tr|A0A3Q7RYC2|A0A3Q7RYC2_VULVU/1-152 [subseq from] ubiquitin-conjugating enzyme E2 N-like OS=Vulpes vulpes OX=9627 GN=LOC112917985 PE=3 SV=1
MAGLPHRIIKETQHLLAEPVPGIKAEPDESNARYFHVVIAGPQDSPFEGGTFKLELFLPEEYPMAAPKVRFMTKIYHPNVDKLGRICLDILKDKWSPALQIRTVLLSIQALLSAPNPDDPLANDVAEQWKTNGAHAIETARAWTRVYAMNNI
>tr|A0A6P5NZL8|A0A6P5NZL8_MUSCR/1-152 [subseq from] ubiquitin-conjugating enzyme E2 N OS=Mus caroli OX=10089 GN=LOC110286869 PE=3 SV=1
MAGLPRRFIKETQRLLAEPVPGIKAEPDESNARYFHVVIAGPQDSPFEGGTFKLELFLPEEYPMAAPRVRFMTKIYHPNVDKLGRICLDILKDKWSPALQIRTVLLSIQALLSAPHPDDPLANDRAEQWTTNEAQAIETARAWTRLYAMNNI
>tr|J9P4S8|J9P4S8_CANLF/1-152 [subseq from] Ubiquitin-conjugating enzyme E2N OS=Canis lupus familiaris OX=9615 GN=UBE2N PE=3 SV=1
MARLPRRIIKETQRLLAEPAPGIKAEPDESNARYFHVVIAGPQDSPFEGGTFKLELFLPEEYPMAAPKVRFITKIYHPNVDKLGRICLDILKDKWSPALQIRTVLLSIQALLSAPNPDDPLANDVAEQWKTNEAQAIETARAWTRLNAMNNI
>tr|A0A2U3ZT06|A0A2U3ZT06_ODORO/1-152 [subseq from] ubiquitin-conjugating enzyme E2 N-like OS=Odobenus rosmarus divergens OX=9708 GN=LOC101380920 PE=3 SV=1
MAGLPRRIIKETQHLLAEPVPGIKAEPDESNTRYFHVVIAGPQDSPFEGETFKLELFLPEEYPMAAPKVRFMTKIYHPNVDKLGRICLDILKDKWSPGLQIRTVLLSIQALLSAPNPDDPLADDVAEQWKTNEAQAIETARAWTRLYAMNNI
>tr|A0A671T728|A0A671T728_9TELE/1-152 [subseq from] Ubiquitin-conjugating enzyme E2 N-like OS=Sinocyclocheilus anshuiensis OX=1608454 GN=LOC107658971 PE=3 SV=1
MAGLPRRIIKETQRLLAEPVPGIRAEPDEGNARYFHVVISGPQDSPFEGGTFKLELFLPEEYPMAAPKVRFMTKIYHPNVDKLGRICLDILKDKWSPALQIRTVLLSIQALLSAPNPDDPLANDVAEQWKSNEAQAIETARTWTRLYAGNNI
>tr|A0A673KQX8|A0A673KQX8_9TELE/1-152 [subseq from] Ubiquitin-conjugating enzyme E2 N-like OS=Sinocyclocheilus rhinocerous OX=307959 GN=LOC107708002 PE=3 SV=1
MAGLPRRIIKETQRLLAEPVPGIRAEPDEGNARYFHVVISGPQDSPFEGGTFKLELFLPEEYPMAAPKVRFMTKIYHPNVDKLGRICLDILKDKWSPALQIRTVLLSIQALLSAPNPDDPLANDVAEQWKSNEAQAIETARTWTRLYAGNNI
>tr|A0A060XEQ9|A0A060XEQ9_ONCMY/1-152 [subseq from] UBC core domain-containing protein OS=Oncorhynchus mykiss OX=8022 GN=GSONMT00026321001 PE=3 SV=1
MAGLPRRIIKETQRLLAEPVPGIKAEPDEANARYFHVVISGPQDSPFEGGTFKLELFLPEEYPMAAPKVRFMTKIYHPNVDKLGRICLDILKDKWSPALQIRTVLLSIQALLSAPNPDDPLANDVAEQWKSNEAQAIETARTWTRLYAGNSI
>tr|A0A4W5MCZ6|A0A4W5MCZ6_9TELE/1-152 [subseq from] Ubiquitin-conjugating enzyme E2Nb OS=Hucho hucho OX=62062 PE=3 SV=1
MAGLPRRIIKETQRLLAEPVPGIKAEPDEANARYFHVVISGPQDSPFEGGTFKLELFLPEEYPMAAPKVRFMTKIYHPNVDKLGRICLDILKDKWSPALQIRTVLLSIQALLSAPNPDDPLANDVAEQWKSNEAQAIETARTWTRLYAGNSI
>tr|A0A663MLM9|A0A663MLM9_ATHCN/4-152 [subseq from] UBC core domain-containing protein OS=Athene cunicularia OX=194338 PE=3 SV=1
---VPIRLVKETQRLLAEPVPGIKAEPDESNARYFHVVIAGPQDSPFEGGTFKLELFLPEEYPMAAPKVRFMTKIYHPNVDKLGRICLDILKDKWSPALQIRTVLLSIQALLSAPNPDDPLANDVAEQWKTNEAQAIETARAWTRLYAMNNI
>tr|A0A674DH34|A0A674DH34_SALTR/1-152 [subseq from] Ubiquitin-conjugating enzyme E2 N-like OS=Salmo trutta OX=8032 GN=LOC115199046 PE=3 SV=1
MAGLPRRIIKETQRLLAEPVPGIKAEPDEANARYFHVVISGPQDSPFEGGTFKLELFLPEEYPMAAPKVRFMTKIYHPNVDKLGRICLDILKDKWSPALQIRTVLLSIQALLSAPNPDDPLANDVAEQWKSNEAQAIETARTWTRLYAGNSI
>tr|B9EMT3|B9EMT3_SALSA/1-152 [subseq from] Ubiquitin-conjugating enzyme E2 N OS=Salmo salar OX=8030 GN=UBE2N PE=2 SV=1
MAGLPRRIIKETQRLLAEPVPGIKAEPDEANARYFHVVISGPQDSPFEGGTFKLELFLPEEYPMAAPKVRFMTKIYHPNVDKLGRICLDILKDKWSPALQIRTVLLSIQALLSAPNPDDPLANDVAEQWKSNEAQAIETARTWTRLYAGNSI
>tr|A0A6P6M3G6|A0A6P6M3G6_CARAU/1-152 [subseq from] ubiquitin-conjugating enzyme E2 N-like OS=Carassius auratus OX=7957 GN=LOC113064650 PE=3 SV=1
MAGLPRRIIKETQRLLAEPVPGIRAEPDEGNARYFHVVIAGPQDSPFEGGTFKLELFLPEEYPMAAPKVRFMTKIYHPNVDKLGRICLDILKDKWSPALQIRTVLLSIQALLSAPNPDDPLANDVAEQWKSNEVQAIETARTWTRLYAGNNI
>tr|E3TC53|E3TC53_ICTFU/1-152 [subseq from] Ubiquitin-conjugating enzyme e2 n OS=Ictalurus furcatus OX=66913 GN=UBE2N PE=2 SV=1
MAGLPRGIIKETQRLLAEPVPGIKAEPDEGNARYFHVVIAGPQDSPFEGGTFKLELFLPEEYPMAAPKVRFMTKIYHPNVDKLGRICLDILKDKWSPALQIRTVLLSIQALLSAPNPDDPLVNDVAEQWKTNEAQAIETARTWTRLYAGNNI
>tr|H3AF22|H3AF22_LATCH/1-151 [subseq from] UBC core domain-containing protein OS=Latimeria chalumnae OX=7897 GN=UBE2N PE=3 SV=1
MAGLPRRIIKETQRLMAEPVPGIKAEPDEGNARYFHVVIAGPQDSPFEGGTFKLELFLPEEYPMAAPKVRFMTKIYHPNVDKLGRICLDILKDKWSPALQIRTVLLSIQALLSAPNPDDPLANDVAEQWKSNEGQAIETAKSWTRLYAMHN-
>tr|A0A3Q7MY67|A0A3Q7MY67_CALUR/1-152 [subseq from] ubiquitin-conjugating enzyme E2 N-like OS=Callorhinus ursinus OX=34884 GN=LOC112811953 PE=3 SV=1
MARLPRRIIKETQRLLAEPVPGIKAEPDESNARYFHVVIAGPQDSPFEGGTFKLELFLPEEYPMAAPKVRFMTKIYHPNVDKLGRICLDILKDKWSPALQICTVLLSIQALLSAPNPDDPLPNDVAERWKTNEAQAIETARAWTKLYAMNNI
>tr|C1BZ58|C1BZ58_ESOLU/1-152 [subseq from] Ubiquitin-conjugating enzyme E2 N OS=Esox lucius OX=8010 GN=UBE2N PE=2 SV=1
MAGLPRRIIKETQRLLAEPVPGIKAEPDEANARYFHVVISGPQDSPFEGGTFKLELFLPEEYPMAAPKVRFMTKIYHPNVDKLGRICLDILKDKWPPALQIRTVLLSIQALLSAPNPDDPLANDVAEQWKSNEAQAIETARIWTRLYAGNNI
>tr|A0A5A9PGG9|A0A5A9PGG9_9TELE/33-184 [subseq from] Ubiquitin-conjugating enzyme E2 N OS=Triplophysa tibetana OX=1572043 GN=E1301_Tti019360 PE=3 SV=1
MAGLPRRIIKETQRLMAEPVPGIKAEPDEGNARYFHVVIAGPQDSPFEGGTFKLELFLPEEYPMAAPKVRFMTKIYHPNVDKLGRICLDILKDKWSPALQIRTVLLSIQALLSAPNPDDPLANDVAEQWKSNEAQAIETARTWTRLYAGHNI
>tr|A0A671RU98|A0A671RU98_9TELE/1-152 [subseq from] Ubiquitin-conjugating enzyme E2 N-like OS=Sinocyclocheilus anshuiensis OX=1608454 GN=LOC107662231 PE=3 SV=1
MAGLPRRIIKETQRLLAEPVPGIRAEPDEGNARYFYVVIAGPQDSPFEGGTFKLELFLPEEYPMAAPKVRFMTKIYHPNVDKLGRICLDILKDKWSPALQIRTVLLSIQALLSAPNPDDPLANDVAEQWKSNEAQAIETARTWTRLYAGNNI
>tr|A0A3Q7QAE1|A0A3Q7QAE1_CALUR/1-152 [subseq from] ubiquitin-conjugating enzyme E2 N-like OS=Callorhinus ursinus OX=34884 GN=LOC112836265 PE=3 SV=1
MARLPRRIIKETQRLLAEPVPGIKAEPDESNARYFHVVIAGPQDSPFEGGTFKLELFLPEEYPMAAPKVCFMTKIYHPNVDKLGRICLDILKGKWSPALQIRTLLLSIQALLSAPNPDDPLANDVAEQWKTNEAQAIKTARAWTRLYAMNNI
>tr|A0A2U3ZR76|A0A2U3ZR76_ODORO/1-152 [subseq from] ubiquitin-conjugating enzyme E2 N-like OS=Odobenus rosmarus divergens OX=9708 GN=LOC101369061 PE=3 SV=1
MAGLPRRIIKETQRLLAEPVPGIKAEPDERNARYFHVVIAGPQDSPFEGETFKLELFLPEKYPMAAPKVRFMTKIYHPNVDKLGRICLDILKGKWAPALQIRTVLLSIEALLSAPNPDDPLANDVAEQWKTNEAQAIETARAWTRLYAMNNI
>tr|A0A3Q7S073|A0A3Q7S073_VULVU/1-151 [subseq from] ubiquitin-conjugating enzyme E2 N-like OS=Vulpes vulpes OX=9627 GN=LOC112917600 PE=3 SV=1
MAGLPRRIIKETQRLLAEPVPGIKAEPDESNAHYFHVVIAGPQDSPFEGGTFKLELFLPEEYPMAAPKVRFMTKIYHPNVDKLGRICLDILKDKWSP-LQVCTVLLSIQALLSAPNPDDPLANDVAEQWKTNEAQAIETARAWTRLYAMNNI
>tr|A0A6P6K0X3|A0A6P6K0X3_CARAU/1-152 [subseq from] ubiquitin-conjugating enzyme E2 N-like OS=Carassius auratus OX=7957 GN=LOC113047790 PE=3 SV=1
MAGLPRRIIKETQRLLAEPVTGIRAEPDEGNARYFHVVIAGPQDSPFEGGTFKLELFLPEEYPMAAPKVRFMTKIYHPNVDKLGRICLDILKDKWSPALQIRTVLLSIQALLSAPNPDDPLANDVAEQWKSNEAQAIETARTWTRLYAGNNI
>tr|A0A6J2DES5|A0A6J2DES5_ZALCA/1-152 [subseq from] ubiquitin-conjugating enzyme E2 N-like OS=Zalophus californianus OX=9704 GN=LOC113924852 PE=3 SV=1
MAGLPHRIIKETQRLLAEPVPGIKAEPDESNARYFHVVTAGPQDSPFEGGTFKLELFLPEEYPMAAPKVRFMTKIYHPNVDKLGRICLDILKDKWSLALWIRTVLLSIQALLSAPNPDDPLANDVVEQWKTNEAQAIETARAWTRLYAMNNI
>tr|A0A2K6K3J2|A0A2K6K3J2_RHIBE/1-152 [subseq from] UBC core domain-containing protein OS=Rhinopithecus bieti OX=61621 PE=3 SV=1
MAGLPHRIIKETQCLLAEPVPGIKAEPDESNARYFHVVIAGPQHSPFEGGTFKLELFLPEEYPMAAPKVRFMTKIYHPNVDKLGRICLDILKDKWSPALQIRTVLLLIQALLSAPNPDDPLANDVAEQWKTNEAQAIETARAWTRLYATNNI
>tr|A0A3Q7PC32|A0A3Q7PC32_CALUR/1-152 [subseq from] ubiquitin-conjugating enzyme E2 N-like OS=Callorhinus ursinus OX=34884 GN=LOC112824163 PE=3 SV=1
MAGLPCRIIKETQRLLAEPVPGIKAEPDESNARYFHVVNAGPQDSPFEGGTFKLELFLPEEYPMAAPKVRFMTKIYHPNVDRLGRICLDILKAKWSPALQIRIVLLSIQALLSAPNPDDPLANDVAEQWKTNEAQAIETARAWTRLYAMNNI
>tr|A0A3Q7PDY4|A0A3Q7PDY4_CALUR/1-152 [subseq from] ubiquitin-conjugating enzyme E2 N-like OS=Callorhinus ursinus OX=34884 GN=LOC112824621 PE=4 SV=1
MAGLPHRIIKETQRLLAEPVPGIKAEPNESNARYFHVVIAGPQDSPFEGGTFKLELFLPEEYPMAAPKVRFMTKIYYPNVDKLGRICLDILKAKWSPVLQIRTVLLSIQALLSAPNPDDPLANDVAEQWKTNKAQAIETARAWTRLYAMNNI
>tr|A0A667ZJ24|A0A667ZJ24_9TELE/1-152 [subseq from] Ubiquitin conjugating enzyme E2 N OS=Myripristis murdjan OX=586833 GN=ube2n PE=3 SV=1
MAGLPRRILKETQRLVAEPVPGIRAEPDEANARYFHVVIAGPQDSPFEGGTFKLELFLPEEYPMAAPKVRFMTKIYHPNVDKLGRICLDILKDKWSPALQIRTVLLSIQALLSAPNPDDPLANDVAEKWKTNEAEAIETAKSWTRLYAGNNI
>tr|A0A3Q7SMN6|A0A3Q7SMN6_VULVU/1-152 [subseq from] ubiquitin-conjugating enzyme E2 N-like OS=Vulpes vulpes OX=9627 GN=LOC112921655 PE=3 SV=1
MAGLPHRMIKETQRLLAEPVPGIKAEPDESNARYFHVVIAGPQDSPFEGGTFKLELFLPEEYPMAAPKVHFMTKIYHPNVDKLGRICLDILKDKWSPAVQIRTVLLSIQALLSAPNPDDLLANDVAVQWKTNEAQAIETARAWTRLYAMNNI
>tr|J9PA16|J9PA16_CANLF/1-152 [subseq from] UBC core domain-containing protein OS=Canis lupus familiaris OX=9615 GN=LOC607889 PE=3 SV=2
MAGLPRRIIKEPQRLLAEPVPGIKAEPDESNARYFHVVIAGPQDFPFEGGTFKLELFLPEEYPMAAPKVCFMTKIYHPNIDKLGRICLDILKDKWSPTLQICTVLLSIQALLSAPNPDDPLANDVAEQWKTNEAQAIETARAWTRLYAMNNI
>tr|A0A3B4V294|A0A3B4V294_SERDU/1-150 [subseq from] Ubiquitin conjugating enzyme E2 N OS=Seriola dumerili OX=41447 PE=3 SV=1
MAGLPRRIVKETQRLLAEPVPGIKAEPDESNARYFHVVIAGPQDSPFEGGTFKLELFLPEEYPMAAPKVRFMTKIYHPNVDKLGRICLDILKDKWSPALQIRTVLLSIQALLSAPNPDDPLANDVAEKWKSNEAEAIETAKSWTRLYAGN--
>tr|A0A3B4Z248|A0A3B4Z248_SERLL/1-150 [subseq from] Ubiquitin conjugating enzyme E2 N OS=Seriola lalandi dorsalis OX=1841481 PE=3 SV=1
MAGLPRRIVKETQRLLAEPVPGIKAEPDESNARYFHVVIAGPQDSPFEGGTFKLELFLPEEYPMAAPKVRFMTKIYHPNVDKLGRICLDILKDKWSPALQIRTVLLSIQALLSAPNPDDPLANDVAEKWKSNEAEAIETAKSWTRLYAGN--
>tr|A0A6J0W874|A0A6J0W874_ODOVR/33-175 [subseq from] ubiquitin-conjugating enzyme E2 N isoform X4 OS=Odocoileus virginianus texanus OX=9880 GN=LOC110126629 PE=3 SV=1
---------KETQRLLAEPVPGIKAEPDESNARYFHVVIAGPQDSPFEGGTFKLELFLPEEYPMAAPKVRFMTKIYHPNVDKLGRICLDILKDKWSPALQIRTVLLSIQALLSAPNPDDPLANDVAEQWKTNEAQAIETARAWTRLYAMNNI
>tr|A0A2K6QW06|A0A2K6QW06_RHIRO/1-154 [subseq from] UBC core domain-containing protein OS=Rhinopithecus roxellana OX=61622 PE=3 SV=1
MAGLPHRIIKETQCLLAEPVPGIKAEPDESNARYFHVVIAGPQHSPFEGGTFKLELFLPEEYPMAAPKVRFMTKIYHPNVDKLGRICLDILKDkyKWSPALQIRTVLLSIQALLSAPNPDDPLANDVAEQWKTNEAQAIETARAWTRLYAMNNI
>tr|B5XC59|B5XC59_SALSA/1-152 [subseq from] Ubiquitin-conjugating enzyme E2 N OS=Salmo salar OX=8030 GN=UBE2N PE=2 SV=1
MAGLPRRIIKETQRLMAEPVPGIKAEPDEGNARYFHVVIAGPQDSPFEGGTFKLELFLPEEYPTAAPKVRFMTKICHPNVDKLGRICLDILKDKWSPALQIRTVLLSIQALLSAPNPDDPLANDVAEQWKSNEAQAIETARTWTRLYAQNNI
>tr|A0A6J0W303|A0A6J0W303_ODOVR/34-177 [subseq from] ubiquitin-conjugating enzyme E2 N isoform X3 OS=Odocoileus virginianus texanus OX=9880 GN=LOC110126629 PE=3 SV=1
--------FQETQRLLAEPVPGIKAEPDESNARYFHVVIAGPQDSPFEGGTFKLELFLPEEYPMAAPKVRFMTKIYHPNVDKLGRICLDILKDKWSPALQIRTVLLSIQALLSAPNPDDPLANDVAEQWKTNEAQAIETARAWTRLYAMNNI
>tr|A0A2Y9SF48|A0A2Y9SF48_PHYMC/1-152 [subseq from] LOW QUALITY PROTEIN: ubiquitin-conjugating enzyme E2 N-like OS=Physeter macrocephalus OX=9755 GN=LOC102981073 PE=3 SV=1
MAGLPRRIIEETXRLLAEPVPGIKAEPDESNARSFHVVIAGPQDSPFEGGTFKLELFLPEEYPMAAPKVRFMTKIYHPNVDKLGRICLDILKDKWSPALQICTVLLSIQALLSAPNPDDPLANDVAEQWKTNEVQAIKTARAWTRLYAMNNI
>tr|A0A6J3FBZ7|A0A6J3FBZ7_SAPAP/1-152 [subseq from] ubiquitin-conjugating enzyme E2 N-like OS=Sapajus apella OX=9515 GN=LOC116529395 PE=3 SV=1
MARLPRRIIKETQRLLAEPVPGIKAEPDESNCRYFHVVIAGPQDSPFEGGTFKLELFLPEEYPMAAPKVRFMTKVYHPNVDKLGRICLDILKDKWSPALQIRTVLLSSQALLSAPNPDDPLANDVAEQGKTNEAQAIETAKAWTRLYAMNNI
>tr|A0A2K5NTH8|A0A2K5NTH8_CERAT/1-152 [subseq from] Ubiquitin-conjugating enzyme E2 N-like OS=Cercocebus atys OX=9531 PE=3 SV=1
MAGLPRRIIKETQCLLAEPVPGIKAEPDESNAHYFHVVIAGPQDSPFEGGTFQLELFRPEEYPMAAPKVRFMTKIYHPNVDKLGRICLDILKDKWSPALQIRTVLLSIRALLSAPNPDDPLANDVAEQWKTNEAQAIETTRAWTRLYAVNNI
>tr|A0A6J2CNI5|A0A6J2CNI5_ZALCA/1-152 [subseq from] ubiquitin-conjugating enzyme E2 N-like OS=Zalophus californianus OX=9704 GN=LOC113919777 PE=3 SV=1
MARLPRRIIKETQRLLAEPVPGIKAEPDESNARYFHVVIAGPQDSPFEGGTFKLELFLPEEYPMAAPKVRFITKIYHPNVDKLGRICLDILKDKWSPALQIRTVLLSIQALLSAPNPADPLASDVAAQWKTNKAQAIETARAWTRLYAMNNI
>tr|A0A811Y4F7|A0A811Y4F7_NYCPR/35-183 [subseq from] (raccoon dog) hypothetical protein OS=Nyctereutes procyonoides OX=34880 GN=NYPRO_LOCUS1865 PE=4 SV=1
---LPRRIIKETQRLLAEPVPGIKAEPDESNARYFHVVIAGPQDSPFEGGTFKLELFLPEEFPMAAPKVRFMTKIYHPNVDKLGRICLDILKDKWSPALQIHTVLLSIQALLSAPNPDDPLANDVVEQWKTNEVQAIETARAWTRLYAINNI
>tr|A0A3Q7Q054|A0A3Q7Q054_CALUR/1-145 [subseq from] ubiquitin-conjugating enzyme E2 N-like OS=Callorhinus ursinus OX=34884 GN=LOC112818813 PE=3 SV=1
-------IIKETQRLLAEPVPGIKAEPDESNARYFHVVIAGPQDSPFEGGTFKLELFLPEEYPMAAPKVRFMTKIYHPNVDKLGRICLDILKDKWSPALQIRTVLLSIQALLSAPNPDDPLANDVAEQWKTNEAQAIETARAWTRLYAMNNI
>tr|C1BFZ2|C1BFZ2_ONCMY/1-152 [subseq from] Ubiquitin-conjugating enzyme E2 N OS=Oncorhynchus mykiss OX=8022 GN=UBE2N PE=2 SV=1
MAGLPRRIIKETQRLLAEPVPGIKAEPDEANARYFHVVISGPQDSPFEGGTFKLELFLPEEYPMAAPKVRFMTKIYHPNVDKLGRICLDILKDKWSPALQIRTVLLSIQALLSAPNPDDPLANDVAEQWKSNEAQAIETARTWTRLCAGNSI
>tr|A0A6J0W319|A0A6J0W319_ODOVR/58-200 [subseq from] ubiquitin-conjugating enzyme E2 N isoform X2 OS=Odocoileus virginianus texanus OX=9880 GN=LOC110126629 PE=3 SV=1
---------KETQRLLAEPVPGIKAEPDESNARYFHVVIAGPQDSPFEGGTFKLELFLPEEYPMAAPKVRFMTKIYHPNVDKLGRICLDILKDKWSPALQIRTVLLSIQALLSAPNPDDPLANDVAEQWKTNEAQAIETARAWTRLYAMNNI
>tr|G1PEX8|G1PEX8_MYOLU/6-152 [subseq from] UBC core domain-containing protein OS=Myotis lucifugus OX=59463 PE=3 SV=1
-----REIGKETQRLLAEPVPGIKAEPDESNARYFHVVIAGPQDSPFEGGTFKLELFLPEEYPMAAPKVRFMTKIYHPNVDKLGRICLDILKDKWSPALQIRTVLLSIQALLSAPNPDDPLANDVAEQWKTNEAQAIETARAWTRLYAMNNI
>tr|A0A5N3WBM5|A0A5N3WBM5_MUNMU/13-159 [subseq from] UBC core domain-containing protein OS=Muntiacus muntjak OX=9888 GN=FD754_001892 PE=3 SV=1
-----RKLDKETQRLLAEPVPGIKAEPDESNARYFHVVIAGPQDSPFEGGTFKLELFLPEEYPMAAPKVRFMTKIYHPNVDKLGRICLDILKDKWSPALQIRTVLLSIQALLSAPNPDDPLANDVAEQWKTNEAQAIETARAWTRLYAMNNI
>tr|A0A5N3XWI3|A0A5N3XWI3_MUNRE/13-159 [subseq from] UBC core domain-containing protein OS=Muntiacus reevesi OX=9886 GN=FD755_009782 PE=3 SV=1
-----RKLDKETQRLLAEPVPGIKAEPDESNARYFHVVIAGPQDSPFEGGTFKLELFLPEEYPMAAPKVRFMTKIYHPNVDKLGRICLDILKDKWSPALQIRTVLLSIQALLSAPNPDDPLANDVAEQWKTNEAQAIETARAWTRLYAMNNI
>tr|G5B7U4|G5B7U4_HETGA/1-152 [subseq from] Ubiquitin-conjugating enzyme E2 N OS=Heterocephalus glaber OX=10181 GN=GW7_08077 PE=3 SV=1
MAWLPHRIIKETQRLGAEPVPGIKAEPDESNSRYFHVVIAGPQDSPFQGGTFKLELFLPEKYPMVAPKIRFMTKIYHPNVDKLGRICLDILKDKWSPALQIRTVLLSIQALLSAPNPDDPLANDIAEQWKTNEAQAIETARAWTRLYAMNNI
>tr|H0XMK6|H0XMK6_OTOGA/2-151 [subseq from] UBC core domain-containing protein OS=Otolemur garnettii OX=30611 PE=3 SV=1
--GLLKQQLQETQRLLAEPVPGIKAEPDESNARYFHVVIAGPQDSPFEGGTFKLELFLPEEYPMAAPKVRFMTKIYHPNVDKLGRICLDILKDKWSPALQIRTVLLSIQALLSAPNPDDPLANDVAEQWKTNEAQAIETARAWTRLYAMNNI
>tr|A0A2K6QBC8|A0A2K6QBC8_RHIRO/1-152 [subseq from] UBC core domain-containing protein OS=Rhinopithecus roxellana OX=61622 PE=3 SV=1
MAGLPRRIIKETLRLLAEPVPGIRAEPDESNARYFHVVIAGPQDSPFEGGTFKLELFLPKEYPMAAPKVHFITKIYHPNVDKLGRICLDILKDKWSPALQIRIVLLSIQALLSASNPDDPLANDVAEQWKTNEAQAIETARAWTRLYAMNNI
>tr|A0A1D5QUF9|A0A1D5QUF9_MACMU/1-114 [subseq from] UBC core domain-containing protein OS=Macaca mulatta OX=9544 GN=UBE2N PE=3 SV=2
MAGLPRRIIKETQRLLAEPVPGIKAEPDESNARYFHVVIAGPQDSPFEGGTFKLELFLPEEYPMAAPKVRFMTKIYHPNVDKLGRICLDILKGKCY--LYQHMLLLSfLLFLLSIP-------------------------------------
>tr|A0A1D5QUF9|A0A1D5QUF9_MACMU/150-210 [subseq from] UBC core domain-containing protein OS=Macaca mulatta OX=9544 GN=UBE2N PE=3 SV=2
-------------------------------------------------------------------------------------------IDKWSPALQIRTVLLSIQALLSAPNPDDPLANDVAEQWKTNEAQAIETARAWTRLYAMNNI
>tr|A0A1A7WJT7|A0A1A7WJT7_9TELE/1-150 [subseq from] Ubiquitin-conjugating enzyme E2N OS=Iconisemion striatum OX=60296 GN=UBE2N PE=3 SV=1
MAGLPRRIIKETQRLLAEPVPGIKAEPDEGNARYFHVVIAGPQDSPFEGGTFKLELFLPEEYPMAAPKVRFMTKIYHPNVDKLGRICLDILKDKWSPALQIRTVLLSIQALLSAPNPDDPLANDVAEKWKSNEAEAIETAKTWTRLYAGN--
>tr|A0A1A8CGP9|A0A1A8CGP9_9TELE/1-150 [subseq from] Ubiquitin-conjugating enzyme E2N OS=Nothobranchius kadleci OX=1051664 GN=UBE2N PE=3 SV=1
MAGLPRRIIKETQRLLAEPVPGIKAEPDEGNARYFHVVIAGPQDSPFEGGTFKLELFLPEEYPMAAPKVRFMTKIYHPNVDKLGRICLDILKDKWSPALQIRTVLLSIQALLSAPNPDDPLANDVAEKWKSNEAEAIETAKTWTRLYAGN--
>tr|A0A1A8FW24|A0A1A8FW24_9TELE/1-150 [subseq from] Ubiquitin-conjugating enzyme E2N OS=Nothobranchius korthausae OX=1143690 GN=UBE2N PE=3 SV=1
MAGLPRRIIKETQRLLAEPVPGIKAEPDEGNARYFHVVIAGPQDSPFEGGTFKLELFLPEEYPMAAPKVRFMTKIYHPNVDKLGRICLDILKDKWSPALQIRTVLLSIQALLSAPNPDDPLANDVAEKWKSNEAEAIETAKTWTRLYAGN--
>tr|A0A1A8KID4|A0A1A8KID4_NOTKU/1-150 [subseq from] Ubiquitin-conjugating enzyme E2N OS=Nothobranchius kuhntae OX=321403 GN=UBE2N PE=3 SV=1
MAGLPRRIIKETQRLLAEPVPGIKAEPDEGNARYFHVVIAGPQDSPFEGGTFKLELFLPEEYPMAAPKVRFMTKIYHPNVDKLGRICLDILKDKWSPALQIRTVLLSIQALLSAPNPDDPLANDVAEKWKSNEAEAIETAKTWTRLYAGN--
>tr|A0A1A8N1J9|A0A1A8N1J9_9TELE/1-150 [subseq from] Ubiquitin-conjugating enzyme E2N OS=Nothobranchius pienaari OX=704102 GN=UBE2N PE=3 SV=1
MAGLPRRIIKETQRLLAEPVPGIKAEPDEGNARYFHVVIAGPQDSPFEGGTFKLELFLPEEYPMAAPKVRFMTKIYHPNVDKLGRICLDILKDKWSPALQIRTVLLSIQALLSAPNPDDPLANDVAEKWKSNEAEAIETAKTWTRLYAGN--
>tr|A0A1A8S9G5|A0A1A8S9G5_9TELE/1-150 [subseq from] Ubiquitin-conjugating enzyme E2N OS=Nothobranchius rachovii OX=451742 GN=UBE2N PE=3 SV=1
MAGLPRRIIKETQRLLAEPVPGIKAEPDEGNARYFHVVIAGPQDSPFEGGTFKLELFLPEEYPMAAPKVRFMTKIYHPNVDKLGRICLDILKDKWSPALQIRTVLLSIQALLSAPNPDDPLANDVAEKWKSNEAEAIETAKTWTRLYAGN--
>tr|A0A1A8UBB9|A0A1A8UBB9_NOTFU/1-150 [subseq from] Ubiquitin-conjugating enzyme E2N OS=Nothobranchius furzeri OX=105023 GN=UBE2N PE=3 SV=1
MAGLPRRIIKETQRLLAEPVPGIKAEPDEGNARYFHVVIAGPQDSPFEGGTFKLELFLPEEYPMAAPKVRFMTKIYHPNVDKLGRICLDILKDKWSPALQIRTVLLSIQALLSAPNPDDPLANDVAEKWKSNEAEAIETAKTWTRLYAGN--
>tr|A0A2I4AZM7|A0A2I4AZM7_9TELE/1-150 [subseq from] ubiquitin-conjugating enzyme E2 N OS=Austrofundulus limnaeus OX=52670 GN=LOC106515610 PE=3 SV=1
MAGLPRRIIKETQRLLAEPVPGIKAEPDEGNARYFHVVIAGPQDSPFEGGTFKLELFLPEEYPMAAPKVRFMTKIYHPNVDKLGRICLDILKDKWSPALQIRTVLLSIQALLSAPNPDDPLANDVAEKWKSNEAEAIETAKTWTRLYAGN--
>tr|A0A3B3UFJ8|A0A3B3UFJ8_9TELE/1-150 [subseq from] Ubiquitin conjugating enzyme E2 N OS=Poecilia latipinna OX=48699 PE=3 SV=1
MAGLPRRIIKETQRLLAEPVPGIKAEPDEGNARYFHVVIAGPQDSPFEGGTFKLELFLPEEYPMAAPKVRFMTKIYHPNVDKLGRICLDILKDKWSPALQIRTVLLSIQALLSAPNPDDPLANDVAEKWKSNEAEAIETAKTWTRLYAGN--
>tr|A0A3B3XMW8|A0A3B3XMW8_9TELE/1-150 [subseq from] Ubiquitin conjugating enzyme E2 N OS=Poecilia mexicana OX=48701 PE=3 SV=1
MAGLPRRIIKETQRLLAEPVPGIKAEPDEGNARYFHVVIAGPQDSPFEGGTFKLELFLPEEYPMAAPKVRFMTKIYHPNVDKLGRICLDILKDKWSPALQIRTVLLSIQALLSAPNPDDPLANDVAEKWKSNEAEAIETAKTWTRLYAGN--
>tr|A0A3Q2DUA3|A0A3Q2DUA3_CYPVA/1-150 [subseq from] Ubiquitin-conjugating enzyme E2 N OS=Cyprinodon variegatus OX=28743 PE=3 SV=1
MAGLPRRIIKETQRLLAEPVPGIKAEPDEGNARYFHVVIAGPQDSPFEGGTFKLELFLPEEYPMAAPKVRFMTKIYHPNVDKLGRICLDILKDKWSPALQIRTVLLSIQALLSAPNPDDPLANDVAEKWKSNEAEAIETAKTWTRLYAGN--
>tr|A0A2K6QH48|A0A2K6QH48_RHIRO/1-152 [subseq from] UBC core domain-containing protein OS=Rhinopithecus roxellana OX=61622 PE=3 SV=1
MAGLPLRIIKETQRLLAEPVPGIKAEPDESKARYFHVVIAGPQDSPFEGRTFKLELFLPEEYPMAAPKVRFMTKVYHPNVDKLGRICLDILKDKWSPALQIRSVLLLIQALLSAPNPDDPLANDVAEQWKTSEAQAIETARAWTRLYAMNNI
>tr|A0A665XBL9|A0A665XBL9_ECHNA/19-168 [subseq from] Ubiquitin-conjugating enzyme E2 N OS=Echeneis naucrates OX=173247 GN=LOC115056650 PE=3 SV=1
MAGLPRRIVKETQRLLAEPVPGIKAEPDEANARYFHVVIAGPQDSPFEGGTFKLELFLPEEYPMAAPKVRFMTKIYHPNVDKLGRICLDILKDKWSPALQIRTVLLSIQALLSAPNPDDPLANDVAEKWKSNEAEAIETAKSWTRLYAGN--
>tr|A0A087YDV1|A0A087YDV1_POEFO/10-159 [subseq from] Ubiquitin-conjugating enzyme E2Na OS=Poecilia formosa OX=48698 PE=3 SV=1
MAGLPRRIIKETQRLLAEPVPGIKAEPDEGNARYFHVVIAGPQDSPFEGGTFKLELFLPEEYPMAAPKVRFMTKIYHPNVDKLGRICLDILKDKWSPALQIRTVLLSIQALLSAPNPDDPLANDVAEKWKSNEAEAIETAKTWTRLYAGN--
>tr|A0A2U3ZK15|A0A2U3ZK15_ODORO/1-152 [subseq from] ubiquitin-conjugating enzyme E2 N-like OS=Odobenus rosmarus divergens OX=9708 GN=LOC101380113 PE=3 SV=1
MARLPRRIIKETQRLLAEPVPGIKAEPDESNARYFHVVIAGPQDSPFEGGTFKLELFLPEEYPMAAPKVCFITKIYHPNVDKLGRICLDILKDKWSPALQIRTVLLSIQALLSAPNPADPLANDVAEQWKTNKAQAIETARAWTRLYATNNI
>tr|A0A1S3A0Z8|A0A1S3A0Z8_ERIEU/1-152 [subseq from] ubiquitin-conjugating enzyme E2 N-like OS=Erinaceus europaeus OX=9365 GN=LOC103117512 PE=3 SV=1
MAGLPRRIIKETQRLLAEPVPGIKAEPDESNARYFHVVIAGPQDSPLREGLFKLELFLPEEYPMAAPKVHFMTKIYHPNVDKLGRICLDILKDKWSPALQIRTVLLSIQALLSAPNPDDPLANDVVEQWKTNEAQVIETARAWTRLYAMNNI
>tr|A0A452G427|A0A452G427_CAPHI/9-155 [subseq from] UBC core domain-containing protein OS=Capra hircus OX=9925 PE=3 SV=1
-----EKECKETQRLLAEPVPGIKAEPDESNARYFHVVIAGPQDSPFEGGTFKLELFLPEEYPMAAPKVRFMTKIYHPNVDKLGRICLDILKDKWSPALQIRTVLLSIQALLSAPNPDDPLANDVAEQWKTNEAQAIETARAWTRLYAMNNI
>tr|A0A3S2PWZ4|A0A3S2PWZ4_ORYJA/1-150 [subseq from] UBC core domain-containing protein OS=Oryzias javanicus OX=123683 GN=OJAV_G00057460 PE=3 SV=1
MAGLPRRIIKETQRLLAEPVPGIKAEPDESNARYFHVVIAGPQDSPFEGGTFKLELFLPEEYPMAAPKVRFMTKIYHPNVDKLGRICLDILKDKWSPALQIRTVLLSIQALLSAPNPDDPLANDVAEKWKSNEAEAIEIAKTWTRLYAGN--
>tr|A0A0S7GTA1|A0A0S7GTA1_9TELE/40-189 [subseq from] UBE2N (Fragment) OS=Poeciliopsis prolifica OX=188132 GN=UBE2N PE=3 SV=1
MAGLPRRIIKETQRLLAEPVPGIKAEPDEGNARYFHVVIAGPQDSPFEGGTFKLELFLPEEYPMAAPKVRFMTKIYHPNVDKLGRICLDILKDKWSPALQIRTVLLSIQALLSAPNPDDPLANDVAEKWKSNEAEAIETAKTWTRLYAGN--
>tr|A0A3Q1N9B4|A0A3Q1N9B4_BOVIN/15-163 [subseq from] Ubiquitin-conjugating enzyme E2 N OS=Bos taurus OX=9913 GN=UBE2N PE=1 SV=1
---LTKQMRRETQRLLAEPVPGIKAEPDESNARYFHVVIAGPQDSPFEGGTFKLELFLPEEYPMAAPKVRFMTKIYHPNVDKLGRICLDILKDKWSPALQIRTVLLSIQALLSAPNPDDPLANDVAEQWKTNEAQAIETARAWTRLYAMNNI
>tr|A0A2I3T908|A0A2I3T908_PANTR/4-148 [subseq from] Ubiquitin conjugating enzyme E2 N OS=Pan troglodytes OX=9598 GN=UBE2N PE=3 SV=1
-------LPKETQRLLAEPVPGIKAEPDESNARYFHVVIAGPQDSPFEGGTFKLELFLPEEYPMAAPKVRFMTKIYHPNVDKLGRICLDILKDKWSPALQIRTVLLSIQALLSAPNPDDPLANDVAEQWKTNEAQAIETARAWTRLYAMNNI
>tr|A0A2R9A3B8|A0A2R9A3B8_PANPA/4-148 [subseq from] Ubiquitin conjugating enzyme E2 N OS=Pan paniscus OX=9597 PE=3 SV=1
-------LPKETQRLLAEPVPGIKAEPDESNARYFHVVIAGPQDSPFEGGTFKLELFLPEEYPMAAPKVRFMTKIYHPNVDKLGRICLDILKDKWSPALQIRTVLLSIQALLSAPNPDDPLANDVAEQWKTNEAQAIETARAWTRLYAMNNI
>tr|A0A3Q7U1Q7|A0A3Q7U1Q7_VULVU/1-152 [subseq from] ubiquitin-conjugating enzyme E2 N-like OS=Vulpes vulpes OX=9627 GN=LOC112932868 PE=3 SV=1
MAWLPHRIIKETQHLGAEPVPGIKAEPDESNARYFHVVIAGPQDSPFEGGTFKLELFLPEEYLMAAPKVRFMTKIYHPNVDKLGRICLDILKDKWSPALQIRTVLLSIQALLSAPNPDDPLANDVGEQWKTNEAQAIETARAWTRLYAMNNI
>tr|W5Q2R9|W5Q2R9_SHEEP/9-153 [subseq from] UBC core domain-containing protein OS=Ovis aries OX=9940 PE=3 SV=1
-------FYKETQRLLAEPVPGIKAEPDESNARYFHVVIAGPQDSPFEGGTFKLELFLPEEYPMAAPKVRFMTKIYHPNVDKLGRICLDILKDKWSPALQIRTVLLSIQALLSAPNPDDPLANDVAEQWKTNEAQAIETARAWTRLYAMNNI
>tr|A0A2K5HFF9|A0A2K5HFF9_COLAP/1-152 [subseq from] Ubiquitin-conjugating enzyme E2 N-like OS=Colobus angolensis palliatus OX=336983 PE=3 SV=1
MAGLPHRIIKETQCLLVGPVPGIKAEPDESNAHYFHVVIAGPQHSPFEGGTFKLELFLPEEYPMAAPKVRFMTKIYHPNVDKLGRICLDILKDKWSPALQIRTVLLSIQALLSAPNPDDPLANDVVEQWKTNEAQAIETARAWTRLYAMNNI
>tr|A0A485ND57|A0A485ND57_LYNPA/19-162 [subseq from] Ubiquitin-conjugating enzyme e2 n OS=Lynx pardinus OX=191816 GN=LYPA_23C016570 PE=3 SV=1
--------LKETQRLLAEPVPGIKAEPDESNARYFHVVIAGPQDSPFEGGTFKLELFLPEEYPMAAPKVRFMTKIYHPNVDKLGRICLDILKDKWSPALQIRTVLLSIQALLSAPNPDDPLANDVAEQWKTNEAQAIETARAWTRLYAMNNI
>tr|U3J5I9|U3J5I9_ANAPP/4-156 [subseq from] UBC core domain-containing protein OS=Anas platyrhynchos platyrhynchos OX=8840 PE=3 SV=2
---LPRphRLLqkQETQRLLAEPVPGIKAEPDESNARYFHVVIAGPQDSPFEGGTFKLELFLPEEYPMAAPKVRFMTKIYHPNVDKLGRICLDILKDKWSPALQIRTVLLSIQALLSAPNPDDPLANDVAEQWKTNEAQAIETARAWTRLYAMNNI
>tr|A0A3P9PXH7|A0A3P9PXH7_POERE/56-205 [subseq from] Ubiquitin-conjugating enzyme E2 N OS=Poecilia reticulata OX=8081 PE=3 SV=1
MAGLPRRIIKETQRLLAEPVPGIKAEPDEGNARYFHVVIAGPQDSPFEGGTFKLELFLPEEYPMAAPKVRFMTKIYHPNVDKLGRICLDILKDKWSPALQIRTVLLSIQALLSAPNPDDPLANDVAEKWKSNEAEAIETAKTWTRLYAGN--
>tr|A0A5N3Y1V9|A0A5N3Y1V9_MUNRE/1-152 [subseq from] UBC core domain-containing protein OS=Muntiacus reevesi OX=9886 GN=FD755_010474 PE=3 SV=1
MAGLPRRIIKETQRLLTEPVPGIKAKPDESNARYFHVVIAGPQDSPFEGGTFKLELFLPEEYPMAAPKVCFMNKIYHPNVDKLGRICLDILKDKWSPALQIRTVLLSIQALLSAPNTDDPLANDVAEQWKTNEAQAIETPTAWTRLYAMNNI
>tr|A0A6P9FAJ7|A0A6P9FAJ7_ZALCA/1-152 [subseq from] ubiquitin-conjugating enzyme E2 N-like OS=Zalophus californianus OX=9704 GN=LOC113927102 PE=3 SV=1
MAGLPRRIIKETQRLLVEPVPRIEAEPDESNARYFHVVIAGPQDSPFEGGTFKLELFLPEEYPMAAPKVCFMTKIYHPNVDKLGRICLDILKDKWSPAQQIRTVLLLIQALLSAPNPDDPLANDVAEQWKTNKAQAIETARAWTRLYAMNNI
>tr|A0A3Q4GDZ3|A0A3Q4GDZ3_NEOBR/1-150 [subseq from] Ubiquitin-conjugating enzyme E2 N-like OS=Neolamprologus brichardi OX=32507 PE=3 SV=1
MAGLPRRIIKETQRLLAEPVPGIKAEPDEANARYFHVVIAGPQDSPFEGGTFRLELFLPEEYPMAAPKVRFMTKIYHPNVDKLGRICLDILKDKWSPALQIRTVLLSIQALLSAPNPDDPLANDVAEKWKTSEAEAIETAKTWTRLYAGN--
>tr|A0A668TMI2|A0A668TMI2_OREAU/1-150 [subseq from] Ubiquitin-conjugating enzyme E2Na OS=Oreochromis aureus OX=47969 PE=3 SV=1
MAGLPRRIIKETQRLLAEPVPGIKAEPDEANARYFHVVIAGPQDSPFEGGTFRLELFLPEEYPMAAPKVRFMTKIYHPNVDKLGRICLDILKDKWSPALQIRTVLLSIQALLSAPNPDDPLANDVAEKWKTSEAEAIETAKTWTRLYAGN--
>tr|A0A1U7SU22|A0A1U7SU22_CARSF/123-269 [subseq from] ubiquitin-conjugating enzyme E2 N OS=Carlito syrichta OX=1868482 GN=LOC103255197 PE=3 SV=2
----PRR-LRETQRLLAEPVPGIKAEPDESNARYFHVVIAGPQDSPFEGGTFKLELFLPEEYPMAAPKVRFMTKIYHPNVDKLGRICLDILKDKWSPALQIRTVLLSIQALLSAPNPDDPLANDVAEQWKTNEAQAIETARAWTRLYAMNNI
>tr|A0A6J0VFG2|A0A6J0VFG2_9SAUR/14-158 [subseq from] ubiquitin-conjugating enzyme E2 N isoform X1 OS=Pogona vitticeps OX=103695 GN=UBE2N PE=3 SV=1
-------VPKETQRLLAEPVPGIKAEPDESNARYFHVVIAGPQDSPFEGGTFKLELFLPEEYPMAAPKVRFMTKIYHPNVDKLGRICLDILKDKWSPALQIRTVLLSIQALLSAPNPDDPLANDVAEQWKTNEAQAIETARAWTRLYAMNNI
>tr|A0A6J2EYD5|A0A6J2EYD5_ZALCA/46-197 [subseq from] ubiquitin-conjugating enzyme E2 N-like OS=Zalophus californianus OX=9704 GN=LOC113934675 PE=3 SV=1
MAGLPHRIIKETQRLLAEPVPGIKAEPDESNAHYFHVVIAGPQDSPFEGGTFKLELFLPEEYLMAAPKVHFMTKIYHPNVDKLGRICLDILKAKWSPALQIHTVLLSIQALLSAPNPDDPLANDVAEQWKTNEAQAIETARAWTRLYAMNNI
>tr|K7FBN2|K7FBN2_PELSI/8-152 [subseq from] UBC core domain-containing protein OS=Pelodiscus sinensis OX=13735 PE=3 SV=1
-------LLQETQRLLAEPVPGIKAEPDESNARYFHVVIAGPQDSPFEGGTFKLELFLPEEYPMAAPKVRFMTKIYHPNVDKLGRICLDILKDKWSPALQIRTVLLSIQALLSAPNPDDPLANDVAEQWKTNEAQAIETARAWTRLYAMNNI
>tr|A0A3Q1MW26|A0A3Q1MW26_BOVIN/11-154 [subseq from] Ubiquitin-conjugating enzyme E2 N OS=Bos taurus OX=9913 GN=UBE2N PE=1 SV=1
--------SKETQRLLAEPVPGIKAEPDESNARYFHVVIAGPQDSPFEGGTFKLELFLPEEYPMAAPKVRFMTKIYHPNVDKLGRICLDILKDKWSPALQIRTVLLSIQALLSAPNPDDPLANDVAEQWKTNEAQAIETARAWTRLYAMNNI
>tr|A0A146ZSL6|A0A146ZSL6_FUNHE/1-150 [subseq from] Ubiquitin-conjugating enzyme E2 N OS=Fundulus heteroclitus OX=8078 PE=3 SV=1
MAGLPRRIIKETQRLLAEPVPGIKAEPDEGNARYFHVVIAGPQDSPFEGGTFKLELFLPEEYPMAAPKVRFMTKIYHPNVDKLGRICLDILKDKWSPALQIRTVLLSIQALLSAPNPDDPLANDVAEKWKSNEVEAIETAKTWTRLYAGN--
>tr|A0A3P8SDB2|A0A3P8SDB2_AMPPE/1-150 [subseq from] Ubiquitin-conjugating enzyme E2Na OS=Amphiprion percula OX=161767 PE=3 SV=1
MAGLPRRIIKETQRLLAEPVPGIKAEPDEGNARYFHVVIAGPQDSPFEGGTFKLELFLPEEYPMAAPKVRFMTKIYHPNVDKLGRICLDILKDKWSPALQIRTVLLSIQALLSAPNPDDPLANDVAEKWKSSEAEAIETAKSWTRLYAGN--
>tr|A0A3Q1C8I6|A0A3Q1C8I6_AMPOC/1-150 [subseq from] Ubiquitin conjugating enzyme E2 N OS=Amphiprion ocellaris OX=80972 PE=3 SV=1
MAGLPRRIIKETQRLLAEPVPGIKAEPDEGNARYFHVVIAGPQDSPFEGGTFKLELFLPEEYPMAAPKVRFMTKIYHPNVDKLGRICLDILKDKWSPALQIRTVLLSIQALLSAPNPDDPLANDVAEKWKSSEAEAIETAKSWTRLYAGN--
>tr|A0A670IUH1|A0A670IUH1_PODMU/10-155 [subseq from] UBC core domain-containing protein OS=Podarcis muralis OX=64176 PE=3 SV=1
------SLFQETQRLLAEPVPGIKAEPDESNARYFHVVIAGPQDSPFEGGTFKLELFLPEEYPMAAPKVRFMTKIYHPNVDKLGRICLDILKDKWSPALQIRTVLLSIQALLSAPNPDDPLANDVAEQWKTNEAQAIETARAWTRLYAMNNI
>tr|A0A6P7I844|A0A6P7I844_9TELE/1-150 [subseq from] ubiquitin-conjugating enzyme E2 N OS=Parambassis ranga OX=210632 GN=ube2n PE=3 SV=1
MAGLPRRIIKETQRLLAEPVPGIKAEPDEGNARYFHVVIAGPQDSPFEGGTFKLELFLPEEYPMAAPKVRFMTKIYHPNVDKLGRICLDILKDKWSPALQIRTVLLSIQALLSAPNPDDPLANDVAEKWKSSEAEAIETAKSWTRLYAGN--
>tr|A0A2U3XYG9|A0A2U3XYG9_LEPWE/49-199 [subseq from] ubiquitin-conjugating enzyme E2 N-like OS=Leptonychotes weddellii OX=9713 GN=LOC102735971 PE=3 SV=1
-ARLPHRIIKETQRLLAEPVPGIKAEPDESNARYFHVVNAGPQDSPFEGGTFKLELFLPEEYPMAAPKVHFMTKIYHPNVDKLGRICLDILKDKWFPALQIRTVLLSIQALLSAPNPDDPLANDEAEQWKTNEAQAIETARAWTRLYAMNNI
>tr|A0A6P3F6X5|A0A6P3F6X5_OCTDE/1-152 [subseq from] ubiquitin-conjugating enzyme E2 N-like OS=Octodon degus OX=10160 GN=LOC101564699 PE=3 SV=1
MAGLPSRIIKETQHLLAEPVPGIKAEPEESNARYFHVVIAGPQDSPFEGGTFKLELFLPEEYPMAAPKVRFMTKIYHPNVDKLGRICLDILKDKWSPAPQIRTVLLSSQALLSAPNPGDPLANDVAEQWKPNEAQAIETARAWTRLYAMNNI
>tr|G5B2C5|G5B2C5_HETGA/1-152 [subseq from] Ubiquitin-conjugating enzyme E2 N OS=Heterocephalus glaber OX=10181 GN=GW7_07069 PE=3 SV=1
MAGLPRRIIKETQRLVAEPVPGIKAKPDESNAHYFHAVIAGPQDSPFEGGTFKLELFLPEEYPMAAPKVRFMTKIYHPNVDKLGRICLDILKDTWSPALQIRTVLLSVQALLSAPNPENPLANDVAEPWKTNEAQAIETARAWTKLYAMNNI
>tr|G3RUJ8|G3RUJ8_GORGO/5-149 [subseq from] UBC core domain-containing protein OS=Gorilla gorilla gorilla OX=9595 PE=3 SV=2
----PR---RETQRLLAEPVPGIKAEPDESNARYFHVVIAGPQDSPFEGGTFKLELFLPEEYPMAAPKVRFMTKIYHPNVDKLGRICLDILKDKWSPALQIRTVLLSIQALLSAPNPDDPLANDVAEQWKTNEAQAIETARAWTRLYAMNNI
>tr|A0A3Q1FFA2|A0A3Q1FFA2_9TELE/1-150 [subseq from] Ubiquitin conjugating enzyme E2 N OS=Acanthochromis polyacanthus OX=80966 PE=3 SV=1
MAGLPRRIIKETQRLLAEPVPGIKAEPDEGNARYFHVVIAGPQDSPFEGGTFKLELFLPEEYPMAAPKVRFMTKIYHPNVDKLGRICLDILKDKWSPALQIRTVLLSIQALLSAPNPDDPLANDVAEKWKSSEAEAIETAKTWTRLYAGN--
>tr|A0A3Q3EWI1|A0A3Q3EWI1_KRYMA/1-150 [subseq from] Ubiquitin conjugating enzyme E2 N OS=Kryptolebias marmoratus OX=37003 PE=3 SV=1
MAGLPRRIIKETQRLLAEPVPGIKAEPDEGNARYFHVVIAGPQDSPFEGGTFKLELFLPEEYPMAAPKVRFMTKIYHPNVDKLGRICLDILKDKWSPALQIRTVLLSIQALLSAPNPDDPLANDVAEKWKSSEAEAIETAKTWTRLYAGN--
>tr|A0A3Q7QDE5|A0A3Q7QDE5_CALUR/1-152 [subseq from] ubiquitin-conjugating enzyme E2 N-like OS=Callorhinus ursinus OX=34884 GN=LOC112836311 PE=3 SV=1
MAGLPRRIIKETQRLLAEPVPGIKAEPDESNAHYFHVVIAGPQDSPFEGGTFKLELFLPEEYLMAAPKVHSMTKIYHPNVDKLGRICLDILKAKWSPALQIRTVLLSIQALLSAPNPDDPLAKDVAEQWKTNEAQAIETARAWTRLYAMNNI
>tr|M3ZGS3|M3ZGS3_XIPMA/1-150 [subseq from] UBC core domain-containing protein OS=Xiphophorus maculatus OX=8083 PE=3 SV=1
MAGLPRRIIKETQRLLAEPVPGIKAEPDEGNARYFHVVIAGPQDSPFEGGTFKLELFLPEEYPMAAPKVRFMTKIYHPNVDKLGRICLDILKDKWSPALQIRTVLLSIQALLSAPNPDDPLANDVAEKWKSSEAEAIETAKTWTRLYAGN--
>tr|A0A3B3DD62|A0A3B3DD62_ORYME/1-150 [subseq from] Ubiquitin-conjugating enzyme E2 N OS=Oryzias melastigma OX=30732 GN=FQA47_018938 PE=3 SV=1
MAGLPRRIIKETQRLLAEPVPGIKAEPDESNARYFHVVIAGPQDSPFEGGTFKLELFLPEEYPMAAPKVRFMTKIYHPNVDKLGRICLDILKDKWSPALQIRTVLLSIQALLSAPNPDDPLANDVAEKWKSNEAEAIDIAKTWTRLYAGN--
>tr|A0A3P9J9D9|A0A3P9J9D9_ORYLA/1-150 [subseq from] UBC core domain-containing protein OS=Oryzias latipes OX=8090 PE=3 SV=1
MAGLPRRIIKETQRLLAEPVPGIKAEPDESNARYFHVVIAGPQDSPFEGGTFKLELFLPEEYPMAAPKVRFMTKIYHPNVDKLGRICLDILKDKWSPALQIRTVLLSIQALLSAPNPDDPLANDVAEKWKSNEAEAIDIAKTWTRLYAGN--
>tr|A0A3Q2YXZ5|A0A3Q2YXZ5_HIPCM/1-150 [subseq from] Ubiquitin conjugating enzyme E2 N OS=Hippocampus comes OX=109280 PE=3 SV=1
MSGLPRRIIKETQRLFAEPVPGIQAEPDESNARYFHVVISGPQDSPFEGGTFKLELFLPEEYPMAAPKVRFMTKIYHPNVDKLGRICLDILKDKWSPALQIRTVLLSIQALLSAPNPDDPLANDVAEKWKTNEAEAIETAKSWTRLYAGN--
>tr|H2M6P5|H2M6P5_ORYLA/1-150 [subseq from] UBC core domain-containing protein OS=Oryzias latipes OX=8090 GN=ube2n PE=3 SV=1
MAGLPRRIIKETQRLLAEPVPGIKAEPDESNARYFHVVIAGPQDSPFEGGTFKLELFLPEEYPMAAPKVRFMTKIYHPNVDKLGRICLDILKDKWSPALQIRTVLLSIQALLSAPNPDDPLANDVAEKWKSNEAEAIDIAKTWTRLYAGN--
>tr|M3Y7T9|M3Y7T9_MUSPF/5-152 [subseq from] UBC core domain-containing protein OS=Mustela putorius furo OX=9669 PE=3 SV=1
----PFCFLEETQRLLAEPVPGIKAEPDESNARYFHVVIAGPQDSPYEGGTFKLELFLPEEYPMAAPKVRFMTKIYHPNVDKLGRICLDILKDKWSPALQIRTVLLSIQALLSAPNPDDPLANDVAEQWKTNEAQAIETARAWTRLYAMNNI
>tr|A0A6I9MHQ8|A0A6I9MHQ8_PERMB/11-155 [subseq from] LOW QUALITY PROTEIN: ubiquitin-conjugating enzyme E2 N OS=Peromyscus maniculatus bairdii OX=230844 GN=Ube2n PE=3 SV=1
-------LLXETQRLLAEPVPGIKAEPDESNARYFHVVIAGPQDSPFEGGTFKLELFLPEEYPMAAPKVRFMTKIYHPNVDKLGRICLDILKDKWSPALQIRTVLLSIQALLSAPNPDDPLANDVAEQWKTNEAQAIETARAWTRLYAMNNI
>tr|A0A2K5H864|A0A2K5H864_COLAP/1-152 [subseq from] Ubiquitin-conjugating enzyme E2 N-like OS=Colobus angolensis palliatus OX=336983 PE=3 SV=1
MAGLPCRIMKETQHLLAELVPGIKAEPDESNARYFHVVIAGPQDSPFEGGTFKLELFFPKEYPMAAPKVRFMTKIYHPNVDKLGRICLDILKDKWSPPLQIRTVLLSIQALLSAPNPDDPLANDVVEQWKTNEAQAIETARAWTRLYAMNNI
>tr|A0A6I8S1T4|A0A6I8S1T4_XENTR/14-163 [subseq from] Ubiquitin conjugating enzyme E2 N OS=Xenopus tropicalis OX=8364 GN=ube2n PE=3 SV=1
--GLPLSLLLETQRLLAEPVPGIKAEPDENNARYFHVLIAGPQDSPFEGGTFKLELFLPEEYPMAAPKVRFMTKIYHPNVDKLGRICLDILKDKWSPALQIRTVLLSIQALLSAPNPDDPLANDVAEQWKTNEAQAIETARAWTRLHAMNNI
>tr|A0A2Y9HIQ1|A0A2Y9HIQ1_NEOSC/15-165 [subseq from] ubiquitin-conjugating enzyme E2 N-like OS=Neomonachus schauinslandi OX=29088 GN=LOC110585692 PE=3 SV=1
-ARLPHGIIKETQRLLAEPVPGIKAEPDESNARYFHVVIAGPQDSPFEGGTFKLELFLPEEYPMAAPEVHFMTKIYHPNVDKLGRICLDILKDKWFPALQIRTVLLSIQASLSAPNPDDPLANDVAEQWKTNEAQAIETARAWTRLYAMNNI
>tr|A0A671XIG3|A0A671XIG3_SPAAU/1-151 [subseq from] Ubiquitin conjugating enzyme E2 N OS=Sparus aurata OX=8175 GN=UBE2NL PE=3 SV=1
MAGLPRRIIKETQRLIAEPVPGIRAEPDESNARYFHVVIAGPQDSPFEGGTFKLELFLPEEYPMAAPKVRFMTKIYHPNVDKLGRICLDILKDKWSPALQIRTVLLSIQALLSAPNPDDPLANDVAEKWKSSEAEAIETAKTWTRLYANKN-
>tr|A0A5F5PII4|A0A5F5PII4_HORSE/11-155 [subseq from] Ubiquitin conjugating enzyme E2 N OS=Equus caballus OX=9796 GN=UBE2N PE=3 SV=1
-------LEGETQRLLAEPVPGIKAEPDESNARYFHVVIAGPQDSPFEGGTFKLELFLPEEYPMAAPKVRFMTKIYHPNVDKLGRICLDILKDKWSPALQIRTVLLSIQALLSAPNPDDPLANDVAEQWKTNEAQAIETARAWTRLYAMNNI
>tr|A0A2K6NNK3|A0A2K6NNK3_RHIRO/1-152 [subseq from] UBC core domain-containing protein OS=Rhinopithecus roxellana OX=61622 PE=3 SV=1
MARLPRRIIKETQRLLAEPVPGIKAEPDESNACYFHVVIAGPQDSPFEGGTFKLELFLLEEYPMAAPKVSFMTKIYHPNVDKLGRICLDILKDKWSPALQIRIVLLLIQALLSAPNPDDPLANDVAEQWKTNEAQAIETARAWTRLYAMNNI
>tr|A0A1U7QI05|A0A1U7QI05_MESAU/1-152 [subseq from] ubiquitin-conjugating enzyme E2 N-like OS=Mesocricetus auratus OX=10036 GN=LOC101835419 PE=3 SV=1
MAGLPRRIIKETQRLLAEPVPGIKAEPDESNAHYFHVVIAGPQDSPFEGGTFKLELFLPEEYPMAAPKVRFMTKIYHPNVDKLGRICLDILKDKWSSALQICTVLLSIQALLSAPNPDDLLANDVAEQWKTNEAHGIETARAWSRLYAMNNI
>tr|A0A2I3FQA7|A0A2I3FQA7_NOMLE/7-149 [subseq from] UBC core domain-containing protein OS=Nomascus leucogenys OX=61853 GN=UBE2N PE=3 SV=1
---------QETQRLLAEPVPGIKAEPDESNARYFHVVIAGPQDSPFEGGTFKLELFLPEEYPMAAPKVRFMTKIYHPNVDKLGRICLDILKDKWSPALQIRTVLLSIQALLSAPNPDDPLANDVAEQWKTNEAQAIETARAWTRLYAMNNI
>tr|G1NFP8|G1NFP8_MELGA/11-155 [subseq from] UBC core domain-containing protein OS=Meleagris gallopavo OX=9103 PE=3 SV=2
-------LCGETQRLLAEPVPGIKAEPDESNARYFHVVIAGPQDSPFEGGTFKLELFLPEEYPMAAPKVRFMTKIYHPNVDKLGRICLDILKDKWSPALQIRTVLLSIQALLSAPNPDDPLANDVAEQWKTNEAQAIETARAWTRLYAMNNI
>tr|A0A3B4G8K2|A0A3B4G8K2_9CICH/1-150 [subseq from] Ubiquitin-conjugating enzyme E2 N OS=Pundamilia nyererei OX=303518 PE=3 SV=1
MAGLPRRIIKETQRLLAEPVPGIKAEPDEANARYFHVVIAGPQDSPFEGGTFRLELFLPEEYPMAAPKVRFMTKIYHPNVDKLGRICLDILKDKWSPALQIRTVLLSIQALLSAPNPDDPLANDVAEKWKSSEAEAIETAKTWTRLYAGN--
>tr|A0A3P8RF64|A0A3P8RF64_ASTCA/1-150 [subseq from] Ubiquitin-conjugating enzyme E2 N OS=Astatotilapia calliptera OX=8154 PE=3 SV=1
MAGLPRRIIKETQRLLAEPVPGIKAEPDEANARYFHVVIAGPQDSPFEGGTFRLELFLPEEYPMAAPKVRFMTKIYHPNVDKLGRICLDILKDKWSPALQIRTVLLSIQALLSAPNPDDPLANDVAEKWKSSEAEAIETAKTWTRLYAGN--
>tr|A0A3P9CSF0|A0A3P9CSF0_9CICH/1-150 [subseq from] Ubiquitin conjugating enzyme E2 N OS=Maylandia zebra OX=106582 GN=UBE2NL PE=3 SV=1
MAGLPRRIIKETQRLLAEPVPGIKAEPDEANARYFHVVIAGPQDSPFEGGTFRLELFLPEEYPMAAPKVRFMTKIYHPNVDKLGRICLDILKDKWSPALQIRTVLLSIQALLSAPNPDDPLANDVAEKWKSSEAEAIETAKTWTRLYAGN--
>tr|A0A3Q3CS74|A0A3Q3CS74_HAPBU/1-150 [subseq from] Ubiquitin-conjugating enzyme E2 N OS=Haplochromis burtoni OX=8153 PE=3 SV=1
MAGLPRRIIKETQRLLAEPVPGIKAEPDEANARYFHVVIAGPQDSPFEGGTFRLELFLPEEYPMAAPKVRFMTKIYHPNVDKLGRICLDILKDKWSPALQIRTVLLSIQALLSAPNPDDPLANDVAEKWKSSEAEAIETAKTWTRLYAGN--
>tr|A0A6I9IVN3|A0A6I9IVN3_VICPA/2-144 [subseq from] ubiquitin-conjugating enzyme E2 N isoform X2 OS=Vicugna pacos OX=30538 GN=UBE2N PE=3 SV=1
---------EETQRLLAEPVPGIKAEPDESNARYFHVVIAGPQDSPFEGGTFKLELFLPEEYPMAAPKVRFMTKIYHPNVDKLGRICLDILKDKWSPALQIRTVLLSIQALLSAPNPDDPLANDVAEQWKTNEAQAIETARAWTRLYAMNNI
>tr|A0A6J3JI23|A0A6J3JI23_SAPAP/2-144 [subseq from] ubiquitin-conjugating enzyme E2 N isoform X2 OS=Sapajus apella OX=9515 GN=UBE2N PE=3 SV=1
---------EETQRLLAEPVPGIKAEPDESNARYFHVVIAGPQDSPFEGGTFKLELFLPEEYPMAAPKVRFMTKIYHPNVDKLGRICLDILKDKWSPALQIRTVLLSIQALLSAPNPDDPLANDVAEQWKTNEAQAIETARAWTRLYAMNNI
>tr|A0A6P9FMP9|A0A6P9FMP9_ZALCA/1-152 [subseq from] ubiquitin-conjugating enzyme E2 N-like OS=Zalophus californianus OX=9704 GN=LOC113938033 PE=4 SV=1
MAGLPRRIIKETQRLLAEPVPGIKAEPDESNAHYFHVVVAGPQDSPFEGGTFKLELFLPGEYPMAAPKVRFMTKIYHPNVDKLGRIYSDILKDKWSPALQIHTVLLSIQALLSAPNPDDPLANDIAEQWKTNEAQTIETARAWTRLYAMNSI
>tr|V9LGC3|V9LGC3_CALMI/1-151 [subseq from] Ubiquitin-conjugating enzyme E2 N OS=Callorhinchus milii OX=7868 PE=2 SV=1
MAGLPRRILKETQRLLAEPVPGIRAEPDDGNARYFHVVIAGPQDSPFEGGNFKLELFLPEEYPMAAPKVRFVTKIYHPNVDKLGRICLDILKDKWSPALQIRTVLLSIQALLSAPNPDDPLANDVAEQWKVSEAQAIETARAWTRLYASSN-
>tr|A0A286XD32|A0A286XD32_CAVPO/12-154 [subseq from] UBC core domain-containing protein OS=Cavia porcellus OX=10141 PE=3 SV=1
---------SETQRLLAEPVPGIKAEPDESNARYFHVVIAGPQDSPFEGGTFKLELFLPEEYPMAAPKVRFMTKIYHPNVDKLGRICLDILKDKWSPALQIRTVLLSIQALLSAPNPDDPLANDVAEQWKTNEAQAIETARAWTRLYAMNNI
>tr|A0A452T6V3|A0A452T6V3_URSMA/4-146 [subseq from] UBC core domain-containing protein OS=Ursus maritimus OX=29073 PE=3 SV=1
---------SETQRLLAEPVPGIKAEPDESNARYFHVVIAGPQDSPFEGGTFKLELFLPEEYPMAAPKVRFMTKIYHPNVDKLGRICLDILKDKWSPALQIRTVLLSIQALLSAPNPDDPLANDVAEQWKTNEAQAIETARAWTRLYAMNNI
>tr|A0A384BUQ3|A0A384BUQ3_URSMA/64-206 [subseq from] ubiquitin-conjugating enzyme E2 N OS=Ursus maritimus OX=29073 GN=UBE2N PE=3 SV=1
---------KETQRLLAEPVPGIKAEPDESNARYFHVVIAGPQDSPFEGGTFKLELFLPEEYPMAAPKVRFMTKIYHPNVDKLGRICLDILKDKWSPALQIRTVLLSIQALLSAPNPDDPLANDVAEQWKTNEAQAIETARAWTRLYAMNNI
>tr|A0A667XIT5|A0A667XIT5_9TELE/1-152 [subseq from] Ubiquitin-conjugating enzyme E2 N-like OS=Myripristis murdjan OX=586833 GN=LOC115355075 PE=3 SV=1
MSALPRRILKETQRLLAEPVPGITAKPDETNARYFHVVIAGPQDSPFEGGTFKLELFLPEEYPMAAPKVRFMTKIYHPNVDKLGRICLDILKDKWSPALQIRTVLLSIQALLSAPNPDDPLANDVAEQWKKNEGQAIETARTWTRLYAGNNI
>tr|A0A2I3HVI2|A0A2I3HVI2_NOMLE/7-148 [subseq from] UBC core domain-containing protein OS=Nomascus leucogenys OX=61853 GN=UBE2N PE=3 SV=1
----------ETQRLLAEPVPGIKAEPDESNARYFHVVIAGPQDSPFEGGTFKLELFLPEEYPMAAPKVRFMTKIYHPNVDKLGRICLDILKDKWSPALQIRTVLLSIQALLSAPNPDDPLANDVAEQWKTNEAQAIETARAWTRLYAMNNI
>tr|A0A6J0W455|A0A6J0W455_ODOVR/72-214 [subseq from] ubiquitin-conjugating enzyme E2 N isoform X1 OS=Odocoileus virginianus texanus OX=9880 GN=LOC110126629 PE=3 SV=1
---------KETQRLLAEPVPGIKAEPDESNARYFHVVIAGPQDSPFEGGTFKLELFLPEEYPMAAPKVRFMTKIYHPNVDKLGRICLDILKDKWSPALQIRTVLLSIQALLSAPNPDDPLANDVAEQWKTNEAQAIETARAWTRLYAMNNI
>tr|A0A2I2YG43|A0A2I2YG43_GORGO/11-153 [subseq from] UBC core domain-containing protein OS=Gorilla gorilla gorilla OX=9595 PE=3 SV=1
---------SETQRLLAEPVPGIKAEPDESNARYFHVVIAGPQDSPFEGGTFKLELFLPEEYPMAAPKVRFMTKIYHPNVDKLGRICLDILKDKWSPALQIRTVLLSIQALLSAPNPDDPLANDVAEQWKTNEAQAIETARAWTRLYAMNNI
>tr|A0A3Q1JKF0|A0A3Q1JKF0_ANATE/1-150 [subseq from] Ubiquitin-conjugating enzyme E2Na OS=Anabas testudineus OX=64144 PE=3 SV=1
MAGLPRRIIKETQRLIAEPVPGIIAEPDEGNARYFHVVIAGPQDSPFEGGTFKLELFLPEEYPMAAPKVRFMTKIYHPNVDKLGRICLDILKDKWSPALQIRTVLLSIQALLSAPNPDDPLANDVAEKWKSNEAEAIETAKSWTRLYAGN--
>tr|A0A674GR79|A0A674GR79_TAEGU/4-145 [subseq from] UBC core domain-containing protein OS=Taeniopygia guttata OX=59729 GN=UBE2N PE=3 SV=1
----------ETQRLLAEPVPGIKAEPDESNARYFHVVIAGPQDSPFEGGTFKLELFLPEEYPMAAPKVRFMTKIYHPNVDKLGRICLDILKDKWSPALQIRTVLLSIQALLSAPNPDDPLANDVAEQWKTNEAQAIETARAWTRLYAMNNI
>tr|A0A3Q3LH60|A0A3Q3LH60_9TELE/1-150 [subseq from] Ubiquitin-conjugating enzyme E2Na OS=Mastacembelus armatus OX=205130 PE=3 SV=1
MAGLPRRIVKETQRLIAEPVPGIVAEPDEGNARYFHVVIAGPQDSPFEGGTFKLELFLPEEYPMAAPKVRFMTKIYHPNVDKLGRICLDILKDKWSPALQIRTVLLSIQALLSAPNPDDPLANDVAEKWKSNEAEAIETAKSWTRLYAGN--
>tr|A0A6P7MWE9|A0A6P7MWE9_BETSP/1-150 [subseq from] ubiquitin-conjugating enzyme E2 N OS=Betta splendens OX=158456 GN=ube2n PE=3 SV=1
MAGLPRRIIKETQRLIAEPVPGIIAEPDEGNARYFHVVIAGPQDSPFEGGTFKLELFLPEEYPMAAPKVRFMTKIYHPNVDKLGRICLDILKDKWSPALQIRTVLLSIQALLSAPNPDDPLANDVAEKWKSNEAEAIETAKSWTRLYAGN--
>tr|A0A2I0LWE6|A0A2I0LWE6_COLLI/25-167 [subseq from] Ubiquitin-conjugating enzyme E2N OS=Columba livia OX=8932 GN=UBE2N PE=3 SV=1
---------LETQRLLAEPVPGIKAEPDESNARYFHVVIAGPQDSPFEGGTFKLELFLPEEYPMAAPKVRFMTKIYHPNVDKLGRICLDILKDKWSPALQIRTVLLSIQALLSAPNPDDPLANDVAEQWKTNEAQAIETARAWTRLYAMNNI
>tr|A0A803V5N0|A0A803V5N0_FICAL/3-144 [subseq from] Uncharacterized protein OS=Ficedula albicollis OX=59894 PE=4 SV=1
----------ETQRLLAEPVPGIKAEPDESNARYFHVVIAGPQDSPFEGGTFKLELFLPEEYPMAAPKVRFMTKIYHPNVDKLGRICLDILKDKWSPALQIRTVLLSIQALLSAPNPDDPLANDVAEQWKTNEAQAIETARAWTRLYAMNNI
>tr|A0A452G478|A0A452G478_CAPHI/8-149 [subseq from] UBC core domain-containing protein OS=Capra hircus OX=9925 PE=3 SV=1
----------ETQRLLAEPVPGIKAEPDESNARYFHVVIAGPQDSPFEGGTFKLELFLPEEYPMAAPKVRFMTKIYHPNVDKLGRICLDILKDKWSPALQIRTVLLSIQALLSAPNPDDPLANDVAEQWKTNEAQAIETARAWTRLYAMNNI
>tr|A0A803V1U8|A0A803V1U8_FICAL/2-143 [subseq from] Uncharacterized protein OS=Ficedula albicollis OX=59894 PE=4 SV=1
----------ETQRLLAEPVPGIKAEPDESNARYFHVVIAGPQDSPFEGGTFKLELFLPEEYPMAAPKVRFMTKIYHPNVDKLGRICLDILKDKWSPALQIRTVLLSIQALLSAPNPDDPLANDVAEQWKTNEAQAIETARAWTRLYAMNNI
>tr|A0A3B5AXT3|A0A3B5AXT3_9TELE/1-151 [subseq from] Ubiquitin-conjugating enzyme E2 N-like OS=Stegastes partitus OX=144197 PE=3 SV=1
MAGLPRRIVKETQRLMAEPVPGITATPDEGNARYFHVVIAGPQDSPFEGGTFKLELFLPEEYPMAAPKVRFMTKIYHPNVDKLGRICLDILKDKWSPALQIRTVLLSIQALLSAPNPDDPLANDVAEQWKKNESHAIETARTWTRLYAVND-
>tr|A0A3Q7RMK5|A0A3Q7RMK5_VULVU/10-158 [subseq from] ubiquitin-conjugating enzyme E2 N-like OS=Vulpes vulpes OX=9627 GN=LOC112913808 PE=3 SV=1
---LPRRIIKETQRLLAEPVPGIKAEPDESNARYFHVVTAGPQDSPFEGGTFKLELFLPEEFPMAAPKVCFMTKIYHPNVDKLGRICLDVLKDKWSPALQIRTVLLSIQALLSAPNPDDPLANDVVEQWKTNKVQAIETARAWTRLYAINNI
>tr|A0A6J3R1U1|A0A6J3R1U1_TURTR/1-152 [subseq from] LOW QUALITY PROTEIN: ubiquitin-conjugating enzyme E2 N OS=Tursiops truncatus OX=9739 GN=LOC101331121 PE=3 SV=1
MAGLPCTIIKETQRLLAEPVPGIKAEPDESSARYFHVVIAGPQDSPFEGGTFKLELFLPEEYPMAAPKVRFMTKIYHPNVDKLGRICLDILKDKWSPALQIRAVLLSIQALLSAPDPDDPSADDVAEQWKTNEAQAIETVRAWTRLYAMNNI
>tr|A0A0Q3X5Z2|A0A0Q3X5Z2_AMAAE/21-162 [subseq from] Ubiquitin-conjugating enzyme E2 N OS=Amazona aestiva OX=12930 GN=AAES_08974 PE=3 SV=1
----------ETQRLLAEPVPGIKAEPDESNARYFHVVIAGPQDSPFEGGTFKLELFLPEEYPMAAPKVRFMTKIYHPNVDKLGRICLDILKDKWSPALQIRTVLLSIQALLSAPNPDDPLANDVAEQWKTNEAQAIETARAWTRLYAMNNI
>tr|J9P6L9|J9P6L9_CANLF/3-152 [subseq from] UBC core domain-containing protein OS=Canis lupus familiaris OX=9615 PE=3 SV=2
-AGLPRRIIKETQRLLAEPVPGIRAEPDESNARYFHVVIAGPQGSPFEGGTFKLELFLPEECPMAAPKVRFMTKIYHPNVDKLGRICLDVLKDKWSPALQIRTVLLSIQA-LSAPNPDDPLANDEAEQWKTNDAQAIETARAWTRLYAMNNI
>tr|A0A2D4FHE8|A0A2D4FHE8_MICCO/21-164 [subseq from] UBC core domain-containing protein (Fragment) OS=Micrurus corallinus OX=54390 PE=3 SV=1
--------FQETQRLLAEPVPGIKAEPDESNARYFHVVIAGPQDSPFEGGTFKLELFLPEEYPMAAPKVRFMTKIYHPNVDKLGRICLDILKDKWSPALQIRTVLLSIQALLSAPNPDDPLANDVAEQWKTNEVQAIETARAWTRLYAMNNI
>tr|A0A383YTW0|A0A383YTW0_BALAS/82-224 [subseq from] ubiquitin-conjugating enzyme E2 N OS=Balaenoptera acutorostrata scammoni OX=310752 GN=UBE2N PE=3 SV=1
---------QETQRLLAEPVPGIKAEPDESNARYFHVVIAGPQDSPFEGGTFKLELFLPEEYPMAAPKVRFMTKIYHPNVDKLGRICLDILKDKWSPALQIRTVLLSIQALLSAPNPDDPLANDVAEQWKTNEAQAIETARAWTRLYAMNNI
>tr|A0A452T7Q1|A0A452T7Q1_URSMA/53-195 [subseq from] UBC core domain-containing protein OS=Ursus maritimus OX=29073 PE=3 SV=1
---------QETQRLLAEPVPGIKAEPDESNARYFHVVIAGPQDSPFEGGTFKLELFLPEEYPMAAPKVRFMTKIYHPNVDKLGRICLDILKDKWSPALQIRTVLLSIQALLSAPNPDDPLANDVAEQWKTNEAQAIETARAWTRLYAMNNI
>tr|A0A7M4E2G6|A0A7M4E2G6_CROPO/167-313 [subseq from] Ubiquitin conjugating enzyme E2 N OS=Crocodylus porosus OX=8502 GN=UBE2N PE=3 SV=1
-----RKYREETQRLLAEPVPGIKAEPDESNARYFHVVIAGPQDSPFEGGTFKLELFLPEEYPMAAPKVRFMTKIYHPNVDKLGRICLDILKDKWSPALQIRTVLLSIQALLSAPNPDDPLANDVAEQWKTNEAQAIETARAWTRLYAMNNI
>tr|A0A2K6AVP2|A0A2K6AVP2_MACNE/1-149 [subseq from] Ubiquitin-conjugating enzyme E2 N-like OS=Macaca nemestrina OX=9545 PE=3 SV=1
MAGLPRRIIKETQCLLVEPVPGIKAEPDESNAHYFHVVIAGPQDSPSEGGTFKLELFLPEEYPMAAPKVRFMTKVYHPNVDKLGRICLDILKDKWSPALQIRTVLLSIQALLSAPNPDDPLANDEAEQWKTNEAQAIETARAWTRLYAM---
>tr|A0A3Q1F3Q2|A0A3Q1F3Q2_9TELE/1-151 [subseq from] Ubiquitin-conjugating enzyme E2 N-like OS=Acanthochromis polyacanthus OX=80966 PE=3 SV=1
MAGLPRRIIKETQRLLAEPVPGITATPDEGNARYFHVVIAGPQDSPFEGGTFKLELFLPEEYPMAAPKVRFMTKIYHPNVDKLGRICLDILKDKWSPALQIRTVLLSIQALLSAPNPDDPLANDVAEQWKKNESHAIETARTWTRLYAGND-
>tr|A0A6I8NL48|A0A6I8NL48_ORNAN/29-170 [subseq from] UBC core domain-containing protein OS=Ornithorhynchus anatinus OX=9258 GN=UBE2N PE=3 SV=1
----------ETQRLLAEPVPGIKAEPDESNARYFHVVIAGPQDSPFEGGTFKLELFLPEEYPMAAPKVRFMTKIYHPNVDKLGRICLDILKDKWSPALQIRTVLLSIQALLSAPNPDDPLANDVAEQWKTNEAQAIETARAWTRLYAMNNI
>tr|A0A5N3URY1|A0A5N3URY1_MUNMU/1-152 [subseq from] UBC core domain-containing protein OS=Muntiacus muntjak OX=9888 GN=FD754_023977 PE=3 SV=1
MAGLPRRIIKETQRLLTESVPGIKAEPDESNARYFHVVIAGPQDSPFEGGTFKLELFLPEEYPMAAPKVCFMNKIYHPNVDKLGRICLDILKDKWSPALQIRTVLLSIQALLSAPNTDDPLANDVAEQWQTNEAQAIETPTAWTRLYAMNNI
>tr|A0A091DL30|A0A091DL30_FUKDA/1-142 [subseq from] Ubiquitin-conjugating enzyme E2 N (Fragment) OS=Fukomys damarensis OX=885580 GN=H920_07462 PE=3 SV=1
----------ETQRLLAEPVPGIKAEPDESNARYFHVVIAGPQDSPFEGGTFKLELFLPEEYPMAAPKVRFMTKIYHPNVDKLGRICLDILKDKWSPALQIRTVLLSIQALLSAPNPDDPLANDVAEQWKTNEAQAIETARAWTRLYAMNNI
>tr|A0A2K5IVN6|A0A2K5IVN6_COLAP/1-142 [subseq from] Ubiquitin conjugating enzyme E2 N OS=Colobus angolensis palliatus OX=336983 PE=3 SV=1
----------ETQRLLAEPVPGIKAEPDESNARYFHVVIAGPQDSPFEGGTFKLELFLPEEYPMAAPKVRFMTKIYHPNVDKLGRICLDILKDKWSPALQIRTVLLSIQALLSAPNPDDPLANDVAEQWKTNEAQAIETARAWTRLYAMNNI
>tr|A0A2K5X7L7|A0A2K5X7L7_MACFA/1-142 [subseq from] Ubiquitin conjugating enzyme E2 N OS=Macaca fascicularis OX=9541 PE=3 SV=2
----------ETQRLLAEPVPGIKAEPDESNARYFHVVIAGPQDSPFEGGTFKLELFLPEEYPMAAPKVRFMTKIYHPNVDKLGRICLDILKDKWSPALQIRTVLLSIQALLSAPNPDDPLANDVAEQWKTNEAQAIETARAWTRLYAMNNI
>tr|A0A2K5XQ33|A0A2K5XQ33_MANLE/1-142 [subseq from] UBC core domain-containing protein OS=Mandrillus leucophaeus OX=9568 PE=3 SV=1
----------ETQRLLAEPVPGIKAEPDESNARYFHVVIAGPQDSPFEGGTFKLELFLPEEYPMAAPKVRFMTKIYHPNVDKLGRICLDILKDKWSPALQIRTVLLSIQALLSAPNPDDPLANDVAEQWKTNEAQAIETARAWTRLYAMNNI
>tr|A0A2R8ZZ06|A0A2R8ZZ06_PANPA/1-142 [subseq from] Ubiquitin conjugating enzyme E2 N OS=Pan paniscus OX=9597 PE=3 SV=1
----------ETQRLLAEPVPGIKAEPDESNARYFHVVIAGPQDSPFEGGTFKLELFLPEEYPMAAPKVRFMTKIYHPNVDKLGRICLDILKDKWSPALQIRTVLLSIQALLSAPNPDDPLANDVAEQWKTNEAQAIETARAWTRLYAMNNI
>tr|A0A663MN78|A0A663MN78_ATHCN/1-142 [subseq from] UBC core domain-containing protein OS=Athene cunicularia OX=194338 PE=3 SV=1
----------ETQRLLAEPVPGIKAEPDESNARYFHVVIAGPQDSPFEGGTFKLELFLPEEYPMAAPKVRFMTKIYHPNVDKLGRICLDILKDKWSPALQIRTVLLSIQALLSAPNPDDPLANDVAEQWKTNEAQAIETARAWTRLYAMNNI
>tr|A0A7K4J4B5|A0A7K4J4B5_GEOCA/1-142 [subseq from] UBE2N enzyme (Fragment) OS=Geococcyx californianus OX=8947 GN=Ube2n PE=3 SV=1
----------ETQRLLAEPVPGIKAEPDESNARYFHVVIAGPQDSPFEGGTFKLELFLPEEYPMAAPKVRFMTKIYHPNVDKLGRICLDILKDKWSPALQIRTVLLSIQALLSAPNPDDPLANDVAEQWKTNEAQAIETARAWTRLYAMNNI
>tr|A0A7K4KGA4|A0A7K4KGA4_9AVES/1-142 [subseq from] UBE2N enzyme (Fragment) OS=Crypturellus soui OX=458187 GN=Ube2n PE=3 SV=1
----------ETQRLLAEPVPGIKAEPDESNARYFHVVIAGPQDSPFEGGTFKLELFLPEEYPMAAPKVRFMTKIYHPNVDKLGRICLDILKDKWSPALQIRTVLLSIQALLSAPNPDDPLANDVAEQWKTNEAQAIETARAWTRLYAMNNI
>tr|A0A7K4LHW4|A0A7K4LHW4_9AVES/1-142 [subseq from] UBE2N enzyme (Fragment) OS=Crypturellus undulatus OX=48396 GN=Ube2n PE=3 SV=1
----------ETQRLLAEPVPGIKAEPDESNARYFHVVIAGPQDSPFEGGTFKLELFLPEEYPMAAPKVRFMTKIYHPNVDKLGRICLDILKDKWSPALQIRTVLLSIQALLSAPNPDDPLANDVAEQWKTNEAQAIETARAWTRLYAMNNI
>tr|A0A7K4PXG9|A0A7K4PXG9_MELMO/1-142 [subseq from] UBE2N enzyme (Fragment) OS=Melospiza melodia OX=44397 GN=Ube2n PE=3 SV=1
----------ETQRLLAEPVPGIKAEPDESNARYFHVVIAGPQDSPFEGGTFKLELFLPEEYPMAAPKVRFMTKIYHPNVDKLGRICLDILKDKWSPALQIRTVLLSIQALLSAPNPDDPLANDVAEQWKTNEAQAIETARAWTRLYAMNNI
>tr|A0A7K4QTN4|A0A7K4QTN4_9TYRA/1-142 [subseq from] UBE2N enzyme (Fragment) OS=Neopipo cinnamomea OX=456388 GN=Ube2n PE=3 SV=1
----------ETQRLLAEPVPGIKAEPDESNARYFHVVIAGPQDSPFEGGTFKLELFLPEEYPMAAPKVRFMTKIYHPNVDKLGRICLDILKDKWSPALQIRTVLLSIQALLSAPNPDDPLANDVAEQWKTNEAQAIETARAWTRLYAMNNI
>tr|A0A7K4RND1|A0A7K4RND1_COLPI/1-142 [subseq from] UBE2N enzyme (Fragment) OS=Columbina picui OX=115618 GN=Ube2n PE=3 SV=1
----------ETQRLLAEPVPGIKAEPDESNARYFHVVIAGPQDSPFEGGTFKLELFLPEEYPMAAPKVRFMTKIYHPNVDKLGRICLDILKDKWSPALQIRTVLLSIQALLSAPNPDDPLANDVAEQWKTNEAQAIETARAWTRLYAMNNI
>tr|A0A5F4WMH4|A0A5F4WMH4_CALJA/1-151 [subseq from] UBC core domain-containing protein OS=Callithrix jacchus OX=9483 GN=LOC100414824 PE=4 SV=1
MAGLPRR-IKETQRLLAEPVPGIKAEPDESNARYFYMVIAGPQDSPFEGGTFKLELFLPEEYPMAAPKVRFMTKIHHPNVDKLGRICLDILKDKWSPALQIHRVLLSIQALLSAPNPDDPLANDVAKQWKTNKAQAIETARAWTRLYAMNNI
>tr|A0A7K4T892|A0A7K4T892_9CHAR/1-142 [subseq from] UBE2N enzyme (Fragment) OS=Burhinus bistriatus OX=240201 GN=Ube2n PE=3 SV=1
----------ETQRLLAEPVPGIKAEPDESNARYFHVVIAGPQDSPFEGGTFKLELFLPEEYPMAAPKVRFMTKIYHPNVDKLGRICLDILKDKWSPALQIRTVLLSIQALLSAPNPDDPLANDVAEQWKTNEAQAIETARAWTRLYAMNNI
>tr|A0A7K4TWH6|A0A7K4TWH6_9SYLV/1-142 [subseq from] UBE2N enzyme (Fragment) OS=Sinosuthora webbiana OX=337173 GN=Ube2n PE=3 SV=1
----------ETQRLLAEPVPGIKAEPDESNARYFHVVIAGPQDSPFEGGTFKLELFLPEEYPMAAPKVRFMTKIYHPNVDKLGRICLDILKDKWSPALQIRTVLLSIQALLSAPNPDDPLANDVAEQWKTNEAQAIETARAWTRLYAMNNI
>tr|A0A7K4UU62|A0A7K4UU62_9EMBE/1-142 [subseq from] UBE2N enzyme (Fragment) OS=Emberiza fucata OX=337179 GN=Ube2n PE=3 SV=1
----------ETQRLLAEPVPGIKAEPDESNARYFHVVIAGPQDSPFEGGTFKLELFLPEEYPMAAPKVRFMTKIYHPNVDKLGRICLDILKDKWSPALQIRTVLLSIQALLSAPNPDDPLANDVAEQWKTNEAQAIETARAWTRLYAMNNI
>tr|A0A7K4WE76|A0A7K4WE76_9TYRA/1-142 [subseq from] UBE2N enzyme (Fragment) OS=Tachuris rubrigastra OX=495162 GN=Ube2n PE=3 SV=1
----------ETQRLLAEPVPGIKAEPDESNARYFHVVIAGPQDSPFEGGTFKLELFLPEEYPMAAPKVRFMTKIYHPNVDKLGRICLDILKDKWSPALQIRTVLLSIQALLSAPNPDDPLANDVAEQWKTNEAQAIETARAWTRLYAMNNI
>tr|A0A7K4XJ26|A0A7K4XJ26_REGSA/1-142 [subseq from] UBE2N enzyme (Fragment) OS=Regulus satrapa OX=13245 GN=Ube2n PE=3 SV=1
----------ETQRLLAEPVPGIKAEPDESNARYFHVVIAGPQDSPFEGGTFKLELFLPEEYPMAAPKVRFMTKIYHPNVDKLGRICLDILKDKWSPALQIRTVLLSIQALLSAPNPDDPLANDVAEQWKTNEAQAIETARAWTRLYAMNNI
>tr|A0A7K4Z495|A0A7K4Z495_BUCAB/1-142 [subseq from] UBE2N enzyme (Fragment) OS=Bucorvus abyssinicus OX=153643 GN=Ube2n PE=3 SV=1
----------ETQRLLAEPVPGIKAEPDESNARYFHVVIAGPQDSPFEGGTFKLELFLPEEYPMAAPKVRFMTKIYHPNVDKLGRICLDILKDKWSPALQIRTVLLSIQALLSAPNPDDPLANDVAEQWKTNEAQAIETARAWTRLYAMNNI
>tr|A0A7K5A139|A0A7K5A139_9AVES/1-142 [subseq from] UBE2N enzyme (Fragment) OS=Centropus unirufus OX=1118519 GN=Ube2n PE=3 SV=1
----------ETQRLLAEPVPGIKAEPDESNARYFHVVIAGPQDSPFEGGTFKLELFLPEEYPMAAPKVRFMTKIYHPNVDKLGRICLDILKDKWSPALQIRTVLLSIQALLSAPNPDDPLANDVAEQWKTNEAQAIETARAWTRLYAMNNI
>tr|A0A7K5BBR3|A0A7K5BBR3_9FURN/1-142 [subseq from] UBE2N enzyme (Fragment) OS=Furnarius figulus OX=463165 GN=Ube2n PE=3 SV=1
----------ETQRLLAEPVPGIKAEPDESNARYFHVVIAGPQDSPFEGGTFKLELFLPEEYPMAAPKVRFMTKIYHPNVDKLGRICLDILKDKWSPALQIRTVLLSIQALLSAPNPDDPLANDVAEQWKTNEAQAIETARAWTRLYAMNNI
>tr|A0A7K5CEB2|A0A7K5CEB2_MOTAL/1-142 [subseq from] UBE2N enzyme (Fragment) OS=Motacilla alba OX=45807 GN=Ube2n PE=3 SV=1
----------ETQRLLAEPVPGIKAEPDESNARYFHVVIAGPQDSPFEGGTFKLELFLPEEYPMAAPKVRFMTKIYHPNVDKLGRICLDILKDKWSPALQIRTVLLSIQALLSAPNPDDPLANDVAEQWKTNEAQAIETARAWTRLYAMNNI
>tr|A0A7K5CW43|A0A7K5CW43_9TYRA/1-142 [subseq from] UBE2N enzyme (Fragment) OS=Pachyramphus minor OX=369605 GN=Ube2n PE=3 SV=1
----------ETQRLLAEPVPGIKAEPDESNARYFHVVIAGPQDSPFEGGTFKLELFLPEEYPMAAPKVRFMTKIYHPNVDKLGRICLDILKDKWSPALQIRTVLLSIQALLSAPNPDDPLANDVAEQWKTNEAQAIETARAWTRLYAMNNI
>tr|A0A7K5EF30|A0A7K5EF30_POLCE/1-142 [subseq from] UBE2N enzyme (Fragment) OS=Polioptila caerulea OX=66707 GN=Ube2n PE=3 SV=1
----------ETQRLLAEPVPGIKAEPDESNARYFHVVIAGPQDSPFEGGTFKLELFLPEEYPMAAPKVRFMTKIYHPNVDKLGRICLDILKDKWSPALQIRTVLLSIQALLSAPNPDDPLANDVAEQWKTNEAQAIETARAWTRLYAMNNI
>tr|A0A7K5EXH1|A0A7K5EXH1_PROAR/1-142 [subseq from] UBE2N enzyme (Fragment) OS=Probosciger aterrimus OX=141839 GN=Ube2n PE=3 SV=1
----------ETQRLLAEPVPGIKAEPDESNARYFHVVIAGPQDSPFEGGTFKLELFLPEEYPMAAPKVRFMTKIYHPNVDKLGRICLDILKDKWSPALQIRTVLLSIQALLSAPNPDDPLANDVAEQWKTNEAQAIETARAWTRLYAMNNI
>tr|A0A7K5GJK3|A0A7K5GJK3_9AVES/1-142 [subseq from] UBE2N enzyme (Fragment) OS=Chunga burmeisteri OX=1352770 GN=Ube2n PE=3 SV=1
----------ETQRLLAEPVPGIKAEPDESNARYFHVVIAGPQDSPFEGGTFKLELFLPEEYPMAAPKVRFMTKIYHPNVDKLGRICLDILKDKWSPALQIRTVLLSIQALLSAPNPDDPLANDVAEQWKTNEAQAIETARAWTRLYAMNNI
>tr|A0A7K5HMG2|A0A7K5HMG2_CROSL/1-142 [subseq from] UBE2N enzyme (Fragment) OS=Crotophaga sulcirostris OX=33598 GN=Ube2n PE=3 SV=1
----------ETQRLLAEPVPGIKAEPDESNARYFHVVIAGPQDSPFEGGTFKLELFLPEEYPMAAPKVRFMTKIYHPNVDKLGRICLDILKDKWSPALQIRTVLLSIQALLSAPNPDDPLANDVAEQWKTNEAQAIETARAWTRLYAMNNI
>tr|A0A7K5IK99|A0A7K5IK99_TOXRE/1-142 [subseq from] UBE2N enzyme (Fragment) OS=Toxostoma redivivum OX=99882 GN=Ube2n PE=3 SV=1
----------ETQRLLAEPVPGIKAEPDESNARYFHVVIAGPQDSPFEGGTFKLELFLPEEYPMAAPKVRFMTKIYHPNVDKLGRICLDILKDKWSPALQIRTVLLSIQALLSAPNPDDPLANDVAEQWKTNEAQAIETARAWTRLYAMNNI
>tr|A0A7K5JNE2|A0A7K5JNE2_9TYRA/1-142 [subseq from] UBE2N enzyme (Fragment) OS=Mionectes macconnelli OX=254557 GN=Ube2n PE=3 SV=1
----------ETQRLLAEPVPGIKAEPDESNARYFHVVIAGPQDSPFEGGTFKLELFLPEEYPMAAPKVRFMTKIYHPNVDKLGRICLDILKDKWSPALQIRTVLLSIQALLSAPNPDDPLANDVAEQWKTNEAQAIETARAWTRLYAMNNI
>tr|A0A7K5LSW9|A0A7K5LSW9_VIRAL/1-142 [subseq from] UBE2N enzyme (Fragment) OS=Vireo altiloquus OX=34956 GN=Ube2n PE=3 SV=1
----------ETQRLLAEPVPGIKAEPDESNARYFHVVIAGPQDSPFEGGTFKLELFLPEEYPMAAPKVRFMTKIYHPNVDKLGRICLDILKDKWSPALQIRTVLLSIQALLSAPNPDDPLANDVAEQWKTNEAQAIETARAWTRLYAMNNI
>tr|A0A7K5M5M5|A0A7K5M5M5_CARCD/1-142 [subseq from] UBE2N enzyme (Fragment) OS=Cardinalis cardinalis OX=98964 GN=Ube2n PE=3 SV=1
----------ETQRLLAEPVPGIKAEPDESNARYFHVVIAGPQDSPFEGGTFKLELFLPEEYPMAAPKVRFMTKIYHPNVDKLGRICLDILKDKWSPALQIRTVLLSIQALLSAPNPDDPLANDVAEQWKTNEAQAIETARAWTRLYAMNNI
>tr|A0A7K5MZ12|A0A7K5MZ12_CHRMC/1-142 [subseq from] UBE2N enzyme (Fragment) OS=Chroicocephalus maculipennis OX=287016 GN=Ube2n PE=3 SV=1
----------ETQRLLAEPVPGIKAEPDESNARYFHVVIAGPQDSPFEGGTFKLELFLPEEYPMAAPKVRFMTKIYHPNVDKLGRICLDILKDKWSPALQIRTVLLSIQALLSAPNPDDPLANDVAEQWKTNEAQAIETARAWTRLYAMNNI
>tr|A0A7K5P9F8|A0A7K5P9F8_9CORV/1-142 [subseq from] UBE2N enzyme (Fragment) OS=Erythrocercus mccallii OX=107208 GN=Ube2n PE=3 SV=1
----------ETQRLLAEPVPGIKAEPDESNARYFHVVIAGPQDSPFEGGTFKLELFLPEEYPMAAPKVRFMTKIYHPNVDKLGRICLDILKDKWSPALQIRTVLLSIQALLSAPNPDDPLANDVAEQWKTNEAQAIETARAWTRLYAMNNI
>tr|A0A7K5QGN1|A0A7K5QGN1_9PASE/1-142 [subseq from] UBE2N enzyme (Fragment) OS=Prunella himalayana OX=670356 GN=Ube2n PE=3 SV=1
----------ETQRLLAEPVPGIKAEPDESNARYFHVVIAGPQDSPFEGGTFKLELFLPEEYPMAAPKVRFMTKIYHPNVDKLGRICLDILKDKWSPALQIRTVLLSIQALLSAPNPDDPLANDVAEQWKTNEAQAIETARAWTRLYAMNNI
>tr|A0A7K5S3S4|A0A7K5S3S4_LANLU/1-142 [subseq from] UBE2N enzyme (Fragment) OS=Lanius ludovicianus OX=28713 GN=Ube2n PE=3 SV=1
----------ETQRLLAEPVPGIKAEPDESNARYFHVVIAGPQDSPFEGGTFKLELFLPEEYPMAAPKVRFMTKIYHPNVDKLGRICLDILKDKWSPALQIRTVLLSIQALLSAPNPDDPLANDVAEQWKTNEAQAIETARAWTRLYAMNNI
>tr|A0A7K5T2P9|A0A7K5T2P9_9FRIN/1-142 [subseq from] UBE2N enzyme (Fragment) OS=Urocynchramus pylzowi OX=571890 GN=Ube2n PE=3 SV=1
----------ETQRLLAEPVPGIKAEPDESNARYFHVVIAGPQDSPFEGGTFKLELFLPEEYPMAAPKVRFMTKIYHPNVDKLGRICLDILKDKWSPALQIRTVLLSIQALLSAPNPDDPLANDVAEQWKTNEAQAIETARAWTRLYAMNNI
>tr|A0A7K5UB39|A0A7K5UB39_9PASS/1-142 [subseq from] UBE2N enzyme (Fragment) OS=Cephalopterus ornatus OX=114276 GN=Ube2n PE=3 SV=1
----------ETQRLLAEPVPGIKAEPDESNARYFHVVIAGPQDSPFEGGTFKLELFLPEEYPMAAPKVRFMTKIYHPNVDKLGRICLDILKDKWSPALQIRTVLLSIQALLSAPNPDDPLANDVAEQWKTNEAQAIETARAWTRLYAMNNI
>tr|A0A7K5VI81|A0A7K5VI81_9CORV/1-142 [subseq from] UBE2N enzyme (Fragment) OS=Platysteira castanea OX=1160851 GN=Ube2n PE=3 SV=1
----------ETQRLLAEPVPGIKAEPDESNARYFHVVIAGPQDSPFEGGTFKLELFLPEEYPMAAPKVRFMTKIYHPNVDKLGRICLDILKDKWSPALQIRTVLLSIQALLSAPNPDDPLANDVAEQWKTNEAQAIETARAWTRLYAMNNI
>tr|A0A7K5WJR8|A0A7K5WJR8_9SYLV/1-142 [subseq from] UBE2N enzyme (Fragment) OS=Hylia prasina OX=208073 GN=Ube2n PE=3 SV=1
----------ETQRLLAEPVPGIKAEPDESNARYFHVVIAGPQDSPFEGGTFKLELFLPEEYPMAAPKVRFMTKIYHPNVDKLGRICLDILKDKWSPALQIRTVLLSIQALLSAPNPDDPLANDVAEQWKTNEAQAIETARAWTRLYAMNNI
>tr|A0A7K5XEU6|A0A7K5XEU6_9CHAR/1-142 [subseq from] UBE2N enzyme (Fragment) OS=Dromas ardeola OX=458190 GN=Ube2n PE=3 SV=1
----------ETQRLLAEPVPGIKAEPDESNARYFHVVIAGPQDSPFEGGTFKLELFLPEEYPMAAPKVRFMTKIYHPNVDKLGRICLDILKDKWSPALQIRTVLLSIQALLSAPNPDDPLANDVAEQWKTNEAQAIETARAWTRLYAMNNI
>tr|A0A7K5YSM1|A0A7K5YSM1_9AVES/1-142 [subseq from] UBE2N enzyme (Fragment) OS=Pterocles burchelli OX=2585816 GN=Ube2n PE=3 SV=1
----------ETQRLLAEPVPGIKAEPDESNARYFHVVIAGPQDSPFEGGTFKLELFLPEEYPMAAPKVRFMTKIYHPNVDKLGRICLDILKDKWSPALQIRTVLLSIQALLSAPNPDDPLANDVAEQWKTNEAQAIETARAWTRLYAMNNI
>tr|A0A7K5Z9P7|A0A7K5Z9P7_ONYCO/1-142 [subseq from] UBE2N enzyme (Fragment) OS=Onychorhynchus coronatus OX=360224 GN=Ube2n PE=3 SV=1
----------ETQRLLAEPVPGIKAEPDESNARYFHVVIAGPQDSPFEGGTFKLELFLPEEYPMAAPKVRFMTKIYHPNVDKLGRICLDILKDKWSPALQIRTVLLSIQALLSAPNPDDPLANDVAEQWKTNEAQAIETARAWTRLYAMNNI
>tr|A0A7K6BAJ7|A0A7K6BAJ7_UPUEP/1-142 [subseq from] UBE2N enzyme (Fragment) OS=Upupa epops OX=57439 GN=Ube2n PE=3 SV=1
----------ETQRLLAEPVPGIKAEPDESNARYFHVVIAGPQDSPFEGGTFKLELFLPEEYPMAAPKVRFMTKIYHPNVDKLGRICLDILKDKWSPALQIRTVLLSIQALLSAPNPDDPLANDVAEQWKTNEAQAIETARAWTRLYAMNNI
>tr|A0A7K6CH27|A0A7K6CH27_PTIVI/1-142 [subseq from] UBE2N enzyme (Fragment) OS=Ptilonorhynchus violaceus OX=28724 GN=Ube2n PE=3 SV=1
----------ETQRLLAEPVPGIKAEPDESNARYFHVVIAGPQDSPFEGGTFKLELFLPEEYPMAAPKVRFMTKIYHPNVDKLGRICLDILKDKWSPALQIRTVLLSIQALLSAPNPDDPLANDVAEQWKTNEAQAIETARAWTRLYAMNNI
>tr|A0A7K6CV16|A0A7K6CV16_9PASS/1-142 [subseq from] UBE2N enzyme (Fragment) OS=Origma solitaria OX=720586 GN=Ube2n PE=3 SV=1
----------ETQRLLAEPVPGIKAEPDESNARYFHVVIAGPQDSPFEGGTFKLELFLPEEYPMAAPKVRFMTKIYHPNVDKLGRICLDILKDKWSPALQIRTVLLSIQALLSAPNPDDPLANDVAEQWKTNEAQAIETARAWTRLYAMNNI
>tr|A0A7K6E061|A0A7K6E061_9PASS/1-142 [subseq from] UBE2N enzyme (Fragment) OS=Grantiella picta OX=266360 GN=Ube2n PE=3 SV=1
----------ETQRLLAEPVPGIKAEPDESNARYFHVVIAGPQDSPFEGGTFKLELFLPEEYPMAAPKVRFMTKIYHPNVDKLGRICLDILKDKWSPALQIRTVLLSIQALLSAPNPDDPLANDVAEQWKTNEAQAIETARAWTRLYAMNNI
>tr|A0A7K6FHW7|A0A7K6FHW7_9CORV/1-142 [subseq from] UBE2N enzyme (Fragment) OS=Daphoenositta chrysoptera OX=254528 GN=Ube2n PE=3 SV=1
----------ETQRLLAEPVPGIKAEPDESNARYFHVVIAGPQDSPFEGGTFKLELFLPEEYPMAAPKVRFMTKIYHPNVDKLGRICLDILKDKWSPALQIRTVLLSIQALLSAPNPDDPLANDVAEQWKTNEAQAIETARAWTRLYAMNNI
>tr|A0A7K6HGH9|A0A7K6HGH9_9PASS/1-142 [subseq from] UBE2N enzyme (Fragment) OS=Dasyornis broadbenti OX=243059 GN=Ube2n PE=3 SV=1
----------ETQRLLAEPVPGIKAEPDESNARYFHVVIAGPQDSPFEGGTFKLELFLPEEYPMAAPKVRFMTKIYHPNVDKLGRICLDILKDKWSPALQIRTVLLSIQALLSAPNPDDPLANDVAEQWKTNEAQAIETARAWTRLYAMNNI
>tr|A0A7K6J1K3|A0A7K6J1K3_9CORV/1-142 [subseq from] UBE2N enzyme (Fragment) OS=Machaerirhynchus nigripectus OX=1160894 GN=Ube2n PE=3 SV=1
----------ETQRLLAEPVPGIKAEPDESNARYFHVVIAGPQDSPFEGGTFKLELFLPEEYPMAAPKVRFMTKIYHPNVDKLGRICLDILKDKWSPALQIRTVLLSIQALLSAPNPDDPLANDVAEQWKTNEAQAIETARAWTRLYAMNNI
>tr|A0A7K6KIL7|A0A7K6KIL7_9PASE/1-142 [subseq from] UBE2N enzyme (Fragment) OS=Oreocharis arfaki OX=979223 GN=Ube2n PE=3 SV=1
----------ETQRLLAEPVPGIKAEPDESNARYFHVVIAGPQDSPFEGGTFKLELFLPEEYPMAAPKVRFMTKIYHPNVDKLGRICLDILKDKWSPALQIRTVLLSIQALLSAPNPDDPLANDVAEQWKTNEAQAIETARAWTRLYAMNNI
>tr|A0A7K6KU11|A0A7K6KU11_9CORV/1-142 [subseq from] UBE2N enzyme (Fragment) OS=Falcunculus frontatus OX=254539 GN=Ube2n PE=3 SV=1
----------ETQRLLAEPVPGIKAEPDESNARYFHVVIAGPQDSPFEGGTFKLELFLPEEYPMAAPKVRFMTKIYHPNVDKLGRICLDILKDKWSPALQIRTVLLSIQALLSAPNPDDPLANDVAEQWKTNEAQAIETARAWTRLYAMNNI
>tr|A0A7K6NG46|A0A7K6NG46_PEDTO/1-142 [subseq from] UBE2N enzyme (Fragment) OS=Pedionomus torquatus OX=227192 GN=Ube2n PE=3 SV=1
----------ETQRLLAEPVPGIKAEPDESNARYFHVVIAGPQDSPFEGGTFKLELFLPEEYPMAAPKVRFMTKIYHPNVDKLGRICLDILKDKWSPALQIRTVLLSIQALLSAPNPDDPLANDVAEQWKTNEAQAIETARAWTRLYAMNNI
>tr|A0A7K6PHD6|A0A7K6PHD6_9CORV/1-142 [subseq from] UBE2N enzyme (Fragment) OS=Ifrita kowaldi OX=461245 GN=Ube2n PE=3 SV=1
----------ETQRLLAEPVPGIKAEPDESNARYFHVVIAGPQDSPFEGGTFKLELFLPEEYPMAAPKVRFMTKIYHPNVDKLGRICLDILKDKWSPALQIRTVLLSIQALLSAPNPDDPLANDVAEQWKTNEAQAIETARAWTRLYAMNNI
>tr|A0A7K6QEN6|A0A7K6QEN6_9PASS/1-142 [subseq from] UBE2N enzyme (Fragment) OS=Climacteris rufus OX=47695 GN=Ube2n PE=3 SV=1
----------ETQRLLAEPVPGIKAEPDESNARYFHVVIAGPQDSPFEGGTFKLELFLPEEYPMAAPKVRFMTKIYHPNVDKLGRICLDILKDKWSPALQIRTVLLSIQALLSAPNPDDPLANDVAEQWKTNEAQAIETARAWTRLYAMNNI
>tr|A0A7K6RJJ6|A0A7K6RJJ6_9GRUI/1-142 [subseq from] UBE2N enzyme (Fragment) OS=Rhynochetos jubatus OX=54386 GN=Ube2n PE=3 SV=1
----------ETQRLLAEPVPGIKAEPDESNARYFHVVIAGPQDSPFEGGTFKLELFLPEEYPMAAPKVRFMTKIYHPNVDKLGRICLDILKDKWSPALQIRTVLLSIQALLSAPNPDDPLANDVAEQWKTNEAQAIETARAWTRLYAMNNI
>tr|A0A7K6TKC0|A0A7K6TKC0_CALNI/1-142 [subseq from] UBE2N enzyme (Fragment) OS=Caloenas nicobarica OX=187106 GN=Ube2n PE=3 SV=1
----------ETQRLLAEPVPGIKAEPDESNARYFHVVIAGPQDSPFEGGTFKLELFLPEEYPMAAPKVRFMTKIYHPNVDKLGRICLDILKDKWSPALQIRTVLLSIQALLSAPNPDDPLANDVAEQWKTNEAQAIETARAWTRLYAMNNI
>tr|A0A7K6TYV7|A0A7K6TYV7_9AVES/1-142 [subseq from] UBE2N enzyme (Fragment) OS=Aegotheles bennettii OX=48278 GN=Ube2n PE=3 SV=1
----------ETQRLLAEPVPGIKAEPDESNARYFHVVIAGPQDSPFEGGTFKLELFLPEEYPMAAPKVRFMTKIYHPNVDKLGRICLDILKDKWSPALQIRTVLLSIQALLSAPNPDDPLANDVAEQWKTNEAQAIETARAWTRLYAMNNI
>tr|A0A7K6USC2|A0A7K6USC2_9PASS/1-142 [subseq from] UBE2N enzyme (Fragment) OS=Notiomystis cincta OX=366454 GN=Ube2n PE=3 SV=1
----------ETQRLLAEPVPGIKAEPDESNARYFHVVIAGPQDSPFEGGTFKLELFLPEEYPMAAPKVRFMTKIYHPNVDKLGRICLDILKDKWSPALQIRTVLLSIQALLSAPNPDDPLANDVAEQWKTNEAQAIETARAWTRLYAMNNI
>tr|A0A7K6WRR5|A0A7K6WRR5_STECA/1-142 [subseq from] UBE2N enzyme (Fragment) OS=Steatornis caripensis OX=48435 GN=Ube2n PE=3 SV=1
----------ETQRLLAEPVPGIKAEPDESNARYFHVVIAGPQDSPFEGGTFKLELFLPEEYPMAAPKVRFMTKIYHPNVDKLGRICLDILKDKWSPALQIRTVLLSIQALLSAPNPDDPLANDVAEQWKTNEAQAIETARAWTRLYAMNNI
>tr|A0A7K6XJR5|A0A7K6XJR5_9PASE/1-142 [subseq from] UBE2N enzyme (Fragment) OS=Promerops cafer OX=254652 GN=Ube2n PE=3 SV=1
----------ETQRLLAEPVPGIKAEPDESNARYFHVVIAGPQDSPFEGGTFKLELFLPEEYPMAAPKVRFMTKIYHPNVDKLGRICLDILKDKWSPALQIRTVLLSIQALLSAPNPDDPLANDVAEQWKTNEAQAIETARAWTRLYAMNNI
>tr|A0A7K6YU50|A0A7K6YU50_ALCTO/1-142 [subseq from] UBE2N enzyme (Fragment) OS=Alca torda OX=28689 GN=Ube2n PE=3 SV=1
----------ETQRLLAEPVPGIKAEPDESNARYFHVVIAGPQDSPFEGGTFKLELFLPEEYPMAAPKVRFMTKIYHPNVDKLGRICLDILKDKWSPALQIRTVLLSIQALLSAPNPDDPLANDVAEQWKTNEAQAIETARAWTRLYAMNNI
>tr|A0A7K7AAG9|A0A7K7AAG9_9AVES/1-142 [subseq from] UBE2N enzyme (Fragment) OS=Nothoprocta pentlandii OX=2585814 GN=Ube2n PE=3 SV=1
----------ETQRLLAEPVPGIKAEPDESNARYFHVVIAGPQDSPFEGGTFKLELFLPEEYPMAAPKVRFMTKIYHPNVDKLGRICLDILKDKWSPALQIRTVLLSIQALLSAPNPDDPLANDVAEQWKTNEAQAIETARAWTRLYAMNNI
>tr|A0A7K7AVJ5|A0A7K7AVJ5_9AVES/1-142 [subseq from] UBE2N enzyme (Fragment) OS=Nothoprocta ornata OX=83376 GN=Ube2n PE=3 SV=1
----------ETQRLLAEPVPGIKAEPDESNARYFHVVIAGPQDSPFEGGTFKLELFLPEEYPMAAPKVRFMTKIYHPNVDKLGRICLDILKDKWSPALQIRTVLLSIQALLSAPNPDDPLANDVAEQWKTNEAQAIETARAWTRLYAMNNI
>tr|A0A7K7BL21|A0A7K7BL21_APHCE/1-142 [subseq from] UBE2N enzyme (Fragment) OS=Aphelocoma coerulescens OX=39617 GN=Ube2n PE=3 SV=1
----------ETQRLLAEPVPGIKAEPDESNARYFHVVIAGPQDSPFEGGTFKLELFLPEEYPMAAPKVRFMTKIYHPNVDKLGRICLDILKDKWSPALQIRTVLLSIQALLSAPNPDDPLANDVAEQWKTNEAQAIETARAWTRLYAMNNI
>tr|A0A7K7EC74|A0A7K7EC74_9SYLV/1-142 [subseq from] UBE2N enzyme (Fragment) OS=Sylvia atricapilla OX=48155 GN=Ube2n PE=3 SV=1
----------ETQRLLAEPVPGIKAEPDESNARYFHVVIAGPQDSPFEGGTFKLELFLPEEYPMAAPKVRFMTKIYHPNVDKLGRICLDILKDKWSPALQIRTVLLSIQALLSAPNPDDPLANDVAEQWKTNEAQAIETARAWTRLYAMNNI
>tr|A0A7K7FQ17|A0A7K7FQ17_CHIMN/1-142 [subseq from] UBE2N enzyme (Fragment) OS=Chionis minor OX=227182 GN=Ube2n PE=3 SV=1
----------ETQRLLAEPVPGIKAEPDESNARYFHVVIAGPQDSPFEGGTFKLELFLPEEYPMAAPKVRFMTKIYHPNVDKLGRICLDILKDKWSPALQIRTVLLSIQALLSAPNPDDPLANDVAEQWKTNEAQAIETARAWTRLYAMNNI
>tr|A0A7K7G8V9|A0A7K7G8V9_ERIRU/1-142 [subseq from] UBE2N enzyme (Fragment) OS=Erithacus rubecula OX=37610 GN=Ube2n PE=3 SV=1
----------ETQRLLAEPVPGIKAEPDESNARYFHVVIAGPQDSPFEGGTFKLELFLPEEYPMAAPKVRFMTKIYHPNVDKLGRICLDILKDKWSPALQIRTVLLSIQALLSAPNPDDPLANDVAEQWKTNEAQAIETARAWTRLYAMNNI
>tr|A0A7K7H6Z3|A0A7K7H6Z3_9PASS/1-142 [subseq from] UBE2N enzyme (Fragment) OS=Rhegmatorhina hoffmannsi OX=468512 GN=Ube2n PE=3 SV=1
----------ETQRLLAEPVPGIKAEPDESNARYFHVVIAGPQDSPFEGGTFKLELFLPEEYPMAAPKVRFMTKIYHPNVDKLGRICLDILKDKWSPALQIRTVLLSIQALLSAPNPDDPLANDVAEQWKTNEAQAIETARAWTRLYAMNNI
>tr|A0A7K7J650|A0A7K7J650_LOXCU/1-142 [subseq from] UBE2N enzyme (Fragment) OS=Loxia curvirostra OX=64802 GN=Ube2n PE=3 SV=1
----------ETQRLLAEPVPGIKAEPDESNARYFHVVIAGPQDSPFEGGTFKLELFLPEEYPMAAPKVRFMTKIYHPNVDKLGRICLDILKDKWSPALQIRTVLLSIQALLSAPNPDDPLANDVAEQWKTNEAQAIETARAWTRLYAMNNI
>tr|A0A7K7JGN0|A0A7K7JGN0_AGEPH/1-142 [subseq from] UBE2N enzyme (Fragment) OS=Agelaius phoeniceus OX=39638 GN=Ube2n PE=3 SV=1
----------ETQRLLAEPVPGIKAEPDESNARYFHVVIAGPQDSPFEGGTFKLELFLPEEYPMAAPKVRFMTKIYHPNVDKLGRICLDILKDKWSPALQIRTVLLSIQALLSAPNPDDPLANDVAEQWKTNEAQAIETARAWTRLYAMNNI
>tr|A0A7K7KK51|A0A7K7KK51_9AVES/1-142 [subseq from] UBE2N enzyme (Fragment) OS=Asarcornis scutulata OX=75869 GN=Ube2n PE=3 SV=1
----------ETQRLLAEPVPGIKAEPDESNARYFHVVIAGPQDSPFEGGTFKLELFLPEEYPMAAPKVRFMTKIYHPNVDKLGRICLDILKDKWSPALQIRTVLLSIQALLSAPNPDDPLANDVAEQWKTNEAQAIETARAWTRLYAMNNI
>tr|A0A7K7MMD5|A0A7K7MMD5_9PASS/1-142 [subseq from] UBE2N enzyme (Fragment) OS=Brachypodius atriceps OX=182895 GN=Ube2n PE=3 SV=1
----------ETQRLLAEPVPGIKAEPDESNARYFHVVIAGPQDSPFEGGTFKLELFLPEEYPMAAPKVRFMTKIYHPNVDKLGRICLDILKDKWSPALQIRTVLLSIQALLSAPNPDDPLANDVAEQWKTNEAQAIETARAWTRLYAMNNI
>tr|A0A7K7N591|A0A7K7N591_HALAL/1-142 [subseq from] UBE2N enzyme (Fragment) OS=Haliaeetus albicilla OX=8969 GN=Ube2n PE=3 SV=1
----------ETQRLLAEPVPGIKAEPDESNARYFHVVIAGPQDSPFEGGTFKLELFLPEEYPMAAPKVRFMTKIYHPNVDKLGRICLDILKDKWSPALQIRTVLLSIQALLSAPNPDDPLANDVAEQWKTNEAQAIETARAWTRLYAMNNI
>tr|A0A7K7PEX2|A0A7K7PEX2_ACRAR/1-142 [subseq from] UBE2N enzyme (Fragment) OS=Acrocephalus arundinaceus OX=39621 GN=Ube2n PE=3 SV=1
----------ETQRLLAEPVPGIKAEPDESNARYFHVVIAGPQDSPFEGGTFKLELFLPEEYPMAAPKVRFMTKIYHPNVDKLGRICLDILKDKWSPALQIRTVLLSIQALLSAPNPDDPLANDVAEQWKTNEAQAIETARAWTRLYAMNNI
>tr|A0A7K7QCY4|A0A7K7QCY4_POEAT/1-142 [subseq from] UBE2N enzyme (Fragment) OS=Poecile atricapillus OX=48891 GN=Ube2n PE=3 SV=1
----------ETQRLLAEPVPGIKAEPDESNARYFHVVIAGPQDSPFEGGTFKLELFLPEEYPMAAPKVRFMTKIYHPNVDKLGRICLDILKDKWSPALQIRTVLLSIQALLSAPNPDDPLANDVAEQWKTNEAQAIETARAWTRLYAMNNI
>tr|A0A7K7SAL8|A0A7K7SAL8_9PASS/1-142 [subseq from] UBE2N enzyme (Fragment) OS=Nesospiza acunhae OX=381881 GN=Ube2n PE=3 SV=1
----------ETQRLLAEPVPGIKAEPDESNARYFHVVIAGPQDSPFEGGTFKLELFLPEEYPMAAPKVRFMTKIYHPNVDKLGRICLDILKDKWSPALQIRTVLLSIQALLSAPNPDDPLANDVAEQWKTNEAQAIETARAWTRLYAMNNI
>tr|A0A7K7T5X7|A0A7K7T5X7_9TYRA/1-142 [subseq from] UBE2N enzyme (Fragment) OS=Sapayoa aenigma OX=239371 GN=Ube2n PE=3 SV=1
----------ETQRLLAEPVPGIKAEPDESNARYFHVVIAGPQDSPFEGGTFKLELFLPEEYPMAAPKVRFMTKIYHPNVDKLGRICLDILKDKWSPALQIRTVLLSIQALLSAPNPDDPLANDVAEQWKTNEAQAIETARAWTRLYAMNNI
>tr|A0A7K7U8C1|A0A7K7U8C1_9CHAR/1-142 [subseq from] UBE2N enzyme (Fragment) OS=Ibidorhyncha struthersii OX=425643 GN=Ube2n PE=3 SV=1
----------ETQRLLAEPVPGIKAEPDESNARYFHVVIAGPQDSPFEGGTFKLELFLPEEYPMAAPKVRFMTKIYHPNVDKLGRICLDILKDKWSPALQIRTVLLSIQALLSAPNPDDPLANDVAEQWKTNEAQAIETARAWTRLYAMNNI
>tr|A0A7K7V5U7|A0A7K7V5U7_EUDEL/1-142 [subseq from] UBE2N enzyme (Fragment) OS=Eudromia elegans OX=8805 GN=Ube2n PE=3 SV=1
----------ETQRLLAEPVPGIKAEPDESNARYFHVVIAGPQDSPFEGGTFKLELFLPEEYPMAAPKVRFMTKIYHPNVDKLGRICLDILKDKWSPALQIRTVLLSIQALLSAPNPDDPLANDVAEQWKTNEAQAIETARAWTRLYAMNNI
>tr|A0A7K7W9S2|A0A7K7W9S2_9AVES/1-142 [subseq from] UBE2N enzyme (Fragment) OS=Nothocercus julius OX=2585813 GN=Ube2n PE=3 SV=1
----------ETQRLLAEPVPGIKAEPDESNARYFHVVIAGPQDSPFEGGTFKLELFLPEEYPMAAPKVRFMTKIYHPNVDKLGRICLDILKDKWSPALQIRTVLLSIQALLSAPNPDDPLANDVAEQWKTNEAQAIETARAWTRLYAMNNI
>tr|A0A7K7X168|A0A7K7X168_9PASS/1-142 [subseq from] UBE2N enzyme (Fragment) OS=Mohoua ochrocephala OX=874463 GN=Ube2n PE=3 SV=1
----------ETQRLLAEPVPGIKAEPDESNARYFHVVIAGPQDSPFEGGTFKLELFLPEEYPMAAPKVRFMTKIYHPNVDKLGRICLDILKDKWSPALQIRTVLLSIQALLSAPNPDDPLANDVAEQWKTNEAQAIETARAWTRLYAMNNI
>tr|A0A7K7YY53|A0A7K7YY53_THRLU/1-142 [subseq from] UBE2N enzyme (Fragment) OS=Thryothorus ludovicianus OX=74200 GN=Ube2n PE=3 SV=1
----------ETQRLLAEPVPGIKAEPDESNARYFHVVIAGPQDSPFEGGTFKLELFLPEEYPMAAPKVRFMTKIYHPNVDKLGRICLDILKDKWSPALQIRTVLLSIQALLSAPNPDDPLANDVAEQWKTNEAQAIETARAWTRLYAMNNI
>tr|A0A7K7ZQA2|A0A7K7ZQA2_9PASE/1-142 [subseq from] UBE2N enzyme (Fragment) OS=Melanocharis versteri OX=254552 GN=Ube2n PE=3 SV=1
----------ETQRLLAEPVPGIKAEPDESNARYFHVVIAGPQDSPFEGGTFKLELFLPEEYPMAAPKVRFMTKIYHPNVDKLGRICLDILKDKWSPALQIRTVLLSIQALLSAPNPDDPLANDVAEQWKTNEAQAIETARAWTRLYAMNNI
>tr|A0A7K8B4P1|A0A7K8B4P1_9CORV/1-142 [subseq from] UBE2N enzyme (Fragment) OS=Cnemophilus loriae OX=254448 GN=Ube2n PE=3 SV=1
----------ETQRLLAEPVPGIKAEPDESNARYFHVVIAGPQDSPFEGGTFKLELFLPEEYPMAAPKVRFMTKIYHPNVDKLGRICLDILKDKWSPALQIRTVLLSIQALLSAPNPDDPLANDVAEQWKTNEAQAIETARAWTRLYAMNNI
>tr|A0A7K8BMJ8|A0A7K8BMJ8_9CORV/1-142 [subseq from] UBE2N enzyme (Fragment) OS=Rhagologus leucostigma OX=156170 GN=Ube2n PE=3 SV=1
----------ETQRLLAEPVPGIKAEPDESNARYFHVVIAGPQDSPFEGGTFKLELFLPEEYPMAAPKVRFMTKIYHPNVDKLGRICLDILKDKWSPALQIRTVLLSIQALLSAPNPDDPLANDVAEQWKTNEAQAIETARAWTRLYAMNNI
>tr|A0A7K8DBR3|A0A7K8DBR3_9CORV/1-142 [subseq from] UBE2N enzyme (Fragment) OS=Eulacestoma nigropectus OX=461239 GN=Ube2n PE=3 SV=1
----------ETQRLLAEPVPGIKAEPDESNARYFHVVIAGPQDSPFEGGTFKLELFLPEEYPMAAPKVRFMTKIYHPNVDKLGRICLDILKDKWSPALQIRTVLLSIQALLSAPNPDDPLANDVAEQWKTNEAQAIETARAWTRLYAMNNI
>tr|A0A7K8ESC2|A0A7K8ESC2_LEURO/1-142 [subseq from] UBE2N enzyme (Fragment) OS=Leucopsar rothschildi OX=127929 GN=Ube2n PE=3 SV=1
----------ETQRLLAEPVPGIKAEPDESNARYFHVVIAGPQDSPFEGGTFKLELFLPEEYPMAAPKVRFMTKIYHPNVDKLGRICLDILKDKWSPALQIRTVLLSIQALLSAPNPDDPLANDVAEQWKTNEAQAIETARAWTRLYAMNNI
>tr|A0A7K8F627|A0A7K8F627_9CORV/1-142 [subseq from] UBE2N enzyme (Fragment) OS=Struthidea cinerea OX=181839 GN=Ube2n PE=3 SV=1
----------ETQRLLAEPVPGIKAEPDESNARYFHVVIAGPQDSPFEGGTFKLELFLPEEYPMAAPKVRFMTKIYHPNVDKLGRICLDILKDKWSPALQIRTVLLSIQALLSAPNPDDPLANDVAEQWKTNEAQAIETARAWTRLYAMNNI
>tr|A0A7K8H5V2|A0A7K8H5V2_ORTSP/1-142 [subseq from] UBE2N enzyme (Fragment) OS=Orthonyx spaldingii OX=38397 GN=Ube2n PE=3 SV=1
----------ETQRLLAEPVPGIKAEPDESNARYFHVVIAGPQDSPFEGGTFKLELFLPEEYPMAAPKVRFMTKIYHPNVDKLGRICLDILKDKWSPALQIRTVLLSIQALLSAPNPDDPLANDVAEQWKTNEAQAIETARAWTRLYAMNNI
>tr|A0A7K8HD82|A0A7K8HD82_9CORV/1-142 [subseq from] UBE2N enzyme (Fragment) OS=Aleadryas rufinucha OX=461220 GN=Ube2n PE=3 SV=1
----------ETQRLLAEPVPGIKAEPDESNARYFHVVIAGPQDSPFEGGTFKLELFLPEEYPMAAPKVRFMTKIYHPNVDKLGRICLDILKDKWSPALQIRTVLLSIQALLSAPNPDDPLANDVAEQWKTNEAQAIETARAWTRLYAMNNI
>tr|A0A7K8J3A7|A0A7K8J3A7_9PASS/1-142 [subseq from] UBE2N enzyme (Fragment) OS=Chaetorhynchus papuensis OX=254446 GN=Ube2n PE=3 SV=1
----------ETQRLLAEPVPGIKAEPDESNARYFHVVIAGPQDSPFEGGTFKLELFLPEEYPMAAPKVRFMTKIYHPNVDKLGRICLDILKDKWSPALQIRTVLLSIQALLSAPNPDDPLANDVAEQWKTNEAQAIETARAWTRLYAMNNI
>tr|A0A7K8JND8|A0A7K8JND8_9GRUI/1-142 [subseq from] UBE2N enzyme (Fragment) OS=Lophotis ruficrista OX=172689 GN=Ube2n PE=3 SV=1
----------ETQRLLAEPVPGIKAEPDESNARYFHVVIAGPQDSPFEGGTFKLELFLPEEYPMAAPKVRFMTKIYHPNVDKLGRICLDILKDKWSPALQIRTVLLSIQALLSAPNPDDPLANDVAEQWKTNEAQAIETARAWTRLYAMNNI
>tr|A0A7K8LJW2|A0A7K8LJW2_9GRUI/1-142 [subseq from] UBE2N enzyme (Fragment) OS=Ardeotis kori OX=89386 GN=Ube2n PE=3 SV=1
----------ETQRLLAEPVPGIKAEPDESNARYFHVVIAGPQDSPFEGGTFKLELFLPEEYPMAAPKVRFMTKIYHPNVDKLGRICLDILKDKWSPALQIRTVLLSIQALLSAPNPDDPLANDVAEQWKTNEAQAIETARAWTRLYAMNNI
>tr|A0A7K8LUY3|A0A7K8LUY3_9CORV/1-142 [subseq from] UBE2N enzyme (Fragment) OS=Ptilorrhoa leucosticta OX=449384 GN=Ube2n PE=3 SV=1
----------ETQRLLAEPVPGIKAEPDESNARYFHVVIAGPQDSPFEGGTFKLELFLPEEYPMAAPKVRFMTKIYHPNVDKLGRICLDILKDKWSPALQIRTVLLSIQALLSAPNPDDPLANDVAEQWKTNEAQAIETARAWTRLYAMNNI
>tr|A0A7K8N9F2|A0A7K8N9F2_CASCA/1-142 [subseq from] UBE2N enzyme (Fragment) OS=Casuarius casuarius OX=8787 GN=Ube2n PE=3 SV=1
----------ETQRLLAEPVPGIKAEPDESNARYFHVVIAGPQDSPFEGGTFKLELFLPEEYPMAAPKVRFMTKIYHPNVDKLGRICLDILKDKWSPALQIRTVLLSIQALLSAPNPDDPLANDVAEQWKTNEAQAIETARAWTRLYAMNNI
>tr|A0A7K8P7V8|A0A7K8P7V8_COCCO/1-142 [subseq from] UBE2N enzyme (Fragment) OS=Cochlearius cochlearius OX=110676 GN=Ube2n PE=3 SV=1
----------ETQRLLAEPVPGIKAEPDESNARYFHVVIAGPQDSPFEGGTFKLELFLPEEYPMAAPKVRFMTKIYHPNVDKLGRICLDILKDKWSPALQIRTVLLSIQALLSAPNPDDPLANDVAEQWKTNEAQAIETARAWTRLYAMNNI
>tr|A0A7K8QJV1|A0A7K8QJV1_9PASS/1-142 [subseq from] UBE2N enzyme (Fragment) OS=Smithornis capensis OX=363769 GN=Ube2n PE=3 SV=1
----------ETQRLLAEPVPGIKAEPDESNARYFHVVIAGPQDSPFEGGTFKLELFLPEEYPMAAPKVRFMTKIYHPNVDKLGRICLDILKDKWSPALQIRTVLLSIQALLSAPNPDDPLANDVAEQWKTNEAQAIETARAWTRLYAMNNI
>tr|A0A7K8RJM8|A0A7K8RJM8_9PASS/1-142 [subseq from] UBE2N enzyme (Fragment) OS=Rhodinocichla rosea OX=58203 GN=Ube2n PE=3 SV=1
----------ETQRLLAEPVPGIKAEPDESNARYFHVVIAGPQDSPFEGGTFKLELFLPEEYPMAAPKVRFMTKIYHPNVDKLGRICLDILKDKWSPALQIRTVLLSIQALLSAPNPDDPLANDVAEQWKTNEAQAIETARAWTRLYAMNNI
>tr|A0A7K8T581|A0A7K8T581_9AVES/1-142 [subseq from] UBE2N enzyme (Fragment) OS=Nyctibius bracteatus OX=48426 GN=Ube2n PE=3 SV=1
----------ETQRLLAEPVPGIKAEPDESNARYFHVVIAGPQDSPFEGGTFKLELFLPEEYPMAAPKVRFMTKIYHPNVDKLGRICLDILKDKWSPALQIRTVLLSIQALLSAPNPDDPLANDVAEQWKTNEAQAIETARAWTRLYAMNNI
>tr|A0A7K8UJF4|A0A7K8UJF4_OCEOC/1-142 [subseq from] UBE2N enzyme (Fragment) OS=Oceanites oceanicus OX=79653 GN=Ube2n PE=3 SV=1
----------ETQRLLAEPVPGIKAEPDESNARYFHVVIAGPQDSPFEGGTFKLELFLPEEYPMAAPKVRFMTKIYHPNVDKLGRICLDILKDKWSPALQIRTVLLSIQALLSAPNPDDPLANDVAEQWKTNEAQAIETARAWTRLYAMNNI
>tr|A0A7K8UZT6|A0A7K8UZT6_9STRI/1-142 [subseq from] UBE2N enzyme (Fragment) OS=Ciccaba nigrolineata OX=1118524 GN=Ube2n PE=3 SV=1
----------ETQRLLAEPVPGIKAEPDESNARYFHVVIAGPQDSPFEGGTFKLELFLPEEYPMAAPKVRFMTKIYHPNVDKLGRICLDILKDKWSPALQIRTVLLSIQALLSAPNPDDPLANDVAEQWKTNEAQAIETARAWTRLYAMNNI
>tr|A0A7K8WC92|A0A7K8WC92_9FURN/1-142 [subseq from] UBE2N enzyme (Fragment) OS=Sclerurus mexicanus OX=265632 GN=Ube2n PE=3 SV=1
----------ETQRLLAEPVPGIKAEPDESNARYFHVVIAGPQDSPFEGGTFKLELFLPEEYPMAAPKVRFMTKIYHPNVDKLGRICLDILKDKWSPALQIRTVLLSIQALLSAPNPDDPLANDVAEQWKTNEAQAIETARAWTRLYAMNNI
>tr|A0A7K8XAL5|A0A7K8XAL5_9PICI/1-142 [subseq from] UBE2N enzyme (Fragment) OS=Eubucco bourcierii OX=91767 GN=Ube2n PE=3 SV=1
----------ETQRLLAEPVPGIKAEPDESNARYFHVVIAGPQDSPFEGGTFKLELFLPEEYPMAAPKVRFMTKIYHPNVDKLGRICLDILKDKWSPALQIRTVLLSIQALLSAPNPDDPLANDVAEQWKTNEAQAIETARAWTRLYAMNNI
>tr|A0A7K8YK88|A0A7K8YK88_9PASS/1-142 [subseq from] UBE2N enzyme (Fragment) OS=Sakesphorus luctuosus OX=419690 GN=Ube2n PE=3 SV=1
----------ETQRLLAEPVPGIKAEPDESNARYFHVVIAGPQDSPFEGGTFKLELFLPEEYPMAAPKVRFMTKIYHPNVDKLGRICLDILKDKWSPALQIRTVLLSIQALLSAPNPDDPLANDVAEQWKTNEAQAIETARAWTRLYAMNNI
>tr|A0A7K8ZHQ6|A0A7K8ZHQ6_9PASS/1-142 [subseq from] UBE2N enzyme (Fragment) OS=Grallaria varia OX=117165 GN=Ube2n PE=3 SV=1
----------ETQRLLAEPVPGIKAEPDESNARYFHVVIAGPQDSPFEGGTFKLELFLPEEYPMAAPKVRFMTKIYHPNVDKLGRICLDILKDKWSPALQIRTVLLSIQALLSAPNPDDPLANDVAEQWKTNEAQAIETARAWTRLYAMNNI
>tr|A0A7K9AP65|A0A7K9AP65_DRONO/1-142 [subseq from] UBE2N enzyme (Fragment) OS=Dromaius novaehollandiae OX=8790 GN=Ube2n PE=3 SV=1
----------ETQRLLAEPVPGIKAEPDESNARYFHVVIAGPQDSPFEGGTFKLELFLPEEYPMAAPKVRFMTKIYHPNVDKLGRICLDILKDKWSPALQIRTVLLSIQALLSAPNPDDPLANDVAEQWKTNEAQAIETARAWTRLYAMNNI
>tr|A0A7K9DF34|A0A7K9DF34_9AVES/1-142 [subseq from] UBE2N enzyme (Fragment) OS=Hemiprocne comata OX=243314 GN=Ube2n_0 PE=3 SV=1
----------ETQRLLAEPVPGIKAEPDESNARYFHVVIAGPQDSPFEGGTFKLELFLPEEYPMAAPKVRFMTKIYHPNVDKLGRICLDILKDKWSPALQIRTVLLSIQALLSAPNPDDPLANDVAEQWKTNEAQAIETARAWTRLYAMNNI
>tr|A0A7K9DWN6|A0A7K9DWN6_BARMA/1-142 [subseq from] UBE2N enzyme (Fragment) OS=Baryphthengus martii OX=176943 GN=Ube2n PE=3 SV=1
----------ETQRLLAEPVPGIKAEPDESNARYFHVVIAGPQDSPFEGGTFKLELFLPEEYPMAAPKVRFMTKIYHPNVDKLGRICLDILKDKWSPALQIRTVLLSIQALLSAPNPDDPLANDVAEQWKTNEAQAIETARAWTRLYAMNNI
>tr|A0A7K9FJ69|A0A7K9FJ69_STEPR/1-142 [subseq from] UBE2N enzyme (Fragment) OS=Stercorarius parasiticus OX=54059 GN=Ube2n PE=3 SV=1
----------ETQRLLAEPVPGIKAEPDESNARYFHVVIAGPQDSPFEGGTFKLELFLPEEYPMAAPKVRFMTKIYHPNVDKLGRICLDILKDKWSPALQIRTVLLSIQALLSAPNPDDPLANDVAEQWKTNEAQAIETARAWTRLYAMNNI
>tr|A0A7K9GE21|A0A7K9GE21_LOXLE/1-142 [subseq from] UBE2N enzyme (Fragment) OS=Loxia leucoptera OX=96539 GN=Ube2n PE=3 SV=1
----------ETQRLLAEPVPGIKAEPDESNARYFHVVIAGPQDSPFEGGTFKLELFLPEEYPMAAPKVRFMTKIYHPNVDKLGRICLDILKDKWSPALQIRTVLLSIQALLSAPNPDDPLANDVAEQWKTNEAQAIETARAWTRLYAMNNI
>tr|A0A7K9I6S5|A0A7K9I6S5_9AVES/1-142 [subseq from] UBE2N enzyme (Fragment) OS=Bucco capensis OX=135168 GN=Ube2n PE=3 SV=1
----------ETQRLLAEPVPGIKAEPDESNARYFHVVIAGPQDSPFEGGTFKLELFLPEEYPMAAPKVRFMTKIYHPNVDKLGRICLDILKDKWSPALQIRTVLLSIQALLSAPNPDDPLANDVAEQWKTNEAQAIETARAWTRLYAMNNI
>tr|A0A7K9JIF9|A0A7K9JIF9_9CORV/1-142 [subseq from] UBE2N enzyme (Fragment) OS=Myiagra hebetior OX=381031 GN=Ube2n PE=3 SV=1
----------ETQRLLAEPVPGIKAEPDESNARYFHVVIAGPQDSPFEGGTFKLELFLPEEYPMAAPKVRFMTKIYHPNVDKLGRICLDILKDKWSPALQIRTVLLSIQALLSAPNPDDPLANDVAEQWKTNEAQAIETARAWTRLYAMNNI
>tr|A0A7K9JQ55|A0A7K9JQ55_9PASE/1-142 [subseq from] UBE2N enzyme (Fragment) OS=Dicaeum eximium OX=667154 GN=Ube2n PE=3 SV=1
----------ETQRLLAEPVPGIKAEPDESNARYFHVVIAGPQDSPFEGGTFKLELFLPEEYPMAAPKVRFMTKIYHPNVDKLGRICLDILKDKWSPALQIRTVLLSIQALLSAPNPDDPLANDVAEQWKTNEAQAIETARAWTRLYAMNNI
>tr|A0A7K9L3H7|A0A7K9L3H7_9PASS/1-142 [subseq from] UBE2N enzyme (Fragment) OS=Rhabdornis inornatus OX=237438 GN=Ube2n PE=3 SV=1
----------ETQRLLAEPVPGIKAEPDESNARYFHVVIAGPQDSPFEGGTFKLELFLPEEYPMAAPKVRFMTKIYHPNVDKLGRICLDILKDKWSPALQIRTVLLSIQALLSAPNPDDPLANDVAEQWKTNEAQAIETARAWTRLYAMNNI
>tr|A0A7K9MQE6|A0A7K9MQE6_OCETE/1-142 [subseq from] UBE2N enzyme (Fragment) OS=Oceanodroma tethys OX=79633 GN=Ube2n PE=3 SV=1
----------ETQRLLAEPVPGIKAEPDESNARYFHVVIAGPQDSPFEGGTFKLELFLPEEYPMAAPKVRFMTKIYHPNVDKLGRICLDILKDKWSPALQIRTVLLSIQALLSAPNPDDPLANDVAEQWKTNEAQAIETARAWTRLYAMNNI
>tr|A0A7K9NBA7|A0A7K9NBA7_9CORV/1-142 [subseq from] UBE2N enzyme (Fragment) OS=Edolisoma coerulescens OX=2585810 GN=Ube2n PE=3 SV=1
----------ETQRLLAEPVPGIKAEPDESNARYFHVVIAGPQDSPFEGGTFKLELFLPEEYPMAAPKVRFMTKIYHPNVDKLGRICLDILKDKWSPALQIRTVLLSIQALLSAPNPDDPLANDVAEQWKTNEAQAIETARAWTRLYAMNNI
>tr|A0A7K9PMT2|A0A7K9PMT2_9CORV/1-142 [subseq from] UBE2N enzyme (Fragment) OS=Pachycephala philippinensis OX=449367 GN=Ube2n PE=3 SV=1
----------ETQRLLAEPVPGIKAEPDESNARYFHVVIAGPQDSPFEGGTFKLELFLPEEYPMAAPKVRFMTKIYHPNVDKLGRICLDILKDKWSPALQIRTVLLSIQALLSAPNPDDPLANDVAEQWKTNEAQAIETARAWTRLYAMNNI
>tr|A0A7K9QK18|A0A7K9QK18_IRECY/1-142 [subseq from] UBE2N enzyme (Fragment) OS=Irena cyanogastra OX=175120 GN=Ube2n PE=3 SV=1
----------ETQRLLAEPVPGIKAEPDESNARYFHVVIAGPQDSPFEGGTFKLELFLPEEYPMAAPKVRFMTKIYHPNVDKLGRICLDILKDKWSPALQIRTVLLSIQALLSAPNPDDPLANDVAEQWKTNEAQAIETARAWTRLYAMNNI
>tr|A0A7K9RAU1|A0A7K9RAU1_9PASS/1-142 [subseq from] UBE2N enzyme (Fragment) OS=Sterrhoptilus dennistouni OX=2585820 GN=Ube2n PE=3 SV=1
----------ETQRLLAEPVPGIKAEPDESNARYFHVVIAGPQDSPFEGGTFKLELFLPEEYPMAAPKVRFMTKIYHPNVDKLGRICLDILKDKWSPALQIRTVLLSIQALLSAPNPDDPLANDVAEQWKTNEAQAIETARAWTRLYAMNNI
>tr|A0A7K9SPS5|A0A7K9SPS5_9AVES/1-142 [subseq from] UBE2N enzyme (Fragment) OS=Galbula dea OX=1109041 GN=Ube2n PE=3 SV=1
----------ETQRLLAEPVPGIKAEPDESNARYFHVVIAGPQDSPFEGGTFKLELFLPEEYPMAAPKVRFMTKIYHPNVDKLGRICLDILKDKWSPALQIRTVLLSIQALLSAPNPDDPLANDVAEQWKTNEAQAIETARAWTRLYAMNNI
>tr|A0A7K9TVC3|A0A7K9TVC3_9AVES/1-142 [subseq from] UBE2N enzyme (Fragment) OS=Chloroceryle aenea OX=176938 GN=Ube2n PE=3 SV=1
----------ETQRLLAEPVPGIKAEPDESNARYFHVVIAGPQDSPFEGGTFKLELFLPEEYPMAAPKVRFMTKIYHPNVDKLGRICLDILKDKWSPALQIRTVLLSIQALLSAPNPDDPLANDVAEQWKTNEAQAIETARAWTRLYAMNNI
>tr|A0A7K9USU8|A0A7K9USU8_ANSSE/1-142 [subseq from] UBE2N enzyme (Fragment) OS=Anseranas semipalmata OX=8851 GN=Ube2n PE=3 SV=1
----------ETQRLLAEPVPGIKAEPDESNARYFHVVIAGPQDSPFEGGTFKLELFLPEEYPMAAPKVRFMTKIYHPNVDKLGRICLDILKDKWSPALQIRTVLLSIQALLSAPNPDDPLANDVAEQWKTNEAQAIETARAWTRLYAMNNI
>tr|A0A7K9W3R3|A0A7K9W3R3_9PASS/1-142 [subseq from] UBE2N enzyme (Fragment) OS=Rhipidura dahli OX=667186 GN=Ube2n PE=3 SV=1
----------ETQRLLAEPVPGIKAEPDESNARYFHVVIAGPQDSPFEGGTFKLELFLPEEYPMAAPKVRFMTKIYHPNVDKLGRICLDILKDKWSPALQIRTVLLSIQALLSAPNPDDPLANDVAEQWKTNEAQAIETARAWTRLYAMNNI
>tr|A0A7K9XZ68|A0A7K9XZ68_9GRUI/1-142 [subseq from] UBE2N enzyme (Fragment) OS=Psophia crepitans OX=54359 GN=Ube2n PE=3 SV=1
----------ETQRLLAEPVPGIKAEPDESNARYFHVVIAGPQDSPFEGGTFKLELFLPEEYPMAAPKVRFMTKIYHPNVDKLGRICLDILKDKWSPALQIRTVLLSIQALLSAPNPDDPLANDVAEQWKTNEAQAIETARAWTRLYAMNNI
>tr|A0A7K9YWA4|A0A7K9YWA4_9GALL/1-142 [subseq from] UBE2N enzyme (Fragment) OS=Odontophorus gujanensis OX=886794 GN=Ube2n PE=3 SV=1
----------ETQRLLAEPVPGIKAEPDESNARYFHVVIAGPQDSPFEGGTFKLELFLPEEYPMAAPKVRFMTKIYHPNVDKLGRICLDILKDKWSPALQIRTVLLSIQALLSAPNPDDPLANDVAEQWKTNEAQAIETARAWTRLYAMNNI
>tr|A0A7K9ZM66|A0A7K9ZM66_9CORV/1-142 [subseq from] UBE2N enzyme (Fragment) OS=Dicrurus megarhynchus OX=450177 GN=Ube2n PE=3 SV=1
----------ETQRLLAEPVPGIKAEPDESNARYFHVVIAGPQDSPFEGGTFKLELFLPEEYPMAAPKVRFMTKIYHPNVDKLGRICLDILKDKWSPALQIRTVLLSIQALLSAPNPDDPLANDVAEQWKTNEAQAIETARAWTRLYAMNNI
>tr|A0A7L0BCF4|A0A7L0BCF4_9AVES/1-142 [subseq from] UBE2N enzyme (Fragment) OS=Spizaetus tyrannus OX=252798 GN=Ube2n PE=3 SV=1
----------ETQRLLAEPVPGIKAEPDESNARYFHVVIAGPQDSPFEGGTFKLELFLPEEYPMAAPKVRFMTKIYHPNVDKLGRICLDILKDKWSPALQIRTVLLSIQALLSAPNPDDPLANDVAEQWKTNEAQAIETARAWTRLYAMNNI
>tr|A0A7L0BGQ3|A0A7L0BGQ3_9AVES/1-142 [subseq from] UBE2N enzyme (Fragment) OS=Ciconia maguari OX=52777 GN=Ube2n PE=3 SV=1
----------ETQRLLAEPVPGIKAEPDESNARYFHVVIAGPQDSPFEGGTFKLELFLPEEYPMAAPKVRFMTKIYHPNVDKLGRICLDILKDKWSPALQIRTVLLSIQALLSAPNPDDPLANDVAEQWKTNEAQAIETARAWTRLYAMNNI
>tr|A0A7L0CJH5|A0A7L0CJH5_9CHAR/1-142 [subseq from] UBE2N enzyme (Fragment) OS=Rostratula benghalensis OX=118793 GN=Ube2n PE=3 SV=1
----------ETQRLLAEPVPGIKAEPDESNARYFHVVIAGPQDSPFEGGTFKLELFLPEEYPMAAPKVRFMTKIYHPNVDKLGRICLDILKDKWSPALQIRTVLLSIQALLSAPNPDDPLANDVAEQWKTNEAQAIETARAWTRLYAMNNI
>tr|A0A7L0EJT2|A0A7L0EJT2_TROML/1-142 [subseq from] UBE2N enzyme (Fragment) OS=Trogon melanurus OX=56311 GN=Ube2n PE=3 SV=1
----------ETQRLLAEPVPGIKAEPDESNARYFHVVIAGPQDSPFEGGTFKLELFLPEEYPMAAPKVRFMTKIYHPNVDKLGRICLDILKDKWSPALQIRTVLLSIQALLSAPNPDDPLANDVAEQWKTNEAQAIETARAWTRLYAMNNI
>tr|A0A7L0FKP7|A0A7L0FKP7_CORCN/1-142 [subseq from] UBE2N enzyme (Fragment) OS=Corythaixoides concolor OX=103956 GN=Ube2n PE=3 SV=1
----------ETQRLLAEPVPGIKAEPDESNARYFHVVIAGPQDSPFEGGTFKLELFLPEEYPMAAPKVRFMTKIYHPNVDKLGRICLDILKDKWSPALQIRTVLLSIQALLSAPNPDDPLANDVAEQWKTNEAQAIETARAWTRLYAMNNI
>tr|A0A7L0GE88|A0A7L0GE88_HERCA/1-142 [subseq from] UBE2N enzyme (Fragment) OS=Herpetotheres cachinnans OX=56343 GN=Ube2n PE=3 SV=1
----------ETQRLLAEPVPGIKAEPDESNARYFHVVIAGPQDSPFEGGTFKLELFLPEEYPMAAPKVRFMTKIYHPNVDKLGRICLDILKDKWSPALQIRTVLLSIQALLSAPNPDDPLANDVAEQWKTNEAQAIETARAWTRLYAMNNI
>tr|A0A7L0HLB9|A0A7L0HLB9_AREIN/1-142 [subseq from] UBE2N enzyme (Fragment) OS=Arenaria interpres OX=54971 GN=Ube2n PE=3 SV=1
----------ETQRLLAEPVPGIKAEPDESNARYFHVVIAGPQDSPFEGGTFKLELFLPEEYPMAAPKVRFMTKIYHPNVDKLGRICLDILKDKWSPALQIRTVLLSIQALLSAPNPDDPLANDVAEQWKTNEAQAIETARAWTRLYAMNNI
>tr|A0A7L0IJ28|A0A7L0IJ28_PIPCL/1-142 [subseq from] UBE2N enzyme (Fragment) OS=Piprites chloris OX=114369 GN=Ube2n PE=3 SV=1
----------ETQRLLAEPVPGIKAEPDESNARYFHVVIAGPQDSPFEGGTFKLELFLPEEYPMAAPKVRFMTKIYHPNVDKLGRICLDILKDKWSPALQIRTVLLSIQALLSAPNPDDPLANDVAEQWKTNEAQAIETARAWTRLYAMNNI
>tr|A0A7L0JR43|A0A7L0JR43_CHATO/1-142 [subseq from] UBE2N enzyme (Fragment) OS=Chauna torquata OX=30388 GN=Ube2n PE=3 SV=1
----------ETQRLLAEPVPGIKAEPDESNARYFHVVIAGPQDSPFEGGTFKLELFLPEEYPMAAPKVRFMTKIYHPNVDKLGRICLDILKDKWSPALQIRTVLLSIQALLSAPNPDDPLANDVAEQWKTNEAQAIETARAWTRLYAMNNI
>tr|A0A7L0LAX9|A0A7L0LAX9_9SYLV/1-142 [subseq from] UBE2N enzyme (Fragment) OS=Sylvietta virens OX=208069 GN=Ube2n PE=3 SV=1
----------ETQRLLAEPVPGIKAEPDESNARYFHVVIAGPQDSPFEGGTFKLELFLPEEYPMAAPKVRFMTKIYHPNVDKLGRICLDILKDKWSPALQIRTVLLSIQALLSAPNPDDPLANDVAEQWKTNEAQAIETARAWTRLYAMNNI
>tr|A0A7L0LWS5|A0A7L0LWS5_9PSIT/1-142 [subseq from] UBE2N enzyme (Fragment) OS=Amazona guildingii OX=175529 GN=Ube2n PE=3 SV=1
----------ETQRLLAEPVPGIKAEPDESNARYFHVVIAGPQDSPFEGGTFKLELFLPEEYPMAAPKVRFMTKIYHPNVDKLGRICLDILKDKWSPALQIRTVLLSIQALLSAPNPDDPLANDVAEQWKTNEAQAIETARAWTRLYAMNNI
>tr|A0A7L0NA82|A0A7L0NA82_9PASS/1-142 [subseq from] UBE2N enzyme (Fragment) OS=Formicarius rufipectus OX=1118560 GN=Ube2n PE=3 SV=1
----------ETQRLLAEPVPGIKAEPDESNARYFHVVIAGPQDSPFEGGTFKLELFLPEEYPMAAPKVRFMTKIYHPNVDKLGRICLDILKDKWSPALQIRTVLLSIQALLSAPNPDDPLANDVAEQWKTNEAQAIETARAWTRLYAMNNI
>tr|A0A7L0Q4J5|A0A7L0Q4J5_9AVES/1-142 [subseq from] UBE2N enzyme (Fragment) OS=Mesembrinibis cayennensis OX=1118748 GN=Ube2n PE=3 SV=1
----------ETQRLLAEPVPGIKAEPDESNARYFHVVIAGPQDSPFEGGTFKLELFLPEEYPMAAPKVRFMTKIYHPNVDKLGRICLDILKDKWSPALQIRTVLLSIQALLSAPNPDDPLANDVAEQWKTNEAQAIETARAWTRLYAMNNI
>tr|A0A7L0QMT1|A0A7L0QMT1_SETKR/1-142 [subseq from] UBE2N enzyme (Fragment) OS=Setophaga kirtlandii OX=298831 GN=Ube2n PE=3 SV=1
----------ETQRLLAEPVPGIKAEPDESNARYFHVVIAGPQDSPFEGGTFKLELFLPEEYPMAAPKVRFMTKIYHPNVDKLGRICLDILKDKWSPALQIRTVLLSIQALLSAPNPDDPLANDVAEQWKTNEAQAIETARAWTRLYAMNNI
>tr|A0A7L0RYE5|A0A7L0RYE5_GLABR/1-142 [subseq from] UBE2N enzyme (Fragment) OS=Glaucidium brasilianum OX=78217 GN=Ube2n PE=3 SV=1
----------ETQRLLAEPVPGIKAEPDESNARYFHVVIAGPQDSPFEGGTFKLELFLPEEYPMAAPKVRFMTKIYHPNVDKLGRICLDILKDKWSPALQIRTVLLSIQALLSAPNPDDPLANDVAEQWKTNEAQAIETARAWTRLYAMNNI
>tr|A0A7L0SWL6|A0A7L0SWL6_PODPO/1-142 [subseq from] UBE2N enzyme (Fragment) OS=Podilymbus podiceps OX=9252 GN=Ube2n PE=3 SV=1
----------ETQRLLAEPVPGIKAEPDESNARYFHVVIAGPQDSPFEGGTFKLELFLPEEYPMAAPKVRFMTKIYHPNVDKLGRICLDILKDKWSPALQIRTVLLSIQALLSAPNPDDPLANDVAEQWKTNEAQAIETARAWTRLYAMNNI
>tr|A0A7L0U9A9|A0A7L0U9A9_CHOAC/1-142 [subseq from] UBE2N enzyme (Fragment) OS=Chordeiles acutipennis OX=118183 GN=Ube2n PE=3 SV=1
----------ETQRLLAEPVPGIKAEPDESNARYFHVVIAGPQDSPFEGGTFKLELFLPEEYPMAAPKVRFMTKIYHPNVDKLGRICLDILKDKWSPALQIRTVLLSIQALLSAPNPDDPLANDVAEQWKTNEAQAIETARAWTRLYAMNNI
>tr|A0A7L0VSB6|A0A7L0VSB6_9PASE/1-142 [subseq from] UBE2N enzyme (Fragment) OS=Leptocoma aspasia OX=2585812 GN=Ube2n PE=3 SV=1
----------ETQRLLAEPVPGIKAEPDESNARYFHVVIAGPQDSPFEGGTFKLELFLPEEYPMAAPKVRFMTKIYHPNVDKLGRICLDILKDKWSPALQIRTVLLSIQALLSAPNPDDPLANDVAEQWKTNEAQAIETARAWTRLYAMNNI
>tr|A0A7L0WTP2|A0A7L0WTP2_ALELA/1-142 [subseq from] UBE2N enzyme (Fragment) OS=Alectura lathami OX=81907 GN=Ube2n PE=3 SV=1
----------ETQRLLAEPVPGIKAEPDESNARYFHVVIAGPQDSPFEGGTFKLELFLPEEYPMAAPKVRFMTKIYHPNVDKLGRICLDILKDKWSPALQIRTVLLSIQALLSAPNPDDPLANDVAEQWKTNEAQAIETARAWTRLYAMNNI
>tr|A0A7L0XPQ4|A0A7L0XPQ4_TYRSA/1-142 [subseq from] UBE2N enzyme (Fragment) OS=Tyrannus savana OX=137541 GN=Ube2n PE=3 SV=1
----------ETQRLLAEPVPGIKAEPDESNARYFHVVIAGPQDSPFEGGTFKLELFLPEEYPMAAPKVRFMTKIYHPNVDKLGRICLDILKDKWSPALQIRTVLLSIQALLSAPNPDDPLANDVAEQWKTNEAQAIETARAWTRLYAMNNI
>tr|A0A7L0Z4H4|A0A7L0Z4H4_9PASE/1-142 [subseq from] UBE2N enzyme (Fragment) OS=Ploceus nigricollis OX=441696 GN=Ube2n PE=3 SV=1
----------ETQRLLAEPVPGIKAEPDESNARYFHVVIAGPQDSPFEGGTFKLELFLPEEYPMAAPKVRFMTKIYHPNVDKLGRICLDILKDKWSPALQIRTVLLSIQALLSAPNPDDPLANDVAEQWKTNEAQAIETARAWTRLYAMNNI
>tr|A0A7L0ZZ15|A0A7L0ZZ15_9PASS/1-142 [subseq from] UBE2N enzyme (Fragment) OS=Oxyruncus cristatus OX=114331 GN=Ube2n PE=3 SV=1
----------ETQRLLAEPVPGIKAEPDESNARYFHVVIAGPQDSPFEGGTFKLELFLPEEYPMAAPKVRFMTKIYHPNVDKLGRICLDILKDKWSPALQIRTVLLSIQALLSAPNPDDPLANDVAEQWKTNEAQAIETARAWTRLYAMNNI
>tr|A0A7L1AKA1|A0A7L1AKA1_GYMTI/1-142 [subseq from] UBE2N enzyme (Fragment) OS=Gymnorhina tibicen OX=9132 GN=Ube2n PE=3 SV=1
----------ETQRLLAEPVPGIKAEPDESNARYFHVVIAGPQDSPFEGGTFKLELFLPEEYPMAAPKVRFMTKIYHPNVDKLGRICLDILKDKWSPALQIRTVLLSIQALLSAPNPDDPLANDVAEQWKTNEAQAIETARAWTRLYAMNNI
>tr|A0A7L1CF57|A0A7L1CF57_9PASS/1-142 [subseq from] UBE2N enzyme (Fragment) OS=Illadopsis cleaveri OX=201329 GN=Ube2n PE=3 SV=1
----------ETQRLLAEPVPGIKAEPDESNARYFHVVIAGPQDSPFEGGTFKLELFLPEEYPMAAPKVRFMTKIYHPNVDKLGRICLDILKDKWSPALQIRTVLLSIQALLSAPNPDDPLANDVAEQWKTNEAQAIETARAWTRLYAMNNI
>tr|A0A7L1CL58|A0A7L1CL58_9PASS/1-142 [subseq from] UBE2N enzyme (Fragment) OS=Serilophus lunatus OX=239386 GN=Ube2n PE=3 SV=1
----------ETQRLLAEPVPGIKAEPDESNARYFHVVIAGPQDSPFEGGTFKLELFLPEEYPMAAPKVRFMTKIYHPNVDKLGRICLDILKDKWSPALQIRTVLLSIQALLSAPNPDDPLANDVAEQWKTNEAQAIETARAWTRLYAMNNI
>tr|A0A7L1E0B7|A0A7L1E0B7_OENON/1-142 [subseq from] UBE2N enzyme (Fragment) OS=Oenanthe oenanthe OX=279966 GN=Ube2n PE=3 SV=1
----------ETQRLLAEPVPGIKAEPDESNARYFHVVIAGPQDSPFEGGTFKLELFLPEEYPMAAPKVRFMTKIYHPNVDKLGRICLDILKDKWSPALQIRTVLLSIQALLSAPNPDDPLANDVAEQWKTNEAQAIETARAWTRLYAMNNI
>tr|A0A7L1EX26|A0A7L1EX26_SYLBO/1-142 [subseq from] UBE2N enzyme (Fragment) OS=Sylvia borin OX=73324 GN=Ube2n PE=3 SV=1
----------ETQRLLAEPVPGIKAEPDESNARYFHVVIAGPQDSPFEGGTFKLELFLPEEYPMAAPKVRFMTKIYHPNVDKLGRICLDILKDKWSPALQIRTVLLSIQALLSAPNPDDPLANDVAEQWKTNEAQAIETARAWTRLYAMNNI
>tr|A0A7L1GC56|A0A7L1GC56_9PICI/1-142 [subseq from] UBE2N enzyme (Fragment) OS=Indicator maculatus OX=545262 GN=Ube2n PE=3 SV=1
----------ETQRLLAEPVPGIKAEPDESNARYFHVVIAGPQDSPFEGGTFKLELFLPEEYPMAAPKVRFMTKIYHPNVDKLGRICLDILKDKWSPALQIRTVLLSIQALLSAPNPDDPLANDVAEQWKTNEAQAIETARAWTRLYAMNNI
>tr|A0A7L1HND7|A0A7L1HND7_9CHAR/1-142 [subseq from] UBE2N enzyme (Fragment) OS=Nycticryphes semicollaris OX=227226 GN=Ube2n PE=3 SV=1
----------ETQRLLAEPVPGIKAEPDESNARYFHVVIAGPQDSPFEGGTFKLELFLPEEYPMAAPKVRFMTKIYHPNVDKLGRICLDILKDKWSPALQIRTVLLSIQALLSAPNPDDPLANDVAEQWKTNEAQAIETARAWTRLYAMNNI
>tr|A0A7L1ILY4|A0A7L1ILY4_SMUAF/1-142 [subseq from] UBE2N enzyme (Fragment) OS=Smutsornis africanus OX=240209 GN=Ube2n PE=3 SV=1
----------ETQRLLAEPVPGIKAEPDESNARYFHVVIAGPQDSPFEGGTFKLELFLPEEYPMAAPKVRFMTKIYHPNVDKLGRICLDILKDKWSPALQIRTVLLSIQALLSAPNPDDPLANDVAEQWKTNEAQAIETARAWTRLYAMNNI
>tr|A0A7L1JRJ3|A0A7L1JRJ3_RYNNI/1-142 [subseq from] UBE2N enzyme (Fragment) OS=Rynchops niger OX=227184 GN=Ube2n PE=3 SV=1
----------ETQRLLAEPVPGIKAEPDESNARYFHVVIAGPQDSPFEGGTFKLELFLPEEYPMAAPKVRFMTKIYHPNVDKLGRICLDILKDKWSPALQIRTVLLSIQALLSAPNPDDPLANDVAEQWKTNEAQAIETARAWTRLYAMNNI
>tr|A0A7L1LEW9|A0A7L1LEW9_HIMHI/1-142 [subseq from] UBE2N enzyme (Fragment) OS=Himantopus himantopus OX=225398 GN=Ube2n PE=3 SV=1
----------ETQRLLAEPVPGIKAEPDESNARYFHVVIAGPQDSPFEGGTFKLELFLPEEYPMAAPKVRFMTKIYHPNVDKLGRICLDILKDKWSPALQIRTVLLSIQALLSAPNPDDPLANDVAEQWKTNEAQAIETARAWTRLYAMNNI
>tr|A0A7L1MJM1|A0A7L1MJM1_BOMGA/1-142 [subseq from] UBE2N enzyme (Fragment) OS=Bombycilla garrulus OX=125297 GN=Ube2n PE=3 SV=1
----------ETQRLLAEPVPGIKAEPDESNARYFHVVIAGPQDSPFEGGTFKLELFLPEEYPMAAPKVRFMTKIYHPNVDKLGRICLDILKDKWSPALQIRTVLLSIQALLSAPNPDDPLANDVAEQWKTNEAQAIETARAWTRLYAMNNI
>tr|A0A7L1NZD3|A0A7L1NZD3_RHICY/1-142 [subseq from] UBE2N enzyme (Fragment) OS=Rhinopomastus cyanomelas OX=113115 GN=Ube2n PE=3 SV=1
----------ETQRLLAEPVPGIKAEPDESNARYFHVVIAGPQDSPFEGGTFKLELFLPEEYPMAAPKVRFMTKIYHPNVDKLGRICLDILKDKWSPALQIRTVLLSIQALLSAPNPDDPLANDVAEQWKTNEAQAIETARAWTRLYAMNNI
>tr|A0A7L1PJ33|A0A7L1PJ33_ORIOR/1-142 [subseq from] UBE2N enzyme (Fragment) OS=Oriolus oriolus OX=181099 GN=Ube2n PE=3 SV=1
----------ETQRLLAEPVPGIKAEPDESNARYFHVVIAGPQDSPFEGGTFKLELFLPEEYPMAAPKVRFMTKIYHPNVDKLGRICLDILKDKWSPALQIRTVLLSIQALLSAPNPDDPLANDVAEQWKTNEAQAIETARAWTRLYAMNNI
>tr|A0A7L1R475|A0A7L1R475_9PASS/1-142 [subseq from] UBE2N enzyme (Fragment) OS=Cisticola juncidis OX=52622 GN=Ube2n PE=3 SV=1
----------ETQRLLAEPVPGIKAEPDESNARYFHVVIAGPQDSPFEGGTFKLELFLPEEYPMAAPKVRFMTKIYHPNVDKLGRICLDILKDKWSPALQIRTVLLSIQALLSAPNPDDPLANDVAEQWKTNEAQAIETARAWTRLYAMNNI
>tr|A0A7L1RYF9|A0A7L1RYF9_9PASS/1-142 [subseq from] UBE2N enzyme (Fragment) OS=Locustella ochotensis OX=187437 GN=Ube2n PE=3 SV=1
----------ETQRLLAEPVPGIKAEPDESNARYFHVVIAGPQDSPFEGGTFKLELFLPEEYPMAAPKVRFMTKIYHPNVDKLGRICLDILKDKWSPALQIRTVLLSIQALLSAPNPDDPLANDVAEQWKTNEAQAIETARAWTRLYAMNNI
>tr|A0A7L1SW58|A0A7L1SW58_ARAGA/1-142 [subseq from] UBE2N enzyme (Fragment) OS=Aramus guarauna OX=54356 GN=Ube2n PE=3 SV=1
----------ETQRLLAEPVPGIKAEPDESNARYFHVVIAGPQDSPFEGGTFKLELFLPEEYPMAAPKVRFMTKIYHPNVDKLGRICLDILKDKWSPALQIRTVLLSIQALLSAPNPDDPLANDVAEQWKTNEAQAIETARAWTRLYAMNNI
>tr|A0A7L1TLE5|A0A7L1TLE5_PHANI/1-142 [subseq from] UBE2N enzyme (Fragment) OS=Phainopepla nitens OX=161653 GN=Ube2n PE=3 SV=1
----------ETQRLLAEPVPGIKAEPDESNARYFHVVIAGPQDSPFEGGTFKLELFLPEEYPMAAPKVRFMTKIYHPNVDKLGRICLDILKDKWSPALQIRTVLLSIQALLSAPNPDDPLANDVAEQWKTNEAQAIETARAWTRLYAMNNI
>tr|A0A7L1VHJ8|A0A7L1VHJ8_SITEU/1-142 [subseq from] UBE2N enzyme (Fragment) OS=Sitta europaea OX=50251 GN=Ube2n PE=3 SV=1
----------ETQRLLAEPVPGIKAEPDESNARYFHVVIAGPQDSPFEGGTFKLELFLPEEYPMAAPKVRFMTKIYHPNVDKLGRICLDILKDKWSPALQIRTVLLSIQALLSAPNPDDPLANDVAEQWKTNEAQAIETARAWTRLYAMNNI
>tr|A0A7L1WM67|A0A7L1WM67_9PASS/1-142 [subseq from] UBE2N enzyme (Fragment) OS=Certhia brachydactyla OX=73330 GN=Ube2n PE=3 SV=1
----------ETQRLLAEPVPGIKAEPDESNARYFHVVIAGPQDSPFEGGTFKLELFLPEEYPMAAPKVRFMTKIYHPNVDKLGRICLDILKDKWSPALQIRTVLLSIQALLSAPNPDDPLANDVAEQWKTNEAQAIETARAWTRLYAMNNI
>tr|A0A7L1X2E5|A0A7L1X2E5_9AVES/1-142 [subseq from] UBE2N enzyme (Fragment) OS=Thinocorus orbignyianus OX=161742 GN=Ube2n PE=3 SV=1
----------ETQRLLAEPVPGIKAEPDESNARYFHVVIAGPQDSPFEGGTFKLELFLPEEYPMAAPKVRFMTKIYHPNVDKLGRICLDILKDKWSPALQIRTVLLSIQALLSAPNPDDPLANDVAEQWKTNEAQAIETARAWTRLYAMNNI
>tr|A0A7L1YXH3|A0A7L1YXH3_9PASS/1-142 [subseq from] UBE2N enzyme (Fragment) OS=Scytalopus superciliaris OX=312124 GN=Ube2n PE=3 SV=1
----------ETQRLLAEPVPGIKAEPDESNARYFHVVIAGPQDSPFEGGTFKLELFLPEEYPMAAPKVRFMTKIYHPNVDKLGRICLDILKDKWSPALQIRTVLLSIQALLSAPNPDDPLANDVAEQWKTNEAQAIETARAWTRLYAMNNI
>tr|A0A7L1ZAD0|A0A7L1ZAD0_LEILU/1-142 [subseq from] UBE2N enzyme (Fragment) OS=Leiothrix lutea OX=36275 GN=Ube2n PE=3 SV=1
----------ETQRLLAEPVPGIKAEPDESNARYFHVVIAGPQDSPFEGGTFKLELFLPEEYPMAAPKVRFMTKIYHPNVDKLGRICLDILKDKWSPALQIRTVLLSIQALLSAPNPDDPLANDVAEQWKTNEAQAIETARAWTRLYAMNNI
>tr|A0A7L2AIP0|A0A7L2AIP0_9GRUI/1-142 [subseq from] UBE2N enzyme (Fragment) OS=Heliornis fulica OX=54369 GN=Ube2n PE=3 SV=1
----------ETQRLLAEPVPGIKAEPDESNARYFHVVIAGPQDSPFEGGTFKLELFLPEEYPMAAPKVRFMTKIYHPNVDKLGRICLDILKDKWSPALQIRTVLLSIQALLSAPNPDDPLANDVAEQWKTNEAQAIETARAWTRLYAMNNI
>tr|A0A7L2C4W1|A0A7L2C4W1_9PASS/1-142 [subseq from] UBE2N enzyme (Fragment) OS=Alaudala cheleensis OX=670337 GN=Ube2n PE=3 SV=1
----------ETQRLLAEPVPGIKAEPDESNARYFHVVIAGPQDSPFEGGTFKLELFLPEEYPMAAPKVRFMTKIYHPNVDKLGRICLDILKDKWSPALQIRTVLLSIQALLSAPNPDDPLANDVAEQWKTNEAQAIETARAWTRLYAMNNI
>tr|A0A7L2D758|A0A7L2D758_CATFU/1-142 [subseq from] UBE2N enzyme (Fragment) OS=Catharus fuscescens OX=159581 GN=Ube2n PE=3 SV=1
----------ETQRLLAEPVPGIKAEPDESNARYFHVVIAGPQDSPFEGGTFKLELFLPEEYPMAAPKVRFMTKIYHPNVDKLGRICLDILKDKWSPALQIRTVLLSIQALLSAPNPDDPLANDVAEQWKTNEAQAIETARAWTRLYAMNNI
>tr|A0A7L2E2C7|A0A7L2E2C7_ANTMN/1-142 [subseq from] UBE2N enzyme (Fragment) OS=Anthoscopus minutus OX=156561 GN=Ube2n PE=3 SV=1
----------ETQRLLAEPVPGIKAEPDESNARYFHVVIAGPQDSPFEGGTFKLELFLPEEYPMAAPKVRFMTKIYHPNVDKLGRICLDILKDKWSPALQIRTVLLSIQALLSAPNPDDPLANDVAEQWKTNEAQAIETARAWTRLYAMNNI
>tr|A0A7L2FCS0|A0A7L2FCS0_QUIME/1-142 [subseq from] UBE2N enzyme (Fragment) OS=Quiscalus mexicanus OX=64278 GN=Ube2n PE=3 SV=1
----------ETQRLLAEPVPGIKAEPDESNARYFHVVIAGPQDSPFEGGTFKLELFLPEEYPMAAPKVRFMTKIYHPNVDKLGRICLDILKDKWSPALQIRTVLLSIQALLSAPNPDDPLANDVAEQWKTNEAQAIETARAWTRLYAMNNI
>tr|A0A7L2GAK5|A0A7L2GAK5_NYCGR/1-142 [subseq from] UBE2N enzyme (Fragment) OS=Nyctibius grandis OX=48427 GN=Ube2n PE=3 SV=1
----------ETQRLLAEPVPGIKAEPDESNARYFHVVIAGPQDSPFEGGTFKLELFLPEEYPMAAPKVRFMTKIYHPNVDKLGRICLDILKDKWSPALQIRTVLLSIQALLSAPNPDDPLANDVAEQWKTNEAQAIETARAWTRLYAMNNI
>tr|A0A7L2H997|A0A7L2H997_SAGSE/1-142 [subseq from] UBE2N enzyme (Fragment) OS=Sagittarius serpentarius OX=56258 GN=Ube2n PE=3 SV=1
----------ETQRLLAEPVPGIKAEPDESNARYFHVVIAGPQDSPFEGGTFKLELFLPEEYPMAAPKVRFMTKIYHPNVDKLGRICLDILKDKWSPALQIRTVLLSIQALLSAPNPDDPLANDVAEQWKTNEAQAIETARAWTRLYAMNNI
>tr|A0A7L2IZ07|A0A7L2IZ07_9PICI/1-142 [subseq from] UBE2N enzyme (Fragment) OS=Semnornis frantzii OX=91796 GN=Ube2n PE=3 SV=1
----------ETQRLLAEPVPGIKAEPDESNARYFHVVIAGPQDSPFEGGTFKLELFLPEEYPMAAPKVRFMTKIYHPNVDKLGRICLDILKDKWSPALQIRTVLLSIQALLSAPNPDDPLANDVAEQWKTNEAQAIETARAWTRLYAMNNI
>tr|A0A7L2JBT8|A0A7L2JBT8_CINMU/1-142 [subseq from] UBE2N enzyme (Fragment) OS=Cinclus mexicanus OX=161649 GN=Ube2n PE=3 SV=1
----------ETQRLLAEPVPGIKAEPDESNARYFHVVIAGPQDSPFEGGTFKLELFLPEEYPMAAPKVRFMTKIYHPNVDKLGRICLDILKDKWSPALQIRTVLLSIQALLSAPNPDDPLANDVAEQWKTNEAQAIETARAWTRLYAMNNI
>tr|A0A7L2KUM2|A0A7L2KUM2_9PASS/1-142 [subseq from] UBE2N enzyme (Fragment) OS=Zosterops hypoxanthus OX=2485327 GN=Ube2n PE=3 SV=1
----------ETQRLLAEPVPGIKAEPDESNARYFHVVIAGPQDSPFEGGTFKLELFLPEEYPMAAPKVRFMTKIYHPNVDKLGRICLDILKDKWSPALQIRTVLLSIQALLSAPNPDDPLANDVAEQWKTNEAQAIETARAWTRLYAMNNI
>tr|A0A7L2LSP3|A0A7L2LSP3_9SYLV/1-142 [subseq from] UBE2N enzyme (Fragment) OS=Hippolais icterina OX=68497 GN=Ube2n PE=3 SV=1
----------ETQRLLAEPVPGIKAEPDESNARYFHVVIAGPQDSPFEGGTFKLELFLPEEYPMAAPKVRFMTKIYHPNVDKLGRICLDILKDKWSPALQIRTVLLSIQALLSAPNPDDPLANDVAEQWKTNEAQAIETARAWTRLYAMNNI
>tr|A0A7L2NEZ7|A0A7L2NEZ7_9PASS/1-142 [subseq from] UBE2N enzyme (Fragment) OS=Rhadina sibilatrix OX=2585818 GN=Ube2n PE=3 SV=1
----------ETQRLLAEPVPGIKAEPDESNARYFHVVIAGPQDSPFEGGTFKLELFLPEEYPMAAPKVRFMTKIYHPNVDKLGRICLDILKDKWSPALQIRTVLLSIQALLSAPNPDDPLANDVAEQWKTNEAQAIETARAWTRLYAMNNI
>tr|A0A7L2P8D8|A0A7L2P8D8_PYCJO/1-142 [subseq from] UBE2N enzyme (Fragment) OS=Pycnonotus jocosus OX=182897 GN=Ube2n PE=3 SV=1
----------ETQRLLAEPVPGIKAEPDESNARYFHVVIAGPQDSPFEGGTFKLELFLPEEYPMAAPKVRFMTKIYHPNVDKLGRICLDILKDKWSPALQIRTVLLSIQALLSAPNPDDPLANDVAEQWKTNEAQAIETARAWTRLYAMNNI
>tr|A0A7L2SMZ9|A0A7L2SMZ9_9PASS/1-142 [subseq from] UBE2N enzyme (Fragment) OS=Mystacornis crossleyi OX=98133 GN=Ube2n PE=3 SV=1
----------ETQRLLAEPVPGIKAEPDESNARYFHVVIAGPQDSPFEGGTFKLELFLPEEYPMAAPKVRFMTKIYHPNVDKLGRICLDILKDKWSPALQIRTVLLSIQALLSAPNPDDPLANDVAEQWKTNEAQAIETARAWTRLYAMNNI
>tr|A0A7L2TDJ9|A0A7L2TDJ9_POMRU/1-142 [subseq from] UBE2N enzyme (Fragment) OS=Pomatostomus ruficeps OX=9176 GN=Ube2n PE=3 SV=1
----------ETQRLLAEPVPGIKAEPDESNARYFHVVIAGPQDSPFEGGTFKLELFLPEEYPMAAPKVRFMTKIYHPNVDKLGRICLDILKDKWSPALQIRTVLLSIQALLSAPNPDDPLANDVAEQWKTNEAQAIETARAWTRLYAMNNI
>tr|A0A7L2WIW1|A0A7L2WIW1_PANHA/1-142 [subseq from] UBE2N enzyme (Fragment) OS=Pandion haliaetus OX=56262 GN=Ube2n PE=3 SV=1
----------ETQRLLAEPVPGIKAEPDESNARYFHVVIAGPQDSPFEGGTFKLELFLPEEYPMAAPKVRFMTKIYHPNVDKLGRICLDILKDKWSPALQIRTVLLSIQALLSAPNPDDPLANDVAEQWKTNEAQAIETARAWTRLYAMNNI
>tr|A0A7L2Z5Y3|A0A7L2Z5Y3_JACJC/1-142 [subseq from] UBE2N enzyme (Fragment) OS=Jacana jacana OX=54508 GN=Ube2n PE=3 SV=1
----------ETQRLLAEPVPGIKAEPDESNARYFHVVIAGPQDSPFEGGTFKLELFLPEEYPMAAPKVRFMTKIYHPNVDKLGRICLDILKDKWSPALQIRTVLLSIQALLSAPNPDDPLANDVAEQWKTNEAQAIETARAWTRLYAMNNI
>tr|A0A7L2ZE49|A0A7L2ZE49_9PASE/1-142 [subseq from] UBE2N enzyme (Fragment) OS=Prunella fulvescens OX=670355 GN=Ube2n PE=3 SV=1
----------ETQRLLAEPVPGIKAEPDESNARYFHVVIAGPQDSPFEGGTFKLELFLPEEYPMAAPKVRFMTKIYHPNVDKLGRICLDILKDKWSPALQIRTVLLSIQALLSAPNPDDPLANDVAEQWKTNEAQAIETARAWTRLYAMNNI
>tr|A0A7L3AS00|A0A7L3AS00_9AVES/1-142 [subseq from] UBE2N enzyme (Fragment) OS=Syrrhaptes paradoxus OX=302527 GN=Ube2n PE=3 SV=1
----------ETQRLLAEPVPGIKAEPDESNARYFHVVIAGPQDSPFEGGTFKLELFLPEEYPMAAPKVRFMTKIYHPNVDKLGRICLDILKDKWSPALQIRTVLLSIQALLSAPNPDDPLANDVAEQWKTNEAQAIETARAWTRLYAMNNI
>tr|A0A7L3BZU0|A0A7L3BZU0_PELUR/1-142 [subseq from] UBE2N enzyme (Fragment) OS=Pelecanoides urinatrix OX=37079 GN=Ube2n PE=3 SV=1
----------ETQRLLAEPVPGIKAEPDESNARYFHVVIAGPQDSPFEGGTFKLELFLPEEYPMAAPKVRFMTKIYHPNVDKLGRICLDILKDKWSPALQIRTVLLSIQALLSAPNPDDPLANDVAEQWKTNEAQAIETARAWTRLYAMNNI
>tr|A0A7L3D6R0|A0A7L3D6R0_PLUSO/1-142 [subseq from] UBE2N enzyme (Fragment) OS=Pluvianellus socialis OX=227228 GN=Ube2n PE=3 SV=1
----------ETQRLLAEPVPGIKAEPDESNARYFHVVIAGPQDSPFEGGTFKLELFLPEEYPMAAPKVRFMTKIYHPNVDKLGRICLDILKDKWSPALQIRTVLLSIQALLSAPNPDDPLANDVAEQWKTNEAQAIETARAWTRLYAMNNI
>tr|A0A7L3DVC3|A0A7L3DVC3_9PASS/1-142 [subseq from] UBE2N enzyme (Fragment) OS=Chaetops frenatus OX=221966 GN=Ube2n PE=3 SV=1
----------ETQRLLAEPVPGIKAEPDESNARYFHVVIAGPQDSPFEGGTFKLELFLPEEYPMAAPKVRFMTKIYHPNVDKLGRICLDILKDKWSPALQIRTVLLSIQALLSAPNPDDPLANDVAEQWKTNEAQAIETARAWTRLYAMNNI
>tr|A0A7L3G2E0|A0A7L3G2E0_9GRUI/1-142 [subseq from] UBE2N enzyme (Fragment) OS=Zapornia atra OX=2585822 GN=Ube2n_1 PE=3 SV=1
----------ETQRLLAEPVPGIKAEPDESNARYFHVVIAGPQDSPFEGGTFKLELFLPEEYPMAAPKVRFMTKIYHPNVDKLGRICLDILKDKWSPALQIRTVLLSIQALLSAPNPDDPLANDVAEQWKTNEAQAIETARAWTRLYAMNNI
>tr|A0A7L3H919|A0A7L3H919_9PASS/1-142 [subseq from] UBE2N enzyme (Fragment) OS=Buphagus erythrorhynchus OX=245048 GN=Ube2n PE=3 SV=1
----------ETQRLLAEPVPGIKAEPDESNARYFHVVIAGPQDSPFEGGTFKLELFLPEEYPMAAPKVRFMTKIYHPNVDKLGRICLDILKDKWSPALQIRTVLLSIQALLSAPNPDDPLANDVAEQWKTNEAQAIETARAWTRLYAMNNI
>tr|A0A7L3IH92|A0A7L3IH92_9PASS/1-142 [subseq from] UBE2N enzyme (Fragment) OS=Pardalotus punctatus OX=254575 GN=Ube2n PE=3 SV=1
----------ETQRLLAEPVPGIKAEPDESNARYFHVVIAGPQDSPFEGGTFKLELFLPEEYPMAAPKVRFMTKIYHPNVDKLGRICLDILKDKWSPALQIRTVLLSIQALLSAPNPDDPLANDVAEQWKTNEAQAIETARAWTRLYAMNNI
>tr|A0A7L3IWU4|A0A7L3IWU4_THACH/1-142 [subseq from] UBE2N enzyme (Fragment) OS=Thalassarche chlororhynchos OX=54017 GN=Ube2n PE=3 SV=1
----------ETQRLLAEPVPGIKAEPDESNARYFHVVIAGPQDSPFEGGTFKLELFLPEEYPMAAPKVRFMTKIYHPNVDKLGRICLDILKDKWSPALQIRTVLLSIQALLSAPNPDDPLANDVAEQWKTNEAQAIETARAWTRLYAMNNI
>tr|A0A7L3LSC9|A0A7L3LSC9_9CHAR/1-142 [subseq from] UBE2N enzyme (Fragment) OS=Turnix velox OX=2529409 GN=Ube2n PE=3 SV=1
----------ETQRLLAEPVPGIKAEPDESNARYFHVVIAGPQDSPFEGGTFKLELFLPEEYPMAAPKVRFMTKIYHPNVDKLGRICLDILKDKWSPALQIRTVLLSIQALLSAPNPDDPLANDVAEQWKTNEAQAIETARAWTRLYAMNNI
>tr|A0A7L3NJR4|A0A7L3NJR4_9AVES/1-142 [subseq from] UBE2N enzyme (Fragment) OS=Oreotrochilus melanogaster OX=689266 GN=Ube2n PE=3 SV=1
----------ETQRLLAEPVPGIKAEPDESNARYFHVVIAGPQDSPFEGGTFKLELFLPEEYPMAAPKVRFMTKIYHPNVDKLGRICLDILKDKWSPALQIRTVLLSIQALLSAPNPDDPLANDVAEQWKTNEAQAIETARAWTRLYAMNNI
>tr|A0A7L3NY46|A0A7L3NY46_9DEND/1-142 [subseq from] UBE2N enzyme (Fragment) OS=Xiphorhynchus elegans OX=269412 GN=Ube2n PE=3 SV=1
----------ETQRLLAEPVPGIKAEPDESNARYFHVVIAGPQDSPFEGGTFKLELFLPEEYPMAAPKVRFMTKIYHPNVDKLGRICLDILKDKWSPALQIRTVLLSIQALLSAPNPDDPLANDVAEQWKTNEAQAIETARAWTRLYAMNNI
>tr|A0A7L3Q387|A0A7L3Q387_9SYLV/1-142 [subseq from] UBE2N enzyme (Fragment) OS=Cettia cetti OX=68486 GN=Ube2n PE=3 SV=1
----------ETQRLLAEPVPGIKAEPDESNARYFHVVIAGPQDSPFEGGTFKLELFLPEEYPMAAPKVRFMTKIYHPNVDKLGRICLDILKDKWSPALQIRTVLLSIQALLSAPNPDDPLANDVAEQWKTNEAQAIETARAWTRLYAMNNI
>tr|A0A7L3RT49|A0A7L3RT49_CEPGR/1-142 [subseq from] UBE2N enzyme (Fragment) OS=Cepphus grylle OX=28697 GN=Ube2n PE=3 SV=1
----------ETQRLLAEPVPGIKAEPDESNARYFHVVIAGPQDSPFEGGTFKLELFLPEEYPMAAPKVRFMTKIYHPNVDKLGRICLDILKDKWSPALQIRTVLLSIQALLSAPNPDDPLANDVAEQWKTNEAQAIETARAWTRLYAMNNI
>tr|A0A7L3T7N4|A0A7L3T7N4_RISTR/1-142 [subseq from] UBE2N enzyme (Fragment) OS=Rissa tridactyla OX=75485 GN=Ube2n PE=3 SV=1
----------ETQRLLAEPVPGIKAEPDESNARYFHVVIAGPQDSPFEGGTFKLELFLPEEYPMAAPKVRFMTKIYHPNVDKLGRICLDILKDKWSPALQIRTVLLSIQALLSAPNPDDPLANDVAEQWKTNEAQAIETARAWTRLYAMNNI
>tr|A0A7L3UI22|A0A7L3UI22_URIAL/1-142 [subseq from] UBE2N enzyme (Fragment) OS=Uria aalge OX=13746 GN=Ube2n PE=3 SV=1
----------ETQRLLAEPVPGIKAEPDESNARYFHVVIAGPQDSPFEGGTFKLELFLPEEYPMAAPKVRFMTKIYHPNVDKLGRICLDILKDKWSPALQIRTVLLSIQALLSAPNPDDPLANDVAEQWKTNEAQAIETARAWTRLYAMNNI
>tr|A0A7L3VTB1|A0A7L3VTB1_MOLAT/1-142 [subseq from] UBE2N enzyme (Fragment) OS=Molothrus ater OX=84834 GN=Ube2n PE=3 SV=1
----------ETQRLLAEPVPGIKAEPDESNARYFHVVIAGPQDSPFEGGTFKLELFLPEEYPMAAPKVRFMTKIYHPNVDKLGRICLDILKDKWSPALQIRTVLLSIQALLSAPNPDDPLANDVAEQWKTNEAQAIETARAWTRLYAMNNI
>tr|A0A7L3XIK8|A0A7L3XIK8_9AVES/1-142 [subseq from] UBE2N enzyme (Fragment) OS=Calonectris borealis OX=1323832 GN=Ube2n PE=3 SV=1
----------ETQRLLAEPVPGIKAEPDESNARYFHVVIAGPQDSPFEGGTFKLELFLPEEYPMAAPKVRFMTKIYHPNVDKLGRICLDILKDKWSPALQIRTVLLSIQALLSAPNPDDPLANDVAEQWKTNEAQAIETARAWTRLYAMNNI
>tr|A0A7L3YHR8|A0A7L3YHR8_FREGA/1-142 [subseq from] UBE2N enzyme (Fragment) OS=Fregetta grallaria OX=79628 GN=Ube2n PE=3 SV=1
----------ETQRLLAEPVPGIKAEPDESNARYFHVVIAGPQDSPFEGGTFKLELFLPEEYPMAAPKVRFMTKIYHPNVDKLGRICLDILKDKWSPALQIRTVLLSIQALLSAPNPDDPLANDVAEQWKTNEAQAIETARAWTRLYAMNNI
>tr|A0A7L3ZKB1|A0A7L3ZKB1_9AVES/1-142 [subseq from] UBE2N enzyme (Fragment) OS=Circaetus pectoralis OX=321084 GN=Ube2n PE=3 SV=1
----------ETQRLLAEPVPGIKAEPDESNARYFHVVIAGPQDSPFEGGTFKLELFLPEEYPMAAPKVRFMTKIYHPNVDKLGRICLDILKDKWSPALQIRTVLLSIQALLSAPNPDDPLANDVAEQWKTNEAQAIETARAWTRLYAMNNI
>tr|A0A7L4AY98|A0A7L4AY98_9CHAR/1-142 [subseq from] UBE2N enzyme (Fragment) OS=Phaetusa simplex OX=297813 GN=Ube2n PE=3 SV=1
----------ETQRLLAEPVPGIKAEPDESNARYFHVVIAGPQDSPFEGGTFKLELFLPEEYPMAAPKVRFMTKIYHPNVDKLGRICLDILKDKWSPALQIRTVLLSIQALLSAPNPDDPLANDVAEQWKTNEAQAIETARAWTRLYAMNNI
>tr|A0A7L4BVB3|A0A7L4BVB3_9AVES/1-142 [subseq from] UBE2N enzyme (Fragment) OS=Nyctiprogne leucopyga OX=382315 GN=Ube2n PE=3 SV=1
----------ETQRLLAEPVPGIKAEPDESNARYFHVVIAGPQDSPFEGGTFKLELFLPEEYPMAAPKVRFMTKIYHPNVDKLGRICLDILKDKWSPALQIRTVLLSIQALLSAPNPDDPLANDVAEQWKTNEAQAIETARAWTRLYAMNNI
>tr|A0A7L4F0A9|A0A7L4F0A9_HIRRU/1-142 [subseq from] UBE2N enzyme (Fragment) OS=Hirundo rustica OX=43150 GN=Ube2n PE=3 SV=1
----------ETQRLLAEPVPGIKAEPDESNARYFHVVIAGPQDSPFEGGTFKLELFLPEEYPMAAPKVRFMTKIYHPNVDKLGRICLDILKDKWSPALQIRTVLLSIQALLSAPNPDDPLANDVAEQWKTNEAQAIETARAWTRLYAMNNI
>tr|A0A7L4FL95|A0A7L4FL95_9COLU/1-142 [subseq from] UBE2N enzyme (Fragment) OS=Alopecoenas beccarii OX=262131 GN=Ube2n PE=3 SV=1
----------ETQRLLAEPVPGIKAEPDESNARYFHVVIAGPQDSPFEGGTFKLELFLPEEYPMAAPKVRFMTKIYHPNVDKLGRICLDILKDKWSPALQIRTVLLSIQALLSAPNPDDPLANDVAEQWKTNEAQAIETARAWTRLYAMNNI
>tr|A0A7L4H420|A0A7L4H420_PODST/1-142 [subseq from] UBE2N enzyme (Fragment) OS=Podargus strigoides OX=8905 GN=Ube2n PE=3 SV=1
----------ETQRLLAEPVPGIKAEPDESNARYFHVVIAGPQDSPFEGGTFKLELFLPEEYPMAAPKVRFMTKIYHPNVDKLGRICLDILKDKWSPALQIRTVLLSIQALLSAPNPDDPLANDVAEQWKTNEAQAIETARAWTRLYAMNNI
>tr|A0A7L4HYW9|A0A7L4HYW9_SCOUM/1-142 [subseq from] UBE2N enzyme (Fragment) OS=Scopus umbretta OX=33581 GN=Ube2n PE=3 SV=1
----------ETQRLLAEPVPGIKAEPDESNARYFHVVIAGPQDSPFEGGTFKLELFLPEEYPMAAPKVRFMTKIYHPNVDKLGRICLDILKDKWSPALQIRTVLLSIQALLSAPNPDDPLANDVAEQWKTNEAQAIETARAWTRLYAMNNI
>tr|A0A7L4IQK9|A0A7L4IQK9_9PASS/1-142 [subseq from] UBE2N enzyme (Fragment) OS=Pomatorhinus ruficollis OX=932028 GN=Ube2n PE=3 SV=1
----------ETQRLLAEPVPGIKAEPDESNARYFHVVIAGPQDSPFEGGTFKLELFLPEEYPMAAPKVRFMTKIYHPNVDKLGRICLDILKDKWSPALQIRTVLLSIQALLSAPNPDDPLANDVAEQWKTNEAQAIETARAWTRLYAMNNI
>tr|A0A7L4JIY5|A0A7L4JIY5_9AVES/1-142 [subseq from] UBE2N enzyme (Fragment) OS=Ceuthmochares aereus OX=1961834 GN=Ube2n PE=3 SV=1
----------ETQRLLAEPVPGIKAEPDESNARYFHVVIAGPQDSPFEGGTFKLELFLPEEYPMAAPKVRFMTKIYHPNVDKLGRICLDILKDKWSPALQIRTVLLSIQALLSAPNPDDPLANDVAEQWKTNEAQAIETARAWTRLYAMNNI
>tr|A0A7L4LK93|A0A7L4LK93_9CORV/1-142 [subseq from] UBE2N enzyme (Fragment) OS=Callaeas wilsoni OX=1347786 GN=Ube2n PE=3 SV=1
----------ETQRLLAEPVPGIKAEPDESNARYFHVVIAGPQDSPFEGGTFKLELFLPEEYPMAAPKVRFMTKIYHPNVDKLGRICLDILKDKWSPALQIRTVLLSIQALLSAPNPDDPLANDVAEQWKTNEAQAIETARAWTRLYAMNNI
>tr|A0A7L4LUU3|A0A7L4LUU3_GLAPT/1-142 [subseq from] UBE2N enzyme (Fragment) OS=Glareola pratincola OX=43316 GN=Ube2n PE=3 SV=1
----------ETQRLLAEPVPGIKAEPDESNARYFHVVIAGPQDSPFEGGTFKLELFLPEEYPMAAPKVRFMTKIYHPNVDKLGRICLDILKDKWSPALQIRTVLLSIQALLSAPNPDDPLANDVAEQWKTNEAQAIETARAWTRLYAMNNI
>tr|A0A7L4N6S5|A0A7L4N6S5_9AVES/1-142 [subseq from] UBE2N enzyme (Fragment) OS=Ceyx cyanopectus OX=390723 GN=Ube2n_0 PE=3 SV=1
----------ETQRLLAEPVPGIKAEPDESNARYFHVVIAGPQDSPFEGGTFKLELFLPEEYPMAAPKVRFMTKIYHPNVDKLGRICLDILKDKWSPALQIRTVLLSIQALLSAPNPDDPLANDVAEQWKTNEAQAIETARAWTRLYAMNNI
>tr|A0A850TFJ7|A0A850TFJ7_GRUAM/1-142 [subseq from] UBE2N enzyme (Fragment) OS=Grus americana OX=9117 GN=Ube2n PE=4 SV=1
----------ETQRLLAEPVPGIKAEPDESNARYFHVVIAGPQDSPFEGGTFKLELFLPEEYPMAAPKVRFMTKIYHPNVDKLGRICLDILKDKWSPALQIRTVLLSIQALLSAPNPDDPLANDVAEQWKTNEAQAIETARAWTRLYAMNNI
>tr|A0A850UN07|A0A850UN07_9CORV/1-142 [subseq from] UBE2N enzyme (Fragment) OS=Chloropsis hardwickii OX=667144 GN=Ube2n PE=4 SV=1
----------ETQRLLAEPVPGIKAEPDESNARYFHVVIAGPQDSPFEGGTFKLELFLPEEYPMAAPKVRFMTKIYHPNVDKLGRICLDILKDKWSPALQIRTVLLSIQALLSAPNPDDPLANDVAEQWKTNEAQAIETARAWTRLYAMNNI
>tr|A0A850VQ85|A0A850VQ85_FREMA/1-142 [subseq from] UBE2N enzyme (Fragment) OS=Fregata magnificens OX=37042 GN=Ube2n PE=4 SV=1
----------ETQRLLAEPVPGIKAEPDESNARYFHVVIAGPQDSPFEGGTFKLELFLPEEYPMAAPKVRFMTKIYHPNVDKLGRICLDILKDKWSPALQIRTVLLSIQALLSAPNPDDPLANDVAEQWKTNEAQAIETARAWTRLYAMNNI
>tr|A0A850WS78|A0A850WS78_PIACA/1-142 [subseq from] UBE2N enzyme (Fragment) OS=Piaya cayana OX=33601 GN=Ube2n PE=4 SV=1
----------ETQRLLAEPVPGIKAEPDESNARYFHVVIAGPQDSPFEGGTFKLELFLPEEYPMAAPKVRFMTKIYHPNVDKLGRICLDILKDKWSPALQIRTVLLSIQALLSAPNPDDPLANDVAEQWKTNEAQAIETARAWTRLYAMNNI
>tr|A0A850XR95|A0A850XR95_AEGCA/1-142 [subseq from] UBE2N enzyme (Fragment) OS=Aegithalos caudatus OX=73327 GN=Ube2n PE=4 SV=1
----------ETQRLLAEPVPGIKAEPDESNARYFHVVIAGPQDSPFEGGTFKLELFLPEEYPMAAPKVRFMTKIYHPNVDKLGRICLDILKDKWSPALQIRTVLLSIQALLSAPNPDDPLANDVAEQWKTNEAQAIETARAWTRLYAMNNI
>tr|A0A850ZG08|A0A850ZG08_9PASS/1-142 [subseq from] UBE2N enzyme (Fragment) OS=Tichodroma muraria OX=237442 GN=Ube2n PE=4 SV=1
----------ETQRLLAEPVPGIKAEPDESNARYFHVVIAGPQDSPFEGGTFKLELFLPEEYPMAAPKVRFMTKIYHPNVDKLGRICLDILKDKWSPALQIRTVLLSIQALLSAPNPDDPLANDVAEQWKTNEAQAIETARAWTRLYAMNNI
>tr|A0A851AK85|A0A851AK85_SULDA/1-142 [subseq from] UBE2N enzyme (Fragment) OS=Sula dactylatra OX=56068 GN=Ube2n PE=4 SV=1
----------ETQRLLAEPVPGIKAEPDESNARYFHVVIAGPQDSPFEGGTFKLELFLPEEYPMAAPKVRFMTKIYHPNVDKLGRICLDILKDKWSPALQIRTVLLSIQALLSAPNPDDPLANDVAEQWKTNEAQAIETARAWTRLYAMNNI
>tr|A0A851BPM2|A0A851BPM2_PICGY/1-142 [subseq from] UBE2N enzyme (Fragment) OS=Picathartes gymnocephalus OX=175131 GN=Ube2n PE=4 SV=1
----------ETQRLLAEPVPGIKAEPDESNARYFHVVIAGPQDSPFEGGTFKLELFLPEEYPMAAPKVRFMTKIYHPNVDKLGRICLDILKDKWSPALQIRTVLLSIQALLSAPNPDDPLANDVAEQWKTNEAQAIETARAWTRLYAMNNI
>tr|A0A851CVQ7|A0A851CVQ7_CALVR/1-142 [subseq from] UBE2N enzyme (Fragment) OS=Calyptomena viridis OX=135972 GN=Ube2n PE=4 SV=1
----------ETQRLLAEPVPGIKAEPDESNARYFHVVIAGPQDSPFEGGTFKLELFLPEEYPMAAPKVRFMTKIYHPNVDKLGRICLDILKDKWSPALQIRTVLLSIQALLSAPNPDDPLANDVAEQWKTNEAQAIETARAWTRLYAMNNI
>tr|A0A851D0I4|A0A851D0I4_TODME/1-142 [subseq from] UBE2N enzyme (Fragment) OS=Todus mexicanus OX=135184 GN=Ube2n PE=4 SV=1
----------ETQRLLAEPVPGIKAEPDESNARYFHVVIAGPQDSPFEGGTFKLELFLPEEYPMAAPKVRFMTKIYHPNVDKLGRICLDILKDKWSPALQIRTVLLSIQALLSAPNPDDPLANDVAEQWKTNEAQAIETARAWTRLYAMNNI
>tr|A0A851EMZ0|A0A851EMZ0_9CORV/1-142 [subseq from] UBE2N enzyme (Fragment) OS=Dryoscopus gambensis OX=85069 GN=Ube2n PE=4 SV=1
----------ETQRLLAEPVPGIKAEPDESNARYFHVVIAGPQDSPFEGGTFKLELFLPEEYPMAAPKVRFMTKIYHPNVDKLGRICLDILKDKWSPALQIRTVLLSIQALLSAPNPDDPLANDVAEQWKTNEAQAIETARAWTRLYAMNNI
>tr|A0A851ERP7|A0A851ERP7_PITSO/1-142 [subseq from] UBE2N enzyme (Fragment) OS=Pitta sordida OX=9163 GN=Ube2n PE=4 SV=1
----------ETQRLLAEPVPGIKAEPDESNARYFHVVIAGPQDSPFEGGTFKLELFLPEEYPMAAPKVRFMTKIYHPNVDKLGRICLDILKDKWSPALQIRTVLLSIQALLSAPNPDDPLANDVAEQWKTNEAQAIETARAWTRLYAMNNI
>tr|A0A851JJU2|A0A851JJU2_9PASS/1-142 [subseq from] UBE2N enzyme (Fragment) OS=Donacobius atricapilla OX=237420 GN=Ube2n PE=4 SV=1
----------ETQRLLAEPVPGIKAEPDESNARYFHVVIAGPQDSPFEGGTFKLELFLPEEYPMAAPKVRFMTKIYHPNVDKLGRICLDILKDKWSPALQIRTVLLSIQALLSAPNPDDPLANDVAEQWKTNEAQAIETARAWTRLYAMNNI
>tr|A0A851KB77|A0A851KB77_VIDCH/1-142 [subseq from] UBE2N enzyme (Fragment) OS=Vidua chalybeata OX=81927 GN=Ube2n PE=4 SV=1
----------ETQRLLAEPVPGIKAEPDESNARYFHVVIAGPQDSPFEGGTFKLELFLPEEYPMAAPKVRFMTKIYHPNVDKLGRICLDILKDKWSPALQIRTVLLSIQALLSAPNPDDPLANDVAEQWKTNEAQAIETARAWTRLYAMNNI
>tr|A0A851LRL7|A0A851LRL7_CORCR/1-142 [subseq from] UBE2N enzyme (Fragment) OS=Corythaeola cristata OX=103954 GN=Ube2n PE=4 SV=1
----------ETQRLLAEPVPGIKAEPDESNARYFHVVIAGPQDSPFEGGTFKLELFLPEEYPMAAPKVRFMTKIYHPNVDKLGRICLDILKDKWSPALQIRTVLLSIQALLSAPNPDDPLANDVAEQWKTNEAQAIETARAWTRLYAMNNI
>tr|A0A851N5Y3|A0A851N5Y3_9DEND/1-142 [subseq from] UBE2N enzyme (Fragment) OS=Campylorhamphus procurvoides OX=190295 GN=Ube2n PE=4 SV=1
----------ETQRLLAEPVPGIKAEPDESNARYFHVVIAGPQDSPFEGGTFKLELFLPEEYPMAAPKVRFMTKIYHPNVDKLGRICLDILKDKWSPALQIRTVLLSIQALLSAPNPDDPLANDVAEQWKTNEAQAIETARAWTRLYAMNNI
>tr|A0A851P9V0|A0A851P9V0_9GALL/1-142 [subseq from] UBE2N enzyme (Fragment) OS=Penelope pileata OX=1118817 GN=Ube2n PE=4 SV=1
----------ETQRLLAEPVPGIKAEPDESNARYFHVVIAGPQDSPFEGGTFKLELFLPEEYPMAAPKVRFMTKIYHPNVDKLGRICLDILKDKWSPALQIRTVLLSIQALLSAPNPDDPLANDVAEQWKTNEAQAIETARAWTRLYAMNNI
>tr|A0A851PFY1|A0A851PFY1_ANHAN/1-142 [subseq from] UBE2N enzyme (Fragment) OS=Anhinga anhinga OX=56067 GN=Ube2n PE=4 SV=1
----------ETQRLLAEPVPGIKAEPDESNARYFHVVIAGPQDSPFEGGTFKLELFLPEEYPMAAPKVRFMTKIYHPNVDKLGRICLDILKDKWSPALQIRTVLLSIQALLSAPNPDDPLANDVAEQWKTNEAQAIETARAWTRLYAMNNI
>tr|A0A851QNR5|A0A851QNR5_TYCCO/1-142 [subseq from] UBE2N enzyme (Fragment) OS=Tychaedon coryphoeus OX=614051 GN=Ube2n PE=4 SV=1
----------ETQRLLAEPVPGIKAEPDESNARYFHVVIAGPQDSPFEGGTFKLELFLPEEYPMAAPKVRFMTKIYHPNVDKLGRICLDILKDKWSPALQIRTVLLSIQALLSAPNPDDPLANDVAEQWKTNEAQAIETARAWTRLYAMNNI
>tr|A0A851RIL1|A0A851RIL1_CERFA/1-142 [subseq from] UBE2N enzyme (Fragment) OS=Certhia familiaris OX=73333 GN=Ube2n PE=4 SV=1
----------ETQRLLAEPVPGIKAEPDESNARYFHVVIAGPQDSPFEGGTFKLELFLPEEYPMAAPKVRFMTKIYHPNVDKLGRICLDILKDKWSPALQIRTVLLSIQALLSAPNPDDPLANDVAEQWKTNEAQAIETARAWTRLYAMNNI
>tr|A0A851ST77|A0A851ST77_9AVES/1-142 [subseq from] UBE2N enzyme (Fragment) OS=Nothocercus nigrocapillus OX=1977171 GN=Ube2n PE=4 SV=1
----------ETQRLLAEPVPGIKAEPDESNARYFHVVIAGPQDSPFEGGTFKLELFLPEEYPMAAPKVRFMTKIYHPNVDKLGRICLDILKDKWSPALQIRTVLLSIQALLSAPNPDDPLANDVAEQWKTNEAQAIETARAWTRLYAMNNI
>tr|A0A851U8I9|A0A851U8I9_9PASS/1-142 [subseq from] UBE2N enzyme (Fragment) OS=Elachura formosa OX=1463973 GN=Ube2n PE=4 SV=1
----------ETQRLLAEPVPGIKAEPDESNARYFHVVIAGPQDSPFEGGTFKLELFLPEEYPMAAPKVRFMTKIYHPNVDKLGRICLDILKDKWSPALQIRTVLLSIQALLSAPNPDDPLANDVAEQWKTNEAQAIETARAWTRLYAMNNI
>tr|A0A851V1R2|A0A851V1R2_9PASS/1-142 [subseq from] UBE2N enzyme (Fragment) OS=Copsychus sechellarum OX=797021 GN=Ube2n PE=4 SV=1
----------ETQRLLAEPVPGIKAEPDESNARYFHVVIAGPQDSPFEGGTFKLELFLPEEYPMAAPKVRFMTKIYHPNVDKLGRICLDILKDKWSPALQIRTVLLSIQALLSAPNPDDPLANDVAEQWKTNEAQAIETARAWTRLYAMNNI
>tr|A0A851X0G5|A0A851X0G5_9CORV/1-142 [subseq from] UBE2N enzyme (Fragment) OS=Corvus moneduloides OX=1196302 GN=Ube2n PE=4 SV=1
----------ETQRLLAEPVPGIKAEPDESNARYFHVVIAGPQDSPFEGGTFKLELFLPEEYPMAAPKVRFMTKIYHPNVDKLGRICLDILKDKWSPALQIRTVLLSIQALLSAPNPDDPLANDVAEQWKTNEAQAIETARAWTRLYAMNNI
>tr|A0A851Y550|A0A851Y550_EOLRO/1-142 [subseq from] UBE2N enzyme (Fragment) OS=Eolophus roseicapilla OX=176039 GN=Ube2n PE=4 SV=1
----------ETQRLLAEPVPGIKAEPDESNARYFHVVIAGPQDSPFEGGTFKLELFLPEEYPMAAPKVRFMTKIYHPNVDKLGRICLDILKDKWSPALQIRTVLLSIQALLSAPNPDDPLANDVAEQWKTNEAQAIETARAWTRLYAMNNI
>tr|A0A851YFV2|A0A851YFV2_9AVES/1-142 [subseq from] UBE2N enzyme (Fragment) OS=Halcyon senegalensis OX=342381 GN=Ube2n PE=4 SV=1
----------ETQRLLAEPVPGIKAEPDESNARYFHVVIAGPQDSPFEGGTFKLELFLPEEYPMAAPKVRFMTKIYHPNVDKLGRICLDILKDKWSPALQIRTVLLSIQALLSAPNPDDPLANDVAEQWKTNEAQAIETARAWTRLYAMNNI
>tr|A0A851ZKS6|A0A851ZKS6_CALOR/1-142 [subseq from] UBE2N enzyme (Fragment) OS=Calcarius ornatus OX=198940 GN=Ube2n_0 PE=4 SV=1
----------ETQRLLAEPVPGIKAEPDESNARYFHVVIAGPQDSPFEGGTFKLELFLPEEYPMAAPKVRFMTKIYHPNVDKLGRICLDILKDKWSPALQIRTVLLSIQALLSAPNPDDPLANDVAEQWKTNEAQAIETARAWTRLYAMNNI
>tr|A0A852B8M2|A0A852B8M2_9CORV/1-142 [subseq from] UBE2N enzyme (Fragment) OS=Chloropsis cyanopogon OX=1218682 GN=Ube2n PE=4 SV=1
----------ETQRLLAEPVPGIKAEPDESNARYFHVVIAGPQDSPFEGGTFKLELFLPEEYPMAAPKVRFMTKIYHPNVDKLGRICLDILKDKWSPALQIRTVLLSIQALLSAPNPDDPLANDVAEQWKTNEAQAIETARAWTRLYAMNNI
>tr|A0A852C5R6|A0A852C5R6_9PICI/1-142 [subseq from] UBE2N enzyme (Fragment) OS=Ramphastos sulfuratus OX=322582 GN=Ube2n PE=4 SV=1
----------ETQRLLAEPVPGIKAEPDESNARYFHVVIAGPQDSPFEGGTFKLELFLPEEYPMAAPKVRFMTKIYHPNVDKLGRICLDILKDKWSPALQIRTVLLSIQALLSAPNPDDPLANDVAEQWKTNEAQAIETARAWTRLYAMNNI
>tr|A0A852D028|A0A852D028_PASAF/1-142 [subseq from] UBE2N enzyme (Fragment) OS=Passerina amoena OX=142471 GN=Ube2n PE=4 SV=1
----------ETQRLLAEPVPGIKAEPDESNARYFHVVIAGPQDSPFEGGTFKLELFLPEEYPMAAPKVRFMTKIYHPNVDKLGRICLDILKDKWSPALQIRTVLLSIQALLSAPNPDDPLANDVAEQWKTNEAQAIETARAWTRLYAMNNI
>tr|A0A852EHC1|A0A852EHC1_VIDMA/1-142 [subseq from] UBE2N enzyme (Fragment) OS=Vidua macroura OX=187451 GN=Ube2n PE=4 SV=1
----------ETQRLLAEPVPGIKAEPDESNARYFHVVIAGPQDSPFEGGTFKLELFLPEEYPMAAPKVRFMTKIYHPNVDKLGRICLDILKDKWSPALQIRTVLLSIQALLSAPNPDDPLANDVAEQWKTNEAQAIETARAWTRLYAMNNI
>tr|A0A852EYS9|A0A852EYS9_PEUTA/1-142 [subseq from] UBE2N enzyme (Fragment) OS=Peucedramus taeniatus OX=135441 GN=Ube2n PE=4 SV=1
----------ETQRLLAEPVPGIKAEPDESNARYFHVVIAGPQDSPFEGGTFKLELFLPEEYPMAAPKVRFMTKIYHPNVDKLGRICLDILKDKWSPALQIRTVLLSIQALLSAPNPDDPLANDVAEQWKTNEAQAIETARAWTRLYAMNNI
>tr|A0A852GSB7|A0A852GSB7_9CHAR/1-142 [subseq from] UBE2N enzyme (Fragment) OS=Larus smithsonianus OX=243888 GN=Ube2n PE=4 SV=1
----------ETQRLLAEPVPGIKAEPDESNARYFHVVIAGPQDSPFEGGTFKLELFLPEEYPMAAPKVRFMTKIYHPNVDKLGRICLDILKDKWSPALQIRTVLLSIQALLSAPNPDDPLANDVAEQWKTNEAQAIETARAWTRLYAMNNI
>tr|A0A852I514|A0A852I514_9PASS/1-142 [subseq from] UBE2N enzyme (Fragment) OS=Nicator chloris OX=237433 GN=Ube2n PE=4 SV=1
----------ETQRLLAEPVPGIKAEPDESNARYFHVVIAGPQDSPFEGGTFKLELFLPEEYPMAAPKVRFMTKIYHPNVDKLGRICLDILKDKWSPALQIRTVLLSIQALLSAPNPDDPLANDVAEQWKTNEAQAIETARAWTRLYAMNNI
>tr|A0A852JYH7|A0A852JYH7_SPIPA/1-142 [subseq from] UBE2N enzyme (Fragment) OS=Spizella passerina OX=40210 GN=Ube2n PE=4 SV=1
----------ETQRLLAEPVPGIKAEPDESNARYFHVVIAGPQDSPFEGGTFKLELFLPEEYPMAAPKVRFMTKIYHPNVDKLGRICLDILKDKWSPALQIRTVLLSIQALLSAPNPDDPLANDVAEQWKTNEAQAIETARAWTRLYAMNNI
>tr|A0A852KNN5|A0A852KNN5_UROIN/1-142 [subseq from] UBE2N enzyme (Fragment) OS=Urocolius indicus OX=458196 GN=Ube2n PE=4 SV=1
----------ETQRLLAEPVPGIKAEPDESNARYFHVVIAGPQDSPFEGGTFKLELFLPEEYPMAAPKVRFMTKIYHPNVDKLGRICLDILKDKWSPALQIRTVLLSIQALLSAPNPDDPLANDVAEQWKTNEAQAIETARAWTRLYAMNNI
>tr|A0A852LQG0|A0A852LQG0_9AVES/1-142 [subseq from] UBE2N enzyme (Fragment) OS=Centropus bengalensis OX=1463675 GN=Ube2n PE=4 SV=1
----------ETQRLLAEPVPGIKAEPDESNARYFHVVIAGPQDSPFEGGTFKLELFLPEEYPMAAPKVRFMTKIYHPNVDKLGRICLDILKDKWSPALQIRTVLLSIQALLSAPNPDDPLANDVAEQWKTNEAQAIETARAWTRLYAMNNI
>tr|A0A852MJY1|A0A852MJY1_9PASS/1-142 [subseq from] UBE2N enzyme (Fragment) OS=Pteruthius melanotis OX=357074 GN=Ube2n PE=4 SV=1
----------ETQRLLAEPVPGIKAEPDESNARYFHVVIAGPQDSPFEGGTFKLELFLPEEYPMAAPKVRFMTKIYHPNVDKLGRICLDILKDKWSPALQIRTVLLSIQALLSAPNPDDPLANDVAEQWKTNEAQAIETARAWTRLYAMNNI
>tr|A0A852NIS0|A0A852NIS0_9PASS/1-142 [subseq from] UBE2N enzyme (Fragment) OS=Atrichornis clamosus OX=449594 GN=Ube2n PE=4 SV=1
----------ETQRLLAEPVPGIKAEPDESNARYFHVVIAGPQDSPFEGGTFKLELFLPEEYPMAAPKVRFMTKIYHPNVDKLGRICLDILKDKWSPALQIRTVLLSIQALLSAPNPDDPLANDVAEQWKTNEAQAIETARAWTRLYAMNNI
>tr|G3UNR4|G3UNR4_LOXAF/1-142 [subseq from] UBC core domain-containing protein OS=Loxodonta africana OX=9785 PE=3 SV=1
----------ETQRLLAEPVPGIKAEPDESNARYFHVVIAGPQDSPFEGGTFKLELFLPEEYPMAAPKVRFMTKIYHPNVDKLGRICLDILKDKWSPALQIRTVLLSIQALLSAPNPDDPLANDVAEQWKTNEAQAIETARAWTRLYAMNNI
>tr|G5B011|G5B011_HETGA/1-142 [subseq from] Ubiquitin-conjugating enzyme E2 N (Fragment) OS=Heterocephalus glaber OX=10181 GN=GW7_07305 PE=3 SV=1
----------ETQRLLAEPVPGIKAEPDESNARYFHVVIAGPQDSPFEGGTFKLELFLPEEYPMAAPKVRFMTKIYHPNVDKLGRICLDILKDKWSPALQIRTVLLSIQALLSAPNPDDPLANDVAEQWKTNEAQAIETARAWTRLYAMNNI
>tr|A0A2I0UMI2|A0A2I0UMI2_LIMLA/48-189 [subseq from] Ubiquitin-conjugating enzyme e2 n OS=Limosa lapponica baueri OX=1758121 GN=llap_2431 PE=3 SV=1
----------ETQRLLAEPVPGIKAEPDESNARYFHVVIAGPQDSPFEGGTFKLELFLPEEYPMAAPKVRFMTKIYHPNVDKLGRICLDILKDKWSPALQIRTVLLSIQALLSAPNPDDPLANDVAEQWKTNEAQAIETARAWTRLYAMNNI
>tr|A0A3Q3JAD4|A0A3Q3JAD4_MONAL/1-150 [subseq from] Ubiquitin conjugating enzyme E2 N OS=Monopterus albus OX=43700 PE=3 SV=1
MAGLPRRIIKETQRLIAEPVPGIMAEPDEGNARYFHVVIAGPQDSPFEGGTFKLELFLPEEYPMAAPKVRFMTKIYHPNVDKLGRICLDILKDKWSPALQIRTVLLSIQALLSAPNPDDPLANDVAEKWKSSEAEAIETAKSWTRLYAGN--
>tr|A0A6G0IYF0|A0A6G0IYF0_LARCR/1-150 [subseq from] Ubiquitin-conjugating enzyme E2 N OS=Larimichthys crocea OX=215358 GN=D5F01_LYC05294 PE=3 SV=1
MAGLPRRIIKETQRLLAEPVPGIKAEPDEGNARYFHVVIAGPQDSPFEGGTFKLELFLPEEYPMAAPKVRFMTKIYHPNVDKLGRICLDILKDKWSPALQIRTVLLSIQALLSAPNPDDPLANDVAEKWKASEAEAIEIAKTWTRLYAGN--
>tr|H2UZL2|H2UZL2_TAKRU/1-150 [subseq from] UBC core domain-containing protein OS=Takifugu rubripes OX=31033 GN=LOC101068996 PE=3 SV=3
MAGLPRRIIKETQRLMAEPVPGITATPDERNARYFHVVIAGPQDSPFEGGTFKLELFLPEEYPMAAPKVRFMTKIYHPNVDKLGRICLDILKDKWSPALQIRTVLLSIQALLSAPNPDDPLANDVAEQWKKNESAAIETARAWTRLYAGN--
>tr|H3DMA3|H3DMA3_TETNG/1-150 [subseq from] Ubiquitin-conjugating enzyme E2Nb OS=Tetraodon nigroviridis OX=99883 PE=3 SV=1
MAGLPRRIIKETQRLMAEPVPGITATPDERNARYFHVVIAGPQDSPFEGGTFKLELFLPEEYPMAAPKVRFMTKIYHPNVDKLGRICLDILKDKWSPALQIRTVLLSIQALLSAPNPDDPLANDVAEQWKKNESAAIETARAWTRLYAGN--
>tr|A0A087YF14|A0A087YF14_POEFO/1-150 [subseq from] Ubiquitin-conjugating enzyme E2 N-like OS=Poecilia formosa OX=48698 PE=3 SV=2
MAGLPRRIIKETQRLMAEPVPGITATPDEGNARYFHVVIAGPQDSPFEGGTFKLELFLPEEYPMAAPKVRFMTKIYHPNVDKLGRICLDILKDKWSPALQIRTVLLSIQALLSAPNPDDPLANDVAEQWKKNESHAIETARTWTRLYASN--
>tr|A0A0S7IFM3|A0A0S7IFM3_9TELE/1-150 [subseq from] UBE2N OS=Poeciliopsis prolifica OX=188132 GN=UBE2N PE=3 SV=1
MAGLPRRIIKETQRLMAEPVPGITATPDEGNARYFHVVIAGPQDSPFEGGTFKLELFLPEEYPMAAPKVRFMTKIYHPNVDKLGRICLDILKDKWSPALQIRTVLLSIQALLSAPNPDDPLANDVAEQWKKNESHAIETARTWTRLYASN--
>tr|A0A147B537|A0A147B537_FUNHE/1-150 [subseq from] Ubiquitin-conjugating enzyme E2 N OS=Fundulus heteroclitus OX=8078 PE=3 SV=1
MAGLPRRIIKETQRLMAEPVPGITATPDEGNARYFHVVIAGPQDSPFEGGTFKLELFLPEEYPMAAPKVRFMTKIYHPNVDKLGRICLDILKDKWSPALQIRTVLLSIQALLSAPNPDDPLANDVAEQWKKNESHAIETARTWTRLYASN--
>tr|A0A1A7YGG8|A0A1A7YGG8_9TELE/1-150 [subseq from] UBC core domain-containing protein OS=Iconisemion striatum OX=60296 GN=Nfu_g_1_012051 PE=3 SV=1
MAGLPRRIIKETQRLMAEPVPGITATPDEGNARYFHVVIAGPQDSPFEGGTFKLELFLPEEYPMAAPKVRFMTKIYHPNVDKLGRICLDILKDKWSPALQIRTVLLSIQALLSAPNPDDPLANDVAEQWKKNESHAIETARTWTRLYASN--
>tr|A0A1A8AC33|A0A1A8AC33_NOTFU/1-150 [subseq from] UBC core domain-containing protein OS=Nothobranchius furzeri OX=105023 GN=Nfu_g_1_012051 PE=3 SV=1
MAGLPRRIIKETQRLMAEPVPGITATPDEGNARYFHVVIAGPQDSPFEGGTFKLELFLPEEYPMAAPKVRFMTKIYHPNVDKLGRICLDILKDKWSPALQIRTVLLSIQALLSAPNPDDPLANDVAEQWKKNESHAIETARTWTRLYASN--
>tr|A0A1A8CPA7|A0A1A8CPA7_9TELE/1-150 [subseq from] UBC core domain-containing protein OS=Nothobranchius kadleci OX=1051664 GN=Nfu_g_1_012051 PE=3 SV=1
MAGLPRRIIKETQRLMAEPVPGITATPDEGNARYFHVVIAGPQDSPFEGGTFKLELFLPEEYPMAAPKVRFMTKIYHPNVDKLGRICLDILKDKWSPALQIRTVLLSIQALLSAPNPDDPLANDVAEQWKKNESHAIETARTWTRLYASN--
>tr|A0A1A8GV36|A0A1A8GV36_9TELE/1-150 [subseq from] UBC core domain-containing protein OS=Nothobranchius korthausae OX=1143690 GN=Nfu_g_1_012051 PE=3 SV=1
MAGLPRRIIKETQRLMAEPVPGITATPDEGNARYFHVVIAGPQDSPFEGGTFKLELFLPEEYPMAAPKVRFMTKIYHPNVDKLGRICLDILKDKWSPALQIRTVLLSIQALLSAPNPDDPLANDVAEQWKKNESHAIETARTWTRLYASN--
>tr|A0A1A8KMT2|A0A1A8KMT2_NOTKU/1-150 [subseq from] UBC core domain-containing protein OS=Nothobranchius kuhntae OX=321403 GN=Nfu_g_1_012051 PE=3 SV=1
MAGLPRRIIKETQRLMAEPVPGITATPDEGNARYFHVVIAGPQDSPFEGGTFKLELFLPEEYPMAAPKVRFMTKIYHPNVDKLGRICLDILKDKWSPALQIRTVLLSIQALLSAPNPDDPLANDVAEQWKKNESHAIETARTWTRLYASN--
>tr|A0A1A8NML3|A0A1A8NML3_9TELE/1-150 [subseq from] UBC core domain-containing protein OS=Nothobranchius rachovii OX=451742 GN=Nfu_g_1_012051 PE=3 SV=1
MAGLPRRIIKETQRLMAEPVPGITATPDEGNARYFHVVIAGPQDSPFEGGTFKLELFLPEEYPMAAPKVRFMTKIYHPNVDKLGRICLDILKDKWSPALQIRTVLLSIQALLSAPNPDDPLANDVAEQWKKNESHAIETARTWTRLYASN--
>tr|A0A1A8PJL5|A0A1A8PJL5_9TELE/1-150 [subseq from] UBC core domain-containing protein OS=Nothobranchius pienaari OX=704102 GN=Nfu_g_1_012051 PE=3 SV=1
MAGLPRRIIKETQRLMAEPVPGITATPDEGNARYFHVVIAGPQDSPFEGGTFKLELFLPEEYPMAAPKVRFMTKIYHPNVDKLGRICLDILKDKWSPALQIRTVLLSIQALLSAPNPDDPLANDVAEQWKKNESHAIETARTWTRLYASN--
>tr|A0A2I4BQD9|A0A2I4BQD9_9TELE/1-150 [subseq from] ubiquitin-conjugating enzyme E2 N-like OS=Austrofundulus limnaeus OX=52670 GN=LOC106521775 PE=3 SV=1
MAGLPRRIIKETQRLMAEPVPGITATPDEGNARYFHVVIAGPQDSPFEGGTFKLELFLPEEYPMAAPKVRFMTKIYHPNVDKLGRICLDILKDKWSPALQIRTVLLSIQALLSAPNPDDPLANDVAEQWKKNESHAIETARTWTRLYASN--
>tr|A0A3B3TIM4|A0A3B3TIM4_9TELE/1-150 [subseq from] Ubiquitin-conjugating enzyme E2 N-like OS=Poecilia latipinna OX=48699 PE=3 SV=1
MAGLPRRIIKETQRLMAEPVPGITATPDEGNARYFHVVIAGPQDSPFEGGTFKLELFLPEEYPMAAPKVRFMTKIYHPNVDKLGRICLDILKDKWSPALQIRTVLLSIQALLSAPNPDDPLANDVAEQWKKNESHAIETARTWTRLYASN--
>tr|A0A3B3XGI0|A0A3B3XGI0_9TELE/1-150 [subseq from] Ubiquitin-conjugating enzyme E2 N-like OS=Poecilia mexicana OX=48701 PE=3 SV=1
MAGLPRRIIKETQRLMAEPVPGITATPDEGNARYFHVVIAGPQDSPFEGGTFKLELFLPEEYPMAAPKVRFMTKIYHPNVDKLGRICLDILKDKWSPALQIRTVLLSIQALLSAPNPDDPLANDVAEQWKKNESHAIETARTWTRLYASN--
>tr|A0A3B5M4W8|A0A3B5M4W8_9TELE/1-150 [subseq from] Ubiquitin-conjugating enzyme E2 N-like OS=Xiphophorus couchianus OX=32473 PE=3 SV=1
MAGLPRRIIKETQRLMAEPVPGITATPDEGNARYFHVVIAGPQDSPFEGGTFKLELFLPEEYPMAAPKVRFMTKIYHPNVDKLGRICLDILKDKWSPALQIRTVLLSIQALLSAPNPDDPLANDVAEQWKKNESHAIETARTWTRLYASN--
>tr|A0A3P9P7R4|A0A3P9P7R4_POERE/1-150 [subseq from] Ubiquitin conjugating enzyme E2 N OS=Poecilia reticulata OX=8081 PE=3 SV=1
MAGLPRRIIKETQRLMAEPVPGITATPDEGNARYFHVVIAGPQDSPFEGGTFKLELFLPEEYPMAAPKVRFMTKIYHPNVDKLGRICLDILKDKWSPALQIRTVLLSIQALLSAPNPDDPLANDVAEQWKKNESHAIETARTWTRLYASN--
>tr|A0A6G1QRJ3|A0A6G1QRJ3_9TELE/1-150 [subseq from] Ubiquitin-conjugating enzyme E2 N OS=Channa argus OX=215402 GN=EXN66_Car020778 PE=3 SV=1
MAGLPRRIIKETQRLMAEPVPGITATPDEGNARYFHVVIAGPQDSPFEGGTFKLELFLPEEYPMAAPKVRFMTKIYHPNVDKLGRICLDILKDKWSPALQIRTVLLSIQALLSAPNPDDPLANDVAEQWKKNESHAIETARTWTRLYASN--
>tr|A0A1L1RY95|A0A1L1RY95_CHICK/85-227 [subseq from] UBC core domain-containing protein OS=Gallus gallus OX=9031 GN=UBE2N PE=3 SV=2
---------LETQRLLAEPVPGIKAEPDESNARYFHVVIAGPQDSPFEGGTFKLELFLPEEYPMAAPKVRFMTKIYHPNVDKLGRICLDILKDKWSPALQIRTVLLSIQALLSAPNPDDPLANDVAEQWKTNEAQAIETARAWTRLYAMNNI
>tr|A0A3P8RXZ1|A0A3P8RXZ1_AMPPE/1-151 [subseq from] Ubiquitin-conjugating enzyme E2Na OS=Amphiprion percula OX=161767 PE=3 SV=1
MAGLPRRIIKETQRLMAEPVPGITATPDEGNARYFHVVIAGPQDSPFEGGTFKLELFLPEEYPMAAPKVRFMTKIYHPNVDKLGRICLDILKDKWSPALQIRTVLLSIQALLSAPNPDDPLANDVAEQWKKNESHAIETARTWTRLYAGND-
>tr|A0A3Q1CFE6|A0A3Q1CFE6_AMPOC/1-151 [subseq from] Ubiquitin-conjugating enzyme E2 N-like OS=Amphiprion ocellaris OX=80972 PE=3 SV=1
MAGLPRRIIKETQRLMAEPVPGITATPDEGNARYFHVVIAGPQDSPFEGGTFKLELFLPEEYPMAAPKVRFMTKIYHPNVDKLGRICLDILKDKWSPALQIRTVLLSIQALLSAPNPDDPLANDVAEQWKKNESHAIETARTWTRLYAGND-
>tr|A0A3Q7U092|A0A3Q7U092_VULVU/1-152 [subseq from] ubiquitin-conjugating enzyme E2 N-like OS=Vulpes vulpes OX=9627 GN=LOC112932306 PE=3 SV=1
MAGLPCRIIKETQRLLTEPVPGIKTEPDESNVRYFHVVTAGPQDSPCEGGTFKLELFLPEEYPTAAPKVRFMTKIYHPNVDKLGRICLDILKDKWYPALQIHTVLLSIQALLSAPNPDDPLANDVAEQWKTNEAQAIETARAWTRLYAMNNI
>tr|A0A3Q3NNW2|A0A3Q3NNW2_9LABR/1-149 [subseq from] Ubiquitin-conjugating enzyme E2 N-like OS=Labrus bergylta OX=56723 GN=UBE2NL PE=3 SV=1
MAGLPRRITKETQRLLQEPVPGIKAEPDESNARYFHVVIAGPQDSPFEGGTFKLELFLPEEYPMAAPKVRFMTKIYHPNVDKLGRICLDILKDKWSPALQIRTVLLSIQALLSAPNPDDPLANDVAEQWKSDEVQAIETAKTWTRIYAG---
>tr|A0A4W6CMA0|A0A4W6CMA0_LATCA/1-150 [subseq from] Ubiquitin-conjugating enzyme E2 N-like OS=Lates calcarifer OX=8187 GN=LOC108890157 PE=3 SV=1
MAGLPRRIIKETQRLMAEPVPGITATPDEGNARYFHVFIAGPQDSPFEGGTFKLELFLPEEYPMAAPKVRFMTKIYHPNVDKLGRICLDILKDKWSPALQIRTVLLSIQALLSAPNPDDPLANDVAEQWKKNESQAIETARTWTRLYANN--
>tr|A0A6I9KCF9|A0A6I9KCF9_CHRAS/83-224 [subseq from] ubiquitin-conjugating enzyme E2 N OS=Chrysochloris asiatica OX=185453 GN=UBE2N PE=3 SV=1
----------ETQRLLAEPVPGIKAEPDESNARYFHVVIAGPQDSPFEGGTFKLELFLPEEYPMAAPKVRFMTKIYHPNVDKLGRICLDILKDKWSPALQIRTVLLSIQALLSAPNPDDPLANDVAEQWKTNEAQAIETARAWTRLYAMNNI
>tr|M3Z7R0|M3Z7R0_MUSPF/1-149 [subseq from] UBC core domain-containing protein OS=Mustela putorius furo OX=9669 PE=3 SV=1
MAGLPRRIIKETQRLLAEPVPGIKAEPDESNAHYFHVVIAGPQDSPFEGGTFKLELFLPEEYPMAAPKGRFMTKIYHPNVDKLGRICLDILKDKWSPALQIRTVLLSIQALLSAPNPDDPLANDVAEQWKTNEAQAIETA---TRLYAMNNI
>tr|F6W7A5|F6W7A5_XENTR/5-149 [subseq from] Ubiquitin conjugating enzyme E2 N OS=Xenopus tropicalis OX=8364 GN=ube2n PE=3 SV=4
-------IHKETQRLLAEPVPGIKAEPDENNARYFHVLIAGPQDSPFEGGTFKLELFLPEEYPMAAPKVRFMTKIYHPNVDKLGRICLDILKDKWSPALQIRTVLLSIQALLSAPNPDDPLANDVAEQWKTNEAQAIETARAWTRLHAMNNI
>tr|A0A6J2F3S6|A0A6J2F3S6_ZALCA/1-152 [subseq from] ubiquitin-conjugating enzyme E2 N-like OS=Zalophus californianus OX=9704 GN=LOC113934949 PE=4 SV=1
MARLPRRIIKETQRLLAEPVPGIKAEPDESNARYFHVVIAGPQDSPFGGGTLKLELFLPEEYPMAAPKVCFMTKIYHPNVDKLGRIYLDILKGKWSPALQIRTVLLSIQALLSAPNPDDPLANDAAEQWKTNEAQAIETARAWTRLYAMNNI
>tr|A0A2U9B2H3|A0A2U9B2H3_SCOMX/1-150 [subseq from] Putative ubiquitin-conjugating enzyme E2 N-like OS=Scophthalmus maximus OX=52904 GN=SMAX5B_007767 PE=3 SV=1
MAGLPRRIIKETQRLMAEPVPGITATPDEGNARYFHVVIAGPQDSPFEGGTFKLELFLPEEYPMAAPKVRFMTKIYHPNVDKLGRICLDILKDKWSPALQIRTVLLSIQALLSAPNPDDPLANDVAEQWKKNESHAIETARTWTRLYAGN--
>tr|A0A3B4TPY1|A0A3B4TPY1_SERDU/1-150 [subseq from] Ubiquitin-conjugating enzyme E2 N-like OS=Seriola dumerili OX=41447 PE=3 SV=1
MAGLPRRIIKETQRLMAEPVPGITATPDEGNARYFHVVIAGPQDSPFEGGTFKLELFLPEEYPMAAPKVRFMTKIYHPNVDKLGRICLDILKDKWSPALQIRTVLLSIQALLSAPNPDDPLANDVAEQWKKNESHAIETARTWTRLYAGN--
>tr|A0A3B4XLF8|A0A3B4XLF8_SERLL/1-150 [subseq from] Ubiquitin-conjugating enzyme E2 N-like OS=Seriola lalandi dorsalis OX=1841481 PE=3 SV=1
MAGLPRRIIKETQRLMAEPVPGITATPDEGNARYFHVVIAGPQDSPFEGGTFKLELFLPEEYPMAAPKVRFMTKIYHPNVDKLGRICLDILKDKWSPALQIRTVLLSIQALLSAPNPDDPLANDVAEQWKKNESHAIETARTWTRLYAGN--
>tr|A0A665WX69|A0A665WX69_ECHNA/1-150 [subseq from] Ubiquitin-conjugating enzyme E2 N-like OS=Echeneis naucrates OX=173247 GN=LOC115036871 PE=3 SV=1
MAGLPRRIIKETQRLMAEPVPGITATPDEGNARYFHVVIAGPQDSPFEGGTFKLELFLPEEYPMAAPKVRFMTKIYHPNVDKLGRICLDILKDKWSPALQIRTVLLSIQALLSAPNPDDPLANDVAEQWKKNESHAIETARTWTRLYAGN--
>tr|A0A6I9P8T9|A0A6I9P8T9_9TELE/1-150 [subseq from] ubiquitin-conjugating enzyme E2 N OS=Notothenia coriiceps OX=8208 GN=LOC104958109 PE=3 SV=1
MAGLPRRIIKETQRLMAEPVPGITATPDEGNARYFHVIIAGPQDSPFEGGTFKLELFLPEEYPMAAPKVRFMTKIYHPNVDKLGRICLDILKDKWSPALQIRTVLLSIQALLSAPNPDDPLANDVAEQWKKNESNAIETARSWTRLYAGN--
>tr|A0A6P7HV00|A0A6P7HV00_9TELE/1-150 [subseq from] ubiquitin-conjugating enzyme E2 N-like OS=Parambassis ranga OX=210632 GN=LOC114430264 PE=3 SV=1
MAGLPRRIIKETQRLMAEPVPGITATPDEGNARYFHVVIAGPQDSPFEGGTFKLELFLPEEYPMAAPKVRFMTKIYHPNVDKLGRICLDILKDKWSPALQIRTVLLSIQALLSAPNPDDPLANDVAEQWKKNESHAIETARTWTRLYAGN--
>tr|A0A6P7NLU7|A0A6P7NLU7_BETSP/1-150 [subseq from] ubiquitin-conjugating enzyme E2 N-like OS=Betta splendens OX=158456 GN=LOC114862624 PE=3 SV=1
MAGLPRRIIKETQRLMAEPVPGITATPDEGNARYFHVVIAGPQDSPFEGGTFKLELFLPEEYPMAAPKVRFMTKIYHPNVDKLGRICLDILKDKWSPALQIRTVLLSIQALLSAPNPDDPLANDVAEQWKKNESHAIETARTWTRLYAGN--
>tr|A0A6P8SZF5|A0A6P8SZF5_GYMAC/1-150 [subseq from] ubiquitin-conjugating enzyme E2Nb OS=Gymnodraco acuticeps OX=8218 GN=ube2nb PE=3 SV=1
MAGLPRRIIKETQRLMAEPVPGITATPDEGNARYFHVIIAGPQDSPFEGGTFKLELFLPEEYPMAAPKVRFMTKIYHPNVDKLGRICLDILKDKWSPALQIRTVLLSIQALLSAPNPDDPLANDVAEQWKKNESNAIETARSWTRLYAGN--
>tr|A0A7J5ZDE3|A0A7J5ZDE3_DISMA/1-150 [subseq from] UBC core domain-containing protein OS=Dissostichus mawsoni OX=36200 GN=F7725_022002 PE=3 SV=1
MAGLPRRIIKETQRLMAEPVPGITATPDEGNARYFHVIIAGPQDSPFEGGTFKLELFLPEEYPMAAPKVRFMTKIYHPNVDKLGRICLDILKDKWSPALQIRTVLLSIQALLSAPNPDDPLANDVAEQWKKNESNAIETARSWTRLYAGN--
>tr|A0A7N6F6R0|A0A7N6F6R0_ANATE/1-150 [subseq from] Ubiquitin-conjugating enzyme E2Nb OS=Anabas testudineus OX=64144 PE=3 SV=1
MAGLPRRIIKETQRLMAEPVPGITATPDEGNARYFHVVIAGPQDSPFEGGTFKLELFLPEEYPMAAPKVRFMTKIYHPNVDKLGRICLDILKDKWSPALQIRTVLLSIQALLSAPNPDDPLANDVAEQWKKNESHAIETARTWTRLYAGN--
>tr|A0A6J2PVW5|A0A6J2PVW5_COTGO/1-151 [subseq from] ubiquitin-conjugating enzyme E2 N OS=Cottoperca gobio OX=56716 GN=ube2n PE=3 SV=1
MAGLPRRILKETQRLIAEPVPGIRAEPDEGNARYFHVVISGPQDSPFEGGTFKLELFLPEEYPMAAPKVRFMTKIYHPNVDKLGRICLDILKDKWSPALQIRTVLLSIQALLSAPNPDDPLANDVAEKWKSNEVEAIETAKSWTRLYAGRN-
>tr|A0A673C5N1|A0A673C5N1_9TELE/1-149 [subseq from] UBC core domain-containing protein OS=Sphaeramia orbicularis OX=375764 GN=ube2n PE=3 SV=1
MAGLPRRIIKETQRLLAEPVPGITATPDEGNARYFHVVIAGPQDSPFEGGTFKLELFLPEEYPMAAPKVRFMTKIYHPNVDKLGRICLDILKDKWSPALQIRTVLLSIQALLSAPNPDDPLANDVAEQWKKNESHAIETARTWTRLYAS---
>tr|A0A3B4FS58|A0A3B4FS58_9CICH/1-151 [subseq from] Ubiquitin-conjugating enzyme E2 N-like OS=Pundamilia nyererei OX=303518 PE=3 SV=1
MAGLPRRIVKETQRLMAEPVPGITATPDEGNARYFHVFIAGPQDSPFEGGTFKLELFLPEEYPMAAPKVRFMTKIYHPNVDKLGRICLDILKDKWSPALQIRTVLLSIQALLSAPNPDDPLANDVAEQWKKNESQAIETARTWTRLYAGNS-
>tr|A0A3P8RFU3|A0A3P8RFU3_ASTCA/1-151 [subseq from] Ubiquitin-conjugating enzyme E2 N-like OS=Astatotilapia calliptera OX=8154 PE=3 SV=1
MAGLPRRIVKETQRLMAEPVPGITATPDEGNARYFHVFIAGPQDSPFEGGTFKLELFLPEEYPMAAPKVRFMTKIYHPNVDKLGRICLDILKDKWSPALQIRTVLLSIQALLSAPNPDDPLANDVAEQWKKNESQAIETARTWTRLYAGNS-
>tr|A0A3P9BP16|A0A3P9BP16_9CICH/1-151 [subseq from] Ubiquitin-conjugating enzyme E2 N OS=Maylandia zebra OX=106582 PE=3 SV=1
MAGLPRRIVKETQRLMAEPVPGITATPDEGNARYFHVFIAGPQDSPFEGGTFKLELFLPEEYPMAAPKVRFMTKIYHPNVDKLGRICLDILKDKWSPALQIRTVLLSIQALLSAPNPDDPLANDVAEQWKKNESQAIETARTWTRLYAGNS-
>tr|A0A3Q2WWD2|A0A3Q2WWD2_HAPBU/1-151 [subseq from] Ubiquitin-conjugating enzyme E2 N-like OS=Haplochromis burtoni OX=8153 PE=3 SV=1
MAGLPRRIVKETQRLMAEPVPGITATPDEGNARYFHVFIAGPQDSPFEGGTFKLELFLPEEYPMAAPKVRFMTKIYHPNVDKLGRICLDILKDKWSPALQIRTVLLSIQALLSAPNPDDPLANDVAEQWKKNESQAIETARTWTRLYAGNS-
>tr|A0A401RP54|A0A401RP54_CHIPU/3-152 [subseq from] UBC core domain-containing protein OS=Chiloscyllium punctatum OX=137246 GN=chiPu_0018634 PE=3 SV=1
-AGLPRRITKETQRLHAEPVPGIKAEADEFNARYFHVVIAGPQDSPFEGGTFKLELFLPEEYPMAAPKVRFMTKIYHPNVDKLGRICLDILKDKWSPALQIRTVLLSIQALLSAPNPDDPLANDVAEQWKSNEAQAIETARTWTRLYASGN-
>tr|A0A673CZH7|A0A673CZH7_9TELE/1-150 [subseq from] UBC core domain-containing protein OS=Sphaeramia orbicularis OX=375764 GN=LOC115421125 PE=3 SV=1
MAGLPRRIVKETQRLIAEPVPGIKAEPDESNARYFHVVIAGPQDSPFEGGTFKLELFLPEEYPMAAPKVRFMTKIYHPNVDKLGRICLDILKDKWSPALQIRTVLLSIQALLSAPNPDDPLANDVAETWKSNEAEAIKIAQTWTKLYAGN--
>tr|A0A2R2YUN3|A0A2R2YUN3_SPAAU/1-150 [subseq from] Ubiquitin-conjugating enzyme E2 N OS=Sparus aurata OX=8175 GN=UBE2N PE=2 SV=1
MAGLPRRIIKETQRLIAEPVPGIVATPDEGNARYFHVVISGPQDSPFEGGTFKLELFLPEEYPMAAPKVRFMTKIYHPNVDKLGRICLDILKDKWSPALQIRTVLLSIQALLSAPNPDDPLANDVAEQWKKNESTAIETARAWTRLYAGN--
>tr|A0A7L2VW72|A0A7L2VW72_9AVES/1-142 [subseq from] UBE2N enzyme (Fragment) OS=Brachypteracias leptosomus OX=135165 GN=Ube2n PE=3 SV=1
----------ETQRLLAEPVPGIKAEPDESNARYFHVVIAGPQDSPFEGGTFKLELFLPEEYPMAAPKVRFMTKIYHPNVDKLGRICLDILKDKWSPALQIRTVLLSIQALLSAPNPDDPLANDVAEQWKSNEAQAIETARAWTRLYAMNNI
>tr|A0A7L4DAS6|A0A7L4DAS6_9AVES/1-142 [subseq from] UBE2N enzyme (Fragment) OS=Eurystomus gularis OX=325343 GN=Ube2n PE=3 SV=1
----------ETQRLLAEPVPGIKAEPDESNARYFHVVIAGPQDSPFEGGTFKLELFLPEEYPMAAPKVRFMTKIYHPNVDKLGRICLDILKDKWSPALQIRTVLLSIQALLSAPNPDDPLANDVAEQWKSNEAQAIETARAWTRLYAMNNI
>tr|A0A6P3FPQ7|A0A6P3FPQ7_OCTDE/1-152 [subseq from] ubiquitin-conjugating enzyme E2 N-like OS=Octodon degus OX=10160 GN=LOC101585804 PE=4 SV=1
MAGLPHRIIKETQCLLAEPVPGIKAEPDESNARYFHVVIAGPQDSRFEGGTFKLELFLPEEYPMAAPKVCFMTKIYHLNVHKLGRICLDILKDKWSPALQIRTVLLSIQALLSAPNPDDPLANDVAEQWKTNEARAIETARAWTRLYAMNNI
>tr|A0A484D3E7|A0A484D3E7_PERFV/1-149 [subseq from] UBC core domain-containing protein OS=Perca flavescens OX=8167 GN=EPR50_G00090400 PE=3 SV=1
MAGLPRRILKETQRLIAEPVPGIEAEPDEGNARYFHVIICGPQDSPFEGGTFKLELFLPEEYPMAAPKVRFMTKIYHPNVDKLGRICLDILKDKWSPALQIRTVLLSIQALLSAPNPDDPLANDVAEKWKSNEVEAIETARSWTRLYAG---
>tr|A0A6A5F7Z2|A0A6A5F7Z2_PERFL/1-149 [subseq from] UBC core domain-containing protein OS=Perca fluviatilis OX=8168 GN=PFLUV_G00096070 PE=3 SV=1
MAGLPRRILKETQRLIAEPVPGIEAEPDEGNARYFHVIICGPQDSPFEGGTFKLELFLPEEYPMAAPKVRFMTKIYHPNVDKLGRICLDILKDKWSPALQIRTVLLSIQALLSAPNPDDPLANDVAEKWKSNEVEAIETARSWTRLYAG---
>tr|A0A2U9BXS4|A0A2U9BXS4_SCOMX/1-149 [subseq from] Ubiquitin-conjugating enzyme E2 N OS=Scophthalmus maximus OX=52904 GN=SMAX5B_009815 PE=3 SV=1
MAGLPRRIIKETQRLMAEPVPGIRAEPDESNARYFHVIICGPQDSPFEGGTFKLELFLPEEYPMAAPKVRFITKIYHPNVDKLGRICLDILKDKWSPALQIRTVLLSIQALLSAPNPDDPLANDVAEQWKSSEAEAIEKARSWTRLYAG---
>tr|A0A0F8CNW5|A0A0F8CNW5_LARCR/1-150 [subseq from] Ubiquitin-conjugating enzyme E2 N OS=Larimichthys crocea OX=215358 GN=D5F01_LYC20419 PE=3 SV=1
MAGLPRRIVKETQRLMAEPVPGITATPDEGNARYFHVVIAGPQDSPFEGGTFKLELFLPEEYPMAAPKVRFMTKIYHPNVDKLGRICLDILKDKWSPALQIRTVLLSIQALLSAPNPDDPLANDVAEQWKKSESSAIETARAWTRLYAGN--
>tr|S7P8B4|S7P8B4_MYOBR/1-154 [subseq from] Ubiquitin-conjugating enzyme E2 N OS=Myotis brandtii OX=109478 GN=D623_10005859 PE=3 SV=1
MAGLPCKIIKETQRLLAEPVPGTKAEPDESNAHYIYVVIAGPQDFPFEGGTFKLELFLPEEYPMAAPKVRFMTKIYHPNVDKLGRICLDILKDKWSPALQIRTVLLSIQALLSAPNPDDPLANDVAEQWKTNEAQAIETARAWTRarLYAMNNI
>tr|A0A3P8VK64|A0A3P8VK64_CYNSE/1-150 [subseq from] Ubiquitin-conjugating enzyme E2 N OS=Cynoglossus semilaevis OX=244447 PE=3 SV=1
MAGLPRRIIKETQRLMAEPVPGITATPDEGNARYFHVVIAGPQDSPFEGGTFKLELFLPEEYPMAAPKVRFMTKIYHPNVDKLGRICLDILKEKWSPALQIRTVLLSIQALLSAPNPDDPLANDVAEQWKKNESHAIETARTWTRLYASN--
>tr|A0A2U3ZY39|A0A2U3ZY39_ODORO/1-152 [subseq from] ubiquitin-conjugating enzyme E2 N-like OS=Odobenus rosmarus divergens OX=9708 GN=LOC101382795 PE=3 SV=1
MAGLPRRIIKETQRLRAEPVPGIKAEPDESNACYFHVVIAGPQDSPFEGGTFKLELFLPEEYPMAAPKVHFITKIYHPNVDKLGRICLDILKDMWCPALQIRTVLLLIQALLSAPNPDDPLANDVVEQWKTDEAQAIETARAWTRLYAMNDI
>tr|G5DYU2|G5DYU2_9PIPI/1-142 [subseq from] Putative ubiquitin-conjugating enzyme e2 n (Fragment) OS=Pipa carvalhoi OX=191480 PE=2 SV=1
---------KETQRLLAEPVPGIKAEPDENNARYFHVVISGPQDSPFEGGTFKLELFLPEEYPMAAPKVRFMTKIYHPNVDKLGRICLDILKDKWSPALQIRTVLLSIQALLSAPNPDDPLANDVAEQWKTNEAQAIETARAWTRLYAMNN-
>tr|A0A6J2S757|A0A6J2S757_COTGO/1-150 [subseq from] ubiquitin-conjugating enzyme E2 N-like OS=Cottoperca gobio OX=56716 GN=LOC115028278 PE=3 SV=1
MAGLPRRIIKETQRLMAEPVPGITATPDEGNARYFHVIIAGPQDSPFEGGTFKLELFLPEEYPMAAPKVRFMTKIYHPNVDKLGRICLDILKDKWSPALQIRTVLLSIQALLSAPNPDDPLANDVAEQWKKNESIAIETARSWTRLYADN--
>tr|G3PD52|G3PD52_GASAC/1-150 [subseq from] Ubiquitin-conjugating enzyme E2Na OS=Gasterosteus aculeatus OX=69293 PE=3 SV=1
MAGLPRRISKETQRLIAEPVPGIKAEPDECNARYFHVVIAGPQDSPFEGGTFKLELFLPEEYPMAAPKVRFMTKIYHPNVDKLGRICLDILKDKWSPALQIRTVLLSIQALLSAPNPDDPLANDVAEKWKSSEVEAIETAKSWTRLYAGN--
>tr|G5C4D3|G5C4D3_HETGA/1-152 [subseq from] Ubiquitin-conjugating enzyme E2 N OS=Heterocephalus glaber OX=10181 GN=GW7_17715 PE=4 SV=1
MARLPLRIIKETQRLLAEPLPGIEAEPDESNARYSHVVIAGPQDSPFEGGTFKLELFLPEEYPMAAPKVRFVTKIHHPNVDKLGRICLDVLKDKWSPALQIHTILFSIQALLSAPNPEDPLANDVAEQWKTNEAQAIETARAWTRLYAMNNI
>tr|A0A3Q2CA52|A0A3Q2CA52_CYPVA/1-150 [subseq from] Ubiquitin-conjugating enzyme E2 N-like OS=Cyprinodon variegatus OX=28743 PE=3 SV=1
MAGLPRRIIKETQRLMQEPVPGITATPDEGNARYFHVVIAGPQDSPFEGGTFKLELFLPEEYPMAAPKVRFMTKIYHPNVDKLGRICLDILKDKWSPALQIRTVLLSIQALLSAPNPDDPLANDVAEQWKKNESHAIETARTWTRLYASN--
>tr|A0A3Q3G1W9|A0A3Q3G1W9_KRYMA/1-150 [subseq from] Ubiquitin-conjugating enzyme E2 N-like OS=Kryptolebias marmoratus OX=37003 PE=3 SV=1
MAGLPRRIIKETQRLMAEPVPGITATPDEGNARYFHVVIAGPQDSPFEGGTFKLELFLPEEYPMAAPKVRFMTKIYHPNVDKLGRICLDILKDKWSPALQIRTVLLSIQALLSAPNPDDPLANDVAEMWKKNESHAIETARTWTRLYASN--
>tr|A0A668UQ80|A0A668UQ80_OREAU/1-151 [subseq from] UBC core domain-containing protein OS=Oreochromis aureus OX=47969 PE=3 SV=1
MAGLPRRIVKETQRLMAEPVPGITATPDEGNARYFHVFIAGPQDSPFEGGTFRLELFLPEEYPMAAPKVRFMTKIYHPNVDKLGRICLDILKDKWSPALQIRTVLLSIQALLSAPNPDDPLANDVAEQWKKNESQAIETARTWTRLYAGNS-
>tr|A0A2R8QIN6|A0A2R8QIN6_DANRE/7-155 [subseq from] UBC core domain-containing protein OS=Danio rerio OX=7955 PE=3 SV=1
------RIIKlfsETQRLLAEPVPGIKAEPDEGNARYFHVVIAGPQDSPFEGGTFKLELFLPEEYPMAAPKVRFMTKIYHPNVDKLGRICLDILKDKWSPALQIRTVLLSIQALLSAPNPDDPLANDVAEQWKTNEAQAIETARTWTRLYAGNNI
>tr|A0A3Q3JQA5|A0A3Q3JQA5_MONAL/1-148 [subseq from] Ubiquitin-conjugating enzyme E2 N-like OS=Monopterus albus OX=43700 PE=3 SV=1
MAGLPRRIIKETQRLMAEPVPGITATPDEGNARYFHVIIAGPQDSPFEGGTFKLELFLPEEYPMAAPKVRFMTKIYHPNVDKLGRICLDILKDKWSPALQIRTVLLSIQALLSAPNPDDPLANDVAEQWKKNESHAIETARTWTRLYA----
>tr|A0A4Z2IC50|A0A4Z2IC50_9TELE/1-150 [subseq from] Ubiquitin-conjugating enzyme E2 N OS=Liparis tanakae OX=230148 GN=Ube2n_0 PE=3 SV=1
MSGLPRRIVKETQRLMAEPVPGITAMPDEGNARYFHVIIAGPQDSPFEGGTFKLELFLPEEYPMAAPKVRFMTKIYHPNVDKLGRICLDILKDKWSPALQIRTVLLSIQALLSAPNPDDPLANDVAEQWKRNESNAIETARSWTRLYAGN--
>tr|A0A6Q2XR69|A0A6Q2XR69_ESOLU/4-153 [subseq from] Ubiquitin-conjugating enzyme E2 N OS=Esox lucius OX=8010 GN=UBE2N PE=3 SV=1
---IPRGLIcQETQRLMAEPVPGIKAEPDEGNARYFHVVIAGPQDSPFEGGTFKLELFLPEEYPMAAPKVRFMTKIYHPNVDKLGRICLDILKDKWSPALQIRTVLLSIQALLSAPNPDDPLANDVAEQWKSNEAQAIETARTWTRLYAQNNI
>tr|A0A401PQ45|A0A401PQ45_SCYTO/3-152 [subseq from] UBC core domain-containing protein OS=Scyliorhinus torazame OX=75743 GN=scyTo_0018982 PE=3 SV=1
-TGLPKRITKETQRLHAEPVPGIKAEADECNARYFHVVIAGPQDSPFEGGTFKLELFLPEEYPMAAPKVRFMTKIYHPNVDKLGRICLDILKDKWSPALQIRTVLLSIQALLSAPNPDDPLANDVAEQWKSNEAQAIETARTWTRLYASGN-
>tr|A0A6G1PG36|A0A6G1PG36_9TELE/1-150 [subseq from] Ubiquitin-conjugating enzyme E2 N OS=Channa argus OX=215402 GN=EXN66_Car004640 PE=3 SV=1
MTGLPRRIIKETQRLIAEPVPGIMAKPDEGNARYFHVVIAGPQDSPFEGGTFKLELFLPEEYPMAAPKVRFMTKIYHPNVDKLGRICLDILKDKWSPALQIRTVLLSIQALLSAPNPDDPLANDVAEKWKSSEAEAIETAKSWTRLYAGN--
>tr|A0A6P8RSL8|A0A6P8RSL8_GEOSA/9-151 [subseq from] ubiquitin-conjugating enzyme E2 N isoform X2 OS=Geotrypetes seraphini OX=260995 GN=UBE2N PE=3 SV=1
---------CETQRLLAEPVPGIKAEPDECNARYFHVVIAGPQDSPFEGGTFKLELFLPEEYPMAAPKVRFMTKIYHPNVDKLGRICLDILKDKWSPALQIRTVLLSIQALLSAPNPDDPLANDVAEQWKTNEAQAIETARAWTRLYATNNV
>tr|A0A6I8SC88|A0A6I8SC88_XENTR/8-149 [subseq from] Ubiquitin-conjugating enzyme E2 N OS=Xenopus tropicalis OX=8364 GN=ube2n PE=3 SV=1
----------ETQRLLAEPVPGIKAEPDENNARYFHVLIAGPQDSPFEGGTFKLELFLPEEYPMAAPKVRFMTKIYHPNVDKLGRICLDILKDKWSPALQIRTVLLSIQALLSAPNPDDPLANDVAEQWKTNEAQAIETARAWTRLHAMNNI
>tr|A0A4W4EP43|A0A4W4EP43_ELEEL/6-149 [subseq from] UBC core domain-containing protein OS=Electrophorus electricus OX=8005 GN=ube2n PE=3 SV=1
--------MRETQRLLAEPVPGIKAEPDEGNARYFHVVIAGPQDSPFEGGTFKLELFLPEEYPMAAPKVRFMTKIYHPNVDKLGRICLDILKDKWSPALQIRTVLLSIQALLSAPNPDDPLANDVAEQWKTNEAQAIETARTWTRLYAGNNI
>tr|A0A672FRJ1|A0A672FRJ1_SALFA/1-148 [subseq from] UBC core domain-containing protein OS=Salarias fasciatus OX=181472 GN=LOC115404349 PE=3 SV=1
MAGLPRRIIKETQRLMAEPVPGITATPDDGNARYFHVVIAGPQDSPFEGGTFKLELFLPEEYPMAAPKVRFMTKIYHPNVDKLGRICLDILKDKWSPALQIRTVLLSIQALLSAPNPDDPLANDVAEQWKKNESHAIETARTWTRLYA----
>tr|A0A484C571|A0A484C571_PERFV/1-150 [subseq from] UBC core domain-containing protein OS=Perca flavescens OX=8167 GN=EPR50_G00231740 PE=3 SV=1
MAGLPRRIVKETQRLMAEPVPGITATPDEGNARYFHVIIAGPQDSPFEGGTFRLELFLPEEYPMAAPKVRFMTKIYHPNVDKLGRICLDILKDKWSPALQIRTVLLSIQALLSAPNPDDPLANDVAEQWKKNESNAIETARSWTKLYAGN--
>tr|A0A6A5E0F4|A0A6A5E0F4_PERFL/1-150 [subseq from] UBC core domain-containing protein OS=Perca fluviatilis OX=8168 GN=PFLUV_G00264840 PE=3 SV=1
MAGLPRRIVKETQRLMAEPVPGITATPDEGNARYFHVIIAGPQDSPFEGGTFRLELFLPEEYPMAAPKVRFMTKIYHPNVDKLGRICLDILKDKWSPALQIRTVLLSIQALLSAPNPDDPLANDVAEQWKKNESNAIETARSWTKLYAGN--
>tr|A0A674EYI6|A0A674EYI6_SALTR/2-153 [subseq from] Ubiquitin-conjugating enzyme E2 N OS=Salmo trutta OX=8032 GN=LOC115152175 PE=3 SV=1
-AGLTLSVVcQETQRLMAEPVPGIKAEPDEGNARYFHVVIAGPQDSPFEGGTFKLELFLPEEYPMAAPKVRFMTKIYHPNVDKLGRICLDILKDKWSPALQIRTVLLSIQALLSAPNPDDPLANDVAEQWKSNEAQAIETARTWTRLYAQNNI
>tr|A0A6I9NXN4|A0A6I9NXN4_9TELE/1-149 [subseq from] ubiquitin-conjugating enzyme E2 N OS=Notothenia coriiceps OX=8208 GN=ube2n PE=3 SV=1
MAGLPRRILKETQRLIAEPVPGIRAEPDEGNARYFHVVICGPQDSPFEGGVFKLELFLPEEYPMAAPKVRFMTKIYHPNVDKLGRICLDILKDKWSPALQIRTVLLSIQALLSAPNPDDPLANDVAEKWKSNEVEAIETAKSWTRLYAG---
>tr|A0A6P8UI90|A0A6P8UI90_GYMAC/1-149 [subseq from] ubiquitin-conjugating enzyme E2Na OS=Gymnodraco acuticeps OX=8218 GN=ube2na PE=3 SV=1
MAGLPRRILKETQRLIAEPVPGIRAEPDEGNARYFHVVICGPQDSPFEGGVFKLELFLPEEYPMAAPKVRFMTKIYHPNVDKLGRICLDILKDKWSPALQIRTVLLSIQALLSAPNPDDPLANDVAEKWKSNEVEAIETAKSWTRLYAG---
>tr|A0A7J5YYJ5|A0A7J5YYJ5_DISMA/1-149 [subseq from] UBC core domain-containing protein OS=Dissostichus mawsoni OX=36200 GN=F7725_022707 PE=3 SV=1
MAGLPRRILKETQRLIAEPVPGIRAEPDEGNARYFHVVICGPQDSPFEGGVFKLELFLPEEYPMAAPKVRFMTKIYHPNVDKLGRICLDILKDKWSPALQIRTVLLSIQALLSAPNPDDPLANDVAEKWKSNEVEAIETAKSWTRLYAG---
>tr|A0A4W4EP48|A0A4W4EP48_ELEEL/8-151 [subseq from] UBC core domain-containing protein OS=Electrophorus electricus OX=8005 GN=ube2n PE=3 SV=1
--------ITETQRLLAEPVPGIKAEPDEGNARYFHVVIAGPQDSPFEGGTFKLELFLPEEYPMAAPKVRFMTKIYHPNVDKLGRICLDILKDKWSPALQIRTVLLSIQALLSAPNPDDPLANDVAEQWKTNEAQAIETARTWTRLYAGNNI
>tr|A0A0P7WT58|A0A0P7WT58_SCLFO/8-151 [subseq from] Ubiquitin-conjugating enzyme E2 N-like OS=Scleropages formosus OX=113540 GN=Z043_114509 PE=3 SV=1
--------FQETQRLLAEPVPGIKAEPDEGNARYFHVVIAGPQDSPFEGGTFKLELFLPEEYPMAAPKVRFMTKIYHPNVDKLGRICLDILKDKWSPALQIRTVLLSIQALLSAPNPDDPLANDVAEQWKTNEAQAIETARTWTRLYAGNNI
>tr|A0A673UBF0|A0A673UBF0_SURSU/2-150 [subseq from] UBC core domain-containing protein OS=Suricata suricatta OX=37032 PE=3 SV=1
---LPRRIIKETQRLLTEPVPGIKAEPDESKARYFHVVIAGPQDSPFEGGTFKLELFLPEEYPMAASKVCFMTKIYHPNVDKLGRICLDILKDKWSPALQIHTVLLSIQALLSTPNPDDPLANYLAEQWKTNEAQAIETARAWTRLYAMNNI
>tr|A0A2R8QEX8|A0A2R8QEX8_DANRE/6-148 [subseq from] UBC core domain-containing protein OS=Danio rerio OX=7955 PE=3 SV=1
---------NETQRLLAEPVPGIKAEPDEGNARYFHVVIAGPQDSPFEGGTFKLELFLPEEYPMAAPKVRFMTKIYHPNVDKLGRICLDILKDKWSPALQIRTVLLSIQALLSAPNPDDPLANDVAEQWKTNEAQAIETARTWTRLYAGNNI
>tr|A0A3P8V155|A0A3P8V155_CYNSE/1-150 [subseq from] Ubiquitin-conjugating enzyme E2 N-like OS=Cynoglossus semilaevis OX=244447 PE=3 SV=1
MAGLPRRIMKETQRLLAEHVPGIKAEPDEGNNRYFHVVIAGPQDSPFEGGTFKLELFLPEDYPMAAPKVRFMTKIYHPNVDKLGRICLDILKDKWSPALQIRTVLLSIQALLSAPNPDDPLANDVAEMWKTNEAVAIQTARSWTKLYAGN--
>tr|A0A7N8Y4N3|A0A7N8Y4N3_9TELE/1-148 [subseq from] Ubiquitin-conjugating enzyme E2Nb OS=Mastacembelus armatus OX=205130 PE=3 SV=1
MTGLPRRIIKETQRLMAEPVPGITATPDDGNARYFHVVIAGPQDSPFEGGTFKLELFLPEEYPMAAPKVRFMTKIYHPNVDKLGRICLDILKDKWSPALQIRTVLLSIQALLSAPNPDDPLANDVAEQWKKNESHAIETARTWTRLYA----
>tr|A0A671Q0S6|A0A671Q0S6_9TELE/7-149 [subseq from] Ubiquitin-conjugating enzyme E2 N OS=Sinocyclocheilus anshuiensis OX=1608454 GN=LOC107686238 PE=3 SV=1
---------PETQRLLAEPVPGIKAEPDEGNARYFHVVIAGPQDSPFEGGTFKLELFLPEEYPMAAPKVRFMTKIYHPNVDKLGRICLDILKDKWSPALQIRTVLLSIQALLSAPNPDDPLANDVAEQWKTNEAQAIETARTWTRLYAGNNI
>tr|A0A674EWQ2|A0A674EWQ2_SALTR/31-175 [subseq from] Ubiquitin-conjugating enzyme E2 N OS=Salmo trutta OX=8032 GN=LOC115152175 PE=3 SV=1
-------VCQETQRLMAEPVPGIKAEPDEGNARYFHVVIAGPQDSPFEGGTFKLELFLPEEYPMAAPKVRFMTKIYHPNVDKLGRICLDILKDKWSPALQIRTVLLSIQALLSAPNPDDPLANDVAEQWKSNEAQAIETARTWTRLYAQNNI
>tr|A0A6F8ZRA8|A0A6F8ZRA8_9TELE/9-153 [subseq from] UBC core domain-containing protein (Fragment) OS=Coregonus sp. 'balchen' OX=861768 GN=CSTEINMANNI_LOCUS212367 PE=3 SV=1
-------VCQETQRLMAEPVPGIKAEPDEGNARYFHVVIAGPQDSPFEGGTFKLELFLPEEYPMAAPKVRFMTKIYHPNVDKLGRICLDILKDKWSPALQIRTVLLSIQALLSAPNPDDPLANDVAEQWKSNEAQAIETARTWTRLYAQNNI
>tr|A0A093GXH2|A0A093GXH2_DRYPU/2-140 [subseq from] Ubiquitin-conjugating enzyme E2 N (Fragment) OS=Dryobates pubescens OX=118200 GN=N307_03977 PE=3 SV=1
----------ETQRLLAEPVPGIKAEPDESNARYFHVVIAGPQDSPFEGGTFKLELFLPEEYPMAAPKVRFMTKIYHPNVDKLGRICLDILKDKWSPALQIRTVLLSIQALLSAPNPDDPLANDVAEQWKTNEAQAIETARAWTRLYAM---
>tr|A0A0P7UVM9|A0A0P7UVM9_SCLFO/3-144 [subseq from] Ubiquitin-conjugating enzyme E2 N-like OS=Scleropages formosus OX=113540 GN=Z043_117754 PE=3 SV=1
----------ETQRLLAEPVPGIKAEPDEGNARYFHVVIAGPQDSPFEGGTFKLELFLPEEYPMAAPKVRFMTKIYHPNVDKLGRICLDILKDKWSPALQIRTVLLSIQALLSAPNPDDPLANDVAEQWKTNEAQAIETARTWTRLYAGNNI
>tr|A0A4W5LVH1|A0A4W5LVH1_9TELE/19-163 [subseq from] Ubiquitin-conjugating enzyme E2Na OS=Hucho hucho OX=62062 PE=3 SV=1
-------VCQETQRLMAEPVPGIKAEPDEGNARYFHVVIAGPQDSPFEGGTFKLELFLPEEYPMAAPKVRFMTKIYHPNVDKLGRICLDILKDKWSPALQIRTVLLSIQALLSAPNPDDPLANDVAEQWKSNEAQAIETARTWTRLYAQNNI
>tr|A0A673X272|A0A673X272_SALTR/11-155 [subseq from] Ubiquitin-conjugating enzyme E2 N OS=Salmo trutta OX=8032 GN=UBE2N PE=3 SV=1
-------VCQETQRLMAEPVPGIKAEPDEGNARYFHVVIAGPQDSPFEGGTFKLELFLPEEYPMAAPKVRFMTKIYHPNVDKLGRICLDILKDKWSPALQIRTVLLSIQALLSAPNPDDPLANDVAEQWKSNEAQAIETARTWTRLYAQNNI
>tr|A0A673X505|A0A673X505_SALTR/13-157 [subseq from] Ubiquitin-conjugating enzyme E2 N OS=Salmo trutta OX=8032 GN=UBE2N PE=3 SV=1
-------VCQETQRLMAEPVPGIKAEPDEGNARYFHVVIAGPQDSPFEGGTFKLELFLPEEYPMAAPKVRFMTKIYHPNVDKLGRICLDILKDKWSPALQIRTVLLSIQALLSAPNPDDPLANDVAEQWKSNEAQAIETARTWTRLYAQNNI
>tr|A0A4D9EBK5|A0A4D9EBK5_9SAUR/1-146 [subseq from] Putative helicase with zinc finger domain OS=Platysternon megacephalum OX=55544 GN=DR999_PMT12673 PE=3 SV=1
MAGLPRRIIKETQRLLAEPVPGIKAEPDESNARYFHVVIAGPQDSPFEGGTFKLELFLPEEYPMAAPKVRFMTKIYHPNVDKLGRICLDILKDKWSPALQIRTVLLSIQALLSAPNPDDPLANDVAEQWKTNEAQAIETGSVSHRL------
>tr|A0A1U7V3E6|A0A1U7V3E6_CARSF/1-152 [subseq from] ubiquitin-conjugating enzyme E2 N OS=Carlito syrichta OX=1868482 GN=LOC103277138 PE=3 SV=1
MTGLPLRIIKLTQRLLAEPVPGIKAEPDESNARYFHVVIAGPQDSPFEGGTFKLELFFPEEYPMAAPKVHFMTKIYHPNVDKLGRICLDILKDKWSPALQIRTVLLSSQALLSAPNPDDPLANDITEQWKTKEAQAIETARARTRLYTMNNI
>tr|A0A3L7IF98|A0A3L7IF98_CRIGR/1-144 [subseq from] UBE2N OS=Cricetulus griseus OX=10029 GN=CgPICR_015703 PE=3 SV=1
MAGLPRRIIKETQRLLAEPVPGIKAEPDESNARYFHVVIAGPQDSPFEGGTFKLELFLPEEYPMAAPKVRFMTKIYHPNVDKLGRICLDILKDKWSPALQIRTVLLSIQALLSAPNPDDPLANDVAEQWKTNEAQAIETGTSYS--------
>tr|A0A673N4K1|A0A673N4K1_9TELE/3-148 [subseq from] Ubiquitin-conjugating enzyme E2 N OS=Sinocyclocheilus rhinocerous OX=307959 GN=LOC107707098 PE=3 SV=1
------RLPRETQRLLAEPVPGIRAEPDEGNARYFHVVIAGPQDSPFEGGTFKLELFLPEEYPMAAPKVRFMTKIYHPNVDKLGRICLDILKDKWSPALQIRTVLLSIQALLSAPNPDDPLANDVAEQWKSNEAQAIETARTWTRLYAGNNI
>tr|A0A4W5LUD0|A0A4W5LUD0_9TELE/11-154 [subseq from] Ubiquitin-conjugating enzyme E2Na OS=Hucho hucho OX=62062 PE=3 SV=1
--------ALETQRLMAEPVPGIKAEPDEGNARYFHVVIAGPQDSPFEGGTFKLELFLPEEYPMAAPKVRFMTKIYHPNVDKLGRICLDILKDKWSPALQIRTVLLSIQALLSAPNPDDPLANDVAEQWKSNEAQAIETARTWTRLYAQNNI
>tr|G5CA35|G5CA35_HETGA/1-152 [subseq from] Ubiquitin-conjugating enzyme E2 N OS=Heterocephalus glaber OX=10181 GN=GW7_11153 PE=3 SV=1
MAGLPRRIIKETQHLLGEPVPAIKGEPDESNPRYFHVVIAGPEDSPFEGGTFKLELFLPEEYPMAAPKVRFMTKIYHPNVDKLGRICLDILKDKWSSALQICMVLLSIQALLSAPNPDDPLANYVAEQWKTNEAQAIETARAWTRLYATNNI
>tr|A0A5F8GY84|A0A5F8GY84_MONDO/1-142 [subseq from] UBC core domain-containing protein OS=Monodelphis domestica OX=13616 GN=UBE2N PE=3 SV=1
MAGLPRRIIKETQRLLAEPVPGIKAEPDESNARYFHVVIAGPQDSPFEGGTFKLELFLPEEYPMAAPKVRFMTKIYHPNVDKLGRICLDILKDKWSPALQIRTVLLSIQALLSAPNPDDPLANDVAEQWKTNEAQAIETGGT----------
>tr|G7N7Y7|G7N7Y7_MACMU/1-142 [subseq from] UBC core domain-containing protein (Fragment) OS=Macaca mulatta OX=9544 GN=EGK_04055 PE=3 SV=1
----------ETQRLLAEPVPGIKAEPDESNARYFHVVIAGPQDSPFEGGTFKLQLFLPEESPMAAPKVRFITKIYHPNVDKLGRICLDILKDKWSPALQIRTVLLSIQALLSAPNPDDPLANDVAEQWKTNEAQAIETARAWTRLYAMNNI
>tr|A0A671UJB4|A0A671UJB4_SPAAU/1-149 [subseq from] Ubiquitin-conjugating enzyme E2 N-like OS=Sparus aurata OX=8175 GN=LOC115595305 PE=3 SV=1
MAGLPRRIIKETQRLIAEPVPGIVATPDEGNARYFHVVISGPQDSPFEGGTFKLELFLPEEYPMAAPKVRFMTKIYHPNVDKLGRICLDILKDKWSPALQIRTVLLSIQALLSAPNPDDPLANDVAEQWKKNESTAIETARAWTRRFAF---
>tr|A0A4Z2GV52|A0A4Z2GV52_9TELE/1-149 [subseq from] Ubiquitin-conjugating enzyme E2 N OS=Liparis tanakae OX=230148 GN=Ube2n_1 PE=3 SV=1
MAGLPRRISKETQRLVAEPVPGISAEPDESNARYFHVVIAGPQDSPFEGGTFKLELFLPEEYPMAAPKVRFMTKIYHPNVDKLGRICLDILKDKWSPALQIRTVLLSIQALLSAPNPDDPLANDVAEKWKSSEVEAIEIAKSWTRLYAG---
>tr|A0A0D9VKC4|A0A0D9VKC4_9ORYZ/29-171 [subseq from] Uncharacterized protein OS=Leersia perrieri OX=77586 PE=4 SV=1
------RLIRrDLRNLSRDPPPYCRPgREPVTDAFHWEVIIDGPAGTPYAGGTFPIDVKIPADYPLHPPKLAFKTKVYHPNIDEKGNLVVEV--GDWTPCYKIDGILVSFVSLLYDPLLDRPINGVIAKQYEYEYERYEEEARAWTQEYSS---
>tr|A0A0D9VKC4|A0A0D9VKC4_9ORYZ/237-307 [subseq from] Uncharacterized protein OS=Leersia perrieri OX=77586 PE=4 SV=1
-----RRINRELDMFWRDPPPYCRPGPEPvTDPFHWDLVIDGPAGTPYAGGTFPIDISFPAHYPSCPPKITFKTKA-----------------------------------------------------------------------------
>tr|A0A0D9VKC4|A0A0D9VKC4_9ORYZ/371-489 [subseq from] Uncharacterized protein OS=Leersia perrieri OX=77586 PE=4 SV=1
------------------------------DPFHWEVIIDGLPGTPYASGTFPVDIWYPSDYPFHPPKITFKTKVYHPNIDEEGQIVLDILKKNWAASVTIQTLLRCVVSVLYDPLLDYPINEDIAFQYLYEYKKYEEEAKAWTEKYSS---
>tr|A0A0D9VKC4|A0A0D9VKC4_9ORYZ/557-701 [subseq from] Uncharacterized protein OS=Leersia perrieri OX=77586 PE=4 SV=1
-----RRLGKELCKFWLDPPPYCRpgASPVK-DHLHFEVVIDGPAGTPYAGGTFPIDVQFPTNYPFRPPKLTFKTKVYHPNIDGKGRMALDIFQDRWSPAFTISSLLLSFVSILFDPLLDHPTNHYIAHQYKYKYEQYEKKAMAWTQKYSS---
>tr|G5C804|G5C804_HETGA/8-154 [subseq from] Ubiquitin-conjugating enzyme E2 N (Fragment) OS=Heterocephalus glaber OX=10181 GN=GW7_07345 PE=3 SV=1
-AGPPRRIIKETQRLLAEPVPGIKAESDESNARYFHVIIVGPEDSPFEGGTFKLELFLPEEYPVAAPRVHFMTKIYHPNVDKLGRICLDILKDKWSPALQIRTVLLSIQALLSAPNPDDPLANDVAEQWKTKEAQAIETARAWTRLYA----
>tr|A0A6J3GZB0|A0A6J3GZB0_SAPAP/1-150 [subseq from] ubiquitin-conjugating enzyme E2 N-like OS=Sapajus apella OX=9515 GN=LOC116542191 PE=4 SV=1
MAGLPRRIIKETQHFLAEPVPGIKAEPDESNACYFHVVIAGPQDSPFEGGTFKLELFLPEEYPMAAPKACFMTKIYHPNVDKLGRI--NILKDKWSPALQIRTVLLSIQALLSAPNPDDPLANDVAEQWKTNEAQAIETAKAWTRLYAMNNI
>tr|A0A669PT06|A0A669PT06_PHACC/1-141 [subseq from] UBC core domain-containing protein OS=Phasianus colchicus OX=9054 PE=3 SV=1
MAGLPRRIIKETQRLLAEPVPGIKAEPDESNARYFHVVIAGPQDSPFEGGTFKLELFLPEEYPMAAPKVRFMTKIYHPNVDKLGRICLDILKDKWSPALQIRTVLLSIQALLSAPNPDDPLANDVAEQWKTNEAQAIETGD-----------
>tr|A0A674EYB5|A0A674EYB5_SALTR/11-153 [subseq from] Ubiquitin-conjugating enzyme E2 N OS=Salmo trutta OX=8032 GN=LOC115152175 PE=3 SV=1
---------SETQRLMAEPVPGIKAEPDEGNARYFHVVIAGPQDSPFEGGTFKLELFLPEEYPMAAPKVRFMTKIYHPNVDKLGRICLDILKDKWSPALQIRTVLLSIQALLSAPNPDDPLANDVAEQWKSNEAQAIETARTWTRLYAQNNI
>tr|A0A3Q3WWH3|A0A3Q3WWH3_MOLML/1-149 [subseq from] Ubiquitin-conjugating enzyme E2Na OS=Mola mola OX=94237 PE=3 SV=1
MTGLPRRITKETQRLLAEPVPGIKAEPDEGNARFFHVVIAGPQDSPFEGGTFKLELFLPEEYPMAAPKVRFITKIYHPNVDRLGRICLDILKDKWSPALQIRTVLLSIQALLSAPNPDDPLANDVAENWKTNEAGAIEIARTWTRIYAN---
>tr|A0A3Q7NLI6|A0A3Q7NLI6_CALUR/1-152 [subseq from] ubiquitin-conjugating enzyme E2 N-like OS=Callorhinus ursinus OX=34884 GN=LOC112819434 PE=4 SV=1
MAGLPRRITKETQRLLVEPVPRIEAEPDESNARYFHVVIASPQDSPFEGGTFKLELFLPEEYLMAAPKVCFMTKIYPPNVDKLGRICLDILKDKWSPAQQIRTVLLSIQALLSAPNPDDPLANDVAEQWKTNKAQAIETARAWTRLYAMNNI
>tr|A0A0D9SA23|A0A0D9SA23_CHLSB/1-152 [subseq from] UBC core domain-containing protein OS=Chlorocebus sabaeus OX=60711 PE=3 SV=1
MTGLPCRIIKKTQRLLAEPVPGIKAEPDESSALYFHVVIAGLQDSPFEGGTFKLELLLAEEYPMAVPEVRFMTKIYHPNVDKLGRICLDILKDKWSPALQISTVLLSIQALLSAPNPDDPLANDVAEQWKTNEAQAIETARAWTRLYAMNNI
>tr|A0A3M0JRU4|A0A3M0JRU4_HIRRU/1-141 [subseq from] UBC core domain-containing protein OS=Hirundo rustica rustica OX=333673 GN=DUI87_20632 PE=3 SV=1
MAGLPRRIIKETQRLLAEPVPGIKAEPDESNARYFHVVIAGPQDSPFEGGTFKLELFLPEEYPMAAPKVRFMTKIYHPNVDKLGRICLDILKDKWSPALQIRTVLLSIQALLSAPNPDDPLANDVAEQWKTNEAQAIETVS-----------
>tr|A0A087TEG9|A0A087TEG9_STEMI/1-151 [subseq from] Ubiquitin-conjugating enzyme E2 N (Fragment) OS=Stegodyphus mimosarum OX=407821 GN=X975_07985 PE=3 SV=1
MAVLPRRIIKETQRLITEPVPGISAIPDESNARYFHVVVAGPEESPFEGGVFKLELFLPEEYPMSAPKVRFMTKIYHPNIDKLGRICLDILKDKWSPALQIRTVLLSIQALLSAPNPDDPLANDVAEQWKVNEAEAIKTAREWTRLYAMNN-
>tr|A0A2K5ULF1|A0A2K5ULF1_MACFA/1-152 [subseq from] UBC core domain-containing protein OS=Macaca fascicularis OX=9541 PE=4 SV=1
MAGLLRRIIKETQRLLAEPVSGIKAEPDESNARYFHVVTAGPQDSPSEGGTFKLELLLPEEYPMAAPKVRFMTKIYYPIVDKLGRICLDILKDKWSPALQIRTVLLPIQALLSAPNPDDPLANDVVEQWKTNEAQAIETARAWTRLYAMSNI
>tr|A0A2L2YIQ5|A0A2L2YIQ5_PARTP/1-151 [subseq from] Ubiquitin protein ligase, putative OS=Parasteatoda tepidariorum OX=114398 PE=2 SV=1
MAVLPRRIIKETQRLMAEPVPGISAIPDESNARYFHVVVAGPEESPFEGGVFKLELFLPEEYPMSAPKVRFMTKIYHPNIDKLGRICLDILKDKWSPALQIRTVLLSIQALLSAPNPDDPLANDVAEQWKINEAEAIKTAKEWTRLYAMNN-
>tr|A0A6P7RBV7|A0A6P7RBV7_MUSCR/1-140 [subseq from] ubiquitin-conjugating enzyme E2 N OS=Mus caroli OX=10089 GN=Ube2n PE=3 SV=1
MAGLPRRIIKETQRLLAEPVPGIKAEPDESNARYFHVVIAGPQDSPFEGGTFKLELFLPEEYPMAAPKVRFMTKIYHPNVDKLGRICLDILKDKWSPALQIRTVLLSIQALLSAPNPDDPLANDVAEQWKTNEAQAIETG------------
>tr|A0A4U1F082|A0A4U1F082_MONMO/1-152 [subseq from] UBC core domain-containing protein OS=Monodon monoceros OX=40151 GN=EI555_000984 PE=4 SV=1
MAGLPRRIIKETQRLLAEPVPSIKAEPDESSARYFHVVIAGPQDSPFEGGTFKLELFLPEEYPMAAPKVRFMTKIYHPNVDKLAEYVLDILKDKWSPALQIRAVLLSIQALLSAPNPDGPSANDVAEQWKTNEAHAIETARAWTRLYATNNI
>tr|A0A4U1EUV5|A0A4U1EUV5_MONMO/1-140 [subseq from] UBC core domain-containing protein (Fragment) OS=Monodon monoceros OX=40151 GN=EI555_021300 PE=3 SV=1
MAGLPRRIIKETQRLLAEPVPGIKAEPDESNARYFHVVIAGPQDSPFEGGTFKLELFLPEEYPMAAPKVRFMTKIYHPNVDKLGRICLDILKDKWSPALQIRTVLLSIQALLSAPNPDDPLANDVAEQWKTNEAQAIETE------------
>tr|A0A836ACR7|A0A836ACR7_SHEEP/1-140 [subseq from] Uncharacterized protein OS=Ovis aries OX=9940 GN=JEQ12_014287 PE=4 SV=1
MAGLPRRIIKETQRLLAEPVPGIKAEPDESNARYFHVVIAGPQDSPFEGGTFKLELFLPEEYPMAAPKVRFMTKIYHPNVDKLGRICLDILKDKWSPALQIRTVLLSIQALLSAPNPDDPLANDVAEQWKTNEAQAIETE------------
>tr|A0A7J7ZA87|A0A7J7ZA87_MYOMY/1-140 [subseq from] Ubiquitin conjugating enzyme E2 N OS=Myotis myotis OX=51298 GN=mMyoMyo1_020090 PE=3 SV=1
MAGLPRRIIKETQRLLAEPVPGIKAEPDESNARYFHVVIAGPQDSPFEGGTFKLELFLPEEYPMAAPKVRFMTKIYHPNVDKLGRICLDILKDKWSPALQIRTVLLSIQALLSAPNPDDPLANDVAEQWKTNEAQAIETG------------
>tr|A0A834AXQ2|A0A834AXQ2_9CHIR/1-140 [subseq from] Ubiquitin conjugating enzyme E2 N OS=Phyllostomus discolor OX=89673 GN=HJG60_019869 PE=4 SV=1
MAGLPRRIIKETQRLLAEPVPGIKAEPDESNARYFHVVIAGPQDSPFEGGTFKLELFLPEEYPMAAPKVRFMTKIYHPNVDKLGRICLDILKDKWSPALQIRTVLLSIQALLSAPNPDDPLANDVAEQWKTNEAQAIETG------------
>tr|A0A7R9KBE5|A0A7R9KBE5_9ACAR/1-151 [subseq from] Hypothetical protein OS=Medioppia subpectinata OX=1979941 GN=OSB1V03_LOCUS375 PE=3 SV=1
MAALPRRIIKETQRLMAEPVPGISAIPDESNARYFHVVVAGPEESPFEGGVFKLELFLPEEYPMSAPKVRFMTKIYHPNIDKLGRICLDILKDKWSPALQIRTVLLSIQALLSAPNPDDPLANDVAEQWKVNEVEAIRTAREWTRLYAMNS-
>tr|A0A452SL64|A0A452SL64_URSAM/1-140 [subseq from] UBC core domain-containing protein OS=Ursus americanus OX=9643 PE=3 SV=1
MAGLPRRIIKETQRLLAEPVPGIKAEPDESNARYFHVVIAGPQDSPFEGGTFKLELFLPEEYPMAAPKVRFMTKIYHPNVDKLGRICLDILKDKWSPALQIRTVLLSIQALLSAPNPDDPLANDVAEQWKTNEAQAIETG------------
>tr|A0A2I3LX95|A0A2I3LX95_PAPAN/1-140 [subseq from] Ubiquitin conjugating enzyme E2 N OS=Papio anubis OX=9555 PE=3 SV=1
MAGLPRRIIKETQRLLAEPVPGIKAEPDESNARYFHVVIAGPQDSPFEGGTFKLELFLPEEYPMAAPKVRFMTKIYHPNVDKLGRICLDILKDKWSPALQIRTVLLSIQALLSAPNPDDPLANDVAEQWKTNEAQAIETV------------
>tr|A0A3B3BUV4|A0A3B3BUV4_ORYME/1-150 [subseq from] Ubiquitin-conjugating enzyme E2 N OS=Oryzias melastigma OX=30732 GN=FQA47_003259 PE=3 SV=1
MAGLPRRIIKETQRLMAEPVPGITATPDEGNARYFHVVIAGPQDSPYEGGTFKLELFLPEEYPMAAPKVRFMTKIYHPNVDKLGRICLDILKDKWSPALQIRTVLLSIQALLSAPNPDDPLANDVAEQWKKHEMHAIETAQTWTRLFASN--
>tr|A0A437C267|A0A437C267_ORYJA/1-150 [subseq from] UBC core domain-containing protein OS=Oryzias javanicus OX=123683 GN=OJAV_G00224530 PE=3 SV=1
MAGLPRRIIKETQRLMAEPVPGITATPDEGNARYFHVVIAGPQDSPYEGGTFKLELFLPEEYPMAAPKVRFMTKIYHPNVDKLGRICLDILKDKWSPALQIRTVLLSIQALLSAPNPDDPLANDVAEQWKKHEMHAIETAQTWTRLFASN--
>tr|A0A293M4V8|A0A293M4V8_ORNER/1-150 [subseq from] Ubiquitin protein ligase (Fragment) OS=Ornithodoros erraticus OX=265619 PE=3 SV=1
MAALPRRIIKETQRLMAEPVPGISAIPDESNARYFHVVVAGPEGSPFEGGVFKLELFLPEEYPMSAPKVRFMTKIYHPNIDKLGRICLDILKDKWSPALQIRTVLLSIQALLSAPNPDDPLANDVAEQWKVNEAEAIRTAREWTRLYAMN--
>tr|A0A2R5LHK3|A0A2R5LHK3_9ACAR/1-150 [subseq from] Putative ubiquitin protein ligase OS=Ornithodoros turicata OX=34597 PE=3 SV=1
MAALPRRIIKETQRLMAEPVPGISAIPDESNARYFHVVVAGPEGSPFEGGVFKLELFLPEEYPMSAPKVRFMTKIYHPNIDKLGRICLDILKDKWSPALQIRTVLLSIQALLSAPNPDDPLANDVAEQWKVNEAEAIRTAREWTRLYAMN--
>tr|A0A671T9I2|A0A671T9I2_9TELE/12-155 [subseq from] Ubiquitin-conjugating enzyme E2 N-like OS=Sinocyclocheilus anshuiensis OX=1608454 GN=LOC107658971 PE=3 SV=1
--------LRETQRLLAEPVPGIRAEPDEGNARYFHVVISGPQDSPFEGGTFKLELFLPEEYPMAAPKVRFMTKIYHPNVDKLGRICLDILKDKWSPALQIRTVLLSIQALLSAPNPDDPLANDVAEQWKSNEAQAIETARTWTRLYAGNNI
>tr|A0A3B3HWB0|A0A3B3HWB0_ORYLA/1-150 [subseq from] UBC core domain-containing protein OS=Oryzias latipes OX=8090 GN=LOC101170318 PE=3 SV=1
MAGLPRRIIKETQRLMAEPVPGITATPDEGNARYFHVIIAGPQDSPYEGGTFKLELFLPEEYPMAAPKVRFMTKIYHPNVDKLGRICLDILKDKWSPALQIRTVLLSIQALLSAPNPDDPLANDVAEQWKKHEMHAIETAQTWTRLFASN--
>tr|A0A3P9I804|A0A3P9I804_ORYLA/1-150 [subseq from] UBC core domain-containing protein OS=Oryzias latipes OX=8090 PE=3 SV=1
MAGLPRRIIKETQRLMAEPVPGITATPDEGNARYFHVIIAGPQDSPYEGGTFKLELFLPEEYPMAAPKVRFMTKIYHPNVDKLGRICLDILKDKWSPALQIRTVLLSIQALLSAPNPDDPLANDVAEQWKKHEMHAIETAQTWTRLFASN--
>tr|A0A6P8GLR9|A0A6P8GLR9_CLUHA/2-143 [subseq from] ubiquitin-conjugating enzyme E2 N isoform X2 OS=Clupea harengus OX=7950 GN=LOC105897570 PE=3 SV=1
----------ETQRLMAEPVPGIKAEPDEGNARYFHVVIAGPQDSPFEGGTFKLELFLPEEYPMAAPKVRFMTKIYHPNVDKLGRICLDILKDKWSPALQIRTVLLSIQALLSAPNPDDPLANDVAEQWKSNEAQAIETARTWTRLYAGNNI
>tr|A0A3Q7TAL4|A0A3Q7TAL4_VULVU/71-220 [subseq from] ubiquitin-conjugating enzyme E2 N-like OS=Vulpes vulpes OX=9627 GN=LOC112928967 PE=3 SV=1
-AGLPRRIIKETQRSLAEPVPGIKAEPDESNARYFHVVIAGPQDSPFEGGTFKLELFLPEECPMAAPKVRFMTEIYHPNVDKLGRVCLDILKDKWSPALQIRTVLLSIQA-LSAPNPDDPLANDVAEQWKTNDAQAVETARACARLYAMHNI
>tr|A0A7J7WTF9|A0A7J7WTF9_RHIFE/1-141 [subseq from] Ubiquitin conjugating enzyme E2 N OS=Rhinolophus ferrumequinum OX=59479 GN=mRhiFer1_017899 PE=3 SV=1
MAGLPRRIIKETQRLLAEPVPGIKAEPDESNARYFHVVIAGPQDSPFEGGTFKLELFLPEEYPMAAPKVRFMTKIYHPNVDKLGRICLDILKDKWSPALQIRTVLLSIQALLSAPNPDDPLANDVAEQWKTNEAQAIETVY-----------
>tr|G5BT37|G5BT37_HETGA/1-152 [subseq from] Ubiquitin-conjugating enzyme E2 N OS=Heterocephalus glaber OX=10181 GN=GW7_15389 PE=3 SV=1
MARLPRRIIKETQHLLAEPVPGIKAEPDESNARYFRVVIAGPQDTPFEGGTFTLELFLPEEYPMRAPKVHFMTKIYHPNVDKLGRICLDILKDKWPPALQIRTVLLSIQALLSVTDPDDPLANDVAERWKTNKAQAIETARAWTRLYAMNNI
>tr|H3AF23|H3AF23_LATCH/14-156 [subseq from] UBC core domain-containing protein OS=Latimeria chalumnae OX=7897 GN=UBE2N PE=3 SV=1
--------KQETQRLMAEPVPGIKAEPDEGNARYFHVVIAGPQDSPFEGGTFKLELFLPEEYPMAAPKVRFMTKIYHPNVDKLGRICLDILKDKWSPALQIRTVLLSIQALLSAPNPDDPLANDVAEQWKSNEGQAIETAKSWTRLYAMHN-
>tr|A0A6F9CB93|A0A6F9CB93_9TELE/127-271 [subseq from] UBC core domain-containing protein OS=Coregonus sp. 'balchen' OX=861768 GN=CSTEINMANNI_LOCUS3956770 PE=3 SV=1
-------VVQETQRLLAEPVPGIKAEPDEANARYFHVVISGPQDSPFEGGTFKLELFLPEEYPMAAPKVRFMTKIYHPNVDKLGRICLDILKDKWSPALQIRTVLLSIQALLSAPNPDDPLANDVAEQWKSNEAQAIETARTWTRLYAGNSI
>tr|A0A3B3QXU0|A0A3B3QXU0_9TELE/1-141 [subseq from] Ubiquitin conjugating enzyme E2 N OS=Paramormyrops kingsleyae OX=1676925 GN=UBE2NL PE=3 SV=1
MAGLPRRIIKETQRLLAEPVPGIKAEPDEANARYFHVVIAGPQDSPFEGGTFKLELFLPEEYPMAAPKVRFMTKIYHPNVDKLGRICLDILKDKWSPALQIRTVLLSIQALLSAPNPDDPLANDVAEQWKTNEAQAIETGE-----------
>tr|G3TQ85|G3TQ85_LOXAF/1-152 [subseq from] UBC core domain-containing protein OS=Loxodonta africana OX=9785 PE=4 SV=1
MAWMPCRIIKETQHLLTEPVPGMKGEPDESNARYFHVVVAGPQDSPFEGGTFKLELFLPEEYPMAAPKVCFMTKIYHPNVDKLGRIRLDILKDKWSPALQIRTVLLSIQALLSAPNPDDPLANDIADQWKTNGAQAIETARAWTRLYAMDNI
>tr|A0A1S3AG41|A0A1S3AG41_ERIEU/1-152 [subseq from] ubiquitin-conjugating enzyme E2 N-like OS=Erinaceus europaeus OX=9365 GN=LOC103123730 PE=3 SV=1
MARLPRRIIKETQRLLAEPVPGIKAEPDKSNAHYFHVVIAGLQDSPFEGGTFKLELFLPEEYPMAAPKVRFLTKIYHPNVDKLGRICLDILKDKGSPALQICTVLLSIQALLSAPNPDDPLANDVAEQWKTNEAQAIEIARARTRLYAMNNI
>tr|A0A4W5JVV2|A0A4W5JVV2_9TELE/4-147 [subseq from] Ubiquitin-conjugating enzyme E2Nb OS=Hucho hucho OX=62062 PE=3 SV=1
--------LPETQRLLAEPVPGIKAEPDEANARYFHVVISGPQDSPFEGGTFKLELFLPEEYPMAAPKVRFMTKIYHPNVDKLGRICLDILKDKWSPALQIRTVLLSIQALLSAPNPDDPLANDVAEQWKSNEAQAIETARTWTRLYAGNSI
>tr|A0A5F4DAT9|A0A5F4DAT9_CANLF/1-146 [subseq from] UBC core domain-containing protein OS=Canis lupus familiaris OX=9615 GN=LOC476784 PE=3 SV=1
MAGLPCRIIKETQRLLAEPVPGIKAEPDESNVRYFHVVIAGPQDSPCEGGTFKLELFLPEEYPTAAPKVRFMTKIYHPNVDKLGRICLDILKDKWSPALQIHTVLLSIQALLSAPNPDDPLANDVTEQWKTSEAQAIETARAWTRL------
>tr|A0A1S3IHA7|A0A1S3IHA7_LINUN/1-151 [subseq from] ubiquitin-conjugating enzyme E2 N OS=Lingula unguis OX=7574 GN=LOC106164042 PE=3 SV=1
MAGLPRRIIKETQRLMQEPVPGIKAEPDEGNARYFHVVVAGPDGSPYEGGTFKLELFLPEEYPMSAPKVRFMTKIYHPNIDKLGRICLDILKDKWSPALQIRTVLLSIQALLSAPNPDDPLANDVAEQWKVNEAEAIATARSWTKSYAVPN-
>tr|A0A4W5JVT0|A0A4W5JVT0_9TELE/14-156 [subseq from] Ubiquitin-conjugating enzyme E2Nb OS=Hucho hucho OX=62062 PE=3 SV=1
---------SETQRLLAEPVPGIKAEPDEANARYFHVVISGPQDSPFEGGTFKLELFLPEEYPMAAPKVRFMTKIYHPNVDKLGRICLDILKDKWSPALQIRTVLLSIQALLSAPNPDDPLANDVAEQWKSNEAQAIETARTWTRLYAGNSI
>tr|G7NRW9|G7NRW9_MACMU/1-152 [subseq from] UBC core domain-containing protein OS=Macaca mulatta OX=9544 GN=EGK_21018 PE=3 SV=1
MAGLPCRIIKKTQRLLAEPVPGIKAEPDESNARYFHVVTAGLQDSPFQGGTFKLELLLAEEYPMAAPEVRFMTKIYHPNVDKLGRICLDILKDKWSPALQISTVLLSIQALLSAPNPDDPLANDVAEQSETNEAQAIETARAWTRLYAMNNI
>tr|A0A7M7J9N3|A0A7M7J9N3_VARDE/3-152 [subseq from] UBC core domain-containing protein OS=Varroa destructor OX=109461 PE=3 SV=1
-AGLPRRIIKETQRLMQEPVPGISAVPDESNARYFHVVVAGPEGSPFEGGMFKLELFLPEEYPMSAPKVRFMTKIYHPNIDKLGRICLDILKDKWSPALQIRTVLLSIQALLSAPNPDDPLANDVADQWKVNEAEAIRTAREWTRLYAMNT-
>tr|A0A1Z5LHG6|A0A1Z5LHG6_ORNMO/1-150 [subseq from] Ubiquitin-conjugating enzyme E2 13 (Fragment) OS=Ornithodoros moubata OX=6938 PE=3 SV=1
MTALPRRIIKETQRLMAEPVPGISAIPDESNARYFHVIVAGPEGSPFEGGVFKLELFLPEEYPMSAPKVRFMTKIYHPNIDKLGRICLDILKDKWSPALQIRTVLLSIQALLSAPNPDDPLANDVAEQWKVNEAEAIRTAREWTRLYAMN--
>tr|A0A2U3ZI37|A0A2U3ZI37_ODORO/1-150 [subseq from] ubiquitin-conjugating enzyme E2 N-like OS=Odobenus rosmarus divergens OX=9708 GN=LOC101362537 PE=3 SV=1
MAGLPRRIIKETQRLLAEPVPGIKAEPDESNACYFHVVIAGPQDSPTEGGIFKLELFLPEEYPMAAPKVRFMTKIYHPNVDKLGRICLDILKDKWSPALQIRIVLLSIQALLSAPNPDDRLANDVTEQ--TNEAQAIETARAWTRLYAMNNI
>tr|A0A0K8RHG3|A0A0K8RHG3_IXORI/1-150 [subseq from] Putative ubiquitin protein ligase OS=Ixodes ricinus OX=34613 PE=2 SV=1
MAALPRRIIKETQRLMAEPVPGISAIPDESNARYFHVVVAGPEGSPFEGGVFKLELFLPEEYPMSAPKVRFMTKIYHPNIDKLGRICLDILKDKWSPALQIRTVLLSIQALLSAPNPDDPLANDVAEQWKVNEAEAIRTAREWTRLYAQN--
>tr|A0A6P9FPS9|A0A6P9FPS9_IXOSC/1-150 [subseq from] ubiquitin-conjugating enzyme E2 N OS=Ixodes scapularis OX=6945 GN=LOC8053243 PE=3 SV=1
MAALPRRIIKETQRLMAEPVPGISAIPDESNARYFHVVVAGPEGSPFEGGVFKLELFLPEEYPMSAPKVRFMTKIYHPNIDKLGRICLDILKDKWSPALQIRTVLLSIQALLSAPNPDDPLANDVAEQWKVNEAEAIRTAREWTRLYAQN--
>tr|A0A671T5M2|A0A671T5M2_9TELE/2-143 [subseq from] Ubiquitin-conjugating enzyme E2 N-like OS=Sinocyclocheilus anshuiensis OX=1608454 GN=LOC107658971 PE=3 SV=1
----------ETQRLLAEPVPGIRAEPDEGNARYFHVVISGPQDSPFEGGTFKLELFLPEEYPMAAPKVRFMTKIYHPNVDKLGRICLDILKDKWSPALQIRTVLLSIQALLSAPNPDDPLANDVAEQWKSNEAQAIETARTWTRLYAGNNI
>tr|A0A674DG29|A0A674DG29_SALTR/8-149 [subseq from] Ubiquitin-conjugating enzyme E2 N-like OS=Salmo trutta OX=8032 GN=LOC115199046 PE=3 SV=1
----------ETQRLLAEPVPGIKAEPDEANARYFHVVISGPQDSPFEGGTFKLELFLPEEYPMAAPKVRFMTKIYHPNVDKLGRICLDILKDKWSPALQIRTVLLSIQALLSAPNPDDPLANDVAEQWKSNEAQAIETARTWTRLYAGNSI
>tr|A0A803JTH9|A0A803JTH9_XENTR/1-143 [subseq from] Ubiquitin-conjugating enzyme E2 N OS=Xenopus tropicalis OX=8364 GN=ube2n PE=3 SV=1
MAGLPRRIIKETQRLLAEPVPGIKAEPDENNARYFHVLIAGPQDSPFEGGTFKLELFLPEEYPMAAPKVRFMTKIYHPNVDKLGRICLDILKDKWSPALQIRTVLLSIQALLSAPNPDDPLANDVAEQWKTNEAQAIETDTTY---------
>tr|A0A4W5RVW1|A0A4W5RVW1_9TELE/1-141 [subseq from] Ubiquitin-conjugating enzyme E2Na OS=Hucho hucho OX=62062 PE=3 SV=1
MAGLPRRIIKETQRLMAEPVPGIKAEPDEGNARYFHVVIAGPQDSPFEGGTFKLELFLPEEYPMAAPKVRFMTKIYHPNVDKLGRICLDILKDKWSPALQIRTVLLSIQALLSAPNPDDPLANDVAEQWKSNEAQAIETGK-----------
>tr|A0A023FH28|A0A023FH28_AMBCJ/1-150 [subseq from] Putative tpa exp: ubiquitin protein ligase OS=Amblyomma cajennense OX=34607 PE=2 SV=1
MSALPRRIIKETQRLMAEPVPGISAVPDESNARYFHVIVTGPEGSPFEGGVFKLELFLPEEYPMLAPKVRFMTKIYHPNIDKLGRICLDILKDKWSPALQIRTVLLSIQALLSAPNPDDPLANDVAEQWKVNEAEAIKTAREWTRLYAMN--
>tr|A0A023FUJ2|A0A023FUJ2_AMBPA/1-150 [subseq from] Putative ubiquitin protein ligase OS=Amblyomma parvum OX=251391 PE=2 SV=1
MSALPRRIIKETQRLMAEPVPGISAVPDESNARYFHVIVTGPEGSPFEGGVFKLELFLPEEYPMLAPKVRFMTKIYHPNIDKLGRICLDILKDKWSPALQIRTVLLSIQALLSAPNPDDPLANDVAEQWKVNEAEAIKTAREWTRLYAMN--
>tr|A0A023GEJ2|A0A023GEJ2_AMBTT/1-150 [subseq from] Putative tpa exp: ubiquitin protein ligase OS=Amblyomma triste OX=251400 PE=2 SV=1
MSALPRRIIKETQRLMAEPVPGISAVPDESNARYFHVIVTGPEGSPFEGGVFKLELFLPEEYPMLAPKVRFMTKIYHPNIDKLGRICLDILKDKWSPALQIRTVLLSIQALLSAPNPDDPLANDVAEQWKVNEAEAIKTAREWTRLYAMN--
>tr|A0A1E1X1S3|A0A1E1X1S3_9ACAR/1-150 [subseq from] Putative ubiquitin protein ligase OS=Amblyomma aureolatum OX=187763 PE=2 SV=1
MSALPRRIIKETQRLMAEPVPGISAVPDESNARYFHVIVTGPEGSPFEGGVFKLELFLPEEYPMLAPKVRFMTKIYHPNIDKLGRICLDILKDKWSPALQIRTVLLSIQALLSAPNPDDPLANDVAEQWKVNEAEAIKTAREWTRLYAMN--
>tr|A0A1E1XUP4|A0A1E1XUP4_9ACAR/1-150 [subseq from] Putative ubiquitin protein ligase OS=Amblyomma sculptum OX=1581419 PE=2 SV=1
MSALPRRIIKETQRLMAEPVPGISAVPDESNARYFHVIVTGPEGSPFEGGVFKLELFLPEEYPMLAPKVRFMTKIYHPNIDKLGRICLDILKDKWSPALQIRTVLLSIQALLSAPNPDDPLANDVAEQWKVNEAEAIKTAREWTRLYAMN--
>tr|G3MNP2|G3MNP2_AMBMU/1-150 [subseq from] UBC core domain-containing protein OS=Amblyomma maculatum OX=34609 PE=2 SV=1
MSALPRRIIKETQRLMAEPVPGISAVPDESNARYFHVIVTGPEGSPFEGGVFKLELFLPEEYPMLAPKVRFMTKIYHPNIDKLGRICLDILKDKWSPALQIRTVLLSIQALLSAPNPDDPLANDVAEQWKVNEAEAIKTAREWTRLYAMN--
>tr|A0A2U3ZFF6|A0A2U3ZFF6_ODORO/4-152 [subseq from] ubiquitin-conjugating enzyme E2 N-like OS=Odobenus rosmarus divergens OX=9708 GN=LOC101363416 PE=4 SV=1
---PPLRIIKETQCLLTEPVPGIKAEPDESNAHYFHVVIAGRQDSPYEGGAFKLELFLPEEYPMAAPKVCFMTKIYHPNVDKLGRTCLDILKDKWFPALQIRTVLLSIQALLSAPNPDDPLANDVAEQWKTNEAQAIETARAWTRLYAMNNI
>tr|A0A5N3W398|A0A5N3W398_MUNRE/12-155 [subseq from] UBC core domain-containing protein OS=Muntiacus reevesi OX=9886 GN=FD755_021676 PE=3 SV=1
-------IKRETQRLLAEPVPGIKADPDESNARSFHVVIAGPQDSPFEGGTFRLELFLPEEYPMAAPKVRFMTKIYHPNVDKLGRICLDILKDKWSPALQIRTVLLSIQA-LSAPNPDDPLANDVAEQWKTNEAQATETARAWTRLYAMNNI
>tr|A0A671RUT7|A0A671RUT7_9TELE/1-143 [subseq from] Ubiquitin-conjugating enzyme E2 N-like OS=Sinocyclocheilus anshuiensis OX=1608454 GN=LOC107662231 PE=3 SV=1
MAGLPRRIIKETQRLLAEPVPGIRAEPDEGNARYFYVVIAGPQDSPFEGGTFKLELFLPEEYPMAAPKVRFMTKIYHPNVDKLGRICLDILKDKWSPALQIRTVLLSIQALLSAPNPDDPLANDVAEQWKSNEAQAIETGKTY---------
>tr|F0JA96|F0JA96_AMBVA/1-150 [subseq from] Ubiquitin protein ligase OS=Amblyomma variegatum OX=34610 PE=2 SV=1
MSALPRRIIKETQRLMAEPVPGISAVPDESNARYFHVIVSGPEGSPFEGGVFKLELFLPEEYPMLAPKVRFMTKIYHPNIDKLGRICLDILKDKWSPALQIRTVLLSIQALLSAPNPDDPLANDVAEQWKVNEAEAIKTAREWTRLYAMD--
>tr|A7S6Q0|A7S6Q0_NEMVE/4-150 [subseq from] Predicted protein OS=Nematostella vectensis OX=45351 GN=v1g137658 PE=3 SV=1
-VGLPRRIIKETQRLVAEPVAGIQAVPDESNARYFHVTVNGPKDSPYEGGTFKLELFLPEEYPMAAPKVRFMTKIYHPNIDKLGRICLDILKDKWSPALQIRTVLLSIQALLSAPNPDDPLANDVAEQWKVNEVQAIETAKAWTRLYA----
>tr|A0A7J7ZP78|A0A7J7ZP78_PIPKU/1-138 [subseq from] Ubiquitin conjugating enzyme E2 N OS=Pipistrellus kuhlii OX=59472 GN=mPipKuh1_018369 PE=3 SV=1
MAGLPRRIIKETQRLLAEPVPGIKAEPDESNARYFHVVIAGPQDSPFEGGTFKLELFLPEEYPMAAPKVRFMTKIYHPNVDKLGRICLDILKDKWSPALQIRTVLLSIQALLSAPNPDDPLANDVAEQWKTNEAQACD--------------
>tr|A0A3B5M2Y8|A0A3B5M2Y8_9TELE/1-151 [subseq from] Ubiquitin-conjugating enzyme E2 N-like OS=Xiphophorus couchianus OX=32473 PE=3 SV=1
MAGLPRRIIKETQRLMAEPVPGITATPDEGNARYFHVVIAGPQDSPFEGGTFKLELFLPEEYPMAAPKVRFMTKIYHPNVDKLGRICLDILKDKWSPALQIRTVLLSIQALLSAPNPDDPLANDVAEQWKKNESHAIETGRKWSEQLDGNN-
>tr|A0A665XA18|A0A665XA18_ECHNA/5-146 [subseq from] Ubiquitin-conjugating enzyme E2 N OS=Echeneis naucrates OX=173247 GN=LOC115056650 PE=3 SV=1
--------PQETQRLLAEPVPGIKAEPDEANARYFHVVIAGPQDSPFEGGTFKLELFLPEEYPMAAPKVRFMTKIYHPNVDKLGRICLDILKDKWSPALQIRTVLLSIQALLSAPNPDDPLANDVAEKWKSNEAEAIETAKSWTRLYAGN--
>tr|A0A3B5A042|A0A3B5A042_9TELE/1-142 [subseq from] Ubiquitin conjugating enzyme E2 N OS=Stegastes partitus OX=144197 GN=UBE2NL PE=3 SV=1
MAGLPRRIIKETQRLLAEPVPGIKAEPDEGNARYFHVVIAGPQDSPFEGGTFKLELFLPEEYPMAAPKVRFMTKIYHPNVDKLGRICLDILKDKWSPALQIRTVLLSIQALLSAPNPDDPLANDVAEKWKSNEAEAIETGES----------
>tr|A0A671XKV6|A0A671XKV6_SPAAU/4-151 [subseq from] Ubiquitin conjugating enzyme E2 N OS=Sparus aurata OX=8175 GN=UBE2NL PE=3 SV=1
---FPRKRTSETQRLIAEPVPGIRAEPDESNARYFHVVIAGPQDSPFEGGTFKLELFLPEEYPMAAPKVRFMTKIYHPNVDKLGRICLDILKDKWSPALQIRTVLLSIQALLSAPNPDDPLANDVAEKWKSSEAEAIETAKTWTRLYANKN-
>tr|A0A1V9X1N9|A0A1V9X1N9_9ACAR/3-151 [subseq from] Ubiquitin-conjugating enzyme E2 N-like OS=Tropilaelaps mercedesae OX=418985 GN=BIW11_13592 PE=3 SV=1
-AGLPRRIIKETQRLMQEPVPGISAVPDESNARYFHVVVAGPEGSPFEGGMFKLELFLPEEYPMSAPKVRFMTKIYHPNIDKLGRICLDILKDKWSPALQIRTVLLSIQALLSAPNPDDPLANDVADQWKVNEAEAIRTATEWTRLYAMN--
>tr|A0A5N3VUF8|A0A5N3VUF8_MUNMU/12-155 [subseq from] UBC core domain-containing protein OS=Muntiacus muntjak OX=9888 GN=FD754_017640 PE=3 SV=1
-------IKRETQRLLAEPVPGIKADPDESNARYFHVVIAGPQDSPFEGGTFKLELFLPEEYPMAAPKVRFMTKIYHPNVDKLGRICLDILKDKWSPALQIRTVLLSIQA-LSAPNPDDPLANDVAEQRKTNEAQATETARAWTRLYAMNNI
>tr|A0A3Q7RNW6|A0A3Q7RNW6_CALUR/19-165 [subseq from] ubiquitin-conjugating enzyme E2 N-like OS=Callorhinus ursinus OX=34884 GN=LOC112835020 PE=3 SV=1
-----KGIIKETQRLRAEPVPGIKAEPDESNTRYFHVVIAGPQDSPFEGGTFKLELFLPEEYPMAAPKVHFMTKIYHPNVDKLGRICLDILKDKWSQAPQIRTVLLSIQALLSAPNPDDPLANDVVEQCKTNEAQAIETARAWTRLYAMNNI
>tr|A0A669BQJ7|A0A669BQJ7_ORENI/6-147 [subseq from] Ubiquitin-conjugating enzyme E2Na OS=Oreochromis niloticus OX=8128 PE=3 SV=1
--------RKETQRLLAEPVPGIKAEPDEANARYFHVVIAGPQDSPFEGGTFRLELFLPEEYPMAAPKVRFMTKIYHPNVDKLGRICLDILKDKWSPALQIRTVLLSIQALLSAPNPDDPLANDVAEKWKTSEAEAIETAKTWTRLYAGN--
>tr|A0A131XJA4|A0A131XJA4_9ACAR/1-150 [subseq from] Putative ubiquitin-conjugating enzyme OS=Hyalomma excavatum OX=257692 PE=2 SV=1
MSGLPRRIIKETQRLMAEPVPGISAIPDEQNARYFHVVVAGPEGSPFEGGVFKLELFLPEEYPMLAPKVRFMTKIYHPNIDKLGRICLDILKDKWSPALQIRTVLLSIQALLSAPNPDDPLANDVAEQWKVNEAEAIRTAREWTRQYAMD--
>tr|A0A6J3HZV7|A0A6J3HZV7_SAPAP/1-152 [subseq from] ubiquitin-conjugating enzyme E2 N-like OS=Sapajus apella OX=9515 GN=LOC116552936 PE=3 SV=1
MAGLPHRIIEETQRLLAEPVPGIKAEPGENNAHYFHVVIAGPQDSPFEGGTFKLELFLPEEYPMAAPKESFLTKTYHPNVDKLGRICLDILKDKWSPALQIRTILLSIQALLSAPNPNDPLTNDAAEQWKTNKAQAIETARALTKIYAMNNI
>tr|A0A2Y9ICQ4|A0A2Y9ICQ4_NEOSC/1-151 [subseq from] ubiquitin-conjugating enzyme E2 N-like OS=Neomonachus schauinslandi OX=29088 GN=LOC110592480 PE=3 SV=1
MARLPCRIIKETQCLLAEPVPGIKAEPDESNAHYFHVVIDGPHDSPFEGRTFNLELFLPEEYPMAAPKVRFMTKIYHPNVDKLGRICLDILKDKWFPALQICTVLLSIQAMLSAPSPDDPLANDVVEQWKTNEAQAIETARAWTRLYAMNN-
>tr|A0A2K6UCS3|A0A2K6UCS3_SAIBB/1-140 [subseq from] UBC core domain-containing protein OS=Saimiri boliviensis boliviensis OX=39432 PE=3 SV=1
MAGLPRRIIKETQRLLAEPVPGIKAEPDESNARYFHVVIAGPQDSPFEGGTFKLELFLPEEYPMAAPKVCFMTNIYHPNVDKLGRICLDILKDKWSPALQIRTVLLSIQALLSAPNPDDPLANDVAEQWKTNEAQAIETV------------
>tr|A0A665XA21|A0A665XA21_ECHNA/1-141 [subseq from] Ubiquitin-conjugating enzyme E2 N OS=Echeneis naucrates OX=173247 GN=LOC115056650 PE=3 SV=1
---------RETQRLLAEPVPGIKAEPDEANARYFHVVIAGPQDSPFEGGTFKLELFLPEEYPMAAPKVRFMTKIYHPNVDKLGRICLDILKDKWSPALQIRTVLLSIQALLSAPNPDDPLANDVAEKWKSNEAEAIETAKSWTRLYAGN--
>tr|A0A0B4PLH9|A0A0B4PLH9_RHIMP/1-150 [subseq from] Putative ubiquitin-protein ligase OS=Rhipicephalus microplus OX=6941 GN=Bendless PE=2 SV=1
MSGLPRRIIKETQRLMAEPVPGISAIPDEQNARYFHVVVAGPEGSPFEGGVFKLELFLPEEYPMLAPKVRFMTKIYHPNIDKLGRICLDILKDKWSPALQIRTVLLSIQALLSAPNPDDPLANDVAEQWKVNEAEAIRTAREWTRQYAMD--
>tr|A0A131Z5U6|A0A131Z5U6_RHIAP/1-150 [subseq from] Ubiquitin-conjugating enzyme E2 N OS=Rhipicephalus appendiculatus OX=34631 PE=3 SV=1
MSGLPRRIIKETQRLMAEPVPGISAIPDEQNARYFHVVVAGPEGSPFEGGVFKLELFLPEEYPMLAPKVRFMTKIYHPNIDKLGRICLDILKDKWSPALQIRTVLLSIQALLSAPNPDDPLANDVAEQWKVNEAEAIRTAREWTRQYAMD--
>tr|A0A224ZBL5|A0A224ZBL5_9ACAR/1-150 [subseq from] Ubiquitin-conjugating enzyme E2 N OS=Rhipicephalus zambeziensis OX=60191 PE=3 SV=1
MSGLPRRIIKETQRLMAEPVPGISAIPDEQNARYFHVVVAGPEGSPFEGGVFKLELFLPEEYPMLAPKVRFMTKIYHPNIDKLGRICLDILKDKWSPALQIRTVLLSIQALLSAPNPDDPLANDVAEQWKVNEAEAIRTAREWTRQYAMD--
>tr|A0A3B4B746|A0A3B4B746_9GOBI/1-151 [subseq from] UBC core domain-containing protein OS=Periophthalmus magnuspinnatus OX=409849 PE=3 SV=1
MSGLSRRIVKETHRLVQEPVPGISALPDESNARYFHVVIAGPADSPFEGGTFKLELFLPEEYPMAAPKVRFMTKIYHPNVDKLGRICLDILKDKWSPALQIRTVLLSIQALLSAPNPDDPLANDVAEEWKKNETRAIETARTWTRLYAGKN-
>tr|L7M1X7|L7M1X7_RHIPC/1-150 [subseq from] Putative ubiquitin-protein ligase OS=Rhipicephalus pulchellus OX=72859 PE=2 SV=1
MSGLPRRIIKETQRLMAEPVPGISAIPDEQNARYFHVVVAGPEGSPFEGGVFKLELFLPEEYPMLAPKVRFMTKIYHPNIDKLGRICLDILKDKWSPALQIRTVLLSIQALLSAPNPDDPLANDVAEQWKVNEAEAIRTAREWTRQYAMD--
>tr|A0A7J7WTQ4|A0A7J7WTQ4_RHIFE/1-146 [subseq from] Ubiquitin conjugating enzyme E2 N OS=Rhinolophus ferrumequinum OX=59479 GN=mRhiFer1_017899 PE=3 SV=1
MAGLPRRIIKETQRLLAEPVPGIKAEPDESNARYFHVVIAGPQDSPFEGGTFKLELFLPEEYPMAAPKVRFMTKIYHPNVDKLGRICLDILKDKWSPALQIRTVLLSIQALLSAPNPDDPLANDVAEQWKTNEAQEhtgIQKFRRW---------
>tr|V9L1P6|V9L1P6_CALMI/1-148 [subseq from] Ubiquitin-conjugating enzyme E2N OS=Callorhinchus milii OX=7868 GN=ube2n PE=2 SV=1
MAGLPKRISKETVRLMQEPVPGIQARPDENNARYFHVVIAGPQDSPFEGGIFKLELFLPEEYPMAAPKVRFMTKIYHPNVDKLGRICLDILKDKWSPALQIRTVLLSIQALLSAPNPDDPLANDVAEQWKSNEAKAIETAKQWTRLHA----
>tr|I3LYY0|I3LYY0_ICTTR/1-152 [subseq from] Ubiquitin-conjugating enzyme E2 N OS=Ictidomys tridecemlineatus OX=43179 GN=LOC101954381 PE=3 SV=2
MARLPRRIIKETQSFLAEPVPDIKAQPDESNARYFHVVIAGPQDSPFEGGTFKLELFLPEEYPMAARKVRFMTKIFHPNVYKLGIICLDILKDKWSPALQIRTVLLLIQALLSAPNPDDPLANDEVEQWKTKEAQAIETARAWTRLYAMNNI
>tr|A0A6P6XJE2|A0A6P6XJE2_DERPT/1-151 [subseq from] ubiquitin-conjugating enzyme E2 N OS=Dermatophagoides pteronyssinus OX=6956 GN=LOC113788408 PE=3 SV=1
MTSLPRRIIKETQRLMAEPVPGISAVPDDNNARYFHVVVAGPEGSPFEGGVFKLELFLPEEYPMSAPKVRFMTKIYHPNIDKLGRICLDILKDKWSPALQIRTVLLSIQALLSAPNPDDPLANDVAEQWKVNEADAIKTAREWTQLYATNN-
>tr|A0A0P6ERD8|A0A0P6ERD8_9CRUS/1-152 [subseq from] Ubiquitin-conjugating enzyme E2 N OS=Daphnia magna OX=35525 GN=APZ42_023438 PE=3 SV=1
MAGLPRRIIKETQRLMAEPVPGISAVPDEQNARYFHVVVAGPEGSPFEGGVFKLELFLPEEYPMSAPKVRFMTKIYHPNIDKLGRICLDILKDKWSPALQIRTVLLSIQALLSAPNPDDPLANDVAELWKVNEGEAIRNAREWTRTYAMGNI
>tr|E9HC84|E9HC84_DAPPU/1-152 [subseq from] UBC core domain-containing protein OS=Daphnia pulex OX=6669 GN=DAPPUDRAFT_309332 PE=3 SV=1
MAGLPRRIIKETQRLMAEPVPGISAVPDEQNARYFHVVVAGPEGSPFEGGVFKLELFLPEEYPMSAPKVRFMTKIYHPNIDKLGRICLDILKDKWSPALQIRTVLLSIQALLSAPNPDDPLANDVAELWKVNEVEAIRNAREWTRTYAMGNI
>tr|A0A3Q2YDA3|A0A3Q2YDA3_HIPCM/1-149 [subseq from] Ubiquitin-conjugating enzyme E2 N-like OS=Hippocampus comes OX=109280 PE=3 SV=1
MAGLPRRIVKETQRLMQEPVPGITATPDEGNARYFHVVIGGPKDSPFEGGTFKLELFLPEEYPMAAPKVRFMTKIYHPNVDRLGRICLDILKEKWSPALQIRTVLLSIQALLSAPNPDDPLANDVAEQWKKSESTAIETARTWTKLYAN---
>tr|A0A4W6EBG0|A0A4W6EBG0_LATCA/1-141 [subseq from] Ubiquitin-conjugating enzyme E2Na OS=Lates calcarifer OX=8187 PE=3 SV=1
MAGLPRRIIKETQRLLAEPVPGIKAEPDEGNARYFHVVISGPQDSPFEGGTFKLELFLPEEYPMAAPKVRFMTKIYHPNVDKLGRICLDILKDKWSPALQIRTVLLSIQALLSAPNPDDPLANDVAERWKSNEAEAIETGE-----------
>tr|A0A2Y9NR99|A0A2Y9NR99_DELLE/1-152 [subseq from] ubiquitin-conjugating enzyme E2 N-like OS=Delphinapterus leucas OX=9749 GN=LOC111176111 PE=4 SV=1
MAGLPRRIIKKTQRLLAEPVPSIKAEPDESSARYFHVVIAGPQDSPFEGGTFKLELFLPEEYPMAAPKVRFMTKIYHPNVDKLAEYVLDILKGKWSPALQIRAVRLSIQALLSAPNPDGPSANDVAEQWKTNEAHAIETARAWTRLYATNNI
>tr|A0A3B3DEY8|A0A3B3DEY8_ORYME/1-139 [subseq from] Ubiquitin conjugating enzyme E2 N OS=Oryzias melastigma OX=30732 PE=3 SV=1
MAGLPRRIIKETQRLLAEPVPGIKAEPDESNARYFHVVIAGPQDSPFEGGTFKLELFLPEEYPMAAPKVRFMTKIYHPNVDKLGRICLDILKDKWSPALQIRTVLLSIQALLSAPNPDDPLANDVAEKWKSNEAEAIDI-------------
>tr|A0A4W6EAG1|A0A4W6EAG1_LATCA/1-163 [subseq from] Ubiquitin-conjugating enzyme E2Na OS=Lates calcarifer OX=8187 PE=3 SV=1
MAGLPRRIIKETQRLLAEPVPGIKAEPDEGNARYFHVVISGPQDSPFEGGTFKLELFLPEEYPMAAPKVRFMTKIYHPNVDKLGRICLDILKvesksassqaaltDKWSPALQIRTVLLSIQALLSAPNPDDPLANDVAERWKSNEAEAIETAKTWTRLYAGN--
>sp|Q5JXB2|UE2NL_HUMAN/1-153 [subseq from] Putative ubiquitin-conjugating enzyme E2 N-like OS=Homo sapiens OX=9606 GN=UBE2NL PE=1 SV=1
MAELPHRIIKETQRLLAEPVPGIKAEPDESNARYFHVVIAGEsKDSPFEGGTFKRELLLAEEYPMAAPKVRFMTKIYHPNVDKLERISLDILKDKWSPALQIRTVLLSIQALLNAPNPDDPLANDVVEQWKTNEAQAIETARAWTRLYAMNSI
>tr|A0A3P9CSV5|A0A3P9CSV5_9CICH/1-143 [subseq from] Ubiquitin conjugating enzyme E2 N OS=Maylandia zebra OX=106582 GN=UBE2NL PE=3 SV=1
MAGLPRRIIKETQRLLAEPVPGIKAEPDEANARYFHVVIAGPQDSPFEGGTFRLELFLPEEYPMAAPKVRFMTKIYHPNVDKLGRICLDILKDKWSPALQIRTVLLSIQALLSAPNPDDPLANDVAEKWKSSEAEAIETGESH---------
>tr|A0A3P9CSD3|A0A3P9CSD3_9CICH/1-144 [subseq from] Ubiquitin conjugating enzyme E2 N OS=Maylandia zebra OX=106582 GN=UBE2NL PE=3 SV=1
MAGLPRRIIKETQRLLAEPVPGIKAEPDEANARYFHVVIAGPQDSPFEGGTFRLELFLPEEYPMAAPKVRFMTKIYHPNVDKLGRICLDILKDKWSPALQIRTVLLSIQALLSAPNPDDPLANDVAEKWKSSEAEAIETGESHD--------
>tr|A0A3Q1ILX3|A0A3Q1ILX3_ANATE/4-148 [subseq from] Ubiquitin-conjugating enzyme E2Na OS=Anabas testudineus OX=64144 PE=3 SV=2
---APR--LSETQRLIAEPVPGIIAEPDEGNARYFHVVIAGPQDSPFEGGTFKLELFLPEEYPMAAPKVRFMTKIYHPNVDKLGRICLDILKDKWSPALQIRTVLLSIQALLSAPNPDDPLANDVAEKWKSNEAEAIETAKSWTRLYAGN--
>tr|T1JWT3|T1JWT3_TETUR/1-149 [subseq from] UBC core domain-containing protein OS=Tetranychus urticae OX=32264 GN=107371357 PE=3 SV=1
MSALPRRIIKETQRLMAEPVPGISAVPDEHNARYFHVVVAGPEGSPFDGGVFKLELFLPEEYPMSAPKVRFMTKIYHPNIDKLGRICLDILKDKWSPALQIRTVLLSIQALLSAPNPDDPLANDVAEQWKVNETEAIKTARDWTRLYAM---
>tr|A0A315VP18|A0A315VP18_GAMAF/106-246 [subseq from] UBC core domain-containing protein OS=Gambusia affinis OX=33528 GN=CCH79_00009991 PE=3 SV=1
---------PETQRLLAEPVPGIKAEPDEGNARYFHVVIAGPQDSPFEGGTFKLELFLPEEYPMAAPKVRFMTKIYHPNVDKLGRICLDILKDKWSPALQIRTVLLSIQALLSAPNPDDPLANDVAEKWKSNEAEAIETAKTWTRLYAGN--
>tr|A0A7I8WA04|A0A7I8WA04_9ANNE/3-150 [subseq from] DgyrCDS13208 OS=Dimorphilus gyrociliatus OX=2664684 GN=DGYR_LOCUS12431 PE=3 SV=1
-GGLPRRIIKETQRLMAEPVPGIKAVPDEGNARYFHVIVEGPAESPFEGGTFKLELFLPEEYPMSAPKVRFMTKIYHPNIDKLGRICLDILKDKWSPALQIRTVLLSIQALLSAPNPDDPLENDVAEQWKVNEAQAIATAKQWTKMYAT---
>tr|A0A4W6E991|A0A4W6E991_LATCA/2-141 [subseq from] Ubiquitin-conjugating enzyme E2Na OS=Lates calcarifer OX=8187 PE=3 SV=1
----------ETQRLLAEPVPGIKAEPDEGNARYFHVVISGPQDSPFEGGTFKLELFLPEEYPMAAPKVRFMTKIYHPNVDKLGRICLDILKDKWSPALQIRTVLLSIQALLSAPNPDDPLANDVAERWKSNEAEAIETAKTWTRLYAGN--
>tr|A0A4W6EAG6|A0A4W6EAG6_LATCA/2-141 [subseq from] Ubiquitin-conjugating enzyme E2Na OS=Lates calcarifer OX=8187 PE=3 SV=1
----------ETQRLLAEPVPGIKAEPDEGNARYFHVVISGPQDSPFEGGTFKLELFLPEEYPMAAPKVRFMTKIYHPNVDKLGRICLDILKDKWSPALQIRTVLLSIQALLSAPNPDDPLANDVAERWKSNEAEAIETAKTWTRLYAGN--
>tr|A0A6D2Y3L4|A0A6D2Y3L4_PONAB/1-152 [subseq from] UBE2NL isoform 1 OS=Pongo abelii OX=9601 GN=CR201_G0046929 PE=4 SV=1
MSRLPHRIIKETQRLLAEPVPGIKAEPDESNSCYFHVVIAGLQDSPFEGGTFKLELLLAEEYPMAARQVRFMTKIYHPNVDKLERVCLDILKNKWSPALQIRTVLLSIQALLSALNPDDPLANDVAEQWKTNEAQAIETARAWTRLYAMNNI
>tr|H2PX00|H2PX00_PONAB/1-152 [subseq from] UBC core domain-containing protein OS=Pongo abelii OX=9601 GN=UBE2NL PE=4 SV=1
MSRLPHRIIKETQRLLAEPVPGIKAEPDESNSCYFHVVIAGLQDSPFEGGTFKLELLLAEEYPMAARQVRFMTKIYHPNVDKLERVCLDILKNKWSPALQIRTVLLSIQALLSALNPDDPLANDVAEQWKTNEAQAIETARAWTRLYAMNNI
>tr|A0A0L8GFA2|A0A0L8GFA2_OCTBM/1-152 [subseq from] UBC core domain-containing protein OS=Octopus bimaculoides OX=37653 GN=OCBIM_22034375mg PE=3 SV=1
MAGLPRRIIKETQRLMAEPVPGISATPDQSNARYFHVVVAGPSESPYEGGVFNLELFLPEEYPMSAPKVRFLTKIYHPNIDKLGRICLDILKDKWSPALQIRTVLLSIQALLSAPNPDDPLANDVAEQWKLNEAAAIQKAREWTQLYAQNTV
>tr|A0A6P7SHS0|A0A6P7SHS0_OCTVU/1-152 [subseq from] ubiquitin-conjugating enzyme E2 N isoform X2 OS=Octopus vulgaris OX=6645 GN=LOC115213152 PE=3 SV=1
MAGLPRRIIKETQRLMAEPVPGISATPDQSNARYFHVVVAGPSESPYEGGVFNLELFLPEEYPMSAPKVRFLTKIYHPNIDKLGRICLDILKDKWSPALQIRTVLLSIQALLSAPNPDDPLANDVAEQWKLNEAAAIQKAREWTQLYAQNTV
>tr|A0A669B6M7|A0A669B6M7_ORENI/109-250 [subseq from] Ubiquitin-conjugating enzyme E2Na OS=Oreochromis niloticus OX=8128 PE=3 SV=1
--------FQETQRLLAEPVPGIKAEPDEANARYFHVVIAGPQDSPFEGGTFRLELFLPEEYPMAAPKVRFMTKIYHPNVDKLGRICLDILKDKWSPALQIRTVLLSIQALLSAPNPDDPLANDVAEKWKTSEAEAIETAKTWTRLYAGN--
>tr|A0A6D2W4J6|A0A6D2W4J6_PANTR/1-153 [subseq from] UBE2NL isoform 1 OS=Pan troglodytes OX=9598 GN=CK820_G0043967 PE=4 SV=1
MAGLPHRIIKETQRLLAEPVPGIKEEPDESNARYFHVVIAGEsKDSPFEGGTFKRELLLAEEYPMAAPKVRFMTKIYHPNVDKLEIISLDILKDKWSPALQIRTVLLSIQALLSAPNPDDPLANDVVEQWKTNEAQAIETARAWTRLYAMNSI
>tr|A0A7N8WUQ1|A0A7N8WUQ1_9TELE/7-149 [subseq from] Ubiquitin-conjugating enzyme E2Na OS=Mastacembelus armatus OX=205130 PE=3 SV=1
-------VLIETQRLIAEPVPGIVAEPDEGNARYFHVVIAGPQDSPFEGGTFKLELFLPEEYPMAAPKVRFMTKIYHPNVDKLGRICLDILKDKWSPALQIRTVLLSIQALLSAPNPDDPLANDVAEKWKSNEAEAIETAKSWTRLYAGN--
>tr|H2R4I1|H2R4I1_PANTR/1-153 [subseq from] UBC core domain-containing protein OS=Pan troglodytes OX=9598 GN=UBE2NL PE=4 SV=1
MAGLPHRIIKETQRLLAEPVPGIKEEPDESNARYFHVVIAGEsKDSPFEGGTFKRELLLAEEYPMAAPKVRFMTKIYHPNVDKLEIISLDILKDKWSPALQIRTVLLSIQALLSAPNPDDPLANDVVEQWKTNEAQAIETARAWTRLYAMNSI
>tr|A0A671XPW5|A0A671XPW5_SPAAU/1-143 [subseq from] Ubiquitin conjugating enzyme E2 N OS=Sparus aurata OX=8175 GN=UBE2NL PE=3 SV=1
MAGLPRRIIKETQRLIAEPVPGIRAEPDESNARYFHVVIAGPQDSPFEGGTFKLELFLPEEYPMAAPKVRFMTKIYHPNVDKLGRICLDILKDKWSPALQIRTVLLSIQALLSAPNPDDPLANDVAEKWKSSEAEAIETGECY---------
>tr|H3D3M2|H3D3M2_TETNG/1-149 [subseq from] UBC core domain-containing protein OS=Tetraodon nigroviridis OX=99883 PE=3 SV=1
MAGLPRRITKETQRLITDHVPGIKAEPDESNARYFHVDIDGPPDSPFEGGVFKLELFLPEEYPMAAPKVRFITKIYHPNVDKLGRICLDILKDKWSPALQIRTVLLSIQALLSAPNPDDPLANDVAEQWKSSEAEAIKTAKAWTRLYAS---
>tr|A0A3R7ML74|A0A3R7ML74_PENVA/3-152 [subseq from] UBC core domain-containing protein OS=Penaeus vannamei OX=6689 GN=C7M84_007144 PE=3 SV=1
-AGLPRRIIKETQRLMAEPVPGISAVPDESNARYFHVVVAGPEGSPFEGGVFKLELFLPEEYPMSAPKVRFMTKIYHPNIDKLGRICLDILKDKWSPALQIRTVLLSIQALLSAPNPDDPLANDVAELWKVNEMEAIRIAREWTRTYAMGN-
>tr|A0A3Q2P5I3|A0A3Q2P5I3_FUNHE/26-165 [subseq from] Ubiquitin conjugating enzyme E2 N OS=Fundulus heteroclitus OX=8078 PE=3 SV=1
----------ETQRLLAEPVPGIKAEPDEGNARYFHVVIAGPQDSPFEGGTFKLELFLPEEYPMAAPKVRFMTKIYHPNVDKLGRICLDILKDKWSPALQIRTVLLSIQALLSAPNPDDPLANDVAEKWKSNEVEAIETAKTWTRLYAGN--
>tr|A0A7J7JY29|A0A7J7JY29_BUGNE/1-150 [subseq from] UBC core domain-containing protein OS=Bugula neritina OX=10212 GN=EB796_011041 PE=3 SV=1
MAELPRRIIKETQRLMAEPVTGIQAVPDESNARYFKVVVAGPKDSPYEGGTFNLELFLPDDYPMAPPKVRFMTKIYHPNIDKLGRICLDILKDKWSPALQIRTVLLSIQALLSAPNPDDPLANDVAEQWKTNEAQAIKTAKEWTRIYAVN--
>tr|T1FML1|T1FML1_HELRO/5-152 [subseq from] UBC core domain-containing protein OS=Helobdella robusta OX=6412 GN=20210060 PE=3 SV=1
-GGLPRRILKETQRLKAEPVPGIEATPDENNARYFHVIVVGPKDSPYEGGVFKLELFLPEEYPMSAPKVRFMTRIYHPNIDKLGRICLDILKEKWSPALQIRTVLLSIQALLSAPNPDDPLANDVAEQWKVNEAQAIETARQWTRRYAM---
>tr|A0A3Q3LSN3|A0A3Q3LSN3_9LABR/1-140 [subseq from] Ubiquitin-conjugating enzyme E2 N OS=Labrus bergylta OX=56723 PE=3 SV=1
MAGLPRRITKETQRLLQEPVPGIKAEPDESNARYFHVVIAGPQDSPFEGGTFKLELFLPEEYPMAAPKVRFMTKIYHPNVDKLGRICLDILKDKWSPALQIRTVLLSIQALLSAPNPDDPLANDVAEQWKSDEVQAIETG------------
>tr|A0A6J2BLJ0|A0A6J2BLJ0_ZALCA/1-152 [subseq from] ubiquitin-conjugating enzyme E2 N-like OS=Zalophus californianus OX=9704 GN=LOC113913082 PE=4 SV=1
MAGLPLRIIKETQCLLTEPVPGIKAEPDESNAHYFHVVIAGHQDSPYEGGAFKLELFLPEEYPMAAPKVCFMTKIYHPNVDKLGRTCLDILKGKWFPALQIHTVLLSIQALLSVPNPDDPLANDVAEQCKTNEAQAIETARAWTRLYAMNNI
>tr|A0A6J3JGR5|A0A6J3JGR5_SAPAP/1-152 [subseq from] ubiquitin-conjugating enzyme E2 N-like OS=Sapajus apella OX=9515 GN=LOC116564869 PE=3 SV=1
MAGLPQRIIKETQCLLAELVPGIKAEPDESNTRYFHVVIAGPQDSPSKGGTFKLELFLPEEHPMAAPKVRFMTKIYHPNVDKLGRICLDILKDKGSPALQIRIVLLSIQALLSAANPDDPLVNDVVEQWKTNAAQATETARAWTRLYAMNNI
>tr|A0A3B5MV72|A0A3B5MV72_9TELE/27-166 [subseq from] UBC core domain-containing protein OS=Xiphophorus couchianus OX=32473 PE=3 SV=1
----------ETQRLLAEPVPGIKAEPDEGNARYFHVVIAGPQDSPFEGGTFKLELFLPEEYPMAAPKVRFMTKIYHPNVDKLGRICLDILKDKWSPALQIRTVLLSIQALLSAPNPDDPLANDVAEKWKSSEAEAIETAKTWTRLYAGN--
>tr|A0A5B7D0E5|A0A5B7D0E5_PORTR/3-152 [subseq from] Ubiquitin-conjugating enzyme E2 N OS=Portunus trituberculatus OX=210409 GN=UBE2N PE=3 SV=1
-AGLPRRIIKETQRLMAEPVPGISAVPDETNARYFHVVVAGPEGSPFEGGVFKLELFLPEEYPMSAPKVRFMTKIYHPNIDKLGRICLDILKDKWSPALQIRTVLLSIQALLSAPNPDDPLANDVAELWKVNESEAIRIAREWTRTYAMGN-
>tr|Q4S7F8|Q4S7F8_TETNG/1-148 [subseq from] Chromosome 13 SCAF14715, whole genome shotgun sequence (Fragment) OS=Tetraodon nigroviridis OX=99883 GN=GSTENG00022801001 PE=3 SV=1
MAGLPRRITKETQRLITDHVPGIKAEPDESNARYFHVDIDGPPDSPFEGGVFKLELFLPEEYPMAAPKVRFITKIYHPNVDKLGRICLDILKDKWSPALQIRTVLLSIQALLSAPNPDDPLANDVAEQWKSSEAEAIKTAKAWTRLYA----
>tr|A0A6P8IHZ7|A0A6P8IHZ7_ACTTE/3-150 [subseq from] ubiquitin-conjugating enzyme E2 N OS=Actinia tenebrosa OX=6105 GN=LOC116301426 PE=3 SV=1
-GGLPRRITKETQRLMTEPVPGIKAVPDEHNARYFHVIVNGPSDSPFEGGTYKLELFLPEDYPMAPPKVRFMTKIYHPNIDKLGRICLDILKDKWSPALQIRTVLLSIQALLSAPNPDDPLANDVAEQWKVNEEQAIETAKTWTRLYAK---
>tr|A0A811ZB76|A0A811ZB76_NYCPR/1-153 [subseq from] (raccoon dog) hypothetical protein OS=Nyctereutes procyonoides OX=34880 GN=NYPRO_LOCUS18782 PE=4 SV=1
MAGLPRRTIKETQRLLAEPVPGIKAEPDESNTRYFHVVIAGPaMDSPFEGGTFKLELFLSKEYPMAAPKVRFMTKIYHPNVDKLGRLCLDILKDKWSPALQIHTDLLLIQALLSAPNPDDLLANDVAEQQKTNEAQAIETARAWTRLYAMNKI
>tr|A0A811ZLB1|A0A811ZLB1_NYCPR/25-167 [subseq from] (raccoon dog) hypothetical protein OS=Nyctereutes procyonoides OX=34880 GN=NYPRO_LOCUS22275 PE=4 SV=1
---------AETQRLLAEPVPGIKAEPDESNARYFHVVIAGPQDSPYEGGTFKLEPFLPEEYPIAAPKVRFMTKIYHPNVDKLGRICLDILKDKWSPALRIRTVLLSIQALLSAPHPDDPLANDVAEPWKTNEAQAVETARACTRLYAMNNI
>tr|B7PKK7|B7PKK7_IXOSC/1-150 [subseq from] Ubiquitin protein ligase, putative OS=Ixodes scapularis OX=6945 GN=8053243 PE=3 SV=1
MAALPRRIIKETQRLMAEPVPGISAIPDESNARYFHVVVAGPEGSPFEGGVFKLELFLPEEYPMSAPKVRFMTKIYHPNIDKLGRICLDILKDKWSPALQIRTVLLSIQALLSAPNSDDLLANDVAEQWKVNEAEAIRTAREWTRLYAQN--
>tr|M3ZPC2|M3ZPC2_XIPMA/1-143 [subseq from] UBC core domain-containing protein OS=Xiphophorus maculatus OX=8083 PE=3 SV=2
MAGLPRRIIKETQRLMAEPVPGITATPDEGNARYFHVVIAGPQDSPFEGGTFKLELFLPEEYPMAAPKVRFMTKIYHPNVDKLGRICLDILKDKWSPALQIRTVLLSIQALLSAPNPDDPLANDVAEQWKKNESHAIETGRCK---------
>tr|A0A7R9A2A9|A0A7R9A2A9_9CRUS/5-154 [subseq from] Hypothetical protein OS=Darwinula stevensoni OX=69355 GN=DSTB1V02_LOCUS448 PE=3 SV=1
-GGLPRRIIKETQRLMAEPVPGISAVPDENNARYFHVVVAGPEGSPFEGGVFKLELFLPEEYPMSAPKVRFLTKIYHPNVDKLGRICLDILKDKWSPALQIRTVLLSIQALLSAPNPDDPLQNDVAELWKVNEAEALRNAREWTRLYAMGN-
>tr|A0A3Q3GRX9|A0A3Q3GRX9_9LABR/1-142 [subseq from] Ubiquitin-conjugating enzyme E2 N-like OS=Labrus bergylta OX=56723 GN=UBE2NL PE=3 SV=1
MAGLPRRITKETQRLLQEPVPGIKAEPDESNARYFHVVIAGPQDSPFEGGTFKLELFLPEEYPMAAPKVRFMTKIYHPNVDKLGRICLDILKDKWSPALQIRTVLLSIQALLSAPNPDDPLANDVAEQWKSDEVQAIETGSG----------
>tr|A0A672JD92|A0A672JD92_SALFA/1-149 [subseq from] UBC core domain-containing protein OS=Salarias fasciatus OX=181472 GN=LOC115392193 PE=3 SV=1
MSGLPRRITKETQRLFQEPVPGIRATPDEANARYFHVVIAGPADSPFEGGTFKLELFLPEEYPMAAPKVRFMTKIYHPNVDKLGRICLDILKDKWSPALQIRTVLLSIQALLSAPNPDDPLANDVAEQWKNDESEAIKTAKKWTARYAK---
>tr|A0A3P8RTU7|A0A3P8RTU7_AMPPE/14-156 [subseq from] Ubiquitin-conjugating enzyme E2Na OS=Amphiprion percula OX=161767 PE=3 SV=1
--------TQETQRLMAEPVPGITATPDEGNARYFHVVIAGPQDSPFEGGTFKLELFLPEEYPMAAPKVRFMTKIYHPNVDKLGRICLDILKDKWSPALQIRTVLLSIQALLSAPNPDDPLANDVAEQWKKNESHAIETARTWTRLYAGND-
>tr|A0A0F8AUX4|A0A0F8AUX4_LARCR/1-142 [subseq from] Ubiquitin-conjugating enzyme E2 N OS=Larimichthys crocea OX=215358 GN=EH28_11183 PE=3 SV=1
MAGLPRRIIKETQRLLAEPVPGIKAEPDEGNARYFHVVIAGPQDSPFEGGTFKLELFLPEEYPMAAPKVRFMTKIYHPNVDKLGRICLDILKDKWSPALQIRTVLLSIQALLSAPNPDDPLANDVAEKWKASEAEAIEIGES----------
>tr|A0A2R8MSG4|A0A2R8MSG4_CALJA/1-152 [subseq from] UBC core domain-containing protein OS=Callithrix jacchus OX=9483 GN=LOC100406125 PE=4 SV=1
MAGLPHRIIKETQCLLAEPVPGIKAEPDESNTRYFHVVIAGPQDSPFEEGTFKLELFLPEEYPMAAPKVRFMTKIYLPNVDKLGRIYLGILKDKWSLALQIRAVRLLILALLSAPNPDDPLANDVAEQWKTNEAQATETARAWTRLYAMNNI
>tr|C3YPF5|C3YPF5_BRAFL/1-150 [subseq from] UBC core domain-containing protein OS=Branchiostoma floridae OX=7739 GN=BRAFLDRAFT_215251 PE=3 SV=1
MASLPRRIIKETQRLTHEPVPGISAIPDEQNARYFHVDVMGPSESPFEGGTFKLELFLPEDYPMAPPKVRFMTKIYHPNIDKLGRICLDILKDKWSPALQIRTVLLSIQALLSAPNPDDPLANDVAEQWKVNESHAIETAKAWTRLYAMK--
>tr|A0A2A2JHP4|A0A2A2JHP4_9BILA/3-149 [subseq from] UBC core domain-containing protein OS=Diploscapter pachys OX=2018661 GN=WR25_02521 PE=3 SV=1
-AQLPRRIIKETQRLLADPVPGISANPDETNARYFHVMIAGPEDSPFAGGVFKLELFLPEEYPMAAPKVRFMTKIYHPNIDKLGRICLDILKDKWSPALQIRTVLLSIQALLSAPNPEDPLATDVAEQWKTNEAEAIRTAKEWTRAYA----
>tr|A0A6P4YVF6|A0A6P4YVF6_BRABE/2-151 [subseq from] ubiquitin-conjugating enzyme E2 N OS=Branchiostoma belcheri OX=7741 GN=LOC109476771 PE=3 SV=1
MSSLPRRIIKETQRLTNEPVPGINAVPDEQNARYFHVDVMGPSESPFEGGTFKLELFLPEDYPMAPPKVRFMTKIYHPNIDKLGRICLDILKDKWSPALQIRTVLLSIQALLSAPNPDDPLANDVAEQWKVNESHAIETAKAWTRLYAMK--
>tr|A0A2A2JHS1|A0A2A2JHS1_9BILA/3-149 [subseq from] UBC core domain-containing protein OS=Diploscapter pachys OX=2018661 GN=WR25_27279 PE=3 SV=1
-AQLPRRIIKETQRLLADPVPGISANPDETNARYFHVMIAGPEDSPFAGGIFKLELFLPEEYPMAAPKVRFMTKIYHPNIDKLGRICLDILKDKWSPALQIRTVLLSIQALLSAPNPEDPLATDVAEQWKTNEAEAIRTAKEWTRAYA----
>tr|A0A673CAY2|A0A673CAY2_9TELE/5-144 [subseq from] UBC core domain-containing protein OS=Sphaeramia orbicularis OX=375764 GN=ube2n PE=3 SV=1
---------PETQRLLAEPVPGITATPDEGNARYFHVVIAGPQDSPFEGGTFKLELFLPEEYPMAAPKVRFMTKIYHPNVDKLGRICLDILKDKWSPALQIRTVLLSIQALLSAPNPDDPLANDVAEQWKKNESHAIETARTWTRLYAS---
>tr|A0A1I8C6L2|A0A1I8C6L2_9BILA/1-149 [subseq from] UBIQUITIN_CONJUGAT_2 domain-containing protein OS=Rhabditophanes sp. KR3021 OX=114890 PE=3 SV=1
MAGLPRRILKETERLLAEPVTGISAIPDENNARYFHVVMAGPDESPFQGGTFKLELFLPEEYPMAAPKVRFMTKIYHPNIDKLGRICLDILKDKWSPALQIRTVLLSIQALLSAPNPDDPLATDVAEQWKSDEGKAIQTAREWTRVYAL---
>tr|G3Q4R3|G3Q4R3_GASAC/1-148 [subseq from] UBC core domain-containing protein OS=Gasterosteus aculeatus OX=69293 PE=3 SV=1
MTGLPRRIVKETQRLMAEPVPGITALPDEANARYFHVIIAGPQDSPFEGGIFKLELFLPEEYPMAAPKVRFITKIYHPNVDKLGRICLDILKDKWSPALQIRTVLLSIQALLSAPNPDDPLANDVADLWKRDESNAIERARSWTRQYA----
>tr|A0A3Q4M814|A0A3Q4M814_NEOBR/1-143 [subseq from] UBC core domain-containing protein OS=Neolamprologus brichardi OX=32507 PE=3 SV=1
MAGLPRRIVKETQRLMAEPVPGITATPDEGNARYFHVFIAGPQDSPFEGGTFKLELFLPEEYPMAAPKVRFMTKIYHPNVDKLGRICLDILKDKWSPALQIRTVLLSIQALLSAPNPDDPLANDVAEQWKKNESQAIETGEEK---------
>tr|T1IQ41|T1IQ41_STRMM/1-156 [subseq from] UBC core domain-containing protein OS=Strigamia maritima OX=126957 PE=3 SV=1
MAGLPRRIIKETQRLMAEPVPGISAVPDEQNARYFHVVVAGPEGSPFDGGVFKLELFLPEEYPMSAPKVRFMTKIYHPNIDKLGRICLDILKDKWSPALQIRTVLLSIQALLSAPNPDDPLANDVAEQWKVNEAEAIKTgdhfeAREWTRLYAKGN-
>tr|G0N6G6|G0N6G6_CAEBE/4-150 [subseq from] CBN-UBC-13 protein OS=Caenorhabditis brenneri OX=135651 GN=Cbn-ubc-13 PE=3 SV=1
--QLPRRIIKETQRLLADPVPGISANPDESNARYFHVMIAGPDDSPFAGGVFKLELFLPEEYPMAAPKVRFMTKIYHPNIDKLGRICLDILKDKWSPALQIRTVLLSIQALLSAPNPEDPLATDVAEQWKTNEAEAIKTAKQWTQSYAR---
>tr|A0A3Q3W391|A0A3Q3W391_MOLML/1-140 [subseq from] UBC core domain-containing protein OS=Mola mola OX=94237 PE=3 SV=1
MAGLPRRIIKETQRLMAEPVPGITATPDEGNARYFHVVIAGPQDSPFEGGTFKLELFLPEEYPMAAPKVRFMTKIYHPNVDKLGRICLDILKDKWSPALQIRTVLLSIQALLSAPNPDDPLANDVAEQWKKNESSAIETV------------
>tr|A0A673C927|A0A673C927_9TELE/15-153 [subseq from] UBC core domain-containing protein OS=Sphaeramia orbicularis OX=375764 GN=ube2n PE=3 SV=1
----------ETQRLLAEPVPGITATPDEGNARYFHVVIAGPQDSPFEGGTFKLELFLPEEYPMAAPKVRFMTKIYHPNVDKLGRICLDILKDKWSPALQIRTVLLSIQALLSAPNPDDPLANDVAEQWKKNESHAIETARTWTRLYAS---
>tr|A0A673MI88|A0A673MI88_9TELE/4-147 [subseq from] Ubiquitin-conjugating enzyme E2 N OS=Sinocyclocheilus rhinocerous OX=307959 GN=LOC107740244 PE=3 SV=1
---LPIRM-FETQRLLAEPVPGIKAEPDEGNARYFHVVIAGPQDSPFEGGTFKLELFLPEEYPMAAPKVRFMTKIYHPNVDKLGRICLDILKDKWSPALQIRTVLLSIQALLSAPNPDDPLANDVAEQWKTNEAQAIETGGCWLNLCA----
>tr|A0A3B5N1E8|A0A3B5N1E8_9TELE/1-138 [subseq from] UBC core domain-containing protein OS=Xiphophorus couchianus OX=32473 PE=3 SV=1
MAGLPRRIIKETQRLLAEPVPGIKAEPDEGNARYFHVVIAGPQDSPFEGGTFKLELFLPEEYPMAAPKVRFMTKIYHPNVDKLGRICLDILKDKWSPALQIRTVLLSIQALLSAPNPDDPLANDVAEKWKSSEAEALN--------------
>tr|A0A2U9B2A4|A0A2U9B2A4_SCOMX/1-140 [subseq from] Putative ubiquitin-conjugating enzyme E2 N-like isoform 2 OS=Scophthalmus maximus OX=52904 GN=SMAX5B_007767 PE=3 SV=1
MAGLPRRIIKETQRLMAEPVPGITATPDEGNARYFHVVIAGPQDSPFEGGTFKLELFLPEEYPMAAPKVRFMTKIYHPNVDKLGRICLDILKDKWSPALQIRTVLLSIQALLSAPNPDDPLANDVAEQWKKNESHAIETV------------
>tr|A0A3Q3C584|A0A3Q3C584_HAPBU/1-142 [subseq from] Ubiquitin-conjugating enzyme E2 N-like OS=Haplochromis burtoni OX=8153 PE=3 SV=1
MAGLPRRIVKETQRLMAEPVPGITATPDEGNARYFHVFIAGPQDSPFEGGTFKLELFLPEEYPMAAPKVRFMTKIYHPNVDKLGRICLDILKDKWSPALQIRTVLLSIQALLSAPNPDDPLANDVAEQWKKNESQAIETGEE----------
>tr|A0A3Q4G752|A0A3Q4G752_NEOBR/1-140 [subseq from] UBC core domain-containing protein OS=Neolamprologus brichardi OX=32507 PE=3 SV=1
MAGLPRRIVKETQRLMAEPVPGITATPDEGNARYFHVFIAGPQDSPFEGGTFKLELFLPEEYPMAAPKVRFMTKIYHPNVDKLGRICLDILKDKWSPALQIRTVLLSIQALLSAPNPDDPLANDVAEQWKKNESQAIETG------------
>tr|A0A2P4W904|A0A2P4W904_CAERE/3-151 [subseq from] UBC core domain-containing protein OS=Caenorhabditis remanei OX=31234 GN=FL81_11791 PE=3 SV=1
--GqLPRRIIKETQRLLADPVPGISANPDESNARYFHVMIAGPDDSPFAGGVFKLELFLPEEYPMAAPKVRFMTKIYHPNIDKLGRICLDILKDKWSPALQIRTVLLSIQALLSAPNPEDPLATDVAEQWKTNEAEAIKTAKQWTLSYARQ--
>tr|A0A0V1J9C3|A0A0V1J9C3_TRIPS/12-159 [subseq from] Ubiquitin-conjugating enzyme E2 N (Fragment) OS=Trichinella pseudospiralis OX=6337 GN=Ube2n PE=3 SV=1
---LPRRIIKETQRLMQEPVPGISAVPDENNARYFHVVVAGPQSSPFEGGMFKLELFLPEEYPMAAPKVRFMTKIYHPNIDKLGRICLDILKDKWSPALQIRTVLLSIQALLSSPNPDDPLATDVAELWKSNESEAIRIAREWTRTYAMNN-
>tr|A0A0V1J9E4|A0A0V1J9E4_TRIPS/15-162 [subseq from] Ubiquitin-conjugating enzyme E2 N (Fragment) OS=Trichinella pseudospiralis OX=6337 GN=Ube2n PE=3 SV=1
---LPRRIIKETQRLMQEPVPGISAVPDENNARYFHVVVAGPQSSPFEGGMFKLELFLPEEYPMAAPKVRFMTKIYHPNIDKLGRICLDILKDKWSPALQIRTVLLSIQALLSSPNPDDPLATDVAELWKSNESEAIRIAREWTRTYAMNN-
>sp|Q95XX0|UBC13_CAEEL/3-149 [subseq from] Ubiquitin-conjugating enzyme E2 13 OS=Caenorhabditis elegans OX=6239 GN=ubc-13 PE=1 SV=2
--GqLPRRIIKETQRLLADPVPGISANPDESNARYFHVMIAGPDDSPFAGGVFKLELFLPEEYPMAAPKVRFMTKIYHPNIDKLGRICLDILKDKWSPALQIRTVLLSIQALLSAPNPEDPLATDVAEQWKTNEAEAIKTAKQWTMNYA----
>tr|A0A6A5GWI7|A0A6A5GWI7_CAERE/3-149 [subseq from] UBC core domain-containing protein OS=Caenorhabditis remanei OX=31234 GN=GCK72_016335 PE=3 SV=1
--GqLPRRIIKETQRLLADPVPGISANPDESNARYFHVMIAGPDDSPFAGGVFKLELFLPEEYPMAAPKVRFMTKIYHPNIDKLGRICLDILKDKWSPALQIRTVLLSIQALLSAPNPEDPLATDVAEQWKTNEAEAIKTAKQWTLSYA----
>tr|E3N5V0|E3N5V0_CAERE/3-149 [subseq from] CRE-UBC-13 protein OS=Caenorhabditis remanei OX=31234 GN=Cre-ubc-13 PE=3 SV=1
--GqLPRRIIKETQRLLADPVPGISANPDESNARYFHVMIAGPDDSPFAGGVFKLELFLPEEYPMAAPKVRFMTKIYHPNIDKLGRICLDILKDKWSPALQIRTVLLSIQALLSAPNPEDPLATDVAEQWKTNEAEAIKTAKQWTLSYA----
>tr|A0A672QKJ0|A0A672QKJ0_SINGR/4-147 [subseq from] Ubiquitin-conjugating enzyme E2 N OS=Sinocyclocheilus grahami OX=75366 GN=LOC107583816 PE=3 SV=1
---LPIRMFKfETQRLLAEPVPGIKAEPDEGNARYFHVVIAGPQDSPFEGGTFKLELFLPEEYPMAAPKVRFMTKIYHPNVDKLGRICLDILKDKWSPALQIRTVLLSIQALLSAPNPDDPLANDVAEQWKTNEAQAIETGGCWLNA------
>tr|A0A1I7TQ17|A0A1I7TQ17_9PELO/3-149 [subseq from] UBIQUITIN_CONJUGAT_2 domain-containing protein OS=Caenorhabditis tropicalis OX=1561998 PE=3 SV=1
-AQLPRRIIKETQRLLADPVPGISANPDESNARYFHVMIAGPDDSPFAGGCFKLELFLPEEYPMAAPKVRFMTKIYHPNIDKLGRICLDILKDKWSPALQIRTVLLSIQALLSAPNPEDPLATDVAEQWKTNEAEAIKTAKQWTLSYA----
>tr|Q4RHR3|Q4RHR3_TETNG/1-141 [subseq from] Chromosome 19 SCAF15045, whole genome shotgun sequence OS=Tetraodon nigroviridis OX=99883 GN=GSTENG00034211001 PE=3 SV=1
MAGLPRRIIKETQRLMAEPVPGITATPDERNARYFHVVIAGPQDSPFEGGTFKLELFLPEEYPMAAPKVRFMTKIYHPNVDKLGRICLDILKDKWSPALQIRTVLLSIQALLSAPNPDDPLANDVAEQWKKNESAAIETGE-----------
>tr|A0A553P021|A0A553P021_TIGCA/1-151 [subseq from] UBC core domain-containing protein OS=Tigriopus californicus OX=6832 GN=TCAL_06518 PE=3 SV=1
MAGLPRRIVKETQRLMQEPVPGISAIPDDSNARYFHVVVAGPEGSPFEGGVFKLELFLPEDYPMSAPKVRFITKIYHPNIDKLGRICLDILKDKWSPALQIRTVLLSIQALLSAPNPDDPLANDVAELWKVNEVEAIRNARDWTRTYAMGN-
>tr|A0A672QKI4|A0A672QKI4_SINGR/4-146 [subseq from] Ubiquitin-conjugating enzyme E2 N OS=Sinocyclocheilus grahami OX=75366 GN=LOC107583816 PE=3 SV=1
---LPIRMFKfETQRLLAEPVPGIKAEPDEGNARYFHVVIAGPQDSPFEGGTFKLELFLPEEYPMAAPKVRFMTKIYHPNVDKLGRICLDILKDKWSPALQIRTVLLSIQALLSAPNPDDPLANDVAEQWKTNEAQAIETGGCWLN-------
>tr|A0A3Q3NRC4|A0A3Q3NRC4_9LABR/1-141 [subseq from] Ubiquitin-conjugating enzyme E2 N-like OS=Labrus bergylta OX=56723 PE=3 SV=1
MAGLPRRIIKETQRLMAEPVPGITATPDEENARYFHVVIAGPQDSPFEGGTFKLELFLPEEYPMAAPKVRFMTKIYHPNVDKLGRICLDILKDKWSPALQIRTVLLSIQALLSAPNPDDPLANDVAEQWKKNEGIAIETGE-----------
>tr|A0A2G5UDT8|A0A2G5UDT8_9PELO/4-149 [subseq from] UBC core domain-containing protein OS=Caenorhabditis nigoni OX=1611254 GN=Cni-ubc-13 PE=3 SV=1
--QLPRRIIKETQRLLADPVPGISANPDESNARYFHVMIAGPDDSPFAGGVFKLELFLPEEYPMAAPKVRFMTKIYHPNIDKLGRICLDILKDKWSPALQIRTVLLSIQALLSAPNPEDPLATDVAEQWKTNEAEAIKTAKQWTLSYA----
>tr|A8XI38|A8XI38_CAEBR/4-149 [subseq from] Protein CBR-UBC-13 OS=Caenorhabditis briggsae OX=6238 GN=ubc-13 PE=3 SV=1
--QLPRRIIKETQRLLADPVPGISANPDESNARYFHVMIAGPDDSPFAGGVFKLELFLPEEYPMAAPKVRFMTKIYHPNIDKLGRICLDILKDKWSPALQIRTVLLSIQALLSAPNPEDPLATDVAEQWKTNEAEAIKTAKQWTLSYA----
>tr|C1BN15|C1BN15_CALRO/1-151 [subseq from] Ubiquitin-conjugating enzyme E2 N OS=Caligus rogercresseyi OX=217165 GN=UBE2N PE=2 SV=1
MAGLPRRIVKETQRLMKEPVPGISAIPDEGNARYFHVVVAGPEESPFEGGVFKLELFLPEDYPMSAPKVRFITKIYHPNIDKLGRICLDILKDKWSPALQIRTVLLSIQALLSAPNPDDPLANDVAELWKENEVEAIRNARDWTRKYAMEN-
>tr|C1BTV9|C1BTV9_LEPSM/1-151 [subseq from] UBE2N OS=Lepeophtheirus salmonis OX=72036 GN=UBE2N PE=2 SV=1
MAGLPRRIVKETQRLMKEPVPGISAIPDEGNARYFHVVVAGPEESPFEGGVFKLELFLPEDYPMSAPKVRFITKIYHPNIDKLGRICLDILKDKWSPALQIRTVLLSIQALLSAPNPDDPLANDVAELWKENEVEAIRNARDWTRKYAMEN-
>tr|A0A6B2EIV3|A0A6B2EIV3_9DIPT/1-151 [subseq from] Putative ubiquitin-conjugating enzyme e2 n OS=Phlebotomus kandelakii OX=1109342 PE=3 SV=1
MAALPRRIIKETQRLLQEPVPGISAVPDESNARYFHVIVTGPEDSPFEGGLFKLELFLPEDYPMSAPKVRFITKIYHPNIDRLGRICLDILKDKWSPALQIRTVLLSIQALLSAPNPDDPLANDVAELWKVNEAEAIRNAREWTQRYAMDN-
>tr|A0A7G3B212|A0A7G3B212_LUTLO/1-151 [subseq from] Putative ubiquitin-protein ligase tabanus bromius OS=Lutzomyia longipalpis OX=7200 PE=3 SV=1
MAALPRRIIKETQRLLQEPVPGISAVPDESNARYFHVIVTGPEDSPFEGGLFKLELFLPEDYPMSAPKVRFITKIYHPNIDRLGRICLDILKDKWSPALQIRTVLLSIQALLSAPNPDDPLANDVAELWKVNEAEAIRNAREWTQRYAMDN-
>tr|A0A0D9QUP1|A0A0D9QUP1_CHLSB/1-114 [subseq from] UBC core domain-containing protein OS=Chlorocebus sabaeus OX=60711 PE=3 SV=1
MAGLPRRIIKETQRLLAEPVPGIKAEPDESNARYFHVVIAGPQDSPFEGGTFKLELFLPEEYPMAAPKVRFMTKIYHPNVDKLGRICLDILKGKCY--LYQHMLLLSfLLFLLSIP-------------------------------------
>tr|A0A0D9QUP1|A0A0D9QUP1_CHLSB/150-198 [subseq from] UBC core domain-containing protein OS=Chlorocebus sabaeus OX=60711 PE=3 SV=1
-------------------------------------------------------------------------------------------IDKWSPALQIRTVLLSIQALLSAPNPDDPLANDVAEQWKTNEAQAIETG------------
>tr|A0A4Z2C8V7|A0A4Z2C8V7_9TELE/29-178 [subseq from] UBC core domain-containing protein OS=Takifugu bimaculatus OX=433685 GN=fugu_011844 PE=3 SV=1
MSGLSSRIMKETRRLVTEHVPGIKAQPDESNGRYFHVVIDGPQDTPFEGGVFKLELFLPEEYPMAAPKVRFITKIYHPNVDKLGRICLDILKDKWSPALQIRTVLLSIQALLSAPNPDDPLANDVAEQWKSSEAEAMKTAKAWTRLYARN--
>tr|A0A674NFK8|A0A674NFK8_TAKRU/29-178 [subseq from] UBC core domain-containing protein OS=Takifugu rubripes OX=31033 GN=UBE2N PE=3 SV=1
MSGLSSRIMKETRRLVTEHVPGIKAQPDESNGRYFHVVIDGPQDTPFEGGVFKLELFLPEEYPMAAPKVRFITKIYHPNVDKLGRICLDILKDKWSPALQIRTVLLSIQALLSAPNPDDPLANDVAEQWKSSEAEAMKTAKAWTRLYARN--
>tr|C1BUW5|C1BUW5_LEPSM/1-151 [subseq from] Ubiquitin-conjugating enzyme E2 N OS=Lepeophtheirus salmonis OX=72036 GN=UBE2N PE=2 SV=1
MAGLPRRIVKETQRLMKEPVPGISAIPDEGNARYFHVVVAGPEESPFEGGVFKLELFLPEDYPMSAPKVRFITKIYHPNIDKLGRICLDILKDKWSPALQIRTILLSIQALLSAPNPDDPLANDVAELWKENEVEAIRNARDWTRKYAMEN-
>tr|A0A672FPK8|A0A672FPK8_SALFA/16-155 [subseq from] UBC core domain-containing protein OS=Salarias fasciatus OX=181472 GN=LOC115404349 PE=3 SV=1
--------LSETQRLMAEPVPGITATPDDGNARYFHVVIAGPQDSPFEGGTFKLELFLPEEYPMAAPKVRFMTKIYHPNVDKLGRICLDILKDKWSPALQIRTVLLSIQALLSAPNPDDPLANDVAEQWKKNESHAIETARTWTRLYA----
>tr|A0A5J5CGR2|A0A5J5CGR2_9PERO/15-155 [subseq from] UBC core domain-containing protein OS=Etheostoma spectabile OX=54343 GN=FQN60_005678 PE=3 SV=1
---------QETQRLMAEPVPGITATPDEGNARYFHVIIAGPQDSPFEGGTFRLELFLPEEYPMAAPKVRFMTKIYHPNVDKLGRICLDILKDKWSPALQIRTVLLSIQALLSAPNPDDPLANDVAEQWKKNESNAIETARSWTKLYAGN--
>tr|A0A0V0X0J5|A0A0V0X0J5_9BILA/15-162 [subseq from] Ubiquitin-conjugating enzyme E2 N (Fragment) OS=Trichinella sp. T6 OX=92179 GN=Ube2n PE=3 SV=1
---LPRRIIKETQRLMQEPVPGISAVPDEHNARYFHVIVAGPQSSPFEGGMFKLELFLPEEYPMAAPKVRFMTKIYHPNIDKLGRICLDILKDKWSPALQIRTVLLSIQALLSSPNPDDPLATDVAELWKSNESEAIRIAREWTRTYAMNN-
>tr|A0A2G5UES7|A0A2G5UES7_9PELO/23-168 [subseq from] UBC core domain-containing protein OS=Caenorhabditis nigoni OX=1611254 GN=Cni-ubc-13 PE=3 SV=1
--QLPRRIIKETQRLLADPVPGISANPDESNARYFHVMIAGPDDSPFAGGVFKLELFLPEEYPMAAPKVRFMTKIYHPNIDKLGRICLDILKDKWSPALQIRTVLLSIQALLSAPNPEDPLATDVAEQWKTNEAEAIKTAKQWTLSYA----
>tr|A0A6A4TEK4|A0A6A4TEK4_SCOMX/1-139 [subseq from] Uncharacterized protein OS=Scophthalmus maximus OX=52904 GN=F2P81_007169 PE=3 SV=1
MAGLPRRIIKETQRLMAEPVPGIRAEPDESNARYFHVIICGPQDSPFEGGTFKLELFLPEEYPMAAPKVRFITKIYHPNVDKLGRICLDILKDKWSPALQIRTVLLSIQALLSAPNPDDPLANDVAEQWKSSEAEAIEK-------------
>tr|A0A1W4WNT0|A0A1W4WNT0_AGRPL/1-151 [subseq from] ubiquitin-conjugating enzyme E2 N OS=Agrilus planipennis OX=224129 GN=LOC108737304 PE=3 SV=1
MAALPRRIIKETQRLLQEPVPGISAVPDESNARYFHVIVTGPEDSPFEGGLFKLELFLPEDYPMSAPKVRFITKIYHPNIDRLGRICLDILKDKWSPALQIRTVLLSIQALLSAPNPDDPLANDVAELWKVNEVEAIRNAKEWTRTYAMDN-
>tr|A0A7N8WRA9|A0A7N8WRA9_9TELE/25-163 [subseq from] Ubiquitin-conjugating enzyme E2Nb OS=Mastacembelus armatus OX=205130 PE=3 SV=1
---------QETQRLMAEPVPGITATPDDGNARYFHVVIAGPQDSPFEGGTFKLELFLPEEYPMAAPKVRFMTKIYHPNVDKLGRICLDILKDKWSPALQIRTVLLSIQALLSAPNPDDPLANDVAEQWKKNESHAIETARTWTRLYA----
>tr|A0A3L8SQP1|A0A3L8SQP1_CHLGU/67-196 [subseq from] UBC core domain-containing protein OS=Chloebia gouldiae OX=44316 GN=DV515_00004586 PE=3 SV=1
----------ETQRLLAEPVPGIKAEPDESNARYFHVVIAGPQDSPFEGGTFKLELFLPEEYPMAAPKVRFMTKIYHPNVDKLGRICLDILKDKWSPALQIRTVLLSIQALLSAPNPDDPLANDVAEQWKTNEAQAIETG------------
>tr|A0A4U5VQ14|A0A4U5VQ14_COLLU/1-144 [subseq from] Ubiquitin-conjugating enzyme E2 N OS=Collichthys lucidus OX=240159 GN=D9C73_024796 PE=3 SV=1
MAGLPRRIVKETQRLMAEPVPGITATPDEGNARYFHVVIAGPQDSPFEGGTFKLELFLPEEYPMAAPKVRFMTKIYHPNVDKLGRICLDILKDKWSPALQIRTVLLSIQALLSAPNPDDPLANDVAEQWKKSESSAIETDGTCS--------
>tr|A0A1B0DKC3|A0A1B0DKC3_PHLPP/1-151 [subseq from] UBC core domain-containing protein OS=Phlebotomus papatasi OX=29031 PE=3 SV=1
MAVLPRRIIKETQRLLQEPVPGISAVPDESNARYFHVIVTGPEDSPFEGGLFKLELFLPEDYPMSAPKVRFITKIYHPNIDRLGRICLDILKDKWSPALQIRTVLLSIQALLSAPNPDDPLANDVAELWKVNEAEAIRNAREWTQRYAMDN-
>tr|A0A2U3ZFY5|A0A2U3ZFY5_ODORO/1-148 [subseq from] ubiquitin-conjugating enzyme E2 N-like OS=Odobenus rosmarus divergens OX=9708 GN=LOC101376219 PE=3 SV=1
MARLPRRFIKETQCLLAEPVPGIKVEPDESNARYFHVVSAGPQDSPFEGGTFKLELFLPEGYPMAAPKVCFMTKIYHPNVDKLGRICLDILKDKWSPALQIHTVLLSIQALLSAPNPDDPLANDVAEQWKTNEAQAIVTAR----TYAMNNI
>tr|A0A6P7H807|A0A6P7H807_DIAVI/1-151 [subseq from] ubiquitin-conjugating enzyme E2 N OS=Diabrotica virgifera virgifera OX=50390 GN=LOC114345456 PE=3 SV=1
MAALPRRIIKETQRLMAEPVPGISAVPDDSNARYFHVIVTGPEDSPFEGGLFKLELFLPEDYPMSAPKVRFITKIYHPNIDRLGRICLDILKDKWSPALQIRTVLLSIQALLSAPNPDDPLANDVAELWKINESEAIRNAKEWTRRYAMDN-
>tr|A0A7N8XML3|A0A7N8XML3_9TELE/15-152 [subseq from] Ubiquitin-conjugating enzyme E2Nb OS=Mastacembelus armatus OX=205130 PE=3 SV=1
----------ETQRLMAEPVPGITATPDDGNARYFHVVIAGPQDSPFEGGTFKLELFLPEEYPMAAPKVRFMTKIYHPNVDKLGRICLDILKDKWSPALQIRTVLLSIQALLSAPNPDDPLANDVAEQWKKNESHAIETARTWTRLYA----
>tr|D3PGI3|D3PGI3_LEPSM/1-151 [subseq from] Ubiquitin-conjugating enzyme E2 N OS=Lepeophtheirus salmonis OX=72036 GN=UBE2N PE=2 SV=1
MAGLPRRIVKETQRLMKEPVPGISAIPDEGNARYFHVVVAGPEESPFEGGVFKLELFLPEDYPMSAPKVRFITKIYHPNIDKLGRICLDILKDKWSPALQIRTVLLSIQALLSAPNPDDPLANDVAEPWKENEVEAIRNTRDWTRKYAMEN-
>tr|T2MEF4|T2MEF4_HYDVU/172-321 [subseq from] Ubiquitin-conjugating enzyme E2 N (Fragment) OS=Hydra vulgaris OX=6087 GN=UBE2N PE=2 SV=1
-SGLPRRITKETNRLLTEPVKGITAVPDEQNARYFHVTIAGPGESPFEGGIFKLELFLPEEYPMAAPKVRFLTKIYHPNVDKLGRICLDILKDKWSPALQIRTVLLSIQALLSAPNPDDPLANDVAEKWKVNEEQAIETARAWTRLYASAN-
>tr|U5EZB5|U5EZB5_9DIPT/1-151 [subseq from] Putative bendless OS=Corethrella appendiculata OX=1370023 PE=2 SV=1
MAGLPRRIIKETQRLMQEPVPGISAVPDESNARYFHVIVFGPEDSPFEGGLFKLELFLPEDYPMSAPKVRFITKIYHPNIDRLGRICLDILKDKWSPALQIRTVLLSIQALLSAPNPDDPLANDVAELWKVNEAEAIRNAKEWTQRYAIND-
>tr|A0A2Y9NRU5|A0A2Y9NRU5_DELLE/1-149 [subseq from] LOW QUALITY PROTEIN: ubiquitin-conjugating enzyme E2 N-like OS=Delphinapterus leucas OX=9749 GN=LOC111177777 PE=4 SV=1
MAGLPLRIIKETQRLLSEPVPGIKAEPDESNTRYFHVVIAEPQDSPFEEGIFKLELFLPEEYPMAASKVRFMTKIYHPNADNLGRICLDILKDQWSPALXIRTX---IQALXSAPNPDDPLANDVAKQWKTNEAQAIETARAWTRLYAMNNI
>tr|A0A3Q3WWL6|A0A3Q3WWL6_MOLML/1-142 [subseq from] Ubiquitin-conjugating enzyme E2Na OS=Mola mola OX=94237 PE=3 SV=1
MTGLPRRITKETQRLLAEPVPGIKAEPDEGNARFFHVVIAGPQDSPFEGGTFKLELFLPEEYPMAAPKVRFITKIYHPNVDRLGRICLDILKDKWSPALQIRTVLLSIQALLSAPNPDDPLANDVAENWKTNEAGAIEIGNS----------
>tr|A0A673MNG7|A0A673MNG7_9TELE/4-145 [subseq from] Ubiquitin-conjugating enzyme E2 N OS=Sinocyclocheilus rhinocerous OX=307959 GN=LOC107740244 PE=3 SV=1
---LPIRM-FETQRLLAEPVPGIKAEPDEGNARYFHVVIAGPQDSPFEGGTFKLELFLPEEYPMAAPKVRFMTKIYHPNVDKLGRICLDILKDKWSPALQIRTVLLSIQALLSAPNPDDPLANDVAEQWKTNEAQAIETGGCWLNA------
>tr|A0A1S4ES97|A0A1S4ES97_DIACI/1-151 [subseq from] ubiquitin-conjugating enzyme E2 N isoform X1 OS=Diaphorina citri OX=121845 GN=LOC103524350 PE=3 SV=1
MSALPRRIIKETQRLMQEPVPGISAVPDESNARYFHVIVTGPEDSPFEGGLFKLELFLPEDYPMSAPKVRFITKIYHPNIDRLGRICLDILKDKWSPALQIRTVLLSIQALLSAPNPDDPLANDVAELWKVNEAEAIRNAKEWTRKYAMDN-
>tr|A0A0D9VKC5|A0A0D9VKC5_9ORYZ/29-171 [subseq from] Uncharacterized protein OS=Leersia perrieri OX=77586 PE=4 SV=1
------RLIRrDLRNLSRDPPPYCRPgREPVTDAFHWEVIIDGPAGTPYAGGTFPIDVKIPADYPLHPPKLAFKTKVYHPNIDEKGNLVVEV--GDWTPCYKIDGILVSFVSLLYDPLLDRPINGVIAKQYEYEYERYEEEARAWTQEYSS---
>tr|A0A0D9VKC5|A0A0D9VKC5_9ORYZ/237-381 [subseq from] Uncharacterized protein OS=Leersia perrieri OX=77586 PE=4 SV=1
-----RRINRELDMFWRDPPPYCRPGPEPvTDPFHWDLVIDGPAGTPYAGGTFPIDISFPAHYPSCPPKITFKTKVYHPNIDEEGQIVLDILKKNWAASVTIQTLLRCVVSVLYDPLLDYPINEDIAFQYLYEYKKYEEEAKAWTEKYSS---
>tr|A0A0D9VKC5|A0A0D9VKC5_9ORYZ/449-593 [subseq from] Uncharacterized protein OS=Leersia perrieri OX=77586 PE=4 SV=1
-----RRLGKELCKFWLDPPPYCRpgASPVK-DHLHFEVVIDGPAGTPYAGGTFPIDVQFPTNYPFRPPKLTFKTKVYHPNIDGKGRMALDIFQDRWSPAFTISSLLLSFVSILFDPLLDHPTNHYIAHQYKYKYEQYEKKAMAWTQKYSS---
>tr|A0A3Q3WWI2|A0A3Q3WWI2_MOLML/1-141 [subseq from] Ubiquitin-conjugating enzyme E2Na OS=Mola mola OX=94237 PE=3 SV=1
MTGLPRRITKETQRLLAEPVPGIKAEPDEGNARFFHVVIAGPQDSPFEGGTFKLELFLPEEYPMAAPKVRFITKIYHPNVDRLGRICLDILKDKWSPALQIRTVLLSIQALLSAPNPDDPLANDVAENWKTNEAGAIEIGN-----------
>tr|A0A672P6M6|A0A672P6M6_SINGR/7-143 [subseq from] Ubiquitin-conjugating enzyme E2 N OS=Sinocyclocheilus grahami OX=75366 GN=LOC107553972 PE=3 SV=1
---------PETQRLLAEPVPGIKAEPDEGNARYFHVVIAGPQDSPFEGGTFKLELFLPEEYPMAAPKVRFMTKIYHPNVDKLGRICLDILKDKWSPALQIRTVLLSIQALLSAPNPDDPLANDVAEQWKTNEAQAIETGGCWLNA------
>tr|A0A673LIW6|A0A673LIW6_9TELE/7-143 [subseq from] Ubiquitin-conjugating enzyme E2 N OS=Sinocyclocheilus rhinocerous OX=307959 GN=LOC107749274 PE=3 SV=1
---------PETQRLLAEPVPGIKAEPDEGNARYFHVVIAGPQDSPFEGGTFKLELFLPEEYPMAAPKVRFMTKIYHPNVDKLGRICLDILKDKWSPALQIRTVLLSIQALLSAPNPDDPLANDVAEQWKTNEAQAIETGGCWLNA------
>tr|A0A822G408|A0A822G408_9NEOB/1-131 [subseq from] (mimic poison frog) hypothetical protein OS=Ranitomeya imitator OX=111125 GN=RIMITATOR_LOCUS10472099 PE=4 SV=1
---------------------GIKAEPDESNARYFHVVIAGPQDSPFEGGTFKLELFLPEEYPMAAPKVRFMTKIYHPNVDKLGRICLDILKDKWSPALQIRTVLLSIQALLSAPNPDDPLANDVAEQWKSNEAQAIETARAWTRLYAMNNI
>tr|A0A2J7R3W4|A0A2J7R3W4_9NEOP/1-151 [subseq from] Ubiquitin-conjugating enzyme E2 N OS=Cryptotermes secundus OX=105785 GN=ben PE=3 SV=1
MTALPRRIIKETQRLMQEPVPGISAVPDESNARYFHVIVTGPEDSPFEGGLFKLELFLPEDYPMSAPKVRFITKIYHPNIDRLGRICLDILKDKWSPALQIRTVLLSIQALLSAPNPDDPLANDVAELWKVNEAEAIRNAKEWTRRYAMDN-
>tr|A0A672QKQ5|A0A672QKQ5_SINGR/7-142 [subseq from] Ubiquitin-conjugating enzyme E2 N OS=Sinocyclocheilus grahami OX=75366 GN=LOC107583816 PE=3 SV=1
---------SETQRLLAEPVPGIKAEPDEGNARYFHVVIAGPQDSPFEGGTFKLELFLPEEYPMAAPKVRFMTKIYHPNVDKLGRICLDILKDKWSPALQIRTVLLSIQALLSAPNPDDPLANDVAEQWKTNEAQAIETGGCWLN-------
>tr|A0A2U3ZUN0|A0A2U3ZUN0_ODORO/1-147 [subseq from] ubiquitin-conjugating enzyme E2 N-like OS=Odobenus rosmarus divergens OX=9708 GN=LOC101374169 PE=3 SV=1
MAGLPCRIIKETQHLLAEPVPGIKAEPDESN-----VVIAGPQDSPVEGGTFKLELFLPEEYPMAAPKVRFTTKIYHPNVDKLGRVCLDILKDKWSPALQIRTVLLSIQALLSAPNPADPLANDAAEQWKTNEAQAIETATAWTTLYAMNNI
>tr|A0A452CNC7|A0A452CNC7_BALAS/1-142 [subseq from] LOW QUALITY PROTEIN: ubiquitin-conjugating enzyme E2 N-like OS=Balaenoptera acutorostrata scammoni OX=310752 GN=LOC103001445 PE=3 SV=1
MAGLHHRIIKETQRLLAEPVAGIKAEPDESNGRYVHVVIAGPQDSPFEGGTFKLELFLPEEYPMAAPKIRFMTKIYHPNVDKLGRICLDVLKDKWSPALQIRTXLLSIQALLSAPNPDDPLADDVAEQWKTDEAQAIETARA----------
>tr|A0A0B1TMQ2|A0A0B1TMQ2_OESDE/4-149 [subseq from] Ubiquitin--protein ligase OS=Oesophagostomum dentatum OX=61180 GN=OESDEN_02939 PE=3 SV=1
--ALPRRIIKETQRLMADPVPGISASPDDNNARYFHVMIAGPQDSPFAGGVFKLELFLPEEYPMAAPKVRFMTKIYHPNIDKLGRICLDILKDKWSPALQIRTVLLSIQALLSAPNPEDPLATDVAEQWKTNESEAIRTAKEWTLQYA----
>tr|A0A0C9RHQ9|A0A0C9RHQ9_9HYME/1-151 [subseq from] Ben_0 protein OS=Fopius arisanus OX=64838 GN=ben_0 PE=3 SV=1
MAGLPRRIIKETQRLMQEPVPGISAIPDDTNARYFHVIVTGPEDSPFEGGLFKLELFLPEDYPMSAPKVRFITKIYHPNIDRLGRICLDILKDKWSPALQIRTVLLSIQALLSAPNPDDPLANDVAELWKVNESEAIRNAKEWTRRYAMDN-
>tr|A0A0V1MTD6|A0A0V1MTD6_9BILA/15-162 [subseq from] Ubiquitin-conjugating enzyme E2 N (Fragment) OS=Trichinella papuae OX=268474 GN=Ube2n PE=3 SV=1
---LPRRIIKETQRLMQEPVPGISAVPDENNARYFHVVVAGPQSSPFEGGMFKLELFLPEEYPMAAPKVRFMTKIYHPNIDKLGRICLDILKDKWSPALQIRTVLLSIQALLSSPNPDDPLATDVAELWKSNESEAIRIAREWTRTYAMNN-
>tr|A0A834KY88|A0A834KY88_ORYME/1-141 [subseq from] Ubiquitin-conjugating enzyme E2 N OS=Oryzias melastigma OX=30732 GN=FQA47_011118 PE=4 SV=1
MAGLPRRIIKETQRLMAEPVPGITATPDEGNARYFHVVIAGPQDSPYEGGTFKLELFLPEEYPMAAPKVRFMTKIYHPNVDKLGRICLDILKDKWSPALQIRTVLLSIQALLSAPNPDDPLANDVAEQWKKHEMHAIETGK-----------
>tr|A0A835U1Z2|A0A835U1Z2_9PASS/62-195 [subseq from] Uncharacterized protein OS=Lamprotornis superbus OX=245042 GN=IHE44_002699 PE=4 SV=1
--------FKETQRLLAEPVPGIKAEPDESNARYFHVVIAGPQDSPFEGGTFKLELFLPEEYPMAAPKVRFMTKIYHPNVDKLGRICLDILKDKWSPALQIRTVLLSIQALLSAPNPDDPLANDVAEQWKTNEAQAIETAKL----------
>tr|A0A6A4V2N0|A0A6A4V2N0_AMPAM/4-151 [subseq from] Ubiquitin-conjugating enzyme E2 N OS=Amphibalanus amphitrite OX=1232801 GN=ben_2 PE=3 SV=1
--QLPRRIIKETQRLMAEPVPGISAVPDEQNARYFHVVVTGPEGSPFDGGVFKLELFLPEEYPMSAPKVRFMTKIYHPNIDKLGRICLDILKDKWSPALQIRTVLLSIQALLSAPNPDDPLANDVAELWKCDEAEAIRNARDWTRLYAMG--
>tr|A0A1I7RHH6|A0A1I7RHH6_BURXY/3-152 [subseq from] (pine wood nematode) hypothetical protein OS=Bursaphelenchus xylophilus OX=6326 GN=BXYJ_LOCUS8989 PE=3 SV=1
--GqLPRRITKETQRLLQDPVPGISATPDDNNARYFHVIIAGPEGSPFEGGVFKLELFLPEEYPMAAPKVRFMTKIYHPNIDKLGRICLDILKDKWSPALQIRTVLLSIQALLSAPNPEDPLATDVAEQWKTNESDAIRTAQDWTRLYANGN-
>tr|A0A811KV32|A0A811KV32_9BILA/3-152 [subseq from] Hypothetical protein OS=Bursaphelenchus okinawaensis OX=465554 GN=BOKJ2_LOCUS8381 PE=4 SV=1
--GqLPRRITKETQRLLQDPVPGISATPDDNNARYFHVIIAGPEGSPFEGGVFKLELFLPEEYPMAAPKVRFMTKIYHPNIDKLGRICLDILKDKWSPALQIRTVLLSIQALLSAPNPEDPLATDVAEQWKTNESDAIRTAQDWTRLYANGN-
>tr|A0A672PB62|A0A672PB62_SINGR/7-141 [subseq from] Ubiquitin-conjugating enzyme E2 N OS=Sinocyclocheilus grahami OX=75366 GN=LOC107553972 PE=3 SV=1
---------PETQRLLAEPVPGIKAEPDEGNARYFHVVIAGPQDSPFEGGTFKLELFLPEEYPMAAPKVRFMTKIYHPNVDKLGRICLDILKDKWSPALQIRTVLLSIQALLSAPNPDDPLANDVAEQWKTNEAQAIETGGCWL--------
>tr|A0A016W4L2|A0A016W4L2_9BILA/4-149 [subseq from] Ubiquitin--protein ligase OS=Ancylostoma ceylanicum OX=53326 GN=Acey_s0001.g467 PE=3 SV=1
--ALPRRIIKETQRLMADPVPGISASPDDNNARYFHVMIAGPQDSPFAGGVFKLELFLPEEYPMAAPKVRFMTKIYHPNIDKLGRICLDILKDKWSPALQIRTVLLSIQALLSAPNPEDPLATDVAEQWKTNETEAIRTAKEWTLQYA----
>tr|A0A0C9PY78|A0A0C9PY78_9HYME/14-164 [subseq from] Ben_2 protein OS=Fopius arisanus OX=64838 GN=ben_2 PE=3 SV=1
MAGLPRRIIKETQRLMQEPVPGISAIPDDTNARYFHVIVTGPEDSPFEGGLFKLELFLPEDYPMSAPKVRFITKIYHPNIDRLGRICLDILKDKWSPALQIRTVLLSIQALLSAPNPDDPLANDVAELWKVNESEAIRNAKEWTRRYAMDN-
>tr|A0A1I9WLE8|A0A1I9WLE8_NILLU/1-151 [subseq from] Seminal fluid protein OS=Nilaparvata lugens OX=108931 PE=2 SV=1
MAALPRRIIKETQRLLQEPVPGISAVPDDSNARYFHVIVTGPEDSPFEGGLFKLELFLPEDYPMSAPKVRFITKIYHPNIDRLGRICLDILKDKWSPALQIRTVLLSIQALLSAPNPDDPLANDVAELWKVNEVEAIRNAKEWTRRYAMDN-
>tr|A0A1Y1LVM8|A0A1Y1LVM8_PHOPY/1-151 [subseq from] UBC core domain-containing protein OS=Photinus pyralis OX=7054 GN=PPYR_05378 PE=3 SV=1
MAALPRRIIKETQRLLQEPVPGISAVPDDSNARYFHVIVTGPEDSPFEGGLFKLELFLPEDYPMSAPKVRFITQIYHPNIDRLGRICLDILKDKWSPALQIRTVLLSIQALLSAPNPDDPLANDVAELWKVNEAEAIRNAKEWTRKYAMDN-
>tr|A0A368FQ69|A0A368FQ69_ANCCA/4-149 [subseq from] Ubiquitin--protein ligase OS=Ancylostoma caninum OX=29170 GN=ANCCAN_19835 PE=3 SV=1
--ALPRRIIKETQRLMADPVPGISASPDDNNARYFHVMIAGPQDSPFAGGVFKLELFLPEEYPMAAPKVRFMTKIYHPNIDKLGRICLDILKDKWSPALQIRTVLLSIQALLSAPNPEDPLATDVAEQWKTNETEAIRTAKEWTLQYA----
>tr|A0A7I4YPP8|A0A7I4YPP8_HAECO/4-149 [subseq from] UBC core domain-containing protein OS=Haemonchus contortus OX=6289 PE=3 SV=1
--ALPRRIIKETQRLMADPVPGISASPDDNNARYFHVMIAGPQDSPFAGGVFKLELFLPEEYPMAAPKVRFMTKIYHPNIDKLGRICLDILKDKWSPALQIRTVLLSIQALLSAPNPEDPLATDVAEQWKTNETEAIRTAKEWTLQYA----
>tr|W2TFD1|W2TFD1_NECAM/4-149 [subseq from] Ubiquitin--protein ligase OS=Necator americanus OX=51031 GN=NECAME_09546 PE=3 SV=1
--ALPRRIIKETQRLMADPVPGISASPDDNNARYFHVMIAGPQDSPFAGGVFKLELFLPEEYPMAAPKVRFMTKIYHPNIDKLGRICLDILKDKWSPALQIRTVLLSIQALLSAPNPEDPLATDVAEQWKTNETEAIRTAKEWTLQYA----
>tr|A0A3B3HF45|A0A3B3HF45_ORYLA/1-141 [subseq from] UBC core domain-containing protein OS=Oryzias latipes OX=8090 GN=LOC101170318 PE=3 SV=1
MAGLPRRIIKETQRLMAEPVPGITATPDEGNARYFHVIIAGPQDSPYEGGTFKLELFLPEEYPMAAPKVRFMTKIYHPNVDKLGRICLDILKDKWSPALQIRTVLLSIQALLSAPNPDDPLANDVAEQWKKHEMHAIETGE-----------
>tr|A0A0N5BPS2|A0A0N5BPS2_STREA/1-150 [subseq from] UBIQUITIN_CONJUGAT_2 domain-containing protein OS=Strongyloides papillosus OX=174720 PE=3 SV=1
MSTLPRRILKETERLLSEPVQGITAIPDENNARYFHVTIDGPEDSPFQGGTFKLELFLPEEYPMAAPKVRFMTKIYHPNIDKLGRICLDILKDKWSPALQIRTVLLSIQALLSAPNPDDPLATDVAEQWKTEEAEAINTARKWTEMYAKN--
>tr|A0A5C6NBW3|A0A5C6NBW3_9TELE/1-140 [subseq from] Ubiquitin-conjugating enzyme E2 N OS=Takifugu flavidus OX=433684 GN=D4764_22G0002800 PE=4 SV=1
MAGLPRRIIKETQRLMAEPVPGITATPDERNARYFHVVIAGPQDSPFEGGTFKLELFLPEEYPMAAPKVRFMTKIYHPNVDKLGRICLDILKDKWSPALQIRTVLLSIQALLSAPNPDDPLANDVAEQWKKNESAAIETG------------
>tr|A0A1B6EGV3|A0A1B6EGV3_9HEMI/1-151 [subseq from] UBC core domain-containing protein OS=Clastoptera arizonana OX=38151 GN=g.1879 PE=3 SV=1
MAALPRRIIKETQRLLQEPVPGISAVPDDSNARYFHVIVTGPEDSPFEGGLFKLELFLPEDYPMSAPKVRFITKIYHPNIDRLGRICLDILKDKWSPALQIRTVLLSIQALLSAPNPDDPLANDVAELWKVNEVEAIRNAKDWTRRYAMDN-
>tr|A0A1B6G1Y6|A0A1B6G1Y6_9HEMI/1-151 [subseq from] UBC core domain-containing protein OS=Cuerna arida OX=1464854 GN=g.13265 PE=3 SV=1
MAALPRRIIKETQRLMQEPVPGISAVPDDSNARYFHVIVTGPEDSPFEGGLFKLELFLPEDYPMSAPKVRFITKIYHPNIDRLGRICLDILKDKWSPALQIRTVLLSIQALLSAPNPDDPLANDVAELWKVNESEAIRNAKEWTRRYAMDN-
>tr|A0A1B6HU24|A0A1B6HU24_9HEMI/1-151 [subseq from] UBC core domain-containing protein OS=Homalodisca liturata OX=320908 GN=g.2402 PE=3 SV=1
MAALPRRIIKETQRLMQEPVPGISAVPDDSNARYFHVIVTGPEDSPFEGGLFKLELFLPEDYPMSAPKVRFITKIYHPNIDRLGRICLDILKDKWSPALQIRTVLLSIQALLSAPNPDDPLANDVAELWKVNESEAIRNAKEWTRRYAMDN-
>tr|A0A1B6L583|A0A1B6L583_9HEMI/1-151 [subseq from] UBC core domain-containing protein OS=Graphocephala atropunctata OX=36148 GN=g.51945 PE=3 SV=1
MAALPRRIIKETQRLMQEPVPGISAVPDDSNARYFHVIVTGPEDSPFEGGLFKLELFLPEDYPMSAPKVRFITKIYHPNIDRLGRICLDILKDKWSPALQIRTVLLSIQALLSAPNPDDPLANDVAELWKVNESEAIRNAKEWTRRYAMDN-
>tr|A0A482VX76|A0A482VX76_9CUCU/1-151 [subseq from] UQ con and/or RWD domain containing protein OS=Asbolus verrucosus OX=1661398 GN=BDFB_001933 PE=3 SV=1
MAALPRRIIKETQRLMQEPVPGISAVPDDSNARYFHVIVTGPEDSPFEGGLFKLELFLPEDYPMSAPKVRFITKIYHPNIDRLGRICLDILKDKWSPALQIRTVLLSIQALLSAPNPDDPLANDVAELWKVNESEAIRNAKEWTRRYAMDN-
>tr|A0A653DLS0|A0A653DLS0_CALMS/1-151 [subseq from] UBC core domain-containing protein OS=Callosobruchus maculatus OX=64391 GN=CALMAC_LOCUS18644 PE=3 SV=1
MAALPRRIIKETQRLMQEPVPGISAVPDDSNARYFHVIVTGPEDSPFEGGLFKLELFLPEDYPMSAPKVRFITKIYHPNIDRLGRICLDILKDKWSPALQIRTVLLSIQALLSAPNPDDPLANDVAELWKVNESEAIRNAKEWTRRYAMDN-
>tr|A0A6J2XXU2|A0A6J2XXU2_SITOR/1-151 [subseq from] ubiquitin-conjugating enzyme E2 N OS=Sitophilus oryzae OX=7048 GN=LOC115882365 PE=3 SV=1
MAALPRRIIKETQRLMQEPVPGISAVPDDSNARYFHVIVTGPEDSPFEGGLFKLELFLPEDYPMSAPKVRFITKIYHPNIDRLGRICLDILKDKWSPALQIRTVLLSIQALLSAPNPDDPLANDVAELWKVNESEAIRNAKEWTRRYAMDN-
>tr|A0A834HW41|A0A834HW41_RHYFE/1-151 [subseq from] Uncharacterized protein OS=Rhynchophorus ferrugineus OX=354439 GN=GWI33_018362 PE=4 SV=1
MAALPRRIIKETQRLMQEPVPGISAVPDDSNARYFHVIVTGPEDSPFEGGLFKLELFLPEDYPMSAPKVRFITKIYHPNIDRLGRICLDILKDKWSPALQIRTVLLSIQALLSAPNPDDPLANDVAELWKVNESEAIRNAKEWTRKYAMDN-
>tr|D6W8B6|D6W8B6_TRICA/1-151 [subseq from] Ubiquitin-conjugating enzyme E2 N-like Protein OS=Tribolium castaneum OX=7070 GN=TcasGA2_TC001755 PE=3 SV=1
MAALPRRIIKETQRLMQEPVPGISAVPDDSNARYFHVIVTGPEDSPFEGGLFKLELFLPEDYPMSAPKVRFITKIYHPNIDRLGRICLDILKDKWSPALQIRTVLLSIQALLSAPNPDDPLANDVAELWKVNESEAIRNAKEWTRRYAMDN-
>tr|A0A411G648|A0A411G648_9HYME/4-154 [subseq from] Putative ubiquitin-conjugating enzyme E2 N (Fragment) OS=Cotesia chilonis OX=89804 PE=2 SV=1
MASLPRRIIKETQRLMQEPVPGISAVPDETNARYFHVIVTGPEDSPFEGGLFKLELFLPEDYPMSAPKVRFITKIYHPNIDRLGRICLDILKDKWSPALQIRTVLLSIQALLSAPNPDDPLANDVAELWKVNESEAIRNAKEWTRRYAMDN-
>tr|A0A067QUW4|A0A067QUW4_ZOONE/1-151 [subseq from] Ubiquitin-conjugating enzyme E2 N OS=Zootermopsis nevadensis OX=136037 GN=L798_12075 PE=3 SV=1
MTALPRRIIKETQRLMQEPVPGISAVPDDSNARYFHVIVTGPEDSPFEGGLFKLELFLPEDYPMSAPKVRFITKIYHPNIDRLGRICLDILKDKWSPALQIRTVLLSIQALLSAPNPDDPLANDVAELWKVNEAEAIRNAKEWTRRYAMDN-
>tr|A0A2P8YHJ6|A0A2P8YHJ6_BLAGE/1-151 [subseq from] Ubiquitin-conjugating enzyme E2 N OS=Blattella germanica OX=6973 GN=ben PE=3 SV=1
MTALPRRIIKETQRLMQEPVPGISAVPDDSNARYFHVIVTGPEDSPFEGGLFKLELFLPEDYPMSAPKVRFITKIYHPNIDRLGRICLDILKDKWSPALQIRTVLLSIQALLSAPNPDDPLANDVAELWKVNEAEAIRNAKEWTRRYAMDN-
>tr|A0A2Z5TTP2|A0A2Z5TTP2_9NEOP/1-151 [subseq from] Putative ubiquitin-conjugating enzyme E2 N OS=Reticulitermes speratus OX=60591 GN=RsUBC13 PE=2 SV=1
MTALPRRIIKETQRLMQEPVPGISAVPDDSNARYFHVIVTGPEDSPFEGGLFKLELFLPEDYPMSAPKVRFITKIYHPNIDRLGRICLDILKDKWSPALQIRTVLLSIQALLSAPNPDDPLANDVAELWKVNEAEAIRNAKEWTRRYAMDN-
>tr|A0A6L2PZS7|A0A6L2PZS7_COPFO/1-151 [subseq from] UBC core domain-containing protein OS=Coptotermes formosanus OX=36987 GN=Cfor_01311 PE=3 SV=1
MTALPRRIIKETQRLMQEPVPGISAVPDDSNARYFHVIVTGPEDSPFEGGLFKLELFLPEDYPMSAPKVRFITKIYHPNIDRLGRICLDILKDKWSPALQIRTVLLSIQALLSAPNPDDPLANDVAELWKVNEAEAIRNAKEWTRRYAMDN-
>tr|L9KF62|L9KF62_TUPCH/2-137 [subseq from] Ubiquitin-conjugating enzyme E2 N OS=Tupaia chinensis OX=246437 GN=TREES_T100009234 PE=3 SV=1
----------ETQRLLAEPVPGIKAEPDESNARYFHVVIAGPQDSPFEGGTFKLELFLPEEYPMAAPKVRFMTKIYHPNVDKLGRICLDILKDKWSPALQIRTVLLSIQALLSAPNPDDPLANDVAEQWKTNEAQAIETGISYSPL------
>tr|V5G6R4|V5G6R4_ANOGL/1-151 [subseq from] Ubiquitin-conjugating enzyme OS=Anoplophora glabripennis OX=217634 GN=UBE2N PE=3 SV=1
MAALPRRIIKETQRLMQEPVPGISAVPDDSNARYFHVIVTGPEDSPFEGGLFKLELFLPEDYPMSAPKVRFITKIYHPNIDRLGRICLDILKDKWSPALQIRTVLLSIQALLSAPNPDDPLANDVAELWKVNESEAIRNAKEWTRRYAMGN-
>tr|A0A6L5CJH5|A0A6L5CJH5_9INSE/1-151 [subseq from] UBC core domain-containing protein OS=Ephemera danica OX=1049336 GN=B566_EDAN008452 PE=3 SV=1
MASLPRRIIKETQRLMQEPVPGISAVPDDSNARYFHVIVTGPEDSPFEGGLFKLELFLPEDYPMSAPKVRFITKIYHPNIDRLGRICLDILKDKWSPALQIRTVLLSIQALLSAPNPDDPLANDVAELWKVNEVEAIRNAKEWTRRYAMDN-
>tr|C1BP56|C1BP56_CALRO/1-151 [subseq from] Ubiquitin-conjugating enzyme E2 N OS=Caligus rogercresseyi OX=217165 GN=UBE2N PE=2 SV=1
MAGLPRRIVKETQRLMKEPVPGISAIPDEGNARYFHVVVAGPEESPFEGGVFKLELFLPEDYPMSAPKVRFITKIYHPNIDKLGRICLDILKDKWSPALQIRTVLLSIQALLSAPNPDDPLANDVAELWKENEVEAIRNARDWTWKYAMEN-
>tr|A0A455BPC1|A0A455BPC1_PHYMC/1-149 [subseq from] LOW QUALITY PROTEIN: ubiquitin-conjugating enzyme E2 N-like OS=Physeter macrocephalus OX=9755 GN=LOC102973700 PE=3 SV=1
MAGLPFRIIKETQRLLAEPVPSIKAEPDESNTRYFHVVIDEPQDSPFEEGTFKLELFLPEEYPMAASKVRFMTKIYHPNVDNLGRICLDILKDKRSPALXIRTX---IQALLSAPNPDDPLANDVAKQWKTNEAQAIETARAWTRLYAMNNI
>tr|A0A7R8Z6I4|A0A7R8Z6I4_TIMDO/1-151 [subseq from] Hypothetical protein OS=Timema douglasi OX=61478 GN=TDIB3V08_LOCUS4392 PE=3 SV=1
MTALPRRIIKETQRLMQEPVPGISAVPDESNARYFHVIVTGPEDSPFEGGLFKLELFLPEDYPMSAPKVRFITKIYHPNIDRLGRICLDILKDKWSPALQIRTVLLSIQALLSAPNPDDPLANDVAELWKVNEVEAIRNAKEWTRRYAMDN-
>tr|A0A7R9AUS6|A0A7R9AUS6_TIMSH/1-151 [subseq from] Hypothetical protein OS=Timema shepardi OX=629360 GN=TSIB3V08_LOCUS4981 PE=3 SV=1
MTALPRRIIKETQRLMQEPVPGISAVPDESNARYFHVIVTGPEDSPFEGGLFKLELFLPEDYPMSAPKVRFITKIYHPNIDRLGRICLDILKDKWSPALQIRTVLLSIQALLSAPNPDDPLANDVAELWKVNEVEAIRNAKEWTRRYAMDN-
>tr|A0A7R9H098|A0A7R9H098_TIMPO/1-151 [subseq from] Hypothetical protein OS=Timema poppense OX=170557 GN=TPSB3V08_LOCUS4297 PE=3 SV=1
MTALPRRIIKETQRLMQEPVPGISAVPDESNARYFHVIVTGPEDSPFEGGLFKLELFLPEDYPMSAPKVRFITKIYHPNIDRLGRICLDILKDKWSPALQIRTVLLSIQALLSAPNPDDPLANDVAELWKVNEVEAIRNAKEWTRRYAMDN-
>tr|A0A7R9HN00|A0A7R9HN00_9NEOP/1-151 [subseq from] Hypothetical protein OS=Timema monikensis OX=170555 GN=TMSB3V08_LOCUS5085 PE=3 SV=1
MTALPRRIIKETQRLMQEPVPGISAVPDESNARYFHVIVTGPEDSPFEGGLFKLELFLPEDYPMSAPKVRFITKIYHPNIDRLGRICLDILKDKWSPALQIRTVLLSIQALLSAPNPDDPLANDVAELWKVNEVEAIRNAKEWTRRYAMDN-
>tr|A0A7R9HZA6|A0A7R9HZA6_9NEOP/1-151 [subseq from] Hypothetical protein OS=Timema bartmani OX=61472 GN=TBIB3V08_LOCUS3540 PE=3 SV=1
MTALPRRIIKETQRLMQEPVPGISAVPDESNARYFHVIVTGPEDSPFEGGLFKLELFLPEDYPMSAPKVRFITKIYHPNIDRLGRICLDILKDKWSPALQIRTVLLSIQALLSAPNPDDPLANDVAELWKVNEVEAIRNAKEWTRRYAMDN-
>tr|A0A7R9IDG1|A0A7R9IDG1_9NEOP/1-151 [subseq from] Hypothetical protein OS=Timema tahoe OX=61484 GN=TTEB3V08_LOCUS3648 PE=3 SV=1
MTALPRRIIKETQRLMQEPVPGISAVPDESNARYFHVIVTGPEDSPFEGGLFKLELFLPEDYPMSAPKVRFITKIYHPNIDRLGRICLDILKDKWSPALQIRTVLLSIQALLSAPNPDDPLANDVAELWKVNEVEAIRNAKEWTRRYAMDN-
>tr|A0A7R9JH70|A0A7R9JH70_TIMCA/1-151 [subseq from] (California timema) hypothetical protein OS=Timema californicum OX=61474 GN=TCMB3V08_LOCUS11757 PE=3 SV=1
MTALPRRIIKETQRLMQEPVPGISAVPDESNARYFHVIVTGPEDSPFEGGLFKLELFLPEDYPMSAPKVRFITKIYHPNIDRLGRICLDILKDKWSPALQIRTVLLSIQALLSAPNPDDPLANDVAELWKVNEVEAIRNAKEWTRRYAMDN-
>tr|A0A7R9PMI2|A0A7R9PMI2_TIMGE/1-151 [subseq from] Hypothetical protein OS=Timema genevievae OX=629358 GN=TGEB3V08_LOCUS6621 PE=3 SV=1
MTALPRRIIKETQRLMQEPVPGISAVPDESNARYFHVIVTGPEDSPFEGGLFKLELFLPEDYPMSAPKVRFITKIYHPNIDRLGRICLDILKDKWSPALQIRTVLLSIQALLSAPNPDDPLANDVAELWKVNEVEAIRNAKEWTRRYAMDN-
>tr|A0A7R9BT92|A0A7R9BT92_9CRUS/5-154 [subseq from] Hypothetical protein OS=Notodromas monacha OX=399045 GN=NMOB1V02_LOCUS7775 PE=3 SV=1
-AGLPRRIVKETQRLMAEPVPGISAIADESNARYFHVVVAGPDGSPFEGGVFKLELFLPEEYPMSAPKVRFLTKIFHPNVDKLGRICLDILKDKWSPALQIRTVLLSIQALLSAPNPDDPLQNDVAELWKVNEAEALRNAREWTRLYAGGN-
>tr|R7TRE2|R7TRE2_CAPTE/5-151 [subseq from] UBC core domain-containing protein OS=Capitella teleta OX=283909 GN=CAPTEDRAFT_21625 PE=3 SV=1
-GGLPRRIIKETQRLKAEPVPGIEATPDESNARYFHVIVNGPKDSPYEGGTFKLELFLPEEYPMLAPKVRFMTKIYHPNIDKLGRICLDILKEKWSPALQIRTVLLSIQALLSAPNPDDPLANDVAEQWKIDEVRAISTAREWTEKFA----
>tr|A0A1D2NH33|A0A1D2NH33_ORCCI/1-149 [subseq from] Ubiquitin-conjugating enzyme E2 N OS=Orchesella cincta OX=48709 GN=Ocin01_02267 PE=3 SV=1
MAGLPRRIIKETQRLMQEPVPGISAIPDDNNARYFHVVVTGPEGSPFEGGVFKLELFLPEDYPMSAPKVRFITKIYHPNIDKLGRICLDILKDKWSPALQIRTVLLSIQALLSAPNPDDPLANDVAELWKMNEQEAIRNAKEWTRLYAM---
>tr|A0A482XE56|A0A482XE56_LAOST/1-151 [subseq from] Ubiquitin conjugating enzyme E2 OS=Laodelphax striatellus OX=195883 GN=UBC13 PE=2 SV=1
MAALPRRIIKETQRLLQEPVPGISAVPDDANARYFHVIVTGPEDSPFEGGLFKLELFLPEDYPMSAPKVRFITKIYHPNIDRLGRICLDILKDKWSPALQIRTVLLSIQALLSAPNPDDPLANDVAELWKVNEVEAIRNAKEWTRRYAMDN-
>tr|A0A6M2DI41|A0A6M2DI41_9NEOP/1-151 [subseq from] Putative ubiquitin-protein ligase OS=Xenopsylla cheopis OX=163159 PE=3 SV=1
MAALPRRIIKETLRLIQEPVPGISAVPDDSNARYFHVIVAGPEDSPFEGGSFKLELFLPEDYPMSAPKVRFITKIYHPNIDRLGRICLDILKDKWSPALQIRTVLLSIQALLSAPNPDDPLANDVAELWKVNEGEAIRNAKEWTRRYAMEN-
>tr|N6U6Q5|N6U6Q5_DENPD/1-151 [subseq from] UBC core domain-containing protein (Fragment) OS=Dendroctonus ponderosae OX=77166 GN=109540894 PE=3 SV=1
MAALPRRIIKETQRLMQEPVPGISAVPDESNARYFHVIVTGPEDSPFEGGLFKLELFLPEDYPMSAPKVRFITKIYHPNIDRLGRICLDILKEKWSPALQIRTVLLSIQALLSAPNPDDPLANDVAELWKENESEAIRNAKEWTRRYAMDN-
>tr|A0A1J1IGY6|A0A1J1IGY6_9DIPT/1-150 [subseq from] CLUMA_CG012137, isoform A OS=Clunio marinus OX=568069 GN=CLUMA_CG012137 PE=3 SV=1
MAGLPRRIIKETQRLMQEPVPGISAVPEETNARYFHVIVTGPEDSPFEGGIFKLELFLPEDYPMSAPKVRFITKIYHPNIDRLGRICLDILKDKWSPALQIRTVLLSIQALLSAPNPDDPLANDVAELWKVNEAEAIRNAKEWTQRYAME--
>tr|E0W2J0|E0W2J0_PEDHC/22-172 [subseq from] Ubiquitin-conjugating enzyme E2-17 kDa, putative OS=Pediculus humanus subsp. corporis OX=121224 GN=8232820 PE=3 SV=1
MAALPRRIIKETQRLMQEPVPGISAVPDDSNARYFHVIVTGPRDSPFEGGLFKLELFLPEDYPMSAPKVRFITKIYHPNIDRLGRICLDILKDKWSPALQIRTVLLSIQALLSAPNPDDPLANDVAELWKVNESEAIRNAKEWTRRYAMDN-
>tr|A0A672QKB5|A0A672QKB5_SINGR/4-141 [subseq from] Ubiquitin-conjugating enzyme E2 N OS=Sinocyclocheilus grahami OX=75366 GN=LOC107583816 PE=3 SV=1
---LPIRMFKfETQRLLAEPVPGIKAEPDEGNARYFHVVIAGPQDSPFEGGTFKLELFLPEEYPMAAPKVRFMTKIYHPNVDKLGRICLDILKDKWSPALQIRTVLLSIQALLSAPNPDDPLANDVAEQWKTNEAQAIETG------------
>tr|A0A0J7K0U7|A0A0J7K0U7_LASNI/1-151 [subseq from] Ubiquitin-conjugating enzyme e2 n OS=Lasius niger OX=67767 GN=RF55_19078 PE=3 SV=1
MAVLPRRIIKETQRLMQEPVPGISAVPDETNARYFHVIVTGPEDSPFEGGLFKLELFLPEDYPMSAPKVRFITKIYHPNIDRLGRICLDILKDKWSPALQIRTVLLSIQALLSAPNPDDPLANDVAELWKVNESEAIRNAKEWTRRYAMDN-
>tr|A0A026W879|A0A026W879_OOCBI/1-151 [subseq from] Ubiquitin-conjugating enzyme E2 N OS=Ooceraea biroi OX=2015173 GN=DMN91_006938 PE=3 SV=1
MAALPRRIIKETQRLMQEPVPGISAVPDDTNARYFHVIVTGPEDSPFEGGLFKLELFLPEDYPMSAPKVRFITKIYHPNIDRLGRICLDILKDKWSPALQIRTVLLSIQALLSAPNPDDPLANDVAELWKVNESEAIRNAKEWTRRYAMDN-
>tr|A0A0D8XL03|A0A0D8XL03_DICVI/153-298 [subseq from] MANF/CDNF-like protein OS=Dictyocaulus viviparus OX=29172 GN=DICVIV_08770 PE=3 SV=1
--ALPRRIIKETQRLMADPVPGISASPDDNNARYFHVMIAGPQDSPFAGGVFKLELFLPEEYPMAAPKVRFMTKIYHPNIDKLGRICLDILKDKWSPALQIRTVLLSIQALLSAPNPEDPLATDVAEQWKTNETEAIRTAKEWTMQYA----
>tr|A0A0L7R2F7|A0A0L7R2F7_9HYME/1-151 [subseq from] Ubiquitin-conjugating enzyme E2 N OS=Habropoda laboriosa OX=597456 GN=WH47_04603 PE=3 SV=1
MAALPRRIIKETQRLMQEPVPGISAVPDDTNARYFHVIVTGPEDSPFEGGLFKLELFLPEDYPMSAPKVRFITKIYHPNIDRLGRICLDILKDKWSPALQIRTVLLSIQALLSAPNPDDPLANDVAELWKVNESEAIRNAKEWTRRYAMDN-
>tr|A0A0M8ZQK4|A0A0M8ZQK4_9HYME/1-151 [subseq from] Ubiquitin-conjugating enzyme E2 N OS=Melipona quadrifasciata OX=166423 GN=WN51_06497 PE=3 SV=1
MAALPRRIIKETQRLMQEPVPGISAVPDDTNARYFHVIVTGPEDSPFEGGLFKLELFLPEDYPMSAPKVRFITKIYHPNIDRLGRICLDILKDKWSPALQIRTVLLSIQALLSAPNPDDPLANDVAELWKVNESEAIRNAKEWTRRYAMDN-
>tr|A0A151HYB9|A0A151HYB9_9HYME/1-151 [subseq from] Ubiquitin-conjugating enzyme E2 N OS=Atta colombica OX=520822 GN=ALC53_13185 PE=3 SV=1
MAALPRRIIKETQRLMQEPVPGISAVPDDTNARYFHVIVTGPEDSPFEGGLFKLELFLPEDYPMSAPKVRFITKIYHPNIDRLGRICLDILKDKWSPALQIRTVLLSIQALLSAPNPDDPLANDVAELWKVNESEAIRNAKEWTRRYAMDN-
>tr|A0A151IEG3|A0A151IEG3_9HYME/1-151 [subseq from] Ubiquitin-conjugating enzyme E2 N OS=Cyphomyrmex costatus OX=456900 GN=ALC62_10318 PE=3 SV=1
MAALPRRIIKETQRLMQEPVPGISAVPDDTNARYFHVIVTGPEDSPFEGGLFKLELFLPEDYPMSAPKVRFITKIYHPNIDRLGRICLDILKDKWSPALQIRTVLLSIQALLSAPNPDDPLANDVAELWKVNESEAIRNAKEWTRRYAMDN-
>tr|A0A151WXB7|A0A151WXB7_9HYME/1-151 [subseq from] Ubiquitin-conjugating enzyme E2 N OS=Trachymyrmex zeteki OX=64791 GN=ALC60_08416 PE=3 SV=1
MAALPRRIIKETQRLMQEPVPGISAVPDDTNARYFHVIVTGPEDSPFEGGLFKLELFLPEDYPMSAPKVRFITKIYHPNIDRLGRICLDILKDKWSPALQIRTVLLSIQALLSAPNPDDPLANDVAELWKVNESEAIRNAKEWTRRYAMDN-
>tr|A0A154PKP5|A0A154PKP5_DUFNO/1-151 [subseq from] Ubiquitin-conjugating enzyme E2 N OS=Dufourea novaeangliae OX=178035 GN=WN55_03124 PE=3 SV=1
MAALPRRIIKETQRLMQEPVPGISAVPDDTNARYFHVIVTGPEDSPFEGGLFKLELFLPEDYPMSAPKVRFITKIYHPNIDRLGRICLDILKDKWSPALQIRTVLLSIQALLSAPNPDDPLANDVAELWKVNESEAIRNAKEWTRRYAMDN-
>tr|A0A158NSE8|A0A158NSE8_ATTCE/1-151 [subseq from] UBC core domain-containing protein OS=Atta cephalotes OX=12957 GN=105623684 PE=3 SV=1
MAALPRRIIKETQRLMQEPVPGISAVPDDTNARYFHVIVTGPEDSPFEGGLFKLELFLPEDYPMSAPKVRFITKIYHPNIDRLGRICLDILKDKWSPALQIRTVLLSIQALLSAPNPDDPLANDVAELWKVNESEAIRNAKEWTRRYAMDN-
>tr|A0A2A3E6A5|A0A2A3E6A5_APICC/1-151 [subseq from] Ubiquitin-conjugating enzyme E2 N OS=Apis cerana cerana OX=94128 GN=APICC_00764 PE=3 SV=1
MAALPRRIIKETQRLMQEPVPGISAVPDDTNARYFHVIVTGPEDSPFEGGLFKLELFLPEDYPMSAPKVRFITKIYHPNIDRLGRICLDILKDKWSPALQIRTVLLSIQALLSAPNPDDPLANDVAELWKVNESEAIRNAKEWTRRYAMDN-
>tr|A0A4S2KV81|A0A4S2KV81_9HYME/1-151 [subseq from] Ubiquitin-conjugating enzyme E2 N OS=Temnothorax longispinosus OX=300112 GN=DBV15_03549 PE=3 SV=1
MAALPRRIIKETQRLMQEPVPGISAVPDDTNARYFHVIVTGPEDSPFEGGLFKLELFLPEDYPMSAPKVRFITKIYHPNIDRLGRICLDILKDKWSPALQIRTVLLSIQALLSAPNPDDPLANDVAELWKVNESEAIRNAKEWTRRYAMDN-
>tr|A0A5S6R5I8|A0A5S6R5I8_TRIMR/7-153 [subseq from] UBC core domain-containing protein OS=Trichuris muris OX=70415 PE=3 SV=1
--SLPRRIIKETQRLMQEPVPGISAVPDEKNARYFHVVVAGPQGSPFEGGLFKLELFLPEEYPMAAPKVRFMTKIYHPNIDKLGRICLDILKDKWSPALQIRTVLLSVQALLSAPNPEDPLAADVAEQWKNNEAEALRIAKEWTRMYAS---
>tr|A0A6I9WEK6|A0A6I9WEK6_9HYME/1-151 [subseq from] ubiquitin-conjugating enzyme E2 N OS=Pogonomyrmex barbatus OX=144034 GN=LOC105429570 PE=3 SV=1
MAALPRRIIKETQRLMQEPVPGISAVPDDTNARYFHVIVTGPEDSPFEGGLFKLELFLPEDYPMSAPKVRFITKIYHPNIDRLGRICLDILKDKWSPALQIRTVLLSIQALLSAPNPDDPLANDVAELWKVNESEAIRNAKEWTRRYAMDN-
>tr|A0A6J1Q0J1|A0A6J1Q0J1_9HYME/1-151 [subseq from] ubiquitin-conjugating enzyme E2 N OS=Temnothorax curvispinosus OX=300111 GN=LOC112457015 PE=3 SV=1
MAALPRRIIKETQRLMQEPVPGISAVPDDTNARYFHVIVTGPEDSPFEGGLFKLELFLPEDYPMSAPKVRFITKIYHPNIDRLGRICLDILKDKWSPALQIRTVLLSIQALLSAPNPDDPLANDVAELWKVNESEAIRNAKEWTRRYAMDN-
>tr|A0A6J3K8J7|A0A6J3K8J7_9HYME/1-151 [subseq from] ubiquitin-conjugating enzyme E2 N OS=Bombus vosnesenskii OX=207650 GN=LOC117232824 PE=3 SV=1
MAALPRRIIKETQRLMQEPVPGISAVPDDTNARYFHVIVTGPEDSPFEGGLFKLELFLPEDYPMSAPKVRFITKIYHPNIDRLGRICLDILKDKWSPALQIRTVLLSIQALLSAPNPDDPLANDVAELWKVNESEAIRNAKEWTRRYAMDN-
>tr|A0A6P3DTL4|A0A6P3DTL4_BOMIM/1-151 [subseq from] ubiquitin-conjugating enzyme E2 N OS=Bombus impatiens OX=132113 GN=LOC100748002 PE=3 SV=1
MAALPRRIIKETQRLMQEPVPGISAVPDDTNARYFHVIVTGPEDSPFEGGLFKLELFLPEDYPMSAPKVRFITKIYHPNIDRLGRICLDILKDKWSPALQIRTVLLSIQALLSAPNPDDPLANDVAELWKVNESEAIRNAKEWTRRYAMDN-
>tr|A0A6P3U3N9|A0A6P3U3N9_BOMTE/1-151 [subseq from] ubiquitin-conjugating enzyme E2 N OS=Bombus terrestris OX=30195 GN=LOC100647067 PE=3 SV=1
MAALPRRIIKETQRLMQEPVPGISAVPDDTNARYFHVIVTGPEDSPFEGGLFKLELFLPEDYPMSAPKVRFITKIYHPNIDRLGRICLDILKDKWSPALQIRTVLLSIQALLSAPNPDDPLANDVAELWKVNESEAIRNAKEWTRRYAMDN-
>tr|A0A6P3WRL9|A0A6P3WRL9_DINQU/1-151 [subseq from] ubiquitin-conjugating enzyme E2 N OS=Dinoponera quadriceps OX=609295 GN=LOC106741217 PE=3 SV=1
MAALPRRIIKETQRLMQEPVPGISAVPDDTNARYFHVIVTGPEDSPFEGGLFKLELFLPEDYPMSAPKVRFITKIYHPNIDRLGRICLDILKDKWSPALQIRTVLLSIQALLSAPNPDDPLANDVAELWKVNESEAIRNAKEWTRRYAMDN-
>tr|A0A6P8NDV3|A0A6P8NDV3_9HYME/1-151 [subseq from] ubiquitin-conjugating enzyme E2 N OS=Bombus bifarius OX=103933 GN=LOC117216603 PE=3 SV=1
MAALPRRIIKETQRLMQEPVPGISAVPDDTNARYFHVIVTGPEDSPFEGGLFKLELFLPEDYPMSAPKVRFITKIYHPNIDRLGRICLDILKDKWSPALQIRTVLLSIQALLSAPNPDDPLANDVAELWKVNESEAIRNAKEWTRRYAMDN-
>tr|A0A6V7GXT9|A0A6V7GXT9_9HYME/1-151 [subseq from] UBC core domain-containing protein OS=Heterotrigona itama OX=395501 GN=MHI_LOCUS238189 PE=3 SV=1
MAALPRRIIKETQRLMQEPVPGISAVPDDTNARYFHVIVTGPEDSPFEGGLFKLELFLPEDYPMSAPKVRFITKIYHPNIDRLGRICLDILKDKWSPALQIRTVLLSIQALLSAPNPDDPLANDVAELWKVNESEAIRNAKEWTRRYAMDN-
>tr|A0A7M7R6W6|A0A7M7R6W6_APIME/1-151 [subseq from] UBC core domain-containing protein OS=Apis mellifera OX=7460 GN=409386 PE=3 SV=1
MAALPRRIIKETQRLMQEPVPGISAVPDDTNARYFHVIVTGPEDSPFEGGLFKLELFLPEDYPMSAPKVRFITKIYHPNIDRLGRICLDILKDKWSPALQIRTVLLSIQALLSAPNPDDPLANDVAELWKVNESEAIRNAKEWTRRYAMDN-
>tr|A0A833RXT1|A0A833RXT1_9HYME/1-151 [subseq from] Uncharacterized protein OS=Frieseomelitta varia OX=561572 GN=E2986_09535 PE=4 SV=1
MAALPRRIIKETQRLMQEPVPGISAVPDDTNARYFHVIVTGPEDSPFEGGLFKLELFLPEDYPMSAPKVRFITKIYHPNIDRLGRICLDILKDKWSPALQIRTVLLSIQALLSAPNPDDPLANDVAELWKVNESEAIRNAKEWTRRYAMDN-
>tr|A0A834KR13|A0A834KR13_VESVU/1-151 [subseq from] Uncharacterized protein OS=Vespula vulgaris OX=7454 GN=HZH66_003153 PE=4 SV=1
MAALPRRIIKETQRLMQEPVPGISAVPDDTNARYFHVIVTGPEDSPFEGGLFKLELFLPEDYPMSAPKVRFITKIYHPNIDRLGRICLDILKDKWSPALQIRTVLLSIQALLSAPNPDDPLANDVAELWKVNESEAIRNAKEWTRRYAMDN-
>tr|A0A834NP97|A0A834NP97_VESGE/1-151 [subseq from] Uncharacterized protein OS=Vespula germanica OX=30212 GN=HZH68_003504 PE=4 SV=1
MAALPRRIIKETQRLMQEPVPGISAVPDDTNARYFHVIVTGPEDSPFEGGLFKLELFLPEDYPMSAPKVRFITKIYHPNIDRLGRICLDILKDKWSPALQIRTVLLSIQALLSAPNPDDPLANDVAELWKVNESEAIRNAKEWTRRYAMDN-
>tr|A0A834UFI5|A0A834UFI5_VESPE/1-151 [subseq from] Uncharacterized protein OS=Vespula pensylvanica OX=30213 GN=H0235_003888 PE=4 SV=1
MAALPRRIIKETQRLMQEPVPGISAVPDDTNARYFHVIVTGPEDSPFEGGLFKLELFLPEDYPMSAPKVRFITKIYHPNIDRLGRICLDILKDKWSPALQIRTVLLSIQALLSAPNPDDPLANDVAELWKVNESEAIRNAKEWTRRYAMDN-
>tr|D2HHY0|D2HHY0_AILME/2-132 [subseq from] UBC core domain-containing protein (Fragment) OS=Ailuropoda melanoleuca OX=9646 GN=PANDA_010749 PE=3 SV=1
--------LQETQRLLAEPVPGIKAEPDESNARYFHVVIAGPQDSPFEGGTFKLELFLPEEYPMAAPKVRFMTKIYHPNVDKLGRICLDILKDKWSPALQIRTVLLSIQALLSAPNPDDPLANDVAEQWKTNEAQAIET-------------
>tr|E2AX53|E2AX53_CAMFO/1-151 [subseq from] Ubiquitin-conjugating enzyme E2 N OS=Camponotus floridanus OX=104421 GN=EAG_01756 PE=3 SV=1
MAALPRRIIKETQRLMQEPVPGISAVPDDTNARYFHVIVTGPEDSPFEGGLFKLELFLPEDYPMSAPKVRFITKIYHPNIDRLGRICLDILKDKWSPALQIRTVLLSIQALLSAPNPDDPLANDVAELWKVNESEAIRNAKEWTRRYAMDN-
>tr|E2B9H8|E2B9H8_HARSA/1-151 [subseq from] Ubiquitin-conjugating enzyme E2 N OS=Harpegnathos saltator OX=610380 GN=EAI_09498 PE=3 SV=1
MAALPRRIIKETQRLMQEPVPGISAVPDDTNARYFHVIVTGPEDSPFEGGLFKLELFLPEDYPMSAPKVRFITKIYHPNIDRLGRICLDILKDKWSPALQIRTVLLSIQALLSAPNPDDPLANDVAELWKVNESEAIRNAKEWTRRYAMDN-
>tr|E9IKM7|E9IKM7_SOLIN/1-151 [subseq from] UBC core domain-containing protein (Fragment) OS=Solenopsis invicta OX=13686 GN=SINV_05895 PE=3 SV=1
MAALPRRIIKETQRLMQEPVPGISAVPDDTNARYFHVIVTGPEDSPFEGGLFKLELFLPEDYPMSAPKVRFITKIYHPNIDRLGRICLDILKDKWSPALQIRTVLLSIQALLSAPNPDDPLANDVAELWKVNESEAIRNAKEWTRRYAMDN-
>tr|G5BRQ5|G5BRQ5_HETGA/1-146 [subseq from] Ubiquitin-conjugating enzyme E2 N OS=Heterocephalus glaber OX=10181 GN=GW7_02417 PE=3 SV=1
MAGLPRRIIKETQRLLAEPVPGIKAEPDESNTCYFHVVIAGPQDSPFEGGTFKLELFHPEEYTMAAPKVHFMTKIYHPNVDKLGRICLDSLKDKWSPALQICTVLLLIQALLSAPDPDDPPANDVAKQWKTSEAQAVETARAWIRL------
>tr|V9ICY9|V9ICY9_APICE/1-151 [subseq from] Ubiquitin-conjugating enzyme E2 N OS=Apis cerana OX=7461 GN=ACCB01113.1 PE=2 SV=1
MAALPRRIIKETQRLMQEPVPGISAVPDDTNARYFHVIVTGPEDSPFEGGLFKLELFLPEDYPMSAPKVRFITKIYHPNIDRLGRICLDILKDKWSPALQIRTVLLSIQALLSAPNPDDPLANDVAELWKVNESEAIRNAKEWTRRYAMDN-
>tr|A0A016W4S0|A0A016W4S0_9BILA/4-151 [subseq from] UBC core domain-containing protein OS=Ancylostoma ceylanicum OX=53326 GN=Acey_s0001.g467 PE=3 SV=1
--ALPRRIIKETQRLMADPVPGISASPDDNNARYFHVMIAGPQDSPFAGGVFKLELFLPEEYPMAAPKVRFMTKIYHPNIDKLGRICLDILKDKWSPALQIRTVLLSIQALLSAPNPEDPLATDVAEQWKTNETEAIRTAKEWTLQYARD--
>tr|A0A016W6F0|A0A016W6F0_9BILA/4-151 [subseq from] UBC core domain-containing protein OS=Ancylostoma ceylanicum OX=53326 GN=Acey_s0001.g467 PE=3 SV=1
--ALPRRIIKETQRLMADPVPGISASPDDNNARYFHVMIAGPQDSPFAGGVFKLELFLPEEYPMAAPKVRFMTKIYHPNIDKLGRICLDILKDKWSPALQIRTVLLSIQALLSAPNPEDPLATDVAEQWKTNETEAIRTAKEWTLQYARD--
>tr|A0A1L8DT45|A0A1L8DT45_9DIPT/1-148 [subseq from] Putative ubiquitin-protein ligase OS=Nyssomyia neivai OX=330878 PE=3 SV=1
---MPRRIIKETQRLLQEPVPGISAVPDESNARYFHVIVTGPEDSPFEGGLFKLELFLPEDYPMSAPKVRFITKIYHPNIDRLGRICLDILKDKWSPALQIRTVLLSIQALLSAPNPDDPLANDVAELWKVNEAEAIRNAREWTQRYAMDN-
>tr|A0A6P5INT9|A0A6P5INT9_PHACI/2-151 [subseq from] ubiquitin-conjugating enzyme E2 N-like isoform X1 OS=Phascolarctos cinereus OX=38626 GN=LOC110193233 PE=3 SV=1
-SRLSHRIVKEIQSLLTESVPGIKAEPDEINSRHFHVVIAGPQDSPFEGGTFKLELFLPEEYPMTPPKVRFITKIYHPNVDKLGRICLDILKDKWSPALQILTVLLSIQALLSAPNPDDPLANDVAEKWKNDEAQAIETAREWTRLYAMKS-
>tr|A0A7L2QYJ1|A0A7L2QYJ1_9PASS/1-133 [subseq from] UBE2N enzyme (Fragment) OS=Oxylabes madagascariensis OX=98144 GN=Ube2n PE=3 SV=1
----------ETQRLLAEPVPGIKAEPDESNARYFHVVIAGPQDSPFEGGTFKLELFLPEEYPMAAPKVRFMTKIYHPNVDKLGRICLDILKDKWSPALQIRTVLLSIQALLSAPNPDDPLANDVAEQWKTNEAQAIETGEVS---------
>tr|C8CCM9|C8CCM9_APLCA/1-152 [subseq from] Ubiquitin-conjugating enzyme E2N OS=Aplysia californica OX=6500 PE=2 SV=1
MAGLPRRIIKETQRLMAEPVAGITAIPDESNARYXHVVVAGPSQSPYEGGLFKLELFLPEEYPMSAPKVRFMTKIYHPNIDKLGRICLDILKDKWSPALQIRTVLLSIQALLSAPNPDDPLENNVAEHWKTNEKSAIDQARQWTQLYAKSNV
>tr|S9WAS1|S9WAS1_CAMFR/2-132 [subseq from] UBC core domain-containing protein OS=Camelus ferus OX=419612 GN=CB1_002920001 PE=3 SV=1
---------EETQRLLAEPVPGIKAEPDESNARYFHVVIAGPQDSPFEGGTFKLELFLPEEYPMAAPKVRFMTKIYHPNVDKLGRICLDILKDKWSPALQIRTVLLSIQALLSAPNPDDPLANDVAEQWKTNEAQAIETG------------
>tr|A0A226MNL5|A0A226MNL5_CALSU/40-171 [subseq from] UBC core domain-containing protein OS=Callipepla squamata OX=9009 GN=ASZ78_003781 PE=3 SV=1
---------EETQRLLAEPVPGIKAEPDESNARYFHVVIAGPQDSPFEGGTFKLELFLPEEYPMAAPKVRFMTKIYHPNVDKLGRICLDILKDKWSPALQIRTVLLSIQALLSAPNPDDPLANDVAEQWKTNEAQAIETEK-----------
>tr|A0A4W4EPE3|A0A4W4EPE3_ELEEL/6-138 [subseq from] UBC core domain-containing protein OS=Electrophorus electricus OX=8005 GN=ube2n PE=3 SV=1
--------MRETQRLLAEPVPGIKAEPDEGNARYFHVVIAGPQDSPFEGGTFKLELFLPEEYPMAAPKVRFMTKIYHPNVDKLGRICLDILKDKWSPALQIRTVLLSIQALLSAPNPDDPLANDVAEQWKTNEAQAIETGG-----------
>tr|A0A821XQY0|A0A821XQY0_9NEOP/1-151 [subseq from] Hypothetical protein OS=Pieris macdunnoughi OX=345717 GN=PMACD_LOCUS15627 PE=4 SV=1
MAALPRRIIKETQRLMQEPVPGISAVPSESNARYFHVIVTGPEDSPFEGGLFKLELFLPEDYPMSAPKVRFITKIYHPNIDRLGRICLDILKDKWSPALQIRTVLLSIQALLSAPNPDDPLANDVAELWKVNESEAIRNAKDWTRRYAMDN-
>tr|K1Q7E4|K1Q7E4_CRAGI/1-141 [subseq from] Ubiquitin-conjugating enzyme E2 N OS=Crassostrea gigas OX=29159 GN=CGI_10014861 PE=3 SV=1
MAGLPRRIIKETQRLLQEPVPGIQALPDESNARYFHVIVAGPAESPYEGGTFKLELFLPEEYPMSAPKVRFMTKIYHPNIDKLGRICLDILKDKWSPALQIRTVLLSIQALLSAPNPDDPLANDVAEQWKVNESQAIQTGK-----------
>tr|T1RTE4|T1RTE4_RETFL/2-149 [subseq from] Ubiquitin conjugating enzyme (Fragment) OS=Reticulitermes flavipes OX=36989 PE=2 SV=1
---LPRRIIKETQRLMQEPVPGISAVPDDSNARYFHVIVTGPEDSPFEGGLFKLELFLPEDYPMSAPKVRFITKIYHPNIDRLGRICLDILKDKWSPALQIRTVLLSIQALLSAPNPDDPLANDVAELWKVNEAEAIRNAKEWTRRYAMDN-
>tr|A0A673NAU5|A0A673NAU5_9TELE/3-138 [subseq from] Ubiquitin-conjugating enzyme E2 N OS=Sinocyclocheilus rhinocerous OX=307959 GN=LOC107707098 PE=3 SV=1
------RLPRETQRLLAEPVPGIRAEPDEGNARYFHVVIAGPQDSPFEGGTFKLELFLPEEYPMAAPKVRFMTKIYHPNVDKLGRICLDILKDKWSPALQIRTVLLSIQALLSAPNPDDPLANDVAEQWKSNEAQAIETASL----------
>tr|A0A7M4FS21|A0A7M4FS21_CROPO/167-302 [subseq from] Ubiquitin conjugating enzyme E2 N OS=Crocodylus porosus OX=8502 GN=UBE2N PE=3 SV=1
-----RKYREETQRLLAEPVPGIKAEPDESNARYFHVVIAGPQDSPFEGGTFKLELFLPEEYPMAAPKVRFMTKIYHPNVDKLGRICLDILKDKWSPALQIRTVLLSIQALLSAPNPDDPLANDVAEQWKTNEAQAIETGD-----------
>tr|A0A1D2N6A8|A0A1D2N6A8_ORCCI/1-151 [subseq from] Ubiquitin-conjugating enzyme E2 N OS=Orchesella cincta OX=48709 GN=Ocin01_05898 PE=3 SV=1
MAALPRRIIKETQRLMQEPVPGISAIPDDNNARYFHVVVAGPEGSPFEGGVFKLELFLPEDYPMSAPKVRFITKIYHPNIDKLGRICLDILKDKWSPALQIRTVLLSIQALLSAPNPDDPLANDVAELWKMNEQEAIRNAKEWTRMYALGN-
>tr|A0A480DLH8|A0A480DLH8_PIG/1-152 [subseq from] Ubiquitin-conjugating enzyme E2 N-like OS=Sus scrofa OX=9823 PE=3 SV=1
MARLPFRIKKETQWLLKEPIPGIKAEPDETNAHYFHVVIDGPQDSPFEGGTFKLELFVPEEYPIKPPKARFVTKIYHPNIDKLGRICLDILKENWSPALQIRTVLLSIQALLGDPNPDDPLAYDVAKQWKTNKAQAIETARAWTRLYAMNNV
>tr|A0A673MR26|A0A673MR26_9TELE/4-139 [subseq from] Ubiquitin-conjugating enzyme E2 N OS=Sinocyclocheilus rhinocerous OX=307959 GN=LOC107740244 PE=3 SV=1
---LPIRM-FETQRLLAEPVPGIKAEPDEGNARYFHVVIAGPQDSPFEGGTFKLELFLPEEYPMAAPKVRFMTKIYHPNVDKLGRICLDILKDKWSPALQIRTVLLSIQALLSAPNPDDPLANDVAEQWKTNEAQAIETG------------
>tr|G3HS88|G3HS88_CRIGR/1-131 [subseq from] Ubiquitin-conjugating enzyme E2 N (Fragment) OS=Cricetulus griseus OX=10029 GN=I79_013714 PE=3 SV=1
----------ETQRLLAEPVPGIKAEPDESNARYFHVVIAGPQDSPFEGGTFKLELFLPEEYPMAAPKVRFMTKIYHPNVDKLGRICLDILKDKWSPALQIRTVLLSIQALLSAPNPDDPLANDVAEQWKTNEAQAIETAP-----------
>tr|A0A2H8TI42|A0A2H8TI42_9HEMI/1-151 [subseq from] Ubiquitin-conjugating enzyme E2 N OS=Melanaphis sacchari OX=742174 GN=ben_0 PE=3 SV=1
MSVLPRRILKETQRLMQEPVPGISAKPDEGNARYFHVKVTGPEDSPFEGGLFKLELFLPEDYPMSAPKVRFITKIYHPNIDRLGRICLDILKDKWSPALQIRTVLLSIQALLSAPNPDDPLANDVAEQWKVNEIEAIRNAKEWTRLYATEN-
>tr|A0A852J9U7|A0A852J9U7_9PICI/1-131 [subseq from] UBE2N enzyme (Fragment) OS=Tricholaema leucomelas OX=240729 GN=Ube2n PE=4 SV=1
----------ETQRLLAEPVPGIKAEPDESNARYFHVVIAGPQDSPFEGGTFKLELFLPEEYPMAAPKVRFMTKIYHPNVDKLGRICLDILKDKWSPALQIRTVLLSIQALLSAPNPDDPLANDVAEQWKTNEAQAIETGD-----------
>tr|A0A0K8TP38|A0A0K8TP38_TABBR/1-151 [subseq from] Putative ubiquitin-protein ligase OS=Tabanus bromius OX=304241 PE=2 SV=1
MAALPRRIIKETQRLLQEPVPGISAVPDEQNARYFHVIVTGPEDSPFERGLFKLELFLPEDYPMSAPKVRFITKIYHPNIDRLGRICLDILKDKWSPALQIRTVLLSIQALLSAPNPDDPLANDVAELWKVNEAEAIRNAREWTQRYAMDN-
>tr|A0A2R7WF44|A0A2R7WF44_ONCFA/1-151 [subseq from] Bendless OS=Oncopeltus fasciatus OX=7536 GN=OFAS_OFAS010600 PE=3 SV=1
MVSLPRRIIKETQRLLQEPVPGISAVPDDSNARYFHVIVTGPDDSPFEGGLFKLELFLPEDYPMSAPKVRFVTKIYHPNIDRLGRICLDILKDKWSPALQIRTVLLSIQALLSAPNPDDPLANDVAELWKVDEAEAIRNAKEWTRRYAMDN-
>tr|A0A1J1IM03|A0A1J1IM03_9DIPT/1-150 [subseq from] CLUMA_CG012816, isoform A OS=Clunio marinus OX=568069 GN=CLUMA_CG012816 PE=3 SV=1
MAALPRRIIKETQRLMQEPVPGISAVPDESNARYFHVIVTGPEDSPFEGGLFKLELFLPEDYPMSAPKVRFITKIYHPNIDRLGRICLDILKDKWSPALQIRTVLLSIQALLSAPNPDDPLANDVAELWKVNEVEAIRNAKEWTQRYAME--
>tr|A0A0N5CMV2|A0A0N5CMV2_THECL/4-150 [subseq from] UBC core domain-containing protein OS=Thelazia callipaeda OX=103827 GN=TCLT_LOCUS1493 PE=3 SV=1
--PLPRRITKETQRLIADPVPGISAVPDEGNARYFHVVIAGPEGSPFAGGIFKLELFLPEEYPMAAPKVRFMTKIYHPNIDKLGRICLDILKDKWSPALQIRTVLLSIQALLSAPNPDDPLATDVAEQWKNNESDAIRTAQEWTRIYAT---
>tr|A0A7L3W5U5|A0A7L3W5U5_9GRUI/1-130 [subseq from] UBE2N enzyme (Fragment) OS=Atlantisia rogersi OX=2478892 GN=Ube2n PE=3 SV=1
----------ETQRLLAEPVPGIKAEPDESNARYFHVVIAGPQDSPFEGGTFKLELFLPEEYPMAAPKVRFMTKIYHPNVDKLGRICLDILKDKWSPALQIRTVLLSIQALLSAPNPDDPLANDVAEQWKTNEAQAIETG------------
>tr|A0A667X907|A0A667X907_9TELE/1-144 [subseq from] Ubiquitin-conjugating enzyme E2 N-like OS=Myripristis murdjan OX=586833 GN=LOC115355075 PE=3 SV=1
LAGLQEEVIVETQRLLAEPVPGITAKPDETNARYFHVVIAGPQDSPFEGGTFKLELFLPEEYPMAAPKVRFMTKIYHPNVDKLGRICLDILKDKWSPALQIRTVLLSIQALLSAPNPDDPLANDVAEQWKKNEGQAIETGEITT--------
>tr|A0A183EGG4|A0A183EGG4_9BILA/4-152 [subseq from] UBIQUITIN_CONJUGAT_2 domain-containing protein OS=Gongylonema pulchrum OX=637853 GN=GPUH_LOCUS20055 PE=3 SV=1
--ALPRRITKETQRLMADPVPGISAVPDDKNARYFHVIIAGPEGSPFAGGVFKLELFLPEEYPMAAPKVRFMTKIYHPNIDKLGRICLDILKDKWSPALQIRTVLLSIQALLSAPNPDDPLATDVAEQWKNNESDAIRTAQEWTRIYATGN-
>tr|A0A6J0BNM7|A0A6J0BNM7_NEOLC/1-151 [subseq from] ubiquitin-conjugating enzyme E2 N isoform X2 OS=Neodiprion lecontei OX=441921 GN=LOC107221671 PE=3 SV=1
MADLPRRIIKETQRLMQEPVPGISAVPDDANARYFHVIVTGPEDSPFEGGLFKLELFLPEDYPMSAPKVRFITKIYHPNIDRLGRICLDILKDKWSPALQIRTVLLSIQALLSAPNPDDPLANDVAELWKINEGEAIRNAKEWTRRYAMDN-
>tr|A0A195ES24|A0A195ES24_9HYME/1-151 [subseq from] Ubiquitin-conjugating enzyme E2 N OS=Trachymyrmex septentrionalis OX=34720 GN=ALC56_14867 PE=3 SV=1
MAALPRRIIKETQRLMQEPVPGISAVPDDTNARYFHVIVTGPEDSPFEGGLFKLELFLPEDYPMSAPKVRFITKIYHPNIDRLGRICLDILKDKWSPALQIRTVLLSIQALLSAPNPDDPLANDVADLWKVNESEAIRNAKEWTRRYAMDN-
>tr|M7BFD2|M7BFD2_CHEMY/1-130 [subseq from] Ubiquitin-conjugating enzyme E2 N (Fragment) OS=Chelonia mydas OX=8469 GN=UY3_16014 PE=3 SV=1
----------ETQRLLAEPVPGIKAEPDESNARYFHVVIAGPQDSPFEGGTFKLELFLPEEYPMAAPKVRFMTKIYHPNVDKLGRICLDILKDKWSPALQIRTVLLSIQALLSAPNPDDPLANDVAEQWKTNEAQAIETV------------
>tr|A0A0N0PBU7|A0A0N0PBU7_PAPMA/1-151 [subseq from] Ubiquitin-conjugating enzyme E2 N OS=Papilio machaon OX=76193 GN=RR48_02111 PE=3 SV=1
MAALPRRIIKETQRLMQEPVPGISAVPSETNARYFHVIVTGPEDSPFEGGLFKLELFLPEDYPMSAPKVRFITKIYHPNIDRLGRICLDILKDKWSPALQIRTVLLSIQALLSAPNPDDPLANDVAELWKVNESEAIRNAKEWTRRYAMDN-
>tr|A0A1E1WS29|A0A1E1WS29_PECGO/1-151 [subseq from] UBC core domain-containing protein OS=Pectinophora gossypiella OX=13191 GN=g.18408 PE=3 SV=1
MAALPRRIIKETQRLMQEPVPGISAVPSETNARYFHVIVTGPEDSPFEGGLFKLELFLPEDYPMSAPKVRFITKIYHPNIDRLGRICLDILKDKWSPALQIRTVLLSIQALLSAPNPDDPLANDVAELWKVNESEAIRNAKEWTRRYAMDN-
>tr|A0A232FDW7|A0A232FDW7_9HYME/1-150 [subseq from] UBC core domain-containing protein OS=Trichomalopsis sarcophagae OX=543379 GN=TSAR_004562 PE=3 SV=1
MAALPRRIIKETQRLMQEPVPGISAVPDDTNARYFHVIVTGPEDSPFEGGLFKLELFLPEDYPMSAPKVRFITKIYHPNIDRLGRICLDILKDKWSPALQIRTVLLSIQALLSAPNPDDPLANDVAELWKVNESEAIRNAKEWTRRYAMT--
>tr|A0A2A4J7D2|A0A2A4J7D2_HELVI/1-151 [subseq from] UBC core domain-containing protein OS=Heliothis virescens OX=7102 GN=B5V51_5873 PE=3 SV=1
MAALPRRIIKETQRLMQEPVPGISAVPSETNARYFHVIVTGPEDSPFEGGLFKLELFLPEDYPMSAPKVRFITKIYHPNIDRLGRICLDILKDKWSPALQIRTVLLSIQALLSAPNPDDPLANDVAELWKVNESEAIRNAKEWTRRYAMDN-
>tr|A0A2H1W6K4|A0A2H1W6K4_SPOFR/1-151 [subseq from] SFRICE_005406 OS=Spodoptera frugiperda OX=7108 GN=SFRICE_005406 PE=3 SV=1
MAALPRRIIKETQRLMQEPVPGISAVPSETNARYFHVIVTGPEDSPFEGGLFKLELFLPEDYPMSAPKVRFITKIYHPNIDRLGRICLDILKDKWSPALQIRTVLLSIQALLSAPNPDDPLANDVAELWKVNESEAIRNAKEWTRRYAMDN-
>tr|A0A2W1BVF9|A0A2W1BVF9_HELAM/1-151 [subseq from] UBC core domain-containing protein OS=Helicoverpa armigera OX=29058 GN=HaOG204404 PE=3 SV=1
MAALPRRIIKETQRLMQEPVPGISAVPSETNARYFHVIVTGPEDSPFEGGLFKLELFLPEDYPMSAPKVRFITKIYHPNIDRLGRICLDILKDKWSPALQIRTVLLSIQALLSAPNPDDPLANDVAELWKVNESEAIRNAKEWTRRYAMDN-
>tr|A0A212FG39|A0A212FG39_DANPL/1-151 [subseq from] Ubiquitin conjugating enzyme E2 OS=Danaus plexippus plexippus OX=278856 GN=LOC116779077 PE=3 SV=1
MAALPRRIIKETQRLMQEPVPGISAVPSENNARYFHVIVTGPEDSPFEGGLFKLELFLPEDYPMSAPKVRFITKIYHPNIDRLGRICLDILKDKWSPALQIRTVLLSIQALLSAPNPDDPLANDVAELWKVNESEAIRNAKEWTRRYAMDN-
>tr|A0A4C1W4X5|A0A4C1W4X5_EUMVA/1-151 [subseq from] Ubiquitin-conjugating enzyme E2 N OS=Eumeta variegata OX=151549 GN=ben PE=3 SV=1
MAALPRRIIKETQRLMQEPVPGISAVPSETNARYFHVIVTGPEDSPFEGGLFKLELFLPEDYPMSAPKVRFITKIYHPNIDRLGRICLDILKDKWSPALQIRTVLLSIQALLSAPNPDDPLANDVAELWKVNESEAIRNAKEWTRRYAMDN-
>tr|A0A673MNF3|A0A673MNF3_9TELE/6-136 [subseq from] Ubiquitin-conjugating enzyme E2 N OS=Sinocyclocheilus rhinocerous OX=307959 GN=LOC107740244 PE=3 SV=1
---------QETQRLLAEPVPGIKAEPDEGNARYFHVVIAGPQDSPFEGGTFKLELFLPEEYPMAAPKVRFMTKIYHPNVDKLGRICLDILKDKWSPALQIRTVLLSIQALLSAPNPDDPLANDVAEQWKTNEAQAIETG------------
>tr|A0A6J1MZH7|A0A6J1MZH7_BICAN/1-151 [subseq from] ubiquitin-conjugating enzyme E2 N OS=Bicyclus anynana OX=110368 GN=LOC112044388 PE=3 SV=1
MAALPRRIIKETQRLMQEPVPGISAVPSENNARYFHVIVTGPEDSPFEGGLFKLELFLPEDYPMSAPKVRFITKIYHPNIDRLGRICLDILKDKWSPALQIRTVLLSIQALLSAPNPDDPLANDVAELWKVNESEAIRNAKEWTRRYAMDN-
>tr|A0A6J2JTD8|A0A6J2JTD8_BOMMA/1-151 [subseq from] ubiquitin-conjugating enzyme E2 N OS=Bombyx mandarina OX=7092 GN=LOC114244015 PE=3 SV=1
MAALPRRIIKETQRLMQEPVPGISAVPSETNARYFHVIVTGPEDSPFEGGLFKLELFLPEDYPMSAPKVRFITKIYHPNIDRLGRICLDILKDKWSPALQIRTVLLSIQALLSAPNPDDPLANDVAELWKVNESEAIRNAKEWTRRYAMDN-
>tr|A0A7M7TBU3|A0A7M7TBU3_NASVI/1-150 [subseq from] UBC core domain-containing protein OS=Nasonia vitripennis OX=7425 GN=100115951 PE=3 SV=1
MAALPRRIIKETQRLMQEPVPGISAVPDDTNARYFHVIVTGPEDSPFEGGLFKLELFLPEDYPMSAPKVRFITKIYHPNIDRLGRICLDILKDKWSPALQIRTVLLSIQALLSAPNPDDPLANDVAELWKVNESEAIRNAKEWTRRYAMT--
>tr|A0A835GLE5|A0A835GLE5_SPOEX/1-151 [subseq from] Uncharacterized protein OS=Spodoptera exigua OX=7107 GN=HW555_003491 PE=4 SV=1
MAALPRRIIKETQRLMQEPVPGISAVPSETNARYFHVIVTGPEDSPFEGGLFKLELFLPEDYPMSAPKVRFITKIYHPNIDRLGRICLDILKDKWSPALQIRTVLLSIQALLSAPNPDDPLANDVAELWKVNESEAIRNAKEWTRRYAMDN-
>tr|Q1HQ36|Q1HQ36_BOMMO/1-151 [subseq from] Ubiquitin conjugating enzyme E2 OS=Bombyx mori OX=7091 GN=Ubc13 PE=2 SV=1
MAALPRRIIKETQRLMQEPVPGISAVPSETNARYFHVIVTGPEDSPFEGGLFKLELFLPEDYPMSAPKVRFITKIYHPNIDRLGRICLDILKDKWSPALQIRTVLLSIQALLSAPNPDDPLANDVAELWKVNESEAIRNAKEWTRRYAMDN-
>tr|S4PGI9|S4PGI9_9NEOP/1-151 [subseq from] Bendless OS=Pararge aegeria OX=116150 PE=3 SV=1
MAALPRRIIKETQRLMQEPVPGISAVPSENNARYFHVIVTGPEDSPFEGGLFKLELFLPEDYPMSAPKVRFITKIYHPNIDRLGRICLDILKDKWSPALQIRTVLLSIQALLSAPNPDDPLANDVAELWKVNESEAIRNAKEWTRRYAMDN-
>tr|A0A6H5HIR3|A0A6H5HIR3_9HEMI/1-151 [subseq from] UBC core domain-containing protein OS=Nesidiocoris tenuis OX=355587 GN=NTEN_LOCUS20772 PE=3 SV=1
MVSLPRRIIKETQRLLQEPVPGISAVPDDSNARYFHVIVTGPDDSPFEGGLFKLELFLPEDYPMSAPKVRFVTKIYHPNIDRLGRICLDILKDKWSPALQIRTVLLSIQALLSAPNPDDPLANDVAELWKVDEAEAIRNAKEWTRRYAMEN-
>tr|A0A7E4S8P4|A0A7E4S8P4_CIMLE/1-151 [subseq from] Bendless OS=Cimex lectularius OX=79782 PE=3 SV=1
MVSLPRRIIKETQRLLQEPVPGISAVPDDSNARYFHVIVTGPDDSPFEGGLFKLELFLPEDYPMSAPKVRFVTKIYHPNIDRLGRICLDILKDKWSPALQIRTVLLSIQALLSAPNPDDPLANDVAELWKVDEAEAIRNAKEWTRRYAMEN-
>tr|A0A6I9XDK7|A0A6I9XDK7_9SAUR/15-146 [subseq from] ubiquitin-conjugating enzyme E2 N OS=Thamnophis sirtalis OX=35019 GN=UBE2N PE=3 SV=1
--------FQETQRLLAEPVPGIKAEPDESNARYFHVVIAGPQDSPFEGGTFKLELFLPEEYPMAAPKVRFMTKIYHPNVDKLGRICLDILKDKWSPALQIRTVLLSIQALLSAPNPDDPLANDVAEQWKTNEVQAIETG------------
>tr|A0A336LSQ3|A0A336LSQ3_CULSO/1-149 [subseq from] CSON015374 protein OS=Culicoides sonorensis OX=179676 GN=CSON015374 PE=3 SV=1
MAALPRRIIKETQRLLQEPVPGIIAVPDEANARYFHVIVSGPTDSPFEGGSFKLELFLPEDYPMSAPKVRFMTKIYHPNIDRLGRICLDILKDKWSPALQIRTVLLSIQALLSAPNPDDPLANDVAELWKVNEAEAIRNAKEWTERYAL---
>tr|A0A3Q7S4N4|A0A3Q7S4N4_VULVU/1-143 [subseq from] ubiquitin-conjugating enzyme E2 N-like OS=Vulpes vulpes OX=9627 GN=LOC112917147 PE=3 SV=1
MSRLPCRIIKETQRLLAEPVPGIKSEPDESDLRYFHVVIAGPQDSLFEGGTFTLELFLPEEYPMAAPKVRFTTKIYHPNVDKLGRICLDILKDKWSPELQIYTVLLSIQALLSAPNPDDPLANDVAEQWKTSEAQAIETARAW---------
>tr|A0A6B0R731|A0A6B0R731_9CETA/170-300 [subseq from] UBC core domain-containing protein OS=Bos mutus OX=72004 GN=E5288_WYG010262 PE=3 SV=1
---------KETQRLLAEPVPGIKAEPDESNARYFHVVIAGPQDSPFEGGTFKLELFLPEEYPMAAPKVRFMTKIYHPNVDKLGRICLDILKDKWSPALQIRTVLLSIQALLSAPNPDDPLANDVAEQWKTNEAQAIETE------------
>tr|A0A484AXG2|A0A484AXG2_DRONA/1-150 [subseq from] UBC core domain-containing protein OS=Drosophila navojoa OX=7232 GN=AWZ03_012483 PE=3 SV=1
MSSLPRRIIKETQRLMQEPVPGINAIPDENNARYFHVVVAGPNDSPFEGGVFKLELFLPEDYPMSAPKVRFITKIYHPNIDRLGRICLDVLKDKWSPALQIRTILLSIQALLSAPNPDDPLANDVAELWKVNEAEAIRNAREWTQKYAVE--
>tr|A0A6J1MA83|A0A6J1MA83_DROHY/1-150 [subseq from] ubiquitin-conjugating enzyme E2 N OS=Drosophila hydei OX=7224 GN=LOC111601506 PE=3 SV=1
MSSLPRRIIKETQRLMQEPVPGINAIPDENNARYFHVVVAGPNDSPFEGGVFKLELFLPEDYPMSAPKVRFITKIYHPNIDRLGRICLDVLKDKWSPALQIRTILLSIQALLSAPNPDDPLANDVAELWKVNEAEAIRNAREWTQKYAVE--
>tr|A0A6P8ZEC6|A0A6P8ZEC6_DROAB/1-150 [subseq from] ubiquitin-conjugating enzyme E2 N-like OS=Drosophila albomicans OX=7291 GN=LOC117575856 PE=3 SV=1
MSSLPRRIIKETQRLMQEPVPGINAIPDENNARYFHVVVAGPNDSPFEGGVFKLELFLPEDYPMSAPKVRFITKIYHPNIDRLGRICLDVLKDKWSPALQIRTILLSIQALLSAPNPDDPLANDVAELWKVNEAEAIRNAREWTQKYAVE--
>tr|B4JTI5|B4JTI5_DROGR/1-150 [subseq from] GH22592 OS=Drosophila grimshawi OX=7222 GN=Dgri\GH22592 PE=3 SV=1
MSSLPRRIIKETQRLMQEPVPGINAIPDENNARYFHVVVAGPNDSPFEGGVFKLELFLPEDYPMSAPKVRFITKIYHPNIDRLGRICLDVLKDKWSPALQIRTILLSIQALLSAPNPDDPLANDVAELWKVNEAEAIRNAREWTQKYAVE--
>tr|B4K9D7|B4K9D7_DROMO/1-150 [subseq from] UBC core domain-containing protein OS=Drosophila mojavensis OX=7230 GN=Dmoj\GI22711 PE=3 SV=1
MSSLPRRIIKETQRLMQEPVPGINAIPDENNARYFHVVVAGPNDSPFEGGVFKLELFLPEDYPMSAPKVRFITKIYHPNIDRLGRICLDVLKDKWSPALQIRTILLSIQALLSAPNPDDPLANDVAELWKVNEAEAIRNAREWTQKYAVE--
>tr|B4LXK2|B4LXK2_DROVI/1-150 [subseq from] UBC core domain-containing protein OS=Drosophila virilis OX=7244 GN=Dvir\GJ23435 PE=3 SV=1
MSSLPRRIIKETQRLMQEPVPGINAIPDENNARYFHVVVAGPNDSPFEGGVFKLELFLPEDYPMSAPKVRFITKIYHPNIDRLGRICLDVLKDKWSPALQIRTILLSIQALLSAPNPDDPLANDVAELWKVNEAEAIRNAREWTQKYAVE--
>tr|A0A671Q5C7|A0A671Q5C7_9TELE/7-137 [subseq from] Ubiquitin-conjugating enzyme E2 N OS=Sinocyclocheilus anshuiensis OX=1608454 GN=LOC107686238 PE=3 SV=1
---------PETQRLLAEPVPGIKAEPDEGNARYFHVVIAGPQDSPFEGGTFKLELFLPEEYPMAAPKVRFMTKIYHPNVDKLGRICLDILKDKWSPALQIRTVLLSIQALLSAPNPDDPLANDVAEQWKTNEAQAIETG------------
>tr|A0A672P3P8|A0A672P3P8_SINGR/7-137 [subseq from] Ubiquitin-conjugating enzyme E2 N OS=Sinocyclocheilus grahami OX=75366 GN=LOC107553972 PE=3 SV=1
---------PETQRLLAEPVPGIKAEPDEGNARYFHVVIAGPQDSPFEGGTFKLELFLPEEYPMAAPKVRFMTKIYHPNVDKLGRICLDILKDKWSPALQIRTVLLSIQALLSAPNPDDPLANDVAEQWKTNEAQAIETG------------
>tr|A0A673LBD3|A0A673LBD3_9TELE/7-137 [subseq from] Ubiquitin-conjugating enzyme E2 N OS=Sinocyclocheilus rhinocerous OX=307959 GN=LOC107749274 PE=3 SV=1
---------PETQRLLAEPVPGIKAEPDEGNARYFHVVIAGPQDSPFEGGTFKLELFLPEEYPMAAPKVRFMTKIYHPNVDKLGRICLDILKDKWSPALQIRTVLLSIQALLSAPNPDDPLANDVAEQWKTNEAQAIETG------------
>tr|C1C2C9|C1C2C9_CALCM/1-151 [subseq from] Ubiquitin-conjugating enzyme E2 N OS=Caligus clemensi OX=344056 GN=UBE2N PE=2 SV=1
MAGLPRRIVKETQRLMKEPVPGISAIPDEGNARYFHVVVAGLEESPFEGGVFKLELFLPEDYPMSAPKVRFITKIYHPNIDKLGRICLDILKDKWSPALQIRTVLLSIQALLSAPNPDDPLANDVAELWKENEVEAIRNARDWTRKYAVEN-
>tr|A0A310SQT3|A0A310SQT3_9HYME/1-150 [subseq from] Ubiquitin-conjugating enzyme E2 N OS=Eufriesea mexicana OX=516756 GN=WN48_07896 PE=3 SV=1
MAALPRRIIKETQRLMQEPVPGISAVPDDTNARYFHVIVTGPEDSPFEGGLFKLELFLPEDYPMSAPKVRFITKIYHPNIDRLGRICLDILKDKWSPALQIRTVLLSIQALLSAPNPDDPLANDVAELWKVNESEAIRNAKEWTRRYAMD--
>tr|A0A4U8UWZ8|A0A4U8UWZ8_STECR/4-150 [subseq from] UBC core domain-containing protein OS=Steinernema carpocapsae OX=34508 GN=L596_004826 PE=3 SV=1
--ALPKRITKETQRLILDPVPGISAVPDDGNARYFHVVIAGPDGSPFEGGVFKLELFLPEEYPMAAPKVRFMTKIYHPNIDKLGRICLDILKDKWSPALQIRTVLLSIQALLSAPNPDDPLATDVAEQWKNNEADAIKTAKEWTQLYAN---
>tr|B4M317|B4M317_DROVI/1-150 [subseq from] Uncharacterized protein, isoform A OS=Drosophila virilis OX=7244 GN=Dvir\GJ19035 PE=3 SV=1
MSGLPRRIIKETQRLMLEPVPGINAIPDENNARYFHVIVTGPNDSPFEGGIFKLELFLPEDYPMSAPKVRFITKIYHPNIDRLGRICLDVLKDKWSPALQIRTILLSIQALLSAPNPDDPLANDVAELWKVNEAEAIRNAREWTQKYAVE--
>tr|A0A6J0BPN4|A0A6J0BPN4_NEOLC/15-165 [subseq from] ubiquitin-conjugating enzyme E2 N isoform X1 OS=Neodiprion lecontei OX=441921 GN=LOC107221671 PE=3 SV=1
MADLPRRIIKETQRLMQEPVPGISAVPDDANARYFHVIVTGPEDSPFEGGLFKLELFLPEDYPMSAPKVRFITKIYHPNIDRLGRICLDILKDKWSPALQIRTVLLSIQALLSAPNPDDPLANDVAELWKINEGEAIRNAKEWTRRYAMDN-
>tr|A0A5N4DGR3|A0A5N4DGR3_CAMDR/1-130 [subseq from] Ubiquitin-conjugating enzyme E2 N (Fragment) OS=Camelus dromedarius OX=9838 GN=Cadr_000017200 PE=3 SV=1
----------ETQRLLAEPVPGIKAEPDESNARYFHVVIAGPQDSPFEGGTFKLELFLPEEYPMAAPKVRFMTKIYHPNVDKLGRICLDILKDKWSPALQIRTVLLSIQALLSAPNPDDPLANDVAEQWKTNEAQAIETG------------
>tr|A0A7J7FEU8|A0A7J7FEU8_DICBM/1-130 [subseq from] UBC core domain-containing protein OS=Diceros bicornis minor OX=77932 GN=HPG69_001203 PE=3 SV=1
----------ETQRLLAEPVPGIKAEPDESNARYFHVVIAGPQDSPFEGGTFKLELFLPEEYPMAAPKVRFMTKIYHPNVDKLGRICLDILKDKWSPALQIRTVLLSIQALLSAPNPDDPLANDVAEQWKTNEAQAIETG------------
>tr|A0A2P4THR1|A0A2P4THR1_BAMTH/1-130 [subseq from] UBC core domain-containing protein (Fragment) OS=Bambusicola thoracicus OX=9083 GN=CIB84_000354 PE=3 SV=1
----------ETQRLLAEPVPGIKAEPDESNARYFHVVIAGPQDSPFEGGTFKLELFLPEEYPMAAPKVRFMTKIYHPNVDKLGRICLDILKDKWSPALQIRTVLLSIQALLSAPNPDDPLANDVAEQWKTNEAQAIETG------------
>tr|A0A369S8P0|A0A369S8P0_9METZ/3-151 [subseq from] Ubiquitin-conjugating enzyme E2 N OS=Trichoplax sp. H2 OX=287889 GN=TrispH2_004400 PE=3 SV=1
--GrLPRRILKETERLLNEPVPGIKALPDEQNARYFHVEVNGPKDSPFEGGCFKLELFLPEDYPMAAPKVRFVTRIYHPNIDKLGRICLDILKDKWSPALQIRTVLLSIQALLSAPNPDDPLANDVAELWKSDEVRAIETAKTWTRLYAFS--
>tr|B3RUZ6|B3RUZ6_TRIAD/3-151 [subseq from] UBC core domain-containing protein OS=Trichoplax adhaerens OX=10228 GN=TRIADDRAFT_37524 PE=3 SV=1
--GrLPRRILKETERLLNEPVPGIKALPDEQNARYFHVEVNGPKDSPFEGGCFKLELFLPEDYPMAAPKVRFVTRIYHPNIDKLGRICLDILKDKWSPALQIRTVLLSIQALLSAPNPDDPLANDVAELWKSDEVRAIETAKTWTRLYAFS--
>tr|A0A5F4WMP9|A0A5F4WMP9_CALJA/1-152 [subseq from] UBC core domain-containing protein OS=Callithrix jacchus OX=9483 GN=LOC100409667 PE=4 SV=1
MTGLPHRIIRETQHLLAEPVPGIKAEPDKSNARYFHVVVAGPQDSHFEGGTFKLELFLPEEDPMAAPKVRFMTKIYYPNVDKLERICSDILKDEWSPALQIRTVLLSIQALLNAPNPDDPLANAVVEPWNTSKAQVTETAGAWTRLYAMNNI
>tr|A0A0L7LR21|A0A0L7LR21_9NEOP/1-151 [subseq from] Ubiquitin conjugating enzyme E2 OS=Operophtera brumata OX=104452 GN=OBRU01_03256 PE=3 SV=1
MAALPRRIIKETQRLMQEPVPGISAVPSENNARYFHVIVTGPEDSPFEGGLFKLELFLPEDYPMSAPKVRFITKIYHPNIDRLGRICLDILKDKWSPALQIRTVLLSIQALLSAPNPDDPLANDVAELWKVNESEAIRNAKDWTRRYAMEN-
>tr|A0A835CNU7|A0A835CNU7_9HYME/1-150 [subseq from] Uncharacterized protein OS=Aphidius gifuensis OX=684658 GN=HCN44_008558 PE=4 SV=1
MAALPRRIIKETQRLMQEPVPGISAIPDEKNARYFHVIVTGPEDSPFEGGLFKLELFLPEDYPMSAPKVRFITKIYHPNIDRLGRICLDILKDKWSPALQIRTVLLSIQALLSAPNPDDPLANDVAELWKINEGEAIRNAKEWTRRYAMD--
>tr|A0A6J1WTP0|A0A6J1WTP0_GALME/1-151 [subseq from] ubiquitin-conjugating enzyme E2 N OS=Galleria mellonella OX=7137 GN=LOC113518481 PE=3 SV=1
MAALPRRIIKETQRLMQEPVPGISAVPSETNARYFHVIVTGPEDSPFEGGLFKLELFLPEDYPMSAPKVRFITKIYHPNIDRLGRICLDILKDKWSPALQIRTVLLSIQALLSAPNPDDPLANDVAELWKVNEIEAIRNAKEWTRRYAMDN-
>tr|A0A811WL30|A0A811WL30_PLUXY/1-151 [subseq from] (diamondback moth) hypothetical protein OS=Plutella xylostella OX=51655 GN=PLXY1_LOCUS9023 PE=4 SV=1
MAALPRRIIKETQRLMQEPVPGISAVPSETNARYFHVIVTGPEDSPFEGGLFKLELFLPEDYPMSAPKVRFITKIYHPNIDRLGRICLDILKDKWSPALQIRTVLLSIQALLSAPNPDDPLANDVAELWKVNEIEAIRNAKEWTRRYAMDN-
>tr|A0A0P4VUM3|A0A0P4VUM3_9HEMI/1-150 [subseq from] Putative ubiquitin-conjugating enzyme e2-17 kDa OS=Rhodnius neglectus OX=72488 PE=2 SV=1
MVSLPRRIIKETQRLLQEPVPGISAVPDDSNARYFHVIVTGPDDSPFEGGLFKLELFLPEDYPMSAPKVRFVTKIYHPNIDRLGRICLDILKDKWSPALQIRTVLLSIQALLSAPNPDDPLANDVAELWKVDEAEAIRNAKEWTRRYAMD--
>tr|T1I671|T1I671_RHOPR/1-150 [subseq from] UBC core domain-containing protein OS=Rhodnius prolixus OX=13249 PE=3 SV=1
MVSLPRRIIKETQRLLQEPVPGISAVPDDSNARYFHVIVTGPDDSPFEGGLFKLELFLPEDYPMSAPKVRFVTKIYHPNIDRLGRICLDILKDKWSPALQIRTVLLSIQALLSAPNPDDPLANDVAELWKVDEAEAIRNAKEWTRRYAMD--
>tr|A0A0A9YCI0|A0A0A9YCI0_LYGHE/1-151 [subseq from] Ubiquitin-conjugating enzyme E2 N OS=Lygus hesperus OX=30085 GN=ben PE=3 SV=1
MVSLPRRIIKETQRLLQEPVPGISAVPDDSNARYFHVIVTGPDDSPFEGGLFRLELFLPEDYPMSAPKVRFVTKIYHPNIDRLGRICLDILKDKWSPALQIRTVLLSIQALLSAPNPDDPLANDVAELWKVDEAEAIRNAKEWTRRYAMDN-
>tr|A0A667X4Z8|A0A667X4Z8_9TELE/1-140 [subseq from] Ubiquitin-conjugating enzyme E2 N-like OS=Myripristis murdjan OX=586833 GN=LOC115355075 PE=3 SV=1
LAGLQEEVIVETQRLLAEPVPGITAKPDETNARYFHVVIAGPQDSPFEGGTFKLELFLPEEYPMAAPKVRFMTKIYHPNVDKLGRICLDILKDKWSPALQIRTVLLSIQALLSAPNPDDPLANDVAEQWKKNEGQAIETG------------
>tr|A0A6A4JHK4|A0A6A4JHK4_APOLU/2-152 [subseq from] UBC core domain-containing protein OS=Apolygus lucorum OX=248454 GN=GE061_04674 PE=3 SV=1
MVSLPRRIIKETQRLLQEPVPGISAVPDDSNARYFHVIVTGPDDSPFEGGLFRLELFLPEDYPMSAPKVRFVTKIYHPNIDRLGRICLDILKDKWSPALQIRTVLLSIQALLSAPNPDDPLANDVAELWKVDEAEAIRNAKEWTRRYAMDN-
>tr|A0A1I8BML4|A0A1I8BML4_MELHA/2-148 [subseq from] UBIQUITIN_CONJUGAT_2 domain-containing protein OS=Meloidogyne hapla OX=6305 PE=3 SV=1
--ALPRRIAKETQRLLQDPVPGISAIPDESNARYFHVIIAGPDSSPFAGGVFKLELFLPEEYPMAAPKVRFMTKIYHPNIDKLGRICLDILKDKWSPALQIRTVLLSIQALLSAPNPDDPLAADVAEQWKNNEVEAIHTAQQWTKLYAN---
>tr|A0A2H2I6G2|A0A2H2I6G2_CAEJA/4-151 [subseq from] UBC core domain-containing protein OS=Caenorhabditis japonica OX=281687 PE=3 SV=1
--SLPRRILKETQRLAADPVPGISANADESNARYFHVMIAGPEDSPFAGGVFKLELFLPEEYPMAAPKVRFMTKIYHPNIDKLGRICLDILKDKWSPALQIRTVLLSIQALLSAPNPEDPLATDVAEQWKANEAEAIKTAKQWTLAYARK--
>tr|A0A0M4EP77|A0A0M4EP77_DROBS/1-150 [subseq from] Ben OS=Drosophila busckii OX=30019 GN=Dbus_chr3Rg610 PE=3 SV=1
MSSLPRRIIKETQRLMQEPVPGINAIPDENNARYFHVVVAGPNDSPFEGGVFKLELFLPEDYPMSAPKVRFITKIYHPNIDRLGRICLDVLKDKWSPALQIRTILLSIQALLSAPNPDDPLANDVAELWKVNEAEAIRNAREWTAKYAVE--
>tr|A0A023F5U5|A0A023F5U5_TRIIF/6-155 [subseq from] Putative ubiquitin-conjugating enzyme e2-17 kDa (Fragment) OS=Triatoma infestans OX=30076 PE=2 SV=1
MVSLPRRIIKETQRLLQEPVPGISAVPDDSNARYFHVIVTGPDDSPFEGGLFKLELFLPEDYPMSAPKVRFVTKIYHPNIDRLGRICLDILKDKWSPALQIRTVLLSIQALLSAPNPDDPLANDVAELWKVDEAEAIRNAKEWTRRYAMD--
>tr|A0A069DPG9|A0A069DPG9_9HEMI/6-155 [subseq from] Putative ubiquitin-conjugating enzyme e2-17 kDa (Fragment) OS=Panstrongylus megistus OX=65343 PE=2 SV=1
MVSLPRRIIKETQRLLQEPVPGISAVPDDSNARYFHVIVTGPDDSPFEGGLFKLELFLPEDYPMSAPKVRFVTKIYHPNIDRLGRICLDILKDKWSPALQIRTVLLSIQALLSAPNPDDPLANDVAELWKVDEAEAIRNAKEWTRRYAMD--
>tr|A0A0V0G7B3|A0A0V0G7B3_TRIDM/6-155 [subseq from] Putative ubiquitin-conjugating enzyme e2-17 kDa (Fragment) OS=Triatoma dimidiata OX=72491 PE=3 SV=1
MVSLPRRIIKETQRLLQEPVPGISAVPDDSNARYFHVIVTGPDDSPFEGGLFKLELFLPEDYPMSAPKVRFVTKIYHPNIDRLGRICLDILKDKWSPALQIRTVLLSIQALLSAPNPDDPLANDVAELWKVDEAEAIRNAKEWTRRYAMD--
>tr|A0A224XYW9|A0A224XYW9_9HEMI/6-155 [subseq from] Putative ubiquitin-conjugating enzyme e2-17 kDa (Fragment) OS=Panstrongylus lignarius OX=156445 PE=3 SV=1
MVSLPRRIIKETQRLLQEPVPGISAVPDDSNARYFHVIVTGPDDSPFEGGLFKLELFLPEDYPMSAPKVRFVTKIYHPNIDRLGRICLDILKDKWSPALQIRTVLLSIQALLSAPNPDDPLANDVAELWKVDEAEAIRNAKEWTRRYAMD--
>tr|A0A2K6DP85|A0A2K6DP85_MACNE/12-151 [subseq from] UBC core domain-containing protein OS=Macaca nemestrina OX=9545 PE=3 SV=1
------QIIKETQRLLTKPVPGIKAEPDESNARYFHVVIAGPQDSPFERGSFKLELFLPEEYPVADPKVRFMTKVYHPNVDKLGRICLDILKDKWSPALQIHT------ALLSAPNPDDPLANDVAEQWKTNEAQAIETARAWTRLYAMNNI
>tr|A0A836EH01|A0A836EH01_9HYME/3-152 [subseq from] UBE2N enzyme (Fragment) OS=Acromyrmex insinuator OX=230686 GN=Ben PE=4 SV=1
-AQLPRRIVKETQRLMQEPVPGISAVPDDTNARYFHVIVTGPEDSPFEGGLFKLELFLPEDYPMSAPKVRFITKIYHPNIDRLGRICLDILKDKWSPALQIRTVLLSIQALLSAPNPDDPLANDVAELWKVNESEAIRNAKEWTRRYAMDN-
>tr|A0A836GIS6|A0A836GIS6_9HYME/3-152 [subseq from] UBE2N enzyme (Fragment) OS=Acromyrmex charruanus OX=2715315 GN=Ben PE=4 SV=1
-AQLPRRIVKETQRLMQEPVPGISAVPDDTNARYFHVIVTGPEDSPFEGGLFKLELFLPEDYPMSAPKVRFITKIYHPNIDRLGRICLDILKDKWSPALQIRTVLLSIQALLSAPNPDDPLANDVAELWKVNESEAIRNAKEWTRRYAMDN-
>tr|A0A836JPQ3|A0A836JPQ3_9HYME/3-152 [subseq from] UBE2N enzyme (Fragment) OS=Pseudoatta argentina OX=621737 GN=Ben PE=4 SV=1
-AQLPRRIVKETQRLMQEPVPGISAVPDDTNARYFHVIVTGPEDSPFEGGLFKLELFLPEDYPMSAPKVRFITKIYHPNIDRLGRICLDILKDKWSPALQIRTVLLSIQALLSAPNPDDPLANDVAELWKVNESEAIRNAKEWTRRYAMDN-
>tr|A0A836K2H5|A0A836K2H5_9HYME/3-152 [subseq from] UBE2N enzyme (Fragment) OS=Acromyrmex heyeri OX=230685 GN=Ben PE=4 SV=1
-AQLPRRIVKETQRLMQEPVPGISAVPDDTNARYFHVIVTGPEDSPFEGGLFKLELFLPEDYPMSAPKVRFITKIYHPNIDRLGRICLDILKDKWSPALQIRTVLLSIQALLSAPNPDDPLANDVAELWKVNESEAIRNAKEWTRRYAMDN-
>tr|F4W5N4|F4W5N4_ACREC/3-152 [subseq from] Ubiquitin-conjugating enzyme E2 N OS=Acromyrmex echinatior OX=103372 GN=G5I_00732 PE=3 SV=1
-AQLPRRIVKETQRLMQEPVPGISAVPDDTNARYFHVIVTGPEDSPFEGGLFKLELFLPEDYPMSAPKVRFITKIYHPNIDRLGRICLDILKDKWSPALQIRTVLLSIQALLSAPNPDDPLANDVAELWKVNESEAIRNAKEWTRRYAMDN-
>tr|I3K0Z8|I3K0Z8_ORENI/2-142 [subseq from] Ubiquitin-conjugating enzyme E2Na OS=Oreochromis niloticus OX=8128 PE=3 SV=2
-AGMRRLKRKETQRLLAEPVPGIKAEPDEANARYFHVVIAGPQDSPFEGGTFRLELFLPEEYPMAAPKVRFMTKIYHPNVDKLGRICLDILKDKWSPALQIRTVLLSIQALLSAPNPDDPLANDVAEKWKTSEAEAIETGES----------
>tr|A0A6J1RWY7|A0A6J1RWY7_FRAOC/1-150 [subseq from] ubiquitin-conjugating enzyme E2 N OS=Frankliniella occidentalis OX=133901 GN=LOC113203156 PE=3 SV=1
MASLPRRIIKETQRLLQEPVPGISAVPDENNARYFHVIVTGPEGSPFEGGLFKLELFLPEDYPMSAPKVRFITKIYHPNIDRLGRICLDILKDKWSPALQIRTVLLSIQALLSAPNPDDPLANDVAELWRVNEAEAIRNAKEWTRKYAME--
>tr|A0A6P8ZVW3|A0A6P8ZVW3_THRPL/1-150 [subseq from] ubiquitin-conjugating enzyme E2 N OS=Thrips palmi OX=161013 GN=LOC117650289 PE=3 SV=1
MASLPRRIIKETQRLLQEPVPGISAVPDENNARYFHVIVTGPEGSPFEGGLFKLELFLPEDYPMSAPKVRFITKIYHPNIDRLGRICLDILKDKWSPALQIRTVLLSIQALLSAPNPDDPLANDVAELWRVNEAEAIRNAKEWTRKYAME--
>tr|T1GMN4|T1GMN4_MEGSC/1-150 [subseq from] UBC core domain-containing protein OS=Megaselia scalaris OX=36166 PE=3 SV=1
MAALPRRIIKEAQRLLQEPVPGISAVPDEQNARYFHVIVTGPADSPFEGGLFKLELFLPEDYPMSAPKVRFITKIYHPNIDRLGRICLDILKDKWSPALQIRTVLLSIQALLSAPNPDDPLANDVAELWKVNEAEAIRNAREWTQRYAMD--
>tr|A0A803JGR0|A0A803JGR0_XENTR/19-153 [subseq from] Ubiquitin-conjugating enzyme E2 N OS=Xenopus tropicalis OX=8364 GN=ube2n PE=3 SV=1
--------LQETQRLLAEPVPGIKAEPDENNARYFHVLIAGPQDSPFEGGTFKLELFLPEEYPMAAPKVRFMTKIYHPNVDKLGRICLDILKDKWSPALQIRTVLLSIQALLSAPNPDDPLANDVAEQWKTNEAQAIETDTTY---------
>tr|A0A1B0GLL9|A0A1B0GLL9_LUTLO/3-147 [subseq from] UBC core domain-containing protein OS=Lutzomyia longipalpis OX=7200 PE=3 SV=1
---LPRRIIKETQRLMQEPVPGISALPDETNARYFHVIVAGPKDSPFEGGNFKLELFLPEEYPLSAPKVRFITRIYHPNIDRLGRICLDILKDKWSPALQIRTVLLSIQALLSAPNPDDPLANDVAEQWKLNEAIAIQNARDWTRKYA----
>tr|A0A044T0M3|A0A044T0M3_ONCVO/4-150 [subseq from] UBC core domain-containing protein OS=Onchocerca volvulus OX=6282 PE=3 SV=1
--ALPRRITKETQRLMNDPVPGISAVPDDSNARYFHVIIAGPEGSPFAGGVFKLELFLPEEYPMAAPKVRFMTKIYHPNIDKLGRICLDILKDKWSPALQIRTVLLSIQALLSAPNPDDPLATDVAEQWKNNESDAIRTAQEWTRIYAT---
>tr|A0A0I9N5A1|A0A0I9N5A1_BRUMA/4-150 [subseq from] Bm6825 OS=Brugia malayi OX=6279 GN=Bm6825 PE=3 SV=1
--ALPRRITKETQRLMNDPVPGISAVPDESNARYFHVIIAGPEGSPFAGGVFKLELFLPEEYPMAAPKVRFMTKIYHPNIDKLGRICLDILKDKWSPALQIRTVLLSIQALLSAPNPDDPLATDVAEQWKNNESDAIRTAQEWTRTYAT---
>tr|A0A183I8A5|A0A183I8A5_9BILA/4-150 [subseq from] UBIQUITIN_CONJUGAT_2 domain-containing protein OS=Onchocerca flexuosa OX=387005 GN=OFLC_LOCUS15967 PE=3 SV=1
--ALPRRITKETQRLMNDPVPGISAVPDDSNARYFHVIIAGPEGSPFAGGVFKLELFLPEEYPMAAPKVRFMTKIYHPNIDKLGRICLDILKDKWSPALQIRTVLLSIQALLSAPNPDDPLATDVAEQWKNNESDAIRTAQEWTRIYAT---
>tr|J9F297|J9F297_WUCBA/4-150 [subseq from] Ubiquitin carrier protein OS=Wuchereria bancrofti OX=6293 GN=WUBG_00472 PE=3 SV=1
--ALPRRITKETQRLMNDPVPGISAVPDESNARYFHVIIAGPEGSPFAGGVFKLELFLPEEYPMAAPKVRFMTKIYHPNIDKLGRICLDILKDKWSPALQIRTVLLSIQALLSAPNPDDPLATDVAEQWKNNESDAIRTAQEWTRTYAT---
>tr|A0A5E4MCJ4|A0A5E4MCJ4_9HEMI/1-151 [subseq from] Ubiquitin-conjugating enzyme E2,Ubiquitin-conjugating enzyme/RWD-like,Ubiquitin-conjugating enzyme OS=Cinara cedri OX=506608 GN=CINCED_3A015518 PE=3 SV=1
MSVLPRRILKETQRLLQEPVPGISAEPDEGNARYFHVKVTGPEDSPFEGGLFKLELFLPEDYPMSAPKVRFITKIYHPNIDRLGRICLDILKDKWSPALQIRTVLLSIQALLSAPNPDDPLANDVAELWKVNEFEAIRNAKEWTRMYASEN-
>tr|A0A6G1ANK4|A0A6G1ANK4_CROCR/1-129 [subseq from] UBE2N enzyme (Fragment) OS=Crocuta crocuta OX=9678 GN=Ube2n PE=3 SV=1
----------ETQRLLAEPVPGIKAEPDESNARYFHVVIAGPQDSPFEGGTFKLELFLPEEYPMAAPKVRFMTKIYHPNVDKLGRICLDILKDKWSPALQIRTVLLSIQALLSAPNPDDPLANDVAEQWKTNEAQAIET-------------
>tr|A0A7K9BU68|A0A7K9BU68_9PICI/1-129 [subseq from] UBE2N enzyme (Fragment) OS=Psilopogon haemacephalus OX=2585815 GN=Ube2n PE=3 SV=1
----------ETQRLLAEPVPGIKAEPDESNARYFHVVIAGPQDSPFEGGTFKLELFLPEEYPMAAPKVRFMTKIYHPNVDKLGRICLDILKDKWSPALQIRTVLLSIQALLSAPNPDDPLANDVAEQWKTNEAQAIET-------------
>tr|A0A7L2UZD3|A0A7L2UZD3_BALRX/1-129 [subseq from] UBE2N enzyme (Fragment) OS=Balaeniceps rex OX=33584 GN=Ube2n PE=3 SV=1
----------ETQRLLAEPVPGIKAEPDESNARYFHVVIAGPQDSPFEGGTFKLELFLPEEYPMAAPKVRFMTKIYHPNVDKLGRICLDILKDKWSPALQIRTVLLSIQALLSAPNPDDPLANDVAEQWKTNEAQAIET-------------
>tr|A0A7L3KMG4|A0A7L3KMG4_9PASS/1-129 [subseq from] UBE2N enzyme (Fragment) OS=Drymodes brunneopygia OX=626378 GN=Ube2n PE=3 SV=1
----------ETQRLLAEPVPGIKAEPDESNARYFHVVIAGPQDSPFEGGTFKLELFLPEEYPMAAPKVRFMTKIYHPNVDKLGRICLDILKDKWSPALQIRTVLLSIQALLSAPNPDDPLANDVAEQWKTNEAQAIET-------------
>tr|I3LZW4|I3LZW4_ICTTR/1-129 [subseq from] UBC core domain-containing protein OS=Ictidomys tridecemlineatus OX=43179 PE=3 SV=2
----------ETQRLLAEPVPGIKAEPDESNARYFHVVIAGPQDSPFEGGTFKLELFLPEEYPMAAPKVRFMTKIYHPNVDKLGRICLDILKDKWSPALQIRTVLLSIQALLSAPNPDDPLANDVAEQWKTNEAQAIET-------------
>tr|R0LXP4|R0LXP4_ANAPL/1-129 [subseq from] Ubiquitin-conjugating enzyme E2 N (Fragment) OS=Anas platyrhynchos OX=8839 GN=Anapl_08587 PE=3 SV=1
----------ETQRLLAEPVPGIKAEPDESNARYFHVVIAGPQDSPFEGGTFKLELFLPEEYPMAAPKVRFMTKIYHPNVDKLGRICLDILKDKWSPALQIRTVLLSIQALLSAPNPDDPLANDVAEQWKTNEAQAIET-------------
>tr|A0A671RUU7|A0A671RUU7_9TELE/3-139 [subseq from] Ubiquitin-conjugating enzyme E2 N-like OS=Sinocyclocheilus anshuiensis OX=1608454 GN=LOC107662231 PE=3 SV=1
------RLPRETQRLLAEPVPGIRAEPDEGNARYFYVVIAGPQDSPFEGGTFKLELFLPEEYPMAAPKVRFMTKIYHPNVDKLGRICLDILKDKWSPALQIRTVLLSIQALLSAPNPDDPLANDVAEQWKSNEAQAIETGKTY---------
>tr|A0A7E4SCQ0|A0A7E4SCQ0_CIMLE/1-150 [subseq from] Bendless OS=Cimex lectularius OX=79782 PE=3 SV=1
MAALPRRIIKETQRLLEEPVPGIQVQPDEFNGRYFHVAIAGPADSPFEGGSFKLELFLPEEYPMSAPKVRFVTKIFHPNIDKLGRICLDILKDKWSPALQIRTVLLSIQALLSAPNPDDPLANDVAELWKVNEAQALITAREWTIKFALG--
>tr|A0A0K8TPN4|A0A0K8TPN4_TABBR/1-150 [subseq from] Putative ubiquitin-protein ligase OS=Tabanus bromius OX=304241 PE=2 SV=1
MANLSKRIIKETQRLMQEPVPGISAVPDESNARYFHVIVTGPKDSPFEGGLFKLELFLPEDYPMSAPKVRFITKVYHPNIDRLGRICLDILKDKWSPALQIRTILLSIQALLSAPNPDDPLANDVAELWKENEAEAIRNARQWTQRYAMN--
>tr|A0A3M6UGY3|A0A3M6UGY3_POCDA/3-152 [subseq from] UBC core domain-containing protein OS=Pocillopora damicornis OX=46731 GN=pdam_00010941 PE=3 SV=1
-GGLPRRIIKETQRLMSEPVPGITALPSEDNARYFNVVIEGPAETPFEGGKFRLELFLPEEYPMAAPKVRFMTKIYHPNVDKLGRICLDILKDKWSPALQIRTVLLSIQALLSAPNPDDPLANDVAEKWKLNESEALVTAREWTRTYAIQN-
>tr|A0A4E9F2I4|A0A4E9F2I4_BRUMA/14-160 [subseq from] UBC core domain-containing protein OS=Brugia malayi OX=6279 GN=Bma-ubc-13.1 PE=3 SV=1
--ALPRRITKETQRLMNDPVPGISAVPDESNARYFHVIIAGPEGSPFAGGVFKLELFLPEEYPMAAPKVRFMTKIYHPNIDKLGRICLDILKDKWSPALQIRTVLLSIQALLSAPNPDDPLATDVAEQWKNNESDAIRTAQEWTRTYAT---
>tr|A0A182E5A7|A0A182E5A7_ONCOC/4-151 [subseq from] UBC core domain-containing protein OS=Onchocerca ochengi OX=42157 GN=NOO_LOCUS3184 PE=3 SV=1
--ALPRRITKETQRLMNDPVPGISAVPDDSNARYFHVIIAGPEGSPFAGGVFKLELFLPEEYPMAAPKVRFMTKIYHPNIDKLGRICLDILKDKWSPALQIRTVLLSIQALLSAPNPDDPLATDVAEQWKNNESDAIRTAQEWTRIYATD--
>tr|A0A7I4KNQ1|A0A7I4KNQ1_BRUMA/14-160 [subseq from] UBIQUITIN_CONJUGAT_2 domain-containing protein OS=Brugia malayi OX=6279 PE=3 SV=1
--ALPRRITKETQRLMNDPVPGISAVPDESNARYFHVIIAGPEGSPFAGGVFKLELFLPEEYPMAAPKVRFMTKIYHPNIDKLGRICLDILKDKWSPALQIRTVLLSIQALLSAPNPDDPLATDVAEQWKNNESDAIRTAQEWTRTYAT---
>tr|A0A7D9IZW1|A0A7D9IZW1_PARCT/3-152 [subseq from] Ubiquitin-conjugating enzyme E2 N OS=Paramuricea clavata OX=317549 GN=PACLA_6A039461 PE=3 SV=1
-GGLPRRIVKETQRLLAEPVPGIKATPHEENARYFDVFVDGPKESPFEKGCFKLELFLPEEYPMSPPKVRFNTKIYHPNIDKLGRICLDILKDKWSPALQIRTVLLSIQALLSAPNPDDPLANDVAELWKTNEAKAIETARQWTHMYAVNK-
>tr|A0A7G3B1Y4|A0A7G3B1Y4_LUTLO/41-186 [subseq from] Putative ubiquitin-conjugating enzyme e2 n OS=Lutzomyia longipalpis OX=7200 PE=3 SV=1
--ELPRRIIKETQRLMQEPVPGISALPDETNARYFHVIVAGPKDSPFEGGNFKLELFLPEEYPLSAPKVRFITRIYHPNIDRLGRICLDILKDKWSPALQIRTVLLSIQALLSAPNPDDPLANDVAEQWKLNEAIAIQNARDWTRKYA----
>tr|A0A034WNZ1|A0A034WNZ1_BACDO/1-150 [subseq from] Ubiquitin-conjugating enzyme E2 N OS=Bactrocera dorsalis OX=27457 GN=UBE2N PE=3 SV=1
MSSLPRRIIKETQRLMQEPVPGINAIPDENNARYFHVIVTGPNDSPFEGGVFKLELFLPEDYPMSAPKVRFITKIYHPNIDRLGRICLDVLKDKWSPALQIRTILLSIQALLSAPNPDDPLANDVAELWKVNEAEAIKNAREWTQKYAVE--
>tr|A0A0A1WUN1|A0A0A1WUN1_ZEUCU/1-150 [subseq from] Ubiquitin-conjugating enzyme E2 N OS=Zeugodacus cucurbitae OX=28588 GN=ben_0 PE=3 SV=1
MSSLPRRIIKETQRLMQEPVPGINAIPDENNARYFHVIVTGPNDSPFEGGVFKLELFLPEDYPMSAPKVRFITKIYHPNIDRLGRICLDVLKDKWSPALQIRTILLSIQALLSAPNPDDPLANDVAELWKVNEAEAIKNAREWTQKYAVE--
>tr|A0A0K8U1K3|A0A0K8U1K3_BACLA/1-150 [subseq from] Ubiquitin-conjugating enzyme E2 N OS=Bactrocera latifrons OX=174628 GN=ben_1 PE=3 SV=1
MSSLPRRIIKETQRLMQEPVPGINAIPDENNARYFHVIVTGPNDSPFEGGVFKLELFLPEDYPMSAPKVRFITKIYHPNIDRLGRICLDVLKDKWSPALQIRTILLSIQALLSAPNPDDPLANDVAELWKVNEAEAIKNAREWTQKYAVE--
>tr|A0A5A9NZQ3|A0A5A9NZQ3_9TELE/74-211 [subseq from] Ubiquitin-conjugating enzyme E2 N OS=Triplophysa tibetana OX=1572043 GN=E1301_Tti008879 PE=3 SV=1
---------TETQRLLAEPVPGIKAEPDEGNARYFHVVIAGPQDSPFEGGTFKLELFLPEEYPMAAPKVRFMTKIYHPNVDKLGRICLDILKDKWSPALQIRTVLLSIQALLSAPNPDDPLANDVAEQWKTNEAQAIETGpdAPWTM-------
>tr|E5L9F8|E5L9F8_BACOL/1-150 [subseq from] UBC core domain-containing protein OS=Bactrocera oleae OX=104688 PE=2 SV=1
MSSLPRRIIKETQRLMQEPVPGINAIPDENNARYFHVIVTGPNDSPFEGGVFKLELFLPEDYPMSAPKVRFITKIYHPNIDRLGRICLDVLKDKWSPALQIRTILLSIQALLSAPNPDDPLANDVAELWKVNEAEAIKNAREWTQKYAVE--
>tr|W8BMI1|W8BMI1_CERCA/1-150 [subseq from] Ubiquitin-conjugating enzyme E2 N OS=Ceratitis capitata OX=7213 GN=UBE2N PE=2 SV=1
MSSLPRRIIKETQRLMQEPVPGINAIPDENNARYFHVIVTGPNDSPFEGGVFKLELFLPEDYPMSAPKVRFITKIYHPNIDRLGRICLDVLKDKWSPALQIRTILLSIQALLSAPNPDDPLANDVAELWKVNEAEAIKNAREWTQKYAVE--
>tr|A0A1U7TR61|A0A1U7TR61_CARSF/1-151 [subseq from] ubiquitin-conjugating enzyme E2 N-like OS=Carlito syrichta OX=1868482 GN=LOC103266633 PE=4 SV=1
MAGLPRRVIKETQRLLAEPVPGIKAEPGKSNVRYFHVVTAGPQDSPFEGGTFKRELFLPERYPMAALKVCFVTKICHPNVDKLGKIGFDILKDKWSPALQICTVLLSIQVLLRVPNPDDPLAKDIAEQWKTKEAQAIETARAWTRLYAMNN-
>tr|A0A182HNZ7|A0A182HNZ7_ANOAR/1-151 [subseq from] UBC core domain-containing protein OS=Anopheles arabiensis OX=7173 PE=3 SV=2
MAALPRRIIKETQRLMQEPVPGISAIPDEQNARYFHVIVFGPEDSPFEGGLFKLELFLPEDYPMSAPKVRFITKIYHPNIDRLGRICLDILKDKWSPALQIRTVLLSIQALLSAPNPDDPLANDVAELWKVNEAEAIRNAKEWTQRYANDN-
>tr|A0A6E8VLB9|A0A6E8VLB9_ANOCL/1-151 [subseq from] UBC core domain-containing protein OS=Anopheles coluzzii OX=1518534 PE=3 SV=1
MAALPRRIIKETQRLMQEPVPGISAIPDEQNARYFHVIVFGPEDSPFEGGLFKLELFLPEDYPMSAPKVRFITKIYHPNIDRLGRICLDILKDKWSPALQIRTVLLSIQALLSAPNPDDPLANDVAELWKVNEAEAIRNAKEWTQRYANDN-
>sp|P35128|UBE2N_DROME/1-150 [subseq from] Ubiquitin-conjugating enzyme E2 N OS=Drosophila melanogaster OX=7227 GN=ben PE=1 SV=1
MSSLPRRIIKETQRLMQEPVPGINAIPDENNARYFHVIVTGPNDSPFEGGVFKLELFLPEDYPMSAPKVRFITKIYHPNIDRLGRICLDVLKDKWSPALQIRTILLSIQALLSAPNPDDPLANDVAELWKVNEAEAIRNAREWTQKYAVE--
>tr|A0A016W5N2|A0A016W5N2_9BILA/4-145 [subseq from] UBC core domain-containing protein OS=Ancylostoma ceylanicum OX=53326 GN=Acey_s0001.g467 PE=3 SV=1
--ALPRRIIKETQRLMADPVPGISASPDDNNARYFHVMIAGPQDSPFAGGVFKLELFLPEEYPMAAPKVRFMTKIYHPNIDKLGRICLDILKDKWSPALQIRTVLLSIQALLSAPNPEDPLATDVAEQWKTNETEAIRTAKEWT--------
>tr|A0A1W4VUA9|A0A1W4VUA9_DROFC/1-150 [subseq from] ubiquitin-conjugating enzyme E2 N OS=Drosophila ficusphila OX=30025 GN=LOC108097751 PE=3 SV=1
MSSLPRRIIKETQRLMQEPVPGINAIPDENNARYFHVIVTGPNDSPFEGGVFKLELFLPEDYPMSAPKVRFITKIYHPNIDRLGRICLDVLKDKWSPALQIRTILLSIQALLSAPNPDDPLANDVAELWKVNEAEAIRNAREWTQKYAVE--
>tr|A0A3B0JXN2|A0A3B0JXN2_DROGU/1-150 [subseq from] Blast:Ubiquitin-conjugating enzyme E2 N OS=Drosophila guanche OX=7266 GN=DGUA_6G009091 PE=3 SV=1
MSSLPRRIIKETQRLMQEPVPGINAIPDENNARYFHVIVTGPNDSPFEGGVFKLELFLPEDYPMSAPKVRFITKIYHPNIDRLGRICLDVLKDKWSPALQIRTILLSIQALLSAPNPDDPLANDVAELWKVNEAEAIRNAREWTQKYAVE--
>tr|A0A4Z2BG15|A0A4Z2BG15_9TELE/1-135 [subseq from] UBC core domain-containing protein OS=Takifugu bimaculatus OX=433685 GN=fugu_019684 PE=3 SV=1
---------------MAEPVPGITATPDERNARYFHVVIAGPQDSPFEGGTFKLELFLPEEYPMAAPKVRFMTKIYHPNVDKLGRICLDILKDKWSPALQIRTVLLSIQALLSAPNPDDPLANDVAEQWKKNESAAIETARAWTRLYAGN--
>tr|A0A6J2TTU1|A0A6J2TTU1_DROLE/1-150 [subseq from] ubiquitin-conjugating enzyme E2 N OS=Drosophila lebanonensis OX=7225 GN=LOC115627130 PE=3 SV=1
MSSLPRRIIKETQRLMQEPVPGINAIPDENNARYFHVIVTGPNDSPFEGGVFKLELFLPEDYPMSAPKVRFITKIYHPNIDRLGRICLDVLKDKWSPALQIRTILLSIQALLSAPNPDDPLANDVAELWKVNEAEAIRNAREWTQKYAVE--
>tr|A0A6P4F0R6|A0A6P4F0R6_DRORH/1-150 [subseq from] ubiquitin-conjugating enzyme E2 N OS=Drosophila rhopaloa OX=1041015 GN=LOC108047072 PE=3 SV=1
MSSLPRRIIKETQRLMQEPVPGINAIPDENNARYFHVIVTGPNDSPFEGGVFKLELFLPEDYPMSAPKVRFITKIYHPNIDRLGRICLDVLKDKWSPALQIRTILLSIQALLSAPNPDDPLANDVAELWKVNEAEAIRNAREWTQKYAVE--
>tr|A0A6P4FRI8|A0A6P4FRI8_DROTK/1-150 [subseq from] ubiquitin-conjugating enzyme E2 N OS=Drosophila takahashii OX=29030 GN=LOC108054585 PE=3 SV=1
MSSLPRRIIKETQRLMQEPVPGINAIPDENNARYFHVIVTGPNDSPFEGGVFKLELFLPEDYPMSAPKVRFITKIYHPNIDRLGRICLDVLKDKWSPALQIRTILLSIQALLSAPNPDDPLANDVAELWKVNEAEAIRNAREWTQKYAVE--
>tr|A0A6P4IKY0|A0A6P4IKY0_DROKI/1-150 [subseq from] ubiquitin-conjugating enzyme E2 N OS=Drosophila kikkawai OX=30033 GN=LOC108079276 PE=3 SV=1
MSSLPRRIIKETQRLMQEPVPGINAIPDENNARYFHVIVTGPNDSPFEGGVFKLELFLPEDYPMSAPKVRFITKIYHPNIDRLGRICLDVLKDKWSPALQIRTILLSIQALLSAPNPDDPLANDVAELWKVNEAEAIRNAREWTQKYAVE--
>tr|A0A6P4LDU3|A0A6P4LDU3_DROBP/1-150 [subseq from] ubiquitin-conjugating enzyme E2 N OS=Drosophila bipectinata OX=42026 GN=LOC108132509 PE=3 SV=1
MSSLPRRIIKETQRLMQEPVPGINAIPDENNARYFHVIVTGPNDSPFEGGVFKLELFLPEDYPMSAPKVRFITKIYHPNIDRLGRICLDVLKDKWSPALQIRTILLSIQALLSAPNPDDPLANDVAELWKVNEAEAIRNAREWTQRYAVE--
>tr|A0A6P5U9L2|A0A6P5U9L2_DROOB/1-150 [subseq from] ubiquitin-conjugating enzyme E2 N OS=Drosophila obscura OX=7282 GN=LOC111065354 PE=3 SV=1
MSSLPRRIIKETQRLMQEPVPGINAIPDENNARYFHVIVTGPNDSPFEGGVFKLELFLPEDYPMSAPKVRFITKIYHPNIDRLGRICLDVLKDKWSPALQIRTILLSIQALLSAPNPDDPLANDVAELWKVNEAEAIRNAREWTQKYAVE--
>tr|A0A6P8L3L3|A0A6P8L3L3_DROMA/1-150 [subseq from] ubiquitin-conjugating enzyme E2 N OS=Drosophila mauritiana OX=7226 GN=LOC117147668 PE=3 SV=1
MSSLPRRIIKETQRLMQEPVPGINAIPDENNARYFHVIVTGPNDSPFEGGVFKLELFLPEDYPMSAPKVRFITKIYHPNIDRLGRICLDVLKDKWSPALQIRTILLSIQALLSAPNPDDPLANDVAELWKVNEAEAIRNAREWTQKYAVE--
>tr|A0A6P8Y475|A0A6P8Y475_DROAB/1-150 [subseq from] ubiquitin-conjugating enzyme E2 N OS=Drosophila albomicans OX=7291 GN=LOC117577556 PE=3 SV=1
MSSLPRRIIKETQRLMQEPVPGINAIPDENNARYFHVIVTGPNDSPFEGGVFKLELFLPEDYPMSAPKVRFITKIYHPNIDRLGRICLDVLKDKWSPALQIRTILLSIQALLSAPNPDDPLANDVAELWKVNEAEAIRNAREWTQKYAVE--
>tr|A0A6V7VJB0|A0A6V7VJB0_9BILA/2-148 [subseq from] Hypothetical protein OS=Meloidogyne enterolobii OX=390850 GN=MENT_LOCUS1401 PE=3 SV=1
--ALPRRIAKETQRLLQDPVPGISAIPDEANARYFHVIIAGPDSSPFAGGVFKLELFLPEEYPMAAPKVRFMTKIYHPNIDKLGRICLDILKDKWSPALQIRTVLLSIQALLSAPNPDDPLAADVAEQWKNNEVEAIHTAQQWTKLYAN---
>tr|A9YHJ6|A9YHJ6_DROSI/1-150 [subseq from] Bendless OS=Drosophila simulans OX=7240 GN=Dsim\GD17149 PE=3 SV=1
MSSLPRRIIKETQRLMQEPVPGINAIPDENNARYFHVIVTGPNDSPFEGGVFKLELFLPEDYPMSAPKVRFITKIYHPNIDRLGRICLDVLKDKWSPALQIRTILLSIQALLSAPNPDDPLANDVAELWKVNEAEAIRNAREWTQKYAVE--
>tr|B3MZT3|B3MZT3_DROAN/1-150 [subseq from] Uncharacterized protein, isoform A OS=Drosophila ananassae OX=7217 GN=Dana\GF19231 PE=3 SV=1
MSSLPRRIIKETQRLMQEPVPGINAIPDENNARYFHVIVTGPNDSPFEGGVFKLELFLPEDYPMSAPKVRFITKIYHPNIDRLGRICLDVLKDKWSPALQIRTILLSIQALLSAPNPDDPLANDVAELWKVNEAEAIRNAREWTQRYAVE--
>tr|B3NVX2|B3NVX2_DROER/1-150 [subseq from] UBC core domain-containing protein OS=Drosophila erecta OX=7220 GN=Dere\GG17819 PE=3 SV=1
MSSLPRRIIKETQRLMQEPVPGINAIPDENNARYFHVIVTGPNDSPFEGGVFKLELFLPEDYPMSAPKVRFITKIYHPNIDRLGRICLDVLKDKWSPALQIRTILLSIQALLSAPNPDDPLANDVAELWKVNEAEAIRNAREWTQKYAVE--
>tr|B4H0K9|B4H0K9_DROPE/1-150 [subseq from] GL14825 OS=Drosophila persimilis OX=7234 GN=Dper\GL14825 PE=3 SV=1
MSSLPRRIIKETQRLMQEPVPGINAIPDENNARYFHVIVTGPNDSPFEGGVFKLELFLPEDYPMSAPKVRFITKIYHPNIDRLGRICLDVLKDKWSPALQIRTILLSIQALLSAPNPDDPLANDVAELWKVNEAEAIRNAREWTQKYAVE--
>tr|B4IG91|B4IG91_DROSE/1-150 [subseq from] GM17649 OS=Drosophila sechellia OX=7238 GN=Dsec\GM17649 PE=3 SV=1
MSSLPRRIIKETQRLMQEPVPGINAIPDENNARYFHVIVTGPNDSPFEGGVFKLELFLPEDYPMSAPKVRFITKIYHPNIDRLGRICLDVLKDKWSPALQIRTILLSIQALLSAPNPDDPLANDVAELWKVNEAEAIRNAREWTQKYAVE--
>tr|B4NCF9|B4NCF9_DROWI/1-150 [subseq from] Uncharacterized protein, isoform A OS=Drosophila willistoni OX=7260 GN=Dwil\GK25846 PE=3 SV=1
MSSLPRRIIKETQRLMQEPVPGINAIPDENNARYFHVIVTGPNDSPFEGGVFKLELFLPEDYPMSAPKVRFITKIYHPNIDRLGRICLDVLKDKWSPALQIRTILLSIQALLSAPNPDDPLANDVAELWKVNEAEAIRNAREWTQKYAVE--
>tr|B4Q2P5|B4Q2P5_DROYA/1-150 [subseq from] UBC core domain-containing protein OS=Drosophila yakuba OX=7245 GN=Dyak\GE17114 PE=3 SV=1
MSSLPRRIIKETQRLMQEPVPGINAIPDENNARYFHVIVTGPNDSPFEGGVFKLELFLPEDYPMSAPKVRFITKIYHPNIDRLGRICLDVLKDKWSPALQIRTILLSIQALLSAPNPDDPLANDVAELWKVNEAEAIRNAREWTQKYAVE--
>tr|E1JJN1|E1JJN1_DROME/1-150 [subseq from] Bendless, isoform B OS=Drosophila melanogaster OX=7227 GN=ben PE=1 SV=1
MSSLPRRIIKETQRLMQEPVPGINAIPDENNARYFHVIVTGPNDSPFEGGVFKLELFLPEDYPMSAPKVRFITKIYHPNIDRLGRICLDVLKDKWSPALQIRTILLSIQALLSAPNPDDPLANDVAELWKVNEAEAIRNAREWTQKYAVE--
>tr|Q29H12|Q29H12_DROPS/1-150 [subseq from] Uncharacterized protein, isoform B OS=Drosophila pseudoobscura pseudoobscura OX=46245 GN=Dpse\GA14886 PE=3 SV=1
MSSLPRRIIKETQRLMQEPVPGINAIPDENNARYFHVIVTGPNDSPFEGGVFKLELFLPEDYPMSAPKVRFITKIYHPNIDRLGRICLDVLKDKWSPALQIRTILLSIQALLSAPNPDDPLANDVAELWKVNEAEAIRNAREWTQKYAVE--
>tr|A0A0L0C242|A0A0L0C242_LUCCU/1-150 [subseq from] Ubiquitin-conjugating enzyme E2 N OS=Lucilia cuprina OX=7375 GN=FF38_00847 PE=3 SV=1
MSSLPRRIIKETQRLMQEPVPGINAIPDENNARYFHVIVTGPTDSPFEGGVFKLELFLPEDYPMSAPKVRFITKIYHPNIDRLGRICLDVLKDKWSPALQIRTILLSIQALLSAPNPDDPLANDVAELWKVNEAEAIKNAREWTQKYAVE--
>tr|A0A0M4F9M7|A0A0M4F9M7_DROBS/1-150 [subseq from] Ben OS=Drosophila busckii OX=30019 GN=Dbus_chrXg813 PE=3 SV=1
MSSLPRRIIKETQRLMQEPVPGINAIPDENNARYFHVIVTGPNDSPFEGGAFKLELFLPEDYPMSAPKVRFITKIYHPNIDRLGRICLDVLKDKWSPALQIRTILLSIQALLSAPNPDDPLANDVAELWKVNEAEAIRNAREWTQKYAVE--
>tr|A0A1A9VY81|A0A1A9VY81_GLOAU/1-150 [subseq from] UBC core domain-containing protein OS=Glossina austeni OX=7395 PE=3 SV=1
MSSLPRRIIKETQRLMQEPVPGINAIPDENNARYFHVIVTGPTDSPFEGGVFKLELFLPEDYPMSAPKVRFITKIYHPNIDRLGRICLDVLKDKWSPALQIRTILLSIQALLSAPNPDDPLANDVAELWKVNEAEAIKNAREWTQKYAVE--
>tr|A0A1A9W8K7|A0A1A9W8K7_9MUSC/1-150 [subseq from] UBC core domain-containing protein OS=Glossina brevipalpis OX=37001 PE=3 SV=1
MSSLPRRIIKETQRLMQEPVPGINAIPDENNARYFHVIVTGPTDSPFEGGVFKLELFLPEDYPMSAPKVRFITKIYHPNIDRLGRICLDVLKDKWSPALQIRTILLSIQALLSAPNPDDPLANDVAELWKVNEAEAIKNAREWTQKYAVE--
>tr|A0A1A9XXN1|A0A1A9XXN1_GLOFF/1-150 [subseq from] UBC core domain-containing protein OS=Glossina fuscipes fuscipes OX=201502 PE=3 SV=1
MSSLPRRIIKETQRLMQEPVPGINAIPDENNARYFHVIVTGPTDSPFEGGVFKLELFLPEDYPMSAPKVRFITKIYHPNIDRLGRICLDVLKDKWSPALQIRTILLSIQALLSAPNPDDPLANDVAELWKVNEAEAIKNAREWTQKYAVE--
>tr|A0A1B0ADT0|A0A1B0ADT0_GLOPL/1-150 [subseq from] UBC core domain-containing protein OS=Glossina pallidipes OX=7398 PE=3 SV=1
MSSLPRRIIKETQRLMQEPVPGINAIPDENNARYFHVIVTGPTDSPFEGGVFKLELFLPEDYPMSAPKVRFITKIYHPNIDRLGRICLDVLKDKWSPALQIRTILLSIQALLSAPNPDDPLANDVAELWKVNEAEAIKNAREWTQKYAVE--
>tr|A0A1B0APD5|A0A1B0APD5_9MUSC/1-150 [subseq from] UBC core domain-containing protein OS=Glossina palpalis gambiensis OX=67801 PE=3 SV=1
MSSLPRRIIKETQRLMQEPVPGINAIPDENNARYFHVIVTGPTDSPFEGGVFKLELFLPEDYPMSAPKVRFITKIYHPNIDRLGRICLDVLKDKWSPALQIRTILLSIQALLSAPNPDDPLANDVAELWKVNEAEAIKNAREWTQKYAVE--
>tr|D3TM14|D3TM14_GLOMM/1-150 [subseq from] Ubiquitin protein ligase OS=Glossina morsitans morsitans OX=37546 PE=2 SV=1
MSSLPRRIIKETQRLMQEPVPGINAIPDENNARYFHVIVTGPTDSPFEGGVFKLELFLPEDYPMSAPKVRFITKIYHPNIDRLGRICLDVLKDKWSPALQIRTILLSIQALLSAPNPDDPLANDVAELWKVNEAEAIKNAREWTQKYAVE--
>tr|A0A0R3PT54|A0A0R3PT54_ANGCS/4-145 [subseq from] UBIQUITIN_CONJUGAT_2 domain-containing protein OS=Angiostrongylus costaricensis OX=334426 GN=ACOC_LOCUS8915 PE=3 SV=1
--ALPRRIIKETQRLMADPVPGISASPDDNNARYFHVMIAGPQDSPFAGGVFKLELFLPEEYPMAAPKVRFMTKIYHPNIDKLGRICLDILKDKWSPALQIRTVLLSIQALLSAPNPEDPLATDVAEQWKTNESEAIRTAKEWT--------
>tr|A0A811ZQU5|A0A811ZQU5_NYCPR/1-141 [subseq from] (raccoon dog) hypothetical protein OS=Nyctereutes procyonoides OX=34880 GN=NYPRO_LOCUS23845 PE=4 SV=1
MAGLPRRIIKETQRLLAEPVPAIKAEPDESNARYFHV-----------GGTFKLELFLPEEYPMAAPKVCFMTKIYHPNVDKLGRICLDILKDKWSPTLQIHTVLLSIQALLSAPNPDDPLANDVAEQWKTNEAQAIETARAWTRLYAMNNI
>tr|Q16FT8|Q16FT8_AEDAE/1-149 [subseq from] AAEL014639-PA OS=Aedes aegypti OX=7159 GN=AAEL014639 PE=3 SV=1
MAALPRRIIKETQRLMQEPVPGISAVPDEQNARYFHVIVFGPEDSPFEGGLFKLELFLPEDYPMSAPKVRFITKIYHPNIDRLGRICLDILKDKWSPALQIRTVLLSIQALLSAPNPDDPLANDVAELWKVNEAEAIRNAKEWTQRYAI---
>tr|Q5MIQ3|Q5MIQ3_AEDAL/1-149 [subseq from] Putative bendless OS=Aedes albopictus OX=7160 GN=109430831 PE=2 SV=1
MAALPRRIIKETQRLMQEPVPGISAVPDEQNARYFHVIVFGPEDSPFEGGLFKLELFLPEDYPMSAPKVRFITKIYHPNIDRLGRICLDILKDKWSPALQIRTVLLSIQALLSAPNPDDPLANDVAELWKVNEAEAIRNAKEWTQRYAI---
>tr|T1DIY7|T1DIY7_9DIPT/1-149 [subseq from] Putative ubiquitin conjugating enzyme OS=Psorophora albipes OX=869069 PE=2 SV=1
MAALPRRIIKETQRLMQEPVPGISAVPDEQNARYFHVIVFGPEDSPFEGGLFKLELFLPEDYPMSAPKVRFITKIYHPNIDRLGRICLDILKDKWSPALQIRTVLLSIQALLSAPNPDDPLANDVAELWKVNEAEAIRNAKEWTQRYAI---
>tr|A0A0N4SWJ6|A0A0N4SWJ6_BRUPA/4-150 [subseq from] UBIQUITIN_CONJUGAT_2 domain-containing protein OS=Brugia pahangi OX=6280 GN=BPAG_LOCUS8 PE=3 SV=1
--ALPKRITKETQRLMNDPVPGISAVPDESNARYFHVIIAGPEGSPFAGGVFKLELFLPEEYPMAAPKVRFMTKIYHPNIDKLGRICLDILKDKWSPALQIRTVLLSIQALLSAPNPDDPLATDVAEQWKNNESDAIRTAQEWTRTYAT---
>tr|S7NAY8|S7NAY8_MYOBR/14-145 [subseq from] Ubiquitin-conjugating enzyme E2 N OS=Myotis brandtii OX=109478 GN=D623_10028736 PE=3 SV=1
---------QETQRLLAEPVPGIKAEPDESNARYFYVVIAGPQDFPFEGGTFKLELFLPEEYPMAAPKVRFMTKIYHPNVDKLGRICLDILKDKWSPALQIRTVLLSIQALLSAPNPDDPLANDVAEQWKTNEAQAIETAA-----------
>tr|A0A132AKH5|A0A132AKH5_SARSC/1-61 [subseq from] Ubiquitin-conjugating enzyme E2 N OS=Sarcoptes scabiei OX=52283 GN=SSS_728g PE=3 SV=1
MSSLPRRIIKETQRLMAEPVPGISAVPDENNARYFHVVVAGPEG-VRDIGLLKLKILIPK-YP-----------------------------------------------------------------------------------------
>tr|A0A132AKH5|A0A132AKH5_SARSC/65-173 [subseq from] Ubiquitin-conjugating enzyme E2 N OS=Sarcoptes scabiei OX=52283 GN=SSS_728g PE=3 SV=1
-------------------------------------------QSPFEGGVFKLELFLPEEYPMSAPKVRFMTKIFHPNIDKLGRICLDILKDKWSPALQIRTVLLSIQALLSAPNPDDPLDNDVAEQWKVNEAQAMRTAREWTQLHANSNL
>tr|A0A2K5Z888|A0A2K5Z888_MANLE/1-142 [subseq from] UBC core domain-containing protein OS=Mandrillus leucophaeus OX=9568 PE=3 SV=1
MAVLPRRIIKETQRLLTEPVPGIKAEPDESNARYFHVVIAGPQDSPFERGSFKLELFLPEEYPVSAPKVRFMTKVYHPNVDKLGRICLDILKDKWSPALQIHT----------APNPDDPLANDVVEQWKTNEAQAIETARAWTRLYAMNNI
>tr|A0A0B2V8Z3|A0A0B2V8Z3_TOXCA/4-149 [subseq from] Ubiquitin-conjugating enzyme E2 N OS=Toxocara canis OX=6265 GN=Ube2n PE=3 SV=1
--ALPRRITKETQRLMADPVPGISAIPDDNNARYFHVIIAGPEGSPFAGGVFKLELFLPEEYPMAAPKVRFMTKIYHPNIDKLGRICLDILKDKWSPALQIRTVLLSIQALLSAPNPDDPLATDVAEQWKNNESDAIRTAQEWTRVHA----
>tr|A0A484AQM3|A0A484AQM3_DRONA/1-150 [subseq from] UBC core domain-containing protein OS=Drosophila navojoa OX=7232 GN=AWZ03_014572 PE=3 SV=1
MSSLPRRIIKETQRLMLEPVPGINAIPDENNARYFHVIVTGPNDSPFEGGIFKLELFLPEDYPMSAPKVRFITKIYHPNIDRLGRICLDVLKDKWSPALQIRTILLSIQALLSAPNPDDPLANDVAELWKVNEAEAIRNAREWTQKYAVE--
>tr|A0A672SLR5|A0A672SLR5_SINGR/13-148 [subseq from] Ubiquitin-conjugating enzyme E2Nb OS=Sinocyclocheilus grahami OX=75366 PE=3 SV=1
---------SETQRLLAEPVPGIRAEPDEGNARYFHVVISGPQDSPFEGGTFKLELFLPEEYPMAAPKVRFMTKIYHPNVDKLGRICLDILKDKWSPALQIRTVLLSIQALLSAPNPDDPLANDVAEQWKSNEAQAIETGETFSS-------
>tr|A0A6J1MQ21|A0A6J1MQ21_DROHY/1-150 [subseq from] ubiquitin-conjugating enzyme E2 N OS=Drosophila hydei OX=7224 GN=LOC111605014 PE=3 SV=1
MSSLPRRIIKETQRLMLEPVPGINAIPDENNARYFHVIVTGPNDSPFEGGIFKLELFLPEDYPMSAPKVRFITKIYHPNIDRLGRICLDVLKDKWSPALQIRTILLSIQALLSAPNPDDPLANDVAELWKVNEAEAIRNAREWTQKYAVE--
>tr|B4L5L1|B4L5L1_DROMO/1-150 [subseq from] Uncharacterized protein, isoform A OS=Drosophila mojavensis OX=7230 GN=Dmoj\GI21493 PE=3 SV=1
MSSLPRRIIKETQRLMLEPVPGINAIPDENNARYFHVIVTGPNDSPFEGGIFKLELFLPEDYPMSAPKVRFITKIYHPNIDRLGRICLDVLKDKWSPALQIRTILLSIQALLSAPNPDDPLANDVAELWKVNEAEAIRNAREWTQKYAVE--
>tr|A0A1I8P897|A0A1I8P897_STOCA/1-150 [subseq from] UBC core domain-containing protein OS=Stomoxys calcitrans OX=35570 GN=106085301 PE=3 SV=1
MSSLPRRIIKETQRLMQEPVPGINAIPDENNARYFHVIVTGPTDSPFEGGIFKLELFLPEDYPMSAPKVRFITKIYHPNIDRLGRICLDVLKDKWSPALQIRTILLSIQALLSAPNPDDPLANDVAELWKVNEAEAIKNAREWTQKYAVE--
>tr|A0A6B2ELQ1|A0A6B2ELQ1_9DIPT/1-148 [subseq from] Putative ubiquitin-conjugating enzyme e2 n OS=Phlebotomus kandelakii OX=1109342 PE=3 SV=1
MENLPRRIIKETQRLMQEPVPGISAVPDETNARYFHVVVAGPKDSPFEGGNFKLELFLPEEYPLSAPKVRFITRIYHPNIDRLGRICLDILKDKWSPALQIRTVLLSIQALLSAPNPDDPLANDVAELWKMNEVAAIQNARDWTRKYA----
>tr|T1PCG5|T1PCG5_MUSDO/1-150 [subseq from] Ubiquitin-conjugating enzyme OS=Musca domestica OX=7370 GN=101899398 PE=2 SV=1
MSSLPRRIIKETQRLMQEPVPGINAIPDENNARYFHVIVTGPTDSPFEGGIFKLELFLPEDYPMSAPKVRFITKIYHPNIDRLGRICLDVLKDKWSPALQIRTILLSIQALLSAPNPDDPLANDVAELWKVNEAEAIKNAREWTQKYAVE--
>tr|A0A084WKU4|A0A084WKU4_ANOSI/1-149 [subseq from] Ubiquitin conjugating enzyme, putative OS=Anopheles sinensis OX=74873 GN=ZHAS_00019022 PE=3 SV=1
MAALPRRIIKETQRLMQEPVPGISAIPDEQNARYFHVIVFGPEDSPFEGGLFKLELFLPEDYPMSAPKVRFITKIYHPNIDRLGRICLDILKDKWSPALQIRTVLLSIQALLSAPNPDDPLANDVAELWKVNEAEAIRNAKEWTQRYAI---
>tr|A0A182IYN3|A0A182IYN3_9DIPT/1-149 [subseq from] UBC core domain-containing protein OS=Anopheles atroparvus OX=41427 PE=3 SV=1
MAALPRRIIKETQRLMQEPVPGISAIPDEQNARYFHVIVFGPEDSPFEGGLFKLELFLPEDYPMSAPKVRFITKIYHPNIDRLGRICLDILKDKWSPALQIRTVLLSIQALLSAPNPDDPLANDVAELWKVNEAEAIRNAKEWTQRYAI---
>tr|A0A0V1HWA0|A0A0V1HWA0_9BILA/15-164 [subseq from] Ubiquitin-conjugating enzyme E2 N (Fragment) OS=Trichinella zimbabwensis OX=268475 GN=Ube2n PE=4 SV=1
---LPRRIIKETQRLMQEPVPGISAVPDENNARYFHVVVAGPQSSPFEGGMFKLELFLPEEYPMAAPKVRFMTKIYHPNIDKLGRICLDILKDKWSPALQIRTVLLSIQALLSSPNPDDPLATDVAELWKSNESEAIRIgkSREWTRTYAMNN-
>tr|A0A1Q3FH14|A0A1Q3FH14_CULTA/1-148 [subseq from] Putative ubiquitin-conjugating enzyme e2-17 kDa OS=Culex tarsalis OX=7177 PE=3 SV=1
MAALPRRIIKETQRLMQEPVPGISAVPDEQNARYFHVIVFGPEDSPFEGGLFKLELFLPEDYPMSAPKVRFITKIYHPNIDRLGRICLDILKDKWSPALQIRTVLLSIQALLSAPNPDDPLANDVAELWKVNEAEAIRNAKEWTQRYA----
>tr|B0WH99|B0WH99_CULQU/1-148 [subseq from] Ubiquitin-conjugating enzyme E2-17 kDa OS=Culex quinquefasciatus OX=7176 GN=6038238 PE=3 SV=1
MAALPRRIIKETQRLMQEPVPGISAVPDEQNARYFHVIVFGPEDSPFEGGLFKLELFLPEDYPMSAPKVRFITKIYHPNIDRLGRICLDILKDKWSPALQIRTVLLSIQALLSAPNPDDPLANDVAELWKVNEAEAIRNAKEWTQRYA----
>tr|A0A6G0ZGW7|A0A6G0ZGW7_APHCR/1-151 [subseq from] Ubiquitin-conjugating enzyme E2 N OS=Aphis craccivora OX=307492 GN=FWK35_00005574 PE=3 SV=1
MSVLPRRILKETQRLMQEPVPGISAQPDEGNARYFHVKVTGPEDSPFEGGLFKLELFLPEDYPMSAPKVRFITKIYHPNIDRLGRICLDILKDKWSPALQIRTVLLSIQALLSAPNPDDPLANDVAELWKVNEIEAIRNAKEWTRMYATEN-
>tr|A0A662YXV6|A0A662YXV6_ACIRT/111-243 [subseq from] Early endosome antigen 1 OS=Acipenser ruthenus OX=7906 GN=EOD39_9556 PE=4 SV=1
-------LTQETQRLLAEPVPGIKAEPDESNARYFHVVIAGPQDSPFEGGTFKLELFLPEEYPMAAPKVRFMTKIYHPNVDKLGRICLDILKDKWSPALQIRTVLLSIQALLSAPNPDDPLANDVAEQWKTNEAQAIETV------------
>tr|A0A667ZB29|A0A667ZB29_9TELE/16-148 [subseq from] Ubiquitin conjugating enzyme E2 N OS=Myripristis murdjan OX=586833 GN=ube2n PE=3 SV=1
---------NETQRLVAEPVPGIRAEPDEANARYFHVVIAGPQDSPFEGGTFKLELFLPEEYPMAAPKVRFMTKIYHPNVDKLGRICLDILKDKWSPALQIRTVLLSIQALLSAPNPDDPLANDVAEKWKTNEAEAIETAKL----------
>tr|A0A1B0DAL7|A0A1B0DAL7_PHLPP/1-148 [subseq from] Bendless OS=Phlebotomus papatasi OX=29031 PE=3 SV=1
MENLPRRIIKETQRLMQEPVPGISAIPDETNARYFHVVVAGPKDSPFEGGNFKLELFLPEEYPLSAPKVRFITRIYHPNIDRLGRICLDILKDKWSPALQIRTVLLSIQALLSAPNPDDPLANDVAELWKMNEVAAIQNARDWTRKYA----
>tr|A0A1L8EH33|A0A1L8EH33_HAEIR/1-150 [subseq from] Putative ubiquitin-conjugating enzyme e2 n OS=Haematobia irritans OX=7368 PE=3 SV=1
MSSLPRRIIKETQRLMQEPVPGINAIPDENNARYFHVIVTGPTDSPFEGGIFKLELFLPEDYPMSAPKVRFITKIYHPNIDRLGRICLDVLKDKWSPALQIRTILLSIQALLSAPNPDDPLANDVAELWKVNEAEAIRNAREWTQKYAVE--
>tr|B4JWW4|B4JWW4_DROGR/1-150 [subseq from] GH17677 OS=Drosophila grimshawi OX=7222 GN=Dgri\GH17677 PE=3 SV=1
MSNLPRRIIKETQRLMQEPVPGINAIPDENNARYFHVIVTGPNDSPFEGGIFKLELFLPEDYPMSAPKVRFITKIYHPNIDRLGRICLDVLKDKWSPALQIRTILLSIQALLSAPNPDDPLANDVAELWKINEAEAIRNAREWTQKYAVE--
>tr|A0A0N4UC71|A0A0N4UC71_DRAME/163-308 [subseq from] MANF/CDNF-like protein OS=Dracunculus medinensis OX=318479 GN=DME_LOCUS8734 PE=3 SV=1
--ALPRRIIKETQRLMADPVPGISATPDEHNARYFHVIIAGPEGSPFAGGIFKLELFLPEEYPMAAPKVRFMTKIYHPNIDKLGRICLDILKDKWSPALQIRTVLLSIQALLSAPNPEDPLATDVAEQWKTNEAEAIQIAKEWTRLLT----
>tr|F1KVF0|F1KVF0_ASCSU/24-169 [subseq from] Ubiquitin-conjugating enzyme E2 N OS=Ascaris suum OX=6253 PE=2 SV=1
--ALPRRITKETQRLMADPVPGISAIPDDNNARYFHVIIAGPEGSPFAGGVFKLELFLPEEYPMAAPKVRFMTKIYHPNIDKLGRICLDILKDKWSPALQIRTVLLSIQALLSAPNPDDPLATDVAEQWKNNESDAIRTAQEWTRVHA----
>tr|A0A1I7VJS5|A0A1I7VJS5_LOALO/4-150 [subseq from] Ubiquitin-conjugating enzyme E2 N OS=Loa loa OX=7209 GN=LOAG_03706 PE=3 SV=1
--ALPRRITKETQRLMNDPVPGISAVPDDSNARYFHVIIAGPEGSPFAGGVFKLELFLPEEYPMAAPKVRFMTKIYHPNIDKLGRICLDILKDKWSPALQIRTVLLSIQALLSAPNPDDPLATDVAEQWKNNESDAIRTAEEWTRTYAT---
>tr|A0A090LF05|A0A090LF05_STRRB/1-145 [subseq from] Ubiquitin-conjugating enzyme, E2 domain and Ubiquitin-conjugating enzyme/RWD-like domain-containing protein OS=Strongyloides ratti OX=34506 GN=SRAE_2000078000 PE=3 SV=1
MSTLPRRILKETERLLSEPVQGITAIPDENNARYFHVTIDGPEDSPFQGGTFKLELFLPEEYPMAAPKVRFMTKIYHPNIDKLGRICLDILKDKWSPALQIRTVLLSIQALLSAPNPDDPLATDVAEQWKTEEAEAINTARKWTE-------
>tr|A0A182JZX2|A0A182JZX2_9DIPT/1-148 [subseq from] UBC core domain-containing protein OS=Anopheles christyi OX=43041 PE=3 SV=1
MAALPRRIIKETQRLMQEPVPGISAIPDEQNARYFHVIVFGPEDSPFEGGLFKLELFLPEDYPMSAPKVRFITKIYHPNIDRLGRICLDILKDKWSPALQIRTVLLSIQALLSAPNPDDPLANDVAELWKVNEAEAIRNAKEWTQRYA----
>tr|A0A182MJR9|A0A182MJR9_9DIPT/1-148 [subseq from] UBC core domain-containing protein OS=Anopheles culicifacies OX=139723 PE=3 SV=1
MAALPRRIIKETQRLMQEPVPGISAIPDEQNARYFHVIVFGPEDSPFEGGLFKLELFLPEDYPMSAPKVRFITKIYHPNIDRLGRICLDILKDKWSPALQIRTVLLSIQALLSAPNPDDPLANDVAELWKVNEAEAIRNAKEWTQRYA----
>tr|A0A182N1R1|A0A182N1R1_9DIPT/1-148 [subseq from] UBC core domain-containing protein OS=Anopheles dirus OX=7168 PE=3 SV=1
MAALPRRIIKETQRLMQEPVPGISAIPDEQNARYFHVIVFGPEDSPFEGGLFKLELFLPEDYPMSAPKVRFITKIYHPNIDRLGRICLDILKDKWSPALQIRTVLLSIQALLSAPNPDDPLANDVAELWKVNEAEAIRNAKEWTQRYA----
>tr|A0A182P8Q7|A0A182P8Q7_9DIPT/1-148 [subseq from] UBC core domain-containing protein OS=Anopheles epiroticus OX=199890 PE=3 SV=1
MAALPRRIIKETQRLMQEPVPGISAIPDEQNARYFHVIVFGPEDSPFEGGLFKLELFLPEDYPMSAPKVRFITKIYHPNIDRLGRICLDILKDKWSPALQIRTVLLSIQALLSAPNPDDPLANDVAELWKVNEAEAIRNAKEWTQRYA----
>tr|A0A182R022|A0A182R022_9DIPT/1-148 [subseq from] UBC core domain-containing protein OS=Anopheles farauti OX=69004 PE=3 SV=1
MAALPRRIIKETQRLMQEPVPGISAIPDEQNARYFHVIVFGPEDSPFEGGLFKLELFLPEDYPMSAPKVRFITKIYHPNIDRLGRICLDILKDKWSPALQIRTVLLSIQALLSAPNPDDPLANDVAELWKVNEAEAIRNAKEWTQRYA----
>tr|A0A182RX13|A0A182RX13_ANOFN/1-148 [subseq from] UBC core domain-containing protein OS=Anopheles funestus OX=62324 PE=3 SV=1
MAALPRRIIKETQRLMQEPVPGISAIPDEQNARYFHVIVFGPEDSPFEGGLFKLELFLPEDYPMSAPKVRFITKIYHPNIDRLGRICLDILKDKWSPALQIRTVLLSIQALLSAPNPDDPLANDVAELWKVNEAEAIRNAKEWTQRYA----
>tr|A0A182VEY4|A0A182VEY4_ANOME/1-148 [subseq from] UBC core domain-containing protein OS=Anopheles merus OX=30066 PE=3 SV=2
MAALPRRIIKETQRLMQEPVPGISAIPDEQNARYFHVIVFGPEDSPFEGGLFKLELFLPEDYPMSAPKVRFITKIYHPNIDRLGRICLDILKDKWSPALQIRTVLLSIQALLSAPNPDDPLANDVAELWKVNEAEAIRNAKEWTQRYA----
>tr|A0A182WAH8|A0A182WAH8_9DIPT/1-148 [subseq from] UBC core domain-containing protein OS=Anopheles minimus OX=112268 PE=3 SV=1
MAALPRRIIKETQRLMQEPVPGISAIPDEQNARYFHVIVFGPEDSPFEGGLFKLELFLPEDYPMSAPKVRFITKIYHPNIDRLGRICLDILKDKWSPALQIRTVLLSIQALLSAPNPDDPLANDVAELWKVNEAEAIRNAKEWTQRYA----
>tr|A0A182XEX1|A0A182XEX1_ANOQN/1-148 [subseq from] UBC core domain-containing protein OS=Anopheles quadriannulatus OX=34691 PE=3 SV=1
MAALPRRIIKETQRLMQEPVPGISAIPDEQNARYFHVIVFGPEDSPFEGGLFKLELFLPEDYPMSAPKVRFITKIYHPNIDRLGRICLDILKDKWSPALQIRTVLLSIQALLSAPNPDDPLANDVAELWKVNEAEAIRNAKEWTQRYA----
>tr|A0A182YLB5|A0A182YLB5_ANOST/1-148 [subseq from] UBC core domain-containing protein OS=Anopheles stephensi OX=30069 PE=3 SV=1
MAALPRRIIKETQRLMQEPVPGISAIPDEQNARYFHVIVFGPEDSPFEGGLFKLELFLPEDYPMSAPKVRFITKIYHPNIDRLGRICLDILKDKWSPALQIRTVLLSIQALLSAPNPDDPLANDVAELWKVNEAEAIRNAKEWTQRYA----
>tr|Q7Q9K0|Q7Q9K0_ANOGA/1-148 [subseq from] AGAP005197-PA OS=Anopheles gambiae OX=7165 GN=1274904 PE=3 SV=2
MAALPRRIIKETQRLMQEPVPGISAIPDEQNARYFHVIVFGPEDSPFEGGLFKLELFLPEDYPMSAPKVRFITKIYHPNIDRLGRICLDILKDKWSPALQIRTVLLSIQALLSAPNPDDPLANDVAELWKVNEAEAIRNAKEWTQRYA----
>tr|A0A2S2NWN4|A0A2S2NWN4_SCHGA/1-151 [subseq from] Ubiquitin-conjugating enzyme E2 N OS=Schizaphis graminum OX=13262 GN=ben PE=3 SV=1
MSVLPRRILKETQRLMQEPVPGISAKPDEGNARYFHVKVTGPEDSPFEGGLFKLELFLPEDYPMSAPKVRFITKIYHPNIDRLGRICLDILKDKWSPALQIRTVLLSIQALLSAPNPDDPLANDVAELWKVNEIEAIRNAKEWTRMYATEN-
>tr|J9K0S7|J9K0S7_ACYPI/1-151 [subseq from] UBC core domain-containing protein OS=Acyrthosiphon pisum OX=7029 GN=100165388 PE=3 SV=1
MSVLPRRILKETQRLMQEPVPGISAKPDEGNARYFHVKVTGPEDSPFEGGLFKLELFLPEDYPMSAPKVRFITKIYHPNIDRLGRICLDILKDKWSPALQIRTVLLSIQALLSAPNPDDPLANDVAELWKVNEIEAIRNAKEWTRMYASEN-
>tr|H2SZF5|H2SZF5_TAKRU/2-147 [subseq from] UBC core domain-containing protein OS=Takifugu rubripes OX=31033 GN=UBE2N PE=3 SV=2
-AGTPR---LETRRLVTEHVPGIKAQPDESNGRYFHVVIDGPQDTPFEGGVFKLELFLPEEYPMAAPKVRFITKIYHPNVDKLGRICLDILKDKWSPALQIRTVLLSIQALLSAPNPDDPLANDVAEQWKSSEAEAMKTAKAWTRLYARN--
>tr|A0A182E9G3|A0A182E9G3_ONCOC/4-149 [subseq from] UBC core domain-containing protein OS=Onchocerca ochengi OX=42157 GN=NOO_LOCUS4674 PE=3 SV=1
--ALPRRITKETQRLIADPVPGISAVPDDNNARYFHVIIAGPEGSPFAGGVFKLELFLPEEYPMAAPKVRFMTKIYHPNIDKLGRICLDILKDKWSPALQIRTVLLSIQALLSAPNPDDPLATDVAEQWKSNESDAIRIAQEWTRIHA----
>tr|A0A238BUZ1|A0A238BUZ1_9BILA/4-149 [subseq from] Ubiquitin--protein ligase OS=Onchocerca flexuosa OX=387005 GN=X798_03904 PE=3 SV=1
--ALPRRITKETQRLIADPVPGISAVPDDNNARYFHVIIAGPEGSPFAGGVFKLELFLPEEYPMAAPKVRFMTKIYHPNIDKLGRICLDILKDKWSPALQIRTVLLSIQALLSAPNPDDPLATDVAEQWKSNESDAIRIAQEWTRIHA----
>tr|A0A2Y9GZZ2|A0A2Y9GZZ2_NEOSC/1-149 [subseq from] ubiquitin-conjugating enzyme E2 N-like OS=Neomonachus schauinslandi OX=29088 GN=LOC110577691 PE=4 SV=1
MAGLPPSIIKVTQRLLAEPVPGIKAEPDESNAHYFHVVIAGPQDSPFEGGTFKLELFLPEEYPMAAPRVRFMTIICHLNVDKLGRICLAILKDKWSPALRIHTVLLLIQALLSASNPDDPLANDVAQRWKTNKAQAIEAARAWTRLYDL---
>tr|A0A3P6T1Q2|A0A3P6T1Q2_LITSI/4-149 [subseq from] UBC core domain-containing protein OS=Litomosoides sigmodontis OX=42156 GN=NLS_LOCUS5480 PE=3 SV=1
--ALPRRITKETQRLIADPVPGISAVPDDNNARYFHVIIAGPEGSPFAGGVFKLELFLPEEYPMAAPKVRFMTKIYHPNIDKLGRICLDILKDKWSPALQIRTVLLSIQALLSAPNPDDPLATDVAEQWKSNESDAIRIAQEWTRIHA----
>tr|A0A0K0JYC0|A0A0K0JYC0_BRUMA/4-149 [subseq from] BMA-UBC-13 OS=Brugia malayi OX=6279 GN=bma-ubc-13.2 PE=3 SV=1
--ALPRRIAKETQRLIADPVPGISAVPDDNNARYFHVIIAGPEGSPFAGGVFKLELFLPEEYPMAAPKVRFMTKIYHPNIDKLGRICLDILKDKWSPALQIRTVLLSIQALLSAPNPDDPLATDVAEQWKSNESDAIRIAQEWTRIHA----
>tr|A0A1I7W130|A0A1I7W130_LOALO/4-149 [subseq from] Ubiquitin-conjugating enzyme E2 N OS=Loa loa OX=7209 GN=LOAG_08714 PE=3 SV=1
--ALPRRIAKETQRLIADPVPGISAVPDDNNARYFHVIIAGPEGSPFAGGVFKLELFLPEEYPMAAPKVRFMTKIYHPNIDKLGRICLDILKDKWSPALQIRTVLLSIQALLSAPNPDDPLATDVAEQWKSNESDAIRIAQEWTRIHA----
>tr|A0A4E9ETG1|A0A4E9ETG1_BRUMA/4-149 [subseq from] Ubiquitin conjugating enzyme protein 13, putative OS=Brugia malayi OX=6279 GN=Bma-ubc-13.2 PE=3 SV=1
--ALPRRIAKETQRLIADPVPGISAVPDDNNARYFHVIIAGPEGSPFAGGVFKLELFLPEEYPMAAPKVRFMTKIYHPNIDKLGRICLDILKDKWSPALQIRTVLLSIQALLSAPNPDDPLATDVAEQWKSNESDAIRIAQEWTRIHA----
>tr|J9EW94|J9EW94_WUCBA/4-149 [subseq from] Ubiquitin carrier protein OS=Wuchereria bancrofti OX=6293 GN=WUBG_02632 PE=3 SV=1
--ALPRRIAKETQRLIADPVPGISAVPDDNNARYFHVIIAGPEGSPFAGGVFKLELFLPEEYPMAAPKVRFMTKIYHPNIDKLGRICLDILKDKWSPALQIRTVLLSIQALLSAPNPDDPLATDVAEQWKSNESDAIRIAQEWTRIHA----
>tr|A0A669DIP6|A0A669DIP6_ORENI/1-136 [subseq from] Ubiquitin-conjugating enzyme E2Na OS=Oreochromis niloticus OX=8128 PE=3 SV=1
---------------MAEPVPGITATPDEGNARYFHVFIAGPQDSPFEGGTFRLELFLPEEYPMAAPKVRFMTKIYHPNVDKLGRICLDILKDKWSPALQIRTVLLSIQALLSAPNPDDPLANDVAEQWKKNESQAIETARTWTRLYAGNS-
>tr|A0A7E4VU58|A0A7E4VU58_PANRE/1-148 [subseq from] UBC core domain-containing protein OS=Panagrellus redivivus OX=6233 PE=3 SV=1
MAGLPRRILKETQRLMEDPVPGISAVPDDANARYFHVVIAGPEGSPFEGGVFKLELFLPEEYPMAPPKARFISKIYHPNIDKLGRICLDILKDKWSPALQIRTVLLSIQALLSTPNPDDPLATDVAEHWKTNEADAIRTAKEWTRINA----
>tr|A0A0K0G0W9|A0A0K0G0W9_STRVS/31-182 [subseq from] Pyridoxal 5'-phosphate synthase OS=Strongyloides venezuelensis OX=75913 PE=3 SV=1
MSTLPRRILKETERLLSEPVQGITAIPDENNARYFHVTIDGPEDSPFQGGTFKLELFLPEEYPMAAPKVRFMTKIYHPNIDKLGRICLDILKDKWSPALQIRTVLLSIQALLSAPNPDDPLATDVAEQWKTEEAEAINTARKWTEIACSTNI
>tr|A0A7M5XCR5|A0A7M5XCR5_9CNID/1-149 [subseq from] UBC core domain-containing protein OS=Clytia hemisphaerica OX=252671 PE=3 SV=1
MAGLPRRIMKETSRLVSEPIAGITALPDEHNGRYFHVQMAGPKDSPFEGGTFNLELFLPEEYPMAAPKVRFMTKIYHPNVDKLGRICLDILKDKWSPALQIRTVLLSIQALMSAPNPDDPLANDVAELWKSNEEQALKTAREYTKMYAT---
>tr|A0A0B6YVI2|A0A0B6YVI2_9EUPU/1-149 [subseq from] UBC core domain-containing protein OS=Arion vulgaris OX=1028688 GN=ORF38806 PE=3 SV=1
MAGLPRRIIKETQRLMGEPVAGITAIPDEQNGRYFHVVVAGPSQSPYEGGLFKLELFLPEEYPMSAPKVRFMTKIYHPNIDKLGRICLDILKDKWSPALQIRTVLLSIQALLSAPNPDDPLDNSVAEHWKSNEKSAIEQARQWTQLYAK---
>tr|A0A667YYM3|A0A667YYM3_9TELE/16-149 [subseq from] Ubiquitin conjugating enzyme E2 N OS=Myripristis murdjan OX=586833 GN=ube2n PE=3 SV=1
---------NETQRLVAEPVPGIRAEPDEANARYFHVVIAGPQDSPFEGGTFKLELFLPEEYPMAAPKVRFMTKIYHPNVDKLGRICLDILKDKWSPALQIRTVLLSIQALLSAPNPDDPLANDVAEKWKTNEAEAIETGELY---------
>tr|A0A0U2V8C0|A0A0U2V8C0_9MAXI/1-151 [subseq from] Ubiquitin-conjugating enzyme E2 OS=Tortanus forcipatus OX=197020 PE=2 SV=1
MANLPRRIIKETQRLMQEPVPGISAIPDDDNARYFHVVVAGPDGSPFEGGVFKLELFLPDDYPMSAPKVRFITRIYHPNIDKLGRICLDILKDKWSPALQIRTVLLSIQALLSAPNPDDPLANDVAELWKINEPEALKNARDWTRKYALGN-
>tr|A0A4Y2I302|A0A4Y2I302_ARAVE/1-136 [subseq from] Ubiquitin-conjugating enzyme E2 N OS=Araneus ventricosus OX=182803 GN=UBE2N_0 PE=3 SV=1
---------------MAEPVPGISAIPDESNARYFHVVVAGPEESPFEGGVFKLELFLPEEYPMSAPKVRFMTKIYHPNIDKLGRICLDILKDKWSPALQIRTVLLSIQALLSAPNPDDPLANDVAEQWKINEAEAIKTAREWTRLYAMNN-
>tr|A0A2M3ZHB2|A0A2M3ZHB2_9DIPT/1-148 [subseq from] Putative ubiquitin-conjugating enzyme e2-17 kDa ubiquitin-conjugating enzyme e2-17 kDa OS=Anopheles braziliensis OX=58242 PE=3 SV=1
MAALPRRIIKETQRLMQEPVPGISAIPDDQNARYFHVIVFGPEDSPFEGGLFKLELFLPEDYPMSAPKVRFITKIYHPNIDRLGRICLDILKDKWSPALQIRTVLLSIQALLSAPNPDDPLANDVAELWKVNEAEAIRNAKEWTQRYA----
>tr|A0A2M4AIQ1|A0A2M4AIQ1_9DIPT/1-148 [subseq from] Putative ubiquitin-conjugating enzyme e2-17 kDa ubiquitin-conjugating enzyme e2-17 kDa OS=Anopheles triannulatus OX=58253 PE=3 SV=1
MAALPRRIIKETQRLMQEPVPGISAIPDDQNARYFHVIVFGPEDSPFEGGLFKLELFLPEDYPMSAPKVRFITKIYHPNIDRLGRICLDILKDKWSPALQIRTVLLSIQALLSAPNPDDPLANDVAELWKVNEAEAIRNAKEWTQRYA----
>tr|A0A2M4C2N2|A0A2M4C2N2_9DIPT/1-148 [subseq from] Putative ubiquitin-conjugating enzyme e2-17 kDa OS=Anopheles marajoara OX=58244 PE=3 SV=1
MAALPRRIIKETQRLMQEPVPGISAIPDDQNARYFHVIVFGPEDSPFEGGLFKLELFLPEDYPMSAPKVRFITKIYHPNIDRLGRICLDILKDKWSPALQIRTVLLSIQALLSAPNPDDPLANDVAELWKVNEAEAIRNAKEWTQRYA----
>tr|A0A3N0YAU2|A0A3N0YAU2_ANAGA/1091-1222 [subseq from] Chitin synthase OS=Anabarilius grahami OX=495550 GN=DPX16_17176 PE=4 SV=1
--------HQETQRLLAEPVPGIKAEPDEGNARYFHVVIAGPQDSPFEGGTFKLELFLPEEYPMAAPKVRFMTKIYHPNVDKLGRICLDILKDKWSPALQIRTVLLSIQALLSAPNPDDPLANDVAEQWKTNEAQAIETG------------
>tr|A0A6G0UUS3|A0A6G0UUS3_9BILA/1-148 [subseq from] UBC core domain-containing protein OS=Halicephalobus sp. NKZ332 OX=2598192 GN=FO519_003947 PE=3 SV=1
MANLPKRILKETQRLFDDPVPGISAIPDETNARYFHVIITGPDGSPFEGGTFKLELFLPEEYPMAPPKVRFVTKIYHPNIDKLGRICLDILKDKWSPALQIRTVLLSIQALLSAPNPDDPLATDVAEHWKTNEADAIRTAQEWTRINA----
>tr|T1DNP1|T1DNP1_ANOAQ/1-148 [subseq from] Putative ubiquitin-conjugating enzyme e2-17 kDa ubiquitin-conjugating enzyme e2-17 kDa OS=Anopheles aquasalis OX=42839 PE=2 SV=1
MAALPRRIIKETQRLMQEPVPGISAIPDDQNARYFHVIVFGPEDSPFEGGLFKLELFLPEDYPMSAPKVRFITKIYHPNIDRLGRICLDILKDKWSPALQIRTVLLSIQALLSAPNPDDPLANDVAELWKVNEAEAIRNAKEWTQRYA----
>tr|W5JQ37|W5JQ37_ANODA/1-148 [subseq from] Putative ubiquitin-conjugating enzyme e2-17 kDa ubiquitin-conjugating enzyme e2-17 kDa OS=Anopheles darlingi OX=43151 GN=AND_003247 PE=3 SV=1
MAALPRRIIKETQRLMQEPVPGISAIPDDQNARYFHVIVFGPEDSPFEGGLFKLELFLPEDYPMSAPKVRFITKIYHPNIDRLGRICLDILKDKWSPALQIRTVLLSIQALLSAPNPDDPLANDVAELWKVNEAEAIRNAKEWTQRYA----
>tr|A0A1W4UXT3|A0A1W4UXT3_DROFC/1-151 [subseq from] ubiquitin-conjugating enzyme E2 N OS=Drosophila ficusphila OX=30025 GN=LOC108090014 PE=3 SV=1
MSGLTRRIIKETQRLLDDPVPGIDATPDEHNARYFRVVVAGPQDSPFEGGIFKLELFLPEDYPMKAPKVRFLTKIYHPNIDNLGRICLDVLKDKWSPALQIRTVLLSIQALLSAPNPDDPLANDVAEIWKDNEAQAIRNARKWTLKYAVEN-
>tr|A0A4W6E7M0|A0A4W6E7M0_LATCA/1-153 [subseq from] Ubiquitin-conjugating enzyme E2Na OS=Lates calcarifer OX=8187 PE=3 SV=1
MAGLPRRIIKETQRLLAEPVPGIKAEPDEGNARYFHVVISGPQDSPFEGGTFKLELFLPEEYPMAAPKVRFMTKIYHPNVDKLGRICLDILKvesksassqaaltDKWSPALQIRTVLLSIQALLSAPNPDDPLANDVAERWKSNEAEAIETG------------
>tr|A0A6A4XGR0|A0A6A4XGR0_AMPAM/3-150 [subseq from] Ubiquitin-conjugating enzyme E2 N OS=Amphibalanus amphitrite OX=1232801 GN=ben_3 PE=3 SV=1
-AQLPRRIIKETQRLMADPVPGISAVPDEQNARYFHVIVAGPEGSPFEGGVFKLELFLPEEYPMSPPKVRFMTKIYHPNIDKLGRICLDILKDKWSPALQIRTVLLSIQALLSAPNPDDPLANDVAELWKCDEAAAIRNARDWTHRYAV---
>tr|A0A3B5Q4X7|A0A3B5Q4X7_XIPMA/45-180 [subseq from] UBC core domain-containing protein OS=Xiphophorus maculatus OX=8083 PE=3 SV=1
--------IQETQRLLAEPVPGIKAEPDEGNARYFHVVIAGPQDSPFEGGTFKLELFLPEEYPMAAPKVRFMTKIYHPNVDKLGRICLDILKDKWSPALQIRTVLLSIQALLSAPNPDDPLANDVAEKWKSSEAEAIETGEAIK--------
>tr|A0A0N5CV64|A0A0N5CV64_THECL/154-302 [subseq from] MANF/CDNF-like protein OS=Thelazia callipaeda OX=103827 GN=TCLT_LOCUS4178 PE=3 SV=1
--ALPYRIIKETQRLMADPVAGISAVPDDSNARYFHVVIAGPEGSPFEGGVFKLELFLPEEYPMAAPKVRFMTRIYHPNIDKLGRICLDILKDKWSPALQIRTVLLSIQALLSAPNPDDPLATDVAEQWKNNESVAIRTAQEWTRIYADGN-
>tr|A0A2Y9H0F3|A0A2Y9H0F3_NEOSC/1-144 [subseq from] ubiquitin-conjugating enzyme E2 N-like OS=Neomonachus schauinslandi OX=29088 GN=LOC110577833 PE=3 SV=1
MAGLPHRIIKETQHLLAEPVPGSKAEPDESNARYFHVVIAGPQDSP--------ELFLPEEYPMATPKVCFMTKIYHPNVDKLGRICLDILKDKWSPALQIHTVLLWIQAFLSAPNPDDPLANDVAEQWKTNEAQAIETARAWTMLYAMNNI
>tr|A0A811ZNS6|A0A811ZNS6_NYCPR/3-151 [subseq from] (raccoon dog) hypothetical protein OS=Nyctereutes procyonoides OX=34880 GN=NYPRO_LOCUS23129 PE=4 SV=1
-----KNILQEIQRLLAEPVPGIKAEPDESNARYFHVVIAGPQDSqgrDFEGGTFKLELFLPEECPMAAPKVRFMTKIYHPNVDKLGSICLDILKDKWFPALQIRTVLLSIHA-LSAPNPDDPLANDVAEQWKTNDAQAMETARACTRLYAMNNI
>tr|A0A210QJ43|A0A210QJ43_MIZYE/1-148 [subseq from] Ubiquitin-conjugating enzyme E2 N OS=Mizuhopecten yessoensis OX=6573 GN=KP79_PYT11974 PE=3 SV=1
MAGLPRRIIKETQRLMQEPVSGITALPDENNARYFHVTVIGPKESPYENGTFKLELFLPEEYPMSAPKVRFLTKIYHPNIDKLGRICLDILKDKWSPALQIRTVLLSIQALLSAPNPDDPLANEVADAWKSDESQAIETAKAWTQKHA----
>tr|A0A182F9N6|A0A182F9N6_ANOAL/1-149 [subseq from] UBC core domain-containing protein OS=Anopheles albimanus OX=7167 PE=3 SV=1
MAALPRRIIKETQRLMQEPVPGISAIPDDQNARYFHVIVFGPEDSPFEGGLFKLELFLPEDYPMSAPKVRFITKIYHPNIDRLGRICLDILKDKWSPALQIRTVLLSIQALLSAPNPDDPLANDVAELWKVNEAEAIRNAKEWTQRYAN---
>tr|A0A1L8DSG5|A0A1L8DSG5_9DIPT/3-148 [subseq from] Putative ubiquitin-conjugating enzyme e2 n (Fragment) OS=Nyssomyia neivai OX=330878 PE=3 SV=1
--ELPRRIIKETQRLMQEMIPGISALPDEMNARYFHVVVAGPKDSPFEGGNFKLELFLPEEYPLSAPKVRFITRIYHPNIDRLGRICLDILKDKWSPALQIRTVLLSIQALLSAPNPDDPLANDVAEQWKLNEAIAIQNARDWTRKYA----
>tr|A0A0N4VPT3|A0A0N4VPT3_ENTVE/4-150 [subseq from] UBIQUITIN_CONJUGAT_2 domain-containing protein OS=Enterobius vermicularis OX=51028 GN=EVEC_LOCUS12179 PE=3 SV=1
--ALPRRITKETQRLMADPVPGISAIPDDNNARYFHVIIAGPEGSPFAGGVFKLELFLPEEYPMAAPKVRFMTKIYHPNIDKLGRICLDILKDKWSPALQIRTVLLSIQALLSAPNPDDPLAADVAEQWKNHESEAIQKAKEWTGLYAN---
>tr|A0A667XJ45|A0A667XJ45_9TELE/1-141 [subseq from] Ubiquitin-conjugating enzyme E2 N-like OS=Myripristis murdjan OX=586833 GN=LOC115355075 PE=3 SV=1
LAGLQEEVIVETQRLLAEPVPGITAKPDETNARYFHVVIAGPQDSPFEGGTFKLELFLPEEYPMAAPKVRFMTKIYHPNVDKLGRICLDILKDKWSPALQIRTVLLSIQALLSAPNPDDPLANDVAEQWKKNEGQAWVQTR-----------
>tr|A0A0K0E3J1|A0A0K0E3J1_STRER/1-147 [subseq from] Pyridoxal 5'-phosphate synthase OS=Strongyloides stercoralis OX=6248 PE=3 SV=1
MTTLPRRILKETERLLSEPVQGITAIPDENNARYFHVTIDGPEDSPFQGGTFKLELFLPEEYPMAAPKVRFMTKIYHPNIDKLGRICLDILKDKWSPALQIRTVLLSIQALLSAPNPDDPLATDVAEQWKTEEAEAINTARKWTEIL-----
>tr|A0A668TKR3|A0A668TKR3_OREAU/15-147 [subseq from] Ubiquitin-conjugating enzyme E2Na OS=Oreochromis aureus OX=47969 PE=3 SV=1
---------YETQRLLAEPVPGIKAEPDEANARYFHVVIAGPQDSPFEGGTFRLELFLPEEYPMAAPKVRFMTKIYHPNVDKLGRICLDILKDKWSPALQIRTVLLSIQALLSAPNPDDPLANDVAEKWKTSEAEAIETGES----------
>tr|A0A433U727|A0A433U727_ELYCH/1-150 [subseq from] UBC core domain-containing protein OS=Elysia chlorotica OX=188477 GN=EGW08_002653 PE=3 SV=1
MSGLPRRIIKETQRLMAEPVAGITAVPDEHNSRYFHVVVAGPSQSPYEGGLFKLELFLPEEYPMSAPKVRFMTKIYHPNIDKLGRICLDILKDKWSPALQIRTVLLSIQALLSAPNPDDPLDNNVADHWKSNEKSAIEQARHWTQTYAKS--
>tr|A0A7J6GBY2|A0A7J6GBY2_CANSA/27-167 [subseq from] Uncharacterized protein OS=Cannabis sativa OX=3483 GN=F8388_024768 PE=3 SV=1
-----KRILKELKDLQKDPPTSCSAGPVAEDMFHWQATIMGPPDSPYAGGVFLVTIHFPPDYPFKPPKVAFRTKVFHPNINSNGSICLDILKEQWSPALTISKVLLSICSLLTDPNPDDPLVPEIAHMYKTDRSKYETTARSWTQK------
>tr|A0A7J6GBY2|A0A7J6GBY2_CANSA/173-317 [subseq from] Uncharacterized protein OS=Cannabis sativa OX=3483 GN=F8388_024768 PE=3 SV=1
----SKRILKELKDLQKDPPTSCSAGPVAEDMFHWQATIMGPPDSPYAGGVFLVTIHFPPDYPFKPPKVAFRTKVFHPNINSNGSICLDILKEQWSPALTISKVLLSICSLLTDPNPDDPLVPEIAHMYKTDRSKYETTARSWTQKYAM---
>tr|A0A0R3S2X9|A0A0R3S2X9_9BILA/4-150 [subseq from] UBIQUITIN_CONJUGAT_2 domain-containing protein OS=Elaeophora elaphi OX=1147741 PE=3 SV=1
--ALPRRITKETQRLMNDPVPGISAVPDDSNARYFHVIIAGPEGSPFAGGVFKLELFLPEEYPMAAPKVRFMTKIYHPNIDKLGRICLDILKEKWSPALQIRTVLLSIQALLSAPNPDDPLATDVAEQWKNNESDAIRIAQEWTRTYAT---
>tr|A0A7E6EYX6|A0A7E6EYX6_OCTVU/1-139 [subseq from] ubiquitin-conjugating enzyme E2 N isoform X1 OS=Octopus vulgaris OX=6645 GN=LOC115213152 PE=3 SV=1
MAGLPRRIIKETQRLMAEPVPGISATPDQSNARYFHVVVAGPSESPYEGGVFNLELFLPEEYPMSAPKVRFLTKIYHPNIDKLGRICLDILKDKWSPALQIRTVLLSIQALLSAPNPDDPLANDVAEQWKLNEAAAIQK-------------
>tr|A0A672JD94|A0A672JD94_SALFA/2-140 [subseq from] UBC core domain-containing protein OS=Salarias fasciatus OX=181472 GN=LOC115392193 PE=3 SV=1
----------ETQRLFQEPVPGIRATPDEANARYFHVVIAGPADSPFEGGTFKLELFLPEEYPMAAPKVRFMTKIYHPNVDKLGRICLDILKDKWSPALQIRTVLLSIQALLSAPNPDDPLANDVAEQWKNDESEAIKTAKKWTARYAK---
>tr|A0A0E0JQC2|A0A0E0JQC2_ORYPU/4-143 [subseq from] Uncharacterized protein OS=Oryza punctata OX=4537 PE=3 SV=1
-----KRILKELKDLQKDPPTSCSAGPAGEDMFHWQATIMGPPDSPYAGGVFLVNIHFPPDYPFKPPKVSFKTKVFHPNINSNGSICLDILKEQWSPALTISKVLLSICSLLTDPNPDDPLVPEIAHMYKTDRPKYETTARSWTQ-------
>tr|A0A0E0JQC2|A0A0E0JQC2_ORYPU/171-314 [subseq from] Uncharacterized protein OS=Oryza punctata OX=4537 PE=3 SV=1
-----KRILKELKDLQKDPPTSCSAGPAGEDMFHWQATIMGPPDSPYAGGVFLVNIHFPPDYPFKPPKVSFKTKVFHPNINSNGSICLDILKEQWSPALTISKVLLSICSLLTDPNPDDPLVPEIAHMYKTDRPKYETTARSWTQKYAM---
>tr|A0A665WYG6|A0A665WYG6_ECHNA/9-141 [subseq from] Ubiquitin-conjugating enzyme E2 N-like OS=Echeneis naucrates OX=173247 GN=LOC115036871 PE=3 SV=1
-------IQSETQRLMAEPVPGITATPDEGNARYFHVVIAGPQDSPFEGGTFKLELFLPEEYPMAAPKVRFMTKIYHPNVDKLGRICLDILKDKWSPALQIRTVLLSIQALLSAPNPDDPLANDVAEQWKKNESHAIETV------------
>tr|A0A818C877|A0A818C877_9BILA/4-147 [subseq from] Hypothetical protein OS=Rotaria sp. Silwood1 OX=2762511 GN=LEP731_LOCUS9273 PE=4 SV=1
-----KRINKELLELEKDPPANCSAGPVNDDMFHWQATIMGPGDSPFQGGVFFLSIHFPADYPFKPPKITFTTKIFHPNINSNGAICLDILRSQWSPALTISKVLLSICSLLCDPNPDDPLVPDIARTYKTDKEKYNATARQWTQKYAI---
>tr|A0A818C877|A0A818C877_9BILA/162-306 [subseq from] Hypothetical protein OS=Rotaria sp. Silwood1 OX=2762511 GN=LEP731_LOCUS9273 PE=4 SV=1
-----KRISKELQDLQREPPANVSAGPVQPNDMFnWQATILGPSDSPYQSGVFFLSINFPTDYPFKPPKITFTTKIYHPNINSNGAICLDILRSNWSPALTISKVLLSICSLLCDPNPDDPLVPEIARQYKQDREAYNTTARQWTQKYAM---
>tr|V3Z1I8|V3Z1I8_LOTGI/1-150 [subseq from] UBC core domain-containing protein OS=Lottia gigantea OX=225164 GN=LOTGIDRAFT_236339 PE=3 SV=1
MAGLPRRILKETQRLIQEPVPGISAVPDENNGRYFHVVIKGPAESPYHSGMFQLELFLPEEYPMSAPKVRFMTKIYHPNIDKLGRICLDILKEKWSPALQIRTVLLSIQALLSAPNPDDPLSNDVAEQWKANEQLALETAKEWTQKYAKD--
>tr|B3TLW5|B3TLW5_ELAGV/5-151 [subseq from] Ubiquitin-conjugating enzyme 1 OS=Elaeis guineensis var. tenera OX=51953 GN=LOC105043931 PE=2 SV=1
--NLPRRIIKETQRLLSEPAPGISASPSEDNMRYFNVMILGPEQSPYEGGVFKLELFLPEEYPMAAPKVRFLTKIYHPNIDKLGRICLDILKDKWSPALQIRTVLLSIQALLSAPNPDDPLSDNIAKHWKTNEAEAVETAKEWTRLYAS---
>tr|A0A6F9AHH7|A0A6F9AHH7_9TELE/1-136 [subseq from] UBC core domain-containing protein (Fragment) OS=Coregonus sp. 'balchen' OX=861768 GN=CSTEINMANNI_LOCUS1271188 PE=4 SV=1
----------ETQRLMAEPVPGIKAEPDEGNARYFHVVIAGPQDSPFEGGTFKLELFLPEEYPMAAPKVRFMTKIYHPNVDKLGRIY------KWSPALQIRTVLLSIQALLSAPNPDDPLANDVAEQWKSNEAQAIETARTWTRLYAQNNI
>tr|A0A665WXT4|A0A665WXT4_ECHNA/3-137 [subseq from] Ubiquitin-conjugating enzyme E2 N-like OS=Echeneis naucrates OX=173247 GN=LOC115036871 PE=3 SV=1
------GVPSETQRLMAEPVPGITATPDEGNARYFHVVIAGPQDSPFEGGTFKLELFLPEEYPMAAPKVRFMTKIYHPNVDKLGRICLDILKDKWSPALQIRTVLLSIQALLSAPNPDDPLANDVAEQWKKNESHAIETAR-----------
>tr|A0A158PQ26|A0A158PQ26_BRUPA/172-317 [subseq from] MANF/CDNF-like protein OS=Brugia pahangi OX=6280 GN=BPAG_LOCUS830 PE=3 SV=1
--ALPRRIAKETQRLIADPVPGISAVPDDNNARYFHVIIAGPEGSPFAGGVFKLELFLPEEYPMAAPKVRFMTKIYHPNIDKLGRICLDILKDKWSPALQIRTVLLSIQALLSAPNPDDPLATDVAEQWKSNESDAIRIAQEWTRIHA----
>tr|A0A044T7H3|A0A044T7H3_ONCVO/233-378 [subseq from] MANF/CDNF-like protein OS=Onchocerca volvulus OX=6282 PE=3 SV=1
--ALPRRITKETQRLIADPVPGISAVPDDNNARYFHVIIAGPEGSPFAGGVFKLELFLPEEYPMAAPKVRFMTKIYHPNIDKLGRICLDILKDKWSPALQIRTVLLSIQALLSAPNPDDPLATDVAEQWKSNESDAIRIAQEWTRIHA----
>tr|A0A183I357|A0A183I357_9BILA/234-379 [subseq from] MANF/CDNF-like protein OS=Onchocerca flexuosa OX=387005 GN=OFLC_LOCUS14169 PE=3 SV=1
--ALPRRITKETQRLIADPVPGISAVPDDNNARYFHVIIAGPEGSPFAGGVFKLELFLPEEYPMAAPKVRFMTKIYHPNIDKLGRICLDILKDKWSPALQIRTVLLSIQALLSAPNPDDPLATDVAEQWKSNESDAIRIAQEWTRIHA----
>tr|A0A811Y976|A0A811Y976_NYCPR/1-144 [subseq from] (raccoon dog) hypothetical protein OS=Nyctereutes procyonoides OX=34880 GN=NYPRO_LOCUS6361 PE=4 SV=1
MARLPHRIIKETQRLLE--------EPDEGNARYFHVVITGPQDSPFEGGTFKLEPFLPEEYPMVTPKVRFMTKIYHPNVDTLGRICLDILEGKWSPALQIRTVLLSIQALVSAPNPDDPLANDVAEQWKTNKAQAIETARAWTRLYAMNNI
>tr|A0A6G1SLR0|A0A6G1SLR0_9ACAR/4-150 [subseq from] Ubiquitin-conjugating enzyme E2 N OS=Aceria tosichella OX=561515 GN=ben PE=3 SV=1
--ALPKRIIKETQRLMQEPVPGISAVPDEQNARYFHVIVSGPEGSPFEGGVFRLELFLPEEYPMSAPKVRFVTKIYHPNIDKLGRICLDILKDKWSPALQIRTVLLSIQALLSAPNPDDPLNNEVADQWKMQEAEAIKTAREWTKRYAS---
>tr|A0A0R3S0G0|A0A0R3S0G0_9BILA/175-320 [subseq from] MANF/CDNF-like protein OS=Elaeophora elaphi OX=1147741 PE=3 SV=1
--ALPRRITKETQRLIADPVPGISAIPDDNNARYFHVIIAGPEGSPFAGGVFKLELFLPEEYPMAAPKVRFMTKIYHPNIDKLGRICLDILKDKWSPALQIRTVLLSIQALLSAPNPDDPLATDVAEQWKSNESDAIRIAQEWTRIHA----
>tr|A0A804ITG1|A0A804ITG1_MUSAM/5-151 [subseq from] Uncharacterized protein OS=Musa acuminata subsp. malaccensis OX=214687 GN=103975105 PE=4 SV=1
--NLPRRIIKETQRLLSEPAPGISASPSEDNMRYFNVMILGPSQSPYEGGVFKLELFLPEEYPMAAPKVRFLTKIYHPNIDKLGRICLDILKDKWSPALQIRTVLLSIQALLSAPNPDDPLSDNIAKHWKTNEAEAVETAKEWTRLYAS---
>tr|A0A498SGC9|A0A498SGC9_ACAVI/412-557 [subseq from] MANF/CDNF-like protein OS=Acanthocheilonema viteae OX=6277 GN=NAV_LOCUS6059 PE=3 SV=1
--ALPRRITKETQRLMADPVPGISAVPDDNNARYFHVIIAGPEGSPFAGGVFKLELFLPEEYPMAAPKVRFMTKIYHPNIDKLGRICLDILKDKWSPALQIRTVLLSIQALLSAPNPDDPLATDVAEQWKNNESDAIRIAQEWTRIHA----
>tr|A0A5J5MFF1|A0A5J5MFF1_MUNRE/1-128 [subseq from] UBC core domain-containing protein OS=Muntiacus reevesi OX=9886 GN=FD755_006970 PE=3 SV=1
MAGLPRRIIKETQRLLAEPVPGIKAEPDESNARYFHVVIAGPQDSPFEGGTFKLELFLPEEYAMAAPKVRFMTKIYHPNVDKLGRICLDILKDKWSPALQIRTVLLSIQALLSAPNPDDPLANDVAEQ------------------------
>tr|A0A2I0X335|A0A2I0X335_9ASPA/5-151 [subseq from] Ubiquitin-conjugating enzyme E2 36 OS=Dendrobium catenatum OX=906689 GN=UBC36 PE=3 SV=1
--NLPRRIIKETQRLLSEPAPGISASPSEENMRYFNVMILGPSQSPYEGGVFKLELFLPEEYPMAAPKVRFLTKIYHPNIDKLGRICLDILKDKWSPALQIRTVLLSIQALLSAPNPDDPLSDNIAKHWKTNEAEAVETAKEWTRLYAS---
>tr|A9NUN0|A9NUN0_PICSI/4-151 [subseq from] UBC core domain-containing protein OS=Picea sitchensis OX=3332 PE=2 SV=1
-ANLPRRIIKETQRLLSEPAPGISASPSEDNMRYFNVMILGPTQSPYEGGVFKLELFLPEEYPMAAPKVRFLTKIYHPNIDKLGRICLDILKDKWSPALQIRTVLLSIQALLSAPNPDDPLSENIAKHWKTNEAEAVETAKEWTRLYAS---
>tr|A0A7F8Q7M3|A0A7F8Q7M3_LEPWE/1-144 [subseq from] ubiquitin-conjugating enzyme E2 N-like OS=Leptonychotes weddellii OX=9713 GN=LOC102749232 PE=4 SV=1
MAGLPHRIIKETQHLLAEPVPGSKAEPDESNARYFHVVIAGPQDSP--------KLFLPEEYPMATPKVCFMTKIYHPNEDKLGRICLDILKDKWSPALQIHTVLLWIQAFLSAPNPDDPLANDVAEQWKTNEAQAIETARAWTTLYAMNNI
>tr|A0A813MXE1|A0A813MXE1_9BILA/5-151 [subseq from] Hypothetical protein OS=Brachionus calyciflorus OX=104777 GN=OXX778_LOCUS2367 PE=4 SV=1
---LPTRILKETQRLMQEPVPGISATPDESNAKYFHVMILGPSESPYEGGAFKLELFLPEEYPMAPPKVRFMTKIYHPNIDKLGRICLDILKDKWSPALQIRTVLLSIQALLSAPNPDDPLDNQVANQWKVNEAEAIKTAKEWTKKYAID--
>tr|V7BTR5|V7BTR5_PHAVU/5-151 [subseq from] UBC core domain-containing protein OS=Phaseolus vulgaris OX=3885 GN=PHAVU_005G066900g PE=3 SV=1
--NLPRRIIKETQRLLSEPAPGISASPSEDNMRYFNVMILGPTQSPYEGGVFKLELFLPEEYPMAAPKVRFLTKIYHPNIDKLGRICLDILKDKWSPALQIRTVLLSIQALLSAPNPDDPLSENIAKHWKTNEAEAVETAKEWTRLYAI---
>tr|A0A665WY15|A0A665WY15_ECHNA/3-139 [subseq from] Ubiquitin-conjugating enzyme E2 N-like OS=Echeneis naucrates OX=173247 GN=LOC115036871 PE=3 SV=1
------GVPSETQRLMAEPVPGITATPDEGNARYFHVVIAGPQDSPFEGGTFKLELFLPEEYPMAAPKVRFMTKIYHPNVDKLGRICLDILKDKWSPALQIRTVLLSIQALLSAPNPDDPLANDVAEQWKKNESHAIETV-SWT--------
>tr|A9TIG8|A9TIG8_PHYPA/9-155 [subseq from] Predicted protein OS=Physcomitrium patens OX=3218 GN=PHYPA_013084 PE=3 SV=1
--NLPRRIIKETQRLLSEPAPGISASPSEENLRYFNVMILGPSQSPYEGGVFKLELFLPEEYPMAAPKVRFLTKIYHPNIDKLGRICLDILKDKWSPALQIRTVLLSIQALLSAPNPDDPLAENIAKHWKTNEQEAVETAREWTRLYAS---
>tr|A0A2R6QBZ4|A0A2R6QBZ4_ACTCC/5-151 [subseq from] Ubiquitin-conjugating enzyme E2 36 OS=Actinidia chinensis var. chinensis OX=1590841 GN=CEY00_Acc18921 PE=3 SV=1
--NLPRRIIKETQRLLSEPAPGISASPSEDNMRYFNVMILGPSQSPYEGGVFKLELFLPEEYPMAAPKVRFLTKIYHPNIDKLGRICLDILKDKWSPALQIRTVLLSIQALLSAPNPDDPLSENIAKHWKTNEAEAVETAKEWTRLYAT---
>tr|A0A4S8JRM4|A0A4S8JRM4_MUSBA/5-151 [subseq from] UBC core domain-containing protein OS=Musa balbisiana OX=52838 GN=C4D60_Mb01t29550 PE=3 SV=1
--NLPRRIIKETQRLLSEPAPGISASPSEDNMRYFNVMILGPSQSPYEGGVFKLELFLPEEYPMAAPKVRFLTKIYHPNIDKLGRICLDILKDKWSPALQIRTVLLSIQALLSAPNPDDPLSDNIARHWKTNEAEAVETAKEWTRLYAT---
>tr|A0A5J5A0I8|A0A5J5A0I8_9ASTE/5-151 [subseq from] UBC core domain-containing protein OS=Nyssa sinensis OX=561372 GN=F0562_010579 PE=3 SV=1
--NLPRRIIKETQRLLSEPAPGISASPSEENMRYFNVMILGPSQSPYEGGVFKLELFLPEEYPMAAPKVRFLTKIYHPNIDKLGRICLDILKDKWSPALQIRTVLLSIQALLSAPNPDDPLSENIAKHWKTNEAEAVETAKEWTRLYAS---
>tr|A0A7J7CFN2|A0A7J7CFN2_TRIWF/5-151 [subseq from] Ubiquitin-conjugating enzyme E2 36-like isoform X1 OS=Tripterygium wilfordii OX=458696 GN=HS088_TW17G00063 PE=3 SV=1
--NLPRRIIKETQRLLSEPAPGISASPSEDNMRYFNVMILGPSQSPYEGGVFKLELFLPEEYPMAAPKVRFLTKIYHPNIDKLGRICLDILKDKWSPALQIRTVLLSIQALLSAPNPDDPLSENIAKHWKTNEAEAVETAKEWTRLYAT---
>tr|A0A2R6PTW9|A0A2R6PTW9_ACTCC/5-151 [subseq from] Ubiquitin-conjugating enzyme E2 36 OS=Actinidia chinensis var. chinensis OX=1590841 GN=CEY00_Acc26504 PE=3 SV=1
--NLPRRIIKETQRLLSEPAPGISASPSEDNMRYFNVMILGPAQSPYEGGVFKLELFLPEEYPMAAPKVRFLTKIYHPNIDKLGRICLDILKDKWSPALQIRTVLLSIQALLSAPNPDDPLSENIAKHWKTNEAEAVETAKEWTRLYAS---
>tr|A0A1X7VRY0|A0A1X7VRY0_AMPQE/1-142 [subseq from] UBC core domain-containing protein OS=Amphimedon queenslandica OX=400682 PE=3 SV=1
MAGLPKRILKETQRLLTDPVQGINATPDEQNARYFHVVVAGPKDSPFEGGTFKLELFLPEEYPMAPPKVRFMTKIYHPNIDKLGRICLDILKDKWSPALQIRTVLLSIQALLSAPNPDDPLANDVADAWKTNEHLAIQTVST----------
>tr|A0A2I0LF27|A0A2I0LF27_PUNGR/5-151 [subseq from] ubiquitin-conjugating enzyme E2 36-like OS=Punica granatum OX=22663 GN=LOC116214798 PE=3 SV=1
--NLPRRIIKETQRLLSEPAPGISASPSEDNMRYFNVMILGPTQSPYEGGVFKLELFLPEEYPMAAPKVRFLTKIYHPNIDKLGRICLDILKDKWSPALQIRTVLLSIQALLSAPNPDDPLSENIAKHWKTNEAEAVETAKEWTRLYAS---
>tr|A0A059BV26|A0A059BV26_EUCGR/5-151 [subseq from] UBC core domain-containing protein OS=Eucalyptus grandis OX=71139 GN=EUGRSUZ_F03261 PE=3 SV=1
--NLPRRIIKETQRLLSEPAPGISASPSEDNMRYFNVMILGPTQSPYEGGVFKLELFLPEEYPMAAPKVRFLTKIYHPNIDKLGRICLDILKDKWSPALQIRTVLLSIQALLSAPNPDDPLSENIAKHWKTNEAEAVETAKEWTRLYAS---
>tr|A0A4U5NS93|A0A4U5NS93_POPAL/5-151 [subseq from] Ubiquitin-conjugating enzyme family protein OS=Populus alba OX=43335 GN=D5086_0000240490 PE=3 SV=1
--NLPRRIIKETQRLLSEPAPGISASPSEDNMRYFNVMILGPTQSPYEGGVFKLELFLPEEYPMAAPKVRFLTKIYHPNIDKLGRICLDILKDKWSPALQIRTVLLSIQALLSAPNPDDPLSENIAKHWKTNEAEAVETAKEWTRLYAS---
>tr|A9PBY5|A9PBY5_POPTR/5-151 [subseq from] UBC core domain-containing protein OS=Populus trichocarpa OX=3694 GN=POPTR_011G111400 PE=2 SV=1
--NLPRRIIKETQRLLSEPAPGISASPSEDNMRYFNVMILGPTQSPYEGGVFKLELFLPEEYPMAAPKVRFLTKIYHPNIDKLGRICLDILKDKWSPALQIRTVLLSIQALLSAPNPDDPLSENIAKHWKTNEAEAVETAKEWTRLYAS---
>tr|A0A0D2NI37|A0A0D2NI37_GOSRA/5-151 [subseq from] UBC core domain-containing protein OS=Gossypium raimondii OX=29730 GN=B456_002G042900 PE=3 SV=1
--NLPRRIIKETQRLLSEPAPGINASPSEDNMRYFNVMILGPTQSPYEGGVFKLELFLPEEYPMAAPKVRFLTKIYHPNIDKLGRICLDILKDKWSPALQIRTVLLSIQALLSAPNPDDPLSENIAKHWKTNEAEAVETAKEWTRLYAN---
>tr|A0A067KL40|A0A067KL40_JATCU/5-151 [subseq from] UBC core domain-containing protein OS=Jatropha curcas OX=180498 GN=JCGZ_14732 PE=3 SV=1
--NLPRRIIKETQRLLSEPAPGISASPSEDNMRYFNVMILGPTQSPYEGGVFKLELFLPEEYPMAAPKVRFLTKIYHPNIDKLGRICLDILKDKWSPALQIRTVLLSIQALLSAPNPDDPLSENIAKHWKTNEAEAVETAKEWTRLYAS---
>tr|A0A0B0PN86|A0A0B0PN86_GOSAR/5-151 [subseq from] Ubiquitin-conjugating enzyme E2 35-like protein OS=Gossypium arboreum OX=29729 GN=LOC108461275 PE=3 SV=1
--NLPRRIIKETQRLLSEPAPGISASPSEDNMRYFNVMILGPTQSPYEGGVFKLELFLPEEYPMAAPKVRFLTKIYHPNIDKLGRICLDILKDKWSPALQIRTVLLSIQALLSAPNPDDPLSENIAKHWKTNEAEAVETAKEWTRLYAS---
>tr|A0A0D2VGT7|A0A0D2VGT7_GOSRA/5-151 [subseq from] UBC core domain-containing protein OS=Gossypium raimondii OX=29730 GN=B456_013G173200 PE=3 SV=1
--NLPRRIIKETQRLLSEPAPGISASPSEDNMRYFNVMILGPTQSPYEGGVFKLELFLPEEYPMAAPKVRFLTKIYHPNIDKLGRICLDILKDKWSPALQIRTVLLSIQALLSAPNPDDPLSENIAKHWKTNEAEAVETAKEWTRLYAS---
>tr|A0A1Q3B888|A0A1Q3B888_CEPFO/5-151 [subseq from] UQ_con domain-containing protein OS=Cephalotus follicularis OX=3775 GN=CFOL_v3_07582 PE=3 SV=1
--NLPRRIIKETQRLLSEPAPGISASPSEDNMRYFNVMILGPTQSPYEGGVFKLELFLPEEYPMAAPKVRFLTKIYHPNIDKLGRICLDILKDKWSPALQIRTVLLSIQALLSAPNPDDPLSENIAKHWKTNEAEAVETAKEWTRLYAS---
>tr|A0A1S3BSB1|A0A1S3BSB1_CUCME/5-151 [subseq from] ubiquitin-conjugating enzyme E2 36 OS=Cucumis melo OX=3656 GN=LOC103492954 PE=3 SV=1
--NLPRRIIKETQRLLSEPAPGISASPSEDNMRYFNVMILGPTQSPYEGGVFKLELFLPEEYPMAAPKVRFLTKIYHPNIDKLGRICLDILKDKWSPALQIRTVLLSIQALLSAPNPDDPLSENIAKHWKTNEAEAVETAKEWTRLYAS---
>tr|A0A1S5UZS8|A0A1S5UZS8_PETCR/6-152 [subseq from] Ubiquitin C OS=Petroselinum crispum OX=4043 PE=2 SV=1
--NLPRRIIKETQRLLSEPAPGISASPSEDNMRYFNVMILGPTQSPYEGGVFKLELFLPEEYPMAAPKVRFLTKIYHPNIDKLGRICLDILKDKWSPALQIRTVLLSIQALLSAPNPDDPLSENIAKHWKTNEAEAVETAKEWTRLYAS---
>tr|A0A1U8IJE7|A0A1U8IJE7_GOSHI/5-151 [subseq from] ubiquitin-conjugating enzyme E2 36-like OS=Gossypium hirsutum OX=3635 GN=LOC107895234 PE=3 SV=1
--NLPRRIIKETQRLLSEPAPGISASPSEDNMRYFNVMILGPTQSPYEGGVFKLELFLPEEYPMAAPKVRFLTKIYHPNIDKLGRICLDILKDKWSPALQIRTVLLSIQALLSAPNPDDPLSENIAKHWKTNEAEAVETAKEWTRLYAS---
>tr|A0A218X927|A0A218X927_PUNGR/5-151 [subseq from] ubiquitin-conjugating enzyme E2 36 OS=Punica granatum OX=22663 GN=LOC116193170 PE=3 SV=1
--NLPRRIIKETQRLLSEPAPGISASPSEDNMRYFNVMILGPTQSPYEGGVFKLELFLPEEYPMAAPKVRFLTKIYHPNIDKLGRICLDILKDKWSPALQIRTVLLSIQALLSAPNPDDPLSENIAKHWKTNEAEAVETAKEWTRLYAS---
>tr|A0A251J565|A0A251J565_MANES/5-151 [subseq from] UBC core domain-containing protein OS=Manihot esculenta OX=3983 GN=MANES_03G102200 PE=3 SV=1
--NLPRRIIKETQRLLSEPAPGISASPSEDNMRYFNVMILGPTQSPYEGGVFKLELFLPEEYPMAAPKVRFLTKIYHPNIDKLGRICLDILKDKWSPALQIRTVLLSIQALLSAPNPDDPLSENIAKHWKTNEAEAVETAKEWTRLYAS---
>tr|A0A2H5QTR2|A0A2H5QTR2_CITUN/5-151 [subseq from] UBC core domain-containing protein OS=Citrus unshiu OX=55188 GN=CUMW_260520 PE=3 SV=1
--NLPRRIIKETQRLLSEPAPGISASPSEDNMRYFNVMILGPTQSPYEGGVFKLELFLPEEYPMAAPKVRFLTKIYHPNIDKLGRICLDILKDKWSPALQIRTVLLSIQALLSAPNPDDPLSENIAKHWKTNEAEAVETAKEWTRLYAS---
>tr|A0A2I4GZU8|A0A2I4GZU8_JUGRE/5-151 [subseq from] ubiquitin-conjugating enzyme E2 36 OS=Juglans regia OX=51240 GN=LOC109012315 PE=3 SV=1
--NLPRRIIKETQRLLSEPAPGISASPSEDNMRYFNVMILGPTQSPYEGGVFKLELFLPEEYPMAAPKVRFLTKIYHPNIDKLGRICLDILKDKWSPALQIRTVLLSIQALLSAPNPDDPLSENIAKHWKTNEAEAVETAKEWTRLYAS---
>tr|A0A443PZY7|A0A443PZY7_9MAGN/5-151 [subseq from] Ubiquitin-conjugating enzyme E2 36-like protein isoform X1 OS=Cinnamomum micranthum f. kanehirae OX=337451 GN=CKAN_02572400 PE=3 SV=1
--NLPRRIIKETQRLLSEPAPGISASPSEDNMRYFNVMILGPTQSPYEGGVFKLELFLPEEYPMAAPKVRFLTKIYHPNIDKLGRICLDILKDKWSPALQIRTVLLSIQALLSAPNPDDPLSENIAKHWKTNEAEAVETAKEWTRLYAT---
>tr|A0A4U5MX31|A0A4U5MX31_POPAL/5-151 [subseq from] Ubiquitin-conjugating enzyme E2 35-like OS=Populus alba OX=43335 GN=D5086_0000296950 PE=3 SV=1
--NLPRRIIKETQRLLSEPAPGISASPSEDNMRYFNVMILGPTQSPYEGGVFKLELFLPEEYPMAAPKVRFLTKIYHPNIDKLGRICLDILKDKWSPALQIRTVLLSIQALLSAPNPDDPLSENIAKHWKTNEAEAVETAKEWTRLYAS---
>tr|A0A5C7IC75|A0A5C7IC75_9ROSI/5-151 [subseq from] UBC core domain-containing protein OS=Acer yangbiense OX=1000413 GN=EZV62_008026 PE=3 SV=1
--NLPRRIIKETQRLLSEPAPGISASPSEDNMRYFNVMILGPTQSPYEGGVFKLELFLPEEYPMAAPKVRFLTKIYHPNIDKLGRICLDILKDKWSPALQIRTVLLSIQALLSAPNPDDPLSENIAKHWKTNEAEAVETAKEWTRLYAS---
>tr|A0A5D2E1C5|A0A5D2E1C5_GOSDA/5-151 [subseq from] UBC core domain-containing protein OS=Gossypium darwinii OX=34276 GN=ES288_A13G176200v1 PE=3 SV=1
--NLPRRIIKETQRLLSEPAPGISASPSEDNMRYFNVMILGPTQSPYEGGVFKLELFLPEEYPMAAPKVRFLTKIYHPNIDKLGRICLDILKDKWSPALQIRTVLLSIQALLSAPNPDDPLSENIAKHWKTNEAEAVETAKEWTRLYAS---
>tr|A0A5D2HZC9|A0A5D2HZC9_GOSTO/5-151 [subseq from] UBC core domain-containing protein OS=Gossypium tomentosum OX=34277 GN=ES332_A13G179000v1 PE=3 SV=1
--NLPRRIIKETQRLLSEPAPGISASPSEDNMRYFNVMILGPTQSPYEGGVFKLELFLPEEYPMAAPKVRFLTKIYHPNIDKLGRICLDILKDKWSPALQIRTVLLSIQALLSAPNPDDPLSENIAKHWKTNEAEAVETAKEWTRLYAS---
>tr|A0A5D2S4L1|A0A5D2S4L1_GOSMU/5-151 [subseq from] UBC core domain-containing protein OS=Gossypium mustelinum OX=34275 GN=E1A91_A13G170900v1 PE=3 SV=1
--NLPRRIIKETQRLLSEPAPGISASPSEDNMRYFNVMILGPTQSPYEGGVFKLELFLPEEYPMAAPKVRFLTKIYHPNIDKLGRICLDILKDKWSPALQIRTVLLSIQALLSAPNPDDPLSENIAKHWKTNEAEAVETAKEWTRLYAS---
>tr|A0A5J5NNQ8|A0A5J5NNQ8_GOSBA/5-151 [subseq from] UBC core domain-containing protein OS=Gossypium barbadense OX=3634 GN=ES319_A13G165100v1 PE=3 SV=1
--NLPRRIIKETQRLLSEPAPGISASPSEDNMRYFNVMILGPTQSPYEGGVFKLELFLPEEYPMAAPKVRFLTKIYHPNIDKLGRICLDILKDKWSPALQIRTVLLSIQALLSAPNPDDPLSENIAKHWKTNEAEAVETAKEWTRLYAS---
>tr|A0A6A1VU65|A0A6A1VU65_9ROSI/5-151 [subseq from] Ubiquitin-conjugating enzyme E2 35 OS=Morella rubra OX=262757 GN=CJ030_MR4G023095 PE=3 SV=1
--NLPRRIIKETQRLLSEPAPGISASPSEDNMRYFNVMILGPTQSPYEGGVFKLELFLPEEYPMAAPKVRFLTKIYHPNIDKLGRICLDILKDKWSPALQIRTVLLSIQALLSAPNPDDPLSENIAKHWKTNEAEAVETAKEWTRLYAS---
>tr|A0A6I9TNS8|A0A6I9TNS8_SESIN/5-151 [subseq from] ubiquitin-conjugating enzyme E2 36 OS=Sesamum indicum OX=4182 GN=LOC105165439 PE=3 SV=1
--NLPRRIIKETQRLLSEPAPGISASPSEDNMRYFNVMILGPTQSPYEGGVFKLELFLPEEYPMAAPKVRFLTKIYHPNIDKLGRICLDILKDKWSPALQIRTVLLSIQALLSAPNPDDPLSENIAKHWKTNEAEAVETAKEWTRLYAS---
>tr|A0A6J1ALY0|A0A6J1ALY0_9ROSI/5-151 [subseq from] ubiquitin-conjugating enzyme E2 36 OS=Herrania umbratica OX=108875 GN=LOC110419300 PE=3 SV=1
--NLPRRIIKETQRLLSEPAPGISASPSEDNMRYFNVMILGPTQSPYEGGVFKLELFLPEEYPMAAPKVRFLTKIYHPNIDKLGRICLDILKDKWSPALQIRTVLLSIQALLSAPNPDDPLSENIAKHWKTNEAEAVETAKEWTRLYAS---
>tr|A0A6J1CP76|A0A6J1CP76_MOMCH/5-151 [subseq from] ubiquitin-conjugating enzyme E2 36 OS=Momordica charantia OX=3673 GN=LOC111012841 PE=3 SV=1
--NLPRRIIKETQRLLSEPAPGISASPSEDNMRYFNVMILGPTQSPYEGGVFKLELFLPEEYPMAAPKVRFLTKIYHPNIDKLGRICLDILKDKWSPALQIRTVLLSIQALLSAPNPDDPLSENIAKHWKTNEAEAVETAKEWTRLYAS---
>tr|A0A6M2ETK0|A0A6M2ETK0_9ROSI/5-151 [subseq from] UBC core domain-containing protein OS=Populus davidiana OX=266767 PE=3 SV=1
--NLPRRIIKETQRLLSEPAPGISASPSEDNMRYFNVMILGPTQSPYEGGVFKLELFLPEEYPMAAPKVRFLTKIYHPNIDKLGRICLDILKDKWSPALQIRTVLLSIQALLSAPNPDDPLSENIAKHWKTNEAEAVETAKEWTRLYAS---
>tr|A0A6N2NM17|A0A6N2NM17_SALVM/5-151 [subseq from] UBC core domain-containing protein OS=Salix viminalis OX=40686 GN=SVIM_LOCUS516348 PE=3 SV=1
--NLPRRIIKETQRLLSEPAPGISASPSEDNMRYFNVMILGPTQSPYEGGVFKLELFLPEEYPMAAPKVRFLTKIYHPNIDKLGRICLDILKDKWSPALQIRTVLLSIQALLSAPNPDDPLSENIAKHWKTNEAEAVETAKEWTRLYAS---
>tr|A0A6P5XZH7|A0A6P5XZH7_DURZI/5-151 [subseq from] ubiquitin-conjugating enzyme E2 36 OS=Durio zibethinus OX=66656 GN=LOC111287353 PE=3 SV=1
--NLPRRIIKETQRLLSEPAPGISASPSEDNMRYFNVMILGPTQSPYEGGVFKLELFLPEEYPMAAPKVRFLTKIYHPNIDKLGRICLDILKDKWSPALQIRTVLLSIQALLSAPNPDDPLSENIAKHWKTNEAEAVETAKEWTRLYAS---
>tr|A0A804KGK3|A0A804KGK3_MUSAM/5-151 [subseq from] Uncharacterized protein OS=Musa acuminata subsp. malaccensis OX=214687 PE=4 SV=1
--NLPRRIIKETQRLLSEPAPGISASPSEDNMRYFNVMILGPTQSPYEGGVFKLELFLPEEYPMAAPKVRFLTKIYHPNIDKLGRICLDILKDKWSPALQIRTVLLSIQALLSAPNPDDPLSENIAKHWKTNEAEAVETAKEWTRLYAS---
>tr|A0A835JM22|A0A835JM22_9ROSI/5-151 [subseq from] Uncharacterized protein OS=Salix dunnii OX=1413687 GN=SADUNF_Sadunf11G0076600 PE=4 SV=1
--NLPRRIIKETQRLLSEPAPGISASPSEDNMRYFNVMILGPTQSPYEGGVFKLELFLPEEYPMAAPKVRFLTKIYHPNIDKLGRICLDILKDKWSPALQIRTVLLSIQALLSAPNPDDPLSENIAKHWKTNEAEAVETAKEWTRLYAS---
>tr|A0A836DRG2|A0A836DRG2_9ROSI/5-151 [subseq from] Ubiquitin-conjugating enzyme OS=Salix suchowensis OX=1278906 GN=IMY05_011G0080400 PE=4 SV=1
--NLPRRIIKETQRLLSEPAPGISASPSEDNMRYFNVMILGPTQSPYEGGVFKLELFLPEEYPMAAPKVRFLTKIYHPNIDKLGRICLDILKDKWSPALQIRTVLLSIQALLSAPNPDDPLSENIAKHWKTNEAEAVETAKEWTRLYAS---
>tr|B9SBK8|B9SBK8_RICCO/5-151 [subseq from] Ubiquitin-conjugating enzyme E2 N, putative OS=Ricinus communis OX=3988 GN=RCOM_0341640 PE=3 SV=1
--NLPRRIIKETQRLLSEPAPGISASPSEDNMRYFNVMILGPTQSPYEGGVFKLELFLPEEYPMAAPKVRFLTKIYHPNIDKLGRICLDILKDKWSPALQIRTVLLSIQALLSAPNPDDPLSENIAKHWKTNEAEAVETAKEWTRLYAS---
>tr|C9EJV8|C9EJV8_CITSI/5-151 [subseq from] Ubiquitin-conjugating enzyme 13 OS=Citrus sinensis OX=2711 GN=CISIN_1g031783mg PE=2 SV=1
--NLPRRIIKETQRLLSEPAPGISASPSEDNMRYFNVMILGPTQSPYEGGVFKLELFLPEEYPMAAPKVRFLTKIYHPNIDKLGRICLDILKDKWSPALQIRTVLLSIQALLSAPNPDDPLSENIAKHWKTNEAEAVETAKEWTRLYAS---
>tr|E2CW93|E2CW93_CUCSA/5-151 [subseq from] Putative ubiquitin-conjugating enzyme OS=Cucumis sativus OX=3659 GN=UBC13 PE=2 SV=1
--NLPRRIIKETQRLLSEPAPGISASPSEDNMRYFNVMILGPTQSPYEGGVFKLELFLPEEYPMAAPKVRFLTKIYHPNIDKLGRICLDILKDKWSPALQIRTVLLSIQALLSAPNPDDPLSENIAKHWKTNEAEAVETAKEWTRLYAS---
>tr|F8RWT2|F8RWT2_HEVBR/5-151 [subseq from] Protein binding/ubiquitin-protein ligase 2 OS=Hevea brasiliensis OX=3981 GN=UBE2N1 PE=2 SV=1
--NLPRRIIKETQRLLSEPAPGISASPSEDNMRYFNVMILGPTQSPYEGGVFKLELFLPEEYPMAAPKVRFLTKIYHPNIDKLGRICLDILKDKWSPALQIRTVLLSIQALLSAPNPDDPLSENIAKHWKTNEAEAVETAKEWTRLYAS---
>tr|V4TQR2|V4TQR2_CITCL/5-151 [subseq from] UBC core domain-containing protein OS=Citrus clementina OX=85681 GN=CICLE_v10022662mg PE=3 SV=1
--NLPRRIIKETQRLLSEPAPGISASPSEDNMRYFNVMILGPTQSPYEGGVFKLELFLPEEYPMAAPKVRFLTKIYHPNIDKLGRICLDILKDKWSPALQIRTVLLSIQALLSAPNPDDPLSENIAKHWKTNEAEAVETAKEWTRLYAS---
>tr|A0A1U8BCF2|A0A1U8BCF2_NELNU/5-151 [subseq from] ubiquitin-conjugating enzyme E2 36 OS=Nelumbo nucifera OX=4432 GN=LOC104613113 PE=3 SV=1
--NLPRRIIKETQRLLSEPAPGISASPSEENMRYFNVMILGPTQSPYEGGVFKLELFLPEEYPMAAPKVRFLTKIYHPNIDKLGRICLDILKDKWSPALQIRTVLLSIQALLSAPNPDDPLSENIAKHWKTNEAEAVETAKEWTRLYAS---
>tr|A0A3S3PB74|A0A3S3PB74_9MAGN/5-151 [subseq from] Ubiquitin-conjugating enzyme E2 36 OS=Cinnamomum micranthum f. kanehirae OX=337451 GN=CKAN_02689700 PE=3 SV=1
--NLPRRIIKETQRLLSEPAPGISASPSEENMRYFNVMILGPTQSPYEGGVFKLELFLPEEYPMAAPKVRFLTKIYHPNIDKLGRICLDILKDKWSPALQIRTVLLSIQALLSAPNPDDPLSENIAKHWKTNEAEAVETAKEWTRLYAT---
>tr|A0A7C8YU48|A0A7C8YU48_OPUST/20-166 [subseq from] E2 ubiquitin-conjugating enzyme OS=Opuntia streptacantha OX=393608 PE=3 SV=1
--NLPRRIIKETQRLLSEPAPGISASPSEDNMRYFNVMILGPSQSPYEGGVFKLELFLPEEYPMAAPKVRFLTKIYHPNIDKLGRICLDILKDKWSPALQIRTVLLSIQALLSAPNPDDPLSENIAKHWKTNEAEAVETAKEWTRLYAS---
>tr|A0A835JC75|A0A835JC75_9ROSI/5-151 [subseq from] Uncharacterized protein OS=Salix dunnii OX=1413687 GN=SADUNF_Sadunf16G0257700 PE=4 SV=1
--NLPRRIIKETQRLLSEPAPGISASPSEDNMRYFNVMILGPTQSPYEGGVFKLELFLPEEYPMAAPKVRFLTKIYHPNIDKLGRICLDILKDKWSPALQIRTVLLSIQALLSAPNPDDPLSENIAKHWKTNEAEAVETAKEWTRLYAS---
>tr|A0A1U8P6P3|A0A1U8P6P3_GOSHI/5-150 [subseq from] ubiquitin-conjugating enzyme E2 36-like OS=Gossypium hirsutum OX=3635 GN=LOC107955607 PE=3 SV=1
--NLPRRIIKETQRLLSEPAPGINASPSEDNMRYFNVMILGPTQSPYEGGVFKLELFLPEEYPMAAPKVRFLTKIYHPNIDKLGRICLDILKDKWSPALQIRTVLLSIQALLSAPNPDDPLSENIAKHWKTNEAEAVETAKEWTRLYA----
>tr|A0A5D2M5A9|A0A5D2M5A9_GOSTO/5-150 [subseq from] UBC core domain-containing protein OS=Gossypium tomentosum OX=34277 GN=ES332_D01G044900v1 PE=3 SV=1
--NLPRRIIKETQRLLSEPAPGINASPSEDNMRYFNVMILGPTQSPYEGGVFKLELFLPEEYPMAAPKVRFLTKIYHPNIDKLGRICLDILKDKWSPALQIRTVLLSIQALLSAPNPDDPLSENIAKHWKTNEAEAVETAKEWTRLYA----
>tr|A0A5D2W3G9|A0A5D2W3G9_GOSMU/5-150 [subseq from] UBC core domain-containing protein OS=Gossypium mustelinum OX=34275 GN=E1A91_D01G042600v1 PE=3 SV=1
--NLPRRIIKETQRLLSEPAPGINASPSEDNMRYFNVMILGPTQSPYEGGVFKLELFLPEEYPMAAPKVRFLTKIYHPNIDKLGRICLDILKDKWSPALQIRTVLLSIQALLSAPNPDDPLSENIAKHWKTNEAEAVETAKEWTRLYA----
>tr|A0A0B7BTQ8|A0A0B7BTQ8_9EUPU/1-150 [subseq from] UBC core domain-containing protein OS=Arion vulgaris OX=1028688 GN=ORF212632 PE=3 SV=1
MAGLPRRIIKETQRLIQEPVTGITAVPDEHNARYFHVVVAGPCQSPYEGGLFRLELFLPEEYPMSAPKVRFMTRIYHPNIDKLGRICLDILKDKWSPALQIRTVLLSIQALLSAPNPDDPLDNSVAEHWKSNEKSAIEQARQWTQHYAKS--
>tr|A0A328CXA7|A0A328CXA7_9ASTE/5-150 [subseq from] UBC core domain-containing protein OS=Cuscuta australis OX=267555 GN=DM860_000806 PE=3 SV=1
--NLPRRIIKETQRLLSEPAPGISASPSEENMRYFNVMILGPTQSPYEGGVFKLELFLPEEYPMAAPKVRFLTKIYHPNIDKLGRICLDILKDKWSPALQIRTVLLSIQALLSAPNPDDPLSENIAKHWKTNEAEAVETAKEWTRLYA----
>tr|A0A484LR32|A0A484LR32_9ASTE/5-150 [subseq from] UBC core domain-containing protein OS=Cuscuta campestris OX=132261 GN=CCAM_LOCUS20697 PE=3 SV=1
--NLPRRIIKETQRLLSEPAPGISASPSEENMRYFNVMILGPTQSPYEGGVFKLELFLPEEYPMAAPKVRFLTKIYHPNIDKLGRICLDILKDKWSPALQIRTVLLSIQALLSAPNPDDPLSENIAKHWKTNEAEAVETAKEWTRLYA----
>tr|A0A1D1ZDX9|A0A1D1ZDX9_9ARAE/50-196 [subseq from] Ubiquitin-conjugating enzyme E2 36 (Fragment) OS=Anthurium amnicola OX=1678845 GN=UBC36_1 PE=3 SV=1
--NLPRRIIKETQRLLSEPAPGISASPSEDNMRYFNVMILGPTQSPYEGGVFKLELFLPEEYPMAAPKVRFLTKIYHPNIDKLGRICLDILKDKWSPALQIRTVLLSIQALLSAPNPDDPLSDNVAKHWKTNEAEAVETAKEWTRLYAT---
>tr|A0A0D2Q1D5|A0A0D2Q1D5_GOSRA/5-151 [subseq from] UBC core domain-containing protein OS=Gossypium raimondii OX=29730 GN=B456_002G061700 PE=3 SV=1
--NLPRRIIKETQRLLSEPAPGISASPSEDNMRYFNVMILGPTQSPYEGGVFKLELFLPEEYPMAAPKVRFLTKIYHPNIDKLGRICLDILKDKWSPALQIRTVLLSIQALLSAPNPDDPLSENIAKHWKTNEAEAVETAKEWTRLYAT---
>tr|A0A1U8KQ46|A0A1U8KQ46_GOSHI/5-151 [subseq from] ubiquitin-conjugating enzyme E2 36-like isoform X1 OS=Gossypium hirsutum OX=3635 GN=LOC107918116 PE=3 SV=1
--NLPRRIIKETQRLLSEPAPGISASPSEDNMRYFNVMILGPTQSPYEGGVFKLELFLPEEYPMAAPKVRFLTKIYHPNIDKLGRICLDILKDKWSPALQIRTVLLSIQALLSAPNPDDPLSENIAKHWKTNEAEAVETAKEWTRLYAT---
>tr|A0A5D2DM47|A0A5D2DM47_GOSDA/5-151 [subseq from] UBC core domain-containing protein OS=Gossypium darwinii OX=34276 GN=ES288_A01G060500v1 PE=3 SV=1
--NLPRRIIKETQRLLSEPAPGISASPSEDNMRYFNVMILGPTQSPYEGGVFKLELFLPEEYPMAAPKVRFLTKIYHPNIDKLGRICLDILKDKWSPALQIRTVLLSIQALLSAPNPDDPLSENIAKHWKTNEAEAVETAKEWTRLYAT---
>tr|A0A5D2RQF6|A0A5D2RQF6_GOSTO/5-151 [subseq from] UBC core domain-containing protein OS=Gossypium tomentosum OX=34277 GN=ES332_A01G067900v1 PE=3 SV=1
--NLPRRIIKETQRLLSEPAPGISASPSEDNMRYFNVMILGPTQSPYEGGVFKLELFLPEEYPMAAPKVRFLTKIYHPNIDKLGRICLDILKDKWSPALQIRTVLLSIQALLSAPNPDDPLSENIAKHWKTNEAEAVETAKEWTRLYAT---
>tr|A0A5D2W3P5|A0A5D2W3P5_GOSMU/5-151 [subseq from] UBC core domain-containing protein OS=Gossypium mustelinum OX=34275 GN=E1A91_A01G057200v1 PE=3 SV=1
--NLPRRIIKETQRLLSEPAPGISASPSEDNMRYFNVMILGPTQSPYEGGVFKLELFLPEEYPMAAPKVRFLTKIYHPNIDKLGRICLDILKDKWSPALQIRTVLLSIQALLSAPNPDDPLSENIAKHWKTNEAEAVETAKEWTRLYAT---
>tr|A0A5J5WWQ2|A0A5J5WWQ2_GOSBA/5-151 [subseq from] UBC core domain-containing protein OS=Gossypium barbadense OX=3634 GN=ES319_A01G055500v1 PE=3 SV=1
--NLPRRIIKETQRLLSEPAPGISASPSEDNMRYFNVMILGPTQSPYEGGVFKLELFLPEEYPMAAPKVRFLTKIYHPNIDKLGRICLDILKDKWSPALQIRTVLLSIQALLSAPNPDDPLSENIAKHWKTNEAEAVETAKEWTRLYAT---
>tr|A0A6P4PPQ0|A0A6P4PPQ0_GOSAR/5-151 [subseq from] ubiquitin-conjugating enzyme E2 36-like isoform X1 OS=Gossypium arboreum OX=29729 GN=LOC108480379 PE=3 SV=1
--NLPRRIIKETQRLLSEPAPGISASPSEDNMRYFNVMILGPTQSPYEGGVFKLELFLPEEYPMAAPKVRFLTKIYHPNIDKLGRICLDILKDKWSPALQIRTVLLSIQALLSAPNPDDPLSENIAKHWKTNEAEAVETAKEWTRLYAT---
>tr|A0A7C9DBH3|A0A7C9DBH3_OPUST/27-173 [subseq from] E2 ubiquitin-conjugating enzyme OS=Opuntia streptacantha OX=393608 PE=3 SV=1
--NLPRRIIKETQRLLSEPAPGISASPSEDNMRYFNVMILGPSQSPYEGGVFKLELFLPEEYPMAAPKVRFLTKIYHPNIDKLGRICLDILKDKWSPALQIRTVLLSIQALLSAPNPDDPLSENIAKHWKTNEAEAVETAKEWTRLYAS---
>tr|A0A0V0UX41|A0A0V0UX41_9BILA/15-152 [subseq from] Ubiquitin-conjugating enzyme E2 N (Fragment) OS=Trichinella sp. T9 OX=181606 GN=T09_14039 PE=3 SV=1
---LPRRIIKETQRLMQEPVPGISAVPDEHNARYFHVVVAGPQSSPFEGGMFKLELFLPEEYPMAAPKVRFMTKIYHPNIDKLGRICLDILKDKWSPALQIRTVLLSIQALLSSPNPDDPLATDVAELWKSNESEAIRIGK-----------
>tr|A0A2K5UNM1|A0A2K5UNM1_MACFA/1-152 [subseq from] UBC core domain-containing protein OS=Macaca fascicularis OX=9541 PE=4 SV=1
MAGLPRRIIKETQCLLAEPVPSIKAQPYESNTHYFHVVIAGPRDSPFEGRTFKLELFLPEEYPIAAPKVRFMTKVCHPNVDKLGRICLDILKGKCSPALQIHTVLLSIQALLNAPNPDDPLANYIEEQWKTNEAQAIETAGAGTRLSAINNI
>tr|A0A4W6CMA7|A0A4W6CMA7_LATCA/7-147 [subseq from] Ubiquitin-conjugating enzyme E2 N-like OS=Lates calcarifer OX=8187 GN=LOC108890157 PE=3 SV=1
--------LCETQRLMAEPVPGITATPDEGNARYFHVFIAGPQDSPFEGGTFKLELFLPEEYPMAAPKVRFMTKIYHPNVDKLGRICLDILKDKWSPALQIRTVLLSIQALLSAPNPDDPLANDVAEQWKKNESQAIETGEEqshWTRI------
>tr|A0A0C9RMH4|A0A0C9RMH4_9SPER/5-151 [subseq from] TSA: Wollemia nobilis Ref_Wollemi_Transcript_10891_1174 transcribed RNA sequence OS=Wollemia nobilis OX=56998 PE=3 SV=1
--NLPRRIIKETQRLLSEPAPGISASPSEDNLRYFNVMILGPSQSPYEGGVFKLELFLPEEYPMAAPKVRFLTKIYHPNIDKLGRICLDILKDKWSPALQIRTVLLSIQALLSAPNPDDPLSDNIAKHWKTNESEAVETAKEWTRLYAS---
>tr|A0A0D6R917|A0A0D6R917_ARACU/5-151 [subseq from] UBC core domain-containing protein OS=Araucaria cunninghamii OX=56994 PE=3 SV=1
--NLPRRIIKETQRLLSEPAPGISASPSEDNLRYFNVMILGPSQSPYEGGVFKLELFLPEEYPMAAPKVRFLTKIYHPNIDKLGRICLDILKDKWSPALQIRTVLLSIQALLSAPNPDDPLSDNIAKHWKTNESEAVETAKEWTRLYAS---
>tr|J9P169|J9P169_CANLF/12-155 [subseq from] UBC core domain-containing protein OS=Canis lupus familiaris OX=9615 GN=LOC609637 PE=3 SV=1
MARLPHRIIEETQRLLA--------EPDESNPRYFHVVITGPQDSPFEGGTFKLEPFLPEEYPMVTPKVRFMTKIYHPNVDMLGRICLDILEGKWSPALQIHTVLLSIQALLSAPNPDDPLANDVAEQWKTNKAQAIETARAWTRLYAMNNI
>tr|A0A1D1VHD7|A0A1D1VHD7_RAMVA/6-153 [subseq from] UBC core domain-containing protein OS=Ramazzottius varieornatus OX=947166 GN=RvY_11080-1 PE=3 SV=1
-AGLSKRIIKETQRLLQEPVVGIDAIPDEHNARYFHVAVAGPEGSPFEGGVFKLELFLPEEYPMSAPKVRFMTKIYHPNIDRLGRICLDILKDKWSPALQIRTVLLSIQALLSAPNPDDPLDNQVAEQWKVNEALAVSTAREWTKQYAK---
>tr|A0A4P1QQC6|A0A4P1QQC6_LUPAN/4-151 [subseq from] UBC core domain-containing protein OS=Lupinus angustifolius OX=3871 GN=TanjilG_02212 PE=3 SV=1
-ANLPRRIIKETQRLLSEPAPGISASPSEENMRYFNVMILGPSQSPYEGGVFKLELFLPEEYPMAAPKVRFLTKIYHPNIDKLGRICLDILKDKWSPALQIRTVLLSIQALLSAPNPDDPLSENIAKHWKSNEAEAVETAKEWTRLYAS---
>tr|A0A835PPD8|A0A835PPD8_VANPL/68-214 [subseq from] Uncharacterized protein OS=Vanilla planifolia OX=51239 GN=HPP92_023699 PE=4 SV=1
--NLPRRIIKETQRLLSEPAPGISASPSEDNMRYFNVMILGPSQSPYEGGVFKLELFLPEEYPMAAPKVRFLTKIYHPNIDKLGRICLDILKDKWSPALQIRTVLLSIQALLSAPNPDDPLSDNIAKHWKTNEAEAVETAKEWTRLYAS---
>tr|A0A835U9J7|A0A835U9J7_VANPL/68-214 [subseq from] Uncharacterized protein OS=Vanilla planifolia OX=51239 GN=HPP92_024041 PE=4 SV=1
--NLPRRIIKETQRLLSEPAPGISASPSEDNMRYFNVMILGPSQSPYEGGVFKLELFLPEEYPMAAPKVRFLTKIYHPNIDKLGRICLDILKDKWSPALQIRTVLLSIQALLSAPNPDDPLSDNIAKHWKTNEAEAVETAKEWTRLYAS---
>tr|A0A804HWT2|A0A804HWT2_MUSAM/65-211 [subseq from] Uncharacterized protein OS=Musa acuminata subsp. malaccensis OX=214687 PE=4 SV=1
--NLPRRIIKETQRLLSEPAPGISASPSEDNMRYFNVMILGPSQSPYEGGVFKLELFLPEEYPMAAPKVRFLTKIYHPNIDKLGRICLDILKDKWSPALQIRTVLLSIQALLSAPNPDDPLSDNIARHWKTNEAEAVETAKEWTRLYAT---
>tr|A0A5B6ZKT7|A0A5B6ZKT7_DAVIN/41-187 [subseq from] Putative Ubiquitin-conjugating enzyme 36 isoform 1 (Fragment) OS=Davidia involucrata OX=16924 GN=Din_014523 PE=3 SV=1
[truncated: 14,609,161 more chars]
