# Supplementary material for: Photocross-linking activity-based probes to capture the dynamics of ubiquitin RING E3 ligase interactions
Source: Biochem J. 2026 Jun 3;483(7):1115–30. doi: 10.1042/BCJ20260213 (PMC13234630; doi:10.1042/BCJ20260213)
Supplement: Supplementary Data File S2 [file BCJ-2026-0213_supp2.zip › 03_Chandler_Supplementary datafile2/CHIP/Alphafold/fold_2026_01_22_10_06_chipx2_ubc13_ube2v1_ubiquitinc32/templates/fold_2026_01_22_10_06_chipx2_ubc13_ube2v1_ubiquitinc32_template_hit_1_chains_e.cif]

data_2hlw
#
_entry.id 2hlw
#
loop_
_chem_comp.formula
_chem_comp.formula_weight
_chem_comp.id
_chem_comp.mon_nstd_flag
_chem_comp.name
_chem_comp.pdbx_synonyms
_chem_comp.type
"C3 H7 N O2"     89.093  ALA y ALANINE         ? "L-peptide linking" 
"C6 H15 N4 O2 1" 175.209 ARG y ARGININE        ? "L-peptide linking" 
"C4 H8 N2 O3"    132.118 ASN y ASPARAGINE      ? "L-peptide linking" 
"C4 H7 N O4"     133.103 ASP y "ASPARTIC ACID" ? "L-peptide linking" 
"C3 H7 N O2 S"   121.158 CYS y CYSTEINE        ? "L-peptide linking" 
"C5 H10 N2 O3"   146.144 GLN y GLUTAMINE       ? "L-peptide linking" 
"C5 H9 N O4"     147.129 GLU y "GLUTAMIC ACID" ? "L-peptide linking" 
"C2 H5 N O2"     75.067  GLY y GLYCINE         ? "peptide linking"   
"C6 H10 N3 O2 1" 156.162 HIS y HISTIDINE       ? "L-peptide linking" 
"C6 H13 N O2"    131.173 ILE y ISOLEUCINE      ? "L-peptide linking" 
"C6 H13 N O2"    131.173 LEU y LEUCINE         ? "L-peptide linking" 
"C6 H15 N2 O2 1" 147.195 LYS y LYSINE          ? "L-peptide linking" 
"C5 H11 N O2 S"  149.211 MET y METHIONINE      ? "L-peptide linking" 
"C9 H11 N O2"    165.189 PHE y PHENYLALANINE   ? "L-peptide linking" 
"C5 H9 N O2"     115.130 PRO y PROLINE         ? "L-peptide linking" 
"C3 H7 N O3"     105.093 SER y SERINE          ? "L-peptide linking" 
"C4 H9 N O3"     119.119 THR y THREONINE       ? "L-peptide linking" 
"C11 H12 N2 O2"  204.225 TRP y TRYPTOPHAN      ? "L-peptide linking" 
"C9 H11 N O3"    181.189 TYR y TYROSINE        ? "L-peptide linking" 
"C5 H11 N O2"    117.146 VAL y VALINE          ? "L-peptide linking" 
#
loop_
_chem_comp_atom.atom_id
_chem_comp_atom.charge
_chem_comp_atom.comp_id
_chem_comp_atom.pdbx_leaving_atom_flag
_chem_comp_atom.pdbx_model_Cartn_x_ideal
_chem_comp_atom.pdbx_model_Cartn_y_ideal
_chem_comp_atom.pdbx_model_Cartn_z_ideal
_chem_comp_atom.pdbx_ordinal
_chem_comp_atom.type_symbol
N    ? ALA ? ? ? ? 1   N 
CA   ? ALA ? ? ? ? 2   C 
C    ? ALA ? ? ? ? 3   C 
O    ? ALA ? ? ? ? 4   O 
CB   ? ALA ? ? ? ? 5   C 
OXT  ? ALA ? ? ? ? 6   O 
H    ? ALA ? ? ? ? 7   H 
H2   ? ALA ? ? ? ? 8   H 
HA   ? ALA ? ? ? ? 9   H 
HB1  ? ALA ? ? ? ? 10  H 
HB2  ? ALA ? ? ? ? 11  H 
HB3  ? ALA ? ? ? ? 12  H 
HXT  ? ALA ? ? ? ? 13  H 
N    ? ARG ? ? ? ? 14  N 
CA   ? ARG ? ? ? ? 15  C 
C    ? ARG ? ? ? ? 16  C 
O    ? ARG ? ? ? ? 17  O 
CB   ? ARG ? ? ? ? 18  C 
CG   ? ARG ? ? ? ? 19  C 
CD   ? ARG ? ? ? ? 20  C 
NE   ? ARG ? ? ? ? 21  N 
CZ   ? ARG ? ? ? ? 22  C 
NH1  ? ARG ? ? ? ? 23  N 
NH2  ? ARG ? ? ? ? 24  N 
OXT  ? ARG ? ? ? ? 25  O 
H    ? ARG ? ? ? ? 26  H 
H2   ? ARG ? ? ? ? 27  H 
HA   ? ARG ? ? ? ? 28  H 
HB2  ? ARG ? ? ? ? 29  H 
HB3  ? ARG ? ? ? ? 30  H 
HG2  ? ARG ? ? ? ? 31  H 
HG3  ? ARG ? ? ? ? 32  H 
HD2  ? ARG ? ? ? ? 33  H 
HD3  ? ARG ? ? ? ? 34  H 
HE   ? ARG ? ? ? ? 35  H 
HH11 ? ARG ? ? ? ? 36  H 
HH12 ? ARG ? ? ? ? 37  H 
HH21 ? ARG ? ? ? ? 38  H 
HH22 ? ARG ? ? ? ? 39  H 
HXT  ? ARG ? ? ? ? 40  H 
N    ? ASN ? ? ? ? 41  N 
CA   ? ASN ? ? ? ? 42  C 
C    ? ASN ? ? ? ? 43  C 
O    ? ASN ? ? ? ? 44  O 
CB   ? ASN ? ? ? ? 45  C 
CG   ? ASN ? ? ? ? 46  C 
OD1  ? ASN ? ? ? ? 47  O 
ND2  ? ASN ? ? ? ? 48  N 
OXT  ? ASN ? ? ? ? 49  O 
H    ? ASN ? ? ? ? 50  H 
H2   ? ASN ? ? ? ? 51  H 
HA   ? ASN ? ? ? ? 52  H 
HB2  ? ASN ? ? ? ? 53  H 
HB3  ? ASN ? ? ? ? 54  H 
HD21 ? ASN ? ? ? ? 55  H 
HD22 ? ASN ? ? ? ? 56  H 
HXT  ? ASN ? ? ? ? 57  H 
N    ? ASP ? ? ? ? 58  N 
CA   ? ASP ? ? ? ? 59  C 
C    ? ASP ? ? ? ? 60  C 
O    ? ASP ? ? ? ? 61  O 
CB   ? ASP ? ? ? ? 62  C 
CG   ? ASP ? ? ? ? 63  C 
OD1  ? ASP ? ? ? ? 64  O 
OD2  ? ASP ? ? ? ? 65  O 
OXT  ? ASP ? ? ? ? 66  O 
H    ? ASP ? ? ? ? 67  H 
H2   ? ASP ? ? ? ? 68  H 
HA   ? ASP ? ? ? ? 69  H 
HB2  ? ASP ? ? ? ? 70  H 
HB3  ? ASP ? ? ? ? 71  H 
HD2  ? ASP ? ? ? ? 72  H 
HXT  ? ASP ? ? ? ? 73  H 
N    ? CYS ? ? ? ? 74  N 
CA   ? CYS ? ? ? ? 75  C 
C    ? CYS ? ? ? ? 76  C 
O    ? CYS ? ? ? ? 77  O 
CB   ? CYS ? ? ? ? 78  C 
SG   ? CYS ? ? ? ? 79  S 
OXT  ? CYS ? ? ? ? 80  O 
H    ? CYS ? ? ? ? 81  H 
H2   ? CYS ? ? ? ? 82  H 
HA   ? CYS ? ? ? ? 83  H 
HB2  ? CYS ? ? ? ? 84  H 
HB3  ? CYS ? ? ? ? 85  H 
HG   ? CYS ? ? ? ? 86  H 
HXT  ? CYS ? ? ? ? 87  H 
N    ? GLN ? ? ? ? 88  N 
CA   ? GLN ? ? ? ? 89  C 
C    ? GLN ? ? ? ? 90  C 
O    ? GLN ? ? ? ? 91  O 
CB   ? GLN ? ? ? ? 92  C 
CG   ? GLN ? ? ? ? 93  C 
CD   ? GLN ? ? ? ? 94  C 
OE1  ? GLN ? ? ? ? 95  O 
NE2  ? GLN ? ? ? ? 96  N 
OXT  ? GLN ? ? ? ? 97  O 
H    ? GLN ? ? ? ? 98  H 
H2   ? GLN ? ? ? ? 99  H 
HA   ? GLN ? ? ? ? 100 H 
HB2  ? GLN ? ? ? ? 101 H 
HB3  ? GLN ? ? ? ? 102 H 
HG2  ? GLN ? ? ? ? 103 H 
HG3  ? GLN ? ? ? ? 104 H 
HE21 ? GLN ? ? ? ? 105 H 
HE22 ? GLN ? ? ? ? 106 H 
HXT  ? GLN ? ? ? ? 107 H 
N    ? GLU ? ? ? ? 108 N 
CA   ? GLU ? ? ? ? 109 C 
C    ? GLU ? ? ? ? 110 C 
O    ? GLU ? ? ? ? 111 O 
CB   ? GLU ? ? ? ? 112 C 
CG   ? GLU ? ? ? ? 113 C 
CD   ? GLU ? ? ? ? 114 C 
OE1  ? GLU ? ? ? ? 115 O 
OE2  ? GLU ? ? ? ? 116 O 
OXT  ? GLU ? ? ? ? 117 O 
H    ? GLU ? ? ? ? 118 H 
H2   ? GLU ? ? ? ? 119 H 
HA   ? GLU ? ? ? ? 120 H 
HB2  ? GLU ? ? ? ? 121 H 
HB3  ? GLU ? ? ? ? 122 H 
HG2  ? GLU ? ? ? ? 123 H 
HG3  ? GLU ? ? ? ? 124 H 
HE2  ? GLU ? ? ? ? 125 H 
HXT  ? GLU ? ? ? ? 126 H 
N    ? GLY ? ? ? ? 127 N 
CA   ? GLY ? ? ? ? 128 C 
C    ? GLY ? ? ? ? 129 C 
O    ? GLY ? ? ? ? 130 O 
OXT  ? GLY ? ? ? ? 131 O 
H    ? GLY ? ? ? ? 132 H 
H2   ? GLY ? ? ? ? 133 H 
HA2  ? GLY ? ? ? ? 134 H 
HA3  ? GLY ? ? ? ? 135 H 
HXT  ? GLY ? ? ? ? 136 H 
N    ? HIS ? ? ? ? 137 N 
CA   ? HIS ? ? ? ? 138 C 
C    ? HIS ? ? ? ? 139 C 
O    ? HIS ? ? ? ? 140 O 
CB   ? HIS ? ? ? ? 141 C 
CG   ? HIS ? ? ? ? 142 C 
ND1  ? HIS ? ? ? ? 143 N 
CD2  ? HIS ? ? ? ? 144 C 
CE1  ? HIS ? ? ? ? 145 C 
NE2  ? HIS ? ? ? ? 146 N 
OXT  ? HIS ? ? ? ? 147 O 
H    ? HIS ? ? ? ? 148 H 
H2   ? HIS ? ? ? ? 149 H 
HA   ? HIS ? ? ? ? 150 H 
HB2  ? HIS ? ? ? ? 151 H 
HB3  ? HIS ? ? ? ? 152 H 
HD1  ? HIS ? ? ? ? 153 H 
HD2  ? HIS ? ? ? ? 154 H 
HE1  ? HIS ? ? ? ? 155 H 
HE2  ? HIS ? ? ? ? 156 H 
HXT  ? HIS ? ? ? ? 157 H 
N    ? ILE ? ? ? ? 158 N 
CA   ? ILE ? ? ? ? 159 C 
C    ? ILE ? ? ? ? 160 C 
O    ? ILE ? ? ? ? 161 O 
CB   ? ILE ? ? ? ? 162 C 
CG1  ? ILE ? ? ? ? 163 C 
CG2  ? ILE ? ? ? ? 164 C 
CD1  ? ILE ? ? ? ? 165 C 
OXT  ? ILE ? ? ? ? 166 O 
H    ? ILE ? ? ? ? 167 H 
H2   ? ILE ? ? ? ? 168 H 
HA   ? ILE ? ? ? ? 169 H 
HB   ? ILE ? ? ? ? 170 H 
HG12 ? ILE ? ? ? ? 171 H 
HG13 ? ILE ? ? ? ? 172 H 
HG21 ? ILE ? ? ? ? 173 H 
HG22 ? ILE ? ? ? ? 174 H 
HG23 ? ILE ? ? ? ? 175 H 
HD11 ? ILE ? ? ? ? 176 H 
HD12 ? ILE ? ? ? ? 177 H 
HD13 ? ILE ? ? ? ? 178 H 
HXT  ? ILE ? ? ? ? 179 H 
N    ? LEU ? ? ? ? 180 N 
CA   ? LEU ? ? ? ? 181 C 
C    ? LEU ? ? ? ? 182 C 
O    ? LEU ? ? ? ? 183 O 
CB   ? LEU ? ? ? ? 184 C 
CG   ? LEU ? ? ? ? 185 C 
CD1  ? LEU ? ? ? ? 186 C 
CD2  ? LEU ? ? ? ? 187 C 
OXT  ? LEU ? ? ? ? 188 O 
H    ? LEU ? ? ? ? 189 H 
H2   ? LEU ? ? ? ? 190 H 
HA   ? LEU ? ? ? ? 191 H 
HB2  ? LEU ? ? ? ? 192 H 
HB3  ? LEU ? ? ? ? 193 H 
HG   ? LEU ? ? ? ? 194 H 
HD11 ? LEU ? ? ? ? 195 H 
HD12 ? LEU ? ? ? ? 196 H 
HD13 ? LEU ? ? ? ? 197 H 
HD21 ? LEU ? ? ? ? 198 H 
HD22 ? LEU ? ? ? ? 199 H 
HD23 ? LEU ? ? ? ? 200 H 
HXT  ? LEU ? ? ? ? 201 H 
N    ? LYS ? ? ? ? 202 N 
CA   ? LYS ? ? ? ? 203 C 
C    ? LYS ? ? ? ? 204 C 
O    ? LYS ? ? ? ? 205 O 
CB   ? LYS ? ? ? ? 206 C 
CG   ? LYS ? ? ? ? 207 C 
CD   ? LYS ? ? ? ? 208 C 
CE   ? LYS ? ? ? ? 209 C 
NZ   ? LYS ? ? ? ? 210 N 
OXT  ? LYS ? ? ? ? 211 O 
H    ? LYS ? ? ? ? 212 H 
H2   ? LYS ? ? ? ? 213 H 
HA   ? LYS ? ? ? ? 214 H 
HB2  ? LYS ? ? ? ? 215 H 
HB3  ? LYS ? ? ? ? 216 H 
HG2  ? LYS ? ? ? ? 217 H 
HG3  ? LYS ? ? ? ? 218 H 
HD2  ? LYS ? ? ? ? 219 H 
HD3  ? LYS ? ? ? ? 220 H 
HE2  ? LYS ? ? ? ? 221 H 
HE3  ? LYS ? ? ? ? 222 H 
HZ1  ? LYS ? ? ? ? 223 H 
HZ2  ? LYS ? ? ? ? 224 H 
HZ3  ? LYS ? ? ? ? 225 H 
HXT  ? LYS ? ? ? ? 226 H 
N    ? MET ? ? ? ? 227 N 
CA   ? MET ? ? ? ? 228 C 
C    ? MET ? ? ? ? 229 C 
O    ? MET ? ? ? ? 230 O 
CB   ? MET ? ? ? ? 231 C 
CG   ? MET ? ? ? ? 232 C 
SD   ? MET ? ? ? ? 233 S 
CE   ? MET ? ? ? ? 234 C 
OXT  ? MET ? ? ? ? 235 O 
H    ? MET ? ? ? ? 236 H 
H2   ? MET ? ? ? ? 237 H 
HA   ? MET ? ? ? ? 238 H 
HB2  ? MET ? ? ? ? 239 H 
HB3  ? MET ? ? ? ? 240 H 
HG2  ? MET ? ? ? ? 241 H 
HG3  ? MET ? ? ? ? 242 H 
HE1  ? MET ? ? ? ? 243 H 
HE2  ? MET ? ? ? ? 244 H 
HE3  ? MET ? ? ? ? 245 H 
HXT  ? MET ? ? ? ? 246 H 
N    ? PHE ? ? ? ? 247 N 
CA   ? PHE ? ? ? ? 248 C 
C    ? PHE ? ? ? ? 249 C 
O    ? PHE ? ? ? ? 250 O 
CB   ? PHE ? ? ? ? 251 C 
CG   ? PHE ? ? ? ? 252 C 
CD1  ? PHE ? ? ? ? 253 C 
CD2  ? PHE ? ? ? ? 254 C 
CE1  ? PHE ? ? ? ? 255 C 
CE2  ? PHE ? ? ? ? 256 C 
CZ   ? PHE ? ? ? ? 257 C 
OXT  ? PHE ? ? ? ? 258 O 
H    ? PHE ? ? ? ? 259 H 
H2   ? PHE ? ? ? ? 260 H 
HA   ? PHE ? ? ? ? 261 H 
HB2  ? PHE ? ? ? ? 262 H 
HB3  ? PHE ? ? ? ? 263 H 
HD1  ? PHE ? ? ? ? 264 H 
HD2  ? PHE ? ? ? ? 265 H 
HE1  ? PHE ? ? ? ? 266 H 
HE2  ? PHE ? ? ? ? 267 H 
HZ   ? PHE ? ? ? ? 268 H 
HXT  ? PHE ? ? ? ? 269 H 
N    ? PRO ? ? ? ? 270 N 
CA   ? PRO ? ? ? ? 271 C 
C    ? PRO ? ? ? ? 272 C 
O    ? PRO ? ? ? ? 273 O 
CB   ? PRO ? ? ? ? 274 C 
CG   ? PRO ? ? ? ? 275 C 
CD   ? PRO ? ? ? ? 276 C 
OXT  ? PRO ? ? ? ? 277 O 
H    ? PRO ? ? ? ? 278 H 
HA   ? PRO ? ? ? ? 279 H 
HB2  ? PRO ? ? ? ? 280 H 
HB3  ? PRO ? ? ? ? 281 H 
HG2  ? PRO ? ? ? ? 282 H 
HG3  ? PRO ? ? ? ? 283 H 
HD2  ? PRO ? ? ? ? 284 H 
HD3  ? PRO ? ? ? ? 285 H 
HXT  ? PRO ? ? ? ? 286 H 
N    ? SER ? ? ? ? 287 N 
CA   ? SER ? ? ? ? 288 C 
C    ? SER ? ? ? ? 289 C 
O    ? SER ? ? ? ? 290 O 
CB   ? SER ? ? ? ? 291 C 
OG   ? SER ? ? ? ? 292 O 
OXT  ? SER ? ? ? ? 293 O 
H    ? SER ? ? ? ? 294 H 
H2   ? SER ? ? ? ? 295 H 
HA   ? SER ? ? ? ? 296 H 
HB2  ? SER ? ? ? ? 297 H 
HB3  ? SER ? ? ? ? 298 H 
HG   ? SER ? ? ? ? 299 H 
HXT  ? SER ? ? ? ? 300 H 
N    ? THR ? ? ? ? 301 N 
CA   ? THR ? ? ? ? 302 C 
C    ? THR ? ? ? ? 303 C 
O    ? THR ? ? ? ? 304 O 
CB   ? THR ? ? ? ? 305 C 
OG1  ? THR ? ? ? ? 306 O 
CG2  ? THR ? ? ? ? 307 C 
OXT  ? THR ? ? ? ? 308 O 
H    ? THR ? ? ? ? 309 H 
H2   ? THR ? ? ? ? 310 H 
HA   ? THR ? ? ? ? 311 H 
HB   ? THR ? ? ? ? 312 H 
HG1  ? THR ? ? ? ? 313 H 
HG21 ? THR ? ? ? ? 314 H 
HG22 ? THR ? ? ? ? 315 H 
HG23 ? THR ? ? ? ? 316 H 
HXT  ? THR ? ? ? ? 317 H 
N    ? TRP ? ? ? ? 318 N 
CA   ? TRP ? ? ? ? 319 C 
C    ? TRP ? ? ? ? 320 C 
O    ? TRP ? ? ? ? 321 O 
CB   ? TRP ? ? ? ? 322 C 
CG   ? TRP ? ? ? ? 323 C 
CD1  ? TRP ? ? ? ? 324 C 
CD2  ? TRP ? ? ? ? 325 C 
NE1  ? TRP ? ? ? ? 326 N 
CE2  ? TRP ? ? ? ? 327 C 
CE3  ? TRP ? ? ? ? 328 C 
CZ2  ? TRP ? ? ? ? 329 C 
CZ3  ? TRP ? ? ? ? 330 C 
CH2  ? TRP ? ? ? ? 331 C 
OXT  ? TRP ? ? ? ? 332 O 
H    ? TRP ? ? ? ? 333 H 
H2   ? TRP ? ? ? ? 334 H 
HA   ? TRP ? ? ? ? 335 H 
HB2  ? TRP ? ? ? ? 336 H 
HB3  ? TRP ? ? ? ? 337 H 
HD1  ? TRP ? ? ? ? 338 H 
HE1  ? TRP ? ? ? ? 339 H 
HE3  ? TRP ? ? ? ? 340 H 
HZ2  ? TRP ? ? ? ? 341 H 
HZ3  ? TRP ? ? ? ? 342 H 
HH2  ? TRP ? ? ? ? 343 H 
HXT  ? TRP ? ? ? ? 344 H 
N    ? TYR ? ? ? ? 345 N 
CA   ? TYR ? ? ? ? 346 C 
C    ? TYR ? ? ? ? 347 C 
O    ? TYR ? ? ? ? 348 O 
CB   ? TYR ? ? ? ? 349 C 
CG   ? TYR ? ? ? ? 350 C 
CD1  ? TYR ? ? ? ? 351 C 
CD2  ? TYR ? ? ? ? 352 C 
CE1  ? TYR ? ? ? ? 353 C 
CE2  ? TYR ? ? ? ? 354 C 
CZ   ? TYR ? ? ? ? 355 C 
OH   ? TYR ? ? ? ? 356 O 
OXT  ? TYR ? ? ? ? 357 O 
H    ? TYR ? ? ? ? 358 H 
H2   ? TYR ? ? ? ? 359 H 
HA   ? TYR ? ? ? ? 360 H 
HB2  ? TYR ? ? ? ? 361 H 
HB3  ? TYR ? ? ? ? 362 H 
HD1  ? TYR ? ? ? ? 363 H 
HD2  ? TYR ? ? ? ? 364 H 
HE1  ? TYR ? ? ? ? 365 H 
HE2  ? TYR ? ? ? ? 366 H 
HH   ? TYR ? ? ? ? 367 H 
HXT  ? TYR ? ? ? ? 368 H 
N    ? VAL ? ? ? ? 369 N 
CA   ? VAL ? ? ? ? 370 C 
C    ? VAL ? ? ? ? 371 C 
O    ? VAL ? ? ? ? 372 O 
CB   ? VAL ? ? ? ? 373 C 
CG1  ? VAL ? ? ? ? 374 C 
CG2  ? VAL ? ? ? ? 375 C 
OXT  ? VAL ? ? ? ? 376 O 
H    ? VAL ? ? ? ? 377 H 
H2   ? VAL ? ? ? ? 378 H 
HA   ? VAL ? ? ? ? 379 H 
HB   ? VAL ? ? ? ? 380 H 
HG11 ? VAL ? ? ? ? 381 H 
HG12 ? VAL ? ? ? ? 382 H 
HG13 ? VAL ? ? ? ? 383 H 
HG21 ? VAL ? ? ? ? 384 H 
HG22 ? VAL ? ? ? ? 385 H 
HG23 ? VAL ? ? ? ? 386 H 
HXT  ? VAL ? ? ? ? 387 H 
#
loop_
_chem_comp_bond.atom_id_1
_chem_comp_bond.atom_id_2
_chem_comp_bond.comp_id
_chem_comp_bond.pdbx_aromatic_flag
_chem_comp_bond.pdbx_stereo_config
_chem_comp_bond.value_order
N   CA   ALA N N sing 
N   H    ALA N N sing 
N   H2   ALA N N sing 
CA  C    ALA N N sing 
CA  CB   ALA N N sing 
CA  HA   ALA N N sing 
C   O    ALA N N doub 
C   OXT  ALA N N sing 
CB  HB1  ALA N N sing 
CB  HB2  ALA N N sing 
CB  HB3  ALA N N sing 
OXT HXT  ALA N N sing 
N   CA   ARG N N sing 
N   H    ARG N N sing 
N   H2   ARG N N sing 
CA  C    ARG N N sing 
CA  CB   ARG N N sing 
CA  HA   ARG N N sing 
C   O    ARG N N doub 
C   OXT  ARG N N sing 
CB  CG   ARG N N sing 
CB  HB2  ARG N N sing 
CB  HB3  ARG N N sing 
CG  CD   ARG N N sing 
CG  HG2  ARG N N sing 
CG  HG3  ARG N N sing 
CD  NE   ARG N N sing 
CD  HD2  ARG N N sing 
CD  HD3  ARG N N sing 
NE  CZ   ARG N N sing 
NE  HE   ARG N N sing 
CZ  NH1  ARG N N sing 
CZ  NH2  ARG N N doub 
NH1 HH11 ARG N N sing 
NH1 HH12 ARG N N sing 
NH2 HH21 ARG N N sing 
NH2 HH22 ARG N N sing 
OXT HXT  ARG N N sing 
N   CA   ASN N N sing 
N   H    ASN N N sing 
N   H2   ASN N N sing 
CA  C    ASN N N sing 
CA  CB   ASN N N sing 
CA  HA   ASN N N sing 
C   O    ASN N N doub 
C   OXT  ASN N N sing 
CB  CG   ASN N N sing 
CB  HB2  ASN N N sing 
CB  HB3  ASN N N sing 
CG  OD1  ASN N N doub 
CG  ND2  ASN N N sing 
ND2 HD21 ASN N N sing 
ND2 HD22 ASN N N sing 
OXT HXT  ASN N N sing 
N   CA   ASP N N sing 
N   H    ASP N N sing 
N   H2   ASP N N sing 
CA  C    ASP N N sing 
CA  CB   ASP N N sing 
CA  HA   ASP N N sing 
C   O    ASP N N doub 
C   OXT  ASP N N sing 
CB  CG   ASP N N sing 
CB  HB2  ASP N N sing 
CB  HB3  ASP N N sing 
CG  OD1  ASP N N doub 
CG  OD2  ASP N N sing 
OD2 HD2  ASP N N sing 
OXT HXT  ASP N N sing 
N   CA   CYS N N sing 
N   H    CYS N N sing 
N   H2   CYS N N sing 
CA  C    CYS N N sing 
CA  CB   CYS N N sing 
CA  HA   CYS N N sing 
C   O    CYS N N doub 
C   OXT  CYS N N sing 
CB  SG   CYS N N sing 
CB  HB2  CYS N N sing 
CB  HB3  CYS N N sing 
SG  HG   CYS N N sing 
OXT HXT  CYS N N sing 
N   CA   GLN N N sing 
N   H    GLN N N sing 
N   H2   GLN N N sing 
CA  C    GLN N N sing 
CA  CB   GLN N N sing 
CA  HA   GLN N N sing 
C   O    GLN N N doub 
C   OXT  GLN N N sing 
CB  CG   GLN N N sing 
CB  HB2  GLN N N sing 
CB  HB3  GLN N N sing 
CG  CD   GLN N N sing 
CG  HG2  GLN N N sing 
CG  HG3  GLN N N sing 
CD  OE1  GLN N N doub 
CD  NE2  GLN N N sing 
NE2 HE21 GLN N N sing 
NE2 HE22 GLN N N sing 
OXT HXT  GLN N N sing 
N   CA   GLU N N sing 
N   H    GLU N N sing 
N   H2   GLU N N sing 
CA  C    GLU N N sing 
CA  CB   GLU N N sing 
CA  HA   GLU N N sing 
C   O    GLU N N doub 
C   OXT  GLU N N sing 
CB  CG   GLU N N sing 
CB  HB2  GLU N N sing 
CB  HB3  GLU N N sing 
CG  CD   GLU N N sing 
CG  HG2  GLU N N sing 
CG  HG3  GLU N N sing 
CD  OE1  GLU N N doub 
CD  OE2  GLU N N sing 
OE2 HE2  GLU N N sing 
OXT HXT  GLU N N sing 
N   CA   GLY N N sing 
N   H    GLY N N sing 
N   H2   GLY N N sing 
CA  C    GLY N N sing 
CA  HA2  GLY N N sing 
CA  HA3  GLY N N sing 
C   O    GLY N N doub 
C   OXT  GLY N N sing 
OXT HXT  GLY N N sing 
N   CA   HIS N N sing 
N   H    HIS N N sing 
N   H2   HIS N N sing 
CA  C    HIS N N sing 
CA  CB   HIS N N sing 
CA  HA   HIS N N sing 
C   O    HIS N N doub 
C   OXT  HIS N N sing 
CB  CG   HIS N N sing 
CB  HB2  HIS N N sing 
CB  HB3  HIS N N sing 
CG  ND1  HIS Y N sing 
CG  CD2  HIS Y N doub 
ND1 CE1  HIS Y N doub 
ND1 HD1  HIS N N sing 
CD2 NE2  HIS Y N sing 
CD2 HD2  HIS N N sing 
CE1 NE2  HIS Y N sing 
CE1 HE1  HIS N N sing 
NE2 HE2  HIS N N sing 
OXT HXT  HIS N N sing 
N   CA   ILE N N sing 
N   H    ILE N N sing 
N   H2   ILE N N sing 
CA  C    ILE N N sing 
CA  CB   ILE N N sing 
CA  HA   ILE N N sing 
C   O    ILE N N doub 
C   OXT  ILE N N sing 
CB  CG1  ILE N N sing 
CB  CG2  ILE N N sing 
CB  HB   ILE N N sing 
CG1 CD1  ILE N N sing 
CG1 HG12 ILE N N sing 
CG1 HG13 ILE N N sing 
CG2 HG21 ILE N N sing 
CG2 HG22 ILE N N sing 
CG2 HG23 ILE N N sing 
CD1 HD11 ILE N N sing 
CD1 HD12 ILE N N sing 
CD1 HD13 ILE N N sing 
OXT HXT  ILE N N sing 
N   CA   LEU N N sing 
N   H    LEU N N sing 
N   H2   LEU N N sing 
CA  C    LEU N N sing 
CA  CB   LEU N N sing 
CA  HA   LEU N N sing 
C   O    LEU N N doub 
C   OXT  LEU N N sing 
CB  CG   LEU N N sing 
CB  HB2  LEU N N sing 
CB  HB3  LEU N N sing 
CG  CD1  LEU N N sing 
CG  CD2  LEU N N sing 
CG  HG   LEU N N sing 
CD1 HD11 LEU N N sing 
CD1 HD12 LEU N N sing 
CD1 HD13 LEU N N sing 
CD2 HD21 LEU N N sing 
CD2 HD22 LEU N N sing 
CD2 HD23 LEU N N sing 
OXT HXT  LEU N N sing 
N   CA   LYS N N sing 
N   H    LYS N N sing 
N   H2   LYS N N sing 
CA  C    LYS N N sing 
CA  CB   LYS N N sing 
CA  HA   LYS N N sing 
C   O    LYS N N doub 
C   OXT  LYS N N sing 
CB  CG   LYS N N sing 
CB  HB2  LYS N N sing 
CB  HB3  LYS N N sing 
CG  CD   LYS N N sing 
CG  HG2  LYS N N sing 
CG  HG3  LYS N N sing 
CD  CE   LYS N N sing 
CD  HD2  LYS N N sing 
CD  HD3  LYS N N sing 
CE  NZ   LYS N N sing 
CE  HE2  LYS N N sing 
CE  HE3  LYS N N sing 
NZ  HZ1  LYS N N sing 
NZ  HZ2  LYS N N sing 
NZ  HZ3  LYS N N sing 
OXT HXT  LYS N N sing 
N   CA   MET N N sing 
N   H    MET N N sing 
N   H2   MET N N sing 
CA  C    MET N N sing 
CA  CB   MET N N sing 
CA  HA   MET N N sing 
C   O    MET N N doub 
C   OXT  MET N N sing 
CB  CG   MET N N sing 
CB  HB2  MET N N sing 
CB  HB3  MET N N sing 
CG  SD   MET N N sing 
CG  HG2  MET N N sing 
CG  HG3  MET N N sing 
SD  CE   MET N N sing 
CE  HE1  MET N N sing 
CE  HE2  MET N N sing 
CE  HE3  MET N N sing 
OXT HXT  MET N N sing 
N   CA   PHE N N sing 
N   H    PHE N N sing 
N   H2   PHE N N sing 
CA  C    PHE N N sing 
CA  CB   PHE N N sing 
CA  HA   PHE N N sing 
C   O    PHE N N doub 
C   OXT  PHE N N sing 
CB  CG   PHE N N sing 
CB  HB2  PHE N N sing 
CB  HB3  PHE N N sing 
CG  CD1  PHE Y N doub 
CG  CD2  PHE Y N sing 
CD1 CE1  PHE Y N sing 
CD1 HD1  PHE N N sing 
CD2 CE2  PHE Y N doub 
CD2 HD2  PHE N N sing 
CE1 CZ   PHE Y N doub 
CE1 HE1  PHE N N sing 
CE2 CZ   PHE Y N sing 
CE2 HE2  PHE N N sing 
CZ  HZ   PHE N N sing 
OXT HXT  PHE N N sing 
N   CA   PRO N N sing 
N   CD   PRO N N sing 
N   H    PRO N N sing 
CA  C    PRO N N sing 
CA  CB   PRO N N sing 
CA  HA   PRO N N sing 
C   O    PRO N N doub 
C   OXT  PRO N N sing 
CB  CG   PRO N N sing 
CB  HB2  PRO N N sing 
CB  HB3  PRO N N sing 
CG  CD   PRO N N sing 
CG  HG2  PRO N N sing 
CG  HG3  PRO N N sing 
CD  HD2  PRO N N sing 
CD  HD3  PRO N N sing 
OXT HXT  PRO N N sing 
N   CA   SER N N sing 
N   H    SER N N sing 
N   H2   SER N N sing 
CA  C    SER N N sing 
CA  CB   SER N N sing 
CA  HA   SER N N sing 
C   O    SER N N doub 
C   OXT  SER N N sing 
CB  OG   SER N N sing 
CB  HB2  SER N N sing 
CB  HB3  SER N N sing 
OG  HG   SER N N sing 
OXT HXT  SER N N sing 
N   CA   THR N N sing 
N   H    THR N N sing 
N   H2   THR N N sing 
CA  C    THR N N sing 
CA  CB   THR N N sing 
CA  HA   THR N N sing 
C   O    THR N N doub 
C   OXT  THR N N sing 
CB  OG1  THR N N sing 
CB  CG2  THR N N sing 
CB  HB   THR N N sing 
OG1 HG1  THR N N sing 
CG2 HG21 THR N N sing 
CG2 HG22 THR N N sing 
CG2 HG23 THR N N sing 
OXT HXT  THR N N sing 
N   CA   TRP N N sing 
N   H    TRP N N sing 
N   H2   TRP N N sing 
CA  C    TRP N N sing 
CA  CB   TRP N N sing 
CA  HA   TRP N N sing 
C   O    TRP N N doub 
C   OXT  TRP N N sing 
CB  CG   TRP N N sing 
CB  HB2  TRP N N sing 
CB  HB3  TRP N N sing 
CG  CD1  TRP Y N doub 
CG  CD2  TRP Y N sing 
CD1 NE1  TRP Y N sing 
CD1 HD1  TRP N N sing 
CD2 CE2  TRP Y N doub 
CD2 CE3  TRP Y N sing 
NE1 CE2  TRP Y N sing 
NE1 HE1  TRP N N sing 
CE2 CZ2  TRP Y N sing 
CE3 CZ3  TRP Y N doub 
CE3 HE3  TRP N N sing 
CZ2 CH2  TRP Y N doub 
CZ2 HZ2  TRP N N sing 
CZ3 CH2  TRP Y N sing 
CZ3 HZ3  TRP N N sing 
CH2 HH2  TRP N N sing 
OXT HXT  TRP N N sing 
N   CA   TYR N N sing 
N   H    TYR N N sing 
N   H2   TYR N N sing 
CA  C    TYR N N sing 
CA  CB   TYR N N sing 
CA  HA   TYR N N sing 
C   O    TYR N N doub 
C   OXT  TYR N N sing 
CB  CG   TYR N N sing 
CB  HB2  TYR N N sing 
CB  HB3  TYR N N sing 
CG  CD1  TYR Y N doub 
CG  CD2  TYR Y N sing 
CD1 CE1  TYR Y N sing 
CD1 HD1  TYR N N sing 
CD2 CE2  TYR Y N doub 
CD2 HD2  TYR N N sing 
CE1 CZ   TYR Y N doub 
CE1 HE1  TYR N N sing 
CE2 CZ   TYR Y N sing 
CE2 HE2  TYR N N sing 
CZ  OH   TYR N N sing 
OH  HH   TYR N N sing 
OXT HXT  TYR N N sing 
N   CA   VAL N N sing 
N   H    VAL N N sing 
N   H2   VAL N N sing 
CA  C    VAL N N sing 
CA  CB   VAL N N sing 
CA  HA   VAL N N sing 
C   O    VAL N N doub 
C   OXT  VAL N N sing 
CB  CG1  VAL N N sing 
CB  CG2  VAL N N sing 
CB  HB   VAL N N sing 
CG1 HG11 VAL N N sing 
CG1 HG12 VAL N N sing 
CG1 HG13 VAL N N sing 
CG2 HG21 VAL N N sing 
CG2 HG22 VAL N N sing 
CG2 HG23 VAL N N sing 
OXT HXT  VAL N N sing 
#
_entity.id               1
_entity.pdbx_description "Ubiquitin-conjugating enzyme E2 variant 1"
_entity.type             polymer
#
_entity_poly.entity_id      1
_entity_poly.pdbx_strand_id A
_entity_poly.type           polypeptide(L)
#
loop_
_entity_poly_seq.entity_id
_entity_poly_seq.hetero
_entity_poly_seq.mon_id
_entity_poly_seq.num
1 n MET 1   
1 n PRO 2   
1 n GLY 3   
1 n GLU 4   
1 n VAL 5   
1 n GLN 6   
1 n ALA 7   
1 n SER 8   
1 n TYR 9   
1 n LEU 10  
1 n LYS 11  
1 n SER 12  
1 n GLN 13  
1 n SER 14  
1 n LYS 15  
1 n LEU 16  
1 n SER 17  
1 n ASP 18  
1 n GLU 19  
1 n GLY 20  
1 n ARG 21  
1 n LEU 22  
1 n GLU 23  
1 n PRO 24  
1 n ARG 25  
1 n LYS 26  
1 n PHE 27  
1 n HIS 28  
1 n CYS 29  
1 n LYS 30  
1 n GLY 31  
1 n VAL 32  
1 n LYS 33  
1 n VAL 34  
1 n PRO 35  
1 n ARG 36  
1 n ASN 37  
1 n PHE 38  
1 n ARG 39  
1 n LEU 40  
1 n LEU 41  
1 n GLU 42  
1 n GLU 43  
1 n LEU 44  
1 n GLU 45  
1 n GLU 46  
1 n GLY 47  
1 n GLN 48  
1 n LYS 49  
1 n GLY 50  
1 n VAL 51  
1 n GLY 52  
1 n ASP 53  
1 n GLY 54  
1 n THR 55  
1 n VAL 56  
1 n SER 57  
1 n TRP 58  
1 n GLY 59  
1 n LEU 60  
1 n GLU 61  
1 n ASP 62  
1 n ASP 63  
1 n GLU 64  
1 n ASP 65  
1 n MET 66  
1 n THR 67  
1 n LEU 68  
1 n THR 69  
1 n ARG 70  
1 n TRP 71  
1 n THR 72  
1 n GLY 73  
1 n MET 74  
1 n ILE 75  
1 n ILE 76  
1 n GLY 77  
1 n PRO 78  
1 n PRO 79  
1 n ARG 80  
1 n THR 81  
1 n ILE 82  
1 n TYR 83  
1 n GLU 84  
1 n ASN 85  
1 n ARG 86  
1 n ILE 87  
1 n TYR 88  
1 n SER 89  
1 n LEU 90  
1 n LYS 91  
1 n ILE 92  
1 n GLU 93  
1 n CYS 94  
1 n GLY 95  
1 n PRO 96  
1 n LYS 97  
1 n TYR 98  
1 n PRO 99  
1 n GLU 100 
1 n ALA 101 
1 n PRO 102 
1 n PRO 103 
1 n PHE 104 
1 n VAL 105 
1 n ARG 106 
1 n PHE 107 
1 n VAL 108 
1 n THR 109 
1 n LYS 110 
1 n ILE 111 
1 n ASN 112 
1 n MET 113 
1 n ASN 114 
1 n GLY 115 
1 n VAL 116 
1 n ASN 117 
1 n SER 118 
1 n SER 119 
1 n ASN 120 
1 n GLY 121 
1 n VAL 122 
1 n VAL 123 
1 n ASP 124 
1 n PRO 125 
1 n ARG 126 
1 n ALA 127 
1 n ILE 128 
1 n SER 129 
1 n VAL 130 
1 n LEU 131 
1 n ALA 132 
1 n LYS 133 
1 n TRP 134 
1 n GLN 135 
1 n ASN 136 
1 n SER 137 
1 n TYR 138 
1 n SER 139 
1 n ILE 140 
1 n LYS 141 
1 n VAL 142 
1 n VAL 143 
1 n LEU 144 
1 n GLN 145 
1 n GLU 146 
1 n LEU 147 
1 n ARG 148 
1 n ARG 149 
1 n LEU 150 
1 n MET 151 
1 n MET 152 
1 n SER 153 
1 n LYS 154 
1 n GLU 155 
1 n ASN 156 
1 n MET 157 
1 n LYS 158 
1 n LEU 159 
1 n PRO 160 
1 n GLN 161 
1 n PRO 162 
1 n PRO 163 
1 n GLU 164 
1 n GLY 165 
1 n GLN 166 
1 n CYS 167 
1 n TYR 168 
1 n SER 169 
1 n ASN 170 
#
_exptl.method "SOLUTION NMR"
#
_pdbx_audit_revision_history.revision_date 2006-09-05
#
_pdbx_database_status.recvd_initial_deposition_date 2006-09-05
#
loop_
_pdbx_poly_seq_scheme.asym_id
_pdbx_poly_seq_scheme.auth_seq_num
_pdbx_poly_seq_scheme.entity_id
_pdbx_poly_seq_scheme.hetero
_pdbx_poly_seq_scheme.mon_id
_pdbx_poly_seq_scheme.pdb_ins_code
_pdbx_poly_seq_scheme.pdb_seq_num
_pdbx_poly_seq_scheme.pdb_strand_id
_pdbx_poly_seq_scheme.seq_id
A 1   1 n MET . 1   A 1   
A 2   1 n PRO . 2   A 2   
A 3   1 n GLY . 3   A 3   
A 4   1 n GLU . 4   A 4   
A 5   1 n VAL . 5   A 5   
A 6   1 n GLN . 6   A 6   
A 7   1 n ALA . 7   A 7   
A 8   1 n SER . 8   A 8   
A 9   1 n TYR . 9   A 9   
A 10  1 n LEU . 10  A 10  
A 11  1 n LYS . 11  A 11  
A 12  1 n SER . 12  A 12  
A 13  1 n GLN . 13  A 13  
A 14  1 n SER . 14  A 14  
A 15  1 n LYS . 15  A 15  
A 16  1 n LEU . 16  A 16  
A 17  1 n SER . 17  A 17  
A 18  1 n ASP . 18  A 18  
A 19  1 n GLU . 19  A 19  
A 20  1 n GLY . 20  A 20  
A 21  1 n ARG . 21  A 21  
A 22  1 n LEU . 22  A 22  
A 23  1 n GLU . 23  A 23  
A 24  1 n PRO . 24  A 24  
A 25  1 n ARG . 25  A 25  
A 26  1 n LYS . 26  A 26  
A 27  1 n PHE . 27  A 27  
A 28  1 n HIS . 28  A 28  
A 29  1 n CYS . 29  A 29  
A 30  1 n LYS . 30  A 30  
A 31  1 n GLY . 31  A 31  
A 32  1 n VAL . 32  A 32  
A 33  1 n LYS . 33  A 33  
A 34  1 n VAL . 34  A 34  
A 35  1 n PRO . 35  A 35  
A 36  1 n ARG . 36  A 36  
A 37  1 n ASN . 37  A 37  
A 38  1 n PHE . 38  A 38  
A 39  1 n ARG . 39  A 39  
A 40  1 n LEU . 40  A 40  
A 41  1 n LEU . 41  A 41  
A 42  1 n GLU . 42  A 42  
A 43  1 n GLU . 43  A 43  
A 44  1 n LEU . 44  A 44  
A 45  1 n GLU . 45  A 45  
A 46  1 n GLU . 46  A 46  
A 47  1 n GLY . 47  A 47  
A 48  1 n GLN . 48  A 48  
A 49  1 n LYS . 49  A 49  
A 50  1 n GLY . 50  A 50  
A 51  1 n VAL . 51  A 51  
A 52  1 n GLY . 52  A 52  
A 53  1 n ASP . 53  A 53  
A 54  1 n GLY . 54  A 54  
A 55  1 n THR . 55  A 55  
A 56  1 n VAL . 56  A 56  
A 57  1 n SER . 57  A 57  
A 58  1 n TRP . 58  A 58  
A 59  1 n GLY . 59  A 59  
A 60  1 n LEU . 60  A 60  
A 61  1 n GLU . 61  A 61  
A 62  1 n ASP . 62  A 62  
A 63  1 n ASP . 63  A 63  
A 64  1 n GLU . 64  A 64  
A 65  1 n ASP . 65  A 65  
A 66  1 n MET . 66  A 66  
A 67  1 n THR . 67  A 67  
A 68  1 n LEU . 68  A 68  
A 69  1 n THR . 69  A 69  
A 70  1 n ARG . 70  A 70  
A 71  1 n TRP . 71  A 71  
A 72  1 n THR . 72  A 72  
A 73  1 n GLY . 73  A 73  
A 74  1 n MET . 74  A 74  
A 75  1 n ILE . 75  A 75  
A 76  1 n ILE . 76  A 76  
A 77  1 n GLY . 77  A 77  
A 78  1 n PRO . 78  A 78  
A 79  1 n PRO . 79  A 79  
A 80  1 n ARG . 80  A 80  
A 81  1 n THR . 81  A 81  
A 82  1 n ILE . 82  A 82  
A 83  1 n TYR . 83  A 83  
A 84  1 n GLU . 84  A 84  
A 85  1 n ASN . 85  A 85  
A 86  1 n ARG . 86  A 86  
A 87  1 n ILE . 87  A 87  
A 88  1 n TYR . 88  A 88  
A 89  1 n SER . 89  A 89  
A 90  1 n LEU . 90  A 90  
A 91  1 n LYS . 91  A 91  
A 92  1 n ILE . 92  A 92  
A 93  1 n GLU . 93  A 93  
A 94  1 n CYS . 94  A 94  
A 95  1 n GLY . 95  A 95  
A 96  1 n PRO . 96  A 96  
A 97  1 n LYS . 97  A 97  
A 98  1 n TYR . 98  A 98  
A 99  1 n PRO . 99  A 99  
A 100 1 n GLU . 100 A 100 
A 101 1 n ALA . 101 A 101 
A 102 1 n PRO . 102 A 102 
A 103 1 n PRO . 103 A 103 
A 104 1 n PHE . 104 A 104 
A 105 1 n VAL . 105 A 105 
A 106 1 n ARG . 106 A 106 
A 107 1 n PHE . 107 A 107 
A 108 1 n VAL . 108 A 108 
A 109 1 n THR . 109 A 109 
A 110 1 n LYS . 110 A 110 
A 111 1 n ILE . 111 A 111 
A 112 1 n ASN . 112 A 112 
A 113 1 n MET . 113 A 113 
A 114 1 n ASN . 114 A 114 
A 115 1 n GLY . 115 A 115 
A 116 1 n VAL . 116 A 116 
A 117 1 n ASN . 117 A 117 
A 118 1 n SER . 118 A 118 
A 119 1 n SER . 119 A 119 
A 120 1 n ASN . 120 A 120 
A 121 1 n GLY . 121 A 121 
A 122 1 n VAL . 122 A 122 
A 123 1 n VAL . 123 A 123 
A 124 1 n ASP . 124 A 124 
A 125 1 n PRO . 125 A 125 
A 126 1 n ARG . 126 A 126 
A 127 1 n ALA . 127 A 127 
A 128 1 n ILE . 128 A 128 
A 129 1 n SER . 129 A 129 
A 130 1 n VAL . 130 A 130 
A 131 1 n LEU . 131 A 131 
A 132 1 n ALA . 132 A 132 
A 133 1 n LYS . 133 A 133 
A 134 1 n TRP . 134 A 134 
A 135 1 n GLN . 135 A 135 
A 136 1 n ASN . 136 A 136 
A 137 1 n SER . 137 A 137 
A 138 1 n TYR . 138 A 138 
A 139 1 n SER . 139 A 139 
A 140 1 n ILE . 140 A 140 
A 141 1 n LYS . 141 A 141 
A 142 1 n VAL . 142 A 142 
A 143 1 n VAL . 143 A 143 
A 144 1 n LEU . 144 A 144 
A 145 1 n GLN . 145 A 145 
A 146 1 n GLU . 146 A 146 
A 147 1 n LEU . 147 A 147 
A 148 1 n ARG . 148 A 148 
A 149 1 n ARG . 149 A 149 
A 150 1 n LEU . 150 A 150 
A 151 1 n MET . 151 A 151 
A 152 1 n MET . 152 A 152 
A 153 1 n SER . 153 A 153 
A 154 1 n LYS . 154 A 154 
A 155 1 n GLU . 155 A 155 
A 156 1 n ASN . 156 A 156 
A 157 1 n MET . 157 A 157 
A 158 1 n LYS . 158 A 158 
A 159 1 n LEU . 159 A 159 
A 160 1 n PRO . 160 A 160 
A 161 1 n GLN . 161 A 161 
A 162 1 n PRO . 162 A 162 
A 163 1 n PRO . 163 A 163 
A 164 1 n GLU . 164 A 164 
A 165 1 n GLY . 165 A 165 
A 166 1 n GLN . 166 A 166 
A 167 1 n CYS . 167 A 167 
A 168 1 n TYR . 168 A 168 
A 169 1 n SER . 169 A 169 
A 170 1 n ASN . 170 A 170 
#
_pdbx_struct_assembly.details            author_defined_assembly
_pdbx_struct_assembly.id                 1
_pdbx_struct_assembly.method_details     ?
_pdbx_struct_assembly.oligomeric_count   1
_pdbx_struct_assembly.oligomeric_details monomeric
#
_pdbx_struct_assembly_gen.assembly_id     1
_pdbx_struct_assembly_gen.asym_id_list    A
_pdbx_struct_assembly_gen.oper_expression 1
#
_pdbx_struct_oper_list.id                 1
_pdbx_struct_oper_list.matrix[1][1]       1.0000000000
_pdbx_struct_oper_list.matrix[1][2]       0.0000000000
_pdbx_struct_oper_list.matrix[1][3]       0.0000000000
_pdbx_struct_oper_list.matrix[2][1]       0.0000000000
_pdbx_struct_oper_list.matrix[2][2]       1.0000000000
_pdbx_struct_oper_list.matrix[2][3]       0.0000000000
_pdbx_struct_oper_list.matrix[3][1]       0.0000000000
_pdbx_struct_oper_list.matrix[3][2]       0.0000000000
_pdbx_struct_oper_list.matrix[3][3]       1.0000000000
_pdbx_struct_oper_list.name               1_555
_pdbx_struct_oper_list.symmetry_operation x,y,z
_pdbx_struct_oper_list.type               "identity operation"
_pdbx_struct_oper_list.vector[1]          0.0000000000
_pdbx_struct_oper_list.vector[2]          0.0000000000
_pdbx_struct_oper_list.vector[3]          0.0000000000
#
_software.classification other
_software.name           "DeepMind Structure Class"
_software.pdbx_ordinal   1
_software.version        2.0.0
#
_struct_asym.entity_id 1
_struct_asym.id        A
#
loop_
_atom_site.group_PDB
_atom_site.id
_atom_site.type_symbol
_atom_site.label_atom_id
_atom_site.label_alt_id
_atom_site.label_comp_id
_atom_site.label_asym_id
_atom_site.label_entity_id
_atom_site.label_seq_id
_atom_site.pdbx_PDB_ins_code
_atom_site.Cartn_x
_atom_site.Cartn_y
_atom_site.Cartn_z
_atom_site.occupancy
_atom_site.B_iso_or_equiv
_atom_site.auth_seq_id
_atom_site.auth_asym_id
_atom_site.pdbx_PDB_model_num
ATOM 1    N N    . MET A 1 1   ? 18.793  20.199  21.489  1.00 0.00 1   A 1 
ATOM 2    C CA   . MET A 1 1   ? 20.095  20.332  22.194  1.00 0.00 1   A 1 
ATOM 3    C C    . MET A 1 1   ? 20.039  19.695  23.580  1.00 0.00 1   A 1 
ATOM 4    O O    . MET A 1 1   ? 19.782  20.374  24.574  1.00 0.00 1   A 1 
ATOM 5    C CB   . MET A 1 1   ? 20.437  21.818  22.309  1.00 0.00 1   A 1 
ATOM 6    C CG   . MET A 1 1   ? 21.919  22.116  22.153  1.00 0.00 1   A 1 
ATOM 7    S SD   . MET A 1 1   ? 22.435  23.579  23.072  1.00 0.00 1   A 1 
ATOM 8    C CE   . MET A 1 1   ? 24.043  23.886  22.344  1.00 0.00 1   A 1 
ATOM 9    H H1   . MET A 1 1   ? 18.111  20.825  21.962  1.00 0.00 1   A 1 
ATOM 10   H H2   . MET A 1 1   ? 18.498  19.203  21.554  1.00 0.00 1   A 1 
ATOM 11   H H3   . MET A 1 1   ? 18.938  20.484  20.500  1.00 0.00 1   A 1 
ATOM 12   H HA   . MET A 1 1   ? 20.855  19.836  21.609  1.00 0.00 1   A 1 
ATOM 13   H HB2  . MET A 1 1   ? 19.900  22.360  21.544  1.00 0.00 1   A 1 
ATOM 14   H HB3  . MET A 1 1   ? 20.121  22.175  23.279  1.00 0.00 1   A 1 
ATOM 15   H HG2  . MET A 1 1   ? 22.483  21.267  22.511  1.00 0.00 1   A 1 
ATOM 16   H HG3  . MET A 1 1   ? 22.132  22.271  21.105  1.00 0.00 1   A 1 
ATOM 17   H HE1  . MET A 1 1   ? 23.991  24.762  21.715  1.00 0.00 1   A 1 
ATOM 18   H HE2  . MET A 1 1   ? 24.338  23.034  21.751  1.00 0.00 1   A 1 
ATOM 19   H HE3  . MET A 1 1   ? 24.767  24.048  23.129  1.00 0.00 1   A 1 
ATOM 20   N N    . PRO A 1 2   ? 20.281  18.375  23.665  1.00 0.00 2   A 1 
ATOM 21   C CA   . PRO A 1 2   ? 20.258  17.648  24.938  1.00 0.00 2   A 1 
ATOM 22   C C    . PRO A 1 2   ? 21.433  18.018  25.837  1.00 0.00 2   A 1 
ATOM 23   O O    . PRO A 1 2   ? 22.583  18.030  25.398  1.00 0.00 2   A 1 
ATOM 24   C CB   . PRO A 1 2   ? 20.351  16.182  24.513  1.00 0.00 2   A 1 
ATOM 25   C CG   . PRO A 1 2   ? 21.036  16.214  23.191  1.00 0.00 2   A 1 
ATOM 26   C CD   . PRO A 1 2   ? 20.597  17.490  22.528  1.00 0.00 2   A 1 
ATOM 27   H HA   . PRO A 1 2   ? 19.333  17.814  25.471  1.00 0.00 2   A 1 
ATOM 28   H HB2  . PRO A 1 2   ? 20.923  15.628  25.243  1.00 0.00 2   A 1 
ATOM 29   H HB3  . PRO A 1 2   ? 19.359  15.763  24.432  1.00 0.00 2   A 1 
ATOM 30   H HG2  . PRO A 1 2   ? 22.107  16.214  23.333  1.00 0.00 2   A 1 
ATOM 31   H HG3  . PRO A 1 2   ? 20.735  15.362  22.600  1.00 0.00 2   A 1 
ATOM 32   H HD2  . PRO A 1 2   ? 21.398  17.900  21.930  1.00 0.00 2   A 1 
ATOM 33   H HD3  . PRO A 1 2   ? 19.722  17.317  21.920  1.00 0.00 2   A 1 
ATOM 34   N N    . GLY A 1 3   ? 21.136  18.319  27.097  1.00 0.00 3   A 1 
ATOM 35   C CA   . GLY A 1 3   ? 22.178  18.685  28.037  1.00 0.00 3   A 1 
ATOM 36   C C    . GLY A 1 3   ? 21.712  18.610  29.478  1.00 0.00 3   A 1 
ATOM 37   O O    . GLY A 1 3   ? 20.885  17.767  29.826  1.00 0.00 3   A 1 
ATOM 38   H H    . GLY A 1 3   ? 20.201  18.293  27.390  1.00 0.00 3   A 1 
ATOM 39   H HA2  . GLY A 1 3   ? 23.016  18.017  27.907  1.00 0.00 3   A 1 
ATOM 40   H HA3  . GLY A 1 3   ? 22.500  19.695  27.826  1.00 0.00 3   A 1 
ATOM 41   N N    . GLU A 1 4   ? 22.242  19.494  30.316  1.00 0.00 4   A 1 
ATOM 42   C CA   . GLU A 1 4   ? 21.875  19.525  31.727  1.00 0.00 4   A 1 
ATOM 43   C C    . GLU A 1 4   ? 22.045  20.927  32.303  1.00 0.00 4   A 1 
ATOM 44   O O    . GLU A 1 4   ? 22.329  21.091  33.490  1.00 0.00 4   A 1 
ATOM 45   C CB   . GLU A 1 4   ? 22.726  18.530  32.518  1.00 0.00 4   A 1 
ATOM 46   C CG   . GLU A 1 4   ? 22.239  17.094  32.412  1.00 0.00 4   A 1 
ATOM 47   C CD   . GLU A 1 4   ? 22.820  16.200  33.490  1.00 0.00 4   A 1 
ATOM 48   O OE1  . GLU A 1 4   ? 22.248  16.162  34.600  1.00 0.00 4   A 1 
ATOM 49   O OE2  . GLU A 1 4   ? 23.845  15.539  33.225  1.00 0.00 4   A 1 
ATOM 50   H H    . GLU A 1 4   ? 22.896  20.141  29.978  1.00 0.00 4   A 1 
ATOM 51   H HA   . GLU A 1 4   ? 20.837  19.240  31.806  1.00 0.00 4   A 1 
ATOM 52   H HB2  . GLU A 1 4   ? 23.741  18.571  32.152  1.00 0.00 4   A 1 
ATOM 53   H HB3  . GLU A 1 4   ? 22.717  18.814  33.560  1.00 0.00 4   A 1 
ATOM 54   H HG2  . GLU A 1 4   ? 21.163  17.085  32.500  1.00 0.00 4   A 1 
ATOM 55   H HG3  . GLU A 1 4   ? 22.524  16.701  31.447  1.00 0.00 4   A 1 
ATOM 56   N N    . VAL A 1 5   ? 21.869  21.936  31.455  1.00 0.00 5   A 1 
ATOM 57   C CA   . VAL A 1 5   ? 22.003  23.324  31.881  1.00 0.00 5   A 1 
ATOM 58   C C    . VAL A 1 5   ? 20.773  24.136  31.491  1.00 0.00 5   A 1 
ATOM 59   O O    . VAL A 1 5   ? 20.257  24.006  30.381  1.00 0.00 5   A 1 
ATOM 60   C CB   . VAL A 1 5   ? 23.255  23.982  31.270  1.00 0.00 5   A 1 
ATOM 61   C CG1  . VAL A 1 5   ? 23.464  25.374  31.845  1.00 0.00 5   A 1 
ATOM 62   C CG2  . VAL A 1 5   ? 24.483  23.113  31.500  1.00 0.00 5   A 1 
ATOM 63   H H    . VAL A 1 5   ? 21.644  21.742  30.522  1.00 0.00 5   A 1 
ATOM 64   H HA   . VAL A 1 5   ? 22.104  23.335  32.956  1.00 0.00 5   A 1 
ATOM 65   H HB   . VAL A 1 5   ? 23.103  24.077  30.204  1.00 0.00 5   A 1 
ATOM 66   H HG11 . VAL A 1 5   ? 24.522  25.573  31.931  1.00 0.00 5   A 1 
ATOM 67   H HG12 . VAL A 1 5   ? 23.007  25.432  32.822  1.00 0.00 5   A 1 
ATOM 68   H HG13 . VAL A 1 5   ? 23.012  26.105  31.192  1.00 0.00 5   A 1 
ATOM 69   H HG21 . VAL A 1 5   ? 25.080  23.087  30.600  1.00 0.00 5   A 1 
ATOM 70   H HG22 . VAL A 1 5   ? 24.173  22.110  31.754  1.00 0.00 5   A 1 
ATOM 71   H HG23 . VAL A 1 5   ? 25.069  23.524  32.308  1.00 0.00 5   A 1 
ATOM 72   N N    . GLN A 1 6   ? 20.306  24.974  32.411  1.00 0.00 6   A 1 
ATOM 73   C CA   . GLN A 1 6   ? 19.135  25.806  32.163  1.00 0.00 6   A 1 
ATOM 74   C C    . GLN A 1 6   ? 19.462  27.282  32.368  1.00 0.00 6   A 1 
ATOM 75   O O    . GLN A 1 6   ? 19.156  28.119  31.519  1.00 0.00 6   A 1 
ATOM 76   C CB   . GLN A 1 6   ? 17.987  25.394  33.087  1.00 0.00 6   A 1 
ATOM 77   C CG   . GLN A 1 6   ? 16.610  25.605  32.478  1.00 0.00 6   A 1 
ATOM 78   C CD   . GLN A 1 6   ? 16.085  24.365  31.782  1.00 0.00 6   A 1 
ATOM 79   O OE1  . GLN A 1 6   ? 15.194  23.684  32.291  1.00 0.00 6   A 1 
ATOM 80   N NE2  . GLN A 1 6   ? 16.636  24.065  30.611  1.00 0.00 6   A 1 
ATOM 81   H H    . GLN A 1 6   ? 20.760  25.033  33.278  1.00 0.00 6   A 1 
ATOM 82   H HA   . GLN A 1 6   ? 18.832  25.656  31.138  1.00 0.00 6   A 1 
ATOM 83   H HB2  . GLN A 1 6   ? 18.093  24.347  33.328  1.00 0.00 6   A 1 
ATOM 84   H HB3  . GLN A 1 6   ? 18.047  25.973  33.997  1.00 0.00 6   A 1 
ATOM 85   H HG2  . GLN A 1 6   ? 15.921  25.878  33.263  1.00 0.00 6   A 1 
ATOM 86   H HG3  . GLN A 1 6   ? 16.669  26.408  31.757  1.00 0.00 6   A 1 
ATOM 87   H HE21 . GLN A 1 6   ? 17.340  24.653  30.267  1.00 0.00 6   A 1 
ATOM 88   H HE22 . GLN A 1 6   ? 16.315  23.268  30.139  1.00 0.00 6   A 1 
ATOM 89   N N    . ALA A 1 7   ? 20.086  27.594  33.499  1.00 0.00 7   A 1 
ATOM 90   C CA   . ALA A 1 7   ? 20.453  28.969  33.813  1.00 0.00 7   A 1 
ATOM 91   C C    . ALA A 1 7   ? 21.563  29.018  34.858  1.00 0.00 7   A 1 
ATOM 92   O O    . ALA A 1 7   ? 22.680  29.448  34.572  1.00 0.00 7   A 1 
ATOM 93   C CB   . ALA A 1 7   ? 19.235  29.741  34.299  1.00 0.00 7   A 1 
ATOM 94   H H    . ALA A 1 7   ? 20.303  26.883  34.137  1.00 0.00 7   A 1 
ATOM 95   H HA   . ALA A 1 7   ? 20.807  29.435  32.905  1.00 0.00 7   A 1 
ATOM 96   H HB1  . ALA A 1 7   ? 19.543  30.480  35.023  1.00 0.00 7   A 1 
ATOM 97   H HB2  . ALA A 1 7   ? 18.535  29.058  34.756  1.00 0.00 7   A 1 
ATOM 98   H HB3  . ALA A 1 7   ? 18.763  30.233  33.461  1.00 0.00 7   A 1 
ATOM 99   N N    . SER A 1 8   ? 21.247  28.575  36.071  1.00 0.00 8   A 1 
ATOM 100  C CA   . SER A 1 8   ? 22.217  28.571  37.159  1.00 0.00 8   A 1 
ATOM 101  C C    . SER A 1 8   ? 22.788  27.172  37.377  1.00 0.00 8   A 1 
ATOM 102  O O    . SER A 1 8   ? 22.431  26.228  36.673  1.00 0.00 8   A 1 
ATOM 103  C CB   . SER A 1 8   ? 21.569  29.079  38.449  1.00 0.00 8   A 1 
ATOM 104  O OG   . SER A 1 8   ? 22.375  30.063  39.072  1.00 0.00 8   A 1 
ATOM 105  H H    . SER A 1 8   ? 20.339  28.245  36.238  1.00 0.00 8   A 1 
ATOM 106  H HA   . SER A 1 8   ? 23.023  29.236  36.887  1.00 0.00 8   A 1 
ATOM 107  H HB2  . SER A 1 8   ? 20.607  29.513  38.219  1.00 0.00 8   A 1 
ATOM 108  H HB3  . SER A 1 8   ? 21.435  28.253  39.134  1.00 0.00 8   A 1 
ATOM 109  H HG   . SER A 1 8   ? 23.119  29.639  39.507  1.00 0.00 8   A 1 
ATOM 110  N N    . TYR A 1 9   ? 23.676  27.049  38.358  1.00 0.00 9   A 1 
ATOM 111  C CA   . TYR A 1 9   ? 24.298  25.768  38.671  1.00 0.00 9   A 1 
ATOM 112  C C    . TYR A 1 9   ? 25.103  25.857  39.965  1.00 0.00 9   A 1 
ATOM 113  O O    . TYR A 1 9   ? 24.984  26.825  40.715  1.00 0.00 9   A 1 
ATOM 114  C CB   . TYR A 1 9   ? 25.201  25.321  37.518  1.00 0.00 9   A 1 
ATOM 115  C CG   . TYR A 1 9   ? 24.823  23.977  36.938  1.00 0.00 9   A 1 
ATOM 116  C CD1  . TYR A 1 9   ? 24.456  22.921  37.762  1.00 0.00 9   A 1 
ATOM 117  C CD2  . TYR A 1 9   ? 24.833  23.765  35.565  1.00 0.00 9   A 1 
ATOM 118  C CE1  . TYR A 1 9   ? 24.111  21.691  37.235  1.00 0.00 9   A 1 
ATOM 119  C CE2  . TYR A 1 9   ? 24.488  22.538  35.030  1.00 0.00 9   A 1 
ATOM 120  C CZ   . TYR A 1 9   ? 24.128  21.505  35.869  1.00 0.00 9   A 1 
ATOM 121  O OH   . TYR A 1 9   ? 23.785  20.282  35.341  1.00 0.00 9   A 1 
ATOM 122  H H    . TYR A 1 9   ? 23.920  27.839  38.884  1.00 0.00 9   A 1 
ATOM 123  H HA   . TYR A 1 9   ? 23.510  25.041  38.801  1.00 0.00 9   A 1 
ATOM 124  H HB2  . TYR A 1 9   ? 25.145  26.051  36.724  1.00 0.00 9   A 1 
ATOM 125  H HB3  . TYR A 1 9   ? 26.220  25.257  37.870  1.00 0.00 9   A 1 
ATOM 126  H HD1  . TYR A 1 9   ? 24.443  23.070  38.832  1.00 0.00 9   A 1 
ATOM 127  H HD2  . TYR A 1 9   ? 25.115  24.576  34.910  1.00 0.00 9   A 1 
ATOM 128  H HE1  . TYR A 1 9   ? 23.829  20.882  37.893  1.00 0.00 9   A 1 
ATOM 129  H HE2  . TYR A 1 9   ? 24.502  22.393  33.960  1.00 0.00 9   A 1 
ATOM 130  H HH   . TYR A 1 9   ? 24.538  19.689  35.388  1.00 0.00 9   A 1 
ATOM 131  N N    . LEU A 1 10  ? 25.922  24.841  40.220  1.00 0.00 10  A 1 
ATOM 132  C CA   . LEU A 1 10  ? 26.745  24.808  41.423  1.00 0.00 10  A 1 
ATOM 133  C C    . LEU A 1 10  ? 27.651  23.581  41.429  1.00 0.00 10  A 1 
ATOM 134  O O    . LEU A 1 10  ? 27.326  22.553  40.835  1.00 0.00 10  A 1 
ATOM 135  C CB   . LEU A 1 10  ? 25.860  24.808  42.671  1.00 0.00 10  A 1 
ATOM 136  C CG   . LEU A 1 10  ? 24.655  23.868  42.611  1.00 0.00 10  A 1 
ATOM 137  C CD1  . LEU A 1 10  ? 25.020  22.497  43.157  1.00 0.00 10  A 1 
ATOM 138  C CD2  . LEU A 1 10  ? 23.483  24.456  43.384  1.00 0.00 10  A 1 
ATOM 139  H H    . LEU A 1 10  ? 25.974  24.098  39.584  1.00 0.00 10  A 1 
ATOM 140  H HA   . LEU A 1 10  ? 27.360  25.695  41.428  1.00 0.00 10  A 1 
ATOM 141  H HB2  . LEU A 1 10  ? 26.470  24.526  43.518  1.00 0.00 10  A 1 
ATOM 142  H HB3  . LEU A 1 10  ? 25.498  25.813  42.829  1.00 0.00 10  A 1 
ATOM 143  H HG   . LEU A 1 10  ? 24.351  23.748  41.582  1.00 0.00 10  A 1 
ATOM 144  H HD11 . LEU A 1 10  ? 25.603  22.611  44.058  1.00 0.00 10  A 1 
ATOM 145  H HD12 . LEU A 1 10  ? 25.598  21.959  42.420  1.00 0.00 10  A 1 
ATOM 146  H HD13 . LEU A 1 10  ? 24.118  21.946  43.379  1.00 0.00 10  A 1 
ATOM 147  H HD21 . LEU A 1 10  ? 23.239  25.429  42.983  1.00 0.00 10  A 1 
ATOM 148  H HD22 . LEU A 1 10  ? 23.751  24.553  44.425  1.00 0.00 10  A 1 
ATOM 149  H HD23 . LEU A 1 10  ? 22.627  23.804  43.291  1.00 0.00 10  A 1 
ATOM 150  N N    . LYS A 1 11  ? 28.790  23.697  42.104  1.00 0.00 11  A 1 
ATOM 151  C CA   . LYS A 1 11  ? 29.745  22.598  42.188  1.00 0.00 11  A 1 
ATOM 152  C C    . LYS A 1 11  ? 30.236  22.195  40.802  1.00 0.00 11  A 1 
ATOM 153  O O    . LYS A 1 11  ? 29.520  21.539  40.045  1.00 0.00 11  A 1 
ATOM 154  C CB   . LYS A 1 11  ? 29.108  21.394  42.887  1.00 0.00 11  A 1 
ATOM 155  C CG   . LYS A 1 11  ? 28.599  21.702  44.285  1.00 0.00 11  A 1 
ATOM 156  C CD   . LYS A 1 11  ? 28.494  20.442  45.130  1.00 0.00 11  A 1 
ATOM 157  C CE   . LYS A 1 11  ? 28.620  20.753  46.612  1.00 0.00 11  A 1 
ATOM 158  N NZ   . LYS A 1 11  ? 30.030  20.660  47.082  1.00 0.00 11  A 1 
ATOM 159  H H    . LYS A 1 11  ? 28.994  24.542  42.557  1.00 0.00 11  A 1 
ATOM 160  H HA   . LYS A 1 11  ? 30.588  22.936  42.771  1.00 0.00 11  A 1 
ATOM 161  H HB2  . LYS A 1 11  ? 28.276  21.047  42.292  1.00 0.00 11  A 1 
ATOM 162  H HB3  . LYS A 1 11  ? 29.842  20.605  42.959  1.00 0.00 11  A 1 
ATOM 163  H HG2  . LYS A 1 11  ? 29.283  22.387  44.764  1.00 0.00 11  A 1 
ATOM 164  H HG3  . LYS A 1 11  ? 27.623  22.157  44.211  1.00 0.00 11  A 1 
ATOM 165  H HD2  . LYS A 1 11  ? 27.536  19.979  44.950  1.00 0.00 11  A 1 
ATOM 166  H HD3  . LYS A 1 11  ? 29.284  19.763  44.845  1.00 0.00 11  A 1 
ATOM 167  H HE2  . LYS A 1 11  ? 28.257  21.754  46.789  1.00 0.00 11  A 1 
ATOM 168  H HE3  . LYS A 1 11  ? 28.017  20.049  47.167  1.00 0.00 11  A 1 
ATOM 169  H HZ1  . LYS A 1 11  ? 30.206  19.723  47.499  1.00 0.00 11  A 1 
ATOM 170  H HZ2  . LYS A 1 11  ? 30.216  21.387  47.802  1.00 0.00 11  A 1 
ATOM 171  H HZ3  . LYS A 1 11  ? 30.683  20.801  46.285  1.00 0.00 11  A 1 
ATOM 172  N N    . SER A 1 12  ? 31.462  22.592  40.475  1.00 0.00 12  A 1 
ATOM 173  C CA   . SER A 1 12  ? 32.049  22.272  39.180  1.00 0.00 12  A 1 
ATOM 174  C C    . SER A 1 12  ? 33.555  22.515  39.191  1.00 0.00 12  A 1 
ATOM 175  O O    . SER A 1 12  ? 34.009  23.660  39.187  1.00 0.00 12  A 1 
ATOM 176  C CB   . SER A 1 12  ? 31.395  23.108  38.079  1.00 0.00 12  A 1 
ATOM 177  O OG   . SER A 1 12  ? 31.389  22.412  36.844  1.00 0.00 12  A 1 
ATOM 178  H H    . SER A 1 12  ? 31.983  23.112  41.121  1.00 0.00 12  A 1 
ATOM 179  H HA   . SER A 1 12  ? 31.867  21.226  38.982  1.00 0.00 12  A 1 
ATOM 180  H HB2  . SER A 1 12  ? 30.375  23.331  38.356  1.00 0.00 12  A 1 
ATOM 181  H HB3  . SER A 1 12  ? 31.943  24.030  37.955  1.00 0.00 12  A 1 
ATOM 182  H HG   . SER A 1 12  ? 31.055  21.522  36.980  1.00 0.00 12  A 1 
ATOM 183  N N    . GLN A 1 13  ? 34.324  21.432  39.206  1.00 0.00 13  A 1 
ATOM 184  C CA   . GLN A 1 13  ? 35.780  21.528  39.218  1.00 0.00 13  A 1 
ATOM 185  C C    . GLN A 1 13  ? 36.357  21.223  37.839  1.00 0.00 13  A 1 
ATOM 186  O O    . GLN A 1 13  ? 37.034  22.058  37.241  1.00 0.00 13  A 1 
ATOM 187  C CB   . GLN A 1 13  ? 36.366  20.567  40.254  1.00 0.00 13  A 1 
ATOM 188  C CG   . GLN A 1 13  ? 37.588  21.117  40.971  1.00 0.00 13  A 1 
ATOM 189  C CD   . GLN A 1 13  ? 38.018  20.251  42.138  1.00 0.00 13  A 1 
ATOM 190  O OE1  . GLN A 1 13  ? 37.777  19.044  42.153  1.00 0.00 13  A 1 
ATOM 191  N NE2  . GLN A 1 13  ? 38.659  20.865  43.126  1.00 0.00 13  A 1 
ATOM 192  H H    . GLN A 1 13  ? 33.904  20.546  39.208  1.00 0.00 13  A 1 
ATOM 193  H HA   . GLN A 1 13  ? 36.042  22.539  39.489  1.00 0.00 13  A 1 
ATOM 194  H HB2  . GLN A 1 13  ? 35.610  20.347  40.993  1.00 0.00 13  A 1 
ATOM 195  H HB3  . GLN A 1 13  ? 36.649  19.650  39.758  1.00 0.00 13  A 1 
ATOM 196  H HG2  . GLN A 1 13  ? 38.405  21.178  40.268  1.00 0.00 13  A 1 
ATOM 197  H HG3  . GLN A 1 13  ? 37.358  22.106  41.340  1.00 0.00 13  A 1 
ATOM 198  H HE21 . GLN A 1 13  ? 38.816  21.829  43.047  1.00 0.00 13  A 1 
ATOM 199  H HE22 . GLN A 1 13  ? 38.949  20.329  43.894  1.00 0.00 13  A 1 
ATOM 200  N N    . SER A 1 14  ? 36.085  20.021  37.342  1.00 0.00 14  A 1 
ATOM 201  C CA   . SER A 1 14  ? 36.578  19.606  36.034  1.00 0.00 14  A 1 
ATOM 202  C C    . SER A 1 14  ? 35.525  19.841  34.956  1.00 0.00 14  A 1 
ATOM 203  O O    . SER A 1 14  ? 34.472  19.203  34.953  1.00 0.00 14  A 1 
ATOM 204  C CB   . SER A 1 14  ? 36.976  18.129  36.060  1.00 0.00 14  A 1 
ATOM 205  O OG   . SER A 1 14  ? 35.923  17.325  36.563  1.00 0.00 14  A 1 
ATOM 206  H H    . SER A 1 14  ? 35.540  19.398  37.867  1.00 0.00 14  A 1 
ATOM 207  H HA   . SER A 1 14  ? 37.450  20.200  35.804  1.00 0.00 14  A 1 
ATOM 208  H HB2  . SER A 1 14  ? 37.213  17.803  35.058  1.00 0.00 14  A 1 
ATOM 209  H HB3  . SER A 1 14  ? 37.842  18.004  36.694  1.00 0.00 14  A 1 
ATOM 210  H HG   . SER A 1 14  ? 35.950  17.325  37.523  1.00 0.00 14  A 1 
ATOM 211  N N    . LYS A 1 15  ? 35.816  20.761  34.042  1.00 0.00 15  A 1 
ATOM 212  C CA   . LYS A 1 15  ? 34.894  21.080  32.958  1.00 0.00 15  A 1 
ATOM 213  C C    . LYS A 1 15  ? 35.384  20.497  31.636  1.00 0.00 15  A 1 
ATOM 214  O O    . LYS A 1 15  ? 35.132  21.055  30.568  1.00 0.00 15  A 1 
ATOM 215  C CB   . LYS A 1 15  ? 34.729  22.596  32.832  1.00 0.00 15  A 1 
ATOM 216  C CG   . LYS A 1 15  ? 33.560  23.149  33.631  1.00 0.00 15  A 1 
ATOM 217  C CD   . LYS A 1 15  ? 33.144  24.523  33.131  1.00 0.00 15  A 1 
ATOM 218  C CE   . LYS A 1 15  ? 31.632  24.679  33.122  1.00 0.00 15  A 1 
ATOM 219  N NZ   . LYS A 1 15  ? 31.036  24.398  34.457  1.00 0.00 15  A 1 
ATOM 220  H H    . LYS A 1 15  ? 36.671  21.236  34.097  1.00 0.00 15  A 1 
ATOM 221  H HA   . LYS A 1 15  ? 33.937  20.642  33.198  1.00 0.00 15  A 1 
ATOM 222  H HB2  . LYS A 1 15  ? 35.633  23.075  33.178  1.00 0.00 15  A 1 
ATOM 223  H HB3  . LYS A 1 15  ? 34.575  22.845  31.792  1.00 0.00 15  A 1 
ATOM 224  H HG2  . LYS A 1 15  ? 32.722  22.475  33.539  1.00 0.00 15  A 1 
ATOM 225  H HG3  . LYS A 1 15  ? 33.851  23.226  34.669  1.00 0.00 15  A 1 
ATOM 226  H HD2  . LYS A 1 15  ? 33.569  25.275  33.779  1.00 0.00 15  A 1 
ATOM 227  H HD3  . LYS A 1 15  ? 33.517  24.659  32.127  1.00 0.00 15  A 1 
ATOM 228  H HE2  . LYS A 1 15  ? 31.388  25.691  32.836  1.00 0.00 15  A 1 
ATOM 229  H HE3  . LYS A 1 15  ? 31.216  23.992  32.400  1.00 0.00 15  A 1 
ATOM 230  H HZ1  . LYS A 1 15  ? 31.385  23.487  34.820  1.00 0.00 15  A 1 
ATOM 231  H HZ2  . LYS A 1 15  ? 30.000  24.354  34.385  1.00 0.00 15  A 1 
ATOM 232  H HZ3  . LYS A 1 15  ? 31.294  25.149  35.129  1.00 0.00 15  A 1 
ATOM 233  N N    . LEU A 1 16  ? 36.084  19.370  31.715  1.00 0.00 16  A 1 
ATOM 234  C CA   . LEU A 1 16  ? 36.609  18.711  30.525  1.00 0.00 16  A 1 
ATOM 235  C C    . LEU A 1 16  ? 36.503  17.195  30.651  1.00 0.00 16  A 1 
ATOM 236  O O    . LEU A 1 16  ? 36.037  16.517  29.735  1.00 0.00 16  A 1 
ATOM 237  C CB   . LEU A 1 16  ? 38.066  19.115  30.292  1.00 0.00 16  A 1 
ATOM 238  C CG   . LEU A 1 16  ? 38.281  20.586  29.929  1.00 0.00 16  A 1 
ATOM 239  C CD1  . LEU A 1 16  ? 38.570  21.406  31.177  1.00 0.00 16  A 1 
ATOM 240  C CD2  . LEU A 1 16  ? 39.413  20.727  28.923  1.00 0.00 16  A 1 
ATOM 241  H H    . LEU A 1 16  ? 36.252  18.972  32.595  1.00 0.00 16  A 1 
ATOM 242  H HA   . LEU A 1 16  ? 36.017  19.032  29.681  1.00 0.00 16  A 1 
ATOM 243  H HB2  . LEU A 1 16  ? 38.625  18.902  31.193  1.00 0.00 16  A 1 
ATOM 244  H HB3  . LEU A 1 16  ? 38.462  18.508  29.492  1.00 0.00 16  A 1 
ATOM 245  H HG   . LEU A 1 16  ? 37.379  20.973  29.477  1.00 0.00 16  A 1 
ATOM 246  H HD11 . LEU A 1 16  ? 39.324  20.908  31.768  1.00 0.00 16  A 1 
ATOM 247  H HD12 . LEU A 1 16  ? 37.665  21.507  31.758  1.00 0.00 16  A 1 
ATOM 248  H HD13 . LEU A 1 16  ? 38.924  22.385  30.890  1.00 0.00 16  A 1 
ATOM 249  H HD21 . LEU A 1 16  ? 40.335  20.938  29.445  1.00 0.00 16  A 1 
ATOM 250  H HD22 . LEU A 1 16  ? 39.191  21.536  28.243  1.00 0.00 16  A 1 
ATOM 251  H HD23 . LEU A 1 16  ? 39.517  19.807  28.366  1.00 0.00 16  A 1 
ATOM 252  N N    . SER A 1 17  ? 36.939  16.668  31.791  1.00 0.00 17  A 1 
ATOM 253  C CA   . SER A 1 17  ? 36.892  15.231  32.036  1.00 0.00 17  A 1 
ATOM 254  C C    . SER A 1 17  ? 35.454  14.755  32.208  1.00 0.00 17  A 1 
ATOM 255  O O    . SER A 1 17  ? 34.565  15.540  32.541  1.00 0.00 17  A 1 
ATOM 256  C CB   . SER A 1 17  ? 37.710  14.878  33.279  1.00 0.00 17  A 1 
ATOM 257  O OG   . SER A 1 17  ? 38.183  13.544  33.217  1.00 0.00 17  A 1 
ATOM 258  H H    . SER A 1 17  ? 37.300  17.260  32.484  1.00 0.00 17  A 1 
ATOM 259  H HA   . SER A 1 17  ? 37.323  14.735  31.180  1.00 0.00 17  A 1 
ATOM 260  H HB2  . SER A 1 17  ? 38.558  15.544  33.351  1.00 0.00 17  A 1 
ATOM 261  H HB3  . SER A 1 17  ? 37.091  14.988  34.158  1.00 0.00 17  A 1 
ATOM 262  H HG   . SER A 1 17  ? 37.443  12.937  33.302  1.00 0.00 17  A 1 
ATOM 263  N N    . ASP A 1 18  ? 35.232  13.465  31.980  1.00 0.00 18  A 1 
ATOM 264  C CA   . ASP A 1 18  ? 33.901  12.884  32.111  1.00 0.00 18  A 1 
ATOM 265  C C    . ASP A 1 18  ? 33.500  12.768  33.578  1.00 0.00 18  A 1 
ATOM 266  O O    . ASP A 1 18  ? 32.443  13.253  33.982  1.00 0.00 18  A 1 
ATOM 267  C CB   . ASP A 1 18  ? 33.855  11.506  31.447  1.00 0.00 18  A 1 
ATOM 268  C CG   . ASP A 1 18  ? 33.754  11.595  29.937  1.00 0.00 18  A 1 
ATOM 269  O OD1  . ASP A 1 18  ? 34.664  12.181  29.314  1.00 0.00 18  A 1 
ATOM 270  O OD2  . ASP A 1 18  ? 32.764  11.078  29.377  1.00 0.00 18  A 1 
ATOM 271  H H    . ASP A 1 18  ? 35.981  12.890  31.718  1.00 0.00 18  A 1 
ATOM 272  H HA   . ASP A 1 18  ? 33.203  13.538  31.610  1.00 0.00 18  A 1 
ATOM 273  H HB2  . ASP A 1 18  ? 34.754  10.963  31.697  1.00 0.00 18  A 1 
ATOM 274  H HB3  . ASP A 1 18  ? 32.997  10.964  31.817  1.00 0.00 18  A 1 
ATOM 275  N N    . GLU A 1 19  ? 34.352  12.124  34.370  1.00 0.00 19  A 1 
ATOM 276  C CA   . GLU A 1 19  ? 34.092  11.942  35.795  1.00 0.00 19  A 1 
ATOM 277  C C    . GLU A 1 19  ? 32.923  10.988  36.019  1.00 0.00 19  A 1 
ATOM 278  O O    . GLU A 1 19  ? 33.102  9.879   36.522  1.00 0.00 19  A 1 
ATOM 279  C CB   . GLU A 1 19  ? 33.804  13.289  36.464  1.00 0.00 19  A 1 
ATOM 280  C CG   . GLU A 1 19  ? 34.303  13.375  37.897  1.00 0.00 19  A 1 
ATOM 281  C CD   . GLU A 1 19  ? 33.332  12.767  38.890  1.00 0.00 19  A 1 
ATOM 282  O OE1  . GLU A 1 19  ? 32.111  12.971  38.727  1.00 0.00 19  A 1 
ATOM 283  O OE2  . GLU A 1 19  ? 33.794  12.086  39.830  1.00 0.00 19  A 1 
ATOM 284  H H    . GLU A 1 19  ? 35.178  11.762  33.986  1.00 0.00 19  A 1 
ATOM 285  H HA   . GLU A 1 19  ? 34.978  11.514  36.239  1.00 0.00 19  A 1 
ATOM 286  H HB2  . GLU A 1 19  ? 34.280  14.071  35.892  1.00 0.00 19  A 1 
ATOM 287  H HB3  . GLU A 1 19  ? 32.737  13.455  36.467  1.00 0.00 19  A 1 
ATOM 288  H HG2  . GLU A 1 19  ? 35.244  12.851  37.969  1.00 0.00 19  A 1 
ATOM 289  H HG3  . GLU A 1 19  ? 34.451  14.415  38.151  1.00 0.00 19  A 1 
ATOM 290  N N    . GLY A 1 20  ? 31.726  11.427  35.643  1.00 0.00 20  A 1 
ATOM 291  C CA   . GLY A 1 20  ? 30.546  10.599  35.811  1.00 0.00 20  A 1 
ATOM 292  C C    . GLY A 1 20  ? 29.304  11.229  35.212  1.00 0.00 20  A 1 
ATOM 293  O O    . GLY A 1 20  ? 28.644  12.047  35.852  1.00 0.00 20  A 1 
ATOM 294  H H    . GLY A 1 20  ? 31.643  12.320  35.248  1.00 0.00 20  A 1 
ATOM 295  H HA2  . GLY A 1 20  ? 30.719  9.645   35.335  1.00 0.00 20  A 1 
ATOM 296  H HA3  . GLY A 1 20  ? 30.381  10.437  36.866  1.00 0.00 20  A 1 
ATOM 297  N N    . ARG A 1 21  ? 28.985  10.846  33.979  1.00 0.00 21  A 1 
ATOM 298  C CA   . ARG A 1 21  ? 27.814  11.379  33.293  1.00 0.00 21  A 1 
ATOM 299  C C    . ARG A 1 21  ? 27.038  10.265  32.599  1.00 0.00 21  A 1 
ATOM 300  O O    . ARG A 1 21  ? 27.626  9.369   31.993  1.00 0.00 21  A 1 
ATOM 301  C CB   . ARG A 1 21  ? 28.231  12.438  32.272  1.00 0.00 21  A 1 
ATOM 302  C CG   . ARG A 1 21  ? 27.207  13.548  32.094  1.00 0.00 21  A 1 
ATOM 303  C CD   . ARG A 1 21  ? 27.762  14.897  32.524  1.00 0.00 21  A 1 
ATOM 304  N NE   . ARG A 1 21  ? 28.716  15.430  31.555  1.00 0.00 21  A 1 
ATOM 305  C CZ   . ARG A 1 21  ? 29.593  16.393  31.831  1.00 0.00 21  A 1 
ATOM 306  N NH1  . ARG A 1 21  ? 29.639  16.931  33.043  1.00 0.00 21  A 1 
ATOM 307  N NH2  . ARG A 1 21  ? 30.426  16.819  30.891  1.00 0.00 21  A 1 
ATOM 308  H H    . ARG A 1 21  ? 29.550  10.190  33.521  1.00 0.00 21  A 1 
ATOM 309  H HA   . ARG A 1 21  ? 27.176  11.837  34.034  1.00 0.00 21  A 1 
ATOM 310  H HB2  . ARG A 1 21  ? 29.163  12.882  32.591  1.00 0.00 21  A 1 
ATOM 311  H HB3  . ARG A 1 21  ? 28.381  11.960  31.315  1.00 0.00 21  A 1 
ATOM 312  H HG2  . ARG A 1 21  ? 26.926  13.602  31.053  1.00 0.00 21  A 1 
ATOM 313  H HG3  . ARG A 1 21  ? 26.336  13.320  32.692  1.00 0.00 21  A 1 
ATOM 314  H HD2  . ARG A 1 21  ? 26.942  15.593  32.628  1.00 0.00 21  A 1 
ATOM 315  H HD3  . ARG A 1 21  ? 28.257  14.781  33.477  1.00 0.00 21  A 1 
ATOM 316  H HE   . ARG A 1 21  ? 28.704  15.051  30.652  1.00 0.00 21  A 1 
ATOM 317  H HH11 . ARG A 1 21  ? 29.014  16.614  33.756  1.00 0.00 21  A 1 
ATOM 318  H HH12 . ARG A 1 21  ? 30.300  17.654  33.244  1.00 0.00 21  A 1 
ATOM 319  H HH21 . ARG A 1 21  ? 30.395  16.417  29.976  1.00 0.00 21  A 1 
ATOM 320  H HH22 . ARG A 1 21  ? 31.085  17.543  31.098  1.00 0.00 21  A 1 
ATOM 321  N N    . LEU A 1 22  ? 25.714  10.326  32.692  1.00 0.00 22  A 1 
ATOM 322  C CA   . LEU A 1 22  ? 24.857  9.322   32.073  1.00 0.00 22  A 1 
ATOM 323  C C    . LEU A 1 22  ? 23.598  9.962   31.497  1.00 0.00 22  A 1 
ATOM 324  O O    . LEU A 1 22  ? 22.549  9.982   32.140  1.00 0.00 22  A 1 
ATOM 325  C CB   . LEU A 1 22  ? 24.476  8.247   33.094  1.00 0.00 22  A 1 
ATOM 326  C CG   . LEU A 1 22  ? 24.120  6.885   32.498  1.00 0.00 22  A 1 
ATOM 327  C CD1  . LEU A 1 22  ? 23.992  5.839   33.595  1.00 0.00 22  A 1 
ATOM 328  C CD2  . LEU A 1 22  ? 22.832  6.976   31.693  1.00 0.00 22  A 1 
ATOM 329  H H    . LEU A 1 22  ? 25.303  11.064  33.189  1.00 0.00 22  A 1 
ATOM 330  H HA   . LEU A 1 22  ? 25.412  8.862   31.270  1.00 0.00 22  A 1 
ATOM 331  H HB2  . LEU A 1 22  ? 25.307  8.115   33.772  1.00 0.00 22  A 1 
ATOM 332  H HB3  . LEU A 1 22  ? 23.626  8.601   33.657  1.00 0.00 22  A 1 
ATOM 333  H HG   . LEU A 1 22  ? 24.911  6.573   31.831  1.00 0.00 22  A 1 
ATOM 334  H HD11 . LEU A 1 22  ? 24.964  5.646   34.023  1.00 0.00 22  A 1 
ATOM 335  H HD12 . LEU A 1 22  ? 23.594  4.926   33.178  1.00 0.00 22  A 1 
ATOM 336  H HD13 . LEU A 1 22  ? 23.326  6.204   34.363  1.00 0.00 22  A 1 
ATOM 337  H HD21 . LEU A 1 22  ? 22.304  6.035   31.751  1.00 0.00 22  A 1 
ATOM 338  H HD22 . LEU A 1 22  ? 23.067  7.194   30.662  1.00 0.00 22  A 1 
ATOM 339  H HD23 . LEU A 1 22  ? 22.211  7.763   32.096  1.00 0.00 22  A 1 
ATOM 340  N N    . GLU A 1 23  ? 23.710  10.485  30.280  1.00 0.00 23  A 1 
ATOM 341  C CA   . GLU A 1 23  ? 22.581  11.126  29.616  1.00 0.00 23  A 1 
ATOM 342  C C    . GLU A 1 23  ? 21.679  10.087  28.951  1.00 0.00 23  A 1 
ATOM 343  O O    . GLU A 1 23  ? 22.164  9.119   28.366  1.00 0.00 23  A 1 
ATOM 344  C CB   . GLU A 1 23  ? 23.079  12.130  28.574  1.00 0.00 23  A 1 
ATOM 345  C CG   . GLU A 1 23  ? 22.288  13.428  28.551  1.00 0.00 23  A 1 
ATOM 346  C CD   . GLU A 1 23  ? 21.363  13.525  27.353  1.00 0.00 23  A 1 
ATOM 347  O OE1  . GLU A 1 23  ? 21.861  13.448  26.211  1.00 0.00 23  A 1 
ATOM 348  O OE2  . GLU A 1 23  ? 20.140  13.679  27.558  1.00 0.00 23  A 1 
ATOM 349  H H    . GLU A 1 23  ? 24.573  10.438  29.817  1.00 0.00 23  A 1 
ATOM 350  H HA   . GLU A 1 23  ? 22.013  11.653  30.368  1.00 0.00 23  A 1 
ATOM 351  H HB2  . GLU A 1 23  ? 24.112  12.368  28.786  1.00 0.00 23  A 1 
ATOM 352  H HB3  . GLU A 1 23  ? 23.017  11.677  27.596  1.00 0.00 23  A 1 
ATOM 353  H HG2  . GLU A 1 23  ? 21.694  13.489  29.451  1.00 0.00 23  A 1 
ATOM 354  H HG3  . GLU A 1 23  ? 22.980  14.256  28.521  1.00 0.00 23  A 1 
ATOM 355  N N    . PRO A 1 24  ? 20.350  10.274  29.031  1.00 0.00 24  A 1 
ATOM 356  C CA   . PRO A 1 24  ? 19.386  9.346   28.432  1.00 0.00 24  A 1 
ATOM 357  C C    . PRO A 1 24  ? 19.362  9.439   26.910  1.00 0.00 24  A 1 
ATOM 358  O O    . PRO A 1 24  ? 18.833  10.396  26.345  1.00 0.00 24  A 1 
ATOM 359  C CB   . PRO A 1 24  ? 18.048  9.799   29.016  1.00 0.00 24  A 1 
ATOM 360  C CG   . PRO A 1 24  ? 18.238  11.246  29.314  1.00 0.00 24  A 1 
ATOM 361  C CD   . PRO A 1 24  ? 19.681  11.402  29.710  1.00 0.00 24  A 1 
ATOM 362  H HA   . PRO A 1 24  ? 19.585  8.325   28.726  1.00 0.00 24  A 1 
ATOM 363  H HB2  . PRO A 1 24  ? 17.264  9.644   28.290  1.00 0.00 24  A 1 
ATOM 364  H HB3  . PRO A 1 24  ? 17.834  9.237   29.913  1.00 0.00 24  A 1 
ATOM 365  H HG2  . PRO A 1 24  ? 18.026  11.833  28.432  1.00 0.00 24  A 1 
ATOM 366  H HG3  . PRO A 1 24  ? 17.593  11.541  30.127  1.00 0.00 24  A 1 
ATOM 367  H HD2  . PRO A 1 24  ? 20.068  12.347  29.359  1.00 0.00 24  A 1 
ATOM 368  H HD3  . PRO A 1 24  ? 19.789  11.323  30.781  1.00 0.00 24  A 1 
ATOM 369  N N    . ARG A 1 25  ? 19.938  8.438   26.251  1.00 0.00 25  A 1 
ATOM 370  C CA   . ARG A 1 25  ? 19.981  8.407   24.794  1.00 0.00 25  A 1 
ATOM 371  C C    . ARG A 1 25  ? 19.750  6.993   24.272  1.00 0.00 25  A 1 
ATOM 372  O O    . ARG A 1 25  ? 20.042  6.012   24.957  1.00 0.00 25  A 1 
ATOM 373  C CB   . ARG A 1 25  ? 21.326  8.936   24.292  1.00 0.00 25  A 1 
ATOM 374  C CG   . ARG A 1 25  ? 21.215  9.786   23.036  1.00 0.00 25  A 1 
ATOM 375  C CD   . ARG A 1 25  ? 21.186  11.269  23.368  1.00 0.00 25  A 1 
ATOM 376  N NE   . ARG A 1 25  ? 20.840  12.083  22.205  1.00 0.00 25  A 1 
ATOM 377  C CZ   . ARG A 1 25  ? 21.665  12.309  21.186  1.00 0.00 25  A 1 
ATOM 378  N NH1  . ARG A 1 25  ? 22.884  11.783  21.181  1.00 0.00 25  A 1 
ATOM 379  N NH2  . ARG A 1 25  ? 21.271  13.061  20.168  1.00 0.00 25  A 1 
ATOM 380  H H    . ARG A 1 25  ? 20.342  7.703   26.757  1.00 0.00 25  A 1 
ATOM 381  H HA   . ARG A 1 25  ? 19.193  9.047   24.426  1.00 0.00 25  A 1 
ATOM 382  H HB2  . ARG A 1 25  ? 21.776  9.537   25.068  1.00 0.00 25  A 1 
ATOM 383  H HB3  . ARG A 1 25  ? 21.973  8.098   24.077  1.00 0.00 25  A 1 
ATOM 384  H HG2  . ARG A 1 25  ? 22.066  9.586   22.402  1.00 0.00 25  A 1 
ATOM 385  H HG3  . ARG A 1 25  ? 20.306  9.524   22.515  1.00 0.00 25  A 1 
ATOM 386  H HD2  . ARG A 1 25  ? 20.454  11.437  24.144  1.00 0.00 25  A 1 
ATOM 387  H HD3  . ARG A 1 25  ? 22.162  11.564  23.725  1.00 0.00 25  A 1 
ATOM 388  H HE   . ARG A 1 25  ? 19.946  12.484  22.183  1.00 0.00 25  A 1 
ATOM 389  H HH11 . ARG A 1 25  ? 23.188  11.214  21.946  1.00 0.00 25  A 1 
ATOM 390  H HH12 . ARG A 1 25  ? 23.500  11.956  20.412  1.00 0.00 25  A 1 
ATOM 391  H HH21 . ARG A 1 25  ? 20.354  13.459  20.166  1.00 0.00 25  A 1 
ATOM 392  H HH22 . ARG A 1 25  ? 21.891  13.231  19.402  1.00 0.00 25  A 1 
ATOM 393  N N    . LYS A 1 26  ? 19.224  6.895   23.056  1.00 0.00 26  A 1 
ATOM 394  C CA   . LYS A 1 26  ? 18.954  5.600   22.442  1.00 0.00 26  A 1 
ATOM 395  C C    . LYS A 1 26  ? 18.730  5.745   20.940  1.00 0.00 26  A 1 
ATOM 396  O O    . LYS A 1 26  ? 19.521  5.257   20.134  1.00 0.00 26  A 1 
ATOM 397  C CB   . LYS A 1 26  ? 17.730  4.949   23.091  1.00 0.00 26  A 1 
ATOM 398  C CG   . LYS A 1 26  ? 17.721  3.433   22.987  1.00 0.00 26  A 1 
ATOM 399  C CD   . LYS A 1 26  ? 18.168  2.782   24.287  1.00 0.00 26  A 1 
ATOM 400  C CE   . LYS A 1 26  ? 18.323  1.278   24.132  1.00 0.00 26  A 1 
ATOM 401  N NZ   . LYS A 1 26  ? 18.295  0.578   25.446  1.00 0.00 26  A 1 
ATOM 402  H H    . LYS A 1 26  ? 19.012  7.713   22.559  1.00 0.00 26  A 1 
ATOM 403  H HA   . LYS A 1 26  ? 19.815  4.969   22.606  1.00 0.00 26  A 1 
ATOM 404  H HB2  . LYS A 1 26  ? 17.707  5.218   24.137  1.00 0.00 26  A 1 
ATOM 405  H HB3  . LYS A 1 26  ? 16.840  5.327   22.611  1.00 0.00 26  A 1 
ATOM 406  H HG2  . LYS A 1 26  ? 16.719  3.103   22.758  1.00 0.00 26  A 1 
ATOM 407  H HG3  . LYS A 1 26  ? 18.391  3.132   22.195  1.00 0.00 26  A 1 
ATOM 408  H HD2  . LYS A 1 26  ? 19.117  3.204   24.581  1.00 0.00 26  A 1 
ATOM 409  H HD3  . LYS A 1 26  ? 17.430  2.982   25.050  1.00 0.00 26  A 1 
ATOM 410  H HE2  . LYS A 1 26  ? 17.516  0.906   23.519  1.00 0.00 26  A 1 
ATOM 411  H HE3  . LYS A 1 26  ? 19.266  1.075   23.645  1.00 0.00 26  A 1 
ATOM 412  H HZ1  . LYS A 1 26  ? 18.572  1.232   26.205  1.00 0.00 26  A 1 
ATOM 413  H HZ2  . LYS A 1 26  ? 18.955  -0.226  25.437  1.00 0.00 26  A 1 
ATOM 414  H HZ3  . LYS A 1 26  ? 17.337  0.222   25.640  1.00 0.00 26  A 1 
ATOM 415  N N    . PHE A 1 27  ? 17.646  6.421   20.572  1.00 0.00 27  A 1 
ATOM 416  C CA   . PHE A 1 27  ? 17.317  6.631   19.167  1.00 0.00 27  A 1 
ATOM 417  C C    . PHE A 1 27  ? 17.916  7.939   18.658  1.00 0.00 27  A 1 
ATOM 418  O O    . PHE A 1 27  ? 18.306  8.802   19.445  1.00 0.00 27  A 1 
ATOM 419  C CB   . PHE A 1 27  ? 15.798  6.639   18.973  1.00 0.00 27  A 1 
ATOM 420  C CG   . PHE A 1 27  ? 15.286  5.457   18.200  1.00 0.00 27  A 1 
ATOM 421  C CD1  . PHE A 1 27  ? 15.480  5.371   16.831  1.00 0.00 27  A 1 
ATOM 422  C CD2  . PHE A 1 27  ? 14.611  4.432   18.844  1.00 0.00 27  A 1 
ATOM 423  C CE1  . PHE A 1 27  ? 15.010  4.285   16.117  1.00 0.00 27  A 1 
ATOM 424  C CE2  . PHE A 1 27  ? 14.138  3.343   18.135  1.00 0.00 27  A 1 
ATOM 425  C CZ   . PHE A 1 27  ? 14.338  3.270   16.770  1.00 0.00 27  A 1 
ATOM 426  H H    . PHE A 1 27  ? 17.053  6.786   21.261  1.00 0.00 27  A 1 
ATOM 427  H HA   . PHE A 1 27  ? 17.739  5.813   18.602  1.00 0.00 27  A 1 
ATOM 428  H HB2  . PHE A 1 27  ? 15.320  6.634   19.941  1.00 0.00 27  A 1 
ATOM 429  H HB3  . PHE A 1 27  ? 15.513  7.534   18.440  1.00 0.00 27  A 1 
ATOM 430  H HD1  . PHE A 1 27  ? 16.006  6.164   16.320  1.00 0.00 27  A 1 
ATOM 431  H HD2  . PHE A 1 27  ? 14.454  4.489   19.911  1.00 0.00 27  A 1 
ATOM 432  H HE1  . PHE A 1 27  ? 15.167  4.230   15.050  1.00 0.00 27  A 1 
ATOM 433  H HE2  . PHE A 1 27  ? 13.613  2.551   18.648  1.00 0.00 27  A 1 
ATOM 434  H HZ   . PHE A 1 27  ? 13.970  2.420   16.215  1.00 0.00 27  A 1 
ATOM 435  N N    . HIS A 1 28  ? 17.983  8.079   17.339  1.00 0.00 28  A 1 
ATOM 436  C CA   . HIS A 1 28  ? 18.533  9.282   16.725  1.00 0.00 28  A 1 
ATOM 437  C C    . HIS A 1 28  ? 17.771  9.642   15.454  1.00 0.00 28  A 1 
ATOM 438  O O    . HIS A 1 28  ? 18.340  10.196  14.513  1.00 0.00 28  A 1 
ATOM 439  C CB   . HIS A 1 28  ? 20.016  9.086   16.406  1.00 0.00 28  A 1 
ATOM 440  C CG   . HIS A 1 28  ? 20.292  7.881   15.561  1.00 0.00 28  A 1 
ATOM 441  N ND1  . HIS A 1 28  ? 20.453  6.615   16.084  1.00 0.00 28  A 1 
ATOM 442  C CD2  . HIS A 1 28  ? 20.434  7.752   14.221  1.00 0.00 28  A 1 
ATOM 443  C CE1  . HIS A 1 28  ? 20.684  5.761   15.103  1.00 0.00 28  A 1 
ATOM 444  N NE2  . HIS A 1 28  ? 20.677  6.426   13.962  1.00 0.00 28  A 1 
ATOM 445  H H    . HIS A 1 28  ? 17.655  7.356   16.764  1.00 0.00 28  A 1 
ATOM 446  H HA   . HIS A 1 28  ? 18.431  10.091  17.433  1.00 0.00 28  A 1 
ATOM 447  H HB2  . HIS A 1 28  ? 20.381  9.953   15.876  1.00 0.00 28  A 1 
ATOM 448  H HB3  . HIS A 1 28  ? 20.565  8.977   17.330  1.00 0.00 28  A 1 
ATOM 449  H HD1  . HIS A 1 28  ? 20.406  6.378   17.034  1.00 0.00 28  A 1 
ATOM 450  H HD2  . HIS A 1 28  ? 20.369  8.547   13.490  1.00 0.00 28  A 1 
ATOM 451  H HE1  . HIS A 1 28  ? 20.849  4.700   15.215  1.00 0.00 28  A 1 
ATOM 452  H HE2  . HIS A 1 28  ? 20.916  6.051   13.089  1.00 0.00 28  A 1 
ATOM 453  N N    . CYS A 1 29  ? 16.481  9.323   15.433  1.00 0.00 29  A 1 
ATOM 454  C CA   . CYS A 1 29  ? 15.641  9.613   14.277  1.00 0.00 29  A 1 
ATOM 455  C C    . CYS A 1 29  ? 14.170  9.680   14.677  1.00 0.00 29  A 1 
ATOM 456  O O    . CYS A 1 29  ? 13.697  8.874   15.478  1.00 0.00 29  A 1 
ATOM 457  C CB   . CYS A 1 29  ? 15.840  8.549   13.196  1.00 0.00 29  A 1 
ATOM 458  S SG   . CYS A 1 29  ? 15.466  6.866   13.739  1.00 0.00 29  A 1 
ATOM 459  H H    . CYS A 1 29  ? 16.085  8.882   16.213  1.00 0.00 29  A 1 
ATOM 460  H HA   . CYS A 1 29  ? 15.939  10.573  13.884  1.00 0.00 29  A 1 
ATOM 461  H HB2  . CYS A 1 29  ? 15.196  8.774   12.358  1.00 0.00 29  A 1 
ATOM 462  H HB3  . CYS A 1 29  ? 16.869  8.569   12.867  1.00 0.00 29  A 1 
ATOM 463  H HG   . CYS A 1 29  ? 15.829  6.258   13.091  1.00 0.00 29  A 1 
ATOM 464  N N    . LYS A 1 30  ? 13.453  10.647  14.115  1.00 0.00 30  A 1 
ATOM 465  C CA   . LYS A 1 30  ? 12.036  10.819  14.413  1.00 0.00 30  A 1 
ATOM 466  C C    . LYS A 1 30  ? 11.172  10.069  13.404  1.00 0.00 30  A 1 
ATOM 467  O O    . LYS A 1 30  ? 11.653  9.651   12.350  1.00 0.00 30  A 1 
ATOM 468  C CB   . LYS A 1 30  ? 11.670  12.305  14.412  1.00 0.00 30  A 1 
ATOM 469  C CG   . LYS A 1 30  ? 10.699  12.693  15.515  1.00 0.00 30  A 1 
ATOM 470  C CD   . LYS A 1 30  ? 10.129  14.084  15.291  1.00 0.00 30  A 1 
ATOM 471  C CE   . LYS A 1 30  ? 9.034   14.074  14.236  1.00 0.00 30  A 1 
ATOM 472  N NZ   . LYS A 1 30  ? 8.426   15.421  14.053  1.00 0.00 30  A 1 
ATOM 473  H H    . LYS A 1 30  ? 13.886  11.259  13.484  1.00 0.00 30  A 1 
ATOM 474  H HA   . LYS A 1 30  ? 11.853  10.413  15.397  1.00 0.00 30  A 1 
ATOM 475  H HB2  . LYS A 1 30  ? 12.572  12.886  14.536  1.00 0.00 30  A 1 
ATOM 476  H HB3  . LYS A 1 30  ? 11.220  12.554  13.462  1.00 0.00 30  A 1 
ATOM 477  H HG2  . LYS A 1 30  ? 9.887   11.981  15.533  1.00 0.00 30  A 1 
ATOM 478  H HG3  . LYS A 1 30  ? 11.218  12.674  16.462  1.00 0.00 30  A 1 
ATOM 479  H HD2  . LYS A 1 30  ? 9.716   14.448  16.220  1.00 0.00 30  A 1 
ATOM 480  H HD3  . LYS A 1 30  ? 10.924  14.740  14.966  1.00 0.00 30  A 1 
ATOM 481  H HE2  . LYS A 1 30  ? 9.459   13.750  13.298  1.00 0.00 30  A 1 
ATOM 482  H HE3  . LYS A 1 30  ? 8.265   13.379  14.541  1.00 0.00 30  A 1 
ATOM 483  H HZ1  . LYS A 1 30  ? 7.547   15.494  14.603  1.00 0.00 30  A 1 
ATOM 484  H HZ2  . LYS A 1 30  ? 8.208   15.581  13.049  1.00 0.00 30  A 1 
ATOM 485  H HZ3  . LYS A 1 30  ? 9.086   16.158  14.374  1.00 0.00 30  A 1 
ATOM 486  N N    . GLY A 1 31  ? 9.896   9.900   13.733  1.00 0.00 31  A 1 
ATOM 487  C CA   . GLY A 1 31  ? 8.987   9.198   12.845  1.00 0.00 31  A 1 
ATOM 488  C C    . GLY A 1 31  ? 7.964   10.121  12.213  1.00 0.00 31  A 1 
ATOM 489  O O    . GLY A 1 31  ? 6.964   10.472  12.840  1.00 0.00 31  A 1 
ATOM 490  H H    . GLY A 1 31  ? 9.568   10.253  14.586  1.00 0.00 31  A 1 
ATOM 491  H HA2  . GLY A 1 31  ? 9.560   8.725   12.062  1.00 0.00 31  A 1 
ATOM 492  H HA3  . GLY A 1 31  ? 8.469   8.436   13.408  1.00 0.00 31  A 1 
ATOM 493  N N    . VAL A 1 32  ? 8.213   10.514  10.968  1.00 0.00 32  A 1 
ATOM 494  C CA   . VAL A 1 32  ? 7.305   11.400  10.250  1.00 0.00 32  A 1 
ATOM 495  C C    . VAL A 1 32  ? 6.585   10.657  9.131   1.00 0.00 32  A 1 
ATOM 496  O O    . VAL A 1 32  ? 7.201   9.908   8.373   1.00 0.00 32  A 1 
ATOM 497  C CB   . VAL A 1 32  ? 8.052   12.606  9.650   1.00 0.00 32  A 1 
ATOM 498  C CG1  . VAL A 1 32  ? 7.067   13.617  9.083   1.00 0.00 32  A 1 
ATOM 499  C CG2  . VAL A 1 32  ? 8.949   13.253  10.696  1.00 0.00 32  A 1 
ATOM 500  H H    . VAL A 1 32  ? 9.026   10.199  10.521  1.00 0.00 32  A 1 
ATOM 501  H HA   . VAL A 1 32  ? 6.573   11.770  10.953  1.00 0.00 32  A 1 
ATOM 502  H HB   . VAL A 1 32  ? 8.675   12.252  8.842   1.00 0.00 32  A 1 
ATOM 503  H HG11 . VAL A 1 32  ? 7.459   14.023  8.162   1.00 0.00 32  A 1 
ATOM 504  H HG12 . VAL A 1 32  ? 6.921   14.416  9.795   1.00 0.00 32  A 1 
ATOM 505  H HG13 . VAL A 1 32  ? 6.123   13.130  8.889   1.00 0.00 32  A 1 
ATOM 506  H HG21 . VAL A 1 32  ? 8.344   13.617  11.513  1.00 0.00 32  A 1 
ATOM 507  H HG22 . VAL A 1 32  ? 9.485   14.077  10.249  1.00 0.00 32  A 1 
ATOM 508  H HG23 . VAL A 1 32  ? 9.653   12.523  11.067  1.00 0.00 32  A 1 
ATOM 509  N N    . LYS A 1 33  ? 5.276   10.867  9.033   1.00 0.00 33  A 1 
ATOM 510  C CA   . LYS A 1 33  ? 4.473   10.214  8.005   1.00 0.00 33  A 1 
ATOM 511  C C    . LYS A 1 33  ? 3.022   10.681  8.068   1.00 0.00 33  A 1 
ATOM 512  O O    . LYS A 1 33  ? 2.562   11.175  9.097   1.00 0.00 33  A 1 
ATOM 513  C CB   . LYS A 1 33  ? 4.538   8.694   8.166   1.00 0.00 33  A 1 
ATOM 514  C CG   . LYS A 1 33  ? 4.075   8.207   9.530   1.00 0.00 33  A 1 
ATOM 515  C CD   . LYS A 1 33  ? 5.223   7.616   10.334  1.00 0.00 33  A 1 
ATOM 516  C CE   . LYS A 1 33  ? 4.749   6.486   11.233  1.00 0.00 33  A 1 
ATOM 517  N NZ   . LYS A 1 33  ? 5.762   6.137   12.268  1.00 0.00 33  A 1 
ATOM 518  H H    . LYS A 1 33  ? 4.840   11.474  9.666   1.00 0.00 33  A 1 
ATOM 519  H HA   . LYS A 1 33  ? 4.884   10.483  7.043   1.00 0.00 33  A 1 
ATOM 520  H HB2  . LYS A 1 33  ? 3.912   8.237   7.413   1.00 0.00 33  A 1 
ATOM 521  H HB3  . LYS A 1 33  ? 5.558   8.371   8.018   1.00 0.00 33  A 1 
ATOM 522  H HG2  . LYS A 1 33  ? 3.659   9.040   10.077  1.00 0.00 33  A 1 
ATOM 523  H HG3  . LYS A 1 33  ? 3.317   7.450   9.393   1.00 0.00 33  A 1 
ATOM 524  H HD2  . LYS A 1 33  ? 5.967   7.232   9.652   1.00 0.00 33  A 1 
ATOM 525  H HD3  . LYS A 1 33  ? 5.659   8.393   10.945  1.00 0.00 33  A 1 
ATOM 526  H HE2  . LYS A 1 33  ? 3.837   6.792   11.724  1.00 0.00 33  A 1 
ATOM 527  H HE3  . LYS A 1 33  ? 4.555   5.616   10.624  1.00 0.00 33  A 1 
ATOM 528  H HZ1  . LYS A 1 33  ? 5.971   6.968   12.858  1.00 0.00 33  A 1 
ATOM 529  H HZ2  . LYS A 1 33  ? 6.641   5.819   11.814  1.00 0.00 33  A 1 
ATOM 530  H HZ3  . LYS A 1 33  ? 5.403   5.374   12.877  1.00 0.00 33  A 1 
ATOM 531  N N    . VAL A 1 34  ? 2.306   10.516  6.960   1.00 0.00 34  A 1 
ATOM 532  C CA   . VAL A 1 34  ? 0.906   10.917  6.887   1.00 0.00 34  A 1 
ATOM 533  C C    . VAL A 1 34  ? 0.005   9.864   7.532   1.00 0.00 34  A 1 
ATOM 534  O O    . VAL A 1 34  ? 0.242   8.665   7.388   1.00 0.00 34  A 1 
ATOM 535  C CB   . VAL A 1 34  ? 0.465   11.139  5.425   1.00 0.00 34  A 1 
ATOM 536  C CG1  . VAL A 1 34  ? 0.521   9.836   4.640   1.00 0.00 34  A 1 
ATOM 537  C CG2  . VAL A 1 34  ? -0.929  11.742  5.370   1.00 0.00 34  A 1 
ATOM 538  H H    . VAL A 1 34  ? 2.729   10.114  6.173   1.00 0.00 34  A 1 
ATOM 539  H HA   . VAL A 1 34  ? 0.798   11.849  7.421   1.00 0.00 34  A 1 
ATOM 540  H HB   . VAL A 1 34  ? 1.152   11.835  4.967   1.00 0.00 34  A 1 
ATOM 541  H HG11 . VAL A 1 34  ? -0.467  9.400   4.597   1.00 0.00 34  A 1 
ATOM 542  H HG12 . VAL A 1 34  ? 1.196   9.150   5.129   1.00 0.00 34  A 1 
ATOM 543  H HG13 . VAL A 1 34  ? 0.870   10.034  3.638   1.00 0.00 34  A 1 
ATOM 544  H HG21 . VAL A 1 34  ? -0.918  12.717  5.833   1.00 0.00 34  A 1 
ATOM 545  H HG22 . VAL A 1 34  ? -1.620  11.100  5.897   1.00 0.00 34  A 1 
ATOM 546  H HG23 . VAL A 1 34  ? -1.240  11.836  4.340   1.00 0.00 34  A 1 
ATOM 547  N N    . PRO A 1 35  ? -1.043  10.295  8.259   1.00 0.00 35  A 1 
ATOM 548  C CA   . PRO A 1 35  ? -1.970  9.372   8.925   1.00 0.00 35  A 1 
ATOM 549  C C    . PRO A 1 35  ? -2.475  8.280   7.987   1.00 0.00 35  A 1 
ATOM 550  O O    . PRO A 1 35  ? -2.710  8.521   6.803   1.00 0.00 35  A 1 
ATOM 551  C CB   . PRO A 1 35  ? -3.114  10.283  9.364   1.00 0.00 35  A 1 
ATOM 552  C CG   . PRO A 1 35  ? -2.479  11.617  9.545   1.00 0.00 35  A 1 
ATOM 553  C CD   . PRO A 1 35  ? -1.405  11.706  8.496   1.00 0.00 35  A 1 
ATOM 554  H HA   . PRO A 1 35  ? -1.517  8.917   9.792   1.00 0.00 35  A 1 
ATOM 555  H HB2  . PRO A 1 35  ? -3.872  10.305  8.597   1.00 0.00 35  A 1 
ATOM 556  H HB3  . PRO A 1 35  ? -3.537  9.918   10.288  1.00 0.00 35  A 1 
ATOM 557  H HG2  . PRO A 1 35  ? -3.213  12.397  9.400   1.00 0.00 35  A 1 
ATOM 558  H HG3  . PRO A 1 35  ? -2.046  11.687  10.532  1.00 0.00 35  A 1 
ATOM 559  H HD2  . PRO A 1 35  ? -1.795  12.162  7.599   1.00 0.00 35  A 1 
ATOM 560  H HD3  . PRO A 1 35  ? -0.559  12.264  8.868   1.00 0.00 35  A 1 
ATOM 561  N N    . ARG A 1 36  ? -2.624  7.074   8.525   1.00 0.00 36  A 1 
ATOM 562  C CA   . ARG A 1 36  ? -3.083  5.931   7.743   1.00 0.00 36  A 1 
ATOM 563  C C    . ARG A 1 36  ? -4.581  6.009   7.452   1.00 0.00 36  A 1 
ATOM 564  O O    . ARG A 1 36  ? -4.996  6.023   6.293   1.00 0.00 36  A 1 
ATOM 565  C CB   . ARG A 1 36  ? -2.758  4.630   8.484   1.00 0.00 36  A 1 
ATOM 566  C CG   . ARG A 1 36  ? -3.302  3.383   7.804   1.00 0.00 36  A 1 
ATOM 567  C CD   . ARG A 1 36  ? -4.715  3.068   8.268   1.00 0.00 36  A 1 
ATOM 568  N NE   . ARG A 1 36  ? -4.866  1.668   8.655   1.00 0.00 36  A 1 
ATOM 569  C CZ   . ARG A 1 36  ? -4.466  1.176   9.825   1.00 0.00 36  A 1 
ATOM 570  N NH1  . ARG A 1 36  ? -3.891  1.965   10.724  1.00 0.00 36  A 1 
ATOM 571  N NH2  . ARG A 1 36  ? -4.643  -0.110  10.099  1.00 0.00 36  A 1 
ATOM 572  H H    . ARG A 1 36  ? -2.409  6.946   9.472   1.00 0.00 36  A 1 
ATOM 573  H HA   . ARG A 1 36  ? -2.549  5.939   6.806   1.00 0.00 36  A 1 
ATOM 574  H HB2  . ARG A 1 36  ? -1.686  4.532   8.561   1.00 0.00 36  A 1 
ATOM 575  H HB3  . ARG A 1 36  ? -3.178  4.683   9.478   1.00 0.00 36  A 1 
ATOM 576  H HG2  . ARG A 1 36  ? -3.311  3.542   6.736   1.00 0.00 36  A 1 
ATOM 577  H HG3  . ARG A 1 36  ? -2.660  2.548   8.040   1.00 0.00 36  A 1 
ATOM 578  H HD2  . ARG A 1 36  ? -4.951  3.693   9.117   1.00 0.00 36  A 1 
ATOM 579  H HD3  . ARG A 1 36  ? -5.400  3.285   7.462   1.00 0.00 36  A 1 
ATOM 580  H HE   . ARG A 1 36  ? -5.287  1.062   8.009   1.00 0.00 36  A 1 
ATOM 581  H HH11 . ARG A 1 36  ? -3.754  2.936   10.525  1.00 0.00 36  A 1 
ATOM 582  H HH12 . ARG A 1 36  ? -3.593  1.589   11.602  1.00 0.00 36  A 1 
ATOM 583  H HH21 . ARG A 1 36  ? -5.076  -0.709  9.425   1.00 0.00 36  A 1 
ATOM 584  H HH22 . ARG A 1 36  ? -4.342  -0.480  10.978  1.00 0.00 36  A 1 
ATOM 585  N N    . ASN A 1 37  ? -5.388  6.044   8.508   1.00 0.00 37  A 1 
ATOM 586  C CA   . ASN A 1 37  ? -6.840  6.103   8.359   1.00 0.00 37  A 1 
ATOM 587  C C    . ASN A 1 37  ? -7.262  7.247   7.440   1.00 0.00 37  A 1 
ATOM 588  O O    . ASN A 1 37  ? -8.227  7.123   6.687   1.00 0.00 37  A 1 
ATOM 589  C CB   . ASN A 1 37  ? -7.511  6.258   9.724   1.00 0.00 37  A 1 
ATOM 590  C CG   . ASN A 1 37  ? -7.620  4.942   10.468  1.00 0.00 37  A 1 
ATOM 591  O OD1  . ASN A 1 37  ? -8.658  4.281   10.436  1.00 0.00 37  A 1 
ATOM 592  N ND2  . ASN A 1 37  ? -6.545  4.553   11.145  1.00 0.00 37  A 1 
ATOM 593  H H    . ASN A 1 37  ? -5.000  6.019   9.408   1.00 0.00 37  A 1 
ATOM 594  H HA   . ASN A 1 37  ? -7.161  5.171   7.918   1.00 0.00 37  A 1 
ATOM 595  H HB2  . ASN A 1 37  ? -6.935  6.944   10.327  1.00 0.00 37  A 1 
ATOM 596  H HB3  . ASN A 1 37  ? -8.506  6.654   9.585   1.00 0.00 37  A 1 
ATOM 597  H HD21 . ASN A 1 37  ? -5.753  5.130   11.126  1.00 0.00 37  A 1 
ATOM 598  H HD22 . ASN A 1 37  ? -6.588  3.706   11.635  1.00 0.00 37  A 1 
ATOM 599  N N    . PHE A 1 38  ? -6.538  8.360   7.505   1.00 0.00 38  A 1 
ATOM 600  C CA   . PHE A 1 38  ? -6.851  9.520   6.675   1.00 0.00 38  A 1 
ATOM 601  C C    . PHE A 1 38  ? -6.884  9.143   5.196   1.00 0.00 38  A 1 
ATOM 602  O O    . PHE A 1 38  ? -7.871  9.395   4.505   1.00 0.00 38  A 1 
ATOM 603  C CB   . PHE A 1 38  ? -5.828  10.633  6.912   1.00 0.00 38  A 1 
ATOM 604  C CG   . PHE A 1 38  ? -6.365  12.009  6.639   1.00 0.00 38  A 1 
ATOM 605  C CD1  . PHE A 1 38  ? -7.063  12.700  7.616   1.00 0.00 38  A 1 
ATOM 606  C CD2  . PHE A 1 38  ? -6.170  12.611  5.406   1.00 0.00 38  A 1 
ATOM 607  C CE1  . PHE A 1 38  ? -7.558  13.966  7.369   1.00 0.00 38  A 1 
ATOM 608  C CE2  . PHE A 1 38  ? -6.663  13.878  5.154   1.00 0.00 38  A 1 
ATOM 609  C CZ   . PHE A 1 38  ? -7.358  14.556  6.136   1.00 0.00 38  A 1 
ATOM 610  H H    . PHE A 1 38  ? -5.780  8.403   8.124   1.00 0.00 38  A 1 
ATOM 611  H HA   . PHE A 1 38  ? -7.829  9.875   6.963   1.00 0.00 38  A 1 
ATOM 612  H HB2  . PHE A 1 38  ? -5.510  10.602  7.943   1.00 0.00 38  A 1 
ATOM 613  H HB3  . PHE A 1 38  ? -4.974  10.472  6.271   1.00 0.00 38  A 1 
ATOM 614  H HD1  . PHE A 1 38  ? -7.220  12.240  8.581   1.00 0.00 38  A 1 
ATOM 615  H HD2  . PHE A 1 38  ? -5.628  12.082  4.637   1.00 0.00 38  A 1 
ATOM 616  H HE1  . PHE A 1 38  ? -8.101  14.494  8.139   1.00 0.00 38  A 1 
ATOM 617  H HE2  . PHE A 1 38  ? -6.505  14.337  4.189   1.00 0.00 38  A 1 
ATOM 618  H HZ   . PHE A 1 38  ? -7.744  15.546  5.941   1.00 0.00 38  A 1 
ATOM 619  N N    . ARG A 1 39  ? -5.806  8.528   4.719   1.00 0.00 39  A 1 
ATOM 620  C CA   . ARG A 1 39  ? -5.723  8.106   3.325   1.00 0.00 39  A 1 
ATOM 621  C C    . ARG A 1 39  ? -6.872  7.167   2.985   1.00 0.00 39  A 1 
ATOM 622  O O    . ARG A 1 39  ? -7.458  7.252   1.910   1.00 0.00 39  A 1 
ATOM 623  C CB   . ARG A 1 39  ? -4.385  7.414   3.058   1.00 0.00 39  A 1 
ATOM 624  C CG   . ARG A 1 39  ? -4.099  7.188   1.583   1.00 0.00 39  A 1 
ATOM 625  C CD   . ARG A 1 39  ? -3.842  8.499   0.858   1.00 0.00 39  A 1 
ATOM 626  N NE   . ARG A 1 39  ? -2.590  9.122   1.280   1.00 0.00 39  A 1 
ATOM 627  C CZ   . ARG A 1 39  ? -2.297  10.405  1.083   1.00 0.00 39  A 1 
ATOM 628  N NH1  . ARG A 1 39  ? -3.162  11.205  0.472   1.00 0.00 39  A 1 
ATOM 629  N NH2  . ARG A 1 39  ? -1.135  10.891  1.499   1.00 0.00 39  A 1 
ATOM 630  H H    . ARG A 1 39  ? -5.054  8.346   5.320   1.00 0.00 39  A 1 
ATOM 631  H HA   . ARG A 1 39  ? -5.798  8.984   2.699   1.00 0.00 39  A 1 
ATOM 632  H HB2  . ARG A 1 39  ? -3.591  8.022   3.468   1.00 0.00 39  A 1 
ATOM 633  H HB3  . ARG A 1 39  ? -4.384  6.455   3.554   1.00 0.00 39  A 1 
ATOM 634  H HG2  . ARG A 1 39  ? -3.226  6.559   1.488   1.00 0.00 39  A 1 
ATOM 635  H HG3  . ARG A 1 39  ? -4.949  6.698   1.133   1.00 0.00 39  A 1 
ATOM 636  H HD2  . ARG A 1 39  ? -3.797  8.306   -0.204  1.00 0.00 39  A 1 
ATOM 637  H HD3  . ARG A 1 39  ? -4.658  9.176   1.065   1.00 0.00 39  A 1 
ATOM 638  H HE   . ARG A 1 39  ? -1.932  8.554   1.733   1.00 0.00 39  A 1 
ATOM 639  H HH11 . ARG A 1 39  ? -4.040  10.845  0.156   1.00 0.00 39  A 1 
ATOM 640  H HH12 . ARG A 1 39  ? -2.936  12.168  0.328   1.00 0.00 39  A 1 
ATOM 641  H HH21 . ARG A 1 39  ? -0.480  10.293  1.960   1.00 0.00 39  A 1 
ATOM 642  H HH22 . ARG A 1 39  ? -0.915  11.855  1.351   1.00 0.00 39  A 1 
ATOM 643  N N    . LEU A 1 40  ? -7.197  6.276   3.911   1.00 0.00 40  A 1 
ATOM 644  C CA   . LEU A 1 40  ? -8.283  5.329   3.702   1.00 0.00 40  A 1 
ATOM 645  C C    . LEU A 1 40  ? -9.608  6.058   3.489   1.00 0.00 40  A 1 
ATOM 646  O O    . LEU A 1 40  ? -10.317 5.796   2.521   1.00 0.00 40  A 1 
ATOM 647  C CB   . LEU A 1 40  ? -8.389  4.370   4.890   1.00 0.00 40  A 1 
ATOM 648  C CG   . LEU A 1 40  ? -7.175  3.459   5.101   1.00 0.00 40  A 1 
ATOM 649  C CD1  . LEU A 1 40  ? -7.410  2.519   6.273   1.00 0.00 40  A 1 
ATOM 650  C CD2  . LEU A 1 40  ? -6.865  2.665   3.839   1.00 0.00 40  A 1 
ATOM 651  H H    . LEU A 1 40  ? -6.698  6.256   4.755   1.00 0.00 40  A 1 
ATOM 652  H HA   . LEU A 1 40  ? -8.057  4.762   2.812   1.00 0.00 40  A 1 
ATOM 653  H HB2  . LEU A 1 40  ? -8.531  4.958   5.786   1.00 0.00 40  A 1 
ATOM 654  H HB3  . LEU A 1 40  ? -9.258  3.748   4.748   1.00 0.00 40  A 1 
ATOM 655  H HG   . LEU A 1 40  ? -6.315  4.068   5.331   1.00 0.00 40  A 1 
ATOM 656  H HD11 . LEU A 1 40  ? -6.519  1.933   6.448   1.00 0.00 40  A 1 
ATOM 657  H HD12 . LEU A 1 40  ? -8.235  1.861   6.047   1.00 0.00 40  A 1 
ATOM 658  H HD13 . LEU A 1 40  ? -7.640  3.096   7.156   1.00 0.00 40  A 1 
ATOM 659  H HD21 . LEU A 1 40  ? -5.883  2.226   3.924   1.00 0.00 40  A 1 
ATOM 660  H HD22 . LEU A 1 40  ? -6.891  3.322   2.983   1.00 0.00 40  A 1 
ATOM 661  H HD23 . LEU A 1 40  ? -7.598  1.883   3.716   1.00 0.00 40  A 1 
ATOM 662  N N    . LEU A 1 41  ? -9.936  6.973   4.398   1.00 0.00 41  A 1 
ATOM 663  C CA   . LEU A 1 41  ? -11.181 7.733   4.304   1.00 0.00 41  A 1 
ATOM 664  C C    . LEU A 1 41  ? -11.224 8.579   3.034   1.00 0.00 41  A 1 
ATOM 665  O O    . LEU A 1 41  ? -12.183 8.510   2.265   1.00 0.00 41  A 1 
ATOM 666  C CB   . LEU A 1 41  ? -11.350 8.637   5.529   1.00 0.00 41  A 1 
ATOM 667  C CG   . LEU A 1 41  ? -11.292 7.923   6.880   1.00 0.00 41  A 1 
ATOM 668  C CD1  . LEU A 1 41  ? -11.331 8.932   8.018   1.00 0.00 41  A 1 
ATOM 669  C CD2  . LEU A 1 41  ? -12.437 6.928   7.008   1.00 0.00 41  A 1 
ATOM 670  H H    . LEU A 1 41  ? -9.330  7.139   5.150   1.00 0.00 41  A 1 
ATOM 671  H HA   . LEU A 1 41  ? -11.998 7.028   4.275   1.00 0.00 41  A 1 
ATOM 672  H HB2  . LEU A 1 41  ? -10.570 9.384   5.507   1.00 0.00 41  A 1 
ATOM 673  H HB3  . LEU A 1 41  ? -12.304 9.136   5.452   1.00 0.00 41  A 1 
ATOM 674  H HG   . LEU A 1 41  ? -10.364 7.377   6.952   1.00 0.00 41  A 1 
ATOM 675  H HD11 . LEU A 1 41  ? -11.835 9.828   7.687   1.00 0.00 41  A 1 
ATOM 676  H HD12 . LEU A 1 41  ? -10.322 9.175   8.318   1.00 0.00 41  A 1 
ATOM 677  H HD13 . LEU A 1 41  ? -11.863 8.508   8.857   1.00 0.00 41  A 1 
ATOM 678  H HD21 . LEU A 1 41  ? -12.833 6.705   6.029   1.00 0.00 41  A 1 
ATOM 679  H HD22 . LEU A 1 41  ? -13.217 7.353   7.622   1.00 0.00 41  A 1 
ATOM 680  H HD23 . LEU A 1 41  ? -12.074 6.019   7.465   1.00 0.00 41  A 1 
ATOM 681  N N    . GLU A 1 42  ? -10.186 9.380   2.822   1.00 0.00 42  A 1 
ATOM 682  C CA   . GLU A 1 42  ? -10.118 10.241  1.647   1.00 0.00 42  A 1 
ATOM 683  C C    . GLU A 1 42  ? -10.123 9.412   0.369   1.00 0.00 42  A 1 
ATOM 684  O O    . GLU A 1 42  ? -10.811 9.744   -0.598  1.00 0.00 42  A 1 
ATOM 685  C CB   . GLU A 1 42  ? -8.861  11.112  1.696   1.00 0.00 42  A 1 
ATOM 686  C CG   . GLU A 1 42  ? -8.752  11.956  2.955   1.00 0.00 42  A 1 
ATOM 687  C CD   . GLU A 1 42  ? -8.260  13.362  2.673   1.00 0.00 42  A 1 
ATOM 688  O OE1  . GLU A 1 42  ? -7.116  13.505  2.192   1.00 0.00 42  A 1 
ATOM 689  O OE2  . GLU A 1 42  ? -9.019  14.320  2.932   1.00 0.00 42  A 1 
ATOM 690  H H    . GLU A 1 42  ? -9.452  9.397   3.471   1.00 0.00 42  A 1 
ATOM 691  H HA   . GLU A 1 42  ? -10.989 10.880  1.652   1.00 0.00 42  A 1 
ATOM 692  H HB2  . GLU A 1 42  ? -7.992  10.472  1.641   1.00 0.00 42  A 1 
ATOM 693  H HB3  . GLU A 1 42  ? -8.863  11.774  0.843   1.00 0.00 42  A 1 
ATOM 694  H HG2  . GLU A 1 42  ? -9.726  12.018  3.417   1.00 0.00 42  A 1 
ATOM 695  H HG3  . GLU A 1 42  ? -8.062  11.478  3.635   1.00 0.00 42  A 1 
ATOM 696  N N    . GLU A 1 43  ? -9.356  8.330   0.373   1.00 0.00 43  A 1 
ATOM 697  C CA   . GLU A 1 43  ? -9.275  7.453   -0.784  1.00 0.00 43  A 1 
ATOM 698  C C    . GLU A 1 43  ? -10.562 6.646   -0.941  1.00 0.00 43  A 1 
ATOM 699  O O    . GLU A 1 43  ? -10.937 6.273   -2.050  1.00 0.00 43  A 1 
ATOM 700  C CB   . GLU A 1 43  ? -8.071  6.516   -0.662  1.00 0.00 43  A 1 
ATOM 701  C CG   . GLU A 1 43  ? -6.731  7.238   -0.705  1.00 0.00 43  A 1 
ATOM 702  C CD   . GLU A 1 43  ? -6.494  7.945   -2.026  1.00 0.00 43  A 1 
ATOM 703  O OE1  . GLU A 1 43  ? -6.866  7.380   -3.076  1.00 0.00 43  A 1 
ATOM 704  O OE2  . GLU A 1 43  ? -5.937  9.062   -2.010  1.00 0.00 43  A 1 
ATOM 705  H H    . GLU A 1 43  ? -8.834  8.117   1.174   1.00 0.00 43  A 1 
ATOM 706  H HA   . GLU A 1 43  ? -9.148  8.073   -1.659  1.00 0.00 43  A 1 
ATOM 707  H HB2  . GLU A 1 43  ? -8.139  5.980   0.273   1.00 0.00 43  A 1 
ATOM 708  H HB3  . GLU A 1 43  ? -8.099  5.807   -1.475  1.00 0.00 43  A 1 
ATOM 709  H HG2  . GLU A 1 43  ? -6.700  7.973   0.089   1.00 0.00 43  A 1 
ATOM 710  H HG3  . GLU A 1 43  ? -5.943  6.515   -0.555  1.00 0.00 43  A 1 
ATOM 711  N N    . LEU A 1 44  ? -11.243 6.386   0.173   1.00 0.00 44  A 1 
ATOM 712  C CA   . LEU A 1 44  ? -12.486 5.633   0.144   1.00 0.00 44  A 1 
ATOM 713  C C    . LEU A 1 44  ? -13.532 6.362   -0.690  1.00 0.00 44  A 1 
ATOM 714  O O    . LEU A 1 44  ? -14.248 5.750   -1.482  1.00 0.00 44  A 1 
ATOM 715  C CB   . LEU A 1 44  ? -12.993 5.436   1.568   1.00 0.00 44  A 1 
ATOM 716  C CG   . LEU A 1 44  ? -14.254 4.593   1.712   1.00 0.00 44  A 1 
ATOM 717  C CD1  . LEU A 1 44  ? -14.054 3.215   1.100   1.00 0.00 44  A 1 
ATOM 718  C CD2  . LEU A 1 44  ? -14.624 4.483   3.181   1.00 0.00 44  A 1 
ATOM 719  H H    . LEU A 1 44  ? -10.907 6.711   1.035   1.00 0.00 44  A 1 
ATOM 720  H HA   . LEU A 1 44  ? -12.287 4.670   -0.300  1.00 0.00 44  A 1 
ATOM 721  H HB2  . LEU A 1 44  ? -12.210 4.964   2.141   1.00 0.00 44  A 1 
ATOM 722  H HB3  . LEU A 1 44  ? -13.188 6.408   1.994   1.00 0.00 44  A 1 
ATOM 723  H HG   . LEU A 1 44  ? -15.069 5.077   1.195   1.00 0.00 44  A 1 
ATOM 724  H HD11 . LEU A 1 44  ? -14.992 2.680   1.101   1.00 0.00 44  A 1 
ATOM 725  H HD12 . LEU A 1 44  ? -13.327 2.665   1.680   1.00 0.00 44  A 1 
ATOM 726  H HD13 . LEU A 1 44  ? -13.700 3.319   0.085   1.00 0.00 44  A 1 
ATOM 727  H HD21 . LEU A 1 44  ? -13.962 5.113   3.761   1.00 0.00 44  A 1 
ATOM 728  H HD22 . LEU A 1 44  ? -14.519 3.458   3.504   1.00 0.00 44  A 1 
ATOM 729  H HD23 . LEU A 1 44  ? -15.643 4.806   3.322   1.00 0.00 44  A 1 
ATOM 730  N N    . GLU A 1 45  ? -13.607 7.677   -0.512  1.00 0.00 45  A 1 
ATOM 731  C CA   . GLU A 1 45  ? -14.560 8.494   -1.255  1.00 0.00 45  A 1 
ATOM 732  C C    . GLU A 1 45  ? -14.173 8.572   -2.729  1.00 0.00 45  A 1 
ATOM 733  O O    . GLU A 1 45  ? -15.002 8.355   -3.611  1.00 0.00 45  A 1 
ATOM 734  C CB   . GLU A 1 45  ? -14.630 9.904   -0.667  1.00 0.00 45  A 1 
ATOM 735  C CG   . GLU A 1 45  ? -14.666 9.931   0.850   1.00 0.00 45  A 1 
ATOM 736  C CD   . GLU A 1 45  ? -15.185 11.245  1.399   1.00 0.00 45  A 1 
ATOM 737  O OE1  . GLU A 1 45  ? -15.187 12.243  0.649   1.00 0.00 45  A 1 
ATOM 738  O OE2  . GLU A 1 45  ? -15.591 11.276  2.580   1.00 0.00 45  A 1 
ATOM 739  H H    . GLU A 1 45  ? -13.005 8.109   0.133   1.00 0.00 45  A 1 
ATOM 740  H HA   . GLU A 1 45  ? -15.531 8.030   -1.173  1.00 0.00 45  A 1 
ATOM 741  H HB2  . GLU A 1 45  ? -13.765 10.462  -0.995  1.00 0.00 45  A 1 
ATOM 742  H HB3  . GLU A 1 45  ? -15.521 10.391  -1.034  1.00 0.00 45  A 1 
ATOM 743  H HG2  . GLU A 1 45  ? -15.308 9.136   1.196   1.00 0.00 45  A 1 
ATOM 744  H HG3  . GLU A 1 45  ? -13.665 9.773   1.222   1.00 0.00 45  A 1 
ATOM 745  N N    . GLU A 1 46  ? -12.906 8.886   -2.985  1.00 0.00 46  A 1 
ATOM 746  C CA   . GLU A 1 46  ? -12.404 8.999   -4.352  1.00 0.00 46  A 1 
ATOM 747  C C    . GLU A 1 46  ? -12.636 7.709   -5.134  1.00 0.00 46  A 1 
ATOM 748  O O    . GLU A 1 46  ? -13.027 7.742   -6.301  1.00 0.00 46  A 1 
ATOM 749  C CB   . GLU A 1 46  ? -10.912 9.343   -4.341  1.00 0.00 46  A 1 
ATOM 750  C CG   . GLU A 1 46  ? -10.587 10.660  -5.026  1.00 0.00 46  A 1 
ATOM 751  C CD   . GLU A 1 46  ? -10.826 11.859  -4.129  1.00 0.00 46  A 1 
ATOM 752  O OE1  . GLU A 1 46  ? -10.496 11.776  -2.927  1.00 0.00 46  A 1 
ATOM 753  O OE2  . GLU A 1 46  ? -11.344 12.880  -4.628  1.00 0.00 46  A 1 
ATOM 754  H H    . GLU A 1 46  ? -12.294 9.050   -2.235  1.00 0.00 46  A 1 
ATOM 755  H HA   . GLU A 1 46  ? -12.943 9.799   -4.837  1.00 0.00 46  A 1 
ATOM 756  H HB2  . GLU A 1 46  ? -10.576 9.403   -3.317  1.00 0.00 46  A 1 
ATOM 757  H HB3  . GLU A 1 46  ? -10.367 8.557   -4.844  1.00 0.00 46  A 1 
ATOM 758  H HG2  . GLU A 1 46  ? -9.548  10.653  -5.320  1.00 0.00 46  A 1 
ATOM 759  H HG3  . GLU A 1 46  ? -11.208 10.757  -5.905  1.00 0.00 46  A 1 
ATOM 760  N N    . GLY A 1 47  ? -12.389 6.576   -4.488  1.00 0.00 47  A 1 
ATOM 761  C CA   . GLY A 1 47  ? -12.575 5.295   -5.144  1.00 0.00 47  A 1 
ATOM 762  C C    . GLY A 1 47  ? -14.037 4.957   -5.361  1.00 0.00 47  A 1 
ATOM 763  O O    . GLY A 1 47  ? -14.444 4.614   -6.471  1.00 0.00 47  A 1 
ATOM 764  H H    . GLY A 1 47  ? -12.077 6.608   -3.559  1.00 0.00 47  A 1 
ATOM 765  H HA2  . GLY A 1 47  ? -12.076 5.320   -6.102  1.00 0.00 47  A 1 
ATOM 766  H HA3  . GLY A 1 47  ? -12.126 4.524   -4.537  1.00 0.00 47  A 1 
ATOM 767  N N    . GLN A 1 48  ? -14.827 5.048   -4.296  1.00 0.00 48  A 1 
ATOM 768  C CA   . GLN A 1 48  ? -16.252 4.744   -4.371  1.00 0.00 48  A 1 
ATOM 769  C C    . GLN A 1 48  ? -16.954 5.645   -5.383  1.00 0.00 48  A 1 
ATOM 770  O O    . GLN A 1 48  ? -17.770 5.181   -6.180  1.00 0.00 48  A 1 
ATOM 771  C CB   . GLN A 1 48  ? -16.901 4.902   -2.995  1.00 0.00 48  A 1 
ATOM 772  C CG   . GLN A 1 48  ? -16.674 3.713   -2.075  1.00 0.00 48  A 1 
ATOM 773  C CD   . GLN A 1 48  ? -17.781 2.682   -2.172  1.00 0.00 48  A 1 
ATOM 774  O OE1  . GLN A 1 48  ? -17.821 1.883   -3.108  1.00 0.00 48  A 1 
ATOM 775  N NE2  . GLN A 1 48  ? -18.688 2.694   -1.202  1.00 0.00 48  A 1 
ATOM 776  H H    . GLN A 1 48  ? -14.443 5.324   -3.438  1.00 0.00 48  A 1 
ATOM 777  H HA   . GLN A 1 48  ? -16.355 3.718   -4.690  1.00 0.00 48  A 1 
ATOM 778  H HB2  . GLN A 1 48  ? -16.495 5.782   -2.517  1.00 0.00 48  A 1 
ATOM 779  H HB3  . GLN A 1 48  ? -17.965 5.032   -3.124  1.00 0.00 48  A 1 
ATOM 780  H HG2  . GLN A 1 48  ? -15.740 3.242   -2.342  1.00 0.00 48  A 1 
ATOM 781  H HG3  . GLN A 1 48  ? -16.619 4.067   -1.056  1.00 0.00 48  A 1 
ATOM 782  H HE21 . GLN A 1 48  ? -18.593 3.359   -0.488  1.00 0.00 48  A 1 
ATOM 783  H HE22 . GLN A 1 48  ? -19.415 2.038   -1.240  1.00 0.00 48  A 1 
ATOM 784  N N    . LYS A 1 49  ? -16.634 6.935   -5.346  1.00 0.00 49  A 1 
ATOM 785  C CA   . LYS A 1 49  ? -17.237 7.898   -6.260  1.00 0.00 49  A 1 
ATOM 786  C C    . LYS A 1 49  ? -16.971 7.513   -7.713  1.00 0.00 49  A 1 
ATOM 787  O O    . LYS A 1 49  ? -17.902 7.351   -8.502  1.00 0.00 49  A 1 
ATOM 788  C CB   . LYS A 1 49  ? -16.701 9.305   -5.983  1.00 0.00 49  A 1 
ATOM 789  C CG   . LYS A 1 49  ? -17.590 10.121  -5.057  1.00 0.00 49  A 1 
ATOM 790  C CD   . LYS A 1 49  ? -16.778 10.863  -4.007  1.00 0.00 49  A 1 
ATOM 791  C CE   . LYS A 1 49  ? -17.446 10.804  -2.642  1.00 0.00 49  A 1 
ATOM 792  N NZ   . LYS A 1 49  ? -17.517 9.412   -2.118  1.00 0.00 49  A 1 
ATOM 793  H H    . LYS A 1 49  ? -15.978 7.246   -4.688  1.00 0.00 49  A 1 
ATOM 794  H HA   . LYS A 1 49  ? -18.304 7.891   -6.090  1.00 0.00 49  A 1 
ATOM 795  H HB2  . LYS A 1 49  ? -15.724 9.222   -5.530  1.00 0.00 49  A 1 
ATOM 796  H HB3  . LYS A 1 49  ? -16.610 9.835   -6.919  1.00 0.00 49  A 1 
ATOM 797  H HG2  . LYS A 1 49  ? -18.141 10.840  -5.645  1.00 0.00 49  A 1 
ATOM 798  H HG3  . LYS A 1 49  ? -18.282 9.455   -4.561  1.00 0.00 49  A 1 
ATOM 799  H HD2  . LYS A 1 49  ? -15.800 10.413  -3.937  1.00 0.00 49  A 1 
ATOM 800  H HD3  . LYS A 1 49  ? -16.681 11.896  -4.306  1.00 0.00 49  A 1 
ATOM 801  H HE2  . LYS A 1 49  ? -16.879 11.410  -1.951  1.00 0.00 49  A 1 
ATOM 802  H HE3  . LYS A 1 49  ? -18.447 11.199  -2.728  1.00 0.00 49  A 1 
ATOM 803  H HZ1  . LYS A 1 49  ? -16.794 8.820   -2.574  1.00 0.00 49  A 1 
ATOM 804  H HZ2  . LYS A 1 49  ? -18.454 9.004   -2.312  1.00 0.00 49  A 1 
ATOM 805  H HZ3  . LYS A 1 49  ? -17.356 9.408   -1.090  1.00 0.00 49  A 1 
ATOM 806  N N    . GLY A 1 50  ? -15.697 7.365   -8.059  1.00 0.00 50  A 1 
ATOM 807  C CA   . GLY A 1 50  ? -15.337 6.997   -9.416  1.00 0.00 50  A 1 
ATOM 808  C C    . GLY A 1 50  ? -14.021 7.606   -9.857  1.00 0.00 50  A 1 
ATOM 809  O O    . GLY A 1 50  ? -13.467 8.468   -9.174  1.00 0.00 50  A 1 
ATOM 810  H H    . GLY A 1 50  ? -14.996 7.505   -7.388  1.00 0.00 50  A 1 
ATOM 811  H HA2  . GLY A 1 50  ? -15.261 5.922   -9.477  1.00 0.00 50  A 1 
ATOM 812  H HA3  . GLY A 1 50  ? -16.117 7.330   -10.086 1.00 0.00 50  A 1 
ATOM 813  N N    . VAL A 1 51  ? -13.519 7.157   -11.004 1.00 0.00 51  A 1 
ATOM 814  C CA   . VAL A 1 51  ? -12.259 7.661   -11.540 1.00 0.00 51  A 1 
ATOM 815  C C    . VAL A 1 51  ? -12.346 7.861   -13.049 1.00 0.00 51  A 1 
ATOM 816  O O    . VAL A 1 51  ? -13.398 7.657   -13.654 1.00 0.00 51  A 1 
ATOM 817  C CB   . VAL A 1 51  ? -11.080 6.714   -11.226 1.00 0.00 51  A 1 
ATOM 818  C CG1  . VAL A 1 51  ? -10.363 7.158   -9.961  1.00 0.00 51  A 1 
ATOM 819  C CG2  . VAL A 1 51  ? -11.555 5.273   -11.102 1.00 0.00 51  A 1 
ATOM 820  H H    . VAL A 1 51  ? -14.009 6.469   -11.502 1.00 0.00 51  A 1 
ATOM 821  H HA   . VAL A 1 51  ? -12.060 8.615   -11.074 1.00 0.00 51  A 1 
ATOM 822  H HB   . VAL A 1 51  ? -10.376 6.767   -12.044 1.00 0.00 51  A 1 
ATOM 823  H HG11 . VAL A 1 51  ? -10.768 6.627   -9.113  1.00 0.00 51  A 1 
ATOM 824  H HG12 . VAL A 1 51  ? -10.504 8.220   -9.822  1.00 0.00 51  A 1 
ATOM 825  H HG13 . VAL A 1 51  ? -9.308  6.943   -10.051 1.00 0.00 51  A 1 
ATOM 826  H HG21 . VAL A 1 51  ? -11.880 5.087   -10.089 1.00 0.00 51  A 1 
ATOM 827  H HG22 . VAL A 1 51  ? -10.744 4.604   -11.348 1.00 0.00 51  A 1 
ATOM 828  H HG23 . VAL A 1 51  ? -12.378 5.105   -11.781 1.00 0.00 51  A 1 
ATOM 829  N N    . GLY A 1 52  ? -11.231 8.263   -13.651 1.00 0.00 52  A 1 
ATOM 830  C CA   . GLY A 1 52  ? -11.198 8.486   -15.084 1.00 0.00 52  A 1 
ATOM 831  C C    . GLY A 1 52  ? -11.615 7.261   -15.876 1.00 0.00 52  A 1 
ATOM 832  O O    . GLY A 1 52  ? -10.882 6.273   -15.937 1.00 0.00 52  A 1 
ATOM 833  H H    . GLY A 1 52  ? -10.423 8.410   -13.116 1.00 0.00 52  A 1 
ATOM 834  H HA2  . GLY A 1 52  ? -11.864 9.300   -15.325 1.00 0.00 52  A 1 
ATOM 835  H HA3  . GLY A 1 52  ? -10.193 8.760   -15.370 1.00 0.00 52  A 1 
ATOM 836  N N    . ASP A 1 53  ? -12.795 7.327   -16.484 1.00 0.00 53  A 1 
ATOM 837  C CA   . ASP A 1 53  ? -13.314 6.217   -17.279 1.00 0.00 53  A 1 
ATOM 838  C C    . ASP A 1 53  ? -13.558 4.981   -16.413 1.00 0.00 53  A 1 
ATOM 839  O O    . ASP A 1 53  ? -13.713 3.875   -16.930 1.00 0.00 53  A 1 
ATOM 840  C CB   . ASP A 1 53  ? -12.344 5.878   -18.414 1.00 0.00 53  A 1 
ATOM 841  C CG   . ASP A 1 53  ? -12.829 6.385   -19.758 1.00 0.00 53  A 1 
ATOM 842  O OD1  . ASP A 1 53  ? -13.250 7.558   -19.833 1.00 0.00 53  A 1 
ATOM 843  O OD2  . ASP A 1 53  ? -12.789 5.608   -20.735 1.00 0.00 53  A 1 
ATOM 844  H H    . ASP A 1 53  ? -13.331 8.143   -16.398 1.00 0.00 53  A 1 
ATOM 845  H HA   . ASP A 1 53  ? -14.254 6.531   -17.706 1.00 0.00 53  A 1 
ATOM 846  H HB2  . ASP A 1 53  ? -11.385 6.329   -18.206 1.00 0.00 53  A 1 
ATOM 847  H HB3  . ASP A 1 53  ? -12.228 4.806   -18.475 1.00 0.00 53  A 1 
ATOM 848  N N    . GLY A 1 54  ? -13.596 5.174   -15.096 1.00 0.00 54  A 1 
ATOM 849  C CA   . GLY A 1 54  ? -13.827 4.064   -14.186 1.00 0.00 54  A 1 
ATOM 850  C C    . GLY A 1 54  ? -12.966 2.854   -14.497 1.00 0.00 54  A 1 
ATOM 851  O O    . GLY A 1 54  ? -13.472 1.737   -14.608 1.00 0.00 54  A 1 
ATOM 852  H H    . GLY A 1 54  ? -13.471 6.076   -14.738 1.00 0.00 54  A 1 
ATOM 853  H HA2  . GLY A 1 54  ? -13.615 4.391   -13.179 1.00 0.00 54  A 1 
ATOM 854  H HA3  . GLY A 1 54  ? -14.867 3.776   -14.246 1.00 0.00 54  A 1 
ATOM 855  N N    . THR A 1 55  ? -11.663 3.073   -14.636 1.00 0.00 55  A 1 
ATOM 856  C CA   . THR A 1 55  ? -10.734 1.986   -14.932 1.00 0.00 55  A 1 
ATOM 857  C C    . THR A 1 55  ? -10.573 1.063   -13.728 1.00 0.00 55  A 1 
ATOM 858  O O    . THR A 1 55  ? -10.206 -0.103  -13.871 1.00 0.00 55  A 1 
ATOM 859  C CB   . THR A 1 55  ? -9.372  2.545   -15.347 1.00 0.00 55  A 1 
ATOM 860  O OG1  . THR A 1 55  ? -8.924  3.521   -14.420 1.00 0.00 55  A 1 
ATOM 861  C CG2  . THR A 1 55  ? -9.381  3.180   -16.721 1.00 0.00 55  A 1 
ATOM 862  H H    . THR A 1 55  ? -11.317 3.985   -14.533 1.00 0.00 55  A 1 
ATOM 863  H HA   . THR A 1 55  ? -11.143 1.417   -15.754 1.00 0.00 55  A 1 
ATOM 864  H HB   . THR A 1 55  ? -8.654  1.737   -15.361 1.00 0.00 55  A 1 
ATOM 865  H HG1  . THR A 1 55  ? -9.389  4.347   -14.571 1.00 0.00 55  A 1 
ATOM 866  H HG21 . THR A 1 55  ? -9.823  4.163   -16.660 1.00 0.00 55  A 1 
ATOM 867  H HG22 . THR A 1 55  ? -9.960  2.566   -17.396 1.00 0.00 55  A 1 
ATOM 868  H HG23 . THR A 1 55  ? -8.368  3.262   -17.086 1.00 0.00 55  A 1 
ATOM 869  N N    . VAL A 1 56  ? -10.854 1.594   -12.543 1.00 0.00 56  A 1 
ATOM 870  C CA   . VAL A 1 56  ? -10.745 0.826   -11.310 1.00 0.00 56  A 1 
ATOM 871  C C    . VAL A 1 56  ? -11.662 1.403   -10.237 1.00 0.00 56  A 1 
ATOM 872  O O    . VAL A 1 56  ? -12.265 2.460   -10.427 1.00 0.00 56  A 1 
ATOM 873  C CB   . VAL A 1 56  ? -9.299  0.813   -10.780 1.00 0.00 56  A 1 
ATOM 874  C CG1  . VAL A 1 56  ? -8.386  0.044   -11.718 1.00 0.00 56  A 1 
ATOM 875  C CG2  . VAL A 1 56  ? -8.792  2.231   -10.582 1.00 0.00 56  A 1 
ATOM 876  H H    . VAL A 1 56  ? -11.143 2.529   -12.496 1.00 0.00 56  A 1 
ATOM 877  H HA   . VAL A 1 56  ? -11.041 -0.193  -11.518 1.00 0.00 56  A 1 
ATOM 878  H HB   . VAL A 1 56  ? -9.292  0.313   -9.824  1.00 0.00 56  A 1 
ATOM 879  H HG11 . VAL A 1 56  ? -8.885  -0.852  -12.051 1.00 0.00 56  A 1 
ATOM 880  H HG12 . VAL A 1 56  ? -7.480  -0.221  -11.194 1.00 0.00 56  A 1 
ATOM 881  H HG13 . VAL A 1 56  ? -8.143  0.661   -12.569 1.00 0.00 56  A 1 
ATOM 882  H HG21 . VAL A 1 56  ? -8.365  2.594   -11.505 1.00 0.00 56  A 1 
ATOM 883  H HG22 . VAL A 1 56  ? -8.038  2.239   -9.809  1.00 0.00 56  A 1 
ATOM 884  H HG23 . VAL A 1 56  ? -9.613  2.870   -10.290 1.00 0.00 56  A 1 
ATOM 885  N N    . SER A 1 57  ? -11.763 0.708   -9.111  1.00 0.00 57  A 1 
ATOM 886  C CA   . SER A 1 57  ? -12.606 1.158   -8.010  1.00 0.00 57  A 1 
ATOM 887  C C    . SER A 1 57  ? -12.197 0.478   -6.711  1.00 0.00 57  A 1 
ATOM 888  O O    . SER A 1 57  ? -12.366 -0.729  -6.548  1.00 0.00 57  A 1 
ATOM 889  C CB   . SER A 1 57  ? -14.078 0.875   -8.313  1.00 0.00 57  A 1 
ATOM 890  O OG   . SER A 1 57  ? -14.847 0.818   -7.123  1.00 0.00 57  A 1 
ATOM 891  H H    . SER A 1 57  ? -11.257 -0.126  -9.017  1.00 0.00 57  A 1 
ATOM 892  H HA   . SER A 1 57  ? -12.468 2.224   -7.902  1.00 0.00 57  A 1 
ATOM 893  H HB2  . SER A 1 57  ? -14.470 1.661   -8.940  1.00 0.00 57  A 1 
ATOM 894  H HB3  . SER A 1 57  ? -14.162 -0.071  -8.827  1.00 0.00 57  A 1 
ATOM 895  H HG   . SER A 1 57  ? -14.632 1.570   -6.567  1.00 0.00 57  A 1 
ATOM 896  N N    . TRP A 1 58  ? -11.653 1.262   -5.792  1.00 0.00 58  A 1 
ATOM 897  C CA   . TRP A 1 58  ? -11.209 0.739   -4.508  1.00 0.00 58  A 1 
ATOM 898  C C    . TRP A 1 58  ? -12.230 1.044   -3.415  1.00 0.00 58  A 1 
ATOM 899  O O    . TRP A 1 58  ? -12.079 2.007   -2.662  1.00 0.00 58  A 1 
ATOM 900  C CB   . TRP A 1 58  ? -9.852  1.341   -4.147  1.00 0.00 58  A 1 
ATOM 901  C CG   . TRP A 1 58  ? -9.809  2.822   -4.342  1.00 0.00 58  A 1 
ATOM 902  C CD1  . TRP A 1 58  ? -10.061 3.772   -3.399  1.00 0.00 58  A 1 
ATOM 903  C CD2  . TRP A 1 58  ? -9.511  3.527   -5.556  1.00 0.00 58  A 1 
ATOM 904  N NE1  . TRP A 1 58  ? -9.943  5.022   -3.949  1.00 0.00 58  A 1 
ATOM 905  C CE2  . TRP A 1 58  ? -9.605  4.901   -5.267  1.00 0.00 58  A 1 
ATOM 906  C CE3  . TRP A 1 58  ? -9.174  3.135   -6.858  1.00 0.00 58  A 1 
ATOM 907  C CZ2  . TRP A 1 58  ? -9.378  5.883   -6.225  1.00 0.00 58  A 1 
ATOM 908  C CZ3  . TRP A 1 58  ? -8.947  4.116   -7.807  1.00 0.00 58  A 1 
ATOM 909  C CH2  . TRP A 1 58  ? -9.050  5.474   -7.485  1.00 0.00 58  A 1 
ATOM 910  H H    . TRP A 1 58  ? -11.544 2.219   -5.983  1.00 0.00 58  A 1 
ATOM 911  H HA   . TRP A 1 58  ? -11.105 -0.331  -4.602  1.00 0.00 58  A 1 
ATOM 912  H HB2  . TRP A 1 58  ? -9.636  1.133   -3.110  1.00 0.00 58  A 1 
ATOM 913  H HB3  . TRP A 1 58  ? -9.090  0.897   -4.769  1.00 0.00 58  A 1 
ATOM 914  H HD1  . TRP A 1 58  ? -10.319 3.557   -2.372  1.00 0.00 58  A 1 
ATOM 915  H HE1  . TRP A 1 58  ? -10.080 5.863   -3.474  1.00 0.00 58  A 1 
ATOM 916  H HE3  . TRP A 1 58  ? -9.089  2.091   -7.129  1.00 0.00 58  A 1 
ATOM 917  H HZ2  . TRP A 1 58  ? -9.455  6.934   -5.993  1.00 0.00 58  A 1 
ATOM 918  H HZ3  . TRP A 1 58  ? -8.685  3.837   -8.815  1.00 0.00 58  A 1 
ATOM 919  H HH2  . TRP A 1 58  ? -8.864  6.203   -8.259  1.00 0.00 58  A 1 
ATOM 920  N N    . GLY A 1 59  ? -13.271 0.220   -3.337  1.00 0.00 59  A 1 
ATOM 921  C CA   . GLY A 1 59  ? -14.304 0.421   -2.337  1.00 0.00 59  A 1 
ATOM 922  C C    . GLY A 1 59  ? -14.092 -0.410  -1.095  1.00 0.00 59  A 1 
ATOM 923  O O    . GLY A 1 59  ? -13.131 -1.173  -0.995  1.00 0.00 59  A 1 
ATOM 924  H H    . GLY A 1 59  ? -13.339 -0.528  -3.966  1.00 0.00 59  A 1 
ATOM 925  H HA2  . GLY A 1 59  ? -14.320 1.462   -2.051  1.00 0.00 59  A 1 
ATOM 926  H HA3  . GLY A 1 59  ? -15.261 0.164   -2.765  1.00 0.00 59  A 1 
ATOM 927  N N    . LEU A 1 60  ? -14.997 -0.247  -0.144  1.00 0.00 60  A 1 
ATOM 928  C CA   . LEU A 1 60  ? -14.934 -0.963  1.118   1.00 0.00 60  A 1 
ATOM 929  C C    . LEU A 1 60  ? -15.697 -2.284  1.036   1.00 0.00 60  A 1 
ATOM 930  O O    . LEU A 1 60  ? -16.728 -2.375  0.370   1.00 0.00 60  A 1 
ATOM 931  C CB   . LEU A 1 60  ? -15.520 -0.078  2.214   1.00 0.00 60  A 1 
ATOM 932  C CG   . LEU A 1 60  ? -14.528 0.410   3.274   1.00 0.00 60  A 1 
ATOM 933  C CD1  . LEU A 1 60  ? -15.267 1.073   4.427   1.00 0.00 60  A 1 
ATOM 934  C CD2  . LEU A 1 60  ? -13.670 -0.739  3.784   1.00 0.00 60  A 1 
ATOM 935  H H    . LEU A 1 60  ? -15.732 0.383   -0.294  1.00 0.00 60  A 1 
ATOM 936  H HA   . LEU A 1 60  ? -13.898 -1.165  1.340   1.00 0.00 60  A 1 
ATOM 937  H HB2  . LEU A 1 60  ? -15.953 0.790   1.734   1.00 0.00 60  A 1 
ATOM 938  H HB3  . LEU A 1 60  ? -16.308 -0.624  2.711   1.00 0.00 60  A 1 
ATOM 939  H HG   . LEU A 1 60  ? -13.873 1.146   2.832   1.00 0.00 60  A 1 
ATOM 940  H HD11 . LEU A 1 60  ? -14.709 1.933   4.765   1.00 0.00 60  A 1 
ATOM 941  H HD12 . LEU A 1 60  ? -15.372 0.369   5.239   1.00 0.00 60  A 1 
ATOM 942  H HD13 . LEU A 1 60  ? -16.246 1.386   4.094   1.00 0.00 60  A 1 
ATOM 943  H HD21 . LEU A 1 60  ? -12.909 -0.971  3.055   1.00 0.00 60  A 1 
ATOM 944  H HD22 . LEU A 1 60  ? -14.291 -1.608  3.946   1.00 0.00 60  A 1 
ATOM 945  H HD23 . LEU A 1 60  ? -13.202 -0.453  4.715   1.00 0.00 60  A 1 
ATOM 946  N N    . GLU A 1 61  ? -15.185 -3.303  1.718   1.00 0.00 61  A 1 
ATOM 947  C CA   . GLU A 1 61  ? -15.822 -4.615  1.722   1.00 0.00 61  A 1 
ATOM 948  C C    . GLU A 1 61  ? -17.039 -4.623  2.640   1.00 0.00 61  A 1 
ATOM 949  O O    . GLU A 1 61  ? -18.151 -4.936  2.213   1.00 0.00 61  A 1 
ATOM 950  C CB   . GLU A 1 61  ? -14.826 -5.689  2.163   1.00 0.00 61  A 1 
ATOM 951  C CG   . GLU A 1 61  ? -15.386 -7.101  2.102   1.00 0.00 61  A 1 
ATOM 952  C CD   . GLU A 1 61  ? -14.354 -8.119  1.657   1.00 0.00 61  A 1 
ATOM 953  O OE1  . GLU A 1 61  ? -13.419 -7.734  0.923   1.00 0.00 61  A 1 
ATOM 954  O OE2  . GLU A 1 61  ? -14.480 -9.300  2.042   1.00 0.00 61  A 1 
ATOM 955  H H    . GLU A 1 61  ? -14.361 -3.170  2.232   1.00 0.00 61  A 1 
ATOM 956  H HA   . GLU A 1 61  ? -16.145 -4.829  0.714   1.00 0.00 61  A 1 
ATOM 957  H HB2  . GLU A 1 61  ? -13.957 -5.642  1.523   1.00 0.00 61  A 1 
ATOM 958  H HB3  . GLU A 1 61  ? -14.525 -5.488  3.180   1.00 0.00 61  A 1 
ATOM 959  H HG2  . GLU A 1 61  ? -15.740 -7.377  3.084   1.00 0.00 61  A 1 
ATOM 960  H HG3  . GLU A 1 61  ? -16.211 -7.118  1.406   1.00 0.00 61  A 1 
ATOM 961  N N    . ASP A 1 62  ? -16.822 -4.274  3.904   1.00 0.00 62  A 1 
ATOM 962  C CA   . ASP A 1 62  ? -17.900 -4.235  4.885   1.00 0.00 62  A 1 
ATOM 963  C C    . ASP A 1 62  ? -18.152 -2.806  5.351   1.00 0.00 62  A 1 
ATOM 964  O O    . ASP A 1 62  ? -17.360 -2.242  6.106   1.00 0.00 62  A 1 
ATOM 965  C CB   . ASP A 1 62  ? -17.560 -5.124  6.083   1.00 0.00 62  A 1 
ATOM 966  C CG   . ASP A 1 62  ? -18.762 -5.896  6.590   1.00 0.00 62  A 1 
ATOM 967  O OD1  . ASP A 1 62  ? -19.704 -5.258  7.105   1.00 0.00 62  A 1 
ATOM 968  O OD2  . ASP A 1 62  ? -18.760 -7.140  6.474   1.00 0.00 62  A 1 
ATOM 969  H H    . ASP A 1 62  ? -15.914 -4.032  4.183   1.00 0.00 62  A 1 
ATOM 970  H HA   . ASP A 1 62  ? -18.795 -4.611  4.411   1.00 0.00 62  A 1 
ATOM 971  H HB2  . ASP A 1 62  ? -16.797 -5.831  5.794   1.00 0.00 62  A 1 
ATOM 972  H HB3  . ASP A 1 62  ? -17.186 -4.506  6.887   1.00 0.00 62  A 1 
ATOM 973  N N    . ASP A 1 63  ? -19.256 -2.223  4.892   1.00 0.00 63  A 1 
ATOM 974  C CA   . ASP A 1 63  ? -19.618 -0.852  5.254   1.00 0.00 63  A 1 
ATOM 975  C C    . ASP A 1 63  ? -19.997 -0.726  6.734   1.00 0.00 63  A 1 
ATOM 976  O O    . ASP A 1 63  ? -20.999 -0.094  7.068   1.00 0.00 63  A 1 
ATOM 977  C CB   . ASP A 1 63  ? -20.777 -0.369  4.379   1.00 0.00 63  A 1 
ATOM 978  C CG   . ASP A 1 63  ? -20.542 -0.643  2.907   1.00 0.00 63  A 1 
ATOM 979  O OD1  . ASP A 1 63  ? -20.757 -1.796  2.476   1.00 0.00 63  A 1 
ATOM 980  O OD2  . ASP A 1 63  ? -20.144 0.295   2.184   1.00 0.00 63  A 1 
ATOM 981  H H    . ASP A 1 63  ? -19.843 -2.725  4.289   1.00 0.00 63  A 1 
ATOM 982  H HA   . ASP A 1 63  ? -18.759 -0.226  5.065   1.00 0.00 63  A 1 
ATOM 983  H HB2  . ASP A 1 63  ? -21.682 -0.874  4.680   1.00 0.00 63  A 1 
ATOM 984  H HB3  . ASP A 1 63  ? -20.902 0.695   4.514   1.00 0.00 63  A 1 
ATOM 985  N N    . GLU A 1 64  ? -19.192 -1.311  7.616   1.00 0.00 64  A 1 
ATOM 986  C CA   . GLU A 1 64  ? -19.438 -1.250  9.047   1.00 0.00 64  A 1 
ATOM 987  C C    . GLU A 1 64  ? -18.136 -1.490  9.792   1.00 0.00 64  A 1 
ATOM 988  O O    . GLU A 1 64  ? -18.129 -1.986  10.918  1.00 0.00 64  A 1 
ATOM 989  C CB   . GLU A 1 64  ? -20.476 -2.296  9.459   1.00 0.00 64  A 1 
ATOM 990  C CG   . GLU A 1 64  ? -21.872 -2.002  8.939   1.00 0.00 64  A 1 
ATOM 991  C CD   . GLU A 1 64  ? -22.168 -2.705  7.629   1.00 0.00 64  A 1 
ATOM 992  O OE1  . GLU A 1 64  ? -21.212 -3.173  6.975   1.00 0.00 64  A 1 
ATOM 993  O OE2  . GLU A 1 64  ? -23.357 -2.789  7.255   1.00 0.00 64  A 1 
ATOM 994  H H    . GLU A 1 64  ? -18.398 -1.789  7.304   1.00 0.00 64  A 1 
ATOM 995  H HA   . GLU A 1 64  ? -19.807 -0.263  9.286   1.00 0.00 64  A 1 
ATOM 996  H HB2  . GLU A 1 64  ? -20.169 -3.259  9.079   1.00 0.00 64  A 1 
ATOM 997  H HB3  . GLU A 1 64  ? -20.518 -2.340  10.537  1.00 0.00 64  A 1 
ATOM 998  H HG2  . GLU A 1 64  ? -22.592 -2.328  9.675   1.00 0.00 64  A 1 
ATOM 999  H HG3  . GLU A 1 64  ? -21.968 -0.938  8.790   1.00 0.00 64  A 1 
ATOM 1000 N N    . ASP A 1 65  ? -17.030 -1.152  9.137   1.00 0.00 65  A 1 
ATOM 1001 C CA   . ASP A 1 65  ? -15.716 -1.347  9.713   1.00 0.00 65  A 1 
ATOM 1002 C C    . ASP A 1 65  ? -15.234 -0.092  10.435  1.00 0.00 65  A 1 
ATOM 1003 O O    . ASP A 1 65  ? -15.996 0.853   10.636  1.00 0.00 65  A 1 
ATOM 1004 C CB   . ASP A 1 65  ? -14.720 -1.740  8.621   1.00 0.00 65  A 1 
ATOM 1005 C CG   . ASP A 1 65  ? -13.819 -2.884  9.043   1.00 0.00 65  A 1 
ATOM 1006 O OD1  . ASP A 1 65  ? -13.225 -2.798  10.138  1.00 0.00 65  A 1 
ATOM 1007 O OD2  . ASP A 1 65  ? -13.708 -3.865  8.279   1.00 0.00 65  A 1 
ATOM 1008 H H    . ASP A 1 65  ? -17.102 -0.774  8.236   1.00 0.00 65  A 1 
ATOM 1009 H HA   . ASP A 1 65  ? -15.794 -2.154  10.419  1.00 0.00 65  A 1 
ATOM 1010 H HB2  . ASP A 1 65  ? -15.267 -2.043  7.740   1.00 0.00 65  A 1 
ATOM 1011 H HB3  . ASP A 1 65  ? -14.102 -0.887  8.381   1.00 0.00 65  A 1 
ATOM 1012 N N    . MET A 1 66  ? -13.962 -0.092  10.816  1.00 0.00 66  A 1 
ATOM 1013 C CA   . MET A 1 66  ? -13.369 1.044   11.511  1.00 0.00 66  A 1 
ATOM 1014 C C    . MET A 1 66  ? -12.053 1.447   10.854  1.00 0.00 66  A 1 
ATOM 1015 O O    . MET A 1 66  ? -11.904 2.571   10.375  1.00 0.00 66  A 1 
ATOM 1016 C CB   . MET A 1 66  ? -13.133 0.706   12.984  1.00 0.00 66  A 1 
ATOM 1017 C CG   . MET A 1 66  ? -14.337 0.076   13.666  1.00 0.00 66  A 1 
ATOM 1018 S SD   . MET A 1 66  ? -15.236 1.243   14.708  1.00 0.00 66  A 1 
ATOM 1019 C CE   . MET A 1 66  ? -16.293 2.033   13.497  1.00 0.00 66  A 1 
ATOM 1020 H H    . MET A 1 66  ? -13.406 -0.876  10.623  1.00 0.00 66  A 1 
ATOM 1021 H HA   . MET A 1 66  ? -14.060 1.871   11.445  1.00 0.00 66  A 1 
ATOM 1022 H HB2  . MET A 1 66  ? -12.306 0.015   13.054  1.00 0.00 66  A 1 
ATOM 1023 H HB3  . MET A 1 66  ? -12.880 1.612   13.513  1.00 0.00 66  A 1 
ATOM 1024 H HG2  . MET A 1 66  ? -15.009 -0.298  12.909  1.00 0.00 66  A 1 
ATOM 1025 H HG3  . MET A 1 66  ? -13.997 -0.745  14.281  1.00 0.00 66  A 1 
ATOM 1026 H HE1  . MET A 1 66  ? -16.563 3.019   13.844  1.00 0.00 66  A 1 
ATOM 1027 H HE2  . MET A 1 66  ? -17.187 1.442   13.359  1.00 0.00 66  A 1 
ATOM 1028 H HE3  . MET A 1 66  ? -15.766 2.113   12.557  1.00 0.00 66  A 1 
ATOM 1029 N N    . THR A 1 67  ? -11.102 0.519   10.835  1.00 0.00 67  A 1 
ATOM 1030 C CA   . THR A 1 67  ? -9.796  0.772   10.236  1.00 0.00 67  A 1 
ATOM 1031 C C    . THR A 1 67  ? -9.803  0.476   8.736   1.00 0.00 67  A 1 
ATOM 1032 O O    . THR A 1 67  ? -8.835  0.773   8.035   1.00 0.00 67  A 1 
ATOM 1033 C CB   . THR A 1 67  ? -8.725  -0.073  10.928  1.00 0.00 67  A 1 
ATOM 1034 O OG1  . THR A 1 67  ? -7.475  0.073   10.279  1.00 0.00 67  A 1 
ATOM 1035 C CG2  . THR A 1 67  ? -9.056  -1.550  10.960  1.00 0.00 67  A 1 
ATOM 1036 H H    . THR A 1 67  ? -11.283 -0.359  11.232  1.00 0.00 67  A 1 
ATOM 1037 H HA   . THR A 1 67  ? -9.564  1.816   10.382  1.00 0.00 67  A 1 
ATOM 1038 H HB   . THR A 1 67  ? -8.619  0.264   11.949  1.00 0.00 67  A 1 
ATOM 1039 H HG1  . THR A 1 67  ? -6.801  0.288   10.928  1.00 0.00 67  A 1 
ATOM 1040 H HG21 . THR A 1 67  ? -9.092  -1.888  11.985  1.00 0.00 67  A 1 
ATOM 1041 H HG22 . THR A 1 67  ? -8.295  -2.101  10.427  1.00 0.00 67  A 1 
ATOM 1042 H HG23 . THR A 1 67  ? -10.015 -1.715  10.493  1.00 0.00 67  A 1 
ATOM 1043 N N    . LEU A 1 68  ? -10.894 -0.111  8.245   1.00 0.00 68  A 1 
ATOM 1044 C CA   . LEU A 1 68  ? -11.012 -0.443  6.827   1.00 0.00 68  A 1 
ATOM 1045 C C    . LEU A 1 68  ? -9.849  -1.326  6.381   1.00 0.00 68  A 1 
ATOM 1046 O O    . LEU A 1 68  ? -8.867  -0.840  5.820   1.00 0.00 68  A 1 
ATOM 1047 C CB   . LEU A 1 68  ? -11.054 0.832   5.978   1.00 0.00 68  A 1 
ATOM 1048 C CG   . LEU A 1 68  ? -11.775 2.022   6.620   1.00 0.00 68  A 1 
ATOM 1049 C CD1  . LEU A 1 68  ? -10.784 2.919   7.347   1.00 0.00 68  A 1 
ATOM 1050 C CD2  . LEU A 1 68  ? -12.538 2.813   5.567   1.00 0.00 68  A 1 
ATOM 1051 H H    . LEU A 1 68  ? -11.635 -0.327  8.847   1.00 0.00 68  A 1 
ATOM 1052 H HA   . LEU A 1 68  ? -11.934 -0.987  6.690   1.00 0.00 68  A 1 
ATOM 1053 H HB2  . LEU A 1 68  ? -10.039 1.128   5.762   1.00 0.00 68  A 1 
ATOM 1054 H HB3  . LEU A 1 68  ? -11.549 0.602   5.046   1.00 0.00 68  A 1 
ATOM 1055 H HG   . LEU A 1 68  ? -12.487 1.655   7.345   1.00 0.00 68  A 1 
ATOM 1056 H HD11 . LEU A 1 68  ? -10.834 2.724   8.408   1.00 0.00 68  A 1 
ATOM 1057 H HD12 . LEU A 1 68  ? -11.027 3.954   7.159   1.00 0.00 68  A 1 
ATOM 1058 H HD13 . LEU A 1 68  ? -9.785  2.714   6.991   1.00 0.00 68  A 1 
ATOM 1059 H HD21 . LEU A 1 68  ? -12.727 2.183   4.710   1.00 0.00 68  A 1 
ATOM 1060 H HD22 . LEU A 1 68  ? -11.951 3.667   5.263   1.00 0.00 68  A 1 
ATOM 1061 H HD23 . LEU A 1 68  ? -13.477 3.150   5.980   1.00 0.00 68  A 1 
ATOM 1062 N N    . THR A 1 69  ? -9.964  -2.625  6.641   1.00 0.00 69  A 1 
ATOM 1063 C CA   . THR A 1 69  ? -8.918  -3.574  6.274   1.00 0.00 69  A 1 
ATOM 1064 C C    . THR A 1 69  ? -9.240  -4.274  4.956   1.00 0.00 69  A 1 
ATOM 1065 O O    . THR A 1 69  ? -8.547  -4.083  3.957   1.00 0.00 69  A 1 
ATOM 1066 C CB   . THR A 1 69  ? -8.733  -4.613  7.381   1.00 0.00 69  A 1 
ATOM 1067 O OG1  . THR A 1 69  ? -8.706  -3.990  8.653   1.00 0.00 69  A 1 
ATOM 1068 C CG2  . THR A 1 69  ? -7.461  -5.420  7.237   1.00 0.00 69  A 1 
ATOM 1069 H H    . THR A 1 69  ? -10.768 -2.953  7.096   1.00 0.00 69  A 1 
ATOM 1070 H HA   . THR A 1 69  ? -7.999  -3.021  6.157   1.00 0.00 69  A 1 
ATOM 1071 H HB   . THR A 1 69  ? -9.566  -5.301  7.358   1.00 0.00 69  A 1 
ATOM 1072 H HG1  . THR A 1 69  ? -9.600  -3.921  8.995   1.00 0.00 69  A 1 
ATOM 1073 H HG21 . THR A 1 69  ? -7.237  -5.908  8.174   1.00 0.00 69  A 1 
ATOM 1074 H HG22 . THR A 1 69  ? -6.647  -4.763  6.968   1.00 0.00 69  A 1 
ATOM 1075 H HG23 . THR A 1 69  ? -7.593  -6.165  6.466   1.00 0.00 69  A 1 
ATOM 1076 N N    . ARG A 1 70  ? -10.288 -5.090  4.963   1.00 0.00 70  A 1 
ATOM 1077 C CA   . ARG A 1 70  ? -10.693 -5.825  3.769   1.00 0.00 70  A 1 
ATOM 1078 C C    . ARG A 1 70  ? -11.212 -4.881  2.688   1.00 0.00 70  A 1 
ATOM 1079 O O    . ARG A 1 70  ? -12.393 -4.533  2.670   1.00 0.00 70  A 1 
ATOM 1080 C CB   . ARG A 1 70  ? -11.769 -6.854  4.121   1.00 0.00 70  A 1 
ATOM 1081 C CG   . ARG A 1 70  ? -11.387 -7.763  5.278   1.00 0.00 70  A 1 
ATOM 1082 C CD   . ARG A 1 70  ? -12.100 -7.366  6.560   1.00 0.00 70  A 1 
ATOM 1083 N NE   . ARG A 1 70  ? -12.470 -8.529  7.364   1.00 0.00 70  A 1 
ATOM 1084 C CZ   . ARG A 1 70  ? -11.621 -9.189  8.148   1.00 0.00 70  A 1 
ATOM 1085 N NH1  . ARG A 1 70  ? -10.353 -8.807  8.235   1.00 0.00 70  A 1 
ATOM 1086 N NH2  . ARG A 1 70  ? -12.041 -10.235 8.846   1.00 0.00 70  A 1 
ATOM 1087 H H    . ARG A 1 70  ? -10.798 -5.207  5.792   1.00 0.00 70  A 1 
ATOM 1088 H HA   . ARG A 1 70  ? -9.825  -6.343  3.390   1.00 0.00 70  A 1 
ATOM 1089 H HB2  . ARG A 1 70  ? -12.677 -6.332  4.385   1.00 0.00 70  A 1 
ATOM 1090 H HB3  . ARG A 1 70  ? -11.958 -7.470  3.254   1.00 0.00 70  A 1 
ATOM 1091 H HG2  . ARG A 1 70  ? -11.655 -8.779  5.029   1.00 0.00 70  A 1 
ATOM 1092 H HG3  . ARG A 1 70  ? -10.320 -7.699  5.435   1.00 0.00 70  A 1 
ATOM 1093 H HD2  . ARG A 1 70  ? -11.446 -6.734  7.140   1.00 0.00 70  A 1 
ATOM 1094 H HD3  . ARG A 1 70  ? -12.995 -6.818  6.304   1.00 0.00 70  A 1 
ATOM 1095 H HE   . ARG A 1 70  ? -13.401 -8.833  7.318   1.00 0.00 70  A 1 
ATOM 1096 H HH11 . ARG A 1 70  ? -10.030 -8.019  7.710   1.00 0.00 70  A 1 
ATOM 1097 H HH12 . ARG A 1 70  ? -9.720  -9.307  8.825   1.00 0.00 70  A 1 
ATOM 1098 H HH21 . ARG A 1 70  ? -12.995 -10.528 8.784   1.00 0.00 70  A 1 
ATOM 1099 H HH22 . ARG A 1 70  ? -11.403 -10.731 9.435   1.00 0.00 70  A 1 
ATOM 1100 N N    . TRP A 1 71  ? -10.324 -4.472  1.786   1.00 0.00 71  A 1 
ATOM 1101 C CA   . TRP A 1 71  ? -10.698 -3.573  0.699   1.00 0.00 71  A 1 
ATOM 1102 C C    . TRP A 1 71  ? -11.133 -4.356  -0.534  1.00 0.00 71  A 1 
ATOM 1103 O O    . TRP A 1 71  ? -10.943 -5.569  -0.613  1.00 0.00 71  A 1 
ATOM 1104 C CB   . TRP A 1 71  ? -9.530  -2.652  0.335   1.00 0.00 71  A 1 
ATOM 1105 C CG   . TRP A 1 71  ? -9.321  -1.539  1.316   1.00 0.00 71  A 1 
ATOM 1106 C CD1  . TRP A 1 71  ? -8.502  -1.551  2.408   1.00 0.00 71  A 1 
ATOM 1107 C CD2  . TRP A 1 71  ? -9.942  -0.250  1.293   1.00 0.00 71  A 1 
ATOM 1108 N NE1  . TRP A 1 71  ? -8.577  -0.348  3.066   1.00 0.00 71  A 1 
ATOM 1109 C CE2  . TRP A 1 71  ? -9.454  0.468   2.401   1.00 0.00 71  A 1 
ATOM 1110 C CE3  . TRP A 1 71  ? -10.862 0.369   0.442   1.00 0.00 71  A 1 
ATOM 1111 C CZ2  . TRP A 1 71  ? -9.857  1.771   2.679   1.00 0.00 71  A 1 
ATOM 1112 C CZ3  . TRP A 1 71  ? -11.261 1.662   0.720   1.00 0.00 71  A 1 
ATOM 1113 C CH2  . TRP A 1 71  ? -10.758 2.351   1.830   1.00 0.00 71  A 1 
ATOM 1114 H H    . TRP A 1 71  ? -9.398  -4.786  1.850   1.00 0.00 71  A 1 
ATOM 1115 H HA   . TRP A 1 71  ? -11.527 -2.970  1.039   1.00 0.00 71  A 1 
ATOM 1116 H HB2  . TRP A 1 71  ? -8.622  -3.231  0.289   1.00 0.00 71  A 1 
ATOM 1117 H HB3  . TRP A 1 71  ? -9.718  -2.212  -0.634  1.00 0.00 71  A 1 
ATOM 1118 H HD1  . TRP A 1 71  ? -7.890  -2.391  2.700   1.00 0.00 71  A 1 
ATOM 1119 H HE1  . TRP A 1 71  ? -8.083  -0.112  3.879   1.00 0.00 71  A 1 
ATOM 1120 H HE3  . TRP A 1 71  ? -11.260 -0.147  -0.419  1.00 0.00 71  A 1 
ATOM 1121 H HZ2  . TRP A 1 71  ? -9.478  2.316   3.531   1.00 0.00 71  A 1 
ATOM 1122 H HZ3  . TRP A 1 71  ? -11.972 2.156   0.074   1.00 0.00 71  A 1 
ATOM 1123 H HH2  . TRP A 1 71  ? -11.098 3.360   2.009   1.00 0.00 71  A 1 
ATOM 1124 N N    . THR A 1 72  ? -11.702 -3.645  -1.501  1.00 0.00 72  A 1 
ATOM 1125 C CA   . THR A 1 72  ? -12.155 -4.253  -2.746  1.00 0.00 72  A 1 
ATOM 1126 C C    . THR A 1 72  ? -11.723 -3.390  -3.925  1.00 0.00 72  A 1 
ATOM 1127 O O    . THR A 1 72  ? -12.011 -2.195  -3.963  1.00 0.00 72  A 1 
ATOM 1128 C CB   . THR A 1 72  ? -13.676 -4.421  -2.740  1.00 0.00 72  A 1 
ATOM 1129 O OG1  . THR A 1 72  ? -14.186 -4.338  -1.421  1.00 0.00 72  A 1 
ATOM 1130 C CG2  . THR A 1 72  ? -14.133 -5.740  -3.326  1.00 0.00 72  A 1 
ATOM 1131 H H    . THR A 1 72  ? -11.812 -2.679  -1.377  1.00 0.00 72  A 1 
ATOM 1132 H HA   . THR A 1 72  ? -11.689 -5.224  -2.832  1.00 0.00 72  A 1 
ATOM 1133 H HB   . THR A 1 72  ? -14.119 -3.628  -3.326  1.00 0.00 72  A 1 
ATOM 1134 H HG1  . THR A 1 72  ? -14.888 -3.684  -1.390  1.00 0.00 72  A 1 
ATOM 1135 H HG21 . THR A 1 72  ? -14.394 -5.601  -4.365  1.00 0.00 72  A 1 
ATOM 1136 H HG22 . THR A 1 72  ? -14.995 -6.096  -2.782  1.00 0.00 72  A 1 
ATOM 1137 H HG23 . THR A 1 72  ? -13.335 -6.463  -3.249  1.00 0.00 72  A 1 
ATOM 1138 N N    . GLY A 1 73  ? -11.009 -3.990  -4.872  1.00 0.00 73  A 1 
ATOM 1139 C CA   . GLY A 1 73  ? -10.529 -3.241  -6.015  1.00 0.00 73  A 1 
ATOM 1140 C C    . GLY A 1 73  ? -11.026 -3.769  -7.344  1.00 0.00 73  A 1 
ATOM 1141 O O    . GLY A 1 73  ? -10.694 -4.884  -7.747  1.00 0.00 73  A 1 
ATOM 1142 H H    . GLY A 1 73  ? -10.791 -4.939  -4.786  1.00 0.00 73  A 1 
ATOM 1143 H HA2  . GLY A 1 73  ? -10.846 -2.214  -5.913  1.00 0.00 73  A 1 
ATOM 1144 H HA3  . GLY A 1 73  ? -9.449  -3.270  -6.015  1.00 0.00 73  A 1 
ATOM 1145 N N    . MET A 1 74  ? -11.806 -2.949  -8.035  1.00 0.00 74  A 1 
ATOM 1146 C CA   . MET A 1 74  ? -12.332 -3.305  -9.344  1.00 0.00 74  A 1 
ATOM 1147 C C    . MET A 1 74  ? -11.374 -2.830  -10.430 1.00 0.00 74  A 1 
ATOM 1148 O O    . MET A 1 74  ? -10.582 -1.916  -10.205 1.00 0.00 74  A 1 
ATOM 1149 C CB   . MET A 1 74  ? -13.713 -2.683  -9.551  1.00 0.00 74  A 1 
ATOM 1150 C CG   . MET A 1 74  ? -14.824 -3.710  -9.653  1.00 0.00 74  A 1 
ATOM 1151 S SD   . MET A 1 74  ? -16.391 -2.990  -10.179 1.00 0.00 74  A 1 
ATOM 1152 C CE   . MET A 1 74  ? -15.980 -2.466  -11.841 1.00 0.00 74  A 1 
ATOM 1153 H H    . MET A 1 74  ? -12.017 -2.073  -7.661  1.00 0.00 74  A 1 
ATOM 1154 H HA   . MET A 1 74  ? -12.414 -4.381  -9.391  1.00 0.00 74  A 1 
ATOM 1155 H HB2  . MET A 1 74  ? -13.930 -2.031  -8.719  1.00 0.00 74  A 1 
ATOM 1156 H HB3  . MET A 1 74  ? -13.704 -2.102  -10.461 1.00 0.00 74  A 1 
ATOM 1157 H HG2  . MET A 1 74  ? -14.533 -4.466  -10.369 1.00 0.00 74  A 1 
ATOM 1158 H HG3  . MET A 1 74  ? -14.957 -4.166  -8.683  1.00 0.00 74  A 1 
ATOM 1159 H HE1  . MET A 1 74  ? -15.735 -3.330  -12.442 1.00 0.00 74  A 1 
ATOM 1160 H HE2  . MET A 1 74  ? -15.132 -1.798  -11.809 1.00 0.00 74  A 1 
ATOM 1161 H HE3  . MET A 1 74  ? -16.825 -1.953  -12.276 1.00 0.00 74  A 1 
ATOM 1162 N N    . ILE A 1 75  ? -11.439 -3.449  -11.601 1.00 0.00 75  A 1 
ATOM 1163 C CA   . ILE A 1 75  ? -10.561 -3.068  -12.699 1.00 0.00 75  A 1 
ATOM 1164 C C    . ILE A 1 75  ? -11.187 -3.375  -14.056 1.00 0.00 75  A 1 
ATOM 1165 O O    . ILE A 1 75  ? -11.835 -4.404  -14.232 1.00 0.00 75  A 1 
ATOM 1166 C CB   . ILE A 1 75  ? -9.201  -3.786  -12.596 1.00 0.00 75  A 1 
ATOM 1167 C CG1  . ILE A 1 75  ? -8.579  -3.564  -11.215 1.00 0.00 75  A 1 
ATOM 1168 C CG2  . ILE A 1 75  ? -8.263  -3.301  -13.688 1.00 0.00 75  A 1 
ATOM 1169 C CD1  . ILE A 1 75  ? -7.186  -4.140  -11.077 1.00 0.00 75  A 1 
ATOM 1170 H H    . ILE A 1 75  ? -12.085 -4.175  -11.729 1.00 0.00 75  A 1 
ATOM 1171 H HA   . ILE A 1 75  ? -10.386 -2.005  -12.629 1.00 0.00 75  A 1 
ATOM 1172 H HB   . ILE A 1 75  ? -9.365  -4.841  -12.742 1.00 0.00 75  A 1 
ATOM 1173 H HG12 . ILE A 1 75  ? -8.518  -2.503  -11.021 1.00 0.00 75  A 1 
ATOM 1174 H HG13 . ILE A 1 75  ? -9.205  -4.027  -10.467 1.00 0.00 75  A 1 
ATOM 1175 H HG21 . ILE A 1 75  ? -8.762  -3.362  -14.643 1.00 0.00 75  A 1 
ATOM 1176 H HG22 . ILE A 1 75  ? -7.380  -3.922  -13.703 1.00 0.00 75  A 1 
ATOM 1177 H HG23 . ILE A 1 75  ? -7.982  -2.276  -13.490 1.00 0.00 75  A 1 
ATOM 1178 H HD11 . ILE A 1 75  ? -6.458  -3.396  -11.366 1.00 0.00 75  A 1 
ATOM 1179 H HD12 . ILE A 1 75  ? -7.090  -5.005  -11.717 1.00 0.00 75  A 1 
ATOM 1180 H HD13 . ILE A 1 75  ? -7.015  -4.431  -10.052 1.00 0.00 75  A 1 
ATOM 1181 N N    . ILE A 1 76  ? -10.978 -2.475  -15.014 1.00 0.00 76  A 1 
ATOM 1182 C CA   . ILE A 1 76  ? -11.508 -2.648  -16.363 1.00 0.00 76  A 1 
ATOM 1183 C C    . ILE A 1 76  ? -10.376 -2.844  -17.367 1.00 0.00 76  A 1 
ATOM 1184 O O    . ILE A 1 76  ? -9.276  -2.322  -17.186 1.00 0.00 76  A 1 
ATOM 1185 C CB   . ILE A 1 76  ? -12.365 -1.445  -16.805 1.00 0.00 76  A 1 
ATOM 1186 C CG1  . ILE A 1 76  ? -13.480 -1.188  -15.787 1.00 0.00 76  A 1 
ATOM 1187 C CG2  . ILE A 1 76  ? -12.945 -1.693  -18.195 1.00 0.00 76  A 1 
ATOM 1188 C CD1  . ILE A 1 76  ? -14.525 -0.202  -16.265 1.00 0.00 76  A 1 
ATOM 1189 H H    . ILE A 1 76  ? -10.445 -1.678  -14.811 1.00 0.00 76  A 1 
ATOM 1190 H HA   . ILE A 1 76  ? -12.134 -3.530  -16.365 1.00 0.00 76  A 1 
ATOM 1191 H HB   . ILE A 1 76  ? -11.726 -0.576  -16.858 1.00 0.00 76  A 1 
ATOM 1192 H HG12 . ILE A 1 76  ? -13.981 -2.119  -15.569 1.00 0.00 76  A 1 
ATOM 1193 H HG13 . ILE A 1 76  ? -13.045 -0.797  -14.879 1.00 0.00 76  A 1 
ATOM 1194 H HG21 . ILE A 1 76  ? -13.573 -0.860  -18.476 1.00 0.00 76  A 1 
ATOM 1195 H HG22 . ILE A 1 76  ? -13.533 -2.599  -18.185 1.00 0.00 76  A 1 
ATOM 1196 H HG23 . ILE A 1 76  ? -12.141 -1.795  -18.909 1.00 0.00 76  A 1 
ATOM 1197 H HD11 . ILE A 1 76  ? -15.020 -0.599  -17.139 1.00 0.00 76  A 1 
ATOM 1198 H HD12 . ILE A 1 76  ? -14.050 0.734   -16.515 1.00 0.00 76  A 1 
ATOM 1199 H HD13 . ILE A 1 76  ? -15.252 -0.040  -15.482 1.00 0.00 76  A 1 
ATOM 1200 N N    . GLY A 1 77  ? -10.652 -3.602  -18.421 1.00 0.00 77  A 1 
ATOM 1201 C CA   . GLY A 1 77  ? -9.644  -3.858  -19.433 1.00 0.00 77  A 1 
ATOM 1202 C C    . GLY A 1 77  ? -9.479  -2.703  -20.408 1.00 0.00 77  A 1 
ATOM 1203 O O    . GLY A 1 77  ? -10.465 -2.096  -20.826 1.00 0.00 77  A 1 
ATOM 1204 H H    . GLY A 1 77  ? -11.546 -3.995  -18.510 1.00 0.00 77  A 1 
ATOM 1205 H HA2  . GLY A 1 77  ? -8.700  -4.041  -18.944 1.00 0.00 77  A 1 
ATOM 1206 H HA3  . GLY A 1 77  ? -9.927  -4.740  -19.986 1.00 0.00 77  A 1 
ATOM 1207 N N    . PRO A 1 78  ? -8.231  -2.378  -20.795 1.00 0.00 78  A 1 
ATOM 1208 C CA   . PRO A 1 78  ? -7.946  -1.293  -21.730 1.00 0.00 78  A 1 
ATOM 1209 C C    . PRO A 1 78  ? -7.989  -1.761  -23.185 1.00 0.00 78  A 1 
ATOM 1210 O O    . PRO A 1 78  ? -7.331  -2.734  -23.547 1.00 0.00 78  A 1 
ATOM 1211 C CB   . PRO A 1 78  ? -6.527  -0.896  -21.340 1.00 0.00 78  A 1 
ATOM 1212 C CG   . PRO A 1 78  ? -5.889  -2.175  -20.910 1.00 0.00 78  A 1 
ATOM 1213 C CD   . PRO A 1 78  ? -6.992  -3.046  -20.353 1.00 0.00 78  A 1 
ATOM 1214 H HA   . PRO A 1 78  ? -8.613  -0.457  -21.590 1.00 0.00 78  A 1 
ATOM 1215 H HB2  . PRO A 1 78  ? -6.022  -0.467  -22.194 1.00 0.00 78  A 1 
ATOM 1216 H HB3  . PRO A 1 78  ? -6.558  -0.179  -20.534 1.00 0.00 78  A 1 
ATOM 1217 H HG2  . PRO A 1 78  ? -5.428  -2.656  -21.759 1.00 0.00 78  A 1 
ATOM 1218 H HG3  . PRO A 1 78  ? -5.152  -1.976  -20.147 1.00 0.00 78  A 1 
ATOM 1219 H HD2  . PRO A 1 78  ? -6.926  -4.043  -20.763 1.00 0.00 78  A 1 
ATOM 1220 H HD3  . PRO A 1 78  ? -6.937  -3.079  -19.274 1.00 0.00 78  A 1 
ATOM 1221 N N    . PRO A 1 79  ? -8.767  -1.076  -24.043 1.00 0.00 79  A 1 
ATOM 1222 C CA   . PRO A 1 79  ? -8.890  -1.439  -25.460 1.00 0.00 79  A 1 
ATOM 1223 C C    . PRO A 1 79  ? -7.541  -1.689  -26.131 1.00 0.00 79  A 1 
ATOM 1224 O O    . PRO A 1 79  ? -6.572  -0.971  -25.887 1.00 0.00 79  A 1 
ATOM 1225 C CB   . PRO A 1 79  ? -9.573  -0.219  -26.075 1.00 0.00 79  A 1 
ATOM 1226 C CG   . PRO A 1 79  ? -10.372 0.366   -24.963 1.00 0.00 79  A 1 
ATOM 1227 C CD   . PRO A 1 79  ? -9.591  0.102   -23.703 1.00 0.00 79  A 1 
ATOM 1228 H HA   . PRO A 1 79  ? -9.518  -2.309  -25.590 1.00 0.00 79  A 1 
ATOM 1229 H HB2  . PRO A 1 79  ? -8.826  0.474   -26.434 1.00 0.00 79  A 1 
ATOM 1230 H HB3  . PRO A 1 79  ? -10.206 -0.530  -26.893 1.00 0.00 79  A 1 
ATOM 1231 H HG2  . PRO A 1 79  ? -10.489 1.428   -25.115 1.00 0.00 79  A 1 
ATOM 1232 H HG3  . PRO A 1 79  ? -11.338 -0.116  -24.912 1.00 0.00 79  A 1 
ATOM 1233 H HD2  . PRO A 1 79  ? -8.968  0.950   -23.461 1.00 0.00 79  A 1 
ATOM 1234 H HD3  . PRO A 1 79  ? -10.260 -0.121  -22.885 1.00 0.00 79  A 1 
ATOM 1235 N N    . ARG A 1 80  ? -7.499  -2.715  -26.983 1.00 0.00 80  A 1 
ATOM 1236 C CA   . ARG A 1 80  ? -6.284  -3.084  -27.714 1.00 0.00 80  A 1 
ATOM 1237 C C    . ARG A 1 80  ? -5.329  -3.885  -26.835 1.00 0.00 80  A 1 
ATOM 1238 O O    . ARG A 1 80  ? -4.115  -3.690  -26.885 1.00 0.00 80  A 1 
ATOM 1239 C CB   . ARG A 1 80  ? -5.570  -1.843  -28.262 1.00 0.00 80  A 1 
ATOM 1240 C CG   . ARG A 1 80  ? -6.492  -0.882  -28.998 1.00 0.00 80  A 1 
ATOM 1241 C CD   . ARG A 1 80  ? -5.867  -0.395  -30.297 1.00 0.00 80  A 1 
ATOM 1242 N NE   . ARG A 1 80  ? -6.763  0.486   -31.042 1.00 0.00 80  A 1 
ATOM 1243 C CZ   . ARG A 1 80  ? -6.935  1.776   -30.764 1.00 0.00 80  A 1 
ATOM 1244 N NH1  . ARG A 1 80  ? -6.282  2.338   -29.754 1.00 0.00 80  A 1 
ATOM 1245 N NH2  . ARG A 1 80  ? -7.763  2.507   -31.498 1.00 0.00 80  A 1 
ATOM 1246 H H    . ARG A 1 80  ? -8.312  -3.241  -27.125 1.00 0.00 80  A 1 
ATOM 1247 H HA   . ARG A 1 80  ? -6.583  -3.705  -28.545 1.00 0.00 80  A 1 
ATOM 1248 H HB2  . ARG A 1 80  ? -5.112  -1.311  -27.442 1.00 0.00 80  A 1 
ATOM 1249 H HB3  . ARG A 1 80  ? -4.798  -2.161  -28.947 1.00 0.00 80  A 1 
ATOM 1250 H HG2  . ARG A 1 80  ? -7.418  -1.389  -29.224 1.00 0.00 80  A 1 
ATOM 1251 H HG3  . ARG A 1 80  ? -6.690  -0.031  -28.363 1.00 0.00 80  A 1 
ATOM 1252 H HD2  . ARG A 1 80  ? -4.960  0.143   -30.065 1.00 0.00 80  A 1 
ATOM 1253 H HD3  . ARG A 1 80  ? -5.628  -1.252  -30.909 1.00 0.00 80  A 1 
ATOM 1254 H HE   . ARG A 1 80  ? -7.260  0.096   -31.791 1.00 0.00 80  A 1 
ATOM 1255 H HH11 . ARG A 1 80  ? -5.657  1.793   -29.196 1.00 0.00 80  A 1 
ATOM 1256 H HH12 . ARG A 1 80  ? -6.416  3.308   -29.551 1.00 0.00 80  A 1 
ATOM 1257 H HH21 . ARG A 1 80  ? -8.258  2.089   -32.259 1.00 0.00 80  A 1 
ATOM 1258 H HH22 . ARG A 1 80  ? -7.893  3.477   -31.289 1.00 0.00 80  A 1 
ATOM 1259 N N    . THR A 1 81  ? -5.884  -4.792  -26.036 1.00 0.00 81  A 1 
ATOM 1260 C CA   . THR A 1 81  ? -5.079  -5.628  -25.151 1.00 0.00 81  A 1 
ATOM 1261 C C    . THR A 1 81  ? -5.841  -6.885  -24.746 1.00 0.00 81  A 1 
ATOM 1262 O O    . THR A 1 81  ? -7.070  -6.885  -24.684 1.00 0.00 81  A 1 
ATOM 1263 C CB   . THR A 1 81  ? -4.674  -4.851  -23.894 1.00 0.00 81  A 1 
ATOM 1264 O OG1  . THR A 1 81  ? -5.800  -4.614  -23.069 1.00 0.00 81  A 1 
ATOM 1265 C CG2  . THR A 1 81  ? -4.031  -3.513  -24.187 1.00 0.00 81  A 1 
ATOM 1266 H H    . THR A 1 81  ? -6.858  -4.907  -26.047 1.00 0.00 81  A 1 
ATOM 1267 H HA   . THR A 1 81  ? -4.188  -5.918  -25.687 1.00 0.00 81  A 1 
ATOM 1268 H HB   . THR A 1 81  ? -3.964  -5.442  -23.334 1.00 0.00 81  A 1 
ATOM 1269 H HG1  . THR A 1 81  ? -5.732  -5.145  -22.272 1.00 0.00 81  A 1 
ATOM 1270 H HG21 . THR A 1 81  ? -3.197  -3.653  -24.858 1.00 0.00 81  A 1 
ATOM 1271 H HG22 . THR A 1 81  ? -3.681  -3.073  -23.265 1.00 0.00 81  A 1 
ATOM 1272 H HG23 . THR A 1 81  ? -4.757  -2.858  -24.646 1.00 0.00 81  A 1 
ATOM 1273 N N    . ILE A 1 82  ? -5.106  -7.955  -24.462 1.00 0.00 82  A 1 
ATOM 1274 C CA   . ILE A 1 82  ? -5.712  -9.213  -24.053 1.00 0.00 82  A 1 
ATOM 1275 C C    . ILE A 1 82  ? -6.761  -8.990  -22.961 1.00 0.00 82  A 1 
ATOM 1276 O O    . ILE A 1 82  ? -7.816  -9.624  -22.956 1.00 0.00 82  A 1 
ATOM 1277 C CB   . ILE A 1 82  ? -4.630  -10.201 -23.554 1.00 0.00 82  A 1 
ATOM 1278 C CG1  . ILE A 1 82  ? -5.008  -11.630 -23.912 1.00 0.00 82  A 1 
ATOM 1279 C CG2  . ILE A 1 82  ? -4.395  -10.076 -22.056 1.00 0.00 82  A 1 
ATOM 1280 C CD1  . ILE A 1 82  ? -4.274  -12.135 -25.127 1.00 0.00 82  A 1 
ATOM 1281 H H    . ILE A 1 82  ? -4.129  -7.897  -24.526 1.00 0.00 82  A 1 
ATOM 1282 H HA   . ILE A 1 82  ? -6.194  -9.647  -24.917 1.00 0.00 82  A 1 
ATOM 1283 H HB   . ILE A 1 82  ? -3.704  -9.956  -24.051 1.00 0.00 82  A 1 
ATOM 1284 H HG12 . ILE A 1 82  ? -4.766  -12.279 -23.083 1.00 0.00 82  A 1 
ATOM 1285 H HG13 . ILE A 1 82  ? -6.067  -11.681 -24.112 1.00 0.00 82  A 1 
ATOM 1286 H HG21 . ILE A 1 82  ? -3.569  -10.712 -21.772 1.00 0.00 82  A 1 
ATOM 1287 H HG22 . ILE A 1 82  ? -5.284  -10.382 -21.526 1.00 0.00 82  A 1 
ATOM 1288 H HG23 . ILE A 1 82  ? -4.162  -9.051  -21.811 1.00 0.00 82  A 1 
ATOM 1289 H HD11 . ILE A 1 82  ? -3.866  -11.293 -25.668 1.00 0.00 82  A 1 
ATOM 1290 H HD12 . ILE A 1 82  ? -4.958  -12.678 -25.762 1.00 0.00 82  A 1 
ATOM 1291 H HD13 . ILE A 1 82  ? -3.472  -12.786 -24.816 1.00 0.00 82  A 1 
ATOM 1292 N N    . TYR A 1 83  ? -6.451  -8.085  -22.038 1.00 0.00 83  A 1 
ATOM 1293 C CA   . TYR A 1 83  ? -7.349  -7.770  -20.932 1.00 0.00 83  A 1 
ATOM 1294 C C    . TYR A 1 83  ? -8.464  -6.811  -21.351 1.00 0.00 83  A 1 
ATOM 1295 O O    . TYR A 1 83  ? -9.498  -6.736  -20.690 1.00 0.00 83  A 1 
ATOM 1296 C CB   . TYR A 1 83  ? -6.557  -7.164  -19.772 1.00 0.00 83  A 1 
ATOM 1297 C CG   . TYR A 1 83  ? -5.819  -8.189  -18.942 1.00 0.00 83  A 1 
ATOM 1298 C CD1  . TYR A 1 83  ? -6.432  -8.803  -17.859 1.00 0.00 83  A 1 
ATOM 1299 C CD2  . TYR A 1 83  ? -4.510  -8.543  -19.243 1.00 0.00 83  A 1 
ATOM 1300 C CE1  . TYR A 1 83  ? -5.761  -9.741  -17.097 1.00 0.00 83  A 1 
ATOM 1301 C CE2  . TYR A 1 83  ? -3.834  -9.481  -18.487 1.00 0.00 83  A 1 
ATOM 1302 C CZ   . TYR A 1 83  ? -4.463  -10.077 -17.416 1.00 0.00 83  A 1 
ATOM 1303 O OH   . TYR A 1 83  ? -3.793  -11.011 -16.661 1.00 0.00 83  A 1 
ATOM 1304 H H    . TYR A 1 83  ? -5.591  -7.619  -22.099 1.00 0.00 83  A 1 
ATOM 1305 H HA   . TYR A 1 83  ? -7.796  -8.694  -20.599 1.00 0.00 83  A 1 
ATOM 1306 H HB2  . TYR A 1 83  ? -5.830  -6.470  -20.166 1.00 0.00 83  A 1 
ATOM 1307 H HB3  . TYR A 1 83  ? -7.236  -6.634  -19.120 1.00 0.00 83  A 1 
ATOM 1308 H HD1  . TYR A 1 83  ? -7.448  -8.538  -17.613 1.00 0.00 83  A 1 
ATOM 1309 H HD2  . TYR A 1 83  ? -4.019  -8.074  -20.083 1.00 0.00 83  A 1 
ATOM 1310 H HE1  . TYR A 1 83  ? -6.254  -10.208 -16.258 1.00 0.00 83  A 1 
ATOM 1311 H HE2  . TYR A 1 83  ? -2.817  -9.742  -18.735 1.00 0.00 83  A 1 
ATOM 1312 H HH   . TYR A 1 83  ? -3.278  -11.580 -17.238 1.00 0.00 83  A 1 
ATOM 1313 N N    . GLU A 1 84  ? -8.246  -6.067  -22.437 1.00 0.00 84  A 1 
ATOM 1314 C CA   . GLU A 1 84  ? -9.226  -5.100  -22.926 1.00 0.00 84  A 1 
ATOM 1315 C C    . GLU A 1 84  ? -10.665 -5.602  -22.790 1.00 0.00 84  A 1 
ATOM 1316 O O    . GLU A 1 84  ? -10.965 -6.761  -23.072 1.00 0.00 84  A 1 
ATOM 1317 C CB   . GLU A 1 84  ? -8.920  -4.737  -24.378 1.00 0.00 84  A 1 
ATOM 1318 C CG   . GLU A 1 84  ? -9.729  -5.522  -25.388 1.00 0.00 84  A 1 
ATOM 1319 C CD   . GLU A 1 84  ? -9.101  -5.543  -26.767 1.00 0.00 84  A 1 
ATOM 1320 O OE1  . GLU A 1 84  ? -7.988  -6.092  -26.904 1.00 0.00 84  A 1 
ATOM 1321 O OE2  . GLU A 1 84  ? -9.722  -5.010  -27.711 1.00 0.00 84  A 1 
ATOM 1322 H H    . GLU A 1 84  ? -7.399  -6.158  -22.919 1.00 0.00 84  A 1 
ATOM 1323 H HA   . GLU A 1 84  ? -9.127  -4.213  -22.333 1.00 0.00 84  A 1 
ATOM 1324 H HB2  . GLU A 1 84  ? -9.128  -3.690  -24.521 1.00 0.00 84  A 1 
ATOM 1325 H HB3  . GLU A 1 84  ? -7.875  -4.914  -24.567 1.00 0.00 84  A 1 
ATOM 1326 H HG2  . GLU A 1 84  ? -9.820  -6.535  -25.034 1.00 0.00 84  A 1 
ATOM 1327 H HG3  . GLU A 1 84  ? -10.707 -5.075  -25.456 1.00 0.00 84  A 1 
ATOM 1328 N N    . ASN A 1 85  ? -11.544 -4.702  -22.363 1.00 0.00 85  A 1 
ATOM 1329 C CA   . ASN A 1 85  ? -12.960 -5.013  -22.188 1.00 0.00 85  A 1 
ATOM 1330 C C    . ASN A 1 85  ? -13.165 -6.216  -21.269 1.00 0.00 85  A 1 
ATOM 1331 O O    . ASN A 1 85  ? -13.958 -7.109  -21.567 1.00 0.00 85  A 1 
ATOM 1332 C CB   . ASN A 1 85  ? -13.612 -5.277  -23.547 1.00 0.00 85  A 1 
ATOM 1333 C CG   . ASN A 1 85  ? -14.989 -4.652  -23.658 1.00 0.00 85  A 1 
ATOM 1334 O OD1  . ASN A 1 85  ? -15.796 -4.730  -22.732 1.00 0.00 85  A 1 
ATOM 1335 N ND2  . ASN A 1 85  ? -15.264 -4.027  -24.797 1.00 0.00 85  A 1 
ATOM 1336 H H    . ASN A 1 85  ? -11.231 -3.795  -22.167 1.00 0.00 85  A 1 
ATOM 1337 H HA   . ASN A 1 85  ? -13.431 -4.151  -21.737 1.00 0.00 85  A 1 
ATOM 1338 H HB2  . ASN A 1 85  ? -12.987 -4.866  -24.325 1.00 0.00 85  A 1 
ATOM 1339 H HB3  . ASN A 1 85  ? -13.708 -6.343  -23.693 1.00 0.00 85  A 1 
ATOM 1340 H HD21 . ASN A 1 85  ? -14.573 -4.004  -25.492 1.00 0.00 85  A 1 
ATOM 1341 H HD22 . ASN A 1 85  ? -16.147 -3.613  -24.897 1.00 0.00 85  A 1 
ATOM 1342 N N    . ARG A 1 86  ? -12.455 -6.228  -20.145 1.00 0.00 86  A 1 
ATOM 1343 C CA   . ARG A 1 86  ? -12.573 -7.316  -19.179 1.00 0.00 86  A 1 
ATOM 1344 C C    . ARG A 1 86  ? -12.458 -6.787  -17.754 1.00 0.00 86  A 1 
ATOM 1345 O O    . ARG A 1 86  ? -11.395 -6.326  -17.340 1.00 0.00 86  A 1 
ATOM 1346 C CB   . ARG A 1 86  ? -11.496 -8.379  -19.420 1.00 0.00 86  A 1 
ATOM 1347 C CG   . ARG A 1 86  ? -11.464 -8.917  -20.841 1.00 0.00 86  A 1 
ATOM 1348 C CD   . ARG A 1 86  ? -12.447 -10.062 -21.027 1.00 0.00 86  A 1 
ATOM 1349 N NE   . ARG A 1 86  ? -12.321 -10.681 -22.344 1.00 0.00 86  A 1 
ATOM 1350 C CZ   . ARG A 1 86  ? -12.757 -11.906 -22.634 1.00 0.00 86  A 1 
ATOM 1351 N NH1  . ARG A 1 86  ? -13.349 -12.645 -21.705 1.00 0.00 86  A 1 
ATOM 1352 N NH2  . ARG A 1 86  ? -12.600 -12.392 -23.858 1.00 0.00 86  A 1 
ATOM 1353 H H    . ARG A 1 86  ? -11.845 -5.485  -19.956 1.00 0.00 86  A 1 
ATOM 1354 H HA   . ARG A 1 86  ? -13.546 -7.767  -19.306 1.00 0.00 86  A 1 
ATOM 1355 H HB2  . ARG A 1 86  ? -10.530 -7.951  -19.198 1.00 0.00 86  A 1 
ATOM 1356 H HB3  . ARG A 1 86  ? -11.672 -9.207  -18.749 1.00 0.00 86  A 1 
ATOM 1357 H HG2  . ARG A 1 86  ? -11.719 -8.124  -21.524 1.00 0.00 86  A 1 
ATOM 1358 H HG3  . ARG A 1 86  ? -10.467 -9.273  -21.057 1.00 0.00 86  A 1 
ATOM 1359 H HD2  . ARG A 1 86  ? -12.258 -10.807 -20.269 1.00 0.00 86  A 1 
ATOM 1360 H HD3  . ARG A 1 86  ? -13.451 -9.679  -20.913 1.00 0.00 86  A 1 
ATOM 1361 H HE   . ARG A 1 86  ? -11.889 -10.157 -23.051 1.00 0.00 86  A 1 
ATOM 1362 H HH11 . ARG A 1 86  ? -13.473 -12.285 -20.780 1.00 0.00 86  A 1 
ATOM 1363 H HH12 . ARG A 1 86  ? -13.674 -13.564 -21.930 1.00 0.00 86  A 1 
ATOM 1364 H HH21 . ARG A 1 86  ? -12.155 -11.839 -24.562 1.00 0.00 86  A 1 
ATOM 1365 H HH22 . ARG A 1 86  ? -12.926 -13.312 -24.076 1.00 0.00 86  A 1 
ATOM 1366 N N    . ILE A 1 87  ? -13.554 -6.862  -17.005 1.00 0.00 87  A 1 
ATOM 1367 C CA   . ILE A 1 87  ? -13.560 -6.396  -15.625 1.00 0.00 87  A 1 
ATOM 1368 C C    . ILE A 1 87  ? -12.734 -7.328  -14.745 1.00 0.00 87  A 1 
ATOM 1369 O O    . ILE A 1 87  ? -12.475 -8.472  -15.118 1.00 0.00 87  A 1 
ATOM 1370 C CB   . ILE A 1 87  ? -14.996 -6.294  -15.068 1.00 0.00 87  A 1 
ATOM 1371 C CG1  . ILE A 1 87  ? -15.825 -5.344  -15.933 1.00 0.00 87  A 1 
ATOM 1372 C CG2  . ILE A 1 87  ? -14.982 -5.821  -13.619 1.00 0.00 87  A 1 
ATOM 1373 C CD1  . ILE A 1 87  ? -16.541 -6.035  -17.074 1.00 0.00 87  A 1 
ATOM 1374 H H    . ILE A 1 87  ? -14.371 -7.244  -17.386 1.00 0.00 87  A 1 
ATOM 1375 H HA   . ILE A 1 87  ? -13.117 -5.412  -15.606 1.00 0.00 87  A 1 
ATOM 1376 H HB   . ILE A 1 87  ? -15.441 -7.277  -15.097 1.00 0.00 87  A 1 
ATOM 1377 H HG12 . ILE A 1 87  ? -16.570 -4.864  -15.318 1.00 0.00 87  A 1 
ATOM 1378 H HG13 . ILE A 1 87  ? -15.173 -4.592  -16.356 1.00 0.00 87  A 1 
ATOM 1379 H HG21 . ILE A 1 87  ? -14.321 -4.972  -13.522 1.00 0.00 87  A 1 
ATOM 1380 H HG22 . ILE A 1 87  ? -14.636 -6.621  -12.982 1.00 0.00 87  A 1 
ATOM 1381 H HG23 . ILE A 1 87  ? -15.981 -5.533  -13.324 1.00 0.00 87  A 1 
ATOM 1382 H HD11 . ILE A 1 87  ? -16.800 -7.042  -16.780 1.00 0.00 87  A 1 
ATOM 1383 H HD12 . ILE A 1 87  ? -15.894 -6.067  -17.938 1.00 0.00 87  A 1 
ATOM 1384 H HD13 . ILE A 1 87  ? -17.441 -5.489  -17.317 1.00 0.00 87  A 1 
ATOM 1385 N N    . TYR A 1 88  ? -12.317 -6.836  -13.583 1.00 0.00 88  A 1 
ATOM 1386 C CA   . TYR A 1 88  ? -11.508 -7.633  -12.668 1.00 0.00 88  A 1 
ATOM 1387 C C    . TYR A 1 88  ? -11.722 -7.199  -11.221 1.00 0.00 88  A 1 
ATOM 1388 O O    . TYR A 1 88  ? -11.586 -6.022  -10.886 1.00 0.00 88  A 1 
ATOM 1389 C CB   . TYR A 1 88  ? -10.023 -7.505  -13.032 1.00 0.00 88  A 1 
ATOM 1390 C CG   . TYR A 1 88  ? -9.556  -8.502  -14.070 1.00 0.00 88  A 1 
ATOM 1391 C CD1  . TYR A 1 88  ? -9.861  -8.325  -15.413 1.00 0.00 88  A 1 
ATOM 1392 C CD2  . TYR A 1 88  ? -8.812  -9.618  -13.710 1.00 0.00 88  A 1 
ATOM 1393 C CE1  . TYR A 1 88  ? -9.441  -9.230  -16.367 1.00 0.00 88  A 1 
ATOM 1394 C CE2  . TYR A 1 88  ? -8.386  -10.529 -14.660 1.00 0.00 88  A 1 
ATOM 1395 C CZ   . TYR A 1 88  ? -8.704  -10.330 -15.987 1.00 0.00 88  A 1 
ATOM 1396 O OH   . TYR A 1 88  ? -8.284  -11.235 -16.937 1.00 0.00 88  A 1 
ATOM 1397 H H    . TYR A 1 88  ? -12.548 -5.916  -13.340 1.00 0.00 88  A 1 
ATOM 1398 H HA   . TYR A 1 88  ? -11.807 -8.665  -12.773 1.00 0.00 88  A 1 
ATOM 1399 H HB2  . TYR A 1 88  ? -9.839  -6.513  -13.423 1.00 0.00 88  A 1 
ATOM 1400 H HB3  . TYR A 1 88  ? -9.428  -7.649  -12.142 1.00 0.00 88  A 1 
ATOM 1401 H HD1  . TYR A 1 88  ? -10.438 -7.462  -15.709 1.00 0.00 88  A 1 
ATOM 1402 H HD2  . TYR A 1 88  ? -8.564  -9.771  -12.670 1.00 0.00 88  A 1 
ATOM 1403 H HE1  . TYR A 1 88  ? -9.690  -9.073  -17.407 1.00 0.00 88  A 1 
ATOM 1404 H HE2  . TYR A 1 88  ? -7.807  -11.390 -14.362 1.00 0.00 88  A 1 
ATOM 1405 H HH   . TYR A 1 88  ? -7.511  -11.704 -16.616 1.00 0.00 88  A 1 
ATOM 1406 N N    . SER A 1 89  ? -12.055 -8.164  -10.368 1.00 0.00 89  A 1 
ATOM 1407 C CA   . SER A 1 89  ? -12.288 -7.897  -8.953  1.00 0.00 89  A 1 
ATOM 1408 C C    . SER A 1 89  ? -11.021 -8.154  -8.147  1.00 0.00 89  A 1 
ATOM 1409 O O    . SER A 1 89  ? -10.182 -8.968  -8.532  1.00 0.00 89  A 1 
ATOM 1410 C CB   . SER A 1 89  ? -13.429 -8.770  -8.426  1.00 0.00 89  A 1 
ATOM 1411 O OG   . SER A 1 89  ? -14.110 -8.131  -7.361  1.00 0.00 89  A 1 
ATOM 1412 H H    . SER A 1 89  ? -12.145 -9.081  -10.700 1.00 0.00 89  A 1 
ATOM 1413 H HA   . SER A 1 89  ? -12.561 -6.857  -8.847  1.00 0.00 89  A 1 
ATOM 1414 H HB2  . SER A 1 89  ? -14.131 -8.960  -9.224  1.00 0.00 89  A 1 
ATOM 1415 H HB3  . SER A 1 89  ? -13.027 -9.707  -8.070  1.00 0.00 89  A 1 
ATOM 1416 H HG   . SER A 1 89  ? -14.972 -8.536  -7.244  1.00 0.00 89  A 1 
ATOM 1417 N N    . LEU A 1 90  ? -10.885 -7.446  -7.034  1.00 0.00 90  A 1 
ATOM 1418 C CA   . LEU A 1 90  ? -9.711  -7.579  -6.183  1.00 0.00 90  A 1 
ATOM 1419 C C    . LEU A 1 90  ? -10.050 -7.280  -4.729  1.00 0.00 90  A 1 
ATOM 1420 O O    . LEU A 1 90  ? -11.062 -6.648  -4.431  1.00 0.00 90  A 1 
ATOM 1421 C CB   . LEU A 1 90  ? -8.594  -6.653  -6.666  1.00 0.00 90  A 1 
ATOM 1422 C CG   . LEU A 1 90  ? -8.055  -6.973  -8.063  1.00 0.00 90  A 1 
ATOM 1423 C CD1  . LEU A 1 90  ? -8.657  -6.039  -9.100  1.00 0.00 90  A 1 
ATOM 1424 C CD2  . LEU A 1 90  ? -6.540  -6.888  -8.084  1.00 0.00 90  A 1 
ATOM 1425 H H    . LEU A 1 90  ? -11.584 -6.804  -6.787  1.00 0.00 90  A 1 
ATOM 1426 H HA   . LEU A 1 90  ? -9.370  -8.600  -6.253  1.00 0.00 90  A 1 
ATOM 1427 H HB2  . LEU A 1 90  ? -8.966  -5.638  -6.665  1.00 0.00 90  A 1 
ATOM 1428 H HB3  . LEU A 1 90  ? -7.775  -6.717  -5.965  1.00 0.00 90  A 1 
ATOM 1429 H HG   . LEU A 1 90  ? -8.334  -7.981  -8.324  1.00 0.00 90  A 1 
ATOM 1430 H HD11 . LEU A 1 90  ? -9.709  -6.255  -9.212  1.00 0.00 90  A 1 
ATOM 1431 H HD12 . LEU A 1 90  ? -8.158  -6.184  -10.046 1.00 0.00 90  A 1 
ATOM 1432 H HD13 . LEU A 1 90  ? -8.531  -5.015  -8.779  1.00 0.00 90  A 1 
ATOM 1433 H HD21 . LEU A 1 90  ? -6.209  -6.647  -9.083  1.00 0.00 90  A 1 
ATOM 1434 H HD22 . LEU A 1 90  ? -6.125  -7.839  -7.786  1.00 0.00 90  A 1 
ATOM 1435 H HD23 . LEU A 1 90  ? -6.212  -6.119  -7.399  1.00 0.00 90  A 1 
ATOM 1436 N N    . LYS A 1 91  ? -9.197  -7.749  -3.830  1.00 0.00 91  A 1 
ATOM 1437 C CA   . LYS A 1 91  ? -9.390  -7.544  -2.404  1.00 0.00 91  A 1 
ATOM 1438 C C    . LYS A 1 91  ? -8.059  -7.187  -1.768  1.00 0.00 91  A 1 
ATOM 1439 O O    . LYS A 1 91  ? -7.122  -7.986  -1.773  1.00 0.00 91  A 1 
ATOM 1440 C CB   . LYS A 1 91  ? -9.972  -8.802  -1.753  1.00 0.00 91  A 1 
ATOM 1441 C CG   . LYS A 1 91  ? -11.124 -8.520  -0.803  1.00 0.00 91  A 1 
ATOM 1442 C CD   . LYS A 1 91  ? -11.909 -9.783  -0.489  1.00 0.00 91  A 1 
ATOM 1443 C CE   . LYS A 1 91  ? -11.446 -10.418 0.812   1.00 0.00 91  A 1 
ATOM 1444 N NZ   . LYS A 1 91  ? -10.479 -11.526 0.577   1.00 0.00 91  A 1 
ATOM 1445 H H    . LYS A 1 91  ? -8.407  -8.242  -4.134  1.00 0.00 91  A 1 
ATOM 1446 H HA   . LYS A 1 91  ? -10.077 -6.722  -2.273  1.00 0.00 91  A 1 
ATOM 1447 H HB2  . LYS A 1 91  ? -10.329 -9.462  -2.530  1.00 0.00 91  A 1 
ATOM 1448 H HB3  . LYS A 1 91  ? -9.192  -9.303  -1.200  1.00 0.00 91  A 1 
ATOM 1449 H HG2  . LYS A 1 91  ? -10.729 -8.116  0.117   1.00 0.00 91  A 1 
ATOM 1450 H HG3  . LYS A 1 91  ? -11.787 -7.799  -1.260  1.00 0.00 91  A 1 
ATOM 1451 H HD2  . LYS A 1 91  ? -12.956 -9.534  -0.403  1.00 0.00 91  A 1 
ATOM 1452 H HD3  . LYS A 1 91  ? -11.770 -10.490 -1.294  1.00 0.00 91  A 1 
ATOM 1453 H HE2  . LYS A 1 91  ? -10.971 -9.661  1.418   1.00 0.00 91  A 1 
ATOM 1454 H HE3  . LYS A 1 91  ? -12.307 -10.807 1.335   1.00 0.00 91  A 1 
ATOM 1455 H HZ1  . LYS A 1 91  ? -10.641 -12.293 1.261   1.00 0.00 91  A 1 
ATOM 1456 H HZ2  . LYS A 1 91  ? -9.505  -11.180 0.686   1.00 0.00 91  A 1 
ATOM 1457 H HZ3  . LYS A 1 91  ? -10.596 -11.904 -0.385  1.00 0.00 91  A 1 
ATOM 1458 N N    . ILE A 1 92  ? -7.966  -5.969  -1.255  1.00 0.00 92  A 1 
ATOM 1459 C CA   . ILE A 1 92  ? -6.728  -5.501  -0.659  1.00 0.00 92  A 1 
ATOM 1460 C C    . ILE A 1 92  ? -6.807  -5.442  0.864   1.00 0.00 92  A 1 
ATOM 1461 O O    . ILE A 1 92  ? -7.646  -4.742  1.429   1.00 0.00 92  A 1 
ATOM 1462 C CB   . ILE A 1 92  ? -6.345  -4.123  -1.219  1.00 0.00 92  A 1 
ATOM 1463 C CG1  . ILE A 1 92  ? -6.358  -4.181  -2.746  1.00 0.00 92  A 1 
ATOM 1464 C CG2  . ILE A 1 92  ? -4.978  -3.693  -0.704  1.00 0.00 92  A 1 
ATOM 1465 C CD1  . ILE A 1 92  ? -7.706  -3.868  -3.343  1.00 0.00 92  A 1 
ATOM 1466 H H    . ILE A 1 92  ? -8.737  -5.365  -1.304  1.00 0.00 92  A 1 
ATOM 1467 H HA   . ILE A 1 92  ? -5.957  -6.193  -0.944  1.00 0.00 92  A 1 
ATOM 1468 H HB   . ILE A 1 92  ? -7.075  -3.402  -0.886  1.00 0.00 92  A 1 
ATOM 1469 H HG12 . ILE A 1 92  ? -5.647  -3.472  -3.138  1.00 0.00 92  A 1 
ATOM 1470 H HG13 . ILE A 1 92  ? -6.086  -5.181  -3.063  1.00 0.00 92  A 1 
ATOM 1471 H HG21 . ILE A 1 92  ? -5.104  -2.972  0.090   1.00 0.00 92  A 1 
ATOM 1472 H HG22 . ILE A 1 92  ? -4.413  -3.247  -1.509  1.00 0.00 92  A 1 
ATOM 1473 H HG23 . ILE A 1 92  ? -4.448  -4.555  -0.327  1.00 0.00 92  A 1 
ATOM 1474 H HD11 . ILE A 1 92  ? -8.094  -2.962  -2.902  1.00 0.00 92  A 1 
ATOM 1475 H HD12 . ILE A 1 92  ? -8.378  -4.687  -3.138  1.00 0.00 92  A 1 
ATOM 1476 H HD13 . ILE A 1 92  ? -7.609  -3.737  -4.412  1.00 0.00 92  A 1 
ATOM 1477 N N    . GLU A 1 93  ? -5.922  -6.184  1.523   1.00 0.00 93  A 1 
ATOM 1478 C CA   . GLU A 1 93  ? -5.884  -6.216  2.980   1.00 0.00 93  A 1 
ATOM 1479 C C    . GLU A 1 93  ? -4.881  -5.201  3.519   1.00 0.00 93  A 1 
ATOM 1480 O O    . GLU A 1 93  ? -3.689  -5.265  3.207   1.00 0.00 93  A 1 
ATOM 1481 C CB   . GLU A 1 93  ? -5.526  -7.619  3.475   1.00 0.00 93  A 1 
ATOM 1482 C CG   . GLU A 1 93  ? -6.246  -8.731  2.729   1.00 0.00 93  A 1 
ATOM 1483 C CD   . GLU A 1 93  ? -6.279  -10.030 3.510   1.00 0.00 93  A 1 
ATOM 1484 O OE1  . GLU A 1 93  ? -6.099  -9.984  4.745   1.00 0.00 93  A 1 
ATOM 1485 O OE2  . GLU A 1 93  ? -6.485  -11.092 2.887   1.00 0.00 93  A 1 
ATOM 1486 H H    . GLU A 1 93  ? -5.276  -6.720  1.016   1.00 0.00 93  A 1 
ATOM 1487 H HA   . GLU A 1 93  ? -6.868  -5.957  3.342   1.00 0.00 93  A 1 
ATOM 1488 H HB2  . GLU A 1 93  ? -4.463  -7.767  3.360   1.00 0.00 93  A 1 
ATOM 1489 H HB3  . GLU A 1 93  ? -5.781  -7.694  4.522   1.00 0.00 93  A 1 
ATOM 1490 H HG2  . GLU A 1 93  ? -7.261  -8.419  2.535   1.00 0.00 93  A 1 
ATOM 1491 H HG3  . GLU A 1 93  ? -5.738  -8.904  1.791   1.00 0.00 93  A 1 
ATOM 1492 N N    . CYS A 1 94  ? -5.370  -4.266  4.328   1.00 0.00 94  A 1 
ATOM 1493 C CA   . CYS A 1 94  ? -4.519  -3.235  4.912   1.00 0.00 94  A 1 
ATOM 1494 C C    . CYS A 1 94  ? -4.713  -3.161  6.424   1.00 0.00 94  A 1 
ATOM 1495 O O    . CYS A 1 94  ? -5.721  -2.646  6.906   1.00 0.00 94  A 1 
ATOM 1496 C CB   . CYS A 1 94  ? -4.824  -1.875  4.281   1.00 0.00 94  A 1 
ATOM 1497 S SG   . CYS A 1 94  ? -4.666  -1.845  2.480   1.00 0.00 94  A 1 
ATOM 1498 H H    . CYS A 1 94  ? -6.328  -4.270  4.537   1.00 0.00 94  A 1 
ATOM 1499 H HA   . CYS A 1 94  ? -3.492  -3.497  4.705   1.00 0.00 94  A 1 
ATOM 1500 H HB2  . CYS A 1 94  ? -5.837  -1.591  4.526   1.00 0.00 94  A 1 
ATOM 1501 H HB3  . CYS A 1 94  ? -4.143  -1.139  4.684   1.00 0.00 94  A 1 
ATOM 1502 H HG   . CYS A 1 94  ? -4.006  -2.495  2.230   1.00 0.00 94  A 1 
ATOM 1503 N N    . GLY A 1 95  ? -3.738  -3.677  7.166   1.00 0.00 95  A 1 
ATOM 1504 C CA   . GLY A 1 95  ? -3.820  -3.657  8.615   1.00 0.00 95  A 1 
ATOM 1505 C C    . GLY A 1 95  ? -2.734  -2.802  9.244   1.00 0.00 95  A 1 
ATOM 1506 O O    . GLY A 1 95  ? -2.755  -1.578  9.111   1.00 0.00 95  A 1 
ATOM 1507 H H    . GLY A 1 95  ? -2.957  -4.073  6.727   1.00 0.00 95  A 1 
ATOM 1508 H HA2  . GLY A 1 95  ? -4.784  -3.264  8.904   1.00 0.00 95  A 1 
ATOM 1509 H HA3  . GLY A 1 95  ? -3.731  -4.667  8.984   1.00 0.00 95  A 1 
ATOM 1510 N N    . PRO A 1 96  ? -1.759  -3.418  9.938   1.00 0.00 96  A 1 
ATOM 1511 C CA   . PRO A 1 96  ? -0.666  -2.682  10.579  1.00 0.00 96  A 1 
ATOM 1512 C C    . PRO A 1 96  ? 0.340   -2.148  9.565   1.00 0.00 96  A 1 
ATOM 1513 O O    . PRO A 1 96  ? 0.974   -2.917  8.843   1.00 0.00 96  A 1 
ATOM 1514 C CB   . PRO A 1 96  ? -0.013  -3.733  11.477  1.00 0.00 96  A 1 
ATOM 1515 C CG   . PRO A 1 96  ? -0.297  -5.030  10.803  1.00 0.00 96  A 1 
ATOM 1516 C CD   . PRO A 1 96  ? -1.644  -4.874  10.151  1.00 0.00 96  A 1 
ATOM 1517 H HA   . PRO A 1 96  ? -1.037  -1.866  11.183  1.00 0.00 96  A 1 
ATOM 1518 H HB2  . PRO A 1 96  ? 1.049   -3.545  11.544  1.00 0.00 96  A 1 
ATOM 1519 H HB3  . PRO A 1 96  ? -0.454  -3.695  12.461  1.00 0.00 96  A 1 
ATOM 1520 H HG2  . PRO A 1 96  ? 0.459   -5.230  10.059  1.00 0.00 96  A 1 
ATOM 1521 H HG3  . PRO A 1 96  ? -0.325  -5.825  11.534  1.00 0.00 96  A 1 
ATOM 1522 H HD2  . PRO A 1 96  ? -1.671  -5.404  9.210   1.00 0.00 96  A 1 
ATOM 1523 H HD3  . PRO A 1 96  ? -2.425  -5.229  10.808  1.00 0.00 96  A 1 
ATOM 1524 N N    . LYS A 1 97  ? 0.480   -0.826  9.513   1.00 0.00 97  A 1 
ATOM 1525 C CA   . LYS A 1 97  ? 1.408   -0.195  8.582   1.00 0.00 97  A 1 
ATOM 1526 C C    . LYS A 1 97  ? 1.020   -0.506  7.140   1.00 0.00 97  A 1 
ATOM 1527 O O    . LYS A 1 97  ? 1.491   -1.483  6.558   1.00 0.00 97  A 1 
ATOM 1528 C CB   . LYS A 1 97  ? 2.836   -0.675  8.853   1.00 0.00 97  A 1 
ATOM 1529 C CG   . LYS A 1 97  ? 3.260   -0.533  10.306  1.00 0.00 97  A 1 
ATOM 1530 C CD   . LYS A 1 97  ? 4.093   -1.720  10.762  1.00 0.00 97  A 1 
ATOM 1531 C CE   . LYS A 1 97  ? 5.502   -1.662  10.195  1.00 0.00 97  A 1 
ATOM 1532 N NZ   . LYS A 1 97  ? 6.450   -0.994  11.130  1.00 0.00 97  A 1 
ATOM 1533 H H    . LYS A 1 97  ? -0.054  -0.264  10.112  1.00 0.00 97  A 1 
ATOM 1534 H HA   . LYS A 1 97  ? 1.360   0.873   8.735   1.00 0.00 97  A 1 
ATOM 1535 H HB2  . LYS A 1 97  ? 2.912   -1.716  8.579   1.00 0.00 97  A 1 
ATOM 1536 H HB3  . LYS A 1 97  ? 3.519   -0.102  8.244   1.00 0.00 97  A 1 
ATOM 1537 H HG2  . LYS A 1 97  ? 3.846   0.368   10.414  1.00 0.00 97  A 1 
ATOM 1538 H HG3  . LYS A 1 97  ? 2.377   -0.466  10.924  1.00 0.00 97  A 1 
ATOM 1539 H HD2  . LYS A 1 97  ? 4.150   -1.715  11.841  1.00 0.00 97  A 1 
ATOM 1540 H HD3  . LYS A 1 97  ? 3.617   -2.630  10.429  1.00 0.00 97  A 1 
ATOM 1541 H HE2  . LYS A 1 97  ? 5.844   -2.669  10.010  1.00 0.00 97  A 1 
ATOM 1542 H HE3  . LYS A 1 97  ? 5.480   -1.113  9.265   1.00 0.00 97  A 1 
ATOM 1543 H HZ1  . LYS A 1 97  ? 6.787   -1.673  11.842  1.00 0.00 97  A 1 
ATOM 1544 H HZ2  . LYS A 1 97  ? 5.978   -0.205  11.615  1.00 0.00 97  A 1 
ATOM 1545 H HZ3  . LYS A 1 97  ? 7.268   -0.624  10.605  1.00 0.00 97  A 1 
ATOM 1546 N N    . TYR A 1 98  ? 0.150   0.323   6.570   1.00 0.00 98  A 1 
ATOM 1547 C CA   . TYR A 1 98  ? -0.304  0.121   5.197   1.00 0.00 98  A 1 
ATOM 1548 C C    . TYR A 1 98  ? 0.336   1.116   4.234   1.00 0.00 98  A 1 
ATOM 1549 O O    . TYR A 1 98  ? 1.107   0.723   3.361   1.00 0.00 98  A 1 
ATOM 1550 C CB   . TYR A 1 98  ? -1.832  0.212   5.111   1.00 0.00 98  A 1 
ATOM 1551 C CG   . TYR A 1 98  ? -2.365  0.379   3.702   1.00 0.00 98  A 1 
ATOM 1552 C CD1  . TYR A 1 98  ? -1.712  -0.194  2.618   1.00 0.00 98  A 1 
ATOM 1553 C CD2  . TYR A 1 98  ? -3.517  1.116   3.457   1.00 0.00 98  A 1 
ATOM 1554 C CE1  . TYR A 1 98  ? -2.190  -0.039  1.333   1.00 0.00 98  A 1 
ATOM 1555 C CE2  . TYR A 1 98  ? -4.002  1.276   2.172   1.00 0.00 98  A 1 
ATOM 1556 C CZ   . TYR A 1 98  ? -3.334  0.696   1.114   1.00 0.00 98  A 1 
ATOM 1557 O OH   . TYR A 1 98  ? -3.810  0.853   -0.167  1.00 0.00 98  A 1 
ATOM 1558 H H    . TYR A 1 98  ? -0.197  1.080   7.084   1.00 0.00 98  A 1 
ATOM 1559 H HA   . TYR A 1 98  ? 0.000   -0.870  4.903   1.00 0.00 98  A 1 
ATOM 1560 H HB2  . TYR A 1 98  ? -2.262  -0.688  5.520   1.00 0.00 98  A 1 
ATOM 1561 H HB3  . TYR A 1 98  ? -2.165  1.056   5.691   1.00 0.00 98  A 1 
ATOM 1562 H HD1  . TYR A 1 98  ? -0.815  -0.771  2.792   1.00 0.00 98  A 1 
ATOM 1563 H HD2  . TYR A 1 98  ? -4.038  1.569   4.288   1.00 0.00 98  A 1 
ATOM 1564 H HE1  . TYR A 1 98  ? -1.665  -0.492  0.505   1.00 0.00 98  A 1 
ATOM 1565 H HE2  . TYR A 1 98  ? -4.899  1.853   2.002   1.00 0.00 98  A 1 
ATOM 1566 H HH   . TYR A 1 98  ? -3.082  1.061   -0.756  1.00 0.00 98  A 1 
ATOM 1567 N N    . PRO A 1 99  ? 0.019   2.418   4.352   1.00 0.00 99  A 1 
ATOM 1568 C CA   . PRO A 1 99  ? 0.576   3.421   3.452   1.00 0.00 99  A 1 
ATOM 1569 C C    . PRO A 1 99  ? 2.068   3.654   3.671   1.00 0.00 99  A 1 
ATOM 1570 O O    . PRO A 1 99  ? 2.670   4.506   3.019   1.00 0.00 99  A 1 
ATOM 1571 C CB   . PRO A 1 99  ? -0.222  4.682   3.775   1.00 0.00 99  A 1 
ATOM 1572 C CG   . PRO A 1 99  ? -0.676  4.490   5.179   1.00 0.00 99  A 1 
ATOM 1573 C CD   . PRO A 1 99  ? -0.904  3.013   5.338   1.00 0.00 99  A 1 
ATOM 1574 H HA   . PRO A 1 99  ? 0.404   3.143   2.426   1.00 0.00 99  A 1 
ATOM 1575 H HB2  . PRO A 1 99  ? 0.415   5.549   3.678   1.00 0.00 99  A 1 
ATOM 1576 H HB3  . PRO A 1 99  ? -1.058  4.763   3.096   1.00 0.00 99  A 1 
ATOM 1577 H HG2  . PRO A 1 99  ? 0.088   4.829   5.862   1.00 0.00 99  A 1 
ATOM 1578 H HG3  . PRO A 1 99  ? -1.596  5.031   5.344   1.00 0.00 99  A 1 
ATOM 1579 H HD2  . PRO A 1 99  ? -0.655  2.701   6.341   1.00 0.00 99  A 1 
ATOM 1580 H HD3  . PRO A 1 99  ? -1.928  2.766   5.105   1.00 0.00 99  A 1 
ATOM 1581 N N    . GLU A 1 100 ? 2.666   2.893   4.584   1.00 0.00 100 A 1 
ATOM 1582 C CA   . GLU A 1 100 ? 4.089   3.025   4.870   1.00 0.00 100 A 1 
ATOM 1583 C C    . GLU A 1 100 ? 4.857   1.785   4.416   1.00 0.00 100 A 1 
ATOM 1584 O O    . GLU A 1 100 ? 6.088   1.774   4.416   1.00 0.00 100 A 1 
ATOM 1585 C CB   . GLU A 1 100 ? 4.310   3.255   6.365   1.00 0.00 100 A 1 
ATOM 1586 C CG   . GLU A 1 100 ? 3.762   2.139   7.237   1.00 0.00 100 A 1 
ATOM 1587 C CD   . GLU A 1 100 ? 3.985   2.391   8.716   1.00 0.00 100 A 1 
ATOM 1588 O OE1  . GLU A 1 100 ? 5.122   2.741   9.093   1.00 0.00 100 A 1 
ATOM 1589 O OE2  . GLU A 1 100 ? 3.021   2.239   9.495   1.00 0.00 100 A 1 
ATOM 1590 H H    . GLU A 1 100 ? 2.142   2.224   5.073   1.00 0.00 100 A 1 
ATOM 1591 H HA   . GLU A 1 100 ? 4.458   3.881   4.325   1.00 0.00 100 A 1 
ATOM 1592 H HB2  . GLU A 1 100 ? 5.370   3.342   6.552   1.00 0.00 100 A 1 
ATOM 1593 H HB3  . GLU A 1 100 ? 3.825   4.177   6.651   1.00 0.00 100 A 1 
ATOM 1594 H HG2  . GLU A 1 100 ? 2.701   2.048   7.060   1.00 0.00 100 A 1 
ATOM 1595 H HG3  . GLU A 1 100 ? 4.253   1.215   6.966   1.00 0.00 100 A 1 
ATOM 1596 N N    . ALA A 1 101 ? 4.126   0.740   4.031   1.00 0.00 101 A 1 
ATOM 1597 C CA   . ALA A 1 101 ? 4.747   -0.498  3.579   1.00 0.00 101 A 1 
ATOM 1598 C C    . ALA A 1 101 ? 3.853   -1.236  2.586   1.00 0.00 101 A 1 
ATOM 1599 O O    . ALA A 1 101 ? 2.665   -0.940  2.466   1.00 0.00 101 A 1 
ATOM 1600 C CB   . ALA A 1 101 ? 5.065   -1.390  4.770   1.00 0.00 101 A 1 
ATOM 1601 H H    . ALA A 1 101 ? 3.150   0.803   4.053   1.00 0.00 101 A 1 
ATOM 1602 H HA   . ALA A 1 101 ? 5.675   -0.245  3.090   1.00 0.00 101 A 1 
ATOM 1603 H HB1  . ALA A 1 101 ? 4.352   -1.203  5.560   1.00 0.00 101 A 1 
ATOM 1604 H HB2  . ALA A 1 101 ? 6.061   -1.174  5.125   1.00 0.00 101 A 1 
ATOM 1605 H HB3  . ALA A 1 101 ? 5.006   -2.425  4.470   1.00 0.00 101 A 1 
ATOM 1606 N N    . PRO A 1 102 ? 4.420   -2.209  1.855   1.00 0.00 102 A 1 
ATOM 1607 C CA   . PRO A 1 102 ? 3.674   -2.992  0.862   1.00 0.00 102 A 1 
ATOM 1608 C C    . PRO A 1 102 ? 2.460   -3.695  1.468   1.00 0.00 102 A 1 
ATOM 1609 O O    . PRO A 1 102 ? 2.592   -4.466  2.419   1.00 0.00 102 A 1 
ATOM 1610 C CB   . PRO A 1 102 ? 4.697   -4.023  0.374   1.00 0.00 102 A 1 
ATOM 1611 C CG   . PRO A 1 102 ? 6.024   -3.417  0.677   1.00 0.00 102 A 1 
ATOM 1612 C CD   . PRO A 1 102 ? 5.832   -2.622  1.935   1.00 0.00 102 A 1 
ATOM 1613 H HA   . PRO A 1 102 ? 3.357   -2.376  0.034   1.00 0.00 102 A 1 
ATOM 1614 H HB2  . PRO A 1 102 ? 4.557   -4.953  0.905   1.00 0.00 102 A 1 
ATOM 1615 H HB3  . PRO A 1 102 ? 4.572   -4.184  -0.686  1.00 0.00 102 A 1 
ATOM 1616 H HG2  . PRO A 1 102 ? 6.757   -4.195  0.833   1.00 0.00 102 A 1 
ATOM 1617 H HG3  . PRO A 1 102 ? 6.327   -2.770  -0.132  1.00 0.00 102 A 1 
ATOM 1618 H HD2  . PRO A 1 102 ? 6.006   -3.240  2.804   1.00 0.00 102 A 1 
ATOM 1619 H HD3  . PRO A 1 102 ? 6.485   -1.762  1.943   1.00 0.00 102 A 1 
ATOM 1620 N N    . PRO A 1 103 ? 1.255   -3.439  0.925   1.00 0.00 103 A 1 
ATOM 1621 C CA   . PRO A 1 103 ? 0.019   -4.052  1.416   1.00 0.00 103 A 1 
ATOM 1622 C C    . PRO A 1 103 ? -0.169  -5.471  0.896   1.00 0.00 103 A 1 
ATOM 1623 O O    . PRO A 1 103 ? 0.524   -5.899  -0.027  1.00 0.00 103 A 1 
ATOM 1624 C CB   . PRO A 1 103 ? -1.058  -3.138  0.843   1.00 0.00 103 A 1 
ATOM 1625 C CG   . PRO A 1 103 ? -0.483  -2.669  -0.448  1.00 0.00 103 A 1 
ATOM 1626 C CD   . PRO A 1 103 ? 0.999   -2.532  -0.214  1.00 0.00 103 A 1 
ATOM 1627 H HA   . PRO A 1 103 ? -0.031  -4.048  2.495   1.00 0.00 103 A 1 
ATOM 1628 H HB2  . PRO A 1 103 ? -1.970  -3.699  0.693   1.00 0.00 103 A 1 
ATOM 1629 H HB3  . PRO A 1 103 ? -1.237  -2.318  1.518   1.00 0.00 103 A 1 
ATOM 1630 H HG2  . PRO A 1 103 ? -0.675  -3.398  -1.222  1.00 0.00 103 A 1 
ATOM 1631 H HG3  . PRO A 1 103 ? -0.909  -1.715  -0.717  1.00 0.00 103 A 1 
ATOM 1632 H HD2  . PRO A 1 103 ? 1.549   -2.846  -1.088  1.00 0.00 103 A 1 
ATOM 1633 H HD3  . PRO A 1 103 ? 1.247   -1.513  0.043   1.00 0.00 103 A 1 
ATOM 1634 N N    . PHE A 1 104 ? -1.121  -6.192  1.479   1.00 0.00 104 A 1 
ATOM 1635 C CA   . PHE A 1 104 ? -1.402  -7.554  1.051   1.00 0.00 104 A 1 
ATOM 1636 C C    . PHE A 1 104 ? -2.541  -7.564  0.048   1.00 0.00 104 A 1 
ATOM 1637 O O    . PHE A 1 104 ? -3.711  -7.684  0.411   1.00 0.00 104 A 1 
ATOM 1638 C CB   . PHE A 1 104 ? -1.755  -8.430  2.241   1.00 0.00 104 A 1 
ATOM 1639 C CG   . PHE A 1 104 ? -1.938  -9.878  1.890   1.00 0.00 104 A 1 
ATOM 1640 C CD1  . PHE A 1 104 ? -0.902  -10.604 1.324   1.00 0.00 104 A 1 
ATOM 1641 C CD2  . PHE A 1 104 ? -3.146  -10.513 2.125   1.00 0.00 104 A 1 
ATOM 1642 C CE1  . PHE A 1 104 ? -1.068  -11.938 1.000   1.00 0.00 104 A 1 
ATOM 1643 C CE2  . PHE A 1 104 ? -3.319  -11.846 1.803   1.00 0.00 104 A 1 
ATOM 1644 C CZ   . PHE A 1 104 ? -2.278  -12.559 1.240   1.00 0.00 104 A 1 
ATOM 1645 H H    . PHE A 1 104 ? -1.653  -5.794  2.202   1.00 0.00 104 A 1 
ATOM 1646 H HA   . PHE A 1 104 ? -0.514  -7.944  0.575   1.00 0.00 104 A 1 
ATOM 1647 H HB2  . PHE A 1 104 ? -0.966  -8.360  2.970   1.00 0.00 104 A 1 
ATOM 1648 H HB3  . PHE A 1 104 ? -2.674  -8.072  2.670   1.00 0.00 104 A 1 
ATOM 1649 H HD1  . PHE A 1 104 ? 0.045   -10.119 1.138   1.00 0.00 104 A 1 
ATOM 1650 H HD2  . PHE A 1 104 ? -3.961  -9.957  2.565   1.00 0.00 104 A 1 
ATOM 1651 H HE1  . PHE A 1 104 ? -0.253  -12.493 0.560   1.00 0.00 104 A 1 
ATOM 1652 H HE2  . PHE A 1 104 ? -4.266  -12.329 1.991   1.00 0.00 104 A 1 
ATOM 1653 H HZ   . PHE A 1 104 ? -2.411  -13.601 0.987   1.00 0.00 104 A 1 
ATOM 1654 N N    . VAL A 1 105 ? -2.181  -7.431  -1.212  1.00 0.00 105 A 1 
ATOM 1655 C CA   . VAL A 1 105 ? -3.155  -7.414  -2.293  1.00 0.00 105 A 1 
ATOM 1656 C C    . VAL A 1 105 ? -3.338  -8.802  -2.888  1.00 0.00 105 A 1 
ATOM 1657 O O    . VAL A 1 105 ? -2.380  -9.563  -3.026  1.00 0.00 105 A 1 
ATOM 1658 C CB   . VAL A 1 105 ? -2.735  -6.429  -3.401  1.00 0.00 105 A 1 
ATOM 1659 C CG1  . VAL A 1 105 ? -3.807  -6.322  -4.475  1.00 0.00 105 A 1 
ATOM 1660 C CG2  . VAL A 1 105 ? -2.443  -5.065  -2.803  1.00 0.00 105 A 1 
ATOM 1661 H H    . VAL A 1 105 ? -1.231  -7.339  -1.419  1.00 0.00 105 A 1 
ATOM 1662 H HA   . VAL A 1 105 ? -4.098  -7.081  -1.885  1.00 0.00 105 A 1 
ATOM 1663 H HB   . VAL A 1 105 ? -1.829  -6.797  -3.861  1.00 0.00 105 A 1 
ATOM 1664 H HG11 . VAL A 1 105 ? -3.356  -5.994  -5.400  1.00 0.00 105 A 1 
ATOM 1665 H HG12 . VAL A 1 105 ? -4.554  -5.606  -4.167  1.00 0.00 105 A 1 
ATOM 1666 H HG13 . VAL A 1 105 ? -4.270  -7.286  -4.622  1.00 0.00 105 A 1 
ATOM 1667 H HG21 . VAL A 1 105 ? -1.893  -5.187  -1.882  1.00 0.00 105 A 1 
ATOM 1668 H HG22 . VAL A 1 105 ? -3.375  -4.559  -2.600  1.00 0.00 105 A 1 
ATOM 1669 H HG23 . VAL A 1 105 ? -1.859  -4.483  -3.499  1.00 0.00 105 A 1 
ATOM 1670 N N    . ARG A 1 106 ? -4.575  -9.123  -3.241  1.00 0.00 106 A 1 
ATOM 1671 C CA   . ARG A 1 106 ? -4.889  -10.421 -3.829  1.00 0.00 106 A 1 
ATOM 1672 C C    . ARG A 1 106 ? -6.083  -10.318 -4.772  1.00 0.00 106 A 1 
ATOM 1673 O O    . ARG A 1 106 ? -7.126  -9.774  -4.411  1.00 0.00 106 A 1 
ATOM 1674 C CB   . ARG A 1 106 ? -5.172  -11.462 -2.739  1.00 0.00 106 A 1 
ATOM 1675 C CG   . ARG A 1 106 ? -5.780  -10.881 -1.473  1.00 0.00 106 A 1 
ATOM 1676 C CD   . ARG A 1 106 ? -6.459  -11.954 -0.634  1.00 0.00 106 A 1 
ATOM 1677 N NE   . ARG A 1 106 ? -7.754  -12.349 -1.188  1.00 0.00 106 A 1 
ATOM 1678 C CZ   . ARG A 1 106 ? -7.933  -13.388 -2.002  1.00 0.00 106 A 1 
ATOM 1679 N NH1  . ARG A 1 106 ? -6.904  -14.139 -2.377  1.00 0.00 106 A 1 
ATOM 1680 N NH2  . ARG A 1 106 ? -9.149  -13.676 -2.447  1.00 0.00 106 A 1 
ATOM 1681 H H    . ARG A 1 106 ? -5.294  -8.468  -3.107  1.00 0.00 106 A 1 
ATOM 1682 H HA   . ARG A 1 106 ? -4.028  -10.738 -4.398  1.00 0.00 106 A 1 
ATOM 1683 H HB2  . ARG A 1 106 ? -5.854  -12.200 -3.133  1.00 0.00 106 A 1 
ATOM 1684 H HB3  . ARG A 1 106 ? -4.244  -11.949 -2.476  1.00 0.00 106 A 1 
ATOM 1685 H HG2  . ARG A 1 106 ? -4.997  -10.424 -0.888  1.00 0.00 106 A 1 
ATOM 1686 H HG3  . ARG A 1 106 ? -6.511  -10.135 -1.747  1.00 0.00 106 A 1 
ATOM 1687 H HD2  . ARG A 1 106 ? -5.816  -12.819 -0.589  1.00 0.00 106 A 1 
ATOM 1688 H HD3  . ARG A 1 106 ? -6.609  -11.568 0.363   1.00 0.00 106 A 1 
ATOM 1689 H HE   . ARG A 1 106 ? -8.534  -11.811 -0.937  1.00 0.00 106 A 1 
ATOM 1690 H HH11 . ARG A 1 106 ? -5.984  -13.929 -2.050  1.00 0.00 106 A 1 
ATOM 1691 H HH12 . ARG A 1 106 ? -7.051  -14.918 -2.987  1.00 0.00 106 A 1 
ATOM 1692 H HH21 . ARG A 1 106 ? -9.928  -13.113 -2.172  1.00 0.00 106 A 1 
ATOM 1693 H HH22 . ARG A 1 106 ? -9.286  -14.456 -3.058  1.00 0.00 106 A 1 
ATOM 1694 N N    . PHE A 1 107 ? -5.921  -10.845 -5.981  1.00 0.00 107 A 1 
ATOM 1695 C CA   . PHE A 1 107 ? -6.986  -10.814 -6.976  1.00 0.00 107 A 1 
ATOM 1696 C C    . PHE A 1 107 ? -8.067  -11.837 -6.647  1.00 0.00 107 A 1 
ATOM 1697 O O    . PHE A 1 107 ? -7.771  -13.006 -6.398  1.00 0.00 107 A 1 
ATOM 1698 C CB   . PHE A 1 107 ? -6.428  -11.104 -8.371  1.00 0.00 107 A 1 
ATOM 1699 C CG   . PHE A 1 107 ? -5.617  -9.983  -8.957  1.00 0.00 107 A 1 
ATOM 1700 C CD1  . PHE A 1 107 ? -4.442  -9.572  -8.352  1.00 0.00 107 A 1 
ATOM 1701 C CD2  . PHE A 1 107 ? -6.025  -9.348  -10.120 1.00 0.00 107 A 1 
ATOM 1702 C CE1  . PHE A 1 107 ? -3.688  -8.548  -8.895  1.00 0.00 107 A 1 
ATOM 1703 C CE2  . PHE A 1 107 ? -5.277  -8.324  -10.666 1.00 0.00 107 A 1 
ATOM 1704 C CZ   . PHE A 1 107 ? -4.107  -7.923  -10.052 1.00 0.00 107 A 1 
ATOM 1705 H H    . PHE A 1 107 ? -5.066  -11.266 -6.208  1.00 0.00 107 A 1 
ATOM 1706 H HA   . PHE A 1 107 ? -7.423  -9.827  -6.968  1.00 0.00 107 A 1 
ATOM 1707 H HB2  . PHE A 1 107 ? -5.794  -11.976 -8.320  1.00 0.00 107 A 1 
ATOM 1708 H HB3  . PHE A 1 107 ? -7.250  -11.305 -9.042  1.00 0.00 107 A 1 
ATOM 1709 H HD1  . PHE A 1 107 ? -4.116  -10.060 -7.447  1.00 0.00 107 A 1 
ATOM 1710 H HD2  . PHE A 1 107 ? -6.938  -9.662  -10.602 1.00 0.00 107 A 1 
ATOM 1711 H HE1  . PHE A 1 107 ? -2.774  -8.236  -8.414  1.00 0.00 107 A 1 
ATOM 1712 H HE2  . PHE A 1 107 ? -5.607  -7.837  -11.572 1.00 0.00 107 A 1 
ATOM 1713 H HZ   . PHE A 1 107 ? -3.520  -7.125  -10.478 1.00 0.00 107 A 1 
ATOM 1714 N N    . VAL A 1 108 ? -9.319  -11.399 -6.667  1.00 0.00 108 A 1 
ATOM 1715 C CA   . VAL A 1 108 ? -10.438 -12.290 -6.392  1.00 0.00 108 A 1 
ATOM 1716 C C    . VAL A 1 108 ? -10.845 -13.009 -7.669  1.00 0.00 108 A 1 
ATOM 1717 O O    . VAL A 1 108 ? -11.059 -14.221 -7.680  1.00 0.00 108 A 1 
ATOM 1718 C CB   . VAL A 1 108 ? -11.651 -11.523 -5.833  1.00 0.00 108 A 1 
ATOM 1719 C CG1  . VAL A 1 108 ? -12.724 -12.491 -5.360  1.00 0.00 108 A 1 
ATOM 1720 C CG2  . VAL A 1 108 ? -11.222 -10.597 -4.704  1.00 0.00 108 A 1 
ATOM 1721 H H    . VAL A 1 108 ? -9.497  -10.460 -6.889  1.00 0.00 108 A 1 
ATOM 1722 H HA   . VAL A 1 108 ? -10.120 -13.018 -5.660  1.00 0.00 108 A 1 
ATOM 1723 H HB   . VAL A 1 108 ? -12.067 -10.920 -6.626  1.00 0.00 108 A 1 
ATOM 1724 H HG11 . VAL A 1 108 ? -13.424 -11.970 -4.723  1.00 0.00 108 A 1 
ATOM 1725 H HG12 . VAL A 1 108 ? -12.264 -13.296 -4.806  1.00 0.00 108 A 1 
ATOM 1726 H HG13 . VAL A 1 108 ? -13.247 -12.895 -6.215  1.00 0.00 108 A 1 
ATOM 1727 H HG21 . VAL A 1 108 ? -12.003 -10.551 -3.960  1.00 0.00 108 A 1 
ATOM 1728 H HG22 . VAL A 1 108 ? -11.041 -9.608  -5.099  1.00 0.00 108 A 1 
ATOM 1729 H HG23 . VAL A 1 108 ? -10.317 -10.976 -4.253  1.00 0.00 108 A 1 
ATOM 1730 N N    . THR A 1 109 ? -10.931 -12.241 -8.748  1.00 0.00 109 A 1 
ATOM 1731 C CA   . THR A 1 109 ? -11.290 -12.773 -10.055 1.00 0.00 109 A 1 
ATOM 1732 C C    . THR A 1 109 ? -10.177 -13.662 -10.599 1.00 0.00 109 A 1 
ATOM 1733 O O    . THR A 1 109 ? -9.144  -13.844 -9.954  1.00 0.00 109 A 1 
ATOM 1734 C CB   . THR A 1 109 ? -11.549 -11.622 -11.025 1.00 0.00 109 A 1 
ATOM 1735 O OG1  . THR A 1 109 ? -11.922 -12.112 -12.304 1.00 0.00 109 A 1 
ATOM 1736 C CG2  . THR A 1 109 ? -10.345 -10.718 -11.201 1.00 0.00 109 A 1 
ATOM 1737 H H    . THR A 1 109 ? -10.735 -11.285 -8.664  1.00 0.00 109 A 1 
ATOM 1738 H HA   . THR A 1 109 ? -12.190 -13.356 -9.948  1.00 0.00 109 A 1 
ATOM 1739 H HB   . THR A 1 109 ? -12.361 -11.021 -10.643 1.00 0.00 109 A 1 
ATOM 1740 H HG1  . THR A 1 109 ? -11.147 -12.175 -12.867 1.00 0.00 109 A 1 
ATOM 1741 H HG21 . THR A 1 109 ? -9.566  -11.257 -11.719 1.00 0.00 109 A 1 
ATOM 1742 H HG22 . THR A 1 109 ? -9.981  -10.404 -10.232 1.00 0.00 109 A 1 
ATOM 1743 H HG23 . THR A 1 109 ? -10.626 -9.850  -11.777 1.00 0.00 109 A 1 
ATOM 1744 N N    . LYS A 1 110 ? -10.385 -14.197 -11.796 1.00 0.00 110 A 1 
ATOM 1745 C CA   . LYS A 1 110 ? -9.388  -15.047 -12.435 1.00 0.00 110 A 1 
ATOM 1746 C C    . LYS A 1 110 ? -8.432  -14.191 -13.258 1.00 0.00 110 A 1 
ATOM 1747 O O    . LYS A 1 110 ? -8.793  -13.693 -14.324 1.00 0.00 110 A 1 
ATOM 1748 C CB   . LYS A 1 110 ? -10.063 -16.091 -13.327 1.00 0.00 110 A 1 
ATOM 1749 C CG   . LYS A 1 110 ? -11.081 -16.948 -12.593 1.00 0.00 110 A 1 
ATOM 1750 C CD   . LYS A 1 110 ? -10.443 -18.193 -11.997 1.00 0.00 110 A 1 
ATOM 1751 C CE   . LYS A 1 110 ? -11.156 -19.458 -12.449 1.00 0.00 110 A 1 
ATOM 1752 N NZ   . LYS A 1 110 ? -10.392 -20.685 -12.090 1.00 0.00 110 A 1 
ATOM 1753 H H    . LYS A 1 110 ? -11.221 -14.004 -12.267 1.00 0.00 110 A 1 
ATOM 1754 H HA   . LYS A 1 110 ? -8.829  -15.549 -11.659 1.00 0.00 110 A 1 
ATOM 1755 H HB2  . LYS A 1 110 ? -10.569 -15.584 -14.135 1.00 0.00 110 A 1 
ATOM 1756 H HB3  . LYS A 1 110 ? -9.306  -16.741 -13.739 1.00 0.00 110 A 1 
ATOM 1757 H HG2  . LYS A 1 110 ? -11.514 -16.367 -11.795 1.00 0.00 110 A 1 
ATOM 1758 H HG3  . LYS A 1 110 ? -11.854 -17.246 -13.286 1.00 0.00 110 A 1 
ATOM 1759 H HD2  . LYS A 1 110 ? -9.411  -18.243 -12.309 1.00 0.00 110 A 1 
ATOM 1760 H HD3  . LYS A 1 110 ? -10.494 -18.128 -10.920 1.00 0.00 110 A 1 
ATOM 1761 H HE2  . LYS A 1 110 ? -12.126 -19.498 -11.976 1.00 0.00 110 A 1 
ATOM 1762 H HE3  . LYS A 1 110 ? -11.280 -19.422 -13.521 1.00 0.00 110 A 1 
ATOM 1763 H HZ1  . LYS A 1 110 ? -9.379  -20.542 -12.275 1.00 0.00 110 A 1 
ATOM 1764 H HZ2  . LYS A 1 110 ? -10.726 -21.492 -12.655 1.00 0.00 110 A 1 
ATOM 1765 H HZ3  . LYS A 1 110 ? -10.523 -20.905 -11.082 1.00 0.00 110 A 1 
ATOM 1766 N N    . ILE A 1 111 ? -7.221  -14.002 -12.746 1.00 0.00 111 A 1 
ATOM 1767 C CA   . ILE A 1 111 ? -6.230  -13.182 -13.429 1.00 0.00 111 A 1 
ATOM 1768 C C    . ILE A 1 111 ? -4.874  -13.878 -13.504 1.00 0.00 111 A 1 
ATOM 1769 O O    . ILE A 1 111 ? -4.541  -14.704 -12.655 1.00 0.00 111 A 1 
ATOM 1770 C CB   . ILE A 1 111 ? -6.069  -11.822 -12.717 1.00 0.00 111 A 1 
ATOM 1771 C CG1  . ILE A 1 111 ? -5.277  -10.846 -13.599 1.00 0.00 111 A 1 
ATOM 1772 C CG2  . ILE A 1 111 ? -5.420  -12.001 -11.346 1.00 0.00 111 A 1 
ATOM 1773 C CD1  . ILE A 1 111 ? -3.795  -10.791 -13.295 1.00 0.00 111 A 1 
ATOM 1774 H H    . ILE A 1 111 ? -6.996  -14.410 -11.884 1.00 0.00 111 A 1 
ATOM 1775 H HA   . ILE A 1 111 ? -6.584  -12.997 -14.432 1.00 0.00 111 A 1 
ATOM 1776 H HB   . ILE A 1 111 ? -7.058  -11.417 -12.557 1.00 0.00 111 A 1 
ATOM 1777 H HG12 . ILE A 1 111 ? -5.387  -11.138 -14.632 1.00 0.00 111 A 1 
ATOM 1778 H HG13 . ILE A 1 111 ? -5.678  -9.852  -13.470 1.00 0.00 111 A 1 
ATOM 1779 H HG21 . ILE A 1 111 ? -4.784  -11.155 -11.132 1.00 0.00 111 A 1 
ATOM 1780 H HG22 . ILE A 1 111 ? -4.830  -12.904 -11.338 1.00 0.00 111 A 1 
ATOM 1781 H HG23 . ILE A 1 111 ? -6.190  -12.070 -10.593 1.00 0.00 111 A 1 
ATOM 1782 H HD11 . ILE A 1 111 ? -3.632  -10.166 -12.429 1.00 0.00 111 A 1 
ATOM 1783 H HD12 . ILE A 1 111 ? -3.269  -10.380 -14.142 1.00 0.00 111 A 1 
ATOM 1784 H HD13 . ILE A 1 111 ? -3.433  -11.788 -13.093 1.00 0.00 111 A 1 
ATOM 1785 N N    . ASN A 1 112 ? -4.092  -13.528 -14.520 1.00 0.00 112 A 1 
ATOM 1786 C CA   . ASN A 1 112 ? -2.768  -14.110 -14.697 1.00 0.00 112 A 1 
ATOM 1787 C C    . ASN A 1 112 ? -1.711  -13.014 -14.809 1.00 0.00 112 A 1 
ATOM 1788 O O    . ASN A 1 112 ? -1.566  -12.383 -15.855 1.00 0.00 112 A 1 
ATOM 1789 C CB   . ASN A 1 112 ? -2.742  -14.994 -15.947 1.00 0.00 112 A 1 
ATOM 1790 C CG   . ASN A 1 112 ? -2.874  -16.467 -15.617 1.00 0.00 112 A 1 
ATOM 1791 O OD1  . ASN A 1 112 ? -3.059  -16.842 -14.459 1.00 0.00 112 A 1 
ATOM 1792 N ND2  . ASN A 1 112 ? -2.779  -17.313 -16.637 1.00 0.00 112 A 1 
ATOM 1793 H H    . ASN A 1 112 ? -4.409  -12.857 -15.160 1.00 0.00 112 A 1 
ATOM 1794 H HA   . ASN A 1 112 ? -2.552  -14.718 -13.831 1.00 0.00 112 A 1 
ATOM 1795 H HB2  . ASN A 1 112 ? -3.562  -14.715 -16.595 1.00 0.00 112 A 1 
ATOM 1796 H HB3  . ASN A 1 112 ? -1.809  -14.843 -16.469 1.00 0.00 112 A 1 
ATOM 1797 H HD21 . ASN A 1 112 ? -2.631  -16.943 -17.533 1.00 0.00 112 A 1 
ATOM 1798 H HD22 . ASN A 1 112 ? -2.861  -18.272 -16.452 1.00 0.00 112 A 1 
ATOM 1799 N N    . MET A 1 113 ? -0.975  -12.796 -13.723 1.00 0.00 113 A 1 
ATOM 1800 C CA   . MET A 1 113 ? 0.071   -11.779 -13.698 1.00 0.00 113 A 1 
ATOM 1801 C C    . MET A 1 113 ? 1.413   -12.384 -13.298 1.00 0.00 113 A 1 
ATOM 1802 O O    . MET A 1 113 ? 1.474   -13.295 -12.473 1.00 0.00 113 A 1 
ATOM 1803 C CB   . MET A 1 113 ? -0.304  -10.653 -12.734 1.00 0.00 113 A 1 
ATOM 1804 C CG   . MET A 1 113 ? 0.292   -9.306  -13.109 1.00 0.00 113 A 1 
ATOM 1805 S SD   . MET A 1 113 ? -0.078  -8.021  -11.899 1.00 0.00 113 A 1 
ATOM 1806 C CE   . MET A 1 113 ? -1.630  -7.393  -12.533 1.00 0.00 113 A 1 
ATOM 1807 H H    . MET A 1 113 ? -1.138  -13.333 -12.919 1.00 0.00 113 A 1 
ATOM 1808 H HA   . MET A 1 113 ? 0.158   -11.371 -14.694 1.00 0.00 113 A 1 
ATOM 1809 H HB2  . MET A 1 113 ? -1.379  -10.554 -12.716 1.00 0.00 113 A 1 
ATOM 1810 H HB3  . MET A 1 113 ? 0.041   -10.912 -11.745 1.00 0.00 113 A 1 
ATOM 1811 H HG2  . MET A 1 113 ? 1.364   -9.410  -13.185 1.00 0.00 113 A 1 
ATOM 1812 H HG3  . MET A 1 113 ? -0.108  -9.005  -14.066 1.00 0.00 113 A 1 
ATOM 1813 H HE1  . MET A 1 113 ? -2.449  -7.840  -11.990 1.00 0.00 113 A 1 
ATOM 1814 H HE2  . MET A 1 113 ? -1.716  -7.639  -13.581 1.00 0.00 113 A 1 
ATOM 1815 H HE3  . MET A 1 113 ? -1.661  -6.320  -12.412 1.00 0.00 113 A 1 
ATOM 1816 N N    . ASN A 1 114 ? 2.488   -11.869 -13.887 1.00 0.00 114 A 1 
ATOM 1817 C CA   . ASN A 1 114 ? 3.833   -12.354 -13.591 1.00 0.00 114 A 1 
ATOM 1818 C C    . ASN A 1 114 ? 4.111   -12.336 -12.089 1.00 0.00 114 A 1 
ATOM 1819 O O    . ASN A 1 114 ? 4.846   -13.179 -11.574 1.00 0.00 114 A 1 
ATOM 1820 C CB   . ASN A 1 114 ? 4.874   -11.504 -14.322 1.00 0.00 114 A 1 
ATOM 1821 C CG   . ASN A 1 114 ? 5.180   -12.033 -15.709 1.00 0.00 114 A 1 
ATOM 1822 O OD1  . ASN A 1 114 ? 6.311   -12.420 -16.003 1.00 0.00 114 A 1 
ATOM 1823 N ND2  . ASN A 1 114 ? 4.171   -12.051 -16.572 1.00 0.00 114 A 1 
ATOM 1824 H H    . ASN A 1 114 ? 2.374   -11.142 -14.534 1.00 0.00 114 A 1 
ATOM 1825 H HA   . ASN A 1 114 ? 3.901   -13.371 -13.944 1.00 0.00 114 A 1 
ATOM 1826 H HB2  . ASN A 1 114 ? 4.504   -10.494 -14.416 1.00 0.00 114 A 1 
ATOM 1827 H HB3  . ASN A 1 114 ? 5.789   -11.496 -13.749 1.00 0.00 114 A 1 
ATOM 1828 H HD21 . ASN A 1 114 ? 3.297   -11.727 -16.269 1.00 0.00 114 A 1 
ATOM 1829 H HD22 . ASN A 1 114 ? 4.341   -12.388 -17.477 1.00 0.00 114 A 1 
ATOM 1830 N N    . GLY A 1 115 ? 3.525   -11.366 -11.393 1.00 0.00 115 A 1 
ATOM 1831 C CA   . GLY A 1 115 ? 3.728   -11.253 -9.959  1.00 0.00 115 A 1 
ATOM 1832 C C    . GLY A 1 115 ? 2.561   -11.786 -9.149  1.00 0.00 115 A 1 
ATOM 1833 O O    . GLY A 1 115 ? 2.664   -11.935 -7.931  1.00 0.00 115 A 1 
ATOM 1834 H H    . GLY A 1 115 ? 2.953   -10.720 -11.857 1.00 0.00 115 A 1 
ATOM 1835 H HA2  . GLY A 1 115 ? 4.617   -11.803 -9.689  1.00 0.00 115 A 1 
ATOM 1836 H HA3  . GLY A 1 115 ? 3.874   -10.212 -9.711  1.00 0.00 115 A 1 
ATOM 1837 N N    . VAL A 1 116 ? 1.448   -12.071 -9.817  1.00 0.00 116 A 1 
ATOM 1838 C CA   . VAL A 1 116 ? 0.265   -12.586 -9.138  1.00 0.00 116 A 1 
ATOM 1839 C C    . VAL A 1 116 ? -0.009  -14.034 -9.530  1.00 0.00 116 A 1 
ATOM 1840 O O    . VAL A 1 116 ? -0.107  -14.362 -10.713 1.00 0.00 116 A 1 
ATOM 1841 C CB   . VAL A 1 116 ? -0.978  -11.729 -9.451  1.00 0.00 116 A 1 
ATOM 1842 C CG1  . VAL A 1 116 ? -2.186  -12.224 -8.670  1.00 0.00 116 A 1 
ATOM 1843 C CG2  . VAL A 1 116 ? -0.704  -10.266 -9.147  1.00 0.00 116 A 1 
ATOM 1844 H H    . VAL A 1 116 ? 1.421   -11.932 -10.786 1.00 0.00 116 A 1 
ATOM 1845 H HA   . VAL A 1 116 ? 0.447   -12.541 -8.074  1.00 0.00 116 A 1 
ATOM 1846 H HB   . VAL A 1 116 ? -1.196  -11.816 -10.502 1.00 0.00 116 A 1 
ATOM 1847 H HG11 . VAL A 1 116 ? -2.437  -13.224 -8.991  1.00 0.00 116 A 1 
ATOM 1848 H HG12 . VAL A 1 116 ? -3.025  -11.568 -8.851  1.00 0.00 116 A 1 
ATOM 1849 H HG13 . VAL A 1 116 ? -1.955  -12.231 -7.615  1.00 0.00 116 A 1 
ATOM 1850 H HG21 . VAL A 1 116 ? 0.361   -10.090 -9.151  1.00 0.00 116 A 1 
ATOM 1851 H HG22 . VAL A 1 116 ? -1.105  -10.023 -8.176  1.00 0.00 116 A 1 
ATOM 1852 H HG23 . VAL A 1 116 ? -1.175  -9.648  -9.897  1.00 0.00 116 A 1 
ATOM 1853 N N    . ASN A 1 117 ? -0.131  -14.898 -8.527  1.00 0.00 117 A 1 
ATOM 1854 C CA   . ASN A 1 117 ? -0.393  -16.313 -8.761  1.00 0.00 117 A 1 
ATOM 1855 C C    . ASN A 1 117 ? -1.709  -16.508 -9.507  1.00 0.00 117 A 1 
ATOM 1856 O O    . ASN A 1 117 ? -2.522  -15.589 -9.602  1.00 0.00 117 A 1 
ATOM 1857 C CB   . ASN A 1 117 ? -0.428  -17.072 -7.433  1.00 0.00 117 A 1 
ATOM 1858 C CG   . ASN A 1 117 ? 0.244   -18.428 -7.523  1.00 0.00 117 A 1 
ATOM 1859 O OD1  . ASN A 1 117 ? -0.235  -19.325 -8.218  1.00 0.00 117 A 1 
ATOM 1860 N ND2  . ASN A 1 117 ? 1.359   -18.585 -6.820  1.00 0.00 117 A 1 
ATOM 1861 H H    . ASN A 1 117 ? -0.043  -14.575 -7.606  1.00 0.00 117 A 1 
ATOM 1862 H HA   . ASN A 1 117 ? 0.411   -16.703 -9.366  1.00 0.00 117 A 1 
ATOM 1863 H HB2  . ASN A 1 117 ? 0.081   -16.489 -6.679  1.00 0.00 117 A 1 
ATOM 1864 H HB3  . ASN A 1 117 ? -1.456  -17.218 -7.135  1.00 0.00 117 A 1 
ATOM 1865 H HD21 . ASN A 1 117 ? 1.682   -17.827 -6.289  1.00 0.00 117 A 1 
ATOM 1866 H HD22 . ASN A 1 117 ? 1.814   -19.452 -6.861  1.00 0.00 117 A 1 
ATOM 1867 N N    . SER A 1 118 ? -1.912  -17.711 -10.034 1.00 0.00 118 A 1 
ATOM 1868 C CA   . SER A 1 118 ? -3.130  -18.027 -10.771 1.00 0.00 118 A 1 
ATOM 1869 C C    . SER A 1 118 ? -3.987  -19.031 -10.006 1.00 0.00 118 A 1 
ATOM 1870 O O    . SER A 1 118 ? -4.710  -19.827 -10.604 1.00 0.00 118 A 1 
ATOM 1871 C CB   . SER A 1 118 ? -2.785  -18.583 -12.154 1.00 0.00 118 A 1 
ATOM 1872 O OG   . SER A 1 118 ? -1.655  -17.926 -12.700 1.00 0.00 118 A 1 
ATOM 1873 H H    . SER A 1 118 ? -1.227  -18.403 -9.924  1.00 0.00 118 A 1 
ATOM 1874 H HA   . SER A 1 118 ? -3.691  -17.112 -10.892 1.00 0.00 118 A 1 
ATOM 1875 H HB2  . SER A 1 118 ? -2.568  -19.638 -12.072 1.00 0.00 118 A 1 
ATOM 1876 H HB3  . SER A 1 118 ? -3.625  -18.440 -12.817 1.00 0.00 118 A 1 
ATOM 1877 H HG   . SER A 1 118 ? -1.938  -17.139 -13.171 1.00 0.00 118 A 1 
ATOM 1878 N N    . SER A 1 119 ? -3.901  -18.986 -8.680  1.00 0.00 119 A 1 
ATOM 1879 C CA   . SER A 1 119 ? -4.670  -19.891 -7.833  1.00 0.00 119 A 1 
ATOM 1880 C C    . SER A 1 119 ? -5.529  -19.109 -6.844  1.00 0.00 119 A 1 
ATOM 1881 O O    . SER A 1 119 ? -6.752  -19.244 -6.826  1.00 0.00 119 A 1 
ATOM 1882 C CB   . SER A 1 119 ? -3.733  -20.837 -7.079  1.00 0.00 119 A 1 
ATOM 1883 O OG   . SER A 1 119 ? -4.179  -22.179 -7.174  1.00 0.00 119 A 1 
ATOM 1884 H H    . SER A 1 119 ? -3.308  -18.328 -8.261  1.00 0.00 119 A 1 
ATOM 1885 H HA   . SER A 1 119 ? -5.318  -20.473 -8.472  1.00 0.00 119 A 1 
ATOM 1886 H HB2  . SER A 1 119 ? -2.742  -20.771 -7.502  1.00 0.00 119 A 1 
ATOM 1887 H HB3  . SER A 1 119 ? -3.700  -20.555 -6.037  1.00 0.00 119 A 1 
ATOM 1888 H HG   . SER A 1 119 ? -4.659  -22.414 -6.377  1.00 0.00 119 A 1 
ATOM 1889 N N    . ASN A 1 120 ? -4.879  -18.285 -6.029  1.00 0.00 120 A 1 
ATOM 1890 C CA   . ASN A 1 120 ? -5.579  -17.472 -5.043  1.00 0.00 120 A 1 
ATOM 1891 C C    . ASN A 1 120 ? -5.635  -16.024 -5.505  1.00 0.00 120 A 1 
ATOM 1892 O O    . ASN A 1 120 ? -6.605  -15.311 -5.248  1.00 0.00 120 A 1 
ATOM 1893 C CB   . ASN A 1 120 ? -4.885  -17.556 -3.679  1.00 0.00 120 A 1 
ATOM 1894 C CG   . ASN A 1 120 ? -4.330  -18.937 -3.387  1.00 0.00 120 A 1 
ATOM 1895 O OD1  . ASN A 1 120 ? -4.970  -19.949 -3.669  1.00 0.00 120 A 1 
ATOM 1896 N ND2  . ASN A 1 120 ? -3.131  -18.983 -2.816  1.00 0.00 120 A 1 
ATOM 1897 H H    . ASN A 1 120 ? -3.904  -18.213 -6.099  1.00 0.00 120 A 1 
ATOM 1898 H HA   . ASN A 1 120 ? -6.586  -17.851 -4.952  1.00 0.00 120 A 1 
ATOM 1899 H HB2  . ASN A 1 120 ? -4.068  -16.850 -3.656  1.00 0.00 120 A 1 
ATOM 1900 H HB3  . ASN A 1 120 ? -5.595  -17.302 -2.906  1.00 0.00 120 A 1 
ATOM 1901 H HD21 . ASN A 1 120 ? -2.679  -18.136 -2.619  1.00 0.00 120 A 1 
ATOM 1902 H HD22 . ASN A 1 120 ? -2.747  -19.862 -2.616  1.00 0.00 120 A 1 
ATOM 1903 N N    . GLY A 1 121 ? -4.580  -15.601 -6.190  1.00 0.00 121 A 1 
ATOM 1904 C CA   . GLY A 1 121 ? -4.509  -14.244 -6.686  1.00 0.00 121 A 1 
ATOM 1905 C C    . GLY A 1 121 ? -3.578  -13.371 -5.865  1.00 0.00 121 A 1 
ATOM 1906 O O    . GLY A 1 121 ? -3.561  -12.151 -6.026  1.00 0.00 121 A 1 
ATOM 1907 H H    . GLY A 1 121 ? -3.840  -16.220 -6.360  1.00 0.00 121 A 1 
ATOM 1908 H HA2  . GLY A 1 121 ? -4.157  -14.268 -7.706  1.00 0.00 121 A 1 
ATOM 1909 H HA3  . GLY A 1 121 ? -5.499  -13.815 -6.667  1.00 0.00 121 A 1 
ATOM 1910 N N    . VAL A 1 122 ? -2.799  -13.995 -4.985  1.00 0.00 122 A 1 
ATOM 1911 C CA   . VAL A 1 122 ? -1.861  -13.266 -4.139  1.00 0.00 122 A 1 
ATOM 1912 C C    . VAL A 1 122 ? -0.860  -12.483 -4.982  1.00 0.00 122 A 1 
ATOM 1913 O O    . VAL A 1 122 ? -0.003  -13.065 -5.647  1.00 0.00 122 A 1 
ATOM 1914 C CB   . VAL A 1 122 ? -1.096  -14.222 -3.203  1.00 0.00 122 A 1 
ATOM 1915 C CG1  . VAL A 1 122 ? -0.219  -13.441 -2.237  1.00 0.00 122 A 1 
ATOM 1916 C CG2  . VAL A 1 122 ? -2.065  -15.121 -2.448  1.00 0.00 122 A 1 
ATOM 1917 H H    . VAL A 1 122 ? -2.854  -14.970 -4.903  1.00 0.00 122 A 1 
ATOM 1918 H HA   . VAL A 1 122 ? -2.427  -12.574 -3.531  1.00 0.00 122 A 1 
ATOM 1919 H HB   . VAL A 1 122 ? -0.456  -14.848 -3.807  1.00 0.00 122 A 1 
ATOM 1920 H HG11 . VAL A 1 122 ? -0.159  -13.971 -1.297  1.00 0.00 122 A 1 
ATOM 1921 H HG12 . VAL A 1 122 ? -0.646  -12.463 -2.072  1.00 0.00 122 A 1 
ATOM 1922 H HG13 . VAL A 1 122 ? 0.772   -13.336 -2.654  1.00 0.00 122 A 1 
ATOM 1923 H HG21 . VAL A 1 122 ? -2.141  -14.789 -1.423  1.00 0.00 122 A 1 
ATOM 1924 H HG22 . VAL A 1 122 ? -1.704  -16.138 -2.471  1.00 0.00 122 A 1 
ATOM 1925 H HG23 . VAL A 1 122 ? -3.038  -15.074 -2.914  1.00 0.00 122 A 1 
ATOM 1926 N N    . VAL A 1 123 ? -0.980  -11.160 -4.953  1.00 0.00 123 A 1 
ATOM 1927 C CA   . VAL A 1 123 ? -0.091  -10.293 -5.719  1.00 0.00 123 A 1 
ATOM 1928 C C    . VAL A 1 123 ? 1.274   -10.168 -5.051  1.00 0.00 123 A 1 
ATOM 1929 O O    . VAL A 1 123 ? 1.425   -9.467  -4.050  1.00 0.00 123 A 1 
ATOM 1930 C CB   . VAL A 1 123 ? -0.689  -8.883  -5.894  1.00 0.00 123 A 1 
ATOM 1931 C CG1  . VAL A 1 123 ? -0.011  -8.154  -7.043  1.00 0.00 123 A 1 
ATOM 1932 C CG2  . VAL A 1 123 ? -2.192  -8.959  -6.117  1.00 0.00 123 A 1 
ATOM 1933 H H    . VAL A 1 123 ? -1.686  -10.757 -4.407  1.00 0.00 123 A 1 
ATOM 1934 H HA   . VAL A 1 123 ? 0.040   -10.730 -6.698  1.00 0.00 123 A 1 
ATOM 1935 H HB   . VAL A 1 123 ? -0.510  -8.323  -4.988  1.00 0.00 123 A 1 
ATOM 1936 H HG11 . VAL A 1 123 ? 0.898   -8.671  -7.312  1.00 0.00 123 A 1 
ATOM 1937 H HG12 . VAL A 1 123 ? 0.224   -7.145  -6.738  1.00 0.00 123 A 1 
ATOM 1938 H HG13 . VAL A 1 123 ? -0.675  -8.128  -7.896  1.00 0.00 123 A 1 
ATOM 1939 H HG21 . VAL A 1 123 ? -2.407  -9.716  -6.854  1.00 0.00 123 A 1 
ATOM 1940 H HG22 . VAL A 1 123 ? -2.554  -8.003  -6.466  1.00 0.00 123 A 1 
ATOM 1941 H HG23 . VAL A 1 123 ? -2.681  -9.212  -5.191  1.00 0.00 123 A 1 
ATOM 1942 N N    . ASP A 1 124 ? 2.266   -10.849 -5.615  1.00 0.00 124 A 1 
ATOM 1943 C CA   . ASP A 1 124 ? 3.621   -10.810 -5.079  1.00 0.00 124 A 1 
ATOM 1944 C C    . ASP A 1 124 ? 4.211   -9.404  -5.192  1.00 0.00 124 A 1 
ATOM 1945 O O    . ASP A 1 124 ? 4.281   -8.842  -6.285  1.00 0.00 124 A 1 
ATOM 1946 C CB   . ASP A 1 124 ? 4.509   -11.810 -5.819  1.00 0.00 124 A 1 
ATOM 1947 C CG   . ASP A 1 124 ? 5.583   -12.401 -4.926  1.00 0.00 124 A 1 
ATOM 1948 O OD1  . ASP A 1 124 ? 6.294   -11.622 -4.257  1.00 0.00 124 A 1 
ATOM 1949 O OD2  . ASP A 1 124 ? 5.712   -13.643 -4.896  1.00 0.00 124 A 1 
ATOM 1950 H H    . ASP A 1 124 ? 2.084   -11.386 -6.415  1.00 0.00 124 A 1 
ATOM 1951 H HA   . ASP A 1 124 ? 3.571   -11.089 -4.038  1.00 0.00 124 A 1 
ATOM 1952 H HB2  . ASP A 1 124 ? 3.897   -12.616 -6.196  1.00 0.00 124 A 1 
ATOM 1953 H HB3  . ASP A 1 124 ? 4.989   -11.311 -6.648  1.00 0.00 124 A 1 
ATOM 1954 N N    . PRO A 1 125 ? 4.646   -8.813  -4.064  1.00 0.00 125 A 1 
ATOM 1955 C CA   . PRO A 1 125 ? 5.231   -7.467  -4.057  1.00 0.00 125 A 1 
ATOM 1956 C C    . PRO A 1 125 ? 6.614   -7.428  -4.702  1.00 0.00 125 A 1 
ATOM 1957 O O    . PRO A 1 125 ? 7.140   -6.355  -4.996  1.00 0.00 125 A 1 
ATOM 1958 C CB   . PRO A 1 125 ? 5.327   -7.130  -2.568  1.00 0.00 125 A 1 
ATOM 1959 C CG   . PRO A 1 125 ? 5.427   -8.451  -1.889  1.00 0.00 125 A 1 
ATOM 1960 C CD   . PRO A 1 125 ? 4.606   -9.404  -2.712  1.00 0.00 125 A 1 
ATOM 1961 H HA   . PRO A 1 125 ? 4.587   -6.754  -4.550  1.00 0.00 125 A 1 
ATOM 1962 H HB2  . PRO A 1 125 ? 6.203   -6.524  -2.389  1.00 0.00 125 A 1 
ATOM 1963 H HB3  . PRO A 1 125 ? 4.442   -6.595  -2.259  1.00 0.00 125 A 1 
ATOM 1964 H HG2  . PRO A 1 125 ? 6.458   -8.772  -1.860  1.00 0.00 125 A 1 
ATOM 1965 H HG3  . PRO A 1 125 ? 5.028   -8.381  -0.888  1.00 0.00 125 A 1 
ATOM 1966 H HD2  . PRO A 1 125 ? 5.052   -10.388 -2.708  1.00 0.00 125 A 1 
ATOM 1967 H HD3  . PRO A 1 125 ? 3.592   -9.447  -2.341  1.00 0.00 125 A 1 
ATOM 1968 N N    . ARG A 1 126 ? 7.200   -8.603  -4.921  1.00 0.00 126 A 1 
ATOM 1969 C CA   . ARG A 1 126 ? 8.520   -8.694  -5.533  1.00 0.00 126 A 1 
ATOM 1970 C C    . ARG A 1 126 ? 8.453   -8.353  -7.018  1.00 0.00 126 A 1 
ATOM 1971 O O    . ARG A 1 126 ? 9.377   -7.756  -7.571  1.00 0.00 126 A 1 
ATOM 1972 C CB   . ARG A 1 126 ? 9.098   -10.097 -5.344  1.00 0.00 126 A 1 
ATOM 1973 C CG   . ARG A 1 126 ? 9.722   -10.319 -3.976  1.00 0.00 126 A 1 
ATOM 1974 C CD   . ARG A 1 126 ? 11.165  -9.845  -3.938  1.00 0.00 126 A 1 
ATOM 1975 N NE   . ARG A 1 126 ? 11.712  -9.861  -2.583  1.00 0.00 126 A 1 
ATOM 1976 C CZ   . ARG A 1 126 ? 11.469  -8.920  -1.674  1.00 0.00 126 A 1 
ATOM 1977 N NH1  . ARG A 1 126 ? 10.690  -7.886  -1.970  1.00 0.00 126 A 1 
ATOM 1978 N NH2  . ARG A 1 126 ? 12.005  -9.012  -0.465  1.00 0.00 126 A 1 
ATOM 1979 H H    . ARG A 1 126 ? 6.734   -9.426  -4.667  1.00 0.00 126 A 1 
ATOM 1980 H HA   . ARG A 1 126 ? 9.163   -7.979  -5.041  1.00 0.00 126 A 1 
ATOM 1981 H HB2  . ARG A 1 126 ? 8.307   -10.821 -5.477  1.00 0.00 126 A 1 
ATOM 1982 H HB3  . ARG A 1 126 ? 9.857   -10.265 -6.093  1.00 0.00 126 A 1 
ATOM 1983 H HG2  . ARG A 1 126 ? 9.154   -9.770  -3.239  1.00 0.00 126 A 1 
ATOM 1984 H HG3  . ARG A 1 126 ? 9.692   -11.373 -3.744  1.00 0.00 126 A 1 
ATOM 1985 H HD2  . ARG A 1 126 ? 11.760  -10.494 -4.563  1.00 0.00 126 A 1 
ATOM 1986 H HD3  . ARG A 1 126 ? 11.210  -8.836  -4.322  1.00 0.00 126 A 1 
ATOM 1987 H HE   . ARG A 1 126 ? 12.291  -10.613 -2.338  1.00 0.00 126 A 1 
ATOM 1988 H HH11 . ARG A 1 126 ? 10.282  -7.811  -2.880  1.00 0.00 126 A 1 
ATOM 1989 H HH12 . ARG A 1 126 ? 10.511  -7.183  -1.282  1.00 0.00 126 A 1 
ATOM 1990 H HH21 . ARG A 1 126 ? 12.592  -9.789  -0.236  1.00 0.00 126 A 1 
ATOM 1991 H HH22 . ARG A 1 126 ? 11.823  -8.305  0.218   1.00 0.00 126 A 1 
ATOM 1992 N N    . ALA A 1 127 ? 7.352   -8.735  -7.657  1.00 0.00 127 A 1 
ATOM 1993 C CA   . ALA A 1 127 ? 7.162   -8.467  -9.076  1.00 0.00 127 A 1 
ATOM 1994 C C    . ALA A 1 127 ? 6.579   -7.075  -9.293  1.00 0.00 127 A 1 
ATOM 1995 O O    . ALA A 1 127 ? 7.053   -6.317  -10.139 1.00 0.00 127 A 1 
ATOM 1996 C CB   . ALA A 1 127 ? 6.262   -9.525  -9.697  1.00 0.00 127 A 1 
ATOM 1997 H H    . ALA A 1 127 ? 6.650   -9.205  -7.161  1.00 0.00 127 A 1 
ATOM 1998 H HA   . ALA A 1 127 ? 8.127   -8.521  -9.558  1.00 0.00 127 A 1 
ATOM 1999 H HB1  . ALA A 1 127 ? 5.592   -9.059  -10.405 1.00 0.00 127 A 1 
ATOM 2000 H HB2  . ALA A 1 127 ? 5.686   -10.007 -8.921  1.00 0.00 127 A 1 
ATOM 2001 H HB3  . ALA A 1 127 ? 6.868   -10.260 -10.205 1.00 0.00 127 A 1 
ATOM 2002 N N    . ILE A 1 128 ? 5.549   -6.744  -8.520  1.00 0.00 128 A 1 
ATOM 2003 C CA   . ILE A 1 128 ? 4.904   -5.441  -8.624  1.00 0.00 128 A 1 
ATOM 2004 C C    . ILE A 1 128 ? 5.859   -4.329  -8.195  1.00 0.00 128 A 1 
ATOM 2005 O O    . ILE A 1 128 ? 6.479   -4.403  -7.135  1.00 0.00 128 A 1 
ATOM 2006 C CB   . ILE A 1 128 ? 3.621   -5.378  -7.766  1.00 0.00 128 A 1 
ATOM 2007 C CG1  . ILE A 1 128 ? 2.629   -6.461  -8.198  1.00 0.00 128 A 1 
ATOM 2008 C CG2  . ILE A 1 128 ? 2.978   -4.000  -7.855  1.00 0.00 128 A 1 
ATOM 2009 C CD1  . ILE A 1 128 ? 2.423   -6.530  -9.692  1.00 0.00 128 A 1 
ATOM 2010 H H    . ILE A 1 128 ? 5.217   -7.390  -7.862  1.00 0.00 128 A 1 
ATOM 2011 H HA   . ILE A 1 128 ? 4.630   -5.287  -9.658  1.00 0.00 128 A 1 
ATOM 2012 H HB   . ILE A 1 128 ? 3.897   -5.551  -6.743  1.00 0.00 128 A 1 
ATOM 2013 H HG12 . ILE A 1 128 ? 2.989   -7.424  -7.868  1.00 0.00 128 A 1 
ATOM 2014 H HG13 . ILE A 1 128 ? 1.670   -6.264  -7.740  1.00 0.00 128 A 1 
ATOM 2015 H HG21 . ILE A 1 128 ? 3.066   -3.502  -6.901  1.00 0.00 128 A 1 
ATOM 2016 H HG22 . ILE A 1 128 ? 1.934   -4.104  -8.111  1.00 0.00 128 A 1 
ATOM 2017 H HG23 . ILE A 1 128 ? 3.478   -3.416  -8.613  1.00 0.00 128 A 1 
ATOM 2018 H HD11 . ILE A 1 128 ? 1.378   -6.694  -9.904  1.00 0.00 128 A 1 
ATOM 2019 H HD12 . ILE A 1 128 ? 3.007   -7.343  -10.097 1.00 0.00 128 A 1 
ATOM 2020 H HD13 . ILE A 1 128 ? 2.741   -5.600  -10.138 1.00 0.00 128 A 1 
ATOM 2021 N N    . SER A 1 129 ? 5.978   -3.304  -9.033  1.00 0.00 129 A 1 
ATOM 2022 C CA   . SER A 1 129 ? 6.864   -2.179  -8.753  1.00 0.00 129 A 1 
ATOM 2023 C C    . SER A 1 129 ? 6.374   -1.361  -7.560  1.00 0.00 129 A 1 
ATOM 2024 O O    . SER A 1 129 ? 7.088   -1.202  -6.571  1.00 0.00 129 A 1 
ATOM 2025 C CB   . SER A 1 129 ? 6.980   -1.280  -9.985  1.00 0.00 129 A 1 
ATOM 2026 O OG   . SER A 1 129 ? 5.721   -0.732  -10.337 1.00 0.00 129 A 1 
ATOM 2027 H H    . SER A 1 129 ? 5.461   -3.307  -9.866  1.00 0.00 129 A 1 
ATOM 2028 H HA   . SER A 1 129 ? 7.839   -2.578  -8.521  1.00 0.00 129 A 1 
ATOM 2029 H HB2  . SER A 1 129 ? 7.664   -0.471  -9.775  1.00 0.00 129 A 1 
ATOM 2030 H HB3  . SER A 1 129 ? 7.353   -1.859  -10.817 1.00 0.00 129 A 1 
ATOM 2031 H HG   . SER A 1 129 ? 5.802   -0.250  -11.164 1.00 0.00 129 A 1 
ATOM 2032 N N    . VAL A 1 130 ? 5.158   -0.832  -7.666  1.00 0.00 130 A 1 
ATOM 2033 C CA   . VAL A 1 130 ? 4.580   -0.016  -6.600  1.00 0.00 130 A 1 
ATOM 2034 C C    . VAL A 1 130 ? 4.689   -0.698  -5.240  1.00 0.00 130 A 1 
ATOM 2035 O O    . VAL A 1 130 ? 4.806   -0.031  -4.212  1.00 0.00 130 A 1 
ATOM 2036 C CB   . VAL A 1 130 ? 3.101   0.314   -6.874  1.00 0.00 130 A 1 
ATOM 2037 C CG1  . VAL A 1 130 ? 2.984   1.390   -7.941  1.00 0.00 130 A 1 
ATOM 2038 C CG2  . VAL A 1 130 ? 2.336   -0.939  -7.277  1.00 0.00 130 A 1 
ATOM 2039 H H    . VAL A 1 130 ? 4.641   -0.984  -8.484  1.00 0.00 130 A 1 
ATOM 2040 H HA   . VAL A 1 130 ? 5.129   0.914   -6.565  1.00 0.00 130 A 1 
ATOM 2041 H HB   . VAL A 1 130 ? 2.665   0.696   -5.962  1.00 0.00 130 A 1 
ATOM 2042 H HG11 . VAL A 1 130 ? 1.988   1.376   -8.357  1.00 0.00 130 A 1 
ATOM 2043 H HG12 . VAL A 1 130 ? 3.704   1.200   -8.723  1.00 0.00 130 A 1 
ATOM 2044 H HG13 . VAL A 1 130 ? 3.177   2.356   -7.500  1.00 0.00 130 A 1 
ATOM 2045 H HG21 . VAL A 1 130 ? 1.299   -0.688  -7.444  1.00 0.00 130 A 1 
ATOM 2046 H HG22 . VAL A 1 130 ? 2.407   -1.673  -6.489  1.00 0.00 130 A 1 
ATOM 2047 H HG23 . VAL A 1 130 ? 2.758   -1.343  -8.185  1.00 0.00 130 A 1 
ATOM 2048 N N    . LEU A 1 131 ? 4.653   -2.025  -5.236  1.00 0.00 131 A 1 
ATOM 2049 C CA   . LEU A 1 131 ? 4.749   -2.782  -3.993  1.00 0.00 131 A 1 
ATOM 2050 C C    . LEU A 1 131 ? 6.207   -2.955  -3.580  1.00 0.00 131 A 1 
ATOM 2051 O O    . LEU A 1 131 ? 6.554   -2.786  -2.411  1.00 0.00 131 A 1 
ATOM 2052 C CB   . LEU A 1 131 ? 4.076   -4.148  -4.146  1.00 0.00 131 A 1 
ATOM 2053 C CG   . LEU A 1 131 ? 2.639   -4.220  -3.625  1.00 0.00 131 A 1 
ATOM 2054 C CD1  . LEU A 1 131 ? 1.660   -3.750  -4.689  1.00 0.00 131 A 1 
ATOM 2055 C CD2  . LEU A 1 131 ? 2.303   -5.636  -3.179  1.00 0.00 131 A 1 
ATOM 2056 H H    . LEU A 1 131 ? 4.560   -2.505  -6.085  1.00 0.00 131 A 1 
ATOM 2057 H HA   . LEU A 1 131 ? 4.236   -2.223  -3.226  1.00 0.00 131 A 1 
ATOM 2058 H HB2  . LEU A 1 131 ? 4.071   -4.407  -5.194  1.00 0.00 131 A 1 
ATOM 2059 H HB3  . LEU A 1 131 ? 4.665   -4.880  -3.614  1.00 0.00 131 A 1 
ATOM 2060 H HG   . LEU A 1 131 ? 2.540   -3.567  -2.770  1.00 0.00 131 A 1 
ATOM 2061 H HD11 . LEU A 1 131 ? 0.649   -3.895  -4.338  1.00 0.00 131 A 1 
ATOM 2062 H HD12 . LEU A 1 131 ? 1.811   -4.319  -5.595  1.00 0.00 131 A 1 
ATOM 2063 H HD13 . LEU A 1 131 ? 1.823   -2.702  -4.891  1.00 0.00 131 A 1 
ATOM 2064 H HD21 . LEU A 1 131 ? 1.235   -5.786  -3.231  1.00 0.00 131 A 1 
ATOM 2065 H HD22 . LEU A 1 131 ? 2.638   -5.782  -2.163  1.00 0.00 131 A 1 
ATOM 2066 H HD23 . LEU A 1 131 ? 2.798   -6.344  -3.826  1.00 0.00 131 A 1 
ATOM 2067 N N    . ALA A 1 132 ? 7.058   -3.281  -4.548  1.00 0.00 132 A 1 
ATOM 2068 C CA   . ALA A 1 132 ? 8.481   -3.463  -4.284  1.00 0.00 132 A 1 
ATOM 2069 C C    . ALA A 1 132 ? 9.070   -2.227  -3.611  1.00 0.00 132 A 1 
ATOM 2070 O O    . ALA A 1 132 ? 9.667   -2.315  -2.538  1.00 0.00 132 A 1 
ATOM 2071 C CB   . ALA A 1 132 ? 9.223   -3.769  -5.576  1.00 0.00 132 A 1 
ATOM 2072 H H    . ALA A 1 132 ? 6.723   -3.394  -5.462  1.00 0.00 132 A 1 
ATOM 2073 H HA   . ALA A 1 132 ? 8.592   -4.310  -3.622  1.00 0.00 132 A 1 
ATOM 2074 H HB1  . ALA A 1 132 ? 8.993   -3.011  -6.311  1.00 0.00 132 A 1 
ATOM 2075 H HB2  . ALA A 1 132 ? 8.916   -4.736  -5.948  1.00 0.00 132 A 1 
ATOM 2076 H HB3  . ALA A 1 132 ? 10.286  -3.777  -5.388  1.00 0.00 132 A 1 
ATOM 2077 N N    . LYS A 1 133 ? 8.889   -1.075  -4.248  1.00 0.00 133 A 1 
ATOM 2078 C CA   . LYS A 1 133 ? 9.393   0.185   -3.714  1.00 0.00 133 A 1 
ATOM 2079 C C    . LYS A 1 133 ? 8.251   1.028   -3.152  1.00 0.00 133 A 1 
ATOM 2080 O O    . LYS A 1 133 ? 8.163   2.228   -3.412  1.00 0.00 133 A 1 
ATOM 2081 C CB   . LYS A 1 133 ? 10.134  0.965   -4.803  1.00 0.00 133 A 1 
ATOM 2082 C CG   . LYS A 1 133 ? 11.511  0.406   -5.120  1.00 0.00 133 A 1 
ATOM 2083 C CD   . LYS A 1 133 ? 12.595  1.108   -4.318  1.00 0.00 133 A 1 
ATOM 2084 C CE   . LYS A 1 133 ? 12.711  0.531   -2.916  1.00 0.00 133 A 1 
ATOM 2085 N NZ   . LYS A 1 133 ? 13.980  0.937   -2.252  1.00 0.00 133 A 1 
ATOM 2086 H H    . LYS A 1 133 ? 8.399   -1.071  -5.097  1.00 0.00 133 A 1 
ATOM 2087 H HA   . LYS A 1 133 ? 10.082  -0.045  -2.915  1.00 0.00 133 A 1 
ATOM 2088 H HB2  . LYS A 1 133 ? 9.544   0.946   -5.707  1.00 0.00 133 A 1 
ATOM 2089 H HB3  . LYS A 1 133 ? 10.250  1.989   -4.480  1.00 0.00 133 A 1 
ATOM 2090 H HG2  . LYS A 1 133 ? 11.526  -0.647  -4.882  1.00 0.00 133 A 1 
ATOM 2091 H HG3  . LYS A 1 133 ? 11.710  0.543   -6.173  1.00 0.00 133 A 1 
ATOM 2092 H HD2  . LYS A 1 133 ? 13.540  0.988   -4.825  1.00 0.00 133 A 1 
ATOM 2093 H HD3  . LYS A 1 133 ? 12.353  2.159   -4.246  1.00 0.00 133 A 1 
ATOM 2094 H HE2  . LYS A 1 133 ? 11.878  0.882   -2.326  1.00 0.00 133 A 1 
ATOM 2095 H HE3  . LYS A 1 133 ? 12.677  -0.547  -2.981  1.00 0.00 133 A 1 
ATOM 2096 H HZ1  . LYS A 1 133 ? 14.707  0.208   -2.395  1.00 0.00 133 A 1 
ATOM 2097 H HZ2  . LYS A 1 133 ? 13.826  1.061   -1.231  1.00 0.00 133 A 1 
ATOM 2098 H HZ3  . LYS A 1 133 ? 14.321  1.835   -2.651  1.00 0.00 133 A 1 
ATOM 2099 N N    . TRP A 1 134 ? 7.374   0.387   -2.383  1.00 0.00 134 A 1 
ATOM 2100 C CA   . TRP A 1 134 ? 6.230   1.069   -1.782  1.00 0.00 134 A 1 
ATOM 2101 C C    . TRP A 1 134 ? 6.654   2.365   -1.094  1.00 0.00 134 A 1 
ATOM 2102 O O    . TRP A 1 134 ? 7.699   2.422   -0.445  1.00 0.00 134 A 1 
ATOM 2103 C CB   . TRP A 1 134 ? 5.534   0.147   -0.778  1.00 0.00 134 A 1 
ATOM 2104 C CG   . TRP A 1 134 ? 4.215   0.672   -0.299  1.00 0.00 134 A 1 
ATOM 2105 C CD1  . TRP A 1 134 ? 3.982   1.378   0.845   1.00 0.00 134 A 1 
ATOM 2106 C CD2  . TRP A 1 134 ? 2.946   0.531   -0.950  1.00 0.00 134 A 1 
ATOM 2107 N NE1  . TRP A 1 134 ? 2.647   1.686   0.946   1.00 0.00 134 A 1 
ATOM 2108 C CE2  . TRP A 1 134 ? 1.989   1.177   -0.144  1.00 0.00 134 A 1 
ATOM 2109 C CE3  . TRP A 1 134 ? 2.527   -0.078  -2.136  1.00 0.00 134 A 1 
ATOM 2110 C CZ2  . TRP A 1 134 ? 0.639   1.231   -0.489  1.00 0.00 134 A 1 
ATOM 2111 C CZ3  . TRP A 1 134 ? 1.188   -0.025  -2.476  1.00 0.00 134 A 1 
ATOM 2112 C CH2  . TRP A 1 134 ? 0.258   0.626   -1.656  1.00 0.00 134 A 1 
ATOM 2113 H H    . TRP A 1 134 ? 7.498   -0.571  -2.216  1.00 0.00 134 A 1 
ATOM 2114 H HA   . TRP A 1 134 ? 5.536   1.309   -2.574  1.00 0.00 134 A 1 
ATOM 2115 H HB2  . TRP A 1 134 ? 5.362   -0.813  -1.240  1.00 0.00 134 A 1 
ATOM 2116 H HB3  . TRP A 1 134 ? 6.175   0.017   0.083   1.00 0.00 134 A 1 
ATOM 2117 H HD1  . TRP A 1 134 ? 4.746   1.648   1.560   1.00 0.00 134 A 1 
ATOM 2118 H HE1  . TRP A 1 134 ? 2.234   2.187   1.679   1.00 0.00 134 A 1 
ATOM 2119 H HE3  . TRP A 1 134 ? 3.228   -0.585  -2.781  1.00 0.00 134 A 1 
ATOM 2120 H HZ2  . TRP A 1 134 ? -0.093  1.729   0.131   1.00 0.00 134 A 1 
ATOM 2121 H HZ3  . TRP A 1 134 ? 0.847   -0.490  -3.388  1.00 0.00 134 A 1 
ATOM 2122 H HH2  . TRP A 1 134 ? -0.777  0.642   -1.961  1.00 0.00 134 A 1 
ATOM 2123 N N    . GLN A 1 135 ? 5.837   3.403   -1.243  1.00 0.00 135 A 1 
ATOM 2124 C CA   . GLN A 1 135 ? 6.125   4.699   -0.639  1.00 0.00 135 A 1 
ATOM 2125 C C    . GLN A 1 135 ? 4.937   5.192   0.184   1.00 0.00 135 A 1 
ATOM 2126 O O    . GLN A 1 135 ? 3.983   4.451   0.418   1.00 0.00 135 A 1 
ATOM 2127 C CB   . GLN A 1 135 ? 6.475   5.721   -1.723  1.00 0.00 135 A 1 
ATOM 2128 C CG   . GLN A 1 135 ? 5.349   5.967   -2.714  1.00 0.00 135 A 1 
ATOM 2129 C CD   . GLN A 1 135 ? 5.723   6.976   -3.781  1.00 0.00 135 A 1 
ATOM 2130 O OE1  . GLN A 1 135 ? 6.903   7.234   -4.022  1.00 0.00 135 A 1 
ATOM 2131 N NE2  . GLN A 1 135 ? 4.718   7.554   -4.428  1.00 0.00 135 A 1 
ATOM 2132 H H    . GLN A 1 135 ? 5.020   3.295   -1.773  1.00 0.00 135 A 1 
ATOM 2133 H HA   . GLN A 1 135 ? 6.975   4.578   0.015   1.00 0.00 135 A 1 
ATOM 2134 H HB2  . GLN A 1 135 ? 6.722   6.661   -1.252  1.00 0.00 135 A 1 
ATOM 2135 H HB3  . GLN A 1 135 ? 7.335   5.367   -2.271  1.00 0.00 135 A 1 
ATOM 2136 H HG2  . GLN A 1 135 ? 5.102   5.033   -3.195  1.00 0.00 135 A 1 
ATOM 2137 H HG3  . GLN A 1 135 ? 4.487   6.334   -2.177  1.00 0.00 135 A 1 
ATOM 2138 H HE21 . GLN A 1 135 ? 3.803   7.301   -4.184  1.00 0.00 135 A 1 
ATOM 2139 H HE22 . GLN A 1 135 ? 4.931   8.211   -5.124  1.00 0.00 135 A 1 
ATOM 2140 N N    . ASN A 1 136 ? 5.005   6.445   0.626   1.00 0.00 136 A 1 
ATOM 2141 C CA   . ASN A 1 136 ? 3.937   7.032   1.428   1.00 0.00 136 A 1 
ATOM 2142 C C    . ASN A 1 136 ? 2.844   7.631   0.547   1.00 0.00 136 A 1 
ATOM 2143 O O    . ASN A 1 136 ? 1.692   7.746   0.966   1.00 0.00 136 A 1 
ATOM 2144 C CB   . ASN A 1 136 ? 4.503   8.108   2.357   1.00 0.00 136 A 1 
ATOM 2145 C CG   . ASN A 1 136 ? 5.268   9.178   1.604   1.00 0.00 136 A 1 
ATOM 2146 O OD1  . ASN A 1 136 ? 5.414   9.111   0.384   1.00 0.00 136 A 1 
ATOM 2147 N ND2  . ASN A 1 136 ? 5.762   10.174  2.331   1.00 0.00 136 A 1 
ATOM 2148 H H    . ASN A 1 136 ? 5.793   6.986   0.412   1.00 0.00 136 A 1 
ATOM 2149 H HA   . ASN A 1 136 ? 3.506   6.246   2.028   1.00 0.00 136 A 1 
ATOM 2150 H HB2  . ASN A 1 136 ? 3.689   8.580   2.888   1.00 0.00 136 A 1 
ATOM 2151 H HB3  . ASN A 1 136 ? 5.171   7.646   3.068   1.00 0.00 136 A 1 
ATOM 2152 H HD21 . ASN A 1 136 ? 5.607   10.162  3.299   1.00 0.00 136 A 1 
ATOM 2153 H HD22 . ASN A 1 136 ? 6.262   10.880  1.870   1.00 0.00 136 A 1 
ATOM 2154 N N    . SER A 1 137 ? 3.209   8.015   -0.671  1.00 0.00 137 A 1 
ATOM 2155 C CA   . SER A 1 137 ? 2.254   8.606   -1.602  1.00 0.00 137 A 1 
ATOM 2156 C C    . SER A 1 137 ? 1.391   7.536   -2.271  1.00 0.00 137 A 1 
ATOM 2157 O O    . SER A 1 137 ? 0.390   7.850   -2.915  1.00 0.00 137 A 1 
ATOM 2158 C CB   . SER A 1 137 ? 2.990   9.421   -2.667  1.00 0.00 137 A 1 
ATOM 2159 O OG   . SER A 1 137 ? 3.039   10.793  -2.315  1.00 0.00 137 A 1 
ATOM 2160 H H    . SER A 1 137 ? 4.141   7.903   -0.950  1.00 0.00 137 A 1 
ATOM 2161 H HA   . SER A 1 137 ? 1.611   9.267   -1.040  1.00 0.00 137 A 1 
ATOM 2162 H HB2  . SER A 1 137 ? 4.000   9.052   -2.766  1.00 0.00 137 A 1 
ATOM 2163 H HB3  . SER A 1 137 ? 2.477   9.323   -3.612  1.00 0.00 137 A 1 
ATOM 2164 H HG   . SER A 1 137 ? 3.930   11.021  -2.040  1.00 0.00 137 A 1 
ATOM 2165 N N    . TYR A 1 138 ? 1.782   6.273   -2.120  1.00 0.00 138 A 1 
ATOM 2166 C CA   . TYR A 1 138 ? 1.040   5.168   -2.717  1.00 0.00 138 A 1 
ATOM 2167 C C    . TYR A 1 138 ? -0.262  4.903   -1.964  1.00 0.00 138 A 1 
ATOM 2168 O O    . TYR A 1 138 ? -0.388  5.225   -0.783  1.00 0.00 138 A 1 
ATOM 2169 C CB   . TYR A 1 138 ? 1.899   3.900   -2.738  1.00 0.00 138 A 1 
ATOM 2170 C CG   . TYR A 1 138 ? 2.980   3.894   -3.804  1.00 0.00 138 A 1 
ATOM 2171 C CD1  . TYR A 1 138 ? 3.127   4.953   -4.697  1.00 0.00 138 A 1 
ATOM 2172 C CD2  . TYR A 1 138 ? 3.858   2.823   -3.912  1.00 0.00 138 A 1 
ATOM 2173 C CE1  . TYR A 1 138 ? 4.115   4.939   -5.664  1.00 0.00 138 A 1 
ATOM 2174 C CE2  . TYR A 1 138 ? 4.849   2.804   -4.876  1.00 0.00 138 A 1 
ATOM 2175 C CZ   . TYR A 1 138 ? 4.973   3.864   -5.748  1.00 0.00 138 A 1 
ATOM 2176 O OH   . TYR A 1 138 ? 5.958   3.848   -6.709  1.00 0.00 138 A 1 
ATOM 2177 H H    . TYR A 1 138 ? 2.589   6.079   -1.600  1.00 0.00 138 A 1 
ATOM 2178 H HA   . TYR A 1 138 ? 0.801   5.444   -3.732  1.00 0.00 138 A 1 
ATOM 2179 H HB2  . TYR A 1 138 ? 2.383   3.789   -1.779  1.00 0.00 138 A 1 
ATOM 2180 H HB3  . TYR A 1 138 ? 1.259   3.047   -2.911  1.00 0.00 138 A 1 
ATOM 2181 H HD1  . TYR A 1 138 ? 2.457   5.796   -4.630  1.00 0.00 138 A 1 
ATOM 2182 H HD2  . TYR A 1 138 ? 3.760   1.993   -3.228  1.00 0.00 138 A 1 
ATOM 2183 H HE1  . TYR A 1 138 ? 4.213   5.769   -6.347  1.00 0.00 138 A 1 
ATOM 2184 H HE2  . TYR A 1 138 ? 5.521   1.961   -4.942  1.00 0.00 138 A 1 
ATOM 2185 H HH   . TYR A 1 138 ? 6.651   4.467   -6.468  1.00 0.00 138 A 1 
ATOM 2186 N N    . SER A 1 139 ? -1.224  4.312   -2.664  1.00 0.00 139 A 1 
ATOM 2187 C CA   . SER A 1 139 ? -2.523  3.992   -2.082  1.00 0.00 139 A 1 
ATOM 2188 C C    . SER A 1 139 ? -3.180  2.846   -2.847  1.00 0.00 139 A 1 
ATOM 2189 O O    . SER A 1 139 ? -2.585  2.284   -3.766  1.00 0.00 139 A 1 
ATOM 2190 C CB   . SER A 1 139 ? -3.433  5.222   -2.099  1.00 0.00 139 A 1 
ATOM 2191 O OG   . SER A 1 139 ? -3.538  5.761   -3.405  1.00 0.00 139 A 1 
ATOM 2192 H H    . SER A 1 139 ? -1.056  4.082   -3.600  1.00 0.00 139 A 1 
ATOM 2193 H HA   . SER A 1 139 ? -2.363  3.684   -1.060  1.00 0.00 139 A 1 
ATOM 2194 H HB2  . SER A 1 139 ? -4.419  4.942   -1.759  1.00 0.00 139 A 1 
ATOM 2195 H HB3  . SER A 1 139 ? -3.026  5.977   -1.442  1.00 0.00 139 A 1 
ATOM 2196 H HG   . SER A 1 139 ? -3.852  6.667   -3.353  1.00 0.00 139 A 1 
ATOM 2197 N N    . ILE A 1 140 ? -4.406  2.501   -2.466  1.00 0.00 140 A 1 
ATOM 2198 C CA   . ILE A 1 140 ? -5.127  1.419   -3.127  1.00 0.00 140 A 1 
ATOM 2199 C C    . ILE A 1 140 ? -5.276  1.691   -4.621  1.00 0.00 140 A 1 
ATOM 2200 O O    . ILE A 1 140 ? -5.069  0.800   -5.445  1.00 0.00 140 A 1 
ATOM 2201 C CB   . ILE A 1 140 ? -6.526  1.198   -2.515  1.00 0.00 140 A 1 
ATOM 2202 C CG1  . ILE A 1 140 ? -6.421  0.962   -1.008  1.00 0.00 140 A 1 
ATOM 2203 C CG2  . ILE A 1 140 ? -7.217  0.020   -3.186  1.00 0.00 140 A 1 
ATOM 2204 C CD1  . ILE A 1 140 ? -7.752  1.022   -0.294  1.00 0.00 140 A 1 
ATOM 2205 H H    . ILE A 1 140 ? -4.833  2.983   -1.727  1.00 0.00 140 A 1 
ATOM 2206 H HA   . ILE A 1 140 ? -4.554  0.512   -2.995  1.00 0.00 140 A 1 
ATOM 2207 H HB   . ILE A 1 140 ? -7.118  2.083   -2.694  1.00 0.00 140 A 1 
ATOM 2208 H HG12 . ILE A 1 140 ? -5.996  -0.016  -0.833  1.00 0.00 140 A 1 
ATOM 2209 H HG13 . ILE A 1 140 ? -5.777  1.714   -0.576  1.00 0.00 140 A 1 
ATOM 2210 H HG21 . ILE A 1 140 ? -6.620  -0.870  -3.055  1.00 0.00 140 A 1 
ATOM 2211 H HG22 . ILE A 1 140 ? -7.333  0.223   -4.240  1.00 0.00 140 A 1 
ATOM 2212 H HG23 . ILE A 1 140 ? -8.189  -0.130  -2.740  1.00 0.00 140 A 1 
ATOM 2213 H HD11 . ILE A 1 140 ? -8.498  0.504   -0.878  1.00 0.00 140 A 1 
ATOM 2214 H HD12 . ILE A 1 140 ? -8.047  2.054   -0.167  1.00 0.00 140 A 1 
ATOM 2215 H HD13 . ILE A 1 140 ? -7.662  0.552   0.674   1.00 0.00 140 A 1 
ATOM 2216 N N    . LYS A 1 141 ? -5.637  2.924   -4.967  1.00 0.00 141 A 1 
ATOM 2217 C CA   . LYS A 1 141 ? -5.808  3.296   -6.367  1.00 0.00 141 A 1 
ATOM 2218 C C    . LYS A 1 141 ? -4.502  3.127   -7.131  1.00 0.00 141 A 1 
ATOM 2219 O O    . LYS A 1 141 ? -4.501  2.742   -8.299  1.00 0.00 141 A 1 
ATOM 2220 C CB   . LYS A 1 141 ? -6.316  4.737   -6.490  1.00 0.00 141 A 1 
ATOM 2221 C CG   . LYS A 1 141 ? -5.280  5.795   -6.147  1.00 0.00 141 A 1 
ATOM 2222 C CD   . LYS A 1 141 ? -5.709  7.169   -6.640  1.00 0.00 141 A 1 
ATOM 2223 C CE   . LYS A 1 141 ? -5.406  8.251   -5.615  1.00 0.00 141 A 1 
ATOM 2224 N NZ   . LYS A 1 141 ? -6.555  9.180   -5.431  1.00 0.00 141 A 1 
ATOM 2225 H H    . LYS A 1 141 ? -5.789  3.595   -4.269  1.00 0.00 141 A 1 
ATOM 2226 H HA   . LYS A 1 141 ? -6.544  2.630   -6.793  1.00 0.00 141 A 1 
ATOM 2227 H HB2  . LYS A 1 141 ? -6.638  4.903   -7.506  1.00 0.00 141 A 1 
ATOM 2228 H HB3  . LYS A 1 141 ? -7.160  4.864   -5.829  1.00 0.00 141 A 1 
ATOM 2229 H HG2  . LYS A 1 141 ? -5.156  5.830   -5.075  1.00 0.00 141 A 1 
ATOM 2230 H HG3  . LYS A 1 141 ? -4.342  5.532   -6.612  1.00 0.00 141 A 1 
ATOM 2231 H HD2  . LYS A 1 141 ? -5.177  7.394   -7.553  1.00 0.00 141 A 1 
ATOM 2232 H HD3  . LYS A 1 141 ? -6.772  7.156   -6.836  1.00 0.00 141 A 1 
ATOM 2233 H HE2  . LYS A 1 141 ? -5.181  7.781   -4.669  1.00 0.00 141 A 1 
ATOM 2234 H HE3  . LYS A 1 141 ? -4.548  8.815   -5.950  1.00 0.00 141 A 1 
ATOM 2235 H HZ1  . LYS A 1 141 ? -6.214  10.113  -5.123  1.00 0.00 141 A 1 
ATOM 2236 H HZ2  . LYS A 1 141 ? -7.206  8.806   -4.711  1.00 0.00 141 A 1 
ATOM 2237 H HZ3  . LYS A 1 141 ? -7.073  9.290   -6.327  1.00 0.00 141 A 1 
ATOM 2238 N N    . VAL A 1 142 ? -3.388  3.397   -6.458  1.00 0.00 142 A 1 
ATOM 2239 C CA   . VAL A 1 142 ? -2.078  3.248   -7.073  1.00 0.00 142 A 1 
ATOM 2240 C C    . VAL A 1 142 ? -1.799  1.777   -7.317  1.00 0.00 142 A 1 
ATOM 2241 O O    . VAL A 1 142 ? -1.275  1.387   -8.359  1.00 0.00 142 A 1 
ATOM 2242 C CB   . VAL A 1 142 ? -0.962  3.843   -6.195  1.00 0.00 142 A 1 
ATOM 2243 C CG1  . VAL A 1 142 ? 0.372   3.802   -6.924  1.00 0.00 142 A 1 
ATOM 2244 C CG2  . VAL A 1 142 ? -1.309  5.267   -5.784  1.00 0.00 142 A 1 
ATOM 2245 H H    . VAL A 1 142 ? -3.451  3.676   -5.522  1.00 0.00 142 A 1 
ATOM 2246 H HA   . VAL A 1 142 ? -2.088  3.769   -8.020  1.00 0.00 142 A 1 
ATOM 2247 H HB   . VAL A 1 142 ? -0.876  3.243   -5.301  1.00 0.00 142 A 1 
ATOM 2248 H HG11 . VAL A 1 142 ? 0.389   2.958   -7.597  1.00 0.00 142 A 1 
ATOM 2249 H HG12 . VAL A 1 142 ? 1.173   3.705   -6.205  1.00 0.00 142 A 1 
ATOM 2250 H HG13 . VAL A 1 142 ? 0.503   4.715   -7.486  1.00 0.00 142 A 1 
ATOM 2251 H HG21 . VAL A 1 142 ? -0.749  5.535   -4.902  1.00 0.00 142 A 1 
ATOM 2252 H HG22 . VAL A 1 142 ? -2.366  5.333   -5.573  1.00 0.00 142 A 1 
ATOM 2253 H HG23 . VAL A 1 142 ? -1.061  5.943   -6.588  1.00 0.00 142 A 1 
ATOM 2254 N N    . VAL A 1 143 ? -2.182  0.965   -6.340  1.00 0.00 143 A 1 
ATOM 2255 C CA   . VAL A 1 143 ? -2.014  -0.470  -6.413  1.00 0.00 143 A 1 
ATOM 2256 C C    . VAL A 1 143 ? -2.800  -1.027  -7.596  1.00 0.00 143 A 1 
ATOM 2257 O O    . VAL A 1 143 ? -2.258  -1.730  -8.448  1.00 0.00 143 A 1 
ATOM 2258 C CB   . VAL A 1 143 ? -2.515  -1.112  -5.106  1.00 0.00 143 A 1 
ATOM 2259 C CG1  . VAL A 1 143 ? -2.691  -2.614  -5.259  1.00 0.00 143 A 1 
ATOM 2260 C CG2  . VAL A 1 143 ? -1.571  -0.792  -3.957  1.00 0.00 143 A 1 
ATOM 2261 H H    . VAL A 1 143 ? -2.608  1.346   -5.545  1.00 0.00 143 A 1 
ATOM 2262 H HA   . VAL A 1 143 ? -0.965  -0.693  -6.534  1.00 0.00 143 A 1 
ATOM 2263 H HB   . VAL A 1 143 ? -3.479  -0.678  -4.874  1.00 0.00 143 A 1 
ATOM 2264 H HG11 . VAL A 1 143 ? -1.761  -3.052  -5.586  1.00 0.00 143 A 1 
ATOM 2265 H HG12 . VAL A 1 143 ? -3.460  -2.811  -5.989  1.00 0.00 143 A 1 
ATOM 2266 H HG13 . VAL A 1 143 ? -2.977  -3.040  -4.309  1.00 0.00 143 A 1 
ATOM 2267 H HG21 . VAL A 1 143 ? -0.869  -0.034  -4.269  1.00 0.00 143 A 1 
ATOM 2268 H HG22 . VAL A 1 143 ? -1.035  -1.685  -3.672  1.00 0.00 143 A 1 
ATOM 2269 H HG23 . VAL A 1 143 ? -2.141  -0.430  -3.114  1.00 0.00 143 A 1 
ATOM 2270 N N    . LEU A 1 144 ? -4.083  -0.687  -7.637  1.00 0.00 144 A 1 
ATOM 2271 C CA   . LEU A 1 144 ? -4.967  -1.124  -8.709  1.00 0.00 144 A 1 
ATOM 2272 C C    . LEU A 1 144 ? -4.509  -0.569  -10.055 1.00 0.00 144 A 1 
ATOM 2273 O O    . LEU A 1 144 ? -4.407  -1.298  -11.041 1.00 0.00 144 A 1 
ATOM 2274 C CB   . LEU A 1 144 ? -6.396  -0.663  -8.421  1.00 0.00 144 A 1 
ATOM 2275 C CG   . LEU A 1 144 ? -7.135  -1.473  -7.356  1.00 0.00 144 A 1 
ATOM 2276 C CD1  . LEU A 1 144 ? -8.568  -0.992  -7.228  1.00 0.00 144 A 1 
ATOM 2277 C CD2  . LEU A 1 144 ? -7.099  -2.950  -7.700  1.00 0.00 144 A 1 
ATOM 2278 H H    . LEU A 1 144 ? -4.444  -0.120  -6.926  1.00 0.00 144 A 1 
ATOM 2279 H HA   . LEU A 1 144 ? -4.947  -2.201  -8.744  1.00 0.00 144 A 1 
ATOM 2280 H HB2  . LEU A 1 144 ? -6.360  0.368   -8.100  1.00 0.00 144 A 1 
ATOM 2281 H HB3  . LEU A 1 144 ? -6.961  -0.717  -9.339  1.00 0.00 144 A 1 
ATOM 2282 H HG   . LEU A 1 144 ? -6.649  -1.338  -6.400  1.00 0.00 144 A 1 
ATOM 2283 H HD11 . LEU A 1 144 ? -8.592  0.085   -7.294  1.00 0.00 144 A 1 
ATOM 2284 H HD12 . LEU A 1 144 ? -8.968  -1.305  -6.275  1.00 0.00 144 A 1 
ATOM 2285 H HD13 . LEU A 1 144 ? -9.160  -1.416  -8.025  1.00 0.00 144 A 1 
ATOM 2286 H HD21 . LEU A 1 144 ? -7.482  -3.095  -8.700  1.00 0.00 144 A 1 
ATOM 2287 H HD22 . LEU A 1 144 ? -7.708  -3.499  -6.998  1.00 0.00 144 A 1 
ATOM 2288 H HD23 . LEU A 1 144 ? -6.080  -3.304  -7.649  1.00 0.00 144 A 1 
ATOM 2289 N N    . GLN A 1 145 ? -4.247  0.733   -10.085 1.00 0.00 145 A 1 
ATOM 2290 C CA   . GLN A 1 145 ? -3.810  1.411   -11.301 1.00 0.00 145 A 1 
ATOM 2291 C C    . GLN A 1 145 ? -2.499  0.838   -11.837 1.00 0.00 145 A 1 
ATOM 2292 O O    . GLN A 1 145 ? -2.338  0.660   -13.044 1.00 0.00 145 A 1 
ATOM 2293 C CB   . GLN A 1 145 ? -3.647  2.909   -11.037 1.00 0.00 145 A 1 
ATOM 2294 C CG   . GLN A 1 145 ? -4.965  3.662   -10.960 1.00 0.00 145 A 1 
ATOM 2295 C CD   . GLN A 1 145 ? -5.067  4.770   -11.990 1.00 0.00 145 A 1 
ATOM 2296 O OE1  . GLN A 1 145 ? -4.077  5.428   -12.310 1.00 0.00 145 A 1 
ATOM 2297 N NE2  . GLN A 1 145 ? -6.268  4.983   -12.515 1.00 0.00 145 A 1 
ATOM 2298 H H    . GLN A 1 145 ? -4.357  1.256   -9.265  1.00 0.00 145 A 1 
ATOM 2299 H HA   . GLN A 1 145 ? -4.577  1.272   -12.047 1.00 0.00 145 A 1 
ATOM 2300 H HB2  . GLN A 1 145 ? -3.125  3.043   -10.101 1.00 0.00 145 A 1 
ATOM 2301 H HB3  . GLN A 1 145 ? -3.056  3.340   -11.832 1.00 0.00 145 A 1 
ATOM 2302 H HG2  . GLN A 1 145 ? -5.774  2.966   -11.123 1.00 0.00 145 A 1 
ATOM 2303 H HG3  . GLN A 1 145 ? -5.060  4.097   -9.975  1.00 0.00 145 A 1 
ATOM 2304 H HE21 . GLN A 1 145 ? -7.011  4.421   -12.212 1.00 0.00 145 A 1 
ATOM 2305 H HE22 . GLN A 1 145 ? -6.361  5.694   -13.183 1.00 0.00 145 A 1 
ATOM 2306 N N    . GLU A 1 146 ? -1.556  0.573   -10.939 1.00 0.00 146 A 1 
ATOM 2307 C CA   . GLU A 1 146 ? -0.254  0.045   -11.338 1.00 0.00 146 A 1 
ATOM 2308 C C    . GLU A 1 146 ? -0.353  -1.386  -11.858 1.00 0.00 146 A 1 
ATOM 2309 O O    . GLU A 1 146 ? 0.122   -1.686  -12.953 1.00 0.00 146 A 1 
ATOM 2310 C CB   . GLU A 1 146 ? 0.728   0.105   -10.169 1.00 0.00 146 A 1 
ATOM 2311 C CG   . GLU A 1 146 ? 2.182   0.165   -10.607 1.00 0.00 146 A 1 
ATOM 2312 C CD   . GLU A 1 146 ? 2.635   1.575   -10.933 1.00 0.00 146 A 1 
ATOM 2313 O OE1  . GLU A 1 146 ? 1.769   2.423   -11.232 1.00 0.00 146 A 1 
ATOM 2314 O OE2  . GLU A 1 146 ? 3.857   1.831   -10.888 1.00 0.00 146 A 1 
ATOM 2315 H H    . GLU A 1 146 ? -1.731  0.750   -9.992  1.00 0.00 146 A 1 
ATOM 2316 H HA   . GLU A 1 146 ? 0.120   0.672   -12.133 1.00 0.00 146 A 1 
ATOM 2317 H HB2  . GLU A 1 146 ? 0.515   0.985   -9.580  1.00 0.00 146 A 1 
ATOM 2318 H HB3  . GLU A 1 146 ? 0.594   -0.772  -9.554  1.00 0.00 146 A 1 
ATOM 2319 H HG2  . GLU A 1 146 ? 2.801   -0.221  -9.812  1.00 0.00 146 A 1 
ATOM 2320 H HG3  . GLU A 1 146 ? 2.305   -0.449  -11.487 1.00 0.00 146 A 1 
ATOM 2321 N N    . LEU A 1 147 ? -0.959  -2.271  -11.073 1.00 0.00 147 A 1 
ATOM 2322 C CA   . LEU A 1 147 ? -1.093  -3.667  -11.479 1.00 0.00 147 A 1 
ATOM 2323 C C    . LEU A 1 147 ? -1.822  -3.779  -12.815 1.00 0.00 147 A 1 
ATOM 2324 O O    . LEU A 1 147 ? -1.421  -4.550  -13.686 1.00 0.00 147 A 1 
ATOM 2325 C CB   . LEU A 1 147 ? -1.813  -4.482  -10.399 1.00 0.00 147 A 1 
ATOM 2326 C CG   . LEU A 1 147 ? -3.304  -4.187  -10.229 1.00 0.00 147 A 1 
ATOM 2327 C CD1  . LEU A 1 147 ? -4.120  -4.881  -11.311 1.00 0.00 147 A 1 
ATOM 2328 C CD2  . LEU A 1 147 ? -3.766  -4.624  -8.847  1.00 0.00 147 A 1 
ATOM 2329 H H    . LEU A 1 147 ? -1.314  -1.984  -10.206 1.00 0.00 147 A 1 
ATOM 2330 H HA   . LEU A 1 147 ? -0.096  -4.063  -11.602 1.00 0.00 147 A 1 
ATOM 2331 H HB2  . LEU A 1 147 ? -1.702  -5.529  -10.638 1.00 0.00 147 A 1 
ATOM 2332 H HB3  . LEU A 1 147 ? -1.324  -4.294  -9.455  1.00 0.00 147 A 1 
ATOM 2333 H HG   . LEU A 1 147 ? -3.467  -3.124  -10.316 1.00 0.00 147 A 1 
ATOM 2334 H HD11 . LEU A 1 147 ? -4.841  -5.542  -10.853 1.00 0.00 147 A 1 
ATOM 2335 H HD12 . LEU A 1 147 ? -3.461  -5.453  -11.949 1.00 0.00 147 A 1 
ATOM 2336 H HD13 . LEU A 1 147 ? -4.637  -4.139  -11.903 1.00 0.00 147 A 1 
ATOM 2337 H HD21 . LEU A 1 147 ? -3.729  -3.782  -8.172  1.00 0.00 147 A 1 
ATOM 2338 H HD22 . LEU A 1 147 ? -3.115  -5.406  -8.483  1.00 0.00 147 A 1 
ATOM 2339 H HD23 . LEU A 1 147 ? -4.778  -4.996  -8.907  1.00 0.00 147 A 1 
ATOM 2340 N N    . ARG A 1 148 ? -2.885  -2.996  -12.980 1.00 0.00 148 A 1 
ATOM 2341 C CA   . ARG A 1 148 ? -3.647  -3.011  -14.223 1.00 0.00 148 A 1 
ATOM 2342 C C    . ARG A 1 148 ? -2.801  -2.455  -15.362 1.00 0.00 148 A 1 
ATOM 2343 O O    . ARG A 1 148 ? -2.910  -2.895  -16.509 1.00 0.00 148 A 1 
ATOM 2344 C CB   . ARG A 1 148 ? -4.943  -2.206  -14.074 1.00 0.00 148 A 1 
ATOM 2345 C CG   . ARG A 1 148 ? -4.733  -0.701  -14.002 1.00 0.00 148 A 1 
ATOM 2346 C CD   . ARG A 1 148 ? -6.057  0.048   -14.044 1.00 0.00 148 A 1 
ATOM 2347 N NE   . ARG A 1 148 ? -6.251  0.751   -15.310 1.00 0.00 148 A 1 
ATOM 2348 C CZ   . ARG A 1 148 ? -5.758  1.959   -15.574 1.00 0.00 148 A 1 
ATOM 2349 N NH1  . ARG A 1 148 ? -5.029  2.601   -14.669 1.00 0.00 148 A 1 
ATOM 2350 N NH2  . ARG A 1 148 ? -5.993  2.527   -16.749 1.00 0.00 148 A 1 
ATOM 2351 H H    . ARG A 1 148 ? -3.155  -2.392  -12.257 1.00 0.00 148 A 1 
ATOM 2352 H HA   . ARG A 1 148 ? -3.894  -4.039  -14.445 1.00 0.00 148 A 1 
ATOM 2353 H HB2  . ARG A 1 148 ? -5.581  -2.417  -14.918 1.00 0.00 148 A 1 
ATOM 2354 H HB3  . ARG A 1 148 ? -5.443  -2.520  -13.170 1.00 0.00 148 A 1 
ATOM 2355 H HG2  . ARG A 1 148 ? -4.226  -0.462  -13.080 1.00 0.00 148 A 1 
ATOM 2356 H HG3  . ARG A 1 148 ? -4.127  -0.391  -14.840 1.00 0.00 148 A 1 
ATOM 2357 H HD2  . ARG A 1 148 ? -6.861  -0.660  -13.911 1.00 0.00 148 A 1 
ATOM 2358 H HD3  . ARG A 1 148 ? -6.075  0.766   -13.238 1.00 0.00 148 A 1 
ATOM 2359 H HE   . ARG A 1 148 ? -6.781  0.299   -16.000 1.00 0.00 148 A 1 
ATOM 2360 H HH11 . ARG A 1 148 ? -4.845  2.178   -13.782 1.00 0.00 148 A 1 
ATOM 2361 H HH12 . ARG A 1 148 ? -4.664  3.509   -14.874 1.00 0.00 148 A 1 
ATOM 2362 H HH21 . ARG A 1 148 ? -6.539  2.048   -17.436 1.00 0.00 148 A 1 
ATOM 2363 H HH22 . ARG A 1 148 ? -5.623  3.435   -16.948 1.00 0.00 148 A 1 
ATOM 2364 N N    . ARG A 1 149 ? -1.943  -1.495  -15.031 1.00 0.00 149 A 1 
ATOM 2365 C CA   . ARG A 1 149 ? -1.061  -0.885  -16.018 1.00 0.00 149 A 1 
ATOM 2366 C C    . ARG A 1 149 ? -0.172  -1.947  -16.651 1.00 0.00 149 A 1 
ATOM 2367 O O    . ARG A 1 149 ? 0.042   -1.953  -17.864 1.00 0.00 149 A 1 
ATOM 2368 C CB   . ARG A 1 149 ? -0.203  0.204   -15.368 1.00 0.00 149 A 1 
ATOM 2369 C CG   . ARG A 1 149 ? -0.704  1.613   -15.637 1.00 0.00 149 A 1 
ATOM 2370 C CD   . ARG A 1 149 ? 0.390   2.646   -15.415 1.00 0.00 149 A 1 
ATOM 2371 N NE   . ARG A 1 149 ? 0.245   3.330   -14.132 1.00 0.00 149 A 1 
ATOM 2372 C CZ   . ARG A 1 149 ? 0.894   4.447   -13.810 1.00 0.00 149 A 1 
ATOM 2373 N NH1  . ARG A 1 149 ? 1.733   5.007   -14.673 1.00 0.00 149 A 1 
ATOM 2374 N NH2  . ARG A 1 149 ? 0.704   5.005   -12.623 1.00 0.00 149 A 1 
ATOM 2375 H H    . ARG A 1 149 ? -1.894  -1.199  -14.098 1.00 0.00 149 A 1 
ATOM 2376 H HA   . ARG A 1 149 ? -1.676  -0.440  -16.785 1.00 0.00 149 A 1 
ATOM 2377 H HB2  . ARG A 1 149 ? -0.192  0.048   -14.300 1.00 0.00 149 A 1 
ATOM 2378 H HB3  . ARG A 1 149 ? 0.806   0.126   -15.745 1.00 0.00 149 A 1 
ATOM 2379 H HG2  . ARG A 1 149 ? -1.041  1.676   -16.661 1.00 0.00 149 A 1 
ATOM 2380 H HG3  . ARG A 1 149 ? -1.527  1.825   -14.971 1.00 0.00 149 A 1 
ATOM 2381 H HD2  . ARG A 1 149 ? 1.348   2.148   -15.439 1.00 0.00 149 A 1 
ATOM 2382 H HD3  . ARG A 1 149 ? 0.345   3.376   -16.209 1.00 0.00 149 A 1 
ATOM 2383 H HE   . ARG A 1 149 ? -0.368  2.938   -13.476 1.00 0.00 149 A 1 
ATOM 2384 H HH11 . ARG A 1 149 ? 1.881   4.591   -15.570 1.00 0.00 149 A 1 
ATOM 2385 H HH12 . ARG A 1 149 ? 2.218   5.846   -14.426 1.00 0.00 149 A 1 
ATOM 2386 H HH21 . ARG A 1 149 ? 0.073   4.588   -11.969 1.00 0.00 149 A 1 
ATOM 2387 H HH22 . ARG A 1 149 ? 1.192   5.844   -12.381 1.00 0.00 149 A 1 
ATOM 2388 N N    . LEU A 1 150 ? 0.331   -2.854  -15.820 1.00 0.00 150 A 1 
ATOM 2389 C CA   . LEU A 1 150 ? 1.182   -3.935  -16.296 1.00 0.00 150 A 1 
ATOM 2390 C C    . LEU A 1 150 ? 0.376   -4.880  -17.177 1.00 0.00 150 A 1 
ATOM 2391 O O    . LEU A 1 150 ? 0.870   -5.379  -18.189 1.00 0.00 150 A 1 
ATOM 2392 C CB   . LEU A 1 150 ? 1.784   -4.703  -15.118 1.00 0.00 150 A 1 
ATOM 2393 C CG   . LEU A 1 150 ? 2.383   -3.832  -14.013 1.00 0.00 150 A 1 
ATOM 2394 C CD1  . LEU A 1 150 ? 2.124   -4.449  -12.647 1.00 0.00 150 A 1 
ATOM 2395 C CD2  . LEU A 1 150 ? 3.876   -3.640  -14.238 1.00 0.00 150 A 1 
ATOM 2396 H H    . LEU A 1 150 ? 0.113   -2.802  -14.866 1.00 0.00 150 A 1 
ATOM 2397 H HA   . LEU A 1 150 ? 1.978   -3.501  -16.882 1.00 0.00 150 A 1 
ATOM 2398 H HB2  . LEU A 1 150 ? 1.008   -5.318  -14.684 1.00 0.00 150 A 1 
ATOM 2399 H HB3  . LEU A 1 150 ? 2.561   -5.350  -15.497 1.00 0.00 150 A 1 
ATOM 2400 H HG   . LEU A 1 150 ? 1.913   -2.860  -14.034 1.00 0.00 150 A 1 
ATOM 2401 H HD11 . LEU A 1 150 ? 1.981   -3.664  -11.919 1.00 0.00 150 A 1 
ATOM 2402 H HD12 . LEU A 1 150 ? 2.969   -5.057  -12.360 1.00 0.00 150 A 1 
ATOM 2403 H HD13 . LEU A 1 150 ? 1.236   -5.063  -12.692 1.00 0.00 150 A 1 
ATOM 2404 H HD21 . LEU A 1 150 ? 4.413   -4.485  -13.833 1.00 0.00 150 A 1 
ATOM 2405 H HD22 . LEU A 1 150 ? 4.201   -2.736  -13.745 1.00 0.00 150 A 1 
ATOM 2406 H HD23 . LEU A 1 150 ? 4.073   -3.563  -15.297 1.00 0.00 150 A 1 
ATOM 2407 N N    . MET A 1 151 ? -0.875  -5.110  -16.788 1.00 0.00 151 A 1 
ATOM 2408 C CA   . MET A 1 151 ? -1.764  -5.984  -17.542 1.00 0.00 151 A 1 
ATOM 2409 C C    . MET A 1 151 ? -1.921  -5.481  -18.972 1.00 0.00 151 A 1 
ATOM 2410 O O    . MET A 1 151 ? -2.115  -6.264  -19.901 1.00 0.00 151 A 1 
ATOM 2411 C CB   . MET A 1 151 ? -3.131  -6.067  -16.860 1.00 0.00 151 A 1 
ATOM 2412 C CG   . MET A 1 151 ? -3.228  -7.179  -15.828 1.00 0.00 151 A 1 
ATOM 2413 S SD   . MET A 1 151 ? -4.145  -6.687  -14.355 1.00 0.00 151 A 1 
ATOM 2414 C CE   . MET A 1 151 ? -5.805  -7.183  -14.807 1.00 0.00 151 A 1 
ATOM 2415 H H    . MET A 1 151 ? -1.210  -4.674  -15.976 1.00 0.00 151 A 1 
ATOM 2416 H HA   . MET A 1 151 ? -1.322  -6.968  -17.565 1.00 0.00 151 A 1 
ATOM 2417 H HB2  . MET A 1 151 ? -3.332  -5.128  -16.367 1.00 0.00 151 A 1 
ATOM 2418 H HB3  . MET A 1 151 ? -3.886  -6.238  -17.614 1.00 0.00 151 A 1 
ATOM 2419 H HG2  . MET A 1 151 ? -3.725  -8.025  -16.276 1.00 0.00 151 A 1 
ATOM 2420 H HG3  . MET A 1 151 ? -2.229  -7.466  -15.534 1.00 0.00 151 A 1 
ATOM 2421 H HE1  . MET A 1 151 ? -6.090  -8.052  -14.232 1.00 0.00 151 A 1 
ATOM 2422 H HE2  . MET A 1 151 ? -5.836  -7.422  -15.859 1.00 0.00 151 A 1 
ATOM 2423 H HE3  . MET A 1 151 ? -6.491  -6.375  -14.601 1.00 0.00 151 A 1 
ATOM 2424 N N    . MET A 1 152 ? -1.826  -4.165  -19.139 1.00 0.00 152 A 1 
ATOM 2425 C CA   . MET A 1 152 ? -1.949  -3.552  -20.459 1.00 0.00 152 A 1 
ATOM 2426 C C    . MET A 1 152 ? -0.666  -3.742  -21.263 1.00 0.00 152 A 1 
ATOM 2427 O O    . MET A 1 152 ? -0.689  -3.750  -22.494 1.00 0.00 152 A 1 
ATOM 2428 C CB   . MET A 1 152 ? -2.263  -2.054  -20.340 1.00 0.00 152 A 1 
ATOM 2429 C CG   . MET A 1 152 ? -2.947  -1.661  -19.040 1.00 0.00 152 A 1 
ATOM 2430 S SD   . MET A 1 152 ? -3.675  -0.013  -19.108 1.00 0.00 152 A 1 
ATOM 2431 C CE   . MET A 1 152 ? -4.405  0.099   -17.478 1.00 0.00 152 A 1 
ATOM 2432 H H    . MET A 1 152 ? -1.665  -3.595  -18.357 1.00 0.00 152 A 1 
ATOM 2433 H HA   . MET A 1 152 ? -2.760  -4.041  -20.977 1.00 0.00 152 A 1 
ATOM 2434 H HB2  . MET A 1 152 ? -1.339  -1.500  -20.414 1.00 0.00 152 A 1 
ATOM 2435 H HB3  . MET A 1 152 ? -2.907  -1.770  -21.159 1.00 0.00 152 A 1 
ATOM 2436 H HG2  . MET A 1 152 ? -3.729  -2.376  -18.829 1.00 0.00 152 A 1 
ATOM 2437 H HG3  . MET A 1 152 ? -2.217  -1.684  -18.245 1.00 0.00 152 A 1 
ATOM 2438 H HE1  . MET A 1 152 ? -3.879  0.843   -16.898 1.00 0.00 152 A 1 
ATOM 2439 H HE2  . MET A 1 152 ? -4.332  -0.859  -16.984 1.00 0.00 152 A 1 
ATOM 2440 H HE3  . MET A 1 152 ? -5.444  0.380   -17.567 1.00 0.00 152 A 1 
ATOM 2441 N N    . SER A 1 153 ? 0.453   -3.891  -20.559 1.00 0.00 153 A 1 
ATOM 2442 C CA   . SER A 1 153 ? 1.748   -4.076  -21.206 1.00 0.00 153 A 1 
ATOM 2443 C C    . SER A 1 153 ? 1.797   -5.396  -21.969 1.00 0.00 153 A 1 
ATOM 2444 O O    . SER A 1 153 ? 0.979   -6.287  -21.744 1.00 0.00 153 A 1 
ATOM 2445 C CB   . SER A 1 153 ? 2.870   -4.033  -20.167 1.00 0.00 153 A 1 
ATOM 2446 O OG   . SER A 1 153 ? 2.979   -2.744  -19.587 1.00 0.00 153 A 1 
ATOM 2447 H H    . SER A 1 153 ? 0.409   -3.872  -19.580 1.00 0.00 153 A 1 
ATOM 2448 H HA   . SER A 1 153 ? 1.887   -3.265  -21.905 1.00 0.00 153 A 1 
ATOM 2449 H HB2  . SER A 1 153 ? 2.662   -4.748  -19.386 1.00 0.00 153 A 1 
ATOM 2450 H HB3  . SER A 1 153 ? 3.807   -4.281  -20.643 1.00 0.00 153 A 1 
ATOM 2451 H HG   . SER A 1 153 ? 3.798   -2.685  -19.089 1.00 0.00 153 A 1 
ATOM 2452 N N    . LYS A 1 154 ? 2.764   -5.511  -22.874 1.00 0.00 154 A 1 
ATOM 2453 C CA   . LYS A 1 154 ? 2.925   -6.719  -23.676 1.00 0.00 154 A 1 
ATOM 2454 C C    . LYS A 1 154 ? 3.261   -7.924  -22.802 1.00 0.00 154 A 1 
ATOM 2455 O O    . LYS A 1 154 ? 2.960   -9.063  -23.156 1.00 0.00 154 A 1 
ATOM 2456 C CB   . LYS A 1 154 ? 4.024   -6.516  -24.721 1.00 0.00 154 A 1 
ATOM 2457 C CG   . LYS A 1 154 ? 4.123   -7.651  -25.727 1.00 0.00 154 A 1 
ATOM 2458 C CD   . LYS A 1 154 ? 5.251   -7.419  -26.719 1.00 0.00 154 A 1 
ATOM 2459 C CE   . LYS A 1 154 ? 4.734   -6.835  -28.024 1.00 0.00 154 A 1 
ATOM 2460 N NZ   . LYS A 1 154 ? 3.860   -7.794  -28.753 1.00 0.00 154 A 1 
ATOM 2461 H H    . LYS A 1 154 ? 3.384   -4.765  -23.006 1.00 0.00 154 A 1 
ATOM 2462 H HA   . LYS A 1 154 ? 1.993   -6.907  -24.183 1.00 0.00 154 A 1 
ATOM 2463 H HB2  . LYS A 1 154 ? 3.827   -5.601  -25.260 1.00 0.00 154 A 1 
ATOM 2464 H HB3  . LYS A 1 154 ? 4.974   -6.428  -24.215 1.00 0.00 154 A 1 
ATOM 2465 H HG2  . LYS A 1 154 ? 4.307   -8.574  -25.198 1.00 0.00 154 A 1 
ATOM 2466 H HG3  . LYS A 1 154 ? 3.190   -7.723  -26.267 1.00 0.00 154 A 1 
ATOM 2467 H HD2  . LYS A 1 154 ? 5.963   -6.732  -26.286 1.00 0.00 154 A 1 
ATOM 2468 H HD3  . LYS A 1 154 ? 5.737   -8.362  -26.924 1.00 0.00 154 A 1 
ATOM 2469 H HE2  . LYS A 1 154 ? 4.169   -5.942  -27.804 1.00 0.00 154 A 1 
ATOM 2470 H HE3  . LYS A 1 154 ? 5.578   -6.582  -28.649 1.00 0.00 154 A 1 
ATOM 2471 H HZ1  . LYS A 1 154 ? 4.161   -8.771  -28.559 1.00 0.00 154 A 1 
ATOM 2472 H HZ2  . LYS A 1 154 ? 3.916   -7.623  -29.777 1.00 0.00 154 A 1 
ATOM 2473 H HZ3  . LYS A 1 154 ? 2.872   -7.680  -28.448 1.00 0.00 154 A 1 
ATOM 2474 N N    . GLU A 1 155 ? 3.897   -7.668  -21.665 1.00 0.00 155 A 1 
ATOM 2475 C CA   . GLU A 1 155 ? 4.286   -8.736  -20.751 1.00 0.00 155 A 1 
ATOM 2476 C C    . GLU A 1 155 ? 3.074   -9.501  -20.218 1.00 0.00 155 A 1 
ATOM 2477 O O    . GLU A 1 155 ? 3.022   -10.728 -20.303 1.00 0.00 155 A 1 
ATOM 2478 C CB   . GLU A 1 155 ? 5.101   -8.167  -19.585 1.00 0.00 155 A 1 
ATOM 2479 C CG   . GLU A 1 155 ? 4.388   -7.068  -18.814 1.00 0.00 155 A 1 
ATOM 2480 C CD   . GLU A 1 155 ? 5.327   -6.276  -17.924 1.00 0.00 155 A 1 
ATOM 2481 O OE1  . GLU A 1 155 ? 5.787   -6.831  -16.904 1.00 0.00 155 A 1 
ATOM 2482 O OE2  . GLU A 1 155 ? 5.601   -5.102  -18.248 1.00 0.00 155 A 1 
ATOM 2483 H H    . GLU A 1 155 ? 4.120   -6.741  -21.440 1.00 0.00 155 A 1 
ATOM 2484 H HA   . GLU A 1 155 ? 4.908   -9.424  -21.302 1.00 0.00 155 A 1 
ATOM 2485 H HB2  . GLU A 1 155 ? 5.329   -8.968  -18.897 1.00 0.00 155 A 1 
ATOM 2486 H HB3  . GLU A 1 155 ? 6.025   -7.764  -19.971 1.00 0.00 155 A 1 
ATOM 2487 H HG2  . GLU A 1 155 ? 3.928   -6.391  -19.518 1.00 0.00 155 A 1 
ATOM 2488 H HG3  . GLU A 1 155 ? 3.624   -7.518  -18.196 1.00 0.00 155 A 1 
ATOM 2489 N N    . ASN A 1 156 ? 2.112   -8.779  -19.648 1.00 0.00 156 A 1 
ATOM 2490 C CA   . ASN A 1 156 ? 0.921   -9.408  -19.083 1.00 0.00 156 A 1 
ATOM 2491 C C    . ASN A 1 156 ? -0.221  -9.514  -20.094 1.00 0.00 156 A 1 
ATOM 2492 O O    . ASN A 1 156 ? -1.108  -10.352 -19.943 1.00 0.00 156 A 1 
ATOM 2493 C CB   . ASN A 1 156 ? 0.451   -8.636  -17.850 1.00 0.00 156 A 1 
ATOM 2494 C CG   . ASN A 1 156 ? 1.173   -9.067  -16.588 1.00 0.00 156 A 1 
ATOM 2495 O OD1  . ASN A 1 156 ? 1.480   -10.245 -16.407 1.00 0.00 156 A 1 
ATOM 2496 N ND2  . ASN A 1 156 ? 1.447   -8.112  -15.707 1.00 0.00 156 A 1 
ATOM 2497 H H    . ASN A 1 156 ? 2.211   -7.806  -19.593 1.00 0.00 156 A 1 
ATOM 2498 H HA   . ASN A 1 156 ? 1.197   -10.406 -18.776 1.00 0.00 156 A 1 
ATOM 2499 H HB2  . ASN A 1 156 ? 0.630   -7.583  -18.003 1.00 0.00 156 A 1 
ATOM 2500 H HB3  . ASN A 1 156 ? -0.607  -8.802  -17.712 1.00 0.00 156 A 1 
ATOM 2501 H HD21 . ASN A 1 156 ? 1.171   -7.195  -15.918 1.00 0.00 156 A 1 
ATOM 2502 H HD22 . ASN A 1 156 ? 1.913   -8.363  -14.883 1.00 0.00 156 A 1 
ATOM 2503 N N    . MET A 1 157 ? -0.207  -8.665  -21.120 1.00 0.00 157 A 1 
ATOM 2504 C CA   . MET A 1 157 ? -1.263  -8.684  -22.133 1.00 0.00 157 A 1 
ATOM 2505 C C    . MET A 1 157 ? -1.040  -9.784  -23.170 1.00 0.00 157 A 1 
ATOM 2506 O O    . MET A 1 157 ? -1.602  -9.737  -24.263 1.00 0.00 157 A 1 
ATOM 2507 C CB   . MET A 1 157 ? -1.376  -7.315  -22.819 1.00 0.00 157 A 1 
ATOM 2508 C CG   . MET A 1 157 ? -0.400  -7.110  -23.970 1.00 0.00 157 A 1 
ATOM 2509 S SD   . MET A 1 157 ? -1.218  -7.066  -25.577 1.00 0.00 157 A 1 
ATOM 2510 C CE   . MET A 1 157 ? -0.954  -5.358  -26.046 1.00 0.00 157 A 1 
ATOM 2511 H H    . MET A 1 157 ? 0.520   -8.011  -21.194 1.00 0.00 157 A 1 
ATOM 2512 H HA   . MET A 1 157 ? -2.195  -8.890  -21.624 1.00 0.00 157 A 1 
ATOM 2513 H HB2  . MET A 1 157 ? -2.379  -7.203  -23.203 1.00 0.00 157 A 1 
ATOM 2514 H HB3  . MET A 1 157 ? -1.198  -6.544  -22.084 1.00 0.00 157 A 1 
ATOM 2515 H HG2  . MET A 1 157 ? 0.118   -6.174  -23.821 1.00 0.00 157 A 1 
ATOM 2516 H HG3  . MET A 1 157 ? 0.315   -7.919  -23.968 1.00 0.00 157 A 1 
ATOM 2517 H HE1  . MET A 1 157 ? 0.099   -5.127  -25.985 1.00 0.00 157 A 1 
ATOM 2518 H HE2  . MET A 1 157 ? -1.503  -4.712  -25.377 1.00 0.00 157 A 1 
ATOM 2519 H HE3  . MET A 1 157 ? -1.298  -5.205  -27.058 1.00 0.00 157 A 1 
ATOM 2520 N N    . LYS A 1 158 ? -0.229  -10.777 -22.825 1.00 0.00 158 A 1 
ATOM 2521 C CA   . LYS A 1 158 ? 0.041   -11.884 -23.729 1.00 0.00 158 A 1 
ATOM 2522 C C    . LYS A 1 158 ? -0.429  -13.198 -23.113 1.00 0.00 158 A 1 
ATOM 2523 O O    . LYS A 1 158 ? -0.856  -14.110 -23.821 1.00 0.00 158 A 1 
ATOM 2524 C CB   . LYS A 1 158 ? 1.532   -11.956 -24.061 1.00 0.00 158 A 1 
ATOM 2525 C CG   . LYS A 1 158 ? 1.964   -10.963 -25.129 1.00 0.00 158 A 1 
ATOM 2526 C CD   . LYS A 1 158 ? 1.189   -11.159 -26.423 1.00 0.00 158 A 1 
ATOM 2527 C CE   . LYS A 1 158 ? 0.379   -9.923  -26.782 1.00 0.00 158 A 1 
ATOM 2528 N NZ   . LYS A 1 158 ? -0.680  -10.224 -27.785 1.00 0.00 158 A 1 
ATOM 2529 H H    . LYS A 1 158 ? 0.189   -10.772 -21.943 1.00 0.00 158 A 1 
ATOM 2530 H HA   . LYS A 1 158 ? -0.516  -11.709 -24.639 1.00 0.00 158 A 1 
ATOM 2531 H HB2  . LYS A 1 158 ? 2.100   -11.757 -23.164 1.00 0.00 158 A 1 
ATOM 2532 H HB3  . LYS A 1 158 ? 1.765   -12.951 -24.411 1.00 0.00 158 A 1 
ATOM 2533 H HG2  . LYS A 1 158 ? 1.788   -9.962  -24.766 1.00 0.00 158 A 1 
ATOM 2534 H HG3  . LYS A 1 158 ? 3.017   -11.097 -25.326 1.00 0.00 158 A 1 
ATOM 2535 H HD2  . LYS A 1 158 ? 1.886   -11.363 -27.221 1.00 0.00 158 A 1 
ATOM 2536 H HD3  . LYS A 1 158 ? 0.517   -11.997 -26.307 1.00 0.00 158 A 1 
ATOM 2537 H HE2  . LYS A 1 158 ? -0.085  -9.540  -25.886 1.00 0.00 158 A 1 
ATOM 2538 H HE3  . LYS A 1 158 ? 1.046   -9.177  -27.189 1.00 0.00 158 A 1 
ATOM 2539 H HZ1  . LYS A 1 158 ? -1.571  -10.461 -27.303 1.00 0.00 158 A 1 
ATOM 2540 H HZ2  . LYS A 1 158 ? -0.394  -11.030 -28.376 1.00 0.00 158 A 1 
ATOM 2541 H HZ3  . LYS A 1 158 ? -0.838  -9.398  -28.396 1.00 0.00 158 A 1 
ATOM 2542 N N    . LEU A 1 159 ? -0.359  -13.281 -21.786 1.00 0.00 159 A 1 
ATOM 2543 C CA   . LEU A 1 159 ? -0.789  -14.475 -21.069 1.00 0.00 159 A 1 
ATOM 2544 C C    . LEU A 1 159 ? -2.231  -14.820 -21.424 1.00 0.00 159 A 1 
ATOM 2545 O O    . LEU A 1 159 ? -3.026  -13.936 -21.743 1.00 0.00 159 A 1 
ATOM 2546 C CB   . LEU A 1 159 ? -0.662  -14.259 -19.563 1.00 0.00 159 A 1 
ATOM 2547 C CG   . LEU A 1 159 ? 0.759   -13.999 -19.069 1.00 0.00 159 A 1 
ATOM 2548 C CD1  . LEU A 1 159 ? 0.753   -13.696 -17.582 1.00 0.00 159 A 1 
ATOM 2549 C CD2  . LEU A 1 159 ? 1.653   -15.193 -19.370 1.00 0.00 159 A 1 
ATOM 2550 H H    . LEU A 1 159 ? -0.018  -12.519 -21.275 1.00 0.00 159 A 1 
ATOM 2551 H HA   . LEU A 1 159 ? -0.148  -15.291 -21.362 1.00 0.00 159 A 1 
ATOM 2552 H HB2  . LEU A 1 159 ? -1.279  -13.416 -19.288 1.00 0.00 159 A 1 
ATOM 2553 H HB3  . LEU A 1 159 ? -1.039  -15.138 -19.061 1.00 0.00 159 A 1 
ATOM 2554 H HG   . LEU A 1 159 ? 1.161   -13.139 -19.584 1.00 0.00 159 A 1 
ATOM 2555 H HD11 . LEU A 1 159 ? 1.734   -13.366 -17.277 1.00 0.00 159 A 1 
ATOM 2556 H HD12 . LEU A 1 159 ? 0.486   -14.589 -17.036 1.00 0.00 159 A 1 
ATOM 2557 H HD13 . LEU A 1 159 ? 0.031   -12.920 -17.377 1.00 0.00 159 A 1 
ATOM 2558 H HD21 . LEU A 1 159 ? 1.047   -16.083 -19.458 1.00 0.00 159 A 1 
ATOM 2559 H HD22 . LEU A 1 159 ? 2.366   -15.320 -18.570 1.00 0.00 159 A 1 
ATOM 2560 H HD23 . LEU A 1 159 ? 2.179   -15.023 -20.298 1.00 0.00 159 A 1 
ATOM 2561 N N    . PRO A 1 160 ? -2.594  -16.111 -21.378 1.00 0.00 160 A 1 
ATOM 2562 C CA   . PRO A 1 160 ? -3.950  -16.553 -21.701 1.00 0.00 160 A 1 
ATOM 2563 C C    . PRO A 1 160 ? -4.959  -16.165 -20.629 1.00 0.00 160 A 1 
ATOM 2564 O O    . PRO A 1 160 ? -4.785  -16.476 -19.451 1.00 0.00 160 A 1 
ATOM 2565 C CB   . PRO A 1 160 ? -3.814  -18.069 -21.782 1.00 0.00 160 A 1 
ATOM 2566 C CG   . PRO A 1 160 ? -2.683  -18.385 -20.871 1.00 0.00 160 A 1 
ATOM 2567 C CD   . PRO A 1 160 ? -1.719  -17.240 -21.013 1.00 0.00 160 A 1 
ATOM 2568 H HA   . PRO A 1 160 ? -4.274  -16.165 -22.655 1.00 0.00 160 A 1 
ATOM 2569 H HB2  . PRO A 1 160 ? -4.734  -18.531 -21.456 1.00 0.00 160 A 1 
ATOM 2570 H HB3  . PRO A 1 160 ? -3.595  -18.359 -22.797 1.00 0.00 160 A 1 
ATOM 2571 H HG2  . PRO A 1 160 ? -3.038  -18.454 -19.853 1.00 0.00 160 A 1 
ATOM 2572 H HG3  . PRO A 1 160 ? -2.214  -19.310 -21.171 1.00 0.00 160 A 1 
ATOM 2573 H HD2  . PRO A 1 160 ? -1.212  -17.053 -20.078 1.00 0.00 160 A 1 
ATOM 2574 H HD3  . PRO A 1 160 ? -1.008  -17.445 -21.798 1.00 0.00 160 A 1 
ATOM 2575 N N    . GLN A 1 161 ? -6.014  -15.485 -21.052 1.00 0.00 161 A 1 
ATOM 2576 C CA   . GLN A 1 161 ? -7.063  -15.049 -20.139 1.00 0.00 161 A 1 
ATOM 2577 C C    . GLN A 1 161 ? -8.073  -16.169 -19.899 1.00 0.00 161 A 1 
ATOM 2578 O O    . GLN A 1 161 ? -8.235  -17.057 -20.735 1.00 0.00 161 A 1 
ATOM 2579 C CB   . GLN A 1 161 ? -7.772  -13.815 -20.700 1.00 0.00 161 A 1 
ATOM 2580 C CG   . GLN A 1 161 ? -6.820  -12.708 -21.126 1.00 0.00 161 A 1 
ATOM 2581 C CD   . GLN A 1 161 ? -5.949  -12.218 -19.986 1.00 0.00 161 A 1 
ATOM 2582 O OE1  . GLN A 1 161 ? -6.424  -11.545 -19.072 1.00 0.00 161 A 1 
ATOM 2583 N NE2  . GLN A 1 161 ? -4.665  -12.554 -20.036 1.00 0.00 161 A 1 
ATOM 2584 H H    . GLN A 1 161 ? -6.091  -15.275 -22.005 1.00 0.00 161 A 1 
ATOM 2585 H HA   . GLN A 1 161 ? -6.597  -14.791 -19.198 1.00 0.00 161 A 1 
ATOM 2586 H HB2  . GLN A 1 161 ? -8.356  -14.109 -21.559 1.00 0.00 161 A 1 
ATOM 2587 H HB3  . GLN A 1 161 ? -8.434  -13.419 -19.943 1.00 0.00 161 A 1 
ATOM 2588 H HG2  . GLN A 1 161 ? -6.181  -13.083 -21.913 1.00 0.00 161 A 1 
ATOM 2589 H HG3  . GLN A 1 161 ? -7.400  -11.877 -21.501 1.00 0.00 161 A 1 
ATOM 2590 H HE21 . GLN A 1 161 ? -4.356  -13.092 -20.794 1.00 0.00 161 A 1 
ATOM 2591 H HE22 . GLN A 1 161 ? -4.079  -12.250 -19.312 1.00 0.00 161 A 1 
ATOM 2592 N N    . PRO A 1 162 ? -8.769  -16.142 -18.750 1.00 0.00 162 A 1 
ATOM 2593 C CA   . PRO A 1 162 ? -9.767  -17.161 -18.410 1.00 0.00 162 A 1 
ATOM 2594 C C    . PRO A 1 162 ? -11.035 -17.031 -19.252 1.00 0.00 162 A 1 
ATOM 2595 O O    . PRO A 1 162 ? -11.294 -15.978 -19.836 1.00 0.00 162 A 1 
ATOM 2596 C CB   . PRO A 1 162 ? -10.070 -16.882 -16.938 1.00 0.00 162 A 1 
ATOM 2597 C CG   . PRO A 1 162 ? -9.776  -15.433 -16.760 1.00 0.00 162 A 1 
ATOM 2598 C CD   . PRO A 1 162 ? -8.641  -15.118 -17.696 1.00 0.00 162 A 1 
ATOM 2599 H HA   . PRO A 1 162 ? -9.364  -18.156 -18.517 1.00 0.00 162 A 1 
ATOM 2600 H HB2  . PRO A 1 162 ? -11.107 -17.104 -16.732 1.00 0.00 162 A 1 
ATOM 2601 H HB3  . PRO A 1 162 ? -9.434  -17.492 -16.313 1.00 0.00 162 A 1 
ATOM 2602 H HG2  . PRO A 1 162 ? -10.647 -14.847 -17.017 1.00 0.00 162 A 1 
ATOM 2603 H HG3  . PRO A 1 162 ? -9.483  -15.241 -15.739 1.00 0.00 162 A 1 
ATOM 2604 H HD2  . PRO A 1 162 ? -8.755  -14.126 -18.106 1.00 0.00 162 A 1 
ATOM 2605 H HD3  . PRO A 1 162 ? -7.694  -15.209 -17.184 1.00 0.00 162 A 1 
ATOM 2606 N N    . PRO A 1 163 ? -11.842 -18.105 -19.334 1.00 0.00 163 A 1 
ATOM 2607 C CA   . PRO A 1 163 ? -13.078 -18.117 -20.110 1.00 0.00 163 A 1 
ATOM 2608 C C    . PRO A 1 163 ? -14.282 -17.611 -19.318 1.00 0.00 163 A 1 
ATOM 2609 O O    . PRO A 1 163 ? -15.399 -18.097 -19.497 1.00 0.00 163 A 1 
ATOM 2610 C CB   . PRO A 1 163 ? -13.265 -19.601 -20.459 1.00 0.00 163 A 1 
ATOM 2611 C CG   . PRO A 1 163 ? -12.225 -20.359 -19.684 1.00 0.00 163 A 1 
ATOM 2612 C CD   . PRO A 1 163 ? -11.621 -19.400 -18.694 1.00 0.00 163 A 1 
ATOM 2613 H HA   . PRO A 1 163 ? -12.979 -17.542 -21.019 1.00 0.00 163 A 1 
ATOM 2614 H HB2  . PRO A 1 163 ? -14.260 -19.909 -20.178 1.00 0.00 163 A 1 
ATOM 2615 H HB3  . PRO A 1 163 ? -13.134 -19.735 -21.522 1.00 0.00 163 A 1 
ATOM 2616 H HG2  . PRO A 1 163 ? -12.689 -21.184 -19.164 1.00 0.00 163 A 1 
ATOM 2617 H HG3  . PRO A 1 163 ? -11.465 -20.725 -20.358 1.00 0.00 163 A 1 
ATOM 2618 H HD2  . PRO A 1 163 ? -12.136 -19.459 -17.746 1.00 0.00 163 A 1 
ATOM 2619 H HD3  . PRO A 1 163 ? -10.568 -19.598 -18.569 1.00 0.00 163 A 1 
ATOM 2620 N N    . GLU A 1 164 ? -14.052 -16.635 -18.446 1.00 0.00 164 A 1 
ATOM 2621 C CA   . GLU A 1 164 ? -15.122 -16.064 -17.628 1.00 0.00 164 A 1 
ATOM 2622 C C    . GLU A 1 164 ? -14.554 -15.161 -16.537 1.00 0.00 164 A 1 
ATOM 2623 O O    . GLU A 1 164 ? -13.363 -15.215 -16.229 1.00 0.00 164 A 1 
ATOM 2624 C CB   . GLU A 1 164 ? -15.967 -17.174 -16.991 1.00 0.00 164 A 1 
ATOM 2625 C CG   . GLU A 1 164 ? -17.421 -17.163 -17.436 1.00 0.00 164 A 1 
ATOM 2626 C CD   . GLU A 1 164 ? -18.387 -17.014 -16.277 1.00 0.00 164 A 1 
ATOM 2627 O OE1  . GLU A 1 164 ? -18.443 -15.913 -15.688 1.00 0.00 164 A 1 
ATOM 2628 O OE2  . GLU A 1 164 ? -19.088 -17.997 -15.958 1.00 0.00 164 A 1 
ATOM 2629 H H    . GLU A 1 164 ? -13.143 -16.289 -18.349 1.00 0.00 164 A 1 
ATOM 2630 H HA   . GLU A 1 164 ? -15.752 -15.472 -18.275 1.00 0.00 164 A 1 
ATOM 2631 H HB2  . GLU A 1 164 ? -15.541 -18.131 -17.253 1.00 0.00 164 A 1 
ATOM 2632 H HB3  . GLU A 1 164 ? -15.941 -17.063 -15.917 1.00 0.00 164 A 1 
ATOM 2633 H HG2  . GLU A 1 164 ? -17.570 -16.338 -18.116 1.00 0.00 164 A 1 
ATOM 2634 H HG3  . GLU A 1 164 ? -17.635 -18.091 -17.947 1.00 0.00 164 A 1 
ATOM 2635 N N    . GLY A 1 165 ? -15.416 -14.332 -15.957 1.00 0.00 165 A 1 
ATOM 2636 C CA   . GLY A 1 165 ? -14.987 -13.429 -14.905 1.00 0.00 165 A 1 
ATOM 2637 C C    . GLY A 1 165 ? -15.296 -13.965 -13.522 1.00 0.00 165 A 1 
ATOM 2638 O O    . GLY A 1 165 ? -15.579 -13.200 -12.600 1.00 0.00 165 A 1 
ATOM 2639 H H    . GLY A 1 165 ? -16.353 -14.335 -16.244 1.00 0.00 165 A 1 
ATOM 2640 H HA2  . GLY A 1 165 ? -13.921 -13.275 -14.991 1.00 0.00 165 A 1 
ATOM 2641 H HA3  . GLY A 1 165 ? -15.489 -12.481 -15.032 1.00 0.00 165 A 1 
ATOM 2642 N N    . GLN A 1 166 ? -15.241 -15.285 -13.378 1.00 0.00 166 A 1 
ATOM 2643 C CA   . GLN A 1 166 ? -15.516 -15.930 -12.099 1.00 0.00 166 A 1 
ATOM 2644 C C    . GLN A 1 166 ? -14.408 -15.637 -11.093 1.00 0.00 166 A 1 
ATOM 2645 O O    . GLN A 1 166 ? -13.291 -15.291 -11.472 1.00 0.00 166 A 1 
ATOM 2646 C CB   . GLN A 1 166 ? -15.660 -17.440 -12.288 1.00 0.00 166 A 1 
ATOM 2647 C CG   . GLN A 1 166 ? -14.388 -18.113 -12.773 1.00 0.00 166 A 1 
ATOM 2648 C CD   . GLN A 1 166 ? -14.636 -19.502 -13.328 1.00 0.00 166 A 1 
ATOM 2649 O OE1  . GLN A 1 166 ? -14.576 -19.719 -14.538 1.00 0.00 166 A 1 
ATOM 2650 N NE2  . GLN A 1 166 ? -14.917 -20.451 -12.443 1.00 0.00 166 A 1 
ATOM 2651 H H    . GLN A 1 166 ? -15.009 -15.840 -14.152 1.00 0.00 166 A 1 
ATOM 2652 H HA   . GLN A 1 166 ? -16.444 -15.534 -11.721 1.00 0.00 166 A 1 
ATOM 2653 H HB2  . GLN A 1 166 ? -15.940 -17.885 -11.344 1.00 0.00 166 A 1 
ATOM 2654 H HB3  . GLN A 1 166 ? -16.440 -17.629 -13.011 1.00 0.00 166 A 1 
ATOM 2655 H HG2  . GLN A 1 166 ? -13.950 -17.504 -13.549 1.00 0.00 166 A 1 
ATOM 2656 H HG3  . GLN A 1 166 ? -13.699 -18.188 -11.944 1.00 0.00 166 A 1 
ATOM 2657 H HE21 . GLN A 1 166 ? -14.949 -20.206 -11.494 1.00 0.00 166 A 1 
ATOM 2658 H HE22 . GLN A 1 166 ? -15.082 -21.358 -12.774 1.00 0.00 166 A 1 
ATOM 2659 N N    . CYS A 1 167 ? -14.725 -15.776 -9.811  1.00 0.00 167 A 1 
ATOM 2660 C CA   . CYS A 1 167 ? -13.752 -15.528 -8.753  1.00 0.00 167 A 1 
ATOM 2661 C C    . CYS A 1 167 ? -12.778 -16.695 -8.632  1.00 0.00 167 A 1 
ATOM 2662 O O    . CYS A 1 167 ? -12.740 -17.577 -9.490  1.00 0.00 167 A 1 
ATOM 2663 C CB   . CYS A 1 167 ? -14.462 -15.297 -7.418  1.00 0.00 167 A 1 
ATOM 2664 S SG   . CYS A 1 167 ? -15.842 -14.132 -7.507  1.00 0.00 167 A 1 
ATOM 2665 H H    . CYS A 1 167 ? -15.634 -16.054 -9.569  1.00 0.00 167 A 1 
ATOM 2666 H HA   . CYS A 1 167 ? -13.197 -14.640 -9.016  1.00 0.00 167 A 1 
ATOM 2667 H HB2  . CYS A 1 167 ? -14.850 -16.238 -7.058  1.00 0.00 167 A 1 
ATOM 2668 H HB3  . CYS A 1 167 ? -13.750 -14.910 -6.703  1.00 0.00 167 A 1 
ATOM 2669 H HG   . CYS A 1 167 ? -16.099 -13.908 -6.609  1.00 0.00 167 A 1 
ATOM 2670 N N    . TYR A 1 168 ? -11.991 -16.696 -7.561  1.00 0.00 168 A 1 
ATOM 2671 C CA   . TYR A 1 168 ? -11.018 -17.757 -7.328  1.00 0.00 168 A 1 
ATOM 2672 C C    . TYR A 1 168 ? -11.552 -18.773 -6.324  1.00 0.00 168 A 1 
ATOM 2673 O O    . TYR A 1 168 ? -11.227 -19.959 -6.393  1.00 0.00 168 A 1 
ATOM 2674 C CB   . TYR A 1 168 ? -9.700  -17.166 -6.823  1.00 0.00 168 A 1 
ATOM 2675 C CG   . TYR A 1 168 ? -8.674  -16.950 -7.912  1.00 0.00 168 A 1 
ATOM 2676 C CD1  . TYR A 1 168 ? -8.302  -17.988 -8.759  1.00 0.00 168 A 1 
ATOM 2677 C CD2  . TYR A 1 168 ? -8.077  -15.709 -8.094  1.00 0.00 168 A 1 
ATOM 2678 C CE1  . TYR A 1 168 ? -7.364  -17.794 -9.755  1.00 0.00 168 A 1 
ATOM 2679 C CE2  . TYR A 1 168 ? -7.139  -15.508 -9.089  1.00 0.00 168 A 1 
ATOM 2680 C CZ   . TYR A 1 168 ? -6.786  -16.553 -9.916  1.00 0.00 168 A 1 
ATOM 2681 O OH   . TYR A 1 168 ? -5.851  -16.356 -10.907 1.00 0.00 168 A 1 
ATOM 2682 H H    . TYR A 1 168 ? -12.067 -15.966 -6.911  1.00 0.00 168 A 1 
ATOM 2683 H HA   . TYR A 1 168 ? -10.841 -18.256 -8.269  1.00 0.00 168 A 1 
ATOM 2684 H HB2  . TYR A 1 168 ? -9.895  -16.211 -6.359  1.00 0.00 168 A 1 
ATOM 2685 H HB3  . TYR A 1 168 ? -9.271  -17.835 -6.090  1.00 0.00 168 A 1 
ATOM 2686 H HD1  . TYR A 1 168 ? -8.757  -18.959 -8.630  1.00 0.00 168 A 1 
ATOM 2687 H HD2  . TYR A 1 168 ? -8.355  -14.893 -7.444  1.00 0.00 168 A 1 
ATOM 2688 H HE1  . TYR A 1 168 ? -7.088  -18.613 -10.403 1.00 0.00 168 A 1 
ATOM 2689 H HE2  . TYR A 1 168 ? -6.686  -14.535 -9.214  1.00 0.00 168 A 1 
ATOM 2690 H HH   . TYR A 1 168 ? -5.154  -15.783 -10.580 1.00 0.00 168 A 1 
ATOM 2691 N N    . SER A 1 169 ? -12.373 -18.301 -5.392  1.00 0.00 169 A 1 
ATOM 2692 C CA   . SER A 1 169 ? -12.951 -19.169 -4.372  1.00 0.00 169 A 1 
ATOM 2693 C C    . SER A 1 169 ? -14.458 -19.305 -4.565  1.00 0.00 169 A 1 
ATOM 2694 O O    . SER A 1 169 ? -15.102 -18.433 -5.148  1.00 0.00 169 A 1 
ATOM 2695 C CB   . SER A 1 169 ? -12.652 -18.619 -2.976  1.00 0.00 169 A 1 
ATOM 2696 O OG   . SER A 1 169 ? -12.530 -17.208 -2.999  1.00 0.00 169 A 1 
ATOM 2697 H H    . SER A 1 169 ? -12.594 -17.346 -5.388  1.00 0.00 169 A 1 
ATOM 2698 H HA   . SER A 1 169 ? -12.498 -20.143 -4.470  1.00 0.00 169 A 1 
ATOM 2699 H HB2  . SER A 1 169 ? -13.456 -18.887 -2.307  1.00 0.00 169 A 1 
ATOM 2700 H HB3  . SER A 1 169 ? -11.727 -19.043 -2.616  1.00 0.00 169 A 1 
ATOM 2701 H HG   . SER A 1 169 ? -12.487 -16.875 -2.100  1.00 0.00 169 A 1 
ATOM 2702 N N    . ASN A 1 170 ? -15.014 -20.407 -4.071  1.00 0.00 170 A 1 
ATOM 2703 C CA   . ASN A 1 170 ? -16.446 -20.659 -4.187  1.00 0.00 170 A 1 
ATOM 2704 C C    . ASN A 1 170 ? -17.250 -19.562 -3.498  1.00 0.00 170 A 1 
ATOM 2705 O O    . ASN A 1 170 ? -18.496 -19.646 -3.510  1.00 0.00 170 A 1 
ATOM 2706 C CB   . ASN A 1 170 ? -16.795 -22.020 -3.582  1.00 0.00 170 A 1 
ATOM 2707 C CG   . ASN A 1 170 ? -18.077 -22.593 -4.152  1.00 0.00 170 A 1 
ATOM 2708 O OD1  . ASN A 1 170 ? -19.138 -22.509 -3.532  1.00 0.00 170 A 1 
ATOM 2709 N ND2  . ASN A 1 170 ? -17.986 -23.182 -5.339  1.00 0.00 170 A 1 
ATOM 2710 O OXT  . ASN A 1 170 ? -16.627 -18.627 -2.951  1.00 0.00 170 A 1 
ATOM 2711 H H    . ASN A 1 170 ? -14.448 -21.065 -3.616  1.00 0.00 170 A 1 
ATOM 2712 H HA   . ASN A 1 170 ? -16.696 -20.667 -5.237  1.00 0.00 170 A 1 
ATOM 2713 H HB2  . ASN A 1 170 ? -15.992 -22.713 -3.784  1.00 0.00 170 A 1 
ATOM 2714 H HB3  . ASN A 1 170 ? -16.913 -21.912 -2.514  1.00 0.00 170 A 1 
ATOM 2715 H HD21 . ASN A 1 170 ? -17.109 -23.212 -5.774  1.00 0.00 170 A 1 
ATOM 2716 H HD22 . ASN A 1 170 ? -18.800 -23.561 -5.731  1.00 0.00 170 A 1 
#
