# Supplementary material for: Photocross-linking activity-based probes to capture the dynamics of ubiquitin RING E3 ligase interactions
Source: Biochem J. 2026 Jun 3;483(7):1115–30. doi: 10.1042/BCJ20260213 (PMC13234630; doi:10.1042/BCJ20260213)
Supplement: Supplementary Data File S2 [file BCJ-2026-0213_supp2.zip › 03_Chandler_Supplementary datafile2/CHIP/Alphafold/fold_2026_01_22_10_06_chipx2_ubc13_ube2v1_ubiquitinc32/templates/fold_2026_01_22_10_06_chipx2_ubc13_ube2v1_ubiquitinc32_template_hit_2_chains_e.cif]

data_2c2v
#
_entry.id 2c2v
#
loop_
_chem_comp.formula
_chem_comp.formula_weight
_chem_comp.id
_chem_comp.mon_nstd_flag
_chem_comp.name
_chem_comp.pdbx_synonyms
_chem_comp.type
"C3 H7 N O2"     89.093  ALA y ALANINE         ? "L-peptide linking" 
"C6 H15 N4 O2 1" 175.209 ARG y ARGININE        ? "L-peptide linking" 
"C4 H8 N2 O3"    132.118 ASN y ASPARAGINE      ? "L-peptide linking" 
"C4 H7 N O4"     133.103 ASP y "ASPARTIC ACID" ? "L-peptide linking" 
"C3 H7 N O2 S"   121.158 CYS y CYSTEINE        ? "L-peptide linking" 
"C5 H10 N2 O3"   146.144 GLN y GLUTAMINE       ? "L-peptide linking" 
"C5 H9 N O4"     147.129 GLU y "GLUTAMIC ACID" ? "L-peptide linking" 
"C2 H5 N O2"     75.067  GLY y GLYCINE         ? "peptide linking"   
"C6 H10 N3 O2 1" 156.162 HIS y HISTIDINE       ? "L-peptide linking" 
"H2 O"           18.015  HOH . WATER           ? non-polymer         
"C6 H13 N O2"    131.173 ILE y ISOLEUCINE      ? "L-peptide linking" 
"C6 H13 N O2"    131.173 LEU y LEUCINE         ? "L-peptide linking" 
"C6 H15 N2 O2 1" 147.195 LYS y LYSINE          ? "L-peptide linking" 
"C5 H11 N O2 S"  149.211 MET y METHIONINE      ? "L-peptide linking" 
"C9 H11 N O2"    165.189 PHE y PHENYLALANINE   ? "L-peptide linking" 
"C5 H9 N O2"     115.130 PRO y PROLINE         ? "L-peptide linking" 
"C3 H7 N O3"     105.093 SER y SERINE          ? "L-peptide linking" 
"C4 H9 N O3"     119.119 THR y THREONINE       ? "L-peptide linking" 
"C11 H12 N2 O2"  204.225 TRP y TRYPTOPHAN      ? "L-peptide linking" 
"C9 H11 N O3"    181.189 TYR y TYROSINE        ? "L-peptide linking" 
"C5 H11 N O2"    117.146 VAL y VALINE          ? "L-peptide linking" 
#
loop_
_chem_comp_atom.atom_id
_chem_comp_atom.charge
_chem_comp_atom.comp_id
_chem_comp_atom.pdbx_leaving_atom_flag
_chem_comp_atom.pdbx_model_Cartn_x_ideal
_chem_comp_atom.pdbx_model_Cartn_y_ideal
_chem_comp_atom.pdbx_model_Cartn_z_ideal
_chem_comp_atom.pdbx_ordinal
_chem_comp_atom.type_symbol
N    ? ALA ? ? ? ? 1   N 
CA   ? ALA ? ? ? ? 2   C 
C    ? ALA ? ? ? ? 3   C 
O    ? ALA ? ? ? ? 4   O 
CB   ? ALA ? ? ? ? 5   C 
OXT  ? ALA ? ? ? ? 6   O 
H    ? ALA ? ? ? ? 7   H 
H2   ? ALA ? ? ? ? 8   H 
HA   ? ALA ? ? ? ? 9   H 
HB1  ? ALA ? ? ? ? 10  H 
HB2  ? ALA ? ? ? ? 11  H 
HB3  ? ALA ? ? ? ? 12  H 
HXT  ? ALA ? ? ? ? 13  H 
N    ? ARG ? ? ? ? 14  N 
CA   ? ARG ? ? ? ? 15  C 
C    ? ARG ? ? ? ? 16  C 
O    ? ARG ? ? ? ? 17  O 
CB   ? ARG ? ? ? ? 18  C 
CG   ? ARG ? ? ? ? 19  C 
CD   ? ARG ? ? ? ? 20  C 
NE   ? ARG ? ? ? ? 21  N 
CZ   ? ARG ? ? ? ? 22  C 
NH1  ? ARG ? ? ? ? 23  N 
NH2  ? ARG ? ? ? ? 24  N 
OXT  ? ARG ? ? ? ? 25  O 
H    ? ARG ? ? ? ? 26  H 
H2   ? ARG ? ? ? ? 27  H 
HA   ? ARG ? ? ? ? 28  H 
HB2  ? ARG ? ? ? ? 29  H 
HB3  ? ARG ? ? ? ? 30  H 
HG2  ? ARG ? ? ? ? 31  H 
HG3  ? ARG ? ? ? ? 32  H 
HD2  ? ARG ? ? ? ? 33  H 
HD3  ? ARG ? ? ? ? 34  H 
HE   ? ARG ? ? ? ? 35  H 
HH11 ? ARG ? ? ? ? 36  H 
HH12 ? ARG ? ? ? ? 37  H 
HH21 ? ARG ? ? ? ? 38  H 
HH22 ? ARG ? ? ? ? 39  H 
HXT  ? ARG ? ? ? ? 40  H 
N    ? ASN ? ? ? ? 41  N 
CA   ? ASN ? ? ? ? 42  C 
C    ? ASN ? ? ? ? 43  C 
O    ? ASN ? ? ? ? 44  O 
CB   ? ASN ? ? ? ? 45  C 
CG   ? ASN ? ? ? ? 46  C 
OD1  ? ASN ? ? ? ? 47  O 
ND2  ? ASN ? ? ? ? 48  N 
OXT  ? ASN ? ? ? ? 49  O 
H    ? ASN ? ? ? ? 50  H 
H2   ? ASN ? ? ? ? 51  H 
HA   ? ASN ? ? ? ? 52  H 
HB2  ? ASN ? ? ? ? 53  H 
HB3  ? ASN ? ? ? ? 54  H 
HD21 ? ASN ? ? ? ? 55  H 
HD22 ? ASN ? ? ? ? 56  H 
HXT  ? ASN ? ? ? ? 57  H 
N    ? ASP ? ? ? ? 58  N 
CA   ? ASP ? ? ? ? 59  C 
C    ? ASP ? ? ? ? 60  C 
O    ? ASP ? ? ? ? 61  O 
CB   ? ASP ? ? ? ? 62  C 
CG   ? ASP ? ? ? ? 63  C 
OD1  ? ASP ? ? ? ? 64  O 
OD2  ? ASP ? ? ? ? 65  O 
OXT  ? ASP ? ? ? ? 66  O 
H    ? ASP ? ? ? ? 67  H 
H2   ? ASP ? ? ? ? 68  H 
HA   ? ASP ? ? ? ? 69  H 
HB2  ? ASP ? ? ? ? 70  H 
HB3  ? ASP ? ? ? ? 71  H 
HD2  ? ASP ? ? ? ? 72  H 
HXT  ? ASP ? ? ? ? 73  H 
N    ? CYS ? ? ? ? 74  N 
CA   ? CYS ? ? ? ? 75  C 
C    ? CYS ? ? ? ? 76  C 
O    ? CYS ? ? ? ? 77  O 
CB   ? CYS ? ? ? ? 78  C 
SG   ? CYS ? ? ? ? 79  S 
OXT  ? CYS ? ? ? ? 80  O 
H    ? CYS ? ? ? ? 81  H 
H2   ? CYS ? ? ? ? 82  H 
HA   ? CYS ? ? ? ? 83  H 
HB2  ? CYS ? ? ? ? 84  H 
HB3  ? CYS ? ? ? ? 85  H 
HG   ? CYS ? ? ? ? 86  H 
HXT  ? CYS ? ? ? ? 87  H 
N    ? GLN ? ? ? ? 88  N 
CA   ? GLN ? ? ? ? 89  C 
C    ? GLN ? ? ? ? 90  C 
O    ? GLN ? ? ? ? 91  O 
CB   ? GLN ? ? ? ? 92  C 
CG   ? GLN ? ? ? ? 93  C 
CD   ? GLN ? ? ? ? 94  C 
OE1  ? GLN ? ? ? ? 95  O 
NE2  ? GLN ? ? ? ? 96  N 
OXT  ? GLN ? ? ? ? 97  O 
H    ? GLN ? ? ? ? 98  H 
H2   ? GLN ? ? ? ? 99  H 
HA   ? GLN ? ? ? ? 100 H 
HB2  ? GLN ? ? ? ? 101 H 
HB3  ? GLN ? ? ? ? 102 H 
HG2  ? GLN ? ? ? ? 103 H 
HG3  ? GLN ? ? ? ? 104 H 
HE21 ? GLN ? ? ? ? 105 H 
HE22 ? GLN ? ? ? ? 106 H 
HXT  ? GLN ? ? ? ? 107 H 
N    ? GLU ? ? ? ? 108 N 
CA   ? GLU ? ? ? ? 109 C 
C    ? GLU ? ? ? ? 110 C 
O    ? GLU ? ? ? ? 111 O 
CB   ? GLU ? ? ? ? 112 C 
CG   ? GLU ? ? ? ? 113 C 
CD   ? GLU ? ? ? ? 114 C 
OE1  ? GLU ? ? ? ? 115 O 
OE2  ? GLU ? ? ? ? 116 O 
OXT  ? GLU ? ? ? ? 117 O 
H    ? GLU ? ? ? ? 118 H 
H2   ? GLU ? ? ? ? 119 H 
HA   ? GLU ? ? ? ? 120 H 
HB2  ? GLU ? ? ? ? 121 H 
HB3  ? GLU ? ? ? ? 122 H 
HG2  ? GLU ? ? ? ? 123 H 
HG3  ? GLU ? ? ? ? 124 H 
HE2  ? GLU ? ? ? ? 125 H 
HXT  ? GLU ? ? ? ? 126 H 
N    ? GLY ? ? ? ? 127 N 
CA   ? GLY ? ? ? ? 128 C 
C    ? GLY ? ? ? ? 129 C 
O    ? GLY ? ? ? ? 130 O 
OXT  ? GLY ? ? ? ? 131 O 
H    ? GLY ? ? ? ? 132 H 
H2   ? GLY ? ? ? ? 133 H 
HA2  ? GLY ? ? ? ? 134 H 
HA3  ? GLY ? ? ? ? 135 H 
HXT  ? GLY ? ? ? ? 136 H 
N    ? HIS ? ? ? ? 137 N 
CA   ? HIS ? ? ? ? 138 C 
C    ? HIS ? ? ? ? 139 C 
O    ? HIS ? ? ? ? 140 O 
CB   ? HIS ? ? ? ? 141 C 
CG   ? HIS ? ? ? ? 142 C 
ND1  ? HIS ? ? ? ? 143 N 
CD2  ? HIS ? ? ? ? 144 C 
CE1  ? HIS ? ? ? ? 145 C 
NE2  ? HIS ? ? ? ? 146 N 
OXT  ? HIS ? ? ? ? 147 O 
H    ? HIS ? ? ? ? 148 H 
H2   ? HIS ? ? ? ? 149 H 
HA   ? HIS ? ? ? ? 150 H 
HB2  ? HIS ? ? ? ? 151 H 
HB3  ? HIS ? ? ? ? 152 H 
HD1  ? HIS ? ? ? ? 153 H 
HD2  ? HIS ? ? ? ? 154 H 
HE1  ? HIS ? ? ? ? 155 H 
HE2  ? HIS ? ? ? ? 156 H 
HXT  ? HIS ? ? ? ? 157 H 
O    ? HOH ? ? ? ? 158 O 
H1   ? HOH ? ? ? ? 159 H 
H2   ? HOH ? ? ? ? 160 H 
N    ? ILE ? ? ? ? 161 N 
CA   ? ILE ? ? ? ? 162 C 
C    ? ILE ? ? ? ? 163 C 
O    ? ILE ? ? ? ? 164 O 
CB   ? ILE ? ? ? ? 165 C 
CG1  ? ILE ? ? ? ? 166 C 
CG2  ? ILE ? ? ? ? 167 C 
CD1  ? ILE ? ? ? ? 168 C 
OXT  ? ILE ? ? ? ? 169 O 
H    ? ILE ? ? ? ? 170 H 
H2   ? ILE ? ? ? ? 171 H 
HA   ? ILE ? ? ? ? 172 H 
HB   ? ILE ? ? ? ? 173 H 
HG12 ? ILE ? ? ? ? 174 H 
HG13 ? ILE ? ? ? ? 175 H 
HG21 ? ILE ? ? ? ? 176 H 
HG22 ? ILE ? ? ? ? 177 H 
HG23 ? ILE ? ? ? ? 178 H 
HD11 ? ILE ? ? ? ? 179 H 
HD12 ? ILE ? ? ? ? 180 H 
HD13 ? ILE ? ? ? ? 181 H 
HXT  ? ILE ? ? ? ? 182 H 
N    ? LEU ? ? ? ? 183 N 
CA   ? LEU ? ? ? ? 184 C 
C    ? LEU ? ? ? ? 185 C 
O    ? LEU ? ? ? ? 186 O 
CB   ? LEU ? ? ? ? 187 C 
CG   ? LEU ? ? ? ? 188 C 
CD1  ? LEU ? ? ? ? 189 C 
CD2  ? LEU ? ? ? ? 190 C 
OXT  ? LEU ? ? ? ? 191 O 
H    ? LEU ? ? ? ? 192 H 
H2   ? LEU ? ? ? ? 193 H 
HA   ? LEU ? ? ? ? 194 H 
HB2  ? LEU ? ? ? ? 195 H 
HB3  ? LEU ? ? ? ? 196 H 
HG   ? LEU ? ? ? ? 197 H 
HD11 ? LEU ? ? ? ? 198 H 
HD12 ? LEU ? ? ? ? 199 H 
HD13 ? LEU ? ? ? ? 200 H 
HD21 ? LEU ? ? ? ? 201 H 
HD22 ? LEU ? ? ? ? 202 H 
HD23 ? LEU ? ? ? ? 203 H 
HXT  ? LEU ? ? ? ? 204 H 
N    ? LYS ? ? ? ? 205 N 
CA   ? LYS ? ? ? ? 206 C 
C    ? LYS ? ? ? ? 207 C 
O    ? LYS ? ? ? ? 208 O 
CB   ? LYS ? ? ? ? 209 C 
CG   ? LYS ? ? ? ? 210 C 
CD   ? LYS ? ? ? ? 211 C 
CE   ? LYS ? ? ? ? 212 C 
NZ   ? LYS ? ? ? ? 213 N 
OXT  ? LYS ? ? ? ? 214 O 
H    ? LYS ? ? ? ? 215 H 
H2   ? LYS ? ? ? ? 216 H 
HA   ? LYS ? ? ? ? 217 H 
HB2  ? LYS ? ? ? ? 218 H 
HB3  ? LYS ? ? ? ? 219 H 
HG2  ? LYS ? ? ? ? 220 H 
HG3  ? LYS ? ? ? ? 221 H 
HD2  ? LYS ? ? ? ? 222 H 
HD3  ? LYS ? ? ? ? 223 H 
HE2  ? LYS ? ? ? ? 224 H 
HE3  ? LYS ? ? ? ? 225 H 
HZ1  ? LYS ? ? ? ? 226 H 
HZ2  ? LYS ? ? ? ? 227 H 
HZ3  ? LYS ? ? ? ? 228 H 
HXT  ? LYS ? ? ? ? 229 H 
N    ? MET ? ? ? ? 230 N 
CA   ? MET ? ? ? ? 231 C 
C    ? MET ? ? ? ? 232 C 
O    ? MET ? ? ? ? 233 O 
CB   ? MET ? ? ? ? 234 C 
CG   ? MET ? ? ? ? 235 C 
SD   ? MET ? ? ? ? 236 S 
CE   ? MET ? ? ? ? 237 C 
OXT  ? MET ? ? ? ? 238 O 
H    ? MET ? ? ? ? 239 H 
H2   ? MET ? ? ? ? 240 H 
HA   ? MET ? ? ? ? 241 H 
HB2  ? MET ? ? ? ? 242 H 
HB3  ? MET ? ? ? ? 243 H 
HG2  ? MET ? ? ? ? 244 H 
HG3  ? MET ? ? ? ? 245 H 
HE1  ? MET ? ? ? ? 246 H 
HE2  ? MET ? ? ? ? 247 H 
HE3  ? MET ? ? ? ? 248 H 
HXT  ? MET ? ? ? ? 249 H 
N    ? PHE ? ? ? ? 250 N 
CA   ? PHE ? ? ? ? 251 C 
C    ? PHE ? ? ? ? 252 C 
O    ? PHE ? ? ? ? 253 O 
CB   ? PHE ? ? ? ? 254 C 
CG   ? PHE ? ? ? ? 255 C 
CD1  ? PHE ? ? ? ? 256 C 
CD2  ? PHE ? ? ? ? 257 C 
CE1  ? PHE ? ? ? ? 258 C 
CE2  ? PHE ? ? ? ? 259 C 
CZ   ? PHE ? ? ? ? 260 C 
OXT  ? PHE ? ? ? ? 261 O 
H    ? PHE ? ? ? ? 262 H 
H2   ? PHE ? ? ? ? 263 H 
HA   ? PHE ? ? ? ? 264 H 
HB2  ? PHE ? ? ? ? 265 H 
HB3  ? PHE ? ? ? ? 266 H 
HD1  ? PHE ? ? ? ? 267 H 
HD2  ? PHE ? ? ? ? 268 H 
HE1  ? PHE ? ? ? ? 269 H 
HE2  ? PHE ? ? ? ? 270 H 
HZ   ? PHE ? ? ? ? 271 H 
HXT  ? PHE ? ? ? ? 272 H 
N    ? PRO ? ? ? ? 273 N 
CA   ? PRO ? ? ? ? 274 C 
C    ? PRO ? ? ? ? 275 C 
O    ? PRO ? ? ? ? 276 O 
CB   ? PRO ? ? ? ? 277 C 
CG   ? PRO ? ? ? ? 278 C 
CD   ? PRO ? ? ? ? 279 C 
OXT  ? PRO ? ? ? ? 280 O 
H    ? PRO ? ? ? ? 281 H 
HA   ? PRO ? ? ? ? 282 H 
HB2  ? PRO ? ? ? ? 283 H 
HB3  ? PRO ? ? ? ? 284 H 
HG2  ? PRO ? ? ? ? 285 H 
HG3  ? PRO ? ? ? ? 286 H 
HD2  ? PRO ? ? ? ? 287 H 
HD3  ? PRO ? ? ? ? 288 H 
HXT  ? PRO ? ? ? ? 289 H 
N    ? SER ? ? ? ? 290 N 
CA   ? SER ? ? ? ? 291 C 
C    ? SER ? ? ? ? 292 C 
O    ? SER ? ? ? ? 293 O 
CB   ? SER ? ? ? ? 294 C 
OG   ? SER ? ? ? ? 295 O 
OXT  ? SER ? ? ? ? 296 O 
H    ? SER ? ? ? ? 297 H 
H2   ? SER ? ? ? ? 298 H 
HA   ? SER ? ? ? ? 299 H 
HB2  ? SER ? ? ? ? 300 H 
HB3  ? SER ? ? ? ? 301 H 
HG   ? SER ? ? ? ? 302 H 
HXT  ? SER ? ? ? ? 303 H 
N    ? THR ? ? ? ? 304 N 
CA   ? THR ? ? ? ? 305 C 
C    ? THR ? ? ? ? 306 C 
O    ? THR ? ? ? ? 307 O 
CB   ? THR ? ? ? ? 308 C 
OG1  ? THR ? ? ? ? 309 O 
CG2  ? THR ? ? ? ? 310 C 
OXT  ? THR ? ? ? ? 311 O 
H    ? THR ? ? ? ? 312 H 
H2   ? THR ? ? ? ? 313 H 
HA   ? THR ? ? ? ? 314 H 
HB   ? THR ? ? ? ? 315 H 
HG1  ? THR ? ? ? ? 316 H 
HG21 ? THR ? ? ? ? 317 H 
HG22 ? THR ? ? ? ? 318 H 
HG23 ? THR ? ? ? ? 319 H 
HXT  ? THR ? ? ? ? 320 H 
N    ? TRP ? ? ? ? 321 N 
CA   ? TRP ? ? ? ? 322 C 
C    ? TRP ? ? ? ? 323 C 
O    ? TRP ? ? ? ? 324 O 
CB   ? TRP ? ? ? ? 325 C 
CG   ? TRP ? ? ? ? 326 C 
CD1  ? TRP ? ? ? ? 327 C 
CD2  ? TRP ? ? ? ? 328 C 
NE1  ? TRP ? ? ? ? 329 N 
CE2  ? TRP ? ? ? ? 330 C 
CE3  ? TRP ? ? ? ? 331 C 
CZ2  ? TRP ? ? ? ? 332 C 
CZ3  ? TRP ? ? ? ? 333 C 
CH2  ? TRP ? ? ? ? 334 C 
OXT  ? TRP ? ? ? ? 335 O 
H    ? TRP ? ? ? ? 336 H 
H2   ? TRP ? ? ? ? 337 H 
HA   ? TRP ? ? ? ? 338 H 
HB2  ? TRP ? ? ? ? 339 H 
HB3  ? TRP ? ? ? ? 340 H 
HD1  ? TRP ? ? ? ? 341 H 
HE1  ? TRP ? ? ? ? 342 H 
HE3  ? TRP ? ? ? ? 343 H 
HZ2  ? TRP ? ? ? ? 344 H 
HZ3  ? TRP ? ? ? ? 345 H 
HH2  ? TRP ? ? ? ? 346 H 
HXT  ? TRP ? ? ? ? 347 H 
N    ? TYR ? ? ? ? 348 N 
CA   ? TYR ? ? ? ? 349 C 
C    ? TYR ? ? ? ? 350 C 
O    ? TYR ? ? ? ? 351 O 
CB   ? TYR ? ? ? ? 352 C 
CG   ? TYR ? ? ? ? 353 C 
CD1  ? TYR ? ? ? ? 354 C 
CD2  ? TYR ? ? ? ? 355 C 
CE1  ? TYR ? ? ? ? 356 C 
CE2  ? TYR ? ? ? ? 357 C 
CZ   ? TYR ? ? ? ? 358 C 
OH   ? TYR ? ? ? ? 359 O 
OXT  ? TYR ? ? ? ? 360 O 
H    ? TYR ? ? ? ? 361 H 
H2   ? TYR ? ? ? ? 362 H 
HA   ? TYR ? ? ? ? 363 H 
HB2  ? TYR ? ? ? ? 364 H 
HB3  ? TYR ? ? ? ? 365 H 
HD1  ? TYR ? ? ? ? 366 H 
HD2  ? TYR ? ? ? ? 367 H 
HE1  ? TYR ? ? ? ? 368 H 
HE2  ? TYR ? ? ? ? 369 H 
HH   ? TYR ? ? ? ? 370 H 
HXT  ? TYR ? ? ? ? 371 H 
N    ? VAL ? ? ? ? 372 N 
CA   ? VAL ? ? ? ? 373 C 
C    ? VAL ? ? ? ? 374 C 
O    ? VAL ? ? ? ? 375 O 
CB   ? VAL ? ? ? ? 376 C 
CG1  ? VAL ? ? ? ? 377 C 
CG2  ? VAL ? ? ? ? 378 C 
OXT  ? VAL ? ? ? ? 379 O 
H    ? VAL ? ? ? ? 380 H 
H2   ? VAL ? ? ? ? 381 H 
HA   ? VAL ? ? ? ? 382 H 
HB   ? VAL ? ? ? ? 383 H 
HG11 ? VAL ? ? ? ? 384 H 
HG12 ? VAL ? ? ? ? 385 H 
HG13 ? VAL ? ? ? ? 386 H 
HG21 ? VAL ? ? ? ? 387 H 
HG22 ? VAL ? ? ? ? 388 H 
HG23 ? VAL ? ? ? ? 389 H 
HXT  ? VAL ? ? ? ? 390 H 
#
loop_
_chem_comp_bond.atom_id_1
_chem_comp_bond.atom_id_2
_chem_comp_bond.comp_id
_chem_comp_bond.pdbx_aromatic_flag
_chem_comp_bond.pdbx_stereo_config
_chem_comp_bond.value_order
N   CA   ALA N N sing 
N   H    ALA N N sing 
N   H2   ALA N N sing 
CA  C    ALA N N sing 
CA  CB   ALA N N sing 
CA  HA   ALA N N sing 
C   O    ALA N N doub 
C   OXT  ALA N N sing 
CB  HB1  ALA N N sing 
CB  HB2  ALA N N sing 
CB  HB3  ALA N N sing 
OXT HXT  ALA N N sing 
N   CA   ARG N N sing 
N   H    ARG N N sing 
N   H2   ARG N N sing 
CA  C    ARG N N sing 
CA  CB   ARG N N sing 
CA  HA   ARG N N sing 
C   O    ARG N N doub 
C   OXT  ARG N N sing 
CB  CG   ARG N N sing 
CB  HB2  ARG N N sing 
CB  HB3  ARG N N sing 
CG  CD   ARG N N sing 
CG  HG2  ARG N N sing 
CG  HG3  ARG N N sing 
CD  NE   ARG N N sing 
CD  HD2  ARG N N sing 
CD  HD3  ARG N N sing 
NE  CZ   ARG N N sing 
NE  HE   ARG N N sing 
CZ  NH1  ARG N N sing 
CZ  NH2  ARG N N doub 
NH1 HH11 ARG N N sing 
NH1 HH12 ARG N N sing 
NH2 HH21 ARG N N sing 
NH2 HH22 ARG N N sing 
OXT HXT  ARG N N sing 
N   CA   ASN N N sing 
N   H    ASN N N sing 
N   H2   ASN N N sing 
CA  C    ASN N N sing 
CA  CB   ASN N N sing 
CA  HA   ASN N N sing 
C   O    ASN N N doub 
C   OXT  ASN N N sing 
CB  CG   ASN N N sing 
CB  HB2  ASN N N sing 
CB  HB3  ASN N N sing 
CG  OD1  ASN N N doub 
CG  ND2  ASN N N sing 
ND2 HD21 ASN N N sing 
ND2 HD22 ASN N N sing 
OXT HXT  ASN N N sing 
N   CA   ASP N N sing 
N   H    ASP N N sing 
N   H2   ASP N N sing 
CA  C    ASP N N sing 
CA  CB   ASP N N sing 
CA  HA   ASP N N sing 
C   O    ASP N N doub 
C   OXT  ASP N N sing 
CB  CG   ASP N N sing 
CB  HB2  ASP N N sing 
CB  HB3  ASP N N sing 
CG  OD1  ASP N N doub 
CG  OD2  ASP N N sing 
OD2 HD2  ASP N N sing 
OXT HXT  ASP N N sing 
N   CA   CYS N N sing 
N   H    CYS N N sing 
N   H2   CYS N N sing 
CA  C    CYS N N sing 
CA  CB   CYS N N sing 
CA  HA   CYS N N sing 
C   O    CYS N N doub 
C   OXT  CYS N N sing 
CB  SG   CYS N N sing 
CB  HB2  CYS N N sing 
CB  HB3  CYS N N sing 
SG  HG   CYS N N sing 
OXT HXT  CYS N N sing 
N   CA   GLN N N sing 
N   H    GLN N N sing 
N   H2   GLN N N sing 
CA  C    GLN N N sing 
CA  CB   GLN N N sing 
CA  HA   GLN N N sing 
C   O    GLN N N doub 
C   OXT  GLN N N sing 
CB  CG   GLN N N sing 
CB  HB2  GLN N N sing 
CB  HB3  GLN N N sing 
CG  CD   GLN N N sing 
CG  HG2  GLN N N sing 
CG  HG3  GLN N N sing 
CD  OE1  GLN N N doub 
CD  NE2  GLN N N sing 
NE2 HE21 GLN N N sing 
NE2 HE22 GLN N N sing 
OXT HXT  GLN N N sing 
N   CA   GLU N N sing 
N   H    GLU N N sing 
N   H2   GLU N N sing 
CA  C    GLU N N sing 
CA  CB   GLU N N sing 
CA  HA   GLU N N sing 
C   O    GLU N N doub 
C   OXT  GLU N N sing 
CB  CG   GLU N N sing 
CB  HB2  GLU N N sing 
CB  HB3  GLU N N sing 
CG  CD   GLU N N sing 
CG  HG2  GLU N N sing 
CG  HG3  GLU N N sing 
CD  OE1  GLU N N doub 
CD  OE2  GLU N N sing 
OE2 HE2  GLU N N sing 
OXT HXT  GLU N N sing 
N   CA   GLY N N sing 
N   H    GLY N N sing 
N   H2   GLY N N sing 
CA  C    GLY N N sing 
CA  HA2  GLY N N sing 
CA  HA3  GLY N N sing 
C   O    GLY N N doub 
C   OXT  GLY N N sing 
OXT HXT  GLY N N sing 
N   CA   HIS N N sing 
N   H    HIS N N sing 
N   H2   HIS N N sing 
CA  C    HIS N N sing 
CA  CB   HIS N N sing 
CA  HA   HIS N N sing 
C   O    HIS N N doub 
C   OXT  HIS N N sing 
CB  CG   HIS N N sing 
CB  HB2  HIS N N sing 
CB  HB3  HIS N N sing 
CG  ND1  HIS Y N sing 
CG  CD2  HIS Y N doub 
ND1 CE1  HIS Y N doub 
ND1 HD1  HIS N N sing 
CD2 NE2  HIS Y N sing 
CD2 HD2  HIS N N sing 
CE1 NE2  HIS Y N sing 
CE1 HE1  HIS N N sing 
NE2 HE2  HIS N N sing 
OXT HXT  HIS N N sing 
O   H1   HOH N N sing 
O   H2   HOH N N sing 
N   CA   ILE N N sing 
N   H    ILE N N sing 
N   H2   ILE N N sing 
CA  C    ILE N N sing 
CA  CB   ILE N N sing 
CA  HA   ILE N N sing 
C   O    ILE N N doub 
C   OXT  ILE N N sing 
CB  CG1  ILE N N sing 
CB  CG2  ILE N N sing 
CB  HB   ILE N N sing 
CG1 CD1  ILE N N sing 
CG1 HG12 ILE N N sing 
CG1 HG13 ILE N N sing 
CG2 HG21 ILE N N sing 
CG2 HG22 ILE N N sing 
CG2 HG23 ILE N N sing 
CD1 HD11 ILE N N sing 
CD1 HD12 ILE N N sing 
CD1 HD13 ILE N N sing 
OXT HXT  ILE N N sing 
N   CA   LEU N N sing 
N   H    LEU N N sing 
N   H2   LEU N N sing 
CA  C    LEU N N sing 
CA  CB   LEU N N sing 
CA  HA   LEU N N sing 
C   O    LEU N N doub 
C   OXT  LEU N N sing 
CB  CG   LEU N N sing 
CB  HB2  LEU N N sing 
CB  HB3  LEU N N sing 
CG  CD1  LEU N N sing 
CG  CD2  LEU N N sing 
CG  HG   LEU N N sing 
CD1 HD11 LEU N N sing 
CD1 HD12 LEU N N sing 
CD1 HD13 LEU N N sing 
CD2 HD21 LEU N N sing 
CD2 HD22 LEU N N sing 
CD2 HD23 LEU N N sing 
OXT HXT  LEU N N sing 
N   CA   LYS N N sing 
N   H    LYS N N sing 
N   H2   LYS N N sing 
CA  C    LYS N N sing 
CA  CB   LYS N N sing 
CA  HA   LYS N N sing 
C   O    LYS N N doub 
C   OXT  LYS N N sing 
CB  CG   LYS N N sing 
CB  HB2  LYS N N sing 
CB  HB3  LYS N N sing 
CG  CD   LYS N N sing 
CG  HG2  LYS N N sing 
CG  HG3  LYS N N sing 
CD  CE   LYS N N sing 
CD  HD2  LYS N N sing 
CD  HD3  LYS N N sing 
CE  NZ   LYS N N sing 
CE  HE2  LYS N N sing 
CE  HE3  LYS N N sing 
NZ  HZ1  LYS N N sing 
NZ  HZ2  LYS N N sing 
NZ  HZ3  LYS N N sing 
OXT HXT  LYS N N sing 
N   CA   MET N N sing 
N   H    MET N N sing 
N   H2   MET N N sing 
CA  C    MET N N sing 
CA  CB   MET N N sing 
CA  HA   MET N N sing 
C   O    MET N N doub 
C   OXT  MET N N sing 
CB  CG   MET N N sing 
CB  HB2  MET N N sing 
CB  HB3  MET N N sing 
CG  SD   MET N N sing 
CG  HG2  MET N N sing 
CG  HG3  MET N N sing 
SD  CE   MET N N sing 
CE  HE1  MET N N sing 
CE  HE2  MET N N sing 
CE  HE3  MET N N sing 
OXT HXT  MET N N sing 
N   CA   PHE N N sing 
N   H    PHE N N sing 
N   H2   PHE N N sing 
CA  C    PHE N N sing 
CA  CB   PHE N N sing 
CA  HA   PHE N N sing 
C   O    PHE N N doub 
C   OXT  PHE N N sing 
CB  CG   PHE N N sing 
CB  HB2  PHE N N sing 
CB  HB3  PHE N N sing 
CG  CD1  PHE Y N doub 
CG  CD2  PHE Y N sing 
CD1 CE1  PHE Y N sing 
CD1 HD1  PHE N N sing 
CD2 CE2  PHE Y N doub 
CD2 HD2  PHE N N sing 
CE1 CZ   PHE Y N doub 
CE1 HE1  PHE N N sing 
CE2 CZ   PHE Y N sing 
CE2 HE2  PHE N N sing 
CZ  HZ   PHE N N sing 
OXT HXT  PHE N N sing 
N   CA   PRO N N sing 
N   CD   PRO N N sing 
N   H    PRO N N sing 
CA  C    PRO N N sing 
CA  CB   PRO N N sing 
CA  HA   PRO N N sing 
C   O    PRO N N doub 
C   OXT  PRO N N sing 
CB  CG   PRO N N sing 
CB  HB2  PRO N N sing 
CB  HB3  PRO N N sing 
CG  CD   PRO N N sing 
CG  HG2  PRO N N sing 
CG  HG3  PRO N N sing 
CD  HD2  PRO N N sing 
CD  HD3  PRO N N sing 
OXT HXT  PRO N N sing 
N   CA   SER N N sing 
N   H    SER N N sing 
N   H2   SER N N sing 
CA  C    SER N N sing 
CA  CB   SER N N sing 
CA  HA   SER N N sing 
C   O    SER N N doub 
C   OXT  SER N N sing 
CB  OG   SER N N sing 
CB  HB2  SER N N sing 
CB  HB3  SER N N sing 
OG  HG   SER N N sing 
OXT HXT  SER N N sing 
N   CA   THR N N sing 
N   H    THR N N sing 
N   H2   THR N N sing 
CA  C    THR N N sing 
CA  CB   THR N N sing 
CA  HA   THR N N sing 
C   O    THR N N doub 
C   OXT  THR N N sing 
CB  OG1  THR N N sing 
CB  CG2  THR N N sing 
CB  HB   THR N N sing 
OG1 HG1  THR N N sing 
CG2 HG21 THR N N sing 
CG2 HG22 THR N N sing 
CG2 HG23 THR N N sing 
OXT HXT  THR N N sing 
N   CA   TRP N N sing 
N   H    TRP N N sing 
N   H2   TRP N N sing 
CA  C    TRP N N sing 
CA  CB   TRP N N sing 
CA  HA   TRP N N sing 
C   O    TRP N N doub 
C   OXT  TRP N N sing 
CB  CG   TRP N N sing 
CB  HB2  TRP N N sing 
CB  HB3  TRP N N sing 
CG  CD1  TRP Y N doub 
CG  CD2  TRP Y N sing 
CD1 NE1  TRP Y N sing 
CD1 HD1  TRP N N sing 
CD2 CE2  TRP Y N doub 
CD2 CE3  TRP Y N sing 
NE1 CE2  TRP Y N sing 
NE1 HE1  TRP N N sing 
CE2 CZ2  TRP Y N sing 
CE3 CZ3  TRP Y N doub 
CE3 HE3  TRP N N sing 
CZ2 CH2  TRP Y N doub 
CZ2 HZ2  TRP N N sing 
CZ3 CH2  TRP Y N sing 
CZ3 HZ3  TRP N N sing 
CH2 HH2  TRP N N sing 
OXT HXT  TRP N N sing 
N   CA   TYR N N sing 
N   H    TYR N N sing 
N   H2   TYR N N sing 
CA  C    TYR N N sing 
CA  CB   TYR N N sing 
CA  HA   TYR N N sing 
C   O    TYR N N doub 
C   OXT  TYR N N sing 
CB  CG   TYR N N sing 
CB  HB2  TYR N N sing 
CB  HB3  TYR N N sing 
CG  CD1  TYR Y N doub 
CG  CD2  TYR Y N sing 
CD1 CE1  TYR Y N sing 
CD1 HD1  TYR N N sing 
CD2 CE2  TYR Y N doub 
CD2 HD2  TYR N N sing 
CE1 CZ   TYR Y N doub 
CE1 HE1  TYR N N sing 
CE2 CZ   TYR Y N sing 
CE2 HE2  TYR N N sing 
CZ  OH   TYR N N sing 
OH  HH   TYR N N sing 
OXT HXT  TYR N N sing 
N   CA   VAL N N sing 
N   H    VAL N N sing 
N   H2   VAL N N sing 
CA  C    VAL N N sing 
CA  CB   VAL N N sing 
CA  HA   VAL N N sing 
C   O    VAL N N doub 
C   OXT  VAL N N sing 
CB  CG1  VAL N N sing 
CB  CG2  VAL N N sing 
CB  HB   VAL N N sing 
CG1 HG11 VAL N N sing 
CG1 HG12 VAL N N sing 
CG1 HG13 VAL N N sing 
CG2 HG21 VAL N N sing 
CG2 HG22 VAL N N sing 
CG2 HG23 VAL N N sing 
OXT HXT  VAL N N sing 
#
_entity.id               2
_entity.pdbx_description "Ubiquitin-conjugating enzyme E2 variant 1"
_entity.type             polymer
#
_entity_poly.entity_id      2
_entity_poly.pdbx_strand_id C
_entity_poly.type           polypeptide(L)
#
loop_
_entity_poly_seq.entity_id
_entity_poly_seq.hetero
_entity_poly_seq.mon_id
_entity_poly_seq.num
2 n THR 1   
2 n THR 2   
2 n GLY 3   
2 n VAL 4   
2 n LYS 5   
2 n VAL 6   
2 n PRO 7   
2 n ARG 8   
2 n ASN 9   
2 n PHE 10  
2 n ARG 11  
2 n LEU 12  
2 n LEU 13  
2 n GLU 14  
2 n GLU 15  
2 n LEU 16  
2 n GLU 17  
2 n GLU 18  
2 n GLY 19  
2 n GLN 20  
2 n LYS 21  
2 n GLY 22  
2 n VAL 23  
2 n GLY 24  
2 n ASP 25  
2 n GLY 26  
2 n THR 27  
2 n VAL 28  
2 n SER 29  
2 n TRP 30  
2 n GLY 31  
2 n LEU 32  
2 n GLU 33  
2 n ASP 34  
2 n ASP 35  
2 n GLU 36  
2 n ASP 37  
2 n MET 38  
2 n THR 39  
2 n LEU 40  
2 n THR 41  
2 n ARG 42  
2 n TRP 43  
2 n THR 44  
2 n GLY 45  
2 n MET 46  
2 n ILE 47  
2 n LEU 48  
2 n GLY 49  
2 n PRO 50  
2 n PRO 51  
2 n ARG 52  
2 n THR 53  
2 n ILE 54  
2 n TYR 55  
2 n GLU 56  
2 n ASN 57  
2 n ARG 58  
2 n ILE 59  
2 n TYR 60  
2 n SER 61  
2 n LEU 62  
2 n LYS 63  
2 n ILE 64  
2 n GLU 65  
2 n CYS 66  
2 n GLY 67  
2 n PRO 68  
2 n LYS 69  
2 n TYR 70  
2 n PRO 71  
2 n GLU 72  
2 n ALA 73  
2 n PRO 74  
2 n PRO 75  
2 n PHE 76  
2 n VAL 77  
2 n ARG 78  
2 n PHE 79  
2 n VAL 80  
2 n THR 81  
2 n LYS 82  
2 n ILE 83  
2 n ASN 84  
2 n MET 85  
2 n ASN 86  
2 n GLY 87  
2 n VAL 88  
2 n ASN 89  
2 n SER 90  
2 n SER 91  
2 n ASN 92  
2 n GLY 93  
2 n VAL 94  
2 n VAL 95  
2 n ASP 96  
2 n PRO 97  
2 n ARG 98  
2 n ALA 99  
2 n ILE 100 
2 n SER 101 
2 n VAL 102 
2 n LEU 103 
2 n ALA 104 
2 n LYS 105 
2 n TRP 106 
2 n GLN 107 
2 n ASN 108 
2 n SER 109 
2 n TYR 110 
2 n SER 111 
2 n ILE 112 
2 n LYS 113 
2 n VAL 114 
2 n VAL 115 
2 n LEU 116 
2 n GLN 117 
2 n GLU 118 
2 n LEU 119 
2 n ARG 120 
2 n ARG 121 
2 n LEU 122 
2 n MET 123 
2 n MET 124 
2 n SER 125 
2 n LYS 126 
2 n GLU 127 
2 n ASN 128 
2 n MET 129 
2 n LYS 130 
2 n LEU 131 
2 n PRO 132 
2 n GLN 133 
2 n PRO 134 
2 n PRO 135 
2 n GLU 136 
2 n GLY 137 
2 n GLN 138 
2 n CYS 139 
2 n TYR 140 
2 n SER 141 
2 n ASN 142 
#
_exptl.method "X-RAY DIFFRACTION"
#
_pdbx_audit_revision_history.revision_date 2005-11-23
#
_pdbx_database_status.recvd_initial_deposition_date 2005-11-23
#
loop_
_pdbx_poly_seq_scheme.asym_id
_pdbx_poly_seq_scheme.auth_seq_num
_pdbx_poly_seq_scheme.entity_id
_pdbx_poly_seq_scheme.hetero
_pdbx_poly_seq_scheme.mon_id
_pdbx_poly_seq_scheme.pdb_ins_code
_pdbx_poly_seq_scheme.pdb_seq_num
_pdbx_poly_seq_scheme.pdb_strand_id
_pdbx_poly_seq_scheme.seq_id
B 33  2 n THR . 33  C 1   
B 34  2 n THR . 34  C 2   
B 35  2 n GLY . 35  C 3   
B 36  2 n VAL . 36  C 4   
B 37  2 n LYS . 37  C 5   
B 38  2 n VAL . 38  C 6   
B 39  2 n PRO . 39  C 7   
B 40  2 n ARG . 40  C 8   
B 41  2 n ASN . 41  C 9   
B 42  2 n PHE . 42  C 10  
B 43  2 n ARG . 43  C 11  
B 44  2 n LEU . 44  C 12  
B 45  2 n LEU . 45  C 13  
B 46  2 n GLU . 46  C 14  
B 47  2 n GLU . 47  C 15  
B 48  2 n LEU . 48  C 16  
B 49  2 n GLU . 49  C 17  
B 50  2 n GLU . 50  C 18  
B 51  2 n GLY . 51  C 19  
B 52  2 n GLN . 52  C 20  
B 53  2 n LYS . 53  C 21  
B 54  2 n GLY . 54  C 22  
B 55  2 n VAL . 55  C 23  
B 56  2 n GLY . 56  C 24  
B 57  2 n ASP . 57  C 25  
B 58  2 n GLY . 58  C 26  
B 59  2 n THR . 59  C 27  
B 60  2 n VAL . 60  C 28  
B 61  2 n SER . 61  C 29  
B 62  2 n TRP . 62  C 30  
B 63  2 n GLY . 63  C 31  
B 64  2 n LEU . 64  C 32  
B 65  2 n GLU . 65  C 33  
B 66  2 n ASP . 66  C 34  
B 67  2 n ASP . 67  C 35  
B 68  2 n GLU . 68  C 36  
B 69  2 n ASP . 69  C 37  
B 70  2 n MET . 70  C 38  
B 71  2 n THR . 71  C 39  
B 72  2 n LEU . 72  C 40  
B 73  2 n THR . 73  C 41  
B 74  2 n ARG . 74  C 42  
B 75  2 n TRP . 75  C 43  
B 76  2 n THR . 76  C 44  
B 77  2 n GLY . 77  C 45  
B 78  2 n MET . 78  C 46  
B 79  2 n ILE . 79  C 47  
B 80  2 n LEU . 80  C 48  
B 81  2 n GLY . 81  C 49  
B 82  2 n PRO . 82  C 50  
B 83  2 n PRO . 83  C 51  
B 84  2 n ARG . 84  C 52  
B 85  2 n THR . 85  C 53  
B 86  2 n ILE . 86  C 54  
B 87  2 n TYR . 87  C 55  
B 88  2 n GLU . 88  C 56  
B 89  2 n ASN . 89  C 57  
B 90  2 n ARG . 90  C 58  
B 91  2 n ILE . 91  C 59  
B 92  2 n TYR . 92  C 60  
B 93  2 n SER . 93  C 61  
B 94  2 n LEU . 94  C 62  
B 95  2 n LYS . 95  C 63  
B 96  2 n ILE . 96  C 64  
B 97  2 n GLU . 97  C 65  
B 98  2 n CYS . 98  C 66  
B 99  2 n GLY . 99  C 67  
B 100 2 n PRO . 100 C 68  
B 101 2 n LYS . 101 C 69  
B 102 2 n TYR . 102 C 70  
B 103 2 n PRO . 103 C 71  
B 104 2 n GLU . 104 C 72  
B 105 2 n ALA . 105 C 73  
B 106 2 n PRO . 106 C 74  
B 107 2 n PRO . 107 C 75  
B 108 2 n PHE . 108 C 76  
B 109 2 n VAL . 109 C 77  
B 110 2 n ARG . 110 C 78  
B 111 2 n PHE . 111 C 79  
B 112 2 n VAL . 112 C 80  
B 113 2 n THR . 113 C 81  
B 114 2 n LYS . 114 C 82  
B 115 2 n ILE . 115 C 83  
B 116 2 n ASN . 116 C 84  
B 117 2 n MET . 117 C 85  
B 118 2 n ASN . 118 C 86  
B 119 2 n GLY . 119 C 87  
B 120 2 n VAL . 120 C 88  
B 121 2 n ASN . 121 C 89  
B 122 2 n SER . 122 C 90  
B 123 2 n SER . 123 C 91  
B 124 2 n ASN . 124 C 92  
B 125 2 n GLY . 125 C 93  
B 126 2 n VAL . 126 C 94  
B 127 2 n VAL . 127 C 95  
B 128 2 n ASP . 128 C 96  
B 129 2 n PRO . 129 C 97  
B 130 2 n ARG . 130 C 98  
B 131 2 n ALA . 131 C 99  
B 132 2 n ILE . 132 C 100 
B 133 2 n SER . 133 C 101 
B 134 2 n VAL . 134 C 102 
B 135 2 n LEU . 135 C 103 
B 136 2 n ALA . 136 C 104 
B 137 2 n LYS . 137 C 105 
B 138 2 n TRP . 138 C 106 
B 139 2 n GLN . 139 C 107 
B 140 2 n ASN . 140 C 108 
B 141 2 n SER . 141 C 109 
B 142 2 n TYR . 142 C 110 
B 143 2 n SER . 143 C 111 
B 144 2 n ILE . 144 C 112 
B 145 2 n LYS . 145 C 113 
B 146 2 n VAL . 146 C 114 
B 147 2 n VAL . 147 C 115 
B 148 2 n LEU . 148 C 116 
B 149 2 n GLN . 149 C 117 
B 150 2 n GLU . 150 C 118 
B 151 2 n LEU . 151 C 119 
B 152 2 n ARG . 152 C 120 
B 153 2 n ARG . 153 C 121 
B 154 2 n LEU . 154 C 122 
B 155 2 n MET . 155 C 123 
B 156 2 n MET . 156 C 124 
B 157 2 n SER . 157 C 125 
B 158 2 n LYS . 158 C 126 
B 159 2 n GLU . 159 C 127 
B 160 2 n ASN . 160 C 128 
B 161 2 n MET . 161 C 129 
B 162 2 n LYS . 162 C 130 
B 163 2 n LEU . 163 C 131 
B 164 2 n PRO . 164 C 132 
B 165 2 n GLN . 165 C 133 
B 166 2 n PRO . 166 C 134 
B 167 2 n PRO . 167 C 135 
B 168 2 n GLU . 168 C 136 
B 169 2 n GLY . 169 C 137 
B 170 2 n GLN . 170 C 138 
B 171 2 n CYS . 171 C 139 
B 172 2 n TYR . 172 C 140 
B 173 2 n SER . 173 C 141 
B 174 2 n ASN . 174 C 142 
#
loop_
_pdbx_struct_assembly.details
_pdbx_struct_assembly.id
_pdbx_struct_assembly.method_details
_pdbx_struct_assembly.oligomeric_count
_pdbx_struct_assembly.oligomeric_details
author_and_software_defined_assembly 1 PQS 6 hexameric 
author_and_software_defined_assembly 2 PQS 6 hexameric 
#
loop_
_pdbx_struct_assembly_gen.assembly_id
_pdbx_struct_assembly_gen.asym_id_list
_pdbx_struct_assembly_gen.oper_expression
1 A,B,E,F,I,J,M,N,Q,R,T,U 1 
2 C,D,G,H,K,L,O,P,S,V,W   1 
#
_pdbx_struct_oper_list.id                 1
_pdbx_struct_oper_list.matrix[1][1]       1.0000000000
_pdbx_struct_oper_list.matrix[1][2]       0.0000000000
_pdbx_struct_oper_list.matrix[1][3]       0.0000000000
_pdbx_struct_oper_list.matrix[2][1]       0.0000000000
_pdbx_struct_oper_list.matrix[2][2]       1.0000000000
_pdbx_struct_oper_list.matrix[2][3]       0.0000000000
_pdbx_struct_oper_list.matrix[3][1]       0.0000000000
_pdbx_struct_oper_list.matrix[3][2]       0.0000000000
_pdbx_struct_oper_list.matrix[3][3]       1.0000000000
_pdbx_struct_oper_list.name               1_555
_pdbx_struct_oper_list.symmetry_operation x,y,z
_pdbx_struct_oper_list.type               "identity operation"
_pdbx_struct_oper_list.vector[1]          0.0000000000
_pdbx_struct_oper_list.vector[2]          0.0000000000
_pdbx_struct_oper_list.vector[3]          0.0000000000
#
_refine.ls_d_res_high 2.90
#
_software.classification other
_software.name           "DeepMind Structure Class"
_software.pdbx_ordinal   1
_software.version        2.0.0
#
_struct_asym.entity_id 2
_struct_asym.id        B
#
loop_
_atom_site.group_PDB
_atom_site.id
_atom_site.type_symbol
_atom_site.label_atom_id
_atom_site.label_alt_id
_atom_site.label_comp_id
_atom_site.label_asym_id
_atom_site.label_entity_id
_atom_site.label_seq_id
_atom_site.pdbx_PDB_ins_code
_atom_site.Cartn_x
_atom_site.Cartn_y
_atom_site.Cartn_z
_atom_site.occupancy
_atom_site.B_iso_or_equiv
_atom_site.auth_seq_id
_atom_site.auth_asym_id
_atom_site.pdbx_PDB_model_num
ATOM 1    N N   . THR B 2 1   ? -3.101  -27.105 -10.084 1.00 4.78  33  C 1 
ATOM 2    C CA  . THR B 2 1   ? -3.953  -26.523 -8.863  1.00 6.84  33  C 1 
ATOM 3    C C   . THR B 2 1   ? -3.653  -26.714 -7.185  1.00 6.84  33  C 1 
ATOM 4    O O   . THR B 2 1   ? -4.590  -26.934 -6.324  1.00 2.00  33  C 1 
ATOM 5    C CB  . THR B 2 1   ? -5.573  -26.746 -9.165  1.00 7.00  33  C 1 
ATOM 6    N N   . THR B 2 2   ? -2.350  -26.598 -6.782  1.00 8.69  34  C 1 
ATOM 7    C CA  . THR B 2 2   ? -1.898  -25.862 -5.491  1.00 10.26 34  C 1 
ATOM 8    C C   . THR B 2 2   ? -3.022  -25.907 -4.268  1.00 9.98  34  C 1 
ATOM 9    O O   . THR B 2 2   ? -3.816  -26.916 -4.266  1.00 12.27 34  C 1 
ATOM 10   C CB  . THR B 2 2   ? -0.730  -24.356 -5.787  1.00 8.94  34  C 1 
ATOM 11   N N   . GLY B 2 3   ? -3.095  -25.073 -3.242  1.00 8.67  35  C 1 
ATOM 12   C CA  . GLY B 2 3   ? -4.486  -25.026 -2.638  1.00 10.71 35  C 1 
ATOM 13   C C   . GLY B 2 3   ? -4.756  -25.238 -1.194  1.00 11.78 35  C 1 
ATOM 14   O O   . GLY B 2 3   ? -3.989  -25.749 -0.448  1.00 13.89 35  C 1 
ATOM 15   N N   . VAL B 2 4   ? -5.899  -24.855 -0.719  1.00 13.62 36  C 1 
ATOM 16   C CA  . VAL B 2 4   ? -6.232  -25.217 0.731   1.00 11.58 36  C 1 
ATOM 17   C C   . VAL B 2 4   ? -5.332  -24.531 1.831   1.00 10.76 36  C 1 
ATOM 18   O O   . VAL B 2 4   ? -4.139  -24.868 1.896   1.00 11.88 36  C 1 
ATOM 19   C CB  . VAL B 2 4   ? -6.041  -26.693 0.991   1.00 9.44  36  C 1 
ATOM 20   C CG1 . VAL B 2 4   ? -6.455  -26.931 2.443   1.00 13.98 36  C 1 
ATOM 21   C CG2 . VAL B 2 4   ? -6.979  -27.442 0.217   1.00 7.00  36  C 1 
ATOM 22   N N   . LYS B 2 5   ? -5.850  -23.641 2.691   1.00 8.11  37  C 1 
ATOM 23   C CA  . LYS B 2 5   ? -5.076  -23.169 3.819   1.00 8.01  37  C 1 
ATOM 24   C C   . LYS B 2 5   ? -5.719  -23.893 5.013   1.00 8.97  37  C 1 
ATOM 25   O O   . LYS B 2 5   ? -6.986  -23.624 5.235   1.00 8.44  37  C 1 
ATOM 26   C CB  . LYS B 2 5   ? -5.260  -21.634 4.093   1.00 8.42  37  C 1 
ATOM 27   C CG  . LYS B 2 5   ? -6.649  -21.174 4.665   1.00 7.54  37  C 1 
ATOM 28   C CD  . LYS B 2 5   ? -6.854  -19.581 5.023   1.00 11.57 37  C 1 
ATOM 29   C CE  . LYS B 2 5   ? -7.653  -18.803 3.915   1.00 13.06 37  C 1 
ATOM 30   N NZ  . LYS B 2 5   ? -9.176  -18.608 4.192   1.00 17.84 37  C 1 
ATOM 31   N N   . VAL B 2 6   ? -4.909  -24.794 5.725   1.00 8.16  38  C 1 
ATOM 32   C CA  . VAL B 2 6   ? -5.118  -25.333 7.247   1.00 6.64  38  C 1 
ATOM 33   C C   . VAL B 2 6   ? -5.630  -24.156 8.180   1.00 5.49  38  C 1 
ATOM 34   O O   . VAL B 2 6   ? -5.122  -22.876 8.185   1.00 8.77  38  C 1 
ATOM 35   C CB  . VAL B 2 6   ? -3.800  -26.252 7.691   1.00 7.51  38  C 1 
ATOM 36   C CG1 . VAL B 2 6   ? -3.973  -27.522 8.435   1.00 2.00  38  C 1 
ATOM 37   C CG2 . VAL B 2 6   ? -3.006  -26.722 6.240   1.00 9.44  38  C 1 
ATOM 38   N N   . PRO B 2 7   ? -6.800  -24.395 8.813   1.00 2.33  39  C 1 
ATOM 39   C CA  . PRO B 2 7   ? -6.980  -23.320 9.843   1.00 2.00  39  C 1 
ATOM 40   C C   . PRO B 2 7   ? -6.002  -23.464 11.106  1.00 2.00  39  C 1 
ATOM 41   O O   . PRO B 2 7   ? -5.176  -24.319 11.296  1.00 2.00  39  C 1 
ATOM 42   C CB  . PRO B 2 7   ? -8.438  -23.494 10.192  1.00 2.00  39  C 1 
ATOM 43   C CG  . PRO B 2 7   ? -8.865  -24.813 9.968   1.00 2.00  39  C 1 
ATOM 44   C CD  . PRO B 2 7   ? -7.911  -25.359 8.842   1.00 2.00  39  C 1 
ATOM 45   N N   . ARG B 2 8   ? -6.170  -22.530 11.997  1.00 2.00  40  C 1 
ATOM 46   C CA  . ARG B 2 8   ? -5.232  -22.126 13.079  1.00 2.00  40  C 1 
ATOM 47   C C   . ARG B 2 8   ? -5.147  -23.339 14.055  1.00 2.00  40  C 1 
ATOM 48   O O   . ARG B 2 8   ? -4.089  -24.071 14.214  1.00 2.00  40  C 1 
ATOM 49   C CB  . ARG B 2 8   ? -5.875  -20.861 13.696  1.00 2.00  40  C 1 
ATOM 50   C CG  . ARG B 2 8   ? -5.202  -20.571 15.041  1.00 2.00  40  C 1 
ATOM 51   C CD  . ARG B 2 8   ? -5.798  -19.577 16.001  1.00 2.00  40  C 1 
ATOM 52   N NE  . ARG B 2 8   ? -4.924  -19.264 17.179  1.00 2.00  40  C 1 
ATOM 53   C CZ  . ARG B 2 8   ? -5.118  -19.834 18.352  1.00 2.00  40  C 1 
ATOM 54   N NH2 . ARG B 2 8   ? -4.363  -19.583 19.394  1.00 2.00  40  C 1 
ATOM 55   N NH1 . ARG B 2 8   ? -6.115  -20.720 18.460  1.00 2.00  40  C 1 
ATOM 56   N N   . ASN B 2 9   ? -6.289  -23.526 14.681  1.00 2.00  41  C 1 
ATOM 57   C CA  . ASN B 2 9   ? -6.371  -24.648 15.496  1.00 2.00  41  C 1 
ATOM 58   C C   . ASN B 2 9   ? -5.847  -25.975 14.924  1.00 2.00  41  C 1 
ATOM 59   O O   . ASN B 2 9   ? -5.114  -26.786 15.811  1.00 2.00  41  C 1 
ATOM 60   C CB  . ASN B 2 9   ? -7.733  -24.804 15.689  1.00 2.00  41  C 1 
ATOM 61   C CG  . ASN B 2 9   ? -8.282  -23.554 16.441  1.00 3.35  41  C 1 
ATOM 62   O OD1 . ASN B 2 9   ? -7.465  -22.687 16.960  1.00 2.47  41  C 1 
ATOM 63   N ND2 . ASN B 2 9   ? -9.677  -23.497 16.663  1.00 6.94  41  C 1 
ATOM 64   N N   . PHE B 2 10  ? -6.076  -26.318 13.575  1.00 2.00  42  C 1 
ATOM 65   C CA  . PHE B 2 10  ? -5.689  -27.706 13.450  1.00 2.00  42  C 1 
ATOM 66   C C   . PHE B 2 10  ? -4.232  -27.513 13.109  1.00 2.00  42  C 1 
ATOM 67   O O   . PHE B 2 10  ? -3.390  -28.428 13.281  1.00 2.00  42  C 1 
ATOM 68   C CB  . PHE B 2 10  ? -6.504  -28.664 12.469  1.00 2.00  42  C 1 
ATOM 69   C CG  . PHE B 2 10  ? -8.035  -28.758 12.766  1.00 2.00  42  C 1 
ATOM 70   C CD1 . PHE B 2 10  ? -8.526  -29.728 13.575  1.00 2.00  42  C 1 
ATOM 71   C CD2 . PHE B 2 10  ? -8.924  -27.848 12.190  1.00 2.00  42  C 1 
ATOM 72   C CE1 . PHE B 2 10  ? -9.796  -29.722 13.876  1.00 2.00  42  C 1 
ATOM 73   C CE2 . PHE B 2 10  ? -10.201 -27.813 12.501  1.00 2.00  42  C 1 
ATOM 74   C CZ  . PHE B 2 10  ? -10.680 -28.695 13.280  1.00 2.00  42  C 1 
ATOM 75   N N   . ARG B 2 11  ? -3.857  -26.358 12.629  1.00 2.00  43  C 1 
ATOM 76   C CA  . ARG B 2 11  ? -2.374  -26.245 12.413  1.00 2.00  43  C 1 
ATOM 77   C C   . ARG B 2 11  ? -1.661  -26.335 13.832  1.00 2.00  43  C 1 
ATOM 78   O O   . ARG B 2 11  ? -0.630  -27.056 13.953  1.00 2.00  43  C 1 
ATOM 79   C CB  . ARG B 2 11  ? -2.007  -24.932 11.742  1.00 2.00  43  C 1 
ATOM 80   C CG  . ARG B 2 11  ? -0.823  -24.509 12.111  1.00 2.00  43  C 1 
ATOM 81   C CD  . ARG B 2 11  ? 0.097   -25.373 11.457  1.00 2.00  43  C 1 
ATOM 82   N NE  . ARG B 2 11  ? 1.123   -24.456 11.042  1.00 2.00  43  C 1 
ATOM 83   C CZ  . ARG B 2 11  ? 1.283   -24.185 9.766   1.00 5.56  43  C 1 
ATOM 84   N NH1 . ARG B 2 11  ? 0.509   -24.828 8.720   1.00 2.00  43  C 1 
ATOM 85   N NH2 . ARG B 2 11  ? 2.218   -23.244 9.571   1.00 5.50  43  C 1 
ATOM 86   N N   . LEU B 2 12  ? -2.299  -25.730 14.890  1.00 2.00  44  C 1 
ATOM 87   C CA  . LEU B 2 12  ? -1.664  -25.807 16.149  1.00 2.00  44  C 1 
ATOM 88   C C   . LEU B 2 12  ? -1.556  -27.173 16.593  1.00 2.00  44  C 1 
ATOM 89   O O   . LEU B 2 12  ? -0.409  -27.504 17.043  1.00 2.00  44  C 1 
ATOM 90   C CB  . LEU B 2 12  ? -2.205  -24.870 17.220  1.00 2.00  44  C 1 
ATOM 91   C CG  . LEU B 2 12  ? -1.652  -23.544 16.764  1.00 2.00  44  C 1 
ATOM 92   C CD1 . LEU B 2 12  ? -2.392  -22.319 17.034  1.00 2.00  44  C 1 
ATOM 93   C CD2 . LEU B 2 12  ? -0.376  -23.415 17.136  1.00 2.00  44  C 1 
ATOM 94   N N   . LEU B 2 13  ? -2.631  -27.976 16.359  1.00 2.00  45  C 1 
ATOM 95   C CA  . LEU B 2 13  ? -2.545  -29.294 16.891  1.00 2.00  45  C 1 
ATOM 96   C C   . LEU B 2 13  ? -1.399  -29.899 16.229  1.00 2.00  45  C 1 
ATOM 97   O O   . LEU B 2 13  ? -0.669  -30.828 16.755  1.00 2.00  45  C 1 
ATOM 98   C CB  . LEU B 2 13  ? -3.613  -30.113 16.556  1.00 2.00  45  C 1 
ATOM 99   C CG  . LEU B 2 13  ? -4.539  -29.661 17.603  1.00 2.00  45  C 1 
ATOM 100  C CD1 . LEU B 2 13  ? -5.967  -30.206 17.560  1.00 2.00  45  C 1 
ATOM 101  C CD2 . LEU B 2 13  ? -4.172  -29.699 19.172  1.00 2.00  45  C 1 
ATOM 102  N N   . GLU B 2 14  ? -1.115  -29.446 15.034  1.00 2.00  46  C 1 
ATOM 103  C CA  . GLU B 2 14  ? -0.102  -30.307 14.583  1.00 2.00  46  C 1 
ATOM 104  C C   . GLU B 2 14  ? 1.153   -29.988 15.297  1.00 2.00  46  C 1 
ATOM 105  O O   . GLU B 2 14  ? 1.970   -30.890 15.371  1.00 2.00  46  C 1 
ATOM 106  C CB  . GLU B 2 14  ? 0.029   -30.430 13.075  1.00 2.00  46  C 1 
ATOM 107  C CG  . GLU B 2 14  ? -1.396  -30.321 12.537  1.00 2.00  46  C 1 
ATOM 108  C CD  . GLU B 2 14  ? -1.259  -29.924 11.002  1.00 7.59  46  C 1 
ATOM 109  O OE1 . GLU B 2 14  ? -2.197  -29.199 10.397  1.00 9.98  46  C 1 
ATOM 110  O OE2 . GLU B 2 14  ? -0.103  -30.250 10.427  1.00 6.71  46  C 1 
ATOM 111  N N   . GLU B 2 15  ? 1.353   -28.737 15.759  1.00 2.00  47  C 1 
ATOM 112  C CA  . GLU B 2 15  ? 2.755   -28.351 16.111  1.00 2.00  47  C 1 
ATOM 113  C C   . GLU B 2 15  ? 2.874   -28.906 17.573  1.00 2.00  47  C 1 
ATOM 114  O O   . GLU B 2 15  ? 3.940   -29.266 18.097  1.00 2.00  47  C 1 
ATOM 115  C CB  . GLU B 2 15  ? 2.895   -26.888 16.144  1.00 2.00  47  C 1 
ATOM 116  C CG  . GLU B 2 15  ? 2.736   -26.244 14.875  1.00 2.00  47  C 1 
ATOM 117  C CD  . GLU B 2 15  ? 3.485   -24.840 14.875  1.00 3.33  47  C 1 
ATOM 118  O OE1 . GLU B 2 15  ? 4.845   -25.001 15.078  1.00 8.87  47  C 1 
ATOM 119  O OE2 . GLU B 2 15  ? 2.815   -23.723 14.671  1.00 2.00  47  C 1 
ATOM 120  N N   . LEU B 2 16  ? 1.678   -29.114 18.063  1.00 2.00  48  C 1 
ATOM 121  C CA  . LEU B 2 16  ? 1.533   -29.715 19.265  1.00 2.00  48  C 1 
ATOM 122  C C   . LEU B 2 16  ? 2.309   -31.013 19.296  1.00 2.00  48  C 1 
ATOM 123  O O   . LEU B 2 16  ? 3.132   -31.329 20.217  1.00 2.00  48  C 1 
ATOM 124  C CB  . LEU B 2 16  ? 0.084   -29.704 19.726  1.00 2.00  48  C 1 
ATOM 125  C CG  . LEU B 2 16  ? 0.198   -30.602 20.918  1.00 2.00  48  C 1 
ATOM 126  C CD1 . LEU B 2 16  ? 1.043   -29.862 21.965  1.00 2.00  48  C 1 
ATOM 127  C CD2 . LEU B 2 16  ? -1.185  -30.793 21.617  1.00 2.00  48  C 1 
ATOM 128  N N   . GLU B 2 17  ? 2.171   -31.783 18.235  1.00 2.00  49  C 1 
ATOM 129  C CA  . GLU B 2 17  ? 2.529   -33.241 18.301  1.00 2.00  49  C 1 
ATOM 130  C C   . GLU B 2 17  ? 3.817   -33.343 17.879  1.00 2.00  49  C 1 
ATOM 131  O O   . GLU B 2 17  ? 4.572   -34.132 18.394  1.00 2.00  49  C 1 
ATOM 132  C CB  . GLU B 2 17  ? 1.765   -33.991 17.316  1.00 2.00  49  C 1 
ATOM 133  C CG  . GLU B 2 17  ? 0.218   -33.541 17.462  1.00 6.02  49  C 1 
ATOM 134  C CD  . GLU B 2 17  ? -0.843  -34.756 17.084  1.00 13.96 49  C 1 
ATOM 135  O OE1 . GLU B 2 17  ? -0.228  -35.923 16.571  1.00 12.53 49  C 1 
ATOM 136  O OE2 . GLU B 2 17  ? -2.169  -34.486 17.371  1.00 6.01  49  C 1 
ATOM 137  N N   . GLU B 2 18  ? 4.099   -32.586 16.858  1.00 2.00  50  C 1 
ATOM 138  C CA  . GLU B 2 18  ? 5.375   -32.708 16.265  1.00 2.00  50  C 1 
ATOM 139  C C   . GLU B 2 18  ? 6.116   -32.341 17.427  1.00 2.00  50  C 1 
ATOM 140  O O   . GLU B 2 18  ? 7.161   -32.983 17.763  1.00 2.00  50  C 1 
ATOM 141  C CB  . GLU B 2 18  ? 5.579   -31.639 15.263  1.00 2.00  50  C 1 
ATOM 142  C CG  . GLU B 2 18  ? 6.724   -31.974 14.283  1.00 2.00  50  C 1 
ATOM 143  C CD  . GLU B 2 18  ? 7.189   -30.696 13.400  1.00 10.29 50  C 1 
ATOM 144  O OE1 . GLU B 2 18  ? 8.479   -30.513 13.275  1.00 23.66 50  C 1 
ATOM 145  O OE2 . GLU B 2 18  ? 6.299   -29.896 12.765  1.00 20.54 50  C 1 
ATOM 146  N N   . GLY B 2 19  ? 5.519   -31.395 18.154  1.00 2.00  51  C 1 
ATOM 147  C CA  . GLY B 2 19  ? 6.342   -30.815 19.151  1.00 3.06  51  C 1 
ATOM 148  C C   . GLY B 2 19  ? 6.675   -31.732 20.300  1.00 2.58  51  C 1 
ATOM 149  O O   . GLY B 2 19  ? 7.787   -31.794 20.793  1.00 2.87  51  C 1 
ATOM 150  N N   . GLN B 2 20  ? 5.710   -32.464 20.734  1.00 4.54  52  C 1 
ATOM 151  C CA  . GLN B 2 20  ? 6.128   -33.421 21.724  1.00 8.33  52  C 1 
ATOM 152  C C   . GLN B 2 20  ? 6.787   -34.692 21.131  1.00 9.48  52  C 1 
ATOM 153  O O   . GLN B 2 20  ? 7.356   -35.424 21.901  1.00 8.76  52  C 1 
ATOM 154  C CB  . GLN B 2 20  ? 4.958   -33.831 22.537  1.00 4.32  52  C 1 
ATOM 155  C CG  . GLN B 2 20  ? 4.064   -34.571 21.634  1.00 7.41  52  C 1 
ATOM 156  C CD  . GLN B 2 20  ? 2.545   -34.603 22.174  1.00 19.35 52  C 1 
ATOM 157  O OE1 . GLN B 2 20  ? 1.706   -35.464 21.576  1.00 25.02 52  C 1 
ATOM 158  N NE2 . GLN B 2 20  ? 2.164   -33.766 23.319  1.00 2.00  52  C 1 
ATOM 159  N N   . LYS B 2 21  ? 6.658   -35.031 19.818  1.00 15.18 53  C 1 
ATOM 160  C CA  . LYS B 2 21  ? 7.147   -36.384 19.241  1.00 16.10 53  C 1 
ATOM 161  C C   . LYS B 2 21  ? 8.652   -36.143 19.140  1.00 18.63 53  C 1 
ATOM 162  O O   . LYS B 2 21  ? 9.249   -35.570 20.149  1.00 18.93 53  C 1 
ATOM 163  C CB  . LYS B 2 21  ? 6.719   -36.598 17.787  1.00 19.45 53  C 1 
ATOM 164  C CG  . LYS B 2 21  ? 5.247   -36.995 17.259  1.00 20.02 53  C 1 
ATOM 165  C CD  . LYS B 2 21  ? 5.394   -38.328 16.090  1.00 17.11 53  C 1 
ATOM 166  C CE  . LYS B 2 21  ? 4.248   -39.298 16.520  1.00 19.05 53  C 1 
ATOM 167  N NZ  . LYS B 2 21  ? 3.160   -38.342 17.651  1.00 12.00 53  C 1 
ATOM 168  N N   . GLY B 2 22  ? 9.238   -36.406 17.931  1.00 18.29 54  C 1 
ATOM 169  C CA  . GLY B 2 22  ? 10.654  -36.033 17.700  1.00 20.80 54  C 1 
ATOM 170  C C   . GLY B 2 22  ? 11.054  -34.572 18.161  1.00 22.89 54  C 1 
ATOM 171  O O   . GLY B 2 22  ? 10.584  -34.003 19.232  1.00 20.67 54  C 1 
ATOM 172  N N   . VAL B 2 23  ? 11.833  -33.934 17.255  1.00 25.21 55  C 1 
ATOM 173  C CA  . VAL B 2 23  ? 12.797  -32.826 17.480  1.00 27.15 55  C 1 
ATOM 174  C C   . VAL B 2 23  ? 14.080  -33.380 16.822  1.00 26.61 55  C 1 
ATOM 175  O O   . VAL B 2 23  ? 14.294  -34.625 16.864  1.00 27.87 55  C 1 
ATOM 176  C CB  . VAL B 2 23  ? 13.105  -32.605 19.090  1.00 29.58 55  C 1 
ATOM 177  C CG1 . VAL B 2 23  ? 14.674  -33.096 19.591  1.00 28.38 55  C 1 
ATOM 178  C CG2 . VAL B 2 23  ? 12.551  -31.201 19.677  1.00 29.44 55  C 1 
ATOM 179  N N   . GLY B 2 24  ? 14.959  -32.550 16.264  1.00 25.30 56  C 1 
ATOM 180  C CA  . GLY B 2 24  ? 16.182  -33.192 15.732  1.00 25.87 56  C 1 
ATOM 181  C C   . GLY B 2 24  ? 17.030  -33.818 16.888  1.00 25.50 56  C 1 
ATOM 182  O O   . GLY B 2 24  ? 16.621  -34.816 17.538  1.00 24.58 56  C 1 
ATOM 183  N N   . ASP B 2 25  ? 18.256  -33.235 17.058  1.00 24.88 57  C 1 
ATOM 184  C CA  . ASP B 2 25  ? 19.000  -33.004 18.342  1.00 20.27 57  C 1 
ATOM 185  C C   . ASP B 2 25  ? 17.968  -32.416 19.367  1.00 20.76 57  C 1 
ATOM 186  O O   . ASP B 2 25  ? 16.760  -32.108 18.961  1.00 19.75 57  C 1 
ATOM 187  C CB  . ASP B 2 25  ? 20.277  -32.086 18.157  1.00 20.89 57  C 1 
ATOM 188  C CG  . ASP B 2 25  ? 20.471  -31.460 16.627  1.00 19.07 57  C 1 
ATOM 189  O OD1 . ASP B 2 25  ? 19.561  -30.643 16.216  1.00 16.49 57  C 1 
ATOM 190  O OD2 . ASP B 2 25  ? 21.569  -31.714 15.919  1.00 8.87  57  C 1 
ATOM 191  N N   . GLY B 2 26  ? 18.396  -32.353 20.681  1.00 18.48 58  C 1 
ATOM 192  C CA  . GLY B 2 26  ? 17.592  -31.826 21.857  1.00 14.40 58  C 1 
ATOM 193  C C   . GLY B 2 26  ? 17.583  -30.299 21.764  1.00 8.87  58  C 1 
ATOM 194  O O   . GLY B 2 26  ? 16.944  -29.547 22.551  1.00 8.56  58  C 1 
ATOM 195  N N   . THR B 2 27  ? 18.382  -29.894 20.785  1.00 5.05  59  C 1 
ATOM 196  C CA  . THR B 2 27  ? 18.473  -28.595 20.197  1.00 2.00  59  C 1 
ATOM 197  C C   . THR B 2 27  ? 17.437  -27.507 20.240  1.00 2.00  59  C 1 
ATOM 198  O O   . THR B 2 27  ? 17.893  -26.507 20.668  1.00 2.00  59  C 1 
ATOM 199  C CB  . THR B 2 27  ? 19.340  -28.562 18.866  1.00 3.69  59  C 1 
ATOM 200  O OG1 . THR B 2 27  ? 20.004  -27.278 18.933  1.00 4.89  59  C 1 
ATOM 201  C CG2 . THR B 2 27  ? 18.443  -28.730 17.482  1.00 2.00  59  C 1 
ATOM 202  N N   . VAL B 2 28  ? 16.178  -27.572 19.825  1.00 2.00  60  C 1 
ATOM 203  C CA  . VAL B 2 28  ? 15.238  -26.570 20.299  1.00 2.00  60  C 1 
ATOM 204  C C   . VAL B 2 28  ? 13.981  -27.297 20.692  1.00 2.00  60  C 1 
ATOM 205  O O   . VAL B 2 28  ? 13.861  -28.358 20.299  1.00 2.00  60  C 1 
ATOM 206  C CB  . VAL B 2 28  ? 14.753  -25.684 19.194  1.00 2.00  60  C 1 
ATOM 207  C CG1 . VAL B 2 28  ? 15.794  -24.960 18.497  1.00 2.00  60  C 1 
ATOM 208  C CG2 . VAL B 2 28  ? 13.921  -26.473 18.227  1.00 2.00  60  C 1 
ATOM 209  N N   . SER B 2 29  ? 12.976  -26.744 21.317  1.00 2.00  61  C 1 
ATOM 210  C CA  . SER B 2 29  ? 11.887  -27.598 21.627  1.00 2.00  61  C 1 
ATOM 211  C C   . SER B 2 29  ? 10.625  -26.765 22.016  1.00 2.00  61  C 1 
ATOM 212  O O   . SER B 2 29  ? 10.919  -25.743 22.350  1.00 2.00  61  C 1 
ATOM 213  C CB  . SER B 2 29  ? 12.407  -28.508 22.720  1.00 2.00  61  C 1 
ATOM 214  O OG  . SER B 2 29  ? 11.579  -28.593 23.848  1.00 2.00  61  C 1 
ATOM 215  N N   . TRP B 2 30  ? 9.319   -27.139 21.944  1.00 2.00  62  C 1 
ATOM 216  C CA  . TRP B 2 30  ? 8.203   -26.327 22.315  1.00 2.00  62  C 1 
ATOM 217  C C   . TRP B 2 30  ? 7.049   -27.211 22.802  1.00 2.00  62  C 1 
ATOM 218  O O   . TRP B 2 30  ? 6.957   -28.321 22.369  1.00 2.00  62  C 1 
ATOM 219  C CB  . TRP B 2 30  ? 7.756   -25.531 21.080  1.00 2.00  62  C 1 
ATOM 220  C CG  . TRP B 2 30  ? 7.312   -26.429 19.767  1.00 2.00  62  C 1 
ATOM 221  C CD1 . TRP B 2 30  ? 6.016   -26.746 19.343  1.00 2.00  62  C 1 
ATOM 222  C CD2 . TRP B 2 30  ? 8.169   -27.167 18.928  1.00 2.00  62  C 1 
ATOM 223  N NE1 . TRP B 2 30  ? 6.100   -27.655 18.333  1.00 2.00  62  C 1 
ATOM 224  C CE2 . TRP B 2 30  ? 7.407   -27.909 18.086  1.00 2.00  62  C 1 
ATOM 225  C CE3 . TRP B 2 30  ? 9.522   -27.320 18.882  1.00 2.00  62  C 1 
ATOM 226  C CZ2 . TRP B 2 30  ? 7.951   -28.769 17.209  1.00 2.00  62  C 1 
ATOM 227  C CZ3 . TRP B 2 30  ? 10.111  -28.159 17.945  1.00 2.00  62  C 1 
ATOM 228  C CH2 . TRP B 2 30  ? 9.320   -28.832 17.101  1.00 2.00  62  C 1 
ATOM 229  N N   . GLY B 2 31  ? 6.127   -26.724 23.552  1.00 2.00  63  C 1 
ATOM 230  C CA  . GLY B 2 31  ? 5.015   -27.416 23.829  1.00 2.00  63  C 1 
ATOM 231  C C   . GLY B 2 31  ? 4.034   -26.430 24.461  1.00 2.00  63  C 1 
ATOM 232  O O   . GLY B 2 31  ? 4.351   -25.328 24.586  1.00 2.00  63  C 1 
ATOM 233  N N   . LEU B 2 32  ? 2.843   -26.765 24.947  1.00 2.00  64  C 1 
ATOM 234  C CA  . LEU B 2 32  ? 1.951   -25.764 25.392  1.00 2.00  64  C 1 
ATOM 235  C C   . LEU B 2 32  ? 2.265   -25.198 26.766  1.00 2.00  64  C 1 
ATOM 236  O O   . LEU B 2 32  ? 2.871   -25.816 27.670  1.00 2.00  64  C 1 
ATOM 237  C CB  . LEU B 2 32  ? 0.559   -26.360 25.500  1.00 2.00  64  C 1 
ATOM 238  C CG  . LEU B 2 32  ? -0.310  -26.358 24.248  1.00 2.00  64  C 1 
ATOM 239  C CD1 . LEU B 2 32  ? -1.568  -27.112 24.427  1.00 2.00  64  C 1 
ATOM 240  C CD2 . LEU B 2 32  ? -0.713  -24.975 23.804  1.00 2.00  64  C 1 
ATOM 241  N N   . GLU B 2 33  ? 1.807   -23.997 27.021  1.00 2.00  65  C 1 
ATOM 242  C CA  . GLU B 2 33  ? 2.150   -23.559 28.437  1.00 2.00  65  C 1 
ATOM 243  C C   . GLU B 2 33  ? 1.361   -24.419 29.350  1.00 2.00  65  C 1 
ATOM 244  O O   . GLU B 2 33  ? 1.981   -25.032 30.202  1.00 2.00  65  C 1 
ATOM 245  C CB  . GLU B 2 33  ? 1.814   -22.147 28.873  1.00 2.00  65  C 1 
ATOM 246  C CG  . GLU B 2 33  ? 2.931   -21.567 29.750  1.00 2.00  65  C 1 
ATOM 247  C CD  . GLU B 2 33  ? 3.041   -19.954 29.541  1.00 6.86  65  C 1 
ATOM 248  O OE1 . GLU B 2 33  ? 2.256   -19.145 30.342  1.00 2.93  65  C 1 
ATOM 249  O OE2 . GLU B 2 33  ? 3.859   -19.512 28.494  1.00 6.57  65  C 1 
ATOM 250  N N   . ASP B 2 34  ? 0.022   -24.277 29.270  1.00 2.00  66  C 1 
ATOM 251  C CA  . ASP B 2 34  ? -1.037  -24.914 30.036  1.00 2.00  66  C 1 
ATOM 252  C C   . ASP B 2 34  ? -1.643  -26.108 29.130  1.00 2.00  66  C 1 
ATOM 253  O O   . ASP B 2 34  ? -2.307  -25.936 28.121  1.00 2.00  66  C 1 
ATOM 254  C CB  . ASP B 2 34  ? -2.108  -23.882 30.163  1.00 2.00  66  C 1 
ATOM 255  C CG  . ASP B 2 34  ? -3.275  -24.436 30.913  1.00 4.38  66  C 1 
ATOM 256  O OD1 . ASP B 2 34  ? -4.196  -23.560 31.277  1.00 19.50 66  C 1 
ATOM 257  O OD2 . ASP B 2 34  ? -3.341  -25.698 31.261  1.00 3.31  66  C 1 
ATOM 258  N N   . ASP B 2 35  ? -1.497  -27.364 29.459  1.00 2.00  67  C 1 
ATOM 259  C CA  . ASP B 2 35  ? -2.034  -28.287 28.438  1.00 2.24  67  C 1 
ATOM 260  C C   . ASP B 2 35  ? -3.516  -28.576 28.704  1.00 2.00  67  C 1 
ATOM 261  O O   . ASP B 2 35  ? -3.995  -29.741 28.350  1.00 2.00  67  C 1 
ATOM 262  C CB  . ASP B 2 35  ? -1.332  -29.571 28.512  1.00 2.00  67  C 1 
ATOM 263  C CG  . ASP B 2 35  ? -1.305  -30.042 29.999  1.00 7.00  67  C 1 
ATOM 264  O OD1 . ASP B 2 35  ? -2.302  -29.927 30.947  1.00 6.40  67  C 1 
ATOM 265  O OD2 . ASP B 2 35  ? -0.121  -30.466 30.165  1.00 15.33 67  C 1 
ATOM 266  N N   . GLU B 2 36  ? -4.192  -27.578 29.299  1.00 2.00  68  C 1 
ATOM 267  C CA  . GLU B 2 36  ? -5.622  -27.625 29.404  1.00 2.00  68  C 1 
ATOM 268  C C   . GLU B 2 36  ? -6.148  -26.476 28.613  1.00 2.00  68  C 1 
ATOM 269  O O   . GLU B 2 36  ? -7.282  -26.038 28.762  1.00 2.00  68  C 1 
ATOM 270  C CB  . GLU B 2 36  ? -5.976  -27.599 30.834  1.00 2.00  68  C 1 
ATOM 271  C CG  . GLU B 2 36  ? -5.607  -29.062 31.370  1.00 2.81  68  C 1 
ATOM 272  C CD  . GLU B 2 36  ? -6.398  -29.268 32.667  1.00 9.15  68  C 1 
ATOM 273  O OE1 . GLU B 2 36  ? -7.607  -29.907 32.853  1.00 9.39  68  C 1 
ATOM 274  O OE2 . GLU B 2 36  ? -5.804  -28.588 33.520  1.00 15.34 68  C 1 
ATOM 275  N N   . ASP B 2 37  ? -5.315  -25.929 27.754  1.00 2.00  69  C 1 
ATOM 276  C CA  . ASP B 2 37  ? -5.667  -24.655 27.198  1.00 2.00  69  C 1 
ATOM 277  C C   . ASP B 2 37  ? -6.343  -24.990 25.802  1.00 2.00  69  C 1 
ATOM 278  O O   . ASP B 2 37  ? -5.616  -25.097 24.614  1.00 2.00  69  C 1 
ATOM 279  C CB  . ASP B 2 37  ? -4.397  -23.872 27.021  1.00 2.00  69  C 1 
ATOM 280  C CG  . ASP B 2 37  ? -4.651  -22.645 26.245  1.00 2.00  69  C 1 
ATOM 281  O OD1 . ASP B 2 37  ? -3.737  -21.945 25.699  1.00 2.00  69  C 1 
ATOM 282  O OD2 . ASP B 2 37  ? -5.891  -22.277 26.239  1.00 2.05  69  C 1 
ATOM 283  N N   . MET B 2 38  ? -7.693  -25.156 25.819  1.00 2.00  70  C 1 
ATOM 284  C CA  . MET B 2 38  ? -8.322  -25.432 24.464  1.00 2.00  70  C 1 
ATOM 285  C C   . MET B 2 38  ? -8.050  -24.306 23.381  1.00 2.00  70  C 1 
ATOM 286  O O   . MET B 2 38  ? -8.072  -24.598 22.190  1.00 2.00  70  C 1 
ATOM 287  C CB  . MET B 2 38  ? -9.792  -25.731 24.541  1.00 2.00  70  C 1 
ATOM 288  C CG  . MET B 2 38  ? -10.164 -26.603 25.696  1.00 2.00  70  C 1 
ATOM 289  S SD  . MET B 2 38  ? -11.712 -27.522 25.154  1.00 3.56  70  C 1 
ATOM 290  C CE  . MET B 2 38  ? -10.898 -28.714 23.899  1.00 2.00  70  C 1 
ATOM 291  N N   . THR B 2 39  ? -7.788  -23.065 23.786  1.00 2.00  71  C 1 
ATOM 292  C CA  . THR B 2 39  ? -7.647  -21.976 22.868  1.00 2.00  71  C 1 
ATOM 293  C C   . THR B 2 39  ? -6.255  -22.110 22.273  1.00 2.00  71  C 1 
ATOM 294  O O   . THR B 2 39  ? -5.886  -21.383 21.350  1.00 2.00  71  C 1 
ATOM 295  C CB  . THR B 2 39  ? -7.703  -20.639 23.666  1.00 2.00  71  C 1 
ATOM 296  O OG1 . THR B 2 39  ? -6.321  -20.298 24.002  1.00 2.00  71  C 1 
ATOM 297  C CG2 . THR B 2 39  ? -8.720  -20.702 24.932  1.00 2.00  71  C 1 
ATOM 298  N N   . LEU B 2 40  ? -5.444  -22.996 22.824  1.00 2.00  72  C 1 
ATOM 299  C CA  . LEU B 2 40  ? -4.137  -23.204 22.213  1.00 2.00  72  C 1 
ATOM 300  C C   . LEU B 2 40  ? -3.187  -22.020 21.980  1.00 2.00  72  C 1 
ATOM 301  O O   . LEU B 2 40  ? -2.329  -22.050 21.173  1.00 2.00  72  C 1 
ATOM 302  C CB  . LEU B 2 40  ? -4.404  -23.811 20.853  1.00 2.00  72  C 1 
ATOM 303  C CG  . LEU B 2 40  ? -5.083  -25.241 20.801  1.00 2.00  72  C 1 
ATOM 304  C CD1 . LEU B 2 40  ? -4.697  -25.641 19.555  1.00 2.00  72  C 1 
ATOM 305  C CD2 . LEU B 2 40  ? -4.294  -26.355 21.707  1.00 2.00  72  C 1 
ATOM 306  N N   . THR B 2 41  ? -3.302  -20.954 22.792  1.00 2.00  73  C 1 
ATOM 307  C CA  . THR B 2 41  ? -2.614  -19.627 22.545  1.00 2.00  73  C 1 
ATOM 308  C C   . THR B 2 41  ? -1.270  -19.635 23.033  1.00 2.00  73  C 1 
ATOM 309  O O   . THR B 2 41  ? -0.320  -19.282 22.293  1.00 2.00  73  C 1 
ATOM 310  C CB  . THR B 2 41  ? -3.293  -18.644 23.287  1.00 2.00  73  C 1 
ATOM 311  O OG1 . THR B 2 41  ? -4.658  -18.725 22.902  1.00 2.00  73  C 1 
ATOM 312  C CG2 . THR B 2 41  ? -2.861  -17.377 23.003  1.00 2.00  73  C 1 
ATOM 313  N N   . ARG B 2 42  ? -1.156  -19.987 24.278  1.00 2.00  74  C 1 
ATOM 314  C CA  . ARG B 2 42  ? 0.106   -19.747 24.739  1.00 2.00  74  C 1 
ATOM 315  C C   . ARG B 2 42  ? 1.151   -20.811 24.839  1.00 2.00  74  C 1 
ATOM 316  O O   . ARG B 2 42  ? 1.003   -21.676 25.607  1.00 2.00  74  C 1 
ATOM 317  C CB  . ARG B 2 42  ? 0.046   -18.722 25.872  1.00 2.00  74  C 1 
ATOM 318  C CG  . ARG B 2 42  ? -0.470  -19.206 27.097  1.00 2.00  74  C 1 
ATOM 319  C CD  . ARG B 2 42  ? -1.780  -18.256 27.626  1.00 2.00  74  C 1 
ATOM 320  N NE  . ARG B 2 42  ? -1.197  -17.090 26.845  1.00 2.00  74  C 1 
ATOM 321  C CZ  . ARG B 2 42  ? -1.806  -15.835 26.803  1.00 14.91 74  C 1 
ATOM 322  N NH1 . ARG B 2 42  ? -3.028  -15.679 27.438  1.00 19.07 74  C 1 
ATOM 323  N NH2 . ARG B 2 42  ? -1.299  -14.671 26.237  1.00 9.66  74  C 1 
ATOM 324  N N   . TRP B 2 43  ? 2.267   -20.705 24.178  1.00 2.00  75  C 1 
ATOM 325  C CA  . TRP B 2 43  ? 3.241   -21.831 24.264  1.00 2.00  75  C 1 
ATOM 326  C C   . TRP B 2 43  ? 4.592   -21.570 24.999  1.00 2.00  75  C 1 
ATOM 327  O O   . TRP B 2 43  ? 4.933   -20.385 25.114  1.00 2.00  75  C 1 
ATOM 328  C CB  . TRP B 2 43  ? 3.735   -22.052 22.771  1.00 2.00  75  C 1 
ATOM 329  C CG  . TRP B 2 43  ? 2.529   -22.540 21.964  1.00 4.67  75  C 1 
ATOM 330  C CD1 . TRP B 2 43  ? 1.216   -21.880 21.802  1.00 5.32  75  C 1 
ATOM 331  C CD2 . TRP B 2 43  ? 2.359   -23.818 21.459  1.00 2.58  75  C 1 
ATOM 332  N NE1 . TRP B 2 43  ? 0.365   -22.707 21.145  1.00 2.00  75  C 1 
ATOM 333  C CE2 . TRP B 2 43  ? 1.049   -23.893 20.912  1.00 3.56  75  C 1 
ATOM 334  C CE3 . TRP B 2 43  ? 3.193   -24.932 21.402  1.00 4.12  75  C 1 
ATOM 335  C CZ2 . TRP B 2 43  ? 0.590   -25.019 20.375  1.00 2.00  75  C 1 
ATOM 336  C CZ3 . TRP B 2 43  ? 2.747   -26.073 20.840  1.00 2.00  75  C 1 
ATOM 337  C CH2 . TRP B 2 43  ? 1.445   -26.121 20.371  1.00 3.84  75  C 1 
ATOM 338  N N   . THR B 2 44  ? 5.489   -22.543 25.146  1.00 2.00  76  C 1 
ATOM 339  C CA  . THR B 2 44  ? 6.794   -22.347 25.692  1.00 2.00  76  C 1 
ATOM 340  C C   . THR B 2 44  ? 7.880   -22.875 24.855  1.00 2.00  76  C 1 
ATOM 341  O O   . THR B 2 44  ? 7.738   -23.946 24.428  1.00 2.00  76  C 1 
ATOM 342  C CB  . THR B 2 44  ? 6.789   -23.482 26.619  1.00 2.00  76  C 1 
ATOM 343  O OG1 . THR B 2 44  ? 6.265   -23.016 27.807  1.00 2.00  76  C 1 
ATOM 344  C CG2 . THR B 2 44  ? 8.052   -24.145 26.745  1.00 2.00  76  C 1 
ATOM 345  N N   . GLY B 2 45  ? 9.054   -22.331 24.675  1.00 2.00  77  C 1 
ATOM 346  C CA  . GLY B 2 45  ? 9.909   -23.119 23.870  1.00 2.00  77  C 1 
ATOM 347  C C   . GLY B 2 45  ? 11.197  -23.032 24.514  1.00 2.00  77  C 1 
ATOM 348  O O   . GLY B 2 45  ? 11.270  -22.316 25.443  1.00 2.00  77  C 1 
ATOM 349  N N   . MET B 2 46  ? 12.259  -23.652 23.984  1.00 2.00  78  C 1 
ATOM 350  C CA  . MET B 2 46  ? 13.501  -23.627 24.634  1.00 2.00  78  C 1 
ATOM 351  C C   . MET B 2 46  ? 14.684  -23.918 23.700  1.00 2.00  78  C 1 
ATOM 352  O O   . MET B 2 46  ? 14.500  -24.536 22.767  1.00 2.00  78  C 1 
ATOM 353  C CB  . MET B 2 46  ? 13.260  -24.656 25.664  1.00 2.00  78  C 1 
ATOM 354  C CG  . MET B 2 46  ? 13.752  -25.955 25.277  1.00 2.00  78  C 1 
ATOM 355  S SD  . MET B 2 46  ? 15.393  -26.129 26.171  1.00 12.62 78  C 1 
ATOM 356  C CE  . MET B 2 46  ? 14.194  -26.144 27.934  1.00 2.00  78  C 1 
ATOM 357  N N   . ILE B 2 47  ? 15.871  -23.387 23.863  1.00 2.00  79  C 1 
ATOM 358  C CA  . ILE B 2 47  ? 16.731  -23.597 22.819  1.00 2.00  79  C 1 
ATOM 359  C C   . ILE B 2 47  ? 18.128  -23.808 23.331  1.00 2.00  79  C 1 
ATOM 360  O O   . ILE B 2 47  ? 18.507  -23.046 24.156  1.00 2.00  79  C 1 
ATOM 361  C CB  . ILE B 2 47  ? 16.862  -22.279 22.311  1.00 2.00  79  C 1 
ATOM 362  C CG1 . ILE B 2 47  ? 15.728  -21.873 21.390  1.00 2.00  79  C 1 
ATOM 363  C CG2 . ILE B 2 47  ? 18.011  -22.232 21.348  1.00 2.00  79  C 1 
ATOM 364  C CD1 . ILE B 2 47  ? 15.974  -20.433 20.629  1.00 2.00  79  C 1 
ATOM 365  N N   . LEU B 2 48  ? 18.994  -24.687 22.850  1.00 2.00  80  C 1 
ATOM 366  C CA  . LEU B 2 48  ? 20.314  -24.488 23.452  1.00 2.00  80  C 1 
ATOM 367  C C   . LEU B 2 48  ? 21.347  -23.733 22.687  1.00 2.00  80  C 1 
ATOM 368  O O   . LEU B 2 48  ? 21.609  -24.028 21.522  1.00 2.00  80  C 1 
ATOM 369  C CB  . LEU B 2 48  ? 21.072  -25.755 23.805  1.00 2.00  80  C 1 
ATOM 370  C CG  . LEU B 2 48  ? 20.340  -27.005 24.169  1.00 2.00  80  C 1 
ATOM 371  C CD1 . LEU B 2 48  ? 18.799  -26.820 24.533  1.00 2.00  80  C 1 
ATOM 372  C CD2 . LEU B 2 48  ? 20.373  -27.624 23.006  1.00 2.00  80  C 1 
ATOM 373  N N   . GLY B 2 49  ? 22.060  -22.874 23.403  1.00 2.00  81  C 1 
ATOM 374  C CA  . GLY B 2 49  ? 23.371  -22.398 22.975  1.00 2.00  81  C 1 
ATOM 375  C C   . GLY B 2 49  ? 23.966  -23.085 21.782  1.00 2.00  81  C 1 
ATOM 376  O O   . GLY B 2 49  ? 24.108  -24.177 21.801  1.00 2.00  81  C 1 
ATOM 377  N N   . PRO B 2 50  ? 24.245  -22.486 20.672  1.00 2.00  82  C 1 
ATOM 378  C CA  . PRO B 2 50  ? 25.118  -23.419 19.838  1.00 2.00  82  C 1 
ATOM 379  C C   . PRO B 2 50  ? 26.538  -23.494 20.115  1.00 2.00  82  C 1 
ATOM 380  O O   . PRO B 2 50  ? 27.089  -22.575 20.395  1.00 2.00  82  C 1 
ATOM 381  C CB  . PRO B 2 50  ? 25.162  -22.751 18.435  1.00 2.00  82  C 1 
ATOM 382  C CG  . PRO B 2 50  ? 24.784  -21.281 18.674  1.00 2.00  82  C 1 
ATOM 383  C CD  . PRO B 2 50  ? 23.787  -21.316 19.934  1.00 2.00  82  C 1 
ATOM 384  N N   . PRO B 2 51  ? 27.156  -24.542 19.789  1.00 2.00  83  C 1 
ATOM 385  C CA  . PRO B 2 51  ? 28.570  -24.703 19.793  1.00 2.00  83  C 1 
ATOM 386  C C   . PRO B 2 51  ? 29.358  -23.615 19.165  1.00 2.00  83  C 1 
ATOM 387  O O   . PRO B 2 51  ? 29.080  -23.264 18.027  1.00 2.00  83  C 1 
ATOM 388  C CB  . PRO B 2 51  ? 28.762  -25.882 18.839  1.00 2.00  83  C 1 
ATOM 389  C CG  . PRO B 2 51  ? 27.474  -26.179 18.318  1.00 2.00  83  C 1 
ATOM 390  C CD  . PRO B 2 51  ? 26.525  -25.745 19.330  1.00 2.00  83  C 1 
ATOM 391  N N   . ARG B 2 52  ? 30.463  -23.265 19.782  1.00 2.00  84  C 1 
ATOM 392  C CA  . ARG B 2 52  ? 31.562  -22.515 19.170  1.00 2.00  84  C 1 
ATOM 393  C C   . ARG B 2 52  ? 31.050  -21.113 19.490  1.00 2.00  84  C 1 
ATOM 394  O O   . ARG B 2 52  ? 31.764  -20.217 19.324  1.00 2.00  84  C 1 
ATOM 395  C CB  . ARG B 2 52  ? 31.894  -22.711 17.660  1.00 2.00  84  C 1 
ATOM 396  C CG  . ARG B 2 52  ? 31.460  -24.113 16.715  1.00 2.00  84  C 1 
ATOM 397  C CD  . ARG B 2 52  ? 32.591  -25.171 16.343  1.00 2.00  84  C 1 
ATOM 398  N NE  . ARG B 2 52  ? 33.634  -24.736 17.306  1.00 5.96  84  C 1 
ATOM 399  C CZ  . ARG B 2 52  ? 34.799  -25.352 17.715  1.00 11.68 84  C 1 
ATOM 400  N NH1 . ARG B 2 52  ? 35.223  -26.615 17.275  1.00 11.03 84  C 1 
ATOM 401  N NH2 . ARG B 2 52  ? 35.594  -24.680 18.626  1.00 9.20  84  C 1 
ATOM 402  N N   . THR B 2 53  ? 29.896  -20.879 20.065  1.00 2.00  85  C 1 
ATOM 403  C CA  . THR B 2 53  ? 29.538  -19.480 20.322  1.00 2.00  85  C 1 
ATOM 404  C C   . THR B 2 53  ? 29.455  -19.127 21.818  1.00 2.00  85  C 1 
ATOM 405  O O   . THR B 2 53  ? 29.435  -19.969 22.624  1.00 2.00  85  C 1 
ATOM 406  C CB  . THR B 2 53  ? 28.088  -19.172 19.845  1.00 2.00  85  C 1 
ATOM 407  O OG1 . THR B 2 53  ? 27.172  -19.617 20.844  1.00 2.00  85  C 1 
ATOM 408  C CG2 . THR B 2 53  ? 27.656  -19.764 18.563  1.00 2.00  85  C 1 
ATOM 409  N N   . ILE B 2 54  ? 29.265  -17.890 22.215  1.00 2.00  86  C 1 
ATOM 410  C CA  . ILE B 2 54  ? 29.285  -17.573 23.587  1.00 2.00  86  C 1 
ATOM 411  C C   . ILE B 2 54  ? 28.030  -18.134 24.192  1.00 2.00  86  C 1 
ATOM 412  O O   . ILE B 2 54  ? 27.719  -18.010 25.403  1.00 2.00  86  C 1 
ATOM 413  C CB  . ILE B 2 54  ? 29.316  -16.036 23.764  1.00 2.00  86  C 1 
ATOM 414  C CG1 . ILE B 2 54  ? 29.822  -15.563 25.120  1.00 2.00  86  C 1 
ATOM 415  C CG2 . ILE B 2 54  ? 27.963  -15.385 23.613  1.00 2.00  86  C 1 
ATOM 416  C CD1 . ILE B 2 54  ? 31.039  -16.267 25.527  1.00 2.00  86  C 1 
ATOM 417  N N   . TYR B 2 55  ? 27.198  -18.707 23.377  1.00 2.00  87  C 1 
ATOM 418  C CA  . TYR B 2 55  ? 25.929  -19.031 23.963  1.00 2.00  87  C 1 
ATOM 419  C C   . TYR B 2 55  ? 26.065  -20.559 24.323  1.00 2.00  87  C 1 
ATOM 420  O O   . TYR B 2 55  ? 25.170  -21.212 24.958  1.00 2.00  87  C 1 
ATOM 421  C CB  . TYR B 2 55  ? 24.705  -18.603 23.015  1.00 2.00  87  C 1 
ATOM 422  C CG  . TYR B 2 55  ? 24.541  -17.173 22.527  1.00 2.00  87  C 1 
ATOM 423  C CD1 . TYR B 2 55  ? 25.117  -16.722 21.287  1.00 2.00  87  C 1 
ATOM 424  C CD2 . TYR B 2 55  ? 23.708  -16.272 23.232  1.00 2.00  87  C 1 
ATOM 425  C CE1 . TYR B 2 55  ? 24.929  -15.458 20.811  1.00 2.00  87  C 1 
ATOM 426  C CE2 . TYR B 2 55  ? 23.542  -14.951 22.785  1.00 2.00  87  C 1 
ATOM 427  C CZ  . TYR B 2 55  ? 24.158  -14.606 21.548  1.00 2.00  87  C 1 
ATOM 428  O OH  . TYR B 2 55  ? 24.011  -13.364 21.227  1.00 2.00  87  C 1 
ATOM 429  N N   . GLU B 2 56  ? 27.172  -21.097 23.820  1.00 2.00  88  C 1 
ATOM 430  C CA  . GLU B 2 56  ? 27.597  -22.459 24.013  1.00 2.00  88  C 1 
ATOM 431  C C   . GLU B 2 56  ? 26.985  -23.058 25.249  1.00 2.00  88  C 1 
ATOM 432  O O   . GLU B 2 56  ? 27.282  -22.660 26.403  1.00 2.00  88  C 1 
ATOM 433  C CB  . GLU B 2 56  ? 29.125  -22.543 24.092  1.00 2.00  88  C 1 
ATOM 434  C CG  . GLU B 2 56  ? 29.692  -23.946 24.133  1.00 2.00  88  C 1 
ATOM 435  C CD  . GLU B 2 56  ? 30.558  -24.263 22.901  1.00 2.00  88  C 1 
ATOM 436  O OE1 . GLU B 2 56  ? 31.412  -23.363 22.666  1.00 7.46  88  C 1 
ATOM 437  O OE2 . GLU B 2 56  ? 30.451  -25.365 22.210  1.00 2.00  88  C 1 
ATOM 438  N N   . ASN B 2 57  ? 26.104  -23.996 24.951  1.00 2.00  89  C 1 
ATOM 439  C CA  . ASN B 2 57  ? 25.208  -24.698 25.867  1.00 2.00  89  C 1 
ATOM 440  C C   . ASN B 2 57  ? 24.406  -24.061 26.899  1.00 2.00  89  C 1 
ATOM 441  O O   . ASN B 2 57  ? 24.016  -24.804 27.707  1.00 2.00  89  C 1 
ATOM 442  C CB  . ASN B 2 57  ? 25.778  -25.882 26.635  1.00 2.00  89  C 1 
ATOM 443  C CG  . ASN B 2 57  ? 27.011  -26.489 25.985  1.00 2.00  89  C 1 
ATOM 444  O OD1 . ASN B 2 57  ? 26.944  -27.411 25.076  1.00 2.00  89  C 1 
ATOM 445  N ND2 . ASN B 2 57  ? 28.226  -26.019 26.503  1.00 2.94  89  C 1 
ATOM 446  N N   . ARG B 2 58  ? 24.054  -22.800 26.974  1.00 2.00  90  C 1 
ATOM 447  C CA  . ARG B 2 58  ? 23.103  -22.634 28.062  1.00 2.00  90  C 1 
ATOM 448  C C   . ARG B 2 58  ? 21.809  -22.898 27.508  1.00 2.00  90  C 1 
ATOM 449  O O   . ARG B 2 58  ? 21.704  -23.071 26.377  1.00 2.00  90  C 1 
ATOM 450  C CB  . ARG B 2 58  ? 23.090  -21.289 28.622  1.00 2.00  90  C 1 
ATOM 451  C CG  . ARG B 2 58  ? 24.393  -20.567 28.380  1.00 2.00  90  C 1 
ATOM 452  C CD  . ARG B 2 58  ? 24.209  -19.284 29.124  1.00 2.00  90  C 1 
ATOM 453  N NE  . ARG B 2 58  ? 25.488  -18.764 29.472  1.00 2.00  90  C 1 
ATOM 454  C CZ  . ARG B 2 58  ? 25.628  -17.611 30.077  1.00 2.00  90  C 1 
ATOM 455  N NH2 . ARG B 2 58  ? 26.801  -17.314 30.313  1.00 2.00  90  C 1 
ATOM 456  N NH1 . ARG B 2 58  ? 24.675  -16.759 30.435  1.00 2.00  90  C 1 
ATOM 457  N N   . ILE B 2 59  ? 20.784  -22.952 28.279  1.00 2.00  91  C 1 
ATOM 458  C CA  . ILE B 2 59  ? 19.554  -23.447 27.744  1.00 2.00  91  C 1 
ATOM 459  C C   . ILE B 2 59  ? 18.699  -22.258 27.862  1.00 2.00  91  C 1 
ATOM 460  O O   . ILE B 2 59  ? 18.709  -21.768 28.891  1.00 2.00  91  C 1 
ATOM 461  C CB  . ILE B 2 59  ? 19.168  -24.485 28.708  1.00 2.00  91  C 1 
ATOM 462  C CG1 . ILE B 2 59  ? 20.163  -25.600 28.488  1.00 2.00  91  C 1 
ATOM 463  C CG2 . ILE B 2 59  ? 17.725  -24.896 28.609  1.00 2.00  91  C 1 
ATOM 464  C CD1 . ILE B 2 59  ? 19.701  -26.764 29.251  1.00 2.00  91  C 1 
ATOM 465  N N   . TYR B 2 60  ? 18.013  -21.736 26.842  1.00 2.00  92  C 1 
ATOM 466  C CA  . TYR B 2 60  ? 17.295  -20.491 26.935  1.00 2.00  92  C 1 
ATOM 467  C C   . TYR B 2 60  ? 15.951  -20.885 27.072  1.00 2.00  92  C 1 
ATOM 468  O O   . TYR B 2 60  ? 15.533  -21.782 26.575  1.00 2.00  92  C 1 
ATOM 469  C CB  . TYR B 2 60  ? 17.559  -19.685 25.681  1.00 2.00  92  C 1 
ATOM 470  C CG  . TYR B 2 60  ? 18.933  -19.145 25.800  1.00 2.00  92  C 1 
ATOM 471  C CD1 . TYR B 2 60  ? 19.163  -18.030 26.602  1.00 2.00  92  C 1 
ATOM 472  C CD2 . TYR B 2 60  ? 20.044  -19.795 25.319  1.00 2.00  92  C 1 
ATOM 473  C CE1 . TYR B 2 60  ? 20.415  -17.607 26.741  1.00 2.00  92  C 1 
ATOM 474  C CE2 . TYR B 2 60  ? 21.256  -19.349 25.421  1.00 2.00  92  C 1 
ATOM 475  C CZ  . TYR B 2 60  ? 21.423  -18.291 26.076  1.00 2.00  92  C 1 
ATOM 476  O OH  . TYR B 2 60  ? 22.604  -17.761 26.401  1.00 2.00  92  C 1 
ATOM 477  N N   . SER B 2 61  ? 15.127  -20.223 27.703  1.00 2.00  93  C 1 
ATOM 478  C CA  . SER B 2 61  ? 13.809  -20.747 27.489  1.00 2.00  93  C 1 
ATOM 479  C C   . SER B 2 61  ? 12.810  -19.546 27.223  1.00 2.00  93  C 1 
ATOM 480  O O   . SER B 2 61  ? 13.075  -18.450 27.713  1.00 2.00  93  C 1 
ATOM 481  C CB  . SER B 2 61  ? 13.452  -21.622 28.709  1.00 2.00  93  C 1 
ATOM 482  O OG  . SER B 2 61  ? 12.722  -20.767 29.562  1.00 2.00  93  C 1 
ATOM 483  N N   . LEU B 2 62  ? 11.749  -19.735 26.376  1.00 2.00  94  C 1 
ATOM 484  C CA  . LEU B 2 62  ? 11.082  -18.565 25.656  1.00 2.00  94  C 1 
ATOM 485  C C   . LEU B 2 62  ? 9.703   -18.711 25.889  1.00 2.00  94  C 1 
ATOM 486  O O   . LEU B 2 62  ? 9.316   -19.761 26.337  1.00 2.00  94  C 1 
ATOM 487  C CB  . LEU B 2 62  ? 11.281  -18.513 24.227  1.00 2.00  94  C 1 
ATOM 488  C CG  . LEU B 2 62  ? 12.725  -18.415 23.922  1.00 2.00  94  C 1 
ATOM 489  C CD1 . LEU B 2 62  ? 13.309  -19.784 23.922  1.00 2.00  94  C 1 
ATOM 490  C CD2 . LEU B 2 62  ? 12.929  -17.754 22.594  1.00 2.00  94  C 1 
ATOM 491  N N   . LYS B 2 63  ? 8.976   -17.659 25.645  1.00 2.00  95  C 1 
ATOM 492  C CA  . LYS B 2 63  ? 7.580   -17.757 25.703  1.00 2.00  95  C 1 
ATOM 493  C C   . LYS B 2 63  ? 6.904   -17.411 24.304  1.00 2.00  95  C 1 
ATOM 494  O O   . LYS B 2 63  ? 7.194   -16.363 23.754  1.00 2.00  95  C 1 
ATOM 495  C CB  . LYS B 2 63  ? 7.102   -16.757 26.610  1.00 2.00  95  C 1 
ATOM 496  C CG  . LYS B 2 63  ? 6.361   -17.398 27.617  1.00 2.00  95  C 1 
ATOM 497  C CD  . LYS B 2 63  ? 6.269   -16.608 29.022  1.00 2.00  95  C 1 
ATOM 498  C CE  . LYS B 2 63  ? 6.175   -17.890 29.985  1.00 2.00  95  C 1 
ATOM 499  N NZ  . LYS B 2 63  ? 4.821   -17.660 30.751  1.00 6.85  95  C 1 
ATOM 500  N N   . ILE B 2 64  ? 6.008   -18.291 23.767  1.00 2.00  96  C 1 
ATOM 501  C CA  . ILE B 2 64  ? 5.365   -17.895 22.612  1.00 2.00  96  C 1 
ATOM 502  C C   . ILE B 2 64  ? 3.908   -17.491 22.609  1.00 2.00  96  C 1 
ATOM 503  O O   . ILE B 2 64  ? 3.149   -18.228 23.197  1.00 2.00  96  C 1 
ATOM 504  C CB  . ILE B 2 64  ? 5.650   -18.848 21.606  1.00 2.00  96  C 1 
ATOM 505  C CG1 . ILE B 2 64  ? 7.214   -18.924 21.360  1.00 2.00  96  C 1 
ATOM 506  C CG2 . ILE B 2 64  ? 5.130   -18.241 20.421  1.00 2.00  96  C 1 
ATOM 507  C CD1 . ILE B 2 64  ? 7.899   -20.231 21.819  1.00 2.00  96  C 1 
ATOM 508  N N   . GLU B 2 65  ? 3.484   -16.401 21.985  1.00 2.00  97  C 1 
ATOM 509  C CA  . GLU B 2 65  ? 2.006   -16.193 21.916  1.00 2.00  97  C 1 
ATOM 510  C C   . GLU B 2 65  ? 1.431   -16.258 20.457  1.00 2.00  97  C 1 
ATOM 511  O O   . GLU B 2 65  ? 1.998   -15.633 19.603  1.00 2.00  97  C 1 
ATOM 512  C CB  . GLU B 2 65  ? 1.582   -14.832 22.363  1.00 2.00  97  C 1 
ATOM 513  C CG  . GLU B 2 65  ? 0.118   -14.611 22.779  1.00 2.00  97  C 1 
ATOM 514  C CD  . GLU B 2 65  ? -0.183  -13.259 23.654  1.00 2.00  97  C 1 
ATOM 515  O OE1 . GLU B 2 65  ? -0.863  -13.426 24.731  1.00 5.70  97  C 1 
ATOM 516  O OE2 . GLU B 2 65  ? 0.087   -11.964 23.278  1.00 10.97 97  C 1 
ATOM 517  N N   . CYS B 2 66  ? 0.382   -17.055 20.225  1.00 2.00  98  C 1 
ATOM 518  C CA  . CYS B 2 66  ? -0.214  -17.140 18.952  1.00 2.00  98  C 1 
ATOM 519  C C   . CYS B 2 66  ? -1.589  -16.533 18.943  1.00 2.00  98  C 1 
ATOM 520  O O   . CYS B 2 66  ? -2.546  -17.060 19.524  1.00 2.00  98  C 1 
ATOM 521  C CB  . CYS B 2 66  ? -0.508  -18.501 18.648  1.00 2.00  98  C 1 
ATOM 522  S SG  . CYS B 2 66  ? 0.983   -19.390 18.195  1.00 2.00  98  C 1 
ATOM 523  N N   . GLY B 2 67  ? -1.775  -15.493 18.128  1.00 2.00  99  C 1 
ATOM 524  C CA  . GLY B 2 67  ? -3.081  -14.965 18.231  1.00 2.00  99  C 1 
ATOM 525  C C   . GLY B 2 67  ? -3.939  -15.563 17.195  1.00 2.00  99  C 1 
ATOM 526  O O   . GLY B 2 67  ? -3.514  -16.387 16.250  1.00 2.00  99  C 1 
ATOM 527  N N   . PRO B 2 68  ? -5.063  -14.979 17.112  1.00 2.00  100 C 1 
ATOM 528  C CA  . PRO B 2 68  ? -6.136  -15.373 16.222  1.00 2.00  100 C 1 
ATOM 529  C C   . PRO B 2 68  ? -5.764  -15.557 14.718  1.00 2.00  100 C 1 
ATOM 530  O O   . PRO B 2 68  ? -6.300  -16.438 14.176  1.00 2.00  100 C 1 
ATOM 531  C CB  . PRO B 2 68  ? -7.145  -14.302 16.422  1.00 2.00  100 C 1 
ATOM 532  C CG  . PRO B 2 68  ? -6.599  -13.469 17.477  1.00 2.00  100 C 1 
ATOM 533  C CD  . PRO B 2 68  ? -5.314  -13.772 17.872  1.00 2.00  100 C 1 
ATOM 534  N N   . LYS B 2 69  ? -4.807  -14.844 14.111  1.00 2.00  101 C 1 
ATOM 535  C CA  . LYS B 2 69  ? -4.546  -14.955 12.650  1.00 2.00  101 C 1 
ATOM 536  C C   . LYS B 2 69  ? -3.332  -15.780 12.355  1.00 2.00  101 C 1 
ATOM 537  O O   . LYS B 2 69  ? -2.945  -15.990 11.156  1.00 2.00  101 C 1 
ATOM 538  C CB  . LYS B 2 69  ? -4.608  -13.689 11.975  1.00 2.00  101 C 1 
ATOM 539  C CG  . LYS B 2 69  ? -5.860  -13.004 12.279  1.00 2.00  101 C 1 
ATOM 540  C CD  . LYS B 2 69  ? -6.111  -12.011 11.306  1.00 2.00  101 C 1 
ATOM 541  C CE  . LYS B 2 69  ? -6.945  -10.945 11.971  1.00 2.00  101 C 1 
ATOM 542  N NZ  . LYS B 2 69  ? -6.856  -9.569  11.010  1.00 3.69  101 C 1 
ATOM 543  N N   . TYR B 2 70  ? -2.955  -16.501 13.423  1.00 2.00  102 C 1 
ATOM 544  C CA  . TYR B 2 70  ? -1.768  -17.319 13.295  1.00 2.00  102 C 1 
ATOM 545  C C   . TYR B 2 70  ? -2.244  -18.399 12.368  1.00 2.00  102 C 1 
ATOM 546  O O   . TYR B 2 70  ? -3.308  -18.976 12.735  1.00 2.00  102 C 1 
ATOM 547  C CB  . TYR B 2 70  ? -1.479  -18.065 14.716  1.00 2.00  102 C 1 
ATOM 548  C CG  . TYR B 2 70  ? -0.284  -19.021 14.591  1.00 2.00  102 C 1 
ATOM 549  C CD1 . TYR B 2 70  ? 0.961   -18.512 14.357  1.00 2.00  102 C 1 
ATOM 550  C CD2 . TYR B 2 70  ? -0.426  -20.359 14.591  1.00 2.00  102 C 1 
ATOM 551  C CE1 . TYR B 2 70  ? 2.033   -19.252 14.177  1.00 2.00  102 C 1 
ATOM 552  C CE2 . TYR B 2 70  ? 0.664   -21.144 14.460  1.00 2.00  102 C 1 
ATOM 553  C CZ  . TYR B 2 70  ? 1.902   -20.546 14.227  1.00 2.00  102 C 1 
ATOM 554  O OH  . TYR B 2 70  ? 3.070   -21.207 13.987  1.00 2.00  102 C 1 
ATOM 555  N N   . PRO B 2 71  ? -1.450  -18.930 11.505  1.00 2.00  103 C 1 
ATOM 556  C CA  . PRO B 2 71  ? -0.204  -18.571 11.156  1.00 2.00  103 C 1 
ATOM 557  C C   . PRO B 2 71  ? -0.283  -17.722 10.036  1.00 2.00  103 C 1 
ATOM 558  O O   . PRO B 2 71  ? 0.679   -17.673 9.331   1.00 2.00  103 C 1 
ATOM 559  C CB  . PRO B 2 71  ? 0.523   -19.876 10.763  1.00 2.00  103 C 1 
ATOM 560  C CG  . PRO B 2 71  ? -0.480  -20.720 10.209  1.00 2.00  103 C 1 
ATOM 561  C CD  . PRO B 2 71  ? -1.737  -20.281 11.092  1.00 2.00  103 C 1 
ATOM 562  N N   . GLU B 2 72  ? -1.390  -17.044 9.817   1.00 2.00  104 C 1 
ATOM 563  C CA  . GLU B 2 72  ? -1.122  -16.032 8.753   1.00 2.00  104 C 1 
ATOM 564  C C   . GLU B 2 72  ? -0.271  -14.838 9.154   1.00 2.00  104 C 1 
ATOM 565  O O   . GLU B 2 72  ? 0.246   -14.159 8.387   1.00 2.00  104 C 1 
ATOM 566  C CB  . GLU B 2 72  ? -2.412  -15.529 8.239   1.00 2.00  104 C 1 
ATOM 567  C CG  . GLU B 2 72  ? -3.262  -16.539 7.449   1.00 2.00  104 C 1 
ATOM 568  C CD  . GLU B 2 72  ? -2.653  -16.992 6.122   1.00 4.04  104 C 1 
ATOM 569  O OE1 . GLU B 2 72  ? -1.924  -16.173 5.389   1.00 7.03  104 C 1 
ATOM 570  O OE2 . GLU B 2 72  ? -2.887  -18.238 5.831   1.00 6.59  104 C 1 
ATOM 571  N N   . ALA B 2 73  ? -0.207  -14.556 10.448  1.00 2.00  105 C 1 
ATOM 572  C CA  . ALA B 2 73  ? 0.597   -13.450 11.124  1.00 2.00  105 C 1 
ATOM 573  C C   . ALA B 2 73  ? 1.515   -14.189 11.960  1.00 2.00  105 C 1 
ATOM 574  O O   . ALA B 2 73  ? 1.058   -15.255 12.491  1.00 2.00  105 C 1 
ATOM 575  C CB  . ALA B 2 73  ? -0.276  -12.638 11.990  1.00 2.00  105 C 1 
ATOM 576  N N   . PRO B 2 74  ? 2.671   -13.607 12.329  1.00 2.00  106 C 1 
ATOM 577  C CA  . PRO B 2 74  ? 3.610   -14.375 13.202  1.00 2.00  106 C 1 
ATOM 578  C C   . PRO B 2 74  ? 3.199   -14.415 14.583  1.00 2.00  106 C 1 
ATOM 579  O O   . PRO B 2 74  ? 2.343   -13.722 14.854  1.00 2.00  106 C 1 
ATOM 580  C CB  . PRO B 2 74  ? 4.817   -13.501 13.160  1.00 2.00  106 C 1 
ATOM 581  C CG  . PRO B 2 74  ? 4.587   -12.522 11.902  1.00 2.00  106 C 1 
ATOM 582  C CD  . PRO B 2 74  ? 3.178   -12.252 12.210  1.00 2.00  106 C 1 
ATOM 583  N N   . PRO B 2 75  ? 3.810   -15.262 15.424  1.00 2.00  107 C 1 
ATOM 584  C CA  . PRO B 2 75  ? 3.508   -15.217 16.864  1.00 2.00  107 C 1 
ATOM 585  C C   . PRO B 2 75  ? 4.412   -14.228 17.579  1.00 2.00  107 C 1 
ATOM 586  O O   . PRO B 2 75  ? 5.481   -13.998 17.076  1.00 2.00  107 C 1 
ATOM 587  C CB  . PRO B 2 75  ? 3.927   -16.574 17.223  1.00 2.00  107 C 1 
ATOM 588  C CG  . PRO B 2 75  ? 5.049   -16.906 16.277  1.00 2.00  107 C 1 
ATOM 589  C CD  . PRO B 2 75  ? 4.753   -16.357 15.140  1.00 2.00  107 C 1 
ATOM 590  N N   . PHE B 2 76  ? 4.037   -13.647 18.701  1.00 2.00  108 C 1 
ATOM 591  C CA  . PHE B 2 76  ? 4.870   -12.900 19.622  1.00 2.00  108 C 1 
ATOM 592  C C   . PHE B 2 76  ? 5.866   -13.834 20.359  1.00 2.00  108 C 1 
ATOM 593  O O   . PHE B 2 76  ? 5.493   -14.826 20.870  1.00 2.00  108 C 1 
ATOM 594  C CB  . PHE B 2 76  ? 3.902   -12.582 20.634  1.00 2.00  108 C 1 
ATOM 595  C CG  . PHE B 2 76  ? 3.130   -11.591 20.302  1.00 2.00  108 C 1 
ATOM 596  C CD1 . PHE B 2 76  ? 1.809   -11.632 20.580  1.00 2.00  108 C 1 
ATOM 597  C CD2 . PHE B 2 76  ? 3.595   -10.562 19.745  1.00 2.00  108 C 1 
ATOM 598  C CE1 . PHE B 2 76  ? 0.869   -10.478 20.198  1.00 2.00  108 C 1 
ATOM 599  C CE2 . PHE B 2 76  ? 2.697   -9.486  19.397  1.00 2.00  108 C 1 
ATOM 600  C CZ  . PHE B 2 76  ? 1.396   -9.472  19.597  1.00 2.00  108 C 1 
ATOM 601  N N   . VAL B 2 77  ? 7.137   -13.507 20.398  1.00 2.00  109 C 1 
ATOM 602  C CA  . VAL B 2 77  ? 8.011   -14.235 21.150  1.00 2.00  109 C 1 
ATOM 603  C C   . VAL B 2 77  ? 8.847   -13.343 22.197  1.00 2.00  109 C 1 
ATOM 604  O O   . VAL B 2 77  ? 9.434   -12.259 21.837  1.00 2.00  109 C 1 
ATOM 605  C CB  . VAL B 2 77  ? 9.051   -14.674 20.306  1.00 2.00  109 C 1 
ATOM 606  C CG1 . VAL B 2 77  ? 9.962   -15.493 21.169  1.00 2.00  109 C 1 
ATOM 607  C CG2 . VAL B 2 77  ? 8.607   -15.420 19.062  1.00 2.00  109 C 1 
ATOM 608  N N   . ARG B 2 78  ? 8.919   -13.736 23.467  1.00 2.00  110 C 1 
ATOM 609  C CA  . ARG B 2 78  ? 9.944   -13.266 24.354  1.00 2.00  110 C 1 
ATOM 610  C C   . ARG B 2 78  ? 10.831  -14.305 25.062  1.00 2.00  110 C 1 
ATOM 611  O O   . ARG B 2 78  ? 10.346  -15.444 25.303  1.00 2.00  110 C 1 
ATOM 612  C CB  . ARG B 2 78  ? 9.335   -12.437 25.388  1.00 2.00  110 C 1 
ATOM 613  C CG  . ARG B 2 78  ? 8.711   -13.056 26.358  1.00 2.00  110 C 1 
ATOM 614  C CD  . ARG B 2 78  ? 8.169   -11.978 27.013  1.00 2.00  110 C 1 
ATOM 615  N NE  . ARG B 2 78  ? 7.022   -12.409 27.686  1.00 2.00  110 C 1 
ATOM 616  C CZ  . ARG B 2 78  ? 7.053   -12.954 28.916  1.00 2.00  110 C 1 
ATOM 617  N NH1 . ARG B 2 78  ? 8.158   -13.199 29.722  1.00 2.00  110 C 1 
ATOM 618  N NH2 . ARG B 2 78  ? 5.942   -13.336 29.461  1.00 4.10  110 C 1 
ATOM 619  N N   . PHE B 2 79  ? 12.111  -13.935 25.368  1.00 2.00  111 C 1 
ATOM 620  C CA  . PHE B 2 79  ? 13.003  -14.693 26.213  1.00 2.00  111 C 1 
ATOM 621  C C   . PHE B 2 79  ? 12.647  -14.617 27.740  1.00 2.00  111 C 1 
ATOM 622  O O   . PHE B 2 79  ? 12.430  -13.600 28.286  1.00 2.00  111 C 1 
ATOM 623  C CB  . PHE B 2 79  ? 14.408  -14.298 26.003  1.00 2.00  111 C 1 
ATOM 624  C CG  . PHE B 2 79  ? 15.069  -14.943 24.836  1.00 2.00  111 C 1 
ATOM 625  C CD1 . PHE B 2 79  ? 15.765  -16.076 24.969  1.00 2.00  111 C 1 
ATOM 626  C CD2 . PHE B 2 79  ? 15.034  -14.362 23.536  1.00 2.00  111 C 1 
ATOM 627  C CE1 . PHE B 2 79  ? 16.394  -16.603 23.832  1.00 2.00  111 C 1 
ATOM 628  C CE2 . PHE B 2 79  ? 15.651  -14.940 22.444  1.00 2.00  111 C 1 
ATOM 629  C CZ  . PHE B 2 79  ? 16.305  -16.004 22.581  1.00 2.00  111 C 1 
ATOM 630  N N   . VAL B 2 80  ? 12.554  -15.711 28.425  1.00 2.00  112 C 1 
ATOM 631  C CA  . VAL B 2 80  ? 12.498  -15.683 29.839  1.00 2.00  112 C 1 
ATOM 632  C C   . VAL B 2 80  ? 13.878  -15.665 30.394  1.00 2.00  112 C 1 
ATOM 633  O O   . VAL B 2 80  ? 14.246  -14.743 31.033  1.00 2.00  112 C 1 
ATOM 634  C CB  . VAL B 2 80  ? 11.648  -16.837 30.216  1.00 2.00  112 C 1 
ATOM 635  C CG1 . VAL B 2 80  ? 11.729  -17.191 31.587  1.00 2.00  112 C 1 
ATOM 636  C CG2 . VAL B 2 80  ? 10.215  -16.423 29.510  1.00 2.00  112 C 1 
ATOM 637  N N   . THR B 2 81  ? 14.696  -16.596 30.016  1.00 2.00  113 C 1 
ATOM 638  C CA  . THR B 2 81  ? 16.055  -16.421 30.310  1.00 2.00  113 C 1 
ATOM 639  C C   . THR B 2 81  ? 16.623  -15.220 29.662  1.00 2.00  113 C 1 
ATOM 640  O O   . THR B 2 81  ? 16.713  -15.192 28.555  1.00 2.00  113 C 1 
ATOM 641  C CB  . THR B 2 81  ? 16.906  -17.576 29.832  1.00 2.00  113 C 1 
ATOM 642  O OG1 . THR B 2 81  ? 16.243  -18.749 30.167  1.00 2.00  113 C 1 
ATOM 643  C CG2 . THR B 2 81  ? 18.214  -17.548 30.528  1.00 2.00  113 C 1 
ATOM 644  N N   . LYS B 2 82  ? 17.169  -14.341 30.446  1.00 2.00  114 C 1 
ATOM 645  C CA  . LYS B 2 82  ? 17.952  -13.201 30.032  1.00 2.00  114 C 1 
ATOM 646  C C   . LYS B 2 82  ? 18.873  -13.528 28.872  1.00 2.00  114 C 1 
ATOM 647  O O   . LYS B 2 82  ? 19.449  -14.459 28.969  1.00 2.00  114 C 1 
ATOM 648  C CB  . LYS B 2 82  ? 18.774  -12.729 31.289  1.00 2.00  114 C 1 
ATOM 649  C CG  . LYS B 2 82  ? 18.308  -11.843 32.424  1.00 2.00  114 C 1 
ATOM 650  C CD  . LYS B 2 82  ? 19.140  -10.540 32.234  1.00 2.00  114 C 1 
ATOM 651  C CE  . LYS B 2 82  ? 18.624  -9.353  33.082  1.00 2.00  114 C 1 
ATOM 652  N NZ  . LYS B 2 82  ? 18.628  -9.656  34.754  1.00 2.00  114 C 1 
ATOM 653  N N   . ILE B 2 83  ? 18.971  -12.792 27.743  1.00 2.00  115 C 1 
ATOM 654  C CA  . ILE B 2 83  ? 20.042  -13.100 26.731  1.00 2.00  115 C 1 
ATOM 655  C C   . ILE B 2 83  ? 20.501  -11.800 26.335  1.00 2.00  115 C 1 
ATOM 656  O O   . ILE B 2 83  ? 19.727  -10.922 26.568  1.00 2.00  115 C 1 
ATOM 657  C CB  . ILE B 2 83  ? 19.509  -13.974 25.494  1.00 2.00  115 C 1 
ATOM 658  C CG1 . ILE B 2 83  ? 20.445  -13.931 24.334  1.00 2.00  115 C 1 
ATOM 659  C CG2 . ILE B 2 83  ? 18.195  -13.636 25.109  1.00 2.00  115 C 1 
ATOM 660  C CD1 . ILE B 2 83  ? 20.735  -15.189 23.905  1.00 2.00  115 C 1 
ATOM 661  N N   . ASN B 2 84  ? 21.766  -11.620 25.940  1.00 2.00  116 C 1 
ATOM 662  C CA  . ASN B 2 84  ? 22.291  -10.495 25.197  1.00 2.00  116 C 1 
ATOM 663  C C   . ASN B 2 84  ? 22.320  -10.804 23.705  1.00 2.00  116 C 1 
ATOM 664  O O   . ASN B 2 84  ? 23.154  -11.574 23.093  1.00 2.00  116 C 1 
ATOM 665  C CB  . ASN B 2 84  ? 23.687  -10.235 25.594  1.00 2.00  116 C 1 
ATOM 666  C CG  . ASN B 2 84  ? 24.177  -9.001  24.959  1.00 2.00  116 C 1 
ATOM 667  O OD1 . ASN B 2 84  ? 23.391  -8.369  24.438  1.00 2.00  116 C 1 
ATOM 668  N ND2 . ASN B 2 84  ? 25.440  -8.635  25.020  1.00 2.00  116 C 1 
ATOM 669  N N   . MET B 2 85  ? 21.337  -10.276 23.051  1.00 2.00  117 C 1 
ATOM 670  C CA  . MET B 2 85  ? 21.344  -10.628 21.621  1.00 2.00  117 C 1 
ATOM 671  C C   . MET B 2 85  ? 20.618  -9.648  20.783  1.00 2.00  117 C 1 
ATOM 672  O O   . MET B 2 85  ? 19.538  -9.326  21.076  1.00 2.00  117 C 1 
ATOM 673  C CB  . MET B 2 85  ? 20.786  -12.028 21.468  1.00 2.00  117 C 1 
ATOM 674  C CG  . MET B 2 85  ? 20.898  -12.462 20.081  1.00 2.00  117 C 1 
ATOM 675  S SD  . MET B 2 85  ? 20.115  -14.035 19.535  1.00 2.00  117 C 1 
ATOM 676  C CE  . MET B 2 85  ? 18.646  -14.171 20.467  1.00 2.00  117 C 1 
ATOM 677  N N   . ASN B 2 86  ? 21.244  -9.178  19.721  1.00 2.00  118 C 1 
ATOM 678  C CA  . ASN B 2 86  ? 20.649  -8.196  18.702  1.00 2.00  118 C 1 
ATOM 679  C C   . ASN B 2 86  ? 19.240  -8.594  18.229  1.00 2.00  118 C 1 
ATOM 680  O O   . ASN B 2 86  ? 19.157  -9.587  17.596  1.00 2.00  118 C 1 
ATOM 681  C CB  . ASN B 2 86  ? 21.603  -8.193  17.557  1.00 2.00  118 C 1 
ATOM 682  C CG  . ASN B 2 86  ? 22.633  -7.219  17.797  1.00 2.00  118 C 1 
ATOM 683  O OD1 . ASN B 2 86  ? 22.413  -6.199  18.589  1.00 2.00  118 C 1 
ATOM 684  N ND2 . ASN B 2 86  ? 23.792  -7.490  17.238  1.00 2.00  118 C 1 
ATOM 685  N N   . GLY B 2 87  ? 18.164  -7.866  18.537  1.00 2.00  119 C 1 
ATOM 686  C CA  . GLY B 2 87  ? 16.822  -8.360  18.321  1.00 2.00  119 C 1 
ATOM 687  C C   . GLY B 2 87  ? 16.032  -8.572  19.525  1.00 2.00  119 C 1 
ATOM 688  O O   . GLY B 2 87  ? 14.870  -8.680  19.486  1.00 2.00  119 C 1 
ATOM 689  N N   . VAL B 2 88  ? 16.669  -8.654  20.653  1.00 2.00  120 C 1 
ATOM 690  C CA  . VAL B 2 88  ? 15.986  -8.960  21.833  1.00 2.00  120 C 1 
ATOM 691  C C   . VAL B 2 88  ? 16.067  -7.819  22.840  1.00 2.00  120 C 1 
ATOM 692  O O   . VAL B 2 88  ? 17.024  -7.147  22.839  1.00 2.00  120 C 1 
ATOM 693  C CB  . VAL B 2 88  ? 16.695  -10.084 22.337  1.00 2.00  120 C 1 
ATOM 694  C CG1 . VAL B 2 88  ? 15.935  -10.731 23.389  1.00 2.00  120 C 1 
ATOM 695  C CG2 . VAL B 2 88  ? 16.689  -11.058 21.328  1.00 2.00  120 C 1 
ATOM 696  N N   . ASN B 2 89  ? 15.072  -7.498  23.623  1.00 2.00  121 C 1 
ATOM 697  C CA  . ASN B 2 89  ? 15.164  -6.298  24.263  1.00 2.00  121 C 1 
ATOM 698  C C   . ASN B 2 89  ? 15.911  -6.635  25.487  1.00 2.00  121 C 1 
ATOM 699  O O   . ASN B 2 89  ? 15.550  -7.546  26.161  1.00 2.00  121 C 1 
ATOM 700  C CB  . ASN B 2 89  ? 13.766  -6.034  24.615  1.00 2.00  121 C 1 
ATOM 701  C CG  . ASN B 2 89  ? 13.559  -4.713  25.273  1.00 2.00  121 C 1 
ATOM 702  O OD1 . ASN B 2 89  ? 14.087  -4.524  26.329  1.00 2.00  121 C 1 
ATOM 703  N ND2 . ASN B 2 89  ? 12.708  -3.869  24.772  1.00 2.00  121 C 1 
ATOM 704  N N   . SER B 2 90  ? 16.956  -5.940  25.896  1.00 2.00  122 C 1 
ATOM 705  C CA  . SER B 2 90  ? 17.593  -6.244  27.242  1.00 2.00  122 C 1 
ATOM 706  C C   . SER B 2 90  ? 16.759  -5.878  28.479  1.00 2.00  122 C 1 
ATOM 707  O O   . SER B 2 90  ? 17.077  -6.383  29.579  1.00 2.00  122 C 1 
ATOM 708  C CB  . SER B 2 90  ? 18.883  -5.535  27.379  1.00 2.00  122 C 1 
ATOM 709  O OG  . SER B 2 90  ? 18.535  -4.387  26.649  1.00 2.00  122 C 1 
ATOM 710  N N   . SER B 2 91  ? 15.716  -5.063  28.366  1.00 2.00  123 C 1 
ATOM 711  C CA  . SER B 2 91  ? 15.021  -4.994  29.546  1.00 2.00  123 C 1 
ATOM 712  C C   . SER B 2 91  ? 14.203  -6.260  29.619  1.00 2.00  123 C 1 
ATOM 713  O O   . SER B 2 91  ? 14.581  -7.176  30.370  1.00 2.00  123 C 1 
ATOM 714  C CB  . SER B 2 91  ? 14.114  -3.871  29.609  1.00 2.00  123 C 1 
ATOM 715  O OG  . SER B 2 91  ? 14.764  -2.650  29.397  1.00 2.00  123 C 1 
ATOM 716  N N   . ASN B 2 92  ? 13.124  -6.457  28.820  1.00 2.00  124 C 1 
ATOM 717  C CA  . ASN B 2 92  ? 12.169  -7.561  29.122  1.00 2.00  124 C 1 
ATOM 718  C C   . ASN B 2 92  ? 12.333  -8.788  28.265  1.00 2.00  124 C 1 
ATOM 719  O O   . ASN B 2 92  ? 11.529  -9.682  28.338  1.00 2.00  124 C 1 
ATOM 720  C CB  . ASN B 2 92  ? 10.795  -7.130  28.961  1.00 2.00  124 C 1 
ATOM 721  C CG  . ASN B 2 92  ? 10.576  -6.484  27.641  1.00 2.00  124 C 1 
ATOM 722  O OD1 . ASN B 2 92  ? 11.427  -6.422  26.609  1.00 2.00  124 C 1 
ATOM 723  N ND2 . ASN B 2 92  ? 9.479   -5.840  27.676  1.00 2.00  124 C 1 
ATOM 724  N N   . GLY B 2 93  ? 13.405  -8.941  27.537  1.00 2.00  125 C 1 
ATOM 725  C CA  . GLY B 2 93  ? 13.479  -10.055 26.562  1.00 2.00  125 C 1 
ATOM 726  C C   . GLY B 2 93  ? 12.610  -10.315 25.268  1.00 2.00  125 C 1 
ATOM 727  O O   . GLY B 2 93  ? 12.699  -11.368 24.782  1.00 2.00  125 C 1 
ATOM 728  N N   . VAL B 2 94  ? 11.905  -9.323  24.681  1.00 2.00  126 C 1 
ATOM 729  C CA  . VAL B 2 94  ? 10.780  -9.417  23.896  1.00 2.00  126 C 1 
ATOM 730  C C   . VAL B 2 94  ? 11.399  -9.361  22.685  1.00 2.00  126 C 1 
ATOM 731  O O   . VAL B 2 94  ? 12.213  -8.541  22.585  1.00 2.00  126 C 1 
ATOM 732  C CB  . VAL B 2 94  ? 10.087  -8.192  24.183  1.00 2.00  126 C 1 
ATOM 733  C CG1 . VAL B 2 94  ? 9.337   -7.778  23.159  1.00 2.00  126 C 1 
ATOM 734  C CG2 . VAL B 2 94  ? 9.294   -8.405  25.237  1.00 2.00  126 C 1 
ATOM 735  N N   . VAL B 2 95  ? 11.135  -10.316 21.813  1.00 2.00  127 C 1 
ATOM 736  C CA  . VAL B 2 95  ? 11.603  -10.175 20.410  1.00 2.00  127 C 1 
ATOM 737  C C   . VAL B 2 95  ? 10.943  -9.232  19.467  1.00 2.00  127 C 1 
ATOM 738  O O   . VAL B 2 95  ? 9.719   -9.130  19.293  1.00 2.00  127 C 1 
ATOM 739  C CB  . VAL B 2 95  ? 11.614  -11.366 19.677  1.00 2.00  127 C 1 
ATOM 740  C CG1 . VAL B 2 95  ? 12.450  -11.173 18.562  1.00 2.00  127 C 1 
ATOM 741  C CG2 . VAL B 2 95  ? 12.302  -12.162 20.349  1.00 2.00  127 C 1 
ATOM 742  N N   . ASP B 2 96  ? 11.798  -8.524  18.818  1.00 2.00  128 C 1 
ATOM 743  C CA  . ASP B 2 96  ? 11.266  -7.552  18.038  1.00 2.00  128 C 1 
ATOM 744  C C   . ASP B 2 96  ? 11.152  -8.047  16.645  1.00 2.00  128 C 1 
ATOM 745  O O   . ASP B 2 96  ? 12.108  -8.206  15.994  1.00 2.00  128 C 1 
ATOM 746  C CB  . ASP B 2 96  ? 12.116  -6.382  18.133  1.00 2.00  128 C 1 
ATOM 747  C CG  . ASP B 2 96  ? 11.816  -5.358  17.045  1.00 2.00  128 C 1 
ATOM 748  O OD1 . ASP B 2 96  ? 10.964  -5.494  16.090  1.00 2.00  128 C 1 
ATOM 749  O OD2 . ASP B 2 96  ? 12.471  -4.326  17.071  1.00 2.00  128 C 1 
ATOM 750  N N   . PRO B 2 97  ? 9.916   -8.173  16.143  1.00 2.00  129 C 1 
ATOM 751  C CA  . PRO B 2 97  ? 9.741   -9.029  14.953  1.00 2.00  129 C 1 
ATOM 752  C C   . PRO B 2 97  ? 10.333  -8.266  13.884  1.00 2.00  129 C 1 
ATOM 753  O O   . PRO B 2 97  ? 10.895  -8.884  13.012  1.00 2.00  129 C 1 
ATOM 754  C CB  . PRO B 2 97  ? 8.257   -9.028  14.745  1.00 2.00  129 C 1 
ATOM 755  C CG  . PRO B 2 97  ? 7.892   -7.685  15.228  1.00 2.00  129 C 1 
ATOM 756  C CD  . PRO B 2 97  ? 8.629   -7.534  16.534  1.00 2.00  129 C 1 
ATOM 757  N N   . ARG B 2 98  ? 10.266  -6.918  13.926  1.00 2.00  130 C 1 
ATOM 758  C CA  . ARG B 2 98  ? 10.956  -6.082  12.845  1.00 2.00  130 C 1 
ATOM 759  C C   . ARG B 2 98  ? 12.327  -6.705  12.733  1.00 2.00  130 C 1 
ATOM 760  O O   . ARG B 2 98  ? 12.619  -7.601  13.518  1.00 2.00  130 C 1 
ATOM 761  C CB  . ARG B 2 98  ? 11.012  -4.560  13.093  1.00 2.00  130 C 1 
ATOM 762  C CG  . ARG B 2 98  ? 9.722   -3.904  13.040  1.00 2.00  130 C 1 
ATOM 763  C CD  . ARG B 2 98  ? 9.848   -2.404  13.107  1.00 2.00  130 C 1 
ATOM 764  N NE  . ARG B 2 98  ? 9.227   -1.809  14.272  1.00 2.00  130 C 1 
ATOM 765  C CZ  . ARG B 2 98  ? 9.932   -1.718  15.387  1.00 2.39  130 C 1 
ATOM 766  N NH1 . ARG B 2 98  ? 11.132  -2.193  15.281  1.00 2.00  130 C 1 
ATOM 767  N NH2 . ARG B 2 98  ? 9.470   -1.396  16.630  1.00 4.95  130 C 1 
ATOM 768  N N   . ALA B 2 99  ? 13.194  -6.344  11.851  1.00 2.00  131 C 1 
ATOM 769  C CA  . ALA B 2 99  ? 14.597  -6.606  12.347  1.00 2.00  131 C 1 
ATOM 770  C C   . ALA B 2 99  ? 14.910  -7.909  13.385  1.00 2.00  131 C 1 
ATOM 771  O O   . ALA B 2 99  ? 15.129  -7.716  14.576  1.00 2.00  131 C 1 
ATOM 772  C CB  . ALA B 2 99  ? 15.855  -4.854  12.524  1.00 2.00  131 C 1 
ATOM 773  N N   . ILE B 2 100 ? 15.139  -9.071  12.709  1.00 2.00  132 C 1 
ATOM 774  C CA  . ILE B 2 100 ? 14.841  -10.479 12.857  1.00 2.00  132 C 1 
ATOM 775  C C   . ILE B 2 100 ? 13.946  -11.239 11.732  1.00 2.00  132 C 1 
ATOM 776  O O   . ILE B 2 100 ? 12.768  -11.410 11.711  1.00 2.00  132 C 1 
ATOM 777  C CB  . ILE B 2 100 ? 14.930  -11.130 14.378  1.00 2.00  132 C 1 
ATOM 778  C CG1 . ILE B 2 100 ? 14.531  -12.613 14.421  1.00 2.00  132 C 1 
ATOM 779  C CG2 . ILE B 2 100 ? 14.038  -10.683 15.143  1.00 2.00  132 C 1 
ATOM 780  C CD1 . ILE B 2 100 ? 13.443  -12.925 13.437  1.00 2.00  132 C 1 
ATOM 781  N N   . SER B 2 101 ? 14.624  -11.802 10.793  1.00 2.00  133 C 1 
ATOM 782  C CA  . SER B 2 101 ? 13.957  -11.928 9.548   1.00 2.00  133 C 1 
ATOM 783  C C   . SER B 2 101 ? 12.867  -12.902 9.350   1.00 2.00  133 C 1 
ATOM 784  O O   . SER B 2 101 ? 11.979  -12.697 8.571   1.00 2.00  133 C 1 
ATOM 785  C CB  . SER B 2 101 ? 14.932  -11.949 8.383   1.00 2.00  133 C 1 
ATOM 786  O OG  . SER B 2 101 ? 14.910  -13.222 8.095   1.00 2.00  133 C 1 
ATOM 787  N N   . VAL B 2 102 ? 12.920  -14.028 9.961   1.00 2.00  134 C 1 
ATOM 788  C CA  . VAL B 2 102 ? 11.801  -14.924 9.760   1.00 2.00  134 C 1 
ATOM 789  C C   . VAL B 2 102 ? 10.461  -14.457 10.202  1.00 2.00  134 C 1 
ATOM 790  O O   . VAL B 2 102 ? 9.456   -15.086 9.992   1.00 2.00  134 C 1 
ATOM 791  C CB  . VAL B 2 102 ? 12.183  -16.217 10.450  1.00 2.00  134 C 1 
ATOM 792  C CG1 . VAL B 2 102 ? 11.869  -16.413 11.926  1.00 2.00  134 C 1 
ATOM 793  C CG2 . VAL B 2 102 ? 11.720  -17.426 9.648   1.00 2.00  134 C 1 
ATOM 794  N N   . LEU B 2 103 ? 10.503  -13.352 10.919  1.00 2.00  135 C 1 
ATOM 795  C CA  . LEU B 2 103 ? 9.403   -12.851 11.682  1.00 2.00  135 C 1 
ATOM 796  C C   . LEU B 2 103 ? 9.039   -11.639 10.859  1.00 2.00  135 C 1 
ATOM 797  O O   . LEU B 2 103 ? 7.972   -11.201 10.738  1.00 2.00  135 C 1 
ATOM 798  C CB  . LEU B 2 103 ? 9.985   -12.491 12.997  1.00 2.00  135 C 1 
ATOM 799  C CG  . LEU B 2 103 ? 9.873   -13.459 14.114  1.00 2.00  135 C 1 
ATOM 800  C CD1 . LEU B 2 103 ? 10.029  -12.900 15.564  1.00 2.00  135 C 1 
ATOM 801  C CD2 . LEU B 2 103 ? 8.531   -13.993 14.123  1.00 2.00  135 C 1 
ATOM 802  N N   . ALA B 2 104 ? 10.052  -11.136 10.281  1.00 2.00  136 C 1 
ATOM 803  C CA  . ALA B 2 104 ? 9.867   -9.943  9.668   1.00 2.00  136 C 1 
ATOM 804  C C   . ALA B 2 104 ? 9.356   -10.212 8.300   1.00 2.00  136 C 1 
ATOM 805  O O   . ALA B 2 104 ? 8.506   -9.541  7.848   1.00 2.00  136 C 1 
ATOM 806  C CB  . ALA B 2 104 ? 11.085  -9.184  9.586   1.00 2.00  136 C 1 
ATOM 807  N N   . LYS B 2 105 ? 9.850   -11.185 7.565   1.00 2.00  137 C 1 
ATOM 808  C CA  . LYS B 2 105 ? 9.028   -11.660 6.511   1.00 2.00  137 C 1 
ATOM 809  C C   . LYS B 2 105 ? 8.423   -13.027 6.832   1.00 2.00  137 C 1 
ATOM 810  O O   . LYS B 2 105 ? 8.776   -13.992 6.266   1.00 2.00  137 C 1 
ATOM 811  C CB  . LYS B 2 105 ? 9.927   -11.691 5.376   1.00 2.00  137 C 1 
ATOM 812  C CG  . LYS B 2 105 ? 11.022  -11.090 5.835   1.00 2.00  137 C 1 
ATOM 813  C CD  . LYS B 2 105 ? 11.816  -11.040 4.757   1.00 2.00  137 C 1 
ATOM 814  C CE  . LYS B 2 105 ? 11.788  -9.566  4.415   1.00 4.34  137 C 1 
ATOM 815  N NZ  . LYS B 2 105 ? 13.099  -9.729  3.664   1.00 10.72 137 C 1 
ATOM 816  N N   . TRP B 2 106 ? 7.441   -13.117 7.667   1.00 2.00  138 C 1 
ATOM 817  C CA  . TRP B 2 106 ? 6.739   -14.383 7.845   1.00 2.00  138 C 1 
ATOM 818  C C   . TRP B 2 106 ? 6.008   -14.949 6.632   1.00 2.00  138 C 1 
ATOM 819  O O   . TRP B 2 106 ? 5.541   -14.189 5.830   1.00 2.42  138 C 1 
ATOM 820  C CB  . TRP B 2 106 ? 5.736   -14.080 8.834   1.00 2.00  138 C 1 
ATOM 821  C CG  . TRP B 2 106 ? 4.973   -15.038 9.311   1.00 2.00  138 C 1 
ATOM 822  C CD1 . TRP B 2 106 ? 3.695   -15.175 9.030   1.00 2.00  138 C 1 
ATOM 823  C CD2 . TRP B 2 106 ? 5.272   -15.995 10.373  1.00 2.00  138 C 1 
ATOM 824  N NE1 . TRP B 2 106 ? 3.073   -16.112 9.927   1.00 2.00  138 C 1 
ATOM 825  C CE2 . TRP B 2 106 ? 4.057   -16.711 10.661  1.00 2.00  138 C 1 
ATOM 826  C CE3 . TRP B 2 106 ? 6.425   -16.416 10.974  1.00 2.00  138 C 1 
ATOM 827  C CZ2 . TRP B 2 106 ? 3.992   -17.844 11.509  1.00 2.00  138 C 1 
ATOM 828  C CZ3 . TRP B 2 106 ? 6.340   -17.495 11.792  1.00 2.00  138 C 1 
ATOM 829  C CH2 . TRP B 2 106 ? 5.129   -18.207 12.066  1.00 2.00  138 C 1 
ATOM 830  N N   . GLN B 2 107 ? 6.030   -16.281 6.420   1.00 2.00  139 C 1 
ATOM 831  C CA  . GLN B 2 107 ? 5.195   -17.201 5.563   1.00 2.00  139 C 1 
ATOM 832  C C   . GLN B 2 107 ? 4.247   -17.881 6.424   1.00 2.00  139 C 1 
ATOM 833  O O   . GLN B 2 107 ? 4.402   -17.873 7.612   1.00 2.00  139 C 1 
ATOM 834  C CB  . GLN B 2 107 ? 6.093   -18.265 5.202   1.00 2.00  139 C 1 
ATOM 835  C CG  . GLN B 2 107 ? 7.237   -17.621 4.608   1.00 2.00  139 C 1 
ATOM 836  C CD  . GLN B 2 107 ? 6.815   -16.851 3.313   1.00 2.83  139 C 1 
ATOM 837  O OE1 . GLN B 2 107 ? 6.205   -15.711 3.367   1.00 2.00  139 C 1 
ATOM 838  N NE2 . GLN B 2 107 ? 7.139   -17.483 2.144   1.00 2.00  139 C 1 
ATOM 839  N N   . ASN B 2 108 ? 3.211   -18.407 5.883   1.00 2.00  140 C 1 
ATOM 840  C CA  . ASN B 2 108 ? 2.145   -18.764 6.751   1.00 2.00  140 C 1 
ATOM 841  C C   . ASN B 2 108 ? 2.625   -20.241 6.854   1.00 2.00  140 C 1 
ATOM 842  O O   . ASN B 2 108 ? 2.109   -21.145 7.648   1.00 2.00  140 C 1 
ATOM 843  C CB  . ASN B 2 108 ? 0.861   -18.611 5.978   1.00 2.00  140 C 1 
ATOM 844  C CG  . ASN B 2 108 ? 0.811   -19.656 4.945   1.00 2.00  140 C 1 
ATOM 845  O OD1 . ASN B 2 108 ? 1.215   -19.478 3.800   1.00 2.25  140 C 1 
ATOM 846  N ND2 . ASN B 2 108 ? 0.627   -20.873 5.413   1.00 9.53  140 C 1 
ATOM 847  N N   . SER B 2 109 ? 3.681   -20.491 6.059   1.00 2.00  141 C 1 
ATOM 848  C CA  . SER B 2 109 ? 4.226   -21.869 6.075   1.00 2.00  141 C 1 
ATOM 849  C C   . SER B 2 109 ? 5.208   -22.065 7.198   1.00 2.00  141 C 1 
ATOM 850  O O   . SER B 2 109 ? 5.737   -23.114 7.518   1.00 2.00  141 C 1 
ATOM 851  C CB  . SER B 2 109 ? 4.934   -22.107 4.818   1.00 2.00  141 C 1 
ATOM 852  O OG  . SER B 2 109 ? 6.311   -22.163 5.042   1.00 2.00  141 C 1 
ATOM 853  N N   . TYR B 2 110 ? 5.541   -20.969 7.821   1.00 2.00  142 C 1 
ATOM 854  C CA  . TYR B 2 110 ? 6.340   -21.020 9.022   1.00 2.00  142 C 1 
ATOM 855  C C   . TYR B 2 110 ? 5.701   -21.560 10.303  1.00 2.00  142 C 1 
ATOM 856  O O   . TYR B 2 110 ? 4.532   -21.810 10.237  1.00 2.00  142 C 1 
ATOM 857  C CB  . TYR B 2 110 ? 6.825   -19.604 9.166   1.00 2.00  142 C 1 
ATOM 858  C CG  . TYR B 2 110 ? 7.882   -19.302 8.207   1.00 2.00  142 C 1 
ATOM 859  C CD1 . TYR B 2 110 ? 8.418   -17.928 8.162   1.00 2.00  142 C 1 
ATOM 860  C CD2 . TYR B 2 110 ? 8.409   -20.298 7.470   1.00 2.00  142 C 1 
ATOM 861  C CE1 . TYR B 2 110 ? 9.402   -17.601 7.188   1.00 2.00  142 C 1 
ATOM 862  C CE2 . TYR B 2 110 ? 9.355   -20.000 6.663   1.00 2.00  142 C 1 
ATOM 863  C CZ  . TYR B 2 110 ? 9.812   -18.690 6.493   1.00 2.00  142 C 1 
ATOM 864  O OH  . TYR B 2 110 ? 10.747  -18.430 5.691   1.00 2.00  142 C 1 
ATOM 865  N N   . SER B 2 111 ? 6.513   -21.833 11.342  1.00 2.00  143 C 1 
ATOM 866  C CA  . SER B 2 111 ? 5.958   -22.417 12.623  1.00 2.00  143 C 1 
ATOM 867  C C   . SER B 2 111 ? 6.990   -22.137 13.732  1.00 2.00  143 C 1 
ATOM 868  O O   . SER B 2 111 ? 8.217   -21.682 13.474  1.00 2.00  143 C 1 
ATOM 869  C CB  . SER B 2 111 ? 5.747   -23.887 12.694  1.00 2.00  143 C 1 
ATOM 870  O OG  . SER B 2 111 ? 7.019   -24.309 12.206  1.00 2.00  143 C 1 
ATOM 871  N N   . ILE B 2 112 ? 6.525   -22.399 14.940  1.00 2.00  144 C 1 
ATOM 872  C CA  . ILE B 2 112 ? 7.271   -22.231 16.075  1.00 2.00  144 C 1 
ATOM 873  C C   . ILE B 2 112 ? 8.498   -22.984 15.934  1.00 2.00  144 C 1 
ATOM 874  O O   . ILE B 2 112 ? 9.540   -22.370 16.172  1.00 2.00  144 C 1 
ATOM 875  C CB  . ILE B 2 112 ? 6.523   -22.813 17.248  1.00 2.00  144 C 1 
ATOM 876  C CG1 . ILE B 2 112 ? 5.261   -22.053 17.563  1.00 2.00  144 C 1 
ATOM 877  C CG2 . ILE B 2 112 ? 7.288   -22.898 18.431  1.00 2.00  144 C 1 
ATOM 878  C CD1 . ILE B 2 112 ? 4.351   -22.923 18.280  1.00 2.00  144 C 1 
ATOM 879  N N   . LYS B 2 113 ? 8.445   -24.270 15.578  1.00 2.00  145 C 1 
ATOM 880  C CA  . LYS B 2 113 ? 9.681   -24.943 15.383  1.00 2.00  145 C 1 
ATOM 881  C C   . LYS B 2 113 ? 10.473  -24.000 14.576  1.00 2.00  145 C 1 
ATOM 882  O O   . LYS B 2 113 ? 11.585  -23.768 14.865  1.00 2.00  145 C 1 
ATOM 883  C CB  . LYS B 2 113 ? 9.475   -26.214 14.601  1.00 2.00  145 C 1 
ATOM 884  C CG  . LYS B 2 113 ? 10.794  -26.827 14.186  1.00 2.00  145 C 1 
ATOM 885  C CD  . LYS B 2 113 ? 10.778  -27.968 13.264  1.00 2.00  145 C 1 
ATOM 886  C CE  . LYS B 2 113 ? 9.509   -27.961 12.180  1.00 3.62  145 C 1 
ATOM 887  N NZ  . LYS B 2 113 ? 10.192  -28.295 10.636  1.00 5.54  145 C 1 
ATOM 888  N N   . VAL B 2 114 ? 9.979   -23.459 13.455  1.00 2.00  146 C 1 
ATOM 889  C CA  . VAL B 2 114 ? 10.935  -22.623 12.618  1.00 2.00  146 C 1 
ATOM 890  C C   . VAL B 2 114 ? 11.469  -21.438 13.384  1.00 2.00  146 C 1 
ATOM 891  O O   . VAL B 2 114 ? 12.621  -21.126 13.199  1.00 2.00  146 C 1 
ATOM 892  C CB  . VAL B 2 114 ? 10.376  -22.138 11.263  1.00 2.00  146 C 1 
ATOM 893  C CG1 . VAL B 2 114 ? 11.293  -21.330 10.561  1.00 2.00  146 C 1 
ATOM 894  C CG2 . VAL B 2 114 ? 10.198  -23.084 10.528  1.00 2.00  146 C 1 
ATOM 895  N N   . VAL B 2 115 ? 10.659  -20.762 14.196  1.00 2.00  147 C 1 
ATOM 896  C CA  . VAL B 2 115 ? 11.284  -19.664 14.785  1.00 2.00  147 C 1 
ATOM 897  C C   . VAL B 2 115 ? 12.340  -19.892 15.731  1.00 2.00  147 C 1 
ATOM 898  O O   . VAL B 2 115 ? 13.377  -19.292 15.628  1.00 2.00  147 C 1 
ATOM 899  C CB  . VAL B 2 115 ? 10.423  -18.532 15.145  1.00 2.00  147 C 1 
ATOM 900  C CG1 . VAL B 2 115 ? 9.079   -18.754 14.871  1.00 2.00  147 C 1 
ATOM 901  C CG2 . VAL B 2 115 ? 10.623  -18.122 16.450  1.00 2.00  147 C 1 
ATOM 902  N N   . LEU B 2 116 ? 12.112  -20.906 16.547  1.00 2.00  148 C 1 
ATOM 903  C CA  . LEU B 2 116 ? 13.123  -21.370 17.350  1.00 2.00  148 C 1 
ATOM 904  C C   . LEU B 2 116 ? 14.359  -21.695 16.688  1.00 2.00  148 C 1 
ATOM 905  O O   . LEU B 2 116 ? 15.403  -21.325 17.172  1.00 2.00  148 C 1 
ATOM 906  C CB  . LEU B 2 116 ? 12.680  -22.478 18.178  1.00 2.00  148 C 1 
ATOM 907  C CG  . LEU B 2 116 ? 11.497  -22.009 19.035  1.00 2.00  148 C 1 
ATOM 908  C CD1 . LEU B 2 116 ? 11.092  -23.202 19.739  1.00 2.00  148 C 1 
ATOM 909  C CD2 . LEU B 2 116 ? 11.622  -20.730 20.088  1.00 2.00  148 C 1 
ATOM 910  N N   . GLN B 2 117 ? 14.330  -22.315 15.521  1.00 2.00  149 C 1 
ATOM 911  C CA  . GLN B 2 117 ? 15.620  -22.588 14.993  1.00 2.00  149 C 1 
ATOM 912  C C   . GLN B 2 117 ? 16.179  -21.383 14.392  1.00 2.00  149 C 1 
ATOM 913  O O   . GLN B 2 117 ? 17.400  -21.239 14.199  1.00 2.00  149 C 1 
ATOM 914  C CB  . GLN B 2 117 ? 15.612  -23.691 14.037  1.00 2.00  149 C 1 
ATOM 915  C CG  . GLN B 2 117 ? 14.460  -24.523 14.410  1.00 2.00  149 C 1 
ATOM 916  C CD  . GLN B 2 117 ? 14.274  -25.681 13.333  1.00 2.73  149 C 1 
ATOM 917  O OE1 . GLN B 2 117 ? 13.866  -25.420 12.137  1.00 6.44  149 C 1 
ATOM 918  N NE2 . GLN B 2 117 ? 14.689  -26.911 13.682  1.00 2.00  149 C 1 
ATOM 919  N N   . GLU B 2 118 ? 15.302  -20.455 14.058  1.00 2.00  150 C 1 
ATOM 920  C CA  . GLU B 2 118 ? 15.934  -19.365 13.386  1.00 2.00  150 C 1 
ATOM 921  C C   . GLU B 2 118 ? 16.718  -18.528 14.337  1.00 2.00  150 C 1 
ATOM 922  O O   . GLU B 2 118 ? 17.827  -17.978 13.869  1.00 2.00  150 C 1 
ATOM 923  C CB  . GLU B 2 118 ? 15.024  -18.460 12.638  1.00 2.00  150 C 1 
ATOM 924  C CG  . GLU B 2 118 ? 15.869  -17.898 11.520  1.00 2.00  150 C 1 
ATOM 925  C CD  . GLU B 2 118 ? 15.897  -19.029 10.576  1.00 2.00  150 C 1 
ATOM 926  O OE1 . GLU B 2 118 ? 14.880  -19.763 10.889  1.00 2.00  150 C 1 
ATOM 927  O OE2 . GLU B 2 118 ? 16.884  -19.155 9.682   1.00 2.00  150 C 1 
ATOM 928  N N   . LEU B 2 119 ? 16.128  -18.414 15.585  1.00 2.00  151 C 1 
ATOM 929  C CA  . LEU B 2 119 ? 16.757  -17.639 16.703  1.00 2.00  151 C 1 
ATOM 930  C C   . LEU B 2 119 ? 18.067  -18.324 16.908  1.00 2.00  151 C 1 
ATOM 931  O O   . LEU B 2 119 ? 19.068  -17.761 16.881  1.00 2.00  151 C 1 
ATOM 932  C CB  . LEU B 2 119 ? 15.942  -17.557 17.994  1.00 2.00  151 C 1 
ATOM 933  C CG  . LEU B 2 119 ? 14.665  -16.694 17.939  1.00 2.00  151 C 1 
ATOM 934  C CD1 . LEU B 2 119 ? 13.732  -16.699 18.913  1.00 2.00  151 C 1 
ATOM 935  C CD2 . LEU B 2 119 ? 14.861  -15.445 17.854  1.00 2.00  151 C 1 
ATOM 936  N N   . ARG B 2 120 ? 18.091  -19.610 16.913  1.00 2.00  152 C 1 
ATOM 937  C CA  . ARG B 2 120 ? 19.326  -20.146 17.097  1.00 2.00  152 C 1 
ATOM 938  C C   . ARG B 2 120 ? 20.257  -19.986 15.948  1.00 2.00  152 C 1 
ATOM 939  O O   . ARG B 2 120 ? 21.356  -19.865 16.192  1.00 2.00  152 C 1 
ATOM 940  C CB  . ARG B 2 120 ? 19.052  -21.548 17.507  1.00 2.00  152 C 1 
ATOM 941  C CG  . ARG B 2 120 ? 20.254  -22.340 17.821  1.00 2.00  152 C 1 
ATOM 942  C CD  . ARG B 2 120 ? 19.833  -23.704 18.571  1.00 2.00  152 C 1 
ATOM 943  N NE  . ARG B 2 120 ? 21.034  -24.465 18.992  1.00 2.00  152 C 1 
ATOM 944  C CZ  . ARG B 2 120 ? 21.808  -25.144 18.161  1.00 2.00  152 C 1 
ATOM 945  N NH1 . ARG B 2 120 ? 21.363  -25.289 16.974  1.00 2.00  152 C 1 
ATOM 946  N NH2 . ARG B 2 120 ? 22.928  -25.671 18.558  1.00 2.00  152 C 1 
ATOM 947  N N   . ARG B 2 121 ? 19.888  -20.010 14.657  1.00 2.00  153 C 1 
ATOM 948  C CA  . ARG B 2 121 ? 20.944  -19.876 13.547  1.00 2.00  153 C 1 
ATOM 949  C C   . ARG B 2 121 ? 21.574  -18.517 13.961  1.00 2.00  153 C 1 
ATOM 950  O O   . ARG B 2 121 ? 22.704  -18.434 14.212  1.00 2.00  153 C 1 
ATOM 951  C CB  . ARG B 2 121 ? 20.335  -20.155 12.128  1.00 2.00  153 C 1 
ATOM 952  C CG  . ARG B 2 121 ? 20.831  -19.485 10.527  1.00 2.00  153 C 1 
ATOM 953  C CD  . ARG B 2 121 ? 19.625  -19.925 9.370   1.00 2.92  153 C 1 
ATOM 954  N NE  . ARG B 2 121 ? 19.489  -21.477 9.342   1.00 18.32 153 C 1 
ATOM 955  C CZ  . ARG B 2 121 ? 19.065  -22.417 8.360   1.00 20.42 153 C 1 
ATOM 956  N NH1 . ARG B 2 121 ? 18.370  -22.142 7.188   1.00 24.01 153 C 1 
ATOM 957  N NH2 . ARG B 2 121 ? 19.290  -23.760 8.537   1.00 19.64 153 C 1 
ATOM 958  N N   . LEU B 2 122 ? 20.771  -17.558 14.367  1.00 2.00  154 C 1 
ATOM 959  C CA  . LEU B 2 122 ? 21.251  -16.285 14.549  1.00 2.00  154 C 1 
ATOM 960  C C   . LEU B 2 122 ? 22.201  -16.170 15.620  1.00 2.00  154 C 1 
ATOM 961  O O   . LEU B 2 122 ? 23.122  -15.403 15.459  1.00 2.00  154 C 1 
ATOM 962  C CB  . LEU B 2 122 ? 20.156  -15.375 14.828  1.00 2.00  154 C 1 
ATOM 963  C CG  . LEU B 2 122 ? 19.312  -15.080 13.626  1.00 2.00  154 C 1 
ATOM 964  C CD1 . LEU B 2 122 ? 18.191  -14.365 14.485  1.00 2.00  154 C 1 
ATOM 965  C CD2 . LEU B 2 122 ? 19.958  -14.208 12.629  1.00 2.00  154 C 1 
ATOM 966  N N   . MET B 2 123 ? 22.040  -16.864 16.733  1.00 2.00  155 C 1 
ATOM 967  C CA  . MET B 2 123 ? 23.124  -17.015 17.750  1.00 2.00  155 C 1 
ATOM 968  C C   . MET B 2 123 ? 24.429  -17.404 17.102  1.00 2.00  155 C 1 
ATOM 969  O O   . MET B 2 123 ? 25.407  -17.306 17.760  1.00 2.00  155 C 1 
ATOM 970  C CB  . MET B 2 123 ? 22.800  -17.943 18.874  1.00 2.00  155 C 1 
ATOM 971  C CG  . MET B 2 123 ? 21.489  -17.635 19.417  1.00 2.00  155 C 1 
ATOM 972  S SD  . MET B 2 123 ? 21.166  -18.777 20.677  1.00 2.00  155 C 1 
ATOM 973  C CE  . MET B 2 123 ? 19.748  -18.416 21.631  1.00 2.00  155 C 1 
ATOM 974  N N   . MET B 2 124 ? 24.489  -17.796 15.818  1.00 2.00  156 C 1 
ATOM 975  C CA  . MET B 2 124 ? 25.772  -17.753 15.173  1.00 2.00  156 C 1 
ATOM 976  C C   . MET B 2 124 ? 26.047  -16.573 14.313  1.00 2.00  156 C 1 
ATOM 977  O O   . MET B 2 124 ? 27.062  -16.578 13.714  1.00 2.00  156 C 1 
ATOM 978  C CB  . MET B 2 124 ? 25.958  -18.975 14.395  1.00 2.00  156 C 1 
ATOM 979  C CG  . MET B 2 124 ? 25.039  -20.005 15.026  1.00 2.00  156 C 1 
ATOM 980  S SD  . MET B 2 124 ? 25.047  -21.764 14.304  1.00 2.00  156 C 1 
ATOM 981  C CE  . MET B 2 124 ? 26.827  -22.552 14.780  1.00 8.87  156 C 1 
ATOM 982  N N   . SER B 2 125 ? 25.230  -15.535 14.208  1.00 2.00  157 C 1 
ATOM 983  C CA  . SER B 2 125 ? 25.630  -14.556 13.281  1.00 2.00  157 C 1 
ATOM 984  C C   . SER B 2 125 ? 26.958  -14.133 13.869  1.00 2.00  157 C 1 
ATOM 985  O O   . SER B 2 125 ? 27.057  -14.247 15.080  1.00 2.00  157 C 1 
ATOM 986  C CB  . SER B 2 125 ? 24.617  -13.394 13.226  1.00 2.00  157 C 1 
ATOM 987  O OG  . SER B 2 125 ? 25.207  -12.027 12.737  1.00 3.82  157 C 1 
ATOM 988  N N   . LYS B 2 126 ? 27.960  -13.710 13.081  1.00 2.00  158 C 1 
ATOM 989  C CA  . LYS B 2 126 ? 29.028  -12.970 13.689  1.00 2.00  158 C 1 
ATOM 990  C C   . LYS B 2 126 ? 28.605  -11.736 14.569  1.00 2.00  158 C 1 
ATOM 991  O O   . LYS B 2 126 ? 29.206  -11.478 15.613  1.00 2.00  158 C 1 
ATOM 992  C CB  . LYS B 2 126 ? 29.928  -12.471 12.709  1.00 2.00  158 C 1 
ATOM 993  C CG  . LYS B 2 126 ? 29.271  -11.279 12.002  1.00 2.00  158 C 1 
ATOM 994  C CD  . LYS B 2 126 ? 30.427  -10.197 11.380  1.00 4.56  158 C 1 
ATOM 995  C CE  . LYS B 2 126 ? 30.888  -10.371 9.940   1.00 2.00  158 C 1 
ATOM 996  N NZ  . LYS B 2 126 ? 30.335  -11.803 9.802   1.00 2.97  158 C 1 
ATOM 997  N N   . GLU B 2 127 ? 27.531  -10.977 14.304  1.00 2.00  159 C 1 
ATOM 998  C CA  . GLU B 2 127 ? 27.205  -9.768  15.188  1.00 2.00  159 C 1 
ATOM 999  C C   . GLU B 2 127 ? 26.891  -10.231 16.529  1.00 2.00  159 C 1 
ATOM 1000 O O   . GLU B 2 127 ? 26.878  -9.512  17.485  1.00 2.00  159 C 1 
ATOM 1001 C CB  . GLU B 2 127 ? 26.090  -8.932  14.543  1.00 2.00  159 C 1 
ATOM 1002 C CG  . GLU B 2 127 ? 26.392  -8.781  12.778  1.00 9.35  159 C 1 
ATOM 1003 C CD  . GLU B 2 127 ? 27.357  -7.401  12.338  1.00 14.30 159 C 1 
ATOM 1004 O OE1 . GLU B 2 127 ? 26.937  -6.252  12.826  1.00 16.56 159 C 1 
ATOM 1005 O OE2 . GLU B 2 127 ? 28.493  -7.425  11.677  1.00 5.03  159 C 1 
ATOM 1006 N N   . ASN B 2 128 ? 26.637  -11.477 16.716  1.00 2.00  160 C 1 
ATOM 1007 C CA  . ASN B 2 128 ? 26.086  -11.856 18.085  1.00 2.00  160 C 1 
ATOM 1008 C C   . ASN B 2 128 ? 26.973  -12.791 18.963  1.00 2.00  160 C 1 
ATOM 1009 O O   . ASN B 2 128 ? 26.956  -12.720 20.152  1.00 2.00  160 C 1 
ATOM 1010 C CB  . ASN B 2 128 ? 24.736  -12.512 17.874  1.00 2.00  160 C 1 
ATOM 1011 C CG  . ASN B 2 128 ? 23.614  -11.549 17.933  1.00 2.00  160 C 1 
ATOM 1012 O OD1 . ASN B 2 128 ? 22.531  -11.826 17.404  1.00 2.14  160 C 1 
ATOM 1013 N ND2 . ASN B 2 128 ? 23.826  -10.410 18.633  1.00 2.00  160 C 1 
ATOM 1014 N N   . MET B 2 129 ? 27.784  -13.598 18.252  1.00 2.00  161 C 1 
ATOM 1015 C CA  . MET B 2 129 ? 28.745  -14.581 18.766  1.00 2.00  161 C 1 
ATOM 1016 C C   . MET B 2 129 ? 29.511  -14.312 20.103  1.00 2.00  161 C 1 
ATOM 1017 O O   . MET B 2 129 ? 29.530  -15.203 21.026  1.00 2.00  161 C 1 
ATOM 1018 C CB  . MET B 2 129 ? 29.749  -14.846 17.752  1.00 2.00  161 C 1 
ATOM 1019 C CG  . MET B 2 129 ? 29.286  -15.853 16.916  1.00 2.00  161 C 1 
ATOM 1020 S SD  . MET B 2 129 ? 30.814  -16.442 16.096  1.00 2.00  161 C 1 
ATOM 1021 C CE  . MET B 2 129 ? 32.156  -15.384 16.933  1.00 2.00  161 C 1 
ATOM 1022 N N   . LYS B 2 130 ? 30.134  -13.128 20.230  1.00 2.00  162 C 1 
ATOM 1023 C CA  . LYS B 2 130 ? 31.059  -12.978 21.215  1.00 2.00  162 C 1 
ATOM 1024 C C   . LYS B 2 130 ? 30.387  -11.941 22.066  1.00 2.00  162 C 1 
ATOM 1025 O O   . LYS B 2 130 ? 31.069  -11.227 22.788  1.00 2.00  162 C 1 
ATOM 1026 C CB  . LYS B 2 130 ? 32.356  -12.493 20.647  1.00 2.00  162 C 1 
ATOM 1027 C CG  . LYS B 2 130 ? 33.021  -13.397 19.699  1.00 2.00  162 C 1 
ATOM 1028 C CD  . LYS B 2 130 ? 34.449  -12.904 19.323  1.00 2.00  162 C 1 
ATOM 1029 C CE  . LYS B 2 130 ? 35.150  -14.186 18.760  1.00 2.00  162 C 1 
ATOM 1030 N NZ  . LYS B 2 130 ? 36.478  -14.137 17.932  1.00 2.00  162 C 1 
ATOM 1031 N N   . LEU B 2 131 ? 29.079  -11.775 22.109  1.00 2.00  163 C 1 
ATOM 1032 C CA  . LEU B 2 131 ? 28.788  -10.682 23.029  1.00 2.00  163 C 1 
ATOM 1033 C C   . LEU B 2 131 ? 28.652  -11.129 24.457  1.00 2.00  163 C 1 
ATOM 1034 O O   . LEU B 2 131 ? 28.064  -12.160 24.758  1.00 2.00  163 C 1 
ATOM 1035 C CB  . LEU B 2 131 ? 27.547  -9.973  22.633  1.00 2.00  163 C 1 
ATOM 1036 C CG  . LEU B 2 131 ? 26.967  -9.911  21.278  1.00 2.00  163 C 1 
ATOM 1037 C CD1 . LEU B 2 131 ? 25.615  -10.016 21.738  1.00 2.00  163 C 1 
ATOM 1038 C CD2 . LEU B 2 131 ? 27.270  -8.567  20.786  1.00 2.00  163 C 1 
ATOM 1039 N N   . PRO B 2 132 ? 29.075  -10.322 25.402  1.00 2.00  164 C 1 
ATOM 1040 C CA  . PRO B 2 132 ? 28.936  -10.641 26.777  1.00 2.00  164 C 1 
ATOM 1041 C C   . PRO B 2 132 ? 27.601  -10.925 27.232  1.00 2.00  164 C 1 
ATOM 1042 O O   . PRO B 2 132 ? 26.961  -10.018 27.275  1.00 2.00  164 C 1 
ATOM 1043 C CB  . PRO B 2 132 ? 29.158  -9.344  27.379  1.00 2.00  164 C 1 
ATOM 1044 C CG  . PRO B 2 132 ? 29.795  -8.662  26.617  1.00 2.00  164 C 1 
ATOM 1045 C CD  . PRO B 2 132 ? 29.724  -9.044  25.267  1.00 2.00  164 C 1 
ATOM 1046 N N   . GLN B 2 133 ? 27.227  -12.092 27.765  1.00 2.00  165 C 1 
ATOM 1047 C CA  . GLN B 2 133 ? 25.936  -12.293 28.433  1.00 2.00  165 C 1 
ATOM 1048 C C   . GLN B 2 133 ? 25.902  -11.927 29.763  1.00 2.00  165 C 1 
ATOM 1049 O O   . GLN B 2 133 ? 26.831  -11.686 30.356  1.00 2.00  165 C 1 
ATOM 1050 C CB  . GLN B 2 133 ? 25.599  -13.691 28.410  1.00 2.00  165 C 1 
ATOM 1051 C CG  . GLN B 2 133 ? 26.139  -14.178 27.017  1.00 2.00  165 C 1 
ATOM 1052 C CD  . GLN B 2 133 ? 25.298  -13.563 25.933  1.00 2.00  165 C 1 
ATOM 1053 O OE1 . GLN B 2 133 ? 24.105  -13.528 26.164  1.00 2.00  165 C 1 
ATOM 1054 N NE2 . GLN B 2 133 ? 25.852  -12.975 24.908  1.00 2.00  165 C 1 
ATOM 1055 N N   . PRO B 2 134 ? 24.736  -11.859 30.255  1.00 2.00  166 C 1 
ATOM 1056 C CA  . PRO B 2 134 ? 24.369  -11.779 31.644  1.00 2.00  166 C 1 
ATOM 1057 C C   . PRO B 2 134 ? 24.619  -13.186 32.246  1.00 2.00  166 C 1 
ATOM 1058 O O   . PRO B 2 134 ? 24.935  -14.118 31.508  1.00 2.00  166 C 1 
ATOM 1059 C CB  . PRO B 2 134 ? 22.873  -11.344 31.597  1.00 2.00  166 C 1 
ATOM 1060 C CG  . PRO B 2 134 ? 22.355  -11.903 30.517  1.00 2.00  166 C 1 
ATOM 1061 C CD  . PRO B 2 134 ? 23.538  -11.938 29.468  1.00 2.00  166 C 1 
ATOM 1062 N N   . PRO B 2 135 ? 24.588  -13.322 33.564  1.00 2.00  167 C 1 
ATOM 1063 C CA  . PRO B 2 135 ? 25.073  -14.610 34.193  1.00 2.00  167 C 1 
ATOM 1064 C C   . PRO B 2 135 ? 24.276  -15.816 33.934  1.00 2.00  167 C 1 
ATOM 1065 O O   . PRO B 2 135 ? 23.169  -15.822 34.213  1.00 2.00  167 C 1 
ATOM 1066 C CB  . PRO B 2 135 ? 24.952  -14.320 35.647  1.00 2.00  167 C 1 
ATOM 1067 C CG  . PRO B 2 135 ? 23.808  -13.407 35.754  1.00 2.00  167 C 1 
ATOM 1068 C CD  . PRO B 2 135 ? 24.100  -12.356 34.557  1.00 2.00  167 C 1 
ATOM 1069 N N   . GLU B 2 136 ? 24.815  -16.899 33.506  1.00 2.00  168 C 1 
ATOM 1070 C CA  . GLU B 2 136 ? 23.914  -18.021 33.313  1.00 2.00  168 C 1 
ATOM 1071 C C   . GLU B 2 136 ? 22.567  -18.255 34.197  1.00 2.00  168 C 1 
ATOM 1072 O O   . GLU B 2 136 ? 22.670  -18.431 35.367  1.00 2.00  168 C 1 
ATOM 1073 C CB  . GLU B 2 136 ? 24.681  -19.273 33.385  1.00 2.00  168 C 1 
ATOM 1074 C CG  . GLU B 2 136 ? 23.752  -20.293 32.957  1.00 2.00  168 C 1 
ATOM 1075 C CD  . GLU B 2 136 ? 24.463  -21.565 32.487  1.00 2.00  168 C 1 
ATOM 1076 O OE1 . GLU B 2 136 ? 25.578  -21.822 33.096  1.00 4.44  168 C 1 
ATOM 1077 O OE2 . GLU B 2 136 ? 23.961  -22.333 31.546  1.00 2.54  168 C 1 
ATOM 1078 N N   . GLY B 2 137 ? 21.347  -18.331 33.610  1.00 2.00  169 C 1 
ATOM 1079 C CA  . GLY B 2 137 ? 20.143  -18.744 34.257  1.00 2.00  169 C 1 
ATOM 1080 C C   . GLY B 2 137 ? 19.498  -17.587 34.972  1.00 2.00  169 C 1 
ATOM 1081 O O   . GLY B 2 137 ? 18.450  -17.693 35.533  1.00 2.00  169 C 1 
ATOM 1082 N N   . GLN B 2 138 ? 20.024  -16.409 35.012  1.00 2.00  170 C 1 
ATOM 1083 C CA  . GLN B 2 138 ? 19.004  -15.389 35.330  1.00 2.00  170 C 1 
ATOM 1084 C C   . GLN B 2 138 ? 17.833  -15.232 34.199  1.00 2.00  170 C 1 
ATOM 1085 O O   . GLN B 2 138 ? 18.083  -15.570 32.897  1.00 2.00  170 C 1 
ATOM 1086 C CB  . GLN B 2 138 ? 19.753  -14.127 35.473  1.00 2.00  170 C 1 
ATOM 1087 C CG  . GLN B 2 138 ? 20.071  -13.848 36.792  1.00 2.00  170 C 1 
ATOM 1088 C CD  . GLN B 2 138 ? 20.733  -12.456 36.798  1.00 7.68  170 C 1 
ATOM 1089 O OE1 . GLN B 2 138 ? 21.812  -12.327 37.352  1.00 19.21 170 C 1 
ATOM 1090 N NE2 . GLN B 2 138 ? 20.189  -11.421 36.059  1.00 10.24 170 C 1 
ATOM 1091 N N   . CYS B 2 139 ? 16.676  -14.714 34.666  1.00 2.00  171 C 1 
ATOM 1092 C CA  . CYS B 2 139 ? 15.485  -14.373 33.945  1.00 2.00  171 C 1 
ATOM 1093 C C   . CYS B 2 139 ? 15.046  -13.015 34.218  1.00 2.00  171 C 1 
ATOM 1094 O O   . CYS B 2 139 ? 15.214  -12.543 35.325  1.00 2.00  171 C 1 
ATOM 1095 C CB  . CYS B 2 139 ? 14.334  -15.047 34.591  1.00 2.00  171 C 1 
ATOM 1096 S SG  . CYS B 2 139 ? 14.651  -16.889 34.183  1.00 2.00  171 C 1 
ATOM 1097 N N   . TYR B 2 140 ? 14.324  -12.422 33.260  1.00 2.00  172 C 1 
ATOM 1098 C CA  . TYR B 2 140 ? 14.038  -11.004 33.126  1.00 2.00  172 C 1 
ATOM 1099 C C   . TYR B 2 140 ? 13.103  -10.929 34.240  1.00 2.00  172 C 1 
ATOM 1100 O O   . TYR B 2 140 ? 12.423  -11.821 34.550  1.00 2.00  172 C 1 
ATOM 1101 C CB  . TYR B 2 140 ? 13.415  -10.665 31.733  1.00 2.00  172 C 1 
ATOM 1102 C CG  . TYR B 2 140 ? 14.539  -10.573 30.715  1.00 2.00  172 C 1 
ATOM 1103 C CD1 . TYR B 2 140 ? 14.804  -11.565 29.865  1.00 2.00  172 C 1 
ATOM 1104 C CD2 . TYR B 2 140 ? 15.335  -9.477  30.635  1.00 2.00  172 C 1 
ATOM 1105 C CE1 . TYR B 2 140 ? 15.843  -11.467 29.064  1.00 2.00  172 C 1 
ATOM 1106 C CE2 . TYR B 2 140 ? 16.350  -9.392  29.807  1.00 2.00  172 C 1 
ATOM 1107 C CZ  . TYR B 2 140 ? 16.643  -10.402 29.020  1.00 2.00  172 C 1 
ATOM 1108 O OH  . TYR B 2 140 ? 17.753  -10.330 28.104  1.00 2.00  172 C 1 
ATOM 1109 N N   . SER B 2 141 ? 13.135  -9.849  34.935  1.00 2.00  173 C 1 
ATOM 1110 C CA  . SER B 2 141 ? 12.152  -9.843  35.955  1.00 4.60  173 C 1 
ATOM 1111 C C   . SER B 2 141 ? 10.800  -9.517  35.430  1.00 3.99  173 C 1 
ATOM 1112 O O   . SER B 2 141 ? 10.684  -8.489  34.622  1.00 8.72  173 C 1 
ATOM 1113 C CB  . SER B 2 141 ? 12.444  -8.668  36.936  1.00 6.51  173 C 1 
ATOM 1114 O OG  . SER B 2 141 ? 12.731  -9.295  38.314  1.00 17.85 173 C 1 
ATOM 1115 N N   . ASN B 2 142 ? 9.781   -10.235 35.905  1.00 3.15  174 C 1 
ATOM 1116 C CA  . ASN B 2 142 ? 8.354   -9.580  36.098  1.00 2.00  174 C 1 
ATOM 1117 C C   . ASN B 2 142 ? 7.605   -10.806 36.871  1.00 3.23  174 C 1 
ATOM 1118 O O   . ASN B 2 142 ? 6.495   -10.286 37.276  1.00 3.03  174 C 1 
ATOM 1119 C CB  . ASN B 2 142 ? 7.649   -9.396  34.819  1.00 2.00  174 C 1 
ATOM 1120 C CG  . ASN B 2 142 ? 7.949   -10.742 33.862  1.00 5.30  174 C 1 
ATOM 1121 O OD1 . ASN B 2 142 ? 9.046   -10.966 33.205  1.00 2.00  174 C 1 
ATOM 1122 N ND2 . ASN B 2 142 ? 7.047   -11.699 34.043  1.00 5.57  174 C 1 
ATOM 1123 O OXT . ASN B 2 142 ? 8.024   -12.145 36.961  1.00 2.00  174 C 1 
#
