# Supplementary material for: Photocross-linking activity-based probes to capture the dynamics of ubiquitin RING E3 ligase interactions
Source: Biochem J. 2026 Jun 3;483(7):1115–30. doi: 10.1042/BCJ20260213 (PMC13234630; doi:10.1042/BCJ20260213)
Supplement: Supplementary Data File S2 [file BCJ-2026-0213_supp2.zip › 03_Chandler_Supplementary datafile2/CHIP/Alphafold/fold_2026_01_22_10_06_chipx2_ubc13_ube2v1_ubiquitinc32/templates/fold_2026_01_22_10_06_chipx2_ubc13_ube2v1_ubiquitinc32_template_hits_chains_a_b_query_to_hit.json]

[{
 "name": "fold_2026_01_22_10_06_chipx2_ubc13_ube2v1_ubiquitinc32_template_hit_0_chains_a_b.cif",
 "queryIndices": [
  105,
  192,
  219,
  114,
  288,
  68,
  237,
  278,
  246,
  95,
  269,
  51,
  154,
  129,
  40,
  30,
  183,
  172,
  198,
  111,
  116,
  221,
  294,
  235,
  66,
  272,
  89,
  240,
  267,
  156,
  53,
  46,
  135,
  177,
  170,
  271,
  93,
  244,
  276,
  239,
  70,
  290,
  112,
  217,
  194,
  107,
  174,
  181,
  28,
  42,
  131,
  152,
  49,
  265,
  242,
  91,
  274,
  64,
  233,
  292,
  223,
  118,
  109,
  196,
  168,
  26,
  179,
  133,
  44,
  55,
  158,
  139,
  34,
  57,
  144,
  166,
  189,
  298,
  209,
  120,
  99,
  202,
  263,
  252,
  85,
  284,
  78,
  231,
  36,
  141,
  150,
  63,
  160,
  187,
  300,
  126,
  215,
  204,
  101,
  257,
  83,
  250,
  282,
  225,
  72,
  191,
  164,
  146,
  59,
  32,
  137,
  229,
  76,
  286,
  87,
  254,
  261,
  200,
  97,
  122,
  211,
  296,
  185,
  162,
  61,
  148,
  143,
  38,
  74,
  227,
  280,
  248,
  81,
  259,
  103,
  206,
  213,
  124,
  302,
  295,
  220,
  117,
  110,
  199,
  266,
  241,
  88,
  273,
  67,
  234,
  134,
  47,
  52,
  157,
  171,
  25,
  176,
  289,
  115,
  218,
  193,
  104,
  268,
  94,
  247,
  279,
  236,
  69,
  41,
  128,
  155,
  50,
  173,
  182,
  31,
  232,
  65,
  275,
  90,
  243,
  264,
  197,
  108,
  119,
  222,
  293,
  178,
  27,
  169,
  159,
  54,
  45,
  132,
  71,
  238,
  277,
  245,
  92,
  270,
  106,
  195,
  216,
  113,
  291,
  29,
  180,
  175,
  48,
  153,
  130,
  43,
  62,
  151,
  140,
  37,
  186,
  161,
  100,
  205,
  214,
  127,
  301,
  73,
  224,
  283,
  251,
  82,
  256,
  145,
  56,
  35,
  138,
  188,
  167,
  203,
  98,
  304,
  121,
  208,
  299,
  230,
  79,
  285,
  84,
  253,
  262,
  163,
  184,
  39,
  142,
  149,
  60,
  258,
  80,
  249,
  281,
  226,
  75,
  303,
  125,
  212,
  207,
  102,
  165,
  190,
  136,
  33,
  58,
  147,
  260,
  255,
  86,
  287,
  77,
  228,
  297,
  210,
  123,
  96,
  201
 ],
 "templateIndices": [
  81,
  168,
  195,
  90,
  264,
  44,
  213,
  254,
  222,
  71,
  245,
  27,
  130,
  105,
  16,
  6,
  159,
  148,
  174,
  87,
  92,
  197,
  270,
  211,
  42,
  248,
  65,
  216,
  243,
  132,
  29,
  22,
  111,
  153,
  146,
  247,
  69,
  220,
  252,
  215,
  46,
  266,
  88,
  193,
  170,
  83,
  150,
  157,
  4,
  18,
  107,
  128,
  25,
  241,
  218,
  67,
  250,
  40,
  209,
  268,
  199,
  94,
  85,
  172,
  144,
  2,
  155,
  109,
  20,
  31,
  134,
  115,
  10,
  33,
  120,
  142,
  165,
  274,
  185,
  96,
  75,
  178,
  239,
  228,
  61,
  260,
  54,
  207,
  12,
  117,
  126,
  39,
  136,
  163,
  276,
  102,
  191,
  180,
  77,
  233,
  59,
  226,
  258,
  201,
  48,
  167,
  140,
  122,
  35,
  8,
  113,
  205,
  52,
  262,
  63,
  230,
  237,
  176,
  73,
  98,
  187,
  272,
  161,
  138,
  37,
  124,
  119,
  14,
  50,
  203,
  256,
  224,
  57,
  235,
  79,
  182,
  189,
  100,
  278,
  271,
  196,
  93,
  86,
  175,
  242,
  217,
  64,
  249,
  43,
  210,
  110,
  23,
  28,
  133,
  147,
  1,
  152,
  265,
  91,
  194,
  169,
  80,
  244,
  70,
  223,
  255,
  212,
  45,
  17,
  104,
  131,
  26,
  149,
  158,
  7,
  208,
  41,
  251,
  66,
  219,
  240,
  173,
  84,
  95,
  198,
  269,
  154,
  3,
  145,
  135,
  30,
  21,
  108,
  47,
  214,
  253,
  221,
  68,
  246,
  82,
  171,
  192,
  89,
  267,
  5,
  156,
  151,
  24,
  129,
  106,
  19,
  38,
  127,
  116,
  13,
  162,
  137,
  76,
  181,
  190,
  103,
  277,
  49,
  200,
  259,
  227,
  58,
  232,
  121,
  32,
  11,
  114,
  164,
  143,
  179,
  74,
  280,
  97,
  184,
  275,
  206,
  55,
  261,
  60,
  229,
  238,
  139,
  160,
  15,
  118,
  125,
  36,
  234,
  56,
  225,
  257,
  202,
  51,
  279,
  101,
  188,
  183,
  78,
  141,
  166,
  112,
  9,
  34,
  123,
  236,
  231,
  62,
  263,
  53,
  204,
  273,
  186,
  99,
  72,
  177
 ]
}
,{
 "name": "fold_2026_01_22_10_06_chipx2_ubc13_ube2v1_ubiquitinc32_template_hit_1_chains_a_b.cif",
 "queryIndices": [
  150,
  138,
  145,
  141,
  167,
  160,
  208,
  299,
  204,
  300,
  215,
  304,
  203,
  253,
  262,
  225,
  282,
  257,
  250,
  285,
  230,
  140,
  144,
  139,
  151,
  161,
  166,
  186,
  202,
  301,
  214,
  205,
  209,
  298,
  284,
  231,
  256,
  251,
  224,
  283,
  252,
  263,
  162,
  165,
  185,
  143,
  147,
  136,
  148,
  228,
  287,
  248,
  259,
  280,
  227,
  260,
  255,
  201,
  213,
  302,
  206,
  297,
  210,
  184,
  164,
  191,
  163,
  149,
  137,
  146,
  142,
  261,
  254,
  281,
  226,
  249,
  258,
  229,
  286,
  296,
  211,
  207,
  212,
  303,
  200,
  294,
  221,
  193,
  218,
  289,
  198,
  267,
  240,
  279,
  236,
  247,
  268,
  235,
  272,
  155,
  135,
  156,
  128,
  182,
  170,
  177,
  173,
  199,
  219,
  288,
  192,
  295,
  220,
  234,
  273,
  246,
  269,
  278,
  237,
  266,
  241,
  129,
  157,
  134,
  154,
  172,
  176,
  171,
  183,
  274,
  233,
  270,
  245,
  238,
  277,
  242,
  265,
  196,
  291,
  216,
  195,
  223,
  292,
  175,
  179,
  168,
  180,
  130,
  158,
  133,
  153,
  243,
  264,
  239,
  276,
  271,
  244,
  275,
  232,
  222,
  293,
  194,
  290,
  217,
  197,
  181,
  169,
  178,
  174,
  152,
  132,
  159,
  131
 ],
 "templateIndices": [
  28,
  16,
  23,
  19,
  45,
  38,
  82,
  173,
  78,
  174,
  89,
  178,
  77,
  127,
  136,
  99,
  156,
  131,
  124,
  159,
  104,
  18,
  22,
  17,
  29,
  39,
  44,
  64,
  76,
  175,
  88,
  79,
  83,
  172,
  158,
  105,
  130,
  125,
  98,
  157,
  126,
  137,
  40,
  43,
  63,
  21,
  25,
  14,
  26,
  102,
  161,
  122,
  133,
  154,
  101,
  134,
  129,
  75,
  87,
  176,
  80,
  171,
  84,
  62,
  42,
  65,
  41,
  27,
  15,
  24,
  20,
  135,
  128,
  155,
  100,
  123,
  132,
  103,
  160,
  170,
  85,
  81,
  86,
  177,
  74,
  168,
  95,
  67,
  92,
  163,
  72,
  141,
  114,
  153,
  110,
  121,
  142,
  109,
  146,
  33,
  13,
  34,
  6,
  60,
  48,
  55,
  51,
  73,
  93,
  162,
  66,
  169,
  94,
  108,
  147,
  120,
  143,
  152,
  111,
  140,
  115,
  7,
  35,
  12,
  32,
  50,
  54,
  49,
  61,
  148,
  107,
  144,
  119,
  112,
  151,
  116,
  139,
  70,
  165,
  90,
  69,
  97,
  166,
  53,
  57,
  46,
  58,
  8,
  36,
  11,
  31,
  117,
  138,
  113,
  150,
  145,
  118,
  149,
  106,
  96,
  167,
  68,
  164,
  91,
  71,
  59,
  47,
  56,
  52,
  30,
  10,
  37,
  9
 ]
}
,{
 "name": "fold_2026_01_22_10_06_chipx2_ubc13_ube2v1_ubiquitinc32_template_hit_2_chains_a_b.cif",
 "queryIndices": [
  102,
  45,
  49,
  122,
  97,
  42,
  54,
  125,
  75,
  87,
  76,
  80,
  107,
  60,
  119,
  108,
  39,
  59,
  112,
  70,
  90,
  65,
  93,
  124,
  55,
  43,
  96,
  123,
  48,
  44,
  103,
  81,
  77,
  86,
  74,
  113,
  58,
  38,
  109,
  118,
  61,
  106,
  92,
  64,
  91,
  71,
  82,
  78,
  85,
  73,
  52,
  99,
  40,
  51,
  120,
  100,
  47,
  95,
  67,
  88,
  68,
  57,
  114,
  110,
  37,
  62,
  117,
  105,
  72,
  84,
  79,
  83,
  46,
  101,
  121,
  50,
  41,
  98,
  126,
  53,
  69,
  89,
  66,
  94,
  104,
  116,
  63,
  111,
  115,
  56
 ],
 "templateIndices": [
  107,
  50,
  54,
  127,
  102,
  47,
  59,
  130,
  80,
  92,
  81,
  85,
  112,
  65,
  124,
  113,
  44,
  64,
  117,
  75,
  95,
  70,
  98,
  129,
  60,
  48,
  101,
  128,
  53,
  49,
  108,
  86,
  82,
  91,
  79,
  118,
  63,
  43,
  114,
  123,
  66,
  111,
  97,
  69,
  96,
  76,
  87,
  83,
  90,
  78,
  57,
  104,
  45,
  56,
  125,
  105,
  52,
  100,
  72,
  93,
  73,
  62,
  119,
  115,
  42,
  67,
  122,
  110,
  77,
  89,
  84,
  88,
  51,
  106,
  126,
  55,
  46,
  103,
  131,
  58,
  74,
  94,
  71,
  99,
  109,
  121,
  68,
  116,
  120,
  61
 ]
}
,{
 "name": "fold_2026_01_22_10_06_chipx2_ubc13_ube2v1_ubiquitinc32_template_hit_3_chains_a_b.cif",
 "queryIndices": [
  102,
  45,
  49,
  122,
  97,
  42,
  54,
  75,
  87,
  76,
  80,
  107,
  32,
  60,
  119,
  108,
  39,
  59,
  112,
  70,
  90,
  65,
  93,
  124,
  55,
  43,
  96,
  123,
  48,
  44,
  103,
  81,
  77,
  86,
  74,
  113,
  58,
  38,
  109,
  118,
  61,
  33,
  106,
  92,
  64,
  91,
  71,
  82,
  78,
  85,
  73,
  52,
  99,
  40,
  51,
  120,
  100,
  47,
  95,
  67,
  88,
  68,
  57,
  114,
  110,
  37,
  62,
  117,
  105,
  34,
  72,
  84,
  79,
  83,
  46,
  101,
  121,
  50,
  41,
  98,
  53,
  69,
  89,
  66,
  94,
  35,
  104,
  116,
  63,
  36,
  111,
  115,
  56
 ],
 "templateIndices": [
  209,
  152,
  156,
  229,
  204,
  149,
  161,
  182,
  194,
  183,
  187,
  214,
  139,
  167,
  226,
  215,
  146,
  166,
  219,
  177,
  197,
  172,
  200,
  231,
  162,
  150,
  203,
  230,
  155,
  151,
  210,
  188,
  184,
  193,
  181,
  220,
  165,
  145,
  216,
  225,
  168,
  140,
  213,
  199,
  171,
  198,
  178,
  189,
  185,
  192,
  180,
  159,
  206,
  147,
  158,
  227,
  207,
  154,
  202,
  174,
  195,
  175,
  164,
  221,
  217,
  144,
  169,
  224,
  212,
  141,
  179,
  191,
  186,
  190,
  153,
  208,
  228,
  157,
  148,
  205,
  160,
  176,
  196,
  173,
  201,
  142,
  211,
  223,
  170,
  143,
  218,
  222,
  163
 ]
}
]
