# Supplementary material for: Photocross-linking activity-based probes to capture the dynamics of ubiquitin RING E3 ligase interactions
Source: Biochem J. 2026 Jun 3;483(7):1115–30. doi: 10.1042/BCJ20260213 (PMC13234630; doi:10.1042/BCJ20260213)
Supplement: Supplementary Data File S2 [file BCJ-2026-0213_supp2.zip › 03_Chandler_Supplementary datafile2/CHIP/Alphafold/fold_2026_01_22_10_06_chipx2_ubc13_ube2v1_ubiquitinc32/templates/fold_2026_01_22_10_06_chipx2_ubc13_ube2v1_ubiquitinc32_template_hit_0_chains_e.cif]

data_2a4d
#
_entry.id 2a4d
#
loop_
_chem_comp.formula
_chem_comp.formula_weight
_chem_comp.id
_chem_comp.mon_nstd_flag
_chem_comp.name
_chem_comp.pdbx_synonyms
_chem_comp.type
"C3 H7 N O2"     89.093  ALA y ALANINE         ? "L-peptide linking" 
"C6 H15 N4 O2 1" 175.209 ARG y ARGININE        ? "L-peptide linking" 
"C4 H8 N2 O3"    132.118 ASN y ASPARAGINE      ? "L-peptide linking" 
"C4 H7 N O4"     133.103 ASP y "ASPARTIC ACID" ? "L-peptide linking" 
"C3 H7 N O2 S"   121.158 CYS y CYSTEINE        ? "L-peptide linking" 
"C5 H10 N2 O3"   146.144 GLN y GLUTAMINE       ? "L-peptide linking" 
"C5 H9 N O4"     147.129 GLU y "GLUTAMIC ACID" ? "L-peptide linking" 
"C2 H5 N O2"     75.067  GLY y GLYCINE         ? "peptide linking"   
"C6 H10 N3 O2 1" 156.162 HIS y HISTIDINE       ? "L-peptide linking" 
"H2 O"           18.015  HOH . WATER           ? non-polymer         
"C6 H13 N O2"    131.173 ILE y ISOLEUCINE      ? "L-peptide linking" 
"C6 H13 N O2"    131.173 LEU y LEUCINE         ? "L-peptide linking" 
"C6 H15 N2 O2 1" 147.195 LYS y LYSINE          ? "L-peptide linking" 
"C5 H11 N O2 S"  149.211 MET y METHIONINE      ? "L-peptide linking" 
"C9 H11 N O2"    165.189 PHE y PHENYLALANINE   ? "L-peptide linking" 
"C5 H9 N O2"     115.130 PRO y PROLINE         ? "L-peptide linking" 
"C3 H7 N O3"     105.093 SER y SERINE          ? "L-peptide linking" 
"C4 H9 N O3"     119.119 THR y THREONINE       ? "L-peptide linking" 
"C11 H12 N2 O2"  204.225 TRP y TRYPTOPHAN      ? "L-peptide linking" 
"C9 H11 N O3"    181.189 TYR y TYROSINE        ? "L-peptide linking" 
"C5 H11 N O2"    117.146 VAL y VALINE          ? "L-peptide linking" 
#
loop_
_chem_comp_atom.atom_id
_chem_comp_atom.charge
_chem_comp_atom.comp_id
_chem_comp_atom.pdbx_leaving_atom_flag
_chem_comp_atom.pdbx_model_Cartn_x_ideal
_chem_comp_atom.pdbx_model_Cartn_y_ideal
_chem_comp_atom.pdbx_model_Cartn_z_ideal
_chem_comp_atom.pdbx_ordinal
_chem_comp_atom.type_symbol
N    ? ALA ? ? ? ? 1   N 
CA   ? ALA ? ? ? ? 2   C 
C    ? ALA ? ? ? ? 3   C 
O    ? ALA ? ? ? ? 4   O 
CB   ? ALA ? ? ? ? 5   C 
OXT  ? ALA ? ? ? ? 6   O 
H    ? ALA ? ? ? ? 7   H 
H2   ? ALA ? ? ? ? 8   H 
HA   ? ALA ? ? ? ? 9   H 
HB1  ? ALA ? ? ? ? 10  H 
HB2  ? ALA ? ? ? ? 11  H 
HB3  ? ALA ? ? ? ? 12  H 
HXT  ? ALA ? ? ? ? 13  H 
N    ? ARG ? ? ? ? 14  N 
CA   ? ARG ? ? ? ? 15  C 
C    ? ARG ? ? ? ? 16  C 
O    ? ARG ? ? ? ? 17  O 
CB   ? ARG ? ? ? ? 18  C 
CG   ? ARG ? ? ? ? 19  C 
CD   ? ARG ? ? ? ? 20  C 
NE   ? ARG ? ? ? ? 21  N 
CZ   ? ARG ? ? ? ? 22  C 
NH1  ? ARG ? ? ? ? 23  N 
NH2  ? ARG ? ? ? ? 24  N 
OXT  ? ARG ? ? ? ? 25  O 
H    ? ARG ? ? ? ? 26  H 
H2   ? ARG ? ? ? ? 27  H 
HA   ? ARG ? ? ? ? 28  H 
HB2  ? ARG ? ? ? ? 29  H 
HB3  ? ARG ? ? ? ? 30  H 
HG2  ? ARG ? ? ? ? 31  H 
HG3  ? ARG ? ? ? ? 32  H 
HD2  ? ARG ? ? ? ? 33  H 
HD3  ? ARG ? ? ? ? 34  H 
HE   ? ARG ? ? ? ? 35  H 
HH11 ? ARG ? ? ? ? 36  H 
HH12 ? ARG ? ? ? ? 37  H 
HH21 ? ARG ? ? ? ? 38  H 
HH22 ? ARG ? ? ? ? 39  H 
HXT  ? ARG ? ? ? ? 40  H 
N    ? ASN ? ? ? ? 41  N 
CA   ? ASN ? ? ? ? 42  C 
C    ? ASN ? ? ? ? 43  C 
O    ? ASN ? ? ? ? 44  O 
CB   ? ASN ? ? ? ? 45  C 
CG   ? ASN ? ? ? ? 46  C 
OD1  ? ASN ? ? ? ? 47  O 
ND2  ? ASN ? ? ? ? 48  N 
OXT  ? ASN ? ? ? ? 49  O 
H    ? ASN ? ? ? ? 50  H 
H2   ? ASN ? ? ? ? 51  H 
HA   ? ASN ? ? ? ? 52  H 
HB2  ? ASN ? ? ? ? 53  H 
HB3  ? ASN ? ? ? ? 54  H 
HD21 ? ASN ? ? ? ? 55  H 
HD22 ? ASN ? ? ? ? 56  H 
HXT  ? ASN ? ? ? ? 57  H 
N    ? ASP ? ? ? ? 58  N 
CA   ? ASP ? ? ? ? 59  C 
C    ? ASP ? ? ? ? 60  C 
O    ? ASP ? ? ? ? 61  O 
CB   ? ASP ? ? ? ? 62  C 
CG   ? ASP ? ? ? ? 63  C 
OD1  ? ASP ? ? ? ? 64  O 
OD2  ? ASP ? ? ? ? 65  O 
OXT  ? ASP ? ? ? ? 66  O 
H    ? ASP ? ? ? ? 67  H 
H2   ? ASP ? ? ? ? 68  H 
HA   ? ASP ? ? ? ? 69  H 
HB2  ? ASP ? ? ? ? 70  H 
HB3  ? ASP ? ? ? ? 71  H 
HD2  ? ASP ? ? ? ? 72  H 
HXT  ? ASP ? ? ? ? 73  H 
N    ? CYS ? ? ? ? 74  N 
CA   ? CYS ? ? ? ? 75  C 
C    ? CYS ? ? ? ? 76  C 
O    ? CYS ? ? ? ? 77  O 
CB   ? CYS ? ? ? ? 78  C 
SG   ? CYS ? ? ? ? 79  S 
OXT  ? CYS ? ? ? ? 80  O 
H    ? CYS ? ? ? ? 81  H 
H2   ? CYS ? ? ? ? 82  H 
HA   ? CYS ? ? ? ? 83  H 
HB2  ? CYS ? ? ? ? 84  H 
HB3  ? CYS ? ? ? ? 85  H 
HG   ? CYS ? ? ? ? 86  H 
HXT  ? CYS ? ? ? ? 87  H 
N    ? GLN ? ? ? ? 88  N 
CA   ? GLN ? ? ? ? 89  C 
C    ? GLN ? ? ? ? 90  C 
O    ? GLN ? ? ? ? 91  O 
CB   ? GLN ? ? ? ? 92  C 
CG   ? GLN ? ? ? ? 93  C 
CD   ? GLN ? ? ? ? 94  C 
OE1  ? GLN ? ? ? ? 95  O 
NE2  ? GLN ? ? ? ? 96  N 
OXT  ? GLN ? ? ? ? 97  O 
H    ? GLN ? ? ? ? 98  H 
H2   ? GLN ? ? ? ? 99  H 
HA   ? GLN ? ? ? ? 100 H 
HB2  ? GLN ? ? ? ? 101 H 
HB3  ? GLN ? ? ? ? 102 H 
HG2  ? GLN ? ? ? ? 103 H 
HG3  ? GLN ? ? ? ? 104 H 
HE21 ? GLN ? ? ? ? 105 H 
HE22 ? GLN ? ? ? ? 106 H 
HXT  ? GLN ? ? ? ? 107 H 
N    ? GLU ? ? ? ? 108 N 
CA   ? GLU ? ? ? ? 109 C 
C    ? GLU ? ? ? ? 110 C 
O    ? GLU ? ? ? ? 111 O 
CB   ? GLU ? ? ? ? 112 C 
CG   ? GLU ? ? ? ? 113 C 
CD   ? GLU ? ? ? ? 114 C 
OE1  ? GLU ? ? ? ? 115 O 
OE2  ? GLU ? ? ? ? 116 O 
OXT  ? GLU ? ? ? ? 117 O 
H    ? GLU ? ? ? ? 118 H 
H2   ? GLU ? ? ? ? 119 H 
HA   ? GLU ? ? ? ? 120 H 
HB2  ? GLU ? ? ? ? 121 H 
HB3  ? GLU ? ? ? ? 122 H 
HG2  ? GLU ? ? ? ? 123 H 
HG3  ? GLU ? ? ? ? 124 H 
HE2  ? GLU ? ? ? ? 125 H 
HXT  ? GLU ? ? ? ? 126 H 
N    ? GLY ? ? ? ? 127 N 
CA   ? GLY ? ? ? ? 128 C 
C    ? GLY ? ? ? ? 129 C 
O    ? GLY ? ? ? ? 130 O 
OXT  ? GLY ? ? ? ? 131 O 
H    ? GLY ? ? ? ? 132 H 
H2   ? GLY ? ? ? ? 133 H 
HA2  ? GLY ? ? ? ? 134 H 
HA3  ? GLY ? ? ? ? 135 H 
HXT  ? GLY ? ? ? ? 136 H 
N    ? HIS ? ? ? ? 137 N 
CA   ? HIS ? ? ? ? 138 C 
C    ? HIS ? ? ? ? 139 C 
O    ? HIS ? ? ? ? 140 O 
CB   ? HIS ? ? ? ? 141 C 
CG   ? HIS ? ? ? ? 142 C 
ND1  ? HIS ? ? ? ? 143 N 
CD2  ? HIS ? ? ? ? 144 C 
CE1  ? HIS ? ? ? ? 145 C 
NE2  ? HIS ? ? ? ? 146 N 
OXT  ? HIS ? ? ? ? 147 O 
H    ? HIS ? ? ? ? 148 H 
H2   ? HIS ? ? ? ? 149 H 
HA   ? HIS ? ? ? ? 150 H 
HB2  ? HIS ? ? ? ? 151 H 
HB3  ? HIS ? ? ? ? 152 H 
HD1  ? HIS ? ? ? ? 153 H 
HD2  ? HIS ? ? ? ? 154 H 
HE1  ? HIS ? ? ? ? 155 H 
HE2  ? HIS ? ? ? ? 156 H 
HXT  ? HIS ? ? ? ? 157 H 
O    ? HOH ? ? ? ? 158 O 
H1   ? HOH ? ? ? ? 159 H 
H2   ? HOH ? ? ? ? 160 H 
N    ? ILE ? ? ? ? 161 N 
CA   ? ILE ? ? ? ? 162 C 
C    ? ILE ? ? ? ? 163 C 
O    ? ILE ? ? ? ? 164 O 
CB   ? ILE ? ? ? ? 165 C 
CG1  ? ILE ? ? ? ? 166 C 
CG2  ? ILE ? ? ? ? 167 C 
CD1  ? ILE ? ? ? ? 168 C 
OXT  ? ILE ? ? ? ? 169 O 
H    ? ILE ? ? ? ? 170 H 
H2   ? ILE ? ? ? ? 171 H 
HA   ? ILE ? ? ? ? 172 H 
HB   ? ILE ? ? ? ? 173 H 
HG12 ? ILE ? ? ? ? 174 H 
HG13 ? ILE ? ? ? ? 175 H 
HG21 ? ILE ? ? ? ? 176 H 
HG22 ? ILE ? ? ? ? 177 H 
HG23 ? ILE ? ? ? ? 178 H 
HD11 ? ILE ? ? ? ? 179 H 
HD12 ? ILE ? ? ? ? 180 H 
HD13 ? ILE ? ? ? ? 181 H 
HXT  ? ILE ? ? ? ? 182 H 
N    ? LEU ? ? ? ? 183 N 
CA   ? LEU ? ? ? ? 184 C 
C    ? LEU ? ? ? ? 185 C 
O    ? LEU ? ? ? ? 186 O 
CB   ? LEU ? ? ? ? 187 C 
CG   ? LEU ? ? ? ? 188 C 
CD1  ? LEU ? ? ? ? 189 C 
CD2  ? LEU ? ? ? ? 190 C 
OXT  ? LEU ? ? ? ? 191 O 
H    ? LEU ? ? ? ? 192 H 
H2   ? LEU ? ? ? ? 193 H 
HA   ? LEU ? ? ? ? 194 H 
HB2  ? LEU ? ? ? ? 195 H 
HB3  ? LEU ? ? ? ? 196 H 
HG   ? LEU ? ? ? ? 197 H 
HD11 ? LEU ? ? ? ? 198 H 
HD12 ? LEU ? ? ? ? 199 H 
HD13 ? LEU ? ? ? ? 200 H 
HD21 ? LEU ? ? ? ? 201 H 
HD22 ? LEU ? ? ? ? 202 H 
HD23 ? LEU ? ? ? ? 203 H 
HXT  ? LEU ? ? ? ? 204 H 
N    ? LYS ? ? ? ? 205 N 
CA   ? LYS ? ? ? ? 206 C 
C    ? LYS ? ? ? ? 207 C 
O    ? LYS ? ? ? ? 208 O 
CB   ? LYS ? ? ? ? 209 C 
CG   ? LYS ? ? ? ? 210 C 
CD   ? LYS ? ? ? ? 211 C 
CE   ? LYS ? ? ? ? 212 C 
NZ   ? LYS ? ? ? ? 213 N 
OXT  ? LYS ? ? ? ? 214 O 
H    ? LYS ? ? ? ? 215 H 
H2   ? LYS ? ? ? ? 216 H 
HA   ? LYS ? ? ? ? 217 H 
HB2  ? LYS ? ? ? ? 218 H 
HB3  ? LYS ? ? ? ? 219 H 
HG2  ? LYS ? ? ? ? 220 H 
HG3  ? LYS ? ? ? ? 221 H 
HD2  ? LYS ? ? ? ? 222 H 
HD3  ? LYS ? ? ? ? 223 H 
HE2  ? LYS ? ? ? ? 224 H 
HE3  ? LYS ? ? ? ? 225 H 
HZ1  ? LYS ? ? ? ? 226 H 
HZ2  ? LYS ? ? ? ? 227 H 
HZ3  ? LYS ? ? ? ? 228 H 
HXT  ? LYS ? ? ? ? 229 H 
N    ? MET ? ? ? ? 230 N 
CA   ? MET ? ? ? ? 231 C 
C    ? MET ? ? ? ? 232 C 
O    ? MET ? ? ? ? 233 O 
CB   ? MET ? ? ? ? 234 C 
CG   ? MET ? ? ? ? 235 C 
SD   ? MET ? ? ? ? 236 S 
CE   ? MET ? ? ? ? 237 C 
OXT  ? MET ? ? ? ? 238 O 
H    ? MET ? ? ? ? 239 H 
H2   ? MET ? ? ? ? 240 H 
HA   ? MET ? ? ? ? 241 H 
HB2  ? MET ? ? ? ? 242 H 
HB3  ? MET ? ? ? ? 243 H 
HG2  ? MET ? ? ? ? 244 H 
HG3  ? MET ? ? ? ? 245 H 
HE1  ? MET ? ? ? ? 246 H 
HE2  ? MET ? ? ? ? 247 H 
HE3  ? MET ? ? ? ? 248 H 
HXT  ? MET ? ? ? ? 249 H 
N    ? PHE ? ? ? ? 250 N 
CA   ? PHE ? ? ? ? 251 C 
C    ? PHE ? ? ? ? 252 C 
O    ? PHE ? ? ? ? 253 O 
CB   ? PHE ? ? ? ? 254 C 
CG   ? PHE ? ? ? ? 255 C 
CD1  ? PHE ? ? ? ? 256 C 
CD2  ? PHE ? ? ? ? 257 C 
CE1  ? PHE ? ? ? ? 258 C 
CE2  ? PHE ? ? ? ? 259 C 
CZ   ? PHE ? ? ? ? 260 C 
OXT  ? PHE ? ? ? ? 261 O 
H    ? PHE ? ? ? ? 262 H 
H2   ? PHE ? ? ? ? 263 H 
HA   ? PHE ? ? ? ? 264 H 
HB2  ? PHE ? ? ? ? 265 H 
HB3  ? PHE ? ? ? ? 266 H 
HD1  ? PHE ? ? ? ? 267 H 
HD2  ? PHE ? ? ? ? 268 H 
HE1  ? PHE ? ? ? ? 269 H 
HE2  ? PHE ? ? ? ? 270 H 
HZ   ? PHE ? ? ? ? 271 H 
HXT  ? PHE ? ? ? ? 272 H 
N    ? PRO ? ? ? ? 273 N 
CA   ? PRO ? ? ? ? 274 C 
C    ? PRO ? ? ? ? 275 C 
O    ? PRO ? ? ? ? 276 O 
CB   ? PRO ? ? ? ? 277 C 
CG   ? PRO ? ? ? ? 278 C 
CD   ? PRO ? ? ? ? 279 C 
OXT  ? PRO ? ? ? ? 280 O 
H    ? PRO ? ? ? ? 281 H 
HA   ? PRO ? ? ? ? 282 H 
HB2  ? PRO ? ? ? ? 283 H 
HB3  ? PRO ? ? ? ? 284 H 
HG2  ? PRO ? ? ? ? 285 H 
HG3  ? PRO ? ? ? ? 286 H 
HD2  ? PRO ? ? ? ? 287 H 
HD3  ? PRO ? ? ? ? 288 H 
HXT  ? PRO ? ? ? ? 289 H 
N    ? SER ? ? ? ? 290 N 
CA   ? SER ? ? ? ? 291 C 
C    ? SER ? ? ? ? 292 C 
O    ? SER ? ? ? ? 293 O 
CB   ? SER ? ? ? ? 294 C 
OG   ? SER ? ? ? ? 295 O 
OXT  ? SER ? ? ? ? 296 O 
H    ? SER ? ? ? ? 297 H 
H2   ? SER ? ? ? ? 298 H 
HA   ? SER ? ? ? ? 299 H 
HB2  ? SER ? ? ? ? 300 H 
HB3  ? SER ? ? ? ? 301 H 
HG   ? SER ? ? ? ? 302 H 
HXT  ? SER ? ? ? ? 303 H 
N    ? THR ? ? ? ? 304 N 
CA   ? THR ? ? ? ? 305 C 
C    ? THR ? ? ? ? 306 C 
O    ? THR ? ? ? ? 307 O 
CB   ? THR ? ? ? ? 308 C 
OG1  ? THR ? ? ? ? 309 O 
CG2  ? THR ? ? ? ? 310 C 
OXT  ? THR ? ? ? ? 311 O 
H    ? THR ? ? ? ? 312 H 
H2   ? THR ? ? ? ? 313 H 
HA   ? THR ? ? ? ? 314 H 
HB   ? THR ? ? ? ? 315 H 
HG1  ? THR ? ? ? ? 316 H 
HG21 ? THR ? ? ? ? 317 H 
HG22 ? THR ? ? ? ? 318 H 
HG23 ? THR ? ? ? ? 319 H 
HXT  ? THR ? ? ? ? 320 H 
N    ? TRP ? ? ? ? 321 N 
CA   ? TRP ? ? ? ? 322 C 
C    ? TRP ? ? ? ? 323 C 
O    ? TRP ? ? ? ? 324 O 
CB   ? TRP ? ? ? ? 325 C 
CG   ? TRP ? ? ? ? 326 C 
CD1  ? TRP ? ? ? ? 327 C 
CD2  ? TRP ? ? ? ? 328 C 
NE1  ? TRP ? ? ? ? 329 N 
CE2  ? TRP ? ? ? ? 330 C 
CE3  ? TRP ? ? ? ? 331 C 
CZ2  ? TRP ? ? ? ? 332 C 
CZ3  ? TRP ? ? ? ? 333 C 
CH2  ? TRP ? ? ? ? 334 C 
OXT  ? TRP ? ? ? ? 335 O 
H    ? TRP ? ? ? ? 336 H 
H2   ? TRP ? ? ? ? 337 H 
HA   ? TRP ? ? ? ? 338 H 
HB2  ? TRP ? ? ? ? 339 H 
HB3  ? TRP ? ? ? ? 340 H 
HD1  ? TRP ? ? ? ? 341 H 
HE1  ? TRP ? ? ? ? 342 H 
HE3  ? TRP ? ? ? ? 343 H 
HZ2  ? TRP ? ? ? ? 344 H 
HZ3  ? TRP ? ? ? ? 345 H 
HH2  ? TRP ? ? ? ? 346 H 
HXT  ? TRP ? ? ? ? 347 H 
N    ? TYR ? ? ? ? 348 N 
CA   ? TYR ? ? ? ? 349 C 
C    ? TYR ? ? ? ? 350 C 
O    ? TYR ? ? ? ? 351 O 
CB   ? TYR ? ? ? ? 352 C 
CG   ? TYR ? ? ? ? 353 C 
CD1  ? TYR ? ? ? ? 354 C 
CD2  ? TYR ? ? ? ? 355 C 
CE1  ? TYR ? ? ? ? 356 C 
CE2  ? TYR ? ? ? ? 357 C 
CZ   ? TYR ? ? ? ? 358 C 
OH   ? TYR ? ? ? ? 359 O 
OXT  ? TYR ? ? ? ? 360 O 
H    ? TYR ? ? ? ? 361 H 
H2   ? TYR ? ? ? ? 362 H 
HA   ? TYR ? ? ? ? 363 H 
HB2  ? TYR ? ? ? ? 364 H 
HB3  ? TYR ? ? ? ? 365 H 
HD1  ? TYR ? ? ? ? 366 H 
HD2  ? TYR ? ? ? ? 367 H 
HE1  ? TYR ? ? ? ? 368 H 
HE2  ? TYR ? ? ? ? 369 H 
HH   ? TYR ? ? ? ? 370 H 
HXT  ? TYR ? ? ? ? 371 H 
N    ? VAL ? ? ? ? 372 N 
CA   ? VAL ? ? ? ? 373 C 
C    ? VAL ? ? ? ? 374 C 
O    ? VAL ? ? ? ? 375 O 
CB   ? VAL ? ? ? ? 376 C 
CG1  ? VAL ? ? ? ? 377 C 
CG2  ? VAL ? ? ? ? 378 C 
OXT  ? VAL ? ? ? ? 379 O 
H    ? VAL ? ? ? ? 380 H 
H2   ? VAL ? ? ? ? 381 H 
HA   ? VAL ? ? ? ? 382 H 
HB   ? VAL ? ? ? ? 383 H 
HG11 ? VAL ? ? ? ? 384 H 
HG12 ? VAL ? ? ? ? 385 H 
HG13 ? VAL ? ? ? ? 386 H 
HG21 ? VAL ? ? ? ? 387 H 
HG22 ? VAL ? ? ? ? 388 H 
HG23 ? VAL ? ? ? ? 389 H 
HXT  ? VAL ? ? ? ? 390 H 
#
loop_
_chem_comp_bond.atom_id_1
_chem_comp_bond.atom_id_2
_chem_comp_bond.comp_id
_chem_comp_bond.pdbx_aromatic_flag
_chem_comp_bond.pdbx_stereo_config
_chem_comp_bond.value_order
N   CA   ALA N N sing 
N   H    ALA N N sing 
N   H2   ALA N N sing 
CA  C    ALA N N sing 
CA  CB   ALA N N sing 
CA  HA   ALA N N sing 
C   O    ALA N N doub 
C   OXT  ALA N N sing 
CB  HB1  ALA N N sing 
CB  HB2  ALA N N sing 
CB  HB3  ALA N N sing 
OXT HXT  ALA N N sing 
N   CA   ARG N N sing 
N   H    ARG N N sing 
N   H2   ARG N N sing 
CA  C    ARG N N sing 
CA  CB   ARG N N sing 
CA  HA   ARG N N sing 
C   O    ARG N N doub 
C   OXT  ARG N N sing 
CB  CG   ARG N N sing 
CB  HB2  ARG N N sing 
CB  HB3  ARG N N sing 
CG  CD   ARG N N sing 
CG  HG2  ARG N N sing 
CG  HG3  ARG N N sing 
CD  NE   ARG N N sing 
CD  HD2  ARG N N sing 
CD  HD3  ARG N N sing 
NE  CZ   ARG N N sing 
NE  HE   ARG N N sing 
CZ  NH1  ARG N N sing 
CZ  NH2  ARG N N doub 
NH1 HH11 ARG N N sing 
NH1 HH12 ARG N N sing 
NH2 HH21 ARG N N sing 
NH2 HH22 ARG N N sing 
OXT HXT  ARG N N sing 
N   CA   ASN N N sing 
N   H    ASN N N sing 
N   H2   ASN N N sing 
CA  C    ASN N N sing 
CA  CB   ASN N N sing 
CA  HA   ASN N N sing 
C   O    ASN N N doub 
C   OXT  ASN N N sing 
CB  CG   ASN N N sing 
CB  HB2  ASN N N sing 
CB  HB3  ASN N N sing 
CG  OD1  ASN N N doub 
CG  ND2  ASN N N sing 
ND2 HD21 ASN N N sing 
ND2 HD22 ASN N N sing 
OXT HXT  ASN N N sing 
N   CA   ASP N N sing 
N   H    ASP N N sing 
N   H2   ASP N N sing 
CA  C    ASP N N sing 
CA  CB   ASP N N sing 
CA  HA   ASP N N sing 
C   O    ASP N N doub 
C   OXT  ASP N N sing 
CB  CG   ASP N N sing 
CB  HB2  ASP N N sing 
CB  HB3  ASP N N sing 
CG  OD1  ASP N N doub 
CG  OD2  ASP N N sing 
OD2 HD2  ASP N N sing 
OXT HXT  ASP N N sing 
N   CA   CYS N N sing 
N   H    CYS N N sing 
N   H2   CYS N N sing 
CA  C    CYS N N sing 
CA  CB   CYS N N sing 
CA  HA   CYS N N sing 
C   O    CYS N N doub 
C   OXT  CYS N N sing 
CB  SG   CYS N N sing 
CB  HB2  CYS N N sing 
CB  HB3  CYS N N sing 
SG  HG   CYS N N sing 
OXT HXT  CYS N N sing 
N   CA   GLN N N sing 
N   H    GLN N N sing 
N   H2   GLN N N sing 
CA  C    GLN N N sing 
CA  CB   GLN N N sing 
CA  HA   GLN N N sing 
C   O    GLN N N doub 
C   OXT  GLN N N sing 
CB  CG   GLN N N sing 
CB  HB2  GLN N N sing 
CB  HB3  GLN N N sing 
CG  CD   GLN N N sing 
CG  HG2  GLN N N sing 
CG  HG3  GLN N N sing 
CD  OE1  GLN N N doub 
CD  NE2  GLN N N sing 
NE2 HE21 GLN N N sing 
NE2 HE22 GLN N N sing 
OXT HXT  GLN N N sing 
N   CA   GLU N N sing 
N   H    GLU N N sing 
N   H2   GLU N N sing 
CA  C    GLU N N sing 
CA  CB   GLU N N sing 
CA  HA   GLU N N sing 
C   O    GLU N N doub 
C   OXT  GLU N N sing 
CB  CG   GLU N N sing 
CB  HB2  GLU N N sing 
CB  HB3  GLU N N sing 
CG  CD   GLU N N sing 
CG  HG2  GLU N N sing 
CG  HG3  GLU N N sing 
CD  OE1  GLU N N doub 
CD  OE2  GLU N N sing 
OE2 HE2  GLU N N sing 
OXT HXT  GLU N N sing 
N   CA   GLY N N sing 
N   H    GLY N N sing 
N   H2   GLY N N sing 
CA  C    GLY N N sing 
CA  HA2  GLY N N sing 
CA  HA3  GLY N N sing 
C   O    GLY N N doub 
C   OXT  GLY N N sing 
OXT HXT  GLY N N sing 
N   CA   HIS N N sing 
N   H    HIS N N sing 
N   H2   HIS N N sing 
CA  C    HIS N N sing 
CA  CB   HIS N N sing 
CA  HA   HIS N N sing 
C   O    HIS N N doub 
C   OXT  HIS N N sing 
CB  CG   HIS N N sing 
CB  HB2  HIS N N sing 
CB  HB3  HIS N N sing 
CG  ND1  HIS Y N sing 
CG  CD2  HIS Y N doub 
ND1 CE1  HIS Y N doub 
ND1 HD1  HIS N N sing 
CD2 NE2  HIS Y N sing 
CD2 HD2  HIS N N sing 
CE1 NE2  HIS Y N sing 
CE1 HE1  HIS N N sing 
NE2 HE2  HIS N N sing 
OXT HXT  HIS N N sing 
O   H1   HOH N N sing 
O   H2   HOH N N sing 
N   CA   ILE N N sing 
N   H    ILE N N sing 
N   H2   ILE N N sing 
CA  C    ILE N N sing 
CA  CB   ILE N N sing 
CA  HA   ILE N N sing 
C   O    ILE N N doub 
C   OXT  ILE N N sing 
CB  CG1  ILE N N sing 
CB  CG2  ILE N N sing 
CB  HB   ILE N N sing 
CG1 CD1  ILE N N sing 
CG1 HG12 ILE N N sing 
CG1 HG13 ILE N N sing 
CG2 HG21 ILE N N sing 
CG2 HG22 ILE N N sing 
CG2 HG23 ILE N N sing 
CD1 HD11 ILE N N sing 
CD1 HD12 ILE N N sing 
CD1 HD13 ILE N N sing 
OXT HXT  ILE N N sing 
N   CA   LEU N N sing 
N   H    LEU N N sing 
N   H2   LEU N N sing 
CA  C    LEU N N sing 
CA  CB   LEU N N sing 
CA  HA   LEU N N sing 
C   O    LEU N N doub 
C   OXT  LEU N N sing 
CB  CG   LEU N N sing 
CB  HB2  LEU N N sing 
CB  HB3  LEU N N sing 
CG  CD1  LEU N N sing 
CG  CD2  LEU N N sing 
CG  HG   LEU N N sing 
CD1 HD11 LEU N N sing 
CD1 HD12 LEU N N sing 
CD1 HD13 LEU N N sing 
CD2 HD21 LEU N N sing 
CD2 HD22 LEU N N sing 
CD2 HD23 LEU N N sing 
OXT HXT  LEU N N sing 
N   CA   LYS N N sing 
N   H    LYS N N sing 
N   H2   LYS N N sing 
CA  C    LYS N N sing 
CA  CB   LYS N N sing 
CA  HA   LYS N N sing 
C   O    LYS N N doub 
C   OXT  LYS N N sing 
CB  CG   LYS N N sing 
CB  HB2  LYS N N sing 
CB  HB3  LYS N N sing 
CG  CD   LYS N N sing 
CG  HG2  LYS N N sing 
CG  HG3  LYS N N sing 
CD  CE   LYS N N sing 
CD  HD2  LYS N N sing 
CD  HD3  LYS N N sing 
CE  NZ   LYS N N sing 
CE  HE2  LYS N N sing 
CE  HE3  LYS N N sing 
NZ  HZ1  LYS N N sing 
NZ  HZ2  LYS N N sing 
NZ  HZ3  LYS N N sing 
OXT HXT  LYS N N sing 
N   CA   MET N N sing 
N   H    MET N N sing 
N   H2   MET N N sing 
CA  C    MET N N sing 
CA  CB   MET N N sing 
CA  HA   MET N N sing 
C   O    MET N N doub 
C   OXT  MET N N sing 
CB  CG   MET N N sing 
CB  HB2  MET N N sing 
CB  HB3  MET N N sing 
CG  SD   MET N N sing 
CG  HG2  MET N N sing 
CG  HG3  MET N N sing 
SD  CE   MET N N sing 
CE  HE1  MET N N sing 
CE  HE2  MET N N sing 
CE  HE3  MET N N sing 
OXT HXT  MET N N sing 
N   CA   PHE N N sing 
N   H    PHE N N sing 
N   H2   PHE N N sing 
CA  C    PHE N N sing 
CA  CB   PHE N N sing 
CA  HA   PHE N N sing 
C   O    PHE N N doub 
C   OXT  PHE N N sing 
CB  CG   PHE N N sing 
CB  HB2  PHE N N sing 
CB  HB3  PHE N N sing 
CG  CD1  PHE Y N doub 
CG  CD2  PHE Y N sing 
CD1 CE1  PHE Y N sing 
CD1 HD1  PHE N N sing 
CD2 CE2  PHE Y N doub 
CD2 HD2  PHE N N sing 
CE1 CZ   PHE Y N doub 
CE1 HE1  PHE N N sing 
CE2 CZ   PHE Y N sing 
CE2 HE2  PHE N N sing 
CZ  HZ   PHE N N sing 
OXT HXT  PHE N N sing 
N   CA   PRO N N sing 
N   CD   PRO N N sing 
N   H    PRO N N sing 
CA  C    PRO N N sing 
CA  CB   PRO N N sing 
CA  HA   PRO N N sing 
C   O    PRO N N doub 
C   OXT  PRO N N sing 
CB  CG   PRO N N sing 
CB  HB2  PRO N N sing 
CB  HB3  PRO N N sing 
CG  CD   PRO N N sing 
CG  HG2  PRO N N sing 
CG  HG3  PRO N N sing 
CD  HD2  PRO N N sing 
CD  HD3  PRO N N sing 
OXT HXT  PRO N N sing 
N   CA   SER N N sing 
N   H    SER N N sing 
N   H2   SER N N sing 
CA  C    SER N N sing 
CA  CB   SER N N sing 
CA  HA   SER N N sing 
C   O    SER N N doub 
C   OXT  SER N N sing 
CB  OG   SER N N sing 
CB  HB2  SER N N sing 
CB  HB3  SER N N sing 
OG  HG   SER N N sing 
OXT HXT  SER N N sing 
N   CA   THR N N sing 
N   H    THR N N sing 
N   H2   THR N N sing 
CA  C    THR N N sing 
CA  CB   THR N N sing 
CA  HA   THR N N sing 
C   O    THR N N doub 
C   OXT  THR N N sing 
CB  OG1  THR N N sing 
CB  CG2  THR N N sing 
CB  HB   THR N N sing 
OG1 HG1  THR N N sing 
CG2 HG21 THR N N sing 
CG2 HG22 THR N N sing 
CG2 HG23 THR N N sing 
OXT HXT  THR N N sing 
N   CA   TRP N N sing 
N   H    TRP N N sing 
N   H2   TRP N N sing 
CA  C    TRP N N sing 
CA  CB   TRP N N sing 
CA  HA   TRP N N sing 
C   O    TRP N N doub 
C   OXT  TRP N N sing 
CB  CG   TRP N N sing 
CB  HB2  TRP N N sing 
CB  HB3  TRP N N sing 
CG  CD1  TRP Y N doub 
CG  CD2  TRP Y N sing 
CD1 NE1  TRP Y N sing 
CD1 HD1  TRP N N sing 
CD2 CE2  TRP Y N doub 
CD2 CE3  TRP Y N sing 
NE1 CE2  TRP Y N sing 
NE1 HE1  TRP N N sing 
CE2 CZ2  TRP Y N sing 
CE3 CZ3  TRP Y N doub 
CE3 HE3  TRP N N sing 
CZ2 CH2  TRP Y N doub 
CZ2 HZ2  TRP N N sing 
CZ3 CH2  TRP Y N sing 
CZ3 HZ3  TRP N N sing 
CH2 HH2  TRP N N sing 
OXT HXT  TRP N N sing 
N   CA   TYR N N sing 
N   H    TYR N N sing 
N   H2   TYR N N sing 
CA  C    TYR N N sing 
CA  CB   TYR N N sing 
CA  HA   TYR N N sing 
C   O    TYR N N doub 
C   OXT  TYR N N sing 
CB  CG   TYR N N sing 
CB  HB2  TYR N N sing 
CB  HB3  TYR N N sing 
CG  CD1  TYR Y N doub 
CG  CD2  TYR Y N sing 
CD1 CE1  TYR Y N sing 
CD1 HD1  TYR N N sing 
CD2 CE2  TYR Y N doub 
CD2 HD2  TYR N N sing 
CE1 CZ   TYR Y N doub 
CE1 HE1  TYR N N sing 
CE2 CZ   TYR Y N sing 
CE2 HE2  TYR N N sing 
CZ  OH   TYR N N sing 
OH  HH   TYR N N sing 
OXT HXT  TYR N N sing 
N   CA   VAL N N sing 
N   H    VAL N N sing 
N   H2   VAL N N sing 
CA  C    VAL N N sing 
CA  CB   VAL N N sing 
CA  HA   VAL N N sing 
C   O    VAL N N doub 
C   OXT  VAL N N sing 
CB  CG1  VAL N N sing 
CB  CG2  VAL N N sing 
CB  HB   VAL N N sing 
CG1 HG11 VAL N N sing 
CG1 HG12 VAL N N sing 
CG1 HG13 VAL N N sing 
CG2 HG21 VAL N N sing 
CG2 HG22 VAL N N sing 
CG2 HG23 VAL N N sing 
OXT HXT  VAL N N sing 
#
_entity.id               1
_entity.pdbx_description "Ubiquitin-conjugating enzyme E2 variant 1"
_entity.type             polymer
#
_entity_poly.entity_id      1
_entity_poly.pdbx_strand_id A
_entity_poly.type           polypeptide(L)
#
loop_
_entity_poly_seq.entity_id
_entity_poly_seq.hetero
_entity_poly_seq.mon_id
_entity_poly_seq.num
1 n MET 1   
1 n GLY 2   
1 n SER 3   
1 n SER 4   
1 n HIS 5   
1 n HIS 6   
1 n HIS 7   
1 n HIS 8   
1 n HIS 9   
1 n HIS 10  
1 n SER 11  
1 n SER 12  
1 n GLY 13  
1 n LEU 14  
1 n VAL 15  
1 n PRO 16  
1 n ARG 17  
1 n GLY 18  
1 n SER 19  
1 n THR 20  
1 n GLY 21  
1 n VAL 22  
1 n LYS 23  
1 n VAL 24  
1 n PRO 25  
1 n ARG 26  
1 n ASN 27  
1 n PHE 28  
1 n ARG 29  
1 n LEU 30  
1 n LEU 31  
1 n GLU 32  
1 n GLU 33  
1 n LEU 34  
1 n GLU 35  
1 n GLU 36  
1 n GLY 37  
1 n GLN 38  
1 n LYS 39  
1 n GLY 40  
1 n VAL 41  
1 n GLY 42  
1 n ASP 43  
1 n GLY 44  
1 n THR 45  
1 n VAL 46  
1 n SER 47  
1 n TRP 48  
1 n GLY 49  
1 n LEU 50  
1 n GLU 51  
1 n ASP 52  
1 n ASP 53  
1 n GLU 54  
1 n ASP 55  
1 n MET 56  
1 n THR 57  
1 n LEU 58  
1 n THR 59  
1 n ARG 60  
1 n TRP 61  
1 n THR 62  
1 n GLY 63  
1 n MET 64  
1 n ILE 65  
1 n ILE 66  
1 n GLY 67  
1 n PRO 68  
1 n PRO 69  
1 n ARG 70  
1 n THR 71  
1 n ILE 72  
1 n TYR 73  
1 n GLU 74  
1 n ASN 75  
1 n ARG 76  
1 n ILE 77  
1 n TYR 78  
1 n SER 79  
1 n LEU 80  
1 n LYS 81  
1 n ILE 82  
1 n GLU 83  
1 n CYS 84  
1 n GLY 85  
1 n PRO 86  
1 n LYS 87  
1 n TYR 88  
1 n PRO 89  
1 n GLU 90  
1 n ALA 91  
1 n PRO 92  
1 n PRO 93  
1 n PHE 94  
1 n VAL 95  
1 n ARG 96  
1 n PHE 97  
1 n VAL 98  
1 n THR 99  
1 n LYS 100 
1 n ILE 101 
1 n ASN 102 
1 n MET 103 
1 n ASN 104 
1 n GLY 105 
1 n VAL 106 
1 n ASN 107 
1 n SER 108 
1 n SER 109 
1 n ASN 110 
1 n GLY 111 
1 n VAL 112 
1 n VAL 113 
1 n ASP 114 
1 n PRO 115 
1 n ARG 116 
1 n ALA 117 
1 n ILE 118 
1 n SER 119 
1 n VAL 120 
1 n LEU 121 
1 n ALA 122 
1 n LYS 123 
1 n TRP 124 
1 n GLN 125 
1 n ASN 126 
1 n SER 127 
1 n TYR 128 
1 n SER 129 
1 n ILE 130 
1 n LYS 131 
1 n VAL 132 
1 n VAL 133 
1 n LEU 134 
1 n GLN 135 
1 n GLU 136 
1 n LEU 137 
1 n ARG 138 
1 n ARG 139 
1 n LEU 140 
1 n MET 141 
1 n MET 142 
1 n SER 143 
1 n LYS 144 
1 n GLU 145 
1 n ASN 146 
1 n MET 147 
1 n LYS 148 
1 n LEU 149 
1 n PRO 150 
1 n GLN 151 
1 n PRO 152 
1 n PRO 153 
1 n GLU 154 
1 n GLY 155 
1 n GLN 156 
1 n CYS 157 
1 n TYR 158 
1 n SER 159 
1 n ASN 160 
#
_exptl.method "X-RAY DIFFRACTION"
#
_pdbx_audit_revision_history.revision_date 2005-07-12
#
_pdbx_database_status.recvd_initial_deposition_date 2005-07-12
#
loop_
_pdbx_poly_seq_scheme.asym_id
_pdbx_poly_seq_scheme.auth_seq_num
_pdbx_poly_seq_scheme.entity_id
_pdbx_poly_seq_scheme.hetero
_pdbx_poly_seq_scheme.mon_id
_pdbx_poly_seq_scheme.pdb_ins_code
_pdbx_poly_seq_scheme.pdb_seq_num
_pdbx_poly_seq_scheme.pdb_strand_id
_pdbx_poly_seq_scheme.seq_id
A ?   1 n MET . 62  A 1   
A ?   1 n GLY . 63  A 2   
A ?   1 n SER . 64  A 3   
A ?   1 n SER . 65  A 4   
A ?   1 n HIS . 66  A 5   
A ?   1 n HIS . 67  A 6   
A ?   1 n HIS . 68  A 7   
A ?   1 n HIS . 69  A 8   
A ?   1 n HIS . 70  A 9   
A ?   1 n HIS . 71  A 10  
A ?   1 n SER . 72  A 11  
A ?   1 n SER . 73  A 12  
A ?   1 n GLY . 74  A 13  
A ?   1 n LEU . 75  A 14  
A ?   1 n VAL . 76  A 15  
A ?   1 n PRO . 77  A 16  
A ?   1 n ARG . 78  A 17  
A ?   1 n GLY . 79  A 18  
A ?   1 n SER . 80  A 19  
A ?   1 n THR . 81  A 20  
A 82  1 n GLY . 82  A 21  
A 83  1 n VAL . 83  A 22  
A 84  1 n LYS . 84  A 23  
A 85  1 n VAL . 85  A 24  
A 86  1 n PRO . 86  A 25  
A 87  1 n ARG . 87  A 26  
A 88  1 n ASN . 88  A 27  
A 89  1 n PHE . 89  A 28  
A 90  1 n ARG . 90  A 29  
A 91  1 n LEU . 91  A 30  
A 92  1 n LEU . 92  A 31  
A 93  1 n GLU . 93  A 32  
A 94  1 n GLU . 94  A 33  
A 95  1 n LEU . 95  A 34  
A 96  1 n GLU . 96  A 35  
A 97  1 n GLU . 97  A 36  
A 98  1 n GLY . 98  A 37  
A 99  1 n GLN . 99  A 38  
A 100 1 n LYS . 100 A 39  
A 101 1 n GLY . 101 A 40  
A 102 1 n VAL . 102 A 41  
A 103 1 n GLY . 103 A 42  
A 104 1 n ASP . 104 A 43  
A 105 1 n GLY . 105 A 44  
A 106 1 n THR . 106 A 45  
A 107 1 n VAL . 107 A 46  
A 108 1 n SER . 108 A 47  
A 109 1 n TRP . 109 A 48  
A 110 1 n GLY . 110 A 49  
A 111 1 n LEU . 111 A 50  
A 112 1 n GLU . 112 A 51  
A 113 1 n ASP . 113 A 52  
A 114 1 n ASP . 114 A 53  
A 115 1 n GLU . 115 A 54  
A 116 1 n ASP . 116 A 55  
A 117 1 n MET . 117 A 56  
A 118 1 n THR . 118 A 57  
A 119 1 n LEU . 119 A 58  
A 120 1 n THR . 120 A 59  
A 121 1 n ARG . 121 A 60  
A 122 1 n TRP . 122 A 61  
A 123 1 n THR . 123 A 62  
A 124 1 n GLY . 124 A 63  
A 125 1 n MET . 125 A 64  
A 126 1 n ILE . 126 A 65  
A 127 1 n ILE . 127 A 66  
A 128 1 n GLY . 128 A 67  
A 129 1 n PRO . 129 A 68  
A 130 1 n PRO . 130 A 69  
A 131 1 n ARG . 131 A 70  
A 132 1 n THR . 132 A 71  
A 133 1 n ILE . 133 A 72  
A 134 1 n TYR . 134 A 73  
A 135 1 n GLU . 135 A 74  
A 136 1 n ASN . 136 A 75  
A 137 1 n ARG . 137 A 76  
A 138 1 n ILE . 138 A 77  
A 139 1 n TYR . 139 A 78  
A 140 1 n SER . 140 A 79  
A 141 1 n LEU . 141 A 80  
A 142 1 n LYS . 142 A 81  
A 143 1 n ILE . 143 A 82  
A 144 1 n GLU . 144 A 83  
A 145 1 n CYS . 145 A 84  
A 146 1 n GLY . 146 A 85  
A 147 1 n PRO . 147 A 86  
A 148 1 n LYS . 148 A 87  
A 149 1 n TYR . 149 A 88  
A 150 1 n PRO . 150 A 89  
A 151 1 n GLU . 151 A 90  
A 152 1 n ALA . 152 A 91  
A 153 1 n PRO . 153 A 92  
A 154 1 n PRO . 154 A 93  
A 155 1 n PHE . 155 A 94  
A 156 1 n VAL . 156 A 95  
A 157 1 n ARG . 157 A 96  
A 158 1 n PHE . 158 A 97  
A 159 1 n VAL . 159 A 98  
A 160 1 n THR . 160 A 99  
A 161 1 n LYS . 161 A 100 
A 162 1 n ILE . 162 A 101 
A 163 1 n ASN . 163 A 102 
A 164 1 n MET . 164 A 103 
A 165 1 n ASN . 165 A 104 
A 166 1 n GLY . 166 A 105 
A 167 1 n VAL . 167 A 106 
A 168 1 n ASN . 168 A 107 
A 169 1 n SER . 169 A 108 
A 170 1 n SER . 170 A 109 
A 171 1 n ASN . 171 A 110 
A 172 1 n GLY . 172 A 111 
A 173 1 n VAL . 173 A 112 
A 174 1 n VAL . 174 A 113 
A 175 1 n ASP . 175 A 114 
A 176 1 n PRO . 176 A 115 
A 177 1 n ARG . 177 A 116 
A 178 1 n ALA . 178 A 117 
A 179 1 n ILE . 179 A 118 
A 180 1 n SER . 180 A 119 
A 181 1 n VAL . 181 A 120 
A 182 1 n LEU . 182 A 121 
A 183 1 n ALA . 183 A 122 
A 184 1 n LYS . 184 A 123 
A 185 1 n TRP . 185 A 124 
A 186 1 n GLN . 186 A 125 
A 187 1 n ASN . 187 A 126 
A 188 1 n SER . 188 A 127 
A 189 1 n TYR . 189 A 128 
A 190 1 n SER . 190 A 129 
A 191 1 n ILE . 191 A 130 
A 192 1 n LYS . 192 A 131 
A 193 1 n VAL . 193 A 132 
A 194 1 n VAL . 194 A 133 
A 195 1 n LEU . 195 A 134 
A 196 1 n GLN . 196 A 135 
A 197 1 n GLU . 197 A 136 
A 198 1 n LEU . 198 A 137 
A 199 1 n ARG . 199 A 138 
A 200 1 n ARG . 200 A 139 
A 201 1 n LEU . 201 A 140 
A 202 1 n MET . 202 A 141 
A 203 1 n MET . 203 A 142 
A 204 1 n SER . 204 A 143 
A 205 1 n LYS . 205 A 144 
A 206 1 n GLU . 206 A 145 
A 207 1 n ASN . 207 A 146 
A 208 1 n MET . 208 A 147 
A 209 1 n LYS . 209 A 148 
A 210 1 n LEU . 210 A 149 
A 211 1 n PRO . 211 A 150 
A 212 1 n GLN . 212 A 151 
A 213 1 n PRO . 213 A 152 
A 214 1 n PRO . 214 A 153 
A 215 1 n GLU . 215 A 154 
A 216 1 n GLY . 216 A 155 
A 217 1 n GLN . 217 A 156 
A 218 1 n CYS . 218 A 157 
A 219 1 n TYR . 219 A 158 
A 220 1 n SER . 220 A 159 
A ?   1 n ASN . 221 A 160 
#
_pdbx_struct_assembly.details            author_defined_assembly
_pdbx_struct_assembly.id                 1
_pdbx_struct_assembly.method_details     ?
_pdbx_struct_assembly.oligomeric_count   1
_pdbx_struct_assembly.oligomeric_details monomeric
#
_pdbx_struct_assembly_gen.assembly_id     1
_pdbx_struct_assembly_gen.asym_id_list    A,B
_pdbx_struct_assembly_gen.oper_expression 1
#
_pdbx_struct_oper_list.id                 1
_pdbx_struct_oper_list.matrix[1][1]       1.0000000000
_pdbx_struct_oper_list.matrix[1][2]       0.0000000000
_pdbx_struct_oper_list.matrix[1][3]       0.0000000000
_pdbx_struct_oper_list.matrix[2][1]       0.0000000000
_pdbx_struct_oper_list.matrix[2][2]       1.0000000000
_pdbx_struct_oper_list.matrix[2][3]       0.0000000000
_pdbx_struct_oper_list.matrix[3][1]       0.0000000000
_pdbx_struct_oper_list.matrix[3][2]       0.0000000000
_pdbx_struct_oper_list.matrix[3][3]       1.0000000000
_pdbx_struct_oper_list.name               1_555
_pdbx_struct_oper_list.symmetry_operation x,y,z
_pdbx_struct_oper_list.type               "identity operation"
_pdbx_struct_oper_list.vector[1]          0.0000000000
_pdbx_struct_oper_list.vector[2]          0.0000000000
_pdbx_struct_oper_list.vector[3]          0.0000000000
#
_refine.ls_d_res_high 1.69
#
_software.classification other
_software.name           "DeepMind Structure Class"
_software.pdbx_ordinal   1
_software.version        2.0.0
#
_struct_asym.entity_id 1
_struct_asym.id        A
#
loop_
_atom_site.group_PDB
_atom_site.id
_atom_site.type_symbol
_atom_site.label_atom_id
_atom_site.label_alt_id
_atom_site.label_comp_id
_atom_site.label_asym_id
_atom_site.label_entity_id
_atom_site.label_seq_id
_atom_site.pdbx_PDB_ins_code
_atom_site.Cartn_x
_atom_site.Cartn_y
_atom_site.Cartn_z
_atom_site.occupancy
_atom_site.B_iso_or_equiv
_atom_site.auth_seq_id
_atom_site.auth_asym_id
_atom_site.pdbx_PDB_model_num
ATOM 1    N N   . GLY A 1 21  ? 14.355  10.696 19.038 1.00 54.52 82  A 1 
ATOM 2    C CA  . GLY A 1 21  ? 15.370  10.421 20.101 1.00 53.03 82  A 1 
ATOM 3    C C   . GLY A 1 21  ? 15.706  11.667 20.896 1.00 52.16 82  A 1 
ATOM 4    O O   . GLY A 1 21  ? 15.027  11.987 21.881 1.00 53.89 82  A 1 
ATOM 5    N N   . VAL A 1 22  ? 16.754  12.372 20.475 1.00 49.35 83  A 1 
ATOM 6    C CA  . VAL A 1 22  ? 17.169  13.593 21.155 1.00 47.23 83  A 1 
ATOM 7    C C   . VAL A 1 22  ? 16.282  14.749 20.705 1.00 47.18 83  A 1 
ATOM 8    O O   . VAL A 1 22  ? 16.303  15.143 19.535 1.00 48.28 83  A 1 
ATOM 9    C CB  . VAL A 1 22  ? 18.675  13.911 20.933 1.00 46.22 83  A 1 
ATOM 10   C CG1 . VAL A 1 22  ? 19.084  15.188 21.664 1.00 43.68 83  A 1 
ATOM 11   C CG2 . VAL A 1 22  ? 19.538  12.750 21.411 1.00 46.43 83  A 1 
ATOM 12   N N   . LYS A 1 23  ? 15.494  15.277 21.639 1.00 45.64 84  A 1 
ATOM 13   C CA  . LYS A 1 23  ? 14.684  16.474 21.405 1.00 44.09 84  A 1 
ATOM 14   C C   . LYS A 1 23  ? 15.364  17.654 22.077 1.00 42.61 84  A 1 
ATOM 15   O O   . LYS A 1 23  ? 15.393  17.741 23.321 1.00 41.51 84  A 1 
ATOM 16   C CB  . LYS A 1 23  ? 13.269  16.308 21.968 1.00 45.56 84  A 1 
ATOM 17   C CG  . LYS A 1 23  ? 12.324  15.444 21.119 1.00 49.21 84  A 1 
ATOM 18   C CD  . LYS A 1 23  ? 10.898  16.038 21.079 1.00 49.22 84  A 1 
ATOM 19   C CE  . LYS A 1 23  ? 10.839  17.450 20.406 1.00 58.68 84  A 1 
ATOM 20   N NZ  . LYS A 1 23  ? 11.245  17.477 18.955 1.00 57.08 84  A 1 
ATOM 21   N N   . VAL A 1 24  ? 15.915  18.559 21.268 1.00 38.47 85  A 1 
ATOM 22   C CA  . VAL A 1 24  ? 16.721  19.685 21.780 1.00 38.24 85  A 1 
ATOM 23   C C   . VAL A 1 24  ? 16.039  20.586 22.853 1.00 37.37 85  A 1 
ATOM 24   O O   . VAL A 1 24  ? 16.618  20.794 23.934 1.00 35.06 85  A 1 
ATOM 25   C CB  . VAL A 1 24  ? 17.372  20.503 20.613 1.00 39.62 85  A 1 
ATOM 26   C CG1 . VAL A 1 24  ? 17.914  21.842 21.084 1.00 40.74 85  A 1 
ATOM 27   C CG2 . VAL A 1 24  ? 18.485  19.708 19.969 1.00 40.35 85  A 1 
ATOM 28   N N   . PRO A 1 25  ? 14.821  21.111 22.582 1.00 35.72 86  A 1 
ATOM 29   C CA  . PRO A 1 25  ? 14.181  21.992 23.587 1.00 34.50 86  A 1 
ATOM 30   C C   . PRO A 1 25  ? 13.984  21.269 24.929 1.00 33.56 86  A 1 
ATOM 31   O O   . PRO A 1 25  ? 14.304  21.835 25.981 1.00 33.49 86  A 1 
ATOM 32   C CB  . PRO A 1 25  ? 12.825  22.343 22.943 1.00 34.66 86  A 1 
ATOM 33   C CG  . PRO A 1 25  ? 13.027  22.090 21.488 1.00 36.48 86  A 1 
ATOM 34   C CD  . PRO A 1 25  ? 13.969  20.935 21.393 1.00 36.44 86  A 1 
ATOM 35   N N   . ARG A 1 26  ? 13.499  20.023 24.883 1.00 31.96 87  A 1 
ATOM 36   C CA  . ARG A 1 26  ? 13.330  19.204 26.094 1.00 32.06 87  A 1 
ATOM 37   C C   . ARG A 1 26  ? 14.653  19.016 26.843 1.00 30.65 87  A 1 
ATOM 38   O O   . ARG A 1 26  ? 14.763  19.248 28.063 1.00 28.20 87  A 1 
ATOM 39   C CB  . ARG A 1 26  ? 12.752  17.824 25.762 1.00 32.92 87  A 1 
ATOM 40   C CG  . ARG A 1 26  ? 12.720  16.889 26.990 1.00 31.40 87  A 1 
ATOM 41   C CD  . ARG A 1 26  ? 12.217  15.504 26.645 1.00 34.30 87  A 1 
ATOM 42   N NE  . ARG A 1 26  ? 12.167  14.593 27.791 1.00 31.49 87  A 1 
ATOM 43   C CZ  . ARG A 1 26  ? 13.212  13.908 28.252 1.00 30.55 87  A 1 
ATOM 44   N NH1 . ARG A 1 26  ? 14.423  14.053 27.690 1.00 29.55 87  A 1 
ATOM 45   N NH2 . ARG A 1 26  ? 13.053  13.089 29.288 1.00 30.76 87  A 1 
ATOM 46   N N   . ASN A 1 27  ? 15.673  18.595 26.116 1.00 27.98 88  A 1 
ATOM 47   C CA  . ASN A 1 27  ? 16.952  18.306 26.771 1.00 28.68 88  A 1 
ATOM 48   C C   . ASN A 1 27  ? 17.648  19.531 27.304 1.00 27.45 88  A 1 
ATOM 49   O O   . ASN A 1 27  ? 18.204  19.491 28.409 1.00 28.64 88  A 1 
ATOM 50   C CB  . ASN A 1 27  ? 17.837  17.479 25.876 1.00 28.80 88  A 1 
ATOM 51   C CG  . ASN A 1 27  ? 17.415  16.025 25.873 1.00 34.43 88  A 1 
ATOM 52   O OD1 . ASN A 1 27  ? 16.212  15.722 25.978 1.00 37.49 88  A 1 
ATOM 53   N ND2 . ASN A 1 27  ? 18.388  15.109 25.748 1.00 35.86 88  A 1 
ATOM 54   N N   . PHE A 1 28  ? 17.576  20.633 26.555 1.00 26.96 89  A 1 
ATOM 55   C CA  . PHE A 1 28  ? 18.090  21.911 27.049 1.00 27.87 89  A 1 
ATOM 56   C C   . PHE A 1 28  ? 17.396  22.224 28.366 1.00 26.72 89  A 1 
ATOM 57   O O   . PHE A 1 28  ? 18.060  22.589 29.346 1.00 27.14 89  A 1 
ATOM 58   C CB  . PHE A 1 28  ? 17.839  23.061 26.067 1.00 30.99 89  A 1 
ATOM 59   C CG  . PHE A 1 28  ? 19.037  23.430 25.222 1.00 37.49 89  A 1 
ATOM 60   C CD1 . PHE A 1 28  ? 18.975  23.331 23.827 1.00 41.43 89  A 1 
ATOM 61   C CD2 . PHE A 1 28  ? 20.217  23.891 25.803 1.00 39.55 89  A 1 
ATOM 62   C CE1 . PHE A 1 28  ? 20.076  23.685 23.020 1.00 41.56 89  A 1 
ATOM 63   C CE2 . PHE A 1 28  ? 21.334  24.236 25.004 1.00 41.08 89  A 1 
ATOM 64   C CZ  . PHE A 1 28  ? 21.250  24.143 23.611 1.00 39.18 89  A 1 
ATOM 65   N N   . ARG A 1 29  ? 16.064  22.117 28.385 1.00 24.19 90  A 1 
ATOM 66   C CA  . ARG A 1 29  ? 15.352  22.502 29.631 1.00 26.14 90  A 1 
ATOM 67   C C   . ARG A 1 29  ? 15.778  21.638 30.820 1.00 25.04 90  A 1 
ATOM 68   O O   . ARG A 1 29  ? 16.020  22.149 31.915 1.00 25.05 90  A 1 
ATOM 69   C CB  . ARG A 1 29  ? 13.835  22.395 29.482 1.00 28.63 90  A 1 
ATOM 70   C CG  . ARG A 1 29  ? 13.110  22.474 30.796 1.00 32.51 90  A 1 
ATOM 71   C CD  . ARG A 1 29  ? 13.234  23.864 31.369 1.00 41.11 90  A 1 
ATOM 72   N NE  . ARG A 1 29  ? 12.085  24.689 31.019 1.00 45.92 90  A 1 
ATOM 73   C CZ  . ARG A 1 29  ? 10.869  24.574 31.567 1.00 49.79 90  A 1 
ATOM 74   N NH1 . ARG A 1 29  ? 10.603  23.643 32.505 1.00 43.43 90  A 1 
ATOM 75   N NH2 . ARG A 1 29  ? 9.912   25.392 31.164 1.00 45.03 90  A 1 
ATOM 76   N N   . LEU A 1 30  ? 15.869  20.334 30.594 1.00 23.28 91  A 1 
ATOM 77   C CA  . LEU A 1 30  ? 16.178  19.431 31.690 1.00 24.20 91  A 1 
ATOM 78   C C   . LEU A 1 30  ? 17.604  19.623 32.198 1.00 24.74 91  A 1 
ATOM 79   O O   . LEU A 1 30  ? 17.844  19.514 33.391 1.00 23.90 91  A 1 
ATOM 80   C CB  . LEU A 1 30  ? 15.874  17.984 31.336 1.00 25.60 91  A 1 
ATOM 81   C CG  . LEU A 1 30  ? 14.376  17.648 31.293 1.00 26.23 91  A 1 
ATOM 82   C CD1 . LEU A 1 30  ? 14.173  16.327 30.564 1.00 29.55 91  A 1 
ATOM 83   C CD2 . LEU A 1 30  ? 13.801  17.609 32.739 1.00 27.70 91  A 1 
ATOM 84   N N   . LEU A 1 31  ? 18.531  19.975 31.305 1.00 24.62 92  A 1 
ATOM 85   C CA  . LEU A 1 31  ? 19.885  20.346 31.727 1.00 26.10 92  A 1 
ATOM 86   C C   . LEU A 1 31  ? 19.911  21.648 32.554 1.00 26.03 92  A 1 
ATOM 87   O O   . LEU A 1 31  ? 20.644  21.741 33.529 1.00 27.77 92  A 1 
ATOM 88   C CB  . LEU A 1 31  ? 20.814  20.496 30.515 1.00 25.25 92  A 1 
ATOM 89   C CG  . LEU A 1 31  ? 21.255  19.195 29.855 1.00 27.52 92  A 1 
ATOM 90   C CD1 . LEU A 1 31  ? 22.121  19.599 28.688 1.00 30.77 92  A 1 
ATOM 91   C CD2 . LEU A 1 31  ? 22.062  18.318 30.851 1.00 30.88 92  A 1 
ATOM 92   N N   . GLU A 1 32  ? 19.109  22.637 32.180 1.00 25.88 93  A 1 
ATOM 93   C CA  . GLU A 1 32  ? 18.969  23.835 32.992 1.00 27.07 93  A 1 
ATOM 94   C C   . GLU A 1 32  ? 18.440  23.453 34.406 1.00 26.83 93  A 1 
ATOM 95   O O   . GLU A 1 32  ? 18.971  23.912 35.435 1.00 26.62 93  A 1 
ATOM 96   C CB  . GLU A 1 32  ? 17.984  24.805 32.376 1.00 28.68 93  A 1 
ATOM 97   C CG  . GLU A 1 32  ? 18.443  25.441 31.078 1.00 36.00 93  A 1 
ATOM 98   C CD  . GLU A 1 32  ? 17.413  26.382 30.502 1.00 38.35 93  A 1 
ATOM 99   O OE1 . GLU A 1 32  ? 16.232  25.990 30.367 1.00 46.97 93  A 1 
ATOM 100  O OE2 . GLU A 1 32  ? 17.786  27.531 30.182 1.00 47.86 93  A 1 
ATOM 101  N N   . GLU A 1 33  ? 17.414  22.595 34.445 1.00 25.10 94  A 1 
ATOM 102  C CA  . GLU A 1 33  ? 16.880  22.130 35.742 1.00 24.61 94  A 1 
ATOM 103  C C   . GLU A 1 33  ? 17.915  21.362 36.562 1.00 24.06 94  A 1 
ATOM 104  O O   . GLU A 1 33  ? 17.957  21.479 37.794 1.00 24.36 94  A 1 
ATOM 105  C CB  . GLU A 1 33  ? 15.596  21.322 35.554 1.00 25.10 94  A 1 
ATOM 106  C CG  . GLU A 1 33  ? 14.487  22.168 35.005 1.00 25.11 94  A 1 
ATOM 107  C CD  . GLU A 1 33  ? 13.132  21.528 35.202 1.00 24.83 94  A 1 
ATOM 108  O OE1 . GLU A 1 33  ? 12.831  21.108 36.346 1.00 27.23 94  A 1 
ATOM 109  O OE2 . GLU A 1 33  ? 12.376  21.459 34.224 1.00 30.64 94  A 1 
ATOM 110  N N   . LEU A 1 34  ? 18.736  20.566 35.875 1.00 24.27 95  A 1 
ATOM 111  C CA  . LEU A 1 34  ? 19.799  19.806 36.509 1.00 24.55 95  A 1 
ATOM 112  C C   . LEU A 1 34  ? 20.794  20.781 37.142 1.00 26.08 95  A 1 
ATOM 113  O O   . LEU A 1 34  ? 21.112  20.682 38.330 1.00 26.09 95  A 1 
ATOM 114  C CB  . LEU A 1 34  ? 20.473  18.890 35.493 1.00 24.27 95  A 1 
ATOM 115  C CG  . LEU A 1 34  ? 21.544  17.957 36.026 1.00 29.12 95  A 1 
ATOM 116  C CD1 . LEU A 1 34  ? 21.050  17.156 37.215 1.00 32.46 95  A 1 
ATOM 117  C CD2 . LEU A 1 34  ? 22.028  17.051 34.901 1.00 29.96 95  A 1 
ATOM 118  N N   . GLU A 1 35  ? 21.283  21.721 36.345 1.00 27.06 96  A 1 
ATOM 119  C CA  . GLU A 1 35  ? 22.206  22.728 36.872 1.00 30.97 96  A 1 
ATOM 120  C C   . GLU A 1 35  ? 21.591  23.498 38.051 1.00 29.93 96  A 1 
ATOM 121  O O   . GLU A 1 35  ? 22.249  23.693 39.090 1.00 28.85 96  A 1 
ATOM 122  C CB  . GLU A 1 35  ? 22.615  23.657 35.732 1.00 31.24 96  A 1 
ATOM 123  C CG  . GLU A 1 35  ? 23.485  24.821 36.072 1.00 35.78 96  A 1 
ATOM 124  C CD  . GLU A 1 35  ? 23.825  25.619 34.801 1.00 34.20 96  A 1 
ATOM 125  O OE1 . GLU A 1 35  ? 22.960  25.767 33.900 1.00 42.86 96  A 1 
ATOM 126  O OE2 . GLU A 1 35  ? 24.969  26.098 34.706 1.00 46.62 96  A 1 
ATOM 127  N N   . GLU A 1 36  ? 20.326  23.902 37.916 1.00 30.61 97  A 1 
ATOM 128  C CA  . GLU A 1 36  ? 19.664  24.671 38.985 1.00 29.76 97  A 1 
ATOM 129  C C   . GLU A 1 36  ? 19.594  23.848 40.285 1.00 29.20 97  A 1 
ATOM 130  O O   . GLU A 1 36  ? 19.843  24.372 41.384 1.00 29.69 97  A 1 
ATOM 131  C CB  . GLU A 1 36  ? 18.292  25.144 38.537 1.00 31.92 97  A 1 
ATOM 132  C CG  . GLU A 1 36  ? 17.699  26.253 39.346 1.00 37.82 97  A 1 
ATOM 133  C CD  . GLU A 1 36  ? 16.609  26.975 38.578 1.00 47.23 97  A 1 
ATOM 134  O OE1 . GLU A 1 36  ? 15.500  26.416 38.467 1.00 44.74 97  A 1 
ATOM 135  O OE2 . GLU A 1 36  ? 16.868  28.094 38.061 1.00 49.61 97  A 1 
ATOM 136  N N   . GLY A 1 37  ? 19.304  22.549 40.159 1.00 25.41 98  A 1 
ATOM 137  C CA  . GLY A 1 37  ? 19.245  21.641 41.312 1.00 26.70 98  A 1 
ATOM 138  C C   . GLY A 1 37  ? 20.593  21.440 42.021 1.00 28.55 98  A 1 
ATOM 139  O O   . GLY A 1 37  ? 20.637  21.087 43.196 1.00 29.57 98  A 1 
ATOM 140  N N   . GLN A 1 38  ? 21.703  21.689 41.321 1.00 29.18 99  A 1 
ATOM 141  C CA  . GLN A 1 38  ? 23.036  21.413 41.890 1.00 33.42 99  A 1 
ATOM 142  C C   . GLN A 1 38  ? 23.523  22.554 42.794 1.00 35.32 99  A 1 
ATOM 143  O O   . GLN A 1 38  ? 24.445  22.382 43.605 1.00 39.09 99  A 1 
ATOM 144  C CB  . GLN A 1 38  ? 24.045  21.176 40.760 1.00 32.18 99  A 1 
ATOM 145  C CG  . GLN A 1 38  ? 23.846  19.818 40.096 1.00 33.85 99  A 1 
ATOM 146  C CD  . GLN A 1 38  ? 24.720  19.609 38.871 1.00 35.23 99  A 1 
ATOM 147  O OE1 . GLN A 1 38  ? 25.385  20.529 38.392 1.00 39.85 99  A 1 
ATOM 148  N NE2 . GLN A 1 38  ? 24.704  18.389 38.347 1.00 38.25 99  A 1 
ATOM 149  N N   . LYS A 1 39  ? 22.910  23.714 42.619 1.00 36.12 100 A 1 
ATOM 150  C CA  . LYS A 1 39  ? 23.166  24.914 43.415 1.00 39.24 100 A 1 
ATOM 151  C C   . LYS A 1 39  ? 21.969  25.245 44.357 1.00 38.51 100 A 1 
ATOM 152  O O   . LYS A 1 39  ? 20.842  24.842 44.113 1.00 36.22 100 A 1 
ATOM 153  C CB  . LYS A 1 39  ? 23.482  26.019 42.410 1.00 41.49 100 A 1 
ATOM 154  C CG  . LYS A 1 39  ? 23.182  27.428 42.814 1.00 47.58 100 A 1 
ATOM 155  C CD  . LYS A 1 39  ? 23.857  28.398 41.853 1.00 55.05 100 A 1 
ATOM 156  C CE  . LYS A 1 39  ? 25.382  28.184 41.852 1.00 53.82 100 A 1 
ATOM 157  N NZ  . LYS A 1 39  ? 25.979  28.265 43.238 1.00 59.05 100 A 1 
ATOM 158  N N   . GLY A 1 40  ? 22.185  25.964 45.457 1.00 39.87 101 A 1 
ATOM 159  C CA  . GLY A 1 40  ? 21.011  26.373 46.284 1.00 37.28 101 A 1 
ATOM 160  C C   . GLY A 1 40  ? 19.896  26.961 45.416 1.00 36.09 101 A 1 
ATOM 161  O O   . GLY A 1 40  ? 20.182  27.630 44.414 1.00 33.04 101 A 1 
ATOM 162  N N   . VAL A 1 41  ? 18.627  26.726 45.794 1.00 36.39 102 A 1 
ATOM 163  C CA  . VAL A 1 41  ? 17.468  27.169 44.979 1.00 35.72 102 A 1 
ATOM 164  C C   . VAL A 1 41  ? 16.307  27.728 45.815 1.00 30.71 102 A 1 
ATOM 165  O O   . VAL A 1 41  ? 16.065  27.257 46.931 1.00 28.52 102 A 1 
ATOM 166  C CB  . VAL A 1 41  ? 16.936  26.017 44.054 1.00 38.79 102 A 1 
ATOM 167  C CG1 . VAL A 1 41  ? 17.053  24.630 44.715 1.00 40.51 102 A 1 
ATOM 168  C CG2 . VAL A 1 41  ? 15.491  26.321 43.594 1.00 38.24 102 A 1 
ATOM 169  N N   . GLY A 1 42  ? 15.601  28.757 45.327 1.00 27.33 103 A 1 
ATOM 170  C CA  . GLY A 1 42  ? 14.385  29.205 46.069 1.00 25.28 103 A 1 
ATOM 171  C C   . GLY A 1 42  ? 14.676  29.525 47.538 1.00 25.88 103 A 1 
ATOM 172  O O   . GLY A 1 42  ? 15.613  30.295 47.833 1.00 27.79 103 A 1 
ATOM 173  N N   . ASP A 1 43  ? 13.918  28.936 48.476 1.00 20.21 104 A 1 
ATOM 174  C CA  . ASP A 1 43  ? 14.201  29.115 49.936 1.00 22.14 104 A 1 
ATOM 175  C C   . ASP A 1 43  ? 15.042  28.008 50.609 1.00 20.82 104 A 1 
ATOM 176  O O   . ASP A 1 43  ? 15.217  27.986 51.853 1.00 22.38 104 A 1 
ATOM 177  C CB  . ASP A 1 43  ? 12.923  29.440 50.746 1.00 21.56 104 A 1 
ATOM 178  C CG  . ASP A 1 43  ? 12.000  28.250 50.873 1.00 21.54 104 A 1 
ATOM 179  O OD1 . ASP A 1 43  ? 12.427  27.144 50.440 1.00 20.87 104 A 1 
ATOM 180  O OD2 . ASP A 1 43  ? 10.863  28.424 51.405 1.00 19.49 104 A 1 
ATOM 181  N N   . GLY A 1 44  ? 15.536  27.095 49.783 1.00 21.03 105 A 1 
ATOM 182  C CA  . GLY A 1 44  ? 16.392  25.994 50.248 1.00 21.31 105 A 1 
ATOM 183  C C   . GLY A 1 44  ? 15.664  24.784 50.784 1.00 22.48 105 A 1 
ATOM 184  O O   . GLY A 1 44  ? 16.304  23.785 51.125 1.00 23.06 105 A 1 
ATOM 185  N N   . THR A 1 45  ? 14.330  24.829 50.819 1.00 18.51 106 A 1 
ATOM 186  C CA  . THR A 1 45  ? 13.583  23.734 51.470 1.00 17.40 106 A 1 
ATOM 187  C C   . THR A 1 45  ? 13.076  22.623 50.563 1.00 18.52 106 A 1 
ATOM 188  O O   . THR A 1 45  ? 12.468  21.658 51.077 1.00 18.82 106 A 1 
ATOM 189  C CB  . THR A 1 45  ? 12.386  24.265 52.307 1.00 18.42 106 A 1 
ATOM 190  O OG1 . THR A 1 45  ? 11.413  24.852 51.412 1.00 19.94 106 A 1 
ATOM 191  C CG2 . THR A 1 45  ? 12.922  25.310 53.323 1.00 18.69 106 A 1 
ATOM 192  N N   . VAL A 1 46  ? 13.314  22.737 49.247 1.00 17.78 107 A 1 
ATOM 193  C CA  . VAL A 1 46  ? 13.118  21.571 48.343 1.00 16.78 107 A 1 
ATOM 194  C C   . VAL A 1 46  ? 14.366  21.438 47.469 1.00 18.25 107 A 1 
ATOM 195  O O   . VAL A 1 46  ? 15.077  22.433 47.213 1.00 19.12 107 A 1 
ATOM 196  C CB  . VAL A 1 46  ? 11.846  21.690 47.449 1.00 16.68 107 A 1 
ATOM 197  C CG1 . VAL A 1 46  ? 10.598  21.921 48.297 1.00 18.05 107 A 1 
ATOM 198  C CG2 . VAL A 1 46  ? 11.964  22.878 46.375 1.00 17.78 107 A 1 
ATOM 199  N N   . SER A 1 47  ? 14.652  20.208 47.038 1.00 18.04 108 A 1 
ATOM 200  C CA  . SER A 1 47  ? 15.799  19.946 46.169 1.00 17.96 108 A 1 
ATOM 201  C C   . SER A 1 47  ? 15.436  18.791 45.217 1.00 18.64 108 A 1 
ATOM 202  O O   . SER A 1 47  ? 14.405  18.115 45.412 1.00 17.54 108 A 1 
ATOM 203  C CB  . SER A 1 47  ? 17.071  19.567 46.969 1.00 22.68 108 A 1 
ATOM 204  O OG  . SER A 1 47  ? 17.301  20.436 48.077 1.00 26.53 108 A 1 
ATOM 205  N N   . TRP A 1 48  ? 16.227  18.653 44.155 1.00 17.26 109 A 1 
ATOM 206  C CA  . TRP A 1 48  ? 15.982  17.599 43.144 1.00 17.60 109 A 1 
ATOM 207  C C   . TRP A 1 48  ? 17.274  17.264 42.446 1.00 18.06 109 A 1 
ATOM 208  O O   . TRP A 1 48  ? 18.256  18.038 42.477 1.00 19.76 109 A 1 
ATOM 209  C CB  . TRP A 1 48  ? 14.900  17.988 42.094 1.00 19.81 109 A 1 
ATOM 210  C CG  . TRP A 1 48  ? 15.314  19.217 41.319 1.00 21.24 109 A 1 
ATOM 211  C CD1 . TRP A 1 48  ? 15.962  19.269 40.091 1.00 22.41 109 A 1 
ATOM 212  C CD2 . TRP A 1 48  ? 15.136  20.570 41.732 1.00 20.88 109 A 1 
ATOM 213  N NE1 . TRP A 1 48  ? 16.179  20.581 39.734 1.00 23.69 109 A 1 
ATOM 214  C CE2 . TRP A 1 48  ? 15.706  21.400 40.722 1.00 21.03 109 A 1 
ATOM 215  C CE3 . TRP A 1 48  ? 14.573  21.160 42.864 1.00 22.09 109 A 1 
ATOM 216  C CZ2 . TRP A 1 48  ? 15.712  22.800 40.819 1.00 22.22 109 A 1 
ATOM 217  C CZ3 . TRP A 1 48  ? 14.579  22.564 42.962 1.00 23.88 109 A 1 
ATOM 218  C CH2 . TRP A 1 48  ? 15.158  23.352 41.943 1.00 23.69 109 A 1 
ATOM 219  N N   . GLY A 1 49  ? 17.307  16.077 41.850 1.00 18.42 110 A 1 
ATOM 220  C CA  . GLY A 1 49  ? 18.472  15.717 41.042 1.00 17.54 110 A 1 
ATOM 221  C C   . GLY A 1 49  ? 18.116  14.458 40.277 1.00 19.89 110 A 1 
ATOM 222  O O   . GLY A 1 49  ? 16.999  13.944 40.405 1.00 20.18 110 A 1 
ATOM 223  N N   . LEU A 1 50  ? 19.050  13.971 39.459 1.00 21.76 111 A 1 
ATOM 224  C CA  . LEU A 1 50  ? 18.728  12.786 38.649 1.00 24.14 111 A 1 
ATOM 225  C C   . LEU A 1 50  ? 18.741  11.541 39.530 1.00 26.16 111 A 1 
ATOM 226  O O   . LEU A 1 50  ? 19.563  11.443 40.411 1.00 27.97 111 A 1 
ATOM 227  C CB  . LEU A 1 50  ? 19.769  12.579 37.560 1.00 27.06 111 A 1 
ATOM 228  C CG  . LEU A 1 50  ? 19.693  13.469 36.324 1.00 28.09 111 A 1 
ATOM 229  C CD1 . LEU A 1 50  ? 20.933  13.150 35.461 1.00 28.06 111 A 1 
ATOM 230  C CD2 . LEU A 1 50  ? 18.395  13.241 35.528 1.00 30.98 111 A 1 
ATOM 231  N N   . GLU A 1 51  ? 17.858  10.576 39.276 1.00 27.69 112 A 1 
ATOM 232  C CA  . GLU A 1 51  ? 17.832  9.383  40.116 1.00 31.99 112 A 1 
ATOM 233  C C   . GLU A 1 51  ? 19.096  8.586  39.836 1.00 34.49 112 A 1 
ATOM 234  O O   . GLU A 1 51  ? 19.736  8.067  40.760 1.00 34.75 112 A 1 
ATOM 235  C CB  . GLU A 1 51  ? 16.584  8.544  39.836 1.00 34.40 112 A 1 
ATOM 236  C CG  . GLU A 1 51  ? 16.576  7.195  40.563 1.00 40.17 112 A 1 
ATOM 237  C CD  . GLU A 1 51  ? 15.196  6.565  40.669 1.00 37.20 112 A 1 
ATOM 238  O OE1 . GLU A 1 51  ? 14.226  7.004  39.997 1.00 47.73 112 A 1 
ATOM 239  O OE2 . GLU A 1 51  ? 15.073  5.603  41.454 1.00 50.80 112 A 1 
ATOM 240  N N   . ASP A 1 52  ? 19.453  8.518  38.563 1.00 34.97 113 A 1 
ATOM 241  C CA  . ASP A 1 52  ? 20.597  7.751  38.103 1.00 40.44 113 A 1 
ATOM 242  C C   . ASP A 1 52  ? 21.435  8.703  37.284 1.00 41.59 113 A 1 
ATOM 243  O O   . ASP A 1 52  ? 20.998  9.172  36.235 1.00 40.60 113 A 1 
ATOM 244  C CB  . ASP A 1 52  ? 20.111  6.590  37.229 1.00 41.75 113 A 1 
ATOM 245  C CG  . ASP A 1 52  ? 21.243  5.770  36.634 1.00 45.73 113 A 1 
ATOM 246  O OD1 . ASP A 1 52  ? 22.387  6.274  36.509 1.00 46.95 113 A 1 
ATOM 247  O OD2 . ASP A 1 52  ? 20.967  4.602  36.275 1.00 47.40 113 A 1 
ATOM 248  N N   . ASP A 1 53  ? 22.646  8.961  37.763 1.00 46.25 114 A 1 
ATOM 249  C CA  . ASP A 1 53  ? 23.559  9.933  37.157 1.00 50.79 114 A 1 
ATOM 250  C C   . ASP A 1 53  ? 23.988  9.573  35.724 1.00 51.90 114 A 1 
ATOM 251  O O   . ASP A 1 53  ? 24.629  10.388 35.058 1.00 53.09 114 A 1 
ATOM 252  C CB  . ASP A 1 53  ? 24.787  10.115 38.059 1.00 54.01 114 A 1 
ATOM 253  C CG  . ASP A 1 53  ? 25.080  11.578 38.358 1.00 55.48 114 A 1 
ATOM 254  O OD1 . ASP A 1 53  ? 24.110  12.366 38.506 1.00 63.32 114 A 1 
ATOM 255  O OD2 . ASP A 1 53  ? 26.280  11.940 38.456 1.00 61.16 114 A 1 
ATOM 256  N N   . GLU A 1 54  ? 23.623  8.371  35.262 1.00 52.47 115 A 1 
ATOM 257  C CA  . GLU A 1 54  ? 23.957  7.887  33.911 1.00 54.41 115 A 1 
ATOM 258  C C   . GLU A 1 54  ? 22.764  7.890  32.931 1.00 53.82 115 A 1 
ATOM 259  O O   . GLU A 1 54  ? 22.940  7.645  31.729 1.00 54.85 115 A 1 
ATOM 260  C CB  . GLU A 1 54  ? 24.558  6.476  33.983 1.00 56.11 115 A 1 
ATOM 261  C CG  . GLU A 1 54  ? 25.595  6.284  35.085 1.00 63.38 115 A 1 
ATOM 262  C CD  . GLU A 1 54  ? 25.478  4.919  35.764 1.00 63.28 115 A 1 
ATOM 263  O OE1 . GLU A 1 54  ? 25.231  4.875  36.998 1.00 68.72 115 A 1 
ATOM 264  O OE2 . GLU A 1 54  ? 25.621  3.891  35.060 1.00 69.71 115 A 1 
ATOM 265  N N   . ASP A 1 55  ? 21.557  8.139  33.443 1.00 51.41 116 A 1 
ATOM 266  C CA  . ASP A 1 55  ? 20.365  8.299  32.610 1.00 48.60 116 A 1 
ATOM 267  C C   . ASP A 1 55  ? 20.511  9.550  31.748 1.00 48.20 116 A 1 
ATOM 268  O O   . ASP A 1 55  ? 20.087  10.657 32.135 1.00 44.99 116 A 1 
ATOM 269  C CB  . ASP A 1 55  ? 19.099  8.403  33.477 1.00 49.10 116 A 1 
ATOM 270  C CG  . ASP A 1 55  ? 17.843  8.737  32.662 1.00 46.89 116 A 1 
ATOM 271  O OD1 . ASP A 1 55  ? 17.849  8.497  31.426 1.00 48.50 116 A 1 
ATOM 272  O OD2 . ASP A 1 55  ? 16.846  9.222  33.252 1.00 43.05 116 A 1 
ATOM 273  N N   . MET A 1 56  ? 21.103  9.364  30.566 1.00 46.65 117 A 1 
ATOM 274  C CA  . MET A 1 56  ? 21.343  10.462 29.646 1.00 46.48 117 A 1 
ATOM 275  C C   . MET A 1 56  ? 20.056  11.049 29.065 1.00 44.29 117 A 1 
ATOM 276  O O   . MET A 1 56  ? 20.077  12.141 28.499 1.00 44.65 117 A 1 
ATOM 277  C CB  . MET A 1 56  ? 22.278  10.016 28.522 1.00 49.49 117 A 1 
ATOM 278  C CG  . MET A 1 56  ? 23.636  9.525  28.991 1.00 53.45 117 A 1 
ATOM 279  S SD  . MET A 1 56  ? 24.558  10.810 29.849 1.00 59.20 117 A 1 
ATOM 280  C CE  . MET A 1 56  ? 24.768  12.060 28.601 1.00 56.01 117 A 1 
ATOM 281  N N   . THR A 1 57  ? 18.944  10.337 29.234 1.00 41.79 118 A 1 
ATOM 282  C CA  . THR A 1 57  ? 17.622  10.812 28.785 1.00 38.09 118 A 1 
ATOM 283  C C   . THR A 1 57  ? 17.001  11.829 29.739 1.00 34.56 118 A 1 
ATOM 284  O O   . THR A 1 57  ? 16.022  12.496 29.389 1.00 31.45 118 A 1 
ATOM 285  C CB  . THR A 1 57  ? 16.606  9.671  28.630 1.00 40.66 118 A 1 
ATOM 286  O OG1 . THR A 1 57  ? 16.131  9.260  29.923 1.00 42.46 118 A 1 
ATOM 287  C CG2 . THR A 1 57  ? 17.213  8.474  27.887 1.00 39.03 118 A 1 
ATOM 288  N N   . LEU A 1 58  ? 17.569  11.937 30.940 1.00 31.80 119 A 1 
ATOM 289  C CA  . LEU A 1 58  ? 17.154  12.957 31.912 1.00 29.40 119 A 1 
ATOM 290  C C   . LEU A 1 58  ? 15.673  12.762 32.337 1.00 27.47 119 A 1 
ATOM 291  O O   . LEU A 1 58  ? 14.934  13.736 32.605 1.00 28.37 119 A 1 
ATOM 292  C CB  . LEU A 1 58  ? 17.400  14.371 31.356 1.00 30.28 119 A 1 
ATOM 293  C CG  . LEU A 1 58  ? 18.760  14.649 30.697 1.00 32.64 119 A 1 
ATOM 294  C CD1 . LEU A 1 58  ? 18.822  16.037 30.049 1.00 37.45 119 A 1 
ATOM 295  C CD2 . LEU A 1 58  ? 19.823  14.525 31.734 1.00 35.59 119 A 1 
ATOM 296  N N   . THR A 1 59  ? 15.242  11.507 32.404 1.00 26.29 120 A 1 
ATOM 297  C CA  . THR A 1 59  ? 13.816  11.224 32.556 1.00 27.18 120 A 1 
ATOM 298  C C   . THR A 1 59  ? 13.393  11.072 34.005 1.00 25.04 120 A 1 
ATOM 299  O O   . THR A 1 59  ? 12.369  11.603 34.397 1.00 26.93 120 A 1 
ATOM 300  C CB  . THR A 1 59  ? 13.398  9.940  31.796 1.00 28.66 120 A 1 
ATOM 301  O OG1 . THR A 1 59  ? 13.471  10.195 30.383 1.00 33.39 120 A 1 
ATOM 302  C CG2 . THR A 1 59  ? 11.967  9.533  32.140 1.00 28.00 120 A 1 
ATOM 303  N N   . ARG A 1 60  ? 14.150  10.283 34.749 1.00 24.18 121 A 1 
ATOM 304  C CA  . ARG A 1 60  ? 13.825  9.946  36.140 1.00 25.02 121 A 1 
ATOM 305  C C   . ARG A 1 60  ? 14.584  10.842 37.143 1.00 25.09 121 A 1 
ATOM 306  O O   . ARG A 1 60  ? 15.825  10.874 37.187 1.00 24.30 121 A 1 
ATOM 307  C CB  . ARG A 1 60  ? 14.132  8.478  36.415 1.00 28.58 121 A 1 
ATOM 308  C CG  . ARG A 1 60  ? 13.260  7.490  35.605 1.00 32.90 121 A 1 
ATOM 309  C CD  . ARG A 1 60  ? 13.685  6.066  35.952 1.00 38.18 121 A 1 
ATOM 310  N NE  . ARG A 1 60  ? 14.877  5.651  35.199 1.00 44.45 121 A 1 
ATOM 311  C CZ  . ARG A 1 60  ? 16.139  5.673  35.645 1.00 44.46 121 A 1 
ATOM 312  N NH1 . ARG A 1 60  ? 16.443  6.073  36.881 1.00 49.00 121 A 1 
ATOM 313  N NH2 . ARG A 1 60  ? 17.114  5.263  34.838 1.00 52.87 121 A 1 
ATOM 314  N N   . TRP A 1 61  ? 13.818  11.544 37.964 1.00 22.31 122 A 1 
ATOM 315  C CA  . TRP A 1 61  ? 14.397  12.450 38.966 1.00 20.58 122 A 1 
ATOM 316  C C   . TRP A 1 61  ? 13.965  12.051 40.371 1.00 22.37 122 A 1 
ATOM 317  O O   . TRP A 1 61  ? 12.879  11.472 40.537 1.00 24.20 122 A 1 
ATOM 318  C CB  . TRP A 1 61  ? 13.913  13.859 38.711 1.00 21.75 122 A 1 
ATOM 319  C CG  . TRP A 1 61  ? 14.368  14.390 37.393 1.00 22.52 122 A 1 
ATOM 320  C CD1 . TRP A 1 61  ? 13.918  14.014 36.157 1.00 24.93 122 A 1 
ATOM 321  C CD2 . TRP A 1 61  ? 15.377  15.375 37.176 1.00 21.36 122 A 1 
ATOM 322  N NE1 . TRP A 1 61  ? 14.581  14.728 35.167 1.00 24.57 122 A 1 
ATOM 323  C CE2 . TRP A 1 61  ? 15.492  15.555 35.768 1.00 22.51 122 A 1 
ATOM 324  C CE3 . TRP A 1 61  ? 16.188  16.150 38.038 1.00 19.98 122 A 1 
ATOM 325  C CZ2 . TRP A 1 61  ? 16.368  16.481 35.200 1.00 24.76 122 A 1 
ATOM 326  C CZ3 . TRP A 1 61  ? 17.080  17.073 37.463 1.00 23.50 122 A 1 
ATOM 327  C CH2 . TRP A 1 61  ? 17.163  17.218 36.061 1.00 23.95 122 A 1 
ATOM 328  N N   . THR A 1 62  ? 14.814  12.360 41.350 1.00 20.46 123 A 1 
ATOM 329  C CA  . THR A 1 62  ? 14.446  12.317 42.759 1.00 19.43 123 A 1 
ATOM 330  C C   . THR A 1 62  ? 14.121  13.734 43.230 1.00 19.78 123 A 1 
ATOM 331  O O   . THR A 1 62  ? 14.879  14.685 42.963 1.00 20.83 123 A 1 
ATOM 332  C CB  . THR A 1 62  ? 15.578  11.744 43.602 1.00 20.86 123 A 1 
ATOM 333  O OG1 . THR A 1 62  ? 15.904  10.412 43.147 1.00 24.41 123 A 1 
ATOM 334  C CG2 . THR A 1 62  ? 15.152  11.684 45.031 1.00 22.71 123 A 1 
ATOM 335  N N   . GLY A 1 63  ? 12.973  13.881 43.887 1.00 21.17 124 A 1 
ATOM 336  C CA  . GLY A 1 63  ? 12.632  15.129 44.596 1.00 19.97 124 A 1 
ATOM 337  C C   . GLY A 1 63  ? 12.753  14.968 46.113 1.00 22.28 124 A 1 
ATOM 338  O O   . GLY A 1 63  ? 12.644  13.867 46.663 1.00 20.90 124 A 1 
ATOM 339  N N   . MET A 1 64  ? 12.974  16.083 46.803 1.00 19.33 125 A 1 
ATOM 340  C CA  . MET A 1 64  ? 13.021  16.054 48.238 1.00 21.48 125 A 1 
ATOM 341  C C   . MET A 1 64  ? 12.344  17.286 48.774 1.00 18.76 125 A 1 
ATOM 342  O O   . MET A 1 64  ? 12.551  18.401 48.233 1.00 17.76 125 A 1 
ATOM 343  C CB  . MET A 1 64  ? 14.467  16.089 48.672 1.00 24.04 125 A 1 
ATOM 344  C CG  . MET A 1 64  ? 14.664  15.748 50.085 1.00 29.21 125 A 1 
ATOM 345  S SD  . MET A 1 64  ? 16.329  16.263 50.537 1.00 32.72 125 A 1 
ATOM 346  C CE  . MET A 1 64  ? 15.971  18.002 50.856 1.00 34.37 125 A 1 
ATOM 347  N N   . ILE A 1 65  ? 11.573  17.113 49.853 1.00 18.28 126 A 1 
ATOM 348  C CA  . ILE A 1 65  ? 10.933  18.248 50.526 1.00 17.27 126 A 1 
ATOM 349  C C   . ILE A 1 65  ? 11.283  18.153 52.023 1.00 17.82 126 A 1 
ATOM 350  O O   . ILE A 1 65  ? 11.108  17.102 52.651 1.00 17.92 126 A 1 
ATOM 351  C CB  . ILE A 1 65  ? 9.366   18.204 50.370 1.00 15.93 126 A 1 
ATOM 352  C CG1 . ILE A 1 65  ? 8.937   18.271 48.881 1.00 18.13 126 A 1 
ATOM 353  C CG2 . ILE A 1 65  ? 8.732   19.277 51.253 1.00 18.02 126 A 1 
ATOM 354  C CD1 . ILE A 1 65  ? 7.462   17.923 48.642 1.00 20.56 126 A 1 
ATOM 355  N N   . ILE A 1 66  ? 11.775  19.250 52.600 1.00 16.40 127 A 1 
ATOM 356  C CA  . ILE A 1 66  ? 12.006  19.293 54.037 1.00 17.72 127 A 1 
ATOM 357  C C   . ILE A 1 66  ? 10.625  19.462 54.701 1.00 18.14 127 A 1 
ATOM 358  O O   . ILE A 1 66  ? 9.908   20.418 54.402 1.00 19.01 127 A 1 
ATOM 359  C CB  . ILE A 1 66  ? 12.988  20.466 54.361 1.00 19.94 127 A 1 
ATOM 360  C CG1 . ILE A 1 66  ? 14.397  20.193 53.819 1.00 21.27 127 A 1 
ATOM 361  C CG2 . ILE A 1 66  ? 12.983  20.794 55.857 1.00 21.03 127 A 1 
ATOM 362  C CD1 . ILE A 1 66  ? 14.922  18.794 54.241 1.00 24.14 127 A 1 
ATOM 363  N N   . GLY A 1 67  ? 10.236  18.549 55.606 1.00 18.13 128 A 1 
ATOM 364  C CA  . GLY A 1 67  ? 8.887   18.639 56.233 1.00 18.86 128 A 1 
ATOM 365  C C   . GLY A 1 67  ? 8.716   20.023 56.904 1.00 18.56 128 A 1 
ATOM 366  O O   . GLY A 1 67  ? 9.605   20.486 57.637 1.00 20.93 128 A 1 
ATOM 367  N N   . PRO A 1 68  ? 7.604   20.705 56.640 1.00 19.47 129 A 1 
ATOM 368  C CA  . PRO A 1 68  ? 7.542   22.072 57.211 1.00 19.67 129 A 1 
ATOM 369  C C   . PRO A 1 68  ? 7.393   22.160 58.751 1.00 21.49 129 A 1 
ATOM 370  O O   . PRO A 1 68  ? 6.584   21.454 59.357 1.00 21.48 129 A 1 
ATOM 371  C CB  . PRO A 1 68  ? 6.272   22.622 56.594 1.00 21.75 129 A 1 
ATOM 372  C CG  . PRO A 1 68  ? 6.068   21.861 55.304 1.00 20.14 129 A 1 
ATOM 373  C CD  . PRO A 1 68  ? 6.479   20.444 55.721 1.00 19.70 129 A 1 
ATOM 374  N N   . PRO A 1 69  ? 8.119   23.101 59.375 1.00 21.78 130 A 1 
ATOM 375  C CA  . PRO A 1 69  ? 7.923   23.403 60.778 1.00 22.63 130 A 1 
ATOM 376  C C   . PRO A 1 69  ? 6.455   23.779 61.085 1.00 21.65 130 A 1 
ATOM 377  O O   . PRO A 1 69  ? 5.728   24.265 60.205 1.00 23.83 130 A 1 
ATOM 378  C CB  . PRO A 1 69  ? 8.868   24.602 61.009 1.00 22.74 130 A 1 
ATOM 379  C CG  . PRO A 1 69  ? 9.949   24.385 60.030 1.00 22.80 130 A 1 
ATOM 380  C CD  . PRO A 1 69  ? 9.206   23.916 58.793 1.00 23.09 130 A 1 
ATOM 381  N N   . ARG A 1 70  ? 6.024   23.493 62.308 1.00 22.35 131 A 1 
ATOM 382  C CA  . ARG A 1 70  ? 4.644   23.823 62.751 1.00 22.92 131 A 1 
ATOM 383  C C   . ARG A 1 70  ? 3.590   23.053 61.979 1.00 24.44 131 A 1 
ATOM 384  O O   . ARG A 1 70  ? 2.441   23.474 61.847 1.00 25.95 131 A 1 
ATOM 385  C CB  . ARG A 1 70  ? 4.370   25.332 62.684 1.00 24.99 131 A 1 
ATOM 386  C CG  . ARG A 1 70  ? 5.349   26.174 63.505 1.00 28.09 131 A 1 
ATOM 387  C CD  . ARG A 1 70  ? 5.525   25.746 64.962 1.00 32.93 131 A 1 
ATOM 388  N NE  . ARG A 1 70  ? 4.268   25.802 65.703 1.00 36.95 131 A 1 
ATOM 389  C CZ  . ARG A 1 70  ? 4.068   25.384 66.953 1.00 34.89 131 A 1 
ATOM 390  N NH1 . ARG A 1 70  ? 5.059   24.887 67.696 1.00 40.22 131 A 1 
ATOM 391  N NH2 . ARG A 1 70  ? 2.849   25.496 67.458 1.00 37.93 131 A 1 
ATOM 392  N N   . THR A 1 71  ? 4.009   21.891 61.488 1.00 21.68 132 A 1 
ATOM 393  C CA  . THR A 1 71  ? 3.069   20.926 60.906 1.00 20.70 132 A 1 
ATOM 394  C C   . THR A 1 71  ? 3.456   19.539 61.373 1.00 18.47 132 A 1 
ATOM 395  O O   . THR A 1 71  ? 4.534   19.324 61.889 1.00 22.05 132 A 1 
ATOM 396  C CB  . THR A 1 71  ? 3.090   20.918 59.362 1.00 20.54 132 A 1 
ATOM 397  O OG1 . THR A 1 71  ? 4.267   20.218 58.890 1.00 20.88 132 A 1 
ATOM 398  C CG2 . THR A 1 71  ? 2.987   22.322 58.764 1.00 21.43 132 A 1 
ATOM 399  N N   . ILE A 1 72  ? 2.557   18.589 61.131 1.00 21.02 133 A 1 
ATOM 400  C CA  . ILE A 1 72  ? 2.755   17.188 61.478 1.00 22.52 133 A 1 
ATOM 401  C C   . ILE A 1 72  ? 3.965   16.591 60.740 1.00 22.96 133 A 1 
ATOM 402  O O   . ILE A 1 72  ? 4.531   15.580 61.154 1.00 25.10 133 A 1 
ATOM 403  C CB  . ILE A 1 72  ? 1.493   16.398 61.136 1.00 22.84 133 A 1 
ATOM 404  C CG1 . ILE A 1 72  ? 1.476   15.063 61.925 1.00 24.97 133 A 1 
ATOM 405  C CG2 . ILE A 1 72  ? 1.293   16.296 59.595 1.00 24.88 133 A 1 
ATOM 406  C CD1 . ILE A 1 72  ? 1.462   15.236 63.440 1.00 29.32 133 A 1 
ATOM 407  N N   . TYR A 1 73  ? 4.357   17.248 59.636 1.00 22.02 134 A 1 
ATOM 408  C CA  . TYR A 1 73  ? 5.466   16.792 58.831 1.00 19.71 134 A 1 
ATOM 409  C C   . TYR A 1 73  ? 6.849   17.234 59.361 1.00 20.54 134 A 1 
ATOM 410  O O   . TYR A 1 73  ? 7.888   16.898 58.802 1.00 20.66 134 A 1 
ATOM 411  C CB  . TYR A 1 73  ? 5.270   17.338 57.398 1.00 18.78 134 A 1 
ATOM 412  C CG  . TYR A 1 73  ? 3.936   16.992 56.776 1.00 19.63 134 A 1 
ATOM 413  C CD1 . TYR A 1 73  ? 3.610   15.645 56.454 1.00 20.14 134 A 1 
ATOM 414  C CD2 . TYR A 1 73  ? 2.966   17.978 56.574 1.00 19.39 134 A 1 
ATOM 415  C CE1 . TYR A 1 73  ? 2.350   15.322 55.854 1.00 20.52 134 A 1 
ATOM 416  C CE2 . TYR A 1 73  ? 1.732   17.681 55.971 1.00 21.29 134 A 1 
ATOM 417  C CZ  . TYR A 1 73  ? 1.421   16.331 55.627 1.00 21.59 134 A 1 
ATOM 418  O OH  . TYR A 1 73  ? 0.182   16.041 55.047 1.00 22.15 134 A 1 
ATOM 419  N N   . GLU A 1 74  ? 6.847   18.083 60.376 1.00 22.83 135 A 1 
ATOM 420  C CA  . GLU A 1 74  ? 8.112   18.680 60.870 1.00 24.43 135 A 1 
ATOM 421  C C   . GLU A 1 74  ? 9.152   17.624 61.282 1.00 26.09 135 A 1 
ATOM 422  O O   . GLU A 1 74  ? 8.802   16.543 61.812 1.00 25.47 135 A 1 
ATOM 423  C CB  . GLU A 1 74  ? 7.744   19.602 62.009 1.00 26.45 135 A 1 
ATOM 424  C CG  . GLU A 1 74  ? 8.804   20.424 62.658 1.00 33.15 135 A 1 
ATOM 425  C CD  . GLU A 1 74  ? 8.192   21.148 63.853 1.00 38.64 135 A 1 
ATOM 426  O OE1 . GLU A 1 74  ? 7.610   20.456 64.735 1.00 42.74 135 A 1 
ATOM 427  O OE2 . GLU A 1 74  ? 8.263   22.384 63.895 1.00 39.05 135 A 1 
ATOM 428  N N   . ASN A 1 75  ? 10.423  17.942 61.018 1.00 25.45 136 A 1 
ATOM 429  C CA  . ASN A 1 75  ? 11.533  17.052 61.327 1.00 29.47 136 A 1 
ATOM 430  C C   . ASN A 1 75  ? 11.551  15.739 60.548 1.00 29.08 136 A 1 
ATOM 431  O O   . ASN A 1 75  ? 12.187  14.770 60.984 1.00 31.20 136 A 1 
ATOM 432  C CB  . ASN A 1 75  ? 11.625  16.789 62.845 1.00 30.48 136 A 1 
ATOM 433  C CG  . ASN A 1 75  ? 11.884  18.052 63.624 1.00 33.54 136 A 1 
ATOM 434  O OD1 . ASN A 1 75  ? 12.725  18.867 63.248 1.00 37.05 136 A 1 
ATOM 435  N ND2 . ASN A 1 75  ? 11.148  18.235 64.701 1.00 35.55 136 A 1 
ATOM 436  N N   . ARG A 1 76  ? 10.841  15.703 59.412 1.00 28.33 137 A 1 
ATOM 437  C CA  . ARG A 1 76  ? 10.879  14.559 58.512 1.00 29.12 137 A 1 
ATOM 438  C C   . ARG A 1 76  ? 11.329  15.094 57.155 1.00 28.98 137 A 1 
ATOM 439  O O   . ARG A 1 76  ? 11.168  16.280 56.837 1.00 27.58 137 A 1 
ATOM 440  C CB  . ARG A 1 76  ? 9.512   13.912 58.348 1.00 29.86 137 A 1 
ATOM 441  C CG  . ARG A 1 76  ? 8.829   13.366 59.639 1.00 33.78 137 A 1 
ATOM 442  C CD  . ARG A 1 76  ? 7.552   12.620 59.234 1.00 38.60 137 A 1 
ATOM 443  N NE  . ARG A 1 76  ? 6.812   12.090 60.373 1.00 41.05 137 A 1 
ATOM 444  C CZ  . ARG A 1 76  ? 6.128   10.938 60.369 1.00 44.14 137 A 1 
ATOM 445  N NH1 . ARG A 1 76  ? 6.098   10.157 59.285 1.00 42.26 137 A 1 
ATOM 446  N NH2 . ARG A 1 76  ? 5.498   10.559 61.478 1.00 41.15 137 A 1 
ATOM 447  N N   . ILE A 1 77  ? 11.924  14.214 56.377 1.00 27.52 138 A 1 
ATOM 448  C CA  . ILE A 1 77  ? 12.265  14.520 54.999 1.00 25.77 138 A 1 
ATOM 449  C C   . ILE A 1 77  ? 11.377  13.606 54.147 1.00 28.13 138 A 1 
ATOM 450  O O   . ILE A 1 77  ? 11.116  12.421 54.513 1.00 27.47 138 A 1 
ATOM 451  C CB  . ILE A 1 77  ? 13.792  14.344 54.710 1.00 26.55 138 A 1 
ATOM 452  C CG1 . ILE A 1 77  ? 14.638  15.205 55.640 1.00 29.92 138 A 1 
ATOM 453  C CG2 . ILE A 1 77  ? 14.112  14.707 53.223 1.00 26.63 138 A 1 
ATOM 454  C CD1 . ILE A 1 77  ? 16.166  15.097 55.441 1.00 31.22 138 A 1 
ATOM 455  N N   . TYR A 1 78  ? 10.927  14.153 53.024 1.00 24.21 139 A 1 
ATOM 456  C CA  . TYR A 1 78  ? 10.100  13.441 52.062 1.00 22.44 139 A 1 
ATOM 457  C C   . TYR A 1 78  ? 10.839  13.295 50.731 1.00 22.66 139 A 1 
ATOM 458  O O   . TYR A 1 78  ? 11.390  14.278 50.217 1.00 22.36 139 A 1 
ATOM 459  C CB  . TYR A 1 78  ? 8.747   14.152 51.876 1.00 21.85 139 A 1 
ATOM 460  C CG  . TYR A 1 78  ? 7.963   13.994 53.148 1.00 22.23 139 A 1 
ATOM 461  C CD1 . TYR A 1 78  ? 7.037   12.948 53.284 1.00 22.49 139 A 1 
ATOM 462  C CD2 . TYR A 1 78  ? 8.206   14.820 54.240 1.00 24.28 139 A 1 
ATOM 463  C CE1 . TYR A 1 78  ? 6.366   12.742 54.492 1.00 23.67 139 A 1 
ATOM 464  C CE2 . TYR A 1 78  ? 7.532   14.633 55.451 1.00 22.71 139 A 1 
ATOM 465  C CZ  . TYR A 1 78  ? 6.644   13.562 55.561 1.00 22.34 139 A 1 
ATOM 466  O OH  . TYR A 1 78  ? 5.989   13.345 56.740 1.00 26.08 139 A 1 
ATOM 467  N N   . SER A 1 79  ? 10.889  12.052 50.244 1.00 21.00 140 A 1 
ATOM 468  C CA  . SER A 1 79  ? 11.421  11.712 48.908 1.00 23.01 140 A 1 
ATOM 469  C C   . SER A 1 79  ? 10.287  11.488 47.917 1.00 20.83 140 A 1 
ATOM 470  O O   . SER A 1 79  ? 9.210   10.963 48.280 1.00 22.64 140 A 1 
ATOM 471  C CB  . SER A 1 79  ? 12.211  10.387 48.981 1.00 26.79 140 A 1 
ATOM 472  O OG  . SER A 1 79  ? 13.456  10.599 49.580 1.00 36.24 140 A 1 
ATOM 473  N N   . LEU A 1 80  ? 10.545  11.825 46.653 1.00 21.12 141 A 1 
ATOM 474  C CA  . LEU A 1 80  ? 9.575   11.697 45.619 1.00 21.53 141 A 1 
ATOM 475  C C   . LEU A 1 80  ? 10.292  11.185 44.387 1.00 21.77 141 A 1 
ATOM 476  O O   . LEU A 1 80  ? 11.507  11.362 44.249 1.00 23.02 141 A 1 
ATOM 477  C CB  . LEU A 1 80  ? 8.888   13.036 45.318 1.00 20.04 141 A 1 
ATOM 478  C CG  . LEU A 1 80  ? 8.039   13.687 46.414 1.00 18.16 141 A 1 
ATOM 479  C CD1 . LEU A 1 80  ? 8.954   14.580 47.221 1.00 23.71 141 A 1 
ATOM 480  C CD2 . LEU A 1 80  ? 6.876   14.506 45.827 1.00 20.73 141 A 1 
ATOM 481  N N   . LYS A 1 81  ? 9.537   10.525 43.519 1.00 23.63 142 A 1 
ATOM 482  C CA  . LYS A 1 81  ? 10.016  10.266 42.146 1.00 23.98 142 A 1 
ATOM 483  C C   . LYS A 1 81  ? 9.235   11.109 41.179 1.00 25.31 142 A 1 
ATOM 484  O O   . LYS A 1 81  ? 8.005   11.191 41.262 1.00 24.97 142 A 1 
ATOM 485  C CB  . LYS A 1 81  ? 9.908   8.778  41.799 1.00 26.63 142 A 1 
ATOM 486  C CG  . LYS A 1 81  ? 10.925  7.944  42.526 1.00 32.33 142 A 1 
ATOM 487  C CD  . LYS A 1 81  ? 10.682  6.431  42.280 1.00 37.31 142 A 1 
ATOM 488  C CE  . LYS A 1 81  ? 11.822  5.625  42.887 1.00 44.07 142 A 1 
ATOM 489  N NZ  . LYS A 1 81  ? 11.925  4.242  42.322 1.00 49.69 142 A 1 
ATOM 490  N N   . ILE A 1 82  ? 9.954   11.733 40.250 1.00 24.32 143 A 1 
ATOM 491  C CA  . ILE A 1 82  ? 9.370   12.612 39.262 1.00 24.40 143 A 1 
ATOM 492  C C   . ILE A 1 82  ? 9.855   12.136 37.910 1.00 25.65 143 A 1 
ATOM 493  O O   . ILE A 1 82  ? 11.055  11.939 37.715 1.00 26.43 143 A 1 
ATOM 494  C CB  . ILE A 1 82  ? 9.776   14.064 39.540 1.00 25.51 143 A 1 
ATOM 495  C CG1 . ILE A 1 82  ? 9.288   14.434 40.950 1.00 30.08 143 A 1 
ATOM 496  C CG2 . ILE A 1 82  ? 9.161   15.007 38.547 1.00 26.21 143 A 1 
ATOM 497  C CD1 . ILE A 1 82  ? 9.781   15.790 41.414 1.00 34.79 143 A 1 
ATOM 498  N N   . GLU A 1 83  ? 8.920   11.884 37.004 1.00 25.29 144 A 1 
ATOM 499  C CA  . GLU A 1 83  ? 9.314   11.396 35.662 1.00 26.91 144 A 1 
ATOM 500  C C   . GLU A 1 83  ? 8.935   12.415 34.632 1.00 25.60 144 A 1 
ATOM 501  O O   . GLU A 1 83  ? 7.783   12.831 34.577 1.00 25.85 144 A 1 
ATOM 502  C CB  . GLU A 1 83  ? 8.627   10.080 35.353 1.00 30.02 144 A 1 
ATOM 503  C CG  . GLU A 1 83  ? 9.170   8.936  36.116 1.00 36.93 144 A 1 
ATOM 504  C CD  . GLU A 1 83  ? 8.745   7.603  35.500 1.00 39.42 144 A 1 
ATOM 505  O OE1 . GLU A 1 83  ? 8.190   7.597  34.377 1.00 49.07 144 A 1 
ATOM 506  O OE2 . GLU A 1 83  ? 8.971   6.566  36.145 1.00 47.60 144 A 1 
ATOM 507  N N   . CYS A 1 84  ? 9.929   12.866 33.872 1.00 25.75 145 A 1 
ATOM 508  C CA  . CYS A 1 84  ? 9.741   13.872 32.847 1.00 27.48 145 A 1 
ATOM 509  C C   . CYS A 1 84  ? 9.782   13.162 31.519 1.00 29.55 145 A 1 
ATOM 510  O O   . CYS A 1 84  ? 10.865  12.689 31.086 1.00 30.17 145 A 1 
ATOM 511  C CB  . CYS A 1 84  ? 10.855  14.919 32.927 1.00 25.43 145 A 1 
ATOM 512  S SG  . CYS A 1 84  ? 10.800  15.824 34.481 1.00 27.92 145 A 1 
ATOM 513  N N   . GLY A 1 85  ? 8.596   13.047 30.917 1.00 31.19 146 A 1 
ATOM 514  C CA  . GLY A 1 85  ? 8.413   12.284 29.666 1.00 33.48 146 A 1 
ATOM 515  C C   . GLY A 1 85  ? 8.827   12.990 28.384 1.00 34.12 146 A 1 
ATOM 516  O O   . GLY A 1 85  ? 9.323   14.129 28.411 1.00 30.50 146 A 1 
ATOM 517  N N   . PRO A 1 86  ? 8.625   12.308 27.230 1.00 35.93 147 A 1 
ATOM 518  C CA  . PRO A 1 86  ? 8.941   12.767 25.881 1.00 36.60 147 A 1 
ATOM 519  C C   . PRO A 1 86  ? 8.448   14.157 25.576 1.00 36.04 147 A 1 
ATOM 520  O O   . PRO A 1 86  ? 9.128   14.905 24.851 1.00 37.63 147 A 1 
ATOM 521  C CB  . PRO A 1 86  ? 8.183   11.769 24.991 1.00 36.62 147 A 1 
ATOM 522  C CG  . PRO A 1 86  ? 8.142   10.537 25.782 1.00 38.06 147 A 1 
ATOM 523  C CD  . PRO A 1 86  ? 8.065   10.942 27.227 1.00 36.45 147 A 1 
ATOM 524  N N   . LYS A 1 87  ? 7.285   14.502 26.129 1.00 35.69 148 A 1 
ATOM 525  C CA  . LYS A 1 87  ? 6.620   15.756 25.838 1.00 38.22 148 A 1 
ATOM 526  C C   . LYS A 1 87  ? 6.881   16.858 26.855 1.00 37.62 148 A 1 
ATOM 527  O O   . LYS A 1 87  ? 6.444   18.004 26.678 1.00 38.63 148 A 1 
ATOM 528  C CB  . LYS A 1 87  ? 5.116   15.528 25.664 1.00 46.77 148 A 1 
ATOM 529  C CG  . LYS A 1 87  ? 4.779   14.416 24.628 1.00 43.22 148 A 1 
ATOM 530  C CD  . LYS A 1 87  ? 3.718   14.864 23.613 1.00 53.70 148 A 1 
ATOM 531  C CE  . LYS A 1 87  ? 3.656   13.923 22.378 1.00 44.42 148 A 1 
ATOM 532  N NZ  . LYS A 1 87  ? 3.171   12.525 22.693 1.00 54.74 148 A 1 
ATOM 533  N N   . TYR A 1 88  ? 7.618   16.527 27.909 1.00 35.18 149 A 1 
ATOM 534  C CA  . TYR A 1 88  ? 8.022   17.540 28.869 1.00 32.76 149 A 1 
ATOM 535  C C   . TYR A 1 88  ? 8.917   18.578 28.198 1.00 32.37 149 A 1 
ATOM 536  O O   . TYR A 1 88  ? 9.789   18.211 27.394 1.00 35.00 149 A 1 
ATOM 537  C CB  . TYR A 1 88  ? 8.751   16.862 30.038 1.00 29.56 149 A 1 
ATOM 538  C CG  . TYR A 1 88  ? 9.125   17.789 31.170 1.00 30.24 149 A 1 
ATOM 539  C CD1 . TYR A 1 88  ? 8.235   18.008 32.234 1.00 29.55 149 A 1 
ATOM 540  C CD2 . TYR A 1 88  ? 10.354  18.444 31.189 1.00 28.00 149 A 1 
ATOM 541  C CE1 . TYR A 1 88  ? 8.557   18.847 33.281 1.00 29.73 149 A 1 
ATOM 542  C CE2 . TYR A 1 88  ? 10.692  19.314 32.256 1.00 28.32 149 A 1 
ATOM 543  C CZ  . TYR A 1 88  ? 9.784   19.485 33.300 1.00 26.26 149 A 1 
ATOM 544  O OH  . TYR A 1 88  ? 10.088  20.291 34.365 1.00 27.37 149 A 1 
ATOM 545  N N   . PRO A 1 89  ? 8.772   19.867 28.554 1.00 31.70 150 A 1 
ATOM 546  C CA  . PRO A 1 89  ? 7.886   20.505 29.549 1.00 33.69 150 A 1 
ATOM 547  C C   . PRO A 1 89  ? 6.526   20.949 29.039 1.00 34.94 150 A 1 
ATOM 548  O O   . PRO A 1 89  ? 5.895   21.765 29.697 1.00 32.19 150 A 1 
ATOM 549  C CB  . PRO A 1 89  ? 8.655   21.771 29.925 1.00 33.19 150 A 1 
ATOM 550  C CG  . PRO A 1 89  ? 9.324   22.168 28.632 1.00 34.13 150 A 1 
ATOM 551  C CD  . PRO A 1 89  ? 9.705   20.842 27.962 1.00 33.98 150 A 1 
ATOM 552  N N   . GLU A 1 90  ? 6.104   20.465 27.871 1.00 36.42 151 A 1 
ATOM 553  C CA  . GLU A 1 90  ? 4.786   20.855 27.336 1.00 38.02 151 A 1 
ATOM 554  C C   . GLU A 1 90  ? 3.680   20.108 28.062 1.00 37.45 151 A 1 
ATOM 555  O O   . GLU A 1 90  ? 2.528   20.567 28.164 1.00 39.24 151 A 1 
ATOM 556  C CB  . GLU A 1 90  ? 4.711   20.597 25.824 1.00 38.55 151 A 1 
ATOM 557  C CG  . GLU A 1 90  ? 5.814   21.287 25.039 1.00 41.47 151 A 1 
ATOM 558  C CD  . GLU A 1 90  ? 5.887   22.762 25.328 1.00 42.96 151 A 1 
ATOM 559  O OE1 . GLU A 1 90  ? 4.817   23.394 25.446 1.00 48.62 151 A 1 
ATOM 560  O OE2 . GLU A 1 90  ? 7.014   23.295 25.447 1.00 50.09 151 A 1 
ATOM 561  N N   . ALA A 1 91  ? 4.059   18.955 28.583 1.00 35.70 152 A 1 
ATOM 562  C CA  . ALA A 1 91  ? 3.198   18.095 29.335 1.00 35.09 152 A 1 
ATOM 563  C C   . ALA A 1 91  ? 3.756   17.994 30.761 1.00 33.94 152 A 1 
ATOM 564  O O   . ALA A 1 91  ? 4.980   17.913 30.951 1.00 31.93 152 A 1 
ATOM 565  C CB  . ALA A 1 91  ? 3.184   16.711 28.675 1.00 36.12 152 A 1 
ATOM 566  N N   . PRO A 1 92  ? 2.872   17.958 31.770 1.00 32.43 153 A 1 
ATOM 567  C CA  . PRO A 1 92  ? 3.369   17.849 33.148 1.00 30.50 153 A 1 
ATOM 568  C C   . PRO A 1 92  ? 4.074   16.512 33.429 1.00 28.01 153 A 1 
ATOM 569  O O   . PRO A 1 92  ? 3.756   15.513 32.799 1.00 29.34 153 A 1 
ATOM 570  C CB  . PRO A 1 92  ? 2.072   17.908 33.975 1.00 32.25 153 A 1 
ATOM 571  C CG  . PRO A 1 92  ? 1.061   17.318 33.063 1.00 32.35 153 A 1 
ATOM 572  C CD  . PRO A 1 92  ? 1.403   17.965 31.737 1.00 32.98 153 A 1 
ATOM 573  N N   . PRO A 1 93  ? 4.980   16.480 34.424 1.00 27.02 154 A 1 
ATOM 574  C CA  . PRO A 1 93  ? 5.682   15.276 34.851 1.00 25.47 154 A 1 
ATOM 575  C C   . PRO A 1 93  ? 4.751   14.383 35.690 1.00 26.99 154 A 1 
ATOM 576  O O   . PRO A 1 93  ? 3.759   14.877 36.235 1.00 28.89 154 A 1 
ATOM 577  C CB  . PRO A 1 93  ? 6.789   15.809 35.762 1.00 26.14 154 A 1 
ATOM 578  C CG  . PRO A 1 93  ? 6.269   17.094 36.286 1.00 26.50 154 A 1 
ATOM 579  C CD  . PRO A 1 93  ? 5.319   17.645 35.262 1.00 27.86 154 A 1 
ATOM 580  N N   . PHE A 1 94  ? 5.073   13.096 35.757 1.00 26.88 155 A 1 
ATOM 581  C CA  . PHE A 1 94  ? 4.378   12.149 36.620 1.00 27.81 155 A 1 
ATOM 582  C C   . PHE A 1 94  ? 5.056   12.252 37.977 1.00 28.00 155 A 1 
ATOM 583  O O   . PHE A 1 94  ? 6.282   12.263 38.055 1.00 28.87 155 A 1 
ATOM 584  C CB  . PHE A 1 94  ? 4.549   10.721 36.082 1.00 31.71 155 A 1 
ATOM 585  C CG  . PHE A 1 94  ? 4.054   9.665  37.030 1.00 35.46 155 A 1 
ATOM 586  C CD1 . PHE A 1 94  ? 2.693   9.559  37.332 1.00 39.62 155 A 1 
ATOM 587  C CD2 . PHE A 1 94  ? 4.941   8.770  37.614 1.00 38.35 155 A 1 
ATOM 588  C CE1 . PHE A 1 94  ? 2.228   8.576  38.211 1.00 39.00 155 A 1 
ATOM 589  C CE2 . PHE A 1 94  ? 4.488   7.772  38.491 1.00 40.04 155 A 1 
ATOM 590  C CZ  . PHE A 1 94  ? 3.129   7.680  38.789 1.00 38.16 155 A 1 
ATOM 591  N N   . VAL A 1 95  ? 4.279   12.358 39.045 1.00 27.74 156 A 1 
ATOM 592  C CA  . VAL A 1 95  ? 4.865   12.587 40.376 1.00 25.93 156 A 1 
ATOM 593  C C   . VAL A 1 95  ? 4.293   11.616 41.395 1.00 26.11 156 A 1 
ATOM 594  O O   . VAL A 1 95  ? 3.047   11.426 41.481 1.00 24.32 156 A 1 
ATOM 595  C CB  . VAL A 1 95  ? 4.582   14.065 40.858 1.00 26.74 156 A 1 
ATOM 596  C CG1 . VAL A 1 95  ? 5.270   14.336 42.181 1.00 25.59 156 A 1 
ATOM 597  C CG2 . VAL A 1 95  ? 5.024   15.062 39.796 1.00 29.01 156 A 1 
ATOM 598  N N   . ARG A 1 96  ? 5.178   11.001 42.164 1.00 23.37 157 A 1 
ATOM 599  C CA  . ARG A 1 96  ? 4.725   10.160 43.234 1.00 26.20 157 A 1 
ATOM 600  C C   . ARG A 1 96  ? 5.652   10.309 44.453 1.00 24.75 157 A 1 
ATOM 601  O O   . ARG A 1 96  ? 6.886   10.495 44.333 1.00 25.95 157 A 1 
ATOM 602  C CB  . ARG A 1 96  ? 4.597   8.698  42.758 1.00 25.69 157 A 1 
ATOM 603  C CG  . ARG A 1 96  ? 5.881   8.055  42.406 1.00 30.34 157 A 1 
ATOM 604  C CD  . ARG A 1 96  ? 5.638   6.623  41.858 1.00 32.65 157 A 1 
ATOM 605  N NE  . ARG A 1 96  ? 4.944   5.794  42.853 1.00 44.36 157 A 1 
ATOM 606  C CZ  . ARG A 1 96  ? 4.304   4.653  42.574 1.00 45.57 157 A 1 
ATOM 607  N NH1 . ARG A 1 96  ? 4.259   4.192  41.317 1.00 53.77 157 A 1 
ATOM 608  N NH2 . ARG A 1 96  ? 3.714   3.965  43.551 1.00 50.58 157 A 1 
ATOM 609  N N   . PHE A 1 97  ? 5.046   10.306 45.636 1.00 24.26 158 A 1 
ATOM 610  C CA  . PHE A 1 97  ? 5.821   10.228 46.834 1.00 21.01 158 A 1 
ATOM 611  C C   . PHE A 1 97  ? 6.377   8.847  46.989 1.00 25.89 158 A 1 
ATOM 612  O O   . PHE A 1 97  ? 5.676   7.858  46.725 1.00 27.27 158 A 1 
ATOM 613  C CB  . PHE A 1 97  ? 4.972   10.518 48.079 1.00 21.72 158 A 1 
ATOM 614  C CG  . PHE A 1 97  ? 4.836   11.989 48.384 1.00 20.89 158 A 1 
ATOM 615  C CD1 . PHE A 1 97  ? 5.736   12.609 49.241 1.00 23.00 158 A 1 
ATOM 616  C CD2 . PHE A 1 97  ? 3.828   12.738 47.782 1.00 21.70 158 A 1 
ATOM 617  C CE1 . PHE A 1 97  ? 5.607   14.009 49.529 1.00 20.64 158 A 1 
ATOM 618  C CE2 . PHE A 1 97  ? 3.675   14.098 48.039 1.00 23.08 158 A 1 
ATOM 619  C CZ  . PHE A 1 97  ? 4.583   14.744 48.939 1.00 20.99 158 A 1 
ATOM 620  N N   . VAL A 1 98  ? 7.625   8.777  47.444 1.00 23.65 159 A 1 
ATOM 621  C CA  . VAL A 1 98  ? 8.226   7.529  47.859 1.00 25.97 159 A 1 
ATOM 622  C C   . VAL A 1 98  ? 7.988   7.324  49.352 1.00 26.24 159 A 1 
ATOM 623  O O   . VAL A 1 98  ? 7.473   6.267  49.764 1.00 25.55 159 A 1 
ATOM 624  C CB  . VAL A 1 98  ? 9.722   7.552  47.547 1.00 28.88 159 A 1 
ATOM 625  C CG1 . VAL A 1 98  ? 10.448  6.393  48.246 1.00 33.62 159 A 1 
ATOM 626  C CG2 . VAL A 1 98  ? 9.938   7.488  46.034 1.00 30.86 159 A 1 
ATOM 627  N N   . THR A 1 99  ? 8.333   8.349  50.142 1.00 22.53 160 A 1 
ATOM 628  C CA  . THR A 1 99  ? 8.098   8.356  51.580 1.00 22.35 160 A 1 
ATOM 629  C C   . THR A 1 99  ? 6.595   8.237  51.872 1.00 21.98 160 A 1 
ATOM 630  O O   . THR A 1 99  ? 5.825   8.991  51.305 1.00 22.59 160 A 1 
ATOM 631  C CB  . THR A 1 99  ? 8.612   9.705  52.199 1.00 21.55 160 A 1 
ATOM 632  O OG1 . THR A 1 99  ? 10.007  9.888  51.885 1.00 23.43 160 A 1 
ATOM 633  C CG2 . THR A 1 99  ? 8.463   9.667  53.676 1.00 23.09 160 A 1 
ATOM 634  N N   . LYS A 1 100 ? 6.158   7.310  52.739 1.00 24.27 161 A 1 
ATOM 635  C CA  . LYS A 1 100 ? 4.723   7.207  53.008 1.00 25.16 161 A 1 
ATOM 636  C C   . LYS A 1 100 ? 4.189   8.473  53.672 1.00 23.72 161 A 1 
ATOM 637  O O   . LYS A 1 100 ? 4.830   9.047  54.532 1.00 24.58 161 A 1 
ATOM 638  C CB  . LYS A 1 100 ? 4.350   5.956  53.810 1.00 25.89 161 A 1 
ATOM 639  C CG  . LYS A 1 100 ? 4.545   4.668  52.967 1.00 29.91 161 A 1 
ATOM 640  C CD  . LYS A 1 100 ? 3.867   3.440  53.562 1.00 33.45 161 A 1 
ATOM 641  C CE  . LYS A 1 100 ? 2.530   3.118  52.908 1.00 40.73 161 A 1 
ATOM 642  N NZ  . LYS A 1 100 ? 2.263   1.625  52.790 1.00 47.93 161 A 1 
ATOM 643  N N   . ILE A 1 101 ? 3.031   8.911  53.220 1.00 23.70 162 A 1 
ATOM 644  C CA  . ILE A 1 101 ? 2.492   10.194 53.666 1.00 21.83 162 A 1 
ATOM 645  C C   . ILE A 1 101 ? 0.974   10.129 53.603 1.00 24.08 162 A 1 
ATOM 646  O O   . ILE A 1 101 ? 0.419   9.441  52.731 1.00 24.09 162 A 1 
ATOM 647  C CB  . ILE A 1 101 ? 3.032   11.332 52.763 1.00 21.81 162 A 1 
ATOM 648  C CG1 . ILE A 1 101 ? 2.730   12.704 53.383 1.00 22.53 162 A 1 
ATOM 649  C CG2 . ILE A 1 101 ? 2.507   11.231 51.324 1.00 23.34 162 A 1 
ATOM 650  C CD1 . ILE A 1 101 ? 3.366   13.881 52.662 1.00 22.23 162 A 1 
ATOM 651  N N   . ASN A 1 102 ? 0.326   10.798 54.559 1.00 20.73 163 A 1 
ATOM 652  C CA  . ASN A 1 102 ? -1.080  11.106 54.454 1.00 20.53 163 A 1 
ATOM 653  C C   . ASN A 1 102 ? -1.154  12.556 54.107 1.00 19.00 163 A 1 
ATOM 654  O O   . ASN A 1 102 ? -0.773  13.427 54.945 1.00 22.17 163 A 1 
ATOM 655  C CB  . ASN A 1 102 ? -1.847  10.835 55.764 1.00 20.34 163 A 1 
ATOM 656  C CG  . ASN A 1 102 ? -1.908  9.322  56.110 1.00 24.12 163 A 1 
ATOM 657  O OD1 . ASN A 1 102 ? -1.757  8.907  57.283 1.00 26.10 163 A 1 
ATOM 658  N ND2 . ASN A 1 102 ? -2.110  8.504  55.093 1.00 21.46 163 A 1 
ATOM 659  N N   . MET A 1 103 ? -1.669  12.822 52.901 1.00 18.65 164 A 1 
ATOM 660  C CA  . MET A 1 103 ? -1.810  14.182 52.356 1.00 21.36 164 A 1 
ATOM 661  C C   . MET A 1 103 ? -2.905  14.197 51.282 1.00 23.62 164 A 1 
ATOM 662  O O   . MET A 1 103 ? -2.949  13.317 50.420 1.00 23.78 164 A 1 
ATOM 663  C CB  . MET A 1 103 ? -0.471  14.628 51.735 1.00 22.70 164 A 1 
ATOM 664  C CG  . MET A 1 103 ? -0.460  16.043 51.179 1.00 25.51 164 A 1 
ATOM 665  S SD  . MET A 1 103 ? 1.120   16.404 50.390 1.00 24.44 164 A 1 
ATOM 666  C CE  . MET A 1 103 ? 0.777   18.070 49.806 1.00 24.59 164 A 1 
ATOM 667  N N   . ASN A 1 104 ? -3.759  15.214 51.314 1.00 24.18 165 A 1 
ATOM 668  C CA  . ASN A 1 104 ? -4.769  15.397 50.277 1.00 25.33 165 A 1 
ATOM 669  C C   . ASN A 1 104 ? -4.121  15.499 48.917 1.00 25.97 165 A 1 
ATOM 670  O O   . ASN A 1 104 ? -3.099  16.158 48.769 1.00 26.07 165 A 1 
ATOM 671  C CB  . ASN A 1 104 ? -5.605  16.632 50.556 1.00 26.28 165 A 1 
ATOM 672  C CG  . ASN A 1 104 ? -6.601  16.394 51.671 1.00 30.30 165 A 1 
ATOM 673  O OD1 . ASN A 1 104 ? -7.607  15.729 51.456 1.00 31.02 165 A 1 
ATOM 674  N ND2 . ASN A 1 104 ? -6.324  16.931 52.866 1.00 31.95 165 A 1 
ATOM 675  N N   . GLY A 1 105 ? -4.709  14.799 47.946 1.00 26.34 166 A 1 
ATOM 676  C CA  . GLY A 1 105 ? -4.221  14.766 46.564 1.00 25.08 166 A 1 
ATOM 677  C C   . GLY A 1 105 ? -3.205  13.638 46.345 1.00 25.30 166 A 1 
ATOM 678  O O   . GLY A 1 105 ? -2.706  13.471 45.237 1.00 26.53 166 A 1 
ATOM 679  N N   . VAL A 1 106 ? -2.849  12.896 47.395 1.00 23.51 167 A 1 
ATOM 680  C CA  . VAL A 1 106 ? -1.915  11.804 47.237 1.00 24.45 167 A 1 
ATOM 681  C C   . VAL A 1 106 ? -2.569  10.483 47.628 1.00 27.21 167 A 1 
ATOM 682  O O   . VAL A 1 106 ? -3.222  10.402 48.685 1.00 27.33 167 A 1 
ATOM 683  C CB  . VAL A 1 106 ? -0.715  12.010 48.135 1.00 23.91 167 A 1 
ATOM 684  C CG1 . VAL A 1 106 ? 0.341   10.913 47.942 1.00 24.77 167 A 1 
ATOM 685  C CG2 . VAL A 1 106 ? -0.115  13.405 47.886 1.00 22.58 167 A 1 
ATOM 686  N N   . ASN A 1 107 ? -2.376  9.442  46.807 1.00 28.13 168 A 1 
ATOM 687  C CA  . ASN A 1 107 ? -2.951  8.145  47.162 1.00 29.26 168 A 1 
ATOM 688  C C   . ASN A 1 107 ? -2.197  7.522  48.332 1.00 29.37 168 A 1 
ATOM 689  O O   . ASN A 1 107 ? -1.000  7.300  48.280 1.00 27.35 168 A 1 
ATOM 690  C CB  . ASN A 1 107 ? -2.997  7.231  45.953 1.00 29.98 168 A 1 
ATOM 691  C CG  . ASN A 1 107 ? -3.619  5.860  46.280 1.00 33.86 168 A 1 
ATOM 692  O OD1 . ASN A 1 107 ? -2.914  4.919  46.592 1.00 36.94 168 A 1 
ATOM 693  N ND2 . ASN A 1 107 ? -4.942  5.776  46.236 1.00 37.58 168 A 1 
ATOM 694  N N   . SER A 1 108 ? -2.907  7.246  49.424 1.00 35.20 169 A 1 
ATOM 695  C CA  . SER A 1 108 ? -2.244  6.784  50.636 1.00 37.56 169 A 1 
ATOM 696  C C   . SER A 1 108 ? -1.640  5.392  50.523 1.00 36.96 169 A 1 
ATOM 697  O O   . SER A 1 108 ? -0.730  5.060  51.279 1.00 38.98 169 A 1 
ATOM 698  C CB  . SER A 1 108 ? -3.212  6.789  51.820 1.00 41.09 169 A 1 
ATOM 699  O OG  . SER A 1 108 ? -2.558  7.274  52.974 1.00 45.54 169 A 1 
ATOM 700  N N   . SER A 1 109 ? -2.110  4.594  49.579 1.00 34.94 170 A 1 
ATOM 701  C CA  . SER A 1 109 ? -1.562  3.237  49.420 1.00 34.04 170 A 1 
ATOM 702  C C   . SER A 1 109 ? -0.394  3.110  48.407 1.00 31.75 170 A 1 
ATOM 703  O O   . SER A 1 109 ? 0.331   2.122  48.431 1.00 29.24 170 A 1 
ATOM 704  C CB  . SER A 1 109 ? -2.688  2.244  49.100 1.00 34.18 170 A 1 
ATOM 705  O OG  . SER A 1 109 ? -3.119  2.358  47.754 1.00 40.52 170 A 1 
ATOM 706  N N   . ASN A 1 110 ? -0.208  4.096  47.524 1.00 29.44 171 A 1 
ATOM 707  C CA  . ASN A 1 110 ? 0.874   3.997  46.524 1.00 28.43 171 A 1 
ATOM 708  C C   . ASN A 1 110 ? 1.673   5.274  46.270 1.00 27.95 171 A 1 
ATOM 709  O O   . ASN A 1 110 ? 2.636   5.239  45.489 1.00 28.36 171 A 1 
ATOM 710  C CB  . ASN A 1 110 ? 0.378   3.440  45.177 1.00 30.07 171 A 1 
ATOM 711  C CG  . ASN A 1 110 ? -0.629  4.360  44.491 1.00 31.88 171 A 1 
ATOM 712  O OD1 . ASN A 1 110 ? -0.586  5.583  44.642 1.00 29.99 171 A 1 
ATOM 713  N ND2 . ASN A 1 110 ? -1.541  3.773  43.746 1.00 33.10 171 A 1 
ATOM 714  N N   . GLY A 1 111 ? 1.255   6.383  46.883 1.00 27.49 172 A 1 
ATOM 715  C CA  . GLY A 1 111 ? 2.017   7.632  46.792 1.00 26.25 172 A 1 
ATOM 716  C C   . GLY A 1 111 ? 1.805   8.475  45.561 1.00 26.63 172 A 1 
ATOM 717  O O   . GLY A 1 111 ? 2.351   9.610  45.463 1.00 25.58 172 A 1 
ATOM 718  N N   . VAL A 1 112 ? 1.034   7.965  44.599 1.00 25.84 173 A 1 
ATOM 719  C CA  . VAL A 1 112 ? 0.839   8.711  43.382 1.00 24.04 173 A 1 
ATOM 720  C C   . VAL A 1 112 ? 0.116   10.035 43.679 1.00 24.80 173 A 1 
ATOM 721  O O   . VAL A 1 112 ? -0.922  10.069 44.351 1.00 24.84 173 A 1 
ATOM 722  C CB  . VAL A 1 112 ? 0.056   7.888  42.316 1.00 26.57 173 A 1 
ATOM 723  C CG1 . VAL A 1 112 ? -0.331  8.783  41.127 1.00 30.75 173 A 1 
ATOM 724  C CG2 . VAL A 1 112 ? 0.912   6.711  41.851 1.00 28.75 173 A 1 
ATOM 725  N N   . VAL A 1 113 ? 0.673   11.122 43.163 1.00 23.19 174 A 1 
ATOM 726  C CA  . VAL A 1 113 ? 0.046   12.436 43.257 1.00 24.17 174 A 1 
ATOM 727  C C   . VAL A 1 113 ? -0.971  12.603 42.119 1.00 28.16 174 A 1 
ATOM 728  O O   . VAL A 1 113 ? -0.623  12.508 40.924 1.00 29.16 174 A 1 
ATOM 729  C CB  . VAL A 1 113 ? 1.124   13.533 43.201 1.00 25.67 174 A 1 
ATOM 730  C CG1 . VAL A 1 113 ? 0.475   14.902 43.130 1.00 26.35 174 A 1 
ATOM 731  C CG2 . VAL A 1 113 ? 2.080   13.397 44.393 1.00 24.54 174 A 1 
ATOM 732  N N   . ASP A 1 114 ? -2.231  12.821 42.490 1.00 29.48 175 A 1 
ATOM 733  C CA  . ASP A 1 114 ? -3.321  13.070 41.539 1.00 31.02 175 A 1 
ATOM 734  C C   . ASP A 1 114 ? -3.216  14.445 40.882 1.00 30.41 175 A 1 
ATOM 735  O O   . ASP A 1 114 ? -3.431  15.458 41.532 1.00 29.23 175 A 1 
ATOM 736  C CB  . ASP A 1 114 ? -4.656  12.941 42.300 1.00 32.95 175 A 1 
ATOM 737  C CG  . ASP A 1 114 ? -5.875  13.151 41.420 1.00 36.58 175 A 1 
ATOM 738  O OD1 . ASP A 1 114 ? -5.736  13.411 40.204 1.00 35.34 175 A 1 
ATOM 739  O OD2 . ASP A 1 114 ? -7.001  13.056 41.966 1.00 41.22 175 A 1 
ATOM 740  N N   . PRO A 1 115 ? -2.926  14.481 39.573 1.00 32.82 176 A 1 
ATOM 741  C CA  . PRO A 1 115 ? -2.755  15.758 38.886 1.00 34.31 176 A 1 
ATOM 742  C C   . PRO A 1 115 ? -3.932  16.721 39.059 1.00 37.13 176 A 1 
ATOM 743  O O   . PRO A 1 115 ? -3.719  17.940 39.124 1.00 37.29 176 A 1 
ATOM 744  C CB  . PRO A 1 115 ? -2.631  15.363 37.407 1.00 35.84 176 A 1 
ATOM 745  C CG  . PRO A 1 115 ? -2.291  13.942 37.394 1.00 36.28 176 A 1 
ATOM 746  C CD  . PRO A 1 115 ? -2.779  13.328 38.673 1.00 33.88 176 A 1 
ATOM 747  N N   . ARG A 1 116 ? -5.158  16.186 39.134 1.00 40.51 177 A 1 
ATOM 748  C CA  . ARG A 1 116 ? -6.362  17.025 39.215 1.00 43.25 177 A 1 
ATOM 749  C C   . ARG A 1 116 ? -6.403  17.762 40.546 1.00 42.32 177 A 1 
ATOM 750  O O   . ARG A 1 116 ? -6.985  18.836 40.658 1.00 41.99 177 A 1 
ATOM 751  C CB  . ARG A 1 116 ? -7.631  16.179 39.059 1.00 42.87 177 A 1 
ATOM 752  C CG  . ARG A 1 116 ? -7.504  15.023 38.060 1.00 45.47 177 A 1 
ATOM 753  C CD  . ARG A 1 116 ? -8.721  14.108 38.126 1.00 46.62 177 A 1 
ATOM 754  N NE  . ARG A 1 116 ? -8.490  12.898 38.921 1.00 56.97 177 A 1 
ATOM 755  C CZ  . ARG A 1 116 ? -9.459  12.162 39.465 1.00 49.92 177 A 1 
ATOM 756  N NH1 . ARG A 1 116 ? -10.734 12.519 39.318 1.00 57.76 177 A 1 
ATOM 757  N NH2 . ARG A 1 116 ? -9.155  11.073 40.163 1.00 59.19 177 A 1 
ATOM 758  N N   . ALA A 1 117 ? -5.755  17.180 41.549 1.00 41.89 178 A 1 
ATOM 759  C CA  . ALA A 1 117 ? -5.774  17.717 42.905 1.00 40.70 178 A 1 
ATOM 760  C C   . ALA A 1 117 ? -4.760  18.826 43.146 1.00 38.98 178 A 1 
ATOM 761  O O   . ALA A 1 117 ? -4.846  19.541 44.152 1.00 39.13 178 A 1 
ATOM 762  C CB  . ALA A 1 117 ? -5.568  16.602 43.906 1.00 41.47 178 A 1 
ATOM 763  N N   . ILE A 1 118 ? -3.793  18.956 42.237 1.00 35.34 179 A 1 
ATOM 764  C CA  . ILE A 1 118 ? -2.703  19.894 42.428 1.00 33.69 179 A 1 
ATOM 765  C C   . ILE A 1 118 ? -2.762  20.925 41.326 1.00 34.19 179 A 1 
ATOM 766  O O   . ILE A 1 118 ? -2.604  20.581 40.152 1.00 32.88 179 A 1 
ATOM 767  C CB  . ILE A 1 118 ? -1.314  19.182 42.380 1.00 32.62 179 A 1 
ATOM 768  C CG1 . ILE A 1 118 ? -1.352  17.880 43.178 1.00 28.72 179 A 1 
ATOM 769  C CG2 . ILE A 1 118 ? -0.186  20.127 42.865 1.00 32.31 179 A 1 
ATOM 770  C CD1 . ILE A 1 118 ? -1.526  18.111 44.709 1.00 31.25 179 A 1 
ATOM 771  N N   . SER A 1 119 ? -2.968  22.182 41.710 1.00 35.27 180 A 1 
ATOM 772  C CA  . SER A 1 119 ? -3.231  23.241 40.731 1.00 35.89 180 A 1 
ATOM 773  C C   . SER A 1 119 ? -2.169  23.287 39.612 1.00 35.03 180 A 1 
ATOM 774  O O   . SER A 1 119 ? -2.523  23.291 38.425 1.00 33.84 180 A 1 
ATOM 775  C CB  . SER A 1 119 ? -3.408  24.595 41.426 1.00 37.89 180 A 1 
ATOM 776  O OG  . SER A 1 119 ? -2.173  25.098 41.884 1.00 38.91 180 A 1 
ATOM 777  N N   . VAL A 1 120 ? -0.880  23.289 39.981 1.00 33.60 181 A 1 
ATOM 778  C CA  . VAL A 1 120 ? 0.193   23.362 38.972 1.00 31.89 181 A 1 
ATOM 779  C C   . VAL A 1 120 ? 0.284   22.119 38.069 1.00 31.16 181 A 1 
ATOM 780  O O   . VAL A 1 120 ? 0.824   22.203 36.956 1.00 30.64 181 A 1 
ATOM 781  C CB  . VAL A 1 120 ? 1.587   23.698 39.551 1.00 32.39 181 A 1 
ATOM 782  C CG1 . VAL A 1 120 ? 1.585   25.080 40.231 1.00 35.48 181 A 1 
ATOM 783  C CG2 . VAL A 1 120 ? 2.099   22.597 40.504 1.00 29.87 181 A 1 
ATOM 784  N N   . LEU A 1 121 ? -0.221  20.974 38.525 1.00 29.74 182 A 1 
ATOM 785  C CA  . LEU A 1 121 ? -0.299  19.797 37.623 1.00 30.30 182 A 1 
ATOM 786  C C   . LEU A 1 121 ? -1.589  19.775 36.786 1.00 32.77 182 A 1 
ATOM 787  O O   . LEU A 1 121 ? -1.557  19.527 35.572 1.00 32.87 182 A 1 
ATOM 788  C CB  . LEU A 1 121 ? -0.158  18.496 38.399 1.00 29.78 182 A 1 
ATOM 789  C CG  . LEU A 1 121 ? 1.195   18.344 39.101 1.00 26.67 182 A 1 
ATOM 790  C CD1 . LEU A 1 121 ? 1.107   17.108 39.906 1.00 27.15 182 A 1 
ATOM 791  C CD2 . LEU A 1 121 ? 2.347   18.249 38.064 1.00 26.31 182 A 1 
ATOM 792  N N   . ALA A 1 122 ? -2.718  20.030 37.441 1.00 34.19 183 A 1 
ATOM 793  C CA  . ALA A 1 122 ? -4.013  20.117 36.745 1.00 35.56 183 A 1 
ATOM 794  C C   . ALA A 1 122 ? -3.995  21.191 35.651 1.00 36.70 183 A 1 
ATOM 795  O O   . ALA A 1 122 ? -4.518  20.991 34.527 1.00 37.00 183 A 1 
ATOM 796  C CB  . ALA A 1 122 ? -5.121  20.414 37.768 1.00 36.86 183 A 1 
ATOM 797  N N   . LYS A 1 123 ? -3.391  22.327 35.985 1.00 34.65 184 A 1 
ATOM 798  C CA  . LYS A 1 123 ? -3.296  23.454 35.075 1.00 39.19 184 A 1 
ATOM 799  C C   . LYS A 1 123 ? -1.832  23.718 34.694 1.00 37.13 184 A 1 
ATOM 800  O O   . LYS A 1 123 ? -1.337  24.843 34.793 1.00 37.06 184 A 1 
ATOM 801  C CB  . LYS A 1 123 ? -3.923  24.697 35.699 1.00 39.16 184 A 1 
ATOM 802  C CG  . LYS A 1 123 ? -5.447  24.680 35.730 1.00 42.69 184 A 1 
ATOM 803  C CD  . LYS A 1 123 ? -6.025  25.689 36.754 1.00 41.58 184 A 1 
ATOM 804  C CE  . LYS A 1 123 ? -5.952  27.159 36.270 1.00 47.36 184 A 1 
ATOM 805  N NZ  . LYS A 1 123 ? -4.606  27.807 36.503 1.00 54.17 184 A 1 
ATOM 806  N N   . TRP A 1 124 ? -1.168  22.666 34.223 1.00 38.43 185 A 1 
ATOM 807  C CA  . TRP A 1 124 ? 0.245   22.738 33.869 1.00 36.46 185 A 1 
ATOM 808  C C   . TRP A 1 124 ? 0.505   23.812 32.829 1.00 37.68 185 A 1 
ATOM 809  O O   . TRP A 1 124 ? -0.250  23.938 31.868 1.00 38.01 185 A 1 
ATOM 810  C CB  . TRP A 1 124 ? 0.729   21.379 33.373 1.00 32.43 185 A 1 
ATOM 811  C CG  . TRP A 1 124 ? 2.200   21.374 32.999 1.00 34.14 185 A 1 
ATOM 812  C CD1 . TRP A 1 124 ? 2.720   21.446 31.738 1.00 31.32 185 A 1 
ATOM 813  C CD2 . TRP A 1 124 ? 3.329   21.273 33.893 1.00 32.32 185 A 1 
ATOM 814  N NE1 . TRP A 1 124 ? 4.101   21.409 31.790 1.00 31.30 185 A 1 
ATOM 815  C CE2 . TRP A 1 124 ? 4.496   21.307 33.098 1.00 32.03 185 A 1 
ATOM 816  C CE3 . TRP A 1 124 ? 3.466   21.155 35.291 1.00 31.80 185 A 1 
ATOM 817  C CZ2 . TRP A 1 124 ? 5.797   21.233 33.657 1.00 30.79 185 A 1 
ATOM 818  C CZ3 . TRP A 1 124 ? 4.767   21.086 35.837 1.00 30.43 185 A 1 
ATOM 819  C CH2 . TRP A 1 124 ? 5.899   21.119 35.017 1.00 30.92 185 A 1 
ATOM 820  N N   . GLN A 1 125 ? 1.559   24.594 33.054 1.00 37.01 186 A 1 
ATOM 821  C CA  . GLN A 1 125 ? 2.087   25.542 32.081 1.00 39.33 186 A 1 
ATOM 822  C C   . GLN A 1 125 ? 3.496   25.084 31.707 1.00 39.13 186 A 1 
ATOM 823  O O   . GLN A 1 125 ? 4.211   24.540 32.563 1.00 35.59 186 A 1 
ATOM 824  C CB  . GLN A 1 125 ? 2.193   26.939 32.697 1.00 41.08 186 A 1 
ATOM 825  C CG  . GLN A 1 125 ? 0.900   27.463 33.294 1.00 45.54 186 A 1 
ATOM 826  C CD  . GLN A 1 125 ? 0.035   28.110 32.260 1.00 42.70 186 A 1 
ATOM 827  O OE1 . GLN A 1 125 ? 0.309   29.230 31.815 1.00 54.12 186 A 1 
ATOM 828  N NE2 . GLN A 1 125 ? -1.020  27.416 31.860 1.00 50.54 186 A 1 
ATOM 829  N N   . ASN A 1 126 ? 3.907   25.302 30.454 1.00 38.81 187 A 1 
ATOM 830  C CA  . ASN A 1 126 ? 5.264   24.910 30.038 1.00 38.63 187 A 1 
ATOM 831  C C   . ASN A 1 126 ? 6.405   25.723 30.673 1.00 35.75 187 A 1 
ATOM 832  O O   . ASN A 1 126 ? 7.564   25.390 30.491 1.00 36.85 187 A 1 
ATOM 833  C CB  . ASN A 1 126 ? 5.392   24.830 28.492 1.00 40.92 187 A 1 
ATOM 834  C CG  . ASN A 1 126 ? 5.483   26.194 27.820 1.00 43.28 187 A 1 
ATOM 835  O OD1 . ASN A 1 126 ? 5.346   27.241 28.446 1.00 43.78 187 A 1 
ATOM 836  N ND2 . ASN A 1 126 ? 5.737   26.176 26.520 1.00 48.51 187 A 1 
ATOM 837  N N   . SER A 1 127 ? 6.077   26.770 31.425 1.00 33.04 188 A 1 
ATOM 838  C CA  . SER A 1 127 ? 7.071   27.533 32.186 1.00 34.36 188 A 1 
ATOM 839  C C   . SER A 1 127 ? 7.275   26.916 33.588 1.00 33.26 188 A 1 
ATOM 840  O O   . SER A 1 127 ? 8.111   27.381 34.362 1.00 32.96 188 A 1 
ATOM 841  C CB  . SER A 1 127 ? 6.631   28.981 32.364 1.00 35.82 188 A 1 
ATOM 842  O OG  . SER A 1 127 ? 5.451   29.046 33.150 1.00 39.42 188 A 1 
ATOM 843  N N   . TYR A 1 128 ? 6.488   25.895 33.906 1.00 31.19 189 A 1 
ATOM 844  C CA  . TYR A 1 128 ? 6.650   25.203 35.188 1.00 29.10 189 A 1 
ATOM 845  C C   . TYR A 1 128 ? 7.824   24.235 35.103 1.00 28.53 189 A 1 
ATOM 846  O O   . TYR A 1 128 ? 8.401   24.039 34.035 1.00 29.15 189 A 1 
ATOM 847  C CB  . TYR A 1 128 ? 5.370   24.487 35.639 1.00 28.48 189 A 1 
ATOM 848  C CG  . TYR A 1 128 ? 4.192   25.410 35.990 1.00 29.69 189 A 1 
ATOM 849  C CD1 . TYR A 1 128 ? 4.378   26.782 36.206 1.00 31.02 189 A 1 
ATOM 850  C CD2 . TYR A 1 128 ? 2.901   24.892 36.138 1.00 29.35 189 A 1 
ATOM 851  C CE1 . TYR A 1 128 ? 3.298   27.619 36.533 1.00 30.89 189 A 1 
ATOM 852  C CE2 . TYR A 1 128 ? 1.814   25.722 36.451 1.00 30.57 189 A 1 
ATOM 853  C CZ  . TYR A 1 128 ? 2.030   27.079 36.656 1.00 31.24 189 A 1 
ATOM 854  O OH  . TYR A 1 128 ? 0.949   27.888 36.985 1.00 34.93 189 A 1 
ATOM 855  N N   . SER A 1 129 ? 8.136   23.606 36.239 1.00 25.07 190 A 1 
ATOM 856  C CA  . SER A 1 129 ? 9.369   22.860 36.393 1.00 24.31 190 A 1 
ATOM 857  C C   . SER A 1 129 ? 9.245   21.937 37.602 1.00 23.81 190 A 1 
ATOM 858  O O   . SER A 1 129 ? 8.280   22.030 38.380 1.00 21.26 190 A 1 
ATOM 859  C CB  . SER A 1 129 ? 10.514  23.840 36.631 1.00 23.84 190 A 1 
ATOM 860  O OG  . SER A 1 129 ? 10.285  24.592 37.836 1.00 23.81 190 A 1 
ATOM 861  N N   . ILE A 1 130 ? 10.207  21.028 37.738 1.00 22.71 191 A 1 
ATOM 862  C CA  . ILE A 1 130 ? 10.283  20.177 38.929 1.00 20.77 191 A 1 
ATOM 863  C C   . ILE A 1 130 ? 10.256  21.049 40.218 1.00 21.54 191 A 1 
ATOM 864  O O   . ILE A 1 130 ? 9.551   20.713 41.165 1.00 18.84 191 A 1 
ATOM 865  C CB  . ILE A 1 130 ? 11.564  19.304 38.896 1.00 21.05 191 A 1 
ATOM 866  C CG1 . ILE A 1 130 ? 11.472  18.299 37.742 1.00 24.30 191 A 1 
ATOM 867  C CG2 . ILE A 1 130 ? 11.764  18.577 40.248 1.00 22.62 191 A 1 
ATOM 868  C CD1 . ILE A 1 130 ? 12.832  17.614 37.472 1.00 26.38 191 A 1 
ATOM 869  N N   . LYS A 1 131 ? 11.043  22.133 40.231 1.00 19.45 192 A 1 
ATOM 870  C CA  . LYS A 1 131 ? 11.069  23.063 41.360 1.00 21.82 192 A 1 
ATOM 871  C C   . LYS A 1 131 ? 9.658   23.497 41.718 1.00 19.73 192 A 1 
ATOM 872  O O   . LYS A 1 131 ? 9.293   23.469 42.866 1.00 20.03 192 A 1 
ATOM 873  C CB  . LYS A 1 131 ? 11.912  24.303 41.030 1.00 23.20 192 A 1 
ATOM 874  C CG  . LYS A 1 131 ? 11.929  25.369 42.132 1.00 26.11 192 A 1 
ATOM 875  C CD  . LYS A 1 131 ? 12.761  26.611 41.683 1.00 27.81 192 A 1 
ATOM 876  C CE  . LYS A 1 131 ? 12.250  27.218 40.370 1.00 33.35 192 A 1 
ATOM 877  N NZ  . LYS A 1 131 ? 13.147  28.321 39.804 1.00 33.66 192 A 1 
ATOM 878  N N   . VAL A 1 132 ? 8.893   23.951 40.733 1.00 20.00 193 A 1 
ATOM 879  C CA  . VAL A 1 132 ? 7.567   24.524 41.005 1.00 19.89 193 A 1 
ATOM 880  C C   . VAL A 1 132 ? 6.646   23.458 41.607 1.00 19.41 193 A 1 
ATOM 881  O O   . VAL A 1 132 ? 5.890   23.726 42.542 1.00 21.27 193 A 1 
ATOM 882  C CB  . VAL A 1 132 ? 6.968   25.168 39.757 1.00 21.19 193 A 1 
ATOM 883  C CG1 . VAL A 1 132 ? 5.492   25.437 39.933 1.00 25.59 193 A 1 
ATOM 884  C CG2 . VAL A 1 132 ? 7.706   26.495 39.438 1.00 22.86 193 A 1 
ATOM 885  N N   . VAL A 1 133 ? 6.758   22.231 41.098 1.00 18.90 194 A 1 
ATOM 886  C CA  . VAL A 1 133 ? 5.944   21.131 41.599 1.00 19.14 194 A 1 
ATOM 887  C C   . VAL A 1 133 ? 6.261   20.880 43.081 1.00 18.69 194 A 1 
ATOM 888  O O   . VAL A 1 133 ? 5.363   20.755 43.894 1.00 19.15 194 A 1 
ATOM 889  C CB  . VAL A 1 133 ? 6.186   19.855 40.794 1.00 20.57 194 A 1 
ATOM 890  C CG1 . VAL A 1 133 ? 5.436   18.715 41.424 1.00 23.41 194 A 1 
ATOM 891  C CG2 . VAL A 1 133 ? 5.691   20.043 39.370 1.00 21.74 194 A 1 
ATOM 892  N N   . LEU A 1 134 ? 7.555   20.795 43.414 1.00 17.30 195 A 1 
ATOM 893  C CA  . LEU A 1 134 ? 7.974   20.528 44.797 1.00 17.72 195 A 1 
ATOM 894  C C   . LEU A 1 134 ? 7.604   21.694 45.704 1.00 17.26 195 A 1 
ATOM 895  O O   . LEU A 1 134 ? 7.183   21.482 46.845 1.00 17.93 195 A 1 
ATOM 896  C CB  . LEU A 1 134 ? 9.493   20.274 44.853 1.00 16.02 195 A 1 
ATOM 897  C CG  . LEU A 1 134 ? 9.907   18.959 44.145 1.00 14.84 195 A 1 
ATOM 898  C CD1 . LEU A 1 134 ? 11.445  18.938 44.079 1.00 18.14 195 A 1 
ATOM 899  C CD2 . LEU A 1 134 ? 9.349   17.674 44.842 1.00 17.90 195 A 1 
ATOM 900  N N   . GLN A 1 135 ? 7.779   22.924 45.222 1.00 18.74 196 A 1 
ATOM 901  C CA  . GLN A 1 135 ? 7.431   24.078 46.067 1.00 19.19 196 A 1 
ATOM 902  C C   . GLN A 1 135 ? 5.945   24.101 46.356 1.00 19.34 196 A 1 
ATOM 903  O O   . GLN A 1 135 ? 5.529   24.368 47.497 1.00 20.09 196 A 1 
ATOM 904  C CB  . GLN A 1 135 ? 7.844   25.377 45.412 1.00 18.04 196 A 1 
ATOM 905  C CG  . GLN A 1 135 ? 9.366   25.531 45.280 1.00 18.16 196 A 1 
ATOM 906  C CD  . GLN A 1 135 ? 9.722   26.793 44.527 1.00 20.31 196 A 1 
ATOM 907  O OE1 . GLN A 1 135 ? 8.974   27.247 43.615 1.00 20.65 196 A 1 
ATOM 908  N NE2 . GLN A 1 135 ? 10.868  27.370 44.882 1.00 19.05 196 A 1 
ATOM 909  N N   . GLU A 1 136 ? 5.147   23.722 45.361 1.00 20.02 197 A 1 
ATOM 910  C CA  . GLU A 1 136 ? 3.693   23.731 45.569 1.00 21.14 197 A 1 
ATOM 911  C C   . GLU A 1 136 ? 3.241   22.600 46.504 1.00 21.24 197 A 1 
ATOM 912  O O   . GLU A 1 136 ? 2.396   22.816 47.388 1.00 20.59 197 A 1 
ATOM 913  C CB  . GLU A 1 136 ? 2.923   23.727 44.250 1.00 23.66 197 A 1 
ATOM 914  C CG  . GLU A 1 136 ? 1.392   23.605 44.476 1.00 27.12 197 A 1 
ATOM 915  C CD  . GLU A 1 136 ? 0.772   24.878 45.035 1.00 35.51 197 A 1 
ATOM 916  O OE1 . GLU A 1 136 ? 1.489   25.907 45.029 1.00 35.70 197 A 1 
ATOM 917  O OE2 . GLU A 1 136 ? -0.434  24.836 45.463 1.00 40.03 197 A 1 
ATOM 918  N N   . LEU A 1 137 ? 3.820   21.410 46.353 1.00 19.86 198 A 1 
ATOM 919  C CA  . LEU A 1 137 ? 3.525   20.366 47.313 1.00 19.16 198 A 1 
ATOM 920  C C   . LEU A 1 137 ? 3.932   20.765 48.745 1.00 20.19 198 A 1 
ATOM 921  O O   . LEU A 1 137 ? 3.197   20.455 49.670 1.00 17.50 198 A 1 
ATOM 922  C CB  . LEU A 1 137 ? 4.171   19.038 46.967 1.00 17.19 198 A 1 
ATOM 923  C CG  . LEU A 1 137 ? 3.655   18.408 45.654 1.00 16.95 198 A 1 
ATOM 924  C CD1 . LEU A 1 137 ? 4.618   17.276 45.269 1.00 21.94 198 A 1 
ATOM 925  C CD2 . LEU A 1 137 ? 2.230   17.841 45.895 1.00 22.96 198 A 1 
ATOM 926  N N   . ARG A 1 138 ? 5.089   21.431 48.926 1.00 18.05 199 A 1 
ATOM 927  C CA  . ARG A 1 138 ? 5.490   21.830 50.250 1.00 18.94 199 A 1 
ATOM 928  C C   . ARG A 1 138 ? 4.457   22.847 50.808 1.00 19.55 199 A 1 
ATOM 929  O O   . ARG A 1 138 ? 4.051   22.764 51.987 1.00 19.58 199 A 1 
ATOM 930  C CB  . ARG A 1 138 ? 6.890   22.433 50.282 1.00 16.14 199 A 1 
ATOM 931  C CG  . ARG A 1 138 ? 7.421   22.567 51.703 1.00 15.24 199 A 1 
ATOM 932  C CD  . ARG A 1 138 ? 8.871   23.061 51.733 1.00 16.11 199 A 1 
ATOM 933  N NE  . ARG A 1 138 ? 9.439   22.837 53.057 1.00 17.50 199 A 1 
ATOM 934  C CZ  . ARG A 1 138 ? 9.559   23.744 54.011 1.00 18.23 199 A 1 
ATOM 935  N NH1 . ARG A 1 138 ? 9.147   25.031 53.795 1.00 17.99 199 A 1 
ATOM 936  N NH2 . ARG A 1 138 ? 10.062  23.364 55.189 1.00 17.99 199 A 1 
ATOM 937  N N   . ARG A 1 139 ? 4.065   23.812 49.972 1.00 19.79 200 A 1 
ATOM 938  C CA  . ARG A 1 139 ? 3.072   24.783 50.407 1.00 21.44 200 A 1 
ATOM 939  C C   . ARG A 1 139 ? 1.789   24.077 50.875 1.00 22.26 200 A 1 
ATOM 940  O O   . ARG A 1 139 ? 1.238   24.435 51.917 1.00 22.24 200 A 1 
ATOM 941  C CB  . ARG A 1 139 ? 2.732   25.739 49.298 1.00 21.88 200 A 1 
ATOM 942  C CG  . ARG A 1 139 ? 1.919   26.931 49.801 1.00 23.76 200 A 1 
ATOM 943  C CD  . ARG A 1 139 ? 1.305   27.632 48.620 1.00 25.86 200 A 1 
ATOM 944  N NE  . ARG A 1 139 ? 0.227   26.853 48.013 1.00 28.91 200 A 1 
ATOM 945  C CZ  . ARG A 1 139 ? -0.965  26.608 48.580 1.00 33.23 200 A 1 
ATOM 946  N NH1 . ARG A 1 139 ? -1.300  27.015 49.838 1.00 30.80 200 A 1 
ATOM 947  N NH2 . ARG A 1 139 ? -1.831  25.908 47.894 1.00 31.53 200 A 1 
ATOM 948  N N   . LEU A 1 140 ? 1.358   23.069 50.110 1.00 20.92 201 A 1 
ATOM 949  C CA  . LEU A 1 140 ? 0.147   22.295 50.445 1.00 19.56 201 A 1 
ATOM 950  C C   . LEU A 1 140 ? 0.281   21.540 51.767 1.00 20.19 201 A 1 
ATOM 951  O O   . LEU A 1 140 ? -0.699  21.401 52.492 1.00 21.80 201 A 1 
ATOM 952  C CB  . LEU A 1 140 ? -0.231  21.331 49.295 1.00 20.79 201 A 1 
ATOM 953  C CG  . LEU A 1 140 ? -0.845  22.059 48.103 1.00 23.98 201 A 1 
ATOM 954  C CD1 . LEU A 1 140 ? -0.841  21.216 46.830 1.00 29.44 201 A 1 
ATOM 955  C CD2 . LEU A 1 140 ? -2.294  22.578 48.449 1.00 24.78 201 A 1 
ATOM 956  N N   . MET A 1 141 ? 1.483   21.057 52.092 1.00 19.90 202 A 1 
ATOM 957  C CA  . MET A 1 141 ? 1.737   20.386 53.380 1.00 21.98 202 A 1 
ATOM 958  C C   . MET A 1 141 ? 1.430   21.304 54.550 1.00 21.99 202 A 1 
ATOM 959  O O   . MET A 1 141 ? 1.038   20.839 55.612 1.00 22.88 202 A 1 
ATOM 960  C CB  . MET A 1 141 ? 3.182   19.885 53.455 1.00 22.17 202 A 1 
ATOM 961  C CG  . MET A 1 141 ? 3.392   18.716 52.496 1.00 23.03 202 A 1 
ATOM 962  S SD  . MET A 1 141 ? 5.138   18.274 52.400 1.00 29.58 202 A 1 
ATOM 963  C CE  . MET A 1 141 ? 5.147   17.354 50.914 1.00 34.20 202 A 1 
ATOM 964  N N   . MET A 1 142 ? 1.619   22.604 54.324 1.00 21.83 203 A 1 
ATOM 965  C CA  . MET A 1 142 ? 1.343   23.622 55.339 1.00 26.07 203 A 1 
ATOM 966  C C   . MET A 1 142 ? -0.065  24.111 55.440 1.00 25.73 203 A 1 
ATOM 967  O O   . MET A 1 142 ? -0.362  24.940 56.332 1.00 29.21 203 A 1 
ATOM 968  C CB  . MET A 1 142 ? 2.237   24.838 55.079 1.00 25.75 203 A 1 
ATOM 969  C CG  . MET A 1 142 ? 3.540   24.544 55.643 1.00 29.00 203 A 1 
ATOM 970  S SD  . MET A 1 142 ? 4.557   25.976 55.484 1.00 27.42 203 A 1 
ATOM 971  C CE  . MET A 1 142 ? 5.676   25.315 54.243 1.00 24.52 203 A 1 
ATOM 972  N N   . SER A 1 143 ? -0.912  23.672 54.507 1.00 24.49 204 A 1 
ATOM 973  C CA  . SER A 1 143 ? -2.265  24.177 54.445 1.00 27.62 204 A 1 
ATOM 974  C C   . SER A 1 143 ? -3.097  23.542 55.528 1.00 27.11 204 A 1 
ATOM 975  O O   . SER A 1 143 ? -2.743  22.497 56.089 1.00 29.66 204 A 1 
ATOM 976  C CB  . SER A 1 143 ? -2.877  23.959 53.072 1.00 29.77 204 A 1 
ATOM 977  O OG  . SER A 1 143 ? -3.246  22.614 52.936 1.00 36.52 204 A 1 
ATOM 978  N N   . LYS A 1 144 ? -4.228  24.174 55.831 1.00 28.95 205 A 1 
ATOM 979  C CA  . LYS A 1 144 ? -5.044  23.747 56.933 1.00 28.71 205 A 1 
ATOM 980  C C   . LYS A 1 144 ? -5.530  22.305 56.715 1.00 29.98 205 A 1 
ATOM 981  O O   . LYS A 1 144 ? -5.645  21.543 57.680 1.00 30.15 205 A 1 
ATOM 982  C CB  . LYS A 1 144 ? -6.234  24.696 57.070 1.00 32.97 205 A 1 
ATOM 983  C CG  . LYS A 1 144 ? -6.885  24.637 58.425 1.00 38.39 205 A 1 
ATOM 984  C CD  . LYS A 1 144 ? -8.184  25.464 58.458 1.00 41.36 205 A 1 
ATOM 985  C CE  . LYS A 1 144 ? -7.985  26.886 57.938 1.00 47.00 205 A 1 
ATOM 986  N NZ  . LYS A 1 144 ? -7.666  27.842 59.039 1.00 52.01 205 A 1 
ATOM 987  N N   . GLU A 1 145 ? -5.750  21.934 55.449 1.00 29.48 206 A 1 
ATOM 988  C CA  . GLU A 1 145 ? -6.292  20.616 55.119 1.00 32.74 206 A 1 
ATOM 989  C C   . GLU A 1 145 ? -5.320  19.476 55.411 1.00 28.94 206 A 1 
ATOM 990  O O   . GLU A 1 145 ? -5.737  18.313 55.496 1.00 30.88 206 A 1 
ATOM 991  C CB  . GLU A 1 145 ? -6.768  20.530 53.645 1.00 33.86 206 A 1 
ATOM 992  C CG  . GLU A 1 145 ? -7.857  19.435 53.473 1.00 40.44 206 A 1 
ATOM 993  C CD  . GLU A 1 145 ? -8.439  19.253 52.065 1.00 37.97 206 A 1 
ATOM 994  O OE1 . GLU A 1 145 ? -7.742  19.588 51.059 1.00 49.29 206 A 1 
ATOM 995  O OE2 . GLU A 1 145 ? -9.606  18.727 51.981 1.00 41.53 206 A 1 
ATOM 996  N N   . ASN A 1 146 ? -4.027  19.785 55.504 1.00 23.82 207 A 1 
ATOM 997  C CA  . ASN A 1 146 ? -3.012  18.726 55.613 1.00 22.97 207 A 1 
ATOM 998  C C   . ASN A 1 146 ? -2.175  18.798 56.863 1.00 22.17 207 A 1 
ATOM 999  O O   . ASN A 1 146 ? -1.656  17.791 57.338 1.00 22.23 207 A 1 
ATOM 1000 C CB  . ASN A 1 146 ? -2.017  18.805 54.437 1.00 23.44 207 A 1 
ATOM 1001 C CG  . ASN A 1 146 ? -2.655  18.490 53.099 1.00 24.84 207 A 1 
ATOM 1002 O OD1 . ASN A 1 146 ? -2.414  19.174 52.092 1.00 31.43 207 A 1 
ATOM 1003 N ND2 . ASN A 1 146 ? -3.479  17.467 53.081 1.00 23.98 207 A 1 
ATOM 1004 N N   . MET A 1 147 ? -1.982  20.010 57.370 1.00 22.48 208 A 1 
ATOM 1005 C CA  . MET A 1 147 ? -0.955  20.208 58.425 1.00 22.08 208 A 1 
ATOM 1006 C C   . MET A 1 147 ? -1.096  19.434 59.768 1.00 23.97 208 A 1 
ATOM 1007 O O   . MET A 1 147 ? -0.122  19.326 60.538 1.00 22.47 208 A 1 
ATOM 1008 C CB  . MET A 1 147 ? -0.814  21.698 58.721 1.00 20.95 208 A 1 
ATOM 1009 C CG  . MET A 1 147 ? -1.988  22.179 59.536 1.00 21.18 208 A 1 
ATOM 1010 S SD  . MET A 1 147 ? -1.915  23.946 59.774 1.00 32.57 208 A 1 
ATOM 1011 C CE  . MET A 1 147 ? -0.879  23.899 61.257 1.00 34.35 208 A 1 
ATOM 1012 N N   . LYS A 1 148 ? -2.287  18.878 60.039 1.00 23.79 209 A 1 
ATOM 1013 C CA  . LYS A 1 148 ? -2.528  18.137 61.275 1.00 23.94 209 A 1 
ATOM 1014 C C   . LYS A 1 148 ? -2.866  16.666 60.990 1.00 24.42 209 A 1 
ATOM 1015 O O   . LYS A 1 148 ? -3.190  15.918 61.902 1.00 25.88 209 A 1 
ATOM 1016 C CB  . LYS A 1 148 ? -3.702  18.790 62.023 1.00 27.07 209 A 1 
ATOM 1017 C CG  . LYS A 1 148 ? -3.399  20.192 62.601 1.00 27.25 209 A 1 
ATOM 1018 C CD  . LYS A 1 148 ? -4.702  20.789 63.220 1.00 30.28 209 A 1 
ATOM 1019 C CE  . LYS A 1 148 ? -4.547  22.291 63.555 1.00 34.89 209 A 1 
ATOM 1020 N NZ  . LYS A 1 148 ? -3.521  22.451 64.645 1.00 40.45 209 A 1 
ATOM 1021 N N   . LEU A 1 149 ? -2.818  16.260 59.732 1.00 21.73 210 A 1 
ATOM 1022 C CA  . LEU A 1 149 ? -3.191  14.826 59.405 1.00 21.47 210 A 1 
ATOM 1023 C C   . LEU A 1 149 ? -2.232  13.867 60.100 1.00 20.98 210 A 1 
ATOM 1024 O O   . LEU A 1 149 ? -1.023  13.995 59.931 1.00 21.71 210 A 1 
ATOM 1025 C CB  . LEU A 1 149 ? -3.165  14.555 57.881 1.00 21.79 210 A 1 
ATOM 1026 C CG  . LEU A 1 149 ? -4.206  15.236 57.001 1.00 20.34 210 A 1 
ATOM 1027 C CD1 . LEU A 1 149 ? -3.987  14.895 55.519 1.00 23.96 210 A 1 
ATOM 1028 C CD2 . LEU A 1 149 ? -5.619  14.791 57.388 1.00 22.32 210 A 1 
ATOM 1029 N N   . PRO A 1 150 ? -2.746  12.896 60.900 1.00 22.04 211 A 1 
ATOM 1030 C CA  . PRO A 1 150 ? -1.886  11.874 61.475 1.00 23.02 211 A 1 
ATOM 1031 C C   . PRO A 1 150 ? -1.092  11.185 60.374 1.00 23.61 211 A 1 
ATOM 1032 O O   . PRO A 1 150 ? -1.649  10.943 59.275 1.00 24.40 211 A 1 
ATOM 1033 C CB  . PRO A 1 150 ? -2.861  10.870 62.124 1.00 25.14 211 A 1 
ATOM 1034 C CG  . PRO A 1 150 ? -4.061  11.739 62.456 1.00 26.18 211 A 1 
ATOM 1035 C CD  . PRO A 1 150 ? -4.155  12.764 61.322 1.00 21.74 211 A 1 
ATOM 1036 N N   . GLN A 1 151 ? 0.164   10.833 60.673 1.00 23.97 212 A 1 
ATOM 1037 C CA  . GLN A 1 151 ? 1.061   10.277 59.637 1.00 23.40 212 A 1 
ATOM 1038 C C   . GLN A 1 151 ? 1.428   8.813  59.881 1.00 27.26 212 A 1 
ATOM 1039 O O   . GLN A 1 151 ? 1.421   8.357  61.032 1.00 28.43 212 A 1 
ATOM 1040 C CB  . GLN A 1 151 ? 2.317   11.140 59.492 1.00 25.35 212 A 1 
ATOM 1041 C CG  . GLN A 1 151 ? 1.966   12.540 59.042 1.00 22.38 212 A 1 
ATOM 1042 C CD  . GLN A 1 151 ? 1.394   12.562 57.645 1.00 19.55 212 A 1 
ATOM 1043 O OE1 . GLN A 1 151 ? 1.959   11.937 56.710 1.00 24.37 212 A 1 
ATOM 1044 N NE2 . GLN A 1 151 ? 0.271   13.283 57.466 1.00 20.32 212 A 1 
ATOM 1045 N N   . PRO A 1 152 ? 1.805   8.092  58.802 1.00 29.02 213 A 1 
ATOM 1046 C CA  . PRO A 1 152 ? 2.277   6.716  59.000 1.00 31.24 213 A 1 
ATOM 1047 C C   . PRO A 1 152 ? 3.591   6.824  59.769 1.00 34.35 213 A 1 
ATOM 1048 O O   . PRO A 1 152 ? 4.178   7.908  59.837 1.00 36.67 213 A 1 
ATOM 1049 C CB  . PRO A 1 152 ? 2.515   6.191  57.570 1.00 31.72 213 A 1 
ATOM 1050 C CG  . PRO A 1 152 ? 2.226   7.277  56.639 1.00 31.30 213 A 1 
ATOM 1051 C CD  . PRO A 1 152 ? 1.894   8.531  57.393 1.00 29.04 213 A 1 
ATOM 1052 N N   . PRO A 1 153 ? 4.044   5.727  60.377 1.00 37.33 214 A 1 
ATOM 1053 C CA  . PRO A 1 153 ? 5.325   5.718  61.061 1.00 39.14 214 A 1 
ATOM 1054 C C   . PRO A 1 153 ? 6.428   6.183  60.118 1.00 40.44 214 A 1 
ATOM 1055 O O   . PRO A 1 153 ? 6.308   5.998  58.886 1.00 42.16 214 A 1 
ATOM 1056 C CB  . PRO A 1 153 ? 5.519   4.236  61.388 1.00 39.86 214 A 1 
ATOM 1057 C CG  . PRO A 1 153 ? 4.176   3.696  61.473 1.00 38.19 214 A 1 
ATOM 1058 C CD  . PRO A 1 153 ? 3.379   4.410  60.435 1.00 37.21 214 A 1 
ATOM 1059 N N   . GLU A 1 154 ? 7.470   6.811  60.661 1.00 39.54 215 A 1 
ATOM 1060 C CA  . GLU A 1 154 ? 8.576   7.249  59.818 1.00 42.03 215 A 1 
ATOM 1061 C C   . GLU A 1 154 ? 9.315   6.040  59.224 1.00 41.73 215 A 1 
ATOM 1062 O O   . GLU A 1 154 ? 9.326   4.971  59.819 1.00 40.35 215 A 1 
ATOM 1063 C CB  . GLU A 1 154 ? 9.538   8.128  60.604 1.00 44.22 215 A 1 
ATOM 1064 C CG  . GLU A 1 154 ? 10.393  9.016  59.720 1.00 51.12 215 A 1 
ATOM 1065 C CD  . GLU A 1 154 ? 10.926  10.238 60.438 1.00 45.54 215 A 1 
ATOM 1066 O OE1 . GLU A 1 154 ? 10.377  10.582 61.512 1.00 57.80 215 A 1 
ATOM 1067 O OE2 . GLU A 1 154 ? 11.888  10.857 59.922 1.00 56.91 215 A 1 
ATOM 1068 N N   . GLY A 1 155 ? 9.908   6.221  58.044 1.00 42.34 216 A 1 
ATOM 1069 C CA  . GLY A 1 155 ? 10.749  5.189  57.428 1.00 42.42 216 A 1 
ATOM 1070 C C   . GLY A 1 155 ? 9.979   4.191  56.587 1.00 42.46 216 A 1 
ATOM 1071 O O   . GLY A 1 155 ? 10.543  3.184  56.155 1.00 42.80 216 A 1 
ATOM 1072 N N   . GLN A 1 156 ? 8.694   4.464  56.361 1.00 41.27 217 A 1 
ATOM 1073 C CA  . GLN A 1 156 ? 7.881   3.663  55.457 1.00 42.38 217 A 1 
ATOM 1074 C C   . GLN A 1 156 ? 7.959   4.286  54.069 1.00 42.74 217 A 1 
ATOM 1075 O O   . GLN A 1 156 ? 7.856   5.513  53.933 1.00 41.13 217 A 1 
ATOM 1076 C CB  . GLN A 1 156 ? 6.425   3.620  55.924 1.00 42.92 217 A 1 
ATOM 1077 C CG  . GLN A 1 156 ? 6.190   3.015  57.297 1.00 45.32 217 A 1 
ATOM 1078 C CD  . GLN A 1 156 ? 6.137   1.511  57.253 1.00 38.89 217 A 1 
ATOM 1079 O OE1 . GLN A 1 156 ? 6.894   0.835  57.954 1.00 53.12 217 A 1 
ATOM 1080 N NE2 . GLN A 1 156 ? 5.241   0.966  56.423 1.00 45.28 217 A 1 
ATOM 1081 N N   . CYS A 1 157 ? 8.159   3.450  53.046 1.00 42.95 218 A 1 
ATOM 1082 C CA  . CYS A 1 157 ? 8.261   3.938  51.667 1.00 42.26 218 A 1 
ATOM 1083 C C   . CYS A 1 157 ? 7.306   3.110  50.764 1.00 43.36 218 A 1 
ATOM 1084 O O   . CYS A 1 157 ? 7.041   1.926  51.052 1.00 43.65 218 A 1 
ATOM 1085 C CB  . CYS A 1 157 ? 9.762   4.018  51.208 1.00 44.19 218 A 1 
ATOM 1086 S SG  . CYS A 1 157 ? 10.724  5.724  51.462 1.00 36.32 218 A 1 
ATOM 1087 N N   . TYR A 1 158 ? 6.697   3.732  49.742 1.00 41.23 219 A 1 
ATOM 1088 C CA  . TYR A 1 158 ? 5.957   2.955  48.743 1.00 41.96 219 A 1 
ATOM 1089 C C   . TYR A 1 158 ? 7.019   2.339  47.815 1.00 45.53 219 A 1 
ATOM 1090 O O   . TYR A 1 158 ? 8.087   2.922  47.614 1.00 48.56 219 A 1 
ATOM 1091 C CB  . TYR A 1 158 ? 4.933   3.799  47.940 1.00 34.98 219 A 1 
ATOM 1092 C CG  . TYR A 1 158 ? 4.055   4.698  48.786 1.00 34.21 219 A 1 
ATOM 1093 C CD1 . TYR A 1 158 ? 2.924   4.204  49.441 1.00 30.05 219 A 1 
ATOM 1094 C CD2 . TYR A 1 158 ? 4.352   6.067  48.932 1.00 33.32 219 A 1 
ATOM 1095 C CE1 . TYR A 1 158 ? 2.119   5.036  50.223 1.00 31.86 219 A 1 
ATOM 1096 C CE2 . TYR A 1 158 ? 3.553   6.903  49.706 1.00 32.36 219 A 1 
ATOM 1097 C CZ  . TYR A 1 158 ? 2.435   6.380  50.352 1.00 32.70 219 A 1 
ATOM 1098 O OH  . TYR A 1 158 ? 1.639   7.193  51.121 1.00 32.78 219 A 1 
ATOM 1099 N N   . SER A 1 159 ? 6.759   1.157  47.278 1.00 47.79 220 A 1 
ATOM 1100 C CA  . SER A 1 159 ? 7.772   0.510  46.442 1.00 50.04 220 A 1 
ATOM 1101 C C   . SER A 1 159 ? 7.605   0.888  44.977 1.00 51.88 220 A 1 
ATOM 1102 O O   . SER A 1 159 ? 6.629   1.548  44.600 1.00 53.42 220 A 1 
ATOM 1103 C CB  . SER A 1 159 ? 7.724   -1.002 46.613 1.00 52.44 220 A 1 
ATOM 1104 O OG  . SER A 1 159 ? 6.431   -1.478 46.290 1.00 55.36 220 A 1 
#
