# Supplementary material for: Photocross-linking activity-based probes to capture the dynamics of ubiquitin RING E3 ligase interactions
Source: Biochem J. 2026 Jun 3;483(7):1115–30. doi: 10.1042/BCJ20260213 (PMC13234630; doi:10.1042/BCJ20260213)
Supplement: Supplementary Data File S2 [file BCJ-2026-0213_supp2.zip › 03_Chandler_Supplementary datafile2/CHIP/Alphafold/fold_2026_01_22_10_06_chipx2_ubc13_ube2v1_ubiquitinc32/templates/fold_2026_01_22_10_06_chipx2_ubc13_ube2v1_ubiquitinc32_template_hit_0_chains_c.cif]

data_4onl
#
_entry.id 4onl
#
loop_
_chem_comp.formula
_chem_comp.formula_weight
_chem_comp.id
_chem_comp.mon_nstd_flag
_chem_comp.name
_chem_comp.pdbx_synonyms
_chem_comp.type
"C3 H7 N O2"     89.093  ALA y ALANINE         ? "L-peptide linking" 
"C6 H15 N4 O2 1" 175.209 ARG y ARGININE        ? "L-peptide linking" 
"C4 H8 N2 O3"    132.118 ASN y ASPARAGINE      ? "L-peptide linking" 
"C4 H7 N O4"     133.103 ASP y "ASPARTIC ACID" ? "L-peptide linking" 
"C3 H7 N O2 S"   121.158 CYS y CYSTEINE        ? "L-peptide linking" 
"C5 H10 N2 O3"   146.144 GLN y GLUTAMINE       ? "L-peptide linking" 
"C5 H9 N O4"     147.129 GLU y "GLUTAMIC ACID" ? "L-peptide linking" 
"C2 H5 N O2"     75.067  GLY y GLYCINE         ? "peptide linking"   
"C6 H10 N3 O2 1" 156.162 HIS y HISTIDINE       ? "L-peptide linking" 
"H2 O"           18.015  HOH . WATER           ? non-polymer         
"C6 H13 N O2"    131.173 ILE y ISOLEUCINE      ? "L-peptide linking" 
"C6 H13 N O2"    131.173 LEU y LEUCINE         ? "L-peptide linking" 
"C6 H15 N2 O2 1" 147.195 LYS y LYSINE          ? "L-peptide linking" 
"C5 H11 N O2 S"  149.211 MET y METHIONINE      ? "L-peptide linking" 
"C9 H11 N O2"    165.189 PHE y PHENYLALANINE   ? "L-peptide linking" 
"C5 H9 N O2"     115.130 PRO y PROLINE         ? "L-peptide linking" 
"C3 H7 N O3"     105.093 SER y SERINE          ? "L-peptide linking" 
"C4 H9 N O3"     119.119 THR y THREONINE       ? "L-peptide linking" 
"C11 H12 N2 O2"  204.225 TRP y TRYPTOPHAN      ? "L-peptide linking" 
"C9 H11 N O3"    181.189 TYR y TYROSINE        ? "L-peptide linking" 
"C5 H11 N O2"    117.146 VAL y VALINE          ? "L-peptide linking" 
#
loop_
_chem_comp_atom.atom_id
_chem_comp_atom.charge
_chem_comp_atom.comp_id
_chem_comp_atom.pdbx_leaving_atom_flag
_chem_comp_atom.pdbx_model_Cartn_x_ideal
_chem_comp_atom.pdbx_model_Cartn_y_ideal
_chem_comp_atom.pdbx_model_Cartn_z_ideal
_chem_comp_atom.pdbx_ordinal
_chem_comp_atom.type_symbol
N    ? ALA ? ? ? ? 1   N 
CA   ? ALA ? ? ? ? 2   C 
C    ? ALA ? ? ? ? 3   C 
O    ? ALA ? ? ? ? 4   O 
CB   ? ALA ? ? ? ? 5   C 
OXT  ? ALA ? ? ? ? 6   O 
H    ? ALA ? ? ? ? 7   H 
H2   ? ALA ? ? ? ? 8   H 
HA   ? ALA ? ? ? ? 9   H 
HB1  ? ALA ? ? ? ? 10  H 
HB2  ? ALA ? ? ? ? 11  H 
HB3  ? ALA ? ? ? ? 12  H 
HXT  ? ALA ? ? ? ? 13  H 
N    ? ARG ? ? ? ? 14  N 
CA   ? ARG ? ? ? ? 15  C 
C    ? ARG ? ? ? ? 16  C 
O    ? ARG ? ? ? ? 17  O 
CB   ? ARG ? ? ? ? 18  C 
CG   ? ARG ? ? ? ? 19  C 
CD   ? ARG ? ? ? ? 20  C 
NE   ? ARG ? ? ? ? 21  N 
CZ   ? ARG ? ? ? ? 22  C 
NH1  ? ARG ? ? ? ? 23  N 
NH2  ? ARG ? ? ? ? 24  N 
OXT  ? ARG ? ? ? ? 25  O 
H    ? ARG ? ? ? ? 26  H 
H2   ? ARG ? ? ? ? 27  H 
HA   ? ARG ? ? ? ? 28  H 
HB2  ? ARG ? ? ? ? 29  H 
HB3  ? ARG ? ? ? ? 30  H 
HG2  ? ARG ? ? ? ? 31  H 
HG3  ? ARG ? ? ? ? 32  H 
HD2  ? ARG ? ? ? ? 33  H 
HD3  ? ARG ? ? ? ? 34  H 
HE   ? ARG ? ? ? ? 35  H 
HH11 ? ARG ? ? ? ? 36  H 
HH12 ? ARG ? ? ? ? 37  H 
HH21 ? ARG ? ? ? ? 38  H 
HH22 ? ARG ? ? ? ? 39  H 
HXT  ? ARG ? ? ? ? 40  H 
N    ? ASN ? ? ? ? 41  N 
CA   ? ASN ? ? ? ? 42  C 
C    ? ASN ? ? ? ? 43  C 
O    ? ASN ? ? ? ? 44  O 
CB   ? ASN ? ? ? ? 45  C 
CG   ? ASN ? ? ? ? 46  C 
OD1  ? ASN ? ? ? ? 47  O 
ND2  ? ASN ? ? ? ? 48  N 
OXT  ? ASN ? ? ? ? 49  O 
H    ? ASN ? ? ? ? 50  H 
H2   ? ASN ? ? ? ? 51  H 
HA   ? ASN ? ? ? ? 52  H 
HB2  ? ASN ? ? ? ? 53  H 
HB3  ? ASN ? ? ? ? 54  H 
HD21 ? ASN ? ? ? ? 55  H 
HD22 ? ASN ? ? ? ? 56  H 
HXT  ? ASN ? ? ? ? 57  H 
N    ? ASP ? ? ? ? 58  N 
CA   ? ASP ? ? ? ? 59  C 
C    ? ASP ? ? ? ? 60  C 
O    ? ASP ? ? ? ? 61  O 
CB   ? ASP ? ? ? ? 62  C 
CG   ? ASP ? ? ? ? 63  C 
OD1  ? ASP ? ? ? ? 64  O 
OD2  ? ASP ? ? ? ? 65  O 
OXT  ? ASP ? ? ? ? 66  O 
H    ? ASP ? ? ? ? 67  H 
H2   ? ASP ? ? ? ? 68  H 
HA   ? ASP ? ? ? ? 69  H 
HB2  ? ASP ? ? ? ? 70  H 
HB3  ? ASP ? ? ? ? 71  H 
HD2  ? ASP ? ? ? ? 72  H 
HXT  ? ASP ? ? ? ? 73  H 
N    ? CYS ? ? ? ? 74  N 
CA   ? CYS ? ? ? ? 75  C 
C    ? CYS ? ? ? ? 76  C 
O    ? CYS ? ? ? ? 77  O 
CB   ? CYS ? ? ? ? 78  C 
SG   ? CYS ? ? ? ? 79  S 
OXT  ? CYS ? ? ? ? 80  O 
H    ? CYS ? ? ? ? 81  H 
H2   ? CYS ? ? ? ? 82  H 
HA   ? CYS ? ? ? ? 83  H 
HB2  ? CYS ? ? ? ? 84  H 
HB3  ? CYS ? ? ? ? 85  H 
HG   ? CYS ? ? ? ? 86  H 
HXT  ? CYS ? ? ? ? 87  H 
N    ? GLN ? ? ? ? 88  N 
CA   ? GLN ? ? ? ? 89  C 
C    ? GLN ? ? ? ? 90  C 
O    ? GLN ? ? ? ? 91  O 
CB   ? GLN ? ? ? ? 92  C 
CG   ? GLN ? ? ? ? 93  C 
CD   ? GLN ? ? ? ? 94  C 
OE1  ? GLN ? ? ? ? 95  O 
NE2  ? GLN ? ? ? ? 96  N 
OXT  ? GLN ? ? ? ? 97  O 
H    ? GLN ? ? ? ? 98  H 
H2   ? GLN ? ? ? ? 99  H 
HA   ? GLN ? ? ? ? 100 H 
HB2  ? GLN ? ? ? ? 101 H 
HB3  ? GLN ? ? ? ? 102 H 
HG2  ? GLN ? ? ? ? 103 H 
HG3  ? GLN ? ? ? ? 104 H 
HE21 ? GLN ? ? ? ? 105 H 
HE22 ? GLN ? ? ? ? 106 H 
HXT  ? GLN ? ? ? ? 107 H 
N    ? GLU ? ? ? ? 108 N 
CA   ? GLU ? ? ? ? 109 C 
C    ? GLU ? ? ? ? 110 C 
O    ? GLU ? ? ? ? 111 O 
CB   ? GLU ? ? ? ? 112 C 
CG   ? GLU ? ? ? ? 113 C 
CD   ? GLU ? ? ? ? 114 C 
OE1  ? GLU ? ? ? ? 115 O 
OE2  ? GLU ? ? ? ? 116 O 
OXT  ? GLU ? ? ? ? 117 O 
H    ? GLU ? ? ? ? 118 H 
H2   ? GLU ? ? ? ? 119 H 
HA   ? GLU ? ? ? ? 120 H 
HB2  ? GLU ? ? ? ? 121 H 
HB3  ? GLU ? ? ? ? 122 H 
HG2  ? GLU ? ? ? ? 123 H 
HG3  ? GLU ? ? ? ? 124 H 
HE2  ? GLU ? ? ? ? 125 H 
HXT  ? GLU ? ? ? ? 126 H 
N    ? GLY ? ? ? ? 127 N 
CA   ? GLY ? ? ? ? 128 C 
C    ? GLY ? ? ? ? 129 C 
O    ? GLY ? ? ? ? 130 O 
OXT  ? GLY ? ? ? ? 131 O 
H    ? GLY ? ? ? ? 132 H 
H2   ? GLY ? ? ? ? 133 H 
HA2  ? GLY ? ? ? ? 134 H 
HA3  ? GLY ? ? ? ? 135 H 
HXT  ? GLY ? ? ? ? 136 H 
N    ? HIS ? ? ? ? 137 N 
CA   ? HIS ? ? ? ? 138 C 
C    ? HIS ? ? ? ? 139 C 
O    ? HIS ? ? ? ? 140 O 
CB   ? HIS ? ? ? ? 141 C 
CG   ? HIS ? ? ? ? 142 C 
ND1  ? HIS ? ? ? ? 143 N 
CD2  ? HIS ? ? ? ? 144 C 
CE1  ? HIS ? ? ? ? 145 C 
NE2  ? HIS ? ? ? ? 146 N 
OXT  ? HIS ? ? ? ? 147 O 
H    ? HIS ? ? ? ? 148 H 
H2   ? HIS ? ? ? ? 149 H 
HA   ? HIS ? ? ? ? 150 H 
HB2  ? HIS ? ? ? ? 151 H 
HB3  ? HIS ? ? ? ? 152 H 
HD1  ? HIS ? ? ? ? 153 H 
HD2  ? HIS ? ? ? ? 154 H 
HE1  ? HIS ? ? ? ? 155 H 
HE2  ? HIS ? ? ? ? 156 H 
HXT  ? HIS ? ? ? ? 157 H 
O    ? HOH ? ? ? ? 158 O 
H1   ? HOH ? ? ? ? 159 H 
H2   ? HOH ? ? ? ? 160 H 
N    ? ILE ? ? ? ? 161 N 
CA   ? ILE ? ? ? ? 162 C 
C    ? ILE ? ? ? ? 163 C 
O    ? ILE ? ? ? ? 164 O 
CB   ? ILE ? ? ? ? 165 C 
CG1  ? ILE ? ? ? ? 166 C 
CG2  ? ILE ? ? ? ? 167 C 
CD1  ? ILE ? ? ? ? 168 C 
OXT  ? ILE ? ? ? ? 169 O 
H    ? ILE ? ? ? ? 170 H 
H2   ? ILE ? ? ? ? 171 H 
HA   ? ILE ? ? ? ? 172 H 
HB   ? ILE ? ? ? ? 173 H 
HG12 ? ILE ? ? ? ? 174 H 
HG13 ? ILE ? ? ? ? 175 H 
HG21 ? ILE ? ? ? ? 176 H 
HG22 ? ILE ? ? ? ? 177 H 
HG23 ? ILE ? ? ? ? 178 H 
HD11 ? ILE ? ? ? ? 179 H 
HD12 ? ILE ? ? ? ? 180 H 
HD13 ? ILE ? ? ? ? 181 H 
HXT  ? ILE ? ? ? ? 182 H 
N    ? LEU ? ? ? ? 183 N 
CA   ? LEU ? ? ? ? 184 C 
C    ? LEU ? ? ? ? 185 C 
O    ? LEU ? ? ? ? 186 O 
CB   ? LEU ? ? ? ? 187 C 
CG   ? LEU ? ? ? ? 188 C 
CD1  ? LEU ? ? ? ? 189 C 
CD2  ? LEU ? ? ? ? 190 C 
OXT  ? LEU ? ? ? ? 191 O 
H    ? LEU ? ? ? ? 192 H 
H2   ? LEU ? ? ? ? 193 H 
HA   ? LEU ? ? ? ? 194 H 
HB2  ? LEU ? ? ? ? 195 H 
HB3  ? LEU ? ? ? ? 196 H 
HG   ? LEU ? ? ? ? 197 H 
HD11 ? LEU ? ? ? ? 198 H 
HD12 ? LEU ? ? ? ? 199 H 
HD13 ? LEU ? ? ? ? 200 H 
HD21 ? LEU ? ? ? ? 201 H 
HD22 ? LEU ? ? ? ? 202 H 
HD23 ? LEU ? ? ? ? 203 H 
HXT  ? LEU ? ? ? ? 204 H 
N    ? LYS ? ? ? ? 205 N 
CA   ? LYS ? ? ? ? 206 C 
C    ? LYS ? ? ? ? 207 C 
O    ? LYS ? ? ? ? 208 O 
CB   ? LYS ? ? ? ? 209 C 
CG   ? LYS ? ? ? ? 210 C 
CD   ? LYS ? ? ? ? 211 C 
CE   ? LYS ? ? ? ? 212 C 
NZ   ? LYS ? ? ? ? 213 N 
OXT  ? LYS ? ? ? ? 214 O 
H    ? LYS ? ? ? ? 215 H 
H2   ? LYS ? ? ? ? 216 H 
HA   ? LYS ? ? ? ? 217 H 
HB2  ? LYS ? ? ? ? 218 H 
HB3  ? LYS ? ? ? ? 219 H 
HG2  ? LYS ? ? ? ? 220 H 
HG3  ? LYS ? ? ? ? 221 H 
HD2  ? LYS ? ? ? ? 222 H 
HD3  ? LYS ? ? ? ? 223 H 
HE2  ? LYS ? ? ? ? 224 H 
HE3  ? LYS ? ? ? ? 225 H 
HZ1  ? LYS ? ? ? ? 226 H 
HZ2  ? LYS ? ? ? ? 227 H 
HZ3  ? LYS ? ? ? ? 228 H 
HXT  ? LYS ? ? ? ? 229 H 
N    ? MET ? ? ? ? 230 N 
CA   ? MET ? ? ? ? 231 C 
C    ? MET ? ? ? ? 232 C 
O    ? MET ? ? ? ? 233 O 
CB   ? MET ? ? ? ? 234 C 
CG   ? MET ? ? ? ? 235 C 
SD   ? MET ? ? ? ? 236 S 
CE   ? MET ? ? ? ? 237 C 
OXT  ? MET ? ? ? ? 238 O 
H    ? MET ? ? ? ? 239 H 
H2   ? MET ? ? ? ? 240 H 
HA   ? MET ? ? ? ? 241 H 
HB2  ? MET ? ? ? ? 242 H 
HB3  ? MET ? ? ? ? 243 H 
HG2  ? MET ? ? ? ? 244 H 
HG3  ? MET ? ? ? ? 245 H 
HE1  ? MET ? ? ? ? 246 H 
HE2  ? MET ? ? ? ? 247 H 
HE3  ? MET ? ? ? ? 248 H 
HXT  ? MET ? ? ? ? 249 H 
N    ? PHE ? ? ? ? 250 N 
CA   ? PHE ? ? ? ? 251 C 
C    ? PHE ? ? ? ? 252 C 
O    ? PHE ? ? ? ? 253 O 
CB   ? PHE ? ? ? ? 254 C 
CG   ? PHE ? ? ? ? 255 C 
CD1  ? PHE ? ? ? ? 256 C 
CD2  ? PHE ? ? ? ? 257 C 
CE1  ? PHE ? ? ? ? 258 C 
CE2  ? PHE ? ? ? ? 259 C 
CZ   ? PHE ? ? ? ? 260 C 
OXT  ? PHE ? ? ? ? 261 O 
H    ? PHE ? ? ? ? 262 H 
H2   ? PHE ? ? ? ? 263 H 
HA   ? PHE ? ? ? ? 264 H 
HB2  ? PHE ? ? ? ? 265 H 
HB3  ? PHE ? ? ? ? 266 H 
HD1  ? PHE ? ? ? ? 267 H 
HD2  ? PHE ? ? ? ? 268 H 
HE1  ? PHE ? ? ? ? 269 H 
HE2  ? PHE ? ? ? ? 270 H 
HZ   ? PHE ? ? ? ? 271 H 
HXT  ? PHE ? ? ? ? 272 H 
N    ? PRO ? ? ? ? 273 N 
CA   ? PRO ? ? ? ? 274 C 
C    ? PRO ? ? ? ? 275 C 
O    ? PRO ? ? ? ? 276 O 
CB   ? PRO ? ? ? ? 277 C 
CG   ? PRO ? ? ? ? 278 C 
CD   ? PRO ? ? ? ? 279 C 
OXT  ? PRO ? ? ? ? 280 O 
H    ? PRO ? ? ? ? 281 H 
HA   ? PRO ? ? ? ? 282 H 
HB2  ? PRO ? ? ? ? 283 H 
HB3  ? PRO ? ? ? ? 284 H 
HG2  ? PRO ? ? ? ? 285 H 
HG3  ? PRO ? ? ? ? 286 H 
HD2  ? PRO ? ? ? ? 287 H 
HD3  ? PRO ? ? ? ? 288 H 
HXT  ? PRO ? ? ? ? 289 H 
N    ? SER ? ? ? ? 290 N 
CA   ? SER ? ? ? ? 291 C 
C    ? SER ? ? ? ? 292 C 
O    ? SER ? ? ? ? 293 O 
CB   ? SER ? ? ? ? 294 C 
OG   ? SER ? ? ? ? 295 O 
OXT  ? SER ? ? ? ? 296 O 
H    ? SER ? ? ? ? 297 H 
H2   ? SER ? ? ? ? 298 H 
HA   ? SER ? ? ? ? 299 H 
HB2  ? SER ? ? ? ? 300 H 
HB3  ? SER ? ? ? ? 301 H 
HG   ? SER ? ? ? ? 302 H 
HXT  ? SER ? ? ? ? 303 H 
N    ? THR ? ? ? ? 304 N 
CA   ? THR ? ? ? ? 305 C 
C    ? THR ? ? ? ? 306 C 
O    ? THR ? ? ? ? 307 O 
CB   ? THR ? ? ? ? 308 C 
OG1  ? THR ? ? ? ? 309 O 
CG2  ? THR ? ? ? ? 310 C 
OXT  ? THR ? ? ? ? 311 O 
H    ? THR ? ? ? ? 312 H 
H2   ? THR ? ? ? ? 313 H 
HA   ? THR ? ? ? ? 314 H 
HB   ? THR ? ? ? ? 315 H 
HG1  ? THR ? ? ? ? 316 H 
HG21 ? THR ? ? ? ? 317 H 
HG22 ? THR ? ? ? ? 318 H 
HG23 ? THR ? ? ? ? 319 H 
HXT  ? THR ? ? ? ? 320 H 
N    ? TRP ? ? ? ? 321 N 
CA   ? TRP ? ? ? ? 322 C 
C    ? TRP ? ? ? ? 323 C 
O    ? TRP ? ? ? ? 324 O 
CB   ? TRP ? ? ? ? 325 C 
CG   ? TRP ? ? ? ? 326 C 
CD1  ? TRP ? ? ? ? 327 C 
CD2  ? TRP ? ? ? ? 328 C 
NE1  ? TRP ? ? ? ? 329 N 
CE2  ? TRP ? ? ? ? 330 C 
CE3  ? TRP ? ? ? ? 331 C 
CZ2  ? TRP ? ? ? ? 332 C 
CZ3  ? TRP ? ? ? ? 333 C 
CH2  ? TRP ? ? ? ? 334 C 
OXT  ? TRP ? ? ? ? 335 O 
H    ? TRP ? ? ? ? 336 H 
H2   ? TRP ? ? ? ? 337 H 
HA   ? TRP ? ? ? ? 338 H 
HB2  ? TRP ? ? ? ? 339 H 
HB3  ? TRP ? ? ? ? 340 H 
HD1  ? TRP ? ? ? ? 341 H 
HE1  ? TRP ? ? ? ? 342 H 
HE3  ? TRP ? ? ? ? 343 H 
HZ2  ? TRP ? ? ? ? 344 H 
HZ3  ? TRP ? ? ? ? 345 H 
HH2  ? TRP ? ? ? ? 346 H 
HXT  ? TRP ? ? ? ? 347 H 
N    ? TYR ? ? ? ? 348 N 
CA   ? TYR ? ? ? ? 349 C 
C    ? TYR ? ? ? ? 350 C 
O    ? TYR ? ? ? ? 351 O 
CB   ? TYR ? ? ? ? 352 C 
CG   ? TYR ? ? ? ? 353 C 
CD1  ? TYR ? ? ? ? 354 C 
CD2  ? TYR ? ? ? ? 355 C 
CE1  ? TYR ? ? ? ? 356 C 
CE2  ? TYR ? ? ? ? 357 C 
CZ   ? TYR ? ? ? ? 358 C 
OH   ? TYR ? ? ? ? 359 O 
OXT  ? TYR ? ? ? ? 360 O 
H    ? TYR ? ? ? ? 361 H 
H2   ? TYR ? ? ? ? 362 H 
HA   ? TYR ? ? ? ? 363 H 
HB2  ? TYR ? ? ? ? 364 H 
HB3  ? TYR ? ? ? ? 365 H 
HD1  ? TYR ? ? ? ? 366 H 
HD2  ? TYR ? ? ? ? 367 H 
HE1  ? TYR ? ? ? ? 368 H 
HE2  ? TYR ? ? ? ? 369 H 
HH   ? TYR ? ? ? ? 370 H 
HXT  ? TYR ? ? ? ? 371 H 
N    ? VAL ? ? ? ? 372 N 
CA   ? VAL ? ? ? ? 373 C 
C    ? VAL ? ? ? ? 374 C 
O    ? VAL ? ? ? ? 375 O 
CB   ? VAL ? ? ? ? 376 C 
CG1  ? VAL ? ? ? ? 377 C 
CG2  ? VAL ? ? ? ? 378 C 
OXT  ? VAL ? ? ? ? 379 O 
H    ? VAL ? ? ? ? 380 H 
H2   ? VAL ? ? ? ? 381 H 
HA   ? VAL ? ? ? ? 382 H 
HB   ? VAL ? ? ? ? 383 H 
HG11 ? VAL ? ? ? ? 384 H 
HG12 ? VAL ? ? ? ? 385 H 
HG13 ? VAL ? ? ? ? 386 H 
HG21 ? VAL ? ? ? ? 387 H 
HG22 ? VAL ? ? ? ? 388 H 
HG23 ? VAL ? ? ? ? 389 H 
HXT  ? VAL ? ? ? ? 390 H 
#
loop_
_chem_comp_bond.atom_id_1
_chem_comp_bond.atom_id_2
_chem_comp_bond.comp_id
_chem_comp_bond.pdbx_aromatic_flag
_chem_comp_bond.pdbx_stereo_config
_chem_comp_bond.value_order
N   CA   ALA N N sing 
N   H    ALA N N sing 
N   H2   ALA N N sing 
CA  C    ALA N N sing 
CA  CB   ALA N N sing 
CA  HA   ALA N N sing 
C   O    ALA N N doub 
C   OXT  ALA N N sing 
CB  HB1  ALA N N sing 
CB  HB2  ALA N N sing 
CB  HB3  ALA N N sing 
OXT HXT  ALA N N sing 
N   CA   ARG N N sing 
N   H    ARG N N sing 
N   H2   ARG N N sing 
CA  C    ARG N N sing 
CA  CB   ARG N N sing 
CA  HA   ARG N N sing 
C   O    ARG N N doub 
C   OXT  ARG N N sing 
CB  CG   ARG N N sing 
CB  HB2  ARG N N sing 
CB  HB3  ARG N N sing 
CG  CD   ARG N N sing 
CG  HG2  ARG N N sing 
CG  HG3  ARG N N sing 
CD  NE   ARG N N sing 
CD  HD2  ARG N N sing 
CD  HD3  ARG N N sing 
NE  CZ   ARG N N sing 
NE  HE   ARG N N sing 
CZ  NH1  ARG N N sing 
CZ  NH2  ARG N N doub 
NH1 HH11 ARG N N sing 
NH1 HH12 ARG N N sing 
NH2 HH21 ARG N N sing 
NH2 HH22 ARG N N sing 
OXT HXT  ARG N N sing 
N   CA   ASN N N sing 
N   H    ASN N N sing 
N   H2   ASN N N sing 
CA  C    ASN N N sing 
CA  CB   ASN N N sing 
CA  HA   ASN N N sing 
C   O    ASN N N doub 
C   OXT  ASN N N sing 
CB  CG   ASN N N sing 
CB  HB2  ASN N N sing 
CB  HB3  ASN N N sing 
CG  OD1  ASN N N doub 
CG  ND2  ASN N N sing 
ND2 HD21 ASN N N sing 
ND2 HD22 ASN N N sing 
OXT HXT  ASN N N sing 
N   CA   ASP N N sing 
N   H    ASP N N sing 
N   H2   ASP N N sing 
CA  C    ASP N N sing 
CA  CB   ASP N N sing 
CA  HA   ASP N N sing 
C   O    ASP N N doub 
C   OXT  ASP N N sing 
CB  CG   ASP N N sing 
CB  HB2  ASP N N sing 
CB  HB3  ASP N N sing 
CG  OD1  ASP N N doub 
CG  OD2  ASP N N sing 
OD2 HD2  ASP N N sing 
OXT HXT  ASP N N sing 
N   CA   CYS N N sing 
N   H    CYS N N sing 
N   H2   CYS N N sing 
CA  C    CYS N N sing 
CA  CB   CYS N N sing 
CA  HA   CYS N N sing 
C   O    CYS N N doub 
C   OXT  CYS N N sing 
CB  SG   CYS N N sing 
CB  HB2  CYS N N sing 
CB  HB3  CYS N N sing 
SG  HG   CYS N N sing 
OXT HXT  CYS N N sing 
N   CA   GLN N N sing 
N   H    GLN N N sing 
N   H2   GLN N N sing 
CA  C    GLN N N sing 
CA  CB   GLN N N sing 
CA  HA   GLN N N sing 
C   O    GLN N N doub 
C   OXT  GLN N N sing 
CB  CG   GLN N N sing 
CB  HB2  GLN N N sing 
CB  HB3  GLN N N sing 
CG  CD   GLN N N sing 
CG  HG2  GLN N N sing 
CG  HG3  GLN N N sing 
CD  OE1  GLN N N doub 
CD  NE2  GLN N N sing 
NE2 HE21 GLN N N sing 
NE2 HE22 GLN N N sing 
OXT HXT  GLN N N sing 
N   CA   GLU N N sing 
N   H    GLU N N sing 
N   H2   GLU N N sing 
CA  C    GLU N N sing 
CA  CB   GLU N N sing 
CA  HA   GLU N N sing 
C   O    GLU N N doub 
C   OXT  GLU N N sing 
CB  CG   GLU N N sing 
CB  HB2  GLU N N sing 
CB  HB3  GLU N N sing 
CG  CD   GLU N N sing 
CG  HG2  GLU N N sing 
CG  HG3  GLU N N sing 
CD  OE1  GLU N N doub 
CD  OE2  GLU N N sing 
OE2 HE2  GLU N N sing 
OXT HXT  GLU N N sing 
N   CA   GLY N N sing 
N   H    GLY N N sing 
N   H2   GLY N N sing 
CA  C    GLY N N sing 
CA  HA2  GLY N N sing 
CA  HA3  GLY N N sing 
C   O    GLY N N doub 
C   OXT  GLY N N sing 
OXT HXT  GLY N N sing 
N   CA   HIS N N sing 
N   H    HIS N N sing 
N   H2   HIS N N sing 
CA  C    HIS N N sing 
CA  CB   HIS N N sing 
CA  HA   HIS N N sing 
C   O    HIS N N doub 
C   OXT  HIS N N sing 
CB  CG   HIS N N sing 
CB  HB2  HIS N N sing 
CB  HB3  HIS N N sing 
CG  ND1  HIS Y N sing 
CG  CD2  HIS Y N doub 
ND1 CE1  HIS Y N doub 
ND1 HD1  HIS N N sing 
CD2 NE2  HIS Y N sing 
CD2 HD2  HIS N N sing 
CE1 NE2  HIS Y N sing 
CE1 HE1  HIS N N sing 
NE2 HE2  HIS N N sing 
OXT HXT  HIS N N sing 
O   H1   HOH N N sing 
O   H2   HOH N N sing 
N   CA   ILE N N sing 
N   H    ILE N N sing 
N   H2   ILE N N sing 
CA  C    ILE N N sing 
CA  CB   ILE N N sing 
CA  HA   ILE N N sing 
C   O    ILE N N doub 
C   OXT  ILE N N sing 
CB  CG1  ILE N N sing 
CB  CG2  ILE N N sing 
CB  HB   ILE N N sing 
CG1 CD1  ILE N N sing 
CG1 HG12 ILE N N sing 
CG1 HG13 ILE N N sing 
CG2 HG21 ILE N N sing 
CG2 HG22 ILE N N sing 
CG2 HG23 ILE N N sing 
CD1 HD11 ILE N N sing 
CD1 HD12 ILE N N sing 
CD1 HD13 ILE N N sing 
OXT HXT  ILE N N sing 
N   CA   LEU N N sing 
N   H    LEU N N sing 
N   H2   LEU N N sing 
CA  C    LEU N N sing 
CA  CB   LEU N N sing 
CA  HA   LEU N N sing 
C   O    LEU N N doub 
C   OXT  LEU N N sing 
CB  CG   LEU N N sing 
CB  HB2  LEU N N sing 
CB  HB3  LEU N N sing 
CG  CD1  LEU N N sing 
CG  CD2  LEU N N sing 
CG  HG   LEU N N sing 
CD1 HD11 LEU N N sing 
CD1 HD12 LEU N N sing 
CD1 HD13 LEU N N sing 
CD2 HD21 LEU N N sing 
CD2 HD22 LEU N N sing 
CD2 HD23 LEU N N sing 
OXT HXT  LEU N N sing 
N   CA   LYS N N sing 
N   H    LYS N N sing 
N   H2   LYS N N sing 
CA  C    LYS N N sing 
CA  CB   LYS N N sing 
CA  HA   LYS N N sing 
C   O    LYS N N doub 
C   OXT  LYS N N sing 
CB  CG   LYS N N sing 
CB  HB2  LYS N N sing 
CB  HB3  LYS N N sing 
CG  CD   LYS N N sing 
CG  HG2  LYS N N sing 
CG  HG3  LYS N N sing 
CD  CE   LYS N N sing 
CD  HD2  LYS N N sing 
CD  HD3  LYS N N sing 
CE  NZ   LYS N N sing 
CE  HE2  LYS N N sing 
CE  HE3  LYS N N sing 
NZ  HZ1  LYS N N sing 
NZ  HZ2  LYS N N sing 
NZ  HZ3  LYS N N sing 
OXT HXT  LYS N N sing 
N   CA   MET N N sing 
N   H    MET N N sing 
N   H2   MET N N sing 
CA  C    MET N N sing 
CA  CB   MET N N sing 
CA  HA   MET N N sing 
C   O    MET N N doub 
C   OXT  MET N N sing 
CB  CG   MET N N sing 
CB  HB2  MET N N sing 
CB  HB3  MET N N sing 
CG  SD   MET N N sing 
CG  HG2  MET N N sing 
CG  HG3  MET N N sing 
SD  CE   MET N N sing 
CE  HE1  MET N N sing 
CE  HE2  MET N N sing 
CE  HE3  MET N N sing 
OXT HXT  MET N N sing 
N   CA   PHE N N sing 
N   H    PHE N N sing 
N   H2   PHE N N sing 
CA  C    PHE N N sing 
CA  CB   PHE N N sing 
CA  HA   PHE N N sing 
C   O    PHE N N doub 
C   OXT  PHE N N sing 
CB  CG   PHE N N sing 
CB  HB2  PHE N N sing 
CB  HB3  PHE N N sing 
CG  CD1  PHE Y N doub 
CG  CD2  PHE Y N sing 
CD1 CE1  PHE Y N sing 
CD1 HD1  PHE N N sing 
CD2 CE2  PHE Y N doub 
CD2 HD2  PHE N N sing 
CE1 CZ   PHE Y N doub 
CE1 HE1  PHE N N sing 
CE2 CZ   PHE Y N sing 
CE2 HE2  PHE N N sing 
CZ  HZ   PHE N N sing 
OXT HXT  PHE N N sing 
N   CA   PRO N N sing 
N   CD   PRO N N sing 
N   H    PRO N N sing 
CA  C    PRO N N sing 
CA  CB   PRO N N sing 
CA  HA   PRO N N sing 
C   O    PRO N N doub 
C   OXT  PRO N N sing 
CB  CG   PRO N N sing 
CB  HB2  PRO N N sing 
CB  HB3  PRO N N sing 
CG  CD   PRO N N sing 
CG  HG2  PRO N N sing 
CG  HG3  PRO N N sing 
CD  HD2  PRO N N sing 
CD  HD3  PRO N N sing 
OXT HXT  PRO N N sing 
N   CA   SER N N sing 
N   H    SER N N sing 
N   H2   SER N N sing 
CA  C    SER N N sing 
CA  CB   SER N N sing 
CA  HA   SER N N sing 
C   O    SER N N doub 
C   OXT  SER N N sing 
CB  OG   SER N N sing 
CB  HB2  SER N N sing 
CB  HB3  SER N N sing 
OG  HG   SER N N sing 
OXT HXT  SER N N sing 
N   CA   THR N N sing 
N   H    THR N N sing 
N   H2   THR N N sing 
CA  C    THR N N sing 
CA  CB   THR N N sing 
CA  HA   THR N N sing 
C   O    THR N N doub 
C   OXT  THR N N sing 
CB  OG1  THR N N sing 
CB  CG2  THR N N sing 
CB  HB   THR N N sing 
OG1 HG1  THR N N sing 
CG2 HG21 THR N N sing 
CG2 HG22 THR N N sing 
CG2 HG23 THR N N sing 
OXT HXT  THR N N sing 
N   CA   TRP N N sing 
N   H    TRP N N sing 
N   H2   TRP N N sing 
CA  C    TRP N N sing 
CA  CB   TRP N N sing 
CA  HA   TRP N N sing 
C   O    TRP N N doub 
C   OXT  TRP N N sing 
CB  CG   TRP N N sing 
CB  HB2  TRP N N sing 
CB  HB3  TRP N N sing 
CG  CD1  TRP Y N doub 
CG  CD2  TRP Y N sing 
CD1 NE1  TRP Y N sing 
CD1 HD1  TRP N N sing 
CD2 CE2  TRP Y N doub 
CD2 CE3  TRP Y N sing 
NE1 CE2  TRP Y N sing 
NE1 HE1  TRP N N sing 
CE2 CZ2  TRP Y N sing 
CE3 CZ3  TRP Y N doub 
CE3 HE3  TRP N N sing 
CZ2 CH2  TRP Y N doub 
CZ2 HZ2  TRP N N sing 
CZ3 CH2  TRP Y N sing 
CZ3 HZ3  TRP N N sing 
CH2 HH2  TRP N N sing 
OXT HXT  TRP N N sing 
N   CA   TYR N N sing 
N   H    TYR N N sing 
N   H2   TYR N N sing 
CA  C    TYR N N sing 
CA  CB   TYR N N sing 
CA  HA   TYR N N sing 
C   O    TYR N N doub 
C   OXT  TYR N N sing 
CB  CG   TYR N N sing 
CB  HB2  TYR N N sing 
CB  HB3  TYR N N sing 
CG  CD1  TYR Y N doub 
CG  CD2  TYR Y N sing 
CD1 CE1  TYR Y N sing 
CD1 HD1  TYR N N sing 
CD2 CE2  TYR Y N doub 
CD2 HD2  TYR N N sing 
CE1 CZ   TYR Y N doub 
CE1 HE1  TYR N N sing 
CE2 CZ   TYR Y N sing 
CE2 HE2  TYR N N sing 
CZ  OH   TYR N N sing 
OH  HH   TYR N N sing 
OXT HXT  TYR N N sing 
N   CA   VAL N N sing 
N   H    VAL N N sing 
N   H2   VAL N N sing 
CA  C    VAL N N sing 
CA  CB   VAL N N sing 
CA  HA   VAL N N sing 
C   O    VAL N N doub 
C   OXT  VAL N N sing 
CB  CG1  VAL N N sing 
CB  CG2  VAL N N sing 
CB  HB   VAL N N sing 
CG1 HG11 VAL N N sing 
CG1 HG12 VAL N N sing 
CG1 HG13 VAL N N sing 
CG2 HG21 VAL N N sing 
CG2 HG22 VAL N N sing 
CG2 HG23 VAL N N sing 
OXT HXT  VAL N N sing 
#
_entity.id               2
_entity.pdbx_description "Ubiquitin-conjugating enzyme E2 N"
_entity.type             polymer
#
_entity_poly.entity_id      2
_entity_poly.pdbx_strand_id B
_entity_poly.type           polypeptide(L)
#
loop_
_entity_poly_seq.entity_id
_entity_poly_seq.hetero
_entity_poly_seq.mon_id
_entity_poly_seq.num
2 n GLY 1   
2 n PRO 2   
2 n LEU 3   
2 n GLY 4   
2 n SER 5   
2 n PRO 6   
2 n GLU 7   
2 n PHE 8   
2 n MET 9   
2 n ALA 10  
2 n GLY 11  
2 n LEU 12  
2 n PRO 13  
2 n ARG 14  
2 n ARG 15  
2 n ILE 16  
2 n ILE 17  
2 n LYS 18  
2 n GLU 19  
2 n THR 20  
2 n GLN 21  
2 n ARG 22  
2 n LEU 23  
2 n LEU 24  
2 n ALA 25  
2 n GLU 26  
2 n PRO 27  
2 n VAL 28  
2 n PRO 29  
2 n GLY 30  
2 n ILE 31  
2 n LYS 32  
2 n ALA 33  
2 n GLU 34  
2 n PRO 35  
2 n ASP 36  
2 n GLU 37  
2 n SER 38  
2 n ASN 39  
2 n ALA 40  
2 n ARG 41  
2 n TYR 42  
2 n PHE 43  
2 n HIS 44  
2 n VAL 45  
2 n VAL 46  
2 n ILE 47  
2 n ALA 48  
2 n GLY 49  
2 n PRO 50  
2 n GLN 51  
2 n ASP 52  
2 n SER 53  
2 n PRO 54  
2 n PHE 55  
2 n GLU 56  
2 n GLY 57  
2 n GLY 58  
2 n THR 59  
2 n PHE 60  
2 n LYS 61  
2 n LEU 62  
2 n GLU 63  
2 n LEU 64  
2 n PHE 65  
2 n LEU 66  
2 n PRO 67  
2 n GLU 68  
2 n GLU 69  
2 n TYR 70  
2 n PRO 71  
2 n MET 72  
2 n ALA 73  
2 n ALA 74  
2 n PRO 75  
2 n LYS 76  
2 n VAL 77  
2 n ARG 78  
2 n PHE 79  
2 n MET 80  
2 n THR 81  
2 n LYS 82  
2 n ILE 83  
2 n TYR 84  
2 n HIS 85  
2 n PRO 86  
2 n ASN 87  
2 n VAL 88  
2 n ASN 89  
2 n LYS 90  
2 n LEU 91  
2 n GLY 92  
2 n SER 93  
2 n ILE 94  
2 n CYS 95  
2 n LEU 96  
2 n ASP 97  
2 n ILE 98  
2 n LEU 99  
2 n LYS 100 
2 n ASP 101 
2 n LYS 102 
2 n TRP 103 
2 n SER 104 
2 n PRO 105 
2 n ALA 106 
2 n LEU 107 
2 n GLN 108 
2 n ILE 109 
2 n ARG 110 
2 n THR 111 
2 n VAL 112 
2 n LEU 113 
2 n LEU 114 
2 n SER 115 
2 n ILE 116 
2 n GLN 117 
2 n ALA 118 
2 n LEU 119 
2 n LEU 120 
2 n SER 121 
2 n ALA 122 
2 n PRO 123 
2 n ASN 124 
2 n PRO 125 
2 n ASP 126 
2 n ASP 127 
2 n PRO 128 
2 n LEU 129 
2 n VAL 130 
2 n PRO 131 
2 n ASP 132 
2 n VAL 133 
2 n ALA 134 
2 n GLU 135 
2 n GLN 136 
2 n TRP 137 
2 n LYS 138 
2 n THR 139 
2 n ASN 140 
2 n GLU 141 
2 n ALA 142 
2 n GLN 143 
2 n ALA 144 
2 n ILE 145 
2 n GLU 146 
2 n THR 147 
2 n ALA 148 
2 n ARG 149 
2 n ALA 150 
2 n TRP 151 
2 n THR 152 
2 n ARG 153 
2 n LEU 154 
2 n TYR 155 
2 n ALA 156 
2 n MET 157 
2 n ASN 158 
2 n ASN 159 
2 n ILE 160 
#
_exptl.method "X-RAY DIFFRACTION"
#
_pdbx_audit_revision_history.revision_date 2015-05-06
#
_pdbx_database_status.recvd_initial_deposition_date 2015-05-06
#
loop_
_pdbx_poly_seq_scheme.asym_id
_pdbx_poly_seq_scheme.auth_seq_num
_pdbx_poly_seq_scheme.entity_id
_pdbx_poly_seq_scheme.hetero
_pdbx_poly_seq_scheme.mon_id
_pdbx_poly_seq_scheme.pdb_ins_code
_pdbx_poly_seq_scheme.pdb_seq_num
_pdbx_poly_seq_scheme.pdb_strand_id
_pdbx_poly_seq_scheme.seq_id
B ?   2 n GLY . -7  B 1   
B ?   2 n PRO . -6  B 2   
B ?   2 n LEU . -5  B 3   
B ?   2 n GLY . -4  B 4   
B ?   2 n SER . -3  B 5   
B ?   2 n PRO . -2  B 6   
B ?   2 n GLU . -1  B 7   
B ?   2 n PHE . 0   B 8   
B ?   2 n MET . 1   B 9   
B 2   2 n ALA . 2   B 10  
B 3   2 n GLY . 3   B 11  
B 4   2 n LEU . 4   B 12  
B 5   2 n PRO . 5   B 13  
B 6   2 n ARG . 6   B 14  
B 7   2 n ARG . 7   B 15  
B 8   2 n ILE . 8   B 16  
B 9   2 n ILE . 9   B 17  
B 10  2 n LYS . 10  B 18  
B 11  2 n GLU . 11  B 19  
B 12  2 n THR . 12  B 20  
B 13  2 n GLN . 13  B 21  
B 14  2 n ARG . 14  B 22  
B 15  2 n LEU . 15  B 23  
B 16  2 n LEU . 16  B 24  
B 17  2 n ALA . 17  B 25  
B 18  2 n GLU . 18  B 26  
B 19  2 n PRO . 19  B 27  
B 20  2 n VAL . 20  B 28  
B 21  2 n PRO . 21  B 29  
B 22  2 n GLY . 22  B 30  
B 23  2 n ILE . 23  B 31  
B 24  2 n LYS . 24  B 32  
B 25  2 n ALA . 25  B 33  
B 26  2 n GLU . 26  B 34  
B 27  2 n PRO . 27  B 35  
B 28  2 n ASP . 28  B 36  
B 29  2 n GLU . 29  B 37  
B 30  2 n SER . 30  B 38  
B 31  2 n ASN . 31  B 39  
B 32  2 n ALA . 32  B 40  
B 33  2 n ARG . 33  B 41  
B 34  2 n TYR . 34  B 42  
B 35  2 n PHE . 35  B 43  
B 36  2 n HIS . 36  B 44  
B 37  2 n VAL . 37  B 45  
B 38  2 n VAL . 38  B 46  
B 39  2 n ILE . 39  B 47  
B 40  2 n ALA . 40  B 48  
B 41  2 n GLY . 41  B 49  
B 42  2 n PRO . 42  B 50  
B 43  2 n GLN . 43  B 51  
B 44  2 n ASP . 44  B 52  
B 45  2 n SER . 45  B 53  
B 46  2 n PRO . 46  B 54  
B 47  2 n PHE . 47  B 55  
B 48  2 n GLU . 48  B 56  
B 49  2 n GLY . 49  B 57  
B 50  2 n GLY . 50  B 58  
B 51  2 n THR . 51  B 59  
B 52  2 n PHE . 52  B 60  
B 53  2 n LYS . 53  B 61  
B 54  2 n LEU . 54  B 62  
B 55  2 n GLU . 55  B 63  
B 56  2 n LEU . 56  B 64  
B 57  2 n PHE . 57  B 65  
B 58  2 n LEU . 58  B 66  
B 59  2 n PRO . 59  B 67  
B 60  2 n GLU . 60  B 68  
B 61  2 n GLU . 61  B 69  
B 62  2 n TYR . 62  B 70  
B 63  2 n PRO . 63  B 71  
B 64  2 n MET . 64  B 72  
B 65  2 n ALA . 65  B 73  
B 66  2 n ALA . 66  B 74  
B 67  2 n PRO . 67  B 75  
B 68  2 n LYS . 68  B 76  
B 69  2 n VAL . 69  B 77  
B 70  2 n ARG . 70  B 78  
B 71  2 n PHE . 71  B 79  
B 72  2 n MET . 72  B 80  
B 73  2 n THR . 73  B 81  
B 74  2 n LYS . 74  B 82  
B 75  2 n ILE . 75  B 83  
B 76  2 n TYR . 76  B 84  
B 77  2 n HIS . 77  B 85  
B 78  2 n PRO . 78  B 86  
B 79  2 n ASN . 79  B 87  
B 80  2 n VAL . 80  B 88  
B 81  2 n ASN . 81  B 89  
B 82  2 n LYS . 82  B 90  
B 83  2 n LEU . 83  B 91  
B 84  2 n GLY . 84  B 92  
B 85  2 n SER . 85  B 93  
B 86  2 n ILE . 86  B 94  
B 87  2 n CYS . 87  B 95  
B 88  2 n LEU . 88  B 96  
B 89  2 n ASP . 89  B 97  
B 90  2 n ILE . 90  B 98  
B 91  2 n LEU . 91  B 99  
B 92  2 n LYS . 92  B 100 
B 93  2 n ASP . 93  B 101 
B 94  2 n LYS . 94  B 102 
B 95  2 n TRP . 95  B 103 
B 96  2 n SER . 96  B 104 
B 97  2 n PRO . 97  B 105 
B 98  2 n ALA . 98  B 106 
B 99  2 n LEU . 99  B 107 
B 100 2 n GLN . 100 B 108 
B 101 2 n ILE . 101 B 109 
B 102 2 n ARG . 102 B 110 
B 103 2 n THR . 103 B 111 
B 104 2 n VAL . 104 B 112 
B 105 2 n LEU . 105 B 113 
B 106 2 n LEU . 106 B 114 
B 107 2 n SER . 107 B 115 
B 108 2 n ILE . 108 B 116 
B 109 2 n GLN . 109 B 117 
B 110 2 n ALA . 110 B 118 
B 111 2 n LEU . 111 B 119 
B 112 2 n LEU . 112 B 120 
B 113 2 n SER . 113 B 121 
B 114 2 n ALA . 114 B 122 
B 115 2 n PRO . 115 B 123 
B 116 2 n ASN . 116 B 124 
B 117 2 n PRO . 117 B 125 
B 118 2 n ASP . 118 B 126 
B 119 2 n ASP . 119 B 127 
B 120 2 n PRO . 120 B 128 
B 121 2 n LEU . 121 B 129 
B 122 2 n VAL . 122 B 130 
B 123 2 n PRO . 123 B 131 
B 124 2 n ASP . 124 B 132 
B 125 2 n VAL . 125 B 133 
B 126 2 n ALA . 126 B 134 
B 127 2 n GLU . 127 B 135 
B 128 2 n GLN . 128 B 136 
B 129 2 n TRP . 129 B 137 
B 130 2 n LYS . 130 B 138 
B 131 2 n THR . 131 B 139 
B 132 2 n ASN . 132 B 140 
B 133 2 n GLU . 133 B 141 
B 134 2 n ALA . 134 B 142 
B 135 2 n GLN . 135 B 143 
B 136 2 n ALA . 136 B 144 
B 137 2 n ILE . 137 B 145 
B 138 2 n GLU . 138 B 146 
B 139 2 n THR . 139 B 147 
B 140 2 n ALA . 140 B 148 
B 141 2 n ARG . 141 B 149 
B 142 2 n ALA . 142 B 150 
B 143 2 n TRP . 143 B 151 
B 144 2 n THR . 144 B 152 
B 145 2 n ARG . 145 B 153 
B 146 2 n LEU . 146 B 154 
B 147 2 n TYR . 147 B 155 
B 148 2 n ALA . 148 B 156 
B 149 2 n MET . 149 B 157 
B 150 2 n ASN . 150 B 158 
B ?   2 n ASN . 151 B 159 
B ?   2 n ILE . 152 B 160 
#
_pdbx_struct_assembly.details            author_and_software_defined_assembly
_pdbx_struct_assembly.id                 1
_pdbx_struct_assembly.method_details     PISA
_pdbx_struct_assembly.oligomeric_count   2
_pdbx_struct_assembly.oligomeric_details dimeric
#
_pdbx_struct_assembly_gen.assembly_id     1
_pdbx_struct_assembly_gen.asym_id_list    A,B,C,D
_pdbx_struct_assembly_gen.oper_expression 1
#
_pdbx_struct_oper_list.id                 1
_pdbx_struct_oper_list.matrix[1][1]       1.0000000000
_pdbx_struct_oper_list.matrix[1][2]       0.0000000000
_pdbx_struct_oper_list.matrix[1][3]       0.0000000000
_pdbx_struct_oper_list.matrix[2][1]       0.0000000000
_pdbx_struct_oper_list.matrix[2][2]       1.0000000000
_pdbx_struct_oper_list.matrix[2][3]       0.0000000000
_pdbx_struct_oper_list.matrix[3][1]       0.0000000000
_pdbx_struct_oper_list.matrix[3][2]       0.0000000000
_pdbx_struct_oper_list.matrix[3][3]       1.0000000000
_pdbx_struct_oper_list.name               1_555
_pdbx_struct_oper_list.symmetry_operation x,y,z
_pdbx_struct_oper_list.type               "identity operation"
_pdbx_struct_oper_list.vector[1]          0.0000000000
_pdbx_struct_oper_list.vector[2]          0.0000000000
_pdbx_struct_oper_list.vector[3]          0.0000000000
#
_refine.ls_d_res_high 1.35
#
_software.classification other
_software.name           "DeepMind Structure Class"
_software.pdbx_ordinal   1
_software.version        2.0.0
#
_struct_asym.entity_id 2
_struct_asym.id        B
#
loop_
_atom_site.group_PDB
_atom_site.id
_atom_site.type_symbol
_atom_site.label_atom_id
_atom_site.label_alt_id
_atom_site.label_comp_id
_atom_site.label_asym_id
_atom_site.label_entity_id
_atom_site.label_seq_id
_atom_site.pdbx_PDB_ins_code
_atom_site.Cartn_x
_atom_site.Cartn_y
_atom_site.Cartn_z
_atom_site.occupancy
_atom_site.B_iso_or_equiv
_atom_site.auth_seq_id
_atom_site.auth_asym_id
_atom_site.pdbx_PDB_model_num
ATOM 1    N N   . ALA B 2 10  ? 13.966 2.009  46.386 1.00 41.57 2   B 1 
ATOM 2    C CA  . ALA B 2 10  ? 13.646 3.358  45.926 1.00 39.26 2   B 1 
ATOM 3    C C   . ALA B 2 10  ? 14.722 4.345  46.369 1.00 38.88 2   B 1 
ATOM 4    O O   . ALA B 2 10  ? 15.321 4.210  47.448 1.00 41.03 2   B 1 
ATOM 5    C CB  . ALA B 2 10  ? 12.264 3.796  46.445 1.00 37.39 2   B 1 
ATOM 6    N N   . GLY B 2 11  ? 14.967 5.343  45.536 1.00 35.07 3   B 1 
ATOM 7    C CA  . GLY B 2 11  ? 15.905 6.380  45.886 1.00 30.77 3   B 1 
ATOM 8    C C   . GLY B 2 11  ? 17.267 6.295  45.226 1.00 26.83 3   B 1 
ATOM 9    O O   . GLY B 2 11  ? 17.640 5.342  44.527 1.00 27.01 3   B 1 
ATOM 10   N N   . LEU B 2 12  ? 18.015 7.356  45.457 1.00 23.55 4   B 1 
ATOM 11   C CA  . LEU B 2 12  ? 19.369 7.494  44.964 1.00 21.26 4   B 1 
ATOM 12   C C   . LEU B 2 12  ? 20.340 6.581  45.698 1.00 20.99 4   B 1 
ATOM 13   O O   . LEU B 2 12  ? 20.132 6.240  46.866 1.00 20.67 4   B 1 
ATOM 14   C CB  . LEU B 2 12  ? 19.822 8.934  45.191 1.00 22.72 4   B 1 
ATOM 15   C CG  . LEU B 2 12  ? 19.025 9.944  44.400 1.00 24.29 4   B 1 
ATOM 16   C CD1 . LEU B 2 12  ? 19.366 11.317 44.924 1.00 25.07 4   B 1 
ATOM 17   C CD2 . LEU B 2 12  ? 19.392 9.798  42.935 1.00 25.66 4   B 1 
ATOM 18   N N   . PRO B 2 13  ? 21.435 6.222  45.039 1.00 21.45 5   B 1 
ATOM 19   C CA  . PRO B 2 13  ? 22.489 5.501  45.765 1.00 23.21 5   B 1 
ATOM 20   C C   . PRO B 2 13  ? 23.055 6.359  46.887 1.00 22.07 5   B 1 
ATOM 21   O O   . PRO B 2 13  ? 23.039 7.605  46.773 1.00 20.02 5   B 1 
ATOM 22   C CB  . PRO B 2 13  ? 23.552 5.249  44.691 1.00 25.62 5   B 1 
ATOM 23   C CG  . PRO B 2 13  ? 22.812 5.394  43.371 1.00 26.71 5   B 1 
ATOM 24   C CD  . PRO B 2 13  ? 21.750 6.416  43.609 1.00 24.38 5   B 1 
ATOM 25   N N   . ARG B 2 14  ? 23.540 5.703  47.938 1.00 21.08 6   B 1 
ATOM 26   C CA  . ARG B 2 14  ? 24.080 6.383  49.120 1.00 22.70 6   B 1 
ATOM 27   C C   . ARG B 2 14  ? 25.140 7.420  48.764 1.00 22.87 6   B 1 
ATOM 28   O O   . ARG B 2 14  ? 25.149 8.522  49.299 1.00 23.73 6   B 1 
ATOM 29   C CB  . ARG B 2 14  ? 24.704 5.348  50.065 1.00 23.86 6   B 1 
ATOM 30   C CG  . ARG B 2 14  ? 25.335 5.959  51.298 1.00 26.99 6   B 1 
ATOM 31   C CD  . ARG B 2 14  ? 25.810 4.877  52.291 1.00 32.17 6   B 1 
ATOM 32   N NE  . ARG B 2 14  ? 27.255 4.696  52.184 1.00 41.31 6   B 1 
ATOM 33   C CZ  . ARG B 2 14  ? 28.147 5.531  52.718 1.00 46.54 6   B 1 
ATOM 34   N NH1 . ARG B 2 14  ? 27.736 6.587  53.411 1.00 49.43 6   B 1 
ATOM 35   N NH2 . ARG B 2 14  ? 29.450 5.311  52.570 1.00 47.47 6   B 1 
ATOM 36   N N   . ARG B 2 15  ? 26.057 7.048  47.885 1.00 23.30 7   B 1 
ATOM 37   C CA  . ARG B 2 15  ? 27.122 7.962  47.515 1.00 24.35 7   B 1 
ATOM 38   C C   . ARG B 2 15  ? 26.570 9.269  46.952 1.00 24.31 7   B 1 
ATOM 39   O O   . ARG B 2 15  ? 27.070 10.372 47.265 1.00 23.42 7   B 1 
ATOM 40   C CB  . ARG B 2 15  ? 28.019 7.326  46.466 1.00 26.66 7   B 1 
ATOM 41   C CG  . ARG B 2 15  ? 28.938 8.315  45.823 1.00 29.26 7   B 1 
ATOM 42   C CD  . ARG B 2 15  ? 30.153 7.663  45.318 1.00 29.97 7   B 1 
ATOM 43   N NE  . ARG B 2 15  ? 30.963 8.666  44.641 1.00 30.50 7   B 1 
ATOM 44   C CZ  . ARG B 2 15  ? 32.182 8.440  44.173 1.00 30.19 7   B 1 
ATOM 45   N NH1 . ARG B 2 15  ? 32.727 7.241  44.319 1.00 31.69 7   B 1 
ATOM 46   N NH2 . ARG B 2 15  ? 32.848 9.414  43.568 1.00 31.85 7   B 1 
ATOM 47   N N   . ILE B 2 16  ? 25.549 9.148  46.105 1.00 22.33 8   B 1 
ATOM 48   C CA  . ILE B 2 16  ? 24.952 10.329 45.492 1.00 22.79 8   B 1 
ATOM 49   C C   . ILE B 2 16  ? 24.171 11.152 46.497 1.00 22.89 8   B 1 
ATOM 50   O O   . ILE B 2 16  ? 24.194 12.376 46.440 1.00 24.25 8   B 1 
ATOM 51   C CB  . ILE B 2 16  ? 24.087 9.955  44.285 1.00 23.77 8   B 1 
ATOM 52   C CG1 . ILE B 2 16  ? 25.019 9.445  43.200 1.00 25.91 8   B 1 
ATOM 53   C CG2 . ILE B 2 16  ? 23.296 11.159 43.770 1.00 25.77 8   B 1 
ATOM 54   C CD1 . ILE B 2 16  ? 24.328 9.168  41.897 1.00 27.33 8   B 1 
ATOM 55   N N   . ILE B 2 17  ? 23.523 10.483 47.448 1.00 20.20 9   B 1 
ATOM 56   C CA  . ILE B 2 17  ? 22.822 11.202 48.509 1.00 21.69 9   B 1 
ATOM 57   C C   . ILE B 2 17  ? 23.832 12.029 49.279 1.00 25.77 9   B 1 
ATOM 58   O O   . ILE B 2 17  ? 23.609 13.204 49.554 1.00 27.93 9   B 1 
ATOM 59   C CB  . ILE B 2 17  ? 22.121 10.247 49.478 1.00 21.06 9   B 1 
ATOM 60   C CG1 . ILE B 2 17  ? 20.958 9.523  48.801 1.00 21.05 9   B 1 
ATOM 61   C CG2 . ILE B 2 17  ? 21.612 11.013 50.700 1.00 22.71 9   B 1 
ATOM 62   C CD1 . ILE B 2 17  ? 20.362 8.446  49.700 1.00 21.07 9   B 1 
ATOM 63   N N   . LYS B 2 18  ? 24.951 11.399 49.613 1.00 27.37 10  B 1 
ATOM 64   C CA  . LYS B 2 18  ? 25.991 12.029 50.421 1.00 31.34 10  B 1 
ATOM 65   C C   . LYS B 2 18  ? 26.658 13.196 49.680 1.00 32.09 10  B 1 
ATOM 66   O O   . LYS B 2 18  ? 26.787 14.301 50.230 1.00 33.63 10  B 1 
ATOM 67   C CB  . LYS B 2 18  ? 27.006 10.965 50.842 1.00 34.86 10  B 1 
ATOM 68   C CG  . LYS B 2 18  ? 28.182 11.439 51.667 1.00 39.62 10  B 1 
ATOM 69   C CD  . LYS B 2 18  ? 29.245 10.333 51.725 1.00 42.77 10  B 1 
ATOM 70   C CE  . LYS B 2 18  ? 29.680 9.932  50.314 1.00 45.14 10  B 1 
ATOM 71   N NZ  . LYS B 2 18  ? 30.108 8.508  50.244 1.00 47.44 10  B 1 
ATOM 72   N N   . GLU B 2 19  ? 27.050 12.960 48.426 1.00 30.12 11  B 1 
ATOM 73   C CA  . GLU B 2 19  ? 27.691 13.998 47.602 1.00 30.18 11  B 1 
ATOM 74   C C   . GLU B 2 19  ? 26.756 15.132 47.219 1.00 30.28 11  B 1 
ATOM 75   O O   . GLU B 2 19  ? 27.196 16.281 47.105 1.00 31.99 11  B 1 
ATOM 76   C CB  . GLU B 2 19  ? 28.266 13.412 46.321 1.00 29.12 11  B 1 
ATOM 77   C CG  . GLU B 2 19  ? 29.499 12.591 46.505 1.00 29.26 11  B 1 
ATOM 78   C CD  . GLU B 2 19  ? 30.283 12.481 45.198 1.00 28.94 11  B 1 
ATOM 79   O OE1 . GLU B 2 19  ? 31.055 13.406 44.867 1.00 29.71 11  B 1 
ATOM 80   O OE2 . GLU B 2 19  ? 30.118 11.462 44.503 1.00 31.50 11  B 1 
ATOM 81   N N   . THR B 2 20  ? 25.487 14.813 46.964 1.00 31.41 12  B 1 
ATOM 82   C CA  . THR B 2 20  ? 24.499 15.863 46.746 1.00 35.37 12  B 1 
ATOM 83   C C   . THR B 2 20  ? 24.522 16.752 47.955 1.00 38.95 12  B 1 
ATOM 84   O O   . THR B 2 20  ? 24.603 17.982 47.849 1.00 40.40 12  B 1 
ATOM 85   C CB  . THR B 2 20  ? 23.095 15.313 46.737 1.00 37.08 12  B 1 
ATOM 86   O OG1 . THR B 2 20  ? 22.916 14.500 45.588 1.00 38.63 12  B 1 
ATOM 87   C CG2 . THR B 2 20  ? 22.074 16.464 46.724 1.00 37.51 12  B 1 
ATOM 88   N N   . GLN B 2 21  ? 24.451 16.103 49.111 1.00 41.12 13  B 1 
ATOM 89   C CA  . GLN B 2 21  ? 24.274 16.778 50.379 1.00 43.49 13  B 1 
ATOM 90   C C   . GLN B 2 21  ? 25.501 17.524 50.881 1.00 45.60 13  B 1 
ATOM 91   O O   . GLN B 2 21  ? 25.369 18.597 51.478 1.00 47.64 13  B 1 
ATOM 92   C CB  . GLN B 2 21  ? 23.827 15.779 51.440 1.00 44.19 13  B 1 
ATOM 93   C CG  . GLN B 2 21  ? 23.384 16.453 52.696 1.00 45.22 13  B 1 
ATOM 94   C CD  . GLN B 2 21  ? 22.091 17.222 52.500 1.00 46.19 13  B 1 
ATOM 95   O OE1 . GLN B 2 21  ? 21.492 17.219 51.414 1.00 45.30 13  B 1 
ATOM 96   N NE2 . GLN B 2 21  ? 21.640 17.867 53.560 1.00 46.07 13  B 1 
ATOM 97   N N   . ARG B 2 22  ? 26.686 16.961 50.658 1.00 45.29 14  B 1 
ATOM 98   C CA  . ARG B 2 22  ? 27.905 17.521 51.248 1.00 45.13 14  B 1 
ATOM 99   C C   . ARG B 2 22  ? 28.136 18.931 50.737 1.00 44.32 14  B 1 
ATOM 100  O O   . ARG B 2 22  ? 28.688 19.786 51.435 1.00 44.43 14  B 1 
ATOM 101  C CB  . ARG B 2 22  ? 29.128 16.640 50.969 1.00 45.66 14  B 1 
ATOM 102  C CG  . ARG B 2 22  ? 30.391 17.083 51.712 1.00 47.19 14  B 1 
ATOM 103  C CD  . ARG B 2 22  ? 31.178 15.892 52.250 1.00 48.60 14  B 1 
ATOM 104  N NE  . ARG B 2 22  ? 31.371 14.873 51.225 1.00 50.21 14  B 1 
ATOM 105  C CZ  . ARG B 2 22  ? 31.156 13.572 51.402 1.00 51.61 14  B 1 
ATOM 106  N NH1 . ARG B 2 22  ? 30.752 13.114 52.583 1.00 52.60 14  B 1 
ATOM 107  N NH2 . ARG B 2 22  ? 31.355 12.724 50.396 1.00 51.21 14  B 1 
ATOM 108  N N   . LEU B 2 23  ? 27.687 19.168 49.513 1.00 42.41 15  B 1 
ATOM 109  C CA  . LEU B 2 23  ? 27.768 20.482 48.901 1.00 40.95 15  B 1 
ATOM 110  C C   . LEU B 2 23  ? 27.078 21.539 49.736 1.00 44.13 15  B 1 
ATOM 111  O O   . LEU B 2 23  ? 27.673 22.564 50.089 1.00 47.36 15  B 1 
ATOM 112  C CB  . LEU B 2 23  ? 27.101 20.436 47.523 1.00 36.23 15  B 1 
ATOM 113  C CG  . LEU B 2 23  ? 27.895 19.587 46.543 1.00 33.90 15  B 1 
ATOM 114  C CD1 . LEU B 2 23  ? 27.121 19.413 45.263 1.00 30.21 15  B 1 
ATOM 115  C CD2 . LEU B 2 23  ? 29.257 20.243 46.293 1.00 34.68 15  B 1 
ATOM 116  N N   . LEU B 2 24  ? 25.820 21.277 50.056 1.00 42.91 16  B 1 
ATOM 117  C CA  . LEU B 2 24  ? 24.975 22.268 50.677 1.00 43.94 16  B 1 
ATOM 118  C C   . LEU B 2 24  ? 25.440 22.540 52.102 1.00 45.24 16  B 1 
ATOM 119  O O   . LEU B 2 24  ? 25.429 23.684 52.562 1.00 46.65 16  B 1 
ATOM 120  C CB  . LEU B 2 24  ? 23.513 21.825 50.595 1.00 46.31 16  B 1 
ATOM 121  C CG  . LEU B 2 24  ? 22.921 21.986 49.176 1.00 46.71 16  B 1 
ATOM 122  C CD1 . LEU B 2 24  ? 23.380 23.315 48.559 1.00 47.29 16  B 1 
ATOM 123  C CD2 . LEU B 2 24  ? 23.233 20.819 48.219 1.00 44.77 16  B 1 
ATOM 124  N N   . ALA B 2 25  ? 25.897 21.495 52.784 1.00 45.40 17  B 1 
ATOM 125  C CA  . ALA B 2 25  ? 26.468 21.658 54.120 1.00 45.50 17  B 1 
ATOM 126  C C   . ALA B 2 25  ? 27.885 22.226 54.086 1.00 47.32 17  B 1 
ATOM 127  O O   . ALA B 2 25  ? 28.305 22.917 55.023 1.00 48.75 17  B 1 
ATOM 128  C CB  . ALA B 2 25  ? 26.442 20.331 54.889 1.00 44.50 17  B 1 
ATOM 129  N N   . GLU B 2 26  ? 28.613 21.937 53.007 1.00 46.93 18  B 1 
ATOM 130  C CA  . GLU B 2 26  ? 30.024 22.289 52.905 1.00 46.76 18  B 1 
ATOM 131  C C   . GLU B 2 26  ? 30.388 22.724 51.487 1.00 45.83 18  B 1 
ATOM 132  O O   . GLU B 2 26  ? 31.001 21.971 50.731 1.00 44.61 18  B 1 
ATOM 133  C CB  . GLU B 2 26  ? 30.901 21.102 53.321 1.00 47.51 18  B 1 
ATOM 134  C CG  . GLU B 2 26  ? 30.861 20.771 54.816 1.00 49.47 18  B 1 
ATOM 135  C CD  . GLU B 2 26  ? 31.706 21.731 55.648 1.00 52.47 18  B 1 
ATOM 136  O OE1 . GLU B 2 26  ? 31.785 21.542 56.883 1.00 54.24 18  B 1 
ATOM 137  O OE2 . GLU B 2 26  ? 32.300 22.671 55.069 1.00 53.64 18  B 1 
ATOM 138  N N   . PRO B 2 27  ? 30.003 23.947 51.116 1.00 46.66 19  B 1 
ATOM 139  C CA  . PRO B 2 27  ? 30.381 24.437 49.785 1.00 45.81 19  B 1 
ATOM 140  C C   . PRO B 2 27  ? 31.906 24.572 49.582 1.00 43.06 19  B 1 
ATOM 141  O O   . PRO B 2 27  ? 32.632 24.926 50.510 1.00 43.12 19  B 1 
ATOM 142  C CB  . PRO B 2 27  ? 29.714 25.817 49.721 1.00 46.14 19  B 1 
ATOM 143  C CG  . PRO B 2 27  ? 28.590 25.739 50.711 1.00 46.65 19  B 1 
ATOM 144  C CD  . PRO B 2 27  ? 29.103 24.875 51.821 1.00 46.51 19  B 1 
ATOM 145  N N   . VAL B 2 28  ? 32.359 24.252 48.372 1.00 40.76 20  B 1 
ATOM 146  C CA  . VAL B 2 28  ? 33.716 24.535 47.908 1.00 37.75 20  B 1 
ATOM 147  C C   . VAL B 2 28  ? 33.957 26.046 47.834 1.00 32.24 20  B 1 
ATOM 148  O O   . VAL B 2 28  ? 33.082 26.807 47.405 1.00 32.84 20  B 1 
ATOM 149  C CB  . VAL B 2 28  ? 33.922 23.905 46.510 1.00 40.53 20  B 1 
ATOM 150  C CG1 . VAL B 2 28  ? 35.355 24.023 46.037 1.00 41.82 20  B 1 
ATOM 151  C CG2 . VAL B 2 28  ? 33.487 22.439 46.548 1.00 41.59 20  B 1 
ATOM 152  N N   . PRO B 2 29  ? 35.154 26.497 48.237 1.00 26.42 21  B 1 
ATOM 153  C CA  . PRO B 2 29  ? 35.437 27.929 48.087 1.00 23.24 21  B 1 
ATOM 154  C C   . PRO B 2 29  ? 35.315 28.348 46.625 1.00 19.81 21  B 1 
ATOM 155  O O   . PRO B 2 29  ? 35.889 27.698 45.745 1.00 20.67 21  B 1 
ATOM 156  C CB  . PRO B 2 29  ? 36.892 28.040 48.523 1.00 25.17 21  B 1 
ATOM 157  C CG  . PRO B 2 29  ? 37.059 26.901 49.497 1.00 26.71 21  B 1 
ATOM 158  C CD  . PRO B 2 29  ? 36.265 25.777 48.885 1.00 27.36 21  B 1 
ATOM 159  N N   . GLY B 2 30  ? 34.586 29.431 46.375 1.00 19.43 22  B 1 
ATOM 160  C CA  . GLY B 2 30  ? 34.478 29.995 45.032 1.00 18.44 22  B 1 
ATOM 161  C C   . GLY B 2 30  ? 33.471 29.307 44.130 1.00 18.07 22  B 1 
ATOM 162  O O   . GLY B 2 30  ? 33.382 29.621 42.944 1.00 19.57 22  B 1 
ATOM 163  N N   . ILE B 2 31  ? 32.687 28.386 44.685 1.00 17.70 23  B 1 
ATOM 164  C CA  . ILE B 2 31  ? 31.726 27.613 43.911 1.00 21.33 23  B 1 
ATOM 165  C C   . ILE B 2 31  ? 30.403 27.521 44.659 1.00 21.27 23  B 1 
ATOM 166  O O   . ILE B 2 31  ? 30.372 27.263 45.876 1.00 23.40 23  B 1 
ATOM 167  C CB  . ILE B 2 31  ? 32.265 26.193 43.633 1.00 28.15 23  B 1 
ATOM 168  C CG1 . ILE B 2 31  ? 33.572 26.288 42.847 1.00 30.89 23  B 1 
ATOM 169  C CG2 . ILE B 2 31  ? 31.260 25.366 42.840 1.00 31.65 23  B 1 
ATOM 170  C CD1 . ILE B 2 31  ? 34.165 24.968 42.430 1.00 33.44 23  B 1 
ATOM 171  N N   . LYS B 2 32  ? 29.311 27.774 43.955 1.00 20.58 24  B 1 
ATOM 172  C CA  . LYS B 2 32  ? 27.975 27.558 44.518 1.00 25.10 24  B 1 
ATOM 173  C C   . LYS B 2 32  ? 27.237 26.518 43.677 1.00 26.63 24  B 1 
ATOM 174  O O   . LYS B 2 32  ? 27.477 26.392 42.467 1.00 28.83 24  B 1 
ATOM 175  C CB  . LYS B 2 32  ? 27.187 28.880 44.538 1.00 29.52 24  B 1 
ATOM 176  C CG  . LYS B 2 32  ? 27.758 29.953 45.462 1.00 35.69 24  B 1 
ATOM 177  C CD  . LYS B 2 32  ? 27.492 31.356 44.922 1.00 40.93 24  B 1 
ATOM 178  C CE  . LYS B 2 32  ? 26.051 31.523 44.498 1.00 44.51 24  B 1 
ATOM 179  N NZ  . LYS B 2 32  ? 25.841 32.722 43.634 1.00 46.89 24  B 1 
ATOM 180  N N   . ALA B 2 33  ? 26.340 25.773 44.310 1.00 26.15 25  B 1 
ATOM 181  C CA  . ALA B 2 33  ? 25.480 24.856 43.583 1.00 26.89 25  B 1 
ATOM 182  C C   . ALA B 2 33  ? 24.017 24.907 44.012 1.00 29.36 25  B 1 
ATOM 183  O O   . ALA B 2 33  ? 23.676 25.070 45.192 1.00 31.35 25  B 1 
ATOM 184  C CB  . ALA B 2 33  ? 26.007 23.436 43.641 1.00 27.34 25  B 1 
ATOM 185  N N   . GLU B 2 34  ? 23.150 24.746 43.028 1.00 29.62 26  B 1 
ATOM 186  C CA  . GLU B 2 34  ? 21.739 24.623 43.303 1.00 31.33 26  B 1 
ATOM 187  C C   . GLU B 2 34  ? 21.246 23.357 42.637 1.00 29.70 26  B 1 
ATOM 188  O O   . GLU B 2 34  ? 21.719 22.984 41.559 1.00 28.38 26  B 1 
ATOM 189  C CB  . GLU B 2 34  ? 20.991 25.831 42.763 1.00 36.19 26  B 1 
ATOM 190  C CG  . GLU B 2 34  ? 21.323 27.103 43.509 1.00 40.77 26  B 1 
ATOM 191  C CD  . GLU B 2 34  ? 20.420 28.239 43.108 1.00 45.58 26  B 1 
ATOM 192  O OE1 . GLU B 2 34  ? 20.212 28.414 41.885 1.00 47.71 26  B 1 
ATOM 193  O OE2 . GLU B 2 34  ? 19.911 28.945 44.015 1.00 46.85 26  B 1 
ATOM 194  N N   . PRO B 2 35  ? 20.313 22.668 43.285 1.00 28.74 27  B 1 
ATOM 195  C CA  . PRO B 2 35  ? 19.743 21.461 42.672 1.00 27.74 27  B 1 
ATOM 196  C C   . PRO B 2 35  ? 18.797 21.857 41.583 1.00 27.12 27  B 1 
ATOM 197  O O   . PRO B 2 35  ? 18.168 22.905 41.682 1.00 30.63 27  B 1 
ATOM 198  C CB  . PRO B 2 35  ? 18.938 20.844 43.821 1.00 29.93 27  B 1 
ATOM 199  C CG  . PRO B 2 35  ? 18.559 22.038 44.701 1.00 31.37 27  B 1 
ATOM 200  C CD  . PRO B 2 35  ? 19.740 22.967 44.618 1.00 31.00 27  B 1 
ATOM 201  N N   . ASP B 2 36  ? 18.677 21.035 40.548 1.00 24.78 28  B 1 
ATOM 202  C CA  . ASP B 2 36  ? 17.648 21.279 39.561 1.00 24.64 28  B 1 
ATOM 203  C C   . ASP B 2 36  ? 16.258 21.026 40.180 1.00 27.63 28  B 1 
ATOM 204  O O   . ASP B 2 36  ? 16.083 20.139 41.019 1.00 29.17 28  B 1 
ATOM 205  C CB  . ASP B 2 36  ? 17.859 20.383 38.354 1.00 23.11 28  B 1 
ATOM 206  C CG  . ASP B 2 36  ? 16.883 20.688 37.259 1.00 25.31 28  B 1 
ATOM 207  O OD1 . ASP B 2 36  ? 17.047 21.743 36.588 1.00 24.09 28  B 1 
ATOM 208  O OD2 . ASP B 2 36  ? 15.944 19.880 37.092 1.00 25.01 28  B 1 
ATOM 209  N N   . GLU B 2 37  ? 15.262 21.783 39.741 1.00 30.31 29  B 1 
ATOM 210  C CA  . GLU B 2 37  ? 13.943 21.678 40.349 1.00 31.34 29  B 1 
ATOM 211  C C   . GLU B 2 37  ? 13.205 20.385 39.980 1.00 30.83 29  B 1 
ATOM 212  O O   . GLU B 2 37  ? 12.216 20.035 40.621 1.00 32.16 29  B 1 
ATOM 213  C CB  . GLU B 2 37  ? 13.098 22.894 39.994 1.00 35.65 29  B 1 
ATOM 214  C CG  . GLU B 2 37  ? 12.644 22.888 38.571 1.00 40.13 29  B 1 
ATOM 215  C CD  . GLU B 2 37  ? 11.848 24.123 38.218 1.00 45.05 29  B 1 
ATOM 216  O OE1 . GLU B 2 37  ? 11.695 24.999 39.099 1.00 47.42 29  B 1 
ATOM 217  O OE2 . GLU B 2 37  ? 11.379 24.212 37.065 1.00 46.23 29  B 1 
ATOM 218  N N   . SER B 2 38  ? 13.686 19.666 38.970 1.00 29.87 30  B 1 
ATOM 219  C CA  . SER B 2 38  ? 13.010 18.452 38.513 1.00 31.11 30  B 1 
ATOM 220  C C   . SER B 2 38  ? 13.843 17.174 38.570 1.00 29.16 30  B 1 
ATOM 221  O O   . SER B 2 38  ? 13.298 16.092 38.741 1.00 33.16 30  B 1 
ATOM 222  C CB  . SER B 2 38  ? 12.487 18.658 37.091 1.00 34.65 30  B 1 
ATOM 223  O OG  . SER B 2 38  ? 11.745 19.859 37.038 1.00 38.09 30  B 1 
ATOM 224  N N   . ASN B 2 39  ? 15.153 17.306 38.461 1.00 24.83 31  B 1 
ATOM 225  C CA  . ASN B 2 39  ? 16.036 16.165 38.267 1.00 21.89 31  B 1 
ATOM 226  C C   . ASN B 2 39  ? 17.087 16.096 39.378 1.00 20.43 31  B 1 
ATOM 227  O O   . ASN B 2 39  ? 17.942 16.994 39.486 1.00 19.39 31  B 1 
ATOM 228  C CB  . ASN B 2 39  ? 16.698 16.310 36.898 1.00 22.51 31  B 1 
ATOM 229  C CG  . ASN B 2 39  ? 17.500 15.079 36.467 1.00 24.24 31  B 1 
ATOM 230  O OD1 . ASN B 2 39  ? 18.171 14.423 37.269 1.00 23.46 31  B 1 
ATOM 231  N ND2 . ASN B 2 39  ? 17.428 14.771 35.169 1.00 24.44 31  B 1 
ATOM 232  N N   . ALA B 2 40  ? 17.038 15.033 40.182 1.00 22.14 32  B 1 
ATOM 233  C CA  . ALA B 2 40  ? 17.862 14.933 41.382 1.00 22.28 32  B 1 
ATOM 234  C C   . ALA B 2 40  ? 19.338 14.626 41.100 1.00 21.82 32  B 1 
ATOM 235  O O   . ALA B 2 40  ? 20.155 14.618 42.010 1.00 22.69 32  B 1 
ATOM 236  C CB  . ALA B 2 40  ? 17.254 13.895 42.350 1.00 23.16 32  B 1 
ATOM 237  N N   . ARG B 2 41  ? 19.687 14.418 39.835 1.00 19.17 33  B 1 
ATOM 238  C CA  . ARG B 2 41  ? 21.070 14.150 39.452 1.00 18.41 33  B 1 
ATOM 239  C C   . ARG B 2 41  ? 21.690 15.322 38.682 1.00 17.43 33  B 1 
ATOM 240  O O   . ARG B 2 41  ? 22.823 15.225 38.200 1.00 16.98 33  B 1 
ATOM 241  C CB  . ARG B 2 41  ? 21.118 12.910 38.563 1.00 19.46 33  B 1 
ATOM 242  C CG  . ARG B 2 41  ? 20.796 11.632 39.303 1.00 20.07 33  B 1 
ATOM 243  C CD  . ARG B 2 41  ? 20.585 10.460 38.356 1.00 21.01 33  B 1 
ATOM 244  N NE  . ARG B 2 41  ? 20.572 9.194  39.100 1.00 21.70 33  B 1 
ATOM 245  C CZ  . ARG B 2 41  ? 21.652 8.445  39.329 1.00 20.95 33  B 1 
ATOM 246  N NH1 . ARG B 2 41  ? 22.845 8.820  38.873 1.00 21.86 33  B 1 
ATOM 247  N NH2 . ARG B 2 41  ? 21.546 7.317  40.023 1.00 22.37 33  B 1 
ATOM 248  N N   . TYR B 2 42  ? 20.969 16.438 38.625 1.00 16.03 34  B 1 
ATOM 249  C CA  . TYR B 2 42  ? 21.337 17.563 37.771 1.00 17.18 34  B 1 
ATOM 250  C C   . TYR B 2 42  ? 21.502 18.799 38.647 1.00 16.53 34  B 1 
ATOM 251  O O   . TYR B 2 42  ? 20.638 19.105 39.495 1.00 17.99 34  B 1 
ATOM 252  C CB  . TYR B 2 42  ? 20.210 17.747 36.748 1.00 16.84 34  B 1 
ATOM 253  C CG  . TYR B 2 42  ? 20.373 18.828 35.705 1.00 16.72 34  B 1 
ATOM 254  C CD1 . TYR B 2 42  ? 21.619 19.118 35.119 1.00 17.81 34  B 1 
ATOM 255  C CD2 . TYR B 2 42  ? 19.251 19.497 35.239 1.00 17.87 34  B 1 
ATOM 256  C CE1 . TYR B 2 42  ? 21.722 20.072 34.102 1.00 18.11 34  B 1 
ATOM 257  C CE2 . TYR B 2 42  ? 19.342 20.438 34.237 1.00 18.10 34  B 1 
ATOM 258  C CZ  . TYR B 2 42  ? 20.580 20.739 33.687 1.00 19.23 34  B 1 
ATOM 259  O OH  . TYR B 2 42  ? 20.642 21.669 32.675 1.00 21.54 34  B 1 
ATOM 260  N N   . PHE B 2 43  ? 22.616 19.511 38.452 1.00 17.78 35  B 1 
ATOM 261  C CA  . PHE B 2 43  ? 22.938 20.656 39.300 1.00 17.91 35  B 1 
ATOM 262  C C   . PHE B 2 43  ? 23.385 21.844 38.493 1.00 16.39 35  B 1 
ATOM 263  O O   . PHE B 2 43  ? 24.028 21.704 37.438 1.00 17.63 35  B 1 
ATOM 264  C CB  . PHE B 2 43  ? 23.989 20.286 40.323 1.00 19.33 35  B 1 
ATOM 265  C CG  . PHE B 2 43  ? 23.537 19.200 41.220 1.00 20.83 35  B 1 
ATOM 266  C CD1 . PHE B 2 43  ? 23.667 17.877 40.826 1.00 23.13 35  B 1 
ATOM 267  C CD2 . PHE B 2 43  ? 22.901 19.490 42.426 1.00 22.03 35  B 1 
ATOM 268  C CE1 . PHE B 2 43  ? 23.217 16.852 41.631 1.00 25.51 35  B 1 
ATOM 269  C CE2 . PHE B 2 43  ? 22.438 18.479 43.240 1.00 24.98 35  B 1 
ATOM 270  C CZ  . PHE B 2 43  ? 22.583 17.155 42.844 1.00 26.64 35  B 1 
ATOM 271  N N   . HIS B 2 44  ? 23.005 23.015 38.983 1.00 17.29 36  B 1 
ATOM 272  C CA  . HIS B 2 44  ? 23.352 24.298 38.395 1.00 18.19 36  B 1 
ATOM 273  C C   . HIS B 2 44  ? 24.418 24.901 39.282 1.00 18.49 36  B 1 
ATOM 274  O O   . HIS B 2 44  ? 24.185 25.258 40.452 1.00 23.22 36  B 1 
ATOM 275  C CB  . HIS B 2 44  ? 22.094 25.165 38.281 1.00 21.36 36  B 1 
ATOM 276  C CG  . HIS B 2 44  ? 21.005 24.485 37.503 1.00 21.51 36  B 1 
ATOM 277  N ND1 . HIS B 2 44  ? 21.057 24.351 36.132 1.00 22.80 36  B 1 
ATOM 278  C CD2 . HIS B 2 44  ? 19.880 23.837 37.900 1.00 22.23 36  B 1 
ATOM 279  C CE1 . HIS B 2 44  ? 19.997 23.681 35.712 1.00 22.01 36  B 1 
ATOM 280  N NE2 . HIS B 2 44  ? 19.277 23.338 36.767 1.00 21.89 36  B 1 
ATOM 281  N N   . VAL B 2 45  ? 25.621 24.979 38.736 1.00 16.52 37  B 1 
ATOM 282  C CA  . VAL B 2 45  ? 26.778 25.435 39.480 1.00 17.38 37  B 1 
ATOM 283  C C   . VAL B 2 45  ? 27.201 26.825 39.003 1.00 16.36 37  B 1 
ATOM 284  O O   . VAL B 2 45  ? 27.044 27.156 37.826 1.00 16.16 37  B 1 
ATOM 285  C CB  . VAL B 2 45  ? 27.932 24.420 39.311 1.00 20.59 37  B 1 
ATOM 286  C CG1 . VAL B 2 45  ? 29.134 24.844 40.168 1.00 23.01 37  B 1 
ATOM 287  C CG2 . VAL B 2 45  ? 27.462 22.995 39.737 1.00 21.58 37  B 1 
ATOM 288  N N   . VAL B 2 46  ? 27.734 27.642 39.910 1.00 16.68 38  B 1 
ATOM 289  C CA  . VAL B 2 46  ? 28.349 28.904 39.539 1.00 17.46 38  B 1 
ATOM 290  C C   . VAL B 2 46  ? 29.753 28.908 40.070 1.00 17.54 38  B 1 
ATOM 291  O O   . VAL B 2 46  ? 29.966 28.666 41.254 1.00 19.41 38  B 1 
ATOM 292  C CB  . VAL B 2 46  ? 27.556 30.111 40.070 1.00 18.38 38  B 1 
ATOM 293  C CG1 . VAL B 2 46  ? 28.234 31.415 39.652 1.00 20.56 38  B 1 
ATOM 294  C CG2 . VAL B 2 46  ? 26.067 30.046 39.587 1.00 19.35 38  B 1 
ATOM 295  N N   . ILE B 2 47  ? 30.714 29.121 39.175 1.00 17.07 39  B 1 
ATOM 296  C CA  . ILE B 2 47  ? 32.124 29.194 39.532 1.00 17.26 39  B 1 
ATOM 297  C C   . ILE B 2 47  ? 32.627 30.626 39.441 1.00 15.64 39  B 1 
ATOM 298  O O   . ILE B 2 47  ? 32.509 31.273 38.388 1.00 16.42 39  B 1 
ATOM 299  C CB  . ILE B 2 47  ? 32.985 28.297 38.627 1.00 17.81 39  B 1 
ATOM 300  C CG1 . ILE B 2 47  ? 32.523 26.852 38.744 1.00 23.19 39  B 1 
ATOM 301  C CG2 . ILE B 2 47  ? 34.476 28.453 38.964 1.00 20.68 39  B 1 
ATOM 302  C CD1 . ILE B 2 47  ? 33.260 25.960 37.779 1.00 25.78 39  B 1 
ATOM 303  N N   . ALA B 2 48  ? 33.227 31.120 40.525 1.00 16.31 40  B 1 
ATOM 304  C CA  . ALA B 2 48  ? 33.853 32.439 40.501 1.00 16.13 40  B 1 
ATOM 305  C C   . ALA B 2 48  ? 35.137 32.384 39.698 1.00 15.23 40  B 1 
ATOM 306  O O   . ALA B 2 48  ? 35.897 31.437 39.819 1.00 17.17 40  B 1 
ATOM 307  C CB  . ALA B 2 48  ? 34.164 32.899 41.938 1.00 18.69 40  B 1 
ATOM 308  N N   . GLY B 2 49  ? 35.396 33.395 38.873 1.00 15.07 41  B 1 
ATOM 309  C CA  . GLY B 2 49  ? 36.692 33.450 38.205 1.00 15.73 41  B 1 
ATOM 310  C C   . GLY B 2 49  ? 37.819 33.416 39.234 1.00 15.84 41  B 1 
ATOM 311  O O   . GLY B 2 49  ? 37.771 34.108 40.239 1.00 16.59 41  B 1 
ATOM 312  N N   . PRO B 2 50  ? 38.828 32.574 39.032 1.00 16.67 42  B 1 
ATOM 313  C CA  . PRO B 2 50  ? 39.850 32.450 40.077 1.00 18.16 42  B 1 
ATOM 314  C C   . PRO B 2 50  ? 40.724 33.682 40.252 1.00 18.26 42  B 1 
ATOM 315  O O   . PRO B 2 50  ? 40.964 34.481 39.331 1.00 18.27 42  B 1 
ATOM 316  C CB  . PRO B 2 50  ? 40.667 31.242 39.627 1.00 18.41 42  B 1 
ATOM 317  C CG  . PRO B 2 50  ? 39.706 30.459 38.794 1.00 21.88 42  B 1 
ATOM 318  C CD  . PRO B 2 50  ? 38.943 31.502 38.033 1.00 19.04 42  B 1 
ATOM 319  N N   . GLN B 2 51  ? 41.181 33.842 41.488 1.00 18.81 43  B 1 
ATOM 320  C CA  . GLN B 2 51  ? 42.019 34.972 41.846 1.00 20.85 43  B 1 
ATOM 321  C C   . GLN B 2 51  ? 43.240 35.074 40.940 1.00 19.48 43  B 1 
ATOM 322  O O   . GLN B 2 51  ? 43.909 34.076 40.677 1.00 20.30 43  B 1 
ATOM 323  C CB  . GLN B 2 51  ? 42.474 34.833 43.300 1.00 24.41 43  B 1 
ATOM 324  C CG  . GLN B 2 51  ? 41.364 35.022 44.325 1.00 30.40 43  B 1 
ATOM 325  C CD  . GLN B 2 51  ? 41.916 35.168 45.711 1.00 36.80 43  B 1 
ATOM 326  O OE1 . GLN B 2 51  ? 42.776 36.015 45.946 1.00 38.49 43  B 1 
ATOM 327  N NE2 . GLN B 2 51  ? 41.444 34.340 46.637 1.00 39.12 43  B 1 
ATOM 328  N N   . ASP B 2 52  ? 43.508 36.289 40.463 1.00 21.71 44  B 1 
ATOM 329  C CA  . ASP B 2 52  ? 44.669 36.604 39.632 1.00 22.90 44  B 1 
ATOM 330  C C   . ASP B 2 52  ? 44.577 36.070 38.196 1.00 22.97 44  B 1 
ATOM 331  O O   . ASP B 2 52  ? 45.546 36.115 37.457 1.00 28.37 44  B 1 
ATOM 332  C CB  . ASP B 2 52  ? 45.992 36.196 40.295 1.00 25.35 44  B 1 
ATOM 333  C CG  . ASP B 2 52  ? 46.242 36.942 41.582 1.00 29.58 44  B 1 
ATOM 334  O OD1 . ASP B 2 52  ? 45.869 38.129 41.662 1.00 33.00 44  B 1 
ATOM 335  O OD2 . ASP B 2 52  ? 46.807 36.343 42.517 1.00 33.07 44  B 1 
ATOM 336  N N   . SER B 2 53  ? 43.407 35.581 37.797 1.00 19.78 45  B 1 
ATOM 337  C CA  . SER B 2 53  ? 43.165 35.173 36.415 1.00 19.21 45  B 1 
ATOM 338  C C   . SER B 2 53  ? 42.421 36.308 35.671 1.00 18.00 45  B 1 
ATOM 339  O O   . SER B 2 53  ? 41.840 37.193 36.314 1.00 18.05 45  B 1 
ATOM 340  C CB  . SER B 2 53  ? 42.324 33.900 36.396 1.00 17.83 45  B 1 
ATOM 341  O OG  . SER B 2 53  ? 40.953 34.193 36.633 1.00 17.35 45  B 1 
ATOM 342  N N   . PRO B 2 54  ? 42.390 36.276 34.320 1.00 18.38 46  B 1 
ATOM 343  C CA  . PRO B 2 54  ? 41.593 37.274 33.575 1.00 17.25 46  B 1 
ATOM 344  C C   . PRO B 2 54  ? 40.087 37.044 33.728 1.00 16.90 46  B 1 
ATOM 345  O O   . PRO B 2 54  ? 39.307 37.850 33.221 1.00 17.06 46  B 1 
ATOM 346  C CB  . PRO B 2 54  ? 42.007 37.063 32.111 1.00 19.00 46  B 1 
ATOM 347  C CG  . PRO B 2 54  ? 42.456 35.642 32.069 1.00 19.20 46  B 1 
ATOM 348  C CD  . PRO B 2 54  ? 43.203 35.456 33.417 1.00 19.71 46  B 1 
ATOM 349  N N   . PHE B 2 55  ? 39.708 35.988 34.449 1.00 15.69 47  B 1 
ATOM 350  C CA  . PHE B 2 55  ? 38.317 35.672 34.752 1.00 16.12 47  B 1 
ATOM 351  C C   . PHE B 2 55  ? 37.896 36.224 36.108 1.00 15.29 47  B 1 
ATOM 352  O O   . PHE B 2 55  ? 36.722 36.180 36.452 1.00 15.95 47  B 1 
ATOM 353  C CB  . PHE B 2 55  ? 38.109 34.151 34.706 1.00 14.72 47  B 1 
ATOM 354  C CG  . PHE B 2 55  ? 38.684 33.533 33.472 1.00 15.02 47  B 1 
ATOM 355  C CD1 . PHE B 2 55  ? 38.109 33.790 32.240 1.00 15.01 47  B 1 
ATOM 356  C CD2 . PHE B 2 55  ? 39.836 32.762 33.525 1.00 14.98 47  B 1 
ATOM 357  C CE1 . PHE B 2 55  ? 38.654 33.235 31.077 1.00 15.31 47  B 1 
ATOM 358  C CE2 . PHE B 2 55  ? 40.391 32.242 32.384 1.00 16.17 47  B 1 
ATOM 359  C CZ  . PHE B 2 55  ? 39.815 32.479 31.157 1.00 16.19 47  B 1 
ATOM 360  N N   . GLU B 2 56  ? 38.860 36.758 36.875 1.00 16.41 48  B 1 
ATOM 361  C CA  . GLU B 2 56  ? 38.569 37.237 38.227 1.00 18.42 48  B 1 
ATOM 362  C C   . GLU B 2 56  ? 37.497 38.321 38.221 1.00 18.97 48  B 1 
ATOM 363  O O   . GLU B 2 56  ? 37.533 39.251 37.418 1.00 20.30 48  B 1 
ATOM 364  C CB  . GLU B 2 56  ? 39.835 37.788 38.877 1.00 19.91 48  B 1 
ATOM 365  C CG  . GLU B 2 56  ? 39.697 38.097 40.362 1.00 23.91 48  B 1 
ATOM 366  C CD  . GLU B 2 56  ? 40.867 38.932 40.861 1.00 27.80 48  B 1 
ATOM 367  O OE1 . GLU B 2 56  ? 41.991 38.426 40.916 1.00 29.85 48  B 1 
ATOM 368  O OE2 . GLU B 2 56  ? 40.690 40.117 41.166 1.00 31.80 48  B 1 
ATOM 369  N N   . GLY B 2 57  ? 36.536 38.198 39.128 1.00 17.77 49  B 1 
ATOM 370  C CA  . GLY B 2 57  ? 35.432 39.132 39.217 1.00 19.71 49  B 1 
ATOM 371  C C   . GLY B 2 57  ? 34.213 38.684 38.449 1.00 19.67 49  B 1 
ATOM 372  O O   . GLY B 2 57  ? 33.115 39.201 38.682 1.00 22.57 49  B 1 
ATOM 373  N N   . GLY B 2 58  ? 34.409 37.744 37.520 1.00 17.45 50  B 1 
ATOM 374  C CA  . GLY B 2 58  ? 33.326 37.144 36.763 1.00 17.45 50  B 1 
ATOM 375  C C   . GLY B 2 58  ? 32.716 35.943 37.470 1.00 16.11 50  B 1 
ATOM 376  O O   . GLY B 2 58  ? 33.334 35.338 38.355 1.00 17.57 50  B 1 
ATOM 377  N N   . THR B 2 59  ? 31.496 35.585 37.078 1.00 15.98 51  B 1 
ATOM 378  C CA  . THR B 2 59  ? 30.892 34.359 37.589 1.00 17.72 51  B 1 
ATOM 379  C C   . THR B 2 59  ? 30.448 33.548 36.376 1.00 16.88 51  B 1 
ATOM 380  O O   . THR B 2 59  ? 29.887 34.088 35.425 1.00 18.00 51  B 1 
ATOM 381  C CB  . THR B 2 59  ? 29.702 34.612 38.501 1.00 24.66 51  B 1 
ATOM 382  O OG1 . THR B 2 59  ? 28.760 35.440 37.821 1.00 27.55 51  B 1 
ATOM 383  C CG2 . THR B 2 59  ? 30.172 35.294 39.783 1.00 25.22 51  B 1 
ATOM 384  N N   . PHE B 2 60  ? 30.701 32.246 36.406 1.00 15.60 52  B 1 
ATOM 385  C CA  . PHE B 2 60  ? 30.515 31.375 35.235 1.00 15.14 52  B 1 
ATOM 386  C C   . PHE B 2 60  ? 29.563 30.241 35.558 1.00 14.78 52  B 1 
ATOM 387  O O   . PHE B 2 60  ? 29.791 29.483 36.504 1.00 16.50 52  B 1 
ATOM 388  C CB  . PHE B 2 60  ? 31.881 30.844 34.802 1.00 14.97 52  B 1 
ATOM 389  C CG  . PHE B 2 60  ? 32.809 31.932 34.395 1.00 14.69 52  B 1 
ATOM 390  C CD1 . PHE B 2 60  ? 33.574 32.599 35.354 1.00 15.33 52  B 1 
ATOM 391  C CD2 . PHE B 2 60  ? 32.860 32.356 33.082 1.00 15.05 52  B 1 
ATOM 392  C CE1 . PHE B 2 60  ? 34.398 33.642 34.999 1.00 15.71 52  B 1 
ATOM 393  C CE2 . PHE B 2 60  ? 33.682 33.397 32.716 1.00 16.92 52  B 1 
ATOM 394  C CZ  . PHE B 2 60  ? 34.440 34.057 33.666 1.00 16.27 52  B 1 
ATOM 395  N N   . LYS B 2 61  ? 28.490 30.122 34.778 1.00 14.78 53  B 1 
ATOM 396  C CA  . LYS B 2 61  ? 27.540 29.032 34.998 1.00 15.61 53  B 1 
ATOM 397  C C   . LYS B 2 61  ? 28.092 27.742 34.423 1.00 15.66 53  B 1 
ATOM 398  O O   . LYS B 2 61  ? 28.650 27.728 33.325 1.00 16.41 53  B 1 
ATOM 399  C CB  . LYS B 2 61  ? 26.194 29.310 34.315 1.00 18.47 53  B 1 
ATOM 400  C CG  . LYS B 2 61  ? 25.522 30.559 34.837 1.00 22.75 53  B 1 
ATOM 401  C CD  . LYS B 2 61  ? 24.146 30.760 34.219 1.00 28.27 53  B 1 
ATOM 402  C CE  . LYS B 2 61  ? 23.490 31.980 34.815 1.00 34.05 53  B 1 
ATOM 403  N NZ  . LYS B 2 61  ? 22.084 32.111 34.344 1.00 37.79 53  B 1 
ATOM 404  N N   . LEU B 2 62  ? 27.941 26.670 35.178 1.00 16.62 54  B 1 
ATOM 405  C CA  . LEU B 2 62  ? 28.331 25.347 34.748 1.00 16.77 54  B 1 
ATOM 406  C C   . LEU B 2 62  ? 27.185 24.410 35.107 1.00 16.77 54  B 1 
ATOM 407  O O   . LEU B 2 62  ? 26.604 24.500 36.198 1.00 21.30 54  B 1 
ATOM 408  C CB  . LEU B 2 62  ? 29.573 24.911 35.507 1.00 19.96 54  B 1 
ATOM 409  C CG  . LEU B 2 62  ? 30.197 23.603 35.027 1.00 24.41 54  B 1 
ATOM 410  C CD1 . LEU B 2 62  ? 31.498 23.887 34.333 1.00 24.52 54  B 1 
ATOM 411  C CD2 . LEU B 2 62  ? 30.432 22.661 36.185 1.00 27.76 54  B 1 
ATOM 412  N N   . GLU B 2 63  ? 26.874 23.489 34.213 1.00 15.81 55  B 1 
ATOM 413  C CA  . GLU B 2 63  ? 25.872 22.488 34.530 1.00 16.61 55  B 1 
ATOM 414  C C   . GLU B 2 63  ? 26.549 21.157 34.756 1.00 14.94 55  B 1 
ATOM 415  O O   . GLU B 2 63  ? 27.572 20.861 34.127 1.00 15.22 55  B 1 
ATOM 416  C CB  . GLU B 2 63  ? 24.784 22.406 33.464 1.00 18.23 55  B 1 
ATOM 417  C CG  . GLU B 2 63  ? 25.250 21.966 32.149 1.00 22.52 55  B 1 
ATOM 418  C CD  . GLU B 2 63  ? 24.150 22.025 31.120 1.00 27.74 55  B 1 
ATOM 419  O OE1 . GLU B 2 63  ? 22.959 22.222 31.516 1.00 27.87 55  B 1 
ATOM 420  O OE2 . GLU B 2 63  ? 24.506 21.894 29.928 1.00 27.99 55  B 1 
ATOM 421  N N   . LEU B 2 64  ? 26.005 20.379 35.691 1.00 15.21 56  B 1 
ATOM 422  C CA  . LEU B 2 64  ? 26.582 19.100 36.054 1.00 16.67 56  B 1 
ATOM 423  C C   . LEU B 2 64  ? 25.505 18.023 36.142 1.00 15.22 56  B 1 
ATOM 424  O O   . LEU B 2 64  ? 24.429 18.223 36.735 1.00 16.74 56  B 1 
ATOM 425  C CB  . LEU B 2 64  ? 27.345 19.237 37.385 1.00 21.71 56  B 1 
ATOM 426  C CG  . LEU B 2 64  ? 28.127 18.000 37.857 1.00 27.13 56  B 1 
ATOM 427  C CD1 . LEU B 2 64  ? 29.407 18.449 38.537 1.00 30.27 56  B 1 
ATOM 428  C CD2 . LEU B 2 64  ? 27.270 17.171 38.746 1.00 29.70 56  B 1 
ATOM 429  N N   . PHE B 2 65  ? 25.808 16.875 35.564 1.00 16.39 57  B 1 
ATOM 430  C CA  . PHE B 2 65  ? 24.878 15.754 35.603 1.00 16.99 57  B 1 
ATOM 431  C C   . PHE B 2 65  ? 25.611 14.471 35.995 1.00 17.44 57  B 1 
ATOM 432  O O   . PHE B 2 65  ? 26.697 14.160 35.462 1.00 17.00 57  B 1 
ATOM 433  C CB  . PHE B 2 65  ? 24.209 15.611 34.223 1.00 17.47 57  B 1 
ATOM 434  C CG  . PHE B 2 65  ? 23.382 14.359 34.063 1.00 16.67 57  B 1 
ATOM 435  C CD1 . PHE B 2 65  ? 22.277 14.120 34.872 1.00 18.13 57  B 1 
ATOM 436  C CD2 . PHE B 2 65  ? 23.707 13.431 33.090 1.00 18.60 57  B 1 
ATOM 437  C CE1 . PHE B 2 65  ? 21.518 12.989 34.721 1.00 19.57 57  B 1 
ATOM 438  C CE2 . PHE B 2 65  ? 22.926 12.284 32.917 1.00 19.78 57  B 1 
ATOM 439  C CZ  . PHE B 2 65  ? 21.848 12.064 33.734 1.00 20.08 57  B 1 
ATOM 440  N N   . LEU B 2 66  ? 25.001 13.725 36.915 1.00 16.33 58  B 1 
ATOM 441  C CA  . LEU B 2 66  ? 25.513 12.436 37.379 1.00 16.98 58  B 1 
ATOM 442  C C   . LEU B 2 66  ? 24.747 11.323 36.654 1.00 18.01 58  B 1 
ATOM 443  O O   . LEU B 2 66  ? 23.603 11.027 37.002 1.00 19.13 58  B 1 
ATOM 444  C CB  . LEU B 2 66  ? 25.310 12.308 38.889 1.00 17.81 58  B 1 
ATOM 445  C CG  . LEU B 2 66  ? 25.995 13.386 39.725 1.00 18.30 58  B 1 
ATOM 446  C CD1 . LEU B 2 66  ? 25.714 13.113 41.209 1.00 19.54 58  B 1 
ATOM 447  C CD2 . LEU B 2 66  ? 27.475 13.421 39.452 1.00 19.81 58  B 1 
ATOM 448  N N   . PRO B 2 67  ? 25.363 10.711 35.625 1.00 18.34 59  B 1 
ATOM 449  C CA  . PRO B 2 67  ? 24.642 9.710  34.836 1.00 20.23 59  B 1 
ATOM 450  C C   . PRO B 2 67  ? 24.371 8.426  35.629 1.00 23.11 59  B 1 
ATOM 451  O O   . PRO B 2 67  ? 24.897 8.231  36.738 1.00 22.22 59  B 1 
ATOM 452  C CB  . PRO B 2 67  ? 25.590 9.441  33.661 1.00 22.48 59  B 1 
ATOM 453  C CG  . PRO B 2 67  ? 26.924 9.813  34.139 1.00 23.54 59  B 1 
ATOM 454  C CD  . PRO B 2 67  ? 26.736 10.923 35.142 1.00 20.92 59  B 1 
ATOM 455  N N   . GLU B 2 68  ? 23.515 7.586  35.055 1.00 26.61 60  B 1 
ATOM 456  C CA  . GLU B 2 68  ? 23.104 6.318  35.655 1.00 32.02 60  B 1 
ATOM 457  C C   . GLU B 2 68  ? 24.223 5.521  36.280 1.00 31.81 60  B 1 
ATOM 458  O O   . GLU B 2 68  ? 24.056 4.948  37.357 1.00 32.78 60  B 1 
ATOM 459  C CB  . GLU B 2 68  ? 22.478 5.418  34.590 1.00 38.63 60  B 1 
ATOM 460  C CG  . GLU B 2 68  ? 21.122 5.851  34.124 1.00 43.84 60  B 1 
ATOM 461  C CD  . GLU B 2 68  ? 20.430 4.813  33.264 1.00 47.54 60  B 1 
ATOM 462  O OE1 . GLU B 2 68  ? 21.016 4.403  32.234 1.00 48.76 60  B 1 
ATOM 463  O OE2 . GLU B 2 68  ? 19.297 4.415  33.622 1.00 49.58 60  B 1 
ATOM 464  N N   . GLU B 2 69  ? 25.349 5.440  35.582 1.00 31.67 61  B 1 
ATOM 465  C CA  . GLU B 2 69  ? 26.430 4.577  36.033 1.00 33.14 61  B 1 
ATOM 466  C C   . GLU B 2 69  ? 27.451 5.283  36.920 1.00 31.64 61  B 1 
ATOM 467  O O   . GLU B 2 69  ? 28.485 4.693  37.271 1.00 32.63 61  B 1 
ATOM 468  C CB  . GLU B 2 69  ? 27.130 3.912  34.839 1.00 37.91 61  B 1 
ATOM 469  C CG  . GLU B 2 69  ? 26.190 3.247  33.831 1.00 43.09 61  B 1 
ATOM 470  C CD  . GLU B 2 69  ? 25.344 2.126  34.426 1.00 47.10 61  B 1 
ATOM 471  O OE1 . GLU B 2 69  ? 25.768 1.498  35.429 1.00 48.33 61  B 1 
ATOM 472  O OE2 . GLU B 2 69  ? 24.242 1.873  33.879 1.00 48.57 61  B 1 
ATOM 473  N N   . TYR B 2 70  ? 27.177 6.540  37.281 1.00 28.58 62  B 1 
ATOM 474  C CA  . TYR B 2 70  ? 28.040 7.227  38.230 1.00 26.51 62  B 1 
ATOM 475  C C   . TYR B 2 70  ? 28.051 6.429  39.540 1.00 27.29 62  B 1 
ATOM 476  O O   . TYR B 2 70  ? 26.995 6.008  40.007 1.00 28.34 62  B 1 
ATOM 477  C CB  . TYR B 2 70  ? 27.552 8.664  38.478 1.00 24.49 62  B 1 
ATOM 478  C CG  . TYR B 2 70  ? 28.431 9.451  39.431 1.00 24.13 62  B 1 
ATOM 479  C CD1 . TYR B 2 70  ? 29.549 10.134 38.972 1.00 22.43 62  B 1 
ATOM 480  C CD2 . TYR B 2 70  ? 28.140 9.513  40.793 1.00 24.76 62  B 1 
ATOM 481  C CE1 . TYR B 2 70  ? 30.362 10.849 39.836 1.00 23.27 62  B 1 
ATOM 482  C CE2 . TYR B 2 70  ? 28.945 10.231 41.661 1.00 24.29 62  B 1 
ATOM 483  C CZ  . TYR B 2 70  ? 30.057 10.895 41.174 1.00 23.72 62  B 1 
ATOM 484  O OH  . TYR B 2 70  ? 30.872 11.616 42.009 1.00 26.19 62  B 1 
ATOM 485  N N   . PRO B 2 71  ? 29.229 6.251  40.158 1.00 27.47 63  B 1 
ATOM 486  C CA  . PRO B 2 71  ? 30.539 6.814  39.813 1.00 27.70 63  B 1 
ATOM 487  C C   . PRO B 2 71  ? 31.465 5.969  38.932 1.00 29.35 63  B 1 
ATOM 488  O O   . PRO B 2 71  ? 32.629 6.349  38.790 1.00 29.68 63  B 1 
ATOM 489  C CB  . PRO B 2 71  ? 31.183 6.977  41.181 1.00 26.64 63  B 1 
ATOM 490  C CG  . PRO B 2 71  ? 30.715 5.750  41.920 1.00 27.85 63  B 1 
ATOM 491  C CD  . PRO B 2 71  ? 29.256 5.607  41.491 1.00 27.54 63  B 1 
ATOM 492  N N   . MET B 2 72  ? 30.988 4.875  38.349 1.00 31.24 64  B 1 
ATOM 493  C CA  . MET B 2 72  ? 31.805 4.154  37.371 1.00 34.24 64  B 1 
ATOM 494  C C   . MET B 2 72  ? 31.993 5.021  36.137 1.00 34.17 64  B 1 
ATOM 495  O O   . MET B 2 72  ? 33.063 5.049  35.515 1.00 34.38 64  B 1 
ATOM 496  C CB  . MET B 2 72  ? 31.153 2.823  36.986 1.00 39.94 64  B 1 
ATOM 497  C CG  . MET B 2 72  ? 31.228 1.751  38.072 1.00 46.51 64  B 1 
ATOM 498  S SD  . MET B 2 72  ? 32.934 1.256  38.407 1.00 51.53 64  B 1 
ATOM 499  C CE  . MET B 2 72  ? 33.559 1.056  36.738 1.00 51.39 64  B 1 
ATOM 500  N N   . ALA B 2 73  ? 30.929 5.734  35.794 1.00 32.14 65  B 1 
ATOM 501  C CA  . ALA B 2 73  ? 30.935 6.661  34.683 1.00 31.88 65  B 1 
ATOM 502  C C   . ALA B 2 73  ? 31.218 8.061  35.222 1.00 29.55 65  B 1 
ATOM 503  O O   . ALA B 2 73  ? 30.796 8.413  36.342 1.00 29.12 65  B 1 
ATOM 504  C CB  . ALA B 2 73  ? 29.597 6.623  33.968 1.00 33.73 65  B 1 
ATOM 505  N N   . ALA B 2 74  ? 31.917 8.858  34.418 1.00 30.19 66  B 1 
ATOM 506  C CA  . ALA B 2 74  ? 32.285 10.219 34.792 1.00 27.95 66  B 1 
ATOM 507  C C   . ALA B 2 74  ? 31.048 11.088 34.903 1.00 25.12 66  B 1 
ATOM 508  O O   . ALA B 2 74  ? 30.080 10.884 34.182 1.00 24.60 66  B 1 
ATOM 509  C CB  . ALA B 2 74  ? 33.228 10.815 33.744 1.00 28.42 66  B 1 
ATOM 510  N N   . PRO B 2 75  ? 31.072 12.064 35.825 1.00 21.81 67  B 1 
ATOM 511  C CA  . PRO B 2 75  ? 30.035 13.107 35.734 1.00 20.39 67  B 1 
ATOM 512  C C   . PRO B 2 75  ? 30.185 13.874 34.414 1.00 19.42 67  B 1 
ATOM 513  O O   . PRO B 2 75  ? 31.281 13.971 33.867 1.00 19.71 67  B 1 
ATOM 514  C CB  . PRO B 2 75  ? 30.368 14.030 36.902 1.00 23.16 67  B 1 
ATOM 515  C CG  . PRO B 2 75  ? 31.832 13.748 37.199 1.00 24.67 67  B 1 
ATOM 516  C CD  . PRO B 2 75  ? 32.151 12.386 36.777 1.00 24.20 67  B 1 
ATOM 517  N N   . LYS B 2 76  ? 29.089 14.446 33.940 1.00 17.25 68  B 1 
ATOM 518  C CA  . LYS B 2 76  ? 29.124 15.271 32.739 1.00 17.78 68  B 1 
ATOM 519  C C   . LYS B 2 76  ? 29.027 16.717 33.168 1.00 15.18 68  B 1 
ATOM 520  O O   . LYS B 2 76  ? 28.210 17.069 34.016 1.00 16.47 68  B 1 
ATOM 521  C CB  . LYS B 2 76  ? 27.945 14.919 31.815 1.00 21.94 68  B 1 
ATOM 522  C CG  . LYS B 2 76  ? 27.957 13.467 31.308 1.00 28.46 68  B 1 
ATOM 523  C CD  . LYS B 2 76  ? 28.087 13.390 29.797 1.00 34.01 68  B 1 
ATOM 524  C CE  . LYS B 2 76  ? 28.051 11.954 29.267 1.00 37.20 68  B 1 
ATOM 525  N NZ  . LYS B 2 76  ? 28.797 11.778 27.974 1.00 40.74 68  B 1 
ATOM 526  N N   . VAL B 2 77  ? 29.868 17.567 32.607 1.00 17.25 69  B 1 
ATOM 527  C CA  . VAL B 2 77  ? 29.833 18.990 32.943 1.00 17.87 69  B 1 
ATOM 528  C C   . VAL B 2 77  ? 29.983 19.840 31.692 1.00 18.76 69  B 1 
ATOM 529  O O   . VAL B 2 77  ? 30.589 19.402 30.716 1.00 21.30 69  B 1 
ATOM 530  C CB  . VAL B 2 77  ? 30.983 19.367 33.899 1.00 21.41 69  B 1 
ATOM 531  C CG1 . VAL B 2 77  ? 30.944 18.508 35.137 1.00 22.18 69  B 1 
ATOM 532  C CG2 . VAL B 2 77  ? 32.291 19.216 33.185 1.00 25.28 69  B 1 
ATOM 533  N N   . ARG B 2 78  ? 29.469 21.059 31.720 1.00 16.33 70  B 1 
ATOM 534  C CA  . ARG B 2 78  ? 29.619 21.949 30.579 1.00 16.78 70  B 1 
ATOM 535  C C   . ARG B 2 78  ? 29.426 23.373 31.065 1.00 14.96 70  B 1 
ATOM 536  O O   . ARG B 2 78  ? 28.563 23.623 31.905 1.00 15.89 70  B 1 
ATOM 537  C CB  . ARG B 2 78  ? 28.548 21.626 29.509 1.00 19.11 70  B 1 
ATOM 538  C CG  . ARG B 2 78  ? 28.796 22.359 28.179 1.00 21.99 70  B 1 
ATOM 539  C CD  . ARG B 2 78  ? 27.814 21.890 27.121 1.00 27.43 70  B 1 
ATOM 540  N NE  . ARG B 2 78  ? 26.434 22.159 27.510 1.00 29.91 70  B 1 
ATOM 541  C CZ  . ARG B 2 78  ? 25.637 23.037 26.907 1.00 30.07 70  B 1 
ATOM 542  N NH1 . ARG B 2 78  ? 26.063 23.750 25.870 1.00 28.79 70  B 1 
ATOM 543  N NH2 . ARG B 2 78  ? 24.398 23.194 27.347 1.00 31.70 70  B 1 
ATOM 544  N N   . PHE B 2 79  ? 30.226 24.310 30.553 1.00 15.12 71  B 1 
ATOM 545  C CA  . PHE B 2 79  ? 29.966 25.722 30.812 1.00 13.99 71  B 1 
ATOM 546  C C   . PHE B 2 79  ? 28.729 26.190 30.069 1.00 14.21 71  B 1 
ATOM 547  O O   . PHE B 2 79  ? 28.486 25.791 28.913 1.00 16.01 71  B 1 
ATOM 548  C CB  . PHE B 2 79  ? 31.164 26.590 30.436 1.00 14.35 71  B 1 
ATOM 549  C CG  . PHE B 2 79  ? 32.248 26.601 31.478 1.00 15.06 71  B 1 
ATOM 550  C CD1 . PHE B 2 79  ? 32.121 27.387 32.615 1.00 18.46 71  B 1 
ATOM 551  C CD2 . PHE B 2 79  ? 33.399 25.862 31.319 1.00 15.97 71  B 1 
ATOM 552  C CE1 . PHE B 2 79  ? 33.120 27.402 33.587 1.00 19.81 71  B 1 
ATOM 553  C CE2 . PHE B 2 79  ? 34.417 25.897 32.276 1.00 17.09 71  B 1 
ATOM 554  C CZ  . PHE B 2 79  ? 34.274 26.678 33.405 1.00 17.38 71  B 1 
ATOM 555  N N   . MET B 2 80  ? 27.957 27.052 30.727 1.00 15.99 72  B 1 
ATOM 556  C CA  . MET B 2 80  ? 26.815 27.696 30.091 0.65 17.62 72  B 1 
ATOM 557  C C   . MET B 2 80  ? 26.968 29.201 29.996 1.00 17.72 72  B 1 
ATOM 558  O O   . MET B 2 80  ? 26.028 29.903 29.661 1.00 19.36 72  B 1 
ATOM 559  C CB  . MET B 2 80  ? 25.534 27.333 30.825 0.65 20.61 72  B 1 
ATOM 560  C CG  . MET B 2 80  ? 25.238 25.830 30.737 0.65 24.80 72  B 1 
ATOM 561  S SD  . MET B 2 80  ? 24.979 25.248 29.043 0.65 27.81 72  B 1 
ATOM 562  C CE  . MET B 2 80  ? 23.362 25.970 28.710 0.65 29.15 72  B 1 
ATOM 563  N N   . THR B 2 81  ? 28.173 29.678 30.266 1.00 16.32 73  B 1 
ATOM 564  C CA  . THR B 2 81  ? 28.554 31.068 30.092 1.00 16.14 73  B 1 
ATOM 565  C C   . THR B 2 81  ? 29.668 31.034 29.065 1.00 15.16 73  B 1 
ATOM 566  O O   . THR B 2 81  ? 30.613 30.238 29.186 1.00 15.92 73  B 1 
ATOM 567  C CB  . THR B 2 81  ? 29.091 31.642 31.432 1.00 17.07 73  B 1 
ATOM 568  O OG1 . THR B 2 81  ? 28.027 31.602 32.403 1.00 17.54 73  B 1 
ATOM 569  C CG2 . THR B 2 81  ? 29.621 33.065 31.257 1.00 17.33 73  B 1 
ATOM 570  N N   . LYS B 2 82  ? 29.585 31.918 28.075 1.00 15.37 74  B 1 
ATOM 571  C CA  . LYS B 2 82  ? 30.605 32.006 27.043 1.00 15.86 74  B 1 
ATOM 572  C C   . LYS B 2 82  ? 31.945 32.455 27.690 1.00 15.54 74  B 1 
ATOM 573  O O   . LYS B 2 82  ? 31.974 33.362 28.514 1.00 16.46 74  B 1 
ATOM 574  C CB  . LYS B 2 82  ? 30.109 32.986 25.969 1.00 18.46 74  B 1 
ATOM 575  C CG  . LYS B 2 82  ? 31.044 33.229 24.806 1.00 20.53 74  B 1 
ATOM 576  C CD  . LYS B 2 82  ? 30.307 34.073 23.763 1.00 21.49 74  B 1 
ATOM 577  C CE  . LYS B 2 82  ? 31.271 34.510 22.680 1.00 26.02 74  B 1 
ATOM 578  N NZ  . LYS B 2 82  ? 31.630 33.349 21.807 1.00 32.29 74  B 1 
ATOM 579  N N   . ILE B 2 83  ? 33.033 31.769 27.370 1.00 15.66 75  B 1 
ATOM 580  C CA  . ILE B 2 83  ? 34.312 31.998 28.030 1.00 16.23 75  B 1 
ATOM 581  C C   . ILE B 2 83  ? 35.434 31.822 27.010 1.00 16.60 75  B 1 
ATOM 582  O O   . ILE B 2 83  ? 35.393 30.902 26.180 1.00 18.59 75  B 1 
ATOM 583  C CB  . ILE B 2 83  ? 34.469 31.057 29.275 1.00 17.34 75  B 1 
ATOM 584  C CG1 . ILE B 2 83  ? 35.784 31.316 29.993 1.00 18.97 75  B 1 
ATOM 585  C CG2 . ILE B 2 83  ? 34.327 29.546 28.905 1.00 18.42 75  B 1 
ATOM 586  C CD1 . ILE B 2 83  ? 35.875 30.610 31.348 1.00 20.41 75  B 1 
ATOM 587  N N   . TYR B 2 84  ? 36.425 32.711 27.043 1.00 15.11 76  B 1 
ATOM 588  C CA  . TYR B 2 84  ? 37.550 32.651 26.117 1.00 16.72 76  B 1 
ATOM 589  C C   . TYR B 2 84  ? 38.691 31.931 26.817 1.00 16.90 76  B 1 
ATOM 590  O O   . TYR B 2 84  ? 39.356 32.498 27.681 1.00 17.71 76  B 1 
ATOM 591  C CB  . TYR B 2 84  ? 37.950 34.074 25.713 1.00 18.09 76  B 1 
ATOM 592  C CG  . TYR B 2 84  ? 38.913 34.126 24.560 1.00 19.54 76  B 1 
ATOM 593  C CD1 . TYR B 2 84  ? 38.467 33.980 23.246 1.00 21.79 76  B 1 
ATOM 594  C CD2 . TYR B 2 84  ? 40.258 34.362 24.771 1.00 20.27 76  B 1 
ATOM 595  C CE1 . TYR B 2 84  ? 39.349 34.056 22.177 1.00 23.32 76  B 1 
ATOM 596  C CE2 . TYR B 2 84  ? 41.141 34.437 23.713 1.00 21.77 76  B 1 
ATOM 597  C CZ  . TYR B 2 84  ? 40.693 34.276 22.419 1.00 24.43 76  B 1 
ATOM 598  O OH  . TYR B 2 84  ? 41.592 34.356 21.372 1.00 28.40 76  B 1 
ATOM 599  N N   . HIS B 2 85  ? 38.897 30.663 26.466 1.00 17.42 77  B 1 
ATOM 600  C CA  . HIS B 2 85  ? 39.823 29.811 27.208 1.00 18.33 77  B 1 
ATOM 601  C C   . HIS B 2 85  ? 40.218 28.688 26.251 1.00 18.81 77  B 1 
ATOM 602  O O   . HIS B 2 85  ? 39.336 28.125 25.599 1.00 19.59 77  B 1 
ATOM 603  C CB  . HIS B 2 85  ? 39.115 29.199 28.420 1.00 18.03 77  B 1 
ATOM 604  C CG  . HIS B 2 85  ? 40.035 28.488 29.343 1.00 18.27 77  B 1 
ATOM 605  N ND1 . HIS B 2 85  ? 40.593 27.268 29.022 1.00 18.84 77  B 1 
ATOM 606  C CD2 . HIS B 2 85  ? 40.508 28.816 30.571 1.00 18.63 77  B 1 
ATOM 607  C CE1 . HIS B 2 85  ? 41.379 26.878 30.007 1.00 19.74 77  B 1 
ATOM 608  N NE2 . HIS B 2 85  ? 41.340 27.797 30.959 1.00 18.86 77  B 1 
ATOM 609  N N   . PRO B 2 86  ? 41.525 28.346 26.157 1.00 18.54 78  B 1 
ATOM 610  C CA  . PRO B 2 86  ? 41.937 27.401 25.098 1.00 20.14 78  B 1 
ATOM 611  C C   . PRO B 2 86  ? 41.432 26.006 25.333 1.00 18.97 78  B 1 
ATOM 612  O O   . PRO B 2 86  ? 41.530 25.184 24.409 1.00 20.61 78  B 1 
ATOM 613  C CB  . PRO B 2 86  ? 43.467 27.416 25.180 1.00 21.70 78  B 1 
ATOM 614  C CG  . PRO B 2 86  ? 43.757 27.862 26.596 1.00 22.05 78  B 1 
ATOM 615  C CD  . PRO B 2 86  ? 42.676 28.866 26.923 1.00 20.58 78  B 1 
ATOM 616  N N   . ASN B 2 87  ? 40.893 25.726 26.514 1.00 18.60 79  B 1 
ATOM 617  C CA  . ASN B 2 87  ? 40.407 24.383 26.812 1.00 19.21 79  B 1 
ATOM 618  C C   . ASN B 2 87  ? 38.898 24.308 27.014 1.00 16.97 79  B 1 
ATOM 619  O O   . ASN B 2 87  ? 38.391 23.315 27.558 1.00 19.56 79  B 1 
ATOM 620  C CB  . ASN B 2 87  ? 41.119 23.812 28.037 1.00 22.37 79  B 1 
ATOM 621  C CG  . ASN B 2 87  ? 42.625 23.982 27.956 1.00 23.91 79  B 1 
ATOM 622  O OD1 . ASN B 2 87  ? 43.185 24.753 28.711 1.00 26.23 79  B 1 
ATOM 623  N ND2 . ASN B 2 87  ? 43.277 23.290 27.020 1.00 25.57 79  B 1 
ATOM 624  N N   . VAL B 2 88  ? 38.180 25.338 26.558 1.00 16.73 80  B 1 
ATOM 625  C CA  . VAL B 2 88  ? 36.727 25.352 26.612 1.00 16.18 80  B 1 
ATOM 626  C C   . VAL B 2 88  ? 36.247 25.749 25.229 1.00 17.08 80  B 1 
ATOM 627  O O   . VAL B 2 88  ? 36.657 26.770 24.708 1.00 18.54 80  B 1 
ATOM 628  C CB  . VAL B 2 88  ? 36.159 26.345 27.674 1.00 16.77 80  B 1 
ATOM 629  C CG1 . VAL B 2 88  ? 34.641 26.255 27.699 1.00 17.70 80  B 1 
ATOM 630  C CG2 . VAL B 2 88  ? 36.718 26.040 29.058 1.00 17.75 80  B 1 
ATOM 631  N N   . ASN B 2 89  ? 35.385 24.946 24.626 1.00 17.76 81  B 1 
ATOM 632  C CA  . ASN B 2 89  ? 34.926 25.265 23.276 1.00 19.72 81  B 1 
ATOM 633  C C   . ASN B 2 89  ? 33.718 26.199 23.206 1.00 19.17 81  B 1 
ATOM 634  O O   . ASN B 2 89  ? 33.215 26.649 24.227 1.00 17.81 81  B 1 
ATOM 635  C CB  . ASN B 2 89  ? 34.779 24.000 22.411 1.00 21.25 81  B 1 
ATOM 636  C CG  . ASN B 2 89  ? 33.543 23.166 22.713 1.00 23.16 81  B 1 
ATOM 637  O OD1 . ASN B 2 89  ? 32.623 23.602 23.392 1.00 20.16 81  B 1 
ATOM 638  N ND2 . ASN B 2 89  ? 33.484 21.964 22.106 1.00 26.75 81  B 1 
ATOM 639  N N   . LYS B 2 90  ? 33.272 26.501 21.987 1.00 19.59 82  B 1 
ATOM 640  C CA  . LYS B 2 90  ? 32.199 27.448 21.757 1.00 22.55 82  B 1 
ATOM 641  C C   . LYS B 2 90  ? 30.884 27.040 22.389 1.00 19.69 82  B 1 
ATOM 642  O O   . LYS B 2 90  ? 30.035 27.898 22.655 1.00 20.51 82  B 1 
ATOM 643  C CB  . LYS B 2 90  ? 31.959 27.635 20.245 1.00 27.36 82  B 1 
ATOM 644  C CG  . LYS B 2 90  ? 33.069 28.344 19.542 1.00 32.03 82  B 1 
ATOM 645  C CD  . LYS B 2 90  ? 32.881 28.344 18.024 1.00 35.67 82  B 1 
ATOM 646  C CE  . LYS B 2 90  ? 33.847 29.334 17.398 1.00 39.94 82  B 1 
ATOM 647  N NZ  . LYS B 2 90  ? 33.710 29.375 15.928 1.00 43.21 82  B 1 
ATOM 648  N N   . LEU B 2 91  ? 30.698 25.739 22.615 1.00 18.57 83  B 1 
ATOM 649  C CA  . LEU B 2 91  ? 29.486 25.252 23.259 1.00 18.19 83  B 1 
ATOM 650  C C   . LEU B 2 91  ? 29.667 25.009 24.761 1.00 16.82 83  B 1 
ATOM 651  O O   . LEU B 2 91  ? 28.750 24.532 25.432 1.00 19.91 83  B 1 
ATOM 652  C CB  . LEU B 2 91  ? 28.979 23.979 22.573 1.00 19.52 83  B 1 
ATOM 653  C CG  . LEU B 2 91  ? 28.592 24.233 21.116 1.00 21.17 83  B 1 
ATOM 654  C CD1 . LEU B 2 91  ? 28.076 22.972 20.467 1.00 22.67 83  B 1 
ATOM 655  C CD2 . LEU B 2 91  ? 27.491 25.272 21.057 1.00 23.25 83  B 1 
ATOM 656  N N   . GLY B 2 92  ? 30.836 25.351 25.306 1.00 16.05 84  B 1 
ATOM 657  C CA  . GLY B 2 92  ? 31.063 25.212 26.744 1.00 15.69 84  B 1 
ATOM 658  C C   . GLY B 2 92  ? 31.671 23.893 27.153 1.00 15.13 84  B 1 
ATOM 659  O O   . GLY B 2 92  ? 31.871 23.652 28.357 1.00 16.39 84  B 1 
ATOM 660  N N   . SER B 2 93  ? 31.911 23.001 26.186 1.00 16.88 85  B 1 
ATOM 661  C CA  . SER B 2 93  ? 32.510 21.724 26.522 1.00 19.54 85  B 1 
ATOM 662  C C   . SER B 2 93  ? 33.930 21.916 27.025 1.00 19.91 85  B 1 
ATOM 663  O O   . SER B 2 93  ? 34.673 22.768 26.526 1.00 20.09 85  B 1 
ATOM 664  C CB  . SER B 2 93  ? 32.471 20.787 25.335 1.00 23.38 85  B 1 
ATOM 665  O OG  . SER B 2 93  ? 31.113 20.495 25.026 1.00 25.36 85  B 1 
ATOM 666  N N   . ILE B 2 94  ? 34.286 21.097 28.007 1.00 20.06 86  B 1 
ATOM 667  C CA  . ILE B 2 94  ? 35.513 21.278 28.760 1.00 21.73 86  B 1 
ATOM 668  C C   . ILE B 2 94  ? 36.446 20.135 28.469 1.00 23.88 86  B 1 
ATOM 669  O O   . ILE B 2 94  ? 36.100 18.956 28.648 1.00 26.37 86  B 1 
ATOM 670  C CB  . ILE B 2 94  ? 35.244 21.316 30.290 1.00 22.78 86  B 1 
ATOM 671  C CG1 . ILE B 2 94  ? 34.263 22.447 30.629 1.00 22.68 86  B 1 
ATOM 672  C CG2 . ILE B 2 94  ? 36.545 21.471 31.087 1.00 24.88 86  B 1 
ATOM 673  C CD1 . ILE B 2 94  ? 33.737 22.378 32.071 1.00 23.63 86  B 1 
ATOM 674  N N   . CYS B 2 95  ? 37.641 20.463 28.025 1.00 23.42 87  B 1 
ATOM 675  C CA  . CYS B 2 95  ? 38.650 19.433 27.838 0.50 25.94 87  B 1 
ATOM 676  C C   . CYS B 2 95  ? 39.503 19.293 29.084 1.00 25.62 87  B 1 
ATOM 677  O O   . CYS B 2 95  ? 40.403 20.104 29.335 1.00 26.01 87  B 1 
ATOM 678  C CB  . CYS B 2 95  ? 39.534 19.728 26.631 0.50 31.07 87  B 1 
ATOM 679  S SG  . CYS B 2 95  ? 41.023 18.698 26.576 0.50 35.33 87  B 1 
ATOM 680  N N   . LEU B 2 96  ? 39.200 18.263 29.857 1.00 25.86 88  B 1 
ATOM 681  C CA  . LEU B 2 96  ? 39.859 18.022 31.123 1.00 26.10 88  B 1 
ATOM 682  C C   . LEU B 2 96  ? 39.977 16.535 31.233 1.00 27.27 88  B 1 
ATOM 683  O O   . LEU B 2 96  ? 38.987 15.825 31.078 1.00 26.85 88  B 1 
ATOM 684  C CB  . LEU B 2 96  ? 38.979 18.544 32.255 1.00 26.50 88  B 1 
ATOM 685  C CG  . LEU B 2 96  ? 39.538 18.446 33.664 1.00 29.09 88  B 1 
ATOM 686  C CD1 . LEU B 2 96  ? 40.800 19.287 33.811 1.00 29.81 88  B 1 
ATOM 687  C CD2 . LEU B 2 96  ? 38.486 18.883 34.662 1.00 30.52 88  B 1 
ATOM 688  N N   . ASP B 2 97  ? 41.190 16.065 31.478 1.00 30.29 89  B 1 
ATOM 689  C CA  . ASP B 2 97  ? 41.468 14.633 31.499 1.00 33.17 89  B 1 
ATOM 690  C C   . ASP B 2 97  ? 40.533 13.810 32.398 1.00 32.91 89  B 1 
ATOM 691  O O   . ASP B 2 97  ? 40.042 12.758 31.989 1.00 33.54 89  B 1 
ATOM 692  C CB  . ASP B 2 97  ? 42.940 14.361 31.849 1.00 36.67 89  B 1 
ATOM 693  C CG  . ASP B 2 97  ? 43.427 15.141 33.073 1.00 40.42 89  B 1 
ATOM 694  O OD1 . ASP B 2 97  ? 42.613 15.678 33.866 1.00 40.92 89  B 1 
ATOM 695  O OD2 . ASP B 2 97  ? 44.663 15.198 33.251 1.00 43.69 89  B 1 
ATOM 696  N N   . ILE B 2 98  ? 40.274 14.288 33.609 1.00 30.81 90  B 1 
ATOM 697  C CA  . ILE B 2 98  ? 39.474 13.505 34.546 1.00 30.96 90  B 1 
ATOM 698  C C   . ILE B 2 98  ? 37.985 13.444 34.185 1.00 29.94 90  B 1 
ATOM 699  O O   . ILE B 2 98  ? 37.216 12.747 34.854 1.00 30.06 90  B 1 
ATOM 700  C CB  . ILE B 2 98  ? 39.681 13.967 36.002 1.00 30.50 90  B 1 
ATOM 701  C CG1 . ILE B 2 98  ? 39.248 15.429 36.175 1.00 29.65 90  B 1 
ATOM 702  C CG2 . ILE B 2 98  ? 41.144 13.736 36.414 1.00 30.50 90  B 1 
ATOM 703  C CD1 . ILE B 2 98  ? 39.249 15.893 37.612 1.00 30.39 90  B 1 
ATOM 704  N N   . LEU B 2 99  ? 37.578 14.163 33.134 1.00 29.86 91  B 1 
ATOM 705  C CA  . LEU B 2 99  ? 36.200 14.066 32.631 1.00 28.37 91  B 1 
ATOM 706  C C   . LEU B 2 99  ? 36.060 12.954 31.584 1.00 32.83 91  B 1 
ATOM 707  O O   . LEU B 2 99  ? 34.943 12.597 31.189 1.00 33.01 91  B 1 
ATOM 708  C CB  . LEU B 2 99  ? 35.746 15.392 32.028 1.00 27.10 91  B 1 
ATOM 709  C CG  . LEU B 2 99  ? 35.569 16.554 32.996 1.00 27.23 91  B 1 
ATOM 710  C CD1 . LEU B 2 99  ? 35.146 17.767 32.181 1.00 26.72 91  B 1 
ATOM 711  C CD2 . LEU B 2 99  ? 34.554 16.208 34.068 1.00 27.44 91  B 1 
ATOM 712  N N   . LYS B 2 100 ? 37.197 12.412 31.148 1.00 37.37 92  B 1 
ATOM 713  C CA  . LYS B 2 100 ? 37.236 11.386 30.096 1.00 42.78 92  B 1 
ATOM 714  C C   . LYS B 2 100 ? 38.580 10.657 30.067 1.00 47.24 92  B 1 
ATOM 715  O O   . LYS B 2 100 ? 39.619 11.275 29.850 1.00 50.13 92  B 1 
ATOM 716  C CB  . LYS B 2 100 ? 36.971 12.004 28.713 1.00 44.79 92  B 1 
ATOM 717  C CG  . LYS B 2 100 ? 35.502 12.045 28.278 1.00 47.50 92  B 1 
ATOM 718  C CD  . LYS B 2 100 ? 35.315 12.896 27.024 1.00 49.67 92  B 1 
ATOM 719  C CE  . LYS B 2 100 ? 33.845 13.070 26.672 1.00 51.38 92  B 1 
ATOM 720  N NZ  . LYS B 2 100 ? 33.674 13.805 25.373 1.00 52.45 92  B 1 
ATOM 721  N N   . ASP B 2 101 ? 38.539 9.343  30.272 1.00 48.67 93  B 1 
ATOM 722  C CA  . ASP B 2 101 ? 39.715 8.456  30.216 1.00 47.70 93  B 1 
ATOM 723  C C   . ASP B 2 101 ? 40.598 8.477  31.464 1.00 45.28 93  B 1 
ATOM 724  O O   . ASP B 2 101 ? 41.216 7.470  31.789 1.00 46.88 93  B 1 
ATOM 725  C CB  . ASP B 2 101 ? 40.556 8.640  28.936 1.00 50.54 93  B 1 
ATOM 726  C CG  . ASP B 2 101 ? 39.865 8.100  27.688 1.00 53.33 93  B 1 
ATOM 727  O OD1 . ASP B 2 101 ? 39.032 7.169  27.802 1.00 53.06 93  B 1 
ATOM 728  O OD2 . ASP B 2 101 ? 40.172 8.607  26.582 1.00 55.60 93  B 1 
ATOM 729  N N   . LYS B 2 102 ? 40.650 9.602  32.176 1.00 42.28 94  B 1 
ATOM 730  C CA  . LYS B 2 102 ? 41.335 9.632  33.469 1.00 39.20 94  B 1 
ATOM 731  C C   . LYS B 2 102 ? 40.361 9.765  34.637 1.00 37.53 94  B 1 
ATOM 732  O O   . LYS B 2 102 ? 40.753 10.045 35.778 1.00 35.82 94  B 1 
ATOM 733  C CB  . LYS B 2 102 ? 42.396 10.721 33.515 1.00 39.38 94  B 1 
ATOM 734  C CG  . LYS B 2 102 ? 43.581 10.429 32.617 1.00 41.44 94  B 1 
ATOM 735  C CD  . LYS B 2 102 ? 44.678 11.451 32.817 1.00 43.95 94  B 1 
ATOM 736  C CE  . LYS B 2 102 ? 45.804 11.245 31.816 1.00 46.09 94  B 1 
ATOM 737  N NZ  . LYS B 2 102 ? 46.654 12.471 31.681 1.00 47.26 94  B 1 
ATOM 738  N N   . TRP B 2 103 ? 39.084 9.565  34.340 1.00 36.67 95  B 1 
ATOM 739  C CA  . TRP B 2 103 ? 38.079 9.483  35.383 1.00 35.53 95  B 1 
ATOM 740  C C   . TRP B 2 103 ? 38.349 8.227  36.185 1.00 36.94 95  B 1 
ATOM 741  O O   . TRP B 2 103 ? 38.813 7.242  35.645 1.00 38.46 95  B 1 
ATOM 742  C CB  . TRP B 2 103 ? 36.680 9.386  34.798 1.00 34.02 95  B 1 
ATOM 743  C CG  . TRP B 2 103 ? 35.689 9.078  35.870 1.00 31.34 95  B 1 
ATOM 744  C CD1 . TRP B 2 103 ? 35.001 7.912  36.042 1.00 30.90 95  B 1 
ATOM 745  C CD2 . TRP B 2 103 ? 35.329 9.920  36.973 1.00 28.47 95  B 1 
ATOM 746  N NE1 . TRP B 2 103 ? 34.208 7.988  37.160 1.00 30.02 95  B 1 
ATOM 747  C CE2 . TRP B 2 103 ? 34.396 9.208  37.754 1.00 28.11 95  B 1 
ATOM 748  C CE3 . TRP B 2 103 ? 35.687 11.211 37.365 1.00 25.94 95  B 1 
ATOM 749  C CZ2 . TRP B 2 103 ? 33.826 9.740  38.905 1.00 26.67 95  B 1 
ATOM 750  C CZ3 . TRP B 2 103 ? 35.124 11.737 38.515 1.00 25.76 95  B 1 
ATOM 751  C CH2 . TRP B 2 103 ? 34.204 11.000 39.271 1.00 25.41 95  B 1 
ATOM 752  N N   . SER B 2 104 ? 38.047 8.268  37.478 1.00 37.48 96  B 1 
ATOM 753  C CA  . SER B 2 104 ? 38.081 7.080  38.317 1.00 37.98 96  B 1 
ATOM 754  C C   . SER B 2 104 ? 37.051 7.280  39.435 1.00 37.22 96  B 1 
ATOM 755  O O   . SER B 2 104 ? 36.859 8.410  39.889 1.00 34.76 96  B 1 
ATOM 756  C CB  . SER B 2 104 ? 39.488 6.888  38.878 1.00 39.03 96  B 1 
ATOM 757  O OG  . SER B 2 104 ? 39.447 6.390  40.198 1.00 39.78 96  B 1 
ATOM 758  N N   . PRO B 2 105 ? 36.362 6.194  39.855 1.00 37.48 97  B 1 
ATOM 759  C CA  . PRO B 2 105 ? 35.288 6.282  40.862 1.00 37.45 97  B 1 
ATOM 760  C C   . PRO B 2 105 ? 35.760 6.833  42.203 1.00 39.40 97  B 1 
ATOM 761  O O   . PRO B 2 105 ? 34.948 7.317  42.996 1.00 40.09 97  B 1 
ATOM 762  C CB  . PRO B 2 105 ? 34.820 4.831  41.023 1.00 37.13 97  B 1 
ATOM 763  C CG  . PRO B 2 105 ? 35.224 4.151  39.751 1.00 38.26 97  B 1 
ATOM 764  C CD  . PRO B 2 105 ? 36.457 4.850  39.255 1.00 38.40 97  B 1 
ATOM 765  N N   . ALA B 2 106 ? 37.062 6.774  42.447 1.00 41.37 98  B 1 
ATOM 766  C CA  . ALA B 2 106 ? 37.625 7.326  43.668 1.00 42.58 98  B 1 
ATOM 767  C C   . ALA B 2 106 ? 37.475 8.853  43.709 1.00 43.06 98  B 1 
ATOM 768  O O   . ALA B 2 106 ? 37.321 9.441  44.777 1.00 46.51 98  B 1 
ATOM 769  C CB  . ALA B 2 106 ? 39.084 6.912  43.808 1.00 42.59 98  B 1 
ATOM 770  N N   . LEU B 2 107 ? 37.491 9.494  42.545 1.00 39.05 99  B 1 
ATOM 771  C CA  . LEU B 2 107 ? 37.334 10.943 42.484 1.00 37.87 99  B 1 
ATOM 772  C C   . LEU B 2 107 ? 35.928 11.375 42.874 1.00 37.51 99  B 1 
ATOM 773  O O   . LEU B 2 107 ? 34.970 10.618 42.719 1.00 39.88 99  B 1 
ATOM 774  C CB  . LEU B 2 107 ? 37.612 11.453 41.073 1.00 37.39 99  B 1 
ATOM 775  C CG  . LEU B 2 107 ? 39.021 11.274 40.535 1.00 38.62 99  B 1 
ATOM 776  C CD1 . LEU B 2 107 ? 39.061 11.598 39.055 1.00 38.77 99  B 1 
ATOM 777  C CD2 . LEU B 2 107 ? 39.952 12.179 41.312 1.00 39.68 99  B 1 
ATOM 778  N N   . GLN B 2 108 ? 35.807 12.600 43.363 1.00 35.94 100 B 1 
ATOM 779  C CA  . GLN B 2 108 ? 34.520 13.131 43.790 1.00 37.81 100 B 1 
ATOM 780  C C   . GLN B 2 108 ? 34.155 14.413 43.049 1.00 32.28 100 B 1 
ATOM 781  O O   . GLN B 2 108 ? 35.021 15.054 42.444 1.00 32.22 100 B 1 
ATOM 782  C CB  . GLN B 2 108 ? 34.543 13.411 45.283 1.00 44.07 100 B 1 
ATOM 783  C CG  . GLN B 2 108 ? 34.521 12.163 46.140 1.00 49.01 100 B 1 
ATOM 784  C CD  . GLN B 2 108 ? 33.767 12.394 47.423 1.00 52.93 100 B 1 
ATOM 785  O OE1 . GLN B 2 108 ? 32.896 11.607 47.802 1.00 54.86 100 B 1 
ATOM 786  N NE2 . GLN B 2 108 ? 34.080 13.500 48.095 1.00 53.87 100 B 1 
ATOM 787  N N   . ILE B 2 109 ? 32.876 14.790 43.110 1.00 28.71 101 B 1 
ATOM 788  C CA  . ILE B 2 109 ? 32.410 16.014 42.451 1.00 27.14 101 B 1 
ATOM 789  C C   . ILE B 2 109 ? 33.226 17.233 42.884 1.00 26.75 101 B 1 
ATOM 790  O O   . ILE B 2 109 ? 33.572 18.092 42.074 1.00 25.76 101 B 1 
ATOM 791  C CB  . ILE B 2 109 ? 30.928 16.299 42.764 1.00 27.47 101 B 1 
ATOM 792  C CG1 . ILE B 2 109 ? 30.023 15.226 42.164 1.00 27.18 101 B 1 
ATOM 793  C CG2 . ILE B 2 109 ? 30.513 17.683 42.252 1.00 27.44 101 B 1 
ATOM 794  C CD1 . ILE B 2 109 ? 28.599 15.189 42.777 1.00 29.09 101 B 1 
ATOM 795  N N   . ARG B 2 110 ? 33.524 17.300 44.179 1.00 28.94 102 B 1 
ATOM 796  C CA  . ARG B 2 110 ? 34.303 18.398 44.746 1.00 32.02 102 B 1 
ATOM 797  C C   . ARG B 2 110 ? 35.615 18.578 43.991 1.00 30.72 102 B 1 
ATOM 798  O O   . ARG B 2 110 ? 35.991 19.694 43.601 1.00 29.97 102 B 1 
ATOM 799  C CB  . ARG B 2 110 ? 34.578 18.118 46.234 1.00 33.84 102 B 1 
ATOM 800  C CG  . ARG B 2 110 ? 35.260 19.227 47.005 1.00 38.37 102 B 1 
ATOM 801  C CD  . ARG B 2 110 ? 35.062 18.996 48.510 1.00 39.82 102 B 1 
ATOM 802  N NE  . ARG B 2 110 ? 33.643 19.031 48.848 1.00 40.32 102 B 1 
ATOM 803  C CZ  . ARG B 2 110 ? 33.074 20.004 49.556 1.00 41.12 102 B 1 
ATOM 804  N NH1 . ARG B 2 110 ? 33.813 20.997 50.025 1.00 43.74 102 B 1 
ATOM 805  N NH2 . ARG B 2 110 ? 31.774 19.977 49.817 1.00 40.71 102 B 1 
ATOM 806  N N   . THR B 2 111 ? 36.304 17.460 43.789 1.00 31.00 103 B 1 
ATOM 807  C CA  . THR B 2 111 ? 37.604 17.461 43.137 1.00 29.77 103 B 1 
ATOM 808  C C   . THR B 2 111 ? 37.492 17.810 41.639 1.00 26.28 103 B 1 
ATOM 809  O O   . THR B 2 111 ? 38.358 18.486 41.071 1.00 26.54 103 B 1 
ATOM 810  C CB  . THR B 2 111 ? 38.313 16.131 43.373 1.00 33.11 103 B 1 
ATOM 811  O OG1 . THR B 2 111 ? 38.440 15.921 44.793 1.00 37.25 103 B 1 
ATOM 812  C CG2 . THR B 2 111 ? 39.692 16.114 42.713 1.00 32.57 103 B 1 
ATOM 813  N N   . VAL B 2 112 ? 36.404 17.382 41.005 1.00 22.76 104 B 1 
ATOM 814  C CA  . VAL B 2 112 ? 36.153 17.779 39.623 1.00 21.33 104 B 1 
ATOM 815  C C   . VAL B 2 112 ? 35.992 19.307 39.518 1.00 19.36 104 B 1 
ATOM 816  O O   . VAL B 2 112 ? 36.581 19.967 38.648 1.00 18.36 104 B 1 
ATOM 817  C CB  . VAL B 2 112 ? 34.918 17.044 39.071 1.00 19.87 104 B 1 
ATOM 818  C CG1 . VAL B 2 112 ? 34.521 17.576 37.704 1.00 20.24 104 B 1 
ATOM 819  C CG2 . VAL B 2 112 ? 35.210 15.546 38.994 1.00 21.78 104 B 1 
ATOM 820  N N   . LEU B 2 113 ? 35.203 19.884 40.412 1.00 20.00 105 B 1 
ATOM 821  C CA  . LEU B 2 113 ? 34.985 21.324 40.386 1.00 21.86 105 B 1 
ATOM 822  C C   . LEU B 2 113 ? 36.267 22.109 40.651 1.00 23.75 105 B 1 
ATOM 823  O O   . LEU B 2 113 ? 36.542 23.104 39.989 1.00 23.33 105 B 1 
ATOM 824  C CB  . LEU B 2 113 ? 33.875 21.704 41.366 1.00 23.18 105 B 1 
ATOM 825  C CG  . LEU B 2 113 ? 32.512 21.083 41.033 1.00 23.70 105 B 1 
ATOM 826  C CD1 . LEU B 2 113 ? 31.510 21.422 42.150 1.00 27.22 105 B 1 
ATOM 827  C CD2 . LEU B 2 113 ? 31.997 21.529 39.653 1.00 24.48 105 B 1 
ATOM 828  N N   . LEU B 2 114 ? 37.077 21.657 41.608 1.00 25.53 106 B 1 
ATOM 829  C CA  . LEU B 2 114 ? 38.332 22.363 41.861 1.00 28.39 106 B 1 
ATOM 830  C C   . LEU B 2 114 ? 39.273 22.225 40.675 1.00 25.25 106 B 1 
ATOM 831  O O   . LEU B 2 114 ? 40.058 23.115 40.371 1.00 25.75 106 B 1 
ATOM 832  C CB  . LEU B 2 114 ? 38.997 21.893 43.157 1.00 34.36 106 B 1 
ATOM 833  C CG  . LEU B 2 114 ? 39.514 20.457 43.309 1.00 39.33 106 B 1 
ATOM 834  C CD1 . LEU B 2 114 ? 40.853 20.157 42.590 1.00 39.26 106 B 1 
ATOM 835  C CD2 . LEU B 2 114 ? 39.621 20.120 44.795 1.00 41.59 106 B 1 
ATOM 836  N N   . SER B 2 115 ? 39.199 21.086 40.005 1.00 23.66 107 B 1 
ATOM 837  C CA  . SER B 2 115 ? 40.052 20.885 38.854 1.00 23.20 107 B 1 
ATOM 838  C C   . SER B 2 115 ? 39.664 21.822 37.695 1.00 18.85 107 B 1 
ATOM 839  O O   . SER B 2 115 ? 40.525 22.292 36.933 1.00 18.89 107 B 1 
ATOM 840  C CB  . SER B 2 115 ? 39.965 19.463 38.370 1.00 27.59 107 B 1 
ATOM 841  O OG  . SER B 2 115 ? 41.038 19.253 37.493 1.00 33.45 107 B 1 
ATOM 842  N N   . ILE B 2 116 ? 38.369 22.095 37.563 1.00 17.55 108 B 1 
ATOM 843  C CA  . ILE B 2 116 ? 37.898 23.051 36.568 1.00 17.18 108 B 1 
ATOM 844  C C   . ILE B 2 116 ? 38.339 24.458 36.942 1.00 17.53 108 B 1 
ATOM 845  O O   . ILE B 2 116 ? 38.805 25.225 36.096 1.00 16.95 108 B 1 
ATOM 846  C CB  . ILE B 2 116 ? 36.367 22.952 36.412 1.00 17.80 108 B 1 
ATOM 847  C CG1 . ILE B 2 116 ? 36.002 21.589 35.790 1.00 17.12 108 B 1 
ATOM 848  C CG2 . ILE B 2 116 ? 35.816 24.101 35.579 1.00 19.34 108 B 1 
ATOM 849  C CD1 . ILE B 2 116 ? 34.501 21.240 35.827 1.00 18.45 108 B 1 
ATOM 850  N N   . GLN B 2 117 ? 38.254 24.790 38.231 1.00 20.60 109 B 1 
ATOM 851  C CA  . GLN B 2 117 ? 38.825 26.059 38.699 1.00 22.76 109 B 1 
ATOM 852  C C   . GLN B 2 117 ? 40.306 26.167 38.381 1.00 22.38 109 B 1 
ATOM 853  O O   . GLN B 2 117 ? 40.787 27.226 37.953 1.00 23.00 109 B 1 
ATOM 854  C CB  . GLN B 2 117 ? 38.691 26.188 40.209 1.00 23.80 109 B 1 
ATOM 855  C CG  . GLN B 2 117 ? 37.288 26.226 40.688 1.00 24.53 109 B 1 
ATOM 856  C CD  . GLN B 2 117 ? 37.195 26.140 42.194 1.00 25.56 109 B 1 
ATOM 857  O OE1 . GLN B 2 117 ? 37.671 25.167 42.815 1.00 28.17 109 B 1 
ATOM 858  N NE2 . GLN B 2 117 ? 36.574 27.146 42.805 1.00 26.33 109 B 1 
ATOM 859  N N   . ALA B 2 118 ? 41.030 25.076 38.603 1.00 21.97 110 B 1 
ATOM 860  C CA  . ALA B 2 118 ? 42.458 25.057 38.328 1.00 21.63 110 B 1 
ATOM 861  C C   . ALA B 2 118 ? 42.751 25.253 36.840 1.00 19.22 110 B 1 
ATOM 862  O O   . ALA B 2 118 ? 43.732 25.919 36.486 1.00 20.67 110 B 1 
ATOM 863  C CB  . ALA B 2 118 ? 43.093 23.769 38.825 1.00 23.68 110 B 1 
ATOM 864  N N   . LEU B 2 119 ? 41.904 24.692 35.974 1.00 17.78 111 B 1 
ATOM 865  C CA  . LEU B 2 119 ? 42.024 24.887 34.536 1.00 18.54 111 B 1 
ATOM 866  C C   . LEU B 2 119 ? 41.847 26.348 34.154 1.00 16.42 111 B 1 
ATOM 867  O O   . LEU B 2 119 ? 42.577 26.877 33.303 1.00 17.29 111 B 1 
ATOM 868  C CB  . LEU B 2 119 ? 41.013 23.986 33.826 1.00 18.84 111 B 1 
ATOM 869  C CG  . LEU B 2 119 ? 41.037 23.993 32.309 1.00 20.06 111 B 1 
ATOM 870  C CD1 . LEU B 2 119 ? 42.387 23.484 31.838 1.00 22.78 111 B 1 
ATOM 871  C CD2 . LEU B 2 119 ? 39.923 23.093 31.791 1.00 20.80 111 B 1 
ATOM 872  N N   . LEU B 2 120 ? 40.880 27.010 34.781 1.00 17.29 112 B 1 
ATOM 873  C CA  . LEU B 2 120 ? 40.683 28.433 34.535 1.00 18.00 112 B 1 
ATOM 874  C C   . LEU B 2 120 ? 41.915 29.207 34.999 1.00 20.02 112 B 1 
ATOM 875  O O   . LEU B 2 120 ? 42.320 30.170 34.344 1.00 20.21 112 B 1 
ATOM 876  C CB  . LEU B 2 120 ? 39.446 28.964 35.264 1.00 20.48 112 B 1 
ATOM 877  C CG  . LEU B 2 120 ? 38.108 28.390 34.782 1.00 23.13 112 B 1 
ATOM 878  C CD1 . LEU B 2 120 ? 36.969 29.124 35.479 1.00 24.41 112 B 1 
ATOM 879  C CD2 . LEU B 2 120 ? 37.961 28.487 33.304 1.00 24.50 112 B 1 
ATOM 880  N N   . SER B 2 121 ? 42.503 28.781 36.122 1.00 20.37 113 B 1 
ATOM 881  C CA  . SER B 2 121 ? 43.639 29.461 36.705 1.00 22.32 113 B 1 
ATOM 882  C C   . SER B 2 121 ? 44.922 29.203 35.890 1.00 23.18 113 B 1 
ATOM 883  O O   . SER B 2 121 ? 45.824 30.043 35.854 1.00 25.89 113 B 1 
ATOM 884  C CB  . SER B 2 121 ? 43.777 29.026 38.173 1.00 22.58 113 B 1 
ATOM 885  O OG  . SER B 2 121 ? 44.810 29.734 38.809 1.00 24.71 113 B 1 
ATOM 886  N N   . ALA B 2 122 ? 44.998 28.056 35.226 1.00 23.16 114 B 1 
ATOM 887  C CA  . ALA B 2 122 ? 46.185 27.727 34.430 1.00 25.32 114 B 1 
ATOM 888  C C   . ALA B 2 122 ? 45.781 27.115 33.101 1.00 26.36 114 B 1 
ATOM 889  O O   . ALA B 2 122 ? 45.760 25.885 32.959 1.00 27.16 114 B 1 
ATOM 890  C CB  . ALA B 2 122 ? 47.111 26.789 35.188 1.00 25.81 114 B 1 
ATOM 891  N N   . PRO B 2 123 ? 45.425 27.974 32.123 1.00 26.42 115 B 1 
ATOM 892  C CA  . PRO B 2 123 ? 45.075 27.581 30.752 1.00 29.46 115 B 1 
ATOM 893  C C   . PRO B 2 123 ? 46.219 26.795 30.150 1.00 30.06 115 B 1 
ATOM 894  O O   . PRO B 2 123 ? 47.388 27.051 30.456 1.00 32.06 115 B 1 
ATOM 895  C CB  . PRO B 2 123 ? 44.953 28.924 30.043 1.00 30.32 115 B 1 
ATOM 896  C CG  . PRO B 2 123 ? 44.544 29.875 31.125 1.00 30.52 115 B 1 
ATOM 897  C CD  . PRO B 2 123 ? 45.313 29.432 32.320 1.00 28.84 115 B 1 
ATOM 898  N N   . ASN B 2 124 ? 45.882 25.834 29.309 1.00 30.41 116 B 1 
ATOM 899  C CA  . ASN B 2 124 ? 46.886 25.056 28.626 1.00 30.29 116 B 1 
ATOM 900  C C   . ASN B 2 124 ? 46.755 25.140 27.106 1.00 30.54 116 B 1 
ATOM 901  O O   . ASN B 2 124 ? 46.107 24.292 26.489 1.00 31.28 116 B 1 
ATOM 902  C CB  . ASN B 2 124 ? 46.785 23.608 29.059 1.00 30.57 116 B 1 
ATOM 903  C CG  . ASN B 2 124 ? 47.803 22.729 28.365 1.00 29.83 116 B 1 
ATOM 904  O OD1 . ASN B 2 124 ? 48.726 23.220 27.695 1.00 32.71 116 B 1 
ATOM 905  N ND2 . ASN B 2 124 ? 47.645 21.429 28.510 1.00 32.20 116 B 1 
ATOM 906  N N   . PRO B 2 125 ? 47.427 26.125 26.489 1.00 32.05 117 B 1 
ATOM 907  C CA  . PRO B 2 125 ? 47.327 26.307 25.036 1.00 32.19 117 B 1 
ATOM 908  C C   . PRO B 2 125 ? 48.047 25.215 24.257 1.00 32.07 117 B 1 
ATOM 909  O O   . PRO B 2 125 ? 47.845 25.120 23.050 1.00 34.97 117 B 1 
ATOM 910  C CB  . PRO B 2 125 ? 48.074 27.619 24.783 1.00 34.08 117 B 1 
ATOM 911  C CG  . PRO B 2 125 ? 48.373 28.198 26.129 1.00 34.14 117 B 1 
ATOM 912  C CD  . PRO B 2 125 ? 48.360 27.081 27.103 1.00 33.40 117 B 1 
ATOM 913  N N   . ASP B 2 126 ? 48.871 24.419 24.932 1.00 30.34 118 B 1 
ATOM 914  C CA  . ASP B 2 126 ? 49.719 23.436 24.255 1.00 30.57 118 B 1 
ATOM 915  C C   . ASP B 2 126 ? 48.963 22.190 23.852 1.00 31.00 118 B 1 
ATOM 916  O O   . ASP B 2 126 ? 49.361 21.438 22.941 1.00 31.15 118 B 1 
ATOM 917  C CB  . ASP B 2 126 ? 50.854 23.072 25.176 1.00 30.92 118 B 1 
ATOM 918  C CG  . ASP B 2 126 ? 51.637 24.285 25.582 1.00 36.92 118 B 1 
ATOM 919  O OD1 . ASP B 2 126 ? 52.415 24.752 24.723 1.00 37.28 118 B 1 
ATOM 920  O OD2 . ASP B 2 126 ? 51.458 24.785 26.728 1.00 39.64 118 B 1 
ATOM 921  N N   . ASP B 2 127 ? 47.890 21.927 24.572 1.00 30.94 119 B 1 
ATOM 922  C CA  . ASP B 2 127 ? 47.147 20.706 24.349 1.00 34.16 119 B 1 
ATOM 923  C C   . ASP B 2 127 ? 45.752 21.209 24.284 1.00 32.02 119 B 1 
ATOM 924  O O   . ASP B 2 127 ? 44.995 21.038 25.199 1.00 32.44 119 B 1 
ATOM 925  C CB  . ASP B 2 127 ? 47.293 19.771 25.555 1.00 39.38 119 B 1 
ATOM 926  C CG  . ASP B 2 127 ? 47.560 18.330 25.151 1.00 42.73 119 B 1 
ATOM 927  O OD1 . ASP B 2 127 ? 46.662 17.710 24.546 1.00 42.87 119 B 1 
ATOM 928  O OD2 . ASP B 2 127 ? 48.661 17.812 25.461 1.00 45.11 119 B 1 
ATOM 929  N N   . PRO B 2 128 ? 45.417 21.898 23.183 1.00 33.59 120 B 1 
ATOM 930  C CA  . PRO B 2 128 ? 44.206 22.713 23.182 1.00 38.06 120 B 1 
ATOM 931  C C   . PRO B 2 128 ? 42.969 22.023 22.621 1.00 39.00 120 B 1 
ATOM 932  O O   . PRO B 2 128 ? 43.120 21.125 21.788 1.00 42.23 120 B 1 
ATOM 933  C CB  . PRO B 2 128 ? 44.590 23.790 22.222 1.00 39.74 120 B 1 
ATOM 934  C CG  . PRO B 2 128 ? 45.463 23.113 21.212 1.00 40.15 120 B 1 
ATOM 935  C CD  . PRO B 2 128 ? 46.207 22.057 21.957 1.00 38.06 120 B 1 
ATOM 936  N N   . LEU B 2 129 ? 41.775 22.446 23.041 1.00 31.64 121 B 1 
ATOM 937  C CA  . LEU B 2 129 ? 40.532 21.873 22.496 1.00 31.72 121 B 1 
ATOM 938  C C   . LEU B 2 129 ? 40.509 22.368 21.043 1.00 31.99 121 B 1 
ATOM 939  O O   . LEU B 2 129 ? 41.265 21.902 20.192 1.00 32.98 121 B 1 
ATOM 940  C CB  . LEU B 2 129 ? 39.296 22.319 23.358 1.00 23.81 121 B 1 
ATOM 941  C CG  . LEU B 2 129 ? 37.842 21.894 23.050 1.00 23.24 121 B 1 
ATOM 942  C CD1 . LEU B 2 129 ? 37.799 20.533 22.248 1.00 24.14 121 B 1 
ATOM 943  C CD2 . LEU B 2 129 ? 36.913 21.866 24.283 1.00 23.46 121 B 1 
ATOM 944  N N   . VAL B 2 130 ? 39.561 23.239 20.745 1.00 31.78 122 B 1 
ATOM 945  C CA  . VAL B 2 130 ? 39.882 24.556 20.234 1.00 32.04 122 B 1 
ATOM 946  C C   . VAL B 2 130 ? 41.341 24.730 19.754 1.00 31.92 122 B 1 
ATOM 947  O O   . VAL B 2 130 ? 42.272 24.522 20.537 1.00 33.67 122 B 1 
ATOM 948  C CB  . VAL B 2 130 ? 39.676 25.510 21.472 1.00 25.55 122 B 1 
ATOM 949  C CG1 . VAL B 2 130 ? 40.149 26.831 21.190 1.00 23.91 122 B 1 
ATOM 950  C CG2 . VAL B 2 130 ? 38.291 25.616 21.823 1.00 23.24 122 B 1 
ATOM 951  N N   . PRO B 2 131 ? 41.571 25.075 18.484 1.00 39.24 123 B 1 
ATOM 952  C CA  . PRO B 2 131 ? 42.939 25.509 18.157 1.00 38.85 123 B 1 
ATOM 953  C C   . PRO B 2 131 ? 43.029 27.001 17.843 1.00 39.18 123 B 1 
ATOM 954  O O   . PRO B 2 131 ? 44.115 27.579 17.904 1.00 39.55 123 B 1 
ATOM 955  C CB  . PRO B 2 131 ? 43.247 24.699 16.910 1.00 39.62 123 B 1 
ATOM 956  C CG  . PRO B 2 131 ? 41.904 24.591 16.254 1.00 40.47 123 B 1 
ATOM 957  C CD  . PRO B 2 131 ? 40.865 24.553 17.301 1.00 40.16 123 B 1 
ATOM 958  N N   . ASP B 2 132 ? 41.885 27.591 17.495 1.00 40.38 124 B 1 
ATOM 959  C CA  . ASP B 2 132 ? 41.723 29.024 17.257 1.00 42.74 124 B 1 
ATOM 960  C C   . ASP B 2 132 ? 42.200 29.810 18.482 1.00 40.85 124 B 1 
ATOM 961  O O   . ASP B 2 132 ? 43.116 30.633 18.409 1.00 39.89 124 B 1 
ATOM 962  C CB  . ASP B 2 132 ? 40.223 29.279 16.994 1.00 46.15 124 B 1 
ATOM 963  C CG  . ASP B 2 132 ? 39.848 30.750 17.033 1.00 49.91 124 B 1 
ATOM 964  O OD1 . ASP B 2 132 ? 39.597 31.291 18.135 1.00 50.82 124 B 1 
ATOM 965  O OD2 . ASP B 2 132 ? 39.750 31.357 15.947 1.00 52.78 124 B 1 
ATOM 966  N N   . VAL B 2 133 ? 41.583 29.536 19.619 1.00 39.12 125 B 1 
ATOM 967  C CA  . VAL B 2 133 ? 41.907 30.242 20.839 1.00 36.82 125 B 1 
ATOM 968  C C   . VAL B 2 133 ? 43.316 29.876 21.302 1.00 36.31 125 B 1 
ATOM 969  O O   . VAL B 2 133 ? 44.103 30.744 21.665 1.00 34.17 125 B 1 
ATOM 970  C CB  . VAL B 2 133 ? 40.855 29.938 21.893 1.00 35.87 125 B 1 
ATOM 971  C CG1 . VAL B 2 133 ? 41.212 30.550 23.224 1.00 34.42 125 B 1 
ATOM 972  C CG2 . VAL B 2 133 ? 39.492 30.457 21.418 1.00 34.62 125 B 1 
ATOM 973  N N   . ALA B 2 134 ? 43.661 28.595 21.202 1.00 38.39 126 B 1 
ATOM 974  C CA  . ALA B 2 134 ? 44.970 28.136 21.649 1.00 39.67 126 B 1 
ATOM 975  C C   . ALA B 2 134 ? 46.074 28.776 20.832 1.00 39.44 126 B 1 
ATOM 976  O O   . ALA B 2 134 ? 47.096 29.201 21.367 1.00 40.19 126 B 1 
ATOM 977  C CB  . ALA B 2 134 ? 45.063 26.676 21.537 1.00 40.31 126 B 1 
ATOM 978  N N   . GLU B 2 135 ? 45.860 28.857 19.526 1.00 37.72 127 B 1 
ATOM 979  C CA  . GLU B 2 135 ? 46.840 29.509 18.689 1.00 38.97 127 B 1 
ATOM 980  C C   . GLU B 2 135 ? 47.056 30.945 19.139 1.00 38.70 127 B 1 
ATOM 981  O O   . GLU B 2 135 ? 48.185 31.440 19.143 1.00 39.70 127 B 1 
ATOM 982  C CB  . GLU B 2 135 ? 46.409 29.470 17.224 1.00 39.68 127 B 1 
ATOM 983  C CG  . GLU B 2 135 ? 47.380 30.125 16.286 1.00 42.23 127 B 1 
ATOM 984  C CD  . GLU B 2 135 ? 48.695 29.376 16.180 1.00 44.61 127 B 1 
ATOM 985  O OE1 . GLU B 2 135 ? 48.801 28.225 16.671 1.00 45.19 127 B 1 
ATOM 986  O OE2 . GLU B 2 135 ? 49.631 29.950 15.597 1.00 47.43 127 B 1 
ATOM 987  N N   . GLN B 2 136 ? 45.975 31.613 19.539 1.00 36.61 128 B 1 
ATOM 988  C CA  . GLN B 2 136 ? 46.109 32.961 20.048 1.00 36.70 128 B 1 
ATOM 989  C C   . GLN B 2 136 ? 46.859 32.954 21.366 1.00 36.11 128 B 1 
ATOM 990  O O   . GLN B 2 136 ? 47.687 33.820 21.601 1.00 36.48 128 B 1 
ATOM 991  C CB  . GLN B 2 136 ? 44.739 33.622 20.220 1.00 36.82 128 B 1 
ATOM 992  C CG  . GLN B 2 136 ? 44.319 34.441 19.035 1.00 39.58 128 B 1 
ATOM 993  C CD  . GLN B 2 136 ? 45.177 35.685 18.879 1.00 42.57 128 B 1 
ATOM 994  O OE1 . GLN B 2 136 ? 45.027 36.669 19.621 1.00 43.12 128 B 1 
ATOM 995  N NE2 . GLN B 2 136 ? 46.090 35.645 17.927 1.00 43.86 128 B 1 
ATOM 996  N N   . TRP B 2 137 ? 46.562 31.976 22.223 1.00 36.13 129 B 1 
ATOM 997  C CA  . TRP B 2 137 ? 47.186 31.908 23.535 0.53 35.28 129 B 1 
ATOM 998  C C   . TRP B 2 137 ? 48.637 31.522 23.433 1.00 37.73 129 B 1 
ATOM 999  O O   . TRP B 2 137 ? 49.460 31.937 24.251 1.00 39.04 129 B 1 
ATOM 1000 C CB  . TRP B 2 137 ? 46.487 30.883 24.402 0.53 32.20 129 B 1 
ATOM 1001 C CG  . TRP B 2 137 ? 46.323 31.361 25.788 0.53 27.76 129 B 1 
ATOM 1002 C CD1 . TRP B 2 137 ? 47.273 31.417 26.768 0.53 26.44 129 B 1 
ATOM 1003 C CD2 . TRP B 2 137 ? 45.119 31.858 26.357 0.53 25.37 129 B 1 
ATOM 1004 N NE1 . TRP B 2 137 ? 46.724 31.924 27.920 0.53 25.43 129 B 1 
ATOM 1005 C CE2 . TRP B 2 137 ? 45.399 32.201 27.691 0.53 23.41 129 B 1 
ATOM 1006 C CE3 . TRP B 2 137 ? 43.822 32.051 25.863 0.53 25.62 129 B 1 
ATOM 1007 C CZ2 . TRP B 2 137 ? 44.425 32.722 28.538 0.53 22.99 129 B 1 
ATOM 1008 C CZ3 . TRP B 2 137 ? 42.862 32.558 26.701 0.53 22.08 129 B 1 
ATOM 1009 C CH2 . TRP B 2 137 ? 43.166 32.890 28.024 0.53 22.70 129 B 1 
ATOM 1010 N N   . LYS B 2 138 ? 48.943 30.714 22.425 1.00 40.77 130 B 1 
ATOM 1011 C CA  . LYS B 2 138 ? 50.310 30.262 22.167 1.00 43.98 130 B 1 
ATOM 1012 C C   . LYS B 2 138 ? 51.165 31.410 21.661 1.00 44.46 130 B 1 
ATOM 1013 O O   . LYS B 2 138 ? 52.236 31.681 22.194 1.00 45.05 130 B 1 
ATOM 1014 C CB  . LYS B 2 138 ? 50.325 29.176 21.099 1.00 46.12 130 B 1 
ATOM 1015 C CG  . LYS B 2 138 ? 50.022 27.767 21.561 1.00 47.94 130 B 1 
ATOM 1016 C CD  . LYS B 2 138 ? 50.323 26.802 20.405 1.00 48.97 130 B 1 
ATOM 1017 C CE  . LYS B 2 138 ? 50.129 25.330 20.779 1.00 48.60 130 B 1 
ATOM 1018 N NZ  . LYS B 2 138 ? 48.708 24.890 20.667 1.00 47.78 130 B 1 
ATOM 1019 N N   . THR B 2 139 ? 50.669 32.085 20.628 1.00 45.11 131 B 1 
ATOM 1020 C CA  . THR B 2 139 ? 51.456 33.051 19.869 1.00 45.01 131 B 1 
ATOM 1021 C C   . THR B 2 139 ? 51.312 34.509 20.293 1.00 43.39 131 B 1 
ATOM 1022 O O   . THR B 2 139 ? 52.214 35.311 20.081 1.00 45.07 131 B 1 
ATOM 1023 C CB  . THR B 2 139 ? 51.124 32.957 18.369 1.00 48.07 131 B 1 
ATOM 1024 O OG1 . THR B 2 139 ? 49.830 33.528 18.136 1.00 50.44 131 B 1 
ATOM 1025 C CG2 . THR B 2 139 ? 51.128 31.503 17.925 1.00 47.75 131 B 1 
ATOM 1026 N N   . ASN B 2 140 ? 50.166 34.871 20.865 1.00 43.01 132 B 1 
ATOM 1027 C CA  . ASN B 2 140 ? 50.014 36.213 21.413 1.00 44.12 132 B 1 
ATOM 1028 C C   . ASN B 2 140 ? 49.260 36.127 22.729 1.00 40.74 132 B 1 
ATOM 1029 O O   . ASN B 2 140 ? 48.108 36.562 22.848 1.00 38.95 132 B 1 
ATOM 1030 C CB  . ASN B 2 140 ? 49.310 37.151 20.434 1.00 46.67 132 B 1 
ATOM 1031 C CG  . ASN B 2 140 ? 49.488 38.625 20.802 1.00 49.18 132 B 1 
ATOM 1032 O OD1 . ASN B 2 140 ? 49.747 38.972 21.964 1.00 49.27 132 B 1 
ATOM 1033 N ND2 . ASN B 2 140 ? 49.341 39.499 19.811 1.00 51.09 132 B 1 
ATOM 1034 N N   . GLU B 2 141 ? 49.928 35.551 23.720 1.00 39.29 133 B 1 
ATOM 1035 C CA  . GLU B 2 141 ? 49.327 35.288 25.021 1.00 37.18 133 B 1 
ATOM 1036 C C   . GLU B 2 141 ? 48.820 36.561 25.699 1.00 36.33 133 B 1 
ATOM 1037 O O   . GLU B 2 141 ? 47.782 36.551 26.373 1.00 33.45 133 B 1 
ATOM 1038 C CB  . GLU B 2 141 ? 50.337 34.577 25.926 1.00 37.94 133 B 1 
ATOM 1039 C CG  . GLU B 2 141 ? 49.768 34.126 27.245 1.00 38.82 133 B 1 
ATOM 1040 C CD  . GLU B 2 141 ? 50.841 33.666 28.197 1.00 42.04 133 B 1 
ATOM 1041 O OE1 . GLU B 2 141 ? 51.412 32.582 27.970 1.00 44.54 133 B 1 
ATOM 1042 O OE2 . GLU B 2 141 ? 51.126 34.401 29.163 1.00 41.95 133 B 1 
ATOM 1043 N N   . ALA B 2 142 ? 49.529 37.668 25.514 1.00 35.96 134 B 1 
ATOM 1044 C CA  . ALA B 2 142 ? 49.117 38.925 26.137 1.00 35.25 134 B 1 
ATOM 1045 C C   . ALA B 2 142 ? 47.752 39.361 25.605 1.00 34.10 134 B 1 
ATOM 1046 O O   . ALA B 2 142 ? 46.854 39.725 26.369 1.00 33.43 134 B 1 
ATOM 1047 C CB  . ALA B 2 142 ? 50.160 39.997 25.889 1.00 36.69 134 B 1 
ATOM 1048 N N   . GLN B 2 143 ? 47.590 39.302 24.288 1.00 34.34 135 B 1 
ATOM 1049 C CA  . GLN B 2 143 ? 46.315 39.619 23.661 1.00 33.93 135 B 1 
ATOM 1050 C C   . GLN B 2 143 ? 45.230 38.623 24.066 1.00 29.95 135 B 1 
ATOM 1051 O O   . GLN B 2 143 ? 44.083 39.007 24.293 1.00 29.26 135 B 1 
ATOM 1052 C CB  . GLN B 2 143 ? 46.451 39.655 22.134 1.00 37.04 135 B 1 
ATOM 1053 C CG  . GLN B 2 143 ? 45.166 40.073 21.437 1.00 39.47 135 B 1 
ATOM 1054 C CD  . GLN B 2 143 ? 44.614 41.381 21.981 1.00 41.29 135 B 1 
ATOM 1055 O OE1 . GLN B 2 143 ? 43.521 41.421 22.579 1.00 41.94 135 B 1 
ATOM 1056 N NE2 . GLN B 2 143 ? 45.364 42.460 21.783 1.00 41.28 135 B 1 
ATOM 1057 N N   . ALA B 2 144 ? 45.581 37.343 24.150 1.00 27.42 136 B 1 
ATOM 1058 C CA  . ALA B 2 144 ? 44.607 36.320 24.521 1.00 25.57 136 B 1 
ATOM 1059 C C   . ALA B 2 144 ? 44.089 36.566 25.919 1.00 23.66 136 B 1 
ATOM 1060 O O   . ALA B 2 144 ? 42.892 36.471 26.152 1.00 21.86 136 B 1 
ATOM 1061 C CB  . ALA B 2 144 ? 45.199 34.920 24.418 1.00 26.50 136 B 1 
ATOM 1062 N N   . ILE B 2 145 ? 44.982 36.903 26.842 1.00 22.66 137 B 1 
ATOM 1063 C CA  . ILE B 2 145 ? 44.576 37.201 28.217 1.00 21.88 137 B 1 
ATOM 1064 C C   . ILE B 2 145 ? 43.680 38.432 28.251 1.00 21.07 137 B 1 
ATOM 1065 O O   . ILE B 2 145 ? 42.675 38.454 28.979 1.00 19.47 137 B 1 
ATOM 1066 C CB  . ILE B 2 145 ? 45.807 37.310 29.183 1.00 22.95 137 B 1 
ATOM 1067 C CG1 . ILE B 2 145 ? 46.465 35.927 29.325 1.00 24.68 137 B 1 
ATOM 1068 C CG2 . ILE B 2 145 ? 45.389 37.860 30.552 1.00 22.88 137 B 1 
ATOM 1069 C CD1 . ILE B 2 145 ? 47.832 35.962 29.967 1.00 25.91 137 B 1 
ATOM 1070 N N   . GLU B 2 146 ? 44.009 39.439 27.443 1.00 21.33 138 B 1 
ATOM 1071 C CA  . GLU B 2 146 ? 43.163 40.625 27.377 1.00 21.41 138 B 1 
ATOM 1072 C C   . GLU B 2 146 ? 41.781 40.276 26.817 1.00 19.08 138 B 1 
ATOM 1073 O O   . GLU B 2 146 ? 40.769 40.780 27.298 1.00 17.79 138 B 1 
ATOM 1074 C CB  . GLU B 2 146 ? 43.842 41.743 26.560 1.00 26.48 138 B 1 
ATOM 1075 C CG  . GLU B 2 146 ? 44.991 42.404 27.336 1.00 31.20 138 B 1 
ATOM 1076 C CD  . GLU B 2 146 ? 45.768 43.471 26.554 1.00 36.48 138 B 1 
ATOM 1077 O OE1 . GLU B 2 146 ? 45.439 43.759 25.386 1.00 37.92 138 B 1 
ATOM 1078 O OE2 . GLU B 2 146 ? 46.725 44.028 27.132 1.00 39.26 138 B 1 
ATOM 1079 N N   . THR B 2 147 ? 41.728 39.408 25.808 1.00 19.20 139 B 1 
ATOM 1080 C CA  . THR B 2 147 ? 40.446 38.961 25.257 1.00 18.96 139 B 1 
ATOM 1081 C C   . THR B 2 147 ? 39.655 38.150 26.281 1.00 16.14 139 B 1 
ATOM 1082 O O   . THR B 2 147 ? 38.441 38.300 26.384 1.00 15.66 139 B 1 
ATOM 1083 C CB  . THR B 2 147 ? 40.664 38.151 23.972 1.00 20.67 139 B 1 
ATOM 1084 O OG1 . THR B 2 147 ? 41.303 39.009 23.027 1.00 24.63 139 B 1 
ATOM 1085 C CG2 . THR B 2 147 ? 39.332 37.692 23.354 1.00 20.33 139 B 1 
ATOM 1086 N N   . ALA B 2 148 ? 40.337 37.313 27.060 1.00 16.32 140 B 1 
ATOM 1087 C CA  . ALA B 2 148 ? 39.654 36.559 28.125 1.00 16.03 140 B 1 
ATOM 1088 C C   . ALA B 2 148 ? 39.020 37.535 29.112 1.00 14.24 140 B 1 
ATOM 1089 O O   . ALA B 2 148 ? 37.903 37.311 29.561 1.00 13.95 140 B 1 
ATOM 1090 C CB  . ALA B 2 148 ? 40.643 35.618 28.848 1.00 15.91 140 B 1 
ATOM 1091 N N   . ARG B 2 149 ? 39.736 38.608 29.462 1.00 14.51 141 B 1 
ATOM 1092 C CA  . ARG B 2 149 ? 39.157 39.635 30.335 1.00 14.19 141 B 1 
ATOM 1093 C C   . ARG B 2 149 ? 37.977 40.330 29.650 1.00 14.06 141 B 1 
ATOM 1094 O O   . ARG B 2 149 ? 36.954 40.580 30.284 1.00 13.00 141 B 1 
ATOM 1095 C CB  . ARG B 2 149 ? 40.230 40.621 30.804 1.00 15.66 141 B 1 
ATOM 1096 C CG  . ARG B 2 149 ? 39.696 41.884 31.518 1.00 18.20 141 B 1 
ATOM 1097 C CD  . ARG B 2 149 ? 38.842 41.682 32.781 1.00 21.04 141 B 1 
ATOM 1098 N NE  . ARG B 2 149 ? 39.632 41.117 33.865 1.00 20.99 141 B 1 
ATOM 1099 C CZ  . ARG B 2 149 ? 39.123 40.515 34.940 1.00 20.70 141 B 1 
ATOM 1100 N NH1 . ARG B 2 149 ? 37.815 40.468 35.112 1.00 21.14 141 B 1 
ATOM 1101 N NH2 . ARG B 2 149 ? 39.922 40.014 35.865 1.00 22.80 141 B 1 
ATOM 1102 N N   . ALA B 2 150 ? 38.123 40.674 28.371 1.00 13.63 142 B 1 
ATOM 1103 C CA  . ALA B 2 150 ? 37.030 41.288 27.620 1.00 14.51 142 B 1 
ATOM 1104 C C   . ALA B 2 150 ? 35.775 40.427 27.667 1.00 13.97 142 B 1 
ATOM 1105 O O   . ALA B 2 150 ? 34.681 40.922 27.929 1.00 14.01 142 B 1 
ATOM 1106 C CB  . ALA B 2 150 ? 37.438 41.577 26.158 1.00 14.20 142 B 1 
ATOM 1107 N N   . TRP B 2 151 ? 35.917 39.135 27.396 1.00 14.07 143 B 1 
ATOM 1108 C CA  . TRP B 2 151 ? 34.752 38.252 27.439 1.00 13.85 143 B 1 
ATOM 1109 C C   . TRP B 2 151 ? 34.183 38.107 28.847 1.00 12.45 143 B 1 
ATOM 1110 O O   . TRP B 2 151 ? 32.982 37.903 29.019 1.00 13.47 143 B 1 
ATOM 1111 C CB  . TRP B 2 151 ? 35.052 36.882 26.825 1.00 14.04 143 B 1 
ATOM 1112 C CG  . TRP B 2 151 ? 35.197 36.872 25.315 1.00 15.40 143 B 1 
ATOM 1113 C CD1 . TRP B 2 151 ? 35.602 37.900 24.484 1.00 17.02 143 B 1 
ATOM 1114 C CD2 . TRP B 2 151 ? 34.965 35.746 24.478 1.00 16.00 143 B 1 
ATOM 1115 N NE1 . TRP B 2 151 ? 35.623 37.452 23.180 1.00 18.78 143 B 1 
ATOM 1116 C CE2 . TRP B 2 151 ? 35.251 36.132 23.157 1.00 17.21 143 B 1 
ATOM 1117 C CE3 . TRP B 2 151 ? 34.554 34.434 24.726 1.00 16.73 143 B 1 
ATOM 1118 C CZ2 . TRP B 2 151 ? 35.128 35.251 22.084 1.00 18.22 143 B 1 
ATOM 1119 C CZ3 . TRP B 2 151 ? 34.451 33.559 23.675 1.00 19.56 143 B 1 
ATOM 1120 C CH2 . TRP B 2 151 ? 34.726 33.970 22.364 1.00 19.21 143 B 1 
ATOM 1121 N N   . THR B 2 152 ? 35.041 38.189 29.860 1.00 12.44 144 B 1 
ATOM 1122 C CA  . THR B 2 152 ? 34.550 38.170 31.237 1.00 12.16 144 B 1 
ATOM 1123 C C   . THR B 2 152 ? 33.664 39.404 31.464 1.00 12.79 144 B 1 
ATOM 1124 O O   . THR B 2 152 ? 32.558 39.294 32.001 1.00 13.62 144 B 1 
ATOM 1125 C CB  . THR B 2 152 ? 35.727 38.119 32.243 1.00 13.14 144 B 1 
ATOM 1126 O OG1 . THR B 2 152 ? 36.428 36.890 32.059 1.00 13.62 144 B 1 
ATOM 1127 C CG2 . THR B 2 152 ? 35.218 38.151 33.671 1.00 14.28 144 B 1 
ATOM 1128 N N   . ARG B 2 153 ? 34.115 40.571 31.000 1.00 12.63 145 B 1 
ATOM 1129 C CA  . ARG B 2 153 ? 33.307 41.790 31.106 1.00 13.02 145 B 1 
ATOM 1130 C C   . ARG B 2 153 ? 31.973 41.639 30.380 1.00 14.34 145 B 1 
ATOM 1131 O O   . ARG B 2 153 ? 30.932 42.097 30.872 1.00 15.06 145 B 1 
ATOM 1132 C CB  . ARG B 2 153 ? 34.050 42.993 30.530 1.00 15.07 145 B 1 
ATOM 1133 C CG  . ARG B 2 153 ? 35.342 43.378 31.231 1.00 16.75 145 B 1 
ATOM 1134 C CD  . ARG B 2 153 ? 35.900 44.690 30.635 1.00 20.04 145 B 1 
ATOM 1135 N NE  . ARG B 2 153 ? 37.138 45.095 31.312 1.00 20.67 145 B 1 
ATOM 1136 C CZ  . ARG B 2 153 ? 38.363 44.949 30.805 1.00 20.94 145 B 1 
ATOM 1137 N NH1 . ARG B 2 153 ? 38.568 44.447 29.585 1.00 20.78 145 B 1 
ATOM 1138 N NH2 . ARG B 2 153 ? 39.396 45.313 31.522 1.00 21.64 145 B 1 
ATOM 1139 N N   . LEU B 2 154 ? 31.995 41.052 29.182 1.00 13.99 146 B 1 
ATOM 1140 C CA  . LEU B 2 154 ? 30.809 41.023 28.325 1.00 15.05 146 B 1 
ATOM 1141 C C   . LEU B 2 154 ? 29.816 39.985 28.789 1.00 16.50 146 B 1 
ATOM 1142 O O   . LEU B 2 154 ? 28.619 40.208 28.663 1.00 19.17 146 B 1 
ATOM 1143 C CB  . LEU B 2 154 ? 31.205 40.736 26.868 1.00 15.95 146 B 1 
ATOM 1144 C CG  . LEU B 2 154 ? 31.994 41.853 26.185 1.00 16.33 146 B 1 
ATOM 1145 C CD1 . LEU B 2 154 ? 32.439 41.321 24.830 1.00 19.97 146 B 1 
ATOM 1146 C CD2 . LEU B 2 154 ? 31.155 43.124 26.026 1.00 17.74 146 B 1 
ATOM 1147 N N   . TYR B 2 155 ? 30.295 38.842 29.296 1.00 15.41 147 B 1 
ATOM 1148 C CA  . TYR B 2 155 ? 29.394 37.701 29.489 1.00 16.06 147 B 1 
ATOM 1149 C C   . TYR B 2 155 ? 29.256 37.189 30.914 1.00 16.02 147 B 1 
ATOM 1150 O O   . TYR B 2 155 ? 28.335 36.437 31.225 1.00 19.46 147 B 1 
ATOM 1151 C CB  . TYR B 2 155 ? 29.837 36.520 28.598 1.00 16.62 147 B 1 
ATOM 1152 C CG  . TYR B 2 155 ? 29.987 36.923 27.148 1.00 17.55 147 B 1 
ATOM 1153 C CD1 . TYR B 2 155 ? 28.905 37.431 26.434 1.00 19.69 147 B 1 
ATOM 1154 C CD2 . TYR B 2 155 ? 31.220 36.861 26.506 1.00 17.20 147 B 1 
ATOM 1155 C CE1 . TYR B 2 155 ? 29.048 37.837 25.132 1.00 20.09 147 B 1 
ATOM 1156 C CE2 . TYR B 2 155 ? 31.364 37.258 25.194 1.00 18.96 147 B 1 
ATOM 1157 C CZ  . TYR B 2 155 ? 30.276 37.761 24.524 1.00 20.68 147 B 1 
ATOM 1158 O OH  . TYR B 2 155 ? 30.409 38.163 23.217 1.00 24.91 147 B 1 
ATOM 1159 N N   . ALA B 2 156 ? 30.181 37.558 31.789 1.00 16.32 148 B 1 
ATOM 1160 C CA  . ALA B 2 156 ? 30.226 36.935 33.106 1.00 16.98 148 B 1 
ATOM 1161 C C   . ALA B 2 156 ? 30.038 37.907 34.273 1.00 19.59 148 B 1 
ATOM 1162 O O   . ALA B 2 156 ? 30.379 37.585 35.394 1.00 20.03 148 B 1 
ATOM 1163 C CB  . ALA B 2 156 ? 31.550 36.157 33.236 1.00 16.97 148 B 1 
ATOM 1164 N N   . MET B 2 157 ? 29.495 39.103 34.027 1.00 21.78 149 B 1 
ATOM 1165 C CA  . MET B 2 157 ? 29.339 40.104 35.093 1.00 23.18 149 B 1 
ATOM 1166 C C   . MET B 2 157 ? 27.877 40.296 35.514 1.00 28.73 149 B 1 
ATOM 1167 O O   . MET B 2 157 ? 27.620 41.030 36.459 1.00 32.10 149 B 1 
ATOM 1168 C CB  . MET B 2 157 ? 29.983 41.449 34.696 1.00 22.31 149 B 1 
ATOM 1169 C CG  . MET B 2 157 ? 31.474 41.409 34.477 1.00 22.58 149 B 1 
ATOM 1170 S SD  . MET B 2 157 ? 32.500 40.904 35.885 1.00 22.47 149 B 1 
ATOM 1171 C CE  . MET B 2 157 ? 32.385 42.359 36.955 1.00 23.46 149 B 1 
ATOM 1172 N N   . ASN B 2 158 ? 26.944 39.623 34.826 1.00 32.69 150 B 1 
ATOM 1173 C CA  . ASN B 2 158 ? 25.522 39.572 35.208 1.00 37.24 150 B 1 
ATOM 1174 C C   . ASN B 2 158 ? 24.941 38.187 34.920 1.00 40.97 150 B 1 
ATOM 1175 O O   . ASN B 2 158 ? 24.676 37.400 35.830 1.00 44.58 150 B 1 
ATOM 1176 C CB  . ASN B 2 158 ? 24.697 40.606 34.432 1.00 36.23 150 B 1 
ATOM 1177 C CG  . ASN B 2 158 ? 25.070 42.035 34.774 1.00 36.25 150 B 1 
ATOM 1178 O OD1 . ASN B 2 158 ? 25.123 42.414 35.949 1.00 37.14 150 B 1 
ATOM 1179 N ND2 . ASN B 2 158 ? 25.324 42.841 33.748 1.00 35.14 150 B 1 
#
