# Supplementary material for: Photocross-linking activity-based probes to capture the dynamics of ubiquitin RING E3 ligase interactions
Source: Biochem J. 2026 Jun 3;483(7):1115–30. doi: 10.1042/BCJ20260213 (PMC13234630; doi:10.1042/BCJ20260213)
Supplement: Supplementary Data File S2 [file BCJ-2026-0213_supp2.zip › 03_Chandler_Supplementary datafile2/CHIP/Alphafold/fold_2026_01_22_10_06_chipx2_ubc13_ube2v1_ubiquitinc32/templates/fold_2026_01_22_10_06_chipx2_ubc13_ube2v1_ubiquitinc32_template_hits_chains_e_query_to_hit.json]

[{
 "name": "fold_2026_01_22_10_06_chipx2_ubc13_ube2v1_ubiquitinc32_template_hit_0_chains_e.cif",
 "queryIndices": [
  63,
  138,
  35,
  56,
  145,
  36,
  141,
  18,
  14,
  21,
  9,
  121,
  101,
  126,
  98,
  84,
  72,
  83,
  79,
  140,
  37,
  144,
  57,
  34,
  139,
  62,
  8,
  20,
  15,
  19,
  99,
  127,
  100,
  120,
  78,
  82,
  73,
  85,
  11,
  23,
  12,
  16,
  143,
  38,
  58,
  33,
  136,
  61,
  77,
  81,
  74,
  86,
  96,
  124,
  103,
  123,
  17,
  13,
  22,
  10,
  60,
  137,
  32,
  59,
  146,
  39,
  142,
  87,
  75,
  80,
  76,
  122,
  102,
  125,
  97,
  116,
  104,
  115,
  111,
  89,
  69,
  94,
  66,
  50,
  135,
  46,
  53,
  41,
  128,
  31,
  24,
  110,
  114,
  105,
  117,
  67,
  95,
  68,
  88,
  129,
  40,
  52,
  47,
  134,
  51,
  5,
  25,
  30,
  64,
  92,
  71,
  91,
  109,
  113,
  106,
  118,
  6,
  26,
  29,
  130,
  43,
  55,
  44,
  133,
  48,
  90,
  70,
  93,
  65,
  119,
  107,
  112,
  108,
  28,
  27,
  7,
  49,
  132,
  45,
  54,
  42,
  131
 ],
 "templateIndices": [
  76,
  151,
  48,
  69,
  158,
  49,
  154,
  31,
  27,
  34,
  22,
  134,
  114,
  139,
  111,
  97,
  85,
  96,
  92,
  153,
  50,
  157,
  70,
  47,
  152,
  75,
  21,
  33,
  28,
  32,
  112,
  140,
  113,
  133,
  91,
  95,
  86,
  98,
  24,
  36,
  25,
  29,
  156,
  51,
  71,
  46,
  149,
  74,
  90,
  94,
  87,
  99,
  109,
  137,
  116,
  136,
  30,
  26,
  35,
  23,
  73,
  150,
  45,
  72,
  159,
  52,
  155,
  100,
  88,
  93,
  89,
  135,
  115,
  138,
  110,
  129,
  117,
  128,
  124,
  102,
  82,
  107,
  79,
  63,
  148,
  59,
  66,
  54,
  141,
  44,
  37,
  123,
  127,
  118,
  130,
  80,
  108,
  81,
  101,
  142,
  53,
  65,
  60,
  147,
  64,
  18,
  38,
  43,
  77,
  105,
  84,
  104,
  122,
  126,
  119,
  131,
  19,
  39,
  42,
  143,
  56,
  68,
  57,
  146,
  61,
  103,
  83,
  106,
  78,
  132,
  120,
  125,
  121,
  41,
  40,
  20,
  62,
  145,
  58,
  67,
  55,
  144
 ]
}
,{
 "name": "fold_2026_01_22_10_06_chipx2_ubc13_ube2v1_ubiquitinc32_template_hit_1_chains_e.cif",
 "queryIndices": [
  63,
  35,
  138,
  56,
  145,
  36,
  141,
  18,
  14,
  21,
  9,
  121,
  101,
  126,
  98,
  84,
  72,
  83,
  79,
  37,
  140,
  57,
  144,
  34,
  139,
  62,
  8,
  20,
  15,
  19,
  99,
  127,
  100,
  120,
  78,
  82,
  73,
  85,
  11,
  23,
  12,
  16,
  143,
  38,
  58,
  136,
  33,
  61,
  77,
  81,
  74,
  86,
  96,
  124,
  103,
  123,
  17,
  13,
  22,
  10,
  60,
  137,
  32,
  146,
  59,
  142,
  39,
  87,
  75,
  80,
  76,
  122,
  102,
  125,
  97,
  116,
  104,
  115,
  111,
  89,
  69,
  94,
  66,
  50,
  46,
  135,
  53,
  128,
  41,
  31,
  24,
  110,
  114,
  105,
  117,
  67,
  95,
  68,
  88,
  129,
  40,
  52,
  134,
  47,
  51,
  25,
  30,
  64,
  92,
  71,
  91,
  109,
  113,
  106,
  118,
  6,
  26,
  29,
  130,
  43,
  55,
  133,
  44,
  48,
  90,
  70,
  93,
  65,
  119,
  107,
  112,
  108,
  28,
  27,
  7,
  49,
  45,
  132,
  54,
  42,
  131
 ],
 "templateIndices": [
  86,
  58,
  161,
  79,
  168,
  59,
  164,
  41,
  37,
  44,
  32,
  144,
  124,
  149,
  121,
  107,
  95,
  106,
  102,
  60,
  163,
  80,
  167,
  57,
  162,
  85,
  31,
  43,
  38,
  42,
  122,
  150,
  123,
  143,
  101,
  105,
  96,
  108,
  34,
  46,
  35,
  39,
  166,
  61,
  81,
  159,
  56,
  84,
  100,
  104,
  97,
  109,
  119,
  147,
  126,
  146,
  40,
  36,
  45,
  33,
  83,
  160,
  55,
  169,
  82,
  165,
  62,
  110,
  98,
  103,
  99,
  145,
  125,
  148,
  120,
  139,
  127,
  138,
  134,
  112,
  92,
  117,
  89,
  73,
  69,
  158,
  76,
  151,
  64,
  54,
  47,
  133,
  137,
  128,
  140,
  90,
  118,
  91,
  111,
  152,
  63,
  75,
  157,
  70,
  74,
  48,
  53,
  87,
  115,
  94,
  114,
  132,
  136,
  129,
  141,
  29,
  49,
  52,
  153,
  66,
  78,
  156,
  67,
  71,
  113,
  93,
  116,
  88,
  142,
  130,
  135,
  131,
  51,
  50,
  30,
  72,
  68,
  155,
  77,
  65,
  154
 ]
}
,{
 "name": "fold_2026_01_22_10_06_chipx2_ubc13_ube2v1_ubiquitinc32_template_hit_2_chains_e.cif",
 "queryIndices": [
  63,
  35,
  138,
  145,
  56,
  141,
  36,
  18,
  14,
  21,
  9,
  121,
  101,
  126,
  98,
  84,
  72,
  83,
  79,
  37,
  140,
  57,
  144,
  139,
  34,
  62,
  8,
  20,
  15,
  19,
  99,
  127,
  100,
  120,
  78,
  82,
  73,
  85,
  11,
  23,
  12,
  16,
  38,
  143,
  58,
  136,
  33,
  61,
  77,
  81,
  74,
  86,
  96,
  124,
  103,
  123,
  17,
  13,
  22,
  10,
  60,
  32,
  137,
  146,
  59,
  142,
  39,
  87,
  75,
  80,
  76,
  122,
  102,
  125,
  97,
  116,
  104,
  115,
  111,
  89,
  69,
  94,
  66,
  50,
  46,
  135,
  53,
  128,
  41,
  31,
  24,
  110,
  114,
  105,
  117,
  67,
  95,
  68,
  88,
  40,
  129,
  52,
  134,
  47,
  51,
  25,
  30,
  64,
  92,
  71,
  91,
  109,
  113,
  106,
  118,
  6,
  26,
  29,
  43,
  130,
  55,
  133,
  44,
  48,
  90,
  70,
  93,
  65,
  119,
  107,
  112,
  108,
  28,
  27,
  7,
  49,
  45,
  132,
  54,
  131,
  42
 ],
 "templateIndices": [
  58,
  30,
  133,
  140,
  51,
  136,
  31,
  13,
  9,
  16,
  4,
  116,
  96,
  121,
  93,
  79,
  67,
  78,
  74,
  32,
  135,
  52,
  139,
  134,
  29,
  57,
  3,
  15,
  10,
  14,
  94,
  122,
  95,
  115,
  73,
  77,
  68,
  80,
  6,
  18,
  7,
  11,
  33,
  138,
  53,
  131,
  28,
  56,
  72,
  76,
  69,
  81,
  91,
  119,
  98,
  118,
  12,
  8,
  17,
  5,
  55,
  27,
  132,
  141,
  54,
  137,
  34,
  82,
  70,
  75,
  71,
  117,
  97,
  120,
  92,
  111,
  99,
  110,
  106,
  84,
  64,
  89,
  61,
  45,
  41,
  130,
  48,
  123,
  36,
  26,
  19,
  105,
  109,
  100,
  112,
  62,
  90,
  63,
  83,
  35,
  124,
  47,
  129,
  42,
  46,
  20,
  25,
  59,
  87,
  66,
  86,
  104,
  108,
  101,
  113,
  1,
  21,
  24,
  38,
  125,
  50,
  128,
  39,
  43,
  85,
  65,
  88,
  60,
  114,
  102,
  107,
  103,
  23,
  22,
  2,
  44,
  40,
  127,
  49,
  126,
  37
 ]
}
,{
 "name": "fold_2026_01_22_10_06_chipx2_ubc13_ube2v1_ubiquitinc32_template_hit_3_chains_e.cif",
 "queryIndices": [
  63,
  138,
  35,
  56,
  145,
  36,
  141,
  18,
  14,
  21,
  9,
  121,
  101,
  126,
  98,
  84,
  72,
  83,
  79,
  140,
  37,
  144,
  57,
  34,
  139,
  62,
  8,
  20,
  15,
  19,
  99,
  127,
  100,
  120,
  78,
  82,
  73,
  85,
  11,
  23,
  12,
  16,
  143,
  38,
  58,
  33,
  136,
  61,
  77,
  81,
  74,
  86,
  96,
  124,
  103,
  123,
  17,
  13,
  22,
  10,
  60,
  137,
  32,
  59,
  146,
  39,
  142,
  87,
  75,
  80,
  76,
  122,
  102,
  125,
  97,
  116,
  104,
  115,
  111,
  89,
  69,
  94,
  66,
  50,
  46,
  135,
  53,
  128,
  41,
  31,
  3,
  24,
  4,
  110,
  114,
  105,
  117,
  67,
  95,
  68,
  88,
  40,
  129,
  52,
  134,
  47,
  51,
  5,
  25,
  30,
  64,
  92,
  71,
  91,
  109,
  113,
  106,
  118,
  6,
  26,
  29,
  43,
  130,
  55,
  133,
  44,
  48,
  90,
  70,
  93,
  65,
  119,
  107,
  112,
  108,
  28,
  27,
  7,
  49,
  45,
  132,
  54,
  131,
  42
 ],
 "templateIndices": [
  63,
  138,
  35,
  56,
  145,
  36,
  141,
  18,
  14,
  21,
  9,
  121,
  101,
  126,
  98,
  84,
  72,
  83,
  79,
  140,
  37,
  144,
  57,
  34,
  139,
  62,
  8,
  20,
  15,
  19,
  99,
  127,
  100,
  120,
  78,
  82,
  73,
  85,
  11,
  23,
  12,
  16,
  143,
  38,
  58,
  33,
  136,
  61,
  77,
  81,
  74,
  86,
  96,
  124,
  103,
  123,
  17,
  13,
  22,
  10,
  60,
  137,
  32,
  59,
  146,
  39,
  142,
  87,
  75,
  80,
  76,
  122,
  102,
  125,
  97,
  116,
  104,
  115,
  111,
  89,
  69,
  94,
  66,
  50,
  46,
  135,
  53,
  128,
  41,
  31,
  3,
  24,
  4,
  110,
  114,
  105,
  117,
  67,
  95,
  68,
  88,
  40,
  129,
  52,
  134,
  47,
  51,
  5,
  25,
  30,
  64,
  92,
  71,
  91,
  109,
  113,
  106,
  118,
  6,
  26,
  29,
  43,
  130,
  55,
  133,
  44,
  48,
  90,
  70,
  93,
  65,
  119,
  107,
  112,
  108,
  28,
  27,
  7,
  49,
  45,
  132,
  54,
  131,
  42
 ]
}
]
