# Supplementary material for: Photocross-linking activity-based probes to capture the dynamics of ubiquitin RING E3 ligase interactions
Source: Biochem J. 2026 Jun 3;483(7):1115–30. doi: 10.1042/BCJ20260213 (PMC13234630; doi:10.1042/BCJ20260213)
Supplement: Supplementary Data File S2 [file BCJ-2026-0213_supp2.zip › 03_Chandler_Supplementary datafile2/CHIP/Alphafold/fold_2026_01_22_10_06_chipx2_ubc13_ube2v1_ubiquitinc32/templates/fold_2026_01_22_10_06_chipx2_ubc13_ube2v1_ubiquitinc32_template_hit_3_chains_c.cif]

data_2esk
#
_entry.id 2esk
#
loop_
_chem_comp.formula
_chem_comp.formula_weight
_chem_comp.id
_chem_comp.mon_nstd_flag
_chem_comp.name
_chem_comp.pdbx_synonyms
_chem_comp.type
"C3 H7 N O2"     89.093  ALA y ALANINE         ? "L-peptide linking" 
"C6 H15 N4 O2 1" 175.209 ARG y ARGININE        ? "L-peptide linking" 
"C4 H8 N2 O3"    132.118 ASN y ASPARAGINE      ? "L-peptide linking" 
"C4 H7 N O4"     133.103 ASP y "ASPARTIC ACID" ? "L-peptide linking" 
"C3 H7 N O2 S"   121.158 CYS y CYSTEINE        ? "L-peptide linking" 
"C5 H10 N2 O3"   146.144 GLN y GLUTAMINE       ? "L-peptide linking" 
"C5 H9 N O4"     147.129 GLU y "GLUTAMIC ACID" ? "L-peptide linking" 
"C2 H5 N O2"     75.067  GLY y GLYCINE         ? "peptide linking"   
"C6 H10 N3 O2 1" 156.162 HIS y HISTIDINE       ? "L-peptide linking" 
"H2 O"           18.015  HOH . WATER           ? non-polymer         
"C6 H13 N O2"    131.173 ILE y ISOLEUCINE      ? "L-peptide linking" 
"C6 H13 N O2"    131.173 LEU y LEUCINE         ? "L-peptide linking" 
"C6 H15 N2 O2 1" 147.195 LYS y LYSINE          ? "L-peptide linking" 
"C5 H11 N O2 S"  149.211 MET y METHIONINE      ? "L-peptide linking" 
"C9 H11 N O2"    165.189 PHE y PHENYLALANINE   ? "L-peptide linking" 
"C5 H9 N O2"     115.130 PRO y PROLINE         ? "L-peptide linking" 
"C3 H7 N O3"     105.093 SER y SERINE          ? "L-peptide linking" 
"C4 H9 N O3"     119.119 THR y THREONINE       ? "L-peptide linking" 
"C11 H12 N2 O2"  204.225 TRP y TRYPTOPHAN      ? "L-peptide linking" 
"C9 H11 N O3"    181.189 TYR y TYROSINE        ? "L-peptide linking" 
"C5 H11 N O2"    117.146 VAL y VALINE          ? "L-peptide linking" 
#
loop_
_chem_comp_atom.atom_id
_chem_comp_atom.charge
_chem_comp_atom.comp_id
_chem_comp_atom.pdbx_leaving_atom_flag
_chem_comp_atom.pdbx_model_Cartn_x_ideal
_chem_comp_atom.pdbx_model_Cartn_y_ideal
_chem_comp_atom.pdbx_model_Cartn_z_ideal
_chem_comp_atom.pdbx_ordinal
_chem_comp_atom.type_symbol
N    ? ALA ? ? ? ? 1   N 
CA   ? ALA ? ? ? ? 2   C 
C    ? ALA ? ? ? ? 3   C 
O    ? ALA ? ? ? ? 4   O 
CB   ? ALA ? ? ? ? 5   C 
OXT  ? ALA ? ? ? ? 6   O 
H    ? ALA ? ? ? ? 7   H 
H2   ? ALA ? ? ? ? 8   H 
HA   ? ALA ? ? ? ? 9   H 
HB1  ? ALA ? ? ? ? 10  H 
HB2  ? ALA ? ? ? ? 11  H 
HB3  ? ALA ? ? ? ? 12  H 
HXT  ? ALA ? ? ? ? 13  H 
N    ? ARG ? ? ? ? 14  N 
CA   ? ARG ? ? ? ? 15  C 
C    ? ARG ? ? ? ? 16  C 
O    ? ARG ? ? ? ? 17  O 
CB   ? ARG ? ? ? ? 18  C 
CG   ? ARG ? ? ? ? 19  C 
CD   ? ARG ? ? ? ? 20  C 
NE   ? ARG ? ? ? ? 21  N 
CZ   ? ARG ? ? ? ? 22  C 
NH1  ? ARG ? ? ? ? 23  N 
NH2  ? ARG ? ? ? ? 24  N 
OXT  ? ARG ? ? ? ? 25  O 
H    ? ARG ? ? ? ? 26  H 
H2   ? ARG ? ? ? ? 27  H 
HA   ? ARG ? ? ? ? 28  H 
HB2  ? ARG ? ? ? ? 29  H 
HB3  ? ARG ? ? ? ? 30  H 
HG2  ? ARG ? ? ? ? 31  H 
HG3  ? ARG ? ? ? ? 32  H 
HD2  ? ARG ? ? ? ? 33  H 
HD3  ? ARG ? ? ? ? 34  H 
HE   ? ARG ? ? ? ? 35  H 
HH11 ? ARG ? ? ? ? 36  H 
HH12 ? ARG ? ? ? ? 37  H 
HH21 ? ARG ? ? ? ? 38  H 
HH22 ? ARG ? ? ? ? 39  H 
HXT  ? ARG ? ? ? ? 40  H 
N    ? ASN ? ? ? ? 41  N 
CA   ? ASN ? ? ? ? 42  C 
C    ? ASN ? ? ? ? 43  C 
O    ? ASN ? ? ? ? 44  O 
CB   ? ASN ? ? ? ? 45  C 
CG   ? ASN ? ? ? ? 46  C 
OD1  ? ASN ? ? ? ? 47  O 
ND2  ? ASN ? ? ? ? 48  N 
OXT  ? ASN ? ? ? ? 49  O 
H    ? ASN ? ? ? ? 50  H 
H2   ? ASN ? ? ? ? 51  H 
HA   ? ASN ? ? ? ? 52  H 
HB2  ? ASN ? ? ? ? 53  H 
HB3  ? ASN ? ? ? ? 54  H 
HD21 ? ASN ? ? ? ? 55  H 
HD22 ? ASN ? ? ? ? 56  H 
HXT  ? ASN ? ? ? ? 57  H 
N    ? ASP ? ? ? ? 58  N 
CA   ? ASP ? ? ? ? 59  C 
C    ? ASP ? ? ? ? 60  C 
O    ? ASP ? ? ? ? 61  O 
CB   ? ASP ? ? ? ? 62  C 
CG   ? ASP ? ? ? ? 63  C 
OD1  ? ASP ? ? ? ? 64  O 
OD2  ? ASP ? ? ? ? 65  O 
OXT  ? ASP ? ? ? ? 66  O 
H    ? ASP ? ? ? ? 67  H 
H2   ? ASP ? ? ? ? 68  H 
HA   ? ASP ? ? ? ? 69  H 
HB2  ? ASP ? ? ? ? 70  H 
HB3  ? ASP ? ? ? ? 71  H 
HD2  ? ASP ? ? ? ? 72  H 
HXT  ? ASP ? ? ? ? 73  H 
N    ? CYS ? ? ? ? 74  N 
CA   ? CYS ? ? ? ? 75  C 
C    ? CYS ? ? ? ? 76  C 
O    ? CYS ? ? ? ? 77  O 
CB   ? CYS ? ? ? ? 78  C 
SG   ? CYS ? ? ? ? 79  S 
OXT  ? CYS ? ? ? ? 80  O 
H    ? CYS ? ? ? ? 81  H 
H2   ? CYS ? ? ? ? 82  H 
HA   ? CYS ? ? ? ? 83  H 
HB2  ? CYS ? ? ? ? 84  H 
HB3  ? CYS ? ? ? ? 85  H 
HG   ? CYS ? ? ? ? 86  H 
HXT  ? CYS ? ? ? ? 87  H 
N    ? GLN ? ? ? ? 88  N 
CA   ? GLN ? ? ? ? 89  C 
C    ? GLN ? ? ? ? 90  C 
O    ? GLN ? ? ? ? 91  O 
CB   ? GLN ? ? ? ? 92  C 
CG   ? GLN ? ? ? ? 93  C 
CD   ? GLN ? ? ? ? 94  C 
OE1  ? GLN ? ? ? ? 95  O 
NE2  ? GLN ? ? ? ? 96  N 
OXT  ? GLN ? ? ? ? 97  O 
H    ? GLN ? ? ? ? 98  H 
H2   ? GLN ? ? ? ? 99  H 
HA   ? GLN ? ? ? ? 100 H 
HB2  ? GLN ? ? ? ? 101 H 
HB3  ? GLN ? ? ? ? 102 H 
HG2  ? GLN ? ? ? ? 103 H 
HG3  ? GLN ? ? ? ? 104 H 
HE21 ? GLN ? ? ? ? 105 H 
HE22 ? GLN ? ? ? ? 106 H 
HXT  ? GLN ? ? ? ? 107 H 
N    ? GLU ? ? ? ? 108 N 
CA   ? GLU ? ? ? ? 109 C 
C    ? GLU ? ? ? ? 110 C 
O    ? GLU ? ? ? ? 111 O 
CB   ? GLU ? ? ? ? 112 C 
CG   ? GLU ? ? ? ? 113 C 
CD   ? GLU ? ? ? ? 114 C 
OE1  ? GLU ? ? ? ? 115 O 
OE2  ? GLU ? ? ? ? 116 O 
OXT  ? GLU ? ? ? ? 117 O 
H    ? GLU ? ? ? ? 118 H 
H2   ? GLU ? ? ? ? 119 H 
HA   ? GLU ? ? ? ? 120 H 
HB2  ? GLU ? ? ? ? 121 H 
HB3  ? GLU ? ? ? ? 122 H 
HG2  ? GLU ? ? ? ? 123 H 
HG3  ? GLU ? ? ? ? 124 H 
HE2  ? GLU ? ? ? ? 125 H 
HXT  ? GLU ? ? ? ? 126 H 
N    ? GLY ? ? ? ? 127 N 
CA   ? GLY ? ? ? ? 128 C 
C    ? GLY ? ? ? ? 129 C 
O    ? GLY ? ? ? ? 130 O 
OXT  ? GLY ? ? ? ? 131 O 
H    ? GLY ? ? ? ? 132 H 
H2   ? GLY ? ? ? ? 133 H 
HA2  ? GLY ? ? ? ? 134 H 
HA3  ? GLY ? ? ? ? 135 H 
HXT  ? GLY ? ? ? ? 136 H 
N    ? HIS ? ? ? ? 137 N 
CA   ? HIS ? ? ? ? 138 C 
C    ? HIS ? ? ? ? 139 C 
O    ? HIS ? ? ? ? 140 O 
CB   ? HIS ? ? ? ? 141 C 
CG   ? HIS ? ? ? ? 142 C 
ND1  ? HIS ? ? ? ? 143 N 
CD2  ? HIS ? ? ? ? 144 C 
CE1  ? HIS ? ? ? ? 145 C 
NE2  ? HIS ? ? ? ? 146 N 
OXT  ? HIS ? ? ? ? 147 O 
H    ? HIS ? ? ? ? 148 H 
H2   ? HIS ? ? ? ? 149 H 
HA   ? HIS ? ? ? ? 150 H 
HB2  ? HIS ? ? ? ? 151 H 
HB3  ? HIS ? ? ? ? 152 H 
HD1  ? HIS ? ? ? ? 153 H 
HD2  ? HIS ? ? ? ? 154 H 
HE1  ? HIS ? ? ? ? 155 H 
HE2  ? HIS ? ? ? ? 156 H 
HXT  ? HIS ? ? ? ? 157 H 
O    ? HOH ? ? ? ? 158 O 
H1   ? HOH ? ? ? ? 159 H 
H2   ? HOH ? ? ? ? 160 H 
N    ? ILE ? ? ? ? 161 N 
CA   ? ILE ? ? ? ? 162 C 
C    ? ILE ? ? ? ? 163 C 
O    ? ILE ? ? ? ? 164 O 
CB   ? ILE ? ? ? ? 165 C 
CG1  ? ILE ? ? ? ? 166 C 
CG2  ? ILE ? ? ? ? 167 C 
CD1  ? ILE ? ? ? ? 168 C 
OXT  ? ILE ? ? ? ? 169 O 
H    ? ILE ? ? ? ? 170 H 
H2   ? ILE ? ? ? ? 171 H 
HA   ? ILE ? ? ? ? 172 H 
HB   ? ILE ? ? ? ? 173 H 
HG12 ? ILE ? ? ? ? 174 H 
HG13 ? ILE ? ? ? ? 175 H 
HG21 ? ILE ? ? ? ? 176 H 
HG22 ? ILE ? ? ? ? 177 H 
HG23 ? ILE ? ? ? ? 178 H 
HD11 ? ILE ? ? ? ? 179 H 
HD12 ? ILE ? ? ? ? 180 H 
HD13 ? ILE ? ? ? ? 181 H 
HXT  ? ILE ? ? ? ? 182 H 
N    ? LEU ? ? ? ? 183 N 
CA   ? LEU ? ? ? ? 184 C 
C    ? LEU ? ? ? ? 185 C 
O    ? LEU ? ? ? ? 186 O 
CB   ? LEU ? ? ? ? 187 C 
CG   ? LEU ? ? ? ? 188 C 
CD1  ? LEU ? ? ? ? 189 C 
CD2  ? LEU ? ? ? ? 190 C 
OXT  ? LEU ? ? ? ? 191 O 
H    ? LEU ? ? ? ? 192 H 
H2   ? LEU ? ? ? ? 193 H 
HA   ? LEU ? ? ? ? 194 H 
HB2  ? LEU ? ? ? ? 195 H 
HB3  ? LEU ? ? ? ? 196 H 
HG   ? LEU ? ? ? ? 197 H 
HD11 ? LEU ? ? ? ? 198 H 
HD12 ? LEU ? ? ? ? 199 H 
HD13 ? LEU ? ? ? ? 200 H 
HD21 ? LEU ? ? ? ? 201 H 
HD22 ? LEU ? ? ? ? 202 H 
HD23 ? LEU ? ? ? ? 203 H 
HXT  ? LEU ? ? ? ? 204 H 
N    ? LYS ? ? ? ? 205 N 
CA   ? LYS ? ? ? ? 206 C 
C    ? LYS ? ? ? ? 207 C 
O    ? LYS ? ? ? ? 208 O 
CB   ? LYS ? ? ? ? 209 C 
CG   ? LYS ? ? ? ? 210 C 
CD   ? LYS ? ? ? ? 211 C 
CE   ? LYS ? ? ? ? 212 C 
NZ   ? LYS ? ? ? ? 213 N 
OXT  ? LYS ? ? ? ? 214 O 
H    ? LYS ? ? ? ? 215 H 
H2   ? LYS ? ? ? ? 216 H 
HA   ? LYS ? ? ? ? 217 H 
HB2  ? LYS ? ? ? ? 218 H 
HB3  ? LYS ? ? ? ? 219 H 
HG2  ? LYS ? ? ? ? 220 H 
HG3  ? LYS ? ? ? ? 221 H 
HD2  ? LYS ? ? ? ? 222 H 
HD3  ? LYS ? ? ? ? 223 H 
HE2  ? LYS ? ? ? ? 224 H 
HE3  ? LYS ? ? ? ? 225 H 
HZ1  ? LYS ? ? ? ? 226 H 
HZ2  ? LYS ? ? ? ? 227 H 
HZ3  ? LYS ? ? ? ? 228 H 
HXT  ? LYS ? ? ? ? 229 H 
N    ? MET ? ? ? ? 230 N 
CA   ? MET ? ? ? ? 231 C 
C    ? MET ? ? ? ? 232 C 
O    ? MET ? ? ? ? 233 O 
CB   ? MET ? ? ? ? 234 C 
CG   ? MET ? ? ? ? 235 C 
SD   ? MET ? ? ? ? 236 S 
CE   ? MET ? ? ? ? 237 C 
OXT  ? MET ? ? ? ? 238 O 
H    ? MET ? ? ? ? 239 H 
H2   ? MET ? ? ? ? 240 H 
HA   ? MET ? ? ? ? 241 H 
HB2  ? MET ? ? ? ? 242 H 
HB3  ? MET ? ? ? ? 243 H 
HG2  ? MET ? ? ? ? 244 H 
HG3  ? MET ? ? ? ? 245 H 
HE1  ? MET ? ? ? ? 246 H 
HE2  ? MET ? ? ? ? 247 H 
HE3  ? MET ? ? ? ? 248 H 
HXT  ? MET ? ? ? ? 249 H 
N    ? PHE ? ? ? ? 250 N 
CA   ? PHE ? ? ? ? 251 C 
C    ? PHE ? ? ? ? 252 C 
O    ? PHE ? ? ? ? 253 O 
CB   ? PHE ? ? ? ? 254 C 
CG   ? PHE ? ? ? ? 255 C 
CD1  ? PHE ? ? ? ? 256 C 
CD2  ? PHE ? ? ? ? 257 C 
CE1  ? PHE ? ? ? ? 258 C 
CE2  ? PHE ? ? ? ? 259 C 
CZ   ? PHE ? ? ? ? 260 C 
OXT  ? PHE ? ? ? ? 261 O 
H    ? PHE ? ? ? ? 262 H 
H2   ? PHE ? ? ? ? 263 H 
HA   ? PHE ? ? ? ? 264 H 
HB2  ? PHE ? ? ? ? 265 H 
HB3  ? PHE ? ? ? ? 266 H 
HD1  ? PHE ? ? ? ? 267 H 
HD2  ? PHE ? ? ? ? 268 H 
HE1  ? PHE ? ? ? ? 269 H 
HE2  ? PHE ? ? ? ? 270 H 
HZ   ? PHE ? ? ? ? 271 H 
HXT  ? PHE ? ? ? ? 272 H 
N    ? PRO ? ? ? ? 273 N 
CA   ? PRO ? ? ? ? 274 C 
C    ? PRO ? ? ? ? 275 C 
O    ? PRO ? ? ? ? 276 O 
CB   ? PRO ? ? ? ? 277 C 
CG   ? PRO ? ? ? ? 278 C 
CD   ? PRO ? ? ? ? 279 C 
OXT  ? PRO ? ? ? ? 280 O 
H    ? PRO ? ? ? ? 281 H 
HA   ? PRO ? ? ? ? 282 H 
HB2  ? PRO ? ? ? ? 283 H 
HB3  ? PRO ? ? ? ? 284 H 
HG2  ? PRO ? ? ? ? 285 H 
HG3  ? PRO ? ? ? ? 286 H 
HD2  ? PRO ? ? ? ? 287 H 
HD3  ? PRO ? ? ? ? 288 H 
HXT  ? PRO ? ? ? ? 289 H 
N    ? SER ? ? ? ? 290 N 
CA   ? SER ? ? ? ? 291 C 
C    ? SER ? ? ? ? 292 C 
O    ? SER ? ? ? ? 293 O 
CB   ? SER ? ? ? ? 294 C 
OG   ? SER ? ? ? ? 295 O 
OXT  ? SER ? ? ? ? 296 O 
H    ? SER ? ? ? ? 297 H 
H2   ? SER ? ? ? ? 298 H 
HA   ? SER ? ? ? ? 299 H 
HB2  ? SER ? ? ? ? 300 H 
HB3  ? SER ? ? ? ? 301 H 
HG   ? SER ? ? ? ? 302 H 
HXT  ? SER ? ? ? ? 303 H 
N    ? THR ? ? ? ? 304 N 
CA   ? THR ? ? ? ? 305 C 
C    ? THR ? ? ? ? 306 C 
O    ? THR ? ? ? ? 307 O 
CB   ? THR ? ? ? ? 308 C 
OG1  ? THR ? ? ? ? 309 O 
CG2  ? THR ? ? ? ? 310 C 
OXT  ? THR ? ? ? ? 311 O 
H    ? THR ? ? ? ? 312 H 
H2   ? THR ? ? ? ? 313 H 
HA   ? THR ? ? ? ? 314 H 
HB   ? THR ? ? ? ? 315 H 
HG1  ? THR ? ? ? ? 316 H 
HG21 ? THR ? ? ? ? 317 H 
HG22 ? THR ? ? ? ? 318 H 
HG23 ? THR ? ? ? ? 319 H 
HXT  ? THR ? ? ? ? 320 H 
N    ? TRP ? ? ? ? 321 N 
CA   ? TRP ? ? ? ? 322 C 
C    ? TRP ? ? ? ? 323 C 
O    ? TRP ? ? ? ? 324 O 
CB   ? TRP ? ? ? ? 325 C 
CG   ? TRP ? ? ? ? 326 C 
CD1  ? TRP ? ? ? ? 327 C 
CD2  ? TRP ? ? ? ? 328 C 
NE1  ? TRP ? ? ? ? 329 N 
CE2  ? TRP ? ? ? ? 330 C 
CE3  ? TRP ? ? ? ? 331 C 
CZ2  ? TRP ? ? ? ? 332 C 
CZ3  ? TRP ? ? ? ? 333 C 
CH2  ? TRP ? ? ? ? 334 C 
OXT  ? TRP ? ? ? ? 335 O 
H    ? TRP ? ? ? ? 336 H 
H2   ? TRP ? ? ? ? 337 H 
HA   ? TRP ? ? ? ? 338 H 
HB2  ? TRP ? ? ? ? 339 H 
HB3  ? TRP ? ? ? ? 340 H 
HD1  ? TRP ? ? ? ? 341 H 
HE1  ? TRP ? ? ? ? 342 H 
HE3  ? TRP ? ? ? ? 343 H 
HZ2  ? TRP ? ? ? ? 344 H 
HZ3  ? TRP ? ? ? ? 345 H 
HH2  ? TRP ? ? ? ? 346 H 
HXT  ? TRP ? ? ? ? 347 H 
N    ? TYR ? ? ? ? 348 N 
CA   ? TYR ? ? ? ? 349 C 
C    ? TYR ? ? ? ? 350 C 
O    ? TYR ? ? ? ? 351 O 
CB   ? TYR ? ? ? ? 352 C 
CG   ? TYR ? ? ? ? 353 C 
CD1  ? TYR ? ? ? ? 354 C 
CD2  ? TYR ? ? ? ? 355 C 
CE1  ? TYR ? ? ? ? 356 C 
CE2  ? TYR ? ? ? ? 357 C 
CZ   ? TYR ? ? ? ? 358 C 
OH   ? TYR ? ? ? ? 359 O 
OXT  ? TYR ? ? ? ? 360 O 
H    ? TYR ? ? ? ? 361 H 
H2   ? TYR ? ? ? ? 362 H 
HA   ? TYR ? ? ? ? 363 H 
HB2  ? TYR ? ? ? ? 364 H 
HB3  ? TYR ? ? ? ? 365 H 
HD1  ? TYR ? ? ? ? 366 H 
HD2  ? TYR ? ? ? ? 367 H 
HE1  ? TYR ? ? ? ? 368 H 
HE2  ? TYR ? ? ? ? 369 H 
HH   ? TYR ? ? ? ? 370 H 
HXT  ? TYR ? ? ? ? 371 H 
N    ? VAL ? ? ? ? 372 N 
CA   ? VAL ? ? ? ? 373 C 
C    ? VAL ? ? ? ? 374 C 
O    ? VAL ? ? ? ? 375 O 
CB   ? VAL ? ? ? ? 376 C 
CG1  ? VAL ? ? ? ? 377 C 
CG2  ? VAL ? ? ? ? 378 C 
OXT  ? VAL ? ? ? ? 379 O 
H    ? VAL ? ? ? ? 380 H 
H2   ? VAL ? ? ? ? 381 H 
HA   ? VAL ? ? ? ? 382 H 
HB   ? VAL ? ? ? ? 383 H 
HG11 ? VAL ? ? ? ? 384 H 
HG12 ? VAL ? ? ? ? 385 H 
HG13 ? VAL ? ? ? ? 386 H 
HG21 ? VAL ? ? ? ? 387 H 
HG22 ? VAL ? ? ? ? 388 H 
HG23 ? VAL ? ? ? ? 389 H 
HXT  ? VAL ? ? ? ? 390 H 
#
loop_
_chem_comp_bond.atom_id_1
_chem_comp_bond.atom_id_2
_chem_comp_bond.comp_id
_chem_comp_bond.pdbx_aromatic_flag
_chem_comp_bond.pdbx_stereo_config
_chem_comp_bond.value_order
N   CA   ALA N N sing 
N   H    ALA N N sing 
N   H2   ALA N N sing 
CA  C    ALA N N sing 
CA  CB   ALA N N sing 
CA  HA   ALA N N sing 
C   O    ALA N N doub 
C   OXT  ALA N N sing 
CB  HB1  ALA N N sing 
CB  HB2  ALA N N sing 
CB  HB3  ALA N N sing 
OXT HXT  ALA N N sing 
N   CA   ARG N N sing 
N   H    ARG N N sing 
N   H2   ARG N N sing 
CA  C    ARG N N sing 
CA  CB   ARG N N sing 
CA  HA   ARG N N sing 
C   O    ARG N N doub 
C   OXT  ARG N N sing 
CB  CG   ARG N N sing 
CB  HB2  ARG N N sing 
CB  HB3  ARG N N sing 
CG  CD   ARG N N sing 
CG  HG2  ARG N N sing 
CG  HG3  ARG N N sing 
CD  NE   ARG N N sing 
CD  HD2  ARG N N sing 
CD  HD3  ARG N N sing 
NE  CZ   ARG N N sing 
NE  HE   ARG N N sing 
CZ  NH1  ARG N N sing 
CZ  NH2  ARG N N doub 
NH1 HH11 ARG N N sing 
NH1 HH12 ARG N N sing 
NH2 HH21 ARG N N sing 
NH2 HH22 ARG N N sing 
OXT HXT  ARG N N sing 
N   CA   ASN N N sing 
N   H    ASN N N sing 
N   H2   ASN N N sing 
CA  C    ASN N N sing 
CA  CB   ASN N N sing 
CA  HA   ASN N N sing 
C   O    ASN N N doub 
C   OXT  ASN N N sing 
CB  CG   ASN N N sing 
CB  HB2  ASN N N sing 
CB  HB3  ASN N N sing 
CG  OD1  ASN N N doub 
CG  ND2  ASN N N sing 
ND2 HD21 ASN N N sing 
ND2 HD22 ASN N N sing 
OXT HXT  ASN N N sing 
N   CA   ASP N N sing 
N   H    ASP N N sing 
N   H2   ASP N N sing 
CA  C    ASP N N sing 
CA  CB   ASP N N sing 
CA  HA   ASP N N sing 
C   O    ASP N N doub 
C   OXT  ASP N N sing 
CB  CG   ASP N N sing 
CB  HB2  ASP N N sing 
CB  HB3  ASP N N sing 
CG  OD1  ASP N N doub 
CG  OD2  ASP N N sing 
OD2 HD2  ASP N N sing 
OXT HXT  ASP N N sing 
N   CA   CYS N N sing 
N   H    CYS N N sing 
N   H2   CYS N N sing 
CA  C    CYS N N sing 
CA  CB   CYS N N sing 
CA  HA   CYS N N sing 
C   O    CYS N N doub 
C   OXT  CYS N N sing 
CB  SG   CYS N N sing 
CB  HB2  CYS N N sing 
CB  HB3  CYS N N sing 
SG  HG   CYS N N sing 
OXT HXT  CYS N N sing 
N   CA   GLN N N sing 
N   H    GLN N N sing 
N   H2   GLN N N sing 
CA  C    GLN N N sing 
CA  CB   GLN N N sing 
CA  HA   GLN N N sing 
C   O    GLN N N doub 
C   OXT  GLN N N sing 
CB  CG   GLN N N sing 
CB  HB2  GLN N N sing 
CB  HB3  GLN N N sing 
CG  CD   GLN N N sing 
CG  HG2  GLN N N sing 
CG  HG3  GLN N N sing 
CD  OE1  GLN N N doub 
CD  NE2  GLN N N sing 
NE2 HE21 GLN N N sing 
NE2 HE22 GLN N N sing 
OXT HXT  GLN N N sing 
N   CA   GLU N N sing 
N   H    GLU N N sing 
N   H2   GLU N N sing 
CA  C    GLU N N sing 
CA  CB   GLU N N sing 
CA  HA   GLU N N sing 
C   O    GLU N N doub 
C   OXT  GLU N N sing 
CB  CG   GLU N N sing 
CB  HB2  GLU N N sing 
CB  HB3  GLU N N sing 
CG  CD   GLU N N sing 
CG  HG2  GLU N N sing 
CG  HG3  GLU N N sing 
CD  OE1  GLU N N doub 
CD  OE2  GLU N N sing 
OE2 HE2  GLU N N sing 
OXT HXT  GLU N N sing 
N   CA   GLY N N sing 
N   H    GLY N N sing 
N   H2   GLY N N sing 
CA  C    GLY N N sing 
CA  HA2  GLY N N sing 
CA  HA3  GLY N N sing 
C   O    GLY N N doub 
C   OXT  GLY N N sing 
OXT HXT  GLY N N sing 
N   CA   HIS N N sing 
N   H    HIS N N sing 
N   H2   HIS N N sing 
CA  C    HIS N N sing 
CA  CB   HIS N N sing 
CA  HA   HIS N N sing 
C   O    HIS N N doub 
C   OXT  HIS N N sing 
CB  CG   HIS N N sing 
CB  HB2  HIS N N sing 
CB  HB3  HIS N N sing 
CG  ND1  HIS Y N sing 
CG  CD2  HIS Y N doub 
ND1 CE1  HIS Y N doub 
ND1 HD1  HIS N N sing 
CD2 NE2  HIS Y N sing 
CD2 HD2  HIS N N sing 
CE1 NE2  HIS Y N sing 
CE1 HE1  HIS N N sing 
NE2 HE2  HIS N N sing 
OXT HXT  HIS N N sing 
O   H1   HOH N N sing 
O   H2   HOH N N sing 
N   CA   ILE N N sing 
N   H    ILE N N sing 
N   H2   ILE N N sing 
CA  C    ILE N N sing 
CA  CB   ILE N N sing 
CA  HA   ILE N N sing 
C   O    ILE N N doub 
C   OXT  ILE N N sing 
CB  CG1  ILE N N sing 
CB  CG2  ILE N N sing 
CB  HB   ILE N N sing 
CG1 CD1  ILE N N sing 
CG1 HG12 ILE N N sing 
CG1 HG13 ILE N N sing 
CG2 HG21 ILE N N sing 
CG2 HG22 ILE N N sing 
CG2 HG23 ILE N N sing 
CD1 HD11 ILE N N sing 
CD1 HD12 ILE N N sing 
CD1 HD13 ILE N N sing 
OXT HXT  ILE N N sing 
N   CA   LEU N N sing 
N   H    LEU N N sing 
N   H2   LEU N N sing 
CA  C    LEU N N sing 
CA  CB   LEU N N sing 
CA  HA   LEU N N sing 
C   O    LEU N N doub 
C   OXT  LEU N N sing 
CB  CG   LEU N N sing 
CB  HB2  LEU N N sing 
CB  HB3  LEU N N sing 
CG  CD1  LEU N N sing 
CG  CD2  LEU N N sing 
CG  HG   LEU N N sing 
CD1 HD11 LEU N N sing 
CD1 HD12 LEU N N sing 
CD1 HD13 LEU N N sing 
CD2 HD21 LEU N N sing 
CD2 HD22 LEU N N sing 
CD2 HD23 LEU N N sing 
OXT HXT  LEU N N sing 
N   CA   LYS N N sing 
N   H    LYS N N sing 
N   H2   LYS N N sing 
CA  C    LYS N N sing 
CA  CB   LYS N N sing 
CA  HA   LYS N N sing 
C   O    LYS N N doub 
C   OXT  LYS N N sing 
CB  CG   LYS N N sing 
CB  HB2  LYS N N sing 
CB  HB3  LYS N N sing 
CG  CD   LYS N N sing 
CG  HG2  LYS N N sing 
CG  HG3  LYS N N sing 
CD  CE   LYS N N sing 
CD  HD2  LYS N N sing 
CD  HD3  LYS N N sing 
CE  NZ   LYS N N sing 
CE  HE2  LYS N N sing 
CE  HE3  LYS N N sing 
NZ  HZ1  LYS N N sing 
NZ  HZ2  LYS N N sing 
NZ  HZ3  LYS N N sing 
OXT HXT  LYS N N sing 
N   CA   MET N N sing 
N   H    MET N N sing 
N   H2   MET N N sing 
CA  C    MET N N sing 
CA  CB   MET N N sing 
CA  HA   MET N N sing 
C   O    MET N N doub 
C   OXT  MET N N sing 
CB  CG   MET N N sing 
CB  HB2  MET N N sing 
CB  HB3  MET N N sing 
CG  SD   MET N N sing 
CG  HG2  MET N N sing 
CG  HG3  MET N N sing 
SD  CE   MET N N sing 
CE  HE1  MET N N sing 
CE  HE2  MET N N sing 
CE  HE3  MET N N sing 
OXT HXT  MET N N sing 
N   CA   PHE N N sing 
N   H    PHE N N sing 
N   H2   PHE N N sing 
CA  C    PHE N N sing 
CA  CB   PHE N N sing 
CA  HA   PHE N N sing 
C   O    PHE N N doub 
C   OXT  PHE N N sing 
CB  CG   PHE N N sing 
CB  HB2  PHE N N sing 
CB  HB3  PHE N N sing 
CG  CD1  PHE Y N doub 
CG  CD2  PHE Y N sing 
CD1 CE1  PHE Y N sing 
CD1 HD1  PHE N N sing 
CD2 CE2  PHE Y N doub 
CD2 HD2  PHE N N sing 
CE1 CZ   PHE Y N doub 
CE1 HE1  PHE N N sing 
CE2 CZ   PHE Y N sing 
CE2 HE2  PHE N N sing 
CZ  HZ   PHE N N sing 
OXT HXT  PHE N N sing 
N   CA   PRO N N sing 
N   CD   PRO N N sing 
N   H    PRO N N sing 
CA  C    PRO N N sing 
CA  CB   PRO N N sing 
CA  HA   PRO N N sing 
C   O    PRO N N doub 
C   OXT  PRO N N sing 
CB  CG   PRO N N sing 
CB  HB2  PRO N N sing 
CB  HB3  PRO N N sing 
CG  CD   PRO N N sing 
CG  HG2  PRO N N sing 
CG  HG3  PRO N N sing 
CD  HD2  PRO N N sing 
CD  HD3  PRO N N sing 
OXT HXT  PRO N N sing 
N   CA   SER N N sing 
N   H    SER N N sing 
N   H2   SER N N sing 
CA  C    SER N N sing 
CA  CB   SER N N sing 
CA  HA   SER N N sing 
C   O    SER N N doub 
C   OXT  SER N N sing 
CB  OG   SER N N sing 
CB  HB2  SER N N sing 
CB  HB3  SER N N sing 
OG  HG   SER N N sing 
OXT HXT  SER N N sing 
N   CA   THR N N sing 
N   H    THR N N sing 
N   H2   THR N N sing 
CA  C    THR N N sing 
CA  CB   THR N N sing 
CA  HA   THR N N sing 
C   O    THR N N doub 
C   OXT  THR N N sing 
CB  OG1  THR N N sing 
CB  CG2  THR N N sing 
CB  HB   THR N N sing 
OG1 HG1  THR N N sing 
CG2 HG21 THR N N sing 
CG2 HG22 THR N N sing 
CG2 HG23 THR N N sing 
OXT HXT  THR N N sing 
N   CA   TRP N N sing 
N   H    TRP N N sing 
N   H2   TRP N N sing 
CA  C    TRP N N sing 
CA  CB   TRP N N sing 
CA  HA   TRP N N sing 
C   O    TRP N N doub 
C   OXT  TRP N N sing 
CB  CG   TRP N N sing 
CB  HB2  TRP N N sing 
CB  HB3  TRP N N sing 
CG  CD1  TRP Y N doub 
CG  CD2  TRP Y N sing 
CD1 NE1  TRP Y N sing 
CD1 HD1  TRP N N sing 
CD2 CE2  TRP Y N doub 
CD2 CE3  TRP Y N sing 
NE1 CE2  TRP Y N sing 
NE1 HE1  TRP N N sing 
CE2 CZ2  TRP Y N sing 
CE3 CZ3  TRP Y N doub 
CE3 HE3  TRP N N sing 
CZ2 CH2  TRP Y N doub 
CZ2 HZ2  TRP N N sing 
CZ3 CH2  TRP Y N sing 
CZ3 HZ3  TRP N N sing 
CH2 HH2  TRP N N sing 
OXT HXT  TRP N N sing 
N   CA   TYR N N sing 
N   H    TYR N N sing 
N   H2   TYR N N sing 
CA  C    TYR N N sing 
CA  CB   TYR N N sing 
CA  HA   TYR N N sing 
C   O    TYR N N doub 
C   OXT  TYR N N sing 
CB  CG   TYR N N sing 
CB  HB2  TYR N N sing 
CB  HB3  TYR N N sing 
CG  CD1  TYR Y N doub 
CG  CD2  TYR Y N sing 
CD1 CE1  TYR Y N sing 
CD1 HD1  TYR N N sing 
CD2 CE2  TYR Y N doub 
CD2 HD2  TYR N N sing 
CE1 CZ   TYR Y N doub 
CE1 HE1  TYR N N sing 
CE2 CZ   TYR Y N sing 
CE2 HE2  TYR N N sing 
CZ  OH   TYR N N sing 
OH  HH   TYR N N sing 
OXT HXT  TYR N N sing 
N   CA   VAL N N sing 
N   H    VAL N N sing 
N   H2   VAL N N sing 
CA  C    VAL N N sing 
CA  CB   VAL N N sing 
CA  HA   VAL N N sing 
C   O    VAL N N doub 
C   OXT  VAL N N sing 
CB  CG1  VAL N N sing 
CB  CG2  VAL N N sing 
CB  HB   VAL N N sing 
CG1 HG11 VAL N N sing 
CG1 HG12 VAL N N sing 
CG1 HG13 VAL N N sing 
CG2 HG21 VAL N N sing 
CG2 HG22 VAL N N sing 
CG2 HG23 VAL N N sing 
OXT HXT  VAL N N sing 
#
_entity.id               1
_entity.pdbx_description "Ubiquitin-conjugating enzyme E2 D2"
_entity.type             polymer
#
_entity_poly.entity_id      1
_entity_poly.pdbx_strand_id A
_entity_poly.type           polypeptide(L)
#
loop_
_entity_poly_seq.entity_id
_entity_poly_seq.hetero
_entity_poly_seq.mon_id
_entity_poly_seq.num
1 n GLY 1   
1 n ALA 2   
1 n MET 3   
1 n ALA 4   
1 n LEU 5   
1 n LYS 6   
1 n ARG 7   
1 n ILE 8   
1 n HIS 9   
1 n LYS 10  
1 n GLU 11  
1 n LEU 12  
1 n ASN 13  
1 n ASP 14  
1 n LEU 15  
1 n ALA 16  
1 n ARG 17  
1 n ASP 18  
1 n PRO 19  
1 n PRO 20  
1 n ALA 21  
1 n GLN 22  
1 n CYS 23  
1 n SER 24  
1 n ALA 25  
1 n GLY 26  
1 n PRO 27  
1 n VAL 28  
1 n GLY 29  
1 n ASP 30  
1 n ASP 31  
1 n MET 32  
1 n PHE 33  
1 n HIS 34  
1 n TRP 35  
1 n GLN 36  
1 n ALA 37  
1 n THR 38  
1 n ILE 39  
1 n MET 40  
1 n GLY 41  
1 n PRO 42  
1 n ASN 43  
1 n ASP 44  
1 n SER 45  
1 n PRO 46  
1 n TYR 47  
1 n GLN 48  
1 n GLY 49  
1 n GLY 50  
1 n VAL 51  
1 n PHE 52  
1 n PHE 53  
1 n LEU 54  
1 n THR 55  
1 n ILE 56  
1 n HIS 57  
1 n PHE 58  
1 n PRO 59  
1 n THR 60  
1 n ASP 61  
1 n TYR 62  
1 n PRO 63  
1 n PHE 64  
1 n LYS 65  
1 n PRO 66  
1 n PRO 67  
1 n LYS 68  
1 n VAL 69  
1 n ALA 70  
1 n PHE 71  
1 n THR 72  
1 n THR 73  
1 n ARG 74  
1 n ILE 75  
1 n TYR 76  
1 n HIS 77  
1 n PRO 78  
1 n ASN 79  
1 n ILE 80  
1 n ASN 81  
1 n SER 82  
1 n ASN 83  
1 n GLY 84  
1 n SER 85  
1 n ILE 86  
1 n CYS 87  
1 n LEU 88  
1 n ASP 89  
1 n ILE 90  
1 n LEU 91  
1 n ARG 92  
1 n SER 93  
1 n GLN 94  
1 n TRP 95  
1 n SER 96  
1 n PRO 97  
1 n ALA 98  
1 n LEU 99  
1 n THR 100 
1 n ILE 101 
1 n SER 102 
1 n LYS 103 
1 n VAL 104 
1 n LEU 105 
1 n LEU 106 
1 n SER 107 
1 n ILE 108 
1 n CYS 109 
1 n SER 110 
1 n LEU 111 
1 n LEU 112 
1 n CYS 113 
1 n ASP 114 
1 n PRO 115 
1 n ASN 116 
1 n PRO 117 
1 n ASP 118 
1 n ASP 119 
1 n PRO 120 
1 n LEU 121 
1 n VAL 122 
1 n PRO 123 
1 n GLU 124 
1 n ILE 125 
1 n ALA 126 
1 n ARG 127 
1 n ILE 128 
1 n TYR 129 
1 n LYS 130 
1 n THR 131 
1 n ASP 132 
1 n ARG 133 
1 n GLU 134 
1 n LYS 135 
1 n TYR 136 
1 n ASN 137 
1 n ARG 138 
1 n ILE 139 
1 n ALA 140 
1 n ARG 141 
1 n GLU 142 
1 n TRP 143 
1 n THR 144 
1 n GLN 145 
1 n LYS 146 
1 n TYR 147 
1 n ALA 148 
1 n MET 149 
#
_exptl.method "X-RAY DIFFRACTION"
#
_pdbx_audit_revision_history.revision_date 2005-12-06
#
_pdbx_database_status.recvd_initial_deposition_date 2005-12-06
#
loop_
_pdbx_poly_seq_scheme.asym_id
_pdbx_poly_seq_scheme.auth_seq_num
_pdbx_poly_seq_scheme.entity_id
_pdbx_poly_seq_scheme.hetero
_pdbx_poly_seq_scheme.mon_id
_pdbx_poly_seq_scheme.pdb_ins_code
_pdbx_poly_seq_scheme.pdb_seq_num
_pdbx_poly_seq_scheme.pdb_strand_id
_pdbx_poly_seq_scheme.seq_id
A -1  1 n GLY . -1  A 1   
A 0   1 n ALA . 0   A 2   
A 1   1 n MET . 1   A 3   
A 2   1 n ALA . 2   A 4   
A 3   1 n LEU . 3   A 5   
A 4   1 n LYS . 4   A 6   
A 5   1 n ARG . 5   A 7   
A 6   1 n ILE . 6   A 8   
A 7   1 n HIS . 7   A 9   
A 8   1 n LYS . 8   A 10  
A 9   1 n GLU . 9   A 11  
A 10  1 n LEU . 10  A 12  
A 11  1 n ASN . 11  A 13  
A 12  1 n ASP . 12  A 14  
A 13  1 n LEU . 13  A 15  
A 14  1 n ALA . 14  A 16  
A 15  1 n ARG . 15  A 17  
A 16  1 n ASP . 16  A 18  
A 17  1 n PRO . 17  A 19  
A 18  1 n PRO . 18  A 20  
A 19  1 n ALA . 19  A 21  
A 20  1 n GLN . 20  A 22  
A 21  1 n CYS . 21  A 23  
A 22  1 n SER . 22  A 24  
A 23  1 n ALA . 23  A 25  
A 24  1 n GLY . 24  A 26  
A 25  1 n PRO . 25  A 27  
A 26  1 n VAL . 26  A 28  
A 27  1 n GLY . 27  A 29  
A 28  1 n ASP . 28  A 30  
A 29  1 n ASP . 29  A 31  
A 30  1 n MET . 30  A 32  
A 31  1 n PHE . 31  A 33  
A 32  1 n HIS . 32  A 34  
A 33  1 n TRP . 33  A 35  
A 34  1 n GLN . 34  A 36  
A 35  1 n ALA . 35  A 37  
A 36  1 n THR . 36  A 38  
A 37  1 n ILE . 37  A 39  
A 38  1 n MET . 38  A 40  
A 39  1 n GLY . 39  A 41  
A 40  1 n PRO . 40  A 42  
A 41  1 n ASN . 41  A 43  
A 42  1 n ASP . 42  A 44  
A 43  1 n SER . 43  A 45  
A 44  1 n PRO . 44  A 46  
A 45  1 n TYR . 45  A 47  
A 46  1 n GLN . 46  A 48  
A 47  1 n GLY . 47  A 49  
A 48  1 n GLY . 48  A 50  
A 49  1 n VAL . 49  A 51  
A 50  1 n PHE . 50  A 52  
A 51  1 n PHE . 51  A 53  
A 52  1 n LEU . 52  A 54  
A 53  1 n THR . 53  A 55  
A 54  1 n ILE . 54  A 56  
A 55  1 n HIS . 55  A 57  
A 56  1 n PHE . 56  A 58  
A 57  1 n PRO . 57  A 59  
A 58  1 n THR . 58  A 60  
A 59  1 n ASP . 59  A 61  
A 60  1 n TYR . 60  A 62  
A 61  1 n PRO . 61  A 63  
A 62  1 n PHE . 62  A 64  
A 63  1 n LYS . 63  A 65  
A 64  1 n PRO . 64  A 66  
A 65  1 n PRO . 65  A 67  
A 66  1 n LYS . 66  A 68  
A 67  1 n VAL . 67  A 69  
A 68  1 n ALA . 68  A 70  
A 69  1 n PHE . 69  A 71  
A 70  1 n THR . 70  A 72  
A 71  1 n THR . 71  A 73  
A 72  1 n ARG . 72  A 74  
A 73  1 n ILE . 73  A 75  
A 74  1 n TYR . 74  A 76  
A 75  1 n HIS . 75  A 77  
A 76  1 n PRO . 76  A 78  
A 77  1 n ASN . 77  A 79  
A 78  1 n ILE . 78  A 80  
A 79  1 n ASN . 79  A 81  
A 80  1 n SER . 80  A 82  
A 81  1 n ASN . 81  A 83  
A 82  1 n GLY . 82  A 84  
A 83  1 n SER . 83  A 85  
A 84  1 n ILE . 84  A 86  
A 85  1 n CYS . 85  A 87  
A 86  1 n LEU . 86  A 88  
A 87  1 n ASP . 87  A 89  
A 88  1 n ILE . 88  A 90  
A 89  1 n LEU . 89  A 91  
A 90  1 n ARG . 90  A 92  
A 91  1 n SER . 91  A 93  
A 92  1 n GLN . 92  A 94  
A 93  1 n TRP . 93  A 95  
A 94  1 n SER . 94  A 96  
A 95  1 n PRO . 95  A 97  
A 96  1 n ALA . 96  A 98  
A 97  1 n LEU . 97  A 99  
A 98  1 n THR . 98  A 100 
A 99  1 n ILE . 99  A 101 
A 100 1 n SER . 100 A 102 
A 101 1 n LYS . 101 A 103 
A 102 1 n VAL . 102 A 104 
A 103 1 n LEU . 103 A 105 
A 104 1 n LEU . 104 A 106 
A 105 1 n SER . 105 A 107 
A 106 1 n ILE . 106 A 108 
A 107 1 n CYS . 107 A 109 
A 108 1 n SER . 108 A 110 
A 109 1 n LEU . 109 A 111 
A 110 1 n LEU . 110 A 112 
A 111 1 n CYS . 111 A 113 
A 112 1 n ASP . 112 A 114 
A 113 1 n PRO . 113 A 115 
A 114 1 n ASN . 114 A 116 
A 115 1 n PRO . 115 A 117 
A 116 1 n ASP . 116 A 118 
A 117 1 n ASP . 117 A 119 
A 118 1 n PRO . 118 A 120 
A 119 1 n LEU . 119 A 121 
A 120 1 n VAL . 120 A 122 
A 121 1 n PRO . 121 A 123 
A 122 1 n GLU . 122 A 124 
A 123 1 n ILE . 123 A 125 
A 124 1 n ALA . 124 A 126 
A 125 1 n ARG . 125 A 127 
A 126 1 n ILE . 126 A 128 
A 127 1 n TYR . 127 A 129 
A 128 1 n LYS . 128 A 130 
A 129 1 n THR . 129 A 131 
A 130 1 n ASP . 130 A 132 
A 131 1 n ARG . 131 A 133 
A 132 1 n GLU . 132 A 134 
A 133 1 n LYS . 133 A 135 
A 134 1 n TYR . 134 A 136 
A 135 1 n ASN . 135 A 137 
A 136 1 n ARG . 136 A 138 
A 137 1 n ILE . 137 A 139 
A 138 1 n ALA . 138 A 140 
A 139 1 n ARG . 139 A 141 
A 140 1 n GLU . 140 A 142 
A 141 1 n TRP . 141 A 143 
A 142 1 n THR . 142 A 144 
A 143 1 n GLN . 143 A 145 
A 144 1 n LYS . 144 A 146 
A 145 1 n TYR . 145 A 147 
A 146 1 n ALA . 146 A 148 
A 147 1 n MET . 147 A 149 
#
_pdbx_struct_assembly.details            author_defined_assembly
_pdbx_struct_assembly.id                 1
_pdbx_struct_assembly.method_details     ?
_pdbx_struct_assembly.oligomeric_count   1
_pdbx_struct_assembly.oligomeric_details monomeric
#
_pdbx_struct_assembly_gen.assembly_id     1
_pdbx_struct_assembly_gen.asym_id_list    A,B
_pdbx_struct_assembly_gen.oper_expression 1
#
_pdbx_struct_oper_list.id                 1
_pdbx_struct_oper_list.matrix[1][1]       1.0000000000
_pdbx_struct_oper_list.matrix[1][2]       0.0000000000
_pdbx_struct_oper_list.matrix[1][3]       0.0000000000
_pdbx_struct_oper_list.matrix[2][1]       0.0000000000
_pdbx_struct_oper_list.matrix[2][2]       1.0000000000
_pdbx_struct_oper_list.matrix[2][3]       0.0000000000
_pdbx_struct_oper_list.matrix[3][1]       0.0000000000
_pdbx_struct_oper_list.matrix[3][2]       0.0000000000
_pdbx_struct_oper_list.matrix[3][3]       1.0000000000
_pdbx_struct_oper_list.name               1_555
_pdbx_struct_oper_list.symmetry_operation x,y,z
_pdbx_struct_oper_list.type               "identity operation"
_pdbx_struct_oper_list.vector[1]          0.0000000000
_pdbx_struct_oper_list.vector[2]          0.0000000000
_pdbx_struct_oper_list.vector[3]          0.0000000000
#
_refine.ls_d_res_high 1.36
#
_software.classification other
_software.name           "DeepMind Structure Class"
_software.pdbx_ordinal   1
_software.version        2.0.0
#
_struct_asym.entity_id 1
_struct_asym.id        A
#
loop_
_atom_site.group_PDB
_atom_site.id
_atom_site.type_symbol
_atom_site.label_atom_id
_atom_site.label_alt_id
_atom_site.label_comp_id
_atom_site.label_asym_id
_atom_site.label_entity_id
_atom_site.label_seq_id
_atom_site.pdbx_PDB_ins_code
_atom_site.Cartn_x
_atom_site.Cartn_y
_atom_site.Cartn_z
_atom_site.occupancy
_atom_site.B_iso_or_equiv
_atom_site.auth_seq_id
_atom_site.auth_asym_id
_atom_site.pdbx_PDB_model_num
ATOM 1    N N   . GLY A 1 1   ? 41.049 -3.797  64.263 1.00 11.31 -1  A 1 
ATOM 2    C CA  . GLY A 1 1   ? 42.188 -3.979  63.350 1.00 10.87 -1  A 1 
ATOM 3    C C   . GLY A 1 1   ? 41.701 -4.222  61.948 1.00 10.01 -1  A 1 
ATOM 4    O O   . GLY A 1 1   ? 40.501 -4.059  61.622 1.00 10.31 -1  A 1 
ATOM 5    N N   . ALA A 1 2   ? 42.643 -4.636  61.107 1.00 10.08 0   A 1 
ATOM 6    C CA  . ALA A 1 2   ? 42.385 -4.856  59.708 1.00 9.99  0   A 1 
ATOM 7    C C   . ALA A 1 2   ? 41.341 -5.968  59.500 1.00 9.83  0   A 1 
ATOM 8    O O   . ALA A 1 2   ? 40.527 -5.928  58.562 1.00 10.45 0   A 1 
ATOM 9    C CB  . ALA A 1 2   ? 43.692 -5.178  59.004 1.00 9.02  0   A 1 
ATOM 10   N N   . MET A 1 3   ? 41.326 -6.980  60.356 1.00 9.87  1   A 1 
ATOM 11   C CA  . MET A 1 3   ? 40.331 -8.054  60.237 1.00 11.35 1   A 1 
ATOM 12   C C   . MET A 1 3   ? 38.884 -7.527  60.385 1.00 11.01 1   A 1 
ATOM 13   O O   . MET A 1 3   ? 37.996 -7.867  59.612 1.00 10.28 1   A 1 
ATOM 14   C CB  . MET A 1 3   ? 40.607 -9.151  61.261 1.00 12.82 1   A 1 
ATOM 15   C CG  . MET A 1 3   ? 39.940 -10.469 60.974 1.00 16.39 1   A 1 
ATOM 16   S SD  . MET A 1 3   ? 40.231 -11.733 62.256 1.00 23.37 1   A 1 
ATOM 17   C CE  . MET A 1 3   ? 42.001 -11.917 62.467 1.00 16.37 1   A 1 
ATOM 18   N N   . ALA A 1 4   ? 38.660 -6.660  61.370 1.00 8.81  2   A 1 
ATOM 19   C CA  . ALA A 1 4   ? 37.349 -6.062  61.570 1.00 8.60  2   A 1 
ATOM 20   C C   . ALA A 1 4   ? 36.904 -5.217  60.363 1.00 9.34  2   A 1 
ATOM 21   O O   . ALA A 1 4   ? 35.763 -5.290  59.908 1.00 8.91  2   A 1 
ATOM 22   C CB  . ALA A 1 4   ? 37.417 -5.211  62.840 1.00 8.70  2   A 1 
ATOM 23   N N   . LEU A 1 5   ? 37.834 -4.422  59.842 1.00 8.81  3   A 1 
ATOM 24   C CA  . LEU A 1 5   ? 37.537 -3.597  58.695 1.00 9.86  3   A 1 
ATOM 25   C C   . LEU A 1 5   ? 37.133 -4.435  57.498 1.00 10.03 3   A 1 
ATOM 26   O O   . LEU A 1 5   ? 36.209 -4.084  56.754 1.00 9.22  3   A 1 
ATOM 27   C CB  . LEU A 1 5   ? 38.740 -2.694  58.410 1.00 10.09 3   A 1 
ATOM 28   C CG  . LEU A 1 5   ? 38.605 -1.607  57.328 1.00 8.61  3   A 1 
ATOM 29   C CD1 . LEU A 1 5   ? 37.404 -0.665  57.598 1.00 10.82 3   A 1 
ATOM 30   C CD2 . LEU A 1 5   ? 39.907 -0.812  57.270 1.00 10.72 3   A 1 
ATOM 31   N N   . LYS A 1 6   ? 37.840 -5.523  57.271 1.00 9.87  4   A 1 
ATOM 32   C CA  . LYS A 1 6   ? 37.542 -6.383  56.158 1.00 10.50 4   A 1 
ATOM 33   C C   . LYS A 1 6   ? 36.123 -6.945  56.320 1.00 9.01  4   A 1 
ATOM 34   O O   . LYS A 1 6   ? 35.324 -7.006  55.379 1.00 10.06 4   A 1 
ATOM 35   C CB  . LYS A 1 6   ? 38.609 -7.473  56.099 1.00 10.46 4   A 1 
ATOM 36   C CG  . LYS A 1 6   ? 38.368 -8.428  55.028 1.00 12.55 4   A 1 
ATOM 37   C CD  . LYS A 1 6   ? 39.460 -9.503  55.062 1.00 15.96 4   A 1 
ATOM 38   C CE  . LYS A 1 6   ? 38.961 -10.726 54.355 1.00 20.47 4   A 1 
ATOM 39   N NZ  . LYS A 1 6   ? 38.891 -10.413 52.900 1.00 25.14 4   A 1 
ATOM 40   N N   . ARG A 1 7   ? 35.785 -7.350  57.530 1.00 9.49  5   A 1 
ATOM 41   C CA  . ARG A 1 7   ? 34.486 -7.963  57.764 1.00 9.16  5   A 1 
ATOM 42   C C   . ARG A 1 7   ? 33.360 -6.920  57.609 1.00 9.89  5   A 1 
ATOM 43   O O   . ARG A 1 7   ? 32.311 -7.201  57.067 1.00 10.43 5   A 1 
ATOM 44   C CB  . ARG A 1 7   ? 34.490 -8.627  59.138 1.00 9.23  5   A 1 
ATOM 45   C CG  . ARG A 1 7   ? 33.178 -9.048  59.591 1.00 9.84  5   A 1 
ATOM 46   C CD  . ARG A 1 7   ? 32.592 -10.283 58.750 1.00 11.02 5   A 1 
ATOM 47   N NE  . ARG A 1 7   ? 31.288 -10.552 59.393 1.00 8.88  5   A 1 
ATOM 48   C CZ  . ARG A 1 7   ? 31.024 -11.540 60.230 1.00 7.07  5   A 1 
ATOM 49   N NH2 . ARG A 1 7   ? 29.849 -11.498 60.855 1.00 9.00  5   A 1 
ATOM 50   N NH1 . ARG A 1 7   ? 31.830 -12.590 60.458 1.00 5.57  5   A 1 
ATOM 51   N N   . ILE A 1 8   ? 33.594 -5.707  58.083 1.00 9.30  6   A 1 
ATOM 52   C CA  . ILE A 1 8   ? 32.592 -4.628  57.975 1.00 9.41  6   A 1 
ATOM 53   C C   . ILE A 1 8   ? 32.350 -4.271  56.507 1.00 9.97  6   A 1 
ATOM 54   O O   . ILE A 1 8   ? 31.210 -4.139  56.084 1.00 9.08  6   A 1 
ATOM 55   C CB  . ILE A 1 8   ? 33.056 -3.399  58.791 1.00 8.40  6   A 1 
ATOM 56   C CG1 . ILE A 1 8   ? 33.005 -3.745  60.293 1.00 9.82  6   A 1 
ATOM 57   C CG2 . ILE A 1 8   ? 32.119 -2.221  58.551 1.00 10.83 6   A 1 
ATOM 58   C CD1 . ILE A 1 8   ? 33.727 -2.777  61.225 1.00 10.08 6   A 1 
ATOM 59   N N   . HIS A 1 9   ? 33.427 -4.163  55.715 1.00 9.35  7   A 1 
ATOM 60   C CA  . HIS A 1 9   ? 33.250 -3.951  54.293 1.00 9.09  7   A 1 
ATOM 61   C C   . HIS A 1 9   ? 32.451 -5.087  53.635 1.00 9.44  7   A 1 
ATOM 62   O O   . HIS A 1 9   ? 31.631 -4.851  52.752 1.00 9.21  7   A 1 
ATOM 63   C CB  . HIS A 1 9   ? 34.590 -3.793  53.572 1.00 9.15  7   A 1 
ATOM 64   C CG  . HIS A 1 9   ? 35.160 -2.420  53.621 1.00 7.85  7   A 1 
ATOM 65   N ND1 . HIS A 1 9   ? 34.625 -1.378  52.893 1.00 10.62 7   A 1 
ATOM 66   C CD2 . HIS A 1 9   ? 36.241 -1.923  54.270 1.00 11.73 7   A 1 
ATOM 67   C CE1 . HIS A 1 9   ? 35.346 -0.290  53.105 1.00 8.99  7   A 1 
ATOM 68   N NE2 . HIS A 1 9   ? 36.339 -0.596  53.929 1.00 10.53 7   A 1 
ATOM 69   N N   . LYS A 1 10  ? 32.720 -6.341  53.995 1.00 9.24  8   A 1 
ATOM 70   C CA  . LYS A 1 10  ? 31.978 -7.443  53.414 0.75 10.31 8   A 1 
ATOM 71   C C   . LYS A 1 10  ? 30.494 -7.331  53.745 1.00 9.16  8   A 1 
ATOM 72   O O   . LYS A 1 10  ? 29.615 -7.559  52.884 1.00 9.57  8   A 1 
ATOM 73   C CB  . LYS A 1 10  ? 32.550 -8.748  53.967 0.75 9.59  8   A 1 
ATOM 74   C CG  . LYS A 1 10  ? 31.950 -10.020 53.439 0.75 12.59 8   A 1 
ATOM 75   C CD  . LYS A 1 10  ? 32.587 -11.251 54.133 0.75 12.12 8   A 1 
ATOM 76   C CE  . LYS A 1 10  ? 33.947 -11.622 53.589 0.75 11.54 8   A 1 
ATOM 77   N NZ  . LYS A 1 10  ? 34.630 -12.768 54.320 0.75 9.42  8   A 1 
ATOM 78   N N   . GLU A 1 11  ? 30.164 -6.964  54.977 1.00 9.26  9   A 1 
ATOM 79   C CA  . GLU A 1 11  ? 28.745 -6.844  55.365 1.00 9.96  9   A 1 
ATOM 80   C C   . GLU A 1 11  ? 28.081 -5.672  54.641 1.00 9.42  9   A 1 
ATOM 81   O O   . GLU A 1 11  ? 26.910 -5.771  54.263 1.00 10.35 9   A 1 
ATOM 82   C CB  . GLU A 1 11  ? 28.595 -6.686  56.880 1.00 8.38  9   A 1 
ATOM 83   C CG  . GLU A 1 11  ? 28.961 -8.003  57.613 1.00 7.75  9   A 1 
ATOM 84   C CD  . GLU A 1 11  ? 28.584 -7.955  59.070 1.00 8.28  9   A 1 
ATOM 85   O OE1 . GLU A 1 11  ? 27.603 -7.244  59.372 1.00 10.93 9   A 1 
ATOM 86   O OE2 . GLU A 1 11  ? 29.188 -8.708  59.832 1.00 9.75  9   A 1 
ATOM 87   N N   . LEU A 1 12  ? 28.790 -4.563  54.477 1.00 8.63  10  A 1 
ATOM 88   C CA  . LEU A 1 12  ? 28.254 -3.455  53.711 1.00 9.66  10  A 1 
ATOM 89   C C   . LEU A 1 12  ? 27.856 -3.947  52.323 1.00 9.48  10  A 1 
ATOM 90   O O   . LEU A 1 12  ? 26.753 -3.650  51.836 1.00 10.02 10  A 1 
ATOM 91   C CB  . LEU A 1 12  ? 29.288 -2.318  53.717 1.00 9.30  10  A 1 
ATOM 92   C CG  . LEU A 1 12  ? 28.785 -1.029  53.093 1.00 9.26  10  A 1 
ATOM 93   C CD1 . LEU A 1 12  ? 27.448 -0.654  53.771 1.00 13.57 10  A 1 
ATOM 94   C CD2 . LEU A 1 12  ? 29.838 0.032   53.284 1.00 8.55  10  A 1 
ATOM 95   N N   . ASN A 1 13  ? 28.751 -4.686  51.675 1.00 8.18  11  A 1 
ATOM 96   C CA  . ASN A 1 13  ? 28.514 -5.219  50.335 1.00 8.49  11  A 1 
ATOM 97   C C   . ASN A 1 13  ? 27.393 -6.249  50.301 1.00 8.29  11  A 1 
ATOM 98   O O   . ASN A 1 13  ? 26.623 -6.272  49.351 1.00 8.19  11  A 1 
ATOM 99   C CB  . ASN A 1 13  ? 29.805 -5.819  49.761 1.00 9.28  11  A 1 
ATOM 100  C CG  . ASN A 1 13  ? 30.904 -4.766  49.567 1.00 13.39 11  A 1 
ATOM 101  O OD1 . ASN A 1 13  ? 30.621 -3.574  49.443 1.00 15.86 11  A 1 
ATOM 102  N ND2 . ASN A 1 13  ? 32.151 -5.208  49.560 1.00 16.84 11  A 1 
ATOM 103  N N   . ASP A 1 14  ? 27.295 -7.067  51.340 1.00 9.69  12  A 1 
ATOM 104  C CA  . ASP A 1 14  ? 26.237 -8.072  51.477 1.00 9.84  12  A 1 
ATOM 105  C C   . ASP A 1 14  ? 24.859 -7.347  51.435 1.00 8.21  12  A 1 
ATOM 106  O O   . ASP A 1 14  ? 23.934 -7.770  50.767 1.00 8.06  12  A 1 
ATOM 107  C CB  . ASP A 1 14  ? 26.290 -8.763  52.904 1.00 11.49 12  A 1 
ATOM 108  C CG  . ASP A 1 14  ? 27.526 -9.788  53.192 1.00 10.63 12  A 1 
ATOM 109  O OD1 . ASP A 1 14  ? 28.114 -10.338 52.225 1.00 9.30  12  A 1 
ATOM 110  O OD2 . ASP A 1 14  ? 27.874 -10.117 54.457 1.00 12.72 12  A 1 
ATOM 111  N N   . LEU A 1 15  ? 24.722 -6.272  52.236 1.00 8.06  13  A 1 
ATOM 112  C CA  . LEU A 1 15  ? 23.513 -5.465  52.276 1.00 9.21  13  A 1 
ATOM 113  C C   . LEU A 1 15  ? 23.162 -4.868  50.903 1.00 9.26  13  A 1 
ATOM 114  O O   . LEU A 1 15  ? 22.004 -4.909  50.495 1.00 9.79  13  A 1 
ATOM 115  C CB  . LEU A 1 15  ? 23.709 -4.322  53.284 1.00 9.15  13  A 1 
ATOM 116  C CG  . LEU A 1 15  ? 23.555 -4.863  54.687 1.00 7.12  13  A 1 
ATOM 117  C CD1 . LEU A 1 15  ? 24.330 -3.973  55.683 1.00 8.18  13  A 1 
ATOM 118  C CD2 . LEU A 1 15  ? 22.059 -4.875  55.020 1.00 9.88  13  A 1 
ATOM 119  N N   . ALA A 1 16  ? 24.150 -4.355  50.182 1.00 8.87  14  A 1 
ATOM 120  C CA  . ALA A 1 16  ? 23.928 -3.795  48.832 1.00 9.97  14  A 1 
ATOM 121  C C   . ALA A 1 16  ? 23.504 -4.858  47.814 1.00 9.85  14  A 1 
ATOM 122  O O   . ALA A 1 16  ? 22.634 -4.604  46.974 1.00 9.45  14  A 1 
ATOM 123  C CB  . ALA A 1 16  ? 25.160 -3.095  48.332 1.00 9.53  14  A 1 
ATOM 124  N N   . ARG A 1 17  ? 24.127 -6.034  47.880 1.00 9.47  15  A 1 
ATOM 125  C CA  . ARG A 1 17  ? 23.895 -7.137  46.892 1.00 9.29  15  A 1 
ATOM 126  C C   . ARG A 1 17  ? 22.553 -7.798  47.123 1.00 9.71  15  A 1 
ATOM 127  O O   . ARG A 1 17  ? 21.898 -8.240  46.177 1.00 8.88  15  A 1 
ATOM 128  C CB  . ARG A 1 17  ? 25.068 -8.149  46.996 1.00 9.69  15  A 1 
ATOM 129  C CG  . ARG A 1 17  ? 24.902 -9.543  46.336 1.00 10.51 15  A 1 
ATOM 130  C CD  . ARG A 1 17  ? 25.971 -10.530 46.815 1.00 12.40 15  A 1 
ATOM 131  N NE  . ARG A 1 17  ? 27.242 -9.857  47.031 1.00 17.55 15  A 1 
ATOM 132  C CZ  . ARG A 1 17  ? 27.911 -9.857  48.180 1.00 17.83 15  A 1 
ATOM 133  N NH2 . ARG A 1 17  ? 29.051 -9.187  48.277 1.00 20.59 15  A 1 
ATOM 134  N NH1 . ARG A 1 17  ? 27.465 -10.559 49.211 1.00 18.90 15  A 1 
ATOM 135  N N   . ASP A 1 18  ? 22.135 -7.878  48.379 1.00 10.21 16  A 1 
ATOM 136  C CA  . ASP A 1 18  ? 20.847 -8.485  48.726 0.52 10.27 16  A 1 
ATOM 137  C C   . ASP A 1 18  ? 20.116 -7.526  49.653 1.00 10.30 16  A 1 
ATOM 138  O O   . ASP A 1 18  ? 20.032 -7.740  50.871 1.00 9.87  16  A 1 
ATOM 139  C CB  . ASP A 1 18  ? 21.014 -9.869  49.354 0.52 10.78 16  A 1 
ATOM 140  C CG  . ASP A 1 18  ? 21.396 -10.923 48.334 0.52 9.22  16  A 1 
ATOM 141  O OD1 . ASP A 1 18  ? 20.513 -11.452 47.630 0.52 8.71  16  A 1 
ATOM 142  O OD2 . ASP A 1 18  ? 22.591 -11.210 48.228 0.52 9.33  16  A 1 
ATOM 143  N N   . PRO A 1 19  ? 19.542 -6.456  49.052 1.00 9.81  17  A 1 
ATOM 144  C CA  . PRO A 1 19  ? 18.936 -5.436  49.882 1.00 10.95 17  A 1 
ATOM 145  C C   . PRO A 1 19  ? 17.756 -5.991  50.644 1.00 11.18 17  A 1 
ATOM 146  O O   . PRO A 1 19  ? 16.878 -6.650  50.055 1.00 10.45 17  A 1 
ATOM 147  C CB  . PRO A 1 19  ? 18.476 -4.387  48.858 1.00 9.76  17  A 1 
ATOM 148  C CG  . PRO A 1 19  ? 18.310 -5.118  47.552 1.00 11.97 17  A 1 
ATOM 149  C CD  . PRO A 1 19  ? 19.385 -6.175  47.607 1.00 11.30 17  A 1 
ATOM 150  N N   . PRO A 1 20  ? 17.726 -5.763  51.956 1.00 12.27 18  A 1 
ATOM 151  C CA  . PRO A 1 20  ? 16.538 -6.254  52.699 1.00 12.65 18  A 1 
ATOM 152  C C   . PRO A 1 20  ? 15.186 -5.658  52.266 1.00 12.36 18  A 1 
ATOM 153  O O   . PRO A 1 20  ? 14.126 -6.216  52.574 1.00 11.72 18  A 1 
ATOM 154  C CB  . PRO A 1 20  ? 16.841 -5.877  54.149 1.00 13.87 18  A 1 
ATOM 155  C CG  . PRO A 1 20  ? 18.305 -5.522  54.217 1.00 14.83 18  A 1 
ATOM 156  C CD  . PRO A 1 20  ? 18.759 -5.160  52.812 1.00 12.54 18  A 1 
ATOM 157  N N   . ALA A 1 21  ? 15.165 -4.512  51.606 1.00 11.26 19  A 1 
ATOM 158  C CA  . ALA A 1 21  ? 13.821 -3.974  51.288 1.00 11.89 19  A 1 
ATOM 159  C C   . ALA A 1 21  ? 12.826 -3.556  52.439 1.00 10.81 19  A 1 
ATOM 160  O O   . ALA A 1 21  ? 11.850 -2.933  52.103 1.00 11.59 19  A 1 
ATOM 161  C CB  . ALA A 1 21  ? 13.139 -4.869  50.305 1.00 14.07 19  A 1 
ATOM 162  N N   . GLN A 1 22  ? 13.043 -3.816  53.755 1.00 9.00  20  A 1 
ATOM 163  C CA  . GLN A 1 22  ? 12.514 -2.804  54.702 1.00 7.23  20  A 1 
ATOM 164  C C   . GLN A 1 22  ? 13.538 -2.140  55.643 1.00 8.01  20  A 1 
ATOM 165  O O   . GLN A 1 22  ? 13.201 -1.298  56.474 1.00 7.78  20  A 1 
ATOM 166  C CB  . GLN A 1 22  ? 11.254 -3.234  55.438 1.00 8.93  20  A 1 
ATOM 167  C CG  . GLN A 1 22  ? 10.058 -3.472  54.519 1.00 8.58  20  A 1 
ATOM 168  C CD  . GLN A 1 22  ? 8.745  -3.367  55.251 1.00 12.08 20  A 1 
ATOM 169  O OE1 . GLN A 1 22  ? 8.636  -3.692  56.434 1.00 15.26 20  A 1 
ATOM 170  N NE2 . GLN A 1 22  ? 7.732  -2.926  54.545 1.00 16.10 20  A 1 
ATOM 171  N N   . CYS A 1 23  ? 14.792 -2.496  55.486 1.00 5.74  21  A 1 
ATOM 172  C CA  . CYS A 1 23  ? 15.864 -1.911  56.313 1.00 7.22  21  A 1 
ATOM 173  C C   . CYS A 1 23  ? 17.022 -1.505  55.477 1.00 8.74  21  A 1 
ATOM 174  O O   . CYS A 1 23  ? 17.244 -2.022  54.393 1.00 6.73  21  A 1 
ATOM 175  C CB  . CYS A 1 23  ? 16.412 -2.915  57.345 1.00 8.87  21  A 1 
ATOM 176  S SG  . CYS A 1 23  ? 15.144 -3.705  58.322 1.00 10.97 21  A 1 
ATOM 177  N N   . SER A 1 24  ? 17.844 -0.630  56.053 1.00 9.11  22  A 1 
ATOM 178  C CA  . SER A 1 24  ? 19.056 -0.187  55.359 1.00 9.46  22  A 1 
ATOM 179  C C   . SER A 1 24  ? 20.101 0.099   56.430 1.00 9.43  22  A 1 
ATOM 180  O O   . SER A 1 24  ? 19.756 0.341   57.564 1.00 9.47  22  A 1 
ATOM 181  C CB  . SER A 1 24  ? 18.796 1.052   54.556 1.00 9.84  22  A 1 
ATOM 182  O OG  . SER A 1 24  ? 18.491 2.194   55.327 1.00 10.54 22  A 1 
ATOM 183  N N   . ALA A 1 25  ? 21.373 0.034   56.054 1.00 9.80  23  A 1 
ATOM 184  C CA  . ALA A 1 25  ? 22.419 0.429   57.003 1.00 9.18  23  A 1 
ATOM 185  C C   . ALA A 1 25  ? 23.691 0.674   56.231 1.00 9.00  23  A 1 
ATOM 186  O O   . ALA A 1 25  ? 23.980 0.029   55.240 1.00 8.92  23  A 1 
ATOM 187  C CB  . ALA A 1 25  ? 22.636 -0.655  58.025 1.00 10.13 23  A 1 
ATOM 188  N N   . GLY A 1 26  ? 24.482 1.610   56.760 1.00 9.23  24  A 1 
ATOM 189  C CA  . GLY A 1 26  ? 25.812 1.805   56.245 1.00 8.83  24  A 1 
ATOM 190  C C   . GLY A 1 26  ? 26.500 2.940   56.985 1.00 7.62  24  A 1 
ATOM 191  O O   . GLY A 1 26  ? 25.924 3.563   57.878 1.00 9.64  24  A 1 
ATOM 192  N N   . PRO A 1 27  ? 27.760 3.178   56.588 1.00 7.30  25  A 1 
ATOM 193  C CA  . PRO A 1 27  ? 28.555 4.221   57.304 1.00 7.85  25  A 1 
ATOM 194  C C   . PRO A 1 27  ? 27.933 5.597   57.334 1.00 8.15  25  A 1 
ATOM 195  O O   . PRO A 1 27  ? 27.268 5.998   56.395 1.00 8.13  25  A 1 
ATOM 196  C CB  . PRO A 1 27  ? 29.821 4.307   56.463 1.00 7.80  25  A 1 
ATOM 197  C CG  . PRO A 1 27  ? 29.929 2.990   55.788 1.00 9.13  25  A 1 
ATOM 198  C CD  . PRO A 1 27  ? 28.543 2.446   55.567 1.00 7.65  25  A 1 
ATOM 199  N N   . VAL A 1 28  ? 28.168 6.386   58.364 0.50 8.72  26  A 1 
ATOM 200  C CA  . VAL A 1 28  ? 27.537 7.733   58.423 0.50 8.89  26  A 1 
ATOM 201  C C   . VAL A 1 28  ? 27.986 8.755   57.286 0.50 9.31  26  A 1 
ATOM 202  O O   . VAL A 1 28  ? 27.162 9.446   56.717 0.50 9.51  26  A 1 
ATOM 203  C CB  . VAL A 1 28  ? 27.647 8.255   59.869 0.50 8.52  26  A 1 
ATOM 204  C CG1 . VAL A 1 28  ? 27.445 9.759   59.946 0.50 7.57  26  A 1 
ATOM 205  C CG2 . VAL A 1 28  ? 26.655 7.519   60.823 0.50 8.21  26  A 1 
ATOM 206  N N   . GLY A 1 29  ? 29.260 8.681   56.899 1.00 10.20 27  A 1 
ATOM 207  C CA  . GLY A 1 29  ? 30.146 9.533   56.136 1.00 9.36  27  A 1 
ATOM 208  C C   . GLY A 1 29  ? 31.273 8.552   55.788 1.00 10.16 27  A 1 
ATOM 209  O O   . GLY A 1 29  ? 31.028 7.511   55.160 1.00 10.67 27  A 1 
ATOM 210  N N   . ASP A 1 30  ? 32.482 8.855   56.224 1.00 10.72 28  A 1 
ATOM 211  C CA  . ASP A 1 30  ? 33.614 8.027   55.826 1.00 11.84 28  A 1 
ATOM 212  C C   . ASP A 1 30  ? 34.140 7.104   56.914 1.00 12.96 28  A 1 
ATOM 213  O O   . ASP A 1 30  ? 35.171 6.450   56.747 1.00 14.40 28  A 1 
ATOM 214  C CB  . ASP A 1 30  ? 34.740 8.883   55.233 1.00 12.14 28  A 1 
ATOM 215  C CG  . ASP A 1 30  ? 34.321 9.618   53.951 1.00 11.88 28  A 1 
ATOM 216  O OD1 . ASP A 1 30  ? 33.487 9.083   53.174 1.00 13.53 28  A 1 
ATOM 217  O OD2 . ASP A 1 30  ? 34.796 10.746  53.729 1.00 14.88 28  A 1 
ATOM 218  N N   . ASP A 1 31  ? 33.407 7.017   58.010 1.00 12.36 29  A 1 
ATOM 219  C CA  . ASP A 1 31  ? 33.847 6.264   59.167 1.00 12.28 29  A 1 
ATOM 220  C C   . ASP A 1 31  ? 33.206 4.877   59.118 1.00 10.43 29  A 1 
ATOM 221  O O   . ASP A 1 31  ? 32.037 4.721   59.344 1.00 9.64  29  A 1 
ATOM 222  C CB  . ASP A 1 31  ? 33.387 7.025   60.421 1.00 14.25 29  A 1 
ATOM 223  C CG  . ASP A 1 31  ? 33.745 6.328   61.700 1.00 15.89 29  A 1 
ATOM 224  O OD1 . ASP A 1 31  ? 33.340 6.881   62.742 1.00 16.43 29  A 1 
ATOM 225  O OD2 . ASP A 1 31  ? 34.392 5.243   61.669 1.00 17.56 29  A 1 
ATOM 226  N N   . MET A 1 32  ? 33.984 3.856   58.789 1.00 9.73  30  A 1 
ATOM 227  C CA  . MET A 1 32  ? 33.421 2.537   58.576 1.00 9.19  30  A 1 
ATOM 228  C C   . MET A 1 32  ? 32.959 1.898   59.886 1.00 9.35  30  A 1 
ATOM 229  O O   . MET A 1 32  ? 32.231 0.915   59.870 1.00 10.33 30  A 1 
ATOM 230  C CB  . MET A 1 32  ? 34.482 1.607   57.910 1.00 8.29  30  A 1 
ATOM 231  C CG  . MET A 1 32  ? 34.918 1.981   56.521 1.00 10.99 30  A 1 
ATOM 232  S SD  . MET A 1 32  ? 33.526 1.916   55.392 1.00 13.54 30  A 1 
ATOM 233  C CE  . MET A 1 32  ? 32.788 0.413   56.010 1.00 10.24 30  A 1 
ATOM 234  N N   . PHE A 1 33  ? 33.430 2.405   61.023 1.00 9.90  31  A 1 
ATOM 235  C CA  . PHE A 1 33  ? 33.049 1.837   62.296 1.00 9.59  31  A 1 
ATOM 236  C C   . PHE A 1 33  ? 31.817 2.428   62.928 1.00 9.13  31  A 1 
ATOM 237  O O   . PHE A 1 33  ? 31.376 1.944   63.973 1.00 9.85  31  A 1 
ATOM 238  C CB  . PHE A 1 33  ? 34.237 1.848   63.271 1.00 9.99  31  A 1 
ATOM 239  C CG  . PHE A 1 33  ? 35.288 0.821   62.936 1.00 9.30  31  A 1 
ATOM 240  C CD1 . PHE A 1 33  ? 35.323 -0.401  63.603 1.00 8.85  31  A 1 
ATOM 241  C CD2 . PHE A 1 33  ? 36.227 1.067   61.914 1.00 11.01 31  A 1 
ATOM 242  C CE1 . PHE A 1 33  ? 36.286 -1.345  63.271 1.00 8.16  31  A 1 
ATOM 243  C CE2 . PHE A 1 33  ? 37.209 0.146   61.610 1.00 11.02 31  A 1 
ATOM 244  C CZ  . PHE A 1 33  ? 37.239 -1.068  62.288 1.00 10.44 31  A 1 
ATOM 245  N N   . HIS A 1 34  ? 31.341 3.546   62.374 1.00 9.37  32  A 1 
ATOM 246  C CA  . HIS A 1 34  ? 30.082 4.138   62.830 0.68 9.58  32  A 1 
ATOM 247  C C   . HIS A 1 34  ? 29.083 4.169   61.700 1.00 9.58  32  A 1 
ATOM 248  O O   . HIS A 1 34  ? 29.267 4.870   60.689 1.00 9.23  32  A 1 
ATOM 249  C CB  . HIS A 1 34  ? 30.271 5.573   63.353 0.68 9.80  32  A 1 
ATOM 250  C CG  . HIS A 1 34  ? 28.977 6.242   63.759 0.68 10.45 32  A 1 
ATOM 251  N ND1 . HIS A 1 34  ? 28.858 7.612   63.804 0.68 14.41 32  A 1 
ATOM 252  C CD2 . HIS A 1 34  ? 27.749 5.743   64.109 0.68 9.57  32  A 1 
ATOM 253  C CE1 . HIS A 1 34  ? 27.629 7.933   64.174 0.68 13.40 32  A 1 
ATOM 254  N NE2 . HIS A 1 34  ? 26.939 6.823   64.366 0.68 14.95 32  A 1 
ATOM 255  N N   . TRP A 1 35  ? 28.000 3.429   61.878 1.00 9.26  33  A 1 
ATOM 256  C CA  . TRP A 1 35  ? 26.943 3.332   60.850 1.00 8.97  33  A 1 
ATOM 257  C C   . TRP A 1 35  ? 25.637 3.919   61.371 1.00 9.08  33  A 1 
ATOM 258  O O   . TRP A 1 35  ? 25.430 4.112   62.574 1.00 8.54  33  A 1 
ATOM 259  C CB  . TRP A 1 35  ? 26.689 1.867   60.495 1.00 10.32 33  A 1 
ATOM 260  C CG  . TRP A 1 35  ? 27.742 1.178   59.647 1.00 8.60  33  A 1 
ATOM 261  C CD1 . TRP A 1 35  ? 29.067 1.476   59.518 1.00 9.37  33  A 1 
ATOM 262  C CD2 . TRP A 1 35  ? 27.516 0.015   58.890 1.00 7.88  33  A 1 
ATOM 263  N NE1 . TRP A 1 35  ? 29.668 0.550   58.677 1.00 8.31  33  A 1 
ATOM 264  C CE2 . TRP A 1 35  ? 28.731 -0.366  58.285 1.00 8.04  33  A 1 
ATOM 265  C CE3 . TRP A 1 35  ? 26.380 -0.775  58.668 1.00 8.92  33  A 1 
ATOM 266  C CZ2 . TRP A 1 35  ? 28.848 -1.482  57.457 1.00 7.80  33  A 1 
ATOM 267  C CZ3 . TRP A 1 35  ? 26.490 -1.895  57.851 1.00 10.08 33  A 1 
ATOM 268  C CH2 . TRP A 1 35  ? 27.707 -2.228  57.240 1.00 8.49  33  A 1 
ATOM 269  N N   . GLN A 1 36  ? 24.763 4.194   60.402 1.00 9.21  34  A 1 
ATOM 270  C CA  . GLN A 1 36  ? 23.345 4.520   60.612 0.53 9.20  34  A 1 
ATOM 271  C C   . GLN A 1 36  ? 22.559 3.332   60.060 1.00 8.88  34  A 1 
ATOM 272  O O   . GLN A 1 36  ? 23.057 2.593   59.199 1.00 8.78  34  A 1 
ATOM 273  C CB  . GLN A 1 36  ? 22.955 5.812   59.857 0.53 9.07  34  A 1 
ATOM 274  C CG  . GLN A 1 36  ? 21.469 6.221   59.944 0.53 8.61  34  A 1 
ATOM 275  C CD  . GLN A 1 36  ? 21.131 7.334   58.982 0.53 10.22 34  A 1 
ATOM 276  O OE1 . GLN A 1 36  ? 20.778 7.082   57.817 0.53 11.99 34  A 1 
ATOM 277  N NE2 . GLN A 1 36  ? 21.208 8.568   59.466 0.53 9.32  34  A 1 
ATOM 278  N N   . ALA A 1 37  ? 21.346 3.188   60.552 1.00 9.15  35  A 1 
ATOM 279  C CA  . ALA A 1 37  ? 20.396 2.227   59.978 1.00 8.94  35  A 1 
ATOM 280  C C   . ALA A 1 37  ? 19.023 2.824   60.012 1.00 9.04  35  A 1 
ATOM 281  O O   . ALA A 1 37  ? 18.711 3.691   60.801 1.00 8.97  35  A 1 
ATOM 282  C CB  . ALA A 1 37  ? 20.449 0.862   60.700 1.00 9.57  35  A 1 
ATOM 283  N N   . THR A 1 38  ? 18.195 2.294   59.110 1.00 8.98  36  A 1 
ATOM 284  C CA  . THR A 1 38  ? 16.746 2.585   59.158 1.00 9.58  36  A 1 
ATOM 285  C C   . THR A 1 38  ? 15.961 1.276   59.077 1.00 9.12  36  A 1 
ATOM 286  O O   . THR A 1 38  ? 16.346 0.320   58.422 1.00 9.07  36  A 1 
ATOM 287  C CB  . THR A 1 38  ? 16.293 3.542   58.096 1.00 10.59 36  A 1 
ATOM 288  O OG1 . THR A 1 38  ? 16.295 2.887   56.845 1.00 11.29 36  A 1 
ATOM 289  C CG2 . THR A 1 38  ? 17.199 4.689   57.957 1.00 8.64  36  A 1 
ATOM 290  N N   . ILE A 1 39  ? 14.908 1.248   59.880 1.00 9.48  37  A 1 
ATOM 291  C CA  . ILE A 1 39  ? 13.964 0.132   59.842 1.00 9.92  37  A 1 
ATOM 292  C C   . ILE A 1 39  ? 12.583 0.725   59.622 1.00 9.74  37  A 1 
ATOM 293  O O   . ILE A 1 39  ? 12.130 1.632   60.341 1.00 8.65  37  A 1 
ATOM 294  C CB  . ILE A 1 39  ? 13.980 -0.663  61.175 1.00 10.33 37  A 1 
ATOM 295  C CG1 . ILE A 1 39  ? 15.337 -1.349  61.375 1.00 9.72  37  A 1 
ATOM 296  C CG2 . ILE A 1 39  ? 12.916 -1.749  61.167 1.00 10.66 37  A 1 
ATOM 297  C CD1 . ILE A 1 39  ? 15.463 -2.027  62.753 1.00 10.19 37  A 1 
ATOM 298  N N   . MET A 1 40  ? 11.877 0.247   58.619 1.00 8.51  38  A 1 
ATOM 299  C CA  . MET A 1 40  ? 10.474 0.621   58.419 1.00 9.25  38  A 1 
ATOM 300  C C   . MET A 1 40  ? 9.624  -0.146  59.417 1.00 8.65  38  A 1 
ATOM 301  O O   . MET A 1 40  ? 9.824  -1.332  59.644 1.00 8.95  38  A 1 
ATOM 302  C CB  . MET A 1 40  ? 9.985  0.267   57.010 1.00 9.53  38  A 1 
ATOM 303  C CG  . MET A 1 40  ? 10.702 1.036   55.922 1.00 10.49 38  A 1 
ATOM 304  S SD  . MET A 1 40  ? 10.298 0.496   54.241 1.00 15.85 38  A 1 
ATOM 305  C CE  . MET A 1 40  ? 8.523  0.389   54.326 1.00 19.09 38  A 1 
ATOM 306  N N   . GLY A 1 41  ? 8.633  0.514   60.001 1.00 8.57  39  A 1 
ATOM 307  C CA  . GLY A 1 41  ? 7.663  -0.162  60.863 1.00 9.58  39  A 1 
ATOM 308  C C   . GLY A 1 41  ? 7.027  -1.318  60.140 1.00 8.39  39  A 1 
ATOM 309  O O   . GLY A 1 41  ? 6.547  -1.154  59.021 1.00 10.11 39  A 1 
ATOM 310  N N   . PRO A 1 42  ? 7.034  -2.514  60.740 1.00 8.69  40  A 1 
ATOM 311  C CA  . PRO A 1 42  ? 6.457  -3.629  59.999 1.00 9.32  40  A 1 
ATOM 312  C C   . PRO A 1 42  ? 4.969  -3.446  59.665 1.00 9.22  40  A 1 
ATOM 313  O O   . PRO A 1 42  ? 4.191  -2.925  60.490 1.00 9.43  40  A 1 
ATOM 314  C CB  . PRO A 1 42  ? 6.679  -4.842  60.941 1.00 9.58  40  A 1 
ATOM 315  C CG  . PRO A 1 42  ? 7.900  -4.469  61.707 1.00 12.44 40  A 1 
ATOM 316  C CD  . PRO A 1 42  ? 7.740  -2.974  61.966 1.00 9.63  40  A 1 
ATOM 317  N N   . ASN A 1 43  ? 4.578  -3.912  58.485 1.00 9.87  41  A 1 
ATOM 318  C CA  . ASN A 1 43  ? 3.158  -3.973  58.144 1.00 10.28 41  A 1 
ATOM 319  C C   . ASN A 1 43  ? 2.422  -4.854  59.139 1.00 9.29  41  A 1 
ATOM 320  O O   . ASN A 1 43  ? 2.950  -5.873  59.586 1.00 8.80  41  A 1 
ATOM 321  C CB  . ASN A 1 43  ? 2.975  -4.493  56.718 1.00 9.87  41  A 1 
ATOM 322  C CG  . ASN A 1 43  ? 3.252  -3.421  55.695 1.00 14.25 41  A 1 
ATOM 323  O OD1 . ASN A 1 43  ? 3.222  -2.229  56.010 1.00 18.10 41  A 1 
ATOM 324  N ND2 . ASN A 1 43  ? 3.499  -3.827  54.471 1.00 20.38 41  A 1 
ATOM 325  N N   . ASP A 1 44  ? 1.199  -4.482  59.515 1.00 9.71  42  A 1 
ATOM 326  C CA  . ASP A 1 44  ? 0.372  -5.253  60.462 1.00 10.35 42  A 1 
ATOM 327  C C   . ASP A 1 44  ? 0.900  -5.214  61.887 1.00 9.59  42  A 1 
ATOM 328  O O   . ASP A 1 44  ? 0.638  -6.129  62.688 1.00 11.01 42  A 1 
ATOM 329  C CB  . ASP A 1 44  ? 0.199  -6.722  60.040 1.00 9.70  42  A 1 
ATOM 330  C CG  . ASP A 1 44  ? -0.253 -6.885  58.597 1.00 9.73  42  A 1 
ATOM 331  O OD1 . ASP A 1 44  ? -0.970 -6.026  58.065 1.00 10.67 42  A 1 
ATOM 332  O OD2 . ASP A 1 44  ? 0.152  -7.888  57.949 1.00 10.01 42  A 1 
ATOM 333  N N   . SER A 1 45  ? 1.767  -4.239  62.153 1.00 9.83  43  A 1 
ATOM 334  C CA  . SER A 1 45  ? 2.222  -3.939  63.509 1.00 9.80  43  A 1 
ATOM 335  C C   . SER A 1 45  ? 1.761  -2.512  63.835 1.00 9.11  43  A 1 
ATOM 336  O O   . SER A 1 45  ? 1.439  -1.749  62.926 1.00 10.01 43  A 1 
ATOM 337  C CB  . SER A 1 45  ? 3.741  -4.026  63.640 1.00 10.01 43  A 1 
ATOM 338  O OG  . SER A 1 45  ? 4.336  -2.788  63.206 1.00 10.42 43  A 1 
ATOM 339  N N   . PRO A 1 46  ? 1.742  -2.136  65.123 1.00 8.66  44  A 1 
ATOM 340  C CA  . PRO A 1 46  ? 1.366  -0.747  65.440 1.00 8.50  44  A 1 
ATOM 341  C C   . PRO A 1 46  ? 2.352  0.298   64.945 1.00 8.91  44  A 1 
ATOM 342  O O   . PRO A 1 46  ? 2.049  1.497   65.011 1.00 9.37  44  A 1 
ATOM 343  C CB  . PRO A 1 46  ? 1.288  -0.740  66.958 1.00 9.26  44  A 1 
ATOM 344  C CG  . PRO A 1 46  ? 1.853  -1.973  67.417 1.00 8.71  44  A 1 
ATOM 345  C CD  . PRO A 1 46  ? 1.960  -2.946  66.324 1.00 8.77  44  A 1 
ATOM 346  N N   . TYR A 1 47  ? 3.506  -0.141  64.453 1.00 8.61  45  A 1 
ATOM 347  C CA  . TYR A 1 47  ? 4.556  0.734   63.907 1.00 9.54  45  A 1 
ATOM 348  C C   . TYR A 1 47  ? 4.441  0.973   62.419 1.00 9.21  45  A 1 
ATOM 349  O O   . TYR A 1 47  ? 5.270  1.717   61.861 1.00 9.62  45  A 1 
ATOM 350  C CB  . TYR A 1 47  ? 5.937  0.204   64.253 1.00 10.55 45  A 1 
ATOM 351  C CG  . TYR A 1 47  ? 6.015  -0.199  65.709 1.00 8.59  45  A 1 
ATOM 352  C CD1 . TYR A 1 47  ? 6.134  -1.530  66.059 1.00 9.33  45  A 1 
ATOM 353  C CD2 . TYR A 1 47  ? 5.985  0.754   66.710 1.00 9.37  45  A 1 
ATOM 354  C CE1 . TYR A 1 47  ? 6.199  -1.908  67.414 1.00 9.16  45  A 1 
ATOM 355  C CE2 . TYR A 1 47  ? 6.062  0.398   68.053 1.00 9.05  45  A 1 
ATOM 356  C CZ  . TYR A 1 47  ? 6.148  -0.937  68.394 1.00 8.42  45  A 1 
ATOM 357  O OH  . TYR A 1 47  ? 6.239  -1.333  69.684 1.00 10.37 45  A 1 
ATOM 358  N N   . GLN A 1 48  ? 3.448  0.370   61.786 1.00 9.10  46  A 1 
ATOM 359  C CA  . GLN A 1 48  ? 3.308  0.461   60.336 1.00 9.54  46  A 1 
ATOM 360  C C   . GLN A 1 48  ? 3.315  1.912   59.876 1.00 9.11  46  A 1 
ATOM 361  O O   . GLN A 1 48  ? 2.641  2.751   60.475 1.00 9.23  46  A 1 
ATOM 362  C CB  . GLN A 1 48  ? 2.047  -0.258  59.911 1.00 11.23 46  A 1 
ATOM 363  C CG  . GLN A 1 48  ? 1.728  -0.178  58.406 1.00 13.31 46  A 1 
ATOM 364  C CD  . GLN A 1 48  ? 0.489  -0.940  58.078 1.00 14.92 46  A 1 
ATOM 365  O OE1 . GLN A 1 48  ? 0.180  -1.949  58.700 1.00 12.45 46  A 1 
ATOM 366  N NE2 . GLN A 1 48  ? -0.271 -0.432  57.131 1.00 19.83 46  A 1 
ATOM 367  N N   . GLY A 1 49  ? 4.080  2.201   58.813 1.00 8.34  47  A 1 
ATOM 368  C CA  . GLY A 1 49  ? 4.146  3.552   58.265 1.00 9.17  47  A 1 
ATOM 369  C C   . GLY A 1 49  ? 5.281  4.357   58.840 1.00 9.52  47  A 1 
ATOM 370  O O   . GLY A 1 49  ? 5.647  5.364   58.246 1.00 12.23 47  A 1 
ATOM 371  N N   . GLY A 1 50  ? 5.808  3.962   60.010 1.00 8.83  48  A 1 
ATOM 372  C CA  . GLY A 1 50  ? 6.907  4.690   60.664 1.00 8.98  48  A 1 
ATOM 373  C C   . GLY A 1 50  ? 8.247  4.346   60.039 1.00 9.53  48  A 1 
ATOM 374  O O   . GLY A 1 50  ? 8.406  3.292   59.450 1.00 9.78  48  A 1 
ATOM 375  N N   . VAL A 1 51  ? 9.192  5.263   60.152 1.00 8.74  49  A 1 
ATOM 376  C CA  . VAL A 1 51  ? 10.586 4.992   59.819 1.00 8.58  49  A 1 
ATOM 377  C C   . VAL A 1 51  ? 11.401 5.282   61.079 1.00 10.03 49  A 1 
ATOM 378  O O   . VAL A 1 51  ? 11.276 6.358   61.713 1.00 10.67 49  A 1 
ATOM 379  C CB  . VAL A 1 51  ? 11.024 5.829   58.632 1.00 8.77  49  A 1 
ATOM 380  C CG1 . VAL A 1 51  ? 12.538 5.596   58.306 1.00 10.90 49  A 1 
ATOM 381  C CG2 . VAL A 1 51  ? 10.194 5.510   57.415 1.00 10.43 49  A 1 
ATOM 382  N N   . PHE A 1 52  ? 12.184 4.303   61.464 1.00 8.89  50  A 1 
ATOM 383  C CA  . PHE A 1 52  ? 12.941 4.382   62.728 1.00 9.65  50  A 1 
ATOM 384  C C   . PHE A 1 52  ? 14.417 4.349   62.402 1.00 8.94  50  A 1 
ATOM 385  O O   . PHE A 1 52  ? 14.866 3.491   61.657 1.00 8.60  50  A 1 
ATOM 386  C CB  . PHE A 1 52  ? 12.543 3.201   63.630 1.00 10.16 50  A 1 
ATOM 387  C CG  . PHE A 1 52  ? 11.072 3.199   63.988 1.00 8.68  50  A 1 
ATOM 388  C CD1 . PHE A 1 52  ? 10.633 3.857   65.115 1.00 9.41  50  A 1 
ATOM 389  C CD2 . PHE A 1 52  ? 10.142 2.575   63.151 1.00 10.44 50  A 1 
ATOM 390  C CE1 . PHE A 1 52  ? 9.278  3.904   65.416 1.00 10.45 50  A 1 
ATOM 391  C CE2 . PHE A 1 52  ? 8.765  2.663   63.450 1.00 11.41 50  A 1 
ATOM 392  C CZ  . PHE A 1 52  ? 8.358  3.312   64.593 1.00 10.83 50  A 1 
ATOM 393  N N   . PHE A 1 53  ? 15.130 5.316   62.956 1.00 8.91  51  A 1 
ATOM 394  C CA  . PHE A 1 53  ? 16.562 5.440   62.767 1.00 9.05  51  A 1 
ATOM 395  C C   . PHE A 1 53  ? 17.323 4.845   63.923 1.00 9.87  51  A 1 
ATOM 396  O O   . PHE A 1 53  ? 16.875 4.917   65.090 1.00 9.86  51  A 1 
ATOM 397  C CB  . PHE A 1 53  ? 16.974 6.901   62.579 1.00 11.28 51  A 1 
ATOM 398  C CG  . PHE A 1 53  ? 16.557 7.456   61.255 1.00 11.66 51  A 1 
ATOM 399  C CD1 . PHE A 1 53  ? 15.247 7.875   61.002 1.00 14.36 51  A 1 
ATOM 400  C CD2 . PHE A 1 53  ? 17.513 7.578   60.250 1.00 17.42 51  A 1 
ATOM 401  C CE1 . PHE A 1 53  ? 14.896 8.390   59.753 1.00 14.28 51  A 1 
ATOM 402  C CE2 . PHE A 1 53  ? 17.172 8.086   59.015 1.00 17.10 51  A 1 
ATOM 403  C CZ  . PHE A 1 53  ? 15.843 8.462   58.778 1.00 14.77 51  A 1 
ATOM 404  N N   . LEU A 1 54  ? 18.479 4.275   63.587 1.00 8.54  52  A 1 
ATOM 405  C CA  . LEU A 1 54  ? 19.383 3.663   64.549 1.00 8.58  52  A 1 
ATOM 406  C C   . LEU A 1 54  ? 20.810 4.089   64.313 1.00 8.20  52  A 1 
ATOM 407  O O   . LEU A 1 54  ? 21.183 4.510   63.220 1.00 8.89  52  A 1 
ATOM 408  C CB  . LEU A 1 54  ? 19.304 2.122   64.477 1.00 8.47  52  A 1 
ATOM 409  C CG  . LEU A 1 54  ? 17.944 1.470   64.726 1.00 7.41  52  A 1 
ATOM 410  C CD1 . LEU A 1 54  ? 17.184 1.320   63.422 1.00 8.86  52  A 1 
ATOM 411  C CD2 . LEU A 1 54  ? 18.107 0.094   65.315 1.00 10.71 52  A 1 
ATOM 412  N N   . THR A 1 55  ? 21.592 3.973   65.388 1.00 8.22  53  A 1 
ATOM 413  C CA  . THR A 1 55  ? 23.059 4.136   65.270 0.51 9.18  53  A 1 
ATOM 414  C C   . THR A 1 55  ? 23.715 2.831   65.620 1.00 9.94  53  A 1 
ATOM 415  O O   . THR A 1 55  ? 23.235 2.075   66.478 1.00 11.21 53  A 1 
ATOM 416  C CB  . THR A 1 55  ? 23.648 5.182   66.235 0.51 8.39  53  A 1 
ATOM 417  O OG1 . THR A 1 55  ? 23.473 4.754   67.589 0.51 9.91  53  A 1 
ATOM 418  C CG2 . THR A 1 55  ? 23.047 6.560   66.009 0.51 7.96  53  A 1 
ATOM 419  N N   . ILE A 1 56  ? 24.830 2.570   64.966 1.00 9.41  54  A 1 
ATOM 420  C CA  . ILE A 1 56  ? 25.568 1.323   65.137 1.00 9.68  54  A 1 
ATOM 421  C C   . ILE A 1 56  ? 27.054 1.659   65.263 1.00 9.12  54  A 1 
ATOM 422  O O   . ILE A 1 56  ? 27.603 2.382   64.419 1.00 10.25 54  A 1 
ATOM 423  C CB  . ILE A 1 56  ? 25.400 0.452   63.886 1.00 10.55 54  A 1 
ATOM 424  C CG1 . ILE A 1 56  ? 23.923 0.032   63.678 1.00 9.98  54  A 1 
ATOM 425  C CG2 . ILE A 1 56  ? 26.352 -0.767  63.959 1.00 11.14 54  A 1 
ATOM 426  C CD1 . ILE A 1 56  ? 23.684 -0.498  62.286 1.00 11.98 54  A 1 
ATOM 427  N N   . HIS A 1 57  ? 27.698 1.142   66.296 1.00 8.77  55  A 1 
ATOM 428  C CA  . HIS A 1 57  ? 29.134 1.318   66.459 0.56 8.83  55  A 1 
ATOM 429  C C   . HIS A 1 57  ? 29.775 -0.068  66.550 1.00 9.22  55  A 1 
ATOM 430  O O   . HIS A 1 57  ? 29.472 -0.865  67.445 1.00 10.45 55  A 1 
ATOM 431  C CB  . HIS A 1 57  ? 29.427 2.155   67.716 0.56 8.93  55  A 1 
ATOM 432  C CG  . HIS A 1 57  ? 29.034 3.596   67.591 0.56 10.58 55  A 1 
ATOM 433  N ND1 . HIS A 1 57  ? 27.728 4.031   67.711 0.56 14.40 55  A 1 
ATOM 434  C CD2 . HIS A 1 57  ? 29.779 4.691   67.327 0.56 11.50 55  A 1 
ATOM 435  C CE1 . HIS A 1 57  ? 27.692 5.338   67.539 0.56 12.57 55  A 1 
ATOM 436  N NE2 . HIS A 1 57  ? 28.927 5.768   67.335 0.56 12.31 55  A 1 
ATOM 437  N N   . PHE A 1 58  ? 30.694 -0.342  65.626 1.00 9.59  56  A 1 
ATOM 438  C CA  . PHE A 1 58  ? 31.392 -1.630  65.643 1.00 8.88  56  A 1 
ATOM 439  C C   . PHE A 1 58  ? 32.644 -1.535  66.484 1.00 10.17 56  A 1 
ATOM 440  O O   . PHE A 1 58  ? 33.391 -0.563  66.385 1.00 9.87  56  A 1 
ATOM 441  C CB  . PHE A 1 58  ? 31.872 -2.007  64.236 1.00 10.19 56  A 1 
ATOM 442  C CG  . PHE A 1 58  ? 30.754 -2.253  63.236 1.00 8.01  56  A 1 
ATOM 443  C CD1 . PHE A 1 58  ? 30.270 -1.222  62.424 1.00 10.54 56  A 1 
ATOM 444  C CD2 . PHE A 1 58  ? 30.208 -3.537  63.076 1.00 9.11  56  A 1 
ATOM 445  C CE1 . PHE A 1 58  ? 29.261 -1.423  61.505 1.00 10.00 56  A 1 
ATOM 446  C CE2 . PHE A 1 58  ? 29.224 -3.781  62.161 1.00 8.38  56  A 1 
ATOM 447  C CZ  . PHE A 1 58  ? 28.727 -2.711  61.334 1.00 11.15 56  A 1 
ATOM 448  N N   . PRO A 1 59  ? 32.891 -2.526  67.322 1.00 9.49  57  A 1 
ATOM 449  C CA  . PRO A 1 59  ? 34.127 -2.556  68.112 1.00 9.77  57  A 1 
ATOM 450  C C   . PRO A 1 59  ? 35.292 -2.958  67.220 1.00 9.65  57  A 1 
ATOM 451  O O   . PRO A 1 59  ? 35.138 -3.519  66.110 1.00 8.90  57  A 1 
ATOM 452  C CB  . PRO A 1 59  ? 33.837 -3.633  69.162 1.00 10.63 57  A 1 
ATOM 453  C CG  . PRO A 1 59  ? 32.909 -4.598  68.442 1.00 9.47  57  A 1 
ATOM 454  C CD  . PRO A 1 59  ? 32.018 -3.691  67.583 1.00 10.38 57  A 1 
ATOM 455  N N   . THR A 1 60  ? 36.502 -2.679  67.703 1.00 8.83  58  A 1 
ATOM 456  C CA  . THR A 1 60  ? 37.681 -2.953  66.890 1.00 9.87  58  A 1 
ATOM 457  C C   . THR A 1 60  ? 38.007 -4.446  66.782 1.00 9.00  58  A 1 
ATOM 458  O O   . THR A 1 60  ? 38.842 -4.807  65.975 1.00 11.16 58  A 1 
ATOM 459  C CB  . THR A 1 60  ? 38.894 -2.111  67.297 1.00 11.33 58  A 1 
ATOM 460  O OG1 . THR A 1 60  ? 39.141 -2.326  68.683 1.00 12.51 58  A 1 
ATOM 461  C CG2 . THR A 1 60  ? 38.603 -0.620  67.042 1.00 12.89 58  A 1 
ATOM 462  N N   . ASP A 1 61  ? 37.347 -5.279  67.597 1.00 7.89  59  A 1 
ATOM 463  C CA  . ASP A 1 61  ? 37.488 -6.717  67.462 1.00 8.69  59  A 1 
ATOM 464  C C   . ASP A 1 61  ? 36.252 -7.365  66.896 1.00 8.76  59  A 1 
ATOM 465  O O   . ASP A 1 61  ? 36.085 -8.562  67.008 1.00 8.00  59  A 1 
ATOM 466  C CB  . ASP A 1 61  ? 37.917 -7.375  68.787 1.00 8.94  59  A 1 
ATOM 467  C CG  . ASP A 1 61  ? 37.130 -6.937  69.982 1.00 10.09 59  A 1 
ATOM 468  O OD1 . ASP A 1 61  ? 36.212 -6.117  69.849 1.00 11.81 59  A 1 
ATOM 469  O OD2 . ASP A 1 61  ? 37.467 -7.421  71.103 1.00 12.80 59  A 1 
ATOM 470  N N   . TYR A 1 62  ? 35.389 -6.573  66.268 1.00 10.03 60  A 1 
ATOM 471  C CA  . TYR A 1 62  ? 34.319 -7.172  65.444 1.00 9.01  60  A 1 
ATOM 472  C C   . TYR A 1 62  ? 34.965 -8.118  64.424 1.00 9.88  60  A 1 
ATOM 473  O O   . TYR A 1 62  ? 36.007 -7.822  63.872 1.00 9.16  60  A 1 
ATOM 474  C CB  . TYR A 1 62  ? 33.604 -6.035  64.704 1.00 10.07 60  A 1 
ATOM 475  C CG  . TYR A 1 62  ? 32.298 -6.448  64.046 1.00 9.54  60  A 1 
ATOM 476  C CD1 . TYR A 1 62  ? 31.167 -6.670  64.811 1.00 10.20 60  A 1 
ATOM 477  C CD2 . TYR A 1 62  ? 32.201 -6.642  62.675 1.00 9.68  60  A 1 
ATOM 478  C CE1 . TYR A 1 62  ? 29.970 -7.066  64.251 1.00 11.09 60  A 1 
ATOM 479  C CE2 . TYR A 1 62  ? 31.005 -7.032  62.068 1.00 10.21 60  A 1 
ATOM 480  C CZ  . TYR A 1 62  ? 29.899 -7.244  62.867 1.00 8.92  60  A 1 
ATOM 481  O OH  . TYR A 1 62  ? 28.685 -7.593  62.378 1.00 9.41  60  A 1 
ATOM 482  N N   . PRO A 1 63  ? 34.329 -9.257  64.118 1.00 9.06  61  A 1 
ATOM 483  C CA  . PRO A 1 63  ? 33.004 -9.728  64.484 1.00 9.66  61  A 1 
ATOM 484  C C   . PRO A 1 63  ? 32.939 -10.572 65.786 1.00 9.45  61  A 1 
ATOM 485  O O   . PRO A 1 63  ? 31.945 -11.245 65.992 1.00 10.54 61  A 1 
ATOM 486  C CB  . PRO A 1 63  ? 32.643 -10.593 63.248 1.00 10.00 61  A 1 
ATOM 487  C CG  . PRO A 1 63  ? 33.956 -11.273 62.942 1.00 8.15  61  A 1 
ATOM 488  C CD  . PRO A 1 63  ? 34.954 -10.147 63.087 1.00 9.98  61  A 1 
ATOM 489  N N   . PHE A 1 64  ? 33.964 -10.535 66.649 1.00 8.50  62  A 1 
ATOM 490  C CA  . PHE A 1 64  ? 34.041 -11.415 67.819 1.00 8.69  62  A 1 
ATOM 491  C C   . PHE A 1 64  ? 33.449 -10.793 69.072 1.00 8.60  62  A 1 
ATOM 492  O O   . PHE A 1 64  ? 33.347 -11.449 70.109 1.00 10.23 62  A 1 
ATOM 493  C CB  . PHE A 1 64  ? 35.495 -11.866 67.983 1.00 8.00  62  A 1 
ATOM 494  C CG  . PHE A 1 64  ? 36.022 -12.446 66.716 1.00 9.67  62  A 1 
ATOM 495  C CD1 . PHE A 1 64  ? 36.917 -11.734 65.915 1.00 12.56 62  A 1 
ATOM 496  C CD2 . PHE A 1 64  ? 35.547 -13.653 66.282 1.00 12.20 62  A 1 
ATOM 497  C CE1 . PHE A 1 64  ? 37.369 -12.259 64.720 1.00 13.70 62  A 1 
ATOM 498  C CE2 . PHE A 1 64  ? 36.009 -14.206 65.026 1.00 12.10 62  A 1 
ATOM 499  C CZ  . PHE A 1 64  ? 36.880 -13.487 64.289 1.00 9.05  62  A 1 
ATOM 500  N N   . LYS A 1 65  ? 33.041 -9.535  68.948 1.00 9.30  63  A 1 
ATOM 501  C CA  . LYS A 1 65  ? 32.209 -8.839  69.973 1.00 9.27  63  A 1 
ATOM 502  C C   . LYS A 1 65  ? 31.100 -8.124  69.221 1.00 9.91  63  A 1 
ATOM 503  O O   . LYS A 1 65  ? 31.269 -7.798  68.029 1.00 10.31 63  A 1 
ATOM 504  C CB  . LYS A 1 65  ? 33.029 -7.820  70.758 1.00 9.55  63  A 1 
ATOM 505  C CG  . LYS A 1 65  ? 34.006 -8.487  71.690 1.00 11.80 63  A 1 
ATOM 506  C CD  . LYS A 1 65  ? 34.626 -7.530  72.680 1.00 18.26 63  A 1 
ATOM 507  C CE  . LYS A 1 65  ? 35.736 -8.222  73.509 1.00 20.43 63  A 1 
ATOM 508  N NZ  . LYS A 1 65  ? 35.304 -9.530  74.105 1.00 24.72 63  A 1 
ATOM 509  N N   . PRO A 1 66  ? 29.926 -7.929  69.865 1.00 9.33  64  A 1 
ATOM 510  C CA  . PRO A 1 66  ? 28.777 -7.383  69.180 1.00 9.79  64  A 1 
ATOM 511  C C   . PRO A 1 66  ? 28.925 -5.889  68.856 1.00 9.20  64  A 1 
ATOM 512  O O   . PRO A 1 66  ? 29.619 -5.143  69.576 1.00 9.75  64  A 1 
ATOM 513  C CB  . PRO A 1 66  ? 27.624 -7.595  70.178 1.00 8.42  64  A 1 
ATOM 514  C CG  . PRO A 1 66  ? 28.272 -7.613  71.552 1.00 8.36  64  A 1 
ATOM 515  C CD  . PRO A 1 66  ? 29.624 -8.263  71.275 1.00 9.23  64  A 1 
ATOM 516  N N   . PRO A 1 67  ? 28.211 -5.423  67.835 1.00 8.08  65  A 1 
ATOM 517  C CA  . PRO A 1 67  ? 28.143 -3.982  67.642 1.00 9.00  65  A 1 
ATOM 518  C C   . PRO A 1 67  ? 27.245 -3.370  68.736 1.00 8.63  65  A 1 
ATOM 519  O O   . PRO A 1 67  ? 26.400 -4.035  69.285 1.00 8.73  65  A 1 
ATOM 520  C CB  . PRO A 1 67  ? 27.398 -3.867  66.310 1.00 9.19  65  A 1 
ATOM 521  C CG  . PRO A 1 67  ? 26.505 -5.095  66.279 1.00 10.76 65  A 1 
ATOM 522  C CD  . PRO A 1 67  ? 27.267 -6.177  67.003 1.00 9.30  65  A 1 
ATOM 523  N N   . LYS A 1 68  ? 27.434 -2.077  68.993 1.00 8.89  66  A 1 
ATOM 524  C CA  . LYS A 1 68  ? 26.548 -1.346  69.888 1.00 8.83  66  A 1 
ATOM 525  C C   . LYS A 1 68  ? 25.477 -0.720  69.025 1.00 9.23  66  A 1 
ATOM 526  O O   . LYS A 1 68  ? 25.801 0.010   68.098 1.00 10.23 66  A 1 
ATOM 527  C CB  . LYS A 1 68  ? 27.360 -0.284  70.599 1.00 10.19 66  A 1 
ATOM 528  C CG  . LYS A 1 68  ? 28.261 -0.868  71.666 1.00 15.23 66  A 1 
ATOM 529  C CD  . LYS A 1 68  ? 29.282 0.160   72.199 1.00 22.20 66  A 1 
ATOM 530  C CE  . LYS A 1 68  ? 28.676 1.206   73.121 1.00 26.15 66  A 1 
ATOM 531  N NZ  . LYS A 1 68  ? 29.698 1.722   74.096 1.00 29.47 66  A 1 
ATOM 532  N N   . VAL A 1 69  ? 24.210 -1.012  69.288 1.00 9.09  67  A 1 
ATOM 533  C CA  . VAL A 1 69  ? 23.109 -0.529  68.430 1.00 9.60  67  A 1 
ATOM 534  C C   . VAL A 1 69  ? 22.074 0.160   69.296 1.00 10.57 67  A 1 
ATOM 535  O O   . VAL A 1 69  ? 21.691 -0.359  70.339 1.00 11.62 67  A 1 
ATOM 536  C CB  . VAL A 1 69  ? 22.433 -1.702  67.723 1.00 9.65  67  A 1 
ATOM 537  C CG1 . VAL A 1 69  ? 21.332 -1.202  66.773 1.00 12.22 67  A 1 
ATOM 538  C CG2 . VAL A 1 69  ? 23.446 -2.550  66.961 1.00 9.84  67  A 1 
ATOM 539  N N   . ALA A 1 70  ? 21.640 1.358   68.907 1.00 8.29  68  A 1 
ATOM 540  C CA  . ALA A 1 70  ? 20.584 2.054   69.671 1.00 8.82  68  A 1 
ATOM 541  C C   . ALA A 1 70  ? 19.646 2.709   68.723 1.00 8.31  68  A 1 
ATOM 542  O O   . ALA A 1 70  ? 20.018 3.084   67.591 1.00 7.95  68  A 1 
ATOM 543  C CB  . ALA A 1 70  ? 21.245 3.098   70.574 1.00 9.75  68  A 1 
ATOM 544  N N   . PHE A 1 71  ? 18.392 2.856   69.131 1.00 8.52  69  A 1 
ATOM 545  C CA  . PHE A 1 71  ? 17.459 3.708   68.342 1.00 8.91  69  A 1 
ATOM 546  C C   . PHE A 1 71  ? 17.731 5.170   68.551 1.00 8.82  69  A 1 
ATOM 547  O O   . PHE A 1 71  ? 18.087 5.589   69.687 1.00 9.69  69  A 1 
ATOM 548  C CB  . PHE A 1 71  ? 15.971 3.488   68.697 1.00 9.23  69  A 1 
ATOM 549  C CG  . PHE A 1 71  ? 15.388 2.286   68.072 1.00 8.86  69  A 1 
ATOM 550  C CD1 . PHE A 1 71  ? 14.539 2.394   67.005 1.00 12.77 69  A 1 
ATOM 551  C CD2 . PHE A 1 71  ? 15.734 1.063   68.509 1.00 10.85 69  A 1 
ATOM 552  C CE1 . PHE A 1 71  ? 13.972 1.223   66.413 1.00 13.80 69  A 1 
ATOM 553  C CE2 . PHE A 1 71  ? 15.232 -0.088  67.916 1.00 9.59  69  A 1 
ATOM 554  C CZ  . PHE A 1 71  ? 14.337 -0.009  66.895 1.00 9.37  69  A 1 
ATOM 555  N N   . THR A 1 72  ? 17.543 5.961   67.515 1.00 8.88  70  A 1 
ATOM 556  C CA  . THR A 1 72  ? 17.555 7.403   67.692 1.00 10.45 70  A 1 
ATOM 557  C C   . THR A 1 72  ? 16.102 7.947   67.632 1.00 10.10 70  A 1 
ATOM 558  O O   . THR A 1 72  ? 15.773 8.950   68.241 1.00 13.37 70  A 1 
ATOM 559  C CB  . THR A 1 72  ? 18.479 8.136   66.712 1.00 11.82 70  A 1 
ATOM 560  O OG1 . THR A 1 72  ? 18.173 7.819   65.367 1.00 14.76 70  A 1 
ATOM 561  C CG2 . THR A 1 72  ? 19.913 7.771   66.927 1.00 12.56 70  A 1 
ATOM 562  N N   . THR A 1 73  ? 15.195 7.254   66.965 1.00 9.59  71  A 1 
ATOM 563  C CA  . THR A 1 73  ? 13.783 7.622   66.925 1.00 8.70  71  A 1 
ATOM 564  C C   . THR A 1 73  ? 13.045 7.073   68.166 1.00 8.35  71  A 1 
ATOM 565  O O   . THR A 1 73  ? 13.209 5.901   68.519 1.00 10.09 71  A 1 
ATOM 566  C CB  . THR A 1 73  ? 13.165 6.969   65.683 1.00 7.85  71  A 1 
ATOM 567  O OG1 . THR A 1 73  ? 13.906 7.354   64.532 1.00 9.34  71  A 1 
ATOM 568  C CG2 . THR A 1 73  ? 11.656 7.345   65.531 1.00 8.35  71  A 1 
ATOM 569  N N   . ARG A 1 74  ? 12.216 7.896   68.803 1.00 7.96  72  A 1 
ATOM 570  C CA  . ARG A 1 74  ? 11.442 7.434   69.956 1.00 8.86  72  A 1 
ATOM 571  C C   . ARG A 1 74  ? 10.403 6.373   69.533 1.00 8.92  72  A 1 
ATOM 572  O O   . ARG A 1 74  ? 9.816  6.480   68.452 1.00 9.40  72  A 1 
ATOM 573  C CB  . ARG A 1 74  ? 10.718 8.601   70.637 1.00 9.47  72  A 1 
ATOM 574  C CG  . ARG A 1 74  ? 11.704 9.492   71.326 1.00 11.95 72  A 1 
ATOM 575  C CD  . ARG A 1 74  ? 11.014 10.599  72.083 1.00 18.53 72  A 1 
ATOM 576  N NE  . ARG A 1 74  ? 10.255 10.133  73.248 1.00 21.97 72  A 1 
ATOM 577  C CZ  . ARG A 1 74  ? 9.474  10.925  73.980 1.00 25.37 72  A 1 
ATOM 578  N NH1 . ARG A 1 74  ? 9.334  12.208  73.655 1.00 26.10 72  A 1 
ATOM 579  N NH2 . ARG A 1 74  ? 8.815  10.436  75.024 1.00 27.21 72  A 1 
ATOM 580  N N   . ILE A 1 75  ? 10.163 5.393   70.409 1.00 8.36  73  A 1 
ATOM 581  C CA  . ILE A 1 75  ? 9.251  4.283   70.114 1.00 8.81  73  A 1 
ATOM 582  C C   . ILE A 1 75  ? 8.643  3.753   71.405 1.00 9.32  73  A 1 
ATOM 583  O O   . ILE A 1 75  ? 9.311  3.703   72.439 1.00 11.18 73  A 1 
ATOM 584  C CB  . ILE A 1 75  ? 9.986  3.145   69.356 1.00 9.43  73  A 1 
ATOM 585  C CG1 . ILE A 1 75  ? 9.031  2.069   68.843 1.00 8.58  73  A 1 
ATOM 586  C CG2 . ILE A 1 75  ? 11.176 2.539   70.210 1.00 9.23  73  A 1 
ATOM 587  C CD1 . ILE A 1 75  ? 9.776  1.179   67.811 1.00 8.71  73  A 1 
ATOM 588  N N   . TYR A 1 76  ? 7.394  3.325   71.329 1.00 9.18  74  A 1 
ATOM 589  C CA  . TYR A 1 76  ? 6.667  2.770   72.480 1.00 10.21 74  A 1 
ATOM 590  C C   . TYR A 1 76  ? 6.846  1.257   72.380 1.00 10.12 74  A 1 
ATOM 591  O O   . TYR A 1 76  ? 6.222  0.635   71.544 1.00 11.33 74  A 1 
ATOM 592  C CB  . TYR A 1 76  ? 5.200  3.157   72.389 1.00 9.67  74  A 1 
ATOM 593  C CG  . TYR A 1 76  ? 4.368  2.878   73.624 1.00 10.03 74  A 1 
ATOM 594  C CD1 . TYR A 1 76  ? 3.526  1.778   73.682 1.00 10.34 74  A 1 
ATOM 595  C CD2 . TYR A 1 76  ? 4.344  3.781   74.702 1.00 10.34 74  A 1 
ATOM 596  C CE1 . TYR A 1 76  ? 2.719  1.545   74.775 1.00 10.43 74  A 1 
ATOM 597  C CE2 . TYR A 1 76  ? 3.518  3.537   75.836 1.00 10.25 74  A 1 
ATOM 598  C CZ  . TYR A 1 76  ? 2.714  2.426   75.838 1.00 11.10 74  A 1 
ATOM 599  O OH  . TYR A 1 76  ? 1.873  2.185   76.897 1.00 11.28 74  A 1 
ATOM 600  N N   . HIS A 1 77  ? 7.710  0.674   73.209 1.00 9.76  75  A 1 
ATOM 601  C CA  . HIS A 1 77  ? 8.049  -0.755  73.088 1.00 9.37  75  A 1 
ATOM 602  C C   . HIS A 1 77  ? 8.573  -1.226  74.439 1.00 8.75  75  A 1 
ATOM 603  O O   . HIS A 1 77  ? 9.291  -0.474  75.075 1.00 10.19 75  A 1 
ATOM 604  C CB  . HIS A 1 77  ? 9.096  -0.950  71.978 1.00 9.31  75  A 1 
ATOM 605  C CG  . HIS A 1 77  ? 9.311  -2.383  71.611 1.00 10.26 75  A 1 
ATOM 606  N ND1 . HIS A 1 77  ? 10.072 -3.232  72.392 1.00 8.60  75  A 1 
ATOM 607  C CD2 . HIS A 1 77  ? 8.837  -3.128  70.582 1.00 12.01 75  A 1 
ATOM 608  C CE1 . HIS A 1 77  ? 10.071 -4.434  71.841 1.00 9.38  75  A 1 
ATOM 609  N NE2 . HIS A 1 77  ? 9.345  -4.401  70.730 1.00 10.42 75  A 1 
ATOM 610  N N   . PRO A 1 78  ? 8.224  -2.446  74.885 1.00 7.89  76  A 1 
ATOM 611  C CA  . PRO A 1 78  ? 8.743  -2.876  76.187 1.00 8.03  76  A 1 
ATOM 612  C C   . PRO A 1 78  ? 10.246 -3.035  76.299 1.00 7.49  76  A 1 
ATOM 613  O O   . PRO A 1 78  ? 10.762 -2.992  77.405 1.00 8.01  76  A 1 
ATOM 614  C CB  . PRO A 1 78  ? 8.153  -4.290  76.372 1.00 9.18  76  A 1 
ATOM 615  C CG  . PRO A 1 78  ? 6.999  -4.380  75.461 1.00 10.62 76  A 1 
ATOM 616  C CD  . PRO A 1 78  ? 7.332  -3.472  74.289 1.00 8.26  76  A 1 
ATOM 617  N N   . ASN A 1 79  ? 10.932 -3.269  75.178 1.00 8.85  77  A 1 
ATOM 618  C CA  . ASN A 1 79  ? 12.361 -3.651  75.228 1.00 9.75  77  A 1 
ATOM 619  C C   . ASN A 1 79  ? 13.283 -2.543  74.724 1.00 10.02 77  A 1 
ATOM 620  O O   . ASN A 1 79  ? 14.480 -2.761  74.506 1.00 10.47 77  A 1 
ATOM 621  C CB  . ASN A 1 79  ? 12.626 -4.956  74.442 1.00 9.83  77  A 1 
ATOM 622  C CG  . ASN A 1 79  ? 11.670 -6.070  74.801 1.00 9.37  77  A 1 
ATOM 623  O OD1 . ASN A 1 79  ? 10.922 -6.517  73.972 1.00 12.33 77  A 1 
ATOM 624  N ND2 . ASN A 1 79  ? 11.687 -6.516  76.054 1.00 12.47 77  A 1 
ATOM 625  N N   . ILE A 1 80  ? 12.732 -1.360  74.498 1.00 10.18 78  A 1 
ATOM 626  C CA  . ILE A 1 80  ? 13.522 -0.214  73.999 1.00 9.75  78  A 1 
ATOM 627  C C   . ILE A 1 80  ? 13.167 0.970   74.862 1.00 10.28 78  A 1 
ATOM 628  O O   . ILE A 1 80  ? 11.982 1.261   75.023 1.00 11.06 78  A 1 
ATOM 629  C CB  . ILE A 1 80  ? 13.168 0.078   72.518 1.00 10.11 78  A 1 
ATOM 630  C CG1 . ILE A 1 80  ? 13.443 -1.160  71.668 1.00 9.53  78  A 1 
ATOM 631  C CG2 . ILE A 1 80  ? 13.992 1.253   72.006 1.00 10.31 78  A 1 
ATOM 632  C CD1 . ILE A 1 80  ? 12.767 -1.061  70.266 1.00 9.42  78  A 1 
ATOM 633  N N   . ASN A 1 81  ? 14.144 1.611   75.514 1.00 8.71  79  A 1 
ATOM 634  C CA  . ASN A 1 81  ? 13.830 2.704   76.426 1.00 9.33  79  A 1 
ATOM 635  C C   . ASN A 1 81  ? 13.945 4.076   75.805 1.00 9.25  79  A 1 
ATOM 636  O O   . ASN A 1 81  ? 14.210 4.227   74.620 1.00 8.72  79  A 1 
ATOM 637  C CB  . ASN A 1 81  ? 14.621 2.585   77.751 1.00 10.31 79  A 1 
ATOM 638  C CG  . ASN A 1 81  ? 16.115 2.825   77.583 1.00 8.13  79  A 1 
ATOM 639  O OD1 . ASN A 1 81  ? 16.560 3.388   76.583 1.00 8.57  79  A 1 
ATOM 640  N ND2 . ASN A 1 81  ? 16.909 2.417   78.594 1.00 10.33 79  A 1 
ATOM 641  N N   . SER A 1 82  ? 13.738 5.111   76.609 1.00 9.34  80  A 1 
ATOM 642  C CA  . SER A 1 82  ? 13.743 6.472   76.115 1.00 9.51  80  A 1 
ATOM 643  C C   . SER A 1 82  ? 15.133 6.977   75.676 1.00 9.46  80  A 1 
ATOM 644  O O   . SER A 1 82  ? 15.259 8.035   75.058 1.00 10.31 80  A 1 
ATOM 645  C CB  . SER A 1 82  ? 13.142 7.422   77.169 1.00 9.55  80  A 1 
ATOM 646  O OG  . SER A 1 82  ? 13.922 7.420   78.342 1.00 10.76 80  A 1 
ATOM 647  N N   . ASN A 1 83  ? 16.178 6.245   76.031 1.00 9.46  81  A 1 
ATOM 648  C CA  . ASN A 1 83  ? 17.532 6.515   75.522 1.00 10.74 81  A 1 
ATOM 649  C C   . ASN A 1 83  ? 17.786 5.810   74.208 1.00 10.62 81  A 1 
ATOM 650  O O   . ASN A 1 83  ? 18.820 5.985   73.580 1.00 11.88 81  A 1 
ATOM 651  C CB  . ASN A 1 83  ? 18.584 6.132   76.552 1.00 11.37 81  A 1 
ATOM 652  C CG  . ASN A 1 83  ? 18.536 7.014   77.767 1.00 14.16 81  A 1 
ATOM 653  O OD1 . ASN A 1 83  ? 18.333 8.223   77.658 1.00 16.85 81  A 1 
ATOM 654  N ND2 . ASN A 1 83  ? 18.709 6.420   78.942 1.00 17.12 81  A 1 
ATOM 655  N N   . GLY A 1 84  ? 16.812 5.034   73.773 1.00 9.60  82  A 1 
ATOM 656  C CA  . GLY A 1 84  ? 17.005 4.232   72.562 1.00 9.55  82  A 1 
ATOM 657  C C   . GLY A 1 84  ? 17.778 2.949   72.796 1.00 8.83  82  A 1 
ATOM 658  O O   . GLY A 1 84  ? 18.114 2.260   71.817 1.00 8.45  82  A 1 
ATOM 659  N N   . SER A 1 85  ? 18.106 2.638   74.045 1.00 8.52  83  A 1 
ATOM 660  C CA  . SER A 1 85  ? 18.751 1.362   74.350 1.00 8.54  83  A 1 
ATOM 661  C C   . SER A 1 85  ? 17.845 0.197   74.039 1.00 8.39  83  A 1 
ATOM 662  O O   . SER A 1 85  ? 16.626 0.278   74.277 1.00 8.93  83  A 1 
ATOM 663  C CB  . SER A 1 85  ? 19.187 1.334   75.798 1.00 9.00  83  A 1 
ATOM 664  O OG  . SER A 1 85  ? 20.095 2.395   76.030 1.00 12.72 83  A 1 
ATOM 665  N N   . ILE A 1 86  ? 18.429 -0.884  73.497 1.00 8.70  84  A 1 
ATOM 666  C CA  . ILE A 1 86  ? 17.680 -2.060  73.017 1.00 9.29  84  A 1 
ATOM 667  C C   . ILE A 1 86  ? 18.056 -3.261  73.861 1.00 9.78  84  A 1 
ATOM 668  O O   . ILE A 1 86  ? 19.241 -3.632  73.908 1.00 9.16  84  A 1 
ATOM 669  C CB  . ILE A 1 86  ? 17.998 -2.430  71.518 1.00 9.39  84  A 1 
ATOM 670  C CG1 . ILE A 1 86  ? 17.678 -1.272  70.550 1.00 9.19  84  A 1 
ATOM 671  C CG2 . ILE A 1 86  ? 17.177 -3.683  71.114 1.00 12.33 84  A 1 
ATOM 672  C CD1 . ILE A 1 86  ? 18.379 -1.413  69.216 1.00 9.05  84  A 1 
ATOM 673  N N   . CYS A 1 87  ? 17.094 -3.895  74.527 1.00 9.62  85  A 1 
ATOM 674  C CA  . CYS A 1 87  ? 17.363 -5.109  75.260 1.00 8.61  85  A 1 
ATOM 675  C C   . CYS A 1 87  ? 17.103 -6.253  74.319 1.00 8.43  85  A 1 
ATOM 676  O O   . CYS A 1 87  ? 15.950 -6.546  73.991 1.00 8.53  85  A 1 
ATOM 677  C CB  . CYS A 1 87  ? 16.403 -5.196  76.434 1.00 8.44  85  A 1 
ATOM 678  S SG  . CYS A 1 87  ? 16.669 -6.648  77.456 1.00 13.16 85  A 1 
ATOM 679  N N   . LEU A 1 88  ? 18.189 -6.875  73.869 1.00 8.10  86  A 1 
ATOM 680  C CA  . LEU A 1 88  ? 18.153 -7.957  72.867 1.00 9.48  86  A 1 
ATOM 681  C C   . LEU A 1 88  ? 19.343 -8.851  73.134 1.00 9.71  86  A 1 
ATOM 682  O O   . LEU A 1 88  ? 20.499 -8.374  73.104 1.00 9.86  86  A 1 
ATOM 683  C CB  . LEU A 1 88  ? 18.221 -7.325  71.462 1.00 10.18 86  A 1 
ATOM 684  C CG  . LEU A 1 88  ? 18.096 -8.293  70.303 1.00 11.12 86  A 1 
ATOM 685  C CD1 . LEU A 1 88  ? 16.781 -9.053  70.328 1.00 9.40  86  A 1 
ATOM 686  C CD2 . LEU A 1 88  ? 18.261 -7.553  68.973 1.00 10.17 86  A 1 
ATOM 687  N N   . ASP A 1 89  ? 19.068 -10.130 73.359 1.00 10.01 87  A 1 
ATOM 688  C CA  . ASP A 1 89  ? 20.058 -11.134 73.704 0.64 9.66  87  A 1 
ATOM 689  C C   . ASP A 1 89  ? 21.305 -11.141 72.823 1.00 9.07  87  A 1 
ATOM 690  O O   . ASP A 1 89  ? 22.439 -11.231 73.296 1.00 9.33  87  A 1 
ATOM 691  C CB  . ASP A 1 89  ? 19.422 -12.559 73.748 0.64 10.61 87  A 1 
ATOM 692  C CG  . ASP A 1 89  ? 18.573 -12.955 72.461 0.64 10.21 87  A 1 
ATOM 693  O OD1 . ASP A 1 89  ? 18.534 -12.323 71.338 0.64 8.28  87  A 1 
ATOM 694  O OD2 . ASP A 1 89  ? 17.896 -13.995 72.621 0.64 14.81 87  A 1 
ATOM 695  N N   . ILE A 1 90  ? 21.074 -11.066 71.523 1.00 8.81  88  A 1 
ATOM 696  C CA  . ILE A 1 90  ? 22.200 -11.193 70.567 1.00 8.98  88  A 1 
ATOM 697  C C   . ILE A 1 90  ? 23.156 -10.000 70.607 1.00 9.58  88  A 1 
ATOM 698  O O   . ILE A 1 90  ? 24.254 -10.065 70.092 1.00 9.55  88  A 1 
ATOM 699  C CB  . ILE A 1 90  ? 21.722 -11.467 69.175 1.00 8.60  88  A 1 
ATOM 700  C CG1 . ILE A 1 90  ? 20.822 -10.323 68.654 1.00 7.70  88  A 1 
ATOM 701  C CG2 . ILE A 1 90  ? 21.062 -12.840 69.086 1.00 8.97  88  A 1 
ATOM 702  C CD1 . ILE A 1 90  ? 20.785 -10.291 67.132 1.00 8.61  88  A 1 
ATOM 703  N N   . LEU A 1 91  ? 22.760 -8.908  71.248 1.00 8.45  89  A 1 
ATOM 704  C CA  . LEU A 1 91  ? 23.630 -7.740  71.422 1.00 8.45  89  A 1 
ATOM 705  C C   . LEU A 1 91  ? 24.440 -7.791  72.688 1.00 10.78 89  A 1 
ATOM 706  O O   . LEU A 1 91  ? 25.253 -6.918  72.975 1.00 9.36  89  A 1 
ATOM 707  C CB  . LEU A 1 91  ? 22.813 -6.452  71.344 1.00 8.36  89  A 1 
ATOM 708  C CG  . LEU A 1 91  ? 22.139 -6.146  70.014 1.00 11.59 89  A 1 
ATOM 709  C CD1 . LEU A 1 91  ? 21.197 -4.886  70.173 1.00 11.64 89  A 1 
ATOM 710  C CD2 . LEU A 1 91  ? 23.139 -6.037  68.866 1.00 13.74 89  A 1 
ATOM 711  N N   . ARG A 1 92  ? 24.200 -8.848  73.454 1.00 8.97  90  A 1 
ATOM 712  C CA  . ARG A 1 92  ? 24.888 -9.034  74.718 1.00 11.82 90  A 1 
ATOM 713  C C   . ARG A 1 92  ? 25.433 -10.456 74.739 1.00 10.78 90  A 1 
ATOM 714  O O   . ARG A 1 92  ? 26.276 -10.888 73.907 1.00 12.37 90  A 1 
ATOM 715  C CB  . ARG A 1 92  ? 23.913 -8.883  75.902 1.00 10.94 90  A 1 
ATOM 716  C CG  . ARG A 1 92  ? 22.841 -7.814  75.873 1.00 14.66 90  A 1 
ATOM 717  C CD  . ARG A 1 92  ? 21.875 -8.017  77.069 1.00 14.58 90  A 1 
ATOM 718  N NE  . ARG A 1 92  ? 20.984 -6.881  77.349 1.00 20.42 90  A 1 
ATOM 719  C CZ  . ARG A 1 92  ? 21.118 -6.038  78.375 1.00 21.20 90  A 1 
ATOM 720  N NH1 . ARG A 1 92  ? 22.107 -6.190  79.255 1.00 22.18 90  A 1 
ATOM 721  N NH2 . ARG A 1 92  ? 20.248 -5.038  78.532 1.00 22.12 90  A 1 
ATOM 722  N N   . SER A 1 93  ? 24.845 -11.221 75.649 1.00 9.43  91  A 1 
ATOM 723  C CA  . SER A 1 93  ? 25.344 -12.546 75.961 1.00 9.26  91  A 1 
ATOM 724  C C   . SER A 1 93  ? 25.257 -13.547 74.824 1.00 9.45  91  A 1 
ATOM 725  O O   . SER A 1 93  ? 25.998 -14.524 74.824 1.00 9.93  91  A 1 
ATOM 726  C CB  . SER A 1 93  ? 24.636 -13.104 77.206 1.00 9.71  91  A 1 
ATOM 727  O OG  . SER A 1 93  ? 23.231 -13.213 77.010 1.00 11.39 91  A 1 
ATOM 728  N N   . GLN A 1 94  ? 24.393 -13.305 73.838 1.00 7.72  92  A 1 
ATOM 729  C CA  . GLN A 1 94  ? 24.180 -14.278 72.764 1.00 7.96  92  A 1 
ATOM 730  C C   . GLN A 1 94  ? 24.757 -13.861 71.395 1.00 8.01  92  A 1 
ATOM 731  O O   . GLN A 1 94  ? 24.388 -14.426 70.349 1.00 9.25  92  A 1 
ATOM 732  C CB  . GLN A 1 94  ? 22.703 -14.647 72.627 1.00 8.75  92  A 1 
ATOM 733  C CG  . GLN A 1 94  ? 22.109 -15.247 73.890 1.00 11.52 92  A 1 
ATOM 734  C CD  . GLN A 1 94  ? 22.603 -16.653 74.141 1.00 17.12 92  A 1 
ATOM 735  O OE1 . GLN A 1 94  ? 22.804 -17.424 73.201 1.00 20.46 92  A 1 
ATOM 736  N NE2 . GLN A 1 94  ? 22.842 -16.975 75.396 1.00 19.06 92  A 1 
ATOM 737  N N   . TRP A 1 95  ? 25.695 -12.906 71.390 1.00 8.34  93  A 1 
ATOM 738  C CA  . TRP A 1 95  ? 26.457 -12.598 70.162 1.00 8.93  93  A 1 
ATOM 739  C C   . TRP A 1 95  ? 27.271 -13.805 69.651 1.00 8.98  93  A 1 
ATOM 740  O O   . TRP A 1 95  ? 27.807 -14.595 70.435 1.00 9.64  93  A 1 
ATOM 741  C CB  . TRP A 1 95  ? 27.389 -11.387 70.379 1.00 8.66  93  A 1 
ATOM 742  C CG  . TRP A 1 95  ? 28.099 -11.053 69.115 1.00 8.65  93  A 1 
ATOM 743  C CD1 . TRP A 1 95  ? 29.401 -11.330 68.845 1.00 9.47  93  A 1 
ATOM 744  C CD2 . TRP A 1 95  ? 27.540 -10.461 67.938 1.00 8.99  93  A 1 
ATOM 745  N NE1 . TRP A 1 95  ? 29.693 -10.948 67.561 1.00 10.14 93  A 1 
ATOM 746  C CE2 . TRP A 1 95  ? 28.575 -10.440 66.962 1.00 9.08  93  A 1 
ATOM 747  C CE3 . TRP A 1 95  ? 26.262 -9.999  67.588 1.00 8.74  93  A 1 
ATOM 748  C CZ2 . TRP A 1 95  ? 28.395 -9.896  65.701 1.00 10.58 93  A 1 
ATOM 749  C CZ3 . TRP A 1 95  ? 26.077 -9.445  66.286 1.00 9.82  93  A 1 
ATOM 750  C CH2 . TRP A 1 95  ? 27.156 -9.448  65.364 1.00 9.52  93  A 1 
ATOM 751  N N   . SER A 1 96  ? 27.327 -13.943 68.333 1.00 9.09  94  A 1 
ATOM 752  C CA  . SER A 1 96  ? 28.237 -14.886 67.671 1.00 9.45  94  A 1 
ATOM 753  C C   . SER A 1 96  ? 28.817 -14.182 66.441 1.00 9.07  94  A 1 
ATOM 754  O O   . SER A 1 96  ? 28.112 -13.398 65.827 1.00 10.00 94  A 1 
ATOM 755  C CB  . SER A 1 96  ? 27.449 -16.078 67.178 1.00 9.18  94  A 1 
ATOM 756  O OG  . SER A 1 96  ? 28.208 -16.861 66.233 1.00 9.26  94  A 1 
ATOM 757  N N   . PRO A 1 97  ? 30.077 -14.502 66.047 1.00 8.49  95  A 1 
ATOM 758  C CA  . PRO A 1 97  ? 30.627 -13.931 64.810 1.00 9.66  95  A 1 
ATOM 759  C C   . PRO A 1 97  ? 29.848 -14.384 63.564 1.00 8.97  95  A 1 
ATOM 760  O O   . PRO A 1 97  ? 30.061 -13.829 62.506 1.00 9.44  95  A 1 
ATOM 761  C CB  . PRO A 1 97  ? 32.071 -14.424 64.804 1.00 8.83  95  A 1 
ATOM 762  C CG  . PRO A 1 97  ? 32.062 -15.704 65.575 1.00 9.03  95  A 1 
ATOM 763  C CD  . PRO A 1 97  ? 31.070 -15.393 66.699 1.00 8.75  95  A 1 
ATOM 764  N N   . ALA A 1 98  ? 28.947 -15.368 63.686 1.00 9.58  96  A 1 
ATOM 765  C CA  . ALA A 1 98  ? 28.086 -15.716 62.581 1.00 9.28  96  A 1 
ATOM 766  C C   . ALA A 1 98  ? 26.949 -14.745 62.371 1.00 8.93  96  A 1 
ATOM 767  O O   . ALA A 1 98  ? 26.273 -14.765 61.347 1.00 9.48  96  A 1 
ATOM 768  C CB  . ALA A 1 98  ? 27.572 -17.142 62.699 1.00 10.68 96  A 1 
ATOM 769  N N   . LEU A 1 99  ? 26.740 -13.880 63.352 1.00 8.88  97  A 1 
ATOM 770  C CA  . LEU A 1 99  ? 25.759 -12.820 63.218 1.00 8.79  97  A 1 
ATOM 771  C C   . LEU A 1 99  ? 26.357 -11.631 62.441 1.00 9.56  97  A 1 
ATOM 772  O O   . LEU A 1 99  ? 27.585 -11.512 62.319 1.00 10.52 97  A 1 
ATOM 773  C CB  . LEU A 1 99  ? 25.244 -12.382 64.597 1.00 10.39 97  A 1 
ATOM 774  C CG  . LEU A 1 99  ? 24.521 -13.495 65.376 1.00 10.69 97  A 1 
ATOM 775  C CD1 . LEU A 1 99  ? 23.996 -12.909 66.688 1.00 12.50 97  A 1 
ATOM 776  C CD2 . LEU A 1 99  ? 23.380 -14.092 64.617 1.00 10.87 97  A 1 
ATOM 777  N N   . THR A 1 100 ? 25.445 -10.906 61.812 1.00 10.03 98  A 1 
ATOM 778  C CA  . THR A 1 100 ? 25.843 -9.831  60.879 1.00 8.99  98  A 1 
ATOM 779  C C   . THR A 1 100 ? 24.893 -8.677  61.151 1.00 9.32  98  A 1 
ATOM 780  O O   . THR A 1 100 ? 23.847 -8.873  61.771 1.00 9.85  98  A 1 
ATOM 781  C CB  . THR A 1 100 ? 25.696 -10.212 59.428 1.00 9.90  98  A 1 
ATOM 782  O OG1 . THR A 1 100 ? 24.293 -10.495 59.205 1.00 8.82  98  A 1 
ATOM 783  C CG2 . THR A 1 100 ? 26.537 -11.442 59.025 1.00 9.54  98  A 1 
ATOM 784  N N   . ILE A 1 101 ? 25.217 -7.488  60.664 1.00 9.61  99  A 1 
ATOM 785  C CA  . ILE A 1 101 ? 24.298 -6.373  60.781 1.00 9.75  99  A 1 
ATOM 786  C C   . ILE A 1 101 ? 22.962 -6.689  60.144 1.00 9.23  99  A 1 
ATOM 787  O O   . ILE A 1 101 ? 21.917 -6.314  60.718 1.00 9.43  99  A 1 
ATOM 788  C CB  . ILE A 1 101 ? 24.901 -5.070  60.221 1.00 8.86  99  A 1 
ATOM 789  C CG1 . ILE A 1 101 ? 26.123 -4.648  61.030 1.00 10.80 99  A 1 
ATOM 790  C CG2 . ILE A 1 101 ? 23.840 -3.960  60.207 1.00 13.83 99  A 1 
ATOM 791  C CD1 . ILE A 1 101 ? 25.882 -4.542  62.548 1.00 12.06 99  A 1 
ATOM 792  N N   . SER A 1 102 ? 22.957 -7.362  58.995 1.00 8.76  100 A 1 
ATOM 793  C CA  . SER A 1 102 ? 21.702 -7.745  58.370 0.59 9.48  100 A 1 
ATOM 794  C C   . SER A 1 102 ? 20.853 -8.582  59.340 1.00 9.77  100 A 1 
ATOM 795  O O   . SER A 1 102 ? 19.645 -8.333  59.520 1.00 9.84  100 A 1 
ATOM 796  C CB  . SER A 1 102 ? 22.010 -8.545  57.108 0.59 9.68  100 A 1 
ATOM 797  O OG  . SER A 1 102 ? 20.828 -9.037  56.518 0.59 10.72 100 A 1 
ATOM 798  N N   . LYS A 1 103 ? 21.464 -9.588  59.969 1.00 9.67  101 A 1 
ATOM 799  C CA  . LYS A 1 103 ? 20.723 -10.417 60.910 1.00 8.86  101 A 1 
ATOM 800  C C   . LYS A 1 103 ? 20.294 -9.633  62.136 1.00 9.19  101 A 1 
ATOM 801  O O   . LYS A 1 103 ? 19.239 -9.892  62.682 1.00 9.86  101 A 1 
ATOM 802  C CB  . LYS A 1 103 ? 21.569 -11.639 61.320 1.00 9.00  101 A 1 
ATOM 803  C CG  . LYS A 1 103 ? 21.701 -12.713 60.224 1.00 9.48  101 A 1 
ATOM 804  C CD  . LYS A 1 103 ? 22.608 -13.837 60.743 1.00 11.37 101 A 1 
ATOM 805  C CE  . LYS A 1 103 ? 22.710 -15.053 59.803 1.00 13.84 101 A 1 
ATOM 806  N NZ  . LYS A 1 103 ? 23.603 -16.064 60.452 1.00 15.84 101 A 1 
ATOM 807  N N   . VAL A 1 104 ? 21.113 -8.715  62.611 1.00 9.62  102 A 1 
ATOM 808  C CA  . VAL A 1 104 ? 20.744 -7.883  63.741 1.00 9.73  102 A 1 
ATOM 809  C C   . VAL A 1 104 ? 19.504 -7.074  63.402 1.00 9.56  102 A 1 
ATOM 810  O O   . VAL A 1 104 ? 18.566 -6.981  64.203 1.00 9.89  102 A 1 
ATOM 811  C CB  . VAL A 1 104 ? 21.899 -6.989  64.185 1.00 9.19  102 A 1 
ATOM 812  C CG1 . VAL A 1 104 ? 21.430 -5.954  65.230 1.00 10.24 102 A 1 
ATOM 813  C CG2 . VAL A 1 104 ? 23.052 -7.811  64.768 1.00 11.81 102 A 1 
ATOM 814  N N   . LEU A 1 105 ? 19.473 -6.452  62.229 1.00 9.58  103 A 1 
ATOM 815  C CA  . LEU A 1 105 ? 18.319 -5.666  61.858 1.00 9.05  103 A 1 
ATOM 816  C C   . LEU A 1 105 ? 17.076 -6.522  61.715 1.00 8.60  103 A 1 
ATOM 817  O O   . LEU A 1 105 ? 15.974 -6.097  62.101 1.00 9.32  103 A 1 
ATOM 818  C CB  . LEU A 1 105 ? 18.588 -4.851  60.602 1.00 9.49  103 A 1 
ATOM 819  C CG  . LEU A 1 105 ? 19.723 -3.847  60.751 1.00 9.78  103 A 1 
ATOM 820  C CD1 . LEU A 1 105 ? 20.053 -3.316  59.384 1.00 14.16 103 A 1 
ATOM 821  C CD2 . LEU A 1 105 ? 19.340 -2.737  61.748 1.00 11.60 103 A 1 
ATOM 822  N N   . LEU A 1 106 ? 17.206 -7.714  61.144 1.00 9.18  104 A 1 
ATOM 823  C CA  . LEU A 1 106 ? 16.060 -8.613  61.070 1.00 9.78  104 A 1 
ATOM 824  C C   . LEU A 1 106 ? 15.601 -8.983  62.475 1.00 9.91  104 A 1 
ATOM 825  O O   . LEU A 1 106 ? 14.376 -9.033  62.706 1.00 9.28  104 A 1 
ATOM 826  C CB  . LEU A 1 106 ? 16.451 -9.886  60.340 1.00 10.77 104 A 1 
ATOM 827  C CG  . LEU A 1 106 ? 16.634 -9.742  58.824 1.00 9.62  104 A 1 
ATOM 828  C CD1 . LEU A 1 106 ? 17.213 -10.981 58.203 1.00 13.19 104 A 1 
ATOM 829  C CD2 . LEU A 1 106 ? 15.303 -9.333  58.175 1.00 11.79 104 A 1 
ATOM 830  N N   . SER A 1 107 ? 16.535 -9.236  63.396 1.00 9.67  105 A 1 
ATOM 831  C CA  . SER A 1 107 ? 16.163 -9.571  64.776 0.58 10.33 105 A 1 
ATOM 832  C C   . SER A 1 107 ? 15.459 -8.408  65.442 1.00 9.91  105 A 1 
ATOM 833  O O   . SER A 1 107 ? 14.493 -8.592  66.167 1.00 9.83  105 A 1 
ATOM 834  C CB  . SER A 1 107 ? 17.394 -9.949  65.570 0.58 10.16 105 A 1 
ATOM 835  O OG  . SER A 1 107 ? 17.916 -11.151 65.053 0.58 11.98 105 A 1 
ATOM 836  N N   . ILE A 1 108 ? 15.929 -7.188  65.221 1.00 9.18  106 A 1 
ATOM 837  C CA  . ILE A 1 108 ? 15.260 -6.023  65.783 1.00 9.15  106 A 1 
ATOM 838  C C   . ILE A 1 108 ? 13.891 -5.861  65.169 1.00 8.70  106 A 1 
ATOM 839  O O   . ILE A 1 108 ? 12.919 -5.579  65.858 1.00 9.87  106 A 1 
ATOM 840  C CB  . ILE A 1 108 ? 16.104 -4.757  65.639 1.00 9.28  106 A 1 
ATOM 841  C CG1 . ILE A 1 108 ? 17.395 -4.836  66.471 1.00 8.64  106 A 1 
ATOM 842  C CG2 . ILE A 1 108 ? 15.296 -3.488  65.997 1.00 9.19  106 A 1 
ATOM 843  C CD1 . ILE A 1 108 ? 18.450 -3.790  66.129 1.00 10.00 106 A 1 
ATOM 844  N N   . CYS A 1 109 ? 13.755 -6.066  63.852 1.00 9.29  107 A 1 
ATOM 845  C CA  . CYS A 1 109 ? 12.451 -6.039  63.244 0.79 9.27  107 A 1 
ATOM 846  C C   . CYS A 1 109 ? 11.501 -7.043  63.898 1.00 9.82  107 A 1 
ATOM 847  O O   . CYS A 1 109 ? 10.335 -6.729  64.224 1.00 9.42  107 A 1 
ATOM 848  C CB  . CYS A 1 109 ? 12.625 -6.321  61.735 0.79 8.72  107 A 1 
ATOM 849  S SG  . CYS A 1 109 ? 11.070 -6.526  60.912 0.79 11.09 107 A 1 
ATOM 850  N N   . SER A 1 110 ? 11.984 -8.261  64.092 1.00 10.15 108 A 1 
ATOM 851  C CA  . SER A 1 110 ? 11.145 -9.269  64.741 1.00 10.06 108 A 1 
ATOM 852  C C   . SER A 1 110 ? 10.770 -8.882  66.184 1.00 9.66  108 A 1 
ATOM 853  O O   . SER A 1 110 ? 9.648  -9.156  66.630 1.00 9.12  108 A 1 
ATOM 854  C CB  . SER A 1 110 ? 11.819 -10.649 64.691 1.00 9.39  108 A 1 
ATOM 855  O OG  . SER A 1 110 ? 10.937 -11.647 65.144 1.00 9.61  108 A 1 
ATOM 856  N N   . LEU A 1 111 ? 11.702 -8.248  66.878 1.00 10.24 109 A 1 
ATOM 857  C CA  . LEU A 1 111 ? 11.455 -7.756  68.227 1.00 9.36  109 A 1 
ATOM 858  C C   . LEU A 1 111 ? 10.337 -6.718  68.235 1.00 9.40  109 A 1 
ATOM 859  O O   . LEU A 1 111 ? 9.508  -6.718  69.131 1.00 8.31  109 A 1 
ATOM 860  C CB  . LEU A 1 111 ? 12.759 -7.196  68.792 1.00 9.10  109 A 1 
ATOM 861  C CG  . LEU A 1 111 ? 12.624 -6.747  70.247 1.00 8.76  109 A 1 
ATOM 862  C CD1 . LEU A 1 111 ? 12.427 -7.943  71.171 1.00 13.04 109 A 1 
ATOM 863  C CD2 . LEU A 1 111 ? 13.913 -5.996  70.661 1.00 10.26 109 A 1 
ATOM 864  N N   . LEU A 1 112 ? 10.350 -5.807  67.261 1.00 9.38  110 A 1 
ATOM 865  C CA  . LEU A 1 112 ? 9.259  -4.860  67.124 1.00 9.75  110 A 1 
ATOM 866  C C   . LEU A 1 112 ? 7.960  -5.616  66.943 1.00 8.62  110 A 1 
ATOM 867  O O   . LEU A 1 112 ? 6.939  -5.234  67.518 1.00 9.94  110 A 1 
ATOM 868  C CB  . LEU A 1 112 ? 9.465  -3.929  65.943 1.00 9.79  110 A 1 
ATOM 869  C CG  . LEU A 1 112 ? 10.750 -3.082  66.013 1.00 12.31 110 A 1 
ATOM 870  C CD1 . LEU A 1 112 ? 10.689 -1.985  64.924 1.00 15.11 110 A 1 
ATOM 871  C CD2 . LEU A 1 112 ? 11.016 -2.457  67.382 1.00 12.48 110 A 1 
ATOM 872  N N   . CYS A 1 113 ? 8.007  -6.723  66.197 1.00 8.28  111 A 1 
ATOM 873  C CA  . CYS A 1 113 ? 6.791  -7.477  65.877 1.00 10.10 111 A 1 
ATOM 874  C C   . CYS A 1 113 ? 6.267  -8.255  67.074 1.00 9.02  111 A 1 
ATOM 875  O O   . CYS A 1 113 ? 5.067  -8.406  67.233 1.00 11.15 111 A 1 
ATOM 876  C CB  . CYS A 1 113 ? 7.082  -8.489  64.766 1.00 8.23  111 A 1 
ATOM 877  S SG  . CYS A 1 113 ? 7.412  -7.755  63.192 1.00 9.37  111 A 1 
ATOM 878  N N   . ASP A 1 114 ? 7.157  -8.706  67.940 1.00 9.56  112 A 1 
ATOM 879  C CA  . ASP A 1 114 ? 6.822  -9.583  69.029 1.00 7.96  112 A 1 
ATOM 880  C C   . ASP A 1 114 ? 7.843  -9.377  70.146 1.00 8.55  112 A 1 
ATOM 881  O O   . ASP A 1 114 ? 8.896  -9.975  70.164 1.00 8.08  112 A 1 
ATOM 882  C CB  . ASP A 1 114 ? 6.819  -11.030 68.506 1.00 8.91  112 A 1 
ATOM 883  C CG  . ASP A 1 114 ? 5.987  -11.936 69.332 1.00 10.37 112 A 1 
ATOM 884  O OD1 . ASP A 1 114 ? 5.375  -11.525 70.336 1.00 9.39  112 A 1 
ATOM 885  O OD2 . ASP A 1 114 ? 5.906  -13.125 68.968 1.00 10.14 112 A 1 
ATOM 886  N N   . PRO A 1 115 ? 7.523  -8.463  71.073 1.00 9.07  113 A 1 
ATOM 887  C CA  . PRO A 1 115 ? 8.375  -8.200  72.248 1.00 8.96  113 A 1 
ATOM 888  C C   . PRO A 1 115 ? 8.767  -9.369  73.130 1.00 8.90  113 A 1 
ATOM 889  O O   . PRO A 1 115 ? 8.171  -10.454 73.089 1.00 10.68 113 A 1 
ATOM 890  C CB  . PRO A 1 115 ? 7.539  -7.212  73.082 1.00 9.33  113 A 1 
ATOM 891  C CG  . PRO A 1 115 ? 6.751  -6.418  72.070 1.00 9.30  113 A 1 
ATOM 892  C CD  . PRO A 1 115 ? 6.393  -7.507  70.989 1.00 9.72  113 A 1 
ATOM 893  N N   . ASN A 1 116 ? 9.862  -9.224  73.867 0.50 7.90  114 A 1 
ATOM 894  C CA  . ASN A 1 116 ? 10.295 -10.285 74.786 0.50 6.53  114 A 1 
ATOM 895  C C   . ASN A 1 116 ? 9.704  -10.021 76.165 0.50 5.93  114 A 1 
ATOM 896  O O   . ASN A 1 116 ? 9.881  -8.915  76.694 0.50 4.66  114 A 1 
ATOM 897  C CB  . ASN A 1 116 ? 11.825 -10.352 74.869 0.50 6.70  114 A 1 
ATOM 898  C CG  . ASN A 1 116 ? 12.454 -10.964 73.621 0.50 8.82  114 A 1 
ATOM 899  O OD1 . ASN A 1 116 ? 12.010 -12.005 73.126 0.50 13.34 114 A 1 
ATOM 900  N ND2 . ASN A 1 116 ? 13.510 -10.331 73.117 0.50 9.73  114 A 1 
ATOM 901  N N   . PRO A 1 117 ? 8.993  -11.019 76.733 0.50 6.08  115 A 1 
ATOM 902  C CA  . PRO A 1 117 ? 8.330  -10.861 78.035 0.50 5.11  115 A 1 
ATOM 903  C C   . PRO A 1 117 ? 9.296  -10.787 79.209 0.50 5.89  115 A 1 
ATOM 904  O O   . PRO A 1 117 ? 8.986  -10.180 80.241 0.50 5.44  115 A 1 
ATOM 905  C CB  . PRO A 1 117 ? 7.480  -12.142 78.161 0.50 5.70  115 A 1 
ATOM 906  C CG  . PRO A 1 117 ? 8.210  -13.139 77.354 0.50 5.47  115 A 1 
ATOM 907  C CD  . PRO A 1 117 ? 8.758  -12.365 76.183 0.50 5.22  115 A 1 
ATOM 908  N N   . ASP A 1 118 ? 10.457 -11.412 79.070 0.50 6.64  116 A 1 
ATOM 909  C CA  . ASP A 1 118 ? 11.355 -11.525 80.210 0.50 9.16  116 A 1 
ATOM 910  C C   . ASP A 1 118 ? 12.222 -10.290 80.390 0.50 10.12 116 A 1 
ATOM 911  O O   . ASP A 1 118 ? 12.932 -10.168 81.390 0.50 11.21 116 A 1 
ATOM 912  C CB  . ASP A 1 118 ? 12.219 -12.788 80.090 0.50 9.06  116 A 1 
ATOM 913  C CG  . ASP A 1 118 ? 11.434 -14.061 80.371 0.50 9.35  116 A 1 
ATOM 914  O OD1 . ASP A 1 118 ? 11.153 -14.341 81.559 0.50 11.11 116 A 1 
ATOM 915  O OD2 . ASP A 1 118 ? 11.101 -14.783 79.408 0.50 9.62  116 A 1 
ATOM 916  N N   . ASP A 1 119 ? 12.161 -9.361  79.436 1.00 11.71 117 A 1 
ATOM 917  C CA  . ASP A 1 119 ? 13.110 -8.257  79.477 1.00 12.96 117 A 1 
ATOM 918  C C   . ASP A 1 119 ? 12.390 -6.920  79.486 1.00 13.57 117 A 1 
ATOM 919  O O   . ASP A 1 119 ? 12.362 -6.241  78.459 1.00 13.65 117 A 1 
ATOM 920  C CB  . ASP A 1 119 ? 13.982 -8.297  78.217 1.00 13.95 117 A 1 
ATOM 921  C CG  . ASP A 1 119 ? 14.747 -9.602  78.058 1.00 15.65 117 A 1 
ATOM 922  O OD1 . ASP A 1 119 ? 15.297 -10.109 79.057 1.00 16.96 117 A 1 
ATOM 923  O OD2 . ASP A 1 119 ? 14.814 -10.100 76.909 1.00 17.14 117 A 1 
ATOM 924  N N   . PRO A 1 120 ? 11.811 -6.511  80.627 1.00 13.38 118 A 1 
ATOM 925  C CA  . PRO A 1 120 ? 11.091 -5.268  80.503 1.00 14.35 118 A 1 
ATOM 926  C C   . PRO A 1 120 ? 12.062 -4.099  80.734 1.00 13.59 118 A 1 
ATOM 927  O O   . PRO A 1 120 ? 12.297 -3.750  81.905 1.00 14.85 118 A 1 
ATOM 928  C CB  . PRO A 1 120 ? 10.059 -5.359  81.649 1.00 14.48 118 A 1 
ATOM 929  C CG  . PRO A 1 120 ? 10.485 -6.513  82.507 1.00 15.57 118 A 1 
ATOM 930  C CD  . PRO A 1 120 ? 11.775 -7.029  82.000 1.00 14.78 118 A 1 
ATOM 931  N N   . LEU A 1 121 ? 12.654 -3.505  79.682 1.00 9.62  119 A 1 
ATOM 932  C CA  . LEU A 1 121 ? 13.384 -2.248  79.885 1.00 9.06  119 A 1 
ATOM 933  C C   . LEU A 1 121 ? 12.449 -1.121  80.289 1.00 8.98  119 A 1 
ATOM 934  O O   . LEU A 1 121 ? 12.871 -0.243  81.020 1.00 10.91 119 A 1 
ATOM 935  C CB  . LEU A 1 121 ? 14.152 -1.800  78.633 1.00 10.78 119 A 1 
ATOM 936  C CG  . LEU A 1 121 ? 15.553 -2.184  78.287 1.00 11.36 119 A 1 
ATOM 937  C CD1 . LEU A 1 121 ? 16.036 -1.232  77.170 1.00 11.21 119 A 1 
ATOM 938  C CD2 . LEU A 1 121 ? 16.457 -2.132  79.516 1.00 9.58  119 A 1 
ATOM 939  N N   . VAL A 1 122 ? 11.224 -1.108  79.790 1.00 8.48  120 A 1 
ATOM 940  C CA  . VAL A 1 122 ? 10.254 -0.120  80.248 1.00 9.24  120 A 1 
ATOM 941  C C   . VAL A 1 122 ? 9.102  -0.905  80.904 1.00 8.48  120 A 1 
ATOM 942  O O   . VAL A 1 122 ? 8.208  -1.392  80.224 1.00 8.74  120 A 1 
ATOM 943  C CB  . VAL A 1 122 ? 9.724  0.792   79.100 1.00 9.77  120 A 1 
ATOM 944  C CG1 . VAL A 1 122 ? 8.968  1.981   79.753 1.00 10.18 120 A 1 
ATOM 945  C CG2 . VAL A 1 122 ? 10.888 1.298   78.195 1.00 11.83 120 A 1 
ATOM 946  N N   . PRO A 1 123 ? 9.154  -1.042  82.240 1.00 8.82  121 A 1 
ATOM 947  C CA  . PRO A 1 123 ? 8.208  -1.932  82.930 1.00 8.79  121 A 1 
ATOM 948  C C   . PRO A 1 123 ? 6.729  -1.625  82.649 1.00 8.90  121 A 1 
ATOM 949  O O   . PRO A 1 123 ? 5.905  -2.513  82.533 1.00 8.53  121 A 1 
ATOM 950  C CB  . PRO A 1 123 ? 8.544  -1.740  84.422 1.00 9.42  121 A 1 
ATOM 951  C CG  . PRO A 1 123 ? 9.777  -0.972  84.463 1.00 11.33 121 A 1 
ATOM 952  C CD  . PRO A 1 123 ? 10.156 -0.441  83.138 1.00 8.41  121 A 1 
ATOM 953  N N   . GLU A 1 124 ? 6.363  -0.355  82.549 1.00 7.93  122 A 1 
ATOM 954  C CA  . GLU A 1 124 ? 4.941  -0.040  82.365 1.00 7.58  122 A 1 
ATOM 955  C C   . GLU A 1 124 ? 4.459  -0.429  80.965 1.00 8.14  122 A 1 
ATOM 956  O O   . GLU A 1 124 ? 3.326  -0.969  80.790 1.00 8.51  122 A 1 
ATOM 957  C CB  . GLU A 1 124 ? 4.651  1.418   82.639 1.00 7.42  122 A 1 
ATOM 958  C CG  . GLU A 1 124 ? 3.208  1.871   82.319 1.00 8.23  122 A 1 
ATOM 959  C CD  . GLU A 1 124 ? 2.155  1.187   83.108 1.00 10.27 122 A 1 
ATOM 960  O OE1 . GLU A 1 124 ? 2.386  0.727   84.230 1.00 9.01  122 A 1 
ATOM 961  O OE2 . GLU A 1 124 ? 0.991  1.167   82.619 1.00 10.85 122 A 1 
ATOM 962  N N   . ILE A 1 125 ? 5.300  -0.213  79.944 1.00 7.40  123 A 1 
ATOM 963  C CA  . ILE A 1 125 ? 4.926  -0.653  78.614 1.00 8.99  123 A 1 
ATOM 964  C C   . ILE A 1 125 ? 4.854  -2.168  78.536 1.00 9.48  123 A 1 
ATOM 965  O O   . ILE A 1 125 ? 3.934  -2.735  77.925 1.00 9.75  123 A 1 
ATOM 966  C CB  . ILE A 1 125 ? 5.941  -0.116  77.600 1.00 7.90  123 A 1 
ATOM 967  C CG1 . ILE A 1 125 ? 5.973  1.406   77.662 1.00 9.39  123 A 1 
ATOM 968  C CG2 . ILE A 1 125 ? 5.576  -0.574  76.191 1.00 8.98  123 A 1 
ATOM 969  C CD1 . ILE A 1 125 ? 6.946  2.064   76.651 1.00 10.79 123 A 1 
ATOM 970  N N   . ALA A 1 126 ? 5.804  -2.859  79.168 1.00 8.93  124 A 1 
ATOM 971  C CA  . ALA A 1 126 ? 5.678  -4.313  79.269 1.00 9.66  124 A 1 
ATOM 972  C C   . ALA A 1 126 ? 4.365  -4.739  79.908 1.00 9.63  124 A 1 
ATOM 973  O O   . ALA A 1 126 ? 3.724  -5.722  79.475 1.00 10.72 124 A 1 
ATOM 974  C CB  . ALA A 1 126 ? 6.814  -4.910  80.001 1.00 10.39 124 A 1 
ATOM 975  N N   . ARG A 1 127 ? 3.952  -4.039  80.967 1.00 9.99  125 A 1 
ATOM 976  C CA  . ARG A 1 127 ? 2.729  -4.389  81.635 1.00 9.53  125 A 1 
ATOM 977  C C   . ARG A 1 127 ? 1.489  -4.209  80.740 1.00 11.04 125 A 1 
ATOM 978  O O   . ARG A 1 127 ? 0.588  -5.118  80.685 1.00 12.21 125 A 1 
ATOM 979  C CB  . ARG A 1 127 ? 2.627  -3.579  82.942 1.00 9.85  125 A 1 
ATOM 980  C CG  . ARG A 1 127 ? 1.454  -3.933  83.664 1.00 10.90 125 A 1 
ATOM 981  C CD  . ARG A 1 127 ? 1.138  -2.966  84.837 1.00 9.66  125 A 1 
ATOM 982  N NE  . ARG A 1 127 ? -0.229 -3.338  85.046 1.00 10.78 125 A 1 
ATOM 983  C CZ  . ARG A 1 127 ? -0.597 -4.367  85.772 1.00 8.89  125 A 1 
ATOM 984  N NH1 . ARG A 1 127 ? 0.268  -4.958  86.631 1.00 11.40 125 A 1 
ATOM 985  N NH2 . ARG A 1 127 ? -1.876 -4.720  85.776 1.00 9.38  125 A 1 
ATOM 986  N N   . ILE A 1 128 ? 1.408  -3.105  80.011 1.00 10.16 126 A 1 
ATOM 987  C CA  . ILE A 1 128 ? 0.263  -2.862  79.148 1.00 9.95  126 A 1 
ATOM 988  C C   . ILE A 1 128 ? 0.305  -3.895  77.986 1.00 9.90  126 A 1 
ATOM 989  O O   . ILE A 1 128 ? -0.727 -4.411  77.566 1.00 9.21  126 A 1 
ATOM 990  C CB  . ILE A 1 128 ? 0.248  -1.370  78.587 1.00 11.59 126 A 1 
ATOM 991  C CG1 . ILE A 1 128 ? 0.070  -0.315  79.696 1.00 10.34 126 A 1 
ATOM 992  C CG2 . ILE A 1 128 ? -0.868 -1.171  77.458 1.00 11.57 126 A 1 
ATOM 993  C CD1 . ILE A 1 128 ? -1.261 -0.432  80.481 1.00 11.33 126 A 1 
ATOM 994  N N   . TYR A 1 129 ? 1.489  -4.206  77.455 1.00 8.77  127 A 1 
ATOM 995  C CA  . TYR A 1 129 ? 1.630  -5.256  76.409 1.00 8.40  127 A 1 
ATOM 996  C C   . TYR A 1 129 ? 0.994  -6.569  76.870 1.00 8.92  127 A 1 
ATOM 997  O O   . TYR A 1 129 ? 0.279  -7.208  76.122 1.00 9.21  127 A 1 
ATOM 998  C CB  . TYR A 1 129 ? 3.113  -5.441  76.026 1.00 8.06  127 A 1 
ATOM 999  C CG  . TYR A 1 129 ? 3.261  -6.445  74.949 1.00 8.18  127 A 1 
ATOM 1000 C CD1 . TYR A 1 129 ? 3.040  -6.081  73.608 1.00 8.33  127 A 1 
ATOM 1001 C CD2 . TYR A 1 129 ? 3.548  -7.760  75.252 1.00 9.10  127 A 1 
ATOM 1002 C CE1 . TYR A 1 129 ? 3.121  -7.013  72.587 1.00 7.91  127 A 1 
ATOM 1003 C CE2 . TYR A 1 129 ? 3.666  -8.708  74.231 1.00 9.26  127 A 1 
ATOM 1004 C CZ  . TYR A 1 129 ? 3.431  -8.318  72.917 1.00 7.46  127 A 1 
ATOM 1005 O OH  . TYR A 1 129 ? 3.510  -9.289  71.952 1.00 8.33  127 A 1 
ATOM 1006 N N   . LYS A 1 130 ? 1.245  -6.955  78.115 1.00 8.82  128 A 1 
ATOM 1007 C CA  . LYS A 1 130 ? 0.737  -8.233  78.649 1.00 9.58  128 A 1 
ATOM 1008 C C   . LYS A 1 130 ? -0.739 -8.170  79.039 1.00 8.90  128 A 1 
ATOM 1009 O O   . LYS A 1 130 ? -1.451 -9.133  78.858 1.00 9.09  128 A 1 
ATOM 1010 C CB  . LYS A 1 130 ? 1.607  -8.700  79.819 1.00 10.38 128 A 1 
ATOM 1011 C CG  . LYS A 1 130 ? 3.011  -9.218  79.451 1.00 14.02 128 A 1 
ATOM 1012 C CD  . LYS A 1 130 ? 3.892  -9.265  80.717 1.00 15.02 128 A 1 
ATOM 1013 C CE  . LYS A 1 130 ? 5.141  -10.149 80.535 1.00 20.57 128 A 1 
ATOM 1014 N NZ  . LYS A 1 130 ? 5.503  -11.001 81.737 1.00 22.76 128 A 1 
ATOM 1015 N N   . THR A 1 131 ? -1.206 -7.033  79.559 1.00 9.00  129 A 1 
ATOM 1016 C CA  . THR A 1 131 ? -2.565 -6.944  80.141 1.00 9.65  129 A 1 
ATOM 1017 C C   . THR A 1 131 ? -3.645 -6.373  79.235 1.00 10.45 129 A 1 
ATOM 1018 O O   . THR A 1 131 ? -4.817 -6.685  79.431 1.00 10.72 129 A 1 
ATOM 1019 C CB  . THR A 1 131 ? -2.591 -6.145  81.439 1.00 9.46  129 A 1 
ATOM 1020 O OG1 . THR A 1 131 ? -2.164 -4.813  81.139 1.00 9.61  129 A 1 
ATOM 1021 C CG2 . THR A 1 131 ? -1.663 -6.776  82.439 1.00 6.62  129 A 1 
ATOM 1022 N N   . ASP A 1 132 ? -3.268 -5.520  78.269 1.00 9.26  130 A 1 
ATOM 1023 C CA  . ASP A 1 132 ? -4.274 -4.856  77.417 1.00 9.80  130 A 1 
ATOM 1024 C C   . ASP A 1 132 ? -3.657 -4.590  76.052 1.00 8.61  130 A 1 
ATOM 1025 O O   . ASP A 1 132 ? -3.212 -3.488  75.770 1.00 9.76  130 A 1 
ATOM 1026 C CB  . ASP A 1 132 ? -4.754 -3.540  78.093 1.00 10.38 130 A 1 
ATOM 1027 C CG  . ASP A 1 132 ? -5.983 -2.936  77.420 1.00 10.62 130 A 1 
ATOM 1028 O OD1 . ASP A 1 132 ? -6.684 -2.122  78.099 1.00 12.77 130 A 1 
ATOM 1029 O OD2 . ASP A 1 132 ? -6.284 -3.230  76.263 1.00 12.90 130 A 1 
ATOM 1030 N N   . ARG A 1 133 ? -3.644 -5.609  75.237 1.00 8.40  131 A 1 
ATOM 1031 C CA  . ARG A 1 133 ? -2.947 -5.516  73.955 1.00 8.90  131 A 1 
ATOM 1032 C C   . ARG A 1 133 ? -3.527 -4.433  73.071 1.00 9.75  131 A 1 
ATOM 1033 O O   . ARG A 1 133 ? -2.788 -3.742  72.391 1.00 9.97  131 A 1 
ATOM 1034 C CB  . ARG A 1 133 ? -2.987 -6.859  73.235 1.00 7.88  131 A 1 
ATOM 1035 C CG  . ARG A 1 133 ? -2.110 -6.913  71.965 1.00 7.40  131 A 1 
ATOM 1036 C CD  . ARG A 1 133 ? -0.620 -6.758  72.268 1.00 9.53  131 A 1 
ATOM 1037 N NE  . ARG A 1 133 ? -0.147 -7.653  73.311 1.00 8.72  131 A 1 
ATOM 1038 C CZ  . ARG A 1 133 ? 0.160  -8.919  73.132 1.00 10.48 131 A 1 
ATOM 1039 N NH2 . ARG A 1 133 ? 0.561  -9.657  74.158 1.00 14.13 131 A 1 
ATOM 1040 N NH1 . ARG A 1 133 ? 0.098  -9.444  71.909 1.00 12.06 131 A 1 
ATOM 1041 N N   . GLU A 1 134 ? -4.837 -4.272  73.086 1.00 8.74  132 A 1 
ATOM 1042 C CA  . GLU A 1 134 ? -5.474 -3.305  72.212 1.00 9.08  132 A 1 
ATOM 1043 C C   . GLU A 1 134 ? -5.033 -1.876  72.633 1.00 9.44  132 A 1 
ATOM 1044 O O   . GLU A 1 134 ? -4.799 -1.017  71.780 1.00 9.39  132 A 1 
ATOM 1045 C CB  . GLU A 1 134 ? -6.988 -3.519  72.120 1.00 9.90  132 A 1 
ATOM 1046 C CG  . GLU A 1 134 ? -7.471 -4.859  71.387 1.00 9.10  132 A 1 
ATOM 1047 C CD  . GLU A 1 134 ? -6.813 -5.135  70.010 1.00 10.23 132 A 1 
ATOM 1048 O OE1 . GLU A 1 134 ? -6.716 -4.234  69.138 1.00 13.98 132 A 1 
ATOM 1049 O OE2 . GLU A 1 134 ? -6.324 -6.273  69.824 1.00 12.41 132 A 1 
ATOM 1050 N N   . LYS A 1 135 ? -4.881 -1.643  73.941 1.00 10.30 133 A 1 
ATOM 1051 C CA  . LYS A 1 135 ? -4.412 -0.340  74.438 1.00 10.34 133 A 1 
ATOM 1052 C C   . LYS A 1 135 ? -2.949 -0.110  74.044 1.00 10.37 133 A 1 
ATOM 1053 O O   . LYS A 1 135 ? -2.586 0.960   73.514 1.00 9.39  133 A 1 
ATOM 1054 C CB  . LYS A 1 135 ? -4.582 -0.236  75.955 1.00 10.63 133 A 1 
ATOM 1055 C CG  . LYS A 1 135 ? -4.173 1.130   76.545 1.00 10.57 133 A 1 
ATOM 1056 C CD  . LYS A 1 135 ? -4.229 1.180   78.081 1.00 11.82 133 A 1 
ATOM 1057 C CE  . LYS A 1 135 ? -5.647 1.070   78.619 1.00 14.97 133 A 1 
ATOM 1058 N NZ  . LYS A 1 135 ? -6.399 2.319   78.375 1.00 17.38 133 A 1 
ATOM 1059 N N   . TYR A 1 136 ? -2.096 -1.130  74.227 1.00 10.22 134 A 1 
ATOM 1060 C CA  . TYR A 1 136 ? -0.718 -1.082  73.770 1.00 9.12  134 A 1 
ATOM 1061 C C   . TYR A 1 136 ? -0.643 -0.704  72.311 1.00 8.86  134 A 1 
ATOM 1062 O O   . TYR A 1 136 ? 0.177  0.152   71.927 1.00 8.91  134 A 1 
ATOM 1063 C CB  . TYR A 1 136 ? -0.104 -2.480  73.922 1.00 9.65  134 A 1 
ATOM 1064 C CG  . TYR A 1 136 ? 1.283  -2.596  73.331 1.00 9.48  134 A 1 
ATOM 1065 C CD1 . TYR A 1 136 ? 1.480  -3.051  72.035 1.00 7.96  134 A 1 
ATOM 1066 C CD2 . TYR A 1 136 ? 2.394  -2.235  74.090 1.00 10.36 134 A 1 
ATOM 1067 C CE1 . TYR A 1 136 ? 2.781  -3.114  71.501 1.00 9.68  134 A 1 
ATOM 1068 C CE2 . TYR A 1 136 ? 3.647  -2.296  73.613 1.00 9.31  134 A 1 
ATOM 1069 C CZ  . TYR A 1 136 ? 3.862  -2.721  72.319 1.00 8.70  134 A 1 
ATOM 1070 O OH  . TYR A 1 136 ? 5.157  -2.817  71.883 1.00 8.68  134 A 1 
ATOM 1071 N N   . ASN A 1 137 ? -1.455 -1.343  71.486 1.00 9.86  135 A 1 
ATOM 1072 C CA  . ASN A 1 137 ? -1.364 -1.078  70.071 1.00 9.69  135 A 1 
ATOM 1073 C C   . ASN A 1 137 ? -1.769 0.347   69.757 1.00 8.66  135 A 1 
ATOM 1074 O O   . ASN A 1 137 ? -1.137 1.003   68.915 1.00 8.43  135 A 1 
ATOM 1075 C CB  . ASN A 1 137 ? -2.280 -2.025  69.282 1.00 10.58 135 A 1 
ATOM 1076 C CG  . ASN A 1 137 ? -1.779 -3.426  69.206 1.00 11.21 135 A 1 
ATOM 1077 O OD1 . ASN A 1 137 ? -0.612 -3.716  69.410 1.00 11.83 135 A 1 
ATOM 1078 N ND2 . ASN A 1 137 ? -2.689 -4.330  68.853 1.00 11.61 135 A 1 
ATOM 1079 N N   . ARG A 1 138 ? -2.853 0.812   70.379 1.00 8.35  136 A 1 
ATOM 1080 C CA  . ARG A 1 138 ? -3.329 2.190   70.156 1.00 8.42  136 A 1 
ATOM 1081 C C   . ARG A 1 138 ? -2.222 3.197   70.483 1.00 8.59  136 A 1 
ATOM 1082 O O   . ARG A 1 138 ? -1.935 4.099   69.703 1.00 10.04 136 A 1 
ATOM 1083 C CB  . ARG A 1 138 ? -4.582 2.452   71.016 1.00 8.59  136 A 1 
ATOM 1084 C CG  . ARG A 1 138 ? -5.148 3.874   70.768 1.00 10.40 136 A 1 
ATOM 1085 C CD  . ARG A 1 138 ? -6.389 4.212   71.615 1.00 11.50 136 A 1 
ATOM 1086 N NE  . ARG A 1 138 ? -6.186 4.095   73.059 1.00 15.05 136 A 1 
ATOM 1087 C CZ  . ARG A 1 138 ? -5.586 5.004   73.842 1.00 17.21 136 A 1 
ATOM 1088 N NH1 . ARG A 1 138 ? -5.051 6.114   73.344 1.00 16.79 136 A 1 
ATOM 1089 N NH2 . ARG A 1 138 ? -5.507 4.785   75.148 1.00 18.21 136 A 1 
ATOM 1090 N N   . ILE A 1 139 ? -1.601 3.028   71.642 1.00 8.62  137 A 1 
ATOM 1091 C CA  . ILE A 1 139 ? -0.569 3.977   72.051 1.00 8.47  137 A 1 
ATOM 1092 C C   . ILE A 1 139 ? 0.700  3.866   71.177 1.00 8.41  137 A 1 
ATOM 1093 O O   . ILE A 1 139 ? 1.273  4.885   70.745 1.00 8.83  137 A 1 
ATOM 1094 C CB  . ILE A 1 139 ? -0.250 3.868   73.543 1.00 8.35  137 A 1 
ATOM 1095 C CG1 . ILE A 1 139 ? -1.512 4.141   74.377 1.00 8.30  137 A 1 
ATOM 1096 C CG2 . ILE A 1 139 ? 0.833  4.917   73.921 1.00 8.60  137 A 1 
ATOM 1097 C CD1 . ILE A 1 139 ? -1.399 3.755   75.813 1.00 9.59  137 A 1 
ATOM 1098 N N   . ALA A 1 140 ? 1.104  2.637   70.826 1.00 8.48  138 A 1 
ATOM 1099 C CA  . ALA A 1 140 ? 2.244  2.447   69.938 1.00 9.11  138 A 1 
ATOM 1100 C C   . ALA A 1 140 ? 1.974  3.077   68.563 1.00 9.36  138 A 1 
ATOM 1101 O O   . ALA A 1 140 ? 2.892  3.710   67.989 1.00 10.13 138 A 1 
ATOM 1102 C CB  . ALA A 1 140 ? 2.588  0.988   69.828 1.00 8.81  138 A 1 
ATOM 1103 N N   . ARG A 1 141 ? 0.733  3.006   68.070 1.00 9.26  139 A 1 
ATOM 1104 C CA  . ARG A 1 141 ? 0.372  3.689   66.821 1.00 9.19  139 A 1 
ATOM 1105 C C   . ARG A 1 141 ? 0.443  5.217   66.977 1.00 9.85  139 A 1 
ATOM 1106 O O   . ARG A 1 141 ? 0.941  5.950   66.095 1.00 9.36  139 A 1 
ATOM 1107 C CB  . ARG A 1 141 ? -1.049 3.292   66.416 1.00 8.18  139 A 1 
ATOM 1108 C CG  . ARG A 1 141 ? -1.209 1.869   65.819 1.00 11.00 139 A 1 
ATOM 1109 C CD  . ARG A 1 141 ? -2.668 1.545   65.540 1.00 11.93 139 A 1 
ATOM 1110 N NE  . ARG A 1 141 ? -3.081 0.165   65.856 1.00 22.65 139 A 1 
ATOM 1111 C CZ  . ARG A 1 141 ? -4.096 -0.185  66.672 1.00 21.66 139 A 1 
ATOM 1112 N NH2 . ARG A 1 141 ? -4.381 -1.466  66.849 1.00 28.11 139 A 1 
ATOM 1113 N NH1 . ARG A 1 141 ? -4.832 0.714   67.319 1.00 23.48 139 A 1 
ATOM 1114 N N   . GLU A 1 142 ? -0.058 5.697   68.093 1.00 9.57  140 A 1 
ATOM 1115 C CA  . GLU A 1 142 ? -0.011 7.171   68.325 1.00 9.05  140 A 1 
ATOM 1116 C C   . GLU A 1 142 ? 1.459  7.643   68.378 1.00 9.26  140 A 1 
ATOM 1117 O O   . GLU A 1 142 ? 1.817  8.680   67.821 1.00 10.15 140 A 1 
ATOM 1118 C CB  . GLU A 1 142 ? -0.713 7.486   69.624 1.00 9.87  140 A 1 
ATOM 1119 C CG  . GLU A 1 142 ? -2.238 7.333   69.530 1.00 11.32 140 A 1 
ATOM 1120 C CD  . GLU A 1 142 ? -2.926 7.500   70.866 1.00 15.68 140 A 1 
ATOM 1121 O OE1 . GLU A 1 142 ? -4.164 7.315   70.946 1.00 17.12 140 A 1 
ATOM 1122 O OE2 . GLU A 1 142 ? -2.216 7.870   71.830 1.00 19.17 140 A 1 
ATOM 1123 N N   . TRP A 1 143 ? 2.327  6.893   69.064 1.00 9.60  141 A 1 
ATOM 1124 C CA  . TRP A 1 143 ? 3.738  7.292   69.097 1.00 10.45 141 A 1 
ATOM 1125 C C   . TRP A 1 143 ? 4.422  7.177   67.740 1.00 9.56  141 A 1 
ATOM 1126 O O   . TRP A 1 143 ? 5.310  7.983   67.409 1.00 9.16  141 A 1 
ATOM 1127 C CB  . TRP A 1 143 ? 4.504  6.520   70.167 1.00 9.74  141 A 1 
ATOM 1128 C CG  . TRP A 1 143 ? 4.217  6.958   71.578 1.00 10.66 141 A 1 
ATOM 1129 C CD1 . TRP A 1 143 ? 3.020  7.418   72.098 1.00 8.63  141 A 1 
ATOM 1130 C CD2 . TRP A 1 143 ? 5.136  6.916   72.659 1.00 9.47  141 A 1 
ATOM 1131 N NE1 . TRP A 1 143 ? 3.174  7.682   73.429 1.00 10.92 141 A 1 
ATOM 1132 C CE2 . TRP A 1 143 ? 4.458  7.394   73.807 1.00 9.98  141 A 1 
ATOM 1133 C CE3 . TRP A 1 143 ? 6.487  6.549   72.775 1.00 10.83 141 A 1 
ATOM 1134 C CZ2 . TRP A 1 143 ? 5.075  7.477   75.052 1.00 11.41 141 A 1 
ATOM 1135 C CZ3 . TRP A 1 143 ? 7.102  6.636   74.006 1.00 10.90 141 A 1 
ATOM 1136 C CH2 . TRP A 1 143 ? 6.398  7.110   75.134 1.00 10.69 141 A 1 
ATOM 1137 N N   . THR A 1 144 ? 4.014  6.207   66.935 1.00 8.23  142 A 1 
ATOM 1138 C CA  . THR A 1 144 ? 4.510  6.170   65.569 1.00 8.88  142 A 1 
ATOM 1139 C C   . THR A 1 144 ? 4.135  7.435   64.817 1.00 8.46  142 A 1 
ATOM 1140 O O   . THR A 1 144 ? 5.007  8.012   64.135 1.00 9.69  142 A 1 
ATOM 1141 C CB  . THR A 1 144 ? 3.990  4.908   64.836 1.00 7.90  142 A 1 
ATOM 1142 O OG1 . THR A 1 144 ? 4.414  3.745   65.578 1.00 8.55  142 A 1 
ATOM 1143 C CG2 . THR A 1 144 ? 4.537  4.819   63.422 1.00 9.26  142 A 1 
ATOM 1144 N N   . GLN A 1 145 ? 2.897  7.874   64.947 1.00 8.92  143 A 1 
ATOM 1145 C CA  . GLN A 1 145 ? 2.489  9.118   64.326 1.00 9.12  143 A 1 
ATOM 1146 C C   . GLN A 1 145 ? 3.287  10.326  64.813 1.00 10.12 143 A 1 
ATOM 1147 O O   . GLN A 1 145 ? 3.659  11.231  64.031 1.00 9.70  143 A 1 
ATOM 1148 C CB  . GLN A 1 145 ? 0.995  9.392   64.598 1.00 9.20  143 A 1 
ATOM 1149 C CG  . GLN A 1 145 ? 0.134  8.432   63.857 1.00 14.41 143 A 1 
ATOM 1150 C CD  . GLN A 1 145 ? 0.261  8.580   62.353 1.00 20.19 143 A 1 
ATOM 1151 O OE1 . GLN A 1 145 ? 0.486  7.597   61.652 1.00 22.44 143 A 1 
ATOM 1152 N NE2 . GLN A 1 145 ? 0.154  9.810   61.855 1.00 20.56 143 A 1 
ATOM 1153 N N   . LYS A 1 146 ? 3.495  10.379  66.123 1.00 8.68  144 A 1 
ATOM 1154 C CA  . LYS A 1 146 ? 4.146  11.542  66.717 1.00 10.57 144 A 1 
ATOM 1155 C C   . LYS A 1 146 ? 5.638  11.662  66.433 1.00 9.26  144 A 1 
ATOM 1156 O O   . LYS A 1 146 ? 6.145  12.788  66.339 1.00 8.07  144 A 1 
ATOM 1157 C CB  . LYS A 1 146 ? 3.910  11.519  68.222 1.00 11.78 144 A 1 
ATOM 1158 C CG  . LYS A 1 146 ? 2.464  11.828  68.556 1.00 15.37 144 A 1 
ATOM 1159 C CD  . LYS A 1 146 ? 2.243  12.093  70.041 1.00 19.47 144 A 1 
ATOM 1160 C CE  . LYS A 1 146 ? 2.486  10.845  70.859 1.00 17.31 144 A 1 
ATOM 1161 N NZ  . LYS A 1 146 ? 1.879  10.978  72.215 1.00 15.63 144 A 1 
ATOM 1162 N N   . TYR A 1 147 ? 6.318  10.518  66.301 1.00 8.70  145 A 1 
ATOM 1163 C CA  . TYR A 1 147 ? 7.769  10.527  66.223 1.00 8.58  145 A 1 
ATOM 1164 C C   . TYR A 1 147 ? 8.374  9.956   64.973 1.00 9.66  145 A 1 
ATOM 1165 O O   . TYR A 1 147 ? 9.532  10.312  64.644 1.00 10.73 145 A 1 
ATOM 1166 C CB  . TYR A 1 147 ? 8.403  9.808   67.433 1.00 9.18  145 A 1 
ATOM 1167 C CG  . TYR A 1 147 ? 7.983  10.371  68.752 1.00 7.58  145 A 1 
ATOM 1168 C CD1 . TYR A 1 147 ? 8.290  11.675  69.103 1.00 6.57  145 A 1 
ATOM 1169 C CD2 . TYR A 1 147 ? 7.241  9.611   69.637 1.00 8.76  145 A 1 
ATOM 1170 C CE1 . TYR A 1 147 ? 7.899  12.193  70.314 1.00 9.84  145 A 1 
ATOM 1171 C CE2 . TYR A 1 147 ? 6.864  10.083  70.818 1.00 7.98  145 A 1 
ATOM 1172 C CZ  . TYR A 1 147 ? 7.158  11.395  71.170 1.00 8.01  145 A 1 
ATOM 1173 O OH  . TYR A 1 147 ? 6.767  11.906  72.394 1.00 10.04 145 A 1 
ATOM 1174 N N   . ALA A 1 148 ? 7.674  9.062   64.287 1.00 9.14  146 A 1 
ATOM 1175 C CA  . ALA A 1 148 ? 8.316  8.278   63.252 1.00 9.11  146 A 1 
ATOM 1176 C C   . ALA A 1 148 ? 7.798  8.533   61.845 1.00 8.62  146 A 1 
ATOM 1177 O O   . ALA A 1 148 ? 8.114  7.807   60.925 1.00 7.31  146 A 1 
ATOM 1178 C CB  . ALA A 1 148 ? 8.193  6.779   63.609 1.00 9.17  146 A 1 
ATOM 1179 N N   . MET A 1 149 ? 7.048  9.646   61.644 1.00 8.74  147 A 1 
ATOM 1180 C CA  . MET A 1 149 ? 6.500  9.991   60.316 1.00 10.05 147 A 1 
ATOM 1181 C C   . MET A 1 149 ? 7.194  11.162  59.671 1.00 11.65 147 A 1 
ATOM 1182 O O   . MET A 1 149 ? 6.759  11.603  58.590 1.00 11.58 147 A 1 
ATOM 1183 C CB  . MET A 1 149 ? 5.007  10.321  60.404 1.00 12.20 147 A 1 
ATOM 1184 C CG  . MET A 1 149 ? 4.230  9.338   61.120 1.00 12.59 147 A 1 
ATOM 1185 S SD  . MET A 1 149 ? 4.343  7.751   60.277 1.00 14.74 147 A 1 
ATOM 1186 C CE  . MET A 1 149 ? 2.668  7.186   60.474 1.00 16.23 147 A 1 
ATOM 1187 O OXT . MET A 1 149 ? 8.174  11.700  60.200 1.00 12.15 147 A 1 
#
