# Supplementary material for: Photocross-linking activity-based probes to capture the dynamics of ubiquitin RING E3 ligase interactions
Source: Biochem J. 2026 Jun 3;483(7):1115–30. doi: 10.1042/BCJ20260213 (PMC13234630; doi:10.1042/BCJ20260213)
Supplement: Supplementary Data File S2 [file BCJ-2026-0213_supp2.zip › 03_Chandler_Supplementary datafile2/CHIP/Alphafold/fold_2026_01_22_10_06_chipx2_ubc13_ube2v1_ubiquitinc32/templates/fold_2026_01_22_10_06_chipx2_ubc13_ube2v1_ubiquitinc32_template_hit_1_chains_c.cif]

data_6jky
#
_entry.id 6jky
#
loop_
_chem_comp.formula
_chem_comp.formula_weight
_chem_comp.id
_chem_comp.mon_nstd_flag
_chem_comp.name
_chem_comp.pdbx_synonyms
_chem_comp.type
"C3 H7 N O2"     89.093  ALA y ALANINE         ? "L-peptide linking" 
"C6 H15 N4 O2 1" 175.209 ARG y ARGININE        ? "L-peptide linking" 
"C4 H8 N2 O3"    132.118 ASN y ASPARAGINE      ? "L-peptide linking" 
"C4 H7 N O4"     133.103 ASP y "ASPARTIC ACID" ? "L-peptide linking" 
"C3 H7 N O2 S"   121.158 CYS y CYSTEINE        ? "L-peptide linking" 
"C5 H10 N2 O3"   146.144 GLN y GLUTAMINE       ? "L-peptide linking" 
"C5 H9 N O4"     147.129 GLU y "GLUTAMIC ACID" ? "L-peptide linking" 
"C2 H5 N O2"     75.067  GLY y GLYCINE         ? "peptide linking"   
"C6 H10 N3 O2 1" 156.162 HIS y HISTIDINE       ? "L-peptide linking" 
"H2 O"           18.015  HOH . WATER           ? non-polymer         
"C6 H13 N O2"    131.173 ILE y ISOLEUCINE      ? "L-peptide linking" 
"C6 H13 N O2"    131.173 LEU y LEUCINE         ? "L-peptide linking" 
"C6 H15 N2 O2 1" 147.195 LYS y LYSINE          ? "L-peptide linking" 
"C5 H11 N O2 S"  149.211 MET y METHIONINE      ? "L-peptide linking" 
"C9 H11 N O2"    165.189 PHE y PHENYLALANINE   ? "L-peptide linking" 
"C5 H9 N O2"     115.130 PRO y PROLINE         ? "L-peptide linking" 
"C3 H7 N O3"     105.093 SER y SERINE          ? "L-peptide linking" 
"C4 H9 N O3"     119.119 THR y THREONINE       ? "L-peptide linking" 
"C11 H12 N2 O2"  204.225 TRP y TRYPTOPHAN      ? "L-peptide linking" 
"C9 H11 N O3"    181.189 TYR y TYROSINE        ? "L-peptide linking" 
"C5 H11 N O2"    117.146 VAL y VALINE          ? "L-peptide linking" 
#
loop_
_chem_comp_atom.atom_id
_chem_comp_atom.charge
_chem_comp_atom.comp_id
_chem_comp_atom.pdbx_leaving_atom_flag
_chem_comp_atom.pdbx_model_Cartn_x_ideal
_chem_comp_atom.pdbx_model_Cartn_y_ideal
_chem_comp_atom.pdbx_model_Cartn_z_ideal
_chem_comp_atom.pdbx_ordinal
_chem_comp_atom.type_symbol
N    ? ALA ? ? ? ? 1   N 
CA   ? ALA ? ? ? ? 2   C 
C    ? ALA ? ? ? ? 3   C 
O    ? ALA ? ? ? ? 4   O 
CB   ? ALA ? ? ? ? 5   C 
OXT  ? ALA ? ? ? ? 6   O 
H    ? ALA ? ? ? ? 7   H 
H2   ? ALA ? ? ? ? 8   H 
HA   ? ALA ? ? ? ? 9   H 
HB1  ? ALA ? ? ? ? 10  H 
HB2  ? ALA ? ? ? ? 11  H 
HB3  ? ALA ? ? ? ? 12  H 
HXT  ? ALA ? ? ? ? 13  H 
N    ? ARG ? ? ? ? 14  N 
CA   ? ARG ? ? ? ? 15  C 
C    ? ARG ? ? ? ? 16  C 
O    ? ARG ? ? ? ? 17  O 
CB   ? ARG ? ? ? ? 18  C 
CG   ? ARG ? ? ? ? 19  C 
CD   ? ARG ? ? ? ? 20  C 
NE   ? ARG ? ? ? ? 21  N 
CZ   ? ARG ? ? ? ? 22  C 
NH1  ? ARG ? ? ? ? 23  N 
NH2  ? ARG ? ? ? ? 24  N 
OXT  ? ARG ? ? ? ? 25  O 
H    ? ARG ? ? ? ? 26  H 
H2   ? ARG ? ? ? ? 27  H 
HA   ? ARG ? ? ? ? 28  H 
HB2  ? ARG ? ? ? ? 29  H 
HB3  ? ARG ? ? ? ? 30  H 
HG2  ? ARG ? ? ? ? 31  H 
HG3  ? ARG ? ? ? ? 32  H 
HD2  ? ARG ? ? ? ? 33  H 
HD3  ? ARG ? ? ? ? 34  H 
HE   ? ARG ? ? ? ? 35  H 
HH11 ? ARG ? ? ? ? 36  H 
HH12 ? ARG ? ? ? ? 37  H 
HH21 ? ARG ? ? ? ? 38  H 
HH22 ? ARG ? ? ? ? 39  H 
HXT  ? ARG ? ? ? ? 40  H 
N    ? ASN ? ? ? ? 41  N 
CA   ? ASN ? ? ? ? 42  C 
C    ? ASN ? ? ? ? 43  C 
O    ? ASN ? ? ? ? 44  O 
CB   ? ASN ? ? ? ? 45  C 
CG   ? ASN ? ? ? ? 46  C 
OD1  ? ASN ? ? ? ? 47  O 
ND2  ? ASN ? ? ? ? 48  N 
OXT  ? ASN ? ? ? ? 49  O 
H    ? ASN ? ? ? ? 50  H 
H2   ? ASN ? ? ? ? 51  H 
HA   ? ASN ? ? ? ? 52  H 
HB2  ? ASN ? ? ? ? 53  H 
HB3  ? ASN ? ? ? ? 54  H 
HD21 ? ASN ? ? ? ? 55  H 
HD22 ? ASN ? ? ? ? 56  H 
HXT  ? ASN ? ? ? ? 57  H 
N    ? ASP ? ? ? ? 58  N 
CA   ? ASP ? ? ? ? 59  C 
C    ? ASP ? ? ? ? 60  C 
O    ? ASP ? ? ? ? 61  O 
CB   ? ASP ? ? ? ? 62  C 
CG   ? ASP ? ? ? ? 63  C 
OD1  ? ASP ? ? ? ? 64  O 
OD2  ? ASP ? ? ? ? 65  O 
OXT  ? ASP ? ? ? ? 66  O 
H    ? ASP ? ? ? ? 67  H 
H2   ? ASP ? ? ? ? 68  H 
HA   ? ASP ? ? ? ? 69  H 
HB2  ? ASP ? ? ? ? 70  H 
HB3  ? ASP ? ? ? ? 71  H 
HD2  ? ASP ? ? ? ? 72  H 
HXT  ? ASP ? ? ? ? 73  H 
N    ? CYS ? ? ? ? 74  N 
CA   ? CYS ? ? ? ? 75  C 
C    ? CYS ? ? ? ? 76  C 
O    ? CYS ? ? ? ? 77  O 
CB   ? CYS ? ? ? ? 78  C 
SG   ? CYS ? ? ? ? 79  S 
OXT  ? CYS ? ? ? ? 80  O 
H    ? CYS ? ? ? ? 81  H 
H2   ? CYS ? ? ? ? 82  H 
HA   ? CYS ? ? ? ? 83  H 
HB2  ? CYS ? ? ? ? 84  H 
HB3  ? CYS ? ? ? ? 85  H 
HG   ? CYS ? ? ? ? 86  H 
HXT  ? CYS ? ? ? ? 87  H 
N    ? GLN ? ? ? ? 88  N 
CA   ? GLN ? ? ? ? 89  C 
C    ? GLN ? ? ? ? 90  C 
O    ? GLN ? ? ? ? 91  O 
CB   ? GLN ? ? ? ? 92  C 
CG   ? GLN ? ? ? ? 93  C 
CD   ? GLN ? ? ? ? 94  C 
OE1  ? GLN ? ? ? ? 95  O 
NE2  ? GLN ? ? ? ? 96  N 
OXT  ? GLN ? ? ? ? 97  O 
H    ? GLN ? ? ? ? 98  H 
H2   ? GLN ? ? ? ? 99  H 
HA   ? GLN ? ? ? ? 100 H 
HB2  ? GLN ? ? ? ? 101 H 
HB3  ? GLN ? ? ? ? 102 H 
HG2  ? GLN ? ? ? ? 103 H 
HG3  ? GLN ? ? ? ? 104 H 
HE21 ? GLN ? ? ? ? 105 H 
HE22 ? GLN ? ? ? ? 106 H 
HXT  ? GLN ? ? ? ? 107 H 
N    ? GLU ? ? ? ? 108 N 
CA   ? GLU ? ? ? ? 109 C 
C    ? GLU ? ? ? ? 110 C 
O    ? GLU ? ? ? ? 111 O 
CB   ? GLU ? ? ? ? 112 C 
CG   ? GLU ? ? ? ? 113 C 
CD   ? GLU ? ? ? ? 114 C 
OE1  ? GLU ? ? ? ? 115 O 
OE2  ? GLU ? ? ? ? 116 O 
OXT  ? GLU ? ? ? ? 117 O 
H    ? GLU ? ? ? ? 118 H 
H2   ? GLU ? ? ? ? 119 H 
HA   ? GLU ? ? ? ? 120 H 
HB2  ? GLU ? ? ? ? 121 H 
HB3  ? GLU ? ? ? ? 122 H 
HG2  ? GLU ? ? ? ? 123 H 
HG3  ? GLU ? ? ? ? 124 H 
HE2  ? GLU ? ? ? ? 125 H 
HXT  ? GLU ? ? ? ? 126 H 
N    ? GLY ? ? ? ? 127 N 
CA   ? GLY ? ? ? ? 128 C 
C    ? GLY ? ? ? ? 129 C 
O    ? GLY ? ? ? ? 130 O 
OXT  ? GLY ? ? ? ? 131 O 
H    ? GLY ? ? ? ? 132 H 
H2   ? GLY ? ? ? ? 133 H 
HA2  ? GLY ? ? ? ? 134 H 
HA3  ? GLY ? ? ? ? 135 H 
HXT  ? GLY ? ? ? ? 136 H 
N    ? HIS ? ? ? ? 137 N 
CA   ? HIS ? ? ? ? 138 C 
C    ? HIS ? ? ? ? 139 C 
O    ? HIS ? ? ? ? 140 O 
CB   ? HIS ? ? ? ? 141 C 
CG   ? HIS ? ? ? ? 142 C 
ND1  ? HIS ? ? ? ? 143 N 
CD2  ? HIS ? ? ? ? 144 C 
CE1  ? HIS ? ? ? ? 145 C 
NE2  ? HIS ? ? ? ? 146 N 
OXT  ? HIS ? ? ? ? 147 O 
H    ? HIS ? ? ? ? 148 H 
H2   ? HIS ? ? ? ? 149 H 
HA   ? HIS ? ? ? ? 150 H 
HB2  ? HIS ? ? ? ? 151 H 
HB3  ? HIS ? ? ? ? 152 H 
HD1  ? HIS ? ? ? ? 153 H 
HD2  ? HIS ? ? ? ? 154 H 
HE1  ? HIS ? ? ? ? 155 H 
HE2  ? HIS ? ? ? ? 156 H 
HXT  ? HIS ? ? ? ? 157 H 
O    ? HOH ? ? ? ? 158 O 
H1   ? HOH ? ? ? ? 159 H 
H2   ? HOH ? ? ? ? 160 H 
N    ? ILE ? ? ? ? 161 N 
CA   ? ILE ? ? ? ? 162 C 
C    ? ILE ? ? ? ? 163 C 
O    ? ILE ? ? ? ? 164 O 
CB   ? ILE ? ? ? ? 165 C 
CG1  ? ILE ? ? ? ? 166 C 
CG2  ? ILE ? ? ? ? 167 C 
CD1  ? ILE ? ? ? ? 168 C 
OXT  ? ILE ? ? ? ? 169 O 
H    ? ILE ? ? ? ? 170 H 
H2   ? ILE ? ? ? ? 171 H 
HA   ? ILE ? ? ? ? 172 H 
HB   ? ILE ? ? ? ? 173 H 
HG12 ? ILE ? ? ? ? 174 H 
HG13 ? ILE ? ? ? ? 175 H 
HG21 ? ILE ? ? ? ? 176 H 
HG22 ? ILE ? ? ? ? 177 H 
HG23 ? ILE ? ? ? ? 178 H 
HD11 ? ILE ? ? ? ? 179 H 
HD12 ? ILE ? ? ? ? 180 H 
HD13 ? ILE ? ? ? ? 181 H 
HXT  ? ILE ? ? ? ? 182 H 
N    ? LEU ? ? ? ? 183 N 
CA   ? LEU ? ? ? ? 184 C 
C    ? LEU ? ? ? ? 185 C 
O    ? LEU ? ? ? ? 186 O 
CB   ? LEU ? ? ? ? 187 C 
CG   ? LEU ? ? ? ? 188 C 
CD1  ? LEU ? ? ? ? 189 C 
CD2  ? LEU ? ? ? ? 190 C 
OXT  ? LEU ? ? ? ? 191 O 
H    ? LEU ? ? ? ? 192 H 
H2   ? LEU ? ? ? ? 193 H 
HA   ? LEU ? ? ? ? 194 H 
HB2  ? LEU ? ? ? ? 195 H 
HB3  ? LEU ? ? ? ? 196 H 
HG   ? LEU ? ? ? ? 197 H 
HD11 ? LEU ? ? ? ? 198 H 
HD12 ? LEU ? ? ? ? 199 H 
HD13 ? LEU ? ? ? ? 200 H 
HD21 ? LEU ? ? ? ? 201 H 
HD22 ? LEU ? ? ? ? 202 H 
HD23 ? LEU ? ? ? ? 203 H 
HXT  ? LEU ? ? ? ? 204 H 
N    ? LYS ? ? ? ? 205 N 
CA   ? LYS ? ? ? ? 206 C 
C    ? LYS ? ? ? ? 207 C 
O    ? LYS ? ? ? ? 208 O 
CB   ? LYS ? ? ? ? 209 C 
CG   ? LYS ? ? ? ? 210 C 
CD   ? LYS ? ? ? ? 211 C 
CE   ? LYS ? ? ? ? 212 C 
NZ   ? LYS ? ? ? ? 213 N 
OXT  ? LYS ? ? ? ? 214 O 
H    ? LYS ? ? ? ? 215 H 
H2   ? LYS ? ? ? ? 216 H 
HA   ? LYS ? ? ? ? 217 H 
HB2  ? LYS ? ? ? ? 218 H 
HB3  ? LYS ? ? ? ? 219 H 
HG2  ? LYS ? ? ? ? 220 H 
HG3  ? LYS ? ? ? ? 221 H 
HD2  ? LYS ? ? ? ? 222 H 
HD3  ? LYS ? ? ? ? 223 H 
HE2  ? LYS ? ? ? ? 224 H 
HE3  ? LYS ? ? ? ? 225 H 
HZ1  ? LYS ? ? ? ? 226 H 
HZ2  ? LYS ? ? ? ? 227 H 
HZ3  ? LYS ? ? ? ? 228 H 
HXT  ? LYS ? ? ? ? 229 H 
N    ? MET ? ? ? ? 230 N 
CA   ? MET ? ? ? ? 231 C 
C    ? MET ? ? ? ? 232 C 
O    ? MET ? ? ? ? 233 O 
CB   ? MET ? ? ? ? 234 C 
CG   ? MET ? ? ? ? 235 C 
SD   ? MET ? ? ? ? 236 S 
CE   ? MET ? ? ? ? 237 C 
OXT  ? MET ? ? ? ? 238 O 
H    ? MET ? ? ? ? 239 H 
H2   ? MET ? ? ? ? 240 H 
HA   ? MET ? ? ? ? 241 H 
HB2  ? MET ? ? ? ? 242 H 
HB3  ? MET ? ? ? ? 243 H 
HG2  ? MET ? ? ? ? 244 H 
HG3  ? MET ? ? ? ? 245 H 
HE1  ? MET ? ? ? ? 246 H 
HE2  ? MET ? ? ? ? 247 H 
HE3  ? MET ? ? ? ? 248 H 
HXT  ? MET ? ? ? ? 249 H 
N    ? PHE ? ? ? ? 250 N 
CA   ? PHE ? ? ? ? 251 C 
C    ? PHE ? ? ? ? 252 C 
O    ? PHE ? ? ? ? 253 O 
CB   ? PHE ? ? ? ? 254 C 
CG   ? PHE ? ? ? ? 255 C 
CD1  ? PHE ? ? ? ? 256 C 
CD2  ? PHE ? ? ? ? 257 C 
CE1  ? PHE ? ? ? ? 258 C 
CE2  ? PHE ? ? ? ? 259 C 
CZ   ? PHE ? ? ? ? 260 C 
OXT  ? PHE ? ? ? ? 261 O 
H    ? PHE ? ? ? ? 262 H 
H2   ? PHE ? ? ? ? 263 H 
HA   ? PHE ? ? ? ? 264 H 
HB2  ? PHE ? ? ? ? 265 H 
HB3  ? PHE ? ? ? ? 266 H 
HD1  ? PHE ? ? ? ? 267 H 
HD2  ? PHE ? ? ? ? 268 H 
HE1  ? PHE ? ? ? ? 269 H 
HE2  ? PHE ? ? ? ? 270 H 
HZ   ? PHE ? ? ? ? 271 H 
HXT  ? PHE ? ? ? ? 272 H 
N    ? PRO ? ? ? ? 273 N 
CA   ? PRO ? ? ? ? 274 C 
C    ? PRO ? ? ? ? 275 C 
O    ? PRO ? ? ? ? 276 O 
CB   ? PRO ? ? ? ? 277 C 
CG   ? PRO ? ? ? ? 278 C 
CD   ? PRO ? ? ? ? 279 C 
OXT  ? PRO ? ? ? ? 280 O 
H    ? PRO ? ? ? ? 281 H 
HA   ? PRO ? ? ? ? 282 H 
HB2  ? PRO ? ? ? ? 283 H 
HB3  ? PRO ? ? ? ? 284 H 
HG2  ? PRO ? ? ? ? 285 H 
HG3  ? PRO ? ? ? ? 286 H 
HD2  ? PRO ? ? ? ? 287 H 
HD3  ? PRO ? ? ? ? 288 H 
HXT  ? PRO ? ? ? ? 289 H 
N    ? SER ? ? ? ? 290 N 
CA   ? SER ? ? ? ? 291 C 
C    ? SER ? ? ? ? 292 C 
O    ? SER ? ? ? ? 293 O 
CB   ? SER ? ? ? ? 294 C 
OG   ? SER ? ? ? ? 295 O 
OXT  ? SER ? ? ? ? 296 O 
H    ? SER ? ? ? ? 297 H 
H2   ? SER ? ? ? ? 298 H 
HA   ? SER ? ? ? ? 299 H 
HB2  ? SER ? ? ? ? 300 H 
HB3  ? SER ? ? ? ? 301 H 
HG   ? SER ? ? ? ? 302 H 
HXT  ? SER ? ? ? ? 303 H 
N    ? THR ? ? ? ? 304 N 
CA   ? THR ? ? ? ? 305 C 
C    ? THR ? ? ? ? 306 C 
O    ? THR ? ? ? ? 307 O 
CB   ? THR ? ? ? ? 308 C 
OG1  ? THR ? ? ? ? 309 O 
CG2  ? THR ? ? ? ? 310 C 
OXT  ? THR ? ? ? ? 311 O 
H    ? THR ? ? ? ? 312 H 
H2   ? THR ? ? ? ? 313 H 
HA   ? THR ? ? ? ? 314 H 
HB   ? THR ? ? ? ? 315 H 
HG1  ? THR ? ? ? ? 316 H 
HG21 ? THR ? ? ? ? 317 H 
HG22 ? THR ? ? ? ? 318 H 
HG23 ? THR ? ? ? ? 319 H 
HXT  ? THR ? ? ? ? 320 H 
N    ? TRP ? ? ? ? 321 N 
CA   ? TRP ? ? ? ? 322 C 
C    ? TRP ? ? ? ? 323 C 
O    ? TRP ? ? ? ? 324 O 
CB   ? TRP ? ? ? ? 325 C 
CG   ? TRP ? ? ? ? 326 C 
CD1  ? TRP ? ? ? ? 327 C 
CD2  ? TRP ? ? ? ? 328 C 
NE1  ? TRP ? ? ? ? 329 N 
CE2  ? TRP ? ? ? ? 330 C 
CE3  ? TRP ? ? ? ? 331 C 
CZ2  ? TRP ? ? ? ? 332 C 
CZ3  ? TRP ? ? ? ? 333 C 
CH2  ? TRP ? ? ? ? 334 C 
OXT  ? TRP ? ? ? ? 335 O 
H    ? TRP ? ? ? ? 336 H 
H2   ? TRP ? ? ? ? 337 H 
HA   ? TRP ? ? ? ? 338 H 
HB2  ? TRP ? ? ? ? 339 H 
HB3  ? TRP ? ? ? ? 340 H 
HD1  ? TRP ? ? ? ? 341 H 
HE1  ? TRP ? ? ? ? 342 H 
HE3  ? TRP ? ? ? ? 343 H 
HZ2  ? TRP ? ? ? ? 344 H 
HZ3  ? TRP ? ? ? ? 345 H 
HH2  ? TRP ? ? ? ? 346 H 
HXT  ? TRP ? ? ? ? 347 H 
N    ? TYR ? ? ? ? 348 N 
CA   ? TYR ? ? ? ? 349 C 
C    ? TYR ? ? ? ? 350 C 
O    ? TYR ? ? ? ? 351 O 
CB   ? TYR ? ? ? ? 352 C 
CG   ? TYR ? ? ? ? 353 C 
CD1  ? TYR ? ? ? ? 354 C 
CD2  ? TYR ? ? ? ? 355 C 
CE1  ? TYR ? ? ? ? 356 C 
CE2  ? TYR ? ? ? ? 357 C 
CZ   ? TYR ? ? ? ? 358 C 
OH   ? TYR ? ? ? ? 359 O 
OXT  ? TYR ? ? ? ? 360 O 
H    ? TYR ? ? ? ? 361 H 
H2   ? TYR ? ? ? ? 362 H 
HA   ? TYR ? ? ? ? 363 H 
HB2  ? TYR ? ? ? ? 364 H 
HB3  ? TYR ? ? ? ? 365 H 
HD1  ? TYR ? ? ? ? 366 H 
HD2  ? TYR ? ? ? ? 367 H 
HE1  ? TYR ? ? ? ? 368 H 
HE2  ? TYR ? ? ? ? 369 H 
HH   ? TYR ? ? ? ? 370 H 
HXT  ? TYR ? ? ? ? 371 H 
N    ? VAL ? ? ? ? 372 N 
CA   ? VAL ? ? ? ? 373 C 
C    ? VAL ? ? ? ? 374 C 
O    ? VAL ? ? ? ? 375 O 
CB   ? VAL ? ? ? ? 376 C 
CG1  ? VAL ? ? ? ? 377 C 
CG2  ? VAL ? ? ? ? 378 C 
OXT  ? VAL ? ? ? ? 379 O 
H    ? VAL ? ? ? ? 380 H 
H2   ? VAL ? ? ? ? 381 H 
HA   ? VAL ? ? ? ? 382 H 
HB   ? VAL ? ? ? ? 383 H 
HG11 ? VAL ? ? ? ? 384 H 
HG12 ? VAL ? ? ? ? 385 H 
HG13 ? VAL ? ? ? ? 386 H 
HG21 ? VAL ? ? ? ? 387 H 
HG22 ? VAL ? ? ? ? 388 H 
HG23 ? VAL ? ? ? ? 389 H 
HXT  ? VAL ? ? ? ? 390 H 
#
loop_
_chem_comp_bond.atom_id_1
_chem_comp_bond.atom_id_2
_chem_comp_bond.comp_id
_chem_comp_bond.pdbx_aromatic_flag
_chem_comp_bond.pdbx_stereo_config
_chem_comp_bond.value_order
N   CA   ALA N N sing 
N   H    ALA N N sing 
N   H2   ALA N N sing 
CA  C    ALA N N sing 
CA  CB   ALA N N sing 
CA  HA   ALA N N sing 
C   O    ALA N N doub 
C   OXT  ALA N N sing 
CB  HB1  ALA N N sing 
CB  HB2  ALA N N sing 
CB  HB3  ALA N N sing 
OXT HXT  ALA N N sing 
N   CA   ARG N N sing 
N   H    ARG N N sing 
N   H2   ARG N N sing 
CA  C    ARG N N sing 
CA  CB   ARG N N sing 
CA  HA   ARG N N sing 
C   O    ARG N N doub 
C   OXT  ARG N N sing 
CB  CG   ARG N N sing 
CB  HB2  ARG N N sing 
CB  HB3  ARG N N sing 
CG  CD   ARG N N sing 
CG  HG2  ARG N N sing 
CG  HG3  ARG N N sing 
CD  NE   ARG N N sing 
CD  HD2  ARG N N sing 
CD  HD3  ARG N N sing 
NE  CZ   ARG N N sing 
NE  HE   ARG N N sing 
CZ  NH1  ARG N N sing 
CZ  NH2  ARG N N doub 
NH1 HH11 ARG N N sing 
NH1 HH12 ARG N N sing 
NH2 HH21 ARG N N sing 
NH2 HH22 ARG N N sing 
OXT HXT  ARG N N sing 
N   CA   ASN N N sing 
N   H    ASN N N sing 
N   H2   ASN N N sing 
CA  C    ASN N N sing 
CA  CB   ASN N N sing 
CA  HA   ASN N N sing 
C   O    ASN N N doub 
C   OXT  ASN N N sing 
CB  CG   ASN N N sing 
CB  HB2  ASN N N sing 
CB  HB3  ASN N N sing 
CG  OD1  ASN N N doub 
CG  ND2  ASN N N sing 
ND2 HD21 ASN N N sing 
ND2 HD22 ASN N N sing 
OXT HXT  ASN N N sing 
N   CA   ASP N N sing 
N   H    ASP N N sing 
N   H2   ASP N N sing 
CA  C    ASP N N sing 
CA  CB   ASP N N sing 
CA  HA   ASP N N sing 
C   O    ASP N N doub 
C   OXT  ASP N N sing 
CB  CG   ASP N N sing 
CB  HB2  ASP N N sing 
CB  HB3  ASP N N sing 
CG  OD1  ASP N N doub 
CG  OD2  ASP N N sing 
OD2 HD2  ASP N N sing 
OXT HXT  ASP N N sing 
N   CA   CYS N N sing 
N   H    CYS N N sing 
N   H2   CYS N N sing 
CA  C    CYS N N sing 
CA  CB   CYS N N sing 
CA  HA   CYS N N sing 
C   O    CYS N N doub 
C   OXT  CYS N N sing 
CB  SG   CYS N N sing 
CB  HB2  CYS N N sing 
CB  HB3  CYS N N sing 
SG  HG   CYS N N sing 
OXT HXT  CYS N N sing 
N   CA   GLN N N sing 
N   H    GLN N N sing 
N   H2   GLN N N sing 
CA  C    GLN N N sing 
CA  CB   GLN N N sing 
CA  HA   GLN N N sing 
C   O    GLN N N doub 
C   OXT  GLN N N sing 
CB  CG   GLN N N sing 
CB  HB2  GLN N N sing 
CB  HB3  GLN N N sing 
CG  CD   GLN N N sing 
CG  HG2  GLN N N sing 
CG  HG3  GLN N N sing 
CD  OE1  GLN N N doub 
CD  NE2  GLN N N sing 
NE2 HE21 GLN N N sing 
NE2 HE22 GLN N N sing 
OXT HXT  GLN N N sing 
N   CA   GLU N N sing 
N   H    GLU N N sing 
N   H2   GLU N N sing 
CA  C    GLU N N sing 
CA  CB   GLU N N sing 
CA  HA   GLU N N sing 
C   O    GLU N N doub 
C   OXT  GLU N N sing 
CB  CG   GLU N N sing 
CB  HB2  GLU N N sing 
CB  HB3  GLU N N sing 
CG  CD   GLU N N sing 
CG  HG2  GLU N N sing 
CG  HG3  GLU N N sing 
CD  OE1  GLU N N doub 
CD  OE2  GLU N N sing 
OE2 HE2  GLU N N sing 
OXT HXT  GLU N N sing 
N   CA   GLY N N sing 
N   H    GLY N N sing 
N   H2   GLY N N sing 
CA  C    GLY N N sing 
CA  HA2  GLY N N sing 
CA  HA3  GLY N N sing 
C   O    GLY N N doub 
C   OXT  GLY N N sing 
OXT HXT  GLY N N sing 
N   CA   HIS N N sing 
N   H    HIS N N sing 
N   H2   HIS N N sing 
CA  C    HIS N N sing 
CA  CB   HIS N N sing 
CA  HA   HIS N N sing 
C   O    HIS N N doub 
C   OXT  HIS N N sing 
CB  CG   HIS N N sing 
CB  HB2  HIS N N sing 
CB  HB3  HIS N N sing 
CG  ND1  HIS Y N sing 
CG  CD2  HIS Y N doub 
ND1 CE1  HIS Y N doub 
ND1 HD1  HIS N N sing 
CD2 NE2  HIS Y N sing 
CD2 HD2  HIS N N sing 
CE1 NE2  HIS Y N sing 
CE1 HE1  HIS N N sing 
NE2 HE2  HIS N N sing 
OXT HXT  HIS N N sing 
O   H1   HOH N N sing 
O   H2   HOH N N sing 
N   CA   ILE N N sing 
N   H    ILE N N sing 
N   H2   ILE N N sing 
CA  C    ILE N N sing 
CA  CB   ILE N N sing 
CA  HA   ILE N N sing 
C   O    ILE N N doub 
C   OXT  ILE N N sing 
CB  CG1  ILE N N sing 
CB  CG2  ILE N N sing 
CB  HB   ILE N N sing 
CG1 CD1  ILE N N sing 
CG1 HG12 ILE N N sing 
CG1 HG13 ILE N N sing 
CG2 HG21 ILE N N sing 
CG2 HG22 ILE N N sing 
CG2 HG23 ILE N N sing 
CD1 HD11 ILE N N sing 
CD1 HD12 ILE N N sing 
CD1 HD13 ILE N N sing 
OXT HXT  ILE N N sing 
N   CA   LEU N N sing 
N   H    LEU N N sing 
N   H2   LEU N N sing 
CA  C    LEU N N sing 
CA  CB   LEU N N sing 
CA  HA   LEU N N sing 
C   O    LEU N N doub 
C   OXT  LEU N N sing 
CB  CG   LEU N N sing 
CB  HB2  LEU N N sing 
CB  HB3  LEU N N sing 
CG  CD1  LEU N N sing 
CG  CD2  LEU N N sing 
CG  HG   LEU N N sing 
CD1 HD11 LEU N N sing 
CD1 HD12 LEU N N sing 
CD1 HD13 LEU N N sing 
CD2 HD21 LEU N N sing 
CD2 HD22 LEU N N sing 
CD2 HD23 LEU N N sing 
OXT HXT  LEU N N sing 
N   CA   LYS N N sing 
N   H    LYS N N sing 
N   H2   LYS N N sing 
CA  C    LYS N N sing 
CA  CB   LYS N N sing 
CA  HA   LYS N N sing 
C   O    LYS N N doub 
C   OXT  LYS N N sing 
CB  CG   LYS N N sing 
CB  HB2  LYS N N sing 
CB  HB3  LYS N N sing 
CG  CD   LYS N N sing 
CG  HG2  LYS N N sing 
CG  HG3  LYS N N sing 
CD  CE   LYS N N sing 
CD  HD2  LYS N N sing 
CD  HD3  LYS N N sing 
CE  NZ   LYS N N sing 
CE  HE2  LYS N N sing 
CE  HE3  LYS N N sing 
NZ  HZ1  LYS N N sing 
NZ  HZ2  LYS N N sing 
NZ  HZ3  LYS N N sing 
OXT HXT  LYS N N sing 
N   CA   MET N N sing 
N   H    MET N N sing 
N   H2   MET N N sing 
CA  C    MET N N sing 
CA  CB   MET N N sing 
CA  HA   MET N N sing 
C   O    MET N N doub 
C   OXT  MET N N sing 
CB  CG   MET N N sing 
CB  HB2  MET N N sing 
CB  HB3  MET N N sing 
CG  SD   MET N N sing 
CG  HG2  MET N N sing 
CG  HG3  MET N N sing 
SD  CE   MET N N sing 
CE  HE1  MET N N sing 
CE  HE2  MET N N sing 
CE  HE3  MET N N sing 
OXT HXT  MET N N sing 
N   CA   PHE N N sing 
N   H    PHE N N sing 
N   H2   PHE N N sing 
CA  C    PHE N N sing 
CA  CB   PHE N N sing 
CA  HA   PHE N N sing 
C   O    PHE N N doub 
C   OXT  PHE N N sing 
CB  CG   PHE N N sing 
CB  HB2  PHE N N sing 
CB  HB3  PHE N N sing 
CG  CD1  PHE Y N doub 
CG  CD2  PHE Y N sing 
CD1 CE1  PHE Y N sing 
CD1 HD1  PHE N N sing 
CD2 CE2  PHE Y N doub 
CD2 HD2  PHE N N sing 
CE1 CZ   PHE Y N doub 
CE1 HE1  PHE N N sing 
CE2 CZ   PHE Y N sing 
CE2 HE2  PHE N N sing 
CZ  HZ   PHE N N sing 
OXT HXT  PHE N N sing 
N   CA   PRO N N sing 
N   CD   PRO N N sing 
N   H    PRO N N sing 
CA  C    PRO N N sing 
CA  CB   PRO N N sing 
CA  HA   PRO N N sing 
C   O    PRO N N doub 
C   OXT  PRO N N sing 
CB  CG   PRO N N sing 
CB  HB2  PRO N N sing 
CB  HB3  PRO N N sing 
CG  CD   PRO N N sing 
CG  HG2  PRO N N sing 
CG  HG3  PRO N N sing 
CD  HD2  PRO N N sing 
CD  HD3  PRO N N sing 
OXT HXT  PRO N N sing 
N   CA   SER N N sing 
N   H    SER N N sing 
N   H2   SER N N sing 
CA  C    SER N N sing 
CA  CB   SER N N sing 
CA  HA   SER N N sing 
C   O    SER N N doub 
C   OXT  SER N N sing 
CB  OG   SER N N sing 
CB  HB2  SER N N sing 
CB  HB3  SER N N sing 
OG  HG   SER N N sing 
OXT HXT  SER N N sing 
N   CA   THR N N sing 
N   H    THR N N sing 
N   H2   THR N N sing 
CA  C    THR N N sing 
CA  CB   THR N N sing 
CA  HA   THR N N sing 
C   O    THR N N doub 
C   OXT  THR N N sing 
CB  OG1  THR N N sing 
CB  CG2  THR N N sing 
CB  HB   THR N N sing 
OG1 HG1  THR N N sing 
CG2 HG21 THR N N sing 
CG2 HG22 THR N N sing 
CG2 HG23 THR N N sing 
OXT HXT  THR N N sing 
N   CA   TRP N N sing 
N   H    TRP N N sing 
N   H2   TRP N N sing 
CA  C    TRP N N sing 
CA  CB   TRP N N sing 
CA  HA   TRP N N sing 
C   O    TRP N N doub 
C   OXT  TRP N N sing 
CB  CG   TRP N N sing 
CB  HB2  TRP N N sing 
CB  HB3  TRP N N sing 
CG  CD1  TRP Y N doub 
CG  CD2  TRP Y N sing 
CD1 NE1  TRP Y N sing 
CD1 HD1  TRP N N sing 
CD2 CE2  TRP Y N doub 
CD2 CE3  TRP Y N sing 
NE1 CE2  TRP Y N sing 
NE1 HE1  TRP N N sing 
CE2 CZ2  TRP Y N sing 
CE3 CZ3  TRP Y N doub 
CE3 HE3  TRP N N sing 
CZ2 CH2  TRP Y N doub 
CZ2 HZ2  TRP N N sing 
CZ3 CH2  TRP Y N sing 
CZ3 HZ3  TRP N N sing 
CH2 HH2  TRP N N sing 
OXT HXT  TRP N N sing 
N   CA   TYR N N sing 
N   H    TYR N N sing 
N   H2   TYR N N sing 
CA  C    TYR N N sing 
CA  CB   TYR N N sing 
CA  HA   TYR N N sing 
C   O    TYR N N doub 
C   OXT  TYR N N sing 
CB  CG   TYR N N sing 
CB  HB2  TYR N N sing 
CB  HB3  TYR N N sing 
CG  CD1  TYR Y N doub 
CG  CD2  TYR Y N sing 
CD1 CE1  TYR Y N sing 
CD1 HD1  TYR N N sing 
CD2 CE2  TYR Y N doub 
CD2 HD2  TYR N N sing 
CE1 CZ   TYR Y N doub 
CE1 HE1  TYR N N sing 
CE2 CZ   TYR Y N sing 
CE2 HE2  TYR N N sing 
CZ  OH   TYR N N sing 
OH  HH   TYR N N sing 
OXT HXT  TYR N N sing 
N   CA   VAL N N sing 
N   H    VAL N N sing 
N   H2   VAL N N sing 
CA  C    VAL N N sing 
CA  CB   VAL N N sing 
CA  HA   VAL N N sing 
C   O    VAL N N doub 
C   OXT  VAL N N sing 
CB  CG1  VAL N N sing 
CB  CG2  VAL N N sing 
CB  HB   VAL N N sing 
CG1 HG11 VAL N N sing 
CG1 HG12 VAL N N sing 
CG1 HG13 VAL N N sing 
CG2 HG21 VAL N N sing 
CG2 HG22 VAL N N sing 
CG2 HG23 VAL N N sing 
OXT HXT  VAL N N sing 
#
_entity.id               2
_entity.pdbx_description "Ubiquitin-conjugating enzyme E2 N"
_entity.type             polymer
#
_entity_poly.entity_id      2
_entity_poly.pdbx_strand_id B
_entity_poly.type           polypeptide(L)
#
loop_
_entity_poly_seq.entity_id
_entity_poly_seq.hetero
_entity_poly_seq.mon_id
_entity_poly_seq.num
2 n MET 1   
2 n ALA 2   
2 n GLY 3   
2 n LEU 4   
2 n PRO 5   
2 n ARG 6   
2 n ARG 7   
2 n ILE 8   
2 n ILE 9   
2 n LYS 10  
2 n GLU 11  
2 n THR 12  
2 n GLN 13  
2 n ARG 14  
2 n LEU 15  
2 n LEU 16  
2 n ALA 17  
2 n GLU 18  
2 n PRO 19  
2 n VAL 20  
2 n PRO 21  
2 n GLY 22  
2 n ILE 23  
2 n LYS 24  
2 n ALA 25  
2 n GLU 26  
2 n PRO 27  
2 n ASP 28  
2 n GLU 29  
2 n SER 30  
2 n ASN 31  
2 n ALA 32  
2 n ARG 33  
2 n TYR 34  
2 n PHE 35  
2 n HIS 36  
2 n VAL 37  
2 n VAL 38  
2 n ILE 39  
2 n ALA 40  
2 n GLY 41  
2 n PRO 42  
2 n GLN 43  
2 n ASP 44  
2 n SER 45  
2 n PRO 46  
2 n PHE 47  
2 n GLU 48  
2 n GLY 49  
2 n GLY 50  
2 n THR 51  
2 n PHE 52  
2 n LYS 53  
2 n LEU 54  
2 n GLU 55  
2 n LEU 56  
2 n PHE 57  
2 n LEU 58  
2 n PRO 59  
2 n GLU 60  
2 n GLU 61  
2 n TYR 62  
2 n PRO 63  
2 n MET 64  
2 n ALA 65  
2 n ALA 66  
2 n PRO 67  
2 n LYS 68  
2 n VAL 69  
2 n ARG 70  
2 n PHE 71  
2 n MET 72  
2 n THR 73  
2 n LYS 74  
2 n ILE 75  
2 n TYR 76  
2 n HIS 77  
2 n PRO 78  
2 n ASN 79  
2 n VAL 80  
2 n ASP 81  
2 n LYS 82  
2 n LEU 83  
2 n GLY 84  
2 n ARG 85  
2 n ILE 86  
2 n CYS 87  
2 n LEU 88  
2 n ASP 89  
2 n ILE 90  
2 n LEU 91  
2 n LYS 92  
2 n ASP 93  
2 n ALA 94  
2 n TRP 95  
2 n SER 96  
2 n PRO 97  
2 n ALA 98  
2 n LEU 99  
2 n GLN 100 
2 n ILE 101 
2 n ARG 102 
2 n THR 103 
2 n VAL 104 
2 n LEU 105 
2 n LEU 106 
2 n SER 107 
2 n ILE 108 
2 n GLN 109 
2 n ALA 110 
2 n LEU 111 
2 n LEU 112 
2 n SER 113 
2 n ALA 114 
2 n PRO 115 
2 n ASN 116 
2 n PRO 117 
2 n ASP 118 
2 n ASP 119 
2 n PRO 120 
2 n LEU 121 
2 n ALA 122 
2 n ASN 123 
2 n ASP 124 
2 n VAL 125 
2 n ALA 126 
2 n GLU 127 
2 n GLN 128 
2 n TRP 129 
2 n LYS 130 
2 n THR 131 
2 n ASN 132 
2 n GLU 133 
2 n ALA 134 
2 n GLN 135 
2 n ALA 136 
2 n ILE 137 
2 n GLU 138 
2 n THR 139 
2 n ALA 140 
2 n ARG 141 
2 n ALA 142 
2 n TRP 143 
2 n THR 144 
2 n ARG 145 
2 n LEU 146 
2 n TYR 147 
2 n ALA 148 
2 n MET 149 
2 n ASN 150 
2 n ASN 151 
2 n ILE 152 
#
_exptl.method "X-RAY DIFFRACTION"
#
_pdbx_audit_revision_history.revision_date 2019-12-18
#
_pdbx_database_status.recvd_initial_deposition_date 2019-12-18
#
loop_
_pdbx_poly_seq_scheme.asym_id
_pdbx_poly_seq_scheme.auth_seq_num
_pdbx_poly_seq_scheme.entity_id
_pdbx_poly_seq_scheme.hetero
_pdbx_poly_seq_scheme.mon_id
_pdbx_poly_seq_scheme.pdb_ins_code
_pdbx_poly_seq_scheme.pdb_seq_num
_pdbx_poly_seq_scheme.pdb_strand_id
_pdbx_poly_seq_scheme.seq_id
B ?   2 n MET . 1   B 1   
B 2   2 n ALA . 2   B 2   
B 3   2 n GLY . 3   B 3   
B 4   2 n LEU . 4   B 4   
B 5   2 n PRO . 5   B 5   
B 6   2 n ARG . 6   B 6   
B 7   2 n ARG . 7   B 7   
B 8   2 n ILE . 8   B 8   
B 9   2 n ILE . 9   B 9   
B 10  2 n LYS . 10  B 10  
B 11  2 n GLU . 11  B 11  
B 12  2 n THR . 12  B 12  
B 13  2 n GLN . 13  B 13  
B 14  2 n ARG . 14  B 14  
B 15  2 n LEU . 15  B 15  
B 16  2 n LEU . 16  B 16  
B 17  2 n ALA . 17  B 17  
B 18  2 n GLU . 18  B 18  
B 19  2 n PRO . 19  B 19  
B 20  2 n VAL . 20  B 20  
B 21  2 n PRO . 21  B 21  
B 22  2 n GLY . 22  B 22  
B 23  2 n ILE . 23  B 23  
B 24  2 n LYS . 24  B 24  
B 25  2 n ALA . 25  B 25  
B 26  2 n GLU . 26  B 26  
B 27  2 n PRO . 27  B 27  
B 28  2 n ASP . 28  B 28  
B 29  2 n GLU . 29  B 29  
B 30  2 n SER . 30  B 30  
B 31  2 n ASN . 31  B 31  
B 32  2 n ALA . 32  B 32  
B 33  2 n ARG . 33  B 33  
B 34  2 n TYR . 34  B 34  
B 35  2 n PHE . 35  B 35  
B 36  2 n HIS . 36  B 36  
B 37  2 n VAL . 37  B 37  
B 38  2 n VAL . 38  B 38  
B 39  2 n ILE . 39  B 39  
B 40  2 n ALA . 40  B 40  
B 41  2 n GLY . 41  B 41  
B 42  2 n PRO . 42  B 42  
B 43  2 n GLN . 43  B 43  
B 44  2 n ASP . 44  B 44  
B 45  2 n SER . 45  B 45  
B 46  2 n PRO . 46  B 46  
B 47  2 n PHE . 47  B 47  
B 48  2 n GLU . 48  B 48  
B 49  2 n GLY . 49  B 49  
B 50  2 n GLY . 50  B 50  
B 51  2 n THR . 51  B 51  
B 52  2 n PHE . 52  B 52  
B 53  2 n LYS . 53  B 53  
B 54  2 n LEU . 54  B 54  
B 55  2 n GLU . 55  B 55  
B 56  2 n LEU . 56  B 56  
B 57  2 n PHE . 57  B 57  
B 58  2 n LEU . 58  B 58  
B 59  2 n PRO . 59  B 59  
B 60  2 n GLU . 60  B 60  
B 61  2 n GLU . 61  B 61  
B 62  2 n TYR . 62  B 62  
B 63  2 n PRO . 63  B 63  
B 64  2 n MET . 64  B 64  
B 65  2 n ALA . 65  B 65  
B 66  2 n ALA . 66  B 66  
B 67  2 n PRO . 67  B 67  
B 68  2 n LYS . 68  B 68  
B 69  2 n VAL . 69  B 69  
B 70  2 n ARG . 70  B 70  
B 71  2 n PHE . 71  B 71  
B 72  2 n MET . 72  B 72  
B 73  2 n THR . 73  B 73  
B 74  2 n LYS . 74  B 74  
B 75  2 n ILE . 75  B 75  
B 76  2 n TYR . 76  B 76  
B 77  2 n HIS . 77  B 77  
B 78  2 n PRO . 78  B 78  
B 79  2 n ASN . 79  B 79  
B 80  2 n VAL . 80  B 80  
B 81  2 n ASP . 81  B 81  
B 82  2 n LYS . 82  B 82  
B 83  2 n LEU . 83  B 83  
B 84  2 n GLY . 84  B 84  
B 85  2 n ARG . 85  B 85  
B 86  2 n ILE . 86  B 86  
B 87  2 n CYS . 87  B 87  
B 88  2 n LEU . 88  B 88  
B 89  2 n ASP . 89  B 89  
B 90  2 n ILE . 90  B 90  
B 91  2 n LEU . 91  B 91  
B 92  2 n LYS . 92  B 92  
B 93  2 n ASP . 93  B 93  
B 94  2 n ALA . 94  B 94  
B 95  2 n TRP . 95  B 95  
B 96  2 n SER . 96  B 96  
B 97  2 n PRO . 97  B 97  
B 98  2 n ALA . 98  B 98  
B 99  2 n LEU . 99  B 99  
B 100 2 n GLN . 100 B 100 
B 101 2 n ILE . 101 B 101 
B 102 2 n ARG . 102 B 102 
B 103 2 n THR . 103 B 103 
B 104 2 n VAL . 104 B 104 
B 105 2 n LEU . 105 B 105 
B 106 2 n LEU . 106 B 106 
B 107 2 n SER . 107 B 107 
B 108 2 n ILE . 108 B 108 
B 109 2 n GLN . 109 B 109 
B 110 2 n ALA . 110 B 110 
B 111 2 n LEU . 111 B 111 
B 112 2 n LEU . 112 B 112 
B 113 2 n SER . 113 B 113 
B 114 2 n ALA . 114 B 114 
B 115 2 n PRO . 115 B 115 
B 116 2 n ASN . 116 B 116 
B 117 2 n PRO . 117 B 117 
B 118 2 n ASP . 118 B 118 
B 119 2 n ASP . 119 B 119 
B 120 2 n PRO . 120 B 120 
B 121 2 n LEU . 121 B 121 
B 122 2 n ALA . 122 B 122 
B 123 2 n ASN . 123 B 123 
B 124 2 n ASP . 124 B 124 
B 125 2 n VAL . 125 B 125 
B 126 2 n ALA . 126 B 126 
B 127 2 n GLU . 127 B 127 
B 128 2 n GLN . 128 B 128 
B 129 2 n TRP . 129 B 129 
B 130 2 n LYS . 130 B 130 
B 131 2 n THR . 131 B 131 
B 132 2 n ASN . 132 B 132 
B 133 2 n GLU . 133 B 133 
B 134 2 n ALA . 134 B 134 
B 135 2 n GLN . 135 B 135 
B 136 2 n ALA . 136 B 136 
B 137 2 n ILE . 137 B 137 
B 138 2 n GLU . 138 B 138 
B 139 2 n THR . 139 B 139 
B 140 2 n ALA . 140 B 140 
B 141 2 n ARG . 141 B 141 
B 142 2 n ALA . 142 B 142 
B 143 2 n TRP . 143 B 143 
B 144 2 n THR . 144 B 144 
B 145 2 n ARG . 145 B 145 
B 146 2 n LEU . 146 B 146 
B 147 2 n TYR . 147 B 147 
B 148 2 n ALA . 148 B 148 
B 149 2 n MET . 149 B 149 
B 150 2 n ASN . 150 B 150 
B ?   2 n ASN . 151 B 151 
B ?   2 n ILE . 152 B 152 
#
loop_
_pdbx_struct_assembly.details
_pdbx_struct_assembly.id
_pdbx_struct_assembly.method_details
_pdbx_struct_assembly.oligomeric_count
_pdbx_struct_assembly.oligomeric_details
author_and_software_defined_assembly 1 PISA 3 trimeric 
author_and_software_defined_assembly 2 PISA 3 trimeric 
#
loop_
_pdbx_struct_assembly_gen.assembly_id
_pdbx_struct_assembly_gen.asym_id_list
_pdbx_struct_assembly_gen.oper_expression
1 A,B,C,G,H,I 1 
2 D,E,F,J,K,L 1 
#
_pdbx_struct_oper_list.id                 1
_pdbx_struct_oper_list.matrix[1][1]       1.0000000000
_pdbx_struct_oper_list.matrix[1][2]       0.0000000000
_pdbx_struct_oper_list.matrix[1][3]       0.0000000000
_pdbx_struct_oper_list.matrix[2][1]       0.0000000000
_pdbx_struct_oper_list.matrix[2][2]       1.0000000000
_pdbx_struct_oper_list.matrix[2][3]       0.0000000000
_pdbx_struct_oper_list.matrix[3][1]       0.0000000000
_pdbx_struct_oper_list.matrix[3][2]       0.0000000000
_pdbx_struct_oper_list.matrix[3][3]       1.0000000000
_pdbx_struct_oper_list.name               1_555
_pdbx_struct_oper_list.symmetry_operation x,y,z
_pdbx_struct_oper_list.type               "identity operation"
_pdbx_struct_oper_list.vector[1]          0.0000000000
_pdbx_struct_oper_list.vector[2]          0.0000000000
_pdbx_struct_oper_list.vector[3]          0.0000000000
#
_refine.ls_d_res_high 2.45
#
_software.classification other
_software.name           "DeepMind Structure Class"
_software.pdbx_ordinal   1
_software.version        2.0.0
#
_struct_asym.entity_id 2
_struct_asym.id        B
#
loop_
_atom_site.group_PDB
_atom_site.id
_atom_site.type_symbol
_atom_site.label_atom_id
_atom_site.label_alt_id
_atom_site.label_comp_id
_atom_site.label_asym_id
_atom_site.label_entity_id
_atom_site.label_seq_id
_atom_site.pdbx_PDB_ins_code
_atom_site.Cartn_x
_atom_site.Cartn_y
_atom_site.Cartn_z
_atom_site.occupancy
_atom_site.B_iso_or_equiv
_atom_site.auth_seq_id
_atom_site.auth_asym_id
_atom_site.pdbx_PDB_model_num
ATOM 1    N N   . ALA B 2 2   ? -49.036 0.485   -36.521 1.00 122.08 2   B 1 
ATOM 2    C CA  . ALA B 2 2   ? -49.182 1.585   -35.576 1.00 124.22 2   B 1 
ATOM 3    C C   . ALA B 2 2   ? -47.924 1.757   -34.730 1.00 131.98 2   B 1 
ATOM 4    O O   . ALA B 2 2   ? -47.130 2.669   -34.960 1.00 130.50 2   B 1 
ATOM 5    C CB  . ALA B 2 2   ? -50.393 1.359   -34.683 1.00 122.54 2   B 1 
ATOM 6    N N   . GLY B 2 3   ? -47.746 0.869   -33.755 1.00 141.60 3   B 1 
ATOM 7    C CA  . GLY B 2 3   ? -46.657 0.977   -32.799 1.00 142.40 3   B 1 
ATOM 8    C C   . GLY B 2 3   ? -45.546 -0.015  -33.090 1.00 142.30 3   B 1 
ATOM 9    O O   . GLY B 2 3   ? -45.794 -1.204  -33.301 1.00 146.68 3   B 1 
ATOM 10   N N   . LEU B 2 4   ? -44.312 0.497   -33.100 1.00 133.93 4   B 1 
ATOM 11   C CA  . LEU B 2 4   ? -43.097 -0.295  -33.219 1.00 121.46 4   B 1 
ATOM 12   C C   . LEU B 2 4   ? -41.988 0.529   -32.590 1.00 106.40 4   B 1 
ATOM 13   O O   . LEU B 2 4   ? -41.940 1.746   -32.821 1.00 110.90 4   B 1 
ATOM 14   C CB  . LEU B 2 4   ? -42.769 -0.635  -34.677 1.00 122.64 4   B 1 
ATOM 15   C CG  . LEU B 2 4   ? -42.282 -2.063  -34.949 1.00 125.03 4   B 1 
ATOM 16   C CD1 . LEU B 2 4   ? -43.388 -3.073  -34.676 1.00 125.10 4   B 1 
ATOM 17   C CD2 . LEU B 2 4   ? -41.770 -2.202  -36.376 1.00 125.86 4   B 1 
ATOM 18   N N   . PRO B 2 5   ? -41.093 -0.078  -31.808 1.00 84.90  5   B 1 
ATOM 19   C CA  . PRO B 2 5   ? -40.216 0.707   -30.928 1.00 68.75  5   B 1 
ATOM 20   C C   . PRO B 2 5   ? -39.397 1.752   -31.672 1.00 63.51  5   B 1 
ATOM 21   O O   . PRO B 2 5   ? -39.036 1.584   -32.839 1.00 61.47  5   B 1 
ATOM 22   C CB  . PRO B 2 5   ? -39.313 -0.357  -30.292 1.00 65.92  5   B 1 
ATOM 23   C CG  . PRO B 2 5   ? -40.116 -1.610  -30.354 1.00 65.66  5   B 1 
ATOM 24   C CD  . PRO B 2 5   ? -40.892 -1.527  -31.636 1.00 79.53  5   B 1 
ATOM 25   N N   . ARG B 2 6   ? -39.111 2.848   -30.964 1.00 68.50  6   B 1 
ATOM 26   C CA  . ARG B 2 6   ? -38.344 3.947   -31.543 1.00 73.40  6   B 1 
ATOM 27   C C   . ARG B 2 6   ? -36.948 3.499   -31.954 1.00 67.92  6   B 1 
ATOM 28   O O   . ARG B 2 6   ? -36.395 3.995   -32.943 1.00 61.23  6   B 1 
ATOM 29   C CB  . ARG B 2 6   ? -38.263 5.101   -30.543 1.00 79.35  6   B 1 
ATOM 30   C CG  . ARG B 2 6   ? -37.562 6.346   -31.059 1.00 87.08  6   B 1 
ATOM 31   C CD  . ARG B 2 6   ? -38.530 7.284   -31.756 1.00 97.46  6   B 1 
ATOM 32   N NE  . ARG B 2 6   ? -37.829 8.260   -32.583 1.00 106.65 6   B 1 
ATOM 33   C CZ  . ARG B 2 6   ? -37.981 8.367   -33.898 1.00 111.44 6   B 1 
ATOM 34   N NH1 . ARG B 2 6   ? -38.813 7.557   -34.536 1.00 108.31 6   B 1 
ATOM 35   N NH2 . ARG B 2 6   ? -37.303 9.284   -34.574 1.00 114.50 6   B 1 
ATOM 36   N N   . ARG B 2 7   ? -36.361 2.561   -31.205 1.00 71.19  7   B 1 
ATOM 37   C CA  . ARG B 2 7   ? -35.020 2.081   -31.522 1.00 60.46  7   B 1 
ATOM 38   C C   . ARG B 2 7   ? -34.979 1.446   -32.906 1.00 60.95  7   B 1 
ATOM 39   O O   . ARG B 2 7   ? -34.073 1.722   -33.700 1.00 60.02  7   B 1 
ATOM 40   C CB  . ARG B 2 7   ? -34.552 1.092   -30.452 1.00 65.91  7   B 1 
ATOM 41   C CG  . ARG B 2 7   ? -33.519 0.075   -30.929 1.00 62.38  7   B 1 
ATOM 42   C CD  . ARG B 2 7   ? -32.141 0.698   -31.081 1.00 60.61  7   B 1 
ATOM 43   N NE  . ARG B 2 7   ? -31.151 -0.269  -31.550 1.00 68.64  7   B 1 
ATOM 44   C CZ  . ARG B 2 7   ? -30.193 -0.790  -30.790 1.00 66.97  7   B 1 
ATOM 45   N NH1 . ARG B 2 7   ? -30.085 -0.437  -29.516 1.00 63.31  7   B 1 
ATOM 46   N NH2 . ARG B 2 7   ? -29.340 -1.665  -31.305 1.00 73.05  7   B 1 
ATOM 47   N N   . ILE B 2 8   ? -35.960 0.595   -33.219 1.00 70.58  8   B 1 
ATOM 48   C CA  . ILE B 2 8   ? -36.024 -0.003  -34.551 1.00 68.61  8   B 1 
ATOM 49   C C   . ILE B 2 8   ? -36.219 1.077   -35.606 1.00 69.25  8   B 1 
ATOM 50   O O   . ILE B 2 8   ? -35.543 1.090   -36.641 1.00 63.19  8   B 1 
ATOM 51   C CB  . ILE B 2 8   ? -37.143 -1.056  -34.620 1.00 64.46  8   B 1 
ATOM 52   C CG1 . ILE B 2 8   ? -37.032 -2.035  -33.451 1.00 68.33  8   B 1 
ATOM 53   C CG2 . ILE B 2 8   ? -37.097 -1.789  -35.955 1.00 55.09  8   B 1 
ATOM 54   C CD1 . ILE B 2 8   ? -37.833 -3.298  -33.645 1.00 55.57  8   B 1 
ATOM 55   N N   . ILE B 2 9   ? -37.151 2.000   -35.356 1.00 73.54  9   B 1 
ATOM 56   C CA  . ILE B 2 9   ? -37.421 3.074   -36.308 1.00 75.64  9   B 1 
ATOM 57   C C   . ILE B 2 9   ? -36.162 3.897   -36.548 1.00 68.77  9   B 1 
ATOM 58   O O   . ILE B 2 9   ? -35.740 4.104   -37.693 1.00 69.44  9   B 1 
ATOM 59   C CB  . ILE B 2 9   ? -38.579 3.956   -35.808 1.00 78.78  9   B 1 
ATOM 60   C CG1 . ILE B 2 9   ? -39.852 3.125   -35.623 1.00 76.96  9   B 1 
ATOM 61   C CG2 . ILE B 2 9   ? -38.824 5.107   -36.772 1.00 70.46  9   B 1 
ATOM 62   C CD1 . ILE B 2 9   ? -40.565 2.800   -36.917 1.00 65.60  9   B 1 
ATOM 63   N N   . LYS B 2 10  ? -35.535 4.369   -35.469 1.00 60.53  10  B 1 
ATOM 64   C CA  . LYS B 2 10  ? -34.372 5.238   -35.615 1.00 74.42  10  B 1 
ATOM 65   C C   . LYS B 2 10  ? -33.159 4.485   -36.150 1.00 78.04  10  B 1 
ATOM 66   O O   . LYS B 2 10  ? -32.344 5.069   -36.874 1.00 75.79  10  B 1 
ATOM 67   C CB  . LYS B 2 10  ? -34.042 5.903   -34.279 1.00 77.84  10  B 1 
ATOM 68   C CG  . LYS B 2 10  ? -33.516 7.321   -34.421 1.00 81.01  10  B 1 
ATOM 69   C CD  . LYS B 2 10  ? -32.973 7.859   -33.107 1.00 83.07  10  B 1 
ATOM 70   C CE  . LYS B 2 10  ? -34.012 7.817   -32.003 1.00 88.23  10  B 1 
ATOM 71   N NZ  . LYS B 2 10  ? -33.461 8.340   -30.722 1.00 89.96  10  B 1 
ATOM 72   N N   . GLU B 2 11  ? -33.015 3.200   -35.813 1.00 70.91  11  B 1 
ATOM 73   C CA  . GLU B 2 11  ? -31.899 2.431   -36.358 1.00 71.42  11  B 1 
ATOM 74   C C   . GLU B 2 11  ? -32.107 2.134   -37.836 1.00 71.12  11  B 1 
ATOM 75   O O   . GLU B 2 11  ? -31.161 2.210   -38.629 1.00 62.68  11  B 1 
ATOM 76   C CB  . GLU B 2 11  ? -31.705 1.131   -35.577 1.00 63.34  11  B 1 
ATOM 77   C CG  . GLU B 2 11  ? -30.557 0.281   -36.094 1.00 63.55  11  B 1 
ATOM 78   C CD  . GLU B 2 11  ? -30.193 -0.852  -35.160 1.00 77.37  11  B 1 
ATOM 79   O OE1 . GLU B 2 11  ? -30.961 -1.115  -34.212 1.00 78.77  11  B 1 
ATOM 80   O OE2 . GLU B 2 11  ? -29.136 -1.481  -35.374 1.00 74.45  11  B 1 
ATOM 81   N N   . THR B 2 12  ? -33.338 1.786   -38.223 1.00 76.96  12  B 1 
ATOM 82   C CA  . THR B 2 12  ? -33.637 1.562   -39.633 1.00 76.44  12  B 1 
ATOM 83   C C   . THR B 2 12  ? -33.331 2.803   -40.461 1.00 71.61  12  B 1 
ATOM 84   O O   . THR B 2 12  ? -32.862 2.701   -41.601 1.00 66.46  12  B 1 
ATOM 85   C CB  . THR B 2 12  ? -35.101 1.153   -39.799 1.00 69.28  12  B 1 
ATOM 86   O OG1 . THR B 2 12  ? -35.355 -0.043  -39.051 1.00 64.25  12  B 1 
ATOM 87   C CG2 . THR B 2 12  ? -35.425 0.909   -41.257 1.00 61.27  12  B 1 
ATOM 88   N N   . GLN B 2 13  ? -33.582 3.986   -39.897 1.00 74.05  13  B 1 
ATOM 89   C CA  . GLN B 2 13  ? -33.264 5.233   -40.584 1.00 81.49  13  B 1 
ATOM 90   C C   . GLN B 2 13  ? -31.774 5.325   -40.893 1.00 79.99  13  B 1 
ATOM 91   O O   . GLN B 2 13  ? -31.372 5.490   -42.050 1.00 82.95  13  B 1 
ATOM 92   C CB  . GLN B 2 13  ? -33.710 6.423   -39.732 1.00 84.20  13  B 1 
ATOM 93   C CG  . GLN B 2 13  ? -35.140 6.870   -39.967 1.00 89.64  13  B 1 
ATOM 94   C CD  . GLN B 2 13  ? -35.520 8.060   -39.109 1.00 97.13  13  B 1 
ATOM 95   O OE1 . GLN B 2 13  ? -34.686 8.617   -38.395 1.00 99.10  13  B 1 
ATOM 96   N NE2 . GLN B 2 13  ? -36.785 8.457   -39.174 1.00 101.01 13  B 1 
ATOM 97   N N   . ARG B 2 14  ? -30.936 5.214   -39.860 1.00 78.14  14  B 1 
ATOM 98   C CA  . ARG B 2 14  ? -29.494 5.341   -40.032 1.00 89.94  14  B 1 
ATOM 99   C C   . ARG B 2 14  ? -28.884 4.182   -40.812 1.00 85.77  14  B 1 
ATOM 100  O O   . ARG B 2 14  ? -27.747 4.305   -41.278 1.00 70.12  14  B 1 
ATOM 101  C CB  . ARG B 2 14  ? -28.817 5.465   -38.665 1.00 93.36  14  B 1 
ATOM 102  C CG  . ARG B 2 14  ? -27.430 6.087   -38.714 1.00 92.78  14  B 1 
ATOM 103  C CD  . ARG B 2 14  ? -27.314 7.273   -37.769 1.00 100.57 14  B 1 
ATOM 104  N NE  . ARG B 2 14  ? -27.122 6.855   -36.383 1.00 105.34 14  B 1 
ATOM 105  C CZ  . ARG B 2 14  ? -25.979 6.386   -35.892 1.00 108.44 14  B 1 
ATOM 106  N NH1 . ARG B 2 14  ? -24.913 6.271   -36.674 1.00 112.36 14  B 1 
ATOM 107  N NH2 . ARG B 2 14  ? -25.900 6.032   -34.617 1.00 109.91 14  B 1 
ATOM 108  N N   . LEU B 2 15  ? -29.603 3.069   -40.967 1.00 88.42  15  B 1 
ATOM 109  C CA  . LEU B 2 15  ? -29.079 1.954   -41.749 1.00 85.27  15  B 1 
ATOM 110  C C   . LEU B 2 15  ? -29.213 2.212   -43.245 1.00 94.20  15  B 1 
ATOM 111  O O   . LEU B 2 15  ? -28.334 1.830   -44.025 1.00 93.77  15  B 1 
ATOM 112  C CB  . LEU B 2 15  ? -29.793 0.660   -41.360 1.00 73.54  15  B 1 
ATOM 113  C CG  . LEU B 2 15  ? -29.061 -0.654  -41.636 1.00 72.71  15  B 1 
ATOM 114  C CD1 . LEU B 2 15  ? -27.832 -0.787  -40.749 1.00 73.13  15  B 1 
ATOM 115  C CD2 . LEU B 2 15  ? -30.000 -1.832  -41.433 1.00 69.47  15  B 1 
ATOM 116  N N   . LEU B 2 16  ? -30.306 2.855   -43.662 1.00 92.14  16  B 1 
ATOM 117  C CA  . LEU B 2 16  ? -30.468 3.218   -45.064 1.00 88.43  16  B 1 
ATOM 118  C C   . LEU B 2 16  ? -29.745 4.515   -45.400 1.00 92.53  16  B 1 
ATOM 119  O O   . LEU B 2 16  ? -29.274 4.682   -46.531 1.00 98.73  16  B 1 
ATOM 120  C CB  . LEU B 2 16  ? -31.954 3.341   -45.408 1.00 86.17  16  B 1 
ATOM 121  C CG  . LEU B 2 16  ? -32.815 2.116   -45.101 1.00 84.52  16  B 1 
ATOM 122  C CD1 . LEU B 2 16  ? -34.293 2.455   -45.208 1.00 79.07  16  B 1 
ATOM 123  C CD2 . LEU B 2 16  ? -32.459 0.971   -46.032 1.00 85.17  16  B 1 
ATOM 124  N N   . ALA B 2 17  ? -29.645 5.436   -44.439 1.00 91.36  17  B 1 
ATOM 125  C CA  . ALA B 2 17  ? -28.953 6.695   -44.691 1.00 89.50  17  B 1 
ATOM 126  C C   . ALA B 2 17  ? -27.442 6.503   -44.701 1.00 95.16  17  B 1 
ATOM 127  O O   . ALA B 2 17  ? -26.736 7.135   -45.496 1.00 95.02  17  B 1 
ATOM 128  C CB  . ALA B 2 17  ? -29.356 7.733   -43.645 1.00 89.25  17  B 1 
ATOM 129  N N   . GLU B 2 18  ? -26.928 5.637   -43.830 1.00 102.66 18  B 1 
ATOM 130  C CA  . GLU B 2 18  ? -25.493 5.380   -43.707 1.00 103.45 18  B 1 
ATOM 131  C C   . GLU B 2 18  ? -25.270 3.873   -43.743 1.00 95.99  18  B 1 
ATOM 132  O O   . GLU B 2 18  ? -25.101 3.231   -42.697 1.00 90.68  18  B 1 
ATOM 133  C CB  . GLU B 2 18  ? -24.932 6.007   -42.428 1.00 111.23 18  B 1 
ATOM 134  C CG  . GLU B 2 18  ? -23.437 5.803   -42.210 1.00 118.63 18  B 1 
ATOM 135  C CD  . GLU B 2 18  ? -22.586 6.560   -43.210 1.00 127.96 18  B 1 
ATOM 136  O OE1 . GLU B 2 18  ? -22.665 7.807   -43.238 1.00 131.51 18  B 1 
ATOM 137  O OE2 . GLU B 2 18  ? -21.832 5.909   -43.963 1.00 129.83 18  B 1 
ATOM 138  N N   . PRO B 2 19  ? -25.278 3.272   -44.929 1.00 97.44  19  B 1 
ATOM 139  C CA  . PRO B 2 19  ? -25.007 1.837   -45.033 1.00 96.07  19  B 1 
ATOM 140  C C   . PRO B 2 19  ? -23.512 1.551   -45.013 1.00 93.79  19  B 1 
ATOM 141  O O   . PRO B 2 19  ? -22.677 2.420   -45.270 1.00 96.31  19  B 1 
ATOM 142  C CB  . PRO B 2 19  ? -25.624 1.458   -46.383 1.00 97.16  19  B 1 
ATOM 143  C CG  . PRO B 2 19  ? -25.531 2.707   -47.193 1.00 99.54  19  B 1 
ATOM 144  C CD  . PRO B 2 19  ? -25.597 3.875   -46.236 1.00 99.11  19  B 1 
ATOM 145  N N   . VAL B 2 20  ? -23.185 0.301   -44.700 1.00 95.29  20  B 1 
ATOM 146  C CA  . VAL B 2 20  ? -21.789 -0.102  -44.544 1.00 102.71 20  B 1 
ATOM 147  C C   . VAL B 2 20  ? -21.232 -0.545  -45.893 1.00 95.21  20  B 1 
ATOM 148  O O   . VAL B 2 20  ? -21.957 -1.146  -46.701 1.00 98.48  20  B 1 
ATOM 149  C CB  . VAL B 2 20  ? -21.640 -1.199  -43.474 1.00 111.18 20  B 1 
ATOM 150  C CG1 . VAL B 2 20  ? -22.502 -0.882  -42.269 1.00 114.27 20  B 1 
ATOM 151  C CG2 . VAL B 2 20  ? -21.996 -2.561  -44.024 1.00 111.26 20  B 1 
ATOM 152  N N   . PRO B 2 21  ? -19.966 -0.226  -46.195 1.00 87.47  21  B 1 
ATOM 153  C CA  . PRO B 2 21  ? -19.360 -0.665  -47.460 1.00 88.23  21  B 1 
ATOM 154  C C   . PRO B 2 21  ? -19.466 -2.162  -47.703 1.00 93.10  21  B 1 
ATOM 155  O O   . PRO B 2 21  ? -19.034 -2.971  -46.875 1.00 90.49  21  B 1 
ATOM 156  C CB  . PRO B 2 21  ? -17.897 -0.233  -47.305 1.00 92.23  21  B 1 
ATOM 157  C CG  . PRO B 2 21  ? -17.964 0.973   -46.432 1.00 85.65  21  B 1 
ATOM 158  C CD  . PRO B 2 21  ? -19.134 0.770   -45.496 1.00 84.83  21  B 1 
ATOM 159  N N   . GLY B 2 22  ? -20.049 -2.534  -48.841 1.00 106.18 22  B 1 
ATOM 160  C CA  . GLY B 2 22  ? -20.141 -3.917  -49.254 1.00 104.24 22  B 1 
ATOM 161  C C   . GLY B 2 22  ? -21.446 -4.610  -48.935 1.00 100.48 22  B 1 
ATOM 162  O O   . GLY B 2 22  ? -21.613 -5.776  -49.314 1.00 106.77 22  B 1 
ATOM 163  N N   . ILE B 2 23  ? -22.376 -3.942  -48.256 1.00 91.12  23  B 1 
ATOM 164  C CA  . ILE B 2 23  ? -23.602 -4.579  -47.794 1.00 90.58  23  B 1 
ATOM 165  C C   . ILE B 2 23  ? -24.800 -3.721  -48.163 1.00 91.08  23  B 1 
ATOM 166  O O   . ILE B 2 23  ? -24.771 -2.491  -48.039 1.00 90.27  23  B 1 
ATOM 167  C CB  . ILE B 2 23  ? -23.585 -4.838  -46.274 1.00 83.88  23  B 1 
ATOM 168  C CG1 . ILE B 2 23  ? -22.341 -5.634  -45.883 1.00 85.29  23  B 1 
ATOM 169  C CG2 . ILE B 2 23  ? -24.850 -5.571  -45.836 1.00 75.39  23  B 1 
ATOM 170  C CD1 . ILE B 2 23  ? -22.357 -6.130  -44.456 1.00 81.58  23  B 1 
ATOM 171  N N   . LYS B 2 24  ? -25.857 -4.388  -48.603 1.00 83.93  24  B 1 
ATOM 172  C CA  . LYS B 2 24  ? -27.153 -3.780  -48.836 1.00 87.82  24  B 1 
ATOM 173  C C   . LYS B 2 24  ? -28.142 -4.377  -47.841 1.00 82.44  24  B 1 
ATOM 174  O O   . LYS B 2 24  ? -28.229 -5.603  -47.713 1.00 75.95  24  B 1 
ATOM 175  C CB  . LYS B 2 24  ? -27.595 -4.027  -50.278 1.00 94.52  24  B 1 
ATOM 176  C CG  . LYS B 2 24  ? -29.083 -4.218  -50.443 1.00 99.48  24  B 1 
ATOM 177  C CD  . LYS B 2 24  ? -29.799 -2.884  -50.317 1.00 108.67 24  B 1 
ATOM 178  C CE  . LYS B 2 24  ? -31.194 -2.958  -50.865 1.00 110.80 24  B 1 
ATOM 179  N NZ  . LYS B 2 24  ? -31.212 -2.930  -52.337 1.00 107.95 24  B 1 
ATOM 180  N N   . ALA B 2 25  ? -28.860 -3.517  -47.119 1.00 77.60  25  B 1 
ATOM 181  C CA  . ALA B 2 25  ? -29.818 -3.956  -46.110 1.00 86.86  25  B 1 
ATOM 182  C C   . ALA B 2 25  ? -31.014 -3.019  -46.123 1.00 88.49  25  B 1 
ATOM 183  O O   . ALA B 2 25  ? -30.845 -1.798  -46.064 1.00 83.99  25  B 1 
ATOM 184  C CB  . ALA B 2 25  ? -29.185 -3.992  -44.713 1.00 89.70  25  B 1 
ATOM 185  N N   . GLU B 2 26  ? -32.217 -3.586  -46.194 1.00 88.72  26  B 1 
ATOM 186  C CA  . GLU B 2 26  ? -33.427 -2.790  -46.342 1.00 90.14  26  B 1 
ATOM 187  C C   . GLU B 2 26  ? -34.592 -3.505  -45.680 1.00 86.43  26  B 1 
ATOM 188  O O   . GLU B 2 26  ? -34.634 -4.741  -45.668 1.00 94.11  26  B 1 
ATOM 189  C CB  . GLU B 2 26  ? -33.755 -2.530  -47.818 1.00 98.54  26  B 1 
ATOM 190  C CG  . GLU B 2 26  ? -33.988 -3.791  -48.628 1.00 107.81 26  B 1 
ATOM 191  C CD  . GLU B 2 26  ? -34.286 -3.504  -50.084 1.00 117.45 26  B 1 
ATOM 192  O OE1 . GLU B 2 26  ? -34.295 -2.319  -50.470 1.00 120.95 26  B 1 
ATOM 193  O OE2 . GLU B 2 26  ? -34.479 -4.471  -50.853 1.00 119.48 26  B 1 
ATOM 194  N N   . PRO B 2 27  ? -35.558 -2.764  -45.141 1.00 81.42  27  B 1 
ATOM 195  C CA  . PRO B 2 27  ? -36.688 -3.410  -44.466 1.00 83.89  27  B 1 
ATOM 196  C C   . PRO B 2 27  ? -37.635 -4.067  -45.456 1.00 88.21  27  B 1 
ATOM 197  O O   . PRO B 2 27  ? -37.867 -3.561  -46.557 1.00 91.78  27  B 1 
ATOM 198  C CB  . PRO B 2 27  ? -37.383 -2.257  -43.730 1.00 76.17  27  B 1 
ATOM 199  C CG  . PRO B 2 27  ? -36.510 -1.061  -43.900 1.00 72.43  27  B 1 
ATOM 200  C CD  . PRO B 2 27  ? -35.630 -1.296  -45.074 1.00 80.46  27  B 1 
ATOM 201  N N   . ASP B 2 28  ? -38.177 -5.213  -45.052 1.00 87.42  28  B 1 
ATOM 202  C CA  . ASP B 2 28  ? -39.328 -5.770  -45.745 1.00 93.21  28  B 1 
ATOM 203  C C   . ASP B 2 28  ? -40.511 -4.825  -45.584 1.00 102.05 28  B 1 
ATOM 204  O O   . ASP B 2 28  ? -40.683 -4.194  -44.537 1.00 108.87 28  B 1 
ATOM 205  C CB  . ASP B 2 28  ? -39.664 -7.155  -45.187 1.00 96.33  28  B 1 
ATOM 206  C CG  . ASP B 2 28  ? -40.849 -7.798  -45.886 1.00 99.75  28  B 1 
ATOM 207  O OD1 . ASP B 2 28  ? -42.001 -7.408  -45.598 1.00 100.73 28  B 1 
ATOM 208  O OD2 . ASP B 2 28  ? -40.628 -8.698  -46.723 1.00 98.01  28  B 1 
ATOM 209  N N   . GLU B 2 29  ? -41.329 -4.720  -46.630 1.00 104.81 29  B 1 
ATOM 210  C CA  . GLU B 2 29  ? -42.395 -3.726  -46.625 1.00 100.94 29  B 1 
ATOM 211  C C   . GLU B 2 29  ? -43.642 -4.189  -45.883 1.00 95.97  29  B 1 
ATOM 212  O O   . GLU B 2 29  ? -44.421 -3.346  -45.427 1.00 93.49  29  B 1 
ATOM 213  C CB  . GLU B 2 29  ? -42.750 -3.336  -48.060 1.00 100.21 29  B 1 
ATOM 214  C CG  . GLU B 2 29  ? -41.668 -2.514  -48.743 1.00 104.72 29  B 1 
ATOM 215  C CD  . GLU B 2 29  ? -41.928 -2.312  -50.220 1.00 113.13 29  B 1 
ATOM 216  O OE1 . GLU B 2 29  ? -42.069 -3.320  -50.942 1.00 114.00 29  B 1 
ATOM 217  O OE2 . GLU B 2 29  ? -41.990 -1.145  -50.659 1.00 115.86 29  B 1 
ATOM 218  N N   . SER B 2 30  ? -43.850 -5.499  -45.746 1.00 93.78  30  B 1 
ATOM 219  C CA  . SER B 2 30  ? -44.974 -5.989  -44.955 1.00 95.30  30  B 1 
ATOM 220  C C   . SER B 2 30  ? -44.656 -5.931  -43.464 1.00 104.06 30  B 1 
ATOM 221  O O   . SER B 2 30  ? -45.342 -5.247  -42.697 1.00 100.57 30  B 1 
ATOM 222  C CB  . SER B 2 30  ? -45.337 -7.414  -45.378 1.00 91.90  30  B 1 
ATOM 223  O OG  . SER B 2 30  ? -46.240 -7.403  -46.469 1.00 87.28  30  B 1 
ATOM 224  N N   . ASN B 2 31  ? -43.614 -6.640  -43.039 1.00 103.94 31  B 1 
ATOM 225  C CA  . ASN B 2 31  ? -43.166 -6.640  -41.651 1.00 103.80 31  B 1 
ATOM 226  C C   . ASN B 2 31  ? -41.813 -5.941  -41.587 1.00 100.65 31  B 1 
ATOM 227  O O   . ASN B 2 31  ? -40.820 -6.446  -42.121 1.00 103.15 31  B 1 
ATOM 228  C CB  . ASN B 2 31  ? -43.080 -8.063  -41.103 1.00 105.24 31  B 1 
ATOM 229  C CG  . ASN B 2 31  ? -42.999 -8.099  -39.590 1.00 106.33 31  B 1 
ATOM 230  O OD1 . ASN B 2 31  ? -42.804 -7.071  -38.942 1.00 106.39 31  B 1 
ATOM 231  N ND2 . ASN B 2 31  ? -43.151 -9.288  -39.017 1.00 107.55 31  B 1 
ATOM 232  N N   . ALA B 2 32  ? -41.777 -4.782  -40.925 1.00 94.78  32  B 1 
ATOM 233  C CA  . ALA B 2 32  ? -40.562 -3.981  -40.825 1.00 96.33  32  B 1 
ATOM 234  C C   . ALA B 2 32  ? -39.525 -4.576  -39.883 1.00 98.16  32  B 1 
ATOM 235  O O   . ALA B 2 32  ? -38.445 -3.991  -39.738 1.00 94.76  32  B 1 
ATOM 236  C CB  . ALA B 2 32  ? -40.908 -2.560  -40.376 1.00 93.24  32  B 1 
ATOM 237  N N   . ARG B 2 33  ? -39.816 -5.705  -39.234 1.00 95.83  33  B 1 
ATOM 238  C CA  . ARG B 2 33  ? -38.802 -6.355  -38.414 1.00 90.41  33  B 1 
ATOM 239  C C   . ARG B 2 33  ? -37.916 -7.275  -39.243 1.00 95.99  33  B 1 
ATOM 240  O O   . ARG B 2 33  ? -36.764 -7.521  -38.870 1.00 108.34 33  B 1 
ATOM 241  C CB  . ARG B 2 33  ? -39.463 -7.124  -37.269 1.00 84.55  33  B 1 
ATOM 242  C CG  . ARG B 2 33  ? -40.166 -6.218  -36.265 1.00 86.72  33  B 1 
ATOM 243  C CD  . ARG B 2 33  ? -40.513 -6.939  -34.970 1.00 87.51  33  B 1 
ATOM 244  N NE  . ARG B 2 33  ? -39.553 -6.652  -33.908 1.00 90.09  33  B 1 
ATOM 245  C CZ  . ARG B 2 33  ? -39.860 -6.031  -32.772 1.00 94.80  33  B 1 
ATOM 246  N NH2 . ARG B 2 33  ? -38.924 -5.815  -31.857 1.00 90.78  33  B 1 
ATOM 247  N NH1 . ARG B 2 33  ? -41.102 -5.625  -32.551 1.00 92.12  33  B 1 
ATOM 248  N N   . TYR B 2 34  ? -38.426 -7.778  -40.363 1.00 91.60  34  B 1 
ATOM 249  C CA  . TYR B 2 34  ? -37.603 -8.537  -41.289 1.00 82.97  34  B 1 
ATOM 250  C C   . TYR B 2 34  ? -36.789 -7.595  -42.166 1.00 77.03  34  B 1 
ATOM 251  O O   . TYR B 2 34  ? -37.201 -6.469  -42.459 1.00 80.66  34  B 1 
ATOM 252  C CB  . TYR B 2 34  ? -38.466 -9.451  -42.158 1.00 77.92  34  B 1 
ATOM 253  C CG  . TYR B 2 34  ? -38.996 -10.659 -41.424 1.00 79.53  34  B 1 
ATOM 254  C CD1 . TYR B 2 34  ? -40.210 -10.612 -40.752 1.00 84.79  34  B 1 
ATOM 255  C CD2 . TYR B 2 34  ? -38.277 -11.847 -41.397 1.00 86.14  34  B 1 
ATOM 256  C CE1 . TYR B 2 34  ? -40.696 -11.716 -40.078 1.00 88.39  34  B 1 
ATOM 257  C CE2 . TYR B 2 34  ? -38.754 -12.956 -40.726 1.00 91.91  34  B 1 
ATOM 258  C CZ  . TYR B 2 34  ? -39.964 -12.885 -40.068 1.00 90.92  34  B 1 
ATOM 259  O OH  . TYR B 2 34  ? -40.440 -13.988 -39.398 1.00 88.44  34  B 1 
ATOM 260  N N   . PHE B 2 35  ? -35.616 -8.068  -42.577 1.00 67.93  35  B 1 
ATOM 261  C CA  . PHE B 2 35  ? -34.689 -7.284  -43.381 1.00 65.63  35  B 1 
ATOM 262  C C   . PHE B 2 35  ? -34.158 -8.151  -44.509 1.00 70.40  35  B 1 
ATOM 263  O O   . PHE B 2 35  ? -33.640 -9.243  -44.260 1.00 65.73  35  B 1 
ATOM 264  C CB  . PHE B 2 35  ? -33.517 -6.765  -42.537 1.00 61.78  35  B 1 
ATOM 265  C CG  . PHE B 2 35  ? -33.822 -5.517  -41.758 1.00 65.01  35  B 1 
ATOM 266  C CD1 . PHE B 2 35  ? -34.675 -5.551  -40.667 1.00 61.15  35  B 1 
ATOM 267  C CD2 . PHE B 2 35  ? -33.233 -4.312  -42.104 1.00 61.20  35  B 1 
ATOM 268  C CE1 . PHE B 2 35  ? -34.947 -4.404  -39.946 1.00 57.79  35  B 1 
ATOM 269  C CE2 . PHE B 2 35  ? -33.500 -3.160  -41.386 1.00 54.42  35  B 1 
ATOM 270  C CZ  . PHE B 2 35  ? -34.359 -3.207  -40.306 1.00 51.77  35  B 1 
ATOM 271  N N   . HIS B 2 36  ? -34.286 -7.671  -45.742 1.00 73.55  36  B 1 
ATOM 272  C CA  . HIS B 2 36  ? -33.663 -8.322  -46.887 1.00 72.72  36  B 1 
ATOM 273  C C   . HIS B 2 36  ? -32.249 -7.776  -47.042 1.00 79.13  36  B 1 
ATOM 274  O O   . HIS B 2 36  ? -32.063 -6.587  -47.323 1.00 78.58  36  B 1 
ATOM 275  C CB  . HIS B 2 36  ? -34.480 -8.102  -48.158 1.00 77.74  36  B 1 
ATOM 276  C CG  . HIS B 2 36  ? -35.906 -8.536  -48.037 1.00 89.53  36  B 1 
ATOM 277  N ND1 . HIS B 2 36  ? -36.266 -9.838  -47.762 1.00 90.93  36  B 1 
ATOM 278  C CD2 . HIS B 2 36  ? -37.063 -7.842  -48.151 1.00 90.16  36  B 1 
ATOM 279  C CE1 . HIS B 2 36  ? -37.583 -9.927  -47.711 1.00 91.70  36  B 1 
ATOM 280  N NE2 . HIS B 2 36  ? -38.091 -8.730  -47.944 1.00 89.32  36  B 1 
ATOM 281  N N   . VAL B 2 37  ? -31.257 -8.640  -46.845 1.00 80.67  37  B 1 
ATOM 282  C CA  . VAL B 2 37  ? -29.854 -8.250  -46.846 1.00 83.90  37  B 1 
ATOM 283  C C   . VAL B 2 37  ? -29.160 -8.913  -48.025 1.00 82.65  37  B 1 
ATOM 284  O O   . VAL B 2 37  ? -29.477 -10.053 -48.382 1.00 78.31  37  B 1 
ATOM 285  C CB  . VAL B 2 37  ? -29.158 -8.633  -45.523 1.00 85.69  37  B 1 
ATOM 286  C CG1 . VAL B 2 37  ? -27.782 -7.990  -45.437 1.00 84.73  37  B 1 
ATOM 287  C CG2 . VAL B 2 37  ? -30.017 -8.231  -44.334 1.00 79.33  37  B 1 
ATOM 288  N N   . VAL B 2 38  ? -28.227 -8.191  -48.642 1.00 83.03  38  B 1 
ATOM 289  C CA  . VAL B 2 38  ? -27.315 -8.752  -49.632 1.00 77.25  38  B 1 
ATOM 290  C C   . VAL B 2 38  ? -25.909 -8.298  -49.276 1.00 76.95  38  B 1 
ATOM 291  O O   . VAL B 2 38  ? -25.662 -7.098  -49.117 1.00 76.12  38  B 1 
ATOM 292  C CB  . VAL B 2 38  ? -27.666 -8.329  -51.072 1.00 75.75  38  B 1 
ATOM 293  C CG1 . VAL B 2 38  ? -26.980 -9.247  -52.069 1.00 78.52  38  B 1 
ATOM 294  C CG2 . VAL B 2 38  ? -29.171 -8.332  -51.293 1.00 75.86  38  B 1 
ATOM 295  N N   . ILE B 2 39  ? -24.994 -9.252  -49.144 1.00 80.27  39  B 1 
ATOM 296  C CA  . ILE B 2 39  ? -23.595 -8.960  -48.858 1.00 76.70  39  B 1 
ATOM 297  C C   . ILE B 2 39  ? -22.764 -9.395  -50.053 1.00 76.60  39  B 1 
ATOM 298  O O   . ILE B 2 39  ? -22.829 -10.556 -50.478 1.00 75.34  39  B 1 
ATOM 299  C CB  . ILE B 2 39  ? -23.110 -9.654  -47.577 1.00 68.67  39  B 1 
ATOM 300  C CG1 . ILE B 2 39  ? -23.883 -9.141  -46.366 1.00 68.67  39  B 1 
ATOM 301  C CG2 . ILE B 2 39  ? -21.615 -9.433  -47.391 1.00 63.28  39  B 1 
ATOM 302  C CD1 . ILE B 2 39  ? -24.863 -10.120 -45.828 1.00 78.35  39  B 1 
ATOM 303  N N   . ALA B 2 40  ? -21.982 -8.465  -50.590 1.00 79.00  40  B 1 
ATOM 304  C CA  . ALA B 2 40  ? -21.047 -8.802  -51.651 1.00 82.88  40  B 1 
ATOM 305  C C   . ALA B 2 40  ? -19.888 -9.589  -51.059 1.00 88.49  40  B 1 
ATOM 306  O O   . ALA B 2 40  ? -19.282 -9.161  -50.071 1.00 92.52  40  B 1 
ATOM 307  C CB  . ALA B 2 40  ? -20.550 -7.538  -52.343 1.00 83.35  40  B 1 
ATOM 308  N N   . GLY B 2 41  ? -19.603 -10.752 -51.642 1.00 91.61  41  B 1 
ATOM 309  C CA  . GLY B 2 41  ? -18.488 -11.564 -51.221 1.00 93.00  41  B 1 
ATOM 310  C C   . GLY B 2 41  ? -17.207 -10.760 -51.198 1.00 96.21  41  B 1 
ATOM 311  O O   . GLY B 2 41  ? -16.824 -10.126 -52.186 1.00 98.66  41  B 1 
ATOM 312  N N   . PRO B 2 42  ? -16.526 -10.762 -50.055 1.00 98.50  42  B 1 
ATOM 313  C CA  . PRO B 2 42  ? -15.401 -9.842  -49.860 1.00 103.22 42  B 1 
ATOM 314  C C   . PRO B 2 42  ? -14.239 -10.132 -50.799 1.00 99.83  42  B 1 
ATOM 315  O O   . PRO B 2 42  ? -14.057 -11.246 -51.295 1.00 90.35  42  B 1 
ATOM 316  C CB  . PRO B 2 42  ? -15.003 -10.069 -48.398 1.00 101.88 42  B 1 
ATOM 317  C CG  . PRO B 2 42  ? -15.551 -11.417 -48.056 1.00 96.57  42  B 1 
ATOM 318  C CD  . PRO B 2 42  ? -16.788 -11.593 -48.869 1.00 91.05  42  B 1 
ATOM 319  N N   . GLN B 2 43  ? -13.443 -9.091  -51.028 1.00 105.42 43  B 1 
ATOM 320  C CA  . GLN B 2 43  ? -12.373 -9.146  -52.014 1.00 110.40 43  B 1 
ATOM 321  C C   . GLN B 2 43  ? -11.285 -10.127 -51.595 1.00 119.41 43  B 1 
ATOM 322  O O   . GLN B 2 43  ? -10.904 -10.197 -50.423 1.00 119.25 43  B 1 
ATOM 323  C CB  . GLN B 2 43  ? -11.776 -7.752  -52.216 1.00 111.06 43  B 1 
ATOM 324  C CG  . GLN B 2 43  ? -10.684 -7.679  -53.270 1.00 107.98 43  B 1 
ATOM 325  C CD  . GLN B 2 43  ? -11.230 -7.424  -54.661 1.00 104.41 43  B 1 
ATOM 326  O OE1 . GLN B 2 43  ? -12.161 -6.638  -54.842 1.00 108.12 43  B 1 
ATOM 327  N NE2 . GLN B 2 43  ? -10.650 -8.087  -55.655 1.00 96.89  43  B 1 
ATOM 328  N N   . ASP B 2 44  ? -10.782 -10.881 -52.575 1.00 131.15 44  B 1 
ATOM 329  C CA  . ASP B 2 44  ? -9.751  -11.900 -52.363 1.00 134.54 44  B 1 
ATOM 330  C C   . ASP B 2 44  ? -10.207 -12.952 -51.355 1.00 127.12 44  B 1 
ATOM 331  O O   . ASP B 2 44  ? -9.449  -13.376 -50.480 1.00 127.51 44  B 1 
ATOM 332  C CB  . ASP B 2 44  ? -8.419  -11.275 -51.943 1.00 143.05 44  B 1 
ATOM 333  C CG  . ASP B 2 44  ? -7.442  -11.164 -53.096 1.00 150.05 44  B 1 
ATOM 334  O OD1 . ASP B 2 44  ? -7.893  -11.184 -54.261 1.00 151.72 44  B 1 
ATOM 335  O OD2 . ASP B 2 44  ? -6.223  -11.065 -52.840 1.00 152.35 44  B 1 
ATOM 336  N N   . SER B 2 45  ? -11.456 -13.371 -51.484 1.00 118.89 45  B 1 
ATOM 337  C CA  . SER B 2 45  ? -12.035 -14.472 -50.736 1.00 110.72 45  B 1 
ATOM 338  C C   . SER B 2 45  ? -12.609 -15.483 -51.719 1.00 112.85 45  B 1 
ATOM 339  O O   . SER B 2 45  ? -12.855 -15.152 -52.885 1.00 107.76 45  B 1 
ATOM 340  C CB  . SER B 2 45  ? -13.136 -13.977 -49.786 1.00 103.83 45  B 1 
ATOM 341  O OG  . SER B 2 45  ? -14.394 -13.931 -50.437 1.00 97.86  45  B 1 
ATOM 342  N N   . PRO B 2 46  ? -12.812 -16.734 -51.295 1.00 118.36 46  B 1 
ATOM 343  C CA  . PRO B 2 46  ? -13.459 -17.708 -52.191 1.00 121.90 46  B 1 
ATOM 344  C C   . PRO B 2 46  ? -14.804 -17.239 -52.714 1.00 117.92 46  B 1 
ATOM 345  O O   . PRO B 2 46  ? -15.217 -17.641 -53.810 1.00 114.14 46  B 1 
ATOM 346  C CB  . PRO B 2 46  ? -13.605 -18.957 -51.311 1.00 120.73 46  B 1 
ATOM 347  C CG  . PRO B 2 46  ? -12.584 -18.811 -50.248 1.00 119.09 46  B 1 
ATOM 348  C CD  . PRO B 2 46  ? -12.342 -17.347 -50.040 1.00 118.90 46  B 1 
ATOM 349  N N   . PHE B 2 47  ? -15.497 -16.386 -51.962 1.00 115.47 47  B 1 
ATOM 350  C CA  . PHE B 2 47  ? -16.811 -15.888 -52.334 1.00 118.12 47  B 1 
ATOM 351  C C   . PHE B 2 47  ? -16.748 -14.550 -53.064 1.00 117.06 47  B 1 
ATOM 352  O O   . PHE B 2 47  ? -17.771 -13.865 -53.170 1.00 120.67 47  B 1 
ATOM 353  C CB  . PHE B 2 47  ? -17.690 -15.786 -51.088 1.00 117.02 47  B 1 
ATOM 354  C CG  . PHE B 2 47  ? -17.455 -16.894 -50.100 1.00 106.34 47  B 1 
ATOM 355  C CD1 . PHE B 2 47  ? -18.002 -18.149 -50.308 1.00 102.16 47  B 1 
ATOM 356  C CD2 . PHE B 2 47  ? -16.673 -16.687 -48.975 1.00 99.79  47  B 1 
ATOM 357  C CE1 . PHE B 2 47  ? -17.785 -19.172 -49.409 1.00 99.66  47  B 1 
ATOM 358  C CE2 . PHE B 2 47  ? -16.453 -17.708 -48.071 1.00 101.05 47  B 1 
ATOM 359  C CZ  . PHE B 2 47  ? -17.010 -18.952 -48.289 1.00 99.78  47  B 1 
ATOM 360  N N   . GLU B 2 48  ? -15.576 -14.170 -53.572 1.00 109.43 48  B 1 
ATOM 361  C CA  . GLU B 2 48  ? -15.463 -12.948 -54.358 1.00 106.93 48  B 1 
ATOM 362  C C   . GLU B 2 48  ? -16.313 -13.049 -55.618 1.00 110.39 48  B 1 
ATOM 363  O O   . GLU B 2 48  ? -16.329 -14.079 -56.298 1.00 109.50 48  B 1 
ATOM 364  C CB  . GLU B 2 48  ? -14.001 -12.685 -54.728 1.00 109.07 48  B 1 
ATOM 365  C CG  . GLU B 2 48  ? -13.814 -11.614 -55.797 1.00 110.74 48  B 1 
ATOM 366  C CD  . GLU B 2 48  ? -12.383 -11.121 -55.897 1.00 116.18 48  B 1 
ATOM 367  O OE1 . GLU B 2 48  ? -11.483 -11.789 -55.347 1.00 115.73 48  B 1 
ATOM 368  O OE2 . GLU B 2 48  ? -12.159 -10.067 -56.527 1.00 118.45 48  B 1 
ATOM 369  N N   . GLY B 2 49  ? -17.029 -11.968 -55.925 1.00 110.21 49  B 1 
ATOM 370  C CA  . GLY B 2 49  ? -17.922 -11.918 -57.056 1.00 107.42 49  B 1 
ATOM 371  C C   . GLY B 2 49  ? -19.356 -12.287 -56.736 1.00 104.06 49  B 1 
ATOM 372  O O   . GLY B 2 49  ? -20.279 -11.767 -57.373 1.00 107.32 49  B 1 
ATOM 373  N N   . GLY B 2 50  ? -19.567 -13.165 -55.759 1.00 99.70  50  B 1 
ATOM 374  C CA  . GLY B 2 50  ? -20.912 -13.546 -55.392 1.00 92.04  50  B 1 
ATOM 375  C C   . GLY B 2 50  ? -21.643 -12.456 -54.633 1.00 94.26  50  B 1 
ATOM 376  O O   . GLY B 2 50  ? -21.060 -11.492 -54.137 1.00 93.17  50  B 1 
ATOM 377  N N   . THR B 2 51  ? -22.965 -12.612 -54.568 1.00 100.09 51  B 1 
ATOM 378  C CA  . THR B 2 51  ? -23.838 -11.719 -53.810 1.00 105.61 51  B 1 
ATOM 379  C C   . THR B 2 51  ? -24.834 -12.582 -53.053 1.00 101.03 51  B 1 
ATOM 380  O O   . THR B 2 51  ? -25.642 -13.281 -53.671 1.00 101.90 51  B 1 
ATOM 381  C CB  . THR B 2 51  ? -24.571 -10.727 -54.724 1.00 111.47 51  B 1 
ATOM 382  O OG1 . THR B 2 51  ? -25.621 -11.406 -55.423 1.00 113.24 51  B 1 
ATOM 383  C CG2 . THR B 2 51  ? -23.616 -10.094 -55.736 1.00 111.29 51  B 1 
ATOM 384  N N   . PHE B 2 52  ? -24.786 -12.526 -51.724 1.00 91.65  52  B 1 
ATOM 385  C CA  . PHE B 2 52  ? -25.481 -13.479 -50.869 1.00 89.54  52  B 1 
ATOM 386  C C   . PHE B 2 52  ? -26.612 -12.797 -50.109 1.00 86.14  52  B 1 
ATOM 387  O O   . PHE B 2 52  ? -26.404 -11.752 -49.483 1.00 80.38  52  B 1 
ATOM 388  C CB  . PHE B 2 52  ? -24.498 -14.135 -49.897 1.00 86.38  52  B 1 
ATOM 389  C CG  . PHE B 2 52  ? -23.336 -14.803 -50.579 1.00 89.41  52  B 1 
ATOM 390  C CD1 . PHE B 2 52  ? -22.203 -14.079 -50.923 1.00 88.37  52  B 1 
ATOM 391  C CD2 . PHE B 2 52  ? -23.380 -16.152 -50.886 1.00 87.27  52  B 1 
ATOM 392  C CE1 . PHE B 2 52  ? -21.136 -14.691 -51.556 1.00 92.74  52  B 1 
ATOM 393  C CE2 . PHE B 2 52  ? -22.317 -16.770 -51.518 1.00 88.32  52  B 1 
ATOM 394  C CZ  . PHE B 2 52  ? -21.194 -16.038 -51.853 1.00 92.65  52  B 1 
ATOM 395  N N   . LYS B 2 53  ? -27.796 -13.412 -50.147 1.00 87.00  53  B 1 
ATOM 396  C CA  . LYS B 2 53  ? -29.015 -12.845 -49.582 1.00 92.75  53  B 1 
ATOM 397  C C   . LYS B 2 53  ? -29.293 -13.442 -48.207 1.00 91.51  53  B 1 
ATOM 398  O O   . LYS B 2 53  ? -29.288 -14.667 -48.040 1.00 95.87  53  B 1 
ATOM 399  C CB  . LYS B 2 53  ? -30.208 -13.084 -50.509 1.00 101.77 53  B 1 
ATOM 400  C CG  . LYS B 2 53  ? -30.217 -12.224 -51.758 1.00 108.30 53  B 1 
ATOM 401  C CD  . LYS B 2 53  ? -30.503 -13.067 -52.992 1.00 112.23 53  B 1 
ATOM 402  C CE  . LYS B 2 53  ? -29.609 -12.662 -54.150 1.00 114.14 53  B 1 
ATOM 403  N NZ  . LYS B 2 53  ? -29.545 -13.704 -55.209 1.00 114.20 53  B 1 
ATOM 404  N N   . LEU B 2 54  ? -29.572 -12.565 -47.243 1.00 78.91  54  B 1 
ATOM 405  C CA  . LEU B 2 54  ? -29.695 -12.893 -45.830 1.00 74.44  54  B 1 
ATOM 406  C C   . LEU B 2 54  ? -31.025 -12.364 -45.303 1.00 77.56  54  B 1 
ATOM 407  O O   . LEU B 2 54  ? -31.415 -11.233 -45.614 1.00 78.59  54  B 1 
ATOM 408  C CB  . LEU B 2 54  ? -28.536 -12.272 -45.044 1.00 74.64  54  B 1 
ATOM 409  C CG  . LEU B 2 54  ? -27.178 -12.983 -44.922 1.00 80.05  54  B 1 
ATOM 410  C CD1 . LEU B 2 54  ? -27.220 -14.321 -44.185 1.00 80.79  54  B 1 
ATOM 411  C CD2 . LEU B 2 54  ? -26.478 -13.065 -46.326 1.00 82.78  54  B 1 
ATOM 412  N N   . GLU B 2 55  ? -31.758 -13.193 -44.553 1.00 79.09  55  B 1 
ATOM 413  C CA  . GLU B 2 55  ? -32.953 -12.738 -43.838 1.00 83.95  55  B 1 
ATOM 414  C C   . GLU B 2 55  ? -32.562 -12.436 -42.393 1.00 82.22  55  B 1 
ATOM 415  O O   . GLU B 2 55  ? -32.172 -13.341 -41.648 1.00 78.78  55  B 1 
ATOM 416  C CB  . GLU B 2 55  ? -34.079 -13.772 -43.896 1.00 86.05  55  B 1 
ATOM 417  C CG  . GLU B 2 55  ? -35.298 -13.444 -43.036 1.00 90.60  55  B 1 
ATOM 418  C CD  . GLU B 2 55  ? -36.092 -14.685 -42.676 1.00 92.88  55  B 1 
ATOM 419  O OE1 . GLU B 2 55  ? -36.122 -15.050 -41.481 1.00 94.50  55  B 1 
ATOM 420  O OE2 . GLU B 2 55  ? -36.675 -15.301 -43.592 1.00 95.22  55  B 1 
ATOM 421  N N   . LEU B 2 56  ? -32.650 -11.166 -42.000 1.00 84.72  56  B 1 
ATOM 422  C CA  . LEU B 2 56  ? -32.439 -10.745 -40.620 1.00 85.51  56  B 1 
ATOM 423  C C   . LEU B 2 56  ? -33.795 -10.405 -40.017 1.00 89.64  56  B 1 
ATOM 424  O O   . LEU B 2 56  ? -34.549 -9.609  -40.586 1.00 102.27 56  B 1 
ATOM 425  C CB  . LEU B 2 56  ? -31.487 -9.543  -40.538 1.00 78.27  56  B 1 
ATOM 426  C CG  . LEU B 2 56  ? -30.992 -8.999  -39.186 1.00 74.20  56  B 1 
ATOM 427  C CD1 . LEU B 2 56  ? -29.826 -8.058  -39.421 1.00 75.26  56  B 1 
ATOM 428  C CD2 . LEU B 2 56  ? -32.063 -8.275  -38.376 1.00 70.23  56  B 1 
ATOM 429  N N   . PHE B 2 57  ? -34.101 -11.005 -38.872 1.00 84.76  57  B 1 
ATOM 430  C CA  . PHE B 2 57  ? -35.384 -10.825 -38.210 1.00 92.94  57  B 1 
ATOM 431  C C   . PHE B 2 57  ? -35.158 -10.312 -36.795 1.00 92.59  57  B 1 
ATOM 432  O O   . PHE B 2 57  ? -34.325 -10.852 -36.059 1.00 94.21  57  B 1 
ATOM 433  C CB  . PHE B 2 57  ? -36.173 -12.138 -38.191 1.00 96.17  57  B 1 
ATOM 434  C CG  . PHE B 2 57  ? -37.314 -12.149 -37.217 1.00 97.81  57  B 1 
ATOM 435  C CD1 . PHE B 2 57  ? -38.305 -11.181 -37.272 1.00 98.03  57  B 1 
ATOM 436  C CD2 . PHE B 2 57  ? -37.398 -13.132 -36.247 1.00 98.11  57  B 1 
ATOM 437  C CE1 . PHE B 2 57  ? -39.354 -11.193 -36.373 1.00 94.63  57  B 1 
ATOM 438  C CE2 . PHE B 2 57  ? -38.443 -13.149 -35.346 1.00 101.89 57  B 1 
ATOM 439  C CZ  . PHE B 2 57  ? -39.423 -12.179 -35.409 1.00 95.01  57  B 1 
ATOM 440  N N   . LEU B 2 58  ? -35.896 -9.265  -36.424 1.00 92.24  58  B 1 
ATOM 441  C CA  . LEU B 2 58  ? -35.842 -8.718  -35.077 1.00 95.11  58  B 1 
ATOM 442  C C   . LEU B 2 58  ? -36.997 -9.284  -34.268 1.00 94.57  58  B 1 
ATOM 443  O O   . LEU B 2 58  ? -38.158 -8.968  -34.566 1.00 90.14  58  B 1 
ATOM 444  C CB  . LEU B 2 58  ? -35.915 -7.192  -35.108 1.00 89.12  58  B 1 
ATOM 445  C CG  . LEU B 2 58  ? -34.960 -6.450  -36.042 1.00 88.79  58  B 1 
ATOM 446  C CD1 . LEU B 2 58  ? -35.325 -4.977  -36.117 1.00 85.61  58  B 1 
ATOM 447  C CD2 . LEU B 2 58  ? -33.527 -6.619  -35.574 1.00 86.37  58  B 1 
ATOM 448  N N   . PRO B 2 59  ? -36.747 -10.109 -33.255 1.00 87.73  59  B 1 
ATOM 449  C CA  . PRO B 2 59  ? -37.849 -10.629 -32.439 1.00 84.27  59  B 1 
ATOM 450  C C   . PRO B 2 59  ? -38.472 -9.526  -31.594 1.00 77.93  59  B 1 
ATOM 451  O O   . PRO B 2 59  ? -37.933 -8.427  -31.452 1.00 65.59  59  B 1 
ATOM 452  C CB  . PRO B 2 59  ? -37.178 -11.698 -31.573 1.00 80.77  59  B 1 
ATOM 453  C CG  . PRO B 2 59  ? -35.751 -11.274 -31.495 1.00 67.72  59  B 1 
ATOM 454  C CD  . PRO B 2 59  ? -35.435 -10.606 -32.806 1.00 66.61  59  B 1 
ATOM 455  N N   . GLU B 2 60  ? -39.640 -9.849  -31.026 1.00 77.05  60  B 1 
ATOM 456  C CA  . GLU B 2 60  ? -40.417 -8.880  -30.255 1.00 72.30  60  B 1 
ATOM 457  C C   . GLU B 2 60  ? -39.590 -8.209  -29.166 1.00 72.31  60  B 1 
ATOM 458  O O   . GLU B 2 60  ? -39.823 -7.040  -28.840 1.00 61.27  60  B 1 
ATOM 459  C CB  . GLU B 2 60  ? -41.630 -9.569  -29.622 1.00 87.41  60  B 1 
ATOM 460  C CG  . GLU B 2 60  ? -42.884 -9.597  -30.484 1.00 87.69  60  B 1 
ATOM 461  C CD  . GLU B 2 60  ? -43.074 -8.334  -31.295 1.00 94.89  60  B 1 
ATOM 462  O OE1 . GLU B 2 60  ? -42.938 -8.394  -32.535 1.00 97.69  60  B 1 
ATOM 463  O OE2 . GLU B 2 60  ? -43.359 -7.279  -30.691 1.00 96.06  60  B 1 
ATOM 464  N N   . GLU B 2 61  ? -38.627 -8.927  -28.597 1.00 84.76  61  B 1 
ATOM 465  C CA  . GLU B 2 61  ? -37.873 -8.468  -27.439 1.00 87.34  61  B 1 
ATOM 466  C C   . GLU B 2 61  ? -36.651 -7.634  -27.805 1.00 76.58  61  B 1 
ATOM 467  O O   . GLU B 2 61  ? -35.900 -7.240  -26.906 1.00 74.10  61  B 1 
ATOM 468  C CB  . GLU B 2 61  ? -37.447 -9.673  -26.591 1.00 96.18  61  B 1 
ATOM 469  C CG  . GLU B 2 61  ? -38.610 -10.544 -26.123 1.00 108.14 61  B 1 
ATOM 470  C CD  . GLU B 2 61  ? -39.045 -11.562 -27.164 1.00 115.62 61  B 1 
ATOM 471  O OE1 . GLU B 2 61  ? -38.385 -11.655 -28.220 1.00 116.02 61  B 1 
ATOM 472  O OE2 . GLU B 2 61  ? -40.052 -12.262 -26.929 1.00 114.32 61  B 1 
ATOM 473  N N   . TYR B 2 62  ? -36.435 -7.357  -29.087 1.00 72.31  62  B 1 
ATOM 474  C CA  . TYR B 2 62  ? -35.322 -6.514  -29.499 1.00 65.76  62  B 1 
ATOM 475  C C   . TYR B 2 62  ? -35.513 -5.100  -28.950 1.00 72.63  62  B 1 
ATOM 476  O O   . TYR B 2 62  ? -36.647 -4.608  -28.886 1.00 81.87  62  B 1 
ATOM 477  C CB  . TYR B 2 62  ? -35.230 -6.491  -31.028 1.00 61.81  62  B 1 
ATOM 478  C CG  . TYR B 2 62  ? -34.064 -5.710  -31.600 1.00 70.30  62  B 1 
ATOM 479  C CD1 . TYR B 2 62  ? -32.834 -6.318  -31.817 1.00 64.55  62  B 1 
ATOM 480  C CD2 . TYR B 2 62  ? -34.197 -4.366  -31.929 1.00 75.94  62  B 1 
ATOM 481  C CE1 . TYR B 2 62  ? -31.767 -5.607  -32.340 1.00 70.70  62  B 1 
ATOM 482  C CE2 . TYR B 2 62  ? -33.136 -3.649  -32.452 1.00 80.62  62  B 1 
ATOM 483  C CZ  . TYR B 2 62  ? -31.924 -4.274  -32.656 1.00 76.32  62  B 1 
ATOM 484  O OH  . TYR B 2 62  ? -30.866 -3.565  -33.178 1.00 68.56  62  B 1 
ATOM 485  N N   . PRO B 2 63  ? -34.431 -4.408  -28.548 1.00 64.43  63  B 1 
ATOM 486  C CA  . PRO B 2 63  ? -33.031 -4.840  -28.591 1.00 67.18  63  B 1 
ATOM 487  C C   . PRO B 2 63  ? -32.518 -5.480  -27.302 1.00 67.96  63  B 1 
ATOM 488  O O   . PRO B 2 63  ? -31.304 -5.580  -27.122 1.00 54.50  63  B 1 
ATOM 489  C CB  . PRO B 2 63  ? -32.290 -3.534  -28.869 1.00 67.85  63  B 1 
ATOM 490  C CG  . PRO B 2 63  ? -33.096 -2.516  -28.128 1.00 62.53  63  B 1 
ATOM 491  C CD  . PRO B 2 63  ? -34.541 -2.988  -28.168 1.00 53.35  63  B 1 
ATOM 492  N N   . MET B 2 64  ? -33.422 -5.901  -26.414 1.00 79.72  64  B 1 
ATOM 493  C CA  . MET B 2 64  ? -32.986 -6.675  -25.257 1.00 78.27  64  B 1 
ATOM 494  C C   . MET B 2 64  ? -32.556 -8.078  -25.667 1.00 76.42  64  B 1 
ATOM 495  O O   . MET B 2 64  ? -31.697 -8.679  -25.012 1.00 73.98  64  B 1 
ATOM 496  C CB  . MET B 2 64  ? -34.096 -6.736  -24.207 1.00 91.16  64  B 1 
ATOM 497  C CG  . MET B 2 64  ? -33.650 -7.285  -22.858 1.00 110.41 64  B 1 
ATOM 498  S SD  . MET B 2 64  ? -32.651 -6.116  -21.912 1.00 127.88 64  B 1 
ATOM 499  C CE  . MET B 2 64  ? -32.444 -7.011  -20.374 1.00 128.31 64  B 1 
ATOM 500  N N   . ALA B 2 65  ? -33.132 -8.605  -26.744 1.00 73.23  65  B 1 
ATOM 501  C CA  . ALA B 2 65  ? -32.751 -9.889  -27.308 1.00 74.66  65  B 1 
ATOM 502  C C   . ALA B 2 65  ? -32.130 -9.684  -28.684 1.00 70.35  65  B 1 
ATOM 503  O O   . ALA B 2 65  ? -32.502 -8.767  -29.423 1.00 77.10  65  B 1 
ATOM 504  C CB  . ALA B 2 65  ? -33.956 -10.829 -27.415 1.00 75.15  65  B 1 
ATOM 505  N N   . ALA B 2 66  ? -31.181 -10.553 -29.023 1.00 61.71  66  B 1 
ATOM 506  C CA  . ALA B 2 66  ? -30.442 -10.414 -30.264 1.00 63.52  66  B 1 
ATOM 507  C C   . ALA B 2 66  ? -31.328 -10.727 -31.468 1.00 67.19  66  B 1 
ATOM 508  O O   . ALA B 2 66  ? -32.333 -11.432 -31.348 1.00 72.34  66  B 1 
ATOM 509  C CB  . ALA B 2 66  ? -29.225 -11.337 -30.258 1.00 47.41  66  B 1 
ATOM 510  N N   . PRO B 2 67  ? -30.982 -10.200 -32.639 1.00 64.02  67  B 1 
ATOM 511  C CA  . PRO B 2 67  ? -31.677 -10.613 -33.861 1.00 65.13  67  B 1 
ATOM 512  C C   . PRO B 2 67  ? -31.258 -12.014 -34.278 1.00 78.23  67  B 1 
ATOM 513  O O   . PRO B 2 67  ? -30.244 -12.551 -33.828 1.00 80.86  67  B 1 
ATOM 514  C CB  . PRO B 2 67  ? -31.236 -9.570  -34.892 1.00 61.18  67  B 1 
ATOM 515  C CG  . PRO B 2 67  ? -29.919 -9.085  -34.392 1.00 57.88  67  B 1 
ATOM 516  C CD  . PRO B 2 67  ? -30.018 -9.114  -32.892 1.00 61.15  67  B 1 
ATOM 517  N N   . LYS B 2 68  ? -32.069 -12.614 -35.143 1.00 84.54  68  B 1 
ATOM 518  C CA  . LYS B 2 68  ? -31.768 -13.916 -35.720 1.00 86.85  68  B 1 
ATOM 519  C C   . LYS B 2 68  ? -31.538 -13.770 -37.218 1.00 87.51  68  B 1 
ATOM 520  O O   . LYS B 2 68  ? -32.301 -13.088 -37.912 1.00 96.20  68  B 1 
ATOM 521  C CB  . LYS B 2 68  ? -32.895 -14.922 -35.452 1.00 90.47  68  B 1 
ATOM 522  C CG  . LYS B 2 68  ? -33.676 -14.663 -34.175 1.00 96.22  68  B 1 
ATOM 523  C CD  . LYS B 2 68  ? -34.695 -15.766 -33.922 1.00 105.93 68  B 1 
ATOM 524  C CE  . LYS B 2 68  ? -35.164 -15.768 -32.477 1.00 111.01 68  B 1 
ATOM 525  N NZ  . LYS B 2 68  ? -36.642 -15.624 -32.402 1.00 109.72 68  B 1 
ATOM 526  N N   . VAL B 2 69  ? -30.486 -14.420 -37.709 1.00 76.85  69  B 1 
ATOM 527  C CA  . VAL B 2 69  ? -29.988 -14.233 -39.067 1.00 67.10  69  B 1 
ATOM 528  C C   . VAL B 2 69  ? -29.868 -15.598 -39.740 1.00 71.15  69  B 1 
ATOM 529  O O   . VAL B 2 69  ? -29.533 -16.592 -39.085 1.00 72.54  69  B 1 
ATOM 530  C CB  . VAL B 2 69  ? -28.630 -13.490 -39.057 1.00 69.38  69  B 1 
ATOM 531  C CG1 . VAL B 2 69  ? -27.969 -13.513 -40.426 1.00 70.88  69  B 1 
ATOM 532  C CG2 . VAL B 2 69  ? -28.813 -12.055 -38.567 1.00 63.14  69  B 1 
ATOM 533  N N   . ARG B 2 70  ? -30.148 -15.653 -41.044 1.00 77.47  70  B 1 
ATOM 534  C CA  . ARG B 2 70  ? -30.082 -16.913 -41.770 1.00 92.19  70  B 1 
ATOM 535  C C   . ARG B 2 70  ? -29.763 -16.648 -43.236 1.00 92.43  70  B 1 
ATOM 536  O O   . ARG B 2 70  ? -30.234 -15.676 -43.828 1.00 94.10  70  B 1 
ATOM 537  C CB  . ARG B 2 70  ? -31.393 -17.700 -41.663 1.00 101.74 70  B 1 
ATOM 538  C CG  . ARG B 2 70  ? -32.596 -16.970 -42.252 1.00 101.74 70  B 1 
ATOM 539  C CD  . ARG B 2 70  ? -33.876 -17.755 -42.049 1.00 105.12 70  B 1 
ATOM 540  N NE  . ARG B 2 70  ? -34.738 -17.708 -43.227 1.00 108.49 70  B 1 
ATOM 541  C CZ  . ARG B 2 70  ? -35.709 -18.583 -43.463 1.00 106.21 70  B 1 
ATOM 542  N NH1 . ARG B 2 70  ? -35.921 -19.567 -42.602 1.00 107.45 70  B 1 
ATOM 543  N NH2 . ARG B 2 70  ? -36.460 -18.483 -44.554 1.00 102.78 70  B 1 
ATOM 544  N N   . PHE B 2 71  ? -28.980 -17.541 -43.829 1.00 93.44  71  B 1 
ATOM 545  C CA  . PHE B 2 71  ? -28.658 -17.429 -45.245 1.00 96.73  71  B 1 
ATOM 546  C C   . PHE B 2 71  ? -29.835 -17.931 -46.081 1.00 100.18 71  B 1 
ATOM 547  O O   . PHE B 2 71  ? -30.305 -19.062 -45.900 1.00 101.85 71  B 1 
ATOM 548  C CB  . PHE B 2 71  ? -27.400 -18.216 -45.586 1.00 98.75  71  B 1 
ATOM 549  C CG  . PHE B 2 71  ? -26.126 -17.449 -45.375 1.00 101.88 71  B 1 
ATOM 550  C CD1 . PHE B 2 71  ? -25.473 -17.466 -44.151 1.00 102.38 71  B 1 
ATOM 551  C CD2 . PHE B 2 71  ? -25.569 -16.718 -46.410 1.00 101.01 71  B 1 
ATOM 552  C CE1 . PHE B 2 71  ? -24.291 -16.766 -43.971 1.00 98.35  71  B 1 
ATOM 553  C CE2 . PHE B 2 71  ? -24.393 -16.019 -46.238 1.00 98.00  71  B 1 
ATOM 554  C CZ  . PHE B 2 71  ? -23.754 -16.043 -45.016 1.00 95.84  71  B 1 
ATOM 555  N N   . MET B 2 72  ? -30.329 -17.079 -46.984 1.00 101.80 72  B 1 
ATOM 556  C CA  . MET B 2 72  ? -31.299 -17.499 -47.989 1.00 98.23  72  B 1 
ATOM 557  C C   . MET B 2 72  ? -30.608 -18.041 -49.228 1.00 95.07  72  B 1 
ATOM 558  O O   . MET B 2 72  ? -31.067 -19.025 -49.812 1.00 87.43  72  B 1 
ATOM 559  C CB  . MET B 2 72  ? -32.211 -16.330 -48.364 1.00 95.17  72  B 1 
ATOM 560  C CG  . MET B 2 72  ? -33.070 -15.812 -47.223 1.00 98.89  72  B 1 
ATOM 561  S SD  . MET B 2 72  ? -34.115 -17.085 -46.484 1.00 105.06 72  B 1 
ATOM 562  C CE  . MET B 2 72  ? -34.863 -17.829 -47.935 1.00 110.42 72  B 1 
ATOM 563  N N   . THR B 2 73  ? -29.509 -17.412 -49.639 1.00 94.98  73  B 1 
ATOM 564  C CA  . THR B 2 73  ? -28.678 -17.948 -50.705 1.00 95.63  73  B 1 
ATOM 565  C C   . THR B 2 73  ? -27.856 -19.106 -50.158 1.00 100.40 73  B 1 
ATOM 566  O O   . THR B 2 73  ? -27.092 -18.942 -49.200 1.00 106.67 73  B 1 
ATOM 567  C CB  . THR B 2 73  ? -27.767 -16.868 -51.280 1.00 96.03  73  B 1 
ATOM 568  O OG1 . THR B 2 73  ? -28.505 -16.066 -52.207 1.00 97.13  73  B 1 
ATOM 569  C CG2 . THR B 2 73  ? -26.581 -17.498 -51.998 1.00 90.93  73  B 1 
ATOM 570  N N   . LYS B 2 74  ? -28.035 -20.277 -50.758 1.00 103.11 74  B 1 
ATOM 571  C CA  . LYS B 2 74  ? -27.231 -21.441 -50.419 1.00 100.05 74  B 1 
ATOM 572  C C   . LYS B 2 74  ? -25.749 -21.126 -50.590 1.00 95.07  74  B 1 
ATOM 573  O O   . LYS B 2 74  ? -25.341 -20.514 -51.581 1.00 88.97  74  B 1 
ATOM 574  C CB  . LYS B 2 74  ? -27.639 -22.610 -51.307 1.00 104.71 74  B 1 
ATOM 575  C CG  . LYS B 2 74  ? -26.592 -23.676 -51.505 1.00 108.37 74  B 1 
ATOM 576  C CD  . LYS B 2 74  ? -26.428 -24.476 -50.230 1.00 113.05 74  B 1 
ATOM 577  C CE  . LYS B 2 74  ? -26.234 -25.945 -50.539 1.00 115.76 74  B 1 
ATOM 578  N NZ  . LYS B 2 74  ? -26.730 -26.829 -49.455 1.00 117.53 74  B 1 
ATOM 579  N N   . ILE B 2 75  ? -24.937 -21.541 -49.613 1.00 95.76  75  B 1 
ATOM 580  C CA  . ILE B 2 75  ? -23.524 -21.172 -49.588 1.00 95.20  75  B 1 
ATOM 581  C C   . ILE B 2 75  ? -22.716 -22.285 -48.933 1.00 99.18  75  B 1 
ATOM 582  O O   . ILE B 2 75  ? -23.205 -22.998 -48.054 1.00 90.22  75  B 1 
ATOM 583  C CB  . ILE B 2 75  ? -23.319 -19.818 -48.861 1.00 91.68  75  B 1 
ATOM 584  C CG1 . ILE B 2 75  ? -21.863 -19.360 -48.966 1.00 91.90  75  B 1 
ATOM 585  C CG2 . ILE B 2 75  ? -23.764 -19.916 -47.405 1.00 92.35  75  B 1 
ATOM 586  C CD1 . ILE B 2 75  ? -21.580 -18.050 -48.271 1.00 91.62  75  B 1 
ATOM 587  N N   . TYR B 2 76  ? -21.463 -22.425 -49.378 1.00 101.10 76  B 1 
ATOM 588  C CA  . TYR B 2 76  ? -20.509 -23.391 -48.839 1.00 105.06 76  B 1 
ATOM 589  C C   . TYR B 2 76  ? -19.595 -22.672 -47.851 1.00 108.36 76  B 1 
ATOM 590  O O   . TYR B 2 76  ? -18.691 -21.934 -48.257 1.00 106.72 76  B 1 
ATOM 591  C CB  . TYR B 2 76  ? -19.697 -24.027 -49.966 1.00 106.99 76  B 1 
ATOM 592  C CG  . TYR B 2 76  ? -18.924 -25.268 -49.579 1.00 110.90 76  B 1 
ATOM 593  C CD1 . TYR B 2 76  ? -19.553 -26.504 -49.487 1.00 112.53 76  B 1 
ATOM 594  C CD2 . TYR B 2 76  ? -17.561 -25.208 -49.327 1.00 112.08 76  B 1 
ATOM 595  C CE1 . TYR B 2 76  ? -18.845 -27.643 -49.141 1.00 109.22 76  B 1 
ATOM 596  C CE2 . TYR B 2 76  ? -16.848 -26.336 -48.979 1.00 114.37 76  B 1 
ATOM 597  C CZ  . TYR B 2 76  ? -17.492 -27.551 -48.889 1.00 109.68 76  B 1 
ATOM 598  O OH  . TYR B 2 76  ? -16.777 -28.675 -48.544 1.00 106.03 76  B 1 
ATOM 599  N N   . HIS B 2 77  ? -19.823 -22.897 -46.556 1.00 111.55 77  B 1 
ATOM 600  C CA  . HIS B 2 77  ? -19.094 -22.208 -45.497 1.00 109.42 77  B 1 
ATOM 601  C C   . HIS B 2 77  ? -19.294 -22.960 -44.185 1.00 100.94 77  B 1 
ATOM 602  O O   . HIS B 2 77  ? -20.424 -23.351 -43.867 1.00 101.66 77  B 1 
ATOM 603  C CB  . HIS B 2 77  ? -19.569 -20.756 -45.390 1.00 107.02 77  B 1 
ATOM 604  C CG  . HIS B 2 77  ? -18.687 -19.882 -44.552 1.00 95.31  77  B 1 
ATOM 605  N ND1 . HIS B 2 77  ? -18.537 -20.057 -43.193 1.00 90.86  77  B 1 
ATOM 606  C CD2 . HIS B 2 77  ? -17.914 -18.819 -44.882 1.00 91.77  77  B 1 
ATOM 607  C CE1 . HIS B 2 77  ? -17.706 -19.144 -42.723 1.00 90.22  77  B 1 
ATOM 608  N NE2 . HIS B 2 77  ? -17.314 -18.380 -43.726 1.00 91.08  77  B 1 
ATOM 609  N N   . PRO B 2 78  ? -18.235 -23.186 -43.399 1.00 94.00  78  B 1 
ATOM 610  C CA  . PRO B 2 78  ? -18.370 -24.069 -42.227 1.00 93.25  78  B 1 
ATOM 611  C C   . PRO B 2 78  ? -19.214 -23.495 -41.100 1.00 98.46  78  B 1 
ATOM 612  O O   . PRO B 2 78  ? -19.648 -24.262 -40.231 1.00 95.28  78  B 1 
ATOM 613  C CB  . PRO B 2 78  ? -16.918 -24.277 -41.777 1.00 87.28  78  B 1 
ATOM 614  C CG  . PRO B 2 78  ? -16.199 -23.070 -42.266 1.00 92.00  78  B 1 
ATOM 615  C CD  . PRO B 2 78  ? -16.854 -22.703 -43.569 1.00 95.60  78  B 1 
ATOM 616  N N   . ASN B 2 79  ? -19.461 -22.188 -41.077 1.00 102.28 79  B 1 
ATOM 617  C CA  . ASN B 2 79  ? -20.194 -21.561 -39.987 1.00 106.47 79  B 1 
ATOM 618  C C   . ASN B 2 79  ? -21.659 -21.313 -40.327 1.00 109.09 79  B 1 
ATOM 619  O O   . ASN B 2 79  ? -22.337 -20.579 -39.601 1.00 110.07 79  B 1 
ATOM 620  C CB  . ASN B 2 79  ? -19.509 -20.252 -39.587 1.00 105.59 79  B 1 
ATOM 621  C CG  . ASN B 2 79  ? -18.043 -20.446 -39.250 1.00 109.55 79  B 1 
ATOM 622  O OD1 . ASN B 2 79  ? -17.174 -19.755 -39.778 1.00 108.14 79  B 1 
ATOM 623  N ND2 . ASN B 2 79  ? -17.761 -21.399 -38.368 1.00 110.07 79  B 1 
ATOM 624  N N   . VAL B 2 80  ? -22.161 -21.921 -41.399 1.00 108.01 80  B 1 
ATOM 625  C CA  . VAL B 2 80  ? -23.532 -21.741 -41.860 1.00 108.44 80  B 1 
ATOM 626  C C   . VAL B 2 80  ? -24.312 -23.022 -41.592 1.00 111.75 80  B 1 
ATOM 627  O O   . VAL B 2 80  ? -23.780 -24.130 -41.732 1.00 111.62 80  B 1 
ATOM 628  C CB  . VAL B 2 80  ? -23.581 -21.377 -43.357 1.00 109.55 80  B 1 
ATOM 629  C CG1 . VAL B 2 80  ? -25.009 -21.412 -43.883 1.00 109.93 80  B 1 
ATOM 630  C CG2 . VAL B 2 80  ? -22.955 -20.014 -43.588 1.00 106.89 80  B 1 
ATOM 631  N N   . ASP B 2 81  ? -25.576 -22.865 -41.208 1.00 114.42 81  B 1 
ATOM 632  C CA  . ASP B 2 81  ? -26.434 -23.997 -40.913 1.00 113.35 81  B 1 
ATOM 633  C C   . ASP B 2 81  ? -26.828 -24.724 -42.200 1.00 111.25 81  B 1 
ATOM 634  O O   . ASP B 2 81  ? -26.585 -24.258 -43.311 1.00 111.73 81  B 1 
ATOM 635  C CB  . ASP B 2 81  ? -27.695 -23.533 -40.188 1.00 119.36 81  B 1 
ATOM 636  C CG  . ASP B 2 81  ? -28.319 -24.621 -39.351 1.00 121.53 81  B 1 
ATOM 637  O OD1 . ASP B 2 81  ? -27.562 -25.437 -38.789 1.00 117.75 81  B 1 
ATOM 638  O OD2 . ASP B 2 81  ? -29.566 -24.664 -39.271 1.00 120.89 81  B 1 
ATOM 639  N N   . LYS B 2 82  ? -27.476 -25.878 -42.034 1.00 113.06 82  B 1 
ATOM 640  C CA  . LYS B 2 82  ? -28.122 -26.509 -43.173 1.00 117.33 82  B 1 
ATOM 641  C C   . LYS B 2 82  ? -29.279 -25.652 -43.677 1.00 112.84 82  B 1 
ATOM 642  O O   . LYS B 2 82  ? -29.547 -25.621 -44.885 1.00 108.20 82  B 1 
ATOM 643  C CB  . LYS B 2 82  ? -28.613 -27.912 -42.816 1.00 125.47 82  B 1 
ATOM 644  C CG  . LYS B 2 82  ? -29.582 -27.973 -41.620 1.00 128.41 82  B 1 
ATOM 645  C CD  . LYS B 2 82  ? -28.883 -27.789 -40.275 1.00 130.03 82  B 1 
ATOM 646  C CE  . LYS B 2 82  ? -29.828 -28.084 -39.138 1.00 128.15 82  B 1 
ATOM 647  N NZ  . LYS B 2 82  ? -29.445 -27.332 -37.915 1.00 127.56 82  B 1 
ATOM 648  N N   . LEU B 2 83  ? -29.979 -24.958 -42.773 1.00 107.09 83  B 1 
ATOM 649  C CA  . LEU B 2 83  ? -31.036 -24.019 -43.131 1.00 108.12 83  B 1 
ATOM 650  C C   . LEU B 2 83  ? -30.509 -22.607 -43.346 1.00 100.90 83  B 1 
ATOM 651  O O   . LEU B 2 83  ? -31.303 -21.705 -43.629 1.00 99.22  83  B 1 
ATOM 652  C CB  . LEU B 2 83  ? -32.110 -24.016 -42.040 1.00 113.80 83  B 1 
ATOM 653  C CG  . LEU B 2 83  ? -32.376 -25.359 -41.351 1.00 114.62 83  B 1 
ATOM 654  C CD1 . LEU B 2 83  ? -33.378 -25.216 -40.214 1.00 114.19 83  B 1 
ATOM 655  C CD2 . LEU B 2 83  ? -32.858 -26.415 -42.343 1.00 116.27 83  B 1 
ATOM 656  N N   . GLY B 2 84  ? -29.198 -22.395 -43.204 1.00 97.93  84  B 1 
ATOM 657  C CA  . GLY B 2 84  ? -28.578 -21.106 -43.426 1.00 93.76  84  B 1 
ATOM 658  C C   . GLY B 2 84  ? -28.306 -20.294 -42.176 1.00 91.33  84  B 1 
ATOM 659  O O   . GLY B 2 84  ? -27.642 -19.254 -42.269 1.00 91.17  84  B 1 
ATOM 660  N N   . ARG B 2 85  ? -28.783 -20.742 -41.018 1.00 93.76  85  B 1 
ATOM 661  C CA  . ARG B 2 85  ? -28.698 -19.964 -39.790 1.00 96.12  85  B 1 
ATOM 662  C C   . ARG B 2 85  ? -27.245 -19.732 -39.375 1.00 87.88  85  B 1 
ATOM 663  O O   . ARG B 2 85  ? -26.337 -20.494 -39.720 1.00 85.89  85  B 1 
ATOM 664  C CB  . ARG B 2 85  ? -29.460 -20.672 -38.669 1.00 96.92  85  B 1 
ATOM 665  C CG  . ARG B 2 85  ? -30.822 -21.201 -39.096 1.00 95.73  85  B 1 
ATOM 666  C CD  . ARG B 2 85  ? -31.657 -21.646 -37.905 1.00 98.37  85  B 1 
ATOM 667  N NE  . ARG B 2 85  ? -31.018 -22.719 -37.149 1.00 110.26 85  B 1 
ATOM 668  C CZ  . ARG B 2 85  ? -31.681 -23.660 -36.483 1.00 115.50 85  B 1 
ATOM 669  N NH2 . ARG B 2 85  ? -31.019 -24.598 -35.820 1.00 117.44 85  B 1 
ATOM 670  N NH1 . ARG B 2 85  ? -33.007 -23.664 -36.479 1.00 111.63 85  B 1 
ATOM 671  N N   . ILE B 2 86  ? -27.040 -18.657 -38.612 1.00 87.64  86  B 1 
ATOM 672  C CA  . ILE B 2 86  ? -25.722 -18.214 -38.177 1.00 91.06  86  B 1 
ATOM 673  C C   . ILE B 2 86  ? -25.676 -18.232 -36.650 1.00 106.20 86  B 1 
ATOM 674  O O   . ILE B 2 86  ? -26.701 -18.146 -35.970 1.00 103.64 86  B 1 
ATOM 675  C CB  . ILE B 2 86  ? -25.380 -16.808 -38.723 1.00 84.20  86  B 1 
ATOM 676  C CG1 . ILE B 2 86  ? -25.495 -16.779 -40.247 1.00 75.92  86  B 1 
ATOM 677  C CG2 . ILE B 2 86  ? -23.973 -16.368 -38.333 1.00 93.53  86  B 1 
ATOM 678  C CD1 . ILE B 2 86  ? -24.945 -15.512 -40.860 1.00 77.47  86  B 1 
ATOM 679  N N   . CYS B 2 87  ? -24.457 -18.356 -36.118 1.00 118.70 87  B 1 
ATOM 680  C CA  . CYS B 2 87  ? -24.187 -18.373 -34.684 1.00 121.40 87  B 1 
ATOM 681  C C   . CYS B 2 87  ? -24.765 -17.169 -33.950 1.00 117.50 87  B 1 
ATOM 682  O O   . CYS B 2 87  ? -25.800 -17.278 -33.282 1.00 118.88 87  B 1 
ATOM 683  C CB  . CYS B 2 87  ? -22.677 -18.425 -34.438 1.00 130.33 87  B 1 
ATOM 684  S SG  . CYS B 2 87  ? -21.881 -19.976 -34.907 1.00 139.73 87  B 1 
ATOM 685  N N   . LEU B 2 88  ? -24.084 -16.026 -34.063 1.00 103.23 88  B 1 
ATOM 686  C CA  . LEU B 2 88  ? -24.301 -14.811 -33.279 1.00 95.63  88  B 1 
ATOM 687  C C   . LEU B 2 88  ? -23.993 -15.003 -31.801 1.00 97.94  88  B 1 
ATOM 688  O O   . LEU B 2 88  ? -24.395 -14.172 -30.978 1.00 97.10  88  B 1 
ATOM 689  C CB  . LEU B 2 88  ? -25.723 -14.258 -33.428 1.00 84.94  88  B 1 
ATOM 690  C CG  . LEU B 2 88  ? -25.799 -12.981 -34.259 1.00 80.61  88  B 1 
ATOM 691  C CD1 . LEU B 2 88  ? -25.395 -13.275 -35.691 1.00 77.99  88  B 1 
ATOM 692  C CD2 . LEU B 2 88  ? -27.185 -12.381 -34.200 1.00 84.22  88  B 1 
ATOM 693  N N   . ASP B 2 89  ? -23.281 -16.066 -31.441 1.00 99.12  89  B 1 
ATOM 694  C CA  . ASP B 2 89  ? -22.978 -16.339 -30.044 1.00 98.11  89  B 1 
ATOM 695  C C   . ASP B 2 89  ? -21.755 -15.544 -29.605 1.00 79.94  89  B 1 
ATOM 696  O O   . ASP B 2 89  ? -20.717 -15.557 -30.276 1.00 61.78  89  B 1 
ATOM 697  C CB  . ASP B 2 89  ? -22.750 -17.834 -29.832 1.00 106.97 89  B 1 
ATOM 698  C CG  . ASP B 2 89  ? -24.048 -18.602 -29.704 1.00 107.04 89  B 1 
ATOM 699  O OD1 . ASP B 2 89  ? -24.563 -18.711 -28.572 1.00 104.61 89  B 1 
ATOM 700  O OD2 . ASP B 2 89  ? -24.557 -19.088 -30.736 1.00 106.96 89  B 1 
ATOM 701  N N   . ILE B 2 90  ? -21.882 -14.854 -28.476 1.00 80.05  90  B 1 
ATOM 702  C CA  . ILE B 2 90  ? -20.853 -13.954 -27.971 1.00 70.21  90  B 1 
ATOM 703  C C   . ILE B 2 90  ? -20.140 -14.636 -26.811 1.00 63.67  90  B 1 
ATOM 704  O O   . ILE B 2 90  ? -20.787 -15.202 -25.920 1.00 67.22  90  B 1 
ATOM 705  C CB  . ILE B 2 90  ? -21.465 -12.609 -27.548 1.00 61.01  90  B 1 
ATOM 706  C CG1 . ILE B 2 90  ? -22.061 -11.904 -28.769 1.00 65.99  90  B 1 
ATOM 707  C CG2 . ILE B 2 90  ? -20.425 -11.729 -26.887 1.00 62.72  90  B 1 
ATOM 708  C CD1 . ILE B 2 90  ? -22.900 -10.696 -28.435 1.00 56.99  90  B 1 
ATOM 709  N N   . LEU B 2 91  ? -18.810 -14.582 -26.818 1.00 51.58  91  B 1 
ATOM 710  C CA  . LEU B 2 91  ? -17.991 -15.373 -25.907 1.00 57.64  91  B 1 
ATOM 711  C C   . LEU B 2 91  ? -17.840 -14.661 -24.567 1.00 53.05  91  B 1 
ATOM 712  O O   . LEU B 2 91  ? -17.300 -13.550 -24.507 1.00 62.81  91  B 1 
ATOM 713  C CB  . LEU B 2 91  ? -16.621 -15.646 -26.525 1.00 58.42  91  B 1 
ATOM 714  C CG  . LEU B 2 91  ? -16.638 -16.295 -27.910 1.00 58.34  91  B 1 
ATOM 715  C CD1 . LEU B 2 91  ? -15.427 -15.863 -28.721 1.00 57.09  91  B 1 
ATOM 716  C CD2 . LEU B 2 91  ? -16.700 -17.812 -27.798 1.00 60.02  91  B 1 
ATOM 717  N N   . LYS B 2 92  ? -18.300 -15.316 -23.498 1.00 48.54  92  B 1 
ATOM 718  C CA  . LYS B 2 92  ? -18.188 -14.804 -22.128 1.00 55.94  92  B 1 
ATOM 719  C C   . LYS B 2 92  ? -18.759 -13.398 -22.015 1.00 56.84  92  B 1 
ATOM 720  O O   . LYS B 2 92  ? -18.203 -12.521 -21.349 1.00 49.87  92  B 1 
ATOM 721  C CB  . LYS B 2 92  ? -16.650 -14.905 -21.643 1.00 46.22  92  B 1 
ATOM 722  C CG  . LYS B 2 92  ? -16.134 -16.295 -21.462 1.00 55.22  92  B 1 
ATOM 723  C CD  . LYS B 2 92  ? -14.580 -16.535 -20.928 1.00 64.11  92  B 1 
ATOM 724  C CE  . LYS B 2 92  ? -14.163 -17.911 -20.815 1.00 68.34  92  B 1 
ATOM 725  N NZ  . LYS B 2 92  ? -14.713 -18.976 -19.877 1.00 78.27  92  B 1 
ATOM 726  N N   . ASP B 2 93  ? -19.884 -13.192 -22.684 1.00 56.84  93  B 1 
ATOM 727  C CA  . ASP B 2 93  ? -20.625 -11.945 -22.651 1.00 61.50  93  B 1 
ATOM 728  C C   . ASP B 2 93  ? -22.021 -12.262 -23.165 1.00 57.94  93  B 1 
ATOM 729  O O   . ASP B 2 93  ? -22.318 -13.400 -23.539 1.00 67.47  93  B 1 
ATOM 730  C CB  . ASP B 2 93  ? -19.928 -10.860 -23.480 1.00 58.22  93  B 1 
ATOM 731  C CG  . ASP B 2 93  ? -20.306 -9.458  -23.047 1.00 73.98  93  B 1 
ATOM 732  O OD1 . ASP B 2 93  ? -21.231 -9.317  -22.219 1.00 77.67  93  B 1 
ATOM 733  O OD2 . ASP B 2 93  ? -19.675 -8.497  -23.537 1.00 79.47  93  B 1 
ATOM 734  N N   . ALA B 2 94  ? -22.882 -11.254 -23.179 1.00 57.06  94  B 1 
ATOM 735  C CA  . ALA B 2 94  ? -24.248 -11.443 -23.634 1.00 60.46  94  B 1 
ATOM 736  C C   . ALA B 2 94  ? -24.647 -10.268 -24.508 1.00 60.31  94  B 1 
ATOM 737  O O   . ALA B 2 94  ? -24.122 -9.161  -24.363 1.00 60.26  94  B 1 
ATOM 738  C CB  . ALA B 2 94  ? -25.223 -11.580 -22.459 1.00 47.87  94  B 1 
ATOM 739  N N   . TRP B 2 95  ? -25.572 -10.525 -25.425 1.00 59.47  95  B 1 
ATOM 740  C CA  . TRP B 2 95  ? -26.173 -9.439  -26.181 1.00 57.99  95  B 1 
ATOM 741  C C   . TRP B 2 95  ? -26.831 -8.451  -25.232 1.00 54.60  95  B 1 
ATOM 742  O O   . TRP B 2 95  ? -27.703 -8.820  -24.440 1.00 58.35  95  B 1 
ATOM 743  C CB  . TRP B 2 95  ? -27.205 -9.974  -27.171 1.00 53.54  95  B 1 
ATOM 744  C CG  . TRP B 2 95  ? -27.893 -8.873  -27.922 1.00 65.98  95  B 1 
ATOM 745  C CD1 . TRP B 2 95  ? -28.979 -8.150  -27.514 1.00 62.43  95  B 1 
ATOM 746  C CD2 . TRP B 2 95  ? -27.527 -8.355  -29.205 1.00 69.68  95  B 1 
ATOM 747  N NE1 . TRP B 2 95  ? -29.312 -7.220  -28.466 1.00 63.31  95  B 1 
ATOM 748  C CE2 . TRP B 2 95  ? -28.437 -7.325  -29.515 1.00 58.96  95  B 1 
ATOM 749  C CE3 . TRP B 2 95  ? -26.520 -8.665  -30.124 1.00 68.43  95  B 1 
ATOM 750  C CZ2 . TRP B 2 95  ? -28.371 -6.606  -30.706 1.00 56.43  95  B 1 
ATOM 751  C CZ3 . TRP B 2 95  ? -26.456 -7.949  -31.304 1.00 69.93  95  B 1 
ATOM 752  C CH2 . TRP B 2 95  ? -27.375 -6.931  -31.585 1.00 57.55  95  B 1 
ATOM 753  N N   . SER B 2 96  ? -26.400 -7.202  -25.308 1.00 48.79  96  B 1 
ATOM 754  C CA  . SER B 2 96  ? -27.053 -6.075  -24.671 1.00 57.32  96  B 1 
ATOM 755  C C   . SER B 2 96  ? -27.481 -5.095  -25.755 1.00 63.83  96  B 1 
ATOM 756  O O   . SER B 2 96  ? -27.004 -5.172  -26.894 1.00 58.50  96  B 1 
ATOM 757  C CB  . SER B 2 96  ? -26.117 -5.383  -23.668 1.00 61.22  96  B 1 
ATOM 758  O OG  . SER B 2 96  ? -25.197 -4.541  -24.334 1.00 72.41  96  B 1 
ATOM 759  N N   . PRO B 2 97  ? -28.391 -4.169  -25.448 1.00 67.09  97  B 1 
ATOM 760  C CA  . PRO B 2 97  ? -28.813 -3.192  -26.465 1.00 59.52  97  B 1 
ATOM 761  C C   . PRO B 2 97  ? -27.731 -2.186  -26.837 1.00 61.12  97  B 1 
ATOM 762  O O   . PRO B 2 97  ? -27.997 -1.232  -27.575 1.00 60.69  97  B 1 
ATOM 763  C CB  . PRO B 2 97  ? -30.022 -2.506  -25.813 1.00 59.48  97  B 1 
ATOM 764  C CG  . PRO B 2 97  ? -30.486 -3.455  -24.757 1.00 63.19  97  B 1 
ATOM 765  C CD  . PRO B 2 97  ? -29.257 -4.134  -24.259 1.00 62.46  97  B 1 
ATOM 766  N N   . ALA B 2 98  ? -26.510 -2.381  -26.334 1.00 59.06  98  B 1 
ATOM 767  C CA  . ALA B 2 98  ? -25.371 -1.587  -26.775 1.00 55.10  98  B 1 
ATOM 768  C C   . ALA B 2 98  ? -24.810 -2.058  -28.111 1.00 50.79  98  B 1 
ATOM 769  O O   . ALA B 2 98  ? -24.031 -1.326  -28.731 1.00 45.64  98  B 1 
ATOM 770  C CB  . ALA B 2 98  ? -24.266 -1.608  -25.716 1.00 49.31  98  B 1 
ATOM 771  N N   . LEU B 2 99  ? -25.184 -3.251  -28.564 1.00 56.22  99  B 1 
ATOM 772  C CA  . LEU B 2 99  ? -24.764 -3.779  -29.854 1.00 62.98  99  B 1 
ATOM 773  C C   . LEU B 2 99  ? -25.904 -3.631  -30.854 1.00 69.93  99  B 1 
ATOM 774  O O   . LEU B 2 99  ? -27.077 -3.765  -30.493 1.00 67.44  99  B 1 
ATOM 775  C CB  . LEU B 2 99  ? -24.353 -5.246  -29.728 1.00 52.39  99  B 1 
ATOM 776  C CG  . LEU B 2 99  ? -23.402 -5.532  -28.562 1.00 59.59  99  B 1 
ATOM 777  C CD1 . LEU B 2 99  ? -23.132 -7.020  -28.422 1.00 53.64  99  B 1 
ATOM 778  C CD2 . LEU B 2 99  ? -22.104 -4.761  -28.731 1.00 47.13  99  B 1 
ATOM 779  N N   . GLN B 2 100 ? -25.560 -3.354  -32.108 1.00 74.92  100 B 1 
ATOM 780  C CA  . GLN B 2 100 ? -26.547 -3.012  -33.123 1.00 72.49  100 B 1 
ATOM 781  C C   . GLN B 2 100 ? -26.606 -4.072  -34.219 1.00 77.83  100 B 1 
ATOM 782  O O   . GLN B 2 100 ? -25.844 -5.044  -34.238 1.00 85.15  100 B 1 
ATOM 783  C CB  . GLN B 2 100 ? -26.238 -1.650  -33.751 1.00 72.72  100 B 1 
ATOM 784  C CG  . GLN B 2 100 ? -25.885 -0.539  -32.790 1.00 75.10  100 B 1 
ATOM 785  C CD  . GLN B 2 100 ? -24.893 0.433   -33.401 1.00 73.76  100 B 1 
ATOM 786  O OE1 . GLN B 2 100 ? -23.834 0.032   -33.883 1.00 83.78  100 B 1 
ATOM 787  N NE2 . GLN B 2 100 ? -25.245 1.715   -33.409 1.00 86.64  100 B 1 
ATOM 788  N N   . ILE B 2 101 ? -27.542 -3.854  -35.147 1.00 75.02  101 B 1 
ATOM 789  C CA  . ILE B 2 101 ? -27.591 -4.624  -36.386 1.00 71.08  101 B 1 
ATOM 790  C C   . ILE B 2 101 ? -26.314 -4.413  -37.191 1.00 65.84  101 B 1 
ATOM 791  O O   . ILE B 2 101 ? -25.808 -5.339  -37.839 1.00 68.75  101 B 1 
ATOM 792  C CB  . ILE B 2 101 ? -28.845 -4.230  -37.193 1.00 67.68  101 B 1 
ATOM 793  C CG1 . ILE B 2 101 ? -30.115 -4.710  -36.484 1.00 57.57  101 B 1 
ATOM 794  C CG2 . ILE B 2 101 ? -28.771 -4.752  -38.620 1.00 69.26  101 B 1 
ATOM 795  C CD1 . ILE B 2 101 ? -31.311 -3.800  -36.689 1.00 59.70  101 B 1 
ATOM 796  N N   . ARG B 2 102 ? -25.773 -3.193  -37.155 1.00 63.95  102 B 1 
ATOM 797  C CA  . ARG B 2 102 ? -24.546 -2.882  -37.884 1.00 65.73  102 B 1 
ATOM 798  C C   . ARG B 2 102 ? -23.408 -3.806  -37.470 1.00 79.29  102 B 1 
ATOM 799  O O   . ARG B 2 102 ? -22.675 -4.330  -38.318 1.00 79.65  102 B 1 
ATOM 800  C CB  . ARG B 2 102 ? -24.164 -1.421  -37.645 1.00 74.98  102 B 1 
ATOM 801  C CG  . ARG B 2 102 ? -22.871 -0.984  -38.308 1.00 74.76  102 B 1 
ATOM 802  C CD  . ARG B 2 102 ? -22.766 0.530   -38.290 1.00 86.83  102 B 1 
ATOM 803  N NE  . ARG B 2 102 ? -24.045 1.148   -38.623 1.00 92.00  102 B 1 
ATOM 804  C CZ  . ARG B 2 102 ? -24.325 1.713   -39.793 1.00 90.54  102 B 1 
ATOM 805  N NH1 . ARG B 2 102 ? -23.408 1.762   -40.747 1.00 91.32  102 B 1 
ATOM 806  N NH2 . ARG B 2 102 ? -25.522 2.241   -40.004 1.00 81.72  102 B 1 
ATOM 807  N N   . THR B 2 103 ? -23.246 -4.015  -36.163 1.00 80.03  103 B 1 
ATOM 808  C CA  . THR B 2 103 ? -22.199 -4.909  -35.681 1.00 84.01  103 B 1 
ATOM 809  C C   . THR B 2 103 ? -22.474 -6.351  -36.092 1.00 77.59  103 B 1 
ATOM 810  O O   . THR B 2 103 ? -21.540 -7.110  -36.376 1.00 85.04  103 B 1 
ATOM 811  C CB  . THR B 2 103 ? -22.079 -4.797  -34.163 1.00 90.80  103 B 1 
ATOM 812  O OG1 . THR B 2 103 ? -22.175 -3.418  -33.777 1.00 89.93  103 B 1 
ATOM 813  C CG2 . THR B 2 103 ? -20.749 -5.350  -33.694 1.00 89.09  103 B 1 
ATOM 814  N N   . VAL B 2 104 ? -23.750 -6.744  -36.140 1.00 61.93  104 B 1 
ATOM 815  C CA  . VAL B 2 104 ? -24.102 -8.085  -36.599 1.00 52.18  104 B 1 
ATOM 816  C C   . VAL B 2 104 ? -23.716 -8.261  -38.062 1.00 63.39  104 B 1 
ATOM 817  O O   . VAL B 2 104 ? -23.062 -9.241  -38.438 1.00 59.89  104 B 1 
ATOM 818  C CB  . VAL B 2 104 ? -25.602 -8.351  -36.377 1.00 54.59  104 B 1 
ATOM 819  C CG1 . VAL B 2 104 ? -26.028 -9.629  -37.084 1.00 54.80  104 B 1 
ATOM 820  C CG2 . VAL B 2 104 ? -25.915 -8.427  -34.892 1.00 59.22  104 B 1 
ATOM 821  N N   . LEU B 2 105 ? -24.111 -7.305  -38.908 1.00 68.18  105 B 1 
ATOM 822  C CA  . LEU B 2 105 ? -23.806 -7.398  -40.333 1.00 64.21  105 B 1 
ATOM 823  C C   . LEU B 2 105 ? -22.302 -7.382  -40.580 1.00 63.05  105 B 1 
ATOM 824  O O   . LEU B 2 105 ? -21.805 -8.081  -41.470 1.00 67.18  105 B 1 
ATOM 825  C CB  . LEU B 2 105 ? -24.485 -6.256  -41.088 1.00 64.10  105 B 1 
ATOM 826  C CG  . LEU B 2 105 ? -26.013 -6.208  -41.032 1.00 77.72  105 B 1 
ATOM 827  C CD1 . LEU B 2 105 ? -26.541 -4.971  -41.746 1.00 73.10  105 B 1 
ATOM 828  C CD2 . LEU B 2 105 ? -26.612 -7.470  -41.630 1.00 83.91  105 B 1 
ATOM 829  N N   . LEU B 2 106 ? -21.562 -6.588  -39.801 1.00 60.17  106 B 1 
ATOM 830  C CA  . LEU B 2 106 ? -20.111 -6.547  -39.956 1.00 60.36  106 B 1 
ATOM 831  C C   . LEU B 2 106 ? -19.477 -7.883  -39.586 1.00 64.80  106 B 1 
ATOM 832  O O   . LEU B 2 106 ? -18.571 -8.360  -40.280 1.00 69.51  106 B 1 
ATOM 833  C CB  . LEU B 2 106 ? -19.520 -5.423  -39.104 1.00 54.80  106 B 1 
ATOM 834  C CG  . LEU B 2 106 ? -19.523 -4.011  -39.690 1.00 60.95  106 B 1 
ATOM 835  C CD1 . LEU B 2 106 ? -18.957 -3.022  -38.683 1.00 62.47  106 B 1 
ATOM 836  C CD2 . LEU B 2 106 ? -18.738 -3.966  -40.992 1.00 55.23  106 B 1 
ATOM 837  N N   . SER B 2 107 ? -19.941 -8.501  -38.497 1.00 66.58  107 B 1 
ATOM 838  C CA  . SER B 2 107 ? -19.362 -9.769  -38.060 1.00 75.28  107 B 1 
ATOM 839  C C   . SER B 2 107 ? -19.604 -10.870 -39.084 1.00 82.68  107 B 1 
ATOM 840  O O   . SER B 2 107 ? -18.725 -11.707 -39.326 1.00 93.59  107 B 1 
ATOM 841  C CB  . SER B 2 107 ? -19.934 -10.165 -36.699 1.00 80.86  107 B 1 
ATOM 842  O OG  . SER B 2 107 ? -20.961 -11.130 -36.838 1.00 90.45  107 B 1 
ATOM 843  N N   . ILE B 2 108 ? -20.792 -10.893 -39.692 1.00 82.09  108 B 1 
ATOM 844  C CA  . ILE B 2 108 ? -21.057 -11.848 -40.763 1.00 76.82  108 B 1 
ATOM 845  C C   . ILE B 2 108 ? -20.177 -11.550 -41.970 1.00 74.88  108 B 1 
ATOM 846  O O   . ILE B 2 108 ? -19.781 -12.464 -42.704 1.00 77.08  108 B 1 
ATOM 847  C CB  . ILE B 2 108 ? -22.553 -11.830 -41.128 1.00 70.23  108 B 1 
ATOM 848  C CG1 . ILE B 2 108 ? -23.403 -12.153 -39.899 1.00 79.56  108 B 1 
ATOM 849  C CG2 . ILE B 2 108 ? -22.852 -12.812 -42.251 1.00 65.15  108 B 1 
ATOM 850  C CD1 . ILE B 2 108 ? -24.819 -11.636 -39.989 1.00 87.24  108 B 1 
ATOM 851  N N   . GLN B 2 109 ? -19.847 -10.275 -42.189 1.00 73.19  109 B 1 
ATOM 852  C CA  . GLN B 2 109 ? -18.990 -9.905  -43.310 1.00 76.26  109 B 1 
ATOM 853  C C   . GLN B 2 109 ? -17.556 -10.373 -43.090 1.00 76.15  109 B 1 
ATOM 854  O O   . GLN B 2 109 ? -16.897 -10.835 -44.028 1.00 77.14  109 B 1 
ATOM 855  C CB  . GLN B 2 109 ? -19.042 -8.392  -43.518 1.00 69.51  109 B 1 
ATOM 856  C CG  . GLN B 2 109 ? -18.378 -7.898  -44.788 1.00 67.71  109 B 1 
ATOM 857  C CD  . GLN B 2 109 ? -18.258 -6.387  -44.817 1.00 70.31  109 B 1 
ATOM 858  O OE1 . GLN B 2 109 ? -17.717 -5.779  -43.893 1.00 74.87  109 B 1 
ATOM 859  N NE2 . GLN B 2 109 ? -18.771 -5.772  -45.876 1.00 69.64  109 B 1 
ATOM 860  N N   . ALA B 2 110 ? -17.054 -10.260 -41.857 1.00 73.97  110 B 1 
ATOM 861  C CA  . ALA B 2 110 ? -15.723 -10.773 -41.556 1.00 75.65  110 B 1 
ATOM 862  C C   . ALA B 2 110 ? -15.716 -12.293 -41.474 1.00 81.51  110 B 1 
ATOM 863  O O   . ALA B 2 110 ? -14.681 -12.921 -41.728 1.00 91.24  110 B 1 
ATOM 864  C CB  . ALA B 2 110 ? -15.205 -10.168 -40.252 1.00 73.12  110 B 1 
ATOM 865  N N   . LEU B 2 111 ? -16.853 -12.897 -41.121 1.00 79.43  111 B 1 
ATOM 866  C CA  . LEU B 2 111 ? -16.928 -14.353 -41.046 1.00 80.21  111 B 1 
ATOM 867  C C   . LEU B 2 111 ? -16.728 -14.986 -42.417 1.00 84.20  111 B 1 
ATOM 868  O O   . LEU B 2 111 ? -16.138 -16.066 -42.530 1.00 93.20  111 B 1 
ATOM 869  C CB  . LEU B 2 111 ? -18.268 -14.778 -40.447 1.00 79.09  111 B 1 
ATOM 870  C CG  . LEU B 2 111 ? -18.403 -16.245 -40.040 1.00 80.22  111 B 1 
ATOM 871  C CD1 . LEU B 2 111 ? -17.304 -16.624 -39.063 1.00 87.04  111 B 1 
ATOM 872  C CD2 . LEU B 2 111 ? -19.773 -16.505 -39.436 1.00 74.89  111 B 1 
ATOM 873  N N   . LEU B 2 112 ? -17.215 -14.328 -43.471 1.00 83.50  112 B 1 
ATOM 874  C CA  . LEU B 2 112 ? -16.944 -14.801 -44.824 1.00 83.86  112 B 1 
ATOM 875  C C   . LEU B 2 112 ? -15.469 -14.642 -45.172 1.00 74.41  112 B 1 
ATOM 876  O O   . LEU B 2 112 ? -14.858 -15.554 -45.741 1.00 73.61  112 B 1 
ATOM 877  C CB  . LEU B 2 112 ? -17.818 -14.050 -45.830 1.00 80.73  112 B 1 
ATOM 878  C CG  . LEU B 2 112 ? -19.330 -14.283 -45.773 1.00 80.67  112 B 1 
ATOM 879  C CD1 . LEU B 2 112 ? -20.023 -13.552 -46.913 1.00 80.62  112 B 1 
ATOM 880  C CD2 . LEU B 2 112 ? -19.649 -15.769 -45.813 1.00 76.67  112 B 1 
ATOM 881  N N   . SER B 2 113 ? -14.880 -13.493 -44.827 1.00 73.72  113 B 1 
ATOM 882  C CA  . SER B 2 113 ? -13.474 -13.219 -45.103 1.00 77.26  113 B 1 
ATOM 883  C C   . SER B 2 113 ? -12.527 -14.151 -44.362 1.00 90.15  113 B 1 
ATOM 884  O O   . SER B 2 113 ? -11.349 -14.227 -44.730 1.00 91.89  113 B 1 
ATOM 885  C CB  . SER B 2 113 ? -13.137 -11.774 -44.733 1.00 84.12  113 B 1 
ATOM 886  O OG  . SER B 2 113 ? -13.710 -10.857 -45.643 1.00 95.63  113 B 1 
ATOM 887  N N   . ALA B 2 114 ? -12.998 -14.843 -43.332 1.00 88.16  114 B 1 
ATOM 888  C CA  . ALA B 2 114 ? -12.131 -15.698 -42.536 1.00 78.79  114 B 1 
ATOM 889  C C   . ALA B 2 114 ? -12.948 -16.803 -41.885 1.00 79.44  114 B 1 
ATOM 890  O O   . ALA B 2 114 ? -13.289 -16.708 -40.698 1.00 82.40  114 B 1 
ATOM 891  C CB  . ALA B 2 114 ? -11.397 -14.880 -41.473 1.00 76.38  114 B 1 
ATOM 892  N N   . PRO B 2 115 ? -13.284 -17.858 -42.626 1.00 81.69  115 B 1 
ATOM 893  C CA  . PRO B 2 115 ? -14.059 -18.952 -42.036 1.00 81.27  115 B 1 
ATOM 894  C C   . PRO B 2 115 ? -13.315 -19.592 -40.877 1.00 90.79  115 B 1 
ATOM 895  O O   . PRO B 2 115 ? -12.082 -19.623 -40.836 1.00 96.75  115 B 1 
ATOM 896  C CB  . PRO B 2 115 ? -14.236 -19.937 -43.198 1.00 82.03  115 B 1 
ATOM 897  C CG  . PRO B 2 115 ? -13.957 -19.144 -44.429 1.00 87.81  115 B 1 
ATOM 898  C CD  . PRO B 2 115 ? -12.949 -18.116 -44.034 1.00 82.58  115 B 1 
ATOM 899  N N   . ASN B 2 116 ? -14.088 -20.100 -39.920 1.00 89.21  116 B 1 
ATOM 900  C CA  . ASN B 2 116 ? -13.549 -20.775 -38.743 1.00 91.72  116 B 1 
ATOM 901  C C   . ASN B 2 116 ? -14.082 -22.200 -38.756 1.00 96.41  116 B 1 
ATOM 902  O O   . ASN B 2 116 ? -15.181 -22.473 -38.235 1.00 86.91  116 B 1 
ATOM 903  C CB  . ASN B 2 116 ? -13.937 -20.039 -37.462 1.00 89.30  116 B 1 
ATOM 904  C CG  . ASN B 2 116 ? -13.498 -20.768 -36.207 1.00 82.43  116 B 1 
ATOM 905  O OD1 . ASN B 2 116 ? -12.761 -21.753 -36.271 1.00 92.17  116 B 1 
ATOM 906  N ND2 . ASN B 2 116 ? -13.940 -20.279 -35.054 1.00 67.18  116 B 1 
ATOM 907  N N   . PRO B 2 117 ? -13.340 -23.140 -39.351 1.00 107.28 117 B 1 
ATOM 908  C CA  . PRO B 2 117 ? -13.799 -24.536 -39.338 1.00 113.44 117 B 1 
ATOM 909  C C   . PRO B 2 117 ? -13.837 -25.136 -37.944 1.00 129.33 117 B 1 
ATOM 910  O O   . PRO B 2 117 ? -14.776 -25.870 -37.611 1.00 129.47 117 B 1 
ATOM 911  C CB  . PRO B 2 117 ? -12.781 -25.244 -40.241 1.00 109.28 117 B 1 
ATOM 912  C CG  . PRO B 2 117 ? -11.564 -24.379 -40.179 1.00 111.94 117 B 1 
ATOM 913  C CD  . PRO B 2 117 ? -12.083 -22.977 -40.099 1.00 108.47 117 B 1 
ATOM 914  N N   . ASP B 2 118 ? -12.842 -24.831 -37.114 1.00 148.15 118 B 1 
ATOM 915  C CA  . ASP B 2 118 ? -12.764 -25.377 -35.767 1.00 154.81 118 B 1 
ATOM 916  C C   . ASP B 2 118 ? -13.865 -24.805 -34.883 1.00 157.26 118 B 1 
ATOM 917  O O   . ASP B 2 118 ? -13.671 -23.774 -34.228 1.00 163.44 118 B 1 
ATOM 918  C CB  . ASP B 2 118 ? -11.384 -25.098 -35.169 1.00 161.17 118 B 1 
ATOM 919  C CG  . ASP B 2 118 ? -10.262 -25.426 -36.135 1.00 163.71 118 B 1 
ATOM 920  O OD1 . ASP B 2 118 ? -10.170 -26.595 -36.560 1.00 163.94 118 B 1 
ATOM 921  O OD2 . ASP B 2 118 ? -9.483  -24.511 -36.478 1.00 165.09 118 B 1 
ATOM 922  N N   . ASP B 2 119 ? -15.021 -25.472 -34.860 1.00 142.91 119 B 1 
ATOM 923  C CA  . ASP B 2 119 ? -16.194 -24.989 -34.143 1.00 129.76 119 B 1 
ATOM 924  C C   . ASP B 2 119 ? -17.163 -26.174 -33.974 1.00 140.26 119 B 1 
ATOM 925  O O   . ASP B 2 119 ? -16.819 -27.077 -33.200 1.00 131.79 119 B 1 
ATOM 926  C CB  . ASP B 2 119 ? -16.733 -23.752 -34.869 1.00 116.01 119 B 1 
ATOM 927  C CG  . ASP B 2 119 ? -17.236 -22.688 -33.913 1.00 112.45 119 B 1 
ATOM 928  O OD1 . ASP B 2 119 ? -16.453 -22.241 -33.049 1.00 111.12 119 B 1 
ATOM 929  O OD2 . ASP B 2 119 ? -18.417 -22.299 -34.028 1.00 108.21 119 B 1 
ATOM 930  N N   . PRO B 2 120 ? -18.375 -26.282 -34.636 1.00 153.83 120 B 1 
ATOM 931  C CA  . PRO B 2 120 ? -19.033 -27.598 -34.598 1.00 163.42 120 B 1 
ATOM 932  C C   . PRO B 2 120 ? -18.677 -28.483 -35.783 1.00 172.89 120 B 1 
ATOM 933  O O   . PRO B 2 120 ? -18.867 -28.105 -36.944 1.00 184.08 120 B 1 
ATOM 934  C CB  . PRO B 2 120 ? -20.524 -27.247 -34.582 1.00 162.21 120 B 1 
ATOM 935  C CG  . PRO B 2 120 ? -20.607 -26.040 -35.373 1.00 160.43 120 B 1 
ATOM 936  C CD  . PRO B 2 120 ? -19.353 -25.262 -35.082 1.00 157.80 120 B 1 
ATOM 937  N N   . LEU B 2 121 ? -18.159 -29.673 -35.490 1.00 170.44 121 B 1 
ATOM 938  C CA  . LEU B 2 121 ? -17.769 -30.642 -36.505 1.00 166.00 121 B 1 
ATOM 939  C C   . LEU B 2 121 ? -18.925 -31.539 -36.938 1.00 172.47 121 B 1 
ATOM 940  O O   . LEU B 2 121 ? -18.737 -32.396 -37.807 1.00 175.58 121 B 1 
ATOM 941  C CB  . LEU B 2 121 ? -16.597 -31.488 -35.981 1.00 155.69 121 B 1 
ATOM 942  C CG  . LEU B 2 121 ? -15.836 -32.443 -36.906 1.00 144.16 121 B 1 
ATOM 943  C CD1 . LEU B 2 121 ? -14.338 -32.213 -36.810 1.00 140.20 121 B 1 
ATOM 944  C CD2 . LEU B 2 121 ? -16.175 -33.885 -36.564 1.00 139.07 121 B 1 
ATOM 945  N N   . ALA B 2 122 ? -20.121 -31.342 -36.376 1.00 176.43 122 B 1 
ATOM 946  C CA  . ALA B 2 122 ? -21.248 -32.216 -36.686 1.00 174.47 122 B 1 
ATOM 947  C C   . ALA B 2 122 ? -21.633 -32.183 -38.160 1.00 176.54 122 B 1 
ATOM 948  O O   . ALA B 2 122 ? -22.295 -33.113 -38.634 1.00 173.96 122 B 1 
ATOM 949  C CB  . ALA B 2 122 ? -22.457 -31.843 -35.826 1.00 173.37 122 B 1 
ATOM 950  N N   . ASN B 2 123 ? -21.239 -31.147 -38.896 1.00 178.54 123 B 1 
ATOM 951  C CA  . ASN B 2 123 ? -21.505 -31.070 -40.324 1.00 179.55 123 B 1 
ATOM 952  C C   . ASN B 2 123 ? -20.218 -31.282 -41.115 1.00 177.77 123 B 1 
ATOM 953  O O   . ASN B 2 123 ? -19.118 -30.983 -40.642 1.00 175.97 123 B 1 
ATOM 954  C CB  . ASN B 2 123 ? -22.149 -29.731 -40.703 1.00 178.73 123 B 1 
ATOM 955  C CG  . ASN B 2 123 ? -21.353 -28.537 -40.221 1.00 177.04 123 B 1 
ATOM 956  O OD1 . ASN B 2 123 ? -20.350 -28.682 -39.522 1.00 176.58 123 B 1 
ATOM 957  N ND2 . ASN B 2 123 ? -21.805 -27.343 -40.585 1.00 175.95 123 B 1 
ATOM 958  N N   . ASP B 2 124 ? -20.378 -31.808 -42.332 1.00 178.34 124 B 1 
ATOM 959  C CA  . ASP B 2 124 ? -19.232 -32.189 -43.153 1.00 178.42 124 B 1 
ATOM 960  C C   . ASP B 2 124 ? -18.413 -30.981 -43.590 1.00 170.64 124 B 1 
ATOM 961  O O   . ASP B 2 124 ? -17.190 -31.085 -43.736 1.00 174.20 124 B 1 
ATOM 962  C CB  . ASP B 2 124 ? -19.717 -32.975 -44.373 1.00 183.87 124 B 1 
ATOM 963  C CG  . ASP B 2 124 ? -18.581 -33.599 -45.167 1.00 190.18 124 B 1 
ATOM 964  O OD1 . ASP B 2 124 ? -17.429 -33.598 -44.687 1.00 193.14 124 B 1 
ATOM 965  O OD2 . ASP B 2 124 ? -18.848 -34.098 -46.280 1.00 192.43 124 B 1 
ATOM 966  N N   . VAL B 2 125 ? -19.062 -29.832 -43.799 1.00 157.12 125 B 1 
ATOM 967  C CA  . VAL B 2 125 ? -18.360 -28.665 -44.327 1.00 141.25 125 B 1 
ATOM 968  C C   . VAL B 2 125 ? -17.241 -28.226 -43.389 1.00 130.92 125 B 1 
ATOM 969  O O   . VAL B 2 125 ? -16.236 -27.657 -43.833 1.00 129.34 125 B 1 
ATOM 970  C CB  . VAL B 2 125 ? -19.364 -27.527 -44.605 1.00 136.66 125 B 1 
ATOM 971  C CG1 . VAL B 2 125 ? -20.043 -27.085 -43.321 1.00 135.66 125 B 1 
ATOM 972  C CG2 . VAL B 2 125 ? -18.682 -26.355 -45.300 1.00 133.83 125 B 1 
ATOM 973  N N   . ALA B 2 126 ? -17.375 -28.500 -42.090 1.00 126.07 126 B 1 
ATOM 974  C CA  . ALA B 2 126 ? -16.279 -28.215 -41.169 1.00 121.62 126 B 1 
ATOM 975  C C   . ALA B 2 126 ? -15.138 -29.209 -41.346 1.00 125.34 126 B 1 
ATOM 976  O O   . ALA B 2 126 ? -13.964 -28.845 -41.204 1.00 122.43 126 B 1 
ATOM 977  C CB  . ALA B 2 126 ? -16.784 -28.227 -39.728 1.00 117.22 126 B 1 
ATOM 978  N N   . GLU B 2 127 ? -15.462 -30.467 -41.659 1.00 130.74 127 B 1 
ATOM 979  C CA  . GLU B 2 127 ? -14.423 -31.476 -41.834 1.00 134.82 127 B 1 
ATOM 980  C C   . GLU B 2 127 ? -13.553 -31.166 -43.046 1.00 137.57 127 B 1 
ATOM 981  O O   . GLU B 2 127 ? -12.322 -31.251 -42.974 1.00 137.98 127 B 1 
ATOM 982  C CB  . GLU B 2 127 ? -15.054 -32.862 -41.971 1.00 137.93 127 B 1 
ATOM 983  C CG  . GLU B 2 127 ? -16.092 -33.184 -40.914 1.00 142.49 127 B 1 
ATOM 984  C CD  . GLU B 2 127 ? -16.261 -34.676 -40.713 1.00 147.06 127 B 1 
ATOM 985  O OE1 . GLU B 2 127 ? -16.410 -35.113 -39.552 1.00 147.84 127 B 1 
ATOM 986  O OE2 . GLU B 2 127 ? -16.247 -35.413 -41.721 1.00 148.69 127 B 1 
ATOM 987  N N   . GLN B 2 128 ? -14.174 -30.811 -44.171 1.00 137.45 128 B 1 
ATOM 988  C CA  . GLN B 2 128 ? -13.408 -30.496 -45.369 1.00 137.85 128 B 1 
ATOM 989  C C   . GLN B 2 128 ? -12.674 -29.167 -45.254 1.00 142.49 128 B 1 
ATOM 990  O O   . GLN B 2 128 ? -11.702 -28.946 -45.984 1.00 145.56 128 B 1 
ATOM 991  C CB  . GLN B 2 128 ? -14.328 -30.477 -46.593 1.00 130.77 128 B 1 
ATOM 992  C CG  . GLN B 2 128 ? -14.718 -31.857 -47.097 1.00 127.51 128 B 1 
ATOM 993  C CD  . GLN B 2 128 ? -13.587 -32.561 -47.823 1.00 129.76 128 B 1 
ATOM 994  O OE1 . GLN B 2 128 ? -13.333 -32.302 -48.999 1.00 131.85 128 B 1 
ATOM 995  N NE2 . GLN B 2 128 ? -12.902 -33.458 -47.122 1.00 127.48 128 B 1 
ATOM 996  N N   . TRP B 2 129 ? -13.101 -28.285 -44.350 1.00 140.85 129 B 1 
ATOM 997  C CA  . TRP B 2 129 ? -12.453 -26.989 -44.201 1.00 137.01 129 B 1 
ATOM 998  C C   . TRP B 2 129 ? -11.199 -27.039 -43.334 1.00 138.47 129 B 1 
ATOM 999  O O   . TRP B 2 129 ? -10.524 -26.014 -43.191 1.00 141.06 129 B 1 
ATOM 1000 C CB  . TRP B 2 129 ? -13.437 -25.965 -43.631 1.00 126.52 129 B 1 
ATOM 1001 C CG  . TRP B 2 129 ? -14.080 -25.098 -44.682 1.00 120.01 129 B 1 
ATOM 1002 C CD1 . TRP B 2 129 ? -15.318 -25.256 -45.236 1.00 120.40 129 B 1 
ATOM 1003 C CD2 . TRP B 2 129 ? -13.510 -23.939 -45.303 1.00 118.03 129 B 1 
ATOM 1004 N NE1 . TRP B 2 129 ? -15.554 -24.268 -46.161 1.00 118.94 129 B 1 
ATOM 1005 C CE2 . TRP B 2 129 ? -14.459 -23.446 -46.221 1.00 116.16 129 B 1 
ATOM 1006 C CE3 . TRP B 2 129 ? -12.290 -23.271 -45.171 1.00 117.03 129 B 1 
ATOM 1007 C CZ2 . TRP B 2 129 ? -14.225 -22.317 -47.002 1.00 110.37 129 B 1 
ATOM 1008 C CZ3 . TRP B 2 129 ? -12.059 -22.151 -45.947 1.00 113.16 129 B 1 
ATOM 1009 C CH2 . TRP B 2 129 ? -13.022 -21.685 -46.850 1.00 110.32 129 B 1 
ATOM 1010 N N   . LYS B 2 130 ? -10.879 -28.187 -42.741 1.00 137.65 130 B 1 
ATOM 1011 C CA  . LYS B 2 130 ? -9.586  -28.419 -42.098 1.00 135.70 130 B 1 
ATOM 1012 C C   . LYS B 2 130 ? -8.787  -29.517 -42.782 1.00 135.11 130 B 1 
ATOM 1013 O O   . LYS B 2 130 ? -7.593  -29.342 -43.006 1.00 136.96 130 B 1 
ATOM 1014 C CB  . LYS B 2 130 ? -9.788  -28.754 -40.608 1.00 136.64 130 B 1 
ATOM 1015 C CG  . LYS B 2 130 ? -8.543  -29.112 -39.721 1.00 139.44 130 B 1 
ATOM 1016 C CD  . LYS B 2 130 ? -7.152  -28.656 -40.215 1.00 136.72 130 B 1 
ATOM 1017 C CE  . LYS B 2 130 ? -6.906  -27.147 -40.184 1.00 134.17 130 B 1 
ATOM 1018 N NZ  . LYS B 2 130 ? -5.669  -26.811 -40.964 1.00 133.42 130 B 1 
ATOM 1019 N N   . THR B 2 131 ? -9.424  -30.619 -43.175 1.00 132.01 131 B 1 
ATOM 1020 C CA  . THR B 2 131 ? -8.714  -31.692 -43.860 1.00 128.04 131 B 1 
ATOM 1021 C C   . THR B 2 131 ? -7.974  -31.167 -45.083 1.00 133.50 131 B 1 
ATOM 1022 O O   . THR B 2 131 ? -6.746  -31.034 -45.063 1.00 132.40 131 B 1 
ATOM 1023 C CB  . THR B 2 131 ? -9.674  -32.809 -44.268 1.00 120.85 131 B 1 
ATOM 1024 O OG1 . THR B 2 131 ? -10.602 -33.061 -43.208 1.00 118.35 131 B 1 
ATOM 1025 C CG2 . THR B 2 131 ? -8.898  -34.085 -44.565 1.00 119.20 131 B 1 
ATOM 1026 N N   . ASN B 2 132 ? -8.703  -30.853 -46.148 1.00 137.11 132 B 1 
ATOM 1027 C CA  . ASN B 2 132 ? -8.100  -30.343 -47.376 1.00 141.62 132 B 1 
ATOM 1028 C C   . ASN B 2 132 ? -8.647  -28.941 -47.620 1.00 142.30 132 B 1 
ATOM 1029 O O   . ASN B 2 132 ? -9.516  -28.726 -48.470 1.00 142.36 132 B 1 
ATOM 1030 C CB  . ASN B 2 132 ? -8.365  -31.291 -48.550 1.00 139.36 132 B 1 
ATOM 1031 C CG  . ASN B 2 132 ? -7.582  -32.588 -48.436 1.00 136.30 132 B 1 
ATOM 1032 O OD1 . ASN B 2 132 ? -7.875  -33.430 -47.587 1.00 135.27 132 B 1 
ATOM 1033 N ND2 . ASN B 2 132 ? -6.568  -32.746 -49.280 1.00 133.88 132 B 1 
ATOM 1034 N N   . GLU B 2 133 ? -8.116  -27.980 -46.857 1.00 142.58 133 B 1 
ATOM 1035 C CA  . GLU B 2 133 ? -8.547  -26.592 -46.984 1.00 138.90 133 B 1 
ATOM 1036 C C   . GLU B 2 133 ? -8.344  -26.063 -48.402 1.00 142.32 133 B 1 
ATOM 1037 O O   . GLU B 2 133 ? -9.190  -25.325 -48.912 1.00 142.68 133 B 1 
ATOM 1038 C CB  . GLU B 2 133 ? -7.797  -25.733 -45.967 1.00 134.00 133 B 1 
ATOM 1039 C CG  . GLU B 2 133 ? -7.553  -24.306 -46.401 1.00 129.92 133 B 1 
ATOM 1040 C CD  . GLU B 2 133 ? -7.487  -23.350 -45.228 1.00 130.18 133 B 1 
ATOM 1041 O OE1 . GLU B 2 133 ? -7.436  -23.815 -44.067 1.00 129.44 133 B 1 
ATOM 1042 O OE2 . GLU B 2 133 ? -7.481  -22.124 -45.472 1.00 131.63 133 B 1 
ATOM 1043 N N   . ALA B 2 134 ? -7.245  -26.435 -49.064 1.00 143.02 134 B 1 
ATOM 1044 C CA  . ALA B 2 134 ? -7.006  -25.953 -50.425 1.00 143.34 134 B 1 
ATOM 1045 C C   . ALA B 2 134 ? -8.132  -26.365 -51.363 1.00 145.34 134 B 1 
ATOM 1046 O O   . ALA B 2 134 ? -8.486  -25.620 -52.282 1.00 146.38 134 B 1 
ATOM 1047 C CB  . ALA B 2 134 ? -5.660  -26.464 -50.948 1.00 139.86 134 B 1 
ATOM 1048 N N   . GLN B 2 135 ? -8.713  -27.542 -51.139 1.00 143.98 135 B 1 
ATOM 1049 C CA  . GLN B 2 135 ? -9.814  -28.025 -51.960 1.00 141.83 135 B 1 
ATOM 1050 C C   . GLN B 2 135 ? -11.176 -27.562 -51.458 1.00 140.89 135 B 1 
ATOM 1051 O O   . GLN B 2 135 ? -12.177 -27.779 -52.147 1.00 137.33 135 B 1 
ATOM 1052 C CB  . GLN B 2 135 ? -9.782  -29.554 -52.037 1.00 142.98 135 B 1 
ATOM 1053 C CG  . GLN B 2 135 ? -10.386 -30.121 -53.312 1.00 144.30 135 B 1 
ATOM 1054 C CD  . GLN B 2 135 ? -9.737  -31.423 -53.732 1.00 144.65 135 B 1 
ATOM 1055 O OE1 . GLN B 2 135 ? -10.397 -32.456 -53.826 1.00 141.31 135 B 1 
ATOM 1056 N NE2 . GLN B 2 135 ? -8.435  -31.378 -53.995 1.00 146.91 135 B 1 
ATOM 1057 N N   . ALA B 2 136 ? -11.238 -26.938 -50.282 1.00 139.72 136 B 1 
ATOM 1058 C CA  . ALA B 2 136 ? -12.470 -26.313 -49.819 1.00 135.68 136 B 1 
ATOM 1059 C C   . ALA B 2 136 ? -12.613 -24.887 -50.324 1.00 135.87 136 B 1 
ATOM 1060 O O   . ALA B 2 136 ? -13.737 -24.382 -50.429 1.00 131.47 136 B 1 
ATOM 1061 C CB  . ALA B 2 136 ? -12.532 -26.327 -48.289 1.00 132.25 136 B 1 
ATOM 1062 N N   . ILE B 2 137 ? -11.494 -24.231 -50.640 1.00 140.10 137 B 1 
ATOM 1063 C CA  . ILE B 2 137 ? -11.543 -22.889 -51.212 1.00 142.02 137 B 1 
ATOM 1064 C C   . ILE B 2 137 ? -12.208 -22.918 -52.582 1.00 142.96 137 B 1 
ATOM 1065 O O   . ILE B 2 137 ? -12.984 -22.021 -52.933 1.00 143.03 137 B 1 
ATOM 1066 C CB  . ILE B 2 137 ? -10.124 -22.295 -51.291 1.00 142.30 137 B 1 
ATOM 1067 C CG1 . ILE B 2 137 ? -9.461  -22.291 -49.913 1.00 141.12 137 B 1 
ATOM 1068 C CG2 . ILE B 2 137 ? -10.157 -20.894 -51.881 1.00 143.43 137 B 1 
ATOM 1069 C CD1 . ILE B 2 137 ? -10.184 -21.454 -48.890 1.00 139.73 137 B 1 
ATOM 1070 N N   . GLU B 2 138 ? -11.921 -23.953 -53.373 1.00 144.35 138 B 1 
ATOM 1071 C CA  . GLU B 2 138 ? -12.379 -23.981 -54.757 1.00 145.34 138 B 1 
ATOM 1072 C C   . GLU B 2 138 ? -13.827 -24.441 -54.871 1.00 142.63 138 B 1 
ATOM 1073 O O   . GLU B 2 138 ? -14.586 -23.903 -55.686 1.00 142.36 138 B 1 
ATOM 1074 C CB  . GLU B 2 138 ? -11.459 -24.870 -55.592 1.00 150.86 138 B 1 
ATOM 1075 C CG  . GLU B 2 138 ? -10.088 -24.255 -55.820 1.00 158.17 138 B 1 
ATOM 1076 C CD  . GLU B 2 138 ? -9.120  -25.202 -56.496 1.00 166.42 138 B 1 
ATOM 1077 O OE1 . GLU B 2 138 ? -9.416  -26.413 -56.565 1.00 169.05 138 B 1 
ATOM 1078 O OE2 . GLU B 2 138 ? -8.059  -24.732 -56.957 1.00 169.95 138 B 1 
ATOM 1079 N N   . THR B 2 139 ? -14.234 -25.432 -54.075 1.00 136.60 139 B 1 
ATOM 1080 C CA  . THR B 2 139 ? -15.640 -25.819 -54.078 1.00 134.65 139 B 1 
ATOM 1081 C C   . THR B 2 139 ? -16.530 -24.716 -53.527 1.00 133.19 139 B 1 
ATOM 1082 O O   . THR B 2 139 ? -17.728 -24.691 -53.828 1.00 132.17 139 B 1 
ATOM 1083 C CB  . THR B 2 139 ? -15.856 -27.099 -53.276 1.00 136.40 139 B 1 
ATOM 1084 O OG1 . THR B 2 139 ? -17.261 -27.317 -53.101 1.00 136.74 139 B 1 
ATOM 1085 C CG2 . THR B 2 139 ? -15.206 -26.989 -51.922 1.00 135.48 139 B 1 
ATOM 1086 N N   . ALA B 2 140 ? -15.975 -23.812 -52.717 1.00 130.68 140 B 1 
ATOM 1087 C CA  . ALA B 2 140 ? -16.703 -22.608 -52.344 1.00 124.59 140 B 1 
ATOM 1088 C C   . ALA B 2 140 ? -16.707 -21.591 -53.477 1.00 124.53 140 B 1 
ATOM 1089 O O   . ALA B 2 140 ? -17.669 -20.827 -53.616 1.00 122.45 140 B 1 
ATOM 1090 C CB  . ALA B 2 140 ? -16.102 -21.994 -51.079 1.00 122.88 140 B 1 
ATOM 1091 N N   . ARG B 2 141 ? -15.646 -21.566 -54.288 1.00 126.04 141 B 1 
ATOM 1092 C CA  . ARG B 2 141 ? -15.658 -20.749 -55.497 1.00 126.37 141 B 1 
ATOM 1093 C C   . ARG B 2 141 ? -16.687 -21.268 -56.491 1.00 128.67 141 B 1 
ATOM 1094 O O   . ARG B 2 141 ? -17.336 -20.485 -57.194 1.00 127.66 141 B 1 
ATOM 1095 C CB  . ARG B 2 141 ? -14.268 -20.728 -56.133 1.00 121.62 141 B 1 
ATOM 1096 C CG  . ARG B 2 141 ? -13.290 -19.770 -55.483 1.00 122.06 141 B 1 
ATOM 1097 C CD  . ARG B 2 141 ? -12.003 -19.678 -56.287 1.00 124.83 141 B 1 
ATOM 1098 N NE  . ARG B 2 141 ? -10.923 -19.070 -55.517 1.00 125.80 141 B 1 
ATOM 1099 C CZ  . ARG B 2 141 ? -10.666 -17.766 -55.496 1.00 126.89 141 B 1 
ATOM 1100 N NH1 . ARG B 2 141 ? -11.414 -16.931 -56.204 1.00 127.22 141 B 1 
ATOM 1101 N NH2 . ARG B 2 141 ? -9.662  -17.298 -54.768 1.00 128.46 141 B 1 
ATOM 1102 N N   . ALA B 2 142 ? -16.849 -22.592 -56.564 1.00 126.34 142 B 1 
ATOM 1103 C CA  . ALA B 2 142 ? -17.829 -23.170 -57.476 1.00 125.01 142 B 1 
ATOM 1104 C C   . ALA B 2 142 ? -19.251 -22.871 -57.022 1.00 128.70 142 B 1 
ATOM 1105 O O   . ALA B 2 142 ? -20.119 -22.564 -57.847 1.00 133.51 142 B 1 
ATOM 1106 C CB  . ALA B 2 142 ? -17.609 -24.677 -57.599 1.00 125.41 142 B 1 
ATOM 1107 N N   . TRP B 2 143 ? -19.515 -22.958 -55.718 1.00 128.83 143 B 1 
ATOM 1108 C CA  . TRP B 2 143 ? -20.855 -22.651 -55.234 1.00 122.08 143 B 1 
ATOM 1109 C C   . TRP B 2 143 ? -21.154 -21.162 -55.346 1.00 119.76 143 B 1 
ATOM 1110 O O   . TRP B 2 143 ? -22.321 -20.771 -55.465 1.00 121.28 143 B 1 
ATOM 1111 C CB  . TRP B 2 143 ? -21.017 -23.132 -53.795 1.00 119.29 143 B 1 
ATOM 1112 C CG  . TRP B 2 143 ? -21.087 -24.625 -53.679 1.00 121.29 143 B 1 
ATOM 1113 C CD1 . TRP B 2 143 ? -20.541 -25.537 -54.533 1.00 121.07 143 B 1 
ATOM 1114 C CD2 . TRP B 2 143 ? -21.725 -25.381 -52.644 1.00 120.51 143 B 1 
ATOM 1115 N NE1 . TRP B 2 143 ? -20.803 -26.811 -54.099 1.00 118.51 143 B 1 
ATOM 1116 C CE2 . TRP B 2 143 ? -21.525 -26.744 -52.938 1.00 118.19 143 B 1 
ATOM 1117 C CE3 . TRP B 2 143 ? -22.457 -25.038 -51.505 1.00 119.02 143 B 1 
ATOM 1118 C CZ2 . TRP B 2 143 ? -22.021 -27.764 -52.129 1.00 116.92 143 B 1 
ATOM 1119 C CZ3 . TRP B 2 143 ? -22.925 -26.050 -50.690 1.00 117.34 143 B 1 
ATOM 1120 C CH2 . TRP B 2 143 ? -22.718 -27.398 -51.014 1.00 116.54 143 B 1 
ATOM 1121 N N   . THR B 2 144 ? -20.115 -20.324 -55.322 1.00 116.85 144 B 1 
ATOM 1122 C CA  . THR B 2 144 ? -20.300 -18.899 -55.571 1.00 117.01 144 B 1 
ATOM 1123 C C   . THR B 2 144 ? -20.822 -18.655 -56.982 1.00 120.61 144 B 1 
ATOM 1124 O O   . THR B 2 144 ? -21.766 -17.884 -57.185 1.00 117.43 144 B 1 
ATOM 1125 C CB  . THR B 2 144 ? -18.981 -18.155 -55.353 1.00 111.00 144 B 1 
ATOM 1126 O OG1 . THR B 2 144 ? -18.532 -18.354 -54.006 1.00 111.65 144 B 1 
ATOM 1127 C CG2 . THR B 2 144 ? -19.158 -16.671 -55.612 1.00 105.61 144 B 1 
ATOM 1128 N N   . ARG B 2 145 ? -20.212 -19.306 -57.975 1.00 118.23 145 B 1 
ATOM 1129 C CA  . ARG B 2 145 ? -20.669 -19.157 -59.353 1.00 116.19 145 B 1 
ATOM 1130 C C   . ARG B 2 145 ? -22.076 -19.710 -59.534 1.00 116.60 145 B 1 
ATOM 1131 O O   . ARG B 2 145 ? -22.900 -19.115 -60.239 1.00 113.14 145 B 1 
ATOM 1132 C CB  . ARG B 2 145 ? -19.702 -19.859 -60.306 1.00 113.27 145 B 1 
ATOM 1133 C CG  . ARG B 2 145 ? -18.775 -18.925 -61.054 1.00 116.59 145 B 1 
ATOM 1134 C CD  . ARG B 2 145 ? -17.705 -19.695 -61.807 1.00 120.66 145 B 1 
ATOM 1135 N NE  . ARG B 2 145 ? -16.426 -19.675 -61.104 1.00 125.03 145 B 1 
ATOM 1136 C CZ  . ARG B 2 145 ? -15.860 -20.743 -60.551 1.00 124.68 145 B 1 
ATOM 1137 N NH1 . ARG B 2 145 ? -16.459 -21.924 -60.621 1.00 123.46 145 B 1 
ATOM 1138 N NH2 . ARG B 2 145 ? -14.695 -20.631 -59.930 1.00 122.57 145 B 1 
ATOM 1139 N N   . LEU B 2 146 ? -22.370 -20.842 -58.892 1.00 116.82 146 B 1 
ATOM 1140 C CA  . LEU B 2 146 ? -23.602 -21.570 -59.177 1.00 114.08 146 B 1 
ATOM 1141 C C   . LEU B 2 146 ? -24.819 -20.889 -58.561 1.00 113.34 146 B 1 
ATOM 1142 O O   . LEU B 2 146 ? -25.904 -20.896 -59.155 1.00 116.02 146 B 1 
ATOM 1143 C CB  . LEU B 2 146 ? -23.467 -23.008 -58.673 1.00 113.53 146 B 1 
ATOM 1144 C CG  . LEU B 2 146 ? -24.176 -24.186 -59.352 1.00 112.27 146 B 1 
ATOM 1145 C CD1 . LEU B 2 146 ? -24.289 -24.004 -60.853 1.00 112.00 146 B 1 
ATOM 1146 C CD2 . LEU B 2 146 ? -23.464 -25.500 -59.017 1.00 107.77 146 B 1 
ATOM 1147 N N   . TYR B 2 147 ? -24.663 -20.278 -57.384 1.00 113.64 147 B 1 
ATOM 1148 C CA  . TYR B 2 147 ? -25.804 -19.754 -56.647 1.00 112.72 147 B 1 
ATOM 1149 C C   . TYR B 2 147 ? -25.700 -18.285 -56.262 1.00 108.81 147 B 1 
ATOM 1150 O O   . TYR B 2 147 ? -26.720 -17.695 -55.888 1.00 112.01 147 B 1 
ATOM 1151 C CB  . TYR B 2 147 ? -26.037 -20.575 -55.368 1.00 115.72 147 B 1 
ATOM 1152 C CG  . TYR B 2 147 ? -26.125 -22.061 -55.610 1.00 121.43 147 B 1 
ATOM 1153 C CD1 . TYR B 2 147 ? -24.976 -22.845 -55.655 1.00 124.22 147 B 1 
ATOM 1154 C CD2 . TYR B 2 147 ? -27.354 -22.685 -55.781 1.00 122.24 147 B 1 
ATOM 1155 C CE1 . TYR B 2 147 ? -25.047 -24.209 -55.859 1.00 125.42 147 B 1 
ATOM 1156 C CE2 . TYR B 2 147 ? -27.436 -24.045 -56.006 1.00 125.24 147 B 1 
ATOM 1157 C CZ  . TYR B 2 147 ? -26.279 -24.801 -56.049 1.00 126.70 147 B 1 
ATOM 1158 O OH  . TYR B 2 147 ? -26.367 -26.156 -56.275 1.00 127.30 147 B 1 
ATOM 1159 N N   . ALA B 2 148 ? -24.521 -17.673 -56.345 1.00 110.14 148 B 1 
ATOM 1160 C CA  . ALA B 2 148 ? -24.344 -16.295 -55.908 1.00 109.13 148 B 1 
ATOM 1161 C C   . ALA B 2 148 ? -24.116 -15.328 -57.063 1.00 113.48 148 B 1 
ATOM 1162 O O   . ALA B 2 148 ? -23.698 -14.190 -56.830 1.00 109.54 148 B 1 
ATOM 1163 C CB  . ALA B 2 148 ? -23.192 -16.205 -54.907 1.00 107.95 148 B 1 
ATOM 1164 N N   . MET B 2 149 ? -24.381 -15.745 -58.298 1.00 120.51 149 B 1 
ATOM 1165 C CA  . MET B 2 149 ? -24.291 -14.873 -59.461 1.00 114.72 149 B 1 
ATOM 1166 C C   . MET B 2 149 ? -25.688 -14.638 -60.019 1.00 107.59 149 B 1 
ATOM 1167 O O   . MET B 2 149 ? -26.426 -15.596 -60.272 1.00 105.33 149 B 1 
ATOM 1168 C CB  . MET B 2 149 ? -23.385 -15.475 -60.537 1.00 115.73 149 B 1 
ATOM 1169 C CG  . MET B 2 149 ? -22.029 -15.922 -60.024 1.00 122.06 149 B 1 
ATOM 1170 S SD  . MET B 2 149 ? -20.776 -14.630 -60.127 1.00 121.96 149 B 1 
ATOM 1171 C CE  . MET B 2 149 ? -19.284 -15.585 -59.872 1.00 112.99 149 B 1 
ATOM 1172 N N   . ASN B 2 150 ? -26.042 -13.368 -60.200 1.00 102.14 150 B 1 
ATOM 1173 C CA  . ASN B 2 150 ? -27.337 -12.976 -60.754 1.00 101.74 150 B 1 
ATOM 1174 C C   . ASN B 2 150 ? -28.504 -13.565 -59.966 1.00 92.19  150 B 1 
ATOM 1175 O O   . ASN B 2 150 ? -28.609 -13.373 -58.755 1.00 87.95  150 B 1 
ATOM 1176 C CB  . ASN B 2 150 ? -27.436 -13.393 -62.223 1.00 104.23 150 B 1 
ATOM 1177 C CG  . ASN B 2 150 ? -26.171 -13.091 -62.999 1.00 101.42 150 B 1 
ATOM 1178 O OD1 . ASN B 2 150 ? -25.591 -13.973 -63.632 1.00 104.07 150 B 1 
ATOM 1179 N ND2 . ASN B 2 150 ? -25.734 -11.838 -62.954 1.00 98.60  150 B 1 
#
