# Supplementary material for: Photocross-linking activity-based probes to capture the dynamics of ubiquitin RING E3 ligase interactions
Source: Biochem J. 2026 Jun 3;483(7):1115–30. doi: 10.1042/BCJ20260213 (PMC13234630; doi:10.1042/BCJ20260213)
Supplement: Supplementary Data File S2 [file BCJ-2026-0213_supp2.zip › 03_Chandler_Supplementary datafile2/CHIP/Alphafold/fold_2026_01_22_10_06_chipx2_ubc13_ube2v1_ubiquitinc32/templates/fold_2026_01_22_10_06_chipx2_ubc13_ube2v1_ubiquitinc32_template_hit_3_chains_e.cif]

data_5ait
#
_entry.id 5ait
#
loop_
_chem_comp.formula
_chem_comp.formula_weight
_chem_comp.id
_chem_comp.mon_nstd_flag
_chem_comp.name
_chem_comp.pdbx_synonyms
_chem_comp.type
"C3 H7 N O2"     89.093  ALA y ALANINE         ? "L-peptide linking" 
"C6 H15 N4 O2 1" 175.209 ARG y ARGININE        ? "L-peptide linking" 
"C4 H8 N2 O3"    132.118 ASN y ASPARAGINE      ? "L-peptide linking" 
"C4 H7 N O4"     133.103 ASP y "ASPARTIC ACID" ? "L-peptide linking" 
"C3 H7 N O2 S"   121.158 CYS y CYSTEINE        ? "L-peptide linking" 
"C5 H10 N2 O3"   146.144 GLN y GLUTAMINE       ? "L-peptide linking" 
"C5 H9 N O4"     147.129 GLU y "GLUTAMIC ACID" ? "L-peptide linking" 
"C2 H5 N O2"     75.067  GLY y GLYCINE         ? "peptide linking"   
"C6 H10 N3 O2 1" 156.162 HIS y HISTIDINE       ? "L-peptide linking" 
"C6 H13 N O2"    131.173 ILE y ISOLEUCINE      ? "L-peptide linking" 
"C6 H13 N O2"    131.173 LEU y LEUCINE         ? "L-peptide linking" 
"C6 H15 N2 O2 1" 147.195 LYS y LYSINE          ? "L-peptide linking" 
"C5 H11 N O2 S"  149.211 MET y METHIONINE      ? "L-peptide linking" 
"C9 H11 N O2"    165.189 PHE y PHENYLALANINE   ? "L-peptide linking" 
"C5 H9 N O2"     115.130 PRO y PROLINE         ? "L-peptide linking" 
"C3 H7 N O3"     105.093 SER y SERINE          ? "L-peptide linking" 
"C4 H9 N O3"     119.119 THR y THREONINE       ? "L-peptide linking" 
"C11 H12 N2 O2"  204.225 TRP y TRYPTOPHAN      ? "L-peptide linking" 
"C9 H11 N O3"    181.189 TYR y TYROSINE        ? "L-peptide linking" 
"C5 H11 N O2"    117.146 VAL y VALINE          ? "L-peptide linking" 
"Zn 2"           65.409  ZN  . "ZINC ION"      ? non-polymer         
#
loop_
_chem_comp_atom.atom_id
_chem_comp_atom.charge
_chem_comp_atom.comp_id
_chem_comp_atom.pdbx_leaving_atom_flag
_chem_comp_atom.pdbx_model_Cartn_x_ideal
_chem_comp_atom.pdbx_model_Cartn_y_ideal
_chem_comp_atom.pdbx_model_Cartn_z_ideal
_chem_comp_atom.pdbx_ordinal
_chem_comp_atom.type_symbol
N    ? ALA ? ? ? ? 1   N  
CA   ? ALA ? ? ? ? 2   C  
C    ? ALA ? ? ? ? 3   C  
O    ? ALA ? ? ? ? 4   O  
CB   ? ALA ? ? ? ? 5   C  
OXT  ? ALA ? ? ? ? 6   O  
H    ? ALA ? ? ? ? 7   H  
H2   ? ALA ? ? ? ? 8   H  
HA   ? ALA ? ? ? ? 9   H  
HB1  ? ALA ? ? ? ? 10  H  
HB2  ? ALA ? ? ? ? 11  H  
HB3  ? ALA ? ? ? ? 12  H  
HXT  ? ALA ? ? ? ? 13  H  
N    ? ARG ? ? ? ? 14  N  
CA   ? ARG ? ? ? ? 15  C  
C    ? ARG ? ? ? ? 16  C  
O    ? ARG ? ? ? ? 17  O  
CB   ? ARG ? ? ? ? 18  C  
CG   ? ARG ? ? ? ? 19  C  
CD   ? ARG ? ? ? ? 20  C  
NE   ? ARG ? ? ? ? 21  N  
CZ   ? ARG ? ? ? ? 22  C  
NH1  ? ARG ? ? ? ? 23  N  
NH2  ? ARG ? ? ? ? 24  N  
OXT  ? ARG ? ? ? ? 25  O  
H    ? ARG ? ? ? ? 26  H  
H2   ? ARG ? ? ? ? 27  H  
HA   ? ARG ? ? ? ? 28  H  
HB2  ? ARG ? ? ? ? 29  H  
HB3  ? ARG ? ? ? ? 30  H  
HG2  ? ARG ? ? ? ? 31  H  
HG3  ? ARG ? ? ? ? 32  H  
HD2  ? ARG ? ? ? ? 33  H  
HD3  ? ARG ? ? ? ? 34  H  
HE   ? ARG ? ? ? ? 35  H  
HH11 ? ARG ? ? ? ? 36  H  
HH12 ? ARG ? ? ? ? 37  H  
HH21 ? ARG ? ? ? ? 38  H  
HH22 ? ARG ? ? ? ? 39  H  
HXT  ? ARG ? ? ? ? 40  H  
N    ? ASN ? ? ? ? 41  N  
CA   ? ASN ? ? ? ? 42  C  
C    ? ASN ? ? ? ? 43  C  
O    ? ASN ? ? ? ? 44  O  
CB   ? ASN ? ? ? ? 45  C  
CG   ? ASN ? ? ? ? 46  C  
OD1  ? ASN ? ? ? ? 47  O  
ND2  ? ASN ? ? ? ? 48  N  
OXT  ? ASN ? ? ? ? 49  O  
H    ? ASN ? ? ? ? 50  H  
H2   ? ASN ? ? ? ? 51  H  
HA   ? ASN ? ? ? ? 52  H  
HB2  ? ASN ? ? ? ? 53  H  
HB3  ? ASN ? ? ? ? 54  H  
HD21 ? ASN ? ? ? ? 55  H  
HD22 ? ASN ? ? ? ? 56  H  
HXT  ? ASN ? ? ? ? 57  H  
N    ? ASP ? ? ? ? 58  N  
CA   ? ASP ? ? ? ? 59  C  
C    ? ASP ? ? ? ? 60  C  
O    ? ASP ? ? ? ? 61  O  
CB   ? ASP ? ? ? ? 62  C  
CG   ? ASP ? ? ? ? 63  C  
OD1  ? ASP ? ? ? ? 64  O  
OD2  ? ASP ? ? ? ? 65  O  
OXT  ? ASP ? ? ? ? 66  O  
H    ? ASP ? ? ? ? 67  H  
H2   ? ASP ? ? ? ? 68  H  
HA   ? ASP ? ? ? ? 69  H  
HB2  ? ASP ? ? ? ? 70  H  
HB3  ? ASP ? ? ? ? 71  H  
HD2  ? ASP ? ? ? ? 72  H  
HXT  ? ASP ? ? ? ? 73  H  
N    ? CYS ? ? ? ? 74  N  
CA   ? CYS ? ? ? ? 75  C  
C    ? CYS ? ? ? ? 76  C  
O    ? CYS ? ? ? ? 77  O  
CB   ? CYS ? ? ? ? 78  C  
SG   ? CYS ? ? ? ? 79  S  
OXT  ? CYS ? ? ? ? 80  O  
H    ? CYS ? ? ? ? 81  H  
H2   ? CYS ? ? ? ? 82  H  
HA   ? CYS ? ? ? ? 83  H  
HB2  ? CYS ? ? ? ? 84  H  
HB3  ? CYS ? ? ? ? 85  H  
HG   ? CYS ? ? ? ? 86  H  
HXT  ? CYS ? ? ? ? 87  H  
N    ? GLN ? ? ? ? 88  N  
CA   ? GLN ? ? ? ? 89  C  
C    ? GLN ? ? ? ? 90  C  
O    ? GLN ? ? ? ? 91  O  
CB   ? GLN ? ? ? ? 92  C  
CG   ? GLN ? ? ? ? 93  C  
CD   ? GLN ? ? ? ? 94  C  
OE1  ? GLN ? ? ? ? 95  O  
NE2  ? GLN ? ? ? ? 96  N  
OXT  ? GLN ? ? ? ? 97  O  
H    ? GLN ? ? ? ? 98  H  
H2   ? GLN ? ? ? ? 99  H  
HA   ? GLN ? ? ? ? 100 H  
HB2  ? GLN ? ? ? ? 101 H  
HB3  ? GLN ? ? ? ? 102 H  
HG2  ? GLN ? ? ? ? 103 H  
HG3  ? GLN ? ? ? ? 104 H  
HE21 ? GLN ? ? ? ? 105 H  
HE22 ? GLN ? ? ? ? 106 H  
HXT  ? GLN ? ? ? ? 107 H  
N    ? GLU ? ? ? ? 108 N  
CA   ? GLU ? ? ? ? 109 C  
C    ? GLU ? ? ? ? 110 C  
O    ? GLU ? ? ? ? 111 O  
CB   ? GLU ? ? ? ? 112 C  
CG   ? GLU ? ? ? ? 113 C  
CD   ? GLU ? ? ? ? 114 C  
OE1  ? GLU ? ? ? ? 115 O  
OE2  ? GLU ? ? ? ? 116 O  
OXT  ? GLU ? ? ? ? 117 O  
H    ? GLU ? ? ? ? 118 H  
H2   ? GLU ? ? ? ? 119 H  
HA   ? GLU ? ? ? ? 120 H  
HB2  ? GLU ? ? ? ? 121 H  
HB3  ? GLU ? ? ? ? 122 H  
HG2  ? GLU ? ? ? ? 123 H  
HG3  ? GLU ? ? ? ? 124 H  
HE2  ? GLU ? ? ? ? 125 H  
HXT  ? GLU ? ? ? ? 126 H  
N    ? GLY ? ? ? ? 127 N  
CA   ? GLY ? ? ? ? 128 C  
C    ? GLY ? ? ? ? 129 C  
O    ? GLY ? ? ? ? 130 O  
OXT  ? GLY ? ? ? ? 131 O  
H    ? GLY ? ? ? ? 132 H  
H2   ? GLY ? ? ? ? 133 H  
HA2  ? GLY ? ? ? ? 134 H  
HA3  ? GLY ? ? ? ? 135 H  
HXT  ? GLY ? ? ? ? 136 H  
N    ? HIS ? ? ? ? 137 N  
CA   ? HIS ? ? ? ? 138 C  
C    ? HIS ? ? ? ? 139 C  
O    ? HIS ? ? ? ? 140 O  
CB   ? HIS ? ? ? ? 141 C  
CG   ? HIS ? ? ? ? 142 C  
ND1  ? HIS ? ? ? ? 143 N  
CD2  ? HIS ? ? ? ? 144 C  
CE1  ? HIS ? ? ? ? 145 C  
NE2  ? HIS ? ? ? ? 146 N  
OXT  ? HIS ? ? ? ? 147 O  
H    ? HIS ? ? ? ? 148 H  
H2   ? HIS ? ? ? ? 149 H  
HA   ? HIS ? ? ? ? 150 H  
HB2  ? HIS ? ? ? ? 151 H  
HB3  ? HIS ? ? ? ? 152 H  
HD1  ? HIS ? ? ? ? 153 H  
HD2  ? HIS ? ? ? ? 154 H  
HE1  ? HIS ? ? ? ? 155 H  
HE2  ? HIS ? ? ? ? 156 H  
HXT  ? HIS ? ? ? ? 157 H  
N    ? ILE ? ? ? ? 158 N  
CA   ? ILE ? ? ? ? 159 C  
C    ? ILE ? ? ? ? 160 C  
O    ? ILE ? ? ? ? 161 O  
CB   ? ILE ? ? ? ? 162 C  
CG1  ? ILE ? ? ? ? 163 C  
CG2  ? ILE ? ? ? ? 164 C  
CD1  ? ILE ? ? ? ? 165 C  
OXT  ? ILE ? ? ? ? 166 O  
H    ? ILE ? ? ? ? 167 H  
H2   ? ILE ? ? ? ? 168 H  
HA   ? ILE ? ? ? ? 169 H  
HB   ? ILE ? ? ? ? 170 H  
HG12 ? ILE ? ? ? ? 171 H  
HG13 ? ILE ? ? ? ? 172 H  
HG21 ? ILE ? ? ? ? 173 H  
HG22 ? ILE ? ? ? ? 174 H  
HG23 ? ILE ? ? ? ? 175 H  
HD11 ? ILE ? ? ? ? 176 H  
HD12 ? ILE ? ? ? ? 177 H  
HD13 ? ILE ? ? ? ? 178 H  
HXT  ? ILE ? ? ? ? 179 H  
N    ? LEU ? ? ? ? 180 N  
CA   ? LEU ? ? ? ? 181 C  
C    ? LEU ? ? ? ? 182 C  
O    ? LEU ? ? ? ? 183 O  
CB   ? LEU ? ? ? ? 184 C  
CG   ? LEU ? ? ? ? 185 C  
CD1  ? LEU ? ? ? ? 186 C  
CD2  ? LEU ? ? ? ? 187 C  
OXT  ? LEU ? ? ? ? 188 O  
H    ? LEU ? ? ? ? 189 H  
H2   ? LEU ? ? ? ? 190 H  
HA   ? LEU ? ? ? ? 191 H  
HB2  ? LEU ? ? ? ? 192 H  
HB3  ? LEU ? ? ? ? 193 H  
HG   ? LEU ? ? ? ? 194 H  
HD11 ? LEU ? ? ? ? 195 H  
HD12 ? LEU ? ? ? ? 196 H  
HD13 ? LEU ? ? ? ? 197 H  
HD21 ? LEU ? ? ? ? 198 H  
HD22 ? LEU ? ? ? ? 199 H  
HD23 ? LEU ? ? ? ? 200 H  
HXT  ? LEU ? ? ? ? 201 H  
N    ? LYS ? ? ? ? 202 N  
CA   ? LYS ? ? ? ? 203 C  
C    ? LYS ? ? ? ? 204 C  
O    ? LYS ? ? ? ? 205 O  
CB   ? LYS ? ? ? ? 206 C  
CG   ? LYS ? ? ? ? 207 C  
CD   ? LYS ? ? ? ? 208 C  
CE   ? LYS ? ? ? ? 209 C  
NZ   ? LYS ? ? ? ? 210 N  
OXT  ? LYS ? ? ? ? 211 O  
H    ? LYS ? ? ? ? 212 H  
H2   ? LYS ? ? ? ? 213 H  
HA   ? LYS ? ? ? ? 214 H  
HB2  ? LYS ? ? ? ? 215 H  
HB3  ? LYS ? ? ? ? 216 H  
HG2  ? LYS ? ? ? ? 217 H  
HG3  ? LYS ? ? ? ? 218 H  
HD2  ? LYS ? ? ? ? 219 H  
HD3  ? LYS ? ? ? ? 220 H  
HE2  ? LYS ? ? ? ? 221 H  
HE3  ? LYS ? ? ? ? 222 H  
HZ1  ? LYS ? ? ? ? 223 H  
HZ2  ? LYS ? ? ? ? 224 H  
HZ3  ? LYS ? ? ? ? 225 H  
HXT  ? LYS ? ? ? ? 226 H  
N    ? MET ? ? ? ? 227 N  
CA   ? MET ? ? ? ? 228 C  
C    ? MET ? ? ? ? 229 C  
O    ? MET ? ? ? ? 230 O  
CB   ? MET ? ? ? ? 231 C  
CG   ? MET ? ? ? ? 232 C  
SD   ? MET ? ? ? ? 233 S  
CE   ? MET ? ? ? ? 234 C  
OXT  ? MET ? ? ? ? 235 O  
H    ? MET ? ? ? ? 236 H  
H2   ? MET ? ? ? ? 237 H  
HA   ? MET ? ? ? ? 238 H  
HB2  ? MET ? ? ? ? 239 H  
HB3  ? MET ? ? ? ? 240 H  
HG2  ? MET ? ? ? ? 241 H  
HG3  ? MET ? ? ? ? 242 H  
HE1  ? MET ? ? ? ? 243 H  
HE2  ? MET ? ? ? ? 244 H  
HE3  ? MET ? ? ? ? 245 H  
HXT  ? MET ? ? ? ? 246 H  
N    ? PHE ? ? ? ? 247 N  
CA   ? PHE ? ? ? ? 248 C  
C    ? PHE ? ? ? ? 249 C  
O    ? PHE ? ? ? ? 250 O  
CB   ? PHE ? ? ? ? 251 C  
CG   ? PHE ? ? ? ? 252 C  
CD1  ? PHE ? ? ? ? 253 C  
CD2  ? PHE ? ? ? ? 254 C  
CE1  ? PHE ? ? ? ? 255 C  
CE2  ? PHE ? ? ? ? 256 C  
CZ   ? PHE ? ? ? ? 257 C  
OXT  ? PHE ? ? ? ? 258 O  
H    ? PHE ? ? ? ? 259 H  
H2   ? PHE ? ? ? ? 260 H  
HA   ? PHE ? ? ? ? 261 H  
HB2  ? PHE ? ? ? ? 262 H  
HB3  ? PHE ? ? ? ? 263 H  
HD1  ? PHE ? ? ? ? 264 H  
HD2  ? PHE ? ? ? ? 265 H  
HE1  ? PHE ? ? ? ? 266 H  
HE2  ? PHE ? ? ? ? 267 H  
HZ   ? PHE ? ? ? ? 268 H  
HXT  ? PHE ? ? ? ? 269 H  
N    ? PRO ? ? ? ? 270 N  
CA   ? PRO ? ? ? ? 271 C  
C    ? PRO ? ? ? ? 272 C  
O    ? PRO ? ? ? ? 273 O  
CB   ? PRO ? ? ? ? 274 C  
CG   ? PRO ? ? ? ? 275 C  
CD   ? PRO ? ? ? ? 276 C  
OXT  ? PRO ? ? ? ? 277 O  
H    ? PRO ? ? ? ? 278 H  
HA   ? PRO ? ? ? ? 279 H  
HB2  ? PRO ? ? ? ? 280 H  
HB3  ? PRO ? ? ? ? 281 H  
HG2  ? PRO ? ? ? ? 282 H  
HG3  ? PRO ? ? ? ? 283 H  
HD2  ? PRO ? ? ? ? 284 H  
HD3  ? PRO ? ? ? ? 285 H  
HXT  ? PRO ? ? ? ? 286 H  
N    ? SER ? ? ? ? 287 N  
CA   ? SER ? ? ? ? 288 C  
C    ? SER ? ? ? ? 289 C  
O    ? SER ? ? ? ? 290 O  
CB   ? SER ? ? ? ? 291 C  
OG   ? SER ? ? ? ? 292 O  
OXT  ? SER ? ? ? ? 293 O  
H    ? SER ? ? ? ? 294 H  
H2   ? SER ? ? ? ? 295 H  
HA   ? SER ? ? ? ? 296 H  
HB2  ? SER ? ? ? ? 297 H  
HB3  ? SER ? ? ? ? 298 H  
HG   ? SER ? ? ? ? 299 H  
HXT  ? SER ? ? ? ? 300 H  
N    ? THR ? ? ? ? 301 N  
CA   ? THR ? ? ? ? 302 C  
C    ? THR ? ? ? ? 303 C  
O    ? THR ? ? ? ? 304 O  
CB   ? THR ? ? ? ? 305 C  
OG1  ? THR ? ? ? ? 306 O  
CG2  ? THR ? ? ? ? 307 C  
OXT  ? THR ? ? ? ? 308 O  
H    ? THR ? ? ? ? 309 H  
H2   ? THR ? ? ? ? 310 H  
HA   ? THR ? ? ? ? 311 H  
HB   ? THR ? ? ? ? 312 H  
HG1  ? THR ? ? ? ? 313 H  
HG21 ? THR ? ? ? ? 314 H  
HG22 ? THR ? ? ? ? 315 H  
HG23 ? THR ? ? ? ? 316 H  
HXT  ? THR ? ? ? ? 317 H  
N    ? TRP ? ? ? ? 318 N  
CA   ? TRP ? ? ? ? 319 C  
C    ? TRP ? ? ? ? 320 C  
O    ? TRP ? ? ? ? 321 O  
CB   ? TRP ? ? ? ? 322 C  
CG   ? TRP ? ? ? ? 323 C  
CD1  ? TRP ? ? ? ? 324 C  
CD2  ? TRP ? ? ? ? 325 C  
NE1  ? TRP ? ? ? ? 326 N  
CE2  ? TRP ? ? ? ? 327 C  
CE3  ? TRP ? ? ? ? 328 C  
CZ2  ? TRP ? ? ? ? 329 C  
CZ3  ? TRP ? ? ? ? 330 C  
CH2  ? TRP ? ? ? ? 331 C  
OXT  ? TRP ? ? ? ? 332 O  
H    ? TRP ? ? ? ? 333 H  
H2   ? TRP ? ? ? ? 334 H  
HA   ? TRP ? ? ? ? 335 H  
HB2  ? TRP ? ? ? ? 336 H  
HB3  ? TRP ? ? ? ? 337 H  
HD1  ? TRP ? ? ? ? 338 H  
HE1  ? TRP ? ? ? ? 339 H  
HE3  ? TRP ? ? ? ? 340 H  
HZ2  ? TRP ? ? ? ? 341 H  
HZ3  ? TRP ? ? ? ? 342 H  
HH2  ? TRP ? ? ? ? 343 H  
HXT  ? TRP ? ? ? ? 344 H  
N    ? TYR ? ? ? ? 345 N  
CA   ? TYR ? ? ? ? 346 C  
C    ? TYR ? ? ? ? 347 C  
O    ? TYR ? ? ? ? 348 O  
CB   ? TYR ? ? ? ? 349 C  
CG   ? TYR ? ? ? ? 350 C  
CD1  ? TYR ? ? ? ? 351 C  
CD2  ? TYR ? ? ? ? 352 C  
CE1  ? TYR ? ? ? ? 353 C  
CE2  ? TYR ? ? ? ? 354 C  
CZ   ? TYR ? ? ? ? 355 C  
OH   ? TYR ? ? ? ? 356 O  
OXT  ? TYR ? ? ? ? 357 O  
H    ? TYR ? ? ? ? 358 H  
H2   ? TYR ? ? ? ? 359 H  
HA   ? TYR ? ? ? ? 360 H  
HB2  ? TYR ? ? ? ? 361 H  
HB3  ? TYR ? ? ? ? 362 H  
HD1  ? TYR ? ? ? ? 363 H  
HD2  ? TYR ? ? ? ? 364 H  
HE1  ? TYR ? ? ? ? 365 H  
HE2  ? TYR ? ? ? ? 366 H  
HH   ? TYR ? ? ? ? 367 H  
HXT  ? TYR ? ? ? ? 368 H  
N    ? VAL ? ? ? ? 369 N  
CA   ? VAL ? ? ? ? 370 C  
C    ? VAL ? ? ? ? 371 C  
O    ? VAL ? ? ? ? 372 O  
CB   ? VAL ? ? ? ? 373 C  
CG1  ? VAL ? ? ? ? 374 C  
CG2  ? VAL ? ? ? ? 375 C  
OXT  ? VAL ? ? ? ? 376 O  
H    ? VAL ? ? ? ? 377 H  
H2   ? VAL ? ? ? ? 378 H  
HA   ? VAL ? ? ? ? 379 H  
HB   ? VAL ? ? ? ? 380 H  
HG11 ? VAL ? ? ? ? 381 H  
HG12 ? VAL ? ? ? ? 382 H  
HG13 ? VAL ? ? ? ? 383 H  
HG21 ? VAL ? ? ? ? 384 H  
HG22 ? VAL ? ? ? ? 385 H  
HG23 ? VAL ? ? ? ? 386 H  
HXT  ? VAL ? ? ? ? 387 H  
ZN   ? ZN  ? ? ? ? 388 ZN 
#
loop_
_chem_comp_bond.atom_id_1
_chem_comp_bond.atom_id_2
_chem_comp_bond.comp_id
_chem_comp_bond.pdbx_aromatic_flag
_chem_comp_bond.pdbx_stereo_config
_chem_comp_bond.value_order
N   CA   ALA N N sing 
N   H    ALA N N sing 
N   H2   ALA N N sing 
CA  C    ALA N N sing 
CA  CB   ALA N N sing 
CA  HA   ALA N N sing 
C   O    ALA N N doub 
C   OXT  ALA N N sing 
CB  HB1  ALA N N sing 
CB  HB2  ALA N N sing 
CB  HB3  ALA N N sing 
OXT HXT  ALA N N sing 
N   CA   ARG N N sing 
N   H    ARG N N sing 
N   H2   ARG N N sing 
CA  C    ARG N N sing 
CA  CB   ARG N N sing 
CA  HA   ARG N N sing 
C   O    ARG N N doub 
C   OXT  ARG N N sing 
CB  CG   ARG N N sing 
CB  HB2  ARG N N sing 
CB  HB3  ARG N N sing 
CG  CD   ARG N N sing 
CG  HG2  ARG N N sing 
CG  HG3  ARG N N sing 
CD  NE   ARG N N sing 
CD  HD2  ARG N N sing 
CD  HD3  ARG N N sing 
NE  CZ   ARG N N sing 
NE  HE   ARG N N sing 
CZ  NH1  ARG N N sing 
CZ  NH2  ARG N N doub 
NH1 HH11 ARG N N sing 
NH1 HH12 ARG N N sing 
NH2 HH21 ARG N N sing 
NH2 HH22 ARG N N sing 
OXT HXT  ARG N N sing 
N   CA   ASN N N sing 
N   H    ASN N N sing 
N   H2   ASN N N sing 
CA  C    ASN N N sing 
CA  CB   ASN N N sing 
CA  HA   ASN N N sing 
C   O    ASN N N doub 
C   OXT  ASN N N sing 
CB  CG   ASN N N sing 
CB  HB2  ASN N N sing 
CB  HB3  ASN N N sing 
CG  OD1  ASN N N doub 
CG  ND2  ASN N N sing 
ND2 HD21 ASN N N sing 
ND2 HD22 ASN N N sing 
OXT HXT  ASN N N sing 
N   CA   ASP N N sing 
N   H    ASP N N sing 
N   H2   ASP N N sing 
CA  C    ASP N N sing 
CA  CB   ASP N N sing 
CA  HA   ASP N N sing 
C   O    ASP N N doub 
C   OXT  ASP N N sing 
CB  CG   ASP N N sing 
CB  HB2  ASP N N sing 
CB  HB3  ASP N N sing 
CG  OD1  ASP N N doub 
CG  OD2  ASP N N sing 
OD2 HD2  ASP N N sing 
OXT HXT  ASP N N sing 
N   CA   CYS N N sing 
N   H    CYS N N sing 
N   H2   CYS N N sing 
CA  C    CYS N N sing 
CA  CB   CYS N N sing 
CA  HA   CYS N N sing 
C   O    CYS N N doub 
C   OXT  CYS N N sing 
CB  SG   CYS N N sing 
CB  HB2  CYS N N sing 
CB  HB3  CYS N N sing 
SG  HG   CYS N N sing 
OXT HXT  CYS N N sing 
N   CA   GLN N N sing 
N   H    GLN N N sing 
N   H2   GLN N N sing 
CA  C    GLN N N sing 
CA  CB   GLN N N sing 
CA  HA   GLN N N sing 
C   O    GLN N N doub 
C   OXT  GLN N N sing 
CB  CG   GLN N N sing 
CB  HB2  GLN N N sing 
CB  HB3  GLN N N sing 
CG  CD   GLN N N sing 
CG  HG2  GLN N N sing 
CG  HG3  GLN N N sing 
CD  OE1  GLN N N doub 
CD  NE2  GLN N N sing 
NE2 HE21 GLN N N sing 
NE2 HE22 GLN N N sing 
OXT HXT  GLN N N sing 
N   CA   GLU N N sing 
N   H    GLU N N sing 
N   H2   GLU N N sing 
CA  C    GLU N N sing 
CA  CB   GLU N N sing 
CA  HA   GLU N N sing 
C   O    GLU N N doub 
C   OXT  GLU N N sing 
CB  CG   GLU N N sing 
CB  HB2  GLU N N sing 
CB  HB3  GLU N N sing 
CG  CD   GLU N N sing 
CG  HG2  GLU N N sing 
CG  HG3  GLU N N sing 
CD  OE1  GLU N N doub 
CD  OE2  GLU N N sing 
OE2 HE2  GLU N N sing 
OXT HXT  GLU N N sing 
N   CA   GLY N N sing 
N   H    GLY N N sing 
N   H2   GLY N N sing 
CA  C    GLY N N sing 
CA  HA2  GLY N N sing 
CA  HA3  GLY N N sing 
C   O    GLY N N doub 
C   OXT  GLY N N sing 
OXT HXT  GLY N N sing 
N   CA   HIS N N sing 
N   H    HIS N N sing 
N   H2   HIS N N sing 
CA  C    HIS N N sing 
CA  CB   HIS N N sing 
CA  HA   HIS N N sing 
C   O    HIS N N doub 
C   OXT  HIS N N sing 
CB  CG   HIS N N sing 
CB  HB2  HIS N N sing 
CB  HB3  HIS N N sing 
CG  ND1  HIS Y N sing 
CG  CD2  HIS Y N doub 
ND1 CE1  HIS Y N doub 
ND1 HD1  HIS N N sing 
CD2 NE2  HIS Y N sing 
CD2 HD2  HIS N N sing 
CE1 NE2  HIS Y N sing 
CE1 HE1  HIS N N sing 
NE2 HE2  HIS N N sing 
OXT HXT  HIS N N sing 
N   CA   ILE N N sing 
N   H    ILE N N sing 
N   H2   ILE N N sing 
CA  C    ILE N N sing 
CA  CB   ILE N N sing 
CA  HA   ILE N N sing 
C   O    ILE N N doub 
C   OXT  ILE N N sing 
CB  CG1  ILE N N sing 
CB  CG2  ILE N N sing 
CB  HB   ILE N N sing 
CG1 CD1  ILE N N sing 
CG1 HG12 ILE N N sing 
CG1 HG13 ILE N N sing 
CG2 HG21 ILE N N sing 
CG2 HG22 ILE N N sing 
CG2 HG23 ILE N N sing 
CD1 HD11 ILE N N sing 
CD1 HD12 ILE N N sing 
CD1 HD13 ILE N N sing 
OXT HXT  ILE N N sing 
N   CA   LEU N N sing 
N   H    LEU N N sing 
N   H2   LEU N N sing 
CA  C    LEU N N sing 
CA  CB   LEU N N sing 
CA  HA   LEU N N sing 
C   O    LEU N N doub 
C   OXT  LEU N N sing 
CB  CG   LEU N N sing 
CB  HB2  LEU N N sing 
CB  HB3  LEU N N sing 
CG  CD1  LEU N N sing 
CG  CD2  LEU N N sing 
CG  HG   LEU N N sing 
CD1 HD11 LEU N N sing 
CD1 HD12 LEU N N sing 
CD1 HD13 LEU N N sing 
CD2 HD21 LEU N N sing 
CD2 HD22 LEU N N sing 
CD2 HD23 LEU N N sing 
OXT HXT  LEU N N sing 
N   CA   LYS N N sing 
N   H    LYS N N sing 
N   H2   LYS N N sing 
CA  C    LYS N N sing 
CA  CB   LYS N N sing 
CA  HA   LYS N N sing 
C   O    LYS N N doub 
C   OXT  LYS N N sing 
CB  CG   LYS N N sing 
CB  HB2  LYS N N sing 
CB  HB3  LYS N N sing 
CG  CD   LYS N N sing 
CG  HG2  LYS N N sing 
CG  HG3  LYS N N sing 
CD  CE   LYS N N sing 
CD  HD2  LYS N N sing 
CD  HD3  LYS N N sing 
CE  NZ   LYS N N sing 
CE  HE2  LYS N N sing 
CE  HE3  LYS N N sing 
NZ  HZ1  LYS N N sing 
NZ  HZ2  LYS N N sing 
NZ  HZ3  LYS N N sing 
OXT HXT  LYS N N sing 
N   CA   MET N N sing 
N   H    MET N N sing 
N   H2   MET N N sing 
CA  C    MET N N sing 
CA  CB   MET N N sing 
CA  HA   MET N N sing 
C   O    MET N N doub 
C   OXT  MET N N sing 
CB  CG   MET N N sing 
CB  HB2  MET N N sing 
CB  HB3  MET N N sing 
CG  SD   MET N N sing 
CG  HG2  MET N N sing 
CG  HG3  MET N N sing 
SD  CE   MET N N sing 
CE  HE1  MET N N sing 
CE  HE2  MET N N sing 
CE  HE3  MET N N sing 
OXT HXT  MET N N sing 
N   CA   PHE N N sing 
N   H    PHE N N sing 
N   H2   PHE N N sing 
CA  C    PHE N N sing 
CA  CB   PHE N N sing 
CA  HA   PHE N N sing 
C   O    PHE N N doub 
C   OXT  PHE N N sing 
CB  CG   PHE N N sing 
CB  HB2  PHE N N sing 
CB  HB3  PHE N N sing 
CG  CD1  PHE Y N doub 
CG  CD2  PHE Y N sing 
CD1 CE1  PHE Y N sing 
CD1 HD1  PHE N N sing 
CD2 CE2  PHE Y N doub 
CD2 HD2  PHE N N sing 
CE1 CZ   PHE Y N doub 
CE1 HE1  PHE N N sing 
CE2 CZ   PHE Y N sing 
CE2 HE2  PHE N N sing 
CZ  HZ   PHE N N sing 
OXT HXT  PHE N N sing 
N   CA   PRO N N sing 
N   CD   PRO N N sing 
N   H    PRO N N sing 
CA  C    PRO N N sing 
CA  CB   PRO N N sing 
CA  HA   PRO N N sing 
C   O    PRO N N doub 
C   OXT  PRO N N sing 
CB  CG   PRO N N sing 
CB  HB2  PRO N N sing 
CB  HB3  PRO N N sing 
CG  CD   PRO N N sing 
CG  HG2  PRO N N sing 
CG  HG3  PRO N N sing 
CD  HD2  PRO N N sing 
CD  HD3  PRO N N sing 
OXT HXT  PRO N N sing 
N   CA   SER N N sing 
N   H    SER N N sing 
N   H2   SER N N sing 
CA  C    SER N N sing 
CA  CB   SER N N sing 
CA  HA   SER N N sing 
C   O    SER N N doub 
C   OXT  SER N N sing 
CB  OG   SER N N sing 
CB  HB2  SER N N sing 
CB  HB3  SER N N sing 
OG  HG   SER N N sing 
OXT HXT  SER N N sing 
N   CA   THR N N sing 
N   H    THR N N sing 
N   H2   THR N N sing 
CA  C    THR N N sing 
CA  CB   THR N N sing 
CA  HA   THR N N sing 
C   O    THR N N doub 
C   OXT  THR N N sing 
CB  OG1  THR N N sing 
CB  CG2  THR N N sing 
CB  HB   THR N N sing 
OG1 HG1  THR N N sing 
CG2 HG21 THR N N sing 
CG2 HG22 THR N N sing 
CG2 HG23 THR N N sing 
OXT HXT  THR N N sing 
N   CA   TRP N N sing 
N   H    TRP N N sing 
N   H2   TRP N N sing 
CA  C    TRP N N sing 
CA  CB   TRP N N sing 
CA  HA   TRP N N sing 
C   O    TRP N N doub 
C   OXT  TRP N N sing 
CB  CG   TRP N N sing 
CB  HB2  TRP N N sing 
CB  HB3  TRP N N sing 
CG  CD1  TRP Y N doub 
CG  CD2  TRP Y N sing 
CD1 NE1  TRP Y N sing 
CD1 HD1  TRP N N sing 
CD2 CE2  TRP Y N doub 
CD2 CE3  TRP Y N sing 
NE1 CE2  TRP Y N sing 
NE1 HE1  TRP N N sing 
CE2 CZ2  TRP Y N sing 
CE3 CZ3  TRP Y N doub 
CE3 HE3  TRP N N sing 
CZ2 CH2  TRP Y N doub 
CZ2 HZ2  TRP N N sing 
CZ3 CH2  TRP Y N sing 
CZ3 HZ3  TRP N N sing 
CH2 HH2  TRP N N sing 
OXT HXT  TRP N N sing 
N   CA   TYR N N sing 
N   H    TYR N N sing 
N   H2   TYR N N sing 
CA  C    TYR N N sing 
CA  CB   TYR N N sing 
CA  HA   TYR N N sing 
C   O    TYR N N doub 
C   OXT  TYR N N sing 
CB  CG   TYR N N sing 
CB  HB2  TYR N N sing 
CB  HB3  TYR N N sing 
CG  CD1  TYR Y N doub 
CG  CD2  TYR Y N sing 
CD1 CE1  TYR Y N sing 
CD1 HD1  TYR N N sing 
CD2 CE2  TYR Y N doub 
CD2 HD2  TYR N N sing 
CE1 CZ   TYR Y N doub 
CE1 HE1  TYR N N sing 
CE2 CZ   TYR Y N sing 
CE2 HE2  TYR N N sing 
CZ  OH   TYR N N sing 
OH  HH   TYR N N sing 
OXT HXT  TYR N N sing 
N   CA   VAL N N sing 
N   H    VAL N N sing 
N   H2   VAL N N sing 
CA  C    VAL N N sing 
CA  CB   VAL N N sing 
CA  HA   VAL N N sing 
C   O    VAL N N doub 
C   OXT  VAL N N sing 
CB  CG1  VAL N N sing 
CB  CG2  VAL N N sing 
CB  HB   VAL N N sing 
CG1 HG11 VAL N N sing 
CG1 HG12 VAL N N sing 
CG1 HG13 VAL N N sing 
CG2 HG21 VAL N N sing 
CG2 HG22 VAL N N sing 
CG2 HG23 VAL N N sing 
OXT HXT  VAL N N sing 
#
_entity.id               4
_entity.pdbx_description "UBIQUITIN-CONJUGATING ENZYME E2 VARIANT 2"
_entity.type             polymer
#
_entity_poly.entity_id      4
_entity_poly.pdbx_strand_id D
_entity_poly.type           polypeptide(L)
#
loop_
_entity_poly_seq.entity_id
_entity_poly_seq.hetero
_entity_poly_seq.mon_id
_entity_poly_seq.num
4 n GLY 1   
4 n ALA 2   
4 n MET 3   
4 n ALA 4   
4 n VAL 5   
4 n SER 6   
4 n THR 7   
4 n GLY 8   
4 n VAL 9   
4 n LYS 10  
4 n VAL 11  
4 n PRO 12  
4 n ARG 13  
4 n ASN 14  
4 n PHE 15  
4 n ARG 16  
4 n LEU 17  
4 n LEU 18  
4 n GLU 19  
4 n GLU 20  
4 n LEU 21  
4 n GLU 22  
4 n GLU 23  
4 n GLY 24  
4 n GLN 25  
4 n LYS 26  
4 n GLY 27  
4 n VAL 28  
4 n GLY 29  
4 n ASP 30  
4 n GLY 31  
4 n THR 32  
4 n VAL 33  
4 n SER 34  
4 n TRP 35  
4 n GLY 36  
4 n LEU 37  
4 n GLU 38  
4 n ASP 39  
4 n ASP 40  
4 n GLU 41  
4 n ASP 42  
4 n MET 43  
4 n THR 44  
4 n LEU 45  
4 n THR 46  
4 n ARG 47  
4 n TRP 48  
4 n THR 49  
4 n GLY 50  
4 n MET 51  
4 n ILE 52  
4 n ILE 53  
4 n GLY 54  
4 n PRO 55  
4 n PRO 56  
4 n ARG 57  
4 n THR 58  
4 n ASN 59  
4 n TYR 60  
4 n GLU 61  
4 n ASN 62  
4 n ARG 63  
4 n ILE 64  
4 n TYR 65  
4 n SER 66  
4 n LEU 67  
4 n LYS 68  
4 n VAL 69  
4 n GLU 70  
4 n CYS 71  
4 n GLY 72  
4 n PRO 73  
4 n LYS 74  
4 n TYR 75  
4 n PRO 76  
4 n GLU 77  
4 n ALA 78  
4 n PRO 79  
4 n PRO 80  
4 n SER 81  
4 n VAL 82  
4 n ARG 83  
4 n PHE 84  
4 n VAL 85  
4 n THR 86  
4 n LYS 87  
4 n ILE 88  
4 n ASN 89  
4 n MET 90  
4 n ASN 91  
4 n GLY 92  
4 n ILE 93  
4 n ASN 94  
4 n ASN 95  
4 n SER 96  
4 n SER 97  
4 n GLY 98  
4 n MET 99  
4 n VAL 100 
4 n ASP 101 
4 n ALA 102 
4 n ARG 103 
4 n SER 104 
4 n ILE 105 
4 n PRO 106 
4 n VAL 107 
4 n LEU 108 
4 n ALA 109 
4 n LYS 110 
4 n TRP 111 
4 n GLN 112 
4 n ASN 113 
4 n SER 114 
4 n TYR 115 
4 n SER 116 
4 n ILE 117 
4 n LYS 118 
4 n VAL 119 
4 n VAL 120 
4 n LEU 121 
4 n GLN 122 
4 n GLU 123 
4 n LEU 124 
4 n ARG 125 
4 n ARG 126 
4 n LEU 127 
4 n MET 128 
4 n MET 129 
4 n SER 130 
4 n LYS 131 
4 n GLU 132 
4 n ASN 133 
4 n MET 134 
4 n LYS 135 
4 n LEU 136 
4 n PRO 137 
4 n GLN 138 
4 n PRO 139 
4 n PRO 140 
4 n GLU 141 
4 n GLY 142 
4 n GLN 143 
4 n THR 144 
4 n TYR 145 
4 n ASN 146 
4 n ASN 147 
#
_exptl.method "X-RAY DIFFRACTION"
#
_pdbx_audit_revision_history.revision_date 2015-07-08
#
_pdbx_database_status.recvd_initial_deposition_date 2015-07-08
#
loop_
_pdbx_poly_seq_scheme.asym_id
_pdbx_poly_seq_scheme.auth_seq_num
_pdbx_poly_seq_scheme.entity_id
_pdbx_poly_seq_scheme.hetero
_pdbx_poly_seq_scheme.mon_id
_pdbx_poly_seq_scheme.pdb_ins_code
_pdbx_poly_seq_scheme.pdb_seq_num
_pdbx_poly_seq_scheme.pdb_strand_id
_pdbx_poly_seq_scheme.seq_id
D ?   4 n GLY . -1  D 1   
D ?   4 n ALA . 0   D 2   
D ?   4 n MET . 1   D 3   
D ?   4 n ALA . 2   D 4   
D ?   4 n VAL . 3   D 5   
D ?   4 n SER . 4   D 6   
D ?   4 n THR . 5   D 7   
D 6   4 n GLY . 6   D 8   
D 7   4 n VAL . 7   D 9   
D 8   4 n LYS . 8   D 10  
D 9   4 n VAL . 9   D 11  
D 10  4 n PRO . 10  D 12  
D 11  4 n ARG . 11  D 13  
D 12  4 n ASN . 12  D 14  
D 13  4 n PHE . 13  D 15  
D 14  4 n ARG . 14  D 16  
D 15  4 n LEU . 15  D 17  
D 16  4 n LEU . 16  D 18  
D 17  4 n GLU . 17  D 19  
D 18  4 n GLU . 18  D 20  
D 19  4 n LEU . 19  D 21  
D 20  4 n GLU . 20  D 22  
D 21  4 n GLU . 21  D 23  
D 22  4 n GLY . 22  D 24  
D 23  4 n GLN . 23  D 25  
D 24  4 n LYS . 24  D 26  
D 25  4 n GLY . 25  D 27  
D 26  4 n VAL . 26  D 28  
D 27  4 n GLY . 27  D 29  
D 28  4 n ASP . 28  D 30  
D 29  4 n GLY . 29  D 31  
D 30  4 n THR . 30  D 32  
D 31  4 n VAL . 31  D 33  
D 32  4 n SER . 32  D 34  
D 33  4 n TRP . 33  D 35  
D 34  4 n GLY . 34  D 36  
D 35  4 n LEU . 35  D 37  
D 36  4 n GLU . 36  D 38  
D 37  4 n ASP . 37  D 39  
D 38  4 n ASP . 38  D 40  
D 39  4 n GLU . 39  D 41  
D 40  4 n ASP . 40  D 42  
D 41  4 n MET . 41  D 43  
D 42  4 n THR . 42  D 44  
D 43  4 n LEU . 43  D 45  
D 44  4 n THR . 44  D 46  
D 45  4 n ARG . 45  D 47  
D 46  4 n TRP . 46  D 48  
D 47  4 n THR . 47  D 49  
D 48  4 n GLY . 48  D 50  
D 49  4 n MET . 49  D 51  
D 50  4 n ILE . 50  D 52  
D 51  4 n ILE . 51  D 53  
D 52  4 n GLY . 52  D 54  
D 53  4 n PRO . 53  D 55  
D 54  4 n PRO . 54  D 56  
D 55  4 n ARG . 55  D 57  
D 56  4 n THR . 56  D 58  
D 57  4 n ASN . 57  D 59  
D 58  4 n TYR . 58  D 60  
D 59  4 n GLU . 59  D 61  
D 60  4 n ASN . 60  D 62  
D 61  4 n ARG . 61  D 63  
D 62  4 n ILE . 62  D 64  
D 63  4 n TYR . 63  D 65  
D 64  4 n SER . 64  D 66  
D 65  4 n LEU . 65  D 67  
D 66  4 n LYS . 66  D 68  
D 67  4 n VAL . 67  D 69  
D 68  4 n GLU . 68  D 70  
D 69  4 n CYS . 69  D 71  
D 70  4 n GLY . 70  D 72  
D 71  4 n PRO . 71  D 73  
D 72  4 n LYS . 72  D 74  
D 73  4 n TYR . 73  D 75  
D 74  4 n PRO . 74  D 76  
D 75  4 n GLU . 75  D 77  
D 76  4 n ALA . 76  D 78  
D 77  4 n PRO . 77  D 79  
D 78  4 n PRO . 78  D 80  
D 79  4 n SER . 79  D 81  
D 80  4 n VAL . 80  D 82  
D 81  4 n ARG . 81  D 83  
D 82  4 n PHE . 82  D 84  
D 83  4 n VAL . 83  D 85  
D 84  4 n THR . 84  D 86  
D 85  4 n LYS . 85  D 87  
D 86  4 n ILE . 86  D 88  
D 87  4 n ASN . 87  D 89  
D 88  4 n MET . 88  D 90  
D 89  4 n ASN . 89  D 91  
D 90  4 n GLY . 90  D 92  
D 91  4 n ILE . 91  D 93  
D 92  4 n ASN . 92  D 94  
D 93  4 n ASN . 93  D 95  
D 94  4 n SER . 94  D 96  
D 95  4 n SER . 95  D 97  
D 96  4 n GLY . 96  D 98  
D 97  4 n MET . 97  D 99  
D 98  4 n VAL . 98  D 100 
D 99  4 n ASP . 99  D 101 
D 100 4 n ALA . 100 D 102 
D 101 4 n ARG . 101 D 103 
D 102 4 n SER . 102 D 104 
D 103 4 n ILE . 103 D 105 
D 104 4 n PRO . 104 D 106 
D 105 4 n VAL . 105 D 107 
D 106 4 n LEU . 106 D 108 
D 107 4 n ALA . 107 D 109 
D 108 4 n LYS . 108 D 110 
D 109 4 n TRP . 109 D 111 
D 110 4 n GLN . 110 D 112 
D 111 4 n ASN . 111 D 113 
D 112 4 n SER . 112 D 114 
D 113 4 n TYR . 113 D 115 
D 114 4 n SER . 114 D 116 
D 115 4 n ILE . 115 D 117 
D 116 4 n LYS . 116 D 118 
D 117 4 n VAL . 117 D 119 
D 118 4 n VAL . 118 D 120 
D 119 4 n LEU . 119 D 121 
D 120 4 n GLN . 120 D 122 
D 121 4 n GLU . 121 D 123 
D 122 4 n LEU . 122 D 124 
D 123 4 n ARG . 123 D 125 
D 124 4 n ARG . 124 D 126 
D 125 4 n LEU . 125 D 127 
D 126 4 n MET . 126 D 128 
D 127 4 n MET . 127 D 129 
D 128 4 n SER . 128 D 130 
D 129 4 n LYS . 129 D 131 
D 130 4 n GLU . 130 D 132 
D 131 4 n ASN . 131 D 133 
D 132 4 n MET . 132 D 134 
D 133 4 n LYS . 133 D 135 
D 134 4 n LEU . 134 D 136 
D 135 4 n PRO . 135 D 137 
D 136 4 n GLN . 136 D 138 
D 137 4 n PRO . 137 D 139 
D 138 4 n PRO . 138 D 140 
D 139 4 n GLU . 139 D 141 
D 140 4 n GLY . 140 D 142 
D 141 4 n GLN . 141 D 143 
D 142 4 n THR . 142 D 144 
D 143 4 n TYR . 143 D 145 
D 144 4 n ASN . 144 D 146 
D 145 4 n ASN . 145 D 147 
#
_pdbx_struct_assembly.details            author_and_software_defined_assembly
_pdbx_struct_assembly.id                 1
_pdbx_struct_assembly.method_details     PISA
_pdbx_struct_assembly.oligomeric_count   7
_pdbx_struct_assembly.oligomeric_details heptameric
#
_pdbx_struct_assembly_gen.assembly_id     1
_pdbx_struct_assembly_gen.asym_id_list    A,B,C,D,E,F,G,H,I,J,K
_pdbx_struct_assembly_gen.oper_expression 1
#
_pdbx_struct_oper_list.id                 1
_pdbx_struct_oper_list.matrix[1][1]       1.0000000000
_pdbx_struct_oper_list.matrix[1][2]       0.0000000000
_pdbx_struct_oper_list.matrix[1][3]       0.0000000000
_pdbx_struct_oper_list.matrix[2][1]       0.0000000000
_pdbx_struct_oper_list.matrix[2][2]       1.0000000000
_pdbx_struct_oper_list.matrix[2][3]       0.0000000000
_pdbx_struct_oper_list.matrix[3][1]       0.0000000000
_pdbx_struct_oper_list.matrix[3][2]       0.0000000000
_pdbx_struct_oper_list.matrix[3][3]       1.0000000000
_pdbx_struct_oper_list.name               1_555
_pdbx_struct_oper_list.symmetry_operation x,y,z
_pdbx_struct_oper_list.type               "identity operation"
_pdbx_struct_oper_list.vector[1]          0.0000000000
_pdbx_struct_oper_list.vector[2]          0.0000000000
_pdbx_struct_oper_list.vector[3]          0.0000000000
#
_refine.ls_d_res_high 3.40
#
_software.classification other
_software.name           "DeepMind Structure Class"
_software.pdbx_ordinal   1
_software.version        2.0.0
#
_struct_asym.entity_id 4
_struct_asym.id        D
#
loop_
_atom_site.group_PDB
_atom_site.id
_atom_site.type_symbol
_atom_site.label_atom_id
_atom_site.label_alt_id
_atom_site.label_comp_id
_atom_site.label_asym_id
_atom_site.label_entity_id
_atom_site.label_seq_id
_atom_site.pdbx_PDB_ins_code
_atom_site.Cartn_x
_atom_site.Cartn_y
_atom_site.Cartn_z
_atom_site.occupancy
_atom_site.B_iso_or_equiv
_atom_site.auth_seq_id
_atom_site.auth_asym_id
_atom_site.pdbx_PDB_model_num
ATOM 1    N N   . GLY D 4 8   ? 80.816 15.506  51.154 1.00 153.99 6   D 1 
ATOM 2    C CA  . GLY D 4 8   ? 79.616 16.209  50.585 1.00 156.48 6   D 1 
ATOM 3    C C   . GLY D 4 8   ? 79.149 17.400  51.417 1.00 161.75 6   D 1 
ATOM 4    O O   . GLY D 4 8   ? 79.575 18.537  51.177 1.00 140.63 6   D 1 
ATOM 5    N N   . VAL D 4 9   ? 78.268 17.136  52.388 1.00 170.61 7   D 1 
ATOM 6    C CA  . VAL D 4 9   ? 77.707 18.182  53.279 1.00 168.06 7   D 1 
ATOM 7    C C   . VAL D 4 9   ? 77.869 17.814  54.748 1.00 155.08 7   D 1 
ATOM 8    O O   . VAL D 4 9   ? 77.441 16.750  55.174 1.00 177.63 7   D 1 
ATOM 9    C CB  . VAL D 4 9   ? 76.188 18.383  53.054 1.00 163.98 7   D 1 
ATOM 10   C CG1 . VAL D 4 9   ? 75.720 19.678  53.695 1.00 152.71 7   D 1 
ATOM 11   C CG2 . VAL D 4 9   ? 75.858 18.378  51.576 1.00 157.23 7   D 1 
ATOM 12   N N   . LYS D 4 10  ? 78.461 18.698  55.529 1.00 137.41 8   D 1 
ATOM 13   C CA  . LYS D 4 10  ? 78.613 18.419  56.943 1.00 142.05 8   D 1 
ATOM 14   C C   . LYS D 4 10  ? 77.925 19.513  57.721 1.00 129.06 8   D 1 
ATOM 15   O O   . LYS D 4 10  ? 78.190 20.694  57.513 1.00 110.29 8   D 1 
ATOM 16   C CB  . LYS D 4 10  ? 80.091 18.275  57.318 1.00 152.28 8   D 1 
ATOM 17   C CG  . LYS D 4 10  ? 80.348 17.860  58.758 1.00 162.84 8   D 1 
ATOM 18   C CD  . LYS D 4 10  ? 81.832 17.650  58.991 1.00 174.91 8   D 1 
ATOM 19   C CE  . LYS D 4 10  ? 82.112 17.395  60.458 1.00 180.73 8   D 1 
ATOM 20   N NZ  . LYS D 4 10  ? 83.557 17.146  60.710 1.00 186.03 8   D 1 
ATOM 21   N N   . VAL D 4 11  ? 77.033 19.104  58.615 1.00 131.58 9   D 1 
ATOM 22   C CA  . VAL D 4 11  ? 76.302 20.053  59.431 1.00 124.34 9   D 1 
ATOM 23   C C   . VAL D 4 11  ? 77.135 20.471  60.614 1.00 128.23 9   D 1 
ATOM 24   O O   . VAL D 4 11  ? 77.842 19.656  61.191 1.00 137.46 9   D 1 
ATOM 25   C CB  . VAL D 4 11  ? 75.041 19.454  60.022 1.00 129.54 9   D 1 
ATOM 26   C CG1 . VAL D 4 11  ? 74.143 20.548  60.587 1.00 133.35 9   D 1 
ATOM 27   C CG2 . VAL D 4 11  ? 74.293 18.689  58.960 1.00 137.77 9   D 1 
ATOM 28   N N   . PRO D 4 12  ? 77.040 21.744  60.985 1.00 126.79 10  D 1 
ATOM 29   C CA  . PRO D 4 12  ? 77.596 22.308  62.212 1.00 133.80 10  D 1 
ATOM 30   C C   . PRO D 4 12  ? 76.810 21.836  63.422 1.00 130.21 10  D 1 
ATOM 31   O O   . PRO D 4 12  ? 75.628 21.451  63.352 1.00 111.15 10  D 1 
ATOM 32   C CB  . PRO D 4 12  ? 77.425 23.810  62.036 1.00 144.07 10  D 1 
ATOM 33   C CG  . PRO D 4 12  ? 77.191 24.001  60.579 1.00 151.34 10  D 1 
ATOM 34   C CD  . PRO D 4 12  ? 76.557 22.765  60.055 1.00 129.92 10  D 1 
ATOM 35   N N   . ARG D 4 13  ? 77.482 21.855  64.547 1.00 125.02 11  D 1 
ATOM 36   C CA  . ARG D 4 13  ? 76.905 21.300  65.739 1.00 128.48 11  D 1 
ATOM 37   C C   . ARG D 4 13  ? 75.564 21.921  65.990 1.00 123.37 11  D 1 
ATOM 38   O O   . ARG D 4 13  ? 74.531 21.236  66.045 1.00 116.69 11  D 1 
ATOM 39   C CB  . ARG D 4 13  ? 77.858 21.561  66.912 1.00 131.91 11  D 1 
ATOM 40   C CG  . ARG D 4 13  ? 77.270 21.576  68.318 1.00 124.43 11  D 1 
ATOM 41   C CD  . ARG D 4 13  ? 78.416 21.526  69.340 1.00 125.37 11  D 1 
ATOM 42   N NE  . ARG D 4 13  ? 77.975 21.456  70.734 1.00 124.78 11  D 1 
ATOM 43   C CZ  . ARG D 4 13  ? 77.742 22.503  71.522 1.00 124.82 11  D 1 
ATOM 44   N NH1 . ARG D 4 13  ? 77.911 23.746  71.078 1.00 135.82 11  D 1 
ATOM 45   N NH2 . ARG D 4 13  ? 77.333 22.304  72.772 1.00 114.12 11  D 1 
ATOM 46   N N   . ASN D 4 14  ? 75.598 23.234  66.122 1.00 109.31 12  D 1 
ATOM 47   C CA  . ASN D 4 14  ? 74.519 23.930  66.782 1.00 108.78 12  D 1 
ATOM 48   C C   . ASN D 4 14  ? 73.183 23.601  66.182 1.00 97.42  12  D 1 
ATOM 49   O O   . ASN D 4 14  ? 72.235 23.325  66.902 1.00 94.38  12  D 1 
ATOM 50   C CB  . ASN D 4 14  ? 74.762 25.424  66.756 1.00 116.66 12  D 1 
ATOM 51   C CG  . ASN D 4 14  ? 76.083 25.805  67.421 1.00 133.42 12  D 1 
ATOM 52   O OD1 . ASN D 4 14  ? 77.050 26.133  66.735 1.00 155.01 12  D 1 
ATOM 53   N ND2 . ASN D 4 14  ? 76.142 25.737  68.744 1.00 126.96 12  D 1 
ATOM 54   N N   . PHE D 4 15  ? 73.105 23.614  64.863 1.00 93.45  13  D 1 
ATOM 55   C CA  . PHE D 4 15  ? 71.814 23.394  64.206 1.00 92.84  13  D 1 
ATOM 56   C C   . PHE D 4 15  ? 71.374 22.006  64.397 1.00 99.00  13  D 1 
ATOM 57   O O   . PHE D 4 15  ? 70.162 21.759  64.502 1.00 99.06  13  D 1 
ATOM 58   C CB  . PHE D 4 15  ? 71.861 23.730  62.727 1.00 93.79  13  D 1 
ATOM 59   C CG  . PHE D 4 15  ? 72.012 25.207  62.480 1.00 100.42 13  D 1 
ATOM 60   C CD1 . PHE D 4 15  ? 70.927 26.057  62.470 1.00 96.69  13  D 1 
ATOM 61   C CD2 . PHE D 4 15  ? 73.264 25.763  62.366 1.00 112.79 13  D 1 
ATOM 62   C CE1 . PHE D 4 15  ? 71.089 27.427  62.307 1.00 88.09  13  D 1 
ATOM 63   C CE2 . PHE D 4 15  ? 73.433 27.133  62.205 1.00 102.32 13  D 1 
ATOM 64   C CZ  . PHE D 4 15  ? 72.343 27.964  62.181 1.00 89.24  13  D 1 
ATOM 65   N N   . ARG D 4 16  ? 72.363 21.115  64.462 1.00 103.01 14  D 1 
ATOM 66   C CA  . ARG D 4 16  ? 72.085 19.699  64.616 1.00 106.98 14  D 1 
ATOM 67   C C   . ARG D 4 16  ? 71.355 19.471  65.905 1.00 89.35  14  D 1 
ATOM 68   O O   . ARG D 4 16  ? 70.329 18.784  65.943 1.00 85.15  14  D 1 
ATOM 69   C CB  . ARG D 4 16  ? 73.370 18.892  64.609 1.00 112.09 14  D 1 
ATOM 70   C CG  . ARG D 4 16  ? 73.137 17.406  64.702 1.00 121.66 14  D 1 
ATOM 71   C CD  . ARG D 4 16  ? 72.734 16.797  63.375 1.00 128.76 14  D 1 
ATOM 72   N NE  . ARG D 4 16  ? 73.261 15.439  63.258 1.00 141.58 14  D 1 
ATOM 73   C CZ  . ARG D 4 16  ? 72.950 14.419  64.065 1.00 162.07 14  D 1 
ATOM 74   N NH1 . ARG D 4 16  ? 72.111 14.569  65.093 1.00 164.96 14  D 1 
ATOM 75   N NH2 . ARG D 4 16  ? 73.497 13.226  63.853 1.00 169.27 14  D 1 
ATOM 76   N N   . LEU D 4 17  ? 71.880 20.077  66.957 1.00 78.22  15  D 1 
ATOM 77   C CA  . LEU D 4 17  ? 71.305 19.882  68.268 1.00 91.93  15  D 1 
ATOM 78   C C   . LEU D 4 17  ? 69.857 20.319  68.386 1.00 94.22  15  D 1 
ATOM 79   O O   . LEU D 4 17  ? 69.015 19.641  69.003 1.00 97.35  15  D 1 
ATOM 80   C CB  . LEU D 4 17  ? 72.163 20.574  69.284 1.00 91.68  15  D 1 
ATOM 81   C CG  . LEU D 4 17  ? 73.532 19.896  69.476 1.00 101.27 15  D 1 
ATOM 82   C CD1 . LEU D 4 17  ? 74.395 20.711  70.414 1.00 99.45  15  D 1 
ATOM 83   C CD2 . LEU D 4 17  ? 73.399 18.487  70.058 1.00 119.02 15  D 1 
ATOM 84   N N   . LEU D 4 18  ? 69.561 21.427  67.739 1.00 99.21  16  D 1 
ATOM 85   C CA  . LEU D 4 18  ? 68.181 21.878  67.633 1.00 99.96  16  D 1 
ATOM 86   C C   . LEU D 4 18  ? 67.309 20.816  66.960 1.00 102.77 16  D 1 
ATOM 87   O O   . LEU D 4 18  ? 66.168 20.561  67.364 1.00 90.31  16  D 1 
ATOM 88   C CB  . LEU D 4 18  ? 68.084 23.166  66.838 1.00 102.59 16  D 1 
ATOM 89   C CG  . LEU D 4 18  ? 68.991 24.319  67.242 1.00 105.94 16  D 1 
ATOM 90   C CD1 . LEU D 4 18  ? 68.455 25.628  66.701 1.00 114.28 16  D 1 
ATOM 91   C CD2 . LEU D 4 18  ? 69.071 24.385  68.735 1.00 105.13 16  D 1 
ATOM 92   N N   . GLU D 4 19  ? 67.851 20.205  65.916 1.00 102.36 17  D 1 
ATOM 93   C CA  . GLU D 4 19  ? 67.089 19.197  65.198 1.00 123.26 17  D 1 
ATOM 94   C C   . GLU D 4 19  ? 66.680 18.146  66.189 1.00 110.82 17  D 1 
ATOM 95   O O   . GLU D 4 19  ? 65.519 17.741  66.228 1.00 98.41  17  D 1 
ATOM 96   C CB  . GLU D 4 19  ? 67.899 18.550  64.068 1.00 149.07 17  D 1 
ATOM 97   C CG  . GLU D 4 19  ? 68.261 19.488  62.922 1.00 173.25 17  D 1 
ATOM 98   C CD  . GLU D 4 19  ? 69.234 18.861  61.930 1.00 193.22 17  D 1 
ATOM 99   O OE1 . GLU D 4 19  ? 69.646 17.709  62.145 1.00 185.06 17  D 1 
ATOM 100  O OE2 . GLU D 4 19  ? 69.600 19.511  60.928 1.00 211.76 17  D 1 
ATOM 101  N N   . GLU D 4 20  ? 67.665 17.711  66.976 1.00 106.39 18  D 1 
ATOM 102  C CA  . GLU D 4 20  ? 67.453 16.689  67.987 1.00 110.62 18  D 1 
ATOM 103  C C   . GLU D 4 20  ? 66.428 17.187  68.987 1.00 103.04 18  D 1 
ATOM 104  O O   . GLU D 4 20  ? 65.431 16.529  69.297 1.00 100.69 18  D 1 
ATOM 105  C CB  . GLU D 4 20  ? 68.765 16.357  68.729 1.00 120.21 18  D 1 
ATOM 106  C CG  . GLU D 4 20  ? 69.800 15.584  67.923 1.00 142.72 18  D 1 
ATOM 107  C CD  . GLU D 4 20  ? 69.201 14.349  67.245 1.00 175.66 18  D 1 
ATOM 108  O OE1 . GLU D 4 20  ? 68.473 13.578  67.935 1.00 158.61 18  D 1 
ATOM 109  O OE2 . GLU D 4 20  ? 69.430 14.158  66.016 1.00 169.85 18  D 1 
ATOM 110  N N   . LEU D 4 21  ? 66.701 18.365  69.499 1.00 91.60  19  D 1 
ATOM 111  C CA  . LEU D 4 21  ? 65.823 18.982  70.460 1.00 95.75  19  D 1 
ATOM 112  C C   . LEU D 4 21  ? 64.374 19.008  70.062 1.00 97.99  19  D 1 
ATOM 113  O O   . LEU D 4 21  ? 63.495 18.665  70.837 1.00 89.78  19  D 1 
ATOM 114  C CB  . LEU D 4 21  ? 66.229 20.424  70.672 1.00 93.52  19  D 1 
ATOM 115  C CG  . LEU D 4 21  ? 65.412 21.103  71.744 1.00 99.51  19  D 1 
ATOM 116  C CD1 . LEU D 4 21  ? 65.415 20.319  73.063 1.00 120.32 19  D 1 
ATOM 117  C CD2 . LEU D 4 21  ? 66.039 22.453  71.986 1.00 107.08 19  D 1 
ATOM 118  N N   . GLU D 4 22  ? 64.136 19.460  68.852 1.00 110.64 20  D 1 
ATOM 119  C CA  . GLU D 4 22  ? 62.794 19.489  68.343 1.00 125.13 20  D 1 
ATOM 120  C C   . GLU D 4 22  ? 62.203 18.090  68.347 1.00 116.15 20  D 1 
ATOM 121  O O   . GLU D 4 22  ? 61.076 17.912  68.764 1.00 98.46  20  D 1 
ATOM 122  C CB  . GLU D 4 22  ? 62.795 20.073  66.931 1.00 150.62 20  D 1 
ATOM 123  C CG  . GLU D 4 22  ? 63.037 21.574  66.894 1.00 173.24 20  D 1 
ATOM 124  C CD  . GLU D 4 22  ? 61.878 22.370  67.468 1.00 209.49 20  D 1 
ATOM 125  O OE1 . GLU D 4 22  ? 61.296 21.924  68.487 1.00 214.88 20  D 1 
ATOM 126  O OE2 . GLU D 4 22  ? 61.546 23.443  66.900 1.00 250.50 20  D 1 
ATOM 127  N N   . GLU D 4 23  ? 62.967 17.114  67.860 1.00 116.69 21  D 1 
ATOM 128  C CA  . GLU D 4 23  ? 62.501 15.737  67.791 1.00 122.22 21  D 1 
ATOM 129  C C   . GLU D 4 23  ? 62.165 15.248  69.180 1.00 117.42 21  D 1 
ATOM 130  O O   . GLU D 4 23  ? 61.233 14.472  69.377 1.00 108.65 21  D 1 
ATOM 131  C CB  . GLU D 4 23  ? 63.558 14.812  67.179 1.00 140.07 21  D 1 
ATOM 132  C CG  . GLU D 4 23  ? 63.101 13.353  67.043 1.00 163.71 21  D 1 
ATOM 133  C CD  . GLU D 4 23  ? 64.185 12.413  66.495 1.00 192.89 21  D 1 
ATOM 134  O OE1 . GLU D 4 23  ? 65.397 12.675  66.728 1.00 199.00 21  D 1 
ATOM 135  O OE2 . GLU D 4 23  ? 63.825 11.403  65.832 1.00 187.54 21  D 1 
ATOM 136  N N   . GLY D 4 24  ? 62.964 15.685  70.139 1.00 119.33 22  D 1 
ATOM 137  C CA  . GLY D 4 24  ? 62.794 15.265  71.525 1.00 119.46 22  D 1 
ATOM 138  C C   . GLY D 4 24  ? 61.473 15.723  72.069 1.00 117.20 22  D 1 
ATOM 139  O O   . GLY D 4 24  ? 60.735 14.922  72.633 1.00 122.21 22  D 1 
ATOM 140  N N   . GLN D 4 25  ? 61.166 16.999  71.845 1.00 118.77 23  D 1 
ATOM 141  C CA  . GLN D 4 25  ? 59.901 17.600  72.279 1.00 121.31 23  D 1 
ATOM 142  C C   . GLN D 4 25  ? 58.703 16.953  71.576 1.00 123.90 23  D 1 
ATOM 143  O O   . GLN D 4 25  ? 57.680 16.679  72.209 1.00 122.81 23  D 1 
ATOM 144  C CB  . GLN D 4 25  ? 59.904 19.101  72.029 1.00 124.81 23  D 1 
ATOM 145  C CG  . GLN D 4 25  ? 60.822 19.871  72.958 1.00 121.34 23  D 1 
ATOM 146  C CD  . GLN D 4 25  ? 60.909 21.341  72.591 1.00 152.54 23  D 1 
ATOM 147  O OE1 . GLN D 4 25  ? 60.609 21.740  71.449 1.00 165.63 23  D 1 
ATOM 148  N NE2 . GLN D 4 25  ? 61.333 22.161  73.549 1.00 153.32 23  D 1 
ATOM 149  N N   . LYS D 4 26  ? 58.836 16.714  70.270 1.00 130.85 24  D 1 
ATOM 150  C CA  . LYS D 4 26  ? 57.843 15.936  69.507 1.00 133.18 24  D 1 
ATOM 151  C C   . LYS D 4 26  ? 57.642 14.584  70.166 1.00 148.62 24  D 1 
ATOM 152  O O   . LYS D 4 26  ? 56.546 14.039  70.130 1.00 159.43 24  D 1 
ATOM 153  C CB  . LYS D 4 26  ? 58.302 15.656  68.078 1.00 137.77 24  D 1 
ATOM 154  C CG  . LYS D 4 26  ? 58.394 16.874  67.185 1.00 156.36 24  D 1 
ATOM 155  C CD  . LYS D 4 26  ? 58.966 16.520  65.814 1.00 180.20 24  D 1 
ATOM 156  C CE  . LYS D 4 26  ? 59.072 17.755  64.917 1.00 192.92 24  D 1 
ATOM 157  N NZ  . LYS D 4 26  ? 59.551 17.452  63.535 1.00 205.53 24  D 1 
ATOM 158  N N   . GLY D 4 27  ? 58.710 14.039  70.753 1.00 152.32 25  D 1 
ATOM 159  C CA  . GLY D 4 27  ? 58.700 12.672  71.274 1.00 157.01 25  D 1 
ATOM 160  C C   . GLY D 4 27  ? 58.792 11.728  70.092 1.00 158.03 25  D 1 
ATOM 161  O O   . GLY D 4 27  ? 58.702 12.155  68.943 1.00 146.06 25  D 1 
ATOM 162  N N   . VAL D 4 28  ? 58.964 10.445  70.353 1.00 163.39 26  D 1 
ATOM 163  C CA  . VAL D 4 28  ? 59.174 9.517   69.255 1.00 172.23 26  D 1 
ATOM 164  C C   . VAL D 4 28  ? 58.761 8.092   69.564 1.00 165.06 26  D 1 
ATOM 165  O O   . VAL D 4 28  ? 58.945 7.597   70.677 1.00 158.28 26  D 1 
ATOM 166  C CB  . VAL D 4 28  ? 60.661 9.529   68.811 1.00 180.38 26  D 1 
ATOM 167  C CG1 . VAL D 4 28  ? 61.567 8.831   69.838 1.00 159.56 26  D 1 
ATOM 168  C CG2 . VAL D 4 28  ? 60.820 8.926   67.414 1.00 168.28 26  D 1 
ATOM 169  N N   . GLY D 4 29  ? 58.233 7.446   68.533 1.00 166.35 27  D 1 
ATOM 170  C CA  . GLY D 4 29  ? 57.945 6.024   68.557 1.00 168.64 27  D 1 
ATOM 171  C C   . GLY D 4 29  ? 57.013 5.723   69.704 1.00 167.78 27  D 1 
ATOM 172  O O   . GLY D 4 29  ? 55.943 6.327   69.822 1.00 172.85 27  D 1 
ATOM 173  N N   . ASP D 4 30  ? 57.437 4.808   70.564 1.00 157.04 28  D 1 
ATOM 174  C CA  . ASP D 4 30  ? 56.636 4.416   71.721 1.00 155.09 28  D 1 
ATOM 175  C C   . ASP D 4 30  ? 56.933 5.250   72.971 1.00 141.13 28  D 1 
ATOM 176  O O   . ASP D 4 30  ? 56.464 4.908   74.057 1.00 133.67 28  D 1 
ATOM 177  C CB  . ASP D 4 30  ? 56.772 2.898   72.014 1.00 174.89 28  D 1 
ATOM 178  C CG  . ASP D 4 30  ? 58.219 2.389   71.985 1.00 187.28 28  D 1 
ATOM 179  O OD1 . ASP D 4 30  ? 59.142 3.154   71.597 1.00 161.30 28  D 1 
ATOM 180  O OD2 . ASP D 4 30  ? 58.412 1.198   72.358 1.00 188.29 28  D 1 
ATOM 181  N N   . GLY D 4 31  ? 57.702 6.334   72.828 1.00 127.06 29  D 1 
ATOM 182  C CA  . GLY D 4 31  ? 58.030 7.222   73.969 1.00 123.86 29  D 1 
ATOM 183  C C   . GLY D 4 31  ? 58.798 6.587   75.141 1.00 127.79 29  D 1 
ATOM 184  O O   . GLY D 4 31  ? 58.860 7.162   76.231 1.00 105.51 29  D 1 
ATOM 185  N N   . THR D 4 32  ? 59.394 5.416   74.907 1.00 131.01 30  D 1 
ATOM 186  C CA  . THR D 4 32  ? 60.172 4.679   75.924 1.00 109.51 30  D 1 
ATOM 187  C C   . THR D 4 32  ? 61.500 5.380   76.258 1.00 109.36 30  D 1 
ATOM 188  O O   . THR D 4 32  ? 62.051 5.206   77.337 1.00 107.15 30  D 1 
ATOM 189  C CB  . THR D 4 32  ? 60.561 3.315   75.399 1.00 103.62 30  D 1 
ATOM 190  O OG1 . THR D 4 32  ? 61.424 3.490   74.249 1.00 110.06 30  D 1 
ATOM 191  C CG2 . THR D 4 32  ? 59.315 2.496   75.024 1.00 94.61  30  D 1 
ATOM 192  N N   . VAL D 4 33  ? 62.030 6.136   75.306 1.00 97.99  31  D 1 
ATOM 193  C CA  . VAL D 4 33  ? 63.140 7.004   75.595 1.00 97.62  31  D 1 
ATOM 194  C C   . VAL D 4 33  ? 62.662 8.408   75.391 1.00 94.28  31  D 1 
ATOM 195  O O   . VAL D 4 33  ? 61.811 8.670   74.576 1.00 107.27 31  D 1 
ATOM 196  C CB  . VAL D 4 33  ? 64.317 6.729   74.694 1.00 111.54 31  D 1 
ATOM 197  C CG1 . VAL D 4 33  ? 64.769 5.280   74.869 1.00 114.93 31  D 1 
ATOM 198  C CG2 . VAL D 4 33  ? 63.952 6.999   73.247 1.00 135.11 31  D 1 
ATOM 199  N N   . SER D 4 34  ? 63.205 9.313   76.155 1.00 91.29  32  D 1 
ATOM 200  C CA  . SER D 4 34  ? 62.835 10.691  76.046 1.00 94.13  32  D 1 
ATOM 201  C C   . SER D 4 34  ? 64.096 11.513  76.366 1.00 91.56  32  D 1 
ATOM 202  O O   . SER D 4 34  ? 64.859 11.199  77.266 1.00 81.07  32  D 1 
ATOM 203  C CB  . SER D 4 34  ? 61.673 10.994  77.012 1.00 106.07 32  D 1 
ATOM 204  O OG  . SER D 4 34  ? 61.247 12.349  76.966 1.00 137.05 32  D 1 
ATOM 205  N N   . TRP D 4 35  ? 64.314 12.573  75.620 1.00 90.05  33  D 1 
ATOM 206  C CA  . TRP D 4 35  ? 65.478 13.409  75.837 1.00 93.75  33  D 1 
ATOM 207  C C   . TRP D 4 35  ? 65.100 14.887  75.734 1.00 101.02 33  D 1 
ATOM 208  O O   . TRP D 4 35  ? 64.074 15.273  75.144 1.00 111.39 33  D 1 
ATOM 209  C CB  . TRP D 4 35  ? 66.571 13.046  74.827 1.00 94.94  33  D 1 
ATOM 210  C CG  . TRP D 4 35  ? 66.201 13.292  73.400 1.00 89.02  33  D 1 
ATOM 211  C CD1 . TRP D 4 35  ? 66.550 14.364  72.657 1.00 86.44  33  D 1 
ATOM 212  C CD2 . TRP D 4 35  ? 65.383 12.461  72.562 1.00 89.76  33  D 1 
ATOM 213  N NE1 . TRP D 4 35  ? 66.014 14.255  71.408 1.00 87.30  33  D 1 
ATOM 214  C CE2 . TRP D 4 35  ? 65.310 13.086  71.322 1.00 86.38  33  D 1 
ATOM 215  C CE3 . TRP D 4 35  ? 64.723 11.231  72.745 1.00 105.94 33  D 1 
ATOM 216  C CZ2 . TRP D 4 35  ? 64.604 12.550  70.268 1.00 104.92 33  D 1 
ATOM 217  C CZ3 . TRP D 4 35  ? 64.015 10.684  71.685 1.00 106.76 33  D 1 
ATOM 218  C CH2 . TRP D 4 35  ? 63.949 11.355  70.465 1.00 114.40 33  D 1 
ATOM 219  N N   . GLY D 4 36  ? 65.936 15.718  76.307 1.00 88.09  34  D 1 
ATOM 220  C CA  . GLY D 4 36  ? 65.659 17.129  76.306 1.00 91.29  34  D 1 
ATOM 221  C C   . GLY D 4 36  ? 66.798 17.856  76.985 1.00 99.93  34  D 1 
ATOM 222  O O   . GLY D 4 36  ? 67.637 17.244  77.670 1.00 89.85  34  D 1 
ATOM 223  N N   . LEU D 4 37  ? 66.836 19.172  76.794 1.00 104.40 35  D 1 
ATOM 224  C CA  . LEU D 4 37  ? 67.883 19.968  77.430 1.00 107.31 35  D 1 
ATOM 225  C C   . LEU D 4 37  ? 67.707 19.913  78.914 1.00 100.59 35  D 1 
ATOM 226  O O   . LEU D 4 37  ? 66.591 19.937  79.420 1.00 86.71  35  D 1 
ATOM 227  C CB  . LEU D 4 37  ? 67.884 21.433  76.997 1.00 99.39  35  D 1 
ATOM 228  C CG  . LEU D 4 37  ? 68.675 21.591  75.718 1.00 111.30 35  D 1 
ATOM 229  C CD1 . LEU D 4 37  ? 68.356 22.910  75.074 1.00 121.31 35  D 1 
ATOM 230  C CD2 . LEU D 4 37  ? 70.173 21.491  75.957 1.00 120.51 35  D 1 
ATOM 231  N N   . GLU D 4 38  ? 68.827 19.826  79.607 1.00 112.62 36  D 1 
ATOM 232  C CA  . GLU D 4 38  ? 68.809 19.832  81.063 1.00 129.54 36  D 1 
ATOM 233  C C   . GLU D 4 38  ? 68.326 21.173  81.532 1.00 120.14 36  D 1 
ATOM 234  O O   . GLU D 4 38  ? 67.486 21.255  82.406 1.00 133.41 36  D 1 
ATOM 235  C CB  . GLU D 4 38  ? 70.200 19.531  81.639 1.00 153.58 36  D 1 
ATOM 236  C CG  . GLU D 4 38  ? 70.217 19.132  83.125 1.00 173.23 36  D 1 
ATOM 237  C CD  . GLU D 4 38  ? 70.008 20.294  84.075 1.00 200.16 36  D 1 
ATOM 238  O OE1 . GLU D 4 38  ? 70.347 21.444  83.690 1.00 213.50 36  D 1 
ATOM 239  O OE2 . GLU D 4 38  ? 69.511 20.042  85.210 1.00 188.42 36  D 1 
ATOM 240  N N   . ASP D 4 39  ? 68.867 22.224  80.936 1.00 128.74 37  D 1 
ATOM 241  C CA  . ASP D 4 39  ? 68.469 23.612  81.241 1.00 127.37 37  D 1 
ATOM 242  C C   . ASP D 4 39  ? 68.026 24.435  79.990 1.00 126.13 37  D 1 
ATOM 243  O O   . ASP D 4 39  ? 68.684 24.394  78.967 1.00 152.04 37  D 1 
ATOM 244  C CB  . ASP D 4 39  ? 69.654 24.289  81.913 1.00 121.44 37  D 1 
ATOM 245  C CG  . ASP D 4 39  ? 69.460 25.768  82.061 1.00 127.97 37  D 1 
ATOM 246  O OD1 . ASP D 4 39  ? 68.338 26.171  82.440 1.00 132.03 37  D 1 
ATOM 247  O OD2 . ASP D 4 39  ? 70.414 26.537  81.779 1.00 126.75 37  D 1 
ATOM 248  N N   . ASP D 4 40  ? 66.939 25.195  80.092 1.00 110.32 38  D 1 
ATOM 249  C CA  . ASP D 4 40  ? 66.404 26.002  78.958 1.00 125.84 38  D 1 
ATOM 250  C C   . ASP D 4 40  ? 67.130 27.334  78.645 1.00 141.77 38  D 1 
ATOM 251  O O   . ASP D 4 40  ? 66.849 28.000  77.652 1.00 136.43 38  D 1 
ATOM 252  C CB  . ASP D 4 40  ? 64.932 26.327  79.220 1.00 145.93 38  D 1 
ATOM 253  C CG  . ASP D 4 40  ? 64.069 25.083  79.337 1.00 158.06 38  D 1 
ATOM 254  O OD1 . ASP D 4 40  ? 64.505 24.024  78.857 1.00 167.40 38  D 1 
ATOM 255  O OD2 . ASP D 4 40  ? 62.963 25.153  79.914 1.00 160.73 38  D 1 
ATOM 256  N N   . GLU D 4 41  ? 68.040 27.736  79.512 1.00 160.51 39  D 1 
ATOM 257  C CA  . GLU D 4 41  ? 68.733 29.029  79.383 1.00 156.99 39  D 1 
ATOM 258  C C   . GLU D 4 41  ? 70.101 28.927  78.709 1.00 139.74 39  D 1 
ATOM 259  O O   . GLU D 4 41  ? 70.732 29.937  78.398 1.00 123.03 39  D 1 
ATOM 260  C CB  . GLU D 4 41  ? 68.868 29.656  80.781 1.00 164.36 39  D 1 
ATOM 261  C CG  . GLU D 4 41  ? 67.512 30.156  81.312 1.00 155.70 39  D 1 
ATOM 262  C CD  . GLU D 4 41  ? 67.106 29.525  82.626 1.00 151.77 39  D 1 
ATOM 263  O OE1 . GLU D 4 41  ? 68.001 29.321  83.482 1.00 150.14 39  D 1 
ATOM 264  O OE2 . GLU D 4 41  ? 65.891 29.230  82.781 1.00 133.20 39  D 1 
ATOM 265  N N   . ASP D 4 42  ? 70.559 27.704  78.487 1.00 137.36 40  D 1 
ATOM 266  C CA  . ASP D 4 42  ? 71.898 27.513  77.954 1.00 151.92 40  D 1 
ATOM 267  C C   . ASP D 4 42  ? 71.851 27.584  76.443 1.00 139.53 40  D 1 
ATOM 268  O O   . ASP D 4 42  ? 71.241 26.733  75.803 1.00 129.20 40  D 1 
ATOM 269  C CB  . ASP D 4 42  ? 72.504 26.177  78.393 1.00 156.17 40  D 1 
ATOM 270  C CG  . ASP D 4 42  ? 73.839 25.884  77.693 1.00 161.74 40  D 1 
ATOM 271  O OD1 . ASP D 4 42  ? 74.547 26.852  77.261 1.00 141.77 40  D 1 
ATOM 272  O OD2 . ASP D 4 42  ? 74.145 24.674  77.551 1.00 140.57 40  D 1 
ATOM 273  N N   . MET D 4 43  ? 72.517 28.577  75.875 1.00 123.25 41  D 1 
ATOM 274  C CA  . MET D 4 43  ? 72.558 28.689  74.436 1.00 127.98 41  D 1 
ATOM 275  C C   . MET D 4 43  ? 73.392 27.562  73.834 1.00 124.57 41  D 1 
ATOM 276  O O   . MET D 4 43  ? 73.077 27.085  72.743 1.00 133.98 41  D 1 
ATOM 277  C CB  . MET D 4 43  ? 73.139 30.022  74.020 1.00 153.57 41  D 1 
ATOM 278  C CG  . MET D 4 43  ? 72.280 31.209  74.393 1.00 164.73 41  D 1 
ATOM 279  S SD  . MET D 4 43  ? 73.075 32.765  73.902 1.00 185.34 41  D 1 
ATOM 280  C CE  . MET D 4 43  ? 74.476 32.870  75.038 1.00 165.47 41  D 1 
ATOM 281  N N   . THR D 4 44  ? 74.432 27.128  74.546 1.00 110.41 42  D 1 
ATOM 282  C CA  . THR D 4 44  ? 75.428 26.201  73.967 1.00 115.15 42  D 1 
ATOM 283  C C   . THR D 4 44  ? 74.920 24.759  73.802 1.00 112.37 42  D 1 
ATOM 284  O O   . THR D 4 44  ? 75.625 23.894  73.247 1.00 109.15 42  D 1 
ATOM 285  C CB  . THR D 4 44  ? 76.698 26.125  74.815 1.00 108.78 42  D 1 
ATOM 286  O OG1 . THR D 4 44  ? 76.415 25.345  75.976 1.00 125.40 42  D 1 
ATOM 287  C CG2 . THR D 4 44  ? 77.183 27.508  75.236 1.00 101.63 42  D 1 
ATOM 288  N N   . LEU D 4 45  ? 73.726 24.494  74.309 1.00 104.50 43  D 1 
ATOM 289  C CA  . LEU D 4 45  ? 73.111 23.194  74.138 1.00 115.66 43  D 1 
ATOM 290  C C   . LEU D 4 45  ? 73.996 22.046  74.621 1.00 119.08 43  D 1 
ATOM 291  O O   . LEU D 4 45  ? 73.983 20.955  74.035 1.00 126.92 43  D 1 
ATOM 292  C CB  . LEU D 4 45  ? 72.810 22.966  72.668 1.00 109.95 43  D 1 
ATOM 293  C CG  . LEU D 4 45  ? 71.915 23.969  71.973 1.00 119.04 43  D 1 
ATOM 294  C CD1 . LEU D 4 45  ? 71.898 23.618  70.499 1.00 148.08 43  D 1 
ATOM 295  C CD2 . LEU D 4 45  ? 70.509 23.880  72.522 1.00 131.18 43  D 1 
ATOM 296  N N   . THR D 4 46  ? 74.761 22.297  75.673 1.00 102.91 44  D 1 
ATOM 297  C CA  . THR D 4 46  ? 75.797 21.360  76.072 1.00 99.36  44  D 1 
ATOM 298  C C   . THR D 4 46  ? 75.246 20.112  76.736 1.00 89.59  44  D 1 
ATOM 299  O O   . THR D 4 46  ? 75.673 19.026  76.407 1.00 81.80  44  D 1 
ATOM 300  C CB  . THR D 4 46  ? 76.770 22.047  77.009 1.00 106.15 44  D 1 
ATOM 301  O OG1 . THR D 4 46  ? 77.318 23.169  76.315 1.00 102.19 44  D 1 
ATOM 302  C CG2 . THR D 4 46  ? 77.883 21.115  77.420 1.00 111.53 44  D 1 
ATOM 303  N N   . ARG D 4 47  ? 74.292 20.274  77.644 1.00 90.76  45  D 1 
ATOM 304  C CA  . ARG D 4 47  ? 73.836 19.175  78.463 1.00 106.46 45  D 1 
ATOM 305  C C   . ARG D 4 47  ? 72.415 18.747  78.228 1.00 97.69  45  D 1 
ATOM 306  O O   . ARG D 4 47  ? 71.502 19.535  78.293 1.00 97.80  45  D 1 
ATOM 307  C CB  . ARG D 4 47  ? 73.997 19.531  79.934 1.00 121.93 45  D 1 
ATOM 308  C CG  . ARG D 4 47  ? 75.447 19.654  80.334 1.00 139.61 45  D 1 
ATOM 309  C CD  . ARG D 4 47  ? 75.593 19.863  81.816 1.00 154.95 45  D 1 
ATOM 310  N NE  . ARG D 4 47  ? 76.997 20.005  82.200 1.00 182.63 45  D 1 
ATOM 311  C CZ  . ARG D 4 47  ? 77.401 20.238  83.448 1.00 196.67 45  D 1 
ATOM 312  N NH1 . ARG D 4 47  ? 76.507 20.355  84.431 1.00 178.63 45  D 1 
ATOM 313  N NH2 . ARG D 4 47  ? 78.701 20.353  83.723 1.00 191.42 45  D 1 
ATOM 314  N N   . TRP D 4 48  ? 72.227 17.470  78.007 1.00 96.96  46  D 1 
ATOM 315  C CA  . TRP D 4 48  ? 70.915 16.954  77.781 1.00 100.28 46  D 1 
ATOM 316  C C   . TRP D 4 48  ? 70.565 15.986  78.897 1.00 101.89 46  D 1 
ATOM 317  O O   . TRP D 4 48  ? 71.358 15.157  79.309 1.00 103.69 46  D 1 
ATOM 318  C CB  . TRP D 4 48  ? 70.872 16.277  76.418 1.00 100.37 46  D 1 
ATOM 319  C CG  . TRP D 4 48  ? 71.065 17.251  75.344 1.00 93.35  46  D 1 
ATOM 320  C CD1 . TRP D 4 48  ? 72.207 17.914  75.049 1.00 85.88  46  D 1 
ATOM 321  C CD2 . TRP D 4 48  ? 70.076 17.688  74.423 1.00 96.25  46  D 1 
ATOM 322  N NE1 . TRP D 4 48  ? 71.995 18.742  73.992 1.00 92.27  46  D 1 
ATOM 323  C CE2 . TRP D 4 48  ? 70.689 18.621  73.581 1.00 95.52  46  D 1 
ATOM 324  C CE3 . TRP D 4 48  ? 68.728 17.374  74.225 1.00 106.89 46  D 1 
ATOM 325  C CZ2 . TRP D 4 48  ? 70.002 19.252  72.540 1.00 103.93 46  D 1 
ATOM 326  C CZ3 . TRP D 4 48  ? 68.045 17.997  73.206 1.00 110.00 46  D 1 
ATOM 327  C CH2 . TRP D 4 48  ? 68.683 18.929  72.375 1.00 110.63 46  D 1 
ATOM 328  N N   . THR D 4 49  ? 69.347 16.100  79.366 1.00 93.18  47  D 1 
ATOM 329  C CA  . THR D 4 49  ? 68.771 15.072  80.159 1.00 90.24  47  D 1 
ATOM 330  C C   . THR D 4 49  ? 68.109 14.054  79.273 1.00 90.84  47  D 1 
ATOM 331  O O   . THR D 4 49  ? 67.445 14.375  78.296 1.00 93.47  47  D 1 
ATOM 332  C CB  . THR D 4 49  ? 67.698 15.645  81.030 1.00 92.20  47  D 1 
ATOM 333  O OG1 . THR D 4 49  ? 68.346 16.377  82.058 1.00 97.95  47  D 1 
ATOM 334  C CG2 . THR D 4 49  ? 66.882 14.554  81.653 1.00 104.72 47  D 1 
ATOM 335  N N   . GLY D 4 50  ? 68.278 12.813  79.648 1.00 85.76  48  D 1 
ATOM 336  C CA  . GLY D 4 50  ? 67.635 11.762  78.949 1.00 91.11  48  D 1 
ATOM 337  C C   . GLY D 4 50  ? 66.913 10.921  79.967 1.00 92.51  48  D 1 
ATOM 338  O O   . GLY D 4 50  ? 67.238 10.929  81.155 1.00 99.49  48  D 1 
ATOM 339  N N   . MET D 4 51  ? 65.929 10.182  79.491 1.00 83.08  49  D 1 
ATOM 340  C CA  . MET D 4 51  ? 65.244 9.271   80.340 1.00 82.47  49  D 1 
ATOM 341  C C   . MET D 4 51  ? 64.844 8.012   79.592 1.00 80.13  49  D 1 
ATOM 342  O O   . MET D 4 51  ? 64.340 8.038   78.476 1.00 82.31  49  D 1 
ATOM 343  C CB  . MET D 4 51  ? 64.054 9.989   80.952 1.00 93.99  49  D 1 
ATOM 344  C CG  . MET D 4 51  ? 63.421 9.268   82.111 1.00 107.98 49  D 1 
ATOM 345  S SD  . MET D 4 51  ? 61.928 10.134  82.614 1.00 156.18 49  D 1 
ATOM 346  C CE  . MET D 4 51  ? 62.537 11.521  83.556 1.00 154.74 49  D 1 
ATOM 347  N N   . ILE D 4 52  ? 65.071 6.890   80.242 1.00 84.77  50  D 1 
ATOM 348  C CA  . ILE D 4 52  ? 64.766 5.580   79.683 1.00 85.76  50  D 1 
ATOM 349  C C   . ILE D 4 52  ? 63.815 4.847   80.579 1.00 84.16  50  D 1 
ATOM 350  O O   . ILE D 4 52  ? 63.898 4.928   81.800 1.00 84.18  50  D 1 
ATOM 351  C CB  . ILE D 4 52  ? 66.025 4.714   79.629 1.00 93.94  50  D 1 
ATOM 352  C CG1 . ILE D 4 52  ? 67.076 5.445   78.809 1.00 111.13 50  D 1 
ATOM 353  C CG2 . ILE D 4 52  ? 65.747 3.319   79.067 1.00 81.72  50  D 1 
ATOM 354  C CD1 . ILE D 4 52  ? 68.301 4.624   78.470 1.00 112.45 50  D 1 
ATOM 355  N N   . ILE D 4 53  ? 62.948 4.088   79.956 1.00 87.42  51  D 1 
ATOM 356  C CA  . ILE D 4 53  ? 62.085 3.209   80.687 1.00 99.70  51  D 1 
ATOM 357  C C   . ILE D 4 53  ? 62.611 1.818   80.573 1.00 110.54 51  D 1 
ATOM 358  O O   . ILE D 4 53  ? 62.846 1.323   79.463 1.00 130.22 51  D 1 
ATOM 359  C CB  . ILE D 4 53  ? 60.667 3.178   80.116 1.00 121.70 51  D 1 
ATOM 360  C CG1 . ILE D 4 53  ? 60.086 4.613   80.038 1.00 123.41 51  D 1 
ATOM 361  C CG2 . ILE D 4 53  ? 59.796 2.247   80.962 1.00 121.97 51  D 1 
ATOM 362  C CD1 . ILE D 4 53  ? 60.292 5.468   81.273 1.00 104.95 51  D 1 
ATOM 363  N N   . GLY D 4 54  ? 62.733 1.175   81.725 1.00 108.78 52  D 1 
ATOM 364  C CA  . GLY D 4 54  ? 63.222 -0.190  81.806 1.00 105.27 52  D 1 
ATOM 365  C C   . GLY D 4 54  ? 62.364 -1.142  80.986 1.00 103.08 52  D 1 
ATOM 366  O O   . GLY D 4 54  ? 61.150 -1.178  81.164 1.00 83.22  52  D 1 
ATOM 367  N N   . PRO D 4 55  ? 62.999 -1.906  80.070 1.00 102.48 53  D 1 
ATOM 368  C CA  . PRO D 4 55  ? 62.253 -2.783  79.197 1.00 96.33  53  D 1 
ATOM 369  C C   . PRO D 4 55  ? 61.580 -3.872  79.968 1.00 100.23 53  D 1 
ATOM 370  O O   . PRO D 4 55  ? 62.077 -4.282  81.026 1.00 99.56  53  D 1 
ATOM 371  C CB  . PRO D 4 55  ? 63.323 -3.415  78.317 1.00 101.69 53  D 1 
ATOM 372  C CG  . PRO D 4 55  ? 64.556 -3.387  79.141 1.00 118.94 53  D 1 
ATOM 373  C CD  . PRO D 4 55  ? 64.453 -2.139  79.970 1.00 109.36 53  D 1 
ATOM 374  N N   . PRO D 4 56  ? 60.479 -4.381  79.412 1.00 103.42 54  D 1 
ATOM 375  C CA  . PRO D 4 56  ? 59.666 -5.396  80.055 1.00 113.74 54  D 1 
ATOM 376  C C   . PRO D 4 56  ? 60.432 -6.694  80.290 1.00 118.73 54  D 1 
ATOM 377  O O   . PRO D 4 56  ? 61.473 -6.933  79.657 1.00 114.57 54  D 1 
ATOM 378  C CB  . PRO D 4 56  ? 58.549 -5.623  79.044 1.00 115.27 54  D 1 
ATOM 379  C CG  . PRO D 4 56  ? 59.171 -5.308  77.723 1.00 111.18 54  D 1 
ATOM 380  C CD  . PRO D 4 56  ? 60.108 -4.187  78.001 1.00 104.03 54  D 1 
ATOM 381  N N   . ARG D 4 57  ? 59.910 -7.521  81.185 1.00 109.72 55  D 1 
ATOM 382  C CA  . ARG D 4 57  ? 60.440 -8.879  81.371 1.00 136.47 55  D 1 
ATOM 383  C C   . ARG D 4 57  ? 61.937 -8.950  81.725 1.00 128.99 55  D 1 
ATOM 384  O O   . ARG D 4 57  ? 62.648 -9.884  81.310 1.00 118.51 55  D 1 
ATOM 385  C CB  . ARG D 4 57  ? 60.189 -9.725  80.100 1.00 158.19 55  D 1 
ATOM 386  C CG  . ARG D 4 57  ? 58.731 -10.036 79.775 1.00 167.61 55  D 1 
ATOM 387  C CD  . ARG D 4 57  ? 58.144 -10.966 80.827 1.00 190.45 55  D 1 
ATOM 388  N NE  . ARG D 4 57  ? 56.761 -11.367 80.546 1.00 215.35 55  D 1 
ATOM 389  C CZ  . ARG D 4 57  ? 56.380 -12.360 79.735 1.00 227.29 55  D 1 
ATOM 390  N NH1 . ARG D 4 57  ? 57.266 -13.094 79.068 1.00 209.84 55  D 1 
ATOM 391  N NH2 . ARG D 4 57  ? 55.080 -12.616 79.582 1.00 241.16 55  D 1 
ATOM 392  N N   . THR D 4 58  ? 62.393 -7.969  82.492 1.00 113.42 56  D 1 
ATOM 393  C CA  . THR D 4 58  ? 63.775 -7.916  82.929 1.00 108.11 56  D 1 
ATOM 394  C C   . THR D 4 58  ? 63.730 -7.258  84.256 1.00 104.23 56  D 1 
ATOM 395  O O   . THR D 4 58  ? 62.779 -6.523  84.540 1.00 113.50 56  D 1 
ATOM 396  C CB  . THR D 4 58  ? 64.651 -7.072  81.973 1.00 112.09 56  D 1 
ATOM 397  O OG1 . THR D 4 58  ? 64.150 -5.727  81.878 1.00 103.36 56  D 1 
ATOM 398  C CG2 . THR D 4 58  ? 64.679 -7.685  80.585 1.00 113.12 56  D 1 
ATOM 399  N N   . ASN D 4 59  ? 64.748 -7.460  85.069 1.00 92.22  57  D 1 
ATOM 400  C CA  . ASN D 4 59  ? 64.766 -6.764  86.352 1.00 104.42 57  D 1 
ATOM 401  C C   . ASN D 4 59  ? 64.626 -5.230  86.252 1.00 111.46 57  D 1 
ATOM 402  O O   . ASN D 4 59  ? 64.138 -4.555  87.172 1.00 120.36 57  D 1 
ATOM 403  C CB  . ASN D 4 59  ? 65.992 -7.165  87.137 1.00 119.28 57  D 1 
ATOM 404  C CG  . ASN D 4 59  ? 66.008 -8.658  87.429 1.00 116.96 57  D 1 
ATOM 405  O OD1 . ASN D 4 59  ? 64.959 -9.306  87.442 1.00 102.21 57  D 1 
ATOM 406  N ND2 . ASN D 4 59  ? 67.185 -9.205  87.673 1.00 109.42 57  D 1 
ATOM 407  N N   . TYR D 4 60  ? 65.014 -4.691  85.111 1.00 112.30 58  D 1 
ATOM 408  C CA  . TYR D 4 60  ? 64.821 -3.266  84.820 1.00 104.05 58  D 1 
ATOM 409  C C   . TYR D 4 60  ? 63.375 -2.814  84.642 1.00 106.50 58  D 1 
ATOM 410  O O   . TYR D 4 60  ? 63.057 -1.656  84.915 1.00 100.95 58  D 1 
ATOM 411  C CB  . TYR D 4 60  ? 65.541 -2.935  83.546 1.00 96.28  58  D 1 
ATOM 412  C CG  . TYR D 4 60  ? 66.946 -3.398  83.526 1.00 97.99  58  D 1 
ATOM 413  C CD1 . TYR D 4 60  ? 67.889 -2.803  84.346 1.00 105.56 58  D 1 
ATOM 414  C CD2 . TYR D 4 60  ? 67.347 -4.421  82.690 1.00 95.55  58  D 1 
ATOM 415  C CE1 . TYR D 4 60  ? 69.203 -3.205  84.331 1.00 107.27 58  D 1 
ATOM 416  C CE2 . TYR D 4 60  ? 68.664 -4.839  82.672 1.00 97.92  58  D 1 
ATOM 417  C CZ  . TYR D 4 60  ? 69.591 -4.217  83.494 1.00 104.68 58  D 1 
ATOM 418  O OH  . TYR D 4 60  ? 70.919 -4.597  83.524 1.00 113.88 58  D 1 
ATOM 419  N N   . GLU D 4 61  ? 62.528 -3.705  84.134 1.00 107.53 59  D 1 
ATOM 420  C CA  . GLU D 4 61  ? 61.168 -3.340  83.721 1.00 113.22 59  D 1 
ATOM 421  C C   . GLU D 4 61  ? 60.519 -2.400  84.685 1.00 106.51 59  D 1 
ATOM 422  O O   . GLU D 4 61  ? 60.739 -2.503  85.886 1.00 99.46  59  D 1 
ATOM 423  C CB  . GLU D 4 61  ? 60.275 -4.565  83.580 1.00 124.78 59  D 1 
ATOM 424  C CG  . GLU D 4 61  ? 59.876 -5.194  84.900 1.00 142.17 59  D 1 
ATOM 425  C CD  . GLU D 4 61  ? 59.309 -6.582  84.706 1.00 163.22 59  D 1 
ATOM 426  O OE1 . GLU D 4 61  ? 58.548 -6.764  83.722 1.00 158.99 59  D 1 
ATOM 427  O OE2 . GLU D 4 61  ? 59.632 -7.483  85.527 1.00 162.84 59  D 1 
ATOM 428  N N   . ASN D 4 62  ? 59.722 -1.493  84.127 1.00 117.19 60  D 1 
ATOM 429  C CA  . ASN D 4 62  ? 58.860 -0.611  84.892 1.00 124.38 60  D 1 
ATOM 430  C C   . ASN D 4 62  ? 59.707 0.231   85.863 1.00 105.07 60  D 1 
ATOM 431  O O   . ASN D 4 62  ? 59.346 0.484   87.001 1.00 131.49 60  D 1 
ATOM 432  C CB  . ASN D 4 62  ? 57.795 -1.477  85.601 1.00 133.90 60  D 1 
ATOM 433  C CG  . ASN D 4 62  ? 56.601 -0.680  86.094 1.00 136.01 60  D 1 
ATOM 434  O OD1 . ASN D 4 62  ? 56.509 0.551   85.908 1.00 110.32 60  D 1 
ATOM 435  N ND2 . ASN D 4 62  ? 55.684 -1.382  86.767 1.00 142.19 60  D 1 
ATOM 436  N N   . ARG D 4 63  ? 60.868 0.624   85.409 1.00 86.87  61  D 1 
ATOM 437  C CA  . ARG D 4 63  ? 61.708 1.515   86.190 1.00 89.74  61  D 1 
ATOM 438  C C   . ARG D 4 63  ? 62.178 2.631   85.304 1.00 94.37  61  D 1 
ATOM 439  O O   . ARG D 4 63  ? 62.246 2.489   84.089 1.00 126.16 61  D 1 
ATOM 440  C CB  . ARG D 4 63  ? 62.901 0.805   86.758 1.00 88.21  61  D 1 
ATOM 441  C CG  . ARG D 4 63  ? 62.510 -0.361  87.629 1.00 93.04  61  D 1 
ATOM 442  C CD  . ARG D 4 63  ? 63.768 -0.934  88.254 1.00 102.29 61  D 1 
ATOM 443  N NE  . ARG D 4 63  ? 63.530 -1.770  89.422 1.00 98.45  61  D 1 
ATOM 444  C CZ  . ARG D 4 63  ? 64.362 -1.869  90.462 1.00 110.69 61  D 1 
ATOM 445  N NH1 . ARG D 4 63  ? 65.515 -1.192  90.527 1.00 101.05 61  D 1 
ATOM 446  N NH2 . ARG D 4 63  ? 64.032 -2.660  91.468 1.00 136.78 61  D 1 
ATOM 447  N N   . ILE D 4 64  ? 62.470 3.763   85.903 1.00 84.35  62  D 1 
ATOM 448  C CA  . ILE D 4 64  ? 62.713 4.957   85.136 1.00 93.43  62  D 1 
ATOM 449  C C   . ILE D 4 64  ? 64.112 5.451   85.393 1.00 100.68 62  D 1 
ATOM 450  O O   . ILE D 4 64  ? 64.466 5.752   86.535 1.00 97.99  62  D 1 
ATOM 451  C CB  . ILE D 4 64  ? 61.719 6.052   85.526 1.00 96.49  62  D 1 
ATOM 452  C CG1 . ILE D 4 64  ? 60.322 5.643   85.094 1.00 105.96 62  D 1 
ATOM 453  C CG2 . ILE D 4 64  ? 62.088 7.367   84.858 1.00 97.65  62  D 1 
ATOM 454  C CD1 . ILE D 4 64  ? 59.246 6.519   85.658 1.00 117.05 62  D 1 
ATOM 455  N N   . TYR D 4 65  ? 64.895 5.587   84.333 1.00 92.42  63  D 1 
ATOM 456  C CA  . TYR D 4 65  ? 66.282 5.947   84.507 1.00 89.37  63  D 1 
ATOM 457  C C   . TYR D 4 65  ? 66.577 7.260   83.905 1.00 89.10  63  D 1 
ATOM 458  O O   . TYR D 4 65  ? 66.269 7.472   82.736 1.00 96.22  63  D 1 
ATOM 459  C CB  . TYR D 4 65  ? 67.146 4.915   83.833 1.00 86.52  63  D 1 
ATOM 460  C CG  . TYR D 4 65  ? 67.057 3.607   84.521 1.00 91.92  63  D 1 
ATOM 461  C CD1 . TYR D 4 65  ? 67.900 3.325   85.591 1.00 98.01  63  D 1 
ATOM 462  C CD2 . TYR D 4 65  ? 66.101 2.655   84.146 1.00 86.50  63  D 1 
ATOM 463  C CE1 . TYR D 4 65  ? 67.813 2.110   86.257 1.00 100.29 63  D 1 
ATOM 464  C CE2 . TYR D 4 65  ? 66.006 1.440   84.802 1.00 85.77  63  D 1 
ATOM 465  C CZ  . TYR D 4 65  ? 66.856 1.174   85.850 1.00 95.26  63  D 1 
ATOM 466  O OH  . TYR D 4 65  ? 66.738 -0.019  86.491 1.00 102.57 63  D 1 
ATOM 467  N N   . SER D 4 66  ? 67.223 8.117   84.683 1.00 85.32  64  D 1 
ATOM 468  C CA  . SER D 4 66  ? 67.625 9.402   84.179 1.00 94.29  64  D 1 
ATOM 469  C C   . SER D 4 66  ? 69.075 9.436   83.899 1.00 98.21  64  D 1 
ATOM 470  O O   . SER D 4 66  ? 69.872 8.872   84.636 1.00 98.88  64  D 1 
ATOM 471  C CB  . SER D 4 66  ? 67.272 10.486  85.140 1.00 101.14 64  D 1 
ATOM 472  O OG  . SER D 4 66  ? 65.877 10.426  85.327 1.00 125.67 64  D 1 
ATOM 473  N N   . LEU D 4 67  ? 69.390 10.096  82.798 1.00 102.02 65  D 1 
ATOM 474  C CA  . LEU D 4 67  ? 70.724 10.162  82.306 1.00 102.15 65  D 1 
ATOM 475  C C   . LEU D 4 67  ? 71.075 11.600  82.136 1.00 98.63  65  D 1 
ATOM 476  O O   . LEU D 4 67  ? 70.219 12.443  81.903 1.00 94.97  65  D 1 
ATOM 477  C CB  . LEU D 4 67  ? 70.809 9.469   80.962 1.00 103.96 65  D 1 
ATOM 478  C CG  . LEU D 4 67  ? 70.960 7.971   81.090 1.00 111.16 65  D 1 
ATOM 479  C CD1 . LEU D 4 67  ? 69.733 7.287   81.671 1.00 115.16 65  D 1 
ATOM 480  C CD2 . LEU D 4 67  ? 71.304 7.411   79.720 1.00 121.08 65  D 1 
ATOM 481  N N   . LYS D 4 68  ? 72.354 11.878  82.268 1.00 104.59 66  D 1 
ATOM 482  C CA  . LYS D 4 68  ? 72.880 13.188  81.972 1.00 109.75 66  D 1 
ATOM 483  C C   . LYS D 4 68  ? 73.745 12.936  80.762 1.00 103.28 66  D 1 
ATOM 484  O O   . LYS D 4 68  ? 74.498 11.984  80.679 1.00 100.36 66  D 1 
ATOM 485  C CB  . LYS D 4 68  ? 73.703 13.742  83.143 1.00 116.08 66  D 1 
ATOM 486  C CG  . LYS D 4 68  ? 73.305 15.142  83.606 1.00 132.43 66  D 1 
ATOM 487  C CD  . LYS D 4 68  ? 73.417 15.273  85.128 1.00 139.33 66  D 1 
ATOM 488  C CE  . LYS D 4 68  ? 73.372 16.724  85.623 1.00 137.11 66  D 1 
ATOM 489  N NZ  . LYS D 4 68  ? 73.831 16.844  87.042 1.00 141.00 66  D 1 
ATOM 490  N N   . VAL D 4 69  ? 73.603 13.779  79.780 1.00 109.29 67  D 1 
ATOM 491  C CA  . VAL D 4 69  ? 74.438 13.654  78.614 1.00 100.97 67  D 1 
ATOM 492  C C   . VAL D 4 69  ? 75.106 14.977  78.379 1.00 100.34 67  D 1 
ATOM 493  O O   . VAL D 4 69  ? 74.465 15.998  78.378 1.00 118.27 67  D 1 
ATOM 494  C CB  . VAL D 4 69  ? 73.615 13.275  77.392 1.00 102.33 67  D 1 
ATOM 495  C CG1 . VAL D 4 69  ? 74.534 13.107  76.205 1.00 108.81 67  D 1 
ATOM 496  C CG2 . VAL D 4 69  ? 72.823 12.006  77.681 1.00 101.84 67  D 1 
ATOM 497  N N   . GLU D 4 70  ? 76.395 14.963  78.161 1.00 104.33 68  D 1 
ATOM 498  C CA  . GLU D 4 70  ? 77.083 16.168  77.778 1.00 115.60 68  D 1 
ATOM 499  C C   . GLU D 4 70  ? 77.450 16.041  76.279 1.00 113.32 68  D 1 
ATOM 500  O O   . GLU D 4 70  ? 77.817 14.974  75.809 1.00 111.50 68  D 1 
ATOM 501  C CB  . GLU D 4 70  ? 78.297 16.389  78.675 1.00 132.57 68  D 1 
ATOM 502  C CG  . GLU D 4 70  ? 79.034 17.707  78.442 1.00 151.81 68  D 1 
ATOM 503  C CD  . GLU D 4 70  ? 80.195 17.958  79.391 1.00 172.12 68  D 1 
ATOM 504  O OE1 . GLU D 4 70  ? 80.361 17.194  80.369 1.00 207.96 68  D 1 
ATOM 505  O OE2 . GLU D 4 70  ? 80.934 18.944  79.161 1.00 157.69 68  D 1 
ATOM 506  N N   . CYS D 4 71  ? 77.308 17.137  75.543 1.00 110.66 69  D 1 
ATOM 507  C CA  . CYS D 4 71  ? 77.614 17.198  74.118 1.00 111.87 69  D 1 
ATOM 508  C C   . CYS D 4 71  ? 78.776 18.117  73.823 1.00 135.71 69  D 1 
ATOM 509  O O   . CYS D 4 71  ? 78.662 19.358  73.861 1.00 139.95 69  D 1 
ATOM 510  C CB  . CYS D 4 71  ? 76.412 17.692  73.362 1.00 118.53 69  D 1 
ATOM 511  S SG  . CYS D 4 71  ? 75.175 16.406  73.180 1.00 123.49 69  D 1 
ATOM 512  N N   . GLY D 4 72  ? 79.900 17.498  73.506 1.00 153.35 70  D 1 
ATOM 513  C CA  . GLY D 4 72  ? 81.137 18.237  73.305 1.00 157.44 70  D 1 
ATOM 514  C C   . GLY D 4 72  ? 81.098 19.174  72.111 1.00 154.80 70  D 1 
ATOM 515  O O   . GLY D 4 72  ? 80.327 18.975  71.160 1.00 142.19 70  D 1 
ATOM 516  N N   . PRO D 4 73  ? 81.925 20.222  72.158 1.00 139.88 71  D 1 
ATOM 517  C CA  . PRO D 4 73  ? 82.202 21.032  70.971 1.00 144.84 71  D 1 
ATOM 518  C C   . PRO D 4 73  ? 82.467 20.184  69.716 1.00 130.27 71  D 1 
ATOM 519  O O   . PRO D 4 73  ? 82.003 20.532  68.643 1.00 121.22 71  D 1 
ATOM 520  C CB  . PRO D 4 73  ? 83.450 21.811  71.381 1.00 122.90 71  D 1 
ATOM 521  C CG  . PRO D 4 73  ? 83.254 22.009  72.844 1.00 127.41 71  D 1 
ATOM 522  C CD  . PRO D 4 73  ? 82.500 20.814  73.370 1.00 118.37 71  D 1 
ATOM 523  N N   . LYS D 4 74  ? 83.171 19.069  69.879 1.00 115.00 72  D 1 
ATOM 524  C CA  . LYS D 4 74  ? 83.492 18.171  68.764 1.00 124.40 72  D 1 
ATOM 525  C C   . LYS D 4 74  ? 82.295 17.429  68.151 1.00 120.33 72  D 1 
ATOM 526  O O   . LYS D 4 74  ? 82.325 17.015  66.987 1.00 135.18 72  D 1 
ATOM 527  C CB  . LYS D 4 74  ? 84.503 17.132  69.227 1.00 153.47 72  D 1 
ATOM 528  C CG  . LYS D 4 74  ? 85.841 17.729  69.635 1.00 173.39 72  D 1 
ATOM 529  C CD  . LYS D 4 74  ? 86.781 16.660  70.151 1.00 194.96 72  D 1 
ATOM 530  C CE  . LYS D 4 74  ? 88.141 17.227  70.507 1.00 188.97 72  D 1 
ATOM 531  N NZ  . LYS D 4 74  ? 89.039 16.146  71.000 1.00 193.14 72  D 1 
ATOM 532  N N   . TYR D 4 75  ? 81.264 17.211  68.951 1.00 111.55 73  D 1 
ATOM 533  C CA  . TYR D 4 75  ? 80.050 16.498  68.509 1.00 119.83 73  D 1 
ATOM 534  C C   . TYR D 4 75  ? 79.380 17.254  67.351 1.00 113.97 73  D 1 
ATOM 535  O O   . TYR D 4 75  ? 79.455 18.461  67.310 1.00 124.64 73  D 1 
ATOM 536  C CB  . TYR D 4 75  ? 79.078 16.296  69.727 1.00 125.86 73  D 1 
ATOM 537  C CG  . TYR D 4 75  ? 77.669 15.752  69.419 1.00 119.74 73  D 1 
ATOM 538  C CD1 . TYR D 4 75  ? 76.690 16.585  68.958 1.00 110.08 73  D 1 
ATOM 539  C CD2 . TYR D 4 75  ? 77.330 14.385  69.569 1.00 123.36 73  D 1 
ATOM 540  C CE1 . TYR D 4 75  ? 75.421 16.102  68.644 1.00 119.00 73  D 1 
ATOM 541  C CE2 . TYR D 4 75  ? 76.055 13.896  69.248 1.00 112.12 73  D 1 
ATOM 542  C CZ  . TYR D 4 75  ? 75.093 14.763  68.793 1.00 113.15 73  D 1 
ATOM 543  O OH  . TYR D 4 75  ? 73.812 14.317  68.449 1.00 107.27 73  D 1 
ATOM 544  N N   . PRO D 4 76  ? 78.710 16.549  66.416 1.00 113.65 74  D 1 
ATOM 545  C CA  . PRO D 4 76  ? 78.395 15.121  66.444 1.00 128.51 74  D 1 
ATOM 546  C C   . PRO D 4 76  ? 79.482 14.206  65.868 1.00 133.76 74  D 1 
ATOM 547  O O   . PRO D 4 76  ? 79.303 12.980  65.814 1.00 141.10 74  D 1 
ATOM 548  C CB  . PRO D 4 76  ? 77.092 15.040  65.625 1.00 115.77 74  D 1 
ATOM 549  C CG  . PRO D 4 76  ? 77.296 16.058  64.580 1.00 116.29 74  D 1 
ATOM 550  C CD  . PRO D 4 76  ? 78.106 17.179  65.231 1.00 119.82 74  D 1 
ATOM 551  N N   . GLU D 4 77  ? 80.614 14.770  65.488 1.00 125.89 75  D 1 
ATOM 552  C CA  . GLU D 4 77  ? 81.684 13.929  64.987 1.00 142.93 75  D 1 
ATOM 553  C C   . GLU D 4 77  ? 82.152 12.977  66.060 1.00 145.76 75  D 1 
ATOM 554  O O   . GLU D 4 77  ? 82.249 11.764  65.830 1.00 148.47 75  D 1 
ATOM 555  C CB  . GLU D 4 77  ? 82.838 14.784  64.488 1.00 155.55 75  D 1 
ATOM 556  C CG  . GLU D 4 77  ? 82.448 15.538  63.236 1.00 175.75 75  D 1 
ATOM 557  C CD  . GLU D 4 77  ? 81.695 14.657  62.236 1.00 187.79 75  D 1 
ATOM 558  O OE1 . GLU D 4 77  ? 82.109 13.485  62.028 1.00 158.22 75  D 1 
ATOM 559  O OE2 . GLU D 4 77  ? 80.673 15.131  61.664 1.00 196.11 75  D 1 
ATOM 560  N N   . ALA D 4 78  ? 82.431 13.547  67.236 1.00 132.63 76  D 1 
ATOM 561  C CA  . ALA D 4 78  ? 82.837 12.776  68.417 1.00 127.34 76  D 1 
ATOM 562  C C   . ALA D 4 78  ? 81.585 12.383  69.143 1.00 116.33 76  D 1 
ATOM 563  O O   . ALA D 4 78  ? 80.648 13.144  69.120 1.00 108.68 76  D 1 
ATOM 564  C CB  . ALA D 4 78  ? 83.742 13.603  69.345 1.00 106.37 76  D 1 
ATOM 565  N N   . PRO D 4 79  ? 81.569 11.202  69.795 1.00 129.18 77  D 1 
ATOM 566  C CA  . PRO D 4 79  ? 80.429 10.848  70.624 1.00 127.13 77  D 1 
ATOM 567  C C   . PRO D 4 79  ? 80.354 11.697  71.914 1.00 126.86 77  D 1 
ATOM 568  O O   . PRO D 4 79  ? 81.375 12.248  72.396 1.00 91.75  77  D 1 
ATOM 569  C CB  . PRO D 4 79  ? 80.684 9.388   70.974 1.00 130.88 77  D 1 
ATOM 570  C CG  . PRO D 4 79  ? 82.166 9.255   70.956 1.00 132.32 77  D 1 
ATOM 571  C CD  . PRO D 4 79  ? 82.677 10.239  69.948 1.00 133.47 77  D 1 
ATOM 572  N N   . PRO D 4 80  ? 79.133 11.801  72.463 1.00 119.52 78  D 1 
ATOM 573  C CA  . PRO D 4 80  ? 78.896 12.569  73.671 1.00 115.46 78  D 1 
ATOM 574  C C   . PRO D 4 80  ? 79.145 11.739  74.899 1.00 103.87 78  D 1 
ATOM 575  O O   . PRO D 4 80  ? 79.043 10.504  74.854 1.00 94.33  78  D 1 
ATOM 576  C CB  . PRO D 4 80  ? 77.405 12.888  73.589 1.00 118.36 78  D 1 
ATOM 577  C CG  . PRO D 4 80  ? 76.825 11.702  72.897 1.00 114.03 78  D 1 
ATOM 578  C CD  . PRO D 4 80  ? 77.886 11.196  71.943 1.00 106.76 78  D 1 
ATOM 579  N N   . SER D 4 81  ? 79.445 12.428  75.988 1.00 98.05  79  D 1 
ATOM 580  C CA  . SER D 4 81  ? 79.655 11.793  77.272 1.00 107.20 79  D 1 
ATOM 581  C C   . SER D 4 81  ? 78.291 11.422  77.917 1.00 98.90  79  D 1 
ATOM 582  O O   . SER D 4 81  ? 77.344 12.155  77.797 1.00 100.41 79  D 1 
ATOM 583  C CB  . SER D 4 81  ? 80.493 12.729  78.151 1.00 97.89  79  D 1 
ATOM 584  O OG  . SER D 4 81  ? 80.737 12.150  79.414 1.00 120.79 79  D 1 
ATOM 585  N N   . VAL D 4 82  ? 78.212 10.277  78.580 1.00 88.96  80  D 1 
ATOM 586  C CA  . VAL D 4 82  ? 76.955 9.790   79.137 1.00 95.82  80  D 1 
ATOM 587  C C   . VAL D 4 82  ? 77.080 9.193   80.545 1.00 100.80 80  D 1 
ATOM 588  O O   . VAL D 4 82  ? 78.001 8.430   80.845 1.00 110.20 80  D 1 
ATOM 589  C CB  . VAL D 4 82  ? 76.324 8.741   78.211 1.00 95.29  80  D 1 
ATOM 590  C CG1 . VAL D 4 82  ? 74.986 8.240   78.753 1.00 94.80  80  D 1 
ATOM 591  C CG2 . VAL D 4 82  ? 76.135 9.349   76.841 1.00 95.60  80  D 1 
ATOM 592  N N   . ARG D 4 83  ? 76.135 9.570   81.400 1.00 95.55  81  D 1 
ATOM 593  C CA  . ARG D 4 83  ? 76.065 9.124   82.769 1.00 91.98  81  D 1 
ATOM 594  C C   . ARG D 4 83  ? 74.682 8.775   83.136 1.00 102.87 81  D 1 
ATOM 595  O O   . ARG D 4 83  ? 73.736 9.418   82.704 1.00 103.10 81  D 1 
ATOM 596  C CB  . ARG D 4 83  ? 76.489 10.226  83.716 1.00 96.94  81  D 1 
ATOM 597  C CG  . ARG D 4 83  ? 77.876 10.763  83.409 1.00 124.67 81  D 1 
ATOM 598  C CD  . ARG D 4 83  ? 78.264 11.924  84.320 1.00 148.29 81  D 1 
ATOM 599  N NE  . ARG D 4 83  ? 78.199 11.513  85.716 1.00 158.64 81  D 1 
ATOM 600  C CZ  . ARG D 4 83  ? 77.291 11.915  86.606 1.00 171.97 81  D 1 
ATOM 601  N NH1 . ARG D 4 83  ? 76.344 12.800  86.287 1.00 154.84 81  D 1 
ATOM 602  N NH2 . ARG D 4 83  ? 77.344 11.434  87.846 1.00 192.04 81  D 1 
ATOM 603  N N   . PHE D 4 84  ? 74.545 7.757   83.961 1.00 111.97 82  D 1 
ATOM 604  C CA  . PHE D 4 84  ? 73.299 7.569   84.659 1.00 103.44 82  D 1 
ATOM 605  C C   . PHE D 4 84  ? 73.277 8.425   85.920 1.00 107.40 82  D 1 
ATOM 606  O O   . PHE D 4 84  ? 74.285 8.664   86.594 1.00 96.84  82  D 1 
ATOM 607  C CB  . PHE D 4 84  ? 73.107 6.148   85.050 1.00 88.66  82  D 1 
ATOM 608  C CG  . PHE D 4 84  ? 72.534 5.303   83.981 1.00 92.49  82  D 1 
ATOM 609  C CD1 . PHE D 4 84  ? 73.312 4.909   82.927 1.00 78.67  82  D 1 
ATOM 610  C CD2 . PHE D 4 84  ? 71.207 4.813   84.076 1.00 103.35 82  D 1 
ATOM 611  C CE1 . PHE D 4 84  ? 72.786 4.048   81.962 1.00 82.82  82  D 1 
ATOM 612  C CE2 . PHE D 4 84  ? 70.680 3.951   83.113 1.00 95.37  82  D 1 
ATOM 613  C CZ  . PHE D 4 84  ? 71.474 3.576   82.045 1.00 87.51  82  D 1 
ATOM 614  N N   . VAL D 4 85  ? 72.082 8.848   86.245 1.00 109.50 83  D 1 
ATOM 615  C CA  . VAL D 4 85  ? 71.847 9.524   87.486 1.00 108.85 83  D 1 
ATOM 616  C C   . VAL D 4 85  ? 71.220 8.505   88.412 1.00 101.35 83  D 1 
ATOM 617  O O   . VAL D 4 85  ? 71.693 8.320   89.530 1.00 110.22 83  D 1 
ATOM 618  C CB  . VAL D 4 85  ? 70.954 10.733  87.268 1.00 118.91 83  D 1 
ATOM 619  C CG1 . VAL D 4 85  ? 70.832 11.540  88.543 1.00 121.18 83  D 1 
ATOM 620  C CG2 . VAL D 4 85  ? 71.558 11.593  86.166 1.00 123.62 83  D 1 
ATOM 621  N N   . THR D 4 86  ? 70.208 7.797   87.931 1.00 83.35  84  D 1 
ATOM 622  C CA  . THR D 4 86  ? 69.653 6.701   88.695 1.00 97.47  84  D 1 
ATOM 623  C C   . THR D 4 86  ? 70.624 5.538   88.863 1.00 100.22 84  D 1 
ATOM 624  O O   . THR D 4 86  ? 71.254 5.139   87.906 1.00 109.55 84  D 1 
ATOM 625  C CB  . THR D 4 86  ? 68.436 6.130   87.986 1.00 105.84 84  D 1 
ATOM 626  O OG1 . THR D 4 86  ? 67.564 7.204   87.651 1.00 126.31 84  D 1 
ATOM 627  C CG2 . THR D 4 86  ? 67.742 5.104   88.891 1.00 114.71 84  D 1 
ATOM 628  N N   . LYS D 4 87  ? 70.704 4.940   90.049 1.00 111.15 85  D 1 
ATOM 629  C CA  . LYS D 4 87  ? 71.641 3.794   90.267 1.00 123.76 85  D 1 
ATOM 630  C C   . LYS D 4 87  ? 71.204 2.623   89.401 1.00 110.53 85  D 1 
ATOM 631  O O   . LYS D 4 87  ? 69.998 2.403   89.220 1.00 109.51 85  D 1 
ATOM 632  C CB  . LYS D 4 87  ? 71.740 3.332   91.745 1.00 127.59 85  D 1 
ATOM 633  C CG  . LYS D 4 87  ? 72.492 4.275   92.671 1.00 126.81 85  D 1 
ATOM 634  C CD  . LYS D 4 87  ? 73.338 3.524   93.677 1.00 131.02 85  D 1 
ATOM 635  C CE  . LYS D 4 87  ? 73.687 4.417   94.857 1.00 153.14 85  D 1 
ATOM 636  N NZ  . LYS D 4 87  ? 74.360 3.687   95.967 1.00 150.83 85  D 1 
ATOM 637  N N   . ILE D 4 88  ? 72.182 1.881   88.876 1.00 107.21 86  D 1 
ATOM 638  C CA  . ILE D 4 88  ? 71.913 0.694   88.010 1.00 107.84 86  D 1 
ATOM 639  C C   . ILE D 4 88  ? 73.065 -0.310  87.874 1.00 86.75  86  D 1 
ATOM 640  O O   . ILE D 4 88  ? 74.233 0.050   87.817 1.00 84.18  86  D 1 
ATOM 641  C CB  . ILE D 4 88  ? 71.495 1.114   86.582 1.00 113.86 86  D 1 
ATOM 642  C CG1 . ILE D 4 88  ? 71.053 -0.114  85.773 1.00 108.83 86  D 1 
ATOM 643  C CG2 . ILE D 4 88  ? 72.617 1.871   85.888 1.00 96.43  86  D 1 
ATOM 644  C CD1 . ILE D 4 88  ? 70.728 0.200   84.333 1.00 108.60 86  D 1 
ATOM 645  N N   . ASN D 4 89  ? 72.704 -1.580  87.865 1.00 84.98  87  D 1 
ATOM 646  C CA  . ASN D 4 89  ? 73.664 -2.657  87.620 1.00 93.40  87  D 1 
ATOM 647  C C   . ASN D 4 89  ? 73.631 -3.083  86.176 1.00 89.90  87  D 1 
ATOM 648  O O   . ASN D 4 89  ? 72.640 -3.590  85.646 1.00 81.94  87  D 1 
ATOM 649  C CB  . ASN D 4 89  ? 73.383 -3.890  88.482 1.00 103.15 87  D 1 
ATOM 650  C CG  . ASN D 4 89  ? 73.603 -3.636  89.957 1.00 103.26 87  D 1 
ATOM 651  O OD1 . ASN D 4 89  ? 74.590 -3.000  90.351 1.00 94.35  87  D 1 
ATOM 652  N ND2 . ASN D 4 89  ? 72.704 -4.168  90.786 1.00 99.50  87  D 1 
ATOM 653  N N   . MET D 4 90  ? 74.743 -2.863  85.527 1.00 89.23  88  D 1 
ATOM 654  C CA  . MET D 4 90  ? 74.786 -3.080  84.116 1.00 92.47  88  D 1 
ATOM 655  C C   . MET D 4 90  ? 76.233 -3.044  83.653 1.00 107.03 88  D 1 
ATOM 656  O O   . MET D 4 90  ? 77.098 -2.261  84.169 1.00 93.70  88  D 1 
ATOM 657  C CB  . MET D 4 90  ? 74.016 -1.996  83.395 1.00 93.04  88  D 1 
ATOM 658  C CG  . MET D 4 90  ? 74.003 -2.165  81.901 1.00 101.03 88  D 1 
ATOM 659  S SD  . MET D 4 90  ? 73.048 -0.918  81.001 1.00 122.36 88  D 1 
ATOM 660  C CE  . MET D 4 90  ? 71.427 -1.557  81.391 1.00 136.71 88  D 1 
ATOM 661  N N   . ASN D 4 91  ? 76.493 -3.923  82.685 1.00 100.38 89  D 1 
ATOM 662  C CA  . ASN D 4 91  ? 77.769 -3.962  82.052 1.00 94.78  89  D 1 
ATOM 663  C C   . ASN D 4 91  ? 78.024 -2.645  81.350 1.00 96.06  89  D 1 
ATOM 664  O O   . ASN D 4 91  ? 77.151 -2.090  80.734 1.00 74.00  89  D 1 
ATOM 665  C CB  . ASN D 4 91  ? 77.795 -5.090  81.066 1.00 98.32  89  D 1 
ATOM 666  C CG  . ASN D 4 91  ? 77.794 -6.430  81.747 1.00 109.37 89  D 1 
ATOM 667  O OD1 . ASN D 4 91  ? 78.776 -6.783  82.412 1.00 116.36 89  D 1 
ATOM 668  N ND2 . ASN D 4 91  ? 76.708 -7.199  81.580 1.00 108.23 89  D 1 
ATOM 669  N N   . GLY D 4 92  ? 79.237 -2.140  81.481 1.00 109.06 90  D 1 
ATOM 670  C CA  . GLY D 4 92  ? 79.631 -0.942  80.753 1.00 107.88 90  D 1 
ATOM 671  C C   . GLY D 4 92  ? 79.419 0.260   81.611 1.00 110.44 90  D 1 
ATOM 672  O O   . GLY D 4 92  ? 80.125 1.280   81.476 1.00 117.33 90  D 1 
ATOM 673  N N   . ILE D 4 93  ? 78.452 0.124   82.507 1.00 104.69 91  D 1 
ATOM 674  C CA  . ILE D 4 93  ? 78.125 1.185   83.421 1.00 108.34 91  D 1 
ATOM 675  C C   . ILE D 4 93  ? 79.006 1.068   84.619 1.00 100.09 91  D 1 
ATOM 676  O O   . ILE D 4 93  ? 78.900 0.099   85.384 1.00 99.17  91  D 1 
ATOM 677  C CB  . ILE D 4 93  ? 76.677 1.084   83.921 1.00 119.65 91  D 1 
ATOM 678  C CG1 . ILE D 4 93  ? 75.699 1.039   82.738 1.00 114.88 91  D 1 
ATOM 679  C CG2 . ILE D 4 93  ? 76.398 2.244   84.879 1.00 121.83 91  D 1 
ATOM 680  C CD1 . ILE D 4 93  ? 75.819 2.220   81.806 1.00 127.38 91  D 1 
ATOM 681  N N   . ASN D 4 94  ? 79.844 2.079   84.792 1.00 101.16 92  D 1 
ATOM 682  C CA  . ASN D 4 94  ? 80.709 2.146   85.957 1.00 116.40 92  D 1 
ATOM 683  C C   . ASN D 4 94  ? 79.883 2.194   87.221 1.00 113.32 92  D 1 
ATOM 684  O O   . ASN D 4 94  ? 79.055 3.084   87.386 1.00 113.31 92  D 1 
ATOM 685  C CB  . ASN D 4 94  ? 81.648 3.339   85.918 1.00 106.78 92  D 1 
ATOM 686  C CG  . ASN D 4 94  ? 82.620 3.299   87.045 1.00 114.47 92  D 1 
ATOM 687  O OD1 . ASN D 4 94  ? 83.082 2.226   87.430 1.00 124.04 92  D 1 
ATOM 688  N ND2 . ASN D 4 94  ? 82.955 4.443   87.575 1.00 125.20 92  D 1 
ATOM 689  N N   . ASN D 4 95  ? 80.068 1.192   88.069 1.00 119.12 93  D 1 
ATOM 690  C CA  . ASN D 4 95  ? 79.250 1.055   89.249 1.00 127.84 93  D 1 
ATOM 691  C C   . ASN D 4 95  ? 79.438 2.249   90.164 1.00 121.80 93  D 1 
ATOM 692  O O   . ASN D 4 95  ? 78.484 2.681   90.774 1.00 109.02 93  D 1 
ATOM 693  C CB  . ASN D 4 95  ? 79.580 -0.249  89.981 1.00 127.69 93  D 1 
ATOM 694  C CG  . ASN D 4 95  ? 78.665 -0.498  91.160 1.00 125.98 93  D 1 
ATOM 695  O OD1 . ASN D 4 95  ? 78.886 -0.008  92.260 1.00 127.48 93  D 1 
ATOM 696  N ND2 . ASN D 4 95  ? 77.616 -1.253  90.924 1.00 140.17 93  D 1 
ATOM 697  N N   . SER D 4 96  ? 80.662 2.767   90.270 1.00 112.78 94  D 1 
ATOM 698  C CA  . SER D 4 96  ? 80.939 3.860   91.211 1.00 127.73 94  D 1 
ATOM 699  C C   . SER D 4 96  ? 80.249 5.144   90.802 1.00 131.99 94  D 1 
ATOM 700  O O   . SER D 4 96  ? 79.528 5.783   91.596 1.00 126.75 94  D 1 
ATOM 701  C CB  . SER D 4 96  ? 82.444 4.163   91.307 1.00 138.45 94  D 1 
ATOM 702  O OG  . SER D 4 96  ? 83.231 3.009   91.541 1.00 164.67 94  D 1 
ATOM 703  N N   . SER D 4 97  ? 80.482 5.509   89.549 1.00 127.88 95  D 1 
ATOM 704  C CA  . SER D 4 97  ? 80.183 6.853   89.076 1.00 118.69 95  D 1 
ATOM 705  C C   . SER D 4 97  ? 78.905 6.937   88.280 1.00 121.19 95  D 1 
ATOM 706  O O   . SER D 4 97  ? 78.454 8.034   87.977 1.00 111.97 95  D 1 
ATOM 707  C CB  . SER D 4 97  ? 81.329 7.357   88.204 1.00 116.10 95  D 1 
ATOM 708  O OG  . SER D 4 97  ? 81.337 6.701   86.945 1.00 105.94 95  D 1 
ATOM 709  N N   . GLY D 4 98  ? 78.339 5.794   87.913 1.00 125.99 96  D 1 
ATOM 710  C CA  . GLY D 4 98  ? 77.230 5.780   86.970 1.00 133.73 96  D 1 
ATOM 711  C C   . GLY D 4 98  ? 77.612 6.363   85.618 1.00 127.36 96  D 1 
ATOM 712  O O   . GLY D 4 98  ? 76.758 6.873   84.902 1.00 127.14 96  D 1 
ATOM 713  N N   . MET D 4 99  ? 78.896 6.281   85.272 1.00 116.54 97  D 1 
ATOM 714  C CA  . MET D 4 99  ? 79.382 6.726   83.972 1.00 117.73 97  D 1 
ATOM 715  C C   . MET D 4 99  ? 79.457 5.532   83.067 1.00 102.23 97  D 1 
ATOM 716  O O   . MET D 4 99  ? 79.706 4.417   83.517 1.00 107.72 97  D 1 
ATOM 717  C CB  . MET D 4 99  ? 80.758 7.353   84.064 1.00 140.91 97  D 1 
ATOM 718  C CG  . MET D 4 99  ? 80.745 8.773   84.582 1.00 166.07 97  D 1 
ATOM 719  S SD  . MET D 4 99  ? 82.374 9.405   85.055 1.00 219.36 97  D 1 
ATOM 720  C CE  . MET D 4 99  ? 83.508 8.536   83.963 1.00 224.93 97  D 1 
ATOM 721  N N   . VAL D 4 100 ? 79.224 5.763   81.793 1.00 91.27  98  D 1 
ATOM 722  C CA  . VAL D 4 100 ? 79.289 4.686   80.822 1.00 102.63 98  D 1 
ATOM 723  C C   . VAL D 4 100 ? 80.635 4.747   80.170 1.00 109.63 98  D 1 
ATOM 724  O O   . VAL D 4 100 ? 80.973 5.787   79.635 1.00 103.54 98  D 1 
ATOM 725  C CB  . VAL D 4 100 ? 78.220 4.852   79.738 1.00 96.89  98  D 1 
ATOM 726  C CG1 . VAL D 4 100 ? 78.230 3.679   78.770 1.00 91.44  98  D 1 
ATOM 727  C CG2 . VAL D 4 100 ? 76.874 4.967   80.394 1.00 104.18 98  D 1 
ATOM 728  N N   . ASP D 4 101 ? 81.399 3.648   80.197 1.00 120.58 99  D 1 
ATOM 729  C CA  . ASP D 4 101 ? 82.651 3.566   79.414 1.00 145.60 99  D 1 
ATOM 730  C C   . ASP D 4 101 ? 82.365 3.508   77.915 1.00 144.10 99  D 1 
ATOM 731  O O   . ASP D 4 101 ? 81.582 2.664   77.437 1.00 122.91 99  D 1 
ATOM 732  C CB  . ASP D 4 101 ? 83.507 2.357   79.780 1.00 157.28 99  D 1 
ATOM 733  C CG  . ASP D 4 101 ? 84.857 2.370   79.074 1.00 186.21 99  D 1 
ATOM 734  O OD1 . ASP D 4 101 ? 85.093 3.281   78.243 1.00 180.85 99  D 1 
ATOM 735  O OD2 . ASP D 4 101 ? 85.675 1.467   79.352 1.00 194.81 99  D 1 
ATOM 736  N N   . ALA D 4 102 ? 83.039 4.394   77.181 1.00 126.93 100 D 1 
ATOM 737  C CA  . ALA D 4 102 ? 82.725 4.574   75.780 1.00 139.92 100 D 1 
ATOM 738  C C   . ALA D 4 102 ? 82.845 3.225   75.101 1.00 137.59 100 D 1 
ATOM 739  O O   . ALA D 4 102 ? 81.883 2.736   74.454 1.00 121.91 100 D 1 
ATOM 740  C CB  . ALA D 4 102 ? 83.646 5.606   75.141 1.00 142.99 100 D 1 
ATOM 741  N N   . ARG D 4 103 ? 84.014 2.622   75.300 1.00 122.90 101 D 1 
ATOM 742  C CA  . ARG D 4 103 ? 84.383 1.447   74.542 1.00 143.60 101 D 1 
ATOM 743  C C   . ARG D 4 103 ? 83.471 0.275   74.837 1.00 142.04 101 D 1 
ATOM 744  O O   . ARG D 4 103 ? 83.154 -0.535  73.937 1.00 146.07 101 D 1 
ATOM 745  C CB  . ARG D 4 103 ? 85.832 1.061   74.799 1.00 139.95 101 D 1 
ATOM 746  C CG  . ARG D 4 103 ? 86.323 0.021   73.787 1.00 156.96 101 D 1 
ATOM 747  C CD  . ARG D 4 103 ? 87.846 -0.056  73.735 1.00 177.70 101 D 1 
ATOM 748  N NE  . ARG D 4 103 ? 88.459 0.969   72.877 1.00 189.85 101 D 1 
ATOM 749  C CZ  . ARG D 4 103 ? 89.648 1.553   73.077 1.00 177.45 101 D 1 
ATOM 750  N NH1 . ARG D 4 103 ? 90.404 1.259   74.137 1.00 170.79 101 D 1 
ATOM 751  N NH2 . ARG D 4 103 ? 90.078 2.467   72.212 1.00 171.96 101 D 1 
ATOM 752  N N   . SER D 4 104 ? 83.039 0.195   76.087 1.00 124.60 102 D 1 
ATOM 753  C CA  . SER D 4 104 ? 82.175 -0.901  76.516 1.00 138.19 102 D 1 
ATOM 754  C C   . SER D 4 104 ? 80.963 -1.074  75.596 1.00 128.46 102 D 1 
ATOM 755  O O   . SER D 4 104 ? 80.566 -2.193  75.238 1.00 119.47 102 D 1 
ATOM 756  C CB  . SER D 4 104 ? 81.710 -0.662  77.951 1.00 146.75 102 D 1 
ATOM 757  O OG  . SER D 4 104 ? 82.786 -0.818  78.879 1.00 142.91 102 D 1 
ATOM 758  N N   . ILE D 4 105 ? 80.393 0.058   75.219 1.00 130.14 103 D 1 
ATOM 759  C CA  . ILE D 4 105 ? 79.159 0.088   74.432 1.00 136.24 103 D 1 
ATOM 760  C C   . ILE D 4 105 ? 79.452 0.208   72.941 1.00 125.60 103 D 1 
ATOM 761  O O   . ILE D 4 105 ? 80.274 1.034   72.544 1.00 107.80 103 D 1 
ATOM 762  C CB  . ILE D 4 105 ? 78.269 1.255   74.892 1.00 139.96 103 D 1 
ATOM 763  C CG1 . ILE D 4 105 ? 78.157 1.258   76.434 1.00 140.62 103 D 1 
ATOM 764  C CG2 . ILE D 4 105 ? 76.899 1.185   74.216 1.00 128.37 103 D 1 
ATOM 765  C CD1 . ILE D 4 105 ? 77.832 -0.088  77.060 1.00 142.27 103 D 1 
ATOM 766  N N   . PRO D 4 106 ? 78.769 -0.608  72.108 1.00 131.49 104 D 1 
ATOM 767  C CA  . PRO D 4 106 ? 79.150 -0.680  70.677 1.00 138.69 104 D 1 
ATOM 768  C C   . PRO D 4 106 ? 79.016 0.624   69.926 1.00 128.40 104 D 1 
ATOM 769  O O   . PRO D 4 106 ? 79.950 1.043   69.263 1.00 113.04 104 D 1 
ATOM 770  C CB  . PRO D 4 106 ? 78.159 -1.701  70.085 1.00 128.41 104 D 1 
ATOM 771  C CG  . PRO D 4 106 ? 77.761 -2.551  71.235 1.00 138.80 104 D 1 
ATOM 772  C CD  . PRO D 4 106 ? 77.775 -1.653  72.452 1.00 133.00 104 D 1 
ATOM 773  N N   . VAL D 4 107 ? 77.859 1.257   70.041 1.00 118.56 105 D 1 
ATOM 774  C CA  . VAL D 4 107 ? 77.627 2.537   69.345 1.00 126.87 105 D 1 
ATOM 775  C C   . VAL D 4 107 ? 78.620 3.649   69.759 1.00 121.65 105 D 1 
ATOM 776  O O   . VAL D 4 107 ? 79.066 4.409   68.939 1.00 109.44 105 D 1 
ATOM 777  C CB  . VAL D 4 107 ? 76.179 3.063   69.544 1.00 131.55 105 D 1 
ATOM 778  C CG1 . VAL D 4 107 ? 75.865 3.286   71.020 1.00 161.28 105 D 1 
ATOM 779  C CG2 . VAL D 4 107 ? 75.963 4.362   68.789 1.00 115.58 105 D 1 
ATOM 780  N N   . LEU D 4 108 ? 78.915 3.749   71.047 1.00 129.86 106 D 1 
ATOM 781  C CA  . LEU D 4 108 ? 79.840 4.759   71.562 1.00 132.63 106 D 1 
ATOM 782  C C   . LEU D 4 108 ? 81.251 4.458   71.120 1.00 127.38 106 D 1 
ATOM 783  O O   . LEU D 4 108 ? 82.005 5.353   70.747 1.00 133.16 106 D 1 
ATOM 784  C CB  . LEU D 4 108 ? 79.819 4.786   73.095 1.00 148.28 106 D 1 
ATOM 785  C CG  . LEU D 4 108 ? 78.702 5.621   73.721 1.00 139.70 106 D 1 
ATOM 786  C CD1 . LEU D 4 108 ? 78.659 5.348   75.218 1.00 145.11 106 D 1 
ATOM 787  C CD2 . LEU D 4 108 ? 78.936 7.097   73.450 1.00 143.45 106 D 1 
ATOM 788  N N   . ALA D 4 109 ? 81.615 3.187   71.233 1.00 119.52 107 D 1 
ATOM 789  C CA  . ALA D 4 109 ? 82.875 2.683   70.693 1.00 133.33 107 D 1 
ATOM 790  C C   . ALA D 4 109 ? 82.979 2.967   69.158 1.00 135.79 107 D 1 
ATOM 791  O O   . ALA D 4 109 ? 83.978 3.529   68.670 1.00 122.64 107 D 1 
ATOM 792  C CB  . ALA D 4 109 ? 82.984 1.182   70.982 1.00 140.43 107 D 1 
ATOM 793  N N   . LYS D 4 110 ? 81.922 2.610   68.422 1.00 129.36 108 D 1 
ATOM 794  C CA  . LYS D 4 110 ? 81.893 2.646   66.944 1.00 126.53 108 D 1 
ATOM 795  C C   . LYS D 4 110 ? 81.108 3.866   66.475 1.00 129.76 108 D 1 
ATOM 796  O O   . LYS D 4 110 ? 80.263 3.777   65.568 1.00 114.95 108 D 1 
ATOM 797  C CB  . LYS D 4 110 ? 81.221 1.365   66.399 1.00 138.28 108 D 1 
ATOM 798  C CG  . LYS D 4 110 ? 81.776 0.025   66.927 1.00 157.62 108 D 1 
ATOM 799  C CD  . LYS D 4 110 ? 83.251 -0.247  66.579 1.00 167.00 108 D 1 
ATOM 800  C CE  . LYS D 4 110 ? 83.761 -1.566  67.189 1.00 165.67 108 D 1 
ATOM 801  N NZ  . LYS D 4 110 ? 85.183 -1.879  66.855 1.00 166.25 108 D 1 
ATOM 802  N N   . TRP D 4 111 ? 81.365 5.006   67.118 1.00 136.92 109 D 1 
ATOM 803  C CA  . TRP D 4 111 ? 80.507 6.193   66.952 1.00 137.83 109 D 1 
ATOM 804  C C   . TRP D 4 111 ? 80.626 6.824   65.578 1.00 136.72 109 D 1 
ATOM 805  O O   . TRP D 4 111 ? 81.673 6.780   64.927 1.00 120.33 109 D 1 
ATOM 806  C CB  . TRP D 4 111 ? 80.791 7.259   68.033 1.00 138.09 109 D 1 
ATOM 807  C CG  . TRP D 4 111 ? 80.035 8.556   67.846 1.00 129.91 109 D 1 
ATOM 808  C CD1 . TRP D 4 111 ? 80.517 9.699   67.301 1.00 119.47 109 D 1 
ATOM 809  C CD2 . TRP D 4 111 ? 78.672 8.825   68.208 1.00 134.23 109 D 1 
ATOM 810  N NE1 . TRP D 4 111 ? 79.552 10.662  67.297 1.00 124.95 109 D 1 
ATOM 811  C CE2 . TRP D 4 111 ? 78.406 10.153  67.849 1.00 134.59 109 D 1 
ATOM 812  C CE3 . TRP D 4 111 ? 77.654 8.073   68.801 1.00 143.81 109 D 1 
ATOM 813  C CZ2 . TRP D 4 111 ? 77.148 10.754  68.052 1.00 132.27 109 D 1 
ATOM 814  C CZ3 . TRP D 4 111 ? 76.414 8.675   69.010 1.00 132.71 109 D 1 
ATOM 815  C CH2 . TRP D 4 111 ? 76.174 9.998   68.633 1.00 118.95 109 D 1 
ATOM 816  N N   . GLN D 4 112 ? 79.521 7.422   65.162 1.00 138.49 110 D 1 
ATOM 817  C CA  . GLN D 4 112 ? 79.434 8.140   63.907 1.00 140.40 110 D 1 
ATOM 818  C C   . GLN D 4 112 ? 78.608 9.374   64.118 1.00 133.49 110 D 1 
ATOM 819  O O   . GLN D 4 112 ? 77.667 9.366   64.892 1.00 125.78 110 D 1 
ATOM 820  C CB  . GLN D 4 112 ? 78.758 7.286   62.850 1.00 123.10 110 D 1 
ATOM 821  C CG  . GLN D 4 112 ? 79.573 6.052   62.568 1.00 120.30 110 D 1 
ATOM 822  C CD  . GLN D 4 112 ? 78.921 5.190   61.560 1.00 119.77 110 D 1 
ATOM 823  O OE1 . GLN D 4 112 ? 78.021 5.630   60.862 1.00 114.29 110 D 1 
ATOM 824  N NE2 . GLN D 4 112 ? 79.350 3.938   61.487 1.00 134.33 110 D 1 
ATOM 825  N N   . ASN D 4 113 ? 78.965 10.417  63.387 1.00 127.24 111 D 1 
ATOM 826  C CA  . ASN D 4 113 ? 78.234 11.671  63.365 1.00 122.47 111 D 1 
ATOM 827  C C   . ASN D 4 113 ? 76.750 11.501  63.155 1.00 114.45 111 D 1 
ATOM 828  O O   . ASN D 4 113 ? 75.960 12.276  63.685 1.00 127.66 111 D 1 
ATOM 829  C CB  . ASN D 4 113 ? 78.719 12.504  62.201 1.00 127.75 111 D 1 
ATOM 830  C CG  . ASN D 4 113 ? 78.620 11.742  60.877 1.00 143.91 111 D 1 
ATOM 831  O OD1 . ASN D 4 113 ? 77.928 10.710  60.765 1.00 129.79 111 D 1 
ATOM 832  N ND2 . ASN D 4 113 ? 79.356 12.210  59.886 1.00 148.36 111 D 1 
ATOM 833  N N   . SER D 4 114 ? 76.383 10.518  62.338 1.00 101.94 112 D 1 
ATOM 834  C CA  . SER D 4 114 ? 74.984 10.290  61.987 1.00 109.13 112 D 1 
ATOM 835  C C   . SER D 4 114 ? 74.181 9.939   63.224 1.00 108.20 112 D 1 
ATOM 836  O O   . SER D 4 114 ? 73.024 10.298  63.355 1.00 103.65 112 D 1 
ATOM 837  C CB  . SER D 4 114 ? 74.860 9.134   61.008 1.00 115.34 112 D 1 
ATOM 838  O OG  . SER D 4 114 ? 75.164 7.925   61.675 1.00 122.14 112 D 1 
ATOM 839  N N   . TYR D 4 115 ? 74.805 9.210   64.130 1.00 117.07 113 D 1 
ATOM 840  C CA  . TYR D 4 115 ? 74.165 8.889   65.389 1.00 120.45 113 D 1 
ATOM 841  C C   . TYR D 4 115 ? 73.923 10.144  66.251 1.00 135.54 113 D 1 
ATOM 842  O O   . TYR D 4 115 ? 74.687 11.129  66.257 1.00 122.92 113 D 1 
ATOM 843  C CB  . TYR D 4 115 ? 74.993 7.866   66.157 1.00 117.32 113 D 1 
ATOM 844  C CG  . TYR D 4 115 ? 75.394 6.658   65.336 1.00 126.71 113 D 1 
ATOM 845  C CD1 . TYR D 4 115 ? 74.498 6.072   64.417 1.00 130.32 113 D 1 
ATOM 846  C CD2 . TYR D 4 115 ? 76.673 6.103   65.468 1.00 125.12 113 D 1 
ATOM 847  C CE1 . TYR D 4 115 ? 74.867 4.977   63.658 1.00 130.71 113 D 1 
ATOM 848  C CE2 . TYR D 4 115 ? 77.052 5.004   64.716 1.00 131.46 113 D 1 
ATOM 849  C CZ  . TYR D 4 115 ? 76.140 4.453   63.814 1.00 142.32 113 D 1 
ATOM 850  O OH  . TYR D 4 115 ? 76.477 3.377   63.046 1.00 145.03 113 D 1 
ATOM 851  N N   . SER D 4 116 ? 72.832 10.060  66.991 1.00 148.42 114 D 1 
ATOM 852  C CA  . SER D 4 116 ? 72.260 11.166  67.738 1.00 141.06 114 D 1 
ATOM 853  C C   . SER D 4 116 ? 71.977 10.648  69.134 1.00 132.64 114 D 1 
ATOM 854  O O   . SER D 4 116 ? 72.019 9.444   69.382 1.00 131.69 114 D 1 
ATOM 855  C CB  . SER D 4 116 ? 70.931 11.534  67.091 1.00 135.29 114 D 1 
ATOM 856  O OG  . SER D 4 116 ? 70.038 10.409  67.110 1.00 125.89 114 D 1 
ATOM 857  N N   . ILE D 4 117 ? 71.586 11.543  70.011 1.00 118.63 115 D 1 
ATOM 858  C CA  . ILE D 4 117 ? 71.235 11.130  71.333 1.00 117.18 115 D 1 
ATOM 859  C C   . ILE D 4 117 ? 70.160 10.037  71.284 1.00 110.23 115 D 1 
ATOM 860  O O   . ILE D 4 117 ? 70.277 9.013   71.974 1.00 111.68 115 D 1 
ATOM 861  C CB  . ILE D 4 117 ? 70.730 12.301  72.162 1.00 137.20 115 D 1 
ATOM 862  C CG1 . ILE D 4 117 ? 71.683 13.502  72.041 1.00 157.99 115 D 1 
ATOM 863  C CG2 . ILE D 4 117 ? 70.640 11.860  73.609 1.00 141.49 115 D 1 
ATOM 864  C CD1 . ILE D 4 117 ? 71.284 14.728  72.843 1.00 154.73 115 D 1 
ATOM 865  N N   . LYS D 4 118 ? 69.127 10.224  70.471 1.00 103.30 116 D 1 
ATOM 866  C CA  . LYS D 4 118 ? 68.043 9.222   70.406 1.00 113.52 116 D 1 
ATOM 867  C C   . LYS D 4 118 ? 68.612 7.803   70.254 1.00 127.26 116 D 1 
ATOM 868  O O   . LYS D 4 118 ? 68.323 6.887   71.072 1.00 119.20 116 D 1 
ATOM 869  C CB  . LYS D 4 118 ? 67.078 9.504   69.259 1.00 116.39 116 D 1 
ATOM 870  C CG  . LYS D 4 118 ? 65.911 8.503   69.125 1.00 108.89 116 D 1 
ATOM 871  C CD  . LYS D 4 118 ? 65.044 8.784   67.887 1.00 123.23 116 D 1 
ATOM 872  C CE  . LYS D 4 118 ? 65.756 8.546   66.539 1.00 136.45 116 D 1 
ATOM 873  N NZ  . LYS D 4 118 ? 65.992 7.098   66.264 1.00 146.93 116 D 1 
ATOM 874  N N   . VAL D 4 119 ? 69.450 7.631   69.232 1.00 111.58 117 D 1 
ATOM 875  C CA  . VAL D 4 119 ? 69.990 6.307   68.931 1.00 110.12 117 D 1 
ATOM 876  C C   . VAL D 4 119 ? 70.740 5.720   70.138 1.00 101.23 117 D 1 
ATOM 877  O O   . VAL D 4 119 ? 70.518 4.548   70.528 1.00 98.26  117 D 1 
ATOM 878  C CB  . VAL D 4 119 ? 70.913 6.352   67.723 1.00 111.02 117 D 1 
ATOM 879  C CG1 . VAL D 4 119 ? 71.545 4.985   67.505 1.00 131.25 117 D 1 
ATOM 880  C CG2 . VAL D 4 119 ? 70.131 6.761   66.496 1.00 108.46 117 D 1 
ATOM 881  N N   . VAL D 4 120 ? 71.583 6.560   70.737 1.00 86.03  118 D 1 
ATOM 882  C CA  . VAL D 4 120 ? 72.310 6.195   71.954 1.00 91.30  118 D 1 
ATOM 883  C C   . VAL D 4 120 ? 71.402 5.575   73.025 1.00 98.13  118 D 1 
ATOM 884  O O   . VAL D 4 120 ? 71.685 4.488   73.558 1.00 94.44  118 D 1 
ATOM 885  C CB  . VAL D 4 120 ? 72.924 7.394   72.658 1.00 83.70  118 D 1 
ATOM 886  C CG1 . VAL D 4 120 ? 73.856 6.916   73.739 1.00 84.10  118 D 1 
ATOM 887  C CG2 . VAL D 4 120 ? 73.654 8.287   71.689 1.00 87.53  118 D 1 
ATOM 888  N N   . LEU D 4 121 ? 70.307 6.267   73.315 1.00 88.55  119 D 1 
ATOM 889  C CA  . LEU D 4 121 ? 69.385 5.812   74.334 1.00 95.15  119 D 1 
ATOM 890  C C   . LEU D 4 121 ? 68.748 4.471   74.000 1.00 96.46  119 D 1 
ATOM 891  O O   . LEU D 4 121 ? 68.703 3.578   74.834 1.00 96.41  119 D 1 
ATOM 892  C CB  . LEU D 4 121 ? 68.287 6.831   74.540 1.00 99.34  119 D 1 
ATOM 893  C CG  . LEU D 4 121 ? 68.724 8.260   74.841 1.00 98.40  119 D 1 
ATOM 894  C CD1 . LEU D 4 121 ? 67.597 9.016   75.528 1.00 105.68 119 D 1 
ATOM 895  C CD2 . LEU D 4 121 ? 69.934 8.263   75.726 1.00 101.34 119 D 1 
ATOM 896  N N   . GLN D 4 122 ? 68.308 4.366   72.762 1.00 104.60 120 D 1 
ATOM 897  C CA  . GLN D 4 122 ? 67.673 3.167   72.281 1.00 120.29 120 D 1 
ATOM 898  C C   . GLN D 4 122 ? 68.678 2.086   72.459 1.00 100.06 120 D 1 
ATOM 899  O O   . GLN D 4 122 ? 68.341 0.996   72.884 1.00 93.27  120 D 1 
ATOM 900  C CB  . GLN D 4 122 ? 67.351 3.282   70.793 1.00 134.04 120 D 1 
ATOM 901  C CG  . GLN D 4 122 ? 65.904 3.624   70.492 1.00 135.57 120 D 1 
ATOM 902  C CD  . GLN D 4 122 ? 65.792 4.871   69.652 1.00 141.87 120 D 1 
ATOM 903  O OE1 . GLN D 4 122 ? 66.666 5.731   69.691 1.00 133.59 120 D 1 
ATOM 904  N NE2 . GLN D 4 122 ? 64.715 4.979   68.890 1.00 138.57 120 D 1 
ATOM 905  N N   . GLU D 4 123 ? 69.924 2.390   72.142 1.00 84.78  121 D 1 
ATOM 906  C CA  . GLU D 4 123 ? 70.918 1.369   72.183 1.00 109.92 121 D 1 
ATOM 907  C C   . GLU D 4 123 ? 70.979 0.846   73.589 1.00 101.43 121 D 1 
ATOM 908  O O   . GLU D 4 123 ? 70.984 -0.365  73.839 1.00 98.52  121 D 1 
ATOM 909  C CB  . GLU D 4 123 ? 72.271 1.929   71.790 1.00 136.75 121 D 1 
ATOM 910  C CG  . GLU D 4 123 ? 73.296 0.838   71.511 1.00 165.48 121 D 1 
ATOM 911  C CD  . GLU D 4 123 ? 72.719 -0.310  70.696 1.00 177.39 121 D 1 
ATOM 912  O OE1 . GLU D 4 123 ? 71.683 -0.095  70.024 1.00 180.17 121 D 1 
ATOM 913  O OE2 . GLU D 4 123 ? 73.295 -1.422  70.735 1.00 143.11 121 D 1 
ATOM 914  N N   . LEU D 4 124 ? 70.978 1.778   74.518 1.00 87.41  122 D 1 
ATOM 915  C CA  . LEU D 4 124 ? 71.055 1.389   75.902 1.00 83.13  122 D 1 
ATOM 916  C C   . LEU D 4 124 ? 69.864 0.560   76.266 1.00 85.91  122 D 1 
ATOM 917  O O   . LEU D 4 124 ? 69.988 -0.418  76.976 1.00 91.99  122 D 1 
ATOM 918  C CB  . LEU D 4 124 ? 71.098 2.598   76.789 1.00 80.09  122 D 1 
ATOM 919  C CG  . LEU D 4 124 ? 72.412 3.340   76.679 1.00 92.32  122 D 1 
ATOM 920  C CD1 . LEU D 4 124 ? 72.529 4.297   77.843 1.00 99.69  122 D 1 
ATOM 921  C CD2 . LEU D 4 124 ? 73.596 2.402   76.680 1.00 91.99  122 D 1 
ATOM 922  N N   . ARG D 4 125 ? 68.698 0.947   75.784 1.00 81.21  123 D 1 
ATOM 923  C CA  . ARG D 4 125 ? 67.515 0.223   76.155 1.00 80.20  123 D 1 
ATOM 924  C C   . ARG D 4 125 ? 67.650 -1.195  75.654 1.00 90.06  123 D 1 
ATOM 925  O O   . ARG D 4 125 ? 67.456 -2.127  76.410 1.00 90.34  123 D 1 
ATOM 926  C CB  . ARG D 4 125 ? 66.275 0.877   75.574 1.00 93.23  123 D 1 
ATOM 927  C CG  . ARG D 4 125 ? 65.030 0.032   75.704 1.00 97.71  123 D 1 
ATOM 928  C CD  . ARG D 4 125 ? 63.950 0.739   76.490 1.00 94.91  123 D 1 
ATOM 929  N NE  . ARG D 4 125 ? 62.790 -0.137  76.640 1.00 102.16 123 D 1 
ATOM 930  C CZ  . ARG D 4 125 ? 61.609 0.090   76.083 1.00 119.27 123 D 1 
ATOM 931  N NH1 . ARG D 4 125 ? 61.429 1.183   75.367 1.00 129.00 123 D 1 
ATOM 932  N NH2 . ARG D 4 125 ? 60.600 -0.752  76.250 1.00 121.37 123 D 1 
ATOM 933  N N   . ARG D 4 126 ? 68.054 -1.364  74.401 1.00 93.63  124 D 1 
ATOM 934  C CA  . ARG D 4 126 ? 68.087 -2.688  73.815 1.00 92.82  124 D 1 
ATOM 935  C C   . ARG D 4 126 ? 69.025 -3.494  74.640 1.00 84.83  124 D 1 
ATOM 936  O O   . ARG D 4 126 ? 68.754 -4.639  75.003 1.00 83.82  124 D 1 
ATOM 937  C CB  . ARG D 4 126 ? 68.592 -2.649  72.395 1.00 107.16 124 D 1 
ATOM 938  C CG  . ARG D 4 126 ? 67.799 -1.714  71.517 1.00 141.87 124 D 1 
ATOM 939  C CD  . ARG D 4 126 ? 68.304 -1.721  70.086 1.00 152.76 124 D 1 
ATOM 940  N NE  . ARG D 4 126 ? 67.442 -0.915  69.220 1.00 169.24 124 D 1 
ATOM 941  C CZ  . ARG D 4 126 ? 67.645 -0.728  67.918 1.00 191.08 124 D 1 
ATOM 942  N NH1 . ARG D 4 126 ? 68.688 -1.291  67.323 1.00 201.23 124 D 1 
ATOM 943  N NH2 . ARG D 4 126 ? 66.804 0.019   67.204 1.00 181.79 124 D 1 
ATOM 944  N N   . LEU D 4 127 ? 70.130 -2.870  74.983 1.00 78.06  125 D 1 
ATOM 945  C CA  . LEU D 4 127 ? 71.170 -3.602  75.663 1.00 90.62  125 D 1 
ATOM 946  C C   . LEU D 4 127 ? 70.649 -4.165  76.935 1.00 85.28  125 D 1 
ATOM 947  O O   . LEU D 4 127 ? 70.908 -5.301  77.257 1.00 90.73  125 D 1 
ATOM 948  C CB  . LEU D 4 127 ? 72.314 -2.684  76.002 1.00 97.12  125 D 1 
ATOM 949  C CG  . LEU D 4 127 ? 73.367 -2.560  74.922 1.00 117.48 125 D 1 
ATOM 950  C CD1 . LEU D 4 127 ? 74.610 -1.978  75.550 1.00 124.59 125 D 1 
ATOM 951  C CD2 . LEU D 4 127 ? 73.674 -3.914  74.307 1.00 120.26 125 D 1 
ATOM 952  N N   . MET D 4 128 ? 69.880 -3.381  77.652 1.00 84.28  126 D 1 
ATOM 953  C CA  . MET D 4 128 ? 69.264 -3.929  78.835 1.00 103.51 126 D 1 
ATOM 954  C C   . MET D 4 128 ? 68.636 -5.320  78.607 1.00 118.38 126 D 1 
ATOM 955  O O   . MET D 4 128 ? 68.682 -6.193  79.481 1.00 128.53 126 D 1 
ATOM 956  C CB  . MET D 4 128 ? 68.151 -3.014  79.341 1.00 106.62 126 D 1 
ATOM 957  C CG  . MET D 4 128 ? 68.629 -1.666  79.849 1.00 118.27 126 D 1 
ATOM 958  S SD  . MET D 4 128 ? 67.347 -0.610  80.548 1.00 110.39 126 D 1 
ATOM 959  C CE  . MET D 4 128 ? 68.309 0.785   81.160 1.00 97.64  126 D 1 
ATOM 960  N N   . MET D 4 129 ? 68.060 -5.530  77.431 1.00 117.92 127 D 1 
ATOM 961  C CA  . MET D 4 129 ? 67.383 -6.801  77.108 1.00 117.37 127 D 1 
ATOM 962  C C   . MET D 4 129 ? 68.330 -7.986  76.852 1.00 116.90 127 D 1 
ATOM 963  O O   . MET D 4 129 ? 67.945 -9.142  77.070 1.00 119.82 127 D 1 
ATOM 964  C CB  . MET D 4 129 ? 66.492 -6.616  75.900 1.00 119.43 127 D 1 
ATOM 965  C CG  . MET D 4 129 ? 65.463 -5.505  76.071 1.00 140.80 127 D 1 
ATOM 966  S SD  . MET D 4 129 ? 64.721 -5.090  74.482 1.00 170.75 127 D 1 
ATOM 967  C CE  . MET D 4 129 ? 64.640 -3.298  74.500 1.00 171.62 127 D 1 
ATOM 968  N N   . SER D 4 130 ? 69.567 -7.703  76.445 1.00 99.46  128 D 1 
ATOM 969  C CA  . SER D 4 130 ? 70.589 -8.741  76.306 1.00 100.61 128 D 1 
ATOM 970  C C   . SER D 4 130 ? 70.716 -9.609  77.550 1.00 103.61 128 D 1 
ATOM 971  O O   . SER D 4 130 ? 70.572 -9.120  78.680 1.00 109.29 128 D 1 
ATOM 972  C CB  . SER D 4 130 ? 71.946 -8.106  76.076 1.00 107.85 128 D 1 
ATOM 973  O OG  . SER D 4 130 ? 72.442 -7.592  77.297 1.00 110.54 128 D 1 
ATOM 974  N N   . LYS D 4 131 ? 71.060 -10.871 77.335 1.00 109.43 129 D 1 
ATOM 975  C CA  . LYS D 4 131 ? 71.092 -11.873 78.411 1.00 120.31 129 D 1 
ATOM 976  C C   . LYS D 4 131 ? 71.980 -11.473 79.609 1.00 111.98 129 D 1 
ATOM 977  O O   . LYS D 4 131 ? 71.559 -11.576 80.781 1.00 102.25 129 D 1 
ATOM 978  C CB  . LYS D 4 131 ? 71.559 -13.212 77.858 1.00 129.24 129 D 1 
ATOM 979  C CG  . LYS D 4 131 ? 70.610 -13.830 76.840 1.00 135.07 129 D 1 
ATOM 980  C CD  . LYS D 4 131 ? 71.337 -14.843 75.961 1.00 146.16 129 D 1 
ATOM 981  C CE  . LYS D 4 131 ? 72.109 -14.169 74.836 1.00 145.40 129 D 1 
ATOM 982  N NZ  . LYS D 4 131 ? 73.135 -15.070 74.231 1.00 168.62 129 D 1 
ATOM 983  N N   . GLU D 4 132 ? 73.193 -11.018 79.312 1.00 93.60  130 D 1 
ATOM 984  C CA  . GLU D 4 132 ? 74.148 -10.694 80.364 1.00 115.60 130 D 1 
ATOM 985  C C   . GLU D 4 132 ? 73.626 -9.649  81.313 1.00 117.76 130 D 1 
ATOM 986  O O   . GLU D 4 132 ? 73.993 -9.621  82.483 1.00 152.93 130 D 1 
ATOM 987  C CB  . GLU D 4 132 ? 75.505 -10.254 79.816 1.00 124.01 130 D 1 
ATOM 988  C CG  . GLU D 4 132 ? 75.505 -8.961  79.038 1.00 132.60 130 D 1 
ATOM 989  C CD  . GLU D 4 132 ? 75.079 -9.160  77.599 1.00 152.91 130 D 1 
ATOM 990  O OE1 . GLU D 4 132 ? 74.201 -10.030 77.344 1.00 143.53 130 D 1 
ATOM 991  O OE2 . GLU D 4 132 ? 75.621 -8.432  76.727 1.00 163.98 130 D 1 
ATOM 992  N N   . ASN D 4 133 ? 72.732 -8.823  80.830 1.00 101.23 131 D 1 
ATOM 993  C CA  . ASN D 4 133 ? 72.201 -7.792  81.658 1.00 99.38  131 D 1 
ATOM 994  C C   . ASN D 4 133 ? 70.879 -8.159  82.329 1.00 92.09  131 D 1 
ATOM 995  O O   . ASN D 4 133 ? 70.684 -7.902  83.522 1.00 100.81 131 D 1 
ATOM 996  C CB  . ASN D 4 133 ? 72.068 -6.534  80.810 1.00 109.78 131 D 1 
ATOM 997  C CG  . ASN D 4 133 ? 73.416 -5.869  80.547 1.00 111.46 131 D 1 
ATOM 998  O OD1 . ASN D 4 133 ? 74.327 -5.849  81.395 1.00 110.41 131 D 1 
ATOM 999  N ND2 . ASN D 4 133 ? 73.540 -5.297  79.373 1.00 114.67 131 D 1 
ATOM 1000 N N   . MET D 4 134 ? 69.978 -8.753  81.570 1.00 82.83  132 D 1 
ATOM 1001 C CA  . MET D 4 134 ? 68.572 -8.842  81.971 1.00 101.94 132 D 1 
ATOM 1002 C C   . MET D 4 134 ? 68.328 -9.502  83.296 1.00 113.88 132 D 1 
ATOM 1003 O O   . MET D 4 134 ? 67.427 -9.129  84.050 1.00 124.36 132 D 1 
ATOM 1004 C CB  . MET D 4 134 ? 67.793 -9.599  80.934 1.00 121.52 132 D 1 
ATOM 1005 C CG  . MET D 4 134 ? 68.211 -11.044 80.786 1.00 135.61 132 D 1 
ATOM 1006 S SD  . MET D 4 134 ? 67.239 -11.742 79.438 1.00 147.33 132 D 1 
ATOM 1007 C CE  . MET D 4 134 ? 65.654 -11.951 80.252 1.00 131.32 132 D 1 
ATOM 1008 N N   . LYS D 4 135 ? 69.167 -10.468 83.594 1.00 119.74 133 D 1 
ATOM 1009 C CA  . LYS D 4 135 ? 69.060 -11.182 84.854 1.00 119.70 133 D 1 
ATOM 1010 C C   . LYS D 4 135 ? 69.717 -10.485 86.076 1.00 109.84 133 D 1 
ATOM 1011 O O   . LYS D 4 135 ? 69.485 -10.938 87.179 1.00 101.67 133 D 1 
ATOM 1012 C CB  . LYS D 4 135 ? 69.716 -12.530 84.682 1.00 134.03 133 D 1 
ATOM 1013 C CG  . LYS D 4 135 ? 71.173 -12.358 84.277 1.00 168.29 133 D 1 
ATOM 1014 C CD  . LYS D 4 135 ? 71.982 -13.624 84.408 1.00 179.41 133 D 1 
ATOM 1015 C CE  . LYS D 4 135 ? 73.428 -13.332 84.047 1.00 165.28 133 D 1 
ATOM 1016 N NZ  . LYS D 4 135 ? 74.233 -14.570 84.127 1.00 192.06 133 D 1 
ATOM 1017 N N   . LEU D 4 136 ? 70.558 -9.452  85.892 1.00 96.38  134 D 1 
ATOM 1018 C CA  . LEU D 4 136 ? 71.222 -8.821  87.030 1.00 101.43 134 D 1 
ATOM 1019 C C   . LEU D 4 136 ? 70.223 -8.254  88.043 1.00 106.56 134 D 1 
ATOM 1020 O O   . LEU D 4 136 ? 69.239 -7.645  87.654 1.00 117.54 134 D 1 
ATOM 1021 C CB  . LEU D 4 136 ? 72.156 -7.709  86.588 1.00 107.06 134 D 1 
ATOM 1022 C CG  . LEU D 4 136 ? 73.376 -8.129  85.799 1.00 112.75 134 D 1 
ATOM 1023 C CD1 . LEU D 4 136 ? 74.215 -6.905  85.421 1.00 121.93 134 D 1 
ATOM 1024 C CD2 . LEU D 4 136 ? 74.199 -9.061  86.658 1.00 122.62 134 D 1 
ATOM 1025 N N   . PRO D 4 137 ? 70.481 -8.447  89.347 1.00 107.46 135 D 1 
ATOM 1026 C CA  . PRO D 4 137 ? 69.631 -7.865  90.365 1.00 119.29 135 D 1 
ATOM 1027 C C   . PRO D 4 137 ? 69.943 -6.373  90.440 1.00 124.66 135 D 1 
ATOM 1028 O O   . PRO D 4 137 ? 71.081 -5.974  90.141 1.00 122.03 135 D 1 
ATOM 1029 C CB  . PRO D 4 137 ? 70.107 -8.579  91.640 1.00 117.99 135 D 1 
ATOM 1030 C CG  . PRO D 4 137 ? 71.556 -8.781  91.412 1.00 108.77 135 D 1 
ATOM 1031 C CD  . PRO D 4 137 ? 71.738 -8.952  89.930 1.00 104.80 135 D 1 
ATOM 1032 N N   . GLN D 4 138 ? 68.983 -5.553  90.840 1.00 107.59 136 D 1 
ATOM 1033 C CA  . GLN D 4 138 ? 69.210 -4.109  90.801 1.00 110.72 136 D 1 
ATOM 1034 C C   . GLN D 4 138 ? 69.165 -3.551  92.204 1.00 100.41 136 D 1 
ATOM 1035 O O   . GLN D 4 138 ? 68.648 -4.217  93.078 1.00 107.41 136 D 1 
ATOM 1036 C CB  . GLN D 4 138 ? 68.150 -3.487  89.887 1.00 132.33 136 D 1 
ATOM 1037 C CG  . GLN D 4 138 ? 68.225 -3.960  88.417 1.00 116.46 136 D 1 
ATOM 1038 C CD  . GLN D 4 138 ? 69.546 -3.566  87.754 1.00 116.92 136 D 1 
ATOM 1039 O OE1 . GLN D 4 138 ? 70.004 -2.402  87.863 1.00 114.49 136 D 1 
ATOM 1040 N NE2 . GLN D 4 138 ? 70.183 -4.526  87.089 1.00 97.67  136 D 1 
ATOM 1041 N N   . PRO D 4 139 ? 69.738 -2.361  92.444 1.00 100.12 137 D 1 
ATOM 1042 C CA  . PRO D 4 139 ? 69.586 -1.757  93.781 1.00 110.09 137 D 1 
ATOM 1043 C C   . PRO D 4 139 ? 68.121 -1.382  93.996 1.00 122.21 137 D 1 
ATOM 1044 O O   . PRO D 4 139 ? 67.328 -1.434  93.030 1.00 109.03 137 D 1 
ATOM 1045 C CB  . PRO D 4 139 ? 70.462 -0.500  93.720 1.00 111.30 137 D 1 
ATOM 1046 C CG  . PRO D 4 139 ? 70.507 -0.164  92.275 1.00 118.38 137 D 1 
ATOM 1047 C CD  . PRO D 4 139 ? 70.455 -1.474  91.518 1.00 105.37 137 D 1 
ATOM 1048 N N   . PRO D 4 140 ? 67.749 -1.031  95.238 1.00 118.07 138 D 1 
ATOM 1049 C CA  . PRO D 4 140 ? 66.394 -0.551  95.494 1.00 123.08 138 D 1 
ATOM 1050 C C   . PRO D 4 140 ? 66.076 0.773   94.791 1.00 140.44 138 D 1 
ATOM 1051 O O   . PRO D 4 140 ? 66.953 1.707   94.739 1.00 107.52 138 D 1 
ATOM 1052 C CB  . PRO D 4 140 ? 66.366 -0.341  96.995 1.00 123.30 138 D 1 
ATOM 1053 C CG  . PRO D 4 140 ? 67.456 -1.197  97.510 1.00 115.55 138 D 1 
ATOM 1054 C CD  . PRO D 4 140 ? 68.506 -1.257  96.471 1.00 108.17 138 D 1 
ATOM 1055 N N   . GLU D 4 141 ? 64.825 0.819   94.277 1.00 139.73 139 D 1 
ATOM 1056 C CA  . GLU D 4 141 ? 64.316 1.915   93.430 1.00 132.68 139 D 1 
ATOM 1057 C C   . GLU D 4 141 ? 64.617 3.241   94.096 1.00 136.28 139 D 1 
ATOM 1058 O O   . GLU D 4 141 ? 64.481 3.401   95.317 1.00 148.67 139 D 1 
ATOM 1059 C CB  . GLU D 4 141 ? 62.804 1.804   93.167 1.00 136.97 139 D 1 
ATOM 1060 C CG  . GLU D 4 141 ? 62.405 1.252   91.799 1.00 150.34 139 D 1 
ATOM 1061 C CD  . GLU D 4 141 ? 60.894 1.039   91.615 1.00 161.88 139 D 1 
ATOM 1062 O OE1 . GLU D 4 141 ? 60.114 1.241   92.580 1.00 162.00 139 D 1 
ATOM 1063 O OE2 . GLU D 4 141 ? 60.485 0.665   90.485 1.00 139.10 139 D 1 
ATOM 1064 N N   . GLY D 4 142 ? 65.078 4.171   93.286 1.00 123.29 140 D 1 
ATOM 1065 C CA  . GLY D 4 142 ? 65.201 5.543   93.718 1.00 130.01 140 D 1 
ATOM 1066 C C   . GLY D 4 142 ? 66.464 5.881   94.456 1.00 123.98 140 D 1 
ATOM 1067 O O   . GLY D 4 142 ? 66.481 6.792   95.276 1.00 154.18 140 D 1 
ATOM 1068 N N   . GLN D 4 143 ? 67.544 5.189   94.158 1.00 119.18 141 D 1 
ATOM 1069 C CA  . GLN D 4 143 ? 68.830 5.635   94.685 1.00 120.02 141 D 1 
ATOM 1070 C C   . GLN D 4 143 ? 69.605 6.308   93.585 1.00 104.16 141 D 1 
ATOM 1071 O O   . GLN D 4 143 ? 69.344 6.098   92.412 1.00 119.43 141 D 1 
ATOM 1072 C CB  . GLN D 4 143 ? 69.600 4.471   95.272 1.00 129.60 141 D 1 
ATOM 1073 C CG  . GLN D 4 143 ? 68.890 3.855   96.455 1.00 144.75 141 D 1 
ATOM 1074 C CD  . GLN D 4 143 ? 69.564 2.596   96.949 1.00 151.60 141 D 1 
ATOM 1075 O OE1 . GLN D 4 143 ? 70.223 1.882   96.189 1.00 137.39 141 D 1 
ATOM 1076 N NE2 . GLN D 4 143 ? 69.407 2.319   98.245 1.00 151.15 141 D 1 
ATOM 1077 N N   . THR D 4 144 ? 70.547 7.136   93.960 1.00 93.67  142 D 1 
ATOM 1078 C CA  . THR D 4 144 ? 71.286 7.904   92.977 1.00 98.11  142 D 1 
ATOM 1079 C C   . THR D 4 144 ? 72.741 7.888   93.326 1.00 99.79  142 D 1 
ATOM 1080 O O   . THR D 4 144 ? 73.130 7.905   94.498 1.00 114.41 142 D 1 
ATOM 1081 C CB  . THR D 4 144 ? 70.832 9.372   92.935 1.00 110.68 142 D 1 
ATOM 1082 O OG1 . THR D 4 144 ? 71.329 10.075  94.083 1.00 130.90 142 D 1 
ATOM 1083 C CG2 . THR D 4 144 ? 69.311 9.447   92.898 1.00 117.30 142 D 1 
ATOM 1084 N N   . TYR D 4 145 ? 73.568 7.892   92.307 1.00 101.48 143 D 1 
ATOM 1085 C CA  . TYR D 4 145 ? 74.992 8.007   92.543 1.00 116.99 143 D 1 
ATOM 1086 C C   . TYR D 4 145 ? 75.171 9.370   93.151 1.00 122.94 143 D 1 
ATOM 1087 O O   . TYR D 4 145 ? 74.324 10.255  92.981 1.00 118.60 143 D 1 
ATOM 1088 C CB  . TYR D 4 145 ? 75.788 7.892   91.238 1.00 131.84 143 D 1 
ATOM 1089 C CG  . TYR D 4 145 ? 75.586 6.564   90.544 1.00 132.21 143 D 1 
ATOM 1090 C CD1 . TYR D 4 145 ? 76.369 5.473   90.872 1.00 120.22 143 D 1 
ATOM 1091 C CD2 . TYR D 4 145 ? 74.591 6.397   89.577 1.00 117.67 143 D 1 
ATOM 1092 C CE1 . TYR D 4 145 ? 76.177 4.262   90.252 1.00 112.20 143 D 1 
ATOM 1093 C CE2 . TYR D 4 145 ? 74.401 5.180   88.969 1.00 109.92 143 D 1 
ATOM 1094 C CZ  . TYR D 4 145 ? 75.199 4.123   89.318 1.00 108.95 143 D 1 
ATOM 1095 O OH  . TYR D 4 145 ? 75.024 2.908   88.725 1.00 117.60 143 D 1 
ATOM 1096 N N   . ASN D 4 146 ? 76.245 9.532   93.904 1.00 147.87 144 D 1 
ATOM 1097 C CA  . ASN D 4 146 ? 76.626 10.852  94.349 1.00 173.26 144 D 1 
ATOM 1098 C C   . ASN D 4 146 ? 76.576 11.722  93.106 1.00 213.61 144 D 1 
ATOM 1099 O O   . ASN D 4 146 ? 76.845 11.233  92.000 1.00 222.93 144 D 1 
ATOM 1100 C CB  . ASN D 4 146 ? 78.022 10.855  94.975 1.00 167.39 144 D 1 
ATOM 1101 C CG  . ASN D 4 146 ? 79.024 10.032  94.177 1.00 174.04 144 D 1 
ATOM 1102 O OD1 . ASN D 4 146 ? 79.248 10.274  92.988 1.00 166.31 144 D 1 
ATOM 1103 N ND2 . ASN D 4 146 ? 79.621 9.038   94.828 1.00 172.60 144 D 1 
ATOM 1104 N N   . ASN D 4 147 ? 76.213 12.990  93.296 1.00 245.68 145 D 1 
ATOM 1105 C CA  . ASN D 4 147 ? 75.926 13.943  92.206 1.00 234.94 145 D 1 
ATOM 1106 C C   . ASN D 4 147 ? 74.500 13.697  91.654 1.00 215.85 145 D 1 
ATOM 1107 O O   . ASN D 4 147 ? 73.707 12.879  92.161 1.00 188.60 145 D 1 
ATOM 1108 C CB  . ASN D 4 147 ? 77.007 13.932  91.078 1.00 228.44 145 D 1 
ATOM 1109 C CG  . ASN D 4 147 ? 78.447 14.080  91.604 1.00 221.31 145 D 1 
ATOM 1110 O OD1 . ASN D 4 147 ? 78.773 13.641  92.712 1.00 234.81 145 D 1 
ATOM 1111 N ND2 . ASN D 4 147 ? 79.320 14.687  90.792 1.00 197.59 145 D 1 
ATOM 1112 O OXT . ASN D 4 147 ? 74.083 14.339  90.691 1.00 207.22 145 D 1 
#
