# Supplementary material for: Photocross-linking activity-based probes to capture the dynamics of ubiquitin RING E3 ligase interactions
Source: Biochem J. 2026 Jun 3;483(7):1115–30. doi: 10.1042/BCJ20260213 (PMC13234630; doi:10.1042/BCJ20260213)
Supplement: Supplementary Data File S2 [file BCJ-2026-0213_supp2.zip › 03_Chandler_Supplementary datafile2/RNF4/Alphafold/fold_2026_01_22_10_06_2xrnf4_ring_2x_ubc13_2xubiquitin/msas/fold_2026_01_22_10_06_2xrnf4_ring_2x_ubc13_2xubiquitin_paired_msa_chains_e.a3m]

>query
GAMDMSTRNPQRKRRGGAVNSRQTQKRTRETTSTPEISLEAEPIELVETVGDEIVDLTCESLEPVVVDLTHNDSVVIVEERRRPRRNGRRLRQDHADSCVVSSDDEELSKDKDVYVTTHTPRSTKDEGTTGLRPSGTVSCPICMDGYSEIVQNGRLIVSTECGHVFCSQCLRDSLKNANTCPTCRKKINHKRYHPIYIGSGTVSCPICMDGYSEIVQNGRLIVSTECGHVFCSQCLRDSLKNANTCPTCRKKINHKRYHPIYI
>sp|O88846|RNF4_RAT/1-194 [subseq from] E3 ubiquitin-protein ligase RNF4 OS=Rattus norvegicus OX=10116 GN=Rnf4 PE=1 SV=1
----MSTRNPQRKRRGGAVNSRQTQKRTRETTSTPEISLEAEPIELVETVGDEIVDLTCESLEPVVVDLTHNDSVVIVEERRRPRRNGRRLRQDHADSCVVSSDDEELSKDKDVYVTTHTPRSTKDEGTTGLRPSGTVSCPICMDGYSEIVQNGRLIVSTECGHVFCSQCLRDSLKNANTCPTCRKKINHKRYHPIYI-----------------------------------------------------------------
>tr|A0A0G2K799|A0A0G2K799_RAT/1-196 [subseq from] E3 ubiquitin-protein ligase RNF4 OS=Rattus norvegicus OX=10116 GN=Rnf4 PE=1 SV=1
----MSTRNPQRKRRGGAVNSRQTQKRTRETTSTPEISLEAEPIELVETVGDEIVDLTCESLEPVVVDLTHNDSVVVsiGEKRRRPRRNGRRLRQDHADSCVVSSDDEELSKDKDVYVTTHTPRSTKDEGTTGLRPSGTVSCPICMDGYSEIVQNGRLIVSTECGHVFCSQCLRDSLKNANTCPTCRKKINHKRYHPIYI-----------------------------------------------------------------
>tr|Q3ULB8|Q3ULB8_MOUSE/1-195 [subseq from] RING-type domain-containing protein OS=Mus musculus OX=10090 GN=Rnf4 PE=2 SV=1
----MSTRNPQRKRRGGTVNSRQTQKRTRETTSTPEVSLETEPIELVETVGDEIVDLTCESLEPVVVDLTHNDSVVIVEERRRPRRNGRRLRQDHADSCVVSSDDEELSRDKDVYVTTHTPRSTKDDGATGPRPSGTVSCPICMDGYSEIVQNGRLIVSTECGHVFCSQCLRDSLKNANTCPTCRKKINHKRYHPIYIW----------------------------------------------------------------
>tr|A0A6I9LVW8|A0A6I9LVW8_PERMB/1-194 [subseq from] E3 ubiquitin-protein ligase RNF4 OS=Peromyscus maniculatus bairdii OX=230844 GN=Rnf4 PE=4 SV=1
----MSTRNPQRKRRGGTVSSRQTQKRTRETTSTPEISLEAEPIELVETAGDEIVDLTCESLEPVVVDLTHNDSVVIVEERRRPRRNGRRLRQDHADSCVVSSDDEELSRDKDVYVTTHTPRSGKDEGSTGLRPSGTVSCPICMDGYSEIVQNGRLIVSTECGHVFCSQCLRDSLKNANTCPTCRKKINHKRYHPIYI-----------------------------------------------------------------
>sp|Q9QZS2|RNF4_MOUSE/1-194 [subseq from] E3 ubiquitin-protein ligase RNF4 OS=Mus musculus OX=10090 GN=Rnf4 PE=1 SV=1
----MSTRNPQRKRRGGTVNSRQTQKRTRETTSTPEVSLETEPIELVETVGDEIVDLTCESLEPVVVDLTHNDSVVIVEERRRPRRNGRRLRQDHADSCVVSSDDEELSRDKDVYVTTHTPRSTKDDGATGPRPSGTVSCPICMDGYSEIVQNGRLIVSTECGHVFCSQCLRDSLKNANTCPTCRKKINHKRYHPIYI-----------------------------------------------------------------
>tr|A0A6P5PS85|A0A6P5PS85_MUSCR/1-194 [subseq from] E3 ubiquitin-protein ligase RNF4 OS=Mus caroli OX=10089 GN=Rnf4 PE=4 SV=1
----MSTRNPQRKRRGGTVNSRQTQKRTRETTSTPEVSLETEPIELVETVGDEIVDLTCESLEPVVVDLTHNDSVVIVEERRRPRRNGRRLRQEHADSCVVSSDDEELSRDKDVYVTTHTPRSTKDDGATGPRPSGTVSCPICMDGYSEIVQNGRLIVSTECGHVFCSQCLRDSLKNANTCPTCRKKINHKRYHPIYI-----------------------------------------------------------------
>tr|A0A821IFE7|A0A821IFE7_9NEOB/1-191 [subseq from] (mimic poison frog) hypothetical protein OS=Ranitomeya imitator OX=111125 GN=RIMITATOR_LOCUS1737568 PE=4 SV=1
-------RNPQRKRRGGAVNSRQTQKRTRETTSTPEISLEAEPIELVETVGDEIVDLTCESLEPVVVDLTHNDSVVVSIWRRRPRRNGRRLRQDHADSCVVSSDDEELSKDKDVYVTTHTPRSTKDEGTTGLRPSGTVSCPICMDGYSEIVQNGRLIVSTECGHVFCSQCLRDSLKNANTCPTCRKKINHKRYHPIYI-----------------------------------------------------------------
>tr|Q3TXE6|Q3TXE6_MOUSE/1-194 [subseq from] RING-type domain-containing protein OS=Mus musculus OX=10090 GN=Rnf4 PE=2 SV=1
----MSTRNPQRKRRGGTVNSRQTQKRTRETTSTPEVSLETEPIELVETVGDEIVDLTCESLEPVVVDLTHNDSVVIVEERRRPRRNGRRLRQDHADSCVVSSDGEELSRDKDVYVTTHTPRSTKDDGATGPRPSGTVSCPICMDGYSEIVQNGRLIVSTECGHVFCSQCLRDSLKNANTCPTCRKKINHKRYHPIYI-----------------------------------------------------------------
>tr|A0A3Q0CN83|A0A3Q0CN83_MESAU/1-194 [subseq from] E3 ubiquitin-protein ligase RNF4 OS=Mesocricetus auratus OX=10036 GN=Rnf4 PE=4 SV=1
----MSTRNPQRKRRGGTVSSRQTQKRTRETASTPEISLEAEPIELVETAGDEIVDLTCESLEPVVVDLTHNDSVVIVEERRRPRRNGRRLRQDHADSCVVSSDDEELSRDKDVYVTTHTSRGTKDEGTTGLRPSGTVSCPICMDGYSEIVQNGRLIVSTECGLVFCSQCLRDSLKNANTCPTCRKKINHKRYHPIYI-----------------------------------------------------------------
>tr|A0A096MUY8|A0A096MUY8_PAPAN/3-190 [subseq from] Ring finger protein 4 OS=Papio anubis OX=9555 GN=RNF4 PE=4 SV=2
----------TRKRRGGAINSRQTQKRTREATSTPEISLEAEPIELVETAGDEIVDLTCESLEPVVVDLTHNDSVVIVDERRRPRRNARRLPQDHADSCVVSSDDEELSRDRDVYVTTHTPRNTRDEGATGLRPSGTVSCPICMDGYSEIVQNGRLIVSTECGHVFCSQCLRDSLKNANTCPTCRKKINHKRYHPIYI-----------------------------------------------------------------
>tr|A0A2K5IC93|A0A2K5IC93_COLAP/3-190 [subseq from] Ring finger protein 4 OS=Colobus angolensis palliatus OX=336983 PE=4 SV=1
----------TRKRRGGAINSRQTQKRTREATSTPEISLEAEPIELVETAGDEIVDLTCESLEPVVVDLTHNDSVVIVDERRRPRRNARRLPQDHADSCVVSSDDEELSRDRDVYVTTHTPRNTRDEGATGLRPSGTVSCPICMDGYSEIVQNGRLIVSTECGHVFCSQCLRDSLKNANTCPTCRKKINHKRYHPIYI-----------------------------------------------------------------
>tr|A0A2K5MIG4|A0A2K5MIG4_CERAT/3-190 [subseq from] Ring finger protein 4 OS=Cercocebus atys OX=9531 GN=RNF4 PE=4 SV=1
----------TRKRRGGAINSRQTQKRTREATSTPEISLEAEPIELVETAGDEIVDLTCESLEPVVVDLTHNDSVVIVDERRRPRRNARRLPQDHADSCVVSSDDEELSRDRDVYVTTHTPRNTRDEGATGLRPSGTVSCPICMDGYSEIVQNGRLIVSTECGHVFCSQCLRDSLKNANTCPTCRKKINHKRYHPIYI-----------------------------------------------------------------
>tr|H9ESF1|H9ESF1_MACMU/3-190 [subseq from] E3 ubiquitin ligase RNF4 isoform 1 OS=Macaca mulatta OX=9544 GN=RNF4 PE=2 SV=1
----------TRKRRGGAINSRQTQKRTREATSTPEISLEAEPIELVETAGDEIVDLTCESLEPVVVDLTHNDSVVIVDERRRPRRNARRLPQDHADSCVVSSDDEELSRDRDVYVTTHTPRNTRDEGATGLRPSGTVSCPICMDGYSEIVQNGRLIVSTECGHVFCSQCLRDSLKNANTCPTCRKKINHKRYHPIYI-----------------------------------------------------------------
>tr|A0A2I3GX76|A0A2I3GX76_NOMLE/3-190 [subseq from] RING-type domain-containing protein OS=Nomascus leucogenys OX=61853 GN=RNF4 PE=4 SV=1
----------TRKRRGGAINSRQAQKRTREATSTPEISLEAEPIELVETAGDEIVDLTCESLEPVVVDLTHNDSVVIVDERRRPRRNARRLPQDHADSCVVSSDDEELSRDRDVYVTTHTPRNARDEGTTGLRPSGTVSCPICMDGYSEIVQNGRLIVSTECGHVFCSQCLRDSLKNANTCPTCRKKINHKRYHPIYI-----------------------------------------------------------------
>tr|A0A2K5ZJ09|A0A2K5ZJ09_MANLE/3-190 [subseq from] Ring finger protein 4 OS=Mandrillus leucophaeus OX=9568 GN=RNF4 PE=4 SV=1
----------TRKRRGGAINSRQTQKRTREATSTPEISLEAEPIELVETAGDEIVDLTCESLEPVVVDLTHNDSVVIVDERRRPRRNARRLPQDHADSCVVSSDDEELSRDRDVYVTTHTPRNTRDEGAAGLRPSGTVSCPICMDGYSEIVQNGRLIVSTECGHVFCSQCLRDSLKNANTCPTCRKKINHKRYHPIYI-----------------------------------------------------------------
>tr|A0A0D9R893|A0A0D9R893_CHLSB/3-190 [subseq from] RING-type domain-containing protein OS=Chlorocebus sabaeus OX=60711 PE=4 SV=1
----------TRKRRGGAINSRQTQKRTREATSTPEISLEAEPIELVETAGDEIVDLTCESLEPVVVDLTHNDSVVIVDERRRPRRNAGRLPQDHADSCVVSSDDEELSRDRDVYVTTHTPRNTRDEGATGLRPSGTVSCPICMDGYSEIVQNGRLIVSTECGHVFCSQCLRDSLKNANTCPTCRKKINHKRYHPIYI-----------------------------------------------------------------
>tr|G7MFT7|G7MFT7_MACMU/2-189 [subseq from] E3 ubiquitin ligase RNF4 (Fragment) OS=Macaca mulatta OX=9544 GN=EGK_00042 PE=4 SV=1
----------QRKRRGGAINSRQTQKRTREATSTPEISLEAEPIELVETAGDEIVDLTCESLEPVVVDLTHNDSVVVSVERRRPRRNARRLPQDHADSCVVSSDDEELSRDRDVYVTTHTPRNTRDEGATGLRPSGTVSCPICMDGYSEIVQNGRLIVSTECGHVFCSQCLRDSLKNANTCPTCRKKINHKRYHPIYI-----------------------------------------------------------------
>tr|G7NVS3|G7NVS3_MACFA/2-189 [subseq from] E3 ubiquitin ligase RNF4 (Fragment) OS=Macaca fascicularis OX=9541 GN=EGM_00050 PE=4 SV=1
----------QRKRRGGAINSRQTQKRTREATSTPEISLEAEPIELVETAGDEIVDLTCESLEPVVVDLTHNDSVVVSVERRRPRRNARRLPQDHADSCVVSSDDEELSRDRDVYVTTHTPRNTRDEGATGLRPSGTVSCPICMDGYSEIVQNGRLIVSTECGHVFCSQCLRDSLKNANTCPTCRKKINHKRYHPIYI-----------------------------------------------------------------
>sp|P78317|RNF4_HUMAN/3-190 [subseq from] E3 ubiquitin-protein ligase RNF4 OS=Homo sapiens OX=9606 GN=RNF4 PE=1 SV=1
----------TRKRRGGAINSRQAQKRTREATSTPEISLEAEPIELVETAGDEIVDLTCESLEPVVVDLTHNDSVVIVDERRRPRRNARRLPQDHADSCVVSSDDEELSRDRDVYVTTHTPRNARDEGATGLRPSGTVSCPICMDGYSEIVQNGRLIVSTECGHVFCSQCLRDSLKNANTCPTCRKKINHKRYHPIYI-----------------------------------------------------------------
>tr|A0A2I2ZC58|A0A2I2ZC58_GORGO/3-190 [subseq from] Ring finger protein 4 OS=Gorilla gorilla gorilla OX=9595 GN=RNF4 PE=4 SV=1
----------TRKRRGGAINSRQAQKRTREATSTPEISLEAEPIELVETAGDEIVDLTCESLEPVVVDLTHNDSVVIVDERRRPRRNARRLPQDHADSCVVSSDDEELSRDRDVYVTTHTPRNARDEGATGLRPSGTVSCPICMDGYSEIVQNGRLIVSTECGHVFCSQCLRDSLKNANTCPTCRKKINHKRYHPIYI-----------------------------------------------------------------
>tr|A0A2J8K6K8|A0A2J8K6K8_PANTR/3-190 [subseq from] Ring finger protein 4 OS=Pan troglodytes OX=9598 GN=RNF4 PE=4 SV=1
----------TRKRRGGAINSRQAQKRTREATSTPEISLEAEPIELVETAGDEIVDLTCESLEPVVVDLTHNDSVVIVDERRRPRRNARRLPQDHADSCVVSSDDEELSRDRDVYVTTHTPRNARDEGATGLRPSGTVSCPICMDGYSEIVQNGRLIVSTECGHVFCSQCLRDSLKNANTCPTCRKKINHKRYHPIYI-----------------------------------------------------------------
>tr|A0A6D2XIG8|A0A6D2XIG8_PANTR/3-190 [subseq from] RNF4 isoform 2 OS=Pan troglodytes OX=9598 GN=CK820_G0041048 PE=4 SV=1
----------TRKRRGGAINSRQAQKRTREATSTPEISLEAEPIELVETAGDEIVDLTCESLEPVVVDLTHNDSVVIVDERRRPRRNARRLPQDHADSCVVSSDDEELSRDRDVYVTTHTPRNARDEGATGLRPSGTVSCPICMDGYSEIVQNGRLIVSTECGHVFCSQCLRDSLKNANTCPTCRKKINHKRYHPIYI-----------------------------------------------------------------
>tr|A0A2K6K7A5|A0A2K6K7A5_RHIBE/3-190 [subseq from] RING-type domain-containing protein OS=Rhinopithecus bieti OX=61621 GN=RNF4 PE=4 SV=1
----------TRKRRGGAINSRQTQKRTREATSTPEISLEAEPIELVETAGDEIVDLTCESLEPVVVDLTHSDSVVIVDERRRPRRNARRLPQDHADSCVVSSDEEELSRDRDVYVTTHTPRNTRDEGSTGLRPSGTVSCPICMDGYSEIVQNGRLIVSTECGHVFCSQCLRDSLKNANTCPTCRKKINHKRYHPIYI-----------------------------------------------------------------
>tr|A0A2K6QNA1|A0A2K6QNA1_RHIRO/3-190 [subseq from] RING-type domain-containing protein OS=Rhinopithecus roxellana OX=61622 GN=RNF4 PE=4 SV=1
----------TRKRRGGAINSRQTQKRTREATSTPEISLEAEPIELVETAGDEIVDLTCESLEPVVVDLTHSDSVVIVDERRRPRRNARRLPQDHADSCVVSSDEEELSRDRDVYVTTHTPRNTRDEGSTGLRPSGTVSCPICMDGYSEIVQNGRLIVSTECGHVFCSQCLRDSLKNANTCPTCRKKINHKRYHPIYI-----------------------------------------------------------------
>tr|H0X3E7|H0X3E7_OTOGA/1-189 [subseq from] Ring finger protein 4 OS=Otolemur garnettii OX=30611 GN=RNF4 PE=4 SV=1
----------QRKRRGGTVNSRQAQKRTREATSTPEISLETEPIELVETAGDEIVDLTCESLEPVVVDLTHNDSVVIVDERRRPRRNARRLRQDHADSCVVSSDDEELSRDTDVYVTTHTPRNTRDEGAAGVRPSGTVSCPICMDGYSEIVQNGRLIVSTECGHVFCSQCLRDSLKNANTCPTCRKKINHKRYHPIYIF----------------------------------------------------------------
>tr|A0A2K5EM86|A0A2K5EM86_AOTNA/3-190 [subseq from] Ring finger protein 4 OS=Aotus nancymaae OX=37293 GN=RNF4 PE=4 SV=1
----------TRKRRGGAINSRQAQKRTREAASTPEISLEAEPIELVETAGDEIVDLTCESLEPVVVDLTHNDSVVIVDERRRPRRNARRLHQDHADSCVVSSDDEELSRDRDVYVTTHTPRNTRDEGATGLRPSGTVSCPICMDGYSEIVQNGRLIVSTECGHVFCSQCLRDSLRNANTCPTCRKKINHKRYHPIYI-----------------------------------------------------------------
>tr|A0A2K6UCT7|A0A2K6UCT7_SAIBB/3-190 [subseq from] Ring finger protein 4 OS=Saimiri boliviensis boliviensis OX=39432 GN=RNF4 PE=4 SV=1
----------TRKRRGGAINSRQAQKRTREAASTPEISLEAEPIELVETAGDEIVDLTCESLEPVVVDLTHNDSVVIVDERRRPRRNARRLHQDHADSCVVSSDDEELSRDRDVYVTTHTPRNTRDEGATGLRPSGTVSCPICMDGYSEIVQNGRLIVSTECGHVFCSQCLRDSLRNANTCPTCRKKINHKRYHPIYI-----------------------------------------------------------------
>tr|A0A2J8K6F5|A0A2J8K6F5_PANTR/1-187 [subseq from] RNF4 isoform 1 (Fragment) OS=Pan troglodytes OX=9598 GN=CK820_G0041048 PE=4 SV=1
-----------RKRRGGAINSRQAQKRTREATSTPEISLEAEPIELVETAGDEIVDLTCESLEPVVVDLTHNDSVVIVDERRRPRRNARRLPQDHADSCVVSSDDEELSRDRDVYVTTHTPRNARDEGATGLRPSGTVSCPICMDGYSEIVQNGRLIVSTECGHVFCSQCLRDSLKNANTCPTCRKKINHKRYHPIYI-----------------------------------------------------------------
>tr|K7BUU6|K7BUU6_PANTR/3-190 [subseq from] Ring finger protein 4 OS=Pan troglodytes OX=9598 GN=RNF4 PE=2 SV=1
----------TRKRRGGAINSRQAQKRTREATSTPEISLEAEPIELVETAGDEIVDLTCESLEPVVVDLTHNDSVVIVDERRRPRRNARRLPQDHADSCVVSSDDEELSRDRDVYVTTHTPRNARDEGATGLRPSGTVSCPICMDGYSEIVQNGRLIVSTECGHVFCNQCLRDSLKNANTCPTCRKKINHKRYHPIYI-----------------------------------------------------------------
>tr|A0A2J8SRT2|A0A2J8SRT2_PONAB/3-190 [subseq from] RING-type domain-containing protein OS=Pongo abelii OX=9601 GN=RNF4 PE=4 SV=1
----------TRKRRGGAINSRQAQKRTREATSTPEISLEAEPIELVETAGDEIVDLTCESLEPVVVDLTHNDSVVIVDERRRPRRNARRLPQDHADSCVVSSDDEELSRDRDVYVTTHTPRNARDEGAAGLRPSGTVSCPICMDGYSEIVQNGRLIVSTECGHVFCSQCLRDSLKNANTCPTCRKKINHKRYHPIYI-----------------------------------------------------------------
>tr|A0A2R9B9L8|A0A2R9B9L8_PANPA/3-190 [subseq from] Ring finger protein 4 OS=Pan paniscus OX=9597 GN=RNF4 PE=4 SV=1
----------TRKRRGGAINSRQAQKRTREAASTPEISLEAEPIELVETAGDEIVDLTCESLEPVVVDLTHNDSVVIVDERRRPRRNARRLPQDHADSCVVSSDDEELSRDRDVYVTTHTPRNARDEGATGLRPSGTVSCPICMDGYSEIVQNGRLIVSTECGHVFCSQCLRDSLKNANTCPTCRKKINHKRYHPIYI-----------------------------------------------------------------
>tr|A0A6D2XQX4|A0A6D2XQX4_PONAB/3-190 [subseq from] RNF4 isoform 2 OS=Pongo abelii OX=9601 GN=CR201_G0040859 PE=4 SV=1
----------TRKRRGGAINSRQAQKRTREATSTPEISLEAEPIELVETAGDEIVDLTCESLEPVVVDLTHNDSVVIVDERRRPRRNARRLPQDHADSCVVSSDDEELSRDRDVYVTTHTPRNARDEGAAGLRPSGTVSCPICMDGYSEIVQNGRLIVSTECGHVFCSQCLRDSLKNANTCPTCRKKINHKRYHPIYI-----------------------------------------------------------------
>tr|A0A2K6FXP2|A0A2K6FXP2_PROCO/3-190 [subseq from] Ring finger protein 4 OS=Propithecus coquereli OX=379532 GN=RNF4 PE=4 SV=1
----------TRKRRGGTVSSRQTQKRTREATSTPEISLEAEPIELVETAGDEIVDLTCESLEPVVVDLTHNDAVVIVDERRRPRRNARRLRQDHADSCVVSSDDEELSRDRDVYVTTHTPRNARDEGATGVRPSGTVSCPICMDGYSEIVQNGRLIVSTECGHVFCSQCLRDSLKNANTCPTCRKKINHKRYHPIYI-----------------------------------------------------------------
>tr|I3MGP0|I3MGP0_ICTTR/4-193 [subseq from] Ring finger protein 4 OS=Ictidomys tridecemlineatus OX=43179 GN=Rnf4 PE=4 SV=2
--------YPQRKRRGGTVNSRQAQKRTREAASTPEISLEAEPIELVETAGDEIVDLTCESLEPVVVDLTHNDSIVIVDERRRPRRNARRLRQDHPDSCVVSSDDEELSRDRDVYVTTPTPRNARDEGATGLRPSGTVSCPICMDGYSEIVQNGRLIVSTECGHVFCSQCLRDSLKNANTCPTCRKKINHKRYHPIYI-----------------------------------------------------------------
>tr|F7HV40|F7HV40_CALJA/3-190 [subseq from] E3 ubiquitin-protein ligase RNF4 isoform 1 OS=Callithrix jacchus OX=9483 GN=RNF4 PE=2 SV=1
----------TRKRRGGAINSRQAQKRTREAAFTPEISLEAEPIELVETAGDEIVDLTCESLEPVVVDLTHNDSVVIVDERRRPRRNARRLHQDHADSCVVSSDDEELSRDRDVYVTTHTPRNTRDEGATGLRPSGTVSCPICMDGYSEIVQNGRLIVSTECGHVFCSQCLRDSLRNANTCPTCRKKINHKRYHPIYI-----------------------------------------------------------------
>tr|A0A2J8SRV6|A0A2J8SRV6_PONAB/1-187 [subseq from] RNF4 isoform 1 (Fragment) OS=Pongo abelii OX=9601 GN=CR201_G0040859 PE=4 SV=1
-----------RKRRGGAINSRQAQKRTREATSTPEISLEAEPIELVETAGDEIVDLTCESLEPVVVDLTHNDSVVIVDERRRPRRNARRLPQDHADSCVVSSDDEELSRDRDVYVTTHTPRNARDEGAAGLRPSGTVSCPICMDGYSEIVQNGRLIVSTECGHVFCSQCLRDSLKNANTCPTCRKKINHKRYHPIYI-----------------------------------------------------------------
>tr|A0A6J3FXB2|A0A6J3FXB2_SAPAP/3-190 [subseq from] E3 ubiquitin-protein ligase RNF4 OS=Sapajus apella OX=9515 GN=RNF4 PE=4 SV=1
----------TRKRRGGTINSRQAQKRTREAASTPEISLEAEPIELVETAGDEIVDLTCESLEPVVVDLTHNDSVVIVDERRRPRRNARRLHQDHADSCVVSSDDEELSRDRDVYVTTHTPRNTRDEGAAGLRPSGTVSCPICMDGYSEIVQNGRLIVSTECGHVFCSQCLRDSLRNANTCPTCRKKINHKRYHPIYI-----------------------------------------------------------------
>tr|A0A5E4BQ86|A0A5E4BQ86_MARMO/3-190 [subseq from] RING-type domain-containing protein OS=Marmota monax OX=9995 GN=MONAX_5E033692 PE=4 SV=1
----------TRKRRGGTVNSRQAQKRTREAASTPEISLEAEPIELVETAGDEIVDLTCESLEPVVVDLTHNDSIVIVDERRRPRRNARRLRQDHADSCVVSSDDEELSRDRDVYVTTPTPRNARDEGATGLRPSGTVSCPICMDGYSEIVQNGRLIVSTECGHVFCSQCLRDSLKNANTCPTCRKKINHKRYHPIYI-----------------------------------------------------------------
>tr|A0A2J8K6G9|A0A2J8K6G9_PANTR/3-188 [subseq from] RNF4 isoform 7 (Fragment) OS=Pan troglodytes OX=9598 GN=CK820_G0041048 PE=4 SV=1
----------TRKRRGGAINSRQAQKRTREATSTPEISLEAEPIELVETAGDEIVDLTCESLEPVVVDLTHNDSVVIVDERRRPRRNARRLPQDHADSCVVSSDDEELSRDRDVYVTTHTPRNARDEGATGLRPSGTVSCPICMDGYSEIVQNGRLIVSTECGHVFCSQCLRDSLKNANTCPTCRKKINHKRYHPI-------------------------------------------------------------------
>tr|D6RA71|D6RA71_HUMAN/3-188 [subseq from] E3 ubiquitin-protein ligase RNF4 (Fragment) OS=Homo sapiens OX=9606 GN=RNF4 PE=1 SV=1
----------TRKRRGGAINSRQAQKRTREATSTPEISLEAEPIELVETAGDEIVDLTCESLEPVVVDLTHNDSVVIVDERRRPRRNARRLPQDHADSCVVSSDDEELSRDRDVYVTTHTPRNARDEGATGLRPSGTVSCPICMDGYSEIVQNGRLIVSTECGHVFCSQCLRDSLKNANTCPTCRKKINHKRYHPI-------------------------------------------------------------------
>tr|A0A1U7TU25|A0A1U7TU25_CARSF/3-190 [subseq from] E3 ubiquitin-protein ligase RNF4 OS=Carlito syrichta OX=1868482 GN=RNF4 PE=4 SV=1
----------TRKRRGGAINSRQTQKRTREAASAPEISLEAEPIELVETAGDEIVDLTCESLEPVVVDLTHNDSVVIVDERRRPRRNARRLRQDLADSCVVSSDDEELSRDRDVYVTTHTPRNARDEGATGLRPLGTVSCPICMDGYSEIVQNGRLIVSTECGHVFCSQCLRDSLKNANTCPTCRKKINHKRYHPIYI-----------------------------------------------------------------
>tr|A0A250YBN0|A0A250YBN0_CASCN/3-190 [subseq from] E3 ubiquitin-protein ligase RNF4 OS=Castor canadensis OX=51338 GN=RNF4 PE=4 SV=1
----------TRKRRGGTVSSRQSQKRTREATSTPEISLEAEPIELVETAGDEIVDLTCESLEPVVVDLTHNDSVVIVEERRRPRRNARRLRQDHADSCVVSSDDEEFSRDRDVYVTTHTPRGARDQGATGLRSSGTVSCPICMDGYSEIVQNGRLIVSTECGHVFCSQCLRDSLKNANTCPTCRKKINHKRYHPIYI-----------------------------------------------------------------
>tr|M3YHR1|M3YHR1_MUSPF/6-194 [subseq from] Ring finger protein 4 OS=Mustela putorius furo OX=9669 GN=RNF4 PE=4 SV=1
---------PQRKRRGGTVNSRQAQKRTREAASTPEMALEAEPIELVESAGDEIVDLTCESLEPVVVDLTHNDSVVIVDERRRPRRNARRPRQEHADSCVVSSDDEELSRDRDVYVTTHTPRNTREEAATGLRPSGTVSCPICMDGYSEIVQNGRLIVSTECGHVFCSQCLRDSLKNANTCPTCRKKINHKRYHPIYI-----------------------------------------------------------------
>tr|A0A7N9D2M6|A0A7N9D2M6_MACFA/3-188 [subseq from] Ring finger protein 4 OS=Macaca fascicularis OX=9541 GN=RNF4 PE=4 SV=1
----------TRKRRGGAINSRQTQKRTREATSTPEISLEAEPIELVETAGDEIVDLTCESLEPVVVDLTHNDSVVV--KRRRPRRNARRLPQDHADSCVVSSDDEELSRDRDVYVTTHTPRNTRDEGATGLRPSGTVSCPICMDGYSEIVQNGRLIVSTECGHVFCSQCLRDSLKNANTCPTCRKKINHKRYHPIYI-----------------------------------------------------------------
>tr|A0A2I3H6B4|A0A2I3H6B4_NOMLE/3-188 [subseq from] RING-type domain-containing protein OS=Nomascus leucogenys OX=61853 GN=RNF4 PE=4 SV=1
----------QRKRRGGAINSRQAQKRTREATSTPEISLEAEPIELVETAGDEIVDLTCESLEPVVVDLTHNDSVVV--KRRRPRRNARRLPQDHADSCVVSSDDEELSRDRDVYVTTHTPRNARDEGTTGLRPSGTVSCPICMDGYSEIVQNGRLIVSTECGHVFCSQCLRDSLKNANTCPTCRKKINHKRYHPIYI-----------------------------------------------------------------
>tr|F6PYI6|F6PYI6_HORSE/3-190 [subseq from] Ring finger protein 4 OS=Equus caballus OX=9796 GN=RNF4 PE=4 SV=3
----------TRKRRGGTVNSRQAQKRTREAASTPEMALEAEPIELVESAGDEIVDLTCESLEPVVVDLTHNDSVVIVDERRRPRRNARRLRQDHADSCVVSSDDEELSRDRDVYVTTHTPRNTREEAATGLRPSGTVSCPICMDGYSEIVQNGRLIVSTECGHVFCSQCLRDSLKNANTCPTCRKKINHKRYHPIYI-----------------------------------------------------------------
>tr|A0A2J8SRU2|A0A2J8SRU2_PONAB/3-188 [subseq from] RNF4 isoform 8 (Fragment) OS=Pongo abelii OX=9601 GN=CR201_G0040859 PE=4 SV=1
----------TRKRRGGAINSRQAQKRTREATSTPEISLEAEPIELVETAGDEIVDLTCESLEPVVVDLTHNDSVVIVDERRRPRRNARRLPQDHADSCVVSSDDEELSRDRDVYVTTHTPRNARDEGAAGLRPSGTVSCPICMDGYSEIVQNGRLIVSTECGHVFCSQCLRDSLKNANTCPTCRKKINHKRYHPI-------------------------------------------------------------------
>tr|W5Q0P9|W5Q0P9_SHEEP/5-194 [subseq from] Ring finger protein 4 OS=Ovis aries OX=9940 GN=RNF4 PE=4 SV=1
--------NPQRKRRGGTVNSRQAQKRTRETTSPPEMALEAEPIELVESAGDEIVDLTCESLEPVVVDLTHNDSVVFVEERRRPRRNGRRLRQDHADSCVVSSDEEELARDKDVYVTTHSPRSAREEAAAGFRPSGTVSCPICMDGYSEIVQNGRLIVSTECGHVFCSQCLRDSLKSANTCPTCRKKMSHKRYHPIYI-----------------------------------------------------------------
>tr|A0A384DAF8|A0A384DAF8_URSMA/3-190 [subseq from] E3 ubiquitin-protein ligase RNF4 OS=Ursus maritimus OX=29073 GN=RNF4 PE=4 SV=1
----------TRKRRGGTVNSRQAQKRTRETASTPEMALEAEPIELVESAGDEIVDLTCESLEPVVVDLTHNDSVVIVDERRRPRRNARRPRQDHADSCVVSSDDEELSRDRDVYVTTHTPRNTREEAATGLRPSGTVSCPICMDGYSEIVQNGRLIVSTECGHVFCSQCLRDSLKNANTCPTCRKKINHKRYHPIYI-----------------------------------------------------------------
>tr|A0A3Q7VFJ7|A0A3Q7VFJ7_URSAR/3-190 [subseq from] E3 ubiquitin-protein ligase RNF4 OS=Ursus arctos horribilis OX=116960 GN=RNF4 PE=4 SV=1
----------TRKRRGGTVNSRQAQKRTRETASTPEMALEAEPIELVESAGDEIVDLTCESLEPVVVDLTHNDSVVIVDERRRPRRNARRPRQDHADSCVVSSDDEELSRDRDVYVTTHTPRNTREEAATGLRPSGTVSCPICMDGYSEIVQNGRLIVSTECGHVFCSQCLRDSLKNANTCPTCRKKINHKRYHPIYI-----------------------------------------------------------------
>tr|G1M732|G1M732_AILME/3-190 [subseq from] Family with sequence similarity 193 member A OS=Ailuropoda melanoleuca OX=9646 GN=FAM193A PE=4 SV=2
----------TRKRRGGTVNSRQAQKRTRETASTPEMALEAEPIELVESAGDEIVDLTCESLEPVVVDLTHNDSVVIVDERRRPRRNARRPRQDHADSCVVSSDDEELSRDRDVYVTTHTPRNTREEAATGLRPSGTVSCPICMDGYSEIVQNGRLIVSTECGHVFCSQCLRDSLKNANTCPTCRKKINHKRYHPIYI-----------------------------------------------------------------
>tr|A0A7N9D192|A0A7N9D192_MACFA/3-195 [subseq from] Ring finger protein 4 OS=Macaca fascicularis OX=9541 GN=RNF4 PE=4 SV=1
----------TRKRRGGAINSRQTQKRTREATSTPEISLEAEPIELVETAGDEIVDLTCESLEPVVVDLTHNDSVLIfffffVFFKRRPRRNARRLPQDHADSCVVSSDDEELSRDRDVYVTTHTPRNTRDEGATGLRPSGTVSCPICMDGYSEIVQNGRLIVSTECGHVFCSQCLRDSLKNANTCPTCRKKINHKRYHPIYI-----------------------------------------------------------------
>tr|A0A2K5IC30|A0A2K5IC30_COLAP/5-188 [subseq from] Ring finger protein 4 OS=Colobus angolensis palliatus OX=336983 PE=4 SV=1
------------KRRGGAINSRQTQKRTREATSTPEISLEAEPIELVETAGDEIVDLTCESLEPVVVDLTHNDSVVV--KRRRPRRNARRLPQDHADSCVVSSDDEELSRDRDVYVTTHTPRNTRDEGATGLRPSGTVSCPICMDGYSEIVQNGRLIVSTECGHVFCSQCLRDSLKNANTCPTCRKKINHKRYHPIYI-----------------------------------------------------------------
>tr|A0A286ZYA4|A0A286ZYA4_PIG/3-190 [subseq from] E3 ubiquitin-protein ligase RNF4 isoform 1 OS=Sus scrofa OX=9823 GN=RNF4 PE=4 SV=2
----------TRKRRGGAVNSRQAQKRTRESPSTPEMALEAEPIELVESAGDEIVDLTCESLEPVVVDLTHNDSVVIVEERRRPRRNARRLRQDHADSCVVSSDDEELSRDRDVYVTTQTPRNAREEAATGLRPSGTVSCPICMDGYSEIVQNGRLIVSTECGHVFCSQCLRDSLKNANTCPTCRKKINHKRYHPIYI-----------------------------------------------------------------
>tr|A0A4X1SXS7|A0A4X1SXS7_PIG/3-190 [subseq from] RING-type domain-containing protein OS=Sus scrofa OX=9823 GN=RNF4 PE=4 SV=1
----------TRKRRGGAVNSRQAQKRTRESPSTPEMALEAEPIELVESAGDEIVDLTCESLEPVVVDLTHNDSVVIVEERRRPRRNARRLRQDHADSCVVSSDDEELSRDRDVYVTTQTPRNAREEAATGLRPSGTVSCPICMDGYSEIVQNGRLIVSTECGHVFCSQCLRDSLKNANTCPTCRKKINHKRYHPIYI-----------------------------------------------------------------
>tr|Q1L1E0|Q1L1E0_PIG/3-190 [subseq from] Ring finger protein 4 OS=Sus scrofa OX=9823 GN=RNF4 PE=2 SV=1
----------TRKRRGGAVNSRQAQKRTRESPSTPEMALEAEPIELVESAGDEIVDITCESLEPVVVDLTHNDSVVIVEERRRPRRNARRLRQDHADSCVVSSDDEELSRDRDVYVTTQTPRNAREEAATGLRPSGTVSCPICMDGYSEIVQNGRLIVSTECGHVFCSQCLRDSLKNANTCPTCRKKINHKRYHPIYI-----------------------------------------------------------------
>tr|F7HST8|F7HST8_MACMU/7-190 [subseq from] Ring finger protein 4 OS=Macaca mulatta OX=9544 GN=RNF4 PE=4 SV=2
------------KRRGGAINSRQTQKRTREATSTPEISLEAEPIELVETAGDEIVDLTCESLEPVVVDLTHNDSVVV--KRRRPRRNARRLPQDHADSCVVSSDDEELSRDRDVYVTTHTPRNTRDEGATGLRPSGTVSCPICMDGYSEIVQNGRLIVSTECGHVFCSQCLRDSLKNANTCPTCRKKINHKRYHPIYI-----------------------------------------------------------------
>tr|A0A2U3VMJ0|A0A2U3VMJ0_ODORO/3-190 [subseq from] E3 ubiquitin-protein ligase RNF4 OS=Odobenus rosmarus divergens OX=9708 GN=RNF4 PE=4 SV=1
----------TRKRRGGTVNSRQAQKRTREAASTPEMALEAEPIELVESAGDEIVDLTCESLEPVVVDLTHNDSVVIVDERRRPRRNARRPRQDHADSCVVSSDDEELSRDRDVYVTTHTPRNTREEAATGLRPSGTVSCPICMDGYSEIVQNGRLIVSTECGHVFCSQCLRDSLKNANTCPTCRKKINHKRYHPIYI-----------------------------------------------------------------
>tr|A0A2U3XYR9|A0A2U3XYR9_LEPWE/3-190 [subseq from] E3 ubiquitin-protein ligase RNF4 isoform X2 OS=Leptonychotes weddellii OX=9713 GN=RNF4 PE=4 SV=1
----------TRKRRGGTVNSRQAQKRTREAASTPEMALEAEPIELVESAGDEIVDLTCESLEPVVVDLTHNDSVVIVDERRRPRRNARRPRQDHADSCVVSSDDEELSRDRDVYVTTHTPRNTREEAATGLRPSGTVSCPICMDGYSEIVQNGRLIVSTECGHVFCSQCLRDSLKNANTCPTCRKKINHKRYHPIYI-----------------------------------------------------------------
>tr|A0A2Y9G2S7|A0A2Y9G2S7_NEOSC/3-190 [subseq from] E3 ubiquitin-protein ligase RNF4 OS=Neomonachus schauinslandi OX=29088 GN=RNF4 PE=4 SV=1
----------TRKRRGGTVNSRQAQKRTREAASTPEMALEAEPIELVESAGDEIVDLTCESLEPVVVDLTHNDSVVIVDERRRPRRNARRPRQDHADSCVVSSDDEELSRDRDVYVTTHTPRNTREEAATGLRPSGTVSCPICMDGYSEIVQNGRLIVSTECGHVFCSQCLRDSLKNANTCPTCRKKINHKRYHPIYI-----------------------------------------------------------------
>tr|A0A3Q7Q7X0|A0A3Q7Q7X0_CALUR/3-190 [subseq from] E3 ubiquitin-protein ligase RNF4 isoform X2 OS=Callorhinus ursinus OX=34884 GN=RNF4 PE=4 SV=1
----------TRKRRGGTVNSRQAQKRTREAASTPEMALEAEPIELVESAGDEIVDLTCESLEPVVVDLTHNDSVVIVDERRRPRRNARRPRQDHADSCVVSSDDEELSRDRDVYVTTHTPRNTREEAATGLRPSGTVSCPICMDGYSEIVQNGRLIVSTECGHVFCSQCLRDSLKNANTCPTCRKKINHKRYHPIYI-----------------------------------------------------------------
>tr|A0A6J2DB70|A0A6J2DB70_ZALCA/3-190 [subseq from] E3 ubiquitin-protein ligase RNF4 isoform X2 OS=Zalophus californianus OX=9704 GN=RNF4 PE=4 SV=1
----------TRKRRGGTVNSRQAQKRTREAASTPEMALEAEPIELVESAGDEIVDLTCESLEPVVVDLTHNDSVVIVDERRRPRRNARRPRQDHADSCVVSSDDEELSRDRDVYVTTHTPRNTREEAATGLRPSGTVSCPICMDGYSEIVQNGRLIVSTECGHVFCSQCLRDSLKNANTCPTCRKKINHKRYHPIYI-----------------------------------------------------------------
>tr|A0A6J0Z919|A0A6J0Z919_ODOVR/3-190 [subseq from] E3 ubiquitin-protein ligase RNF4 OS=Odocoileus virginianus texanus OX=9880 GN=RNF4 PE=4 SV=1
----------TRKRRGGTVNSRQAQKRTRETTSPPEMALEAEPIELVESAGDEIVDLTCESLEPVVVDLTHNDSVVIVEERRRPRRNGRRLRQDHADSCVVSSDEEELARDKDVYVTTHSPRSAREEAAVGLRPSGTVSCPICMDGYSEIVQNGRLIVSTECGHVFCSQCLRDSLKNANTCPTCRKKMSHKRYHPIYI-----------------------------------------------------------------
>tr|A0A2K6UCR3|A0A2K6UCR3_SAIBB/3-188 [subseq from] Ring finger protein 4 OS=Saimiri boliviensis boliviensis OX=39432 GN=RNF4 PE=4 SV=1
----------TRKRRGGAINSRQAQKRTREAASTPEISLEAEPIELVETAGDEIVDLTCESLEPVVVDLTHNDSVVV--KRRRPRRNARRLHQDHADSCVVSSDDEELSRDRDVYVTTHTPRNTRDEGATGLRPSGTVSCPICMDGYSEIVQNGRLIVSTECGHVFCSQCLRDSLRNANTCPTCRKKINHKRYHPIYI-----------------------------------------------------------------
>tr|A0A811YI29|A0A811YI29_NYCPR/3-190 [subseq from] (raccoon dog) hypothetical protein OS=Nyctereutes procyonoides OX=34880 GN=NYPRO_LOCUS8768 PE=4 SV=1
----------TRKRRGGTVNSRQAQKRTREAASTPEMALEAEPIELVESAGDEIVDLTCESLEPVVVDLTHNDSVVIVDERRRPRRNARRPRQDHADSCVVSSDDEELSRDRDVYVTTHTPRNTREEAATGLRPSGTVSCPICMDGYSEIVQNGRLIVSTECGHVFCSQCLRDALKNANTCPTCRKKINHKRYHPIYI-----------------------------------------------------------------
>tr|J9NS55|J9NS55_CANLF/3-190 [subseq from] Ring finger protein 4 OS=Canis lupus familiaris OX=9615 GN=RNF4 PE=4 SV=2
----------TRKRRGGTVNSRQAQKRTREAASTPEMALEAEPIELVESAGDEIVDLTCESLEPVVVDLTHNDSVVIVDERRRPRRNARRPRQDHADSCVVSSDDEELSRDRDVYVTTHTPRNTREEAATGLRPSGTVSCPICMDGYSEIVQNGRLIVSTECGHVFCSQCLRDALKNANTCPTCRKKINHKRYHPIYI-----------------------------------------------------------------
>tr|A0A1B2TT54|A0A1B2TT54_PIG/3-190 [subseq from] Ring finger protein 4 OS=Sus scrofa OX=9823 GN=RNF4 PE=2 SV=1
----------TRKRRGGAVNSRQAQKRTRESPSTPEMALEAEPIELVESAGDEIVDLTCESLEPVVVDLTHNDSVVIVEERRRPRRNARRLRQDHTDSCVVSSDDEELSRDRDVYVTTQTPRNAREEAATGLRPSGTVSCPICMDGYSEIVQNGRLIVSTECGHVFCSQCLRDSLKNANTCPTCRKKINHKRYHPIYI-----------------------------------------------------------------
>tr|A0A3Q7THY1|A0A3Q7THY1_VULVU/3-190 [subseq from] E3 ubiquitin-protein ligase RNF4 OS=Vulpes vulpes OX=9627 GN=RNF4 PE=4 SV=1
----------TRKRRGGTINSRQAQKRTREAASTPEMALEAEPIELVESAGDEIVDLTCESLEPVVVDLTHNDSVVIVDERRRPRRNARRPRQDHADSCVVSSDDEELSRDRDVYVTTHTPRNTREEAATGLRPSGTVSCPICMDGYSEIVQNGRLIVSTECGHVFCSQCLRDALKNANTCPTCRKKINHKRYHPIYI-----------------------------------------------------------------
>tr|A0A091D0X1|A0A091D0X1_FUKDA/4-191 [subseq from] E3 ubiquitin ligase RNF4 OS=Fukomys damarensis OX=885580 GN=H920_12850 PE=4 SV=1
----------KRKRRSGTVNSRQAQKRTREAGSTPEIALEAEPIELVETAGDEIVDLTCESLEPVVVDLTHNDSVVIIEERRRPRRTARRLRQDHTDSCVVSSDDEELSRDRDVYVTTHAPRNARDDGTTGLRPSGTVSCPICMDGYSEIVQNGRLIVSTECGHVFCSQCLRDSLKNANTCPTCRKKISHKRYHPIYI-----------------------------------------------------------------
>tr|A0A2Y9JWP1|A0A2Y9JWP1_ENHLU/3-190 [subseq from] E3 ubiquitin-protein ligase RNF4 OS=Enhydra lutris kenyoni OX=391180 GN=LOC111149321 PE=4 SV=1
----------TRKRRGGTVNSRQAQKRTREAASTPEMALEAEPIELVESAGDEIVDLTCESLEPVVVDLTHNDSVVIVDERRRPRRNARRPRQEHADSCVVSSDDEELSRDRDVYVTTHTPRNTREEAATGLRPSGTVSCPICMDGYSEIVQNGRLIVSTECGHVFCSQCLRDSLKNANTCPTCRKKINHKRYHPIYI-----------------------------------------------------------------
>tr|A0A2K5EMB1|A0A2K5EMB1_AOTNA/1-185 [subseq from] Ring finger protein 4 OS=Aotus nancymaae OX=37293 GN=RNF4 PE=4 SV=1
-----------RKRRGGAINSRQAQKRTREAASTPEISLEAEPIELVETAGDEIVDLTCESLEPVVVDLTHNDSVVV--KRRRPRRNARRLHQDHADSCVVSSDDEELSRDRDVYVTTHTPRNTRDEGATGLRPSGTVSCPICMDGYSEIVQNGRLIVSTECGHVFCSQCLRDSLRNANTCPTCRKKINHKRYHPIYI-----------------------------------------------------------------
>tr|A0A452DPP6|A0A452DPP6_CAPHI/3-190 [subseq from] Ring finger protein 4 OS=Capra hircus OX=9925 GN=RNF4 PE=4 SV=1
----------TRKRRGGTVNSRQAQKRTRETTSPPEMALEAEPIELVESAGDEIVDLTCESLEPVVVDLTHNDSVVIVEERRRPRRNGRRLRQDHADSCVVSSDEEELARDKDVYVTTHSPRSAREEAAAGFRPSGTVSCPICMDGYSEIVQNGRLIVSTECGHIFCSQCLRDSLKNANTCPTCRKKMSHKRYHPIYI-----------------------------------------------------------------
>tr|A0A2I2ZHT3|A0A2I2ZHT3_GORGO/5-188 [subseq from] Ring finger protein 4 OS=Gorilla gorilla gorilla OX=9595 GN=RNF4 PE=4 SV=1
------------KRRGGAINSRQAQKRTREATSTPEISLEAEPIELVETAGDEIVDLTCESLEPVVVDLTHNDSVVV--KRRRPRRNARRLPQDHADSCVVSSDDEELSRDRDVYVTTHTPRNARDEGATGLRPSGTVSCPICMDGYSEIVQNGRLIVSTECGHVFCSQCLRDSLKNANTCPTCRKKINHKRYHPIYI-----------------------------------------------------------------
>tr|A0A2I3RQX1|A0A2I3RQX1_PANTR/5-188 [subseq from] Ring finger protein 4 OS=Pan troglodytes OX=9598 GN=RNF4 PE=4 SV=1
------------KRRGGAINSRQAQKRTREATSTPEISLEAEPIELVETAGDEIVDLTCESLEPVVVDLTHNDSVVV--KRRRPRRNARRLPQDHADSCVVSSDDEELSRDRDVYVTTHTPRNARDEGATGLRPSGTVSCPICMDGYSEIVQNGRLIVSTECGHVFCSQCLRDSLKNANTCPTCRKKINHKRYHPIYI-----------------------------------------------------------------
>tr|A0A2K6K7E5|A0A2K6K7E5_RHIBE/5-188 [subseq from] RING-type domain-containing protein OS=Rhinopithecus bieti OX=61621 GN=RNF4 PE=4 SV=1
------------KRRGGAINSRQTQKRTREATSTPEISLEAEPIELVETAGDEIVDLTCESLEPVVVDLTHSDSVVV--KRRRPRRNARRLPQDHADSCVVSSDEEELSRDRDVYVTTHTPRNTRDEGSTGLRPSGTVSCPICMDGYSEIVQNGRLIVSTECGHVFCSQCLRDSLKNANTCPTCRKKINHKRYHPIYI-----------------------------------------------------------------
>tr|A0A2K6QNE4|A0A2K6QNE4_RHIRO/5-188 [subseq from] RING-type domain-containing protein OS=Rhinopithecus roxellana OX=61622 GN=RNF4 PE=4 SV=1
------------KRRGGAINSRQTQKRTREATSTPEISLEAEPIELVETAGDEIVDLTCESLEPVVVDLTHSDSVVV--KRRRPRRNARRLPQDHADSCVVSSDEEELSRDRDVYVTTHTPRNTRDEGSTGLRPSGTVSCPICMDGYSEIVQNGRLIVSTECGHVFCSQCLRDSLKNANTCPTCRKKINHKRYHPIYI-----------------------------------------------------------------
>tr|A0A2Y9EMJ0|A0A2Y9EMJ0_PHYMC/3-190 [subseq from] E3 ubiquitin-protein ligase RNF4 isoform X4 OS=Physeter macrocephalus OX=9755 GN=RNF4 PE=4 SV=1
----------TRKRRGGTVNSRQAQKRTREASSPPEMALEAEPIELVESAGDEIVDLTCESLEPVVVDLTHSDSVVIVEERRRPRRNARRLRQEHADSCVLSSDDEELSRDKDVYVTTHTPRNAREEAATGLRPSGTVSCPICMDGYSEIVQNGRLIVSTECGHVFCSQCLRDSLKNANTCPTCRKKINHKRYHPIYI-----------------------------------------------------------------
>tr|A0A1S3FU72|A0A1S3FU72_DIPOR/3-190 [subseq from] E3 ubiquitin-protein ligase RNF4 OS=Dipodomys ordii OX=10020 GN=Rnf4 PE=4 SV=1
----------TRKRRGGSVSSRQAQKRTREAAATPEISLEAEPIELMETAGDEIVDLTCESLEPVVVDLTHNDSVVIVDERRRPRRNARRLRQDHADSCVVSSDEEELSRDRDVYVTTHAPRGAREEGTTGPRPSGTVSCPICMDGYSEIVQNGRLIVSTECGHVFCSQCLRDSLKNANTCPTCRKKISHKRYHPIYI-----------------------------------------------------------------
>tr|A0A3P4NI42|A0A3P4NI42_GULGU/37-226 [subseq from] RING-type domain-containing protein OS=Gulo gulo OX=48420 GN=BN2614_LOCUS4 PE=4 SV=1
--------YPQRKRRGGTVNSRQAQKRTREAASTPEMALEAEPIELVESAGDEIVDLTCESLEPVVVDLTHNDSVVVSVKRRRPRRNSRRPRQEHADSCVVSSDDEELSRDRDVYVTTHTPRNTREEAATGLRPSGTVSCPICMDGYSEIVQNGRLIVSTECGHVFCSQCLRDSLKNANTCPTCRKKINHKRYHPIYI-----------------------------------------------------------------
>tr|G9KLJ5|G9KLJ5_MUSPF/3-189 [subseq from] Ring finger protein 4 (Fragment) OS=Mustela putorius furo OX=9669 PE=2 SV=1
----------TRKRRGGTVNSRQAQKRTREAASTPEMALEAEPIELVESAGDEIVDLTCESLEPVVVDLTHNDSVVIVDERRRPRRNARRPRQEHADSCVVSSDDEELSRDRDVYVTTHTPRNTREEAATGLRPSGTVSCPICMDGYSEIVQNGRLIVSTECGHVFCSQCLRDSLKNANTCPTCRKKINHKRYHPIY------------------------------------------------------------------
>tr|G1SMZ1|G1SMZ1_RABIT/3-190 [subseq from] RING-type domain-containing protein OS=Oryctolagus cuniculus OX=9986 PE=4 SV=2
----------TRKRRGGTANSRQAQKRTREAASTPEISLEAEPIELVETAGDEIVDLTCESLEPVVVDLTHNDSVVIVDERRRPRRNARRLRQDHADSCVVSSDEEELSRDRDVYVTTHTSRNARVEGAAGFRPSGTVSCPICMDGYSEIVQNGRLIVSTECGHVFCSQCLRDSLKNANTCPTCRKKINHKRYHPIYI-----------------------------------------------------------------
>tr|A0A2R9B6V3|A0A2R9B6V3_PANPA/5-188 [subseq from] Ring finger protein 4 OS=Pan paniscus OX=9597 GN=RNF4 PE=4 SV=1
------------KRRGGAINSRQAQKRTREAASTPEISLEAEPIELVETAGDEIVDLTCESLEPVVVDLTHNDSVVV--KRRRPRRNARRLPQDHADSCVVSSDDEELSRDRDVYVTTHTPRNARDEGATGLRPSGTVSCPICMDGYSEIVQNGRLIVSTECGHVFCSQCLRDSLKNANTCPTCRKKINHKRYHPIYI-----------------------------------------------------------------
>tr|A0A6J2A367|A0A6J2A367_ACIJB/3-190 [subseq from] E3 ubiquitin-protein ligase RNF4 isoform X2 OS=Acinonyx jubatus OX=32536 GN=RNF4 PE=4 SV=1
----------TRKRRGGTVNSRQAQKRTREAASTPEMALEAEPIELVESAGDEIVDLTCESLEPVVVDLTHNDSVVIVDERRRPRRNARRPRQDHADSCVVSSDDEEVSRDRDVYVTTHTPRHTREEAAAGLRPSGTVSCPICMDGYSEIVQNGRLIVSTECGHVFCSQCLRDSLKNANTCPTCRKKINHKRYHPIYI-----------------------------------------------------------------
>tr|A0A7J7ZE06|A0A7J7ZE06_RHIFE/12-204 [subseq from] Ring finger protein 4 OS=Rhinolophus ferrumequinum OX=59479 GN=mRhiFer1_014511 PE=4 SV=1
-----SPGYPQRKRRGGTVNSRQAQKRTREAASTPEMALEAEPIELVESAGDEIVDLTCESLEPVVVDLTHNDSVVIVDERRRPTRTARRQRQDQADSCVVSSDDEELSRDRDVYVTTHTPRTTREEAATGLRPSGTVSCPICMDGYSEIVQNGRLIVSTECGHVFCSQCLRDSLKNANTCPTCRKKITHKRYHPIYI-----------------------------------------------------------------
>tr|A0A2U4CNA4|A0A2U4CNA4_TURTR/3-190 [subseq from] E3 ubiquitin-protein ligase RNF4 isoform X5 OS=Tursiops truncatus OX=9739 GN=RNF4 PE=4 SV=1
----------TRKRRGGTVNSRQAQKRTREASSPPEMALEAEPIELVESAGDEIVDLTCESLEPVVVDLTHSDSVVIVEERRRPRRNGRRLRQEHADSCVLSSDDEELPRDKDVYVTTHTPRNAREEAATGLRPSGTVSCPICMDGYSEIVQNGRLIVSTECGHVFCSQCLRDSLKNANTCPTCRKKISHKRYHPIYI-----------------------------------------------------------------
>tr|A0A2Y9LLZ5|A0A2Y9LLZ5_DELLE/3-190 [subseq from] E3 ubiquitin-protein ligase RNF4 isoform X2 OS=Delphinapterus leucas OX=9749 GN=RNF4 PE=4 SV=1
----------TRKRRGGTVNSRQAQKRTREASSPPEMALEAEPIELVESAGDEIVDLTCESLEPVVVDLTHSDSVVIVEERRRPRRNGRRLRQEHADSCVLSSDDEELPRDKDVYVTTHTPRNAREEAATGLRPSGTVSCPICMDGYSEIVQNGRLIVSTECGHVFCSQCLRDSLKNANTCPTCRKKISHKRYHPIYI-----------------------------------------------------------------
>tr|A0A340YJP0|A0A340YJP0_LIPVE/3-190 [subseq from] E3 ubiquitin-protein ligase RNF4 OS=Lipotes vexillifer OX=118797 GN=RNF4 PE=4 SV=1
----------TRKRRGGTVNSRQAQKRTREASSPPEMALEAEPIELVESAGDEIVDLTCESLEPVVVDLTHSDSVVIVEERRRPRRNGRRLRQEHADSCVLSSDDEELPRDKDVYVTTHTPRNAREEAATGLRPSGTVSCPICMDGYSEIVQNGRLIVSTECGHVFCSQCLRDSLKNANTCPTCRKKISHKRYHPIYI-----------------------------------------------------------------
>tr|A0A6P3RF02|A0A6P3RF02_PTEVA/92-280 [subseq from] E3 ubiquitin-protein ligase RNF4 OS=Pteropus vampyrus OX=132908 GN=RNF4 PE=4 SV=1
---------STRKRRGGTLSSRQAQKRTREAASTPEMALEAEPIELVESAGDEIVDLTCESLEPVVVDLTHNDSVVIVDERRRPRRTARRLRQDHADSCVVSSDDEELARDRDVYVTTHTPRNTREEAATGLRPSGTVSCPICMDGYSEIVQNGRLIVSTECGHVFCSQCLRDSLKNANTCPTCRKKINHKRYHPIYI-----------------------------------------------------------------
>tr|A0A6P3YM27|A0A6P3YM27_SHEEP/3-190 [subseq from] E3 ubiquitin-protein ligase RNF4 OS=Ovis aries OX=9940 GN=RNF4 PE=4 SV=1
----------TRKRRGGTVNSRQAQKRTRETTSPPEMALEAEPIELVESAGDEIVDLTCESLEPVVVDLTHNDSVVFVEERRRPRRNGRRLRQDHADSCVVSSDEEELARDKDVYVTTHSPRSAREEAAAGFRPSGTVSCPICMDGYSEIVQNGRLIVSTECGHVFCSQCLRDSLKSANTCPTCRKKMSHKRYHPIYI-----------------------------------------------------------------
>tr|F7HQ70|F7HQ70_CALJA/2-185 [subseq from] RING-type domain-containing protein OS=Callithrix jacchus OX=9483 GN=RNF4 PE=4 SV=3
------------KRRGGAINSRQAQKRTREAAFTPEISLEAEPIELVETAGDEIVDLTCESLEPVVVDLTHNDSVVV--KRRRPRRNARRLHQDHADSCVVSSDDEELSRDRDVYVTTHTPRNTRDEGATGLRPSGTVSCPICMDGYSEIVQNGRLIVSTECGHVFCSQCLRDSLRNANTCPTCRKKINHKRYHPIYI-----------------------------------------------------------------
>tr|A0A341BF42|A0A341BF42_NEOAA/3-190 [subseq from] E3 ubiquitin-protein ligase RNF4 isoform X2 OS=Neophocaena asiaeorientalis asiaeorientalis OX=1706337 GN=RNF4 PE=4 SV=1
----------TRKRRGGTVNSRQAQKRTREASSPPEMALEAEPIELVESAGDEIVDLTCESLEPVVVDLTHSDSVVIVEERRRPRRNGRRLRQEHADSCVLSSDDEELPRDKDVYVTTHTPRNAREEAATGLRPSGTVSCPICMDGYSEIVQNGRLIVSTECGHVFCSQCLRDSLKNANTCPTCRKKISHKRYHPIYL-----------------------------------------------------------------
>tr|A0A0P6JA06|A0A0P6JA06_HETGA/3-190 [subseq from] E3 ubiquitin-protein ligase RNF4 isoform 1 OS=Heterocephalus glaber OX=10181 GN=RNF4 PE=4 SV=1
----------TRKRRGGTVSSRQAQKRTREAGSTPEIALEAEPIELVETAGDEIVDLTCESLEPVVVDLTHNDSVVIVEERRQPRRTARRLRQDHTDSCVVSSDDEELPRDRDVYVTTHAPRSARDDGATGLRPSGTVSCPICMDGYSEIVQNGRLIVSTECGHVFCSQCLRDSLKNANTCPTCRKKISHKRYHPIYI-----------------------------------------------------------------
>tr|A0A485PR94|A0A485PR94_LYNPA/3-190 [subseq from] E3 ubiquitin ligase rnf4 OS=Lynx pardinus OX=191816 GN=LYPA_23C014079 PE=4 SV=1
----------TRKRRGGTVNSRQAQKRTREAASTPEMALEAEPIELVESAGDEIVDLTCESLEPVVVDLTHNDSVVIVDERRRPRRNARRPRQDHADSCVVSSDDEEVSRDRDVYVTTHTPRHAREEAAAGLRPSGTVSCPICMDGYSEIVQNGRLIVSTECGHVFCSQCLRDSLKNANTCPTCRKKINHKRYHPIYI-----------------------------------------------------------------
>tr|A0A6P4WQA2|A0A6P4WQA2_PANPR/3-190 [subseq from] E3 ubiquitin-protein ligase RNF4 isoform X2 OS=Panthera pardus OX=9691 GN=RNF4 PE=4 SV=1
----------TRKRRGGTVNSRQAQKRTREAASTPEMALEAEPIELVESAGDEIVDLTCESLEPVVVDLTHNDSVVIVDERRRPRRNARRPRQDHADSCVVSSDDEEVSRDRDVYVTTHTPRHAREEAAAGLRPSGTVSCPICMDGYSEIVQNGRLIVSTECGHVFCSQCLRDSLKNANTCPTCRKKINHKRYHPIYI-----------------------------------------------------------------
>tr|A0A6P6HPU2|A0A6P6HPU2_PUMCO/3-190 [subseq from] E3 ubiquitin-protein ligase RNF4 OS=Puma concolor OX=9696 GN=RNF4 PE=4 SV=1
----------TRKRRGGTVNSRQAQKRTREAASTPEMALEAEPIELVESAGDEIVDLTCESLEPVVVDLTHNDSVVIVDERRRPRRNARRPRQDHADSCVVSSDDEEVSRDRDVYVTTHTPRHAREEAAAGLRPSGTVSCPICMDGYSEIVQNGRLIVSTECGHVFCSQCLRDSLKNANTCPTCRKKINHKRYHPIYI-----------------------------------------------------------------
>tr|M3W1H1|M3W1H1_FELCA/3-190 [subseq from] Ring finger protein 4 OS=Felis catus OX=9685 GN=RNF4 PE=4 SV=3
----------TRKRRGGTVNSRQAQKRTREAASTPEMALEAEPIELVESAGDEIVDLTCESLEPVVVDLTHNDSVVIVDERRRPRRNARRPRQDHADSCVVSSDDEEVSRDRDVYVTTHTPRHAREEAAAGLRPSGTVSCPICMDGYSEIVQNGRLIVSTECGHVFCSQCLRDSLKNANTCPTCRKKINHKRYHPIYI-----------------------------------------------------------------
>tr|A0A4X1SXR9|A0A4X1SXR9_PIG/1-187 [subseq from] RING-type domain-containing protein OS=Sus scrofa OX=9823 GN=RNF4 PE=4 SV=1
-----------RKRRGGAVNSRQAQKRTRESPSTPEMALEAEPIELVESAGDEIVDLTCESLEPVVVDLTHNDSVVVSVERRRPRRNARRLRQDHADSCVVSSDDEELSRDRDVYVTTQTPRNAREEAATGLRPSGTVSCPICMDGYSEIVQNGRLIVSTECGHVFCSQCLRDSLKNANTCPTCRKKINHKRYHPIYI-----------------------------------------------------------------
>tr|A0A452QX56|A0A452QX56_URSAM/4-191 [subseq from] Ring finger protein 4 OS=Ursus americanus OX=9643 GN=RNF4 PE=4 SV=1
-------GYPQRKRRGGTVNSRQAQKRTRETASTPEMALEAEPIELVET-GDEIVDLTCESLEPVVVDLTHNDSVVV--KRRRPRRNARRPRQDHADSCVVSSDDEELSRDRDVYVTTHTPRNTREEAATGLRPSGTVSCPICMDGYSEIVQNGRLIVSTECGHVFCSQCLRDSLKNANTCPTCRKKINHKRYHPIYI-----------------------------------------------------------------
>tr|A0A667FTV9|A0A667FTV9_LYNCA/3-190 [subseq from] Ring finger protein 4 OS=Lynx canadensis OX=61383 GN=RNF4 PE=4 SV=1
----------TRKRRGGTVNSRQAQKRTREAASTPEMALEAEPIELVESAGDEIVDLTCESLEPVVVDLTHNDSVVIVDERRRPRRNARRPRQDHADSCVVSSDDEEVSRDRDVYVTTHTPRHAREEAAAGLRPSGTVSCPICMDGYSEIIQNGRLIVSTECGHVFCSQCLRDSLKNANTCPTCRKKINHKRYHPIYI-----------------------------------------------------------------
>tr|A0A452C9Q0|A0A452C9Q0_BALAS/3-190 [subseq from] E3 ubiquitin-protein ligase RNF4 isoform X4 OS=Balaenoptera acutorostrata scammoni OX=310752 GN=RNF4 PE=4 SV=1
----------TRKRRGGTVNSRQAQKRTREASSPPEMALEAEPIELVESAGDEIVDLTCESLEPVVVDLTHSDSVVIVEERRRPRRNARRLRQEHADSCVLSSDDEELPRDRDVYVTTHTPRNAREEAATGLRPSGTVSCPICMDGYSEIVQNGRLIVSTECGHVFCSQCLRDSLKNANTCPTCRKKINHKRYHPIYI-----------------------------------------------------------------
>tr|A0A7J8EA92|A0A7J8EA92_ROUAE/3-190 [subseq from] Ring finger protein 4 OS=Rousettus aegyptiacus OX=9407 GN=HJG63_016836 PE=4 SV=1
----------TRKRRGGSLNSRQAQKRTREAASTPEMALEAEPIELVESAGDDIVDLTCESLEPVVVDLTHNDSVVIVDERRRPRRTARRQRQDHADSCVVSSDDEELARDRDVYVTTHNPRNPREEAATGLRPSGTVSCPICMDGYSEIVQNGRLIVSTECGHVFCSQCLRDSLKNANTCPTCRKKINHKRYHPIYI-----------------------------------------------------------------
>tr|A0A1S3WUK6|A0A1S3WUK6_ERIEU/3-190 [subseq from] E3 ubiquitin-protein ligase RNF4 OS=Erinaceus europaeus OX=9365 GN=RNF4 PE=4 SV=1
----------TRKRRGGTVNSRQTQKRTREVASTPEMALDAEPIELVESAGDEIVDLTCESLEPVVVDLTHNDSVVIVDERRRPRRNGRRQRQEQADSCVVSSDDEELARDRDVYVTTHTPRNAREDSATGLRSSGTVSCPICMDGYSEIVQNGRLIVSTECGHVFCSQCLRDSLKNANTCPTCRKKINHKRYHPIYI-----------------------------------------------------------------
>tr|D2H4G5|D2H4G5_AILME/1-185 [subseq from] RING-type domain-containing protein (Fragment) OS=Ailuropoda melanoleuca OX=9646 GN=PANDA_004682 PE=4 SV=1
-----------RKRRGGTVNSRQAQKRTRETASTPEMALEAEPIELVESAGDEIVDLTCESLEPVVVDLTHNDSVVV--KRRRPRRNARRPRQDHADSCVVSSDDEELSRDRDVYVTTHTPRNTREEAATGLRPSGTVSCPICMDGYSEIVQNGRLIVSTECGHVFCSQCLRDSLKNANTCPTCRKKINHKRYHPIYI-----------------------------------------------------------------
>tr|G3U1M5|G3U1M5_LOXAF/4-194 [subseq from] Ring finger protein 4 OS=Loxodonta africana OX=9785 GN=RNF4 PE=4 SV=1
-------QYPQRKRRGGTVSPRQAQKRTREAASTPEMAVEAEPIELVESAGDEIVDLTCESLEPVVVDLTHNDSVVIVDERRRPRRNARRLRQDHADSCVVSSDEDESPRDRDVYVTPHTPRGAREEGAAGLRPSGTVSCPICMDGYSEIVQNGRLIVSTECGHVFCSQCLRDSLKNASTCPTCRKKINHKRYHPIYI-----------------------------------------------------------------
>tr|A0A2Y9DYF4|A0A2Y9DYF4_TRIMA/3-190 [subseq from] E3 ubiquitin-protein ligase RNF4 OS=Trichechus manatus latirostris OX=127582 GN=LOC101348376 PE=4 SV=1
----------TRKRRGGTVSSRQTQKRAREASSTPEMAVEAEPIELVESAGDEIVDLTCESLEPVVVDLTHNDSVVIVDERRRPRRNARRLRQDHADSCVVSSDDDESPRDGDVYVTPHTPRGTREEGTAGLRPSGTVSCPICMDGYSEIVQNGRLIVSTECGHVFCSQCLRDSLKNASTCPTCRKKINHKRYHPIYI-----------------------------------------------------------------
>tr|A0A671EL55|A0A671EL55_RHIFE/3-190 [subseq from] Ring finger protein 4 OS=Rhinolophus ferrumequinum OX=59479 GN=RNF4 PE=4 SV=1
----------TRKRRGGTVNSRQAQKRTREAASTPEMALEAEPIELVESAGDEIVDLTCESLEPVVVDLTHNDSVVIVDERRRPTRTARRQRQDQADSCVVSSDDEELSRDRDVYVTTHTPRTTREEAATGLRPSGTVSCPICMDGYSEIVQNGRLIVSTECGHVFCSQCLRDSLKNANTCPTCRKKITHKRYHPIYI-----------------------------------------------------------------
>tr|A0A6P3GPJ0|A0A6P3GPJ0_BISBI/3-186 [subseq from] E3 ubiquitin-protein ligase RNF4 isoform X1 OS=Bison bison bison OX=43346 GN=RNF4 PE=4 SV=1
----------TRKRRGGTVNSRQAQKRTRETTSPPEMALEAEPIELVESAGDEIVDLTCESLEPVVVDLTHNDSVVIVEERRRPRRNGRRLRQDHADSCVVSSDEEELARDKDVYVTTHSPRSA----ATGFRPSGTVSCPICMDGYSEIVQNGRLIVSTECGHIFCSQCLRDSLKNANTCPTCRKKMSHKRYHPIYI-----------------------------------------------------------------
>tr|A0A6P5BZM3|A0A6P5BZM3_BOSIN/3-186 [subseq from] E3 ubiquitin-protein ligase RNF4 OS=Bos indicus OX=9915 GN=RNF4 PE=4 SV=1
----------TRKRRGGTVNSRQAQKRTRETTSPPEMALEAEPIELVESAGDEIVDLTCESLEPVVVDLTHNDSVVIVEERRRPRRNGRRLRQDHADSCVVSSDEEELARDKDVYVTTHSPRSA----ATGFRPSGTVSCPICMDGYSEIVQNGRLIVSTECGHIFCSQCLRDSLKNANTCPTCRKKMSHKRYHPIYI-----------------------------------------------------------------
>tr|A0A6P3EVI6|A0A6P3EVI6_OCTDE/3-190 [subseq from] E3 ubiquitin-protein ligase RNF4 isoform X1 OS=Octodon degus OX=10160 GN=Rnf4 PE=4 SV=1
----------TRKRRGGTVSSRQAQKRTREAGSTPEIAMDPEPIELEETAGDEIVDLTCESLEPVVVDLTHNDSVVIVEERRRPRRTMRSQRQDHADSCVVSSDDEELSRDRDVYVTTHAPRSARDEGATGLRPSGTVSCPICMDGYSEIVQNGRLIVSTECGHVFCSQCLRDSLKNANTCPTCRKKISHKRYHPIYI-----------------------------------------------------------------
>tr|A0A7J8K005|A0A7J8K005_MOLMO/3-190 [subseq from] Ring finger protein 4 OS=Molossus molossus OX=27622 GN=HJG59_015746 PE=4 SV=1
----------TRKRRGGAVNSRQAQKRTREAASTPEMALETEPIELVESAGDEIVDLTCESLEPVVVDLTHNDSVVIVDERRRPRRNARRQRQDHSDSCVVSSDEEELSRDRDVYVTTHTPRNAREETAPGLRPSGTVSCPICMDGYSEIVQNGRVIVSTECGHVFCSQCLRDSLKNANTCPTCRKKMSHKRYHPIYI-----------------------------------------------------------------
>tr|A0A4W2ER11|A0A4W2ER11_BOBOX/3-186 [subseq from] Ring finger protein 4 OS=Bos indicus x Bos taurus OX=30522 GN=RNF4 PE=4 SV=1
----------TRKRRGGTVNSRQAQKRTRESTSPPEMALEAEPVELVESAGDEIVDLTCESLEPVVVDLTHNDSVVIVEERRRPRRNGRRLRQDHADSCVVSSDEEELARDKDVYVTTHSPRSA----ATGFRPSGTVSCPICMDGYSEIVQNGRLIVSTECGHIFCSQCLRDSLKNANTCPTCRKKMSHKRYHPIYI-----------------------------------------------------------------
>tr|Q1RMV7|Q1RMV7_BOVIN/3-186 [subseq from] Ring finger protein 4 OS=Bos taurus OX=9913 GN=RNF4 PE=2 SV=1
----------TRKRRGGTVNSRQAQKRTRESTSPPEMALEAEPVELVESAGDEIVDLTCESLEPVVVDLTHNDSVVIVEERRRPRRNGRRLRQDHADSCVVSSDEEELARDKDVYVTTHSPRSA----ATGFRPSGTVSCPICMDGYSEIVQNGRLIVSTECGHIFCSQCLRDSLKNANTCPTCRKKMSHKRYHPIYI-----------------------------------------------------------------
>tr|A0A2K5P9G0|A0A2K5P9G0_CEBIM/1-182 [subseq from] RING-type domain-containing protein OS=Cebus imitator OX=2715852 PE=4 SV=1
----------------GTINSRQAQKRTREAASTLEISLEAEPIELVETAGDEIVDLTCESLEPVVVDLTHNDSVVIVDERRRPRRNARRLHQDHADSCVVSSDDEELSRDRDVYVTTHTPRNTRDEGAAGLRPSGTVSCPICMDGYSEIVQNGRLIVSTECGHVFCSQCLRDSLRNANTCPTCRKKIIHKRYHPIYI-----------------------------------------------------------------
>tr|A0A6G1A5J0|A0A6G1A5J0_CROCR/2-193 [subseq from] CFA99 protein (Fragment) OS=Crocuta crocuta OX=9678 GN=Cfap99 PE=4 SV=1
---------PQRKRRGGAVNSRQAQKRTREAASTPEMALEAEPIELVESAGDEIVDLTCESLEPVVVDLTHNDSVVVsvgTEKRRRPRRNPRRPRQDHGDSCVVSSDDEELSRDRDVYVTTHTSRHAREEAATGLRPSGTVSCPICMDGYSEIVQNGRLIVSTECGHVFCSQCLRDSLKNANTCPTCRKKISHKRYHPIYI-----------------------------------------------------------------
>tr|G1P5Z5|G1P5Z5_MYOLU/5-194 [subseq from] Ring finger protein 4 OS=Myotis lucifugus OX=59463 GN=RNF4 PE=4 SV=1
--------QPQRKRRGGAANSRQAQKRAREAAPTPVMALETEPIELVESAGDEIVDLTCESMEPVVVDLTHNDSVVIVDERRRPRRNTRRQRQDHADSCVVSSDDEELSRDRDVYVTTHTPRNAREETSPGLRPSGTVSCPICMDGYSEIVQNGRVIVSTECGHVFCSQCLRDSLKNANTCPTCRKKMSHKRYHPIYI-----------------------------------------------------------------
>tr|A0A6I9KEQ9|A0A6I9KEQ9_CHRAS/3-190 [subseq from] E3 ubiquitin-protein ligase RNF4 OS=Chrysochloris asiatica OX=185453 GN=RNF4 PE=4 SV=1
----------TRKRRGGTINSRQAQKRTREALSTPEMAVEAEPIELEESAGDEIVDLTCESLEPVVVDLTHNDSVVIVEERRRPRRTARRLRQEHTDSCVVSSDDDDSSRDRDVYVTPHTPRNTREEGTVGLRPSGTVSCPICMDGYSEIVQNGRLIVSTECGHVFCSQCLRDALKNSNTCPTCRKKINHKRYHPIYI-----------------------------------------------------------------
>tr|G3SZW5|G3SZW5_LOXAF/1-189 [subseq from] Ring finger protein 4 OS=Loxodonta africana OX=9785 GN=RNF4 PE=4 SV=1
---------PQRKRRGGTVSPRQAQKRTREAASTPEMAVEAEPIELVESAGDEIVDLTCESLEPVVVDLTHNDSVVVTSERRRPRRNARRLRQDHADSCVVSSDEDESPRDRDVYVTPHTPRGAREEGAAGLRPSGTVSCPICMDGYSEIVQNGRLIVSTECGHVFCSQCLRDSLKNASTCPTCRKKINHKRYHPIYI-----------------------------------------------------------------
>tr|A0A7J7RW27|A0A7J7RW27_PIPKU/3-190 [subseq from] Ring finger protein 4 OS=Pipistrellus kuhlii OX=59472 GN=mPipKuh1_015038 PE=4 SV=1
----------TRKRRGGAVSSRQAQKRAREAASAPGMALEAEPIELVESAGDEIVDLTCESLEPVVVDLTHNDSVVIVDERRRPRRNARRQRQDHADSCVVSSDDEELSRDRDVYVTTHTPRNAREETSPGLRPSGTVSCPICMDGYAEIVQNGRVIVSTECGHVFCSQCLRDSLKNANTCPTCRKKMSHKRYHPIYI-----------------------------------------------------------------
>tr|A0A6P6D895|A0A6P6D895_OCTDE/3-189 [subseq from] E3 ubiquitin-protein ligase RNF4 isoform X2 OS=Octodon degus OX=10160 GN=Rnf4 PE=4 SV=1
----------TRKRRGGTVSSRQAQKRTREAGSTPEIAMDPEPIELEET-GDEIVDLTCESLEPVVVDLTHNDSVVIVEERRRPRRTMRSQRQDHADSCVVSSDDEELSRDRDVYVTTHAPRSARDEGATGLRPSGTVSCPICMDGYSEIVQNGRLIVSTECGHVFCSQCLRDSLKNANTCPTCRKKISHKRYHPIYI-----------------------------------------------------------------
>tr|A0A7J8EAG0|A0A7J8EAG0_ROUAE/3-189 [subseq from] Ring finger protein 4 OS=Rousettus aegyptiacus OX=9407 GN=HJG63_016836 PE=4 SV=1
----------TRKRRGGSLNSRQAQKRTREAASTPEMALEAEPIELVESAGDDIVDLTCESLEPVVVDLTHNDSVVTL-ERRRPRRTARRQRQDHADSCVVSSDDEELARDRDVYVTTHNPRNPREEAATGLRPSGTVSCPICMDGYSEIVQNGRLIVSTECGHVFCSQCLRDSLKNANTCPTCRKKINHKRYHPIYI-----------------------------------------------------------------
>tr|H2P0T6|H2P0T6_PONAB/36-224 [subseq from] RING-type domain-containing protein OS=Pongo abelii OX=9601 PE=4 SV=1
---------STRKHRGGAINSRQAQKRTREATSTPEISLEVEPIELVETAGDEIVDLTCESLEPVVVDLTHNDSVVIVDKRKRPRRNARRLPQDHADSCVVSSDDELLSKDRDVYVTTHTPRNARDEGATGLRPSGTVSCPVCMDRYSEIMQKRCLIVSTECGHVFCSQCLRDSLKNANTCPTCRKKINHKRYHSFYI-----------------------------------------------------------------
>tr|A0A5N4EHD6|A0A5N4EHD6_CAMDR/3-190 [subseq from] E3 ubiquitin-protein ligase RNF4 OS=Camelus dromedarius OX=9838 GN=Cadr_000002365 PE=4 SV=1
----------TRKRRGGTVSSRQAQKRAREAASAPEMASEADPIELVESAGDEIVDLTCESLEPVVVDLTHNDSVVIVEERRRPRRTARRLRQDQADSCVVSSDEEELSRDRDVYVTTHTPRNAREEAATGPRPSGTVSCPICMDGYSEIVQNGRLIVSTECGHVFCSQCLRDSLKNANTCPTCRKKINHKRYHPIYI-----------------------------------------------------------------
>tr|A0A6I9IIE8|A0A6I9IIE8_VICPA/3-190 [subseq from] E3 ubiquitin-protein ligase RNF4 isoform X3 OS=Vicugna pacos OX=30538 GN=RNF4 PE=4 SV=1
----------TRKRRGGTVSSRQAQKRAREAASAPEMASEADPIELVESAGDEIVDLTCESLEPVVVDLTHNDSVVIVEERRRPRRTARRLRQDQADSCVVSSDEEELSRDRDVYVTTHTPRNAREEAATGPRPSGTVSCPICMDGYSEIVQNGRLIVSTECGHVFCSQCLRDSLKNANTCPTCRKKINHKRYHPIYI-----------------------------------------------------------------
>tr|A0A673U4N9|A0A673U4N9_SURSU/3-190 [subseq from] Ring finger protein 4 OS=Suricata suricatta OX=37032 GN=RNF4 PE=4 SV=1
----------TRKRRGGTVNSRQAQKRTREAASTPEMALEAEPIELVESAGDEIVDLTCESLEPVVVDLTHNDSVVIVDERRRPRRNARRPRQDQADSCVVSSDEEELPRDRDVYVTTHTSRHAREEAATGHRPSGTVSCPICMDGYSEIVQNGRLIVSTECGHVFCSQCLRDSLKNANTCPTCRKKISHKRYHPIYI-----------------------------------------------------------------
>tr|A0A7J8APZ3|A0A7J8APZ3_MYOMY/3-190 [subseq from] Ring finger protein 4 OS=Myotis myotis OX=51298 GN=mMyoMyo1_016722 PE=4 SV=1
----------TRKRRGGAANSRQAQKRAREAAPTPVMALETEPIELVESAGDEIVDLTCESLEPVVVDLTHNDSVVIVDERRRPRRNTRRQRQDHADSCVVSSDDEELSRDRDVYVTTHTPRNSREETSPGLRPSGTVSCPICMDGYSEIVQNGRVIVSTECGHVFCSQCLRDSLKNANTCPTCRKKMSHKRYHPIYI-----------------------------------------------------------------
>tr|F6RV66|F6RV66_BOVIN/3-186 [subseq from] Ring finger protein 4 OS=Bos taurus OX=9913 GN=RNF4 PE=4 SV=2
----------TRKRRGGTVNSRQAQKRTRESTSPPEMALEAEPVELVESAGDEIVDLTCESLEPVVVDLTHNDSVVVSGERRRPRRNGRRLRQDHADSCVVSSDEEELARDKDVYVTTHSPRSA----ATGFRPSGTVSCPICMDGYSEIVQNGRLIVSTECGHIFCSQCLRDSLKNANTCPTCRKKMSHKRYHPIYI-----------------------------------------------------------------
>tr|H2RES7|H2RES7_PANTR/3-190 [subseq from] RING-type domain-containing protein OS=Pan troglodytes OX=9598 PE=4 SV=1
----------TRKHRGGAINSRQAQKRTREATSTPEISLEAEPIELVETAGDEIVDLTCESLEPVVVDLTHNDSVVIVDKRRRPRRNARRLPQDHADSCVVSSDDELLSRDRDVYVTTHTSRNARDEGATGLRPSGTVGCPICMDRYSEIMQNRRLIVSTECGHVFCSQCLRDSLKNANTCPTCRKKINHKQYLSIYI-----------------------------------------------------------------
>tr|A0A286XL03|A0A286XL03_CAVPO/3-190 [subseq from] Ring finger protein 4 OS=Cavia porcellus OX=10141 GN=RNF4 PE=4 SV=1
----------TRKRRGGTVSSRQAQKRTRETGSIPEIAMDPEPIELEETAGDEIVDLTCESLEPVVVDLTHNDSVVIVEERRRPRRTVRSQRQDHTDSCVVSSDDEELSRDRDVYVTTHAPRSARDESTTRLRPSGTVSCPICMDGYSEIVQNGRLIVSTECGHVFCSQCLRDSLKNANTCPTCRKKISHKRYHPIYI-----------------------------------------------------------------
>tr|A0A5N3V2K8|A0A5N3V2K8_MUNMU/3-201 [subseq from] RING-type domain-containing protein OS=Muntiacus muntjak OX=9888 GN=FD754_020300 PE=4 SV=1
----------KRKRRGGTVNSRQAQKRTRETTSPPEMALEAEPIELVESAGDEIVDLTCESLEPVVVDLTHNDSVVVIyiyhlssssyiGERRRPRRNGRRLRQDHADSCVVSSDEEELARDKDVYVTTHSPRSAREEAAVGLRPSGTVSCPICMDGYSEIVQNGRLIVSTECGHVFCSQCLRDSLKNANTCPTCRKKMSHKRYHPIYI-----------------------------------------------------------------
>tr|A0A5N3VZ81|A0A5N3VZ81_MUNRE/3-201 [subseq from] RING-type domain-containing protein OS=Muntiacus reevesi OX=9886 GN=FD755_022783 PE=4 SV=1
----------KRKRRGGTVNSRQAQKRTRETTSPPEMALEAEPIELVESAGDEIVDLTCESLEPVVVDLTHNDSVVVIyiyhlssssyiGERRRPRRNGRRLRQDHADSCVVSSDEEELARDKDVYVTTHSPRSAREEAAVGLRPSGTVSCPICMDGYSEIVQNGRLIVSTECGHVFCSQCLRDSLKNANTCPTCRKKMSHKRYHPIYI-----------------------------------------------------------------
>tr|A0A2I3FTT2|A0A2I3FTT2_NOMLE/6-193 [subseq from] RING-type domain-containing protein OS=Nomascus leucogenys OX=61853 GN=LOC100580143 PE=4 SV=1
----------IRKHRGGAINSRQAQKRTQEATSTPEISLEADPIELMETAGDEIVDLTCESLEPVVVDLTHNDSVVIVDERRRPRRNARRLPQDHADSRVVSSDDEELSRDRDVYVTTHTPRNASDEAATGLRLSGSVSCPICVDRYSEIVQNGRLIVSTECSHVFCSQCLRDSLKNANTCPTCRKKINHKRYRPIYI-----------------------------------------------------------------
>tr|A0A7J8JZU2|A0A7J8JZU2_MOLMO/3-191 [subseq from] Ring finger protein 4 OS=Molossus molossus OX=27622 GN=HJG59_015746 PE=4 SV=1
----------TRKRRGGAVNSRQAQKRTREAASTPEMALETEPIELVESAGDEIVDLTCESLEPVVVDLTHNDSVVArVLERRRPRRNARRQRQDHSDSCVVSSDEEELSRDRDVYVTTHTPRNAREETAPGLRPSGTVSCPICMDGYSEIVQNGRVIVSTECGHVFCSQCLRDSLKNANTCPTCRKKMSHKRYHPIYI-----------------------------------------------------------------
>tr|A0A2Y9ENC6|A0A2Y9ENC6_PHYMC/3-70 [subseq from] E3 ubiquitin-protein ligase RNF4 isoform X3 OS=Physeter macrocephalus OX=9755 GN=RNF4 PE=4 SV=1
----------TRKRRGGTVNSRQAQKRTREASSPPEMALEAEPIELVESAGDEIVDLTCESLEPVVVDLTHSDSVVIS-----------------------------------------------------------------------------------------------------------------------------------------------------------------------------------------
>tr|A0A2Y9ENC6|A0A2Y9ENC6_PHYMC/91-213 [subseq from] E3 ubiquitin-protein ligase RNF4 isoform X3 OS=Physeter macrocephalus OX=9755 GN=RNF4 PE=4 SV=1
---------------------------------------------------------------------------LIVEERRRPRRNARRLRQEHADSCVLSSDDEELSRDKDVYVTTHTPRNAREEAATGLRPSGTVSCPICMDGYSEIVQNGRLIVSTECGHVFCSQCLRDSLKNANTCPTCRKKINHKRYHPIYI-----------------------------------------------------------------
>tr|L8IQA1|L8IQA1_9CETA/1-181 [subseq from] E3 ubiquitin ligase RNF4 (Fragment) OS=Bos mutus OX=72004 GN=M91_04536 PE=4 SV=1
-----------RKRRGGTVNSRQAQKRTRETTSPPEMALEAEPIELVESAGDEIVDLTCESLEPVVVDLTHNDSVVV--KRRRPRRNGRRLRQDHADSCVVSSDEEELARDKDVYVTTHSPRSA----ATGFRPSGTVSCPICMDGYSEIVQNGRLIVSTECGHIFCSQCLRDSLKNANTCPTCRKKMSHKRYHPIYI-----------------------------------------------------------------
>tr|A0A6J2A4Z3|A0A6J2A4Z3_ACIJB/3-70 [subseq from] E3 ubiquitin-protein ligase RNF4 isoform X1 OS=Acinonyx jubatus OX=32536 GN=RNF4 PE=4 SV=1
----------TRKRRGGTVNSRQAQKRTREAASTPEMALEAEPIELVESAGDEIVDLTCESLEPVVVDLTHNDSVVIS-----------------------------------------------------------------------------------------------------------------------------------------------------------------------------------------
>tr|A0A6J2A4Z3|A0A6J2A4Z3_ACIJB/91-213 [subseq from] E3 ubiquitin-protein ligase RNF4 isoform X1 OS=Acinonyx jubatus OX=32536 GN=RNF4 PE=4 SV=1
---------------------------------------------------------------------------LIVDERRRPRRNARRPRQDHADSCVVSSDDEEVSRDRDVYVTTHTPRHTREEAAAGLRPSGTVSCPICMDGYSEIVQNGRLIVSTECGHVFCSQCLRDSLKNANTCPTCRKKINHKRYHPIYI-----------------------------------------------------------------
>tr|A0A7J7RW69|A0A7J7RW69_PIPKU/3-189 [subseq from] Ring finger protein 4 OS=Pipistrellus kuhlii OX=59472 GN=mPipKuh1_015038 PE=4 SV=1
----------TRKRRGGAVSSRQAQKRAREAASAPGMALEAEPIELVESAGDEIVDLTCESLEPVVVDLTHNDSVVL-SERRRPRRNARRQRQDHADSCVVSSDDEELSRDRDVYVTTHTPRNAREETSPGLRPSGTVSCPICMDGYAEIVQNGRVIVSTECGHVFCSQCLRDSLKNANTCPTCRKKMSHKRYHPIYI-----------------------------------------------------------------
>tr|A0A2U4CN98|A0A2U4CN98_TURTR/3-70 [subseq from] E3 ubiquitin-protein ligase RNF4 isoform X3 OS=Tursiops truncatus OX=9739 GN=RNF4 PE=4 SV=1
----------TRKRRGGTVNSRQAQKRTREASSPPEMALEAEPIELVESAGDEIVDLTCESLEPVVVDLTHSDSVVIS-----------------------------------------------------------------------------------------------------------------------------------------------------------------------------------------
>tr|A0A2U4CN98|A0A2U4CN98_TURTR/91-213 [subseq from] E3 ubiquitin-protein ligase RNF4 isoform X3 OS=Tursiops truncatus OX=9739 GN=RNF4 PE=4 SV=1
---------------------------------------------------------------------------LIVEERRRPRRNGRRLRQEHADSCVLSSDDEELPRDKDVYVTTHTPRNAREEAATGLRPSGTVSCPICMDGYSEIVQNGRLIVSTECGHVFCSQCLRDSLKNANTCPTCRKKISHKRYHPIYI-----------------------------------------------------------------
>tr|A0A2Y9LLB7|A0A2Y9LLB7_DELLE/3-70 [subseq from] E3 ubiquitin-protein ligase RNF4 isoform X1 OS=Delphinapterus leucas OX=9749 GN=RNF4 PE=4 SV=1
----------TRKRRGGTVNSRQAQKRTREASSPPEMALEAEPIELVESAGDEIVDLTCESLEPVVVDLTHSDSVVIS-----------------------------------------------------------------------------------------------------------------------------------------------------------------------------------------
>tr|A0A2Y9LLB7|A0A2Y9LLB7_DELLE/91-213 [subseq from] E3 ubiquitin-protein ligase RNF4 isoform X1 OS=Delphinapterus leucas OX=9749 GN=RNF4 PE=4 SV=1
---------------------------------------------------------------------------LIVEERRRPRRNGRRLRQEHADSCVLSSDDEELPRDKDVYVTTHTPRNAREEAATGLRPSGTVSCPICMDGYSEIVQNGRLIVSTECGHVFCSQCLRDSLKNANTCPTCRKKISHKRYHPIYI-----------------------------------------------------------------
>tr|A0A341BGP5|A0A341BGP5_NEOAA/3-71 [subseq from] E3 ubiquitin-protein ligase RNF4 isoform X1 OS=Neophocaena asiaeorientalis asiaeorientalis OX=1706337 GN=RNF4 PE=4 SV=1
----------TRKRRGGTVNSRQAQKRTREASSPPEMALEAEPIELVESAGDEIVDLTCESLEPVVVDLTHSDSVVISI----------------------------------------------------------------------------------------------------------------------------------------------------------------------------------------
>tr|A0A341BGP5|A0A341BGP5_NEOAA/91-213 [subseq from] E3 ubiquitin-protein ligase RNF4 isoform X1 OS=Neophocaena asiaeorientalis asiaeorientalis OX=1706337 GN=RNF4 PE=4 SV=1
---------------------------------------------------------------------------LIVEERRRPRRNGRRLRQEHADSCVLSSDDEELPRDKDVYVTTHTPRNAREEAATGLRPSGTVSCPICMDGYSEIVQNGRLIVSTECGHVFCSQCLRDSLKNANTCPTCRKKISHKRYHPIYL-----------------------------------------------------------------
>tr|A0A7J8AR11|A0A7J8AR11_MYOMY/3-189 [subseq from] Ring finger protein 4 OS=Myotis myotis OX=51298 GN=mMyoMyo1_016722 PE=4 SV=1
----------TRKRRGGAANSRQAQKRAREAAPTPVMALETEPIELVESAGDEIVDLTCESLEPVVVDLTHNDSVVVL-ERRRPRRNTRRQRQDHADSCVVSSDDEELSRDRDVYVTTHTPRNSREETSPGLRPSGTVSCPICMDGYSEIVQNGRVIVSTECGHVFCSQCLRDSLKNANTCPTCRKKMSHKRYHPIYI-----------------------------------------------------------------
>tr|A0A452CA71|A0A452CA71_BALAS/3-70 [subseq from] E3 ubiquitin-protein ligase RNF4 isoform X2 OS=Balaenoptera acutorostrata scammoni OX=310752 GN=RNF4 PE=4 SV=1
----------TRKRRGGTVNSRQAQKRTREASSPPEMALEAEPIELVESAGDEIVDLTCESLEPVVVDLTHSDSVVIS-----------------------------------------------------------------------------------------------------------------------------------------------------------------------------------------
>tr|A0A452CA71|A0A452CA71_BALAS/91-213 [subseq from] E3 ubiquitin-protein ligase RNF4 isoform X2 OS=Balaenoptera acutorostrata scammoni OX=310752 GN=RNF4 PE=4 SV=1
---------------------------------------------------------------------------LIVEERRRPRRNARRLRQEHADSCVLSSDDEELPRDRDVYVTTHTPRNAREEAATGLRPSGTVSCPICMDGYSEIVQNGRLIVSTECGHVFCSQCLRDSLKNANTCPTCRKKINHKRYHPIYI-----------------------------------------------------------------
>tr|A0A6P4W4F9|A0A6P4W4F9_PANPR/3-70 [subseq from] E3 ubiquitin-protein ligase RNF4 isoform X1 OS=Panthera pardus OX=9691 GN=RNF4 PE=4 SV=1
----------TRKRRGGTVNSRQAQKRTREAASTPEMALEAEPIELVESAGDEIVDLTCESLEPVVVDLTHNDSVVIS-----------------------------------------------------------------------------------------------------------------------------------------------------------------------------------------
>tr|A0A6P4W4F9|A0A6P4W4F9_PANPR/91-213 [subseq from] E3 ubiquitin-protein ligase RNF4 isoform X1 OS=Panthera pardus OX=9691 GN=RNF4 PE=4 SV=1
---------------------------------------------------------------------------LIVDERRRPRRNARRPRQDHADSCVVSSDDEEVSRDRDVYVTTHTPRHAREEAAAGLRPSGTVSCPICMDGYSEIVQNGRLIVSTECGHVFCSQCLRDSLKNANTCPTCRKKINHKRYHPIYI-----------------------------------------------------------------
>tr|A0A452DPM9|A0A452DPM9_CAPHI/3-196 [subseq from] Ring finger protein 4 OS=Capra hircus OX=9925 GN=RNF4 PE=4 SV=1
------TRH-CKKRRGGTVNSRQAQKRTRETTSPPEMALEAEPIELLVkmlyfEAGDEIVDLTCESLEPVVVDLTHNDSVVV--KRRRPRRNGRRLRQDHADSCVVSSDEEELARDKDVYVTTHSPRSAREEAAAGFRPSGTVSCPICMDGYSEIVQNGRLIVSTECGHIFCSQCLRDSLKNANTCPTCRKKMSHKRYHPIYI-----------------------------------------------------------------
>tr|S7NU11|S7NU11_MYOBR/9-200 [subseq from] E3 ubiquitin ligase RNF4 OS=Myotis brandtii OX=109478 GN=D623_10021583 PE=4 SV=1
---------GLRKRRGGAANSRQAQKRAREAAPTPVMALETEPIELVESAGDEIVDLTCESLEPVVVDLTHNDSVVCgapVLERRRPRRNTRRQRQDHADSCVVSSDDEELSRDRDVYVTTHTPRNAREETSPGLRPSGTVSCPICMDGYSEIVQNGRVIVSTECGHVFCSQCLRDSLKNANTCPTCRKKMSHKRYHPIYI-----------------------------------------------------------------
>tr|K9IQS7|K9IQS7_DESRO/1-187 [subseq from] Putative e3 ubiquitin ligase rnf4-like protein (Fragment) OS=Desmodus rotundus OX=9430 PE=2 SV=1
-----------RKRRGGASSSRPAQKRAREAASTLETTLETEPIELVESAGDEIVDLTCESLEPVVVDLTHSDSVVIVDERRRPRRTARRLRQDHADSCVVSSDDEDLSRDRDVYVTAHTPRNAREETSPGLRPSGTISCPICMDGYSEIVQNGRVIVSTECGHVFCSQCLRDSLKNANTCPTCRKKMNHKRYHPIYI-----------------------------------------------------------------
>tr|A0A2I3GGG5|A0A2I3GGG5_NOMLE/4-186 [subseq from] RING-type domain-containing protein OS=Nomascus leucogenys OX=61853 GN=LOC100607254 PE=4 SV=1
-----------KKRHGGAINSRQAQKRTWEATSTPEISLEAEPIELVE-AGDEIVDLTCESFEPVVVDLTHDDSVVIADERKRPRRNARRLPQDHADSCAVSSDDEELSRDRDVYVTTHAPRNASDDGATGLRPSGTVSCPICMDGYSEIVQNGRLIISTECGHVFCSQCLRDSLKNVNTCPTCRKKINHKRIQS--------------------------------------------------------------------
>tr|A0A452C9Q7|A0A452C9Q7_BALAS/3-202 [subseq from] E3 ubiquitin-protein ligase RNF4 isoform X3 OS=Balaenoptera acutorostrata scammoni OX=310752 GN=RNF4 PE=4 SV=1
----------TRKRRGGTVNSRQAQKRTREASSPPEMALEAEPIELVESAGDEIVDLTCESLEPVVVDLTHSDSVVIVEERRRPRRNARRLRQEHADSCVLSSDDEELPRDRDVYVTTHTPRNAREEAATGLSlphpasgqpailPSGTVSCPICMDGYSEIVQNGRLIVSTECGHVFCSQCLRDSLKNANTCPTCRKKINHKRYHPIYI-----------------------------------------------------------------
>tr|A0A2I3GQI2|A0A2I3GQI2_NOMLE/3-183 [subseq from] RING-type domain-containing protein OS=Nomascus leucogenys OX=61853 GN=LOC100580143 PE=4 SV=1
-----------------AINSRQAQKRTQEATSTPEISLEADPIELMETAGDEIVDLTCESLEPVVVDLTHNDSVVIVDERRRPRRNARRLPQDHADSRVVSSDDEELSRDRDVYVTTHTPRNASDEAATGLRLSGSVSCPICVDRYSEIVQNGRLIVSTECSHVFCSQCLRDSLKNANTCPTCRKKINHKRYRPIYI-----------------------------------------------------------------
>tr|G5BCH6|G5BCH6_HETGA/3-76 [subseq from] RING finger protein 4 OS=Heterocephalus glaber OX=10181 GN=GW7_18944 PE=4 SV=1
----------TRKRRGGTVSSRQAQKRTREAGSTPEIALEAEPIELVETAGDEIVDLTCESLEPVVVDLTHNDSVVR----RLTVRNS-------------------------------------------------------------------------------------------------------------------------------------------------------------------------------
>tr|G5BCH6|G5BCH6_HETGA/147-265 [subseq from] RING finger protein 4 OS=Heterocephalus glaber OX=10181 GN=GW7_18944 PE=4 SV=1
-------------------------------------------------------------------------------ERRQPRRTARRLRQDHTDSCVVSSDDEELPRDRDVYVTTHAPRSARDDGATGLRPSGTVSCPICMDGYSEIVQNGRLIVSTECGHVFCSQCLRDSLKNANTCPTCRKKISHKRYHPIYI-----------------------------------------------------------------
>tr|A0A7J7RW61|A0A7J7RW61_PIPKU/3-74 [subseq from] Ring finger protein 4 OS=Pipistrellus kuhlii OX=59472 GN=mPipKuh1_015038 PE=4 SV=1
----------TRKRRGGAVSSRQAQKRAREAASAPGMALEAEPIELVESAGDEIVDLTCESLEPVVVDLTHNDSVVIVDGER-------------------------------------------------------------------------------------------------------------------------------------------------------------------------------------
>tr|A0A7J7RW61|A0A7J7RW61_PIPKU/164-283 [subseq from] Ring finger protein 4 OS=Pipistrellus kuhlii OX=59472 GN=mPipKuh1_015038 PE=4 SV=1
------------------------------------------------------------------------------SERRRPRRNARRQRQDHADSCVVSSDDEELSRDRDVYVTTHTPRNAREETSPGLRPSGTVSCPICMDGYAEIVQNGRVIVSTECGHVFCSQCLRDSLKNANTCPTCRKKMSHKRYHPIYI-----------------------------------------------------------------
>tr|G1U6C6|G1U6C6_RABIT/3-184 [subseq from] RING-type domain-containing protein OS=Oryctolagus cuniculus OX=9986 PE=4 SV=2
----------TRKHRGGTVNSRQAQKRTREAASTRKISLEAEPIELVETAGDEIVNLTCESLEPVVVDLTHNDSMVIIDERRRQRRNARRLRQNHADSCVMSSDEEELSRDRDVYVTTHTSRNARVEGAAGFRPSGTVSCPICMDGYSEIVQNGRLIVSTECGHVFCSQCLHDSLKNANTCPTCRKKINHKR-----------------------------------------------------------------------
>tr|I3N7P9|I3N7P9_ICTTR/2-193 [subseq from] RING-type domain-containing protein OS=Ictidomys tridecemlineatus OX=43179 PE=4 SV=2
-----STRE-SIKHRGGTASSRQAQKRTREAASIPEISLEAEPIEFVETAGDEIMDLTCESLEPVVVDLTHNDSIEIVDQRRRPRSNARRLRQDHANICKVGSDDEELSRDRDVYGTTHTPRNARDEGATGLRPSGTVSCPIGMDGYSEMVQNGRLIVSTECGHVFCRQCLLDSLKNANTCPTCRTKINHKRCHPIYI-----------------------------------------------------------------
>tr|A0A5N4EGZ4|A0A5N4EGZ4_CAMDR/3-69 [subseq from] E3 ubiquitin-protein ligase RNF4 OS=Camelus dromedarius OX=9838 GN=Cadr_000002365 PE=4 SV=1
----------TRKRRGGTVSSRQAQKRAREAASAPEMASEADPIELVESAGDEIVDLTCESLEPVVVDLTHNDSVVV------------------------------------------------------------------------------------------------------------------------------------------------------------------------------------------
>tr|A0A5N4EGZ4|A0A5N4EGZ4_CAMDR/90-212 [subseq from] E3 ubiquitin-protein ligase RNF4 OS=Camelus dromedarius OX=9838 GN=Cadr_000002365 PE=4 SV=1
---------------------------------------------------------------------------QIVEERRRPRRTARRLRQDQADSCVVSSDEEELSRDRDVYVTTHTPRNAREEAATGPRPSGTVSCPICMDGYSEIVQNGRLIVSTECGHVFCSQCLRDSLKNANTCPTCRKKINHKRYHPIYI-----------------------------------------------------------------
>tr|A0A6J0AVM4|A0A6J0AVM4_VICPA/3-68 [subseq from] E3 ubiquitin-protein ligase RNF4 isoform X1 OS=Vicugna pacos OX=30538 GN=RNF4 PE=4 SV=1
----------TRKRRGGTVSSRQAQKRAREAASAPEMASEADPIELVESAGDEIVDLTCESLEPVVVDLTHNDSVV-------------------------------------------------------------------------------------------------------------------------------------------------------------------------------------------
>tr|A0A6J0AVM4|A0A6J0AVM4_VICPA/86-210 [subseq from] E3 ubiquitin-protein ligase RNF4 isoform X1 OS=Vicugna pacos OX=30538 GN=RNF4 PE=4 SV=1
-------------------------------------------------------------------------SQRIVEERRRPRRTARRLRQDQADSCVVSSDEEELSRDRDVYVTTHTPRNAREEAATGPRPSGTVSCPICMDGYSEIVQNGRLIVSTECGHVFCSQCLRDSLKNANTCPTCRKKINHKRYHPIYI-----------------------------------------------------------------
>tr|A0A6J2L208|A0A6J2L208_9CHIR/3-190 [subseq from] E3 ubiquitin-protein ligase RNF4 OS=Phyllostomus discolor OX=89673 GN=RNF4 PE=4 SV=1
----------TRKRRGGVSSSRPAQKRAREAASTLETTLEAEPIELVESAGDEIVDLTCESLEPVVVDLTHSDSVVIVDERRRPRRTARRPRQDHADSCVVSSDDEELPRDRDVCVTAHPPRSTGEGASPGLRPSGTISCPICMDGYSEIVQNGRVIVSTECGHVFCSQCLRDSLKNANTCPTCRKKMSHKRYHPIYI-----------------------------------------------------------------
>tr|A0A834EWZ2|A0A834EWZ2_9CHIR/3-190 [subseq from] Ring finger protein 4 OS=Phyllostomus discolor OX=89673 GN=HJG60_016496 PE=4 SV=1
----------TRKRRGGISSSRPAQKRAREAASTLETTLEAEPIELVESAGDEIVDLTCESLEPVVVDLTHSDSVVIVDERRRPRRTARRPRQDHADSCVVSSDDEELPRDRDVCVTAHPPRSTGEGASPGLRPSGTISCPICMDGYSEIVQNGRVIVSTECGHVFCSQCLRDSLKNANTCPTCRKKMSHKRYHPIYI-----------------------------------------------------------------
>tr|L5M3V2|L5M3V2_MYODS/21-167 [subseq from] E3 ubiquitin ligase RNF4 OS=Myotis davidii OX=225400 GN=MDA_GLEAN10010374 PE=4 SV=1
------ERVEQRKRRGGAANSRQAQKRAREAAPTPVMALETEPIELVESAGDEIVDLTCESLEPVVVDLTHNDSVVCgapVLERRRPRRNTRRQRQDHADSCVVSSDDEELSRDRDVYVTTHTPRNAREETSPGLRPSGTVSCPICMDGYSEA-----------------------------------------------------------------------------------------------------------------
>tr|L5M3V2|L5M3V2_MYODS/235-285 [subseq from] E3 ubiquitin ligase RNF4 OS=Myotis davidii OX=225400 GN=MDA_GLEAN10010374 PE=4 SV=1
---------------------------------------------------------------------------------------------------------------------------------------------------AQIVQNGRVIVSTECGHVFCSQCLRDSLKNANTCPTCRKKMSHKRYHPIYI-----------------------------------------------------------------
>tr|A0A2U4CN97|A0A2U4CN97_TURTR/3-71 [subseq from] E3 ubiquitin-protein ligase RNF4 isoform X2 OS=Tursiops truncatus OX=9739 GN=RNF4 PE=4 SV=1
----------TRKRRGGTVNSRQAQKRTREASSPPEMALEAEPIELVESAGDEIVDLTCESLEPVVVDLTHSDSVVISI----------------------------------------------------------------------------------------------------------------------------------------------------------------------------------------
>tr|A0A2U4CN97|A0A2U4CN97_TURTR/91-225 [subseq from] E3 ubiquitin-protein ligase RNF4 isoform X2 OS=Tursiops truncatus OX=9739 GN=RNF4 PE=4 SV=1
---------------------------------------------------------------------------LIVEERRRPRRNGRRLRQEHADSCVLSSDDEELPRDKDVYVTTHTPRNAREEAATGLSlphppsgqpailPSGTVSCPICMDGYSEIVQNGRLIVSTECGHVFCSQCLRDSLKNANTCPTCRKKISHKRYHPIYI-----------------------------------------------------------------
>tr|A0A383ZAU1|A0A383ZAU1_BALAS/3-71 [subseq from] E3 ubiquitin-protein ligase RNF4 isoform X1 OS=Balaenoptera acutorostrata scammoni OX=310752 GN=RNF4 PE=4 SV=1
----------TRKRRGGTVNSRQAQKRTREASSPPEMALEAEPIELVESAGDEIVDLTCESLEPVVVDLTHSDSVVISI----------------------------------------------------------------------------------------------------------------------------------------------------------------------------------------
>tr|A0A383ZAU1|A0A383ZAU1_BALAS/91-225 [subseq from] E3 ubiquitin-protein ligase RNF4 isoform X1 OS=Balaenoptera acutorostrata scammoni OX=310752 GN=RNF4 PE=4 SV=1
---------------------------------------------------------------------------LIVEERRRPRRNARRLRQEHADSCVLSSDDEELPRDRDVYVTTHTPRNAREEAATGLSlphpasgqpailPSGTVSCPICMDGYSEIVQNGRLIVSTECGHVFCSQCLRDSLKNANTCPTCRKKINHKRYHPIYI-----------------------------------------------------------------
>tr|A0A2J8SRU1|A0A2J8SRU1_PONAB/3-106 [subseq from] RNF4 isoform 7 OS=Pongo abelii OX=9601 GN=CR201_G0040859 PE=4 SV=1
----------TRKRRGGAINSRQAQKRTREATSTPEISLEAEPIELVETAGDEIVDLTCESLEPVVVDLTHNDSVVIVDERRRPRRNARRLPQDHADSCVVSSDDEELSRDRDV-----------------------------------------------------------------------------------------------------------------------------------------------------
>tr|A0A2J8SRU1|A0A2J8SRU1_PONAB/107-171 [subseq from] RNF4 isoform 7 OS=Pongo abelii OX=9601 GN=CR201_G0040859 PE=4 SV=1
-------------------------------------------------------------------------------------------------------------------------------------PSGTVSCPICMDGYSEIVQNGRLIVSTECGHVFCSQCLRDSLKNANTCPTCRKKINHKRYHPIYI-----------------------------------------------------------------
>tr|A0A6P6D7Q4|A0A6P6D7Q4_OCTDE/2-160 [subseq from] E3 ubiquitin-protein ligase RNF4 isoform X3 OS=Octodon degus OX=10160 GN=Rnf4 PE=4 SV=1
---------------------------------------DPEPIELEETAGDEIVDLTCESLEPVVVDLTHNDSVVIVEERRRPRRTMRSQRQDHADSCVVSSDDEELSRDRDVYVTTHAPRSARDEGATGLRPSGTVSCPICMDGYSEIVQNGRLIVSTECGHVFCSQCLRDSLKNANTCPTCRKKISHKRYHPIYI-----------------------------------------------------------------
>tr|A0A6P3GPZ4|A0A6P3GPZ4_BISBI/2-158 [subseq from] E3 ubiquitin-protein ligase RNF4 isoform X2 OS=Bison bison bison OX=43346 GN=RNF4 PE=4 SV=1
-------------------------------------ALEAEPIELVESAGDEIVDLTCESLEPVVVDLTHNDSVVIVEERRRPRRNGRRLRQDHADSCVVSSDEEELARDKDVYVTTHSPRSA----ATGFRPSGTVSCPICMDGYSEIVQNGRLIVSTECGHIFCSQCLRDSLKNANTCPTCRKKMSHKRYHPIYI-----------------------------------------------------------------
>tr|A0A6J2A298|A0A6J2A298_ACIJB/2-42 [subseq from] E3 ubiquitin-protein ligase RNF4 isoform X3 OS=Acinonyx jubatus OX=32536 GN=RNF4 PE=4 SV=1
-------------------------------------ALEAEPIELVESAGDEIVDLTCESLEPVVVDLTHNDSVVIS-----------------------------------------------------------------------------------------------------------------------------------------------------------------------------------------
>tr|A0A6J2A298|A0A6J2A298_ACIJB/63-185 [subseq from] E3 ubiquitin-protein ligase RNF4 isoform X3 OS=Acinonyx jubatus OX=32536 GN=RNF4 PE=4 SV=1
---------------------------------------------------------------------------LIVDERRRPRRNARRPRQDHADSCVVSSDDEEVSRDRDVYVTTHTPRHTREEAAAGLRPSGTVSCPICMDGYSEIVQNGRLIVSTECGHVFCSQCLRDSLKNANTCPTCRKKINHKRYHPIYI-----------------------------------------------------------------
>tr|A0A6P4WF36|A0A6P4WF36_PANPR/2-42 [subseq from] E3 ubiquitin-protein ligase RNF4 isoform X3 OS=Panthera pardus OX=9691 GN=RNF4 PE=4 SV=1
-------------------------------------ALEAEPIELVESAGDEIVDLTCESLEPVVVDLTHNDSVVIS-----------------------------------------------------------------------------------------------------------------------------------------------------------------------------------------
>tr|A0A6P4WF36|A0A6P4WF36_PANPR/63-185 [subseq from] E3 ubiquitin-protein ligase RNF4 isoform X3 OS=Panthera pardus OX=9691 GN=RNF4 PE=4 SV=1
---------------------------------------------------------------------------LIVDERRRPRRNARRPRQDHADSCVVSSDDEEVSRDRDVYVTTHTPRHAREEAAAGLRPSGTVSCPICMDGYSEIVQNGRLIVSTECGHVFCSQCLRDSLKNANTCPTCRKKINHKRYHPIYI-----------------------------------------------------------------
>tr|U6DGQ4|U6DGQ4_NEOVI/3-156 [subseq from] Ring finger protein 4 (Fragment) OS=Neovison vison OX=452646 GN=D6RA71 PE=2 SV=1
----------TRKRRGGTVNSRQAQKRTREAASTPEMALEAEPIELVESAGDEIVDLTCESLEPVVVDLTHNDSVVIVDERRRPRRNARRPRQEHADSCVVSSDDEELSRDRDVYVTTHTPRNTREEAATGLRPSGTVSCPICMDGYSEIVQNGRLIVSTECGH---------------------------------------------------------------------------------------------------
>tr|A0A7L1GM90|A0A7L1GM90_9PICI/2-190 [subseq from] RNF4 ligase (Fragment) OS=Indicator maculatus OX=545262 GN=Rnf4 PE=4 SV=1
----------QRKRRGGAVNSRQAQKRNRLVASTAEMASEAEPIELEESAGEEVVDLTCESSEPVVVDLTHNDSVVV-SKNQRPRRNLRLRSQRQSDSCVLSSDDEDETRDSDVYVTNKVSRELgpLEDETAGSKPSGTVSCPICMDGYSEIVQSGRLIVSTKCGHVFCSQCLRDSLRNANSCPTCRKKLNHRQYHPIYI-----------------------------------------------------------------
>tr|A0A836ADW9|A0A836ADW9_SHEEP/251-411 [subseq from] Uncharacterized protein OS=Ovis aries OX=9940 GN=JEQ12_017674 PE=4 SV=1
------------------------------------SGGEPQLVKMLyFEAGDEIVDLTCESLEPVVVDLTHNDSVVFVEERRRPRRNGRRLRQDHADSCVVSSDEEELARDKDVYVTTHSPRSAREEAAAGFRPSGTVSCPICMDGYSEIVQNGRLIVSTECGHVFCSQCLRDSLKSANTCPTCRKKMSHKRRNRC-------------------------------------------------------------------
>tr|A0A6G1RHN4|A0A6G1RHN4_9GRUI/4-194 [subseq from] Ring finger protein 4 OS=Gallirallus okinawae OX=547194 PE=4 SV=1
---------TQRKRRGGALNSRQVRKRTRVMASTAEMASEAEPIELEESAGEEVVDLTCESSEPVVVDLTRNDSVVIVEENQRQRRNLRLRSQRQSDSCVLSSDDEDETRDNDVYVTEKVSRElgSLEDETASSRPSGTVSCPICMDGYSEIVQSGRLIVSTKCGHVFCSQCLRDSLRNANSCPTCRKKLTHRQYHPIYI-----------------------------------------------------------------
>tr|A0A6J3CYJ1|A0A6J3CYJ1_AYTFU/4-194 [subseq from] E3 ubiquitin-protein ligase RNF4 OS=Aythya fuligula OX=219594 GN=RNF4 PE=4 SV=1
---------TQRKRRGGSVNSRQAQKRSRLIASTTEMASEAEPIELEESAGEEVVDLTCESSDPVVVDLTHNDSVVIVEENQRRRRNLRLRSQRQSDSCVLSSDDEDETRDNDVYVTDKVSRELgpLEDETASSKPSGTVSCPICMDGYSEIVQSGRLIVSTKCGHVFCSQCLRDSLRNANSCPTCRKKLTHRQYHPIYI-----------------------------------------------------------------
>tr|A0A2K6CHC2|A0A2K6CHC2_MACNE/2-175 [subseq from] Ring finger protein 4 OS=Macaca nemestrina OX=9545 GN=RNF4 PE=4 SV=1
------------KRRGGAINSRQTQKGTR------EISLEAEPIELVET-GKIARDTQLMGM--LKWeRVAHCTR----VKRRRPRRNARRLPQDHADSCVVSSDDEELSRDRDVYVTTHTPRNTRDEGATGLRPSGTVSCPICMDGYSEIVQNGRLIVSTECGHVFCSQCLRDSLKNANTCPTCRKKINHKRYHPIYI-----------------------------------------------------------------
>tr|A0A6P5KSC8|A0A6P5KSC8_PHACI/4-192 [subseq from] E3 ubiquitin-protein ligase RNF4 isoform X1 OS=Phascolarctos cinereus OX=38626 GN=RNF4 PE=4 SV=1
---------TQRKRRGGTTNSRQAQKRERLVGPTTEMTSEAEPIELVESAGEEVVDLTCESTEPVVVDLTHNDSVVFVEENRRQRRNPR-ISRGQPDSCVLSSDDEE-TRDNDVYVTENPPKESvvLEEETSSIRPSGTVSCPICMDGYSEILQSGRLIVSTKCGHVFCSQCLRDALRNASSCPTCRKKLNQKQYHPIYI-----------------------------------------------------------------
>tr|A0A6J2FZJ9|A0A6J2FZJ9_9PASS/103-294 [subseq from] E3 ubiquitin-protein ligase RNF4 OS=Pipra filicauda OX=649802 GN=RNF4 PE=4 SV=2
--------TTQRKRRGGAVNSRQARKRNRLTASTAEMASEAEPIELEESAGEEVVDLTCESSDPVVVDLTHNDSVVIVEENQRQRRNLRLRSQRQSDSCVLSSDDEDETRDNDVYVTEKVSRELgpLEEETESTKPSGTVSCPICMDVYSEIVQSGRLIVSTKCGHVFCSQCLRDSLRNANSCPTCRKKLTHRQYHPIYI-----------------------------------------------------------------
>tr|K7G8I5|K7G8I5_PELSI/4-197 [subseq from] RING-type domain-containing protein OS=Pelodiscus sinensis OX=13735 GN=RNF4 PE=4 SV=1
---------TQRKRRGRAINSRQTQKRNRLVASVTEMASEAEPIELEESAGEEVVDLTCESSEPVVVDLTHNDSVVIVEENQRQRRNLGLRSQRQSDSCILSSDDEDESRDNDVYVTNKVSgdlETLEDETASSrvFRPSGTVSCPICMDGYSEIVQSGRLIVSTKCGHVFCSQCLRDSLRNANSCPTCRKKLSHKQYHPIYI-----------------------------------------------------------------
>tr|A0A093I787|A0A093I787_DRYPU/2-189 [subseq from] E3 ubiquitin-protein ligase RNF4 (Fragment) OS=Dryobates pubescens OX=118200 GN=N307_06662 PE=4 SV=1
----------QRKRRGGAVNARQARKRNRLVASTAEMASEAEPIEVEESAGEEVVDLTCESSEPVVVDLTHNDSVVVK--NQRPRRNLRLRSQRQSDSCVLSSDDEDETRDNDVYVTNKVSRELgpLEDETAGSKPSGTVSCPICMDGYSEIVQSGRLIVSTKCGHVFCSQCLRDSLRNANSCPTCRKKLNHRQYHPIYI-----------------------------------------------------------------
>tr|A0A852ICX2|A0A852ICX2_9PICI/2-190 [subseq from] RNF4 ligase (Fragment) OS=Tricholaema leucomelas OX=240729 GN=Rnf4 PE=4 SV=1
----------QRKRRGGAVNSRQARKRNRLMASTAEMASEAEPIELEESAGEEVVDLTCESSDPVVVDLTHNDSVVV-SKNQRPRRNLRLRSQRQSDSCVLSSDDEDETRDNDVYVTNKMSRELgpLQDETAGSKPSGTVSCPICMDGYSEIVQSGRLIVSTKCGHVFCSQCLRDSLRNASSCPTCRKKLNHRQYHPIYI-----------------------------------------------------------------
>tr|A0A6J0HQ16|A0A6J0HQ16_9PASS/4-194 [subseq from] E3 ubiquitin-protein ligase RNF4 isoform X2 OS=Lepidothrix coronata OX=321398 GN=RNF4 PE=4 SV=1
---------TQRKRRGGAVNSRQGRKRNRLTASTAEMASEAEPIELEESAGEEVVDLTCESSDPVVVDLTHSDSVVIVEENQRQRRNLRLRSQRQSDSCVLSSDDEDETRDNDVYVTEKVSRELgpLEEETESTKPSGTVSCPICMDVYSEIVQSGRLIVSTKCGHVFCSQCLRDSLRNANSCPTCRKKLTHRQYHPIYI-----------------------------------------------------------------
>tr|A0A7L2IMI4|A0A7L2IMI4_9PICI/2-190 [subseq from] RNF4 ligase (Fragment) OS=Semnornis frantzii OX=91796 GN=Rnf4 PE=4 SV=1
----------QRKRRGGAVSSRQARKRNRLIASTAEMASEAEPIELEESAGEEVVDLTCESSDPVVVDLTHNDSVVV-SKNQRPRRNLRLRSQRQSDSCVLSSDDEDETRDNDVYVTDKVSQElgPLEDETAGSKPSGTVSCPICMDGYSEIVQSGRLIVSTKCGHVFCSQCLRDSLRNANSCPTCRKKLNHRQYHPIYI-----------------------------------------------------------------
>tr|A0A7K8K8N2|A0A7K8K8N2_9GRUI/2-190 [subseq from] RNF4 ligase (Fragment) OS=Lophotis ruficrista OX=172689 GN=Rnf4 PE=4 SV=1
----------QRKRRGGAVNSRQAQKRNRLMASTAEMASEAEPIELEESAGEEVVDLTCESSEPVVVDLTHNDSVVV-SKNQRQRRNLRLRSQRQSDSCVLSSDDEDETRDNDVYVTDKVSRELgpLEDETASSRPSGTVSCPICMDGYSEIVQSGRLIVSTKCGHVFCSQCLRDSLRNANSCPTCRKKLTHRQYHPIYI-----------------------------------------------------------------
>tr|A0A7K8KT38|A0A7K8KT38_9GRUI/2-190 [subseq from] RNF4 ligase (Fragment) OS=Ardeotis kori OX=89386 GN=Rnf4 PE=4 SV=1
----------QRKRRGGAVNSRQAQKRNRLMASTAEMASEAEPIELEESAGEEVVDLTCESSEPVVVDLTHNDSVVV-SKNQRQRRNLRLRSQRQSDSCVLSSDDEDETRDNDVYVTDKVSRELgpLEDETASSRPSGTVSCPICMDGYSEIVQSGRLIVSTKCGHVFCSQCLRDSLRNANSCPTCRKKLTHRQYHPIYI-----------------------------------------------------------------
>tr|A0A7L0FD63|A0A7L0FD63_CORCN/4-193 [subseq from] RNF4 ligase (Fragment) OS=Corythaixoides concolor OX=103956 GN=Rnf4 PE=4 SV=1
---------AQRKRRGGAVNSRQARKRNRLTASTAEMASEAEPIELEESAGEEVVDLTCESSDPVVVDLTHNDSVVV-SKNQRQRRNLRLRSQRQSDSCVLSSDDEDETRDNDVYVTDKVSQElgPLEDETTSSKPSGTVSCPICMDGYSEIVQSGRLIVSTKCGHVFCSQCLRDSLRNANSCPTCRKKLTHRQYHPIYI-----------------------------------------------------------------
>tr|A0A6J0HRM0|A0A6J0HRM0_9PASS/103-294 [subseq from] E3 ubiquitin-protein ligase RNF4 isoform X1 OS=Lepidothrix coronata OX=321398 GN=RNF4 PE=4 SV=1
--------TTQRKRRGGAVNSRQGRKRNRLTASTAEMASEAEPIELEESAGEEVVDLTCESSDPVVVDLTHSDSVVIVEENQRQRRNLRLRSQRQSDSCVLSSDDEDETRDNDVYVTEKVSRELgpLEEETESTKPSGTVSCPICMDVYSEIVQSGRLIVSTKCGHVFCSQCLRDSLRNANSCPTCRKKLTHRQYHPIYI-----------------------------------------------------------------
>tr|A0A0A0AUK6|A0A0A0AUK6_CHAVO/2-190 [subseq from] E3 ubiquitin-protein ligase RNF4 (Fragment) OS=Charadrius vociferus OX=50402 GN=N301_16014 PE=4 SV=1
----------QRKRRGGAVNSRQARKRNRLVASTAEMASEAEPIELEESAGEEVVDLTCESSEPVVVDLTHNDSVVV-SKNQRQRRNLRLRSQRQSDSCVLSSDDEDEPRDSDVYVTDKVSRELgpLEDETAGSKPSGTVSCPICMDGYSEIVQSGRLIVSTKCGHVFCSQCLRDSLRNANSCPTCRKKLTHRQYHPIYI-----------------------------------------------------------------
>tr|A0A7L1LNK2|A0A7L1LNK2_HIMHI/2-190 [subseq from] RNF4 ligase (Fragment) OS=Himantopus himantopus OX=225398 GN=Rnf4 PE=4 SV=1
----------QRKRRGGAVNSRQAQKRNRLVASTAEMASEAEPIELEESAGEEVVDLTCESAEPVVVDLTHNDSVVV-SKNQRQRRNLRLRSQRQSDSCVLSSDDEDEPRDNDVYVTDKVSRELgpLEDETASSKPSGTVSCPICMDGYSEIVQSGRLIVSTKCGHVFCSQCLRDSLRNANSCPTCRKKLTHRQYHPIYI-----------------------------------------------------------------
>tr|A0A7K4RYT7|A0A7K4RYT7_COLPI/2-190 [subseq from] RNF4 ligase (Fragment) OS=Columbina picui OX=115618 GN=Rnf4 PE=4 SV=1
----------QRKRRGGAVNSRQARKRNRLMASTAEMASEAEPIELEESAGEEVVDLTCESSDPVVVDLTHNDSVVV-SENQRQRRNLRLRSQRQSDSCVLSSDDEDETRDNDVYVTDKVSRELgpLEDETTSSKPSGTVSCPICMDGYSEIVQSGRLIVSTKCGHVFCSQCLRDSLRNANSCPTCRKKLTHRQYHPIYI-----------------------------------------------------------------
>tr|A0A091KQG2|A0A091KQG2_9GRUI/2-189 [subseq from] E3 ubiquitin-protein ligase RNF4 (Fragment) OS=Chlamydotis macqueenii OX=187382 GN=N324_01448 PE=4 SV=1
----------QRKRRGGAVNSRQAQKRNRLMASTAEMASEAEPIELEESAGEEVVDLTCESSEPVVVDLTHNDSVVVKNQ--RQRRNLRLRSQRQSDSCVLSSDDEDETRDNDVYVTDKVSRELgpLEDETASSRPSGTVSCPICMDGYSEIVQSGRLIVSTKCGHVFCSQCLRDSLRNANSCPTCRKKLTHRQYHPIYI-----------------------------------------------------------------
>tr|A0A7K9BU64|A0A7K9BU64_9PICI/2-190 [subseq from] RNF4 ligase (Fragment) OS=Psilopogon haemacephalus OX=2585815 GN=Rnf4 PE=4 SV=1
----------QRKRRGGAVNSRQARKRSRLMASTAEMASEAEPIELEESAGEEVVDLTCESSDPVVVDLTRNDSVVV-SKNQRQRRNLRLRSQRQSDSCVLSSDDEDETRDNDVYVTNKVSRELgpLEDETAGSKPSGTVSCPICMDGYSEIVQSGRLIVSTKCGHVFCSQCLRDSLRNANSCPTCRKKLNHRQYHPIYI-----------------------------------------------------------------
>tr|A0A7K8X8Q4|A0A7K8X8Q4_9PICI/2-190 [subseq from] RNF4 ligase (Fragment) OS=Eubucco bourcierii OX=91767 GN=Rnf4 PE=4 SV=1
----------QRKRRGGAVSSRQARKRNRLIASTAEMASEAEPIELEESAGEEVVDLTCESSDPVVVDLTRNDSVVV-SKNQRPRRNLRLRSQRQSDSCVLSSDDEDETRDNDVYVTDKVSRELgpLEDETAGSKPSGTVSCPICMDGYSEIVQSGRLIVSTKCGHVFCSQCLRDSLRNANSCPTCRKKLNHRQYHPIYI-----------------------------------------------------------------
>tr|A0A852BYZ9|A0A852BYZ9_9PICI/2-190 [subseq from] RNF4 ligase (Fragment) OS=Ramphastos sulfuratus OX=322582 GN=Rnf4 PE=4 SV=1
----------QRKRRGGAVSSRQARKRNRLIASTAEMASEAEPIELEESAGEEVVDLTCESSDPVVVDLTRNDSVVV-SKNQRPRRNLRLRSQRQSDSCVLSSDDEDETRDNDVYVTDKVSRELgpLEDETAGSKPSGTVSCPICMDGYSEIVQSGRLIVSTKCGHVFCSQCLRDSLRNANSCPTCRKKLNHRQYHPIYI-----------------------------------------------------------------
>tr|A0A7K4K7M6|A0A7K4K7M6_9AVES/2-190 [subseq from] RNF4 ligase (Fragment) OS=Crypturellus soui OX=458187 GN=Rnf4 PE=4 SV=1
----------QRKRRGGAVNSRQTQKRNRLIASTTEMASEAEPIELEESAGEEVVDLTCESSDPVVVDLTHNDSVVV-SKNQRQRRNLRLRSQRQSDSCVLSSDDEDEPRDNDVYVTNKVSQDlgPLEDETASSKPSGTVSCPICMDGYSEIVQSGRLIVSTKCGHVFCSQCLRDSLRNANSCPTCRKKLTHRQYHPIYI-----------------------------------------------------------------
>tr|A0A7K4LQ73|A0A7K4LQ73_9AVES/2-190 [subseq from] RNF4 ligase (Fragment) OS=Crypturellus undulatus OX=48396 GN=Rnf4 PE=4 SV=1
----------QRKRRGGAVNSRQTQKRNRLIASTTEMASEAEPIELEESAGEEVVDLTCESSDPVVVDLTHNDSVVV-SKNQRQRRNLRLRSQRQSDSCVLSSDDEDEPRDNDVYVTNKVSQDlgPLEDETASSKPSGTVSCPICMDGYSEIVQSGRLIVSTKCGHVFCSQCLRDSLRNANSCPTCRKKLTHRQYHPIYI-----------------------------------------------------------------
>tr|A0A3Q2UAY2|A0A3Q2UAY2_CHICK/5-194 [subseq from] RING-type domain-containing protein OS=Gallus gallus OX=9031 GN=RNF4 PE=4 SV=1
----------PRKRRGGSANSRQSQKRSRLIASTTEMASEGEPIELEESAGEEVVDLTCESSDPVVVDLTHNDSIVIVEENLQRRRNLRLRGQRQSDSCVLSSDDEDETRDNDVYVTDKVSRELgpLEDETASSKPSGTVSCPICMDGYSEIVQSGRLIVSTKCGHVFCSQCLRDSLRNANSCPTCRKKLTHRQYHPIYI-----------------------------------------------------------------
>tr|A0A7L0EPX2|A0A7L0EPX2_TROML/4-193 [subseq from] RNF4 ligase (Fragment) OS=Trogon melanurus OX=56311 GN=Rnf4 PE=4 SV=1
---------NQRKRRGGAVNSRQARKRNRLTASTAEMASEAEPIELEESAGEEVVDLTCETSDPVVVDLTHNDSVVV-SKNQRQRRNLRLRSQRQSDSCVLSSDDEDETRDNDVYVTDKMSRELgpLEDETASSKPSGTVSCPICMDGYSEIVQSGRLIVSTKCGHVFCSQCLRDSLRNANSCPTCRKKLTHRQYHPIYI-----------------------------------------------------------------
>tr|A0A7L1SRY6|A0A7L1SRY6_ARAGA/2-190 [subseq from] RNF4 ligase (Fragment) OS=Aramus guarauna OX=54356 GN=Rnf4 PE=4 SV=1
----------QRKRRGGAVNSRQARKRNRLVASTAEMASEAEPIELEESAGEEVVDLTCESSEPVVVDLTHNDSVVV-SKNQRQRRNLRLRSQRQSDSCVLSSDDEDETRDNDVYVTDKVSRELgpLEDETASSKPSGTVSCPICMDGYSEIVQSGRLIVSTKCGHVFCSQCLRDSLRNANSCPTCRKKLTHRQYHPIYI-----------------------------------------------------------------
>tr|A0A091NJD3|A0A091NJD3_APAVI/1-189 [subseq from] E3 ubiquitin-protein ligase RNF4 (Fragment) OS=Apaloderma vittatum OX=57397 GN=N311_10146 PE=4 SV=1
----------QRKRRGGAVNSRQGQKRNRLTASTAEMASEAEPIELEESAGEEVVDLTCETSDPVVVDLTHNDSVVV-SKNQRQRRNLRLRSQRQSDSCVLSSDDEDETRDNDVYVTDKVSRELgpLEDETASSKPSGTVSCPICMDGYSEIVQSGRLIVSTKCGHVFCSQCLRDSLRNANSCPTCRKKLTHRQYHPIYI-----------------------------------------------------------------
>tr|A0A672UNA9|A0A672UNA9_STRHB/4-193 [subseq from] RING-type domain-containing protein OS=Strigops habroptila OX=2489341 PE=4 SV=1
---------GQRKRRGGAVNSRQARKRNRLMASTAEMASEAEPIELEESAGEEVVDLTCESSDPVVVDLTHNDSVVV-SKNQRQRRNLRLRSQRQSDSCVLSSDDEDETRDNDVYVTDKVSRELgpLEDETASSKPSGTVSCPICMDGYSEIVQSGRLIVSTKCGHVFCSQCLRDSLRNANSCPTCRKKLTHRQYHPIYI-----------------------------------------------------------------
>tr|A0A7K8UVX5|A0A7K8UVX5_9STRI/2-190 [subseq from] RNF4 ligase (Fragment) OS=Ciccaba nigrolineata OX=1118524 GN=Rnf4 PE=4 SV=1
----------QRKRRGGAVNSRQARKRNRLMASTAEMASEAEPIELEESAGEEVVDLTCESSEPVVVDLTHNDSVVV-SQNQRQRRNLRLRSQRQSDSCVLSSDDEDETRDNDVYVTDKVSQelGSLEDETASSKPSGTVSCPICMDGYSEIVQSGRLIVSTKCGHVFCSQCLRDSLRNANSCPTCRKKLTHRQYHPIYI-----------------------------------------------------------------
>tr|A0A851D2X9|A0A851D2X9_TODME/2-190 [subseq from] RNF4 ligase (Fragment) OS=Todus mexicanus OX=135184 GN=Rnf4 PE=4 SV=1
----------QRKRRGGAVNSRQARKRNRLMASTAEMASEAEPIELEESAGEEVVDLTCESAEPVVVDLTHNDSVVV-SKNQRQRRNLRLRSQRQPDSCVLSSDDEDETRDNDVYVTDKVSRELgpLEDETASSKPSGTVSCPICMDGYSEIVQSGRLIVSTKCGHVFCSQCLRDSLRNANSCPTCRKKLTHRQYHPIYI-----------------------------------------------------------------
>tr|A0A7K7UQZ8|A0A7K7UQZ8_EUDEL/2-190 [subseq from] RNF4 ligase (Fragment) OS=Eudromia elegans OX=8805 GN=Rnf4 PE=4 SV=1
----------QRKRRGGAVNSRQTQKRNRLIASTTEMASEAEPIELEESAGEEVVDLTCESSDPVVVDLTHSDSVVV-SKNQRQRRNLRLRSQRQSDSCVLSSDDEDEPRDNDVYVTNKVSRDLgpLEDETASSKPSGTVSCPICMDGYSEIVQSGRLIVSTKCGHVFCSQCLRDSLRNANSCPTCRKKLTHRQYHPIYI-----------------------------------------------------------------
>tr|A0A7K7VYZ7|A0A7K7VYZ7_9AVES/2-190 [subseq from] RNF4 ligase (Fragment) OS=Nothocercus julius OX=2585813 GN=Rnf4 PE=4 SV=1
----------QRKRRGGAVNSRQTQKRNRLIASTTEMASEAEPIELEESAGEEVVDLTCESSDPVVVDLTHSDSVVV-SKNQRQRRNLRLRSQRQSDSCVLSSDDEDEPRDNDVYVTNKVSRDLgpLEDETASSKPSGTVSCPICMDGYSEIVQSGRLIVSTKCGHVFCSQCLRDSLRNANSCPTCRKKLTHRQYHPIYI-----------------------------------------------------------------
>tr|A0A851SXM3|A0A851SXM3_9AVES/2-190 [subseq from] RNF4 ligase (Fragment) OS=Nothocercus nigrocapillus OX=1977171 GN=Rnf4 PE=4 SV=1
----------QRKRRGGAVNSRQTQKRNRLIASTTEMASEAEPIELEESAGEEVVDLTCESSDPVVVDLTHSDSVVV-SKNQRQRRNLRLRSQRQSDSCVLSSDDEDEPRDNDVYVTNKVSRDLgpLEDETASSKPSGTVSCPICMDGYSEIVQSGRLIVSTKCGHVFCSQCLRDSLRNANSCPTCRKKLTHRQYHPIYI-----------------------------------------------------------------
>tr|A0A093I775|A0A093I775_STRCA/2-190 [subseq from] E3 ubiquitin-protein ligase RNF4 (Fragment) OS=Struthio camelus australis OX=441894 GN=N308_14018 PE=4 SV=1
----------QRKRRGGAVNSRQTQKRNRLIASTTEMASEAEPIELEESAGEEVVDLTCESSDPVVVDLTHSDSVVV-SKNQRQRRNLRLRSQRQSDSCVLSSDDEDEPRDNDVYVTNKVSRELgpLEDETASSKPSGTVSCPICMDGYSEIVQSGRLIVSTKCGHVFCSQCLRDSLRNANSCPTCRKKLTHRQYHPIYI-----------------------------------------------------------------
>tr|A0A7K8MVE0|A0A7K8MVE0_CASCA/2-190 [subseq from] RNF4 ligase (Fragment) OS=Casuarius casuarius OX=8787 GN=Rnf4 PE=4 SV=1
----------QRKRRGGAVNSRQTQKRNRLIASTTEMASEAEPIELEESAGEEVVDLTCESSDPVVVDLTHSDSVVV-SKNQRQRRNLRLRSQRQSDSCVLSSDDEDEPRDNDVYVTNKVSRELgpLEDETASSKPSGTVSCPICMDGYSEIVQSGRLIVSTKCGHVFCSQCLRDSLRNANSCPTCRKKLTHRQYHPIYI-----------------------------------------------------------------
>tr|A0A7K9AH60|A0A7K9AH60_DRONO/2-190 [subseq from] RNF4 ligase (Fragment) OS=Dromaius novaehollandiae OX=8790 GN=Rnf4 PE=4 SV=1
----------QRKRRGGAVNSRQTQKRNRLIASTTEMASEAEPIELEESAGEEVVDLTCESSDPVVVDLTHSDSVVV-SKNQRQRRNLRLRSQRQSDSCVLSSDDEDEPRDNDVYVTNKVSRELgpLEDETASSKPSGTVSCPICMDGYSEIVQSGRLIVSTKCGHVFCSQCLRDSLRNANSCPTCRKKLTHRQYHPIYI-----------------------------------------------------------------
>tr|U3IC30|U3IC30_ANAPP/4-192 [subseq from] Ring finger protein 4 OS=Anas platyrhynchos platyrhynchos OX=8840 GN=RNF4 PE=4 SV=2
---------TQRKRRGGSVNSRQAQKRSRLIASTTEMASEAEPIELEESAGEEVVDLTCESSDPVVVDLTHNDSVVVKNQRR--RRNLRLRSQRQSDSCVLSSDDEDETRDNDVYVTDKVSRELgpLEDETASSKPSGTVSCPICMDGYSEIVQSGRLIVSTKCGHVFCSQCLRDSLRNANSCPTCRKKLTHRQYHPIYI-----------------------------------------------------------------
>tr|A0A7K5GYK0|A0A7K5GYK0_9AVES/2-190 [subseq from] RNF4 ligase (Fragment) OS=Chunga burmeisteri OX=1352770 GN=Rnf4 PE=4 SV=1
----------QRKRRGGAVNSRQARKRNRLMASTAEVASEAEPIELEESAGEEVVDLTCESSDPVVVDLTHNDSVVV-SKNQRQRRNLRLRSQRQSDSCVLSSDDEDETRDNDVYVTDKVSRELgpLEDETASSKPSGTVSCPICMDGYSEIVQSGRLIVSTKCGHVFCSQCLRDSLRNANSCPTCRKKLTHRQYHPIYI-----------------------------------------------------------------
>tr|A0A7L0HXU7|A0A7L0HXU7_AREIN/2-190 [subseq from] RNF4 ligase (Fragment) OS=Arenaria interpres OX=54971 GN=Rnf4 PE=4 SV=1
----------QRKRRGGAVNSRQARKRNRLMASTAEMASEAEPIELEESAGEEVVDLTCESSEPVVVDLTHNDSVVV-SKNQRQRRNLRLRSQRQSDSCVLSSDDEDEPRDNDVYVTDKVSRELgpLEDETASSKPSGTVSCPICMDGYSEIVQSGRLIVSTKCGHVFCSQCLRDSLRNANSCPTCRKKLTHRQYHPIYI-----------------------------------------------------------------
>tr|A0A851LTT5|A0A851LTT5_CORCR/4-193 [subseq from] RNF4 ligase (Fragment) OS=Corythaeola cristata OX=103954 GN=Rnf4 PE=4 SV=1
---------AQRKRRGGAVNSRQARKRNRLAASTAEMASEAEPIELEESAGEEVVDLTCESSDPVVVDLTHNDSVVV-SKNQRQRRNLRLRSQRQSDSCVLSSDDEDETRDNDVYVTDKVSQElgPLEDETASSKPSGTVSCPICMDGYSEIVQSGRLIVSTKCGHVFCSQCLRDSLRNANSCPTCRKKLTHRQYHPIYI-----------------------------------------------------------------
>tr|A0A093QSX5|A0A093QSX5_PHACA/2-189 [subseq from] E3 ubiquitin-protein ligase RNF4 (Fragment) OS=Phalacrocorax carbo OX=9209 GN=N336_05381 PE=4 SV=1
----------QRKRRGGAVNSRQARKRNRLVASTAEMASEAEPIELEESAGEEVVDLTCESSDPVVVDLTHNDSVVVKNQ--RQRRNLRLRSQRQSDSCVLSSDDEDETRDNDVYVTDKVSRElgPLDDETASSKPSGTVSCPICMDGYSEIVQSGRLIVSTKCGHVFCSQCLRDSLRNANSCPTCRKKLTHRQYHPIYI-----------------------------------------------------------------
>tr|A0A7K7TXQ7|A0A7K7TXQ7_9CHAR/2-190 [subseq from] RNF4 ligase (Fragment) OS=Ibidorhyncha struthersii OX=425643 GN=Rnf4 PE=4 SV=1
----------QRKRRGGAVNSRQARKRNRLVASTAEMASEAEPIELEESAGEEVVDLTCESTEPVVVDLTHNDSVVV-SKNQRQRRNLRLRSQRQSDSCVLSSDDEDEPRDNDVYVTDKVSQElgPLEDETASSKPSGTVSCPICMDGYSEIVQSGRLIVSTKCGHVFCSQCLRDSLRNANSCPTCRKKLTHRQYHPIYI-----------------------------------------------------------------
>tr|A0A7K9D9I4|A0A7K9D9I4_9AVES/2-189 [subseq from] RNF4 ligase (Fragment) OS=Hemiprocne comata OX=243314 GN=Rnf4 PE=4 SV=1
----------QRKRRGGAVNSRQARKRNRLVASTTEMASEAEPIELEESAGEEVVDLTCESSEPVVVDLTHNDSVVVKNQ--RQRRNLRLRSQRQSDSCVLSSDDEDETRDNDVYVTDKVSRELgpLEDETASSKPSGTVSCPICMDGYSEIVQSGRLIVSTKCGHVFCSQCLRDSLRNANSCPTCRKKLTHRQYHPIYI-----------------------------------------------------------------
>tr|A0A7L3KJ60|A0A7L3KJ60_9PASS/2-190 [subseq from] RNF4 ligase (Fragment) OS=Drymodes brunneopygia OX=626378 GN=Rnf4 PE=4 SV=1
----------QRKRRGGAVNSRQTRKRNRLMASTAEMASEAEPIELEESAGEEVVDLTCESSDPVVVDLTHNDSVVVCKN-QRQRRNLRLRSQRQSDSCVLSSDDEDETRDNDVYVTDKASRELgpLEEETTSSKPSGTVSCPICMDVYSEIVQSGRLIVSTKCGHVFCSQCLRDSLRNANSCPTCRKKLTHRQYHPIYI-----------------------------------------------------------------
>tr|A0A7L3LYH3|A0A7L3LYH3_9CHAR/4-192 [subseq from] RNF4 ligase (Fragment) OS=Turnix velox OX=2529409 GN=Rnf4 PE=4 SV=1
---------TQRKRRGGAVNSRQARKRNRLVASTAEMASEAEPIELEESAGEEVVDLTCESSEPVVVDLTHNDSVVVKNQ--RQGRNLRLRSQRQSDSCVLSSDDEDETRDNDVYVTDKVSRELgpLEDETASSRPSGTVSCPICMDGYSEIVQSGRLIVSTKCGHVFCSQCLRDSLRNANSCPTCRKKLTHRQYHPIYI-----------------------------------------------------------------
>tr|Q5ZMI1|Q5ZMI1_CHICK/5-194 [subseq from] RING-type domain-containing protein OS=Gallus gallus OX=9031 GN=RCJMB04_1p20 PE=2 SV=1
----------PRKRRGGSANSRQAQKRSRLIASTTEMASEGEPIELEESAGEEVVDLTCESSDPVVVDLTHNDSIVIVEENQQRRRNLRLRGQRQSDSCVLSSDDEDETRDNDVYVTDKVSRELgpLEDETASSKPSGTVSCPICMDGYSEIVQSGRLIVSTKCGHVFCSQCLRGSLRNANSCPTCRKKLTHRQYHPIYI-----------------------------------------------------------------
>tr|A0A7K7L2Q6|A0A7K7L2Q6_9AVES/2-189 [subseq from] RNF4 ligase (Fragment) OS=Asarcornis scutulata OX=75869 GN=Rnf4 PE=4 SV=1
----------QRKRRGGSVNSRQAQKRSRLIASTTEMASEAEPIELEESAGEEVVDLTCESSDPVVVDLTHNDSVVVKNQRR--RRNLRLRSQRQSDSCVLSSDDEDETRDNDVYVTDKVSRELgpLEDETASSKPSGTVSCPICMDGYSEIVQSGRLIVSTKCGHVFCSQCLRDSLRNANSCPTCRKKLTHRQYHPIYI-----------------------------------------------------------------
>tr|R0K1D6|R0K1D6_ANAPL/2-189 [subseq from] RING finger protein 4 (Fragment) OS=Anas platyrhynchos OX=8839 GN=Anapl_00071 PE=4 SV=1
----------QRKRRGGSVNSRQAQKRSRLIASTTEMASEAEPIELEESAGEEVVDLTCESSDPVVVDLTHNDSVVVKNQRR--RRNLRLRSQRQSDSCVLSSDDEDETRDNDVYVTDKVSRELgpLEDETASSKPSGTVSCPICMDGYSEIVQSGRLIVSTKCGHVFCSQCLRDSLRNANSCPTCRKKLTHRQYHPIYI-----------------------------------------------------------------
>tr|A0A099YY15|A0A099YY15_TINGU/2-190 [subseq from] E3 ubiquitin-protein ligase RNF4 (Fragment) OS=Tinamus guttatus OX=94827 GN=N309_13558 PE=4 SV=1
----------QRKRRGGAVNSRQTQKRNRLIASTTEMASEAEPIELEESAGEEVVDLTCESSDPVVVDLTHSDSVVV-SKNQRQRRNLRLRSQRQSDSCVLSSDDEDEPRDNDVYVTNKVSQDlgPLEDETASSKPSGTVSCPICMDGYSEIVQSGRLIVSTKCGHVFCSQCLRDSLRNANSCPTCRKKLTHRQYHPIYI-----------------------------------------------------------------
>tr|A0A7L2HRF9|A0A7L2HRF9_SAGSE/2-190 [subseq from] RNF4 ligase (Fragment) OS=Sagittarius serpentarius OX=56258 GN=Rnf4 PE=4 SV=1
----------QRKRRGGAVNSRQARKRNRLMASTTEMASEAEPIELEESAGEEVVDLTCESSDPVVVDLTHNDSVVV-SKNQRQRRNLRLRSQRQSDSCVLSSDDEDETRDNDVYVTDKVSRELgpLEDETASSKPSGTVSCPICMDGYSEIVQSGRLIVSTKCGHVFCSQCLRDSLRNANSCPTCRKKLTHRQYHPIYI-----------------------------------------------------------------
>tr|A0A7K6R7Q8|A0A7K6R7Q8_9PASS/4-193 [subseq from] RNF4 ligase (Fragment) OS=Climacteris rufus OX=47695 GN=Rnf4_2 PE=4 SV=1
---------TQRKRRGGAVNSRQGRKRNRLVASTAEMASEAEPIELEESAGEEVVDLTCESSDPVVVDLTHNDSVVV-SKNQRQRRNARLRRQRQSDSCVLSSDDEDEPRDGDVYVTGKAaPElAPLEEETASSKPSGTVSCPICMDVYSEIVQSGRLIVSTKCGHVFCSQCLRDSLRNANSCPTCRKKLTHRQYHPIYI-----------------------------------------------------------------
>tr|A0A7L4LXM1|A0A7L4LXM1_GLAPT/2-190 [subseq from] RNF4 ligase (Fragment) OS=Glareola pratincola OX=43316 GN=Rnf4 PE=4 SV=1
----------QRKRRGGAVNSRQARKRNRLMASTTEMASEAEPIELEESAGEEVVDLTCESSDPVVVDLTHNDSVVV-SKNQRQRRNLRLRSQRQSDSCVLSSDDEDEPRDNDVYVTNKVSRELgpLEDETASSKPSGTVSCPICMDGYSEIVQSGRLIVSTKCGHVFCSQCLRDSLRNANSCPTCRKKLTHRQYHPIYI-----------------------------------------------------------------
>tr|A0A091IHR2|A0A091IHR2_CALAN/2-189 [subseq from] E3 ubiquitin-protein ligase RNF4 (Fragment) OS=Calypte anna OX=9244 GN=N300_01809 PE=4 SV=1
----------QRKRRGGAVNSRQAQKRNRLMASTAEMASEAEPIELEESAGEEVVDLTCESSEPVVVDLTHNDSVVVKNQ--QQRRNLRLRSQRQSDSCVLSSDDEDETRDNDVYMTDKVSRELgpLEDETASSKPSGTVSCPICMDGYSEIVQSGRLIVSTKCGHVFCSQCLRDSLRNANSCPTCRKKLTHRQYHPIYI-----------------------------------------------------------------
>tr|A0A7K9EMS8|A0A7K9EMS8_BARMA/1-188 [subseq from] RNF4 ligase (Fragment) OS=Baryphthengus martii OX=176943 GN=Rnf4 PE=4 SV=1
----------QRKRRGGAVSSRQARKRNRLVASTAEMASEAEPIELEESAGEEVVDLTCESADPVVVDLTHNDSVVVK--NQRPRRNLRLRSQRQSDSCVLSSDDEDEPRDNDVYVTDKVARELgpLEDETASSKPSGTVSCPICMDGYSEIVQSGRLIVSTKCGHVFCSQCLRDSLRNANSCPTCRKKLTHRQYHPIYI-----------------------------------------------------------------
>tr|A0A7L3MZM2|A0A7L3MZM2_9AVES/2-189 [subseq from] RNF4 ligase (Fragment) OS=Oreotrochilus melanogaster OX=689266 GN=Rnf4 PE=4 SV=1
----------QRKRRGGAVNSRQAQKRNRLMASTAEMASEAEPIELEESAGEEVVDLTCESSEPVVVDLTHNDSVVVKNQ--QQRRNLRLRSQRQSDSCVLSSDDEDETRDNDVYMTDKVSRELgpLEDETASSKPSGTVSCPICMDGYSEIVQSGRLIVSTKCGHVFCSQCLRDSLRNANSCPTCRKKLTHRQYHPIYI-----------------------------------------------------------------
>tr|A0A7L4FQQ1|A0A7L4FQQ1_9COLU/2-190 [subseq from] RNF4 ligase (Fragment) OS=Alopecoenas beccarii OX=262131 GN=Rnf4_0 PE=4 SV=1
----------QRKRRGGAVNSRQARKRNRLMASTAEMASEAEPIELEESAGEEVVDLTCESSDPVVVDLTHNDSVVV-SKNQRQRRNLRLRSQRQSDSCVLSSDDEDETRDTDVYVTDKVSRELgpLEDETASSKPSGTVSCPICMDGYSEIVQSGRLIVSTKCGHVFCSQCLRDSLRNANSCPTCRKKLTHRQYHPIYI-----------------------------------------------------------------
>tr|A0A091W7S3|A0A091W7S3_OPIHO/2-190 [subseq from] E3 ubiquitin-protein ligase RNF4 (Fragment) OS=Opisthocomus hoazin OX=30419 GN=N306_07646 PE=4 SV=1
----------QRKRRGGAVNSRQARKRNRLMAFTAEMASEAEPIELEESAGEEVVDLTCESSEPVVVDLTHNDSVVV-SKNQRQRRNLRLRSQRQSDSCVLSSDDEDETRDSDVYVTDKVSRELgpLEDETASSKPSGTVSCPICMDGYSEIVQSGRLIVSTKCGHVFCSQCLRDSLRNANSCPTCRKKLTHRQYHPIYI-----------------------------------------------------------------
>tr|A0A7L0IPQ5|A0A7L0IPQ5_PIPCL/2-190 [subseq from] RNF4 ligase (Fragment) OS=Piprites chloris OX=114369 GN=Rnf4_0 PE=4 SV=1
----------QRKRRGGAVNSRQARKRNRLTASTAEMASEAEPIELEESAGEEVVDLTCESSEPVVVDLTHNDSVVV-SKNQRQRRNLRLRSQRQSDSCVLSSDDEDETRDNDVYVTDKVSRELgpLEEETESSKPSGTVSCPICMDVYSEIVQSGRLIVSTKCGHVFCSQCLRDSLRNANSCPTCRKKLTHRQYHPIYI-----------------------------------------------------------------
>tr|A0A7K4TG61|A0A7K4TG61_9CHAR/2-190 [subseq from] RNF4 ligase (Fragment) OS=Burhinus bistriatus OX=240201 GN=Rnf4 PE=4 SV=1
----------QRKRRGGAVNSRQARKRNRLIASTAEMASEAEPIELEESAGEEVVDLTCESSDPVVVDLTHNDSVVV-SKNQRQRRNLRLRSQRQSDSCVLSSDDEDEPRDNDVYVTDKVSRELgpLEDETASSKPSGTVSCPICMDGYSEIVQSGRLIVSTKCGHVFCSQCLRDSLRNANSCPTCRKKLTHRQYHPIYI-----------------------------------------------------------------
>tr|A0A663DJZ3|A0A663DJZ3_AQUCH/4-193 [subseq from] RING-type domain-containing protein OS=Aquila chrysaetos chrysaetos OX=223781 PE=4 SV=1
---------TQRKRRGGAVNSRQARKRNRLMASTTEMASEAEPIELEESAGEEVVDLTCESSDPVVVDLTHNDSVVV-SKNQRQRRNLRLRSQRQSDSCVLSSDDEDETRDNDVYVTDKVSRELgpLEDETASSKPTGTVSCPICMDGYSEIVQSGRLIVSTKCGHVFCSQCLRDSLRNANSCPTCRKKLTHRQYHPIYI-----------------------------------------------------------------
>tr|A0A7L3TS78|A0A7L3TS78_URIAL/2-190 [subseq from] RNF4 ligase (Fragment) OS=Uria aalge OX=13746 GN=Rnf4 PE=4 SV=1
----------QRKRRGGAVNSRQARKRNRLMASTTEMASEAEPIELEESAGEEVVDLTCESSDPVVVDLTHNDSVVV-SKNQRQRRNLRLRSQRQSDSCVLSSDDEDEPRDNDVYVTDKVSREfgPLEDETASSKPSGTVSCPICMDGYSEIVQSGRLIVSTKCGHVFCSQCLRDSLRNANSCPTCRKKLTHRQYHPIYI-----------------------------------------------------------------
>tr|A0A851YC73|A0A851YC73_9AVES/2-193 [subseq from] RNF4 ligase (Fragment) OS=Halcyon senegalensis OX=342381 GN=Rnf4 PE=4 SV=1
----------QRKRRGGAVNSRQARKRNRLMASTTEMASEAEPIELEESAGEEVVDLTCESADPVVVDLTHNDSVVVSSKwhNQRQRRNLRLRSQRQSDSCVLSSDDEDEPRDNDVYVTDKVSRELgpLEDETTSSKPSGTVSCPICMDGYSEIVQSGRLIVSTKCGHVFCSQCLRDSLRNANSCPTCRKKLTHRQYHPIYI-----------------------------------------------------------------
>tr|A0A7K6ZDZ7|A0A7K6ZDZ7_9AVES/2-190 [subseq from] RNF4 ligase (Fragment) OS=Nothoprocta pentlandii OX=2585814 GN=Rnf4 PE=4 SV=1
----------QRKRRGGAVNSRQAQKRNRLIASTTEMASEAEPIELEESAGEEVVDLTCESSDPVVVDLTHSDSVVV-SKNQRQRRNLRLRSQRQSDSCVLSSDDEDEPRDNDVYVTNKVSRDLgpLEDETASSKPSGTVSCPICMDGYSEIVQSGRLIVSTKCGHVFCSQCLRDSLRNANSCPTCRKKLTHRQYHPIYI-----------------------------------------------------------------
>tr|A0A7K7AKE3|A0A7K7AKE3_9AVES/2-190 [subseq from] RNF4 ligase (Fragment) OS=Nothoprocta ornata OX=83376 GN=Rnf4 PE=4 SV=1
----------QRKRRGGAVNSRQAQKRNRLIASTTEMASEAEPIELEESAGEEVVDLTCESSDPVVVDLTHSDSVVV-SKNQRQRRNLRLRSQRQSDSCVLSSDDEDEPRDNDVYVTNKVSRDLgpLEDETASSKPSGTVSCPICMDGYSEIVQSGRLIVSTKCGHVFCSQCLRDSLRNANSCPTCRKKLTHRQYHPIYI-----------------------------------------------------------------
>tr|A0A7L0TWW9|A0A7L0TWW9_CHOAC/3-190 [subseq from] RNF4 ligase (Fragment) OS=Chordeiles acutipennis OX=118183 GN=Rnf4 PE=4 SV=1
-----------RKRRGGAVNSRQARKRNRLVASTAEMASEAEPIELEESAGEEVVDLTCESSDPVVVDLTHNDSVVVS-KSQRQRRNLRLRSQRQSDSCVLSSDDEDETRDNDVYVTDKVSRDLgpLEDDTASSKPSGTVSCPICMDGYSEIVQSGRLIVSTKCGHVFCSQCLRDSLRNANSCPTCRKKLTHRQYHPIYI-----------------------------------------------------------------
>tr|A0A663NFG4|A0A663NFG4_ATHCN/4-193 [subseq from] Ring finger protein 4 OS=Athene cunicularia OX=194338 PE=4 SV=1
---------TQRKRRGGTVNSRQAWKRNRLMASTAEMASEAEPIELEESAGEEVVDLTCESSEPVVVDLTHNDSVVV-SQNQRQRRNLRLRSQRQSDSCVLSSDDEDETRDNDVYMTDKVSQelGSLEDETASSKPSGTVSCPICMDGYSEIVQSGRLIVSTKCGHVFCSQCLRDSLRNANSCPTCRKKLTHRQYHPIYI-----------------------------------------------------------------
>tr|A0A7K8HUB4|A0A7K8HUB4_9CORV/2-190 [subseq from] RNF4 ligase (Fragment) OS=Aleadryas rufinucha OX=461220 GN=Rnf4 PE=4 SV=1
----------QRKRRGGAVNSRQARKRNRLMASTAEMASEAEPIELEESAGEEVVDLTCESSDPVVVDLTHNDSVVV-RKNQRQRRNLRRRSQRQSDSCVLSSDDEDETRDNDVYVTDKASRELgpLEEETASSKPSGTVSCPICMDVYSEIVQSGRLIVSTKCGHVFCSQCLRDSLRNANSCPTCRKKLTHRQYHPIYI-----------------------------------------------------------------
>tr|A0A7K5UIG9|A0A7K5UIG9_9PASS/2-190 [subseq from] RNF4 ligase (Fragment) OS=Cephalopterus ornatus OX=114276 GN=Rnf4_2 PE=4 SV=1
----------QRKRRGGAVNSRPTRKRSRFMASTAEMASEAEPIELEESAGEEVVDLTCESSDPVVVDLTHNDSVVV-RKNQRQRRNLRLRSQRHSDSCVLSSDDEDETRDNDVYVTEKVSRELgpLEEETESSKPSGTVSCPICMDVYSEIVQSGRLIVSTKCGHVFCSQCLRDSLRNANSCPTCRKKLTHRQYHPIYI-----------------------------------------------------------------
>tr|A0A7L3GJA8|A0A7L3GJA8_9AVES/2-189 [subseq from] RNF4 ligase (Fragment) OS=Anhinga rufa OX=317792 GN=Rnf4 PE=4 SV=1
----------QRKRRGGAVNSRQARKRNRLVASTAEMASEAEPIELEESAGEEVVDLTCESSDPVVVDLTHNDSVVVKNQ--RQRRNLRLRSQRQSDSCVLSSDDEDETRDNDVYVTDKVSRELgpLEDETASSKPSGTVSCPICMDGYSEIVQSGRLIVSTKCGHVFCSQCLRDSLRNANSCPTCRKKLTHRQYHPIYI-----------------------------------------------------------------
>tr|A0A851QEU2|A0A851QEU2_ANHAN/2-189 [subseq from] RNF4 ligase (Fragment) OS=Anhinga anhinga OX=56067 GN=Rnf4 PE=4 SV=1
----------QRKRRGGAVNSRQARKRNRLVASTAEMASEAEPIELEESAGEEVVDLTCESSDPVVVDLTHNDSVVVKNQ--RQRRNLRLRSQRQSDSCVLSSDDEDETRDNDVYVTDKVSRELgpLEDETASSKPSGTVSCPICMDGYSEIVQSGRLIVSTKCGHVFCSQCLRDSLRNANSCPTCRKKLTHRQYHPIYI-----------------------------------------------------------------
>tr|A0A7K5NWK3|A0A7K5NWK3_CHRMC/2-190 [subseq from] RNF4 ligase (Fragment) OS=Chroicocephalus maculipennis OX=287016 GN=Rnf4 PE=4 SV=1
----------QRKRRGGAVNSRQARKRNRLMASTTEMASEAEPIELEESAGEEVVDLTCESSDPVVVDLTHNDSVVV-SKNQRQRRNLRLRSQRQSDSCVLSSDDEDEPRDNDVYVTDKVSRELgpLEDETASSKPSGTVSCPICMDGYSEIVQSGRLIVSTKCGHVFCSQCLRDSLRNANSCPTCRKKLTHRQYHPIYI-----------------------------------------------------------------
>tr|A0A7K5XPJ2|A0A7K5XPJ2_9CHAR/2-190 [subseq from] RNF4 ligase (Fragment) OS=Dromas ardeola OX=458190 GN=Rnf4 PE=4 SV=1
----------QRKRRGGAVNSRQARKRNRLMASTTEMASEAEPIELEESAGEEVVDLTCESSDPVVVDLTHNDSVVV-SKNQRQRRNLRLRSQRQSDSCVLSSDDEDEPRDNDVYVTDKVSRELgpLEDETASSKPSGTVSCPICMDGYSEIVQSGRLIVSTKCGHVFCSQCLRDSLRNANSCPTCRKKLTHRQYHPIYI-----------------------------------------------------------------
>tr|A0A7K6Z6G7|A0A7K6Z6G7_ALCTO/2-190 [subseq from] RNF4 ligase (Fragment) OS=Alca torda OX=28689 GN=Rnf4 PE=4 SV=1
----------QRKRRGGAVNSRQARKRNRLMASTTEMASEAEPIELEESAGEEVVDLTCESSDPVVVDLTHNDSVVV-SKNQRQRRNLRLRSQRQSDSCVLSSDDEDEPRDNDVYVTDKVSRELgpLEDETASSKPSGTVSCPICMDGYSEIVQSGRLIVSTKCGHVFCSQCLRDSLRNANSCPTCRKKLTHRQYHPIYI-----------------------------------------------------------------
>tr|A0A7K7FS51|A0A7K7FS51_CHIMN/2-190 [subseq from] RNF4 ligase (Fragment) OS=Chionis minor OX=227182 GN=Rnf4 PE=4 SV=1
----------QRKRRGGAVNSRQARKRNRLMASTAEMTSEAEPIELEESAGEEVVDLTCESSDPVVVDLTHNDSVVV-SKNQRQRRNLRLRSQRQSDSCVLSSDDEDEPRDNDVYVTDKVSRELgpLEDETASSKPSGTVSCPICMDGYSEIVQSGRLIVSTKCGHVFCSQCLRDSLRNANSCPTCRKKLTHRQYHPIYI-----------------------------------------------------------------
>tr|A0A7K9FMM5|A0A7K9FMM5_STEPR/2-190 [subseq from] RNF4 ligase (Fragment) OS=Stercorarius parasiticus OX=54059 GN=Rnf4 PE=4 SV=1
----------QRKRRGGAVNSRQARKRNRLMASTTEMASEAEPIELEESAGEEVVDLTCESSDPVVVDLTHNDSVVV-SKNQRQRRNLRLRSQRQSDSCVLSSDDEDEPRDNDVYVTDKVSRELgpLEDETASSKPSGTVSCPICMDGYSEIVQSGRLIVSTKCGHVFCSQCLRDSLRNANSCPTCRKKLTHRQYHPIYI-----------------------------------------------------------------
>tr|A0A7L1J580|A0A7L1J580_SMUAF/2-190 [subseq from] RNF4 ligase (Fragment) OS=Smutsornis africanus OX=240209 GN=Rnf4 PE=4 SV=1
----------QRKRRGGAVNSRQARKRNRLMASTTEMASEAEPIELEESAGEEVVDLTCESSDPVVVDLTHNDSVVV-SKNQRQRRNLRLRSQRQSDSCVLSSDDEDEPRDNDVYVTDKVSRELgpLEDETASSKPSGTVSCPICMDGYSEIVQSGRLIVSTKCGHVFCSQCLRDSLRNANSCPTCRKKLTHRQYHPIYI-----------------------------------------------------------------
>tr|A0A7L1JZT4|A0A7L1JZT4_RYNNI/2-190 [subseq from] RNF4 ligase (Fragment) OS=Rynchops niger OX=227184 GN=Rnf4 PE=4 SV=1
----------QRKRRGGAVNSRQARKRNRLMASTTEMASEAEPIELEESAGEEVVDLTCESSDPVVVDLTHNDSVVV-SKNQRQRRNLRLRSQRQSDSCVLSSDDEDEPRDNDVYVTDKVSRELgpLEDETASSKPSGTVSCPICMDGYSEIVQSGRLIVSTKCGHVFCSQCLRDSLRNANSCPTCRKKLTHRQYHPIYI-----------------------------------------------------------------
>tr|A0A7L3TA62|A0A7L3TA62_RISTR/2-190 [subseq from] RNF4 ligase (Fragment) OS=Rissa tridactyla OX=75485 GN=Rnf4 PE=4 SV=1
----------QRKRRGGAVNSRQARKRNRLMASTTEMASEAEPIELEESAGEEVVDLTCESSDPVVVDLTHNDSVVV-SKNQRQRRNLRLRSQRQSDSCVLSSDDEDEPRDNDVYVTDKVSRELgpLEDETASSKPSGTVSCPICMDGYSEIVQSGRLIVSTKCGHVFCSQCLRDSLRNANSCPTCRKKLTHRQYHPIYI-----------------------------------------------------------------
>tr|A0A7L4BEI7|A0A7L4BEI7_9CHAR/2-190 [subseq from] RNF4 ligase (Fragment) OS=Phaetusa simplex OX=297813 GN=Rnf4 PE=4 SV=1
----------QRKRRGGAVNSRQARKRNRLMASTTEMASEAEPIELEESAGEEVVDLTCESSDPVVVDLTHNDSVVV-SKNQRQRRNLRLRSQRQSDSCVLSSDDEDEPRDNDVYVTDKVSRELgpLEDETASSKPSGTVSCPICMDGYSEIVQSGRLIVSTKCGHVFCSQCLRDSLRNANSCPTCRKKLTHRQYHPIYI-----------------------------------------------------------------
>tr|A0A7L2V5S7|A0A7L2V5S7_9AVES/2-189 [subseq from] RNF4 ligase (Fragment) OS=Brachypteracias leptosomus OX=135165 GN=Rnf4 PE=4 SV=1
----------QRKRRGGAVNSRQARKRNRLMASTAEMASEAEPIELEESAGEEVVDLTCESADPVVVDLTHNDSVVVKNQ--RQRRNLRLRSQRQSDSCVLSSDDEDEPRDNDVYVTDKVSRELgpLEDETASSKPSGTVSCPICMDGYSEIVQSGRLIVSTKCGHVFCSQCLRDSLRNANSCPTCRKKLTHRQYHPIYI-----------------------------------------------------------------
>tr|A0A7L4CVU2|A0A7L4CVU2_9AVES/2-189 [subseq from] RNF4 ligase (Fragment) OS=Eurystomus gularis OX=325343 GN=Rnf4 PE=4 SV=1
----------QRKRRGGAVNSRQARKRNRLMASTAEMASEAEPIELEESAGEEVVDLTCESADPVVVDLTHNDSVVVKNQ--RQRRNLRLRSQRQSDSCVLSSDDEDEPRDNDVYVTDKVSRELgpLEDETASSKPSGTVSCPICMDGYSEIVQSGRLIVSTKCGHVFCSQCLRDSLRNANSCPTCRKKLTHRQYHPIYI-----------------------------------------------------------------
>tr|A0A7L4GQU5|A0A7L4GQU5_PODST/2-190 [subseq from] RNF4 ligase (Fragment) OS=Podargus strigoides OX=8905 GN=Rnf4 PE=4 SV=1
----------QRKRRGGAVNSRQARKRNRLVASTAEMTSEAEPIELEESAGEEVVDLTCESSDPVVVDLTHNDSVVV-SKNQRQRRNLRLRSQRQSDSCVLSSDDEDETRDNDVYVTDKASQElgPLEDETASSKPSGTVSCPICMDGYSEIVQSGRLIVSTKCGHVFCSQCLRDSLRNANSCPTCRKKLTHRQYHPIYI-----------------------------------------------------------------
>tr|A0A7K7BXM9|A0A7K7BXM9_APHCE/2-190 [subseq from] RNF4 ligase (Fragment) OS=Aphelocoma coerulescens OX=39617 GN=Rnf4 PE=4 SV=1
----------QRKRRGGAVNSRQAQKRNRLVASTAEMASEAEPIELEESAGEEVVDLTCESSDPVVVDLTHNDSVVV-RKNQRQRRNLRLRSQRQSDSCVLSSDDEDETRDNDVYVTDKASRELgpLEEETASSKPSGTVSCPICMDVYSEIVQSGRLIVSTKCGHVFCSQCLRDSLRNANSCPTCRKKLTHRQYHPIYI-----------------------------------------------------------------
>tr|A0A7L3F072|A0A7L3F072_9GRUI/2-190 [subseq from] RNF4 ligase (Fragment) OS=Zapornia atra OX=2585822 GN=Rnf4 PE=4 SV=1
----------QRKRRGGALNSRQVRKRTRVMASTAEMASEAEPIELEESAGEEVVDLTCESSEPVVVDLTRNDSVVV-SKNQRQRRNLRLRSQRQSDSCVLSSDDEDETRDNDVYVTEKVSRELgpLEDETASSKPSGTVSCPICMDGYSEIVQSGRLIVSTKCGHVFCSQCLRDSLRNANSCPTCRKKLTHRQYHPIYI-----------------------------------------------------------------
>tr|A0A674GD19|A0A674GD19_TAEGU/4-193 [subseq from] Ring finger protein 4 OS=Taeniopygia guttata OX=59729 GN=RNF4 PE=4 SV=1
---------TQRKRRGGTVNSRQARKRSRLMASTAEMASEAEPIELEESAGEEVVDLTCESSDPVVVDLTHNDSVVIAEN-QRQRRNLRLRSQRQADSCVLSSDDEDETRDNDVYVADKASRElgPLEEETASSKPSGTVSCPICMDVYSEIVQSGRLIVSTKCGHVFCSQCLRDSLRNANSCPTCRKKLTHRQYHPIYI-----------------------------------------------------------------
>tr|A0A7K9JYG3|A0A7K9JYG3_9PASE/2-190 [subseq from] RNF4 ligase (Fragment) OS=Dicaeum eximium OX=667154 GN=Rnf4_1 PE=4 SV=1
----------QRKRRGGAVNSRQARKRNRLTASTAEMASEAEPIELEESAGEEVVDLTCESSDPVVVDLTHNDSIVV-SKNQRQRRNLRLRSQRQADSCVLSSDDEDETRDNDVYVADKASRElgPLEEETANSKPSGTVSCPICMDVYSEIVQSGRLIVSTKCGHVFCSQCLRDSLRNANSCPTCRKKLTHRQYHPIYI-----------------------------------------------------------------
>tr|A0A7L0JNW8|A0A7L0JNW8_CHATO/2-189 [subseq from] RNF4 ligase (Fragment) OS=Chauna torquata OX=30388 GN=Rnf4 PE=4 SV=1
----------QRKRRGGSVNSRQAQKRSRMIASTTEMASEAEPIELEESAGEEVVDLTCESSDPVVVDLTHSDSVVVKNQRR--RRNLRLRSQRQSDSCVLSSDDEDETRDNDVYVTDKVSRElgALEDETASSKPSGTVSCPICMDGYSEIVQSGRLIVSTKCGHVFCSQCLRDSLRNANSCPTCRKKLTHRQYHPIYI-----------------------------------------------------------------
>tr|A0A7K6WUZ1|A0A7K6WUZ1_STECA/2-189 [subseq from] RNF4 ligase (Fragment) OS=Steatornis caripensis OX=48435 GN=Rnf4 PE=4 SV=1
----------QRKRRGGAVGSRQTRKRNRLMASTAEMASEAEPIELEESAGEEVVDLTCESSDPVVVDLTHNDSVVVKNQ--RQRRNLRLRSQRQSDSCVLSSDDEDETRDNDVYVTDKVSRELgpLEDETASSKPSGTVSCPICMDGYSEIVQSGRLIVSTKCGHVFCSQCLRDSLRNANSCPTCRKKLTHRQYHPIYI-----------------------------------------------------------------
>tr|A0A7K9V643|A0A7K9V643_ANSSE/2-190 [subseq from] RNF4 ligase (Fragment) OS=Anseranas semipalmata OX=8851 GN=Rnf4 PE=4 SV=1
----------QRKRRGGSVNSRQAQKRSRLIASTTEMASEAEPIELEESAGEEVVDLTCESSDPVVVDLTHSDSVVVSKNQR-RRRNLRLRSQRQSDSCVLSSDDEDETRDNDVYVTDKVSRELgpLEDETASSKPSGTVSCPICMDGYSEIVQSGRLIVSTKCGHVFCSQCLRDSLRNANSCPTCRKKLTHRQYHPIYI-----------------------------------------------------------------
>tr|A0A852KHY8|A0A852KHY8_UROIN/2-190 [subseq from] RNF4 ligase (Fragment) OS=Urocolius indicus OX=458196 GN=Rnf4 PE=4 SV=1
----------QRKRRGGAVSSRQARKRNRLAASTAEMASEAEPIELEESAGEEVVDLTCESSDPVVVDLTHNDSVVV-SKNQRQRRNLRLRSQRQSDSCVLSSDDEDEPRDNDVYVTDKVSRELRplEDETASSKPSGTVSCPICMDGYSEIVQSGRLIVSTKCGHVFCSQCLRDSLRNANSCPTCRKKLTHRQYHPIYI-----------------------------------------------------------------
>tr|A0A7L3RH04|A0A7L3RH04_CEPGR/2-190 [subseq from] RNF4 ligase (Fragment) OS=Cepphus grylle OX=28697 GN=Rnf4 PE=4 SV=1
----------QRKRRGGAVNSRQARKRNRLMASTTEMASEAEPIELEESAGEEVVDLTCESSDPVVVDLTHNDSVVV-SKNQRQRRNLRLRSQRQSDSCVLSSDDEDEPRDNDVYMTDKVSRELgpLEDETASSKPSGTVSCPICMDGYSEIVQSGRLIVSTKCGHVFCSQCLRDSLRNANSCPTCRKKLTHRQYHPIYI-----------------------------------------------------------------
>tr|A0A7K7T2J1|A0A7K7T2J1_9TYRA/4-193 [subseq from] RNF4 ligase (Fragment) OS=Sapayoa aenigma OX=239371 GN=Rnf4 PE=4 SV=1
---------TQRKRRGGAVNSRQTRKRNRLVASTAEMASEAEPIELEESAGEEVVDLTCESSDPVVVDLTHNDSVVVGK-SQRQRRNLRLRSQRQSDSCVLSSDDEDETRDNDVYVADKVSRElaPLEEETASSKPSGTVSCPICMDVYSEIVQSGRLIVSTKCGHVFCSQCLRDSLRNANSCPTCRKKLTHRQYHPIYI-----------------------------------------------------------------
>tr|A0A7L2G279|A0A7L2G279_NYCGR/2-189 [subseq from] RNF4 ligase (Fragment) OS=Nyctibius grandis OX=48427 GN=Rnf4 PE=4 SV=1
----------QRKRRGGAVNSRQGRKRSRLMASTAEMASEAEPIELEESAVEEVVDLTCESSDPVVVDLTHNDSVVVKNQ--RQRRNLRLRSQRQSDSCVLSSDDEDETRDNDVYVTDKVSRELgpLEDGTASSKPSGTVSCPICMDGYSEIVQSGRLIVSTKCGHVFCSQCLRDSLRNANSCPTCRKKLTHRQYHPIYI-----------------------------------------------------------------
>tr|A0A7K6H9C4|A0A7K6H9C4_9PASS/2-190 [subseq from] RNF4 ligase (Fragment) OS=Malurus elegans OX=720584 GN=Rnf4 PE=4 SV=1
----------QRKRRGGAVNSRQARKRSRLIASTAEMASEAEPIELEESAGEEVVDLTCESSDPVVVDLTHNDSVVV-SKNQRQRRNLRLRSQRQSDSCVLSSDDEDEARDSDVYVTDKVSRELgpLEEETASSKPSGTVSCPICMDVYSEIVQSGRLIVSTKCGHVFCSQCLRDSLRNANSCPTCRKKLTHRQYHPIYI-----------------------------------------------------------------
>tr|A0A669NZE6|A0A669NZE6_PHACC/5-194 [subseq from] Ring finger protein 4 OS=Phasianus colchicus OX=9054 PE=4 SV=1
----------PRKRRGGSANSRQAQKRSRLIASTTEMASEGEPIELEESAGEEVVDLTCESSDPVVVDLTHNDSIVVSSENQQRRRNLRLRGQRQSDSCVLSSDDEDETRDNDVYVTDKVSRELgpLEDETASSKPSGTVSCPICMDGYSEIVQSGRLIVSTKCGHVFCSQCLRDSLRNANSCPTCRKKLTHRQYHPIYI-----------------------------------------------------------------
>tr|A0A7K5VUH1|A0A7K5VUH1_9CORV/2-190 [subseq from] RNF4 ligase (Fragment) OS=Platysteira castanea OX=1160851 GN=Rnf4 PE=4 SV=1
----------QRKRRGGAVNSRQARKRNRLMASTAEMASEAEPIELEESAGEEVVDLTCESSDPVVVDLTHNDSVVV-RKNQRQRRNLRLRSQRQSDSCVLSSDDEDEARDNDVYVTDKASRELgpLEEETASSKPSGTVSCPICMDVYSEIVQSGRLIVSTKCGHVFCSQCLRDSLRNANSCPTCRKKLTHRQYHPIYI-----------------------------------------------------------------
>tr|A0A7K6N5W1|A0A7K6N5W1_PEDTO/2-190 [subseq from] RNF4 ligase (Fragment) OS=Pedionomus torquatus OX=227192 GN=Rnf4 PE=4 SV=1
----------QRKRRGGAVNSRQARKRNRLMASTAEMASEAEPIELEESAGEEVVDLTCESSDPVVVDLTHNDSVVV-SKNQRHRRNLRLRSQRQSDSCVLSSDDEDEPRDNDVYVADKVSRELgpLEDETASSKPSGTVSCPICMDGYSEIVQSGRLIVSTKCGHVFCSQCLRDSLRNANSCPTCRKKLTHRQYHPIYI-----------------------------------------------------------------
>tr|A0A7L1BJC9|A0A7L1BJC9_GYMTI/2-190 [subseq from] RNF4 ligase (Fragment) OS=Gymnorhina tibicen OX=9132 GN=Rnf4 PE=4 SV=1
----------QRKRRGGAVNSRQARKRNRLMASTAEMASEAEPIELEESAGEEVVDLTCESSDPVVVDLTHNDSVVV-RKNQRQRRNLRLRSQRQSDSCVLSSDDEDEARDNDVYVTDKASRELgpLEEETASSKPSGTVSCPICMDVYSEIVQSGRLIVSTKCGHVFCSQCLRDSLRNANSCPTCRKKLTHRQYHPIYI-----------------------------------------------------------------
>tr|A0A7K7ZKW4|A0A7K7ZKW4_9PASE/2-190 [subseq from] RNF4 ligase (Fragment) OS=Melanocharis versteri OX=254552 GN=Rnf4_0 PE=4 SV=1
----------QRKRRGGAVNSRQARKRNRLMASTAEMASEAEPIELEESAGEEVVDLTCESSDPVVVDLTHNDSVVV-SKNQRQRRNLRLRSQRQSDSCVLSSDDEDETRDNDVYVTDKASRELgpLEEETASSKPSGTVSCPICMDVYSEIVQSGRLIVSTKCGHVFCSQCLRDSLRNANSCPTCRKKLTHRQYHPIYI-----------------------------------------------------------------
>tr|A0A7L2TP19|A0A7L2TP19_POMRU/2-190 [subseq from] RNF4 ligase (Fragment) OS=Pomatostomus ruficeps OX=9176 GN=Rnf4_1 PE=4 SV=1
----------QRKRRGGAVNSRQARKRNRLMASTAEMASEAEPIELEESAGEEVVDLTCESSDPVVVDLTHNDSVVV-SKNQRQRRNLRLRSQRQSDSCVLSSDDEDETRDNDVYVTDKASRELgpLEEETASSKPSGTVSCPICMDVYSEIVQSGRLIVSTKCGHVFCSQCLRDSLRNANSCPTCRKKLTHRQYHPIYI-----------------------------------------------------------------
>tr|A0A7L4LNC2|A0A7L4LNC2_9CORV/2-190 [subseq from] RNF4 ligase (Fragment) OS=Callaeas wilsoni OX=1347786 GN=Rnf4 PE=4 SV=1
----------QRKRRGGAVNSRQARKRNRLMASTAEMASEAEPIELEESAGEEVVDLTCESSDPVVVDLTHNDSVVV-SKNQRQRRNLRLRSQRQSDSCVLSSDDEDETRDNDVYVTDKASRELgpLEEETASSKPSGTVSCPICMDVYSEIVQSGRLIVSTKCGHVFCSQCLRDSLRNANSCPTCRKKLTHRQYHPIYI-----------------------------------------------------------------
>tr|A0A091K5J5|A0A091K5J5_COLST/2-189 [subseq from] E3 ubiquitin-protein ligase RNF4 (Fragment) OS=Colius striatus OX=57412 GN=N325_12062 PE=4 SV=1
----------QRKRRGGAVSSRQARKRSRLAASTAEMASEAEPIELEESAGEEVVDLTCESSDPVVVDLTHNDSVVVKNQ--RQRRNLRLRSQRQSDSCVLSSDDEDEPRDNDVYVTDKVSREfgPLEDETASSKPSGTVSCPICMDGYSEIVQSGRLIVSTKCGHVFCSQCLRDSLRNANSCPTCRKKLTHRQYHPIYI-----------------------------------------------------------------
>tr|A0A7K5S422|A0A7K5S422_LANLU/2-190 [subseq from] RNF4 ligase (Fragment) OS=Lanius ludovicianus OX=28713 GN=Rnf4 PE=4 SV=1
----------QRKRRGGAVNSRQARKRNRLVASTAEMASEAEPIELEESAGEEVVDLTCESSDPVVVDLTHNDSVVV-RKNQRQRRNLRLRSQRQSDSCVLSSDDEDETRDNDVYVTDKASRELgpLEEETASSKPSGTVSCPICMDVYSEIVQSGRLIVSTKCGHVFCSQCLRDSLRNANSCPTCRKKLTHRQYHPIYI-----------------------------------------------------------------
>tr|A0A091K713|A0A091K713_EGRGA/2-189 [subseq from] E3 ubiquitin-protein ligase RNF4 (Fragment) OS=Egretta garzetta OX=188379 GN=Z169_00445 PE=4 SV=1
----------QRKRRGGAVNSRQARKRSRLVASTTEMASEAEPIELEESAGEEVVDLTCESSDPVVVDLTHSDSVVVKNQ--RQRRNLRLRSQRQSDSCVLSSDDEDETRDNDVYVTDKVSRELgpLEDETANSKPSGTVSCPICMDGYSEIVQSGRLIVSTKCGHVFCSQCLRDSLRNANSCPTCRKKLTHRQYHPIYI-----------------------------------------------------------------
>tr|A0A091EB60|A0A091EB60_CORBR/2-190 [subseq from] E3 ubiquitin-protein ligase RNF4 (Fragment) OS=Corvus brachyrhynchos OX=85066 GN=N302_15114 PE=4 SV=1
----------QRKRRGGAVNSRQARKRNRLMASTAEMASEAEPIELEESAGEEVVDLTCESSDPVVVDLTHNDSVVV-RKNQRQRRNLRLRSQRQSDSCVLSSDDEDETRDNDVYVTDKASRELgpLEEETASSKPSGTVSCPICMDVYSEIVQSGRLIVSTKCGHVFCSQCLRDSLRNANSCPTCRKKLTHRQYHPIYI-----------------------------------------------------------------
>tr|A0A7K6J7J6|A0A7K6J7J6_9CORV/2-190 [subseq from] RNF4 ligase (Fragment) OS=Machaerirhynchus nigripectus OX=1160894 GN=Rnf4 PE=4 SV=1
----------QRKRRGGAVNSRQARKRNRLMASTAEMASEAEPIELEESAGEEVVDLTCESSDPVVVDLTHNDSVVV-RKNQRQRRNLRLRSQRQSDSCVLSSDDEDETRDNDVYVTDKASRELgpLEEETASSKPSGTVSCPICMDVYSEIVQSGRLIVSTKCGHVFCSQCLRDSLRNANSCPTCRKKLTHRQYHPIYI-----------------------------------------------------------------
>tr|A0A7K6JWP7|A0A7K6JWP7_9PASE/2-190 [subseq from] RNF4 ligase (Fragment) OS=Oreocharis arfaki OX=979223 GN=Rnf4 PE=4 SV=1
----------QRKRRGGAVNSRQARKRNRLMASTAEMASEAEPIELEESAGEEVVDLTCESSDPVVVDLTHNDSVVV-RKNQRQRRNLRLRSQRQSDSCVLSSDDEDETRDNDVYVTDKASRELgpLEEETASSKPSGTVSCPICMDVYSEIVQSGRLIVSTKCGHVFCSQCLRDSLRNANSCPTCRKKLTHRQYHPIYI-----------------------------------------------------------------
>tr|A0A7K6PIF6|A0A7K6PIF6_9CORV/2-190 [subseq from] RNF4 ligase (Fragment) OS=Ifrita kowaldi OX=461245 GN=Rnf4 PE=4 SV=1
----------QRKRRGGAVNSRQARKRNRLMASTAEMASEAEPIELEESAGEEVVDLTCESSDPVVVDLTHNDSVVV-RKNQRQRRNLRLRSQRQSDSCVLSSDDEDETRDNDVYVTDKASRELgpLEEETASSKPSGTVSCPICMDVYSEIVQSGRLIVSTKCGHVFCSQCLRDSLRNANSCPTCRKKLTHRQYHPIYI-----------------------------------------------------------------
>tr|A0A7K7XAY6|A0A7K7XAY6_9PASS/2-190 [subseq from] RNF4 ligase (Fragment) OS=Mohoua ochrocephala OX=874463 GN=Rnf4 PE=4 SV=1
----------QRKRRGGAVNSRQARKRNRLMASTAEMASEAEPIELEESAGEEVVDLTCESSDPVVVDLTHNDSVVV-RKNQRQRRNLRLRSQRQSDSCVLSSDDEDETRDNDVYVTDKASRELgpLEEETASSKPSGTVSCPICMDVYSEIVQSGRLIVSTKCGHVFCSQCLRDSLRNANSCPTCRKKLTHRQYHPIYI-----------------------------------------------------------------
>tr|A0A7K9N5A8|A0A7K9N5A8_9CORV/2-190 [subseq from] RNF4 ligase (Fragment) OS=Edolisoma coerulescens OX=2585810 GN=Rnf4 PE=4 SV=1
----------QRKRRGGAVNSRQARKRNRLMASTAEMASEAEPIELEESAGEEVVDLTCESSDPVVVDLTHNDSVVV-RKNQRQRRNLRLRSQRQSDSCVLSSDDEDETRDNDVYVTDKASRELgpLEEETASSKPSGTVSCPICMDVYSEIVQSGRLIVSTKCGHVFCSQCLRDSLRNANSCPTCRKKLTHRQYHPIYI-----------------------------------------------------------------
>tr|A0A7K9ZJY2|A0A7K9ZJY2_9CORV/2-190 [subseq from] RNF4 ligase (Fragment) OS=Dicrurus megarhynchus OX=450177 GN=Rnf4_1 PE=4 SV=1
----------QRKRRGGAVNSRQARKRNRLMASTAEMASEAEPIELEESAGEEVVDLTCESSDPVVVDLTHNDSVVV-RKNQRQRRNLRLRSQRQSDSCVLSSDDEDETRDNDVYVTDKASRELgpLEEETASSKPSGTVSCPICMDVYSEIVQSGRLIVSTKCGHVFCSQCLRDSLRNANSCPTCRKKLTHRQYHPIYI-----------------------------------------------------------------
>tr|A0A7L2XBJ0|A0A7L2XBJ0_9PASS/2-190 [subseq from] RNF4 ligase (Fragment) OS=Erpornis zantholeuca OX=1112836 GN=Rnf4 PE=4 SV=1
----------QRKRRGGAVNSRQARKRNRLMASTAEMASEAEPIELEESAGEEVVDLTCESSDPVVVDLTHNDSVVV-RKNQRQRRNLRLRSQRQSDSCVLSSDDEDETRDNDVYVTDKASRELgpLEEETASSKPSGTVSCPICMDVYSEIVQSGRLIVSTKCGHVFCSQCLRDSLRNANSCPTCRKKLTHRQYHPIYI-----------------------------------------------------------------
>tr|A0A851WMR4|A0A851WMR4_9CORV/2-190 [subseq from] RNF4 ligase (Fragment) OS=Corvus moneduloides OX=1196302 GN=Rnf4_1 PE=4 SV=1
----------QRKRRGGAVNSRQARKRNRLMASTAEMASEAEPIELEESAGEEVVDLTCESSDPVVVDLTHNDSVVV-RKNQRQRRNLRLRSQRQSDSCVLSSDDEDETRDNDVYVTDKASRELgpLEEETASSKPSGTVSCPICMDVYSEIVQSGRLIVSTKCGHVFCSQCLRDSLRNANSCPTCRKKLTHRQYHPIYI-----------------------------------------------------------------
>tr|A0A7K5ZPF0|A0A7K5ZPF0_ONYCO/2-190 [subseq from] RNF4 ligase (Fragment) OS=Onychorhynchus coronatus OX=360224 GN=Rnf4 PE=4 SV=1
----------QRKRRGGAVNSRQARKRNRLMASTAEMASEAEPIELEESAGEEVVDLTCESSDPVVVDLTHNDSVVVS-KSQRQRRNLRLRSQRQSDSCVLSSDDEDEARDNDVYVTEKVSRELgpLEEETESSKPSGTVSCPICMDVYSEIVQSGRLIVSTKCGHVFCSQCLRDSLRNANSCPTCRKKLTHRQYHPIYI-----------------------------------------------------------------
>tr|A0A852LG51|A0A852LG51_9AVES/2-189 [subseq from] RNF4 ligase (Fragment) OS=Centropus bengalensis OX=1463675 GN=Rnf4 PE=4 SV=1
----------QRKRRGGAVNSRQSRKRNRMMASTTERASEAEPIELEESAGEEVVDLTCESSDPVVVDLTHNDSVVV--KNRQQRRNLRLRSQRQSDSCVLSSDDEDESRDNDVYVTDKVSQElgPLEDETTSSKPSGTITCPICMDGYSEIVQSGRLIVSTKCGHVFCSQCLRDSLRNANSCPTCRKKLTHRQYHPIYI-----------------------------------------------------------------
>tr|A0A7L2RUC0|A0A7L2RUC0_9PASS/4-192 [subseq from] RNF4 ligase (Fragment) OS=Neodrepanis coruscans OX=254563 GN=Rnf4 PE=4 SV=1
---------AQRKRRGGSVNSRQARKRSRLMASTAEMASEAEPIELEESAGEEVVDLTCESSDPVVVDLTHNDSVVV--ENQRQRRNLRLRSQRQSDSCVLSSDDEDETRDNDVYVTDKVSRELgpLEEETASSKPSGTVSCPICMDVYSEIVQSGRLIVSTKCGHVFCSQCLRDSLRNANSCPTCRKKLTHRQYHPIYI-----------------------------------------------------------------
>tr|A0A7L3I589|A0A7L3I589_9PASS/2-190 [subseq from] RNF4 ligase (Fragment) OS=Pardalotus punctatus OX=254575 GN=Rnf4 PE=4 SV=1
----------QRKRRGGAVNSRQARKRSRLMASTAEMASEAEPIELEESAGEEVVDLTCESSDPVVVDLTHNDSVVV-SKNQRQRRNLRLRSQRQSDSCVLSSDDEDETRDNDVYVTDKASQElgPLEEETASSKPSGTVSCPICMDVYSEIVQSGRLIVSTKCGHVFCSQCLRDSLRNANSCPTCRKKLTHRQYHPIYI-----------------------------------------------------------------
>tr|A0A7L2JEJ9|A0A7L2JEJ9_CINMU/2-190 [subseq from] RNF4 ligase (Fragment) OS=Cinclus mexicanus OX=161649 GN=Rnf4 PE=4 SV=1
----------QRKRRGGTVSSRQTQKRNRLMTSTAEMASEAEPIELEESAGEEVVDLTCESSDPVVVDLTHNDSVVV-SKNQRQRRNLRLRGQRQSDSCVLSSDDEDETRDNDVYVADKASRElgPLEEETASSKPSGTVSCPICMDVYSEIVQSGRLIVSTKCGHVFCSQCLRDSLRNANSCPTCRKKLTHRQYHPIYI-----------------------------------------------------------------
>tr|A0A851ZW80|A0A851ZW80_CALOR/4-193 [subseq from] RNF4 ligase (Fragment) OS=Calcarius ornatus OX=198940 GN=Rnf4 PE=4 SV=1
---------TQRKRRGGTVNSRQARKRSRLVASTAEMASEAEPIELEESAGEEVVDLTCESSDPVVVDLTHNDSIVV-SKNQRQRRNLRLRSQRQADSCVLSSDDEDETRDNDVYVADKAARELgpLEEETASSKPSGTVSCPICMDVYSEIVQSGRLIVSTKCGHVFCSQCLRDSLRNANSCPTCRKKLTHRQYHPIYI-----------------------------------------------------------------
>tr|A0A7L0R2P7|A0A7L0R2P7_SETKR/2-190 [subseq from] RNF4 ligase (Fragment) OS=Setophaga kirtlandii OX=298831 GN=Rnf4_1 PE=4 SV=1
----------QRKRRGGTVNSRQARKRSRLVASTAEMASEAEPIELEESAGEEVVDLTCESSDPVVVDLTHNDSIVV-SKNQRQRRNLRLRSQRQADSCVLSSDDEDESRDNDVYVADKAARELGplGEETASSKPSGTVSCPICMDVYSEIVQSGRLIVSTKCGHVFCSQCLRDSLRNANSCPTCRKKLTHRQYHPIYI-----------------------------------------------------------------
>tr|A0A7K6CDY8|A0A7K6CDY8_PTIVI/2-190 [subseq from] RNF4 ligase (Fragment) OS=Ptilonorhynchus violaceus OX=28724 GN=Rnf4_1 PE=4 SV=1
----------QRKRRGGAVNSRQARKRNRLMASTAEMASEAEPIELEESAGEEVVDLTCESSDPVVVDLTHNDSVVV-SKNQRQRRNLRLRSQRQSDSCVLSSDDEDETRDNDVYVTDKASRELgpLEEETATSKPSGTVSCPICMDVYSEIVQSGRLIVSTKCGHVFCSQCLRDSLRNANSCPTCRKKLTHRQYHPIYI-----------------------------------------------------------------
>tr|A0A7K9H8Q4|A0A7K9H8Q4_9AVES/1-188 [subseq from] RNF4 ligase (Fragment) OS=Bucco capensis OX=135168 GN=Rnf4 PE=4 SV=1
-----------RKRRGGAVNSRQARKRSRLMASTAEMASEAEPIELEESAVEEVVDLTCESSDPVVVDLTHNDSVVV-SKNQRQRRNLRLRSQRQSDSCVLSSDDEDESKDNDVYVTDKVAQGLgpLEDETASSKPSGTVSCPICMDGYSEIVQSGRLIVSTKCGHVFCSQCLRDSLRNANSCPTCRKKLTHRQYHPIYI-----------------------------------------------------------------
>tr|A0A093S6E3|A0A093S6E3_9PASS/2-190 [subseq from] E3 ubiquitin-protein ligase RNF4 (Fragment) OS=Manacus vitellinus OX=328815 GN=N305_04551 PE=4 SV=1
----------QRKRRGGAVNSRQARKRNRLPASTAEMASEAEPIELEESAGEEVVDLTCESSDPVVVDLTHNDSVVV-SKNQRQRRNLRLRSQRQSDSCVLSSDDEDETRDNDVYVTEKVSRELgpLEEETESTKPSGTVSCPICMDVYSEIVQSGRLIVSTKCGHVFCSQCLRDSLRNANSCPTCRKKLTHRQYHPIYI-----------------------------------------------------------------
>tr|A0A7K9TRQ1|A0A7K9TRQ1_9AVES/1-188 [subseq from] RNF4 ligase (Fragment) OS=Chloroceryle aenea OX=176938 GN=Rnf4 PE=4 SV=1
-----------RKRRGGAVNSRQARKRNSLMASTTEMASEAEPIELEESAGEEVVDLTCESAEPVVVDLTHNDSVVV-SKNQRQRRNLRLRSQRQSDSCVLSSDDEDEPRDNDVYVTDKVSRELgpLEDETASSKPSGTVSCPICMDGYSEIVQSGRLIVSTKCGHVFCSQCLRDSLRNANSCPTCRKKLTHRQYHPIYI-----------------------------------------------------------------
>tr|A0A7K4RFY0|A0A7K4RFY0_9TYRA/2-190 [subseq from] RNF4 ligase (Fragment) OS=Neopipo cinnamomea OX=456388 GN=Rnf4 PE=4 SV=1
----------QRKRRGGAVNSRQGRKRSRLMASTAEMASEAEPIELEESAGEEVVDLTCESSDPVVVDLTHNDSVVV-SKNQRQRRNLRLRSQRQSDSCVLSSDDEDEARDNDVYVTEKVSRELgpLEEETESSKPSGTVSCPICMDVYSEIVQSGRLIVSTKCGHVFCSQCLRDSLRNANSCPTCRKKLTHRQYHPIYI-----------------------------------------------------------------
>tr|A0A7K8C4B4|A0A7K8C4B4_9CORV/2-190 [subseq from] RNF4 ligase (Fragment) OS=Rhagologus leucostigma OX=156170 GN=Rnf4_1 PE=4 SV=1
----------QRKRRGGAVNSRQARKRNRLMASTAEMASEAEPIELEESAGEEVVDLTCESSDPVVVDLTHNDSVVV-RKNQRQRRNLRLRSQRQSDSCVLSSDDEDEARDNDVYVTDKASQElgPLEEETASSKPSGTVSCPICMDVYSEIVQSGRLIVSTKCGHVFCSQCLRDSLRNANSCPTCRKKLTHRQYHPIYI-----------------------------------------------------------------
>tr|A0A7L1P547|A0A7L1P547_ORIOR/2-190 [subseq from] RNF4 ligase (Fragment) OS=Oriolus oriolus OX=181099 GN=Rnf4 PE=4 SV=1
----------QRKRRGGAVNSRQARKRNRLMASTAEMASEAEPIELEESAGEEVVDLTCESSDPVVVDLTHNDSVVV-SKNQRQRRNLRLRSQRQSDSCVLSSDDEDETRDNDVYMTDKASRELgpLEEETASSKPSGTVSCPICMDVYSEIVQSGRLIVSTKCGHVFCSQCLRDSLRNANSCPTCRKKLTHRQYHPIYI-----------------------------------------------------------------
>tr|A0A7L2CWQ2|A0A7L2CWQ2_CATFU/2-190 [subseq from] RNF4 ligase (Fragment) OS=Catharus fuscescens OX=159581 GN=Rnf4 PE=4 SV=1
----------QRKRRGGTVNSRQARKRSRLIASTAEMASEAEPIELEESAGEEVVDLTCESSDPVVVDLTHNDSVVV-SKNQRQRRNLRLRSQRQSDSCVLSSDDEDETRDNDVYVADKASRElgSLEEETAGSKPSGTVSCPICMDAYLEIVQSGRLIVSTKCGHVFCSQCLRDSLRNANSCPTCRKKLTHRQYHPIYI-----------------------------------------------------------------
>tr|A0A852NYH0|A0A852NYH0_9PASS/2-190 [subseq from] RNF4 ligase (Fragment) OS=Atrichornis clamosus OX=449594 GN=Rnf4 PE=4 SV=1
----------QRKRRGGAVNSRQARKRNRLMASTAEMASEAEPIELEESAGEEVVDLTCESSDPVVVDLTHNDSVVV-SKNQRQRRNLRLRSQRQSDSCVLSSDDEDETRDNDVYVTDKASQElgPLEEETASSKPSGTVSCPICMDVYSEIVQSGRLIVSTKCGHVFCSQCLRDSLRNANSCPTCRKKLTHRQYHPIYI-----------------------------------------------------------------
>tr|A0A7K6MNB1|A0A7K6MNB1_PANBI/2-190 [subseq from] RNF4 ligase (Fragment) OS=Panurus biarmicus OX=181101 GN=Rnf4 PE=4 SV=1
----------QRKRRGGTVNSRQGRKRNRLIASTAEMASEAEPIELEESAGEEVVDLTCESSDPVVVDLTHNDSVVV-SKNRRQRRNLRLRSQRQSDSCVLSSDDEDEARDNDVYVADKASRElgPLEEETTNSKPSGTVSCPICMDVYSEIVQSGRLIVSTKCGHVFCSQCLRDSLRNANSCPTCRKKLTHRQYHPIYI-----------------------------------------------------------------
>tr|A0A852MYM3|A0A852MYM3_9PASS/2-189 [subseq from] RNF4 ligase (Fragment) OS=Pteruthius melanotis OX=357074 GN=Rnf4 PE=4 SV=1
----------QRKRRGGAVNSRQARKRNRLMASTAEMASEAEPIELEESAGEEVVDLTCESSDPVVVDLTHNDSVVVKNQ--RQRRNLRLRSQRQSDSCVLSSDDEDETRDNDVYVTDKASRELgpLEEETASSKPSGTVSCPICMDVYSEIVQSGRLIVSTKCGHVFCSQCLRDSLRNANSCPTCRKKLTHRQYHPIYI-----------------------------------------------------------------
>tr|A0A7K8GU50|A0A7K8GU50_ORTSP/2-190 [subseq from] RNF4 ligase (Fragment) OS=Orthonyx spaldingii OX=38397 GN=Rnf4 PE=4 SV=1
----------QRKRRGGAVNSRQARKRNRLMASTAEMASEAEPIELEESAGEEVVDLTCESSDPVVVDLTHNDSVVV-SKNQRQRRNLRLRSQRQSDSCVLSSDDEDETRDNDVYVADKASRElgSLEEETASSKPSGTVSCPICMDVYSEIVQSGRLIVSTKCGHVFCSQCLRDSLRNANSCPTCRKKLTHRQYHPIYI-----------------------------------------------------------------
>tr|A0A7L0ZTL7|A0A7L0ZTL7_9PASS/2-190 [subseq from] RNF4 ligase (Fragment) OS=Oxyruncus cristatus OX=114331 GN=Rnf4 PE=4 SV=1
----------QRKRRGGAVNSRQARKRNRLMASTAEMASEAEPIELEESAGEEVVDLTCESSDPVVVDLTHNDSVVV-RKNQRQRRNLRLRSQRQSDSCVLSSDDEDETRDNDVYVTEKVSRELgpLEEETESSKPSGTVSCPICMDVYSEIVQSGRLIVSTKCGHVFCSQCLRDSLRNANSCPTCRKKLTHRQYHPIYI-----------------------------------------------------------------
>tr|A0A2I0U7C0|A0A2I0U7C0_LIMLA/677-867 [subseq from] Cilia-and flagella-associated protein 99 isoform x1 OS=Limosa lapponica baueri OX=1758121 GN=llap_7784 PE=4 SV=1
--------ETQRKRRGGAVNSRQARKRNRLMASTAEMASEAEPIELEESAGEEVVDLTCESSDPVVVDLTHNDSVVVSKNQR-RRRNLRLRSQRQSDSCVLSSDDEDEPRDNDVYVTDKVSRELgpLEDETASSKPSGTVSCPICMDGYSEIVQSGRLIVSTKCGHVFCSQCLRDSLRNANSCPTCRKKLTHRQYHPIYI-----------------------------------------------------------------
>tr|A0A7K7I5W0|A0A7K7I5W0_9PASS/2-190 [subseq from] RNF4 ligase (Fragment) OS=Rhegmatorhina hoffmannsi OX=468512 GN=Rnf4 PE=4 SV=1
----------QRKRRGGAVNSRQARKRNRLVASTAEMASEAEPIELEESAGEEVVDLTCESSGPVVVDLTHNDSVVVG-KNQRQRRNLRLRSQRQSDSCVLSSDDEDETRDSDVYVTDKVSREVapLEEETASSKPSGTVSCPICMDVYSEIVQSGRLIVSTKCGHVFCSQCLRDSLRNANSCPTCRKKLTHRQYHPIYI-----------------------------------------------------------------
>tr|A0A7L1X367|A0A7L1X367_9AVES/2-190 [subseq from] RNF4 ligase (Fragment) OS=Thinocorus orbignyianus OX=161742 GN=Rnf4 PE=4 SV=1
----------QRKRRGGAVNPRQARKRNRLMASTAEMASEAEPIELEESAGEEVVDLTCESSEPVVVDLTHNDSVVV-SKNQRHRRNLRLRSQRQSDSCVLSSDDEDEPRDNDVYVADKvSPElGPLEDETASSKPSGTVSCPICMDGYSEIVQSGRLIVSTKCGHVFCSQCLRDSLRNANSCPTCRKKLTHRQYHPIYI-----------------------------------------------------------------
>tr|A0A093PDX2|A0A093PDX2_PYGAD/1-189 [subseq from] E3 ubiquitin-protein ligase RNF4 (Fragment) OS=Pygoscelis adeliae OX=9238 GN=AS28_13102 PE=4 SV=1
----------QRKRRGGAVNSRRVRKRNRLMASTAEMASEAEPIELEESAGEEVVDLTCESSDPVVVDLTHNDSVVVSKN-QRQGRNLRLRSQRQSDSCVLSSDDEDETRDSDVYVTDKVSRELgpLEDETASSKPSGTVSCPICMDGYSEIVQSGRLIVSTKCGHVFCSQCLRDSLRNANSCPTCRKKLTHRQYHPIYI-----------------------------------------------------------------
>tr|A0A7K5PHK4|A0A7K5PHK4_9CORV/2-190 [subseq from] RNF4 ligase (Fragment) OS=Erythrocercus mccallii OX=107208 GN=Rnf4 PE=4 SV=1
----------QRKRRGGTVNSRQARKRSRLTASTAEMASEAEPIELEESAGEEVVDLTCESSDPVVVDLTHNDSVVV-SKNQQQRRNLRLRSQRQSDSCVLSSDDEDETRDNDVYVADKTSQElgPLEEETANAKPSGTVSCPICMDVYSEIVQSGRLIVSTKCGHVFCSQCLRDSLRNANSCPTCRKKLTHRQYHPIYI-----------------------------------------------------------------
>tr|A0A7K8QVX2|A0A7K8QVX2_9PASS/2-190 [subseq from] RNF4 ligase (Fragment) OS=Smithornis capensis OX=363769 GN=Rnf4 PE=4 SV=1
----------QRKRRGGAANSRQARKRNRLVASTAEMASEAEPIELEESAGEEVVDLTCESSDPVVVDLTHNDSVVVG-KNQRQRRNLRLRSQRQSDSCVLSSDDEDETRDSDVYVTDKVSRELgpLEEETASSKPSGTVSCPICMDVYSEIVQSGRLIVSTKCGHVFCSQCLRDSLRNANSCPTCRKKLTHRQYHPIYI-----------------------------------------------------------------
>tr|A0A851EXQ3|A0A851EXQ3_9CORV/2-190 [subseq from] RNF4 ligase (Fragment) OS=Dryoscopus gambensis OX=85069 GN=Rnf4 PE=4 SV=1
----------QRKRRGGAVNSRQARKRNRLMASTAEMASEGEPIELEESAGEEVVDLTCESSDPVVVDLTHNDSVVV-RKNQRQRRNLRLRSQRQSDSCVLSSDDEDEARDNDVYVTDKASRELgpLEEETASSKPSGTVSCPICMDVYSEIVQSGRLIVSTKCGHVFCSQCLRDSLRNANSCPTCRKKLTHRQYHPIYI-----------------------------------------------------------------
>tr|A0A7K5C8N4|A0A7K5C8N4_MOTAL/2-190 [subseq from] RNF4 ligase (Fragment) OS=Motacilla alba OX=45807 GN=Rnf4 PE=4 SV=1
----------QRKRRGGTVNSRQARKRSRLVASTAEMASEAEPIELEESAGEEVVDLTCESSDPVVVDLTHNDSIVV-SKNQRQRRNLRLRSQRQADSCVLSSDDEDETRDNDVYVADKAARELapVEEETASSKPSGTVSCPICMDVYSEIVQSGRLIVSTKCGHVFCSQCLRDSLRNANSCPTCRKKLTHRQYHPIYI-----------------------------------------------------------------
>tr|A0A7K8ZYR3|A0A7K8ZYR3_9PASS/2-189 [subseq from] RNF4 ligase (Fragment) OS=Grallaria varia OX=117165 GN=Rnf4 PE=4 SV=1
----------QRKRRGGAVNSRQARKRSRLMASTAEMASEAEPIELEESAGEEVVDLTCESSGPVVVDLTHNDSVVV--ENQRQRRNLRLRSQRQSDSCVLSSDDEDETRDSDVYVTDKVSRELgpLEEETASSKPSGTVSCPICMDVYSEIVQSGRLIVSTKCGHVFCSQCLRDSLRNANSCPTCRKKLTHRQYHPIYI-----------------------------------------------------------------
>tr|A0A7K9KQG9|A0A7K9KQG9_9PASS/2-190 [subseq from] RNF4 ligase (Fragment) OS=Rhabdornis inornatus OX=237438 GN=Rnf4_0 PE=4 SV=1
----------QRKRRGGAVNSRQARKRNRLMASTAEMASEAEPIELEESAGEEVVDLTCESSDPVVVDLTHNDSVVV-SKNQRQRRNLRLRSQRQSDSCVLSSDDEDETRDNDVYVADKASRElgPLEEETASSKPSGTVSCPICMDVYSEIVQSGRLIVSTKCGHVFCSQCLRDSLRNANSCPTCRKKLTHRQYHPIYI-----------------------------------------------------------------
>tr|A0A7K9PV58|A0A7K9PV58_9CORV/2-190 [subseq from] RNF4 ligase (Fragment) OS=Pachycephala philippinensis OX=449367 GN=Rnf4_1 PE=4 SV=1
----------QRKRRGGAVNARQLRKRNRLMASTAEMASEAEPIELEESAGEEVVDLTCESSDPVVVDLTHNDSVVV-RKNQRQRRNLRLRSQRQSDSCVLSSDDEDETRDNDVYVTDKASRELgpLEEETASSKPSGTVSCPICMDVYSEIVQSGRLIVSTKCGHVFCSQCLRDSLRNANSCPTCRKKLTHRQYHPIYI-----------------------------------------------------------------
>tr|A0A7L3AVE6|A0A7L3AVE6_9AVES/2-190 [subseq from] RNF4 ligase (Fragment) OS=Syrrhaptes paradoxus OX=302527 GN=Rnf4 PE=4 SV=1
----------QRKRRGGAVNSRQARKRNRLMDSTAGRASEAEPIELEESAGEEVVDLTCESSEPVVVDLTHNDSVVV-SKNQRQRRNLRLRSQRQSDSCVLSSDDEDETRDNDVYMTDQVARELgpVEDETASSKPSGTVSCPICMDGYSEIVQSGRLIVSTKCGHVFCSQCLRDSLRNANSCPTCRKKLTHRQYHPIYI-----------------------------------------------------------------
>tr|A0A851B3J3|A0A851B3J3_PICGY/2-189 [subseq from] RNF4 ligase (Fragment) OS=Picathartes gymnocephalus OX=175131 GN=Rnf4 PE=4 SV=1
----------QRKRRGGTVNSRQARKRNRLMASTAEMASEAEPIELEESAGEEVVDLTCESSDPVVVDLTHNDSVVVKNQ--RQRRNLRLRSQRQSDSCVLSSDDEDETRDNDVYVTDKASRElgPLDEETASSKPSGTVSCPICMDVYSEIVQSGRLIVSTKCGHVFCSQCLRDSLRNANSCPTCRKKLTHRQYHPIYI-----------------------------------------------------------------
>tr|A0A852B2G7|A0A852B2G7_9CORV/2-190 [subseq from] RNF4 ligase (Fragment) OS=Chloropsis cyanopogon OX=1218682 GN=Rnf4 PE=4 SV=1
----------QRKRRGGSVNSRQARKRSRLMASTAEMASEAEPIELEESAGEEVVDLTCESSDPVVVDLTHNDSIVV-SKNQRQRRNLRLRSQRQADSCVLSSDDEDETRDNDVYVADKASRElgPLEEETASSKPSGTVSCPICMDVYSEIVQSGRLIVSTKCGHVFCSQCLRDSLRNANSCPTCRKKLTHRQYHPIYI-----------------------------------------------------------------
>tr|A0A7K5D9U7|A0A7K5D9U7_9TYRA/2-189 [subseq from] RNF4 ligase (Fragment) OS=Pachyramphus minor OX=369605 GN=Rnf4 PE=4 SV=1
----------QRKRRGGAVNSRQARKRSRLMASTAEMASEAEPIELEESAGEEVVDLTCESSDPVVVDLTHNDSVVVKNQ--RQRRNLRLRSQRQSDSCVLSSDDEDETRDNDVYVTEKVSRELgpLEEETESSKPSGTVSCPICMDVYSEIVQSGRLIVSTKCGHVFCSQCLRDSLRNANSCPTCRKKLTHRQYHPIYI-----------------------------------------------------------------
>tr|A0A7K5QRS3|A0A7K5QRS3_9PASE/2-190 [subseq from] RNF4 ligase (Fragment) OS=Prunella himalayana OX=670356 GN=Rnf4 PE=4 SV=1
----------QRKRRGGTVNSRQARKRSRLVASTAEMASEAEPIELEESAGEEVVDLTCESSDPVVVDLTHNDSIVV-SKNQRQRRNLRLRSQRQADSCVLSSDDEDETRDNDVYVADKAARELgpLEEETASSKPSGTVSCPICMDVYSEIVQSGRLIVSTKCGHVFCSQCLRDSLRNANSCPTCRKKLTHRQYHPIYI-----------------------------------------------------------------
>tr|A0A7K7JR12|A0A7K7JR12_AGEPH/2-190 [subseq from] RNF4 ligase (Fragment) OS=Agelaius phoeniceus OX=39638 GN=Rnf4 PE=4 SV=1
----------QRKRRGGTVNSRQARKRSRLVASTAEMASEAEPIELEESAGEEVVDLTCESSDPVVVDLTHNDSIVV-SKNQRQRRNLRLRSQRQADSCVLSSDDEDETRDNDVYVADKAARELgpLEEETASSKPSGTVSCPICMDVYSEIVQSGRLIVSTKCGHVFCSQCLRDSLRNANSCPTCRKKLTHRQYHPIYI-----------------------------------------------------------------
>tr|A0A7L0T2W7|A0A7L0T2W7_PODPO/2-189 [subseq from] RNF4 ligase (Fragment) OS=Podilymbus podiceps OX=9252 GN=Rnf4 PE=4 SV=1
----------QRKRRGGAVNSRQARKRNRLVASTAEMASEAEPIELEESAGEEVVDLTCESSDPVVVDLTHDDSVVVKNQ--RQRRNLRLRSQRQSDSCVLSSDDEDETRDNDVYVTDKVSRELRplEDETASSKPPGTVSCPICMDGYSEIVQSGRLIVSTKCGHVFCSQCLRDSLRNANSCPTCRKKLTHRQYHPIYI-----------------------------------------------------------------
>tr|A0A7L2ZUZ2|A0A7L2ZUZ2_9PASE/2-190 [subseq from] RNF4 ligase (Fragment) OS=Prunella fulvescens OX=670355 GN=Rnf4 PE=4 SV=1
----------QRKRRGGTVNSRQARKRSRLVASTAEMASEAEPIELEESAGEEVVDLTCESSDPVVVDLTHNDSIVV-SKNQRQRRNLRLRSQRQADSCVLSSDDEDETRDNDVYVADKAARELgpLEEETASSKPSGTVSCPICMDVYSEIVQSGRLIVSTKCGHVFCSQCLRDSLRNANSCPTCRKKLTHRQYHPIYI-----------------------------------------------------------------
>tr|A0A7K7Q7G7|A0A7K7Q7G7_POEAT/2-190 [subseq from] RNF4 ligase (Fragment) OS=Poecile atricapillus OX=48891 GN=Rnf4_1 PE=4 SV=1
----------QRKRRGGAVSSRQAQKRNRLMASTAEMASEAEPIELEESAGEEVVDLTCESSDPVVVDLTHNDSVVV-SKNQRQRRNLRLRSQRQSDSCVLSSDDEDETRDNDVYVADKASRElgPLEEETASSKPSGTVSCPICMDVYSEIVQSGRLIVSTKCGHVFCSQCLRDSLRNANSCPTCRKKLTHRQYHPIYI-----------------------------------------------------------------
>tr|A0A7K9ICW6|A0A7K9ICW6_9CORV/2-190 [subseq from] RNF4 ligase (Fragment) OS=Myiagra hebetior OX=381031 GN=Rnf4 PE=4 SV=1
----------QRKRRGGAVNSRQARKRNRLMASTAEMASEAEPIELEESAGEEVVDLTCESSDPVVVDLTHNDSVVV-RKNQRQRRNLRLRSQRQSDSCVLSSDDEDETRDNDVYVADKASRElgPLEEETASSKPSGTVSCPICMDVYSEIVQSGRLIVSTKCGHVFCSQCLRDSLRNANSCPTCRKKLTHRQYHPIYI-----------------------------------------------------------------
>tr|A0A7L2F3A9|A0A7L2F3A9_QUIME/2-190 [subseq from] RNF4 ligase (Fragment) OS=Quiscalus mexicanus OX=64278 GN=Rnf4 PE=4 SV=1
----------QRKRRGGTVNSRQARKRSRLMASTAEMASEAEPIELEESAGEEVVDLTCESSDPVVVDLTHNDSIVV-SKNQRQRRNLRLRSQRQADSCVLSSDDEDETRDNDVYVADKAARELgpLEEETASSKPSGTVSCPICMDVYSEIVQSGRLIVSTKCGHVFCSQCLRDSLRNANSCPTCRKKLTHRQYHPIYI-----------------------------------------------------------------
>tr|A0A7L2PSC8|A0A7L2PSC8_9PASS/2-190 [subseq from] RNF4 ligase (Fragment) OS=Hypocryptadius cinnamomeus OX=589841 GN=Rnf4 PE=4 SV=1
----------QRKRRGGTVNSRQARKRSRLMASTAEMASEAEPIELEESAGEEVVDLTCESSDPVVVDLTHNDSIVV-SKNQRQRRNLRLRSQRQADSCVLSSDDEDETRDNDVYVADKAARELgpLEEETASSKPSGTVSCPICMDVYSEIVQSGRLIVSTKCGHVFCSQCLRDSLRNANSCPTCRKKLTHRQYHPIYI-----------------------------------------------------------------
>tr|A0A7L3VRZ2|A0A7L3VRZ2_MOLAT/2-190 [subseq from] RNF4 ligase (Fragment) OS=Molothrus ater OX=84834 GN=Rnf4_1 PE=4 SV=1
----------QRKRRGGTVNSRQARKRSRLMASTAEMASEAEPIELEESAGEEVVDLTCESSDPVVVDLTHNDSIVV-SKNQRQRRNLRLRSQRQADSCVLSSDDEDETRDNDVYVADKAARELgpLEEETASSKPSGTVSCPICMDVYSEIVQSGRLIVSTKCGHVFCSQCLRDSLRNANSCPTCRKKLTHRQYHPIYI-----------------------------------------------------------------
>tr|A0A7K4ZKA0|A0A7K4ZKA0_9AVES/2-189 [subseq from] RNF4 ligase (Fragment) OS=Centropus unirufus OX=1118519 GN=Rnf4 PE=4 SV=1
----------QRKRRGGAVSSRQSRKRNRMMASTTERAAEAEPIELEESAGEEVVDLTCESSDPVVVDLTHNDSVVV--KNRQQRRNLRLRSQRQSDSCVLSSDDEDESRDNDVYVTDKVSQElgPLEDETTSSKPSGTITCPICMDGYSEIVQSGRLIVSTKCGHVFCSQCLRDSLRNANSCPTCRKKLTHRQYHPIYI-----------------------------------------------------------------
>tr|A0A7L0KLP4|A0A7L0KLP4_9SYLV/2-190 [subseq from] RNF4 ligase (Fragment) OS=Sylvietta virens OX=208069 GN=Rnf4 PE=4 SV=1
----------QRKRRGGTVNSRQARKRNRLMTSTAEMASEAEPIELEESAGEEVVDLTCESSDPVVVDLTHNDSVVV-SKNQRQRRNLRLRSQRQSDSCVLSSDDEDETRDNDVYVADKASRElgPLEEETANSKPSGTVSCPICMDVYSEIVQSGRLIVSTKCGHVFCSQCLRDSLRNANSCPTCRKKLTHRQYHPIYI-----------------------------------------------------------------
>tr|A0A7L1MH58|A0A7L1MH58_BOMGA/2-190 [subseq from] RNF4 ligase (Fragment) OS=Bombycilla garrulus OX=125297 GN=Rnf4_1 PE=4 SV=1
----------QRKRRGGTINSRQARKRNRLTASTAEMASEAEPIELEESAGEEVVDLTCESSDPVVVDLTHNDSVVV-SKNQRQRRNLRLRSQRQSDSCVLSSDDEDETRDNDVYVADKASRElgPLEEETASSKPSGTVSCPICMDVYSEIVQSGRLIVSTKCGHVFCSQCLRDSLRNANSCPTCRKKLTHRQYHPIYI-----------------------------------------------------------------
>tr|A0A850UP35|A0A850UP35_9CORV/2-190 [subseq from] RNF4 ligase (Fragment) OS=Chloropsis hardwickii OX=667144 GN=Rnf4_0 PE=4 SV=1
----------QRKRRGGSVNSRQARKRNRLMASTAEMASEAEPIELEESAGEEVVDLTCESSDPVVVDLTHNDSIVV-SKNQRQRRNLRLRSQRQADSCVLSSDDEDETRDNDVYVADKASRElgPLEEETASSKPSGTVSCPICMDVYSEIVQSGRLIVSTKCGHVFCSQCLRDSLRNANSCPTCRKKLTHRQYHPIYI-----------------------------------------------------------------
>tr|A0A7K6EIS8|A0A7K6EIS8_9PASS/2-190 [subseq from] RNF4 ligase (Fragment) OS=Grantiella picta OX=266360 GN=Rnf4_2 PE=4 SV=1
----------QRKRRGGAVNSRPARKRSRLMASTAEMASEAEPIELEESAGEEVVDLTCESSDPVVVDLTHNDSVVV-SKNQRQRRNLRLRSQRQSDSCVLSSDDEDETRDNDVYVTDKASRELgpLEEETASSKPSGTVSCPICMDVYSEIVQSGRLIVSTKCGHVFCSQCLRDSLRNANSCPTCRKKLTHRQYHPIYI-----------------------------------------------------------------
>tr|A0A7K7JAD4|A0A7K7JAD4_LOXCU/2-190 [subseq from] RNF4 ligase (Fragment) OS=Loxia curvirostra OX=64802 GN=Rnf4_3 PE=4 SV=1
----------QRKRRGGTVNSRQARKRSRLMASTAEMASEAEPIELEESAGEEVVDLTCESSDPVVVDLTHNDSIVV-SKNQRQRRNLRLRSQRQADSCVLSSDDEDETRDNDVYVADKASRElgPLEEETASSKPSGTVSCPICMDVYSEIVQSGRLIVSTKCGHVFCSQCLRDSLRNANSCPTCRKKLTHRQYHPIYI-----------------------------------------------------------------
>tr|A0A7K9GW79|A0A7K9GW79_LOXLE/2-190 [subseq from] RNF4 ligase (Fragment) OS=Loxia leucoptera OX=96539 GN=Rnf4_1 PE=4 SV=1
----------QRKRRGGTVNSRQARKRSRLMASTAEMASEAEPIELEESAGEEVVDLTCESSDPVVVDLTHNDSIVV-SKNQRQRRNLRLRSQRQADSCVLSSDDEDETRDNDVYVADKASRElgPLEEETASSKPSGTVSCPICMDVYSEIVQSGRLIVSTKCGHVFCSQCLRDSLRNANSCPTCRKKLTHRQYHPIYI-----------------------------------------------------------------
>tr|A0A851KSU4|A0A851KSU4_VIDCH/2-190 [subseq from] RNF4 ligase (Fragment) OS=Vidua chalybeata OX=81927 GN=Rnf4_0 PE=4 SV=1
----------QRKRRGGTVNSRQARKRSRLMASTAEMASEAEPIELEESAGEEVVDLTCESSDPVVVDLTHNDSIVV-SKNQRQRRNLRLRSQRQADSCVLSSDDEDETRDNDVYVADKASRElgPLEEETASSKPSGTVSCPICMDVYSEIVQSGRLIVSTKCGHVFCSQCLRDSLRNANSCPTCRKKLTHRQYHPIYI-----------------------------------------------------------------
>tr|A0A852EKB3|A0A852EKB3_VIDMA/2-190 [subseq from] RNF4 ligase (Fragment) OS=Vidua macroura OX=187451 GN=Rnf4 PE=4 SV=1
----------QRKRRGGTVNSRQARKRSRLMASTAEMASEAEPIELEESAGEEVVDLTCESSDPVVVDLTHNDSIVV-SKNQRQRRNLRLRSQRQADSCVLSSDDEDETRDNDVYVADKASRElgPLEEETASSKPSGTVSCPICMDVYSEIVQSGRLIVSTKCGHVFCSQCLRDSLRNANSCPTCRKKLTHRQYHPIYI-----------------------------------------------------------------
>tr|A0A852FKM5|A0A852FKM5_PEUTA/2-190 [subseq from] RNF4 ligase (Fragment) OS=Peucedramus taeniatus OX=135441 GN=Rnf4_0 PE=4 SV=1
----------QRKRRGGTVSSRQARKRSRLTASTAEMASEAEPIELEESAGEEVVDLTCESSDPVVVDLTHNDSIVV-SKNQRQRRNLRLRSQRQADSCVLSSDDEDETRDNDVYVADKASRElgPLEEETASSKPSGTVSCPICMDVYSEIVQSGRLIVSTKCGHVFCSQCLRDSLRNANSCPTCRKKLTHRQYHPIYI-----------------------------------------------------------------
>tr|A0A7K6G2N2|A0A7K6G2N2_9CORV/2-190 [subseq from] RNF4 ligase (Fragment) OS=Daphoenositta chrysoptera OX=254528 GN=Rnf4 PE=4 SV=1
----------QRKRRGGTVNSRQARKRNRLMASTAEMASEAEPIELEESAGEEVVDLTCESSDPVVVDLTHNDSVVV-RKNQRQRRNLRLRSQRQSDSCVLSSDDEDETRDNDVYVTDKASRELgpLEEETASSKPSGTVSCPICMDVYSEIVQSGRLIVSTKCGHVFCSQCLRDSLRNANSCPTCRKKLTHRQYHPIYI-----------------------------------------------------------------
>tr|A0A851FPH5|A0A851FPH5_PITSO/2-189 [subseq from] RNF4 ligase (Fragment) OS=Pitta sordida OX=9163 GN=Rnf4 PE=4 SV=1
----------QRKRRGGAVNSRQPRKRNRLVASTAEMASEAEPIELEESAGEEVVDLTCESSDPVVVDLTHNDSVVV--ENQQQRRNLRLRSQRQSDSCVLSSDDEDETRDNDVYVTDKVSRQLgpLEEETASSKPSGTVSCPICMDVYSEIVQSGRLIVSTKCGHVFCSQCLRDSLRNANSCPTCRKKLTHRQYHPIYI-----------------------------------------------------------------
>tr|A0A7K8IHD8|A0A7K8IHD8_9PASS/2-190 [subseq from] RNF4 ligase (Fragment) OS=Chaetorhynchus papuensis OX=254446 GN=Rnf4 PE=4 SV=1
----------QRKRRGGAVSSRQARKRNRLMASTAEMASEAEPIELEESAGEEVVDLTCESSDPVVVDLTHNDSVVV-RKNQRQRRNLRLRSQRQSDSCVLSSDDEDETRDNDVYVTDKASRELgpLEEETASSKPSGTVSCPICMDVYSEIVQSGRLIVSTKCGHVFCSQCLRDSLRNANSCPTCRKKLTHRQYHPIYI-----------------------------------------------------------------
>tr|A0A803WBY5|A0A803WBY5_FICAL/4-193 [subseq from] Ring finger protein 4 OS=Ficedula albicollis OX=59894 GN=RNF4 PE=4 SV=1
---------TQRKRRGGTVNSRQARKRSRLMASTAEMASEAEPIELEESAGEEVVDLTCESSDPVVVDLTHNDSVVV-SKNQRQRRNLRLRSQRQSDSCVLSSDDEDETRDNDVYVADKASRElgPLEEETASSKPSGTVSCPICMDVYSEIVQSGRLIVSTKCGHVFCSQCLRDSLRNANSCPTCRKKLTHRQYHPIYI-----------------------------------------------------------------
>tr|A0A091R6P8|A0A091R6P8_9GRUI/2-191 [subseq from] E3 ubiquitin-protein ligase RNF4 (Fragment) OS=Mesitornis unicolor OX=54374 GN=N332_01857 PE=4 SV=1
----------QRKRRGGAVNSRRAQKRNRLMASTAEMaSSEAEPIEVEESAGEEVVDLTCESSDPVVVDLTHNDSVVV-SKNQRQRRNLRLRSQRQSDSCVLSSDDEDETRDNDVYVTDKATQEfgPLEDETAGSKPSGTVSCPICMDGYSEIVQSGRLIVSTKCGHVFCSQCLRDSLRNATSCPTCRKKLTHRQYHPIYI-----------------------------------------------------------------
>tr|A0A151P9F7|A0A151P9F7_ALLMI/4-194 [subseq from] E3 ubiquitin-protein ligase RNF4 OS=Alligator mississippiensis OX=8496 GN=RNF4 PE=4 SV=1
---------TQRKRRGGEIGSRQTQKRSRLAASATEMASEAEPIELEESAGEEVVDLTCESSEPVVVDLTRNDSVVIVEENQQPRRNLGLRSQRQSDSCVLSSDEEDESRDNDTCERNkvYGGSGTLEDETTDSRPSGTISCPICMDGYSEIIQSGRLIVATKCGHVFCSQCLRDSLRNANSCPTCRKKLSHRQYHPIYV-----------------------------------------------------------------
>tr|A0A7K7GZ32|A0A7K7GZ32_ERIRU/2-190 [subseq from] RNF4 ligase (Fragment) OS=Erithacus rubecula OX=37610 GN=Rnf4 PE=4 SV=1
----------QRKRRGGTVNSRQARKRSSLMASTAEMASEAEPIELEESAGEEVVDLTCESSDPVVVDLTHNDSVVV-SKNQRQRRNLRLRRQRQPDSCVLSSDDEDESRDNDVYVADKASRElaPLEEETASSKPSGTVSCPICMDVYSEIVQSGRLIVSTKCGHVFCSQCLRDSLRNANSCPTCRKKLTHRQYHPIYI-----------------------------------------------------------------
>tr|A0A7K9WLJ5|A0A7K9WLJ5_9PASS/1-188 [subseq from] RNF4 ligase (Fragment) OS=Rhipidura dahli OX=667186 GN=Rnf4 PE=4 SV=1
-----------RKRRGGAVNSRQARKRNRLMASTAEMASEAEPIELEESAGEEVVDLTCESSDPVVVDLTHNDSVVV-RKNQRQRRNLRLRSQRQSDSCVLSSDDEDETRDNDVYVTDKASRELgpLEEETASSKPSGTVSCPICMDVYSEIVQSGRLIVSTKCGHVFCSQCLRDSLRNANSCPTCRKKLTHRQYHPIYI-----------------------------------------------------------------
>tr|A0A7L4EI84|A0A7L4EI84_HIRRU/2-190 [subseq from] RNF4 ligase (Fragment) OS=Hirundo rustica OX=43150 GN=Rnf4_1 PE=4 SV=1
----------QRKRRGGTVNSRQARKRNRLVASTAEMASEAEPIELEESAGEEVVDLTCESSDPVVVDLTHNDSVVV-SKNQRQRRNLRLRSQRQSDSCVLSSDDEDEARDNDVYVADKASRElgPLEEETANSKPSGTVSCPICMDVYSEIVQSGRLIVSTKCGHVFCSQCLRDSLRNANSCPTCRKKLTHRQYHPIYI-----------------------------------------------------------------
>tr|A0A7K6UZP4|A0A7K6UZP4_9PASS/2-189 [subseq from] RNF4 ligase (Fragment) OS=Notiomystis cincta OX=366454 GN=Rnf4 PE=4 SV=1
----------QRKRRGGAVNSRQARKRNRLMASTAEMASEGEPIELEESAGEEVVDLTCESSDPVVVDLTHNDSVVVKNQ--RQRRNLRLRSQRQSDSCVLSSDDEDETRDSDVYVTDKASRELgpLEEETASSKPSGTVSCPICMDVYSEIVQSGRLIVSTKCGHVFCSQCLRDSLRNANSCPTCRKKLTHRQYHPIYI-----------------------------------------------------------------
>tr|A0A7K8RTM9|A0A7K8RTM9_9PASS/2-190 [subseq from] RNF4 ligase (Fragment) OS=Rhodinocichla rosea OX=58203 GN=Rnf4_1 PE=4 SV=1
----------QRKRRGGTVNSRQARKRSRLVASTAEMASEAEPIELEESAGEEVVDLTCESSDPVVVDLTHNDSIVV-SKNQRQRRNLRLRSQRQADSCVLSSDDEDETRDNDVYVADKAAQElgPLEEETASSKPSGTVSCPICMDVYSEIVQSGRLIVSTKCGHVFCSQCLRDSLRNANSCPTCRKKLTHRQYHPIYI-----------------------------------------------------------------
>tr|A0A7L2AV72|A0A7L2AV72_9GRUI/2-189 [subseq from] RNF4 ligase (Fragment) OS=Heliornis fulica OX=54369 GN=Rnf4 PE=4 SV=1
----------QRKRRGGAASSRQARKRSRVMASTTEMTSEAEPIELEESAGEEVVDLTCESSEPVVVDLTHNDSVVVKNQ--RQRRNLRLRSQRQSDSCILSSDDEDETRDNDVYVTEKVSQElgPLEDETPSSKPSGTVSCPICMDGYSEIVQSGRLIVSTKCGHVFCSQCLRDSLRNANSCPTCRKKLTHRQYHPIYI-----------------------------------------------------------------
>tr|A0A7L0W3F5|A0A7L0W3F5_ALELA/2-188 [subseq from] RNF4 ligase (Fragment) OS=Alectura lathami OX=81907 GN=Rnf4 PE=4 SV=1
----------QRKRRGGSASSRQAQKRSRLVASTTEMASEAEPIELEESAGEEVVDLTCESSDPVVVDLTHNDSVVVKNRR---RRNLRLRGQRQSDSCVLSSDDEDETRDNDVYVTDKVSRELgpLEDETASSKPSGTVSCPICMDGYSEIVQGGRLIVSTKCGHVFCSQCLRDSLRNANSCPTCRKKLTHRQYHPIYI-----------------------------------------------------------------
>tr|A0A851QSG0|A0A851QSG0_TYCCO/2-190 [subseq from] RNF4 ligase (Fragment) OS=Tychaedon coryphoeus OX=614051 GN=Rnf4 PE=4 SV=1
----------QRKRRGGTVNSRQARKRSRLVASTAEMASEAEPIELEESAGEEVVDLTCESSDPVVVDLTHNDSVVV-SKNQRQRRNLRLRSQRQSDSCVLSSDDEDETRDNDVYVADKASRElaPLEEETASSKPSGTVSCPICMDVYSEIVQSGRLIVSTKCGHVFCSQCLRDSLRNANSCPTCRKKLTHRQYHPIYI-----------------------------------------------------------------
>tr|A0A851V6E9|A0A851V6E9_9PASS/2-190 [subseq from] RNF4 ligase (Fragment) OS=Copsychus sechellarum OX=797021 GN=Rnf4_0 PE=4 SV=1
----------QRKRRGGTVNSRQARKRSRLVASTAEMASEAEPIELEESAGEEVVDLTCESSDPVVVDLTHNDSVVV-SKNQRQRRNLRLRSQRQSDSCVLSSDDEDETRDNDVYVADKASRElaPLEEETASSKPSGTVSCPICMDVYSEIVQSGRLIVSTKCGHVFCSQCLRDSLRNANSCPTCRKKLTHRQYHPIYI-----------------------------------------------------------------
>tr|A0A7K5LVP1|A0A7K5LVP1_CARCD/2-190 [subseq from] RNF4 ligase (Fragment) OS=Cardinalis cardinalis OX=98964 GN=Rnf4_0 PE=4 SV=1
----------QRKRRGGTVNSRQARKRGRLMASTAEMASEAEPIELEESAGEEVVDLTCESSDPVVVDLTHNDSIVV-SKNQRQRRNLRLRSQRQADSCVLSSDDEDETRDSDVYVADKAARELgpLEEETASSKPSGTVSCPICMDVYSEIVQSGRLIVSTKCGHVFCSQCLRDSLRNANSCPTCRKKLTHRQYHPIYI-----------------------------------------------------------------
>tr|A0A7K6IEG0|A0A7K6IEG0_9PASS/2-190 [subseq from] RNF4 ligase (Fragment) OS=Dasyornis broadbenti OX=243059 GN=Rnf4_2 PE=4 SV=1
----------QRKRRGGAVNSRQARKRSRLMASTAEMASEAEPIELEESAGEEVVDLTCESSDPVVVDLTHNDSVVVSKSQR-QGRNLRLRSQRQSDSCVLSSDDEDETRDNDVYVTDKASQElgPLEEETASSKPSGTVSCPICMDVYSEIVQSGRLIVSTKCGHVFCSQCLRDSLRNANSCPTCRKKLTHRQYHPIYI-----------------------------------------------------------------
>tr|A0A7K7CV95|A0A7K7CV95_PHEME/2-190 [subseq from] RNF4 ligase (Fragment) OS=Pheucticus melanocephalus OX=371919 GN=Rnf4 PE=4 SV=1
----------QRKRRGGTVNSRQARKRGRLMASTAEMASEAEPIELEESAGEEVVDLTCESSDPVVVDLTHNDSIVV-SKNQRQRRNLRLRSQRQADSCVLSSDDEDETRDSDVYVADKAARELgpLEEETASSKPSGTVSCPICMDVYSEIVQSGRLIVSTKCGHVFCSQCLRDSLRNANSCPTCRKKLTHRQYHPIYI-----------------------------------------------------------------
>tr|A0A7L1YRR2|A0A7L1YRR2_9PASS/4-192 [subseq from] RNF4 ligase (Fragment) OS=Scytalopus superciliaris OX=312124 GN=Rnf4 PE=4 SV=1
---------TQRKRRGGAVSSRQARKRNRLVASTAEMASEAEPIELEESAGEEVVDLTCESSGPVVVDLTHNDSVVV--ENQRQRRNLRLRSQRQSDSCVLSSDDEDETRDSDVYVTDKVSRELgpLEEETASSKPSGTVSCPICMDVYSEIVQSGRLIVSTKCGHVFCSQCLRDSLRNANSCPTCRKKLTHRQYHPIYI-----------------------------------------------------------------
>tr|A0A851TY45|A0A851TY45_9PASS/2-189 [subseq from] RNF4 ligase (Fragment) OS=Elachura formosa OX=1463973 GN=Rnf4_0 PE=4 SV=1
----------QRKRRGGTVNSRQTRKRTRLMASTAETAPEAEPIELEESAGEEVVDLTCESSDPVVVDLTHNDSVVVKNQ--RQRRNVRRRGQRQSDSCVLSSDEEDETRDNDVYVADKASRELaqLEEETASSKPSGTVSCPICMDVYSEIVQSGRLIVSTKCGHLFCSQCLRDSLRNANSCPTCRKKLTHRQYHPIYI-----------------------------------------------------------------
>tr|A0A7K5KX12|A0A7K5KX12_VIRAL/2-190 [subseq from] RNF4 ligase (Fragment) OS=Vireo altiloquus OX=34956 GN=Rnf4 PE=4 SV=1
----------QRKRRGGAVNSRQARKRNRLMASTAEMASEAEPIELEESAGEEVVDLTCESSDPVVVDLTHNDSVVV-RKNQRQRRNLRLRSQRQSDSCVLSSDDEDETRDNDVYVTDKASRELgpLEEETASSKPSGTVSCPICMDVYSEIVQSGRLIVSTKCGHVFCSQCLPDSLRNANSCPTCRKKLTHRQYHPIYI-----------------------------------------------------------------
>tr|A0A7K5WYW0|A0A7K5WYW0_9SYLV/2-190 [subseq from] RNF4 ligase (Fragment) OS=Hylia prasina OX=208073 GN=Rnf4 PE=4 SV=1
----------QRKRRGGTVNSRQARKRNRLMASTAEMASEAEPIELEESAGEEVVDLTCESSDPVVVDLTHNDSVVV-SKNQRQRRNLRLRSQRQSDSCVLSSDDEDETRDNDVYVADKASRElgPLEEETANAKPSGTVSCPICMDVYSEIVQSGRLIVSTKCGHVFCSQCLRDSLRNANSCPTCRKKLTHRQYHPIYI-----------------------------------------------------------------
>tr|A0A7L2MJW5|A0A7L2MJW5_9PASS/2-190 [subseq from] RNF4 ligase (Fragment) OS=Rhadina sibilatrix OX=2585818 GN=Rnf4 PE=4 SV=1
----------QRKRRGGTVNSRQARKRNRLMASTAEMASEAEPIELEESAGEEVVDLTCESSDPVVVDLTHNDSVVV-SKNQRQRRNLRLRSQRQSDSCVLSSDDEDETRDNDVYVADKASRElgPLEEETANAKPSGTVSCPICMDVYSEIVQSGRLIVSTKCGHVFCSQCLRDSLRNANSCPTCRKKLTHRQYHPIYI-----------------------------------------------------------------
>tr|A0A7L3PZB9|A0A7L3PZB9_9DEND/2-190 [subseq from] RNF4 ligase (Fragment) OS=Xiphorhynchus elegans OX=269412 GN=Rnf4_1 PE=4 SV=1
----------QRKRRGGSVNSRQARKRNRLMASTAEMASEAEPIELEESAGEEVVDLTCESSGPVVVDLTHNDSVVV-SKNQRQRRNLRLRSQRQSDSCVLSSDDEDETRDSDVYVTDKVSRELgpLEEETASSKPSGTVSCPICMDVYSEIVQSGRLIVSTKCGHVFCSQCLRDSLRNANSCPTCRKKLTHRQYHPIYI-----------------------------------------------------------------
>tr|A0A7L3R309|A0A7L3R309_9SYLV/2-190 [subseq from] RNF4 ligase (Fragment) OS=Cettia cetti OX=68486 GN=Rnf4 PE=4 SV=1
----------QRKRRGGTVNSRQARKRNRLMASTAEMASEAEPIELEESAGEEVVDLTCESSDPVVVDLTHNDSVVV-SKNQRQRRNLRLRSQRQSDSCVLSSDDEDETRDNDVYVADKASRElgPLEEETANAKPSGTVSCPICMDVYSEIVQSGRLIVSTKCGHVFCSQCLRDSLRNANSCPTCRKKLTHRQYHPIYI-----------------------------------------------------------------
>tr|A0A851M288|A0A851M288_9DEND/2-190 [subseq from] RNF4 ligase (Fragment) OS=Campylorhamphus procurvoides OX=190295 GN=Rnf4 PE=4 SV=1
----------QRKRRGGSVNSRQARKRNRLMASTAEMASEAEPIELEESAGEEVVDLTCESSGPVVVDLTHNDSVVV-SKNQRQRRNLRLRSQRQSDSCVLSSDDEDETRDSDVYVTDKVSRELgpLEEETASSKPSGTVSCPICMDVYSEIVQSGRLIVSTKCGHVFCSQCLRDSLRNANSCPTCRKKLTHRQYHPIYI-----------------------------------------------------------------
>tr|A0A4X2M2F5|A0A4X2M2F5_VOMUR/9-194 [subseq from] Ring finger protein 4 OS=Vombatus ursinus OX=29139 GN=RNF4 PE=4 SV=1
---------TQRKRRGGTTNSRQPQKRERLVGPTTEMTSEAEPIELVET-GEEVVDLTCESTEPVVVDLTHNDSVVV--KNRRQRRNPR-ISRGQPDSCVLSSDDEE-TRDNDVYVTENPPRESvvLEEETSSIRPSGTVSCPICMDGYSEILQSGRLIVSTKCGHVFCSQCLRDALRNASSCPTCRKKLNQKQYHPIYI-----------------------------------------------------------------
>tr|A0A7L4K2G2|A0A7L4K2G2_9AVES/2-189 [subseq from] RNF4 ligase (Fragment) OS=Ceuthmochares aereus OX=1961834 GN=Rnf4 PE=4 SV=1
----------QRKRRGGAVNSRQARKRNRMMTSATERASEAEPIELEESAGEEVVDLTCESSDPVVVDLTHNDSVVVKNQ--RQRRNLRLRSQRQLDSCVLSSDDEDESRDNDVYMTDKVSQElgPLEDETASSKPSGTITCPICMDGYSEIVQSGRLIVSTKCGHVFCSQCLRDSLRNANSCPTCRKKLTHRQYHPIYI-----------------------------------------------------------------
>tr|A0A7K9YZG4|A0A7K9YZG4_9GALL/3-190 [subseq from] RNF4 ligase (Fragment) OS=Odontophorus gujanensis OX=886794 GN=Rnf4 PE=4 SV=1
-----------RKRRGGSANSRQAQKRSRLIASTTEMASEGEPIELEESAGEEVVDLTCESSDPVVVDLTHNDSIVVSKNQQ-RRRNLRLRGQRQSDSCVLSSDDEDETRDNDVYVTDKVSRELgpLEDETASSKPSGTVSCPICMDGYSEIVQSGRLIVSTKCGHVFCSQCLRDSLRNANSCPTCRKKLTHRQYHPIYI-----------------------------------------------------------------
>tr|A0A7L1C8K1|A0A7L1C8K1_9PASS/2-190 [subseq from] RNF4 ligase (Fragment) OS=Illadopsis cleaveri OX=201329 GN=Rnf4 PE=4 SV=1
----------QRKRRGGTVNSRQARKRSRLMASTAEMASEAEPIELEESAGEEVVDLTCESSDPVVVDLTHNDSVVV-SKNQRQRRNLRLRSQRQSDSCVLSSDDEDETRDNDVYVADKASRElgPLEEETANSKPSGTVSCPICMDVYSEIVQSGRLIVSTKCGHVFCSQCLRDSLRNANSCPTCRKKLTHRQYHPIYI-----------------------------------------------------------------
>tr|A0A7K8WU48|A0A7K8WU48_9FURN/2-189 [subseq from] RNF4 ligase (Fragment) OS=Sclerurus mexicanus OX=265632 GN=Rnf4 PE=4 SV=1
----------QRKRRGGSVNSRQARKRNRLMASTAEMASEAEPIELEESAGEEVVDLTCESSGPVVVDLTHNDSVVV--ENQRQRRNLRLRSQRQSDSCVLSSDDEDETRDSDVYVTDKVSRELgpLEEETASSKPSGTVSCPICMDVYSEIVQSGRLIVSTKCGHVFCSQCLRDSLRNANSCPTCRKKLTHRQYHPIYI-----------------------------------------------------------------
>tr|A0A7L0VSI8|A0A7L0VSI8_9PASE/2-190 [subseq from] RNF4 ligase (Fragment) OS=Leptocoma aspasia OX=2585812 GN=Rnf4_1 PE=4 SV=1
----------QRKRRGGTVNSRQARKRNRLMASTAEMASEAEPIELEESAGEEVVDLTCESSDPVVVDLTHNDSIVV-SKNQRQRRNLRLRSQRQADSCVLSSDDEDEIRDNDVYVAEKASRElgPLEEETASSKPSGTVSCPICMDVYSEIVQSGRLIVSTKCGHVFCSQCLRDSLRNANSCPTCRKKLTHRQYHPIYI-----------------------------------------------------------------
>tr|A0A7L1EWS8|A0A7L1EWS8_SYLBO/2-189 [subseq from] RNF4 ligase (Fragment) OS=Sylvia borin OX=73324 GN=Rnf4 PE=4 SV=1
----------QRKRRGGTVNSRQARKRNRLMASTAEMASEAEPIELEESAGEEVVDLTCESSDPVVVDLTHNDSIVVKNQ--RQRRNLRLRSQRQSDSCVLSSDDEDETRDNDVYVADKTSRELgpLEEETANSKPSGTVSCPICMDVYSEIVQSGRLIVSTKCGHVFCSQCLRDSLRNANSCPTCRKKLTHRQYHPIYI-----------------------------------------------------------------
>tr|A0A7L0CUW2|A0A7L0CUW2_9CHAR/2-190 [subseq from] RNF4 ligase (Fragment) OS=Rostratula benghalensis OX=118793 GN=Rnf4 PE=4 SV=1
----------QRKRRGGTVNSRQARKRNRLIASTAEMASEAEPIELEESAGEEVVDLTCESSDPVVVDLTHNDSVVVS-KNQRQRRTLRLRSQRQSDSCVLSSDDEDEPRDNDVYVADKVSRELgpLEDETASSKPSGTVSCPICMDGYSEIVQSGRLIVSTKCGHVFCSQCLRDSLRNANSCPTCRKKLTHRQYHPIYI-----------------------------------------------------------------
>tr|A0A7K5JBY8|A0A7K5JBY8_TOXRE/2-190 [subseq from] RNF4 ligase (Fragment) OS=Toxostoma redivivum OX=99882 GN=Rnf4 PE=4 SV=1
----------QRKRRGGTVNSRQARKRNRLMASTAEMASEAEPIELEESAGEEVVDLTCESSDPVVVDLTHNDSVVV-SKNQRQRRNLRLRSQRQSDSCVLSSDDEDETRDNDVYVADKASRElgPLEEETASSKPSGTVSCPICMDVYSEIVQSGRLIVSTKCGHVFCSQCLRDSLRNANSCPTCRKKLTHRQYHPIYI-----------------------------------------------------------------
>tr|A0A7K9S122|A0A7K9S122_9PASS/2-190 [subseq from] RNF4 ligase (Fragment) OS=Sterrhoptilus dennistouni OX=2585820 GN=Rnf4_1 PE=4 SV=1
----------QRKRRGGTVNSRQARKRNRLMASTAEMASEAEPIELEESAGEEVVDLTCESSDPVVVDLTHNDSVVV-SKNQRQRRNLRLRSQRQSDSCVLSSDDEDETRDNDVYVADKASRElgPLEEETANSKPSGTVSCPICMDVYSEIVQSGRLIVSTKCGHVFCSQCLRDSLRNANSCPTCRKKLTHRQYHPIYI-----------------------------------------------------------------
>tr|A0A7L2K4X0|A0A7L2K4X0_9PASS/2-190 [subseq from] RNF4 ligase (Fragment) OS=Zosterops hypoxanthus OX=2485327 GN=Rnf4_0 PE=4 SV=1
----------QRKRRGGTVNSRQARKRNRLMASTAEMASEAEPIELEESAGEEVVDLTCESSDPVVVDLTHNDSVVV-SKNQRQRRNLRLRSQRQSDSCVLSSDDEDETRDNDVYVADKASRElgPLEEETANSKPSGTVSCPICMDVYSEIVQSGRLIVSTKCGHVFCSQCLRDSLRNANSCPTCRKKLTHRQYHPIYI-----------------------------------------------------------------
>tr|A0A852H481|A0A852H481_9PASS/2-190 [subseq from] RNF4 ligase (Fragment) OS=Nicator chloris OX=237433 GN=Rnf4 PE=4 SV=1
----------QRKRRGGTVNSRQARKRNRLLASTAEMASEAEPIELEESAGEEVVDLTCESSDPVVVDLTHNDSVVV-SKNQRQRRNLRLRSQRQSDSCVLSSDDEDETRDNDVYVADKASRElgPLEEETANSKPSGTVSCPICMDVYSEIVQSGRLIVSTKCGHVFCSQCLRDSLRNANSCPTCRKKLTHRQYHPIYI-----------------------------------------------------------------
>tr|A0A7K4XVB1|A0A7K4XVB1_REGSA/2-190 [subseq from] RNF4 ligase (Fragment) OS=Regulus satrapa OX=13245 GN=Rnf4_0 PE=4 SV=1
----------QRKRRGGTVNSRQARKRNRLMASTAEMASEAEPIELEESAGEEVVDLTCESSDPVVVDLTHNDSVVV-SKNQRQRRNLRLRSQRQSDSCVLSSDDEDETRDSDVYVADKASREVgpLEEETASSKPSGTVSCPICMDVYSEIVQSGRLIVSTKCGHVFCSQCLRDSLRNANSCPTCRKKLTHRQYHPIYI-----------------------------------------------------------------
>tr|A0A851NMA8|A0A851NMA8_9GALL/2-190 [subseq from] RNF4 ligase (Fragment) OS=Penelope pileata OX=1118817 GN=Rnf4 PE=4 SV=1
----------QRKRRGGSANSRQAQKRSRLIASTTEMASEGEPIELEESAGEEVVDLTCESSDPVVVDLTHSDSVVVSKNQR-RRRNLRLRGQRQSDSCVLSSDDEDETRDNDVYVADKVSQElgPLEDETASSRPSGTVSCPICMDGYSEIVQSGRLIVSTKCGHVFCSQCLRDSLRNANSCPTCRKKLTHRQYHPIYI-----------------------------------------------------------------
>tr|A0A7K5B4V7|A0A7K5B4V7_9FURN/2-189 [subseq from] RNF4 ligase (Fragment) OS=Furnarius figulus OX=463165 GN=Rnf4 PE=4 SV=1
----------QRKRRGGSVNSRQARKRNRLMASTAEMASEAEPIELEESAGEEVVDLTCESSGPVVVDLTHNDSVVVKNQ--RQRRNLRLRSQRQSDSCVLSSDDEDETRDSDVYVTDKVSRElgALEEETASSKPSGTVSCPICMDVYSEIVQSGRLIVSTKCGHVFCSQCLRDSLRNANSCPTCRKKLTHRQYHPIYI-----------------------------------------------------------------
>tr|A0A7L2Y8A4|A0A7L2Y8A4_JACJC/2-191 [subseq from] RNF4 ligase (Fragment) OS=Jacana jacana OX=54508 GN=Rnf4 PE=4 SV=1
----------QRKRRGGAVNnSRQARKRNRLMASTAEMASEAEPIELEESAGEEVVDLTCESSDPVVVDLTHNDSVVV-SKNQRQRRNLRLRSQRQSDSCVLSSDDEDEPRDNDVYVADKVSRELgpLEDETASSKPSGTVSCPICMDGYSEIVQSGRLIVSTKCGHVFCSQCLRDSLRNANSCPTCRKKLTHRQYHPIYI-----------------------------------------------------------------
>tr|A0A7K4UVX6|A0A7K4UVX6_9EMBE/2-190 [subseq from] RNF4 ligase (Fragment) OS=Emberiza fucata OX=337179 GN=Rnf4 PE=4 SV=1
----------QRKRRGGTVNSRQARKRSRLMASTAEMASETEPIELEESAGEEVVDLTCESSDPVVVDLTHNDSIVV-SKNQRQRRNLRLRSQRQADSCVLSSDDEDETRDNDVYVADKAARELgpLEEETASSKPSGTVSCPICMDVYSEIVQSGRLIVSTKCGHVFCSQCLRDSLRNANSCPTCRKKLTHRQYHPIYI-----------------------------------------------------------------
>tr|A0A7K9T7M0|A0A7K9T7M0_9AVES/1-188 [subseq from] RNF4 ligase (Fragment) OS=Galbula dea OX=1109041 GN=Rnf4 PE=4 SV=1
-----------RKRRGGAVNSRQARKRNRLMASTAEMASEAEPIELEESAVEEVVDLTCESSDPVVVDLTHNDSVVV-SKNQRQRRNLRLRSQRQSDSCVLSSDDEDETRDSDVYVTDKVAQGLgpLEDETASSKPSGTVSCPICMDGYSEIVQSGRLIVSTKCGHVFCSQCLRDSLRNANSCPTCRKKLTHRQYHPIYI-----------------------------------------------------------------
>tr|A0A7L2P0S4|A0A7L2P0S4_PYCJO/2-189 [subseq from] RNF4 ligase (Fragment) OS=Pycnonotus jocosus OX=182897 GN=Rnf4_1 PE=4 SV=1
----------QRKRRGGTVNSRQVRKRNRLMASTAEMSSEAEPIELEESAGEEVVDLTCESSDPVVVDLTHNDSVVVKNQ--RQRRNLRLRSQRQSDSCVLSSDDEDETRDNDVYVADKASRElgPLEEETANSKPSGTVSCPICMDVYSEIVQSGRLIVSTKCGHVFCSQCLRDSLRNANSCPTCRKKLTHRQYHPIYI-----------------------------------------------------------------
>tr|A0A7K8D7L5|A0A7K8D7L5_9CORV/2-190 [subseq from] RNF4 ligase (Fragment) OS=Eulacestoma nigropectus OX=461239 GN=Rnf4_0 PE=4 SV=1
----------QRKRRGGAVNSRQARKRNRLMASTAEMASEAEPIELEESAGEEVVDLTCESSDPVVVDLTHNDSIVV-RKNQRQRRNLRLRSQRQSDSCVLSSDDEDETRDNDVYVTDKASRDLgpLEEETASSKPSGTVSCPICMDVYSEIVQSGRQLVSTKCGHVFCSQCLRDSLRNANSCPTCRKKLTHRQYHPIYI-----------------------------------------------------------------
>tr|A0A7K4PF68|A0A7K4PF68_MELMO/2-190 [subseq from] RNF4 ligase (Fragment) OS=Melospiza melodia OX=44397 GN=Rnf4_0 PE=4 SV=1
----------QRKRRGGTGNSRQARKRSRLMASTAEMASEAEPIELEESAGEEVVDLTCESSDPVVVDLTHNDSIVV-SKNQRQRRNLRLRSQRQADSCVLSSDDEDETRDNDVYVADKAARALgpLEEETASSKPSGTVSCPICMDVYSEIVQSGRLIVSTKCGHVFCSQCLRDSLRNANSCPTCRKKLTHRQYHPIYI-----------------------------------------------------------------
>tr|A0A7L1DJV1|A0A7L1DJV1_9PASS/1-187 [subseq from] RNF4 ligase (Fragment) OS=Serilophus lunatus OX=239386 GN=Rnf4 PE=4 SV=1
-----------RKRRGGSVNSRQARKRNRLMASTAEMASEAEPIELEESAGEEVVDLTCESSDPVVVDLTHNDSVVV--ENQRQRRNLRLRSQRQSDSCVLSSDDEDEARDNDVYVTDKVSRELgpLEEETASSKPSGTVSCPICMDVYSEIVQSGRLIVSTKCGHVFCSQCLRDSLRNANSCPTCRKKLTHRQYHPIYI-----------------------------------------------------------------
>tr|A0A7L1W800|A0A7L1W800_9PASS/2-190 [subseq from] RNF4 ligase (Fragment) OS=Certhia brachydactyla OX=73330 GN=Rnf4_1 PE=4 SV=1
----------QRKRRGGTVNSRQARKRSRLMASTAEMASEAEPIELEESAGEEVVDLTCESSDPVVVDLTHNDSVVV-SKNQRQRRNLRLRSQRQSDSCVLSSDDEDETRDNDVYVADKAAQElgPLEEETASSKPSGTVSCPICMDVYSEIVQSGRLIVSTKCGHVFCSQCLRDSLRNANSCPTCRKKLTHRQYHPIYI-----------------------------------------------------------------
>tr|A0A851S4C9|A0A851S4C9_CERFA/2-190 [subseq from] RNF4 ligase (Fragment) OS=Certhia familiaris OX=73333 GN=Rnf4_1 PE=4 SV=1
----------QRKRRGGTVNSRQARKRSRLMASTAEMASEAEPIELEESAGEEVVDLTCESSDPVVVDLTHNDSVVV-SKNQRQRRNLRLRSQRQSDSCVLSSDDEDETRDNDVYVADKAAQElgPLEEETASSKPSGTVSCPICMDVYSEIVQSGRLIVSTKCGHVFCSQCLRDSLRNANSCPTCRKKLTHRQYHPIYI-----------------------------------------------------------------
>tr|A0A7K9Y1G1|A0A7K9Y1G1_9GRUI/2-190 [subseq from] RNF4 ligase (Fragment) OS=Psophia crepitans OX=54359 GN=Rnf4 PE=4 SV=1
----------QRKRRGGAVNSRQARKRNRLVASTAEMASEAEPIEVEESAGEEVVDLTCESSEPVVVDLTHNDSVVV-SKNQRQRRNLRLRSQRQSDSCVLSSDDEDETRDNDVYVTEKVSQElgPLEDETTSSKPPGTVSCPICMDGYSEIVQSGRLIVSTKCGHVFCSQCLRDSLRNAKSCPTCRKKVTRRQYHPIYI-----------------------------------------------------------------
>tr|A0A7L1ULV1|A0A7L1ULV1_PHANI/2-190 [subseq from] RNF4 ligase (Fragment) OS=Phainopepla nitens OX=161653 GN=Rnf4 PE=4 SV=1
----------QRKRRGGTVNSRQARKRNRLMASTAEMASEAEPIELEESAGEEVVDLTCESSDPVVVDLTHNDSVVVSK-SQRQRRTLRLRRQRQSDSCVLSSDDEDETRDTDVYVADRASRELapLEEETASSKPSGTVSCPICMDVYSEIVQSGRLIVSTKCGHVFCSQCLRDSLRNANSCPTCRKKLTHRQYHPIYI-----------------------------------------------------------------
>tr|A0A850WYU4|A0A850WYU4_PIACA/2-189 [subseq from] RNF4 ligase (Fragment) OS=Piaya cayana OX=33601 GN=Rnf4 PE=4 SV=1
----------QRKRRGGAVNSRQARKRNRMMASATERASEAEPIELEESAGEEVVDLTCESSDPVVVDLTHNDSVVVKNQ--RQRRNLRLRSQRQSDSCVLSSDDEDESRDNDVYMTDKVSQElgPLEDETASSKPSGTITCPICMDGYSEIVQSGRLIVSTKCGHVFCSQCLRDSLRNANSCPTCRKKLTHRQYHPIYI-----------------------------------------------------------------
>tr|A0A091FX24|A0A091FX24_9AVES/1-188 [subseq from] E3 ubiquitin-protein ligase RNF4 (Fragment) OS=Cuculus canorus OX=55661 GN=N303_13769 PE=4 SV=1
----------QRKRRGGAVNSRQARKRSRMMASATERASEAEPIELEESAGEEVVDLTCESSDPVVVDLTHNDSVVVKNQ--RQRRNLRLRSQRQSDSCVLSSDDEDESRDNDVYMTDKVTQElgPLEDETASSKPSGTITCPICMDGYSEIVQSGRLIVSTKCGHVFCSQCLRDSLRNANSCPTCRKKLTHRQYHPIYI-----------------------------------------------------------------
>tr|A0A852JKJ2|A0A852JKJ2_SPIPA/2-190 [subseq from] RNF4 ligase (Fragment) OS=Spizella passerina OX=40210 GN=Rnf4 PE=4 SV=1
----------QRKRRGGTVNSRQARKRSRLVASTAEMASEAEAIELEESAGEEVVDLTCESSDPVVVDLTHNDSIVV-SKNQRQRRNLRLRSQRQADSCVLSSDDEDEARDNDVYVADKAARElgLLEEETASSKPSGTVSCPICMDVYSEIVQSGRLIVSTKCGHVFCSQCLRDSLRNANSCPTCRKKLTHRQYHPIYI-----------------------------------------------------------------
>tr|A0A7K4JEA0|A0A7K4JEA0_GEOCA/2-189 [subseq from] RNF4 ligase (Fragment) OS=Geococcyx californianus OX=8947 GN=Rnf4 PE=4 SV=1
----------QRKRRGGAVNSRQARKQSRMMASTTERTSEAEPIELEESAGEEVVDLTCESSDPVVVDLTRNDSVVVKNQ--GQRRNLRLRSQRHSDSCVLSSDDEDASRDNDVYMTEKVSRELgpLEDETASSKPSGTITCPICMDGYSEIVQSGRLIVSTKCGHVFCSQCLRDSLRNANSCPTCRKKLTHRQYHPIYI-----------------------------------------------------------------
>tr|A0A7K7RH62|A0A7K7RH62_9PASS/2-190 [subseq from] RNF4 ligase (Fragment) OS=Nesospiza acunhae OX=381881 GN=Rnf4_2 PE=4 SV=1
----------QRKRRGGTVNSRQARKRSRLMASTAEMASGAEPIELEESAGEEVVDLTCESSDPVVVDLTHNDSIVV-SKNQRQRRNLRLRSQRQADSCVLSSDDEDETRDNDVYVADKAARELgpLEEETASSKPSGTVSCPICMDVYSEIVQSGRLIVSTKCGHVFCSQCLRDSLRNANSCPTCRKKLTHRQYHPIYI-----------------------------------------------------------------
>tr|A0A7L2SEU3|A0A7L2SEU3_9PASS/2-190 [subseq from] RNF4 ligase (Fragment) OS=Mystacornis crossleyi OX=98133 GN=Rnf4_1 PE=4 SV=1
----------QRKRRGGAVNSRQARKRNRLMASTAEMASEAEPIELEESAGEEVVDLTCESSDPVVVDLTHNDSVVV-RKNQRQRRNLRLRSQRQSDSCVLSSDDEDEARDNDVYVTDKASRELgpLEEETASSKPSGTVSCPICMDVYSEIVQSGRLIVSTKCGHVFCSQCLHGSLRNANSCPTCRKKLTHRQYHPIYI-----------------------------------------------------------------
>tr|A0A7K7MHN7|A0A7K7MHN7_9PASS/2-189 [subseq from] RNF4 ligase (Fragment) OS=Brachypodius atriceps OX=182895 GN=Rnf4 PE=4 SV=1
----------QRKRRGGTVNSRQVRKRNRLMASTAEMASEAEPIELEESAGEEVVDLTCESSDPVVVDLTHNDSVVVKNQ--RQRRNLRLRSQRQSDSCVLSSDDEDEARDNDVYVADKASRElgPLEEETANSKPSGTVSCPICMDVYSEIVQSGRLIVSTKCGHVFCSQCLRDSLRNANSCPTCRKKLTHRQYHPIYI-----------------------------------------------------------------
>tr|A0A7K8APY6|A0A7K8APY6_9CORV/1-187 [subseq from] RNF4 ligase (Fragment) OS=Cnemophilus loriae OX=254448 GN=Rnf4 PE=4 SV=1
-----------RKRRGGAVNSRQARKRNRLMASTAEMASEAEPIELEESAGEEVVDLTCESSDPVVVDLTHNDSVVVKNQ--RQRRNLRLRSQRQSDSCVLSSDDEDETRDNDVYVTDKASQElgPLEEETASSKPSGTVSCPICMDVYSEIVQSGRLIVSTKCGHVFCSQCLRDSLRNANSCPTCRKKLTHRQYHPIYI-----------------------------------------------------------------
>tr|A0A7K8STY9|A0A7K8STY9_9AVES/2-190 [subseq from] RNF4 ligase (Fragment) OS=Nyctibius bracteatus OX=48426 GN=Rnf4_1 PE=4 SV=1
----------QRKRRGGAVNSRQGRKRSRLMASTAERASEAEPIELEESAVEEVVDLTCESSDPVVVDLTHNDSVVV-SKNQRQRRNLRLRSQRQSDSCVLSSDDEDETRDNDVYVTDKVSQElgPLEDETASSKPSGTVSCPICMDGYSEIVQSGRLIVSTKCGHVFCSQCLRDSLRNANSCPTCRKKLTHRQYHPIYI-----------------------------------------------------------------
>tr|A0A7L2C2G9|A0A7L2C2G9_9PASS/2-190 [subseq from] RNF4 ligase (Fragment) OS=Alaudala cheleensis OX=670337 GN=Rnf4 PE=4 SV=1
----------QRKRRGGTVNSRQARKRNRLLASTAEMASEAEPIELEESAGEEVVDLTCESSDPVVVDLTHNDSVVV-SKNQRQRRNLRLRSQRQSDSCVLSSDDDDETRDNDVYVADKASRElaPLEEETANSKPSGTVSCPICMDVYSEIVQSGRLIVSTKCGHVFCSQCLRDSLRNANSCPTCRKKLTHRQYHPIYI-----------------------------------------------------------------
>tr|A0A1U7S897|A0A1U7S897_ALLSI/4-194 [subseq from] E3 ubiquitin-protein ligase RNF4 isoform X3 OS=Alligator sinensis OX=38654 GN=RNF4 PE=4 SV=1
---------TQRKRRGGEIGSRQTQKRSRLAASATEMASEAEPIELEESAGEEVVDLTCESSEPVVVDLTRNDSVVIVEENQQPRRNLGLRSQRQSDSCVLSSDEEDESRDNDTCERNkvYGGSETLEDETTDSRPSGNISCPICMDGYSEIIQSGRLIVATKCGHVFCSQCLRDSLRNANSCPTCRKKLSHRQYHPIYV-----------------------------------------------------------------
>tr|A0A7K5K4L6|A0A7K5K4L6_9TYRA/2-188 [subseq from] RNF4 ligase (Fragment) OS=Mionectes macconnelli OX=254557 GN=Rnf4 PE=4 SV=1
----------QRKRRGGAVNSRQARKRSRLMASTAEMASEAEPIELEESAGEEVVDLTCESSDPVVVDLTHSDSVVV-SKNQRQRRNLRSQRQ--SDSCVLSSDDEDETRDNDVYVTEKVSRELgpLEEETESSKPSGTVSCPICMDVYSEIVQSGRLIVSTKCGHVFCSQCLRDSLRNANSCPTCRKKLTHRQYHPIYI-----------------------------------------------------------------
>tr|A0A7K6XWA6|A0A7K6XWA6_9PASE/2-190 [subseq from] RNF4 ligase (Fragment) OS=Promerops cafer OX=254652 GN=Rnf4 PE=4 SV=1
----------QRKRRGGTVNSRQARKRNRLMASTAEMASEAEPIELEESAGEEVVDLTCESSDPVVVDLTHNDSIVV-SKNQRQRRNLRLRSQRQSDSCVLSSDDEDEARDNDVYVADKASQElgPLEEETASSKPSGTVSCPICMDVYSEIVQSGRLIVSTKCGHVFCSQCLRDSLRNANSCPTCRKKLTHRQYHPIYI-----------------------------------------------------------------
>tr|A0A5E4BME9|A0A5E4BME9_MARMO/3-143 [subseq from] Uncharacterized protein OS=Marmota monax OX=9995 GN=MONAX_5E033692 PE=4 SV=1
----------TRKRRGGTVNSRQAQKRTREAASTPEISLEAEPIELVETAGDEIVDLTCESLEPVVVDLTHNDSIVIVDERRRPRRNARRLRQDHADSCVVSSDDEELSRDRDVYVTTPTPRNARDEGATGLRPSGTVSCPICMDGYSEVS----------------------------------------------------------------------------------------------------------------
>tr|A0A7K4U9M8|A0A7K4U9M8_9SYLV/2-189 [subseq from] RNF4 ligase (Fragment) OS=Sinosuthora webbiana OX=337173 GN=Rnf4 PE=4 SV=1
----------QRKRRGGTVNSRQARKRNRLMASTAEMASEAEPIELEESAGEEVVDLTCESSDPVVVDLTHNDSVVVKNQ--RQRRNLRLRSQRQSDSCVLSSDDEDETRDNDVYVADKASRElgPLEEETANSKPSGTVSCPICMDVYSEIVQSGRLIVSTKCGHVFCSQCLRDSLRNANSCPTCRKKLTHRQYHPIYI-----------------------------------------------------------------
>tr|A0A7K7DWE9|A0A7K7DWE9_9SYLV/2-189 [subseq from] RNF4 ligase (Fragment) OS=Sylvia atricapilla OX=48155 GN=Rnf4 PE=4 SV=1
----------QRKRRGGTVNSRQARKRNRLMASTAEMASEAEPIELEESAGEEVVDLTCESSDPVVVDLTHNDSVVVKNQ--RQRRNLRLRSQRQSDSCVLSSDDEDETRDNDVYVADKASRElgPLEEETANSKPSGTVSCPICMDVYSEIVQSGRLIVSTKCGHVFCSQCLRDSLRNANSCPTCRKKLTHRQYHPIYI-----------------------------------------------------------------
>tr|A0A7L0NYU1|A0A7L0NYU1_9PASS/2-189 [subseq from] RNF4 ligase (Fragment) OS=Formicarius rufipectus OX=1118560 GN=Rnf4 PE=4 SV=1
----------QRKRRGGAGNSRQARKRNRLMASTAEMASEAEPIELEESAGEEVVDLTCESSGPVVVDLTHNDSVVV--ENQRQRRNLRLRSQRQSDSCVLSSDDEDETRDSDVYVTGKVSRELgpLEEETASSKPSGTVSCPICMDVYSEIVQSGRLIVSTKCGHVFCSQCLRDSLRNANSCPTCRKKLTHRQYHPIYI-----------------------------------------------------------------
>tr|A0A7K6DN36|A0A7K6DN36_9PASS/2-187 [subseq from] RNF4 ligase (Fragment) OS=Origma solitaria OX=720586 GN=Rnf4_1 PE=4 SV=1
----------QRKRRGGAVNSRQARKRSRLMASTAEMATEAEPIELEESAGEEVVDLTCESSDPVVVDLTHNDSVVN----QRQRRNLRLRSQRQSDSCVLSSDDEDETRDNDVYVTDKASRELgpLEEETASSKPSGTVSCPICMDVYSEIVQSGRLIVSTKCGHVFCSQCLRDSLRNANSCPTCRKKLTHRQYHPIYI-----------------------------------------------------------------
>tr|A0A7L3H3U5|A0A7L3H3U5_9PASS/2-189 [subseq from] RNF4 ligase (Fragment) OS=Buphagus erythrorhynchus OX=245048 GN=Rnf4 PE=4 SV=1
----------QRKRRGGTVNSRQARKRNRLMASTAEMASEAEPIELEESAGEEVVDLTCESSDPVVVDLTHNDSVVVKNQ--RQRRNLRLRSQRQSDSCVLSSDDEDETRDNDVYVADKASRElgPLEEETASSKPSGTVSCPICMDVYSEIVQSGRLIVSTKCGHVFCSQCLRDSLRNANSCPTCRKKLTHRQYHPIYI-----------------------------------------------------------------
>tr|A0A7K7PBH2|A0A7K7PBH2_ACRAR/2-190 [subseq from] RNF4 ligase (Fragment) OS=Acrocephalus arundinaceus OX=39621 GN=Rnf4 PE=4 SV=1
----------QRKRRGGTVNSRQARKRNRLMASTAEMASEAEPIELEESAGEEVVDLTCESSDPVVVDLTHNDSVVV-SKNQRQRRNLRLRSQRQSDSCVLSSDDEDETRDNDVYVADKASRELgpLEEESANSKPSGTVSCPICMDVYSEIVQSGRLIVSTKCGHVFCSQCLRDSLRNANSCPTCRKKLTHRQYHPIYI-----------------------------------------------------------------
>tr|A0A7L1NAV0|A0A7L1NAV0_RHICY/2-189 [subseq from] RNF4 ligase (Fragment) OS=Rhinopomastus cyanomelas OX=113115 GN=Rnf4 PE=4 SV=1
----------QRKRRGGAANSRQTRKRNS-FASAAEMASEAEPIELEESAGEEVVDLTCESSDPVVVDLTHSDSVVV-SKNQQPRRNLRLRSQRQSDSCVLSSDDEDEPRDNDVYVTDKVSRVLGPLGneTTSSTPSGTVSCPICMDGYSEIVQSGRLIVSTKCGHVFCSQCLRDSLRNANSCPTCRKKLTHRQYHPIYI-----------------------------------------------------------------
>tr|A0A7L2L8I4|A0A7L2L8I4_9SYLV/2-190 [subseq from] RNF4 ligase (Fragment) OS=Hippolais icterina OX=68497 GN=Rnf4_0 PE=4 SV=1
----------QRKRRGGTVNSRQARKRNRLMASTAEMASEAEPIELEESAGEEVVDLTCESSDPVVVDLTHNDSVVV-SKNQRQRRNLRLRSQRQSDSCVLSSDDEDETRDNDVYVADKASRELgpLEEESANSKPSGTVSCPICMDVYSEIVQSGRLIVSTKCGHVFCSQCLRDSLRNANSCPTCRKKLTHRQYHPIYI-----------------------------------------------------------------
>tr|A0A7L4IIU5|A0A7L4IIU5_9PASS/2-190 [subseq from] RNF4 ligase (Fragment) OS=Pomatorhinus ruficollis OX=932028 GN=Rnf4_0 PE=4 SV=1
----------QRKRRGGTVNSRQARKRNRLMASSAEMASEAEPIELEESAGEEVVDLTCESSDPVVVDLTHNDSVVV-SKNQRQRRNLRLRSQRQSDSCVLSSDDEDETRDNDVYVADKASRElgPLEEETANSKPSGTVSCPICMDVYSEIVQSGRLIVSTKCGHVFCSQCLRDSLRNANSCPTCRKKLTHRQYHPIYI-----------------------------------------------------------------
>tr|A0A7L0M330|A0A7L0M330_9PSIT/1-188 [subseq from] RNF4 ligase (Fragment) OS=Amazona guildingii OX=175529 GN=Rnf4 PE=4 SV=1
-----------RKRRGGAVNSRQARKRNRLMASTAEMASEAEPIELEESAGEEVVDLTCESSDPVVVDLTHNDSVVV-SKNQGQRRNLRLRSQRQSDSCVLSSDDEDETRDNDVYVTHKVSRELgpLEDETASSKPSGTVSCPICMDFYSEIVQSGRLIVSTKCGHVFCSQCLRDSLRNANSCPTCRKKLTHRQYHPIYI-----------------------------------------------------------------
>tr|A0A093CVH1|A0A093CVH1_9AVES/2-190 [subseq from] E3 ubiquitin-protein ligase RNF4 (Fragment) OS=Pterocles gutturalis OX=240206 GN=N339_12537 PE=4 SV=1
----------QRKRRGGAVNSRQARKRNRLMDSTAGRASEAEPIELEESAGEEVVDLTCESSEPVVVDLTRNDSVVV-SKNQRQRRNLRLRSQRQSDSCVLSSDDEDEARDNDVYVADQVSRELgpLEDETASSKPSGTVSCPICMDGYSEIVQSGRLIVSTKCGHVFCSQCLRDSLRNANSCPTCRKKLTHRQYHPIYI-----------------------------------------------------------------
>tr|A0A7K9QGF0|A0A7K9QGF0_IRECY/2-190 [subseq from] RNF4 ligase (Fragment) OS=Irena cyanogastra OX=175120 GN=Rnf4_0 PE=4 SV=1
----------QRKRRGGTVNSRQARKRSRLIPSTAEMASEAEPIELEESAGEEVVDLTCESSDPVVVDLTHTDSIVV-SKNQRQRRNLRLRSQRQADSCVLSSDDEDETRDNDVYVADKASRElgPLEEETASSKPSGTVSCPICMDVYSEIVQSGRLIVSTKCGHVFCSQCLRDSLRNANSCPTCRKKLTHRQYHPIYI-----------------------------------------------------------------
>tr|A0A851XFY0|A0A851XFY0_EOLRO/1-189 [subseq from] RNF4 ligase (Fragment) OS=Eolophus roseicapilla OX=176039 GN=Rnf4 PE=4 SV=1
----------QRKRRGGALNSRQARKRNRLMASTAEMASEAEPIELEESAGEEVVDLTCESSDPVVVDLTHNDSVVV-SKNQGQRRNLRLRSQRQSDSCVLSSDDEDETRDNDVYVTHKVSQElgPLEDETASSKPSGTVSCPICMDFYSEIVQSGRLIVSTKCGHVFCSQCLRDSLRNANSCPTCRKKLTHRQYHPIYI-----------------------------------------------------------------
>tr|A0A7L4MUC6|A0A7L4MUC6_9AVES/2-192 [subseq from] RNF4 ligase (Fragment) OS=Ceyx cyanopectus OX=390723 GN=Rnf4 PE=4 SV=1
-------RQAQRKRRGAALNSRQARKQNRLTASTTDMASEAEPIELEESAGEEVVDLTCESADPVVVDLTHNDSVVVKSQRA--RRALRARSQRPPDSCVLSSDEEDEPRDHDVYVTDKVPPElgPLEDETAASKPSGTVSCPICMDGYSEIVQSGRLIVSTKCGHVFCSQCLRDSLRNANSCPTCRKKLTHRQYHPIYI-----------------------------------------------------------------
>tr|A0A850XRE6|A0A850XRE6_AEGCA/2-189 [subseq from] RNF4 ligase (Fragment) OS=Aegithalos caudatus OX=73327 GN=Rnf4 PE=4 SV=1
----------QRKRRGGTVNSRQARKRNRLVASTAEMASEAEPIELEESAGEEVVDLTCESSDPVVVDLTHNDSVVVSK--NQQRRNLRLRRQRQSDSCVLSSDDEDETRDNDVYVADKASRELgpLEEEPASAKPSGTVSCPICMDVYSEIVQSGRLIVSTKCGHVFCSQCLRDSLRNANSCPTCRKKLTHRQYHPIYI-----------------------------------------------------------------
>tr|A0A7L1DTU8|A0A7L1DTU8_OENON/1-189 [subseq from] RNF4 ligase (Fragment) OS=Oenanthe oenanthe OX=279966 GN=Rnf4_0 PE=4 SV=1
----------QRKRRGGTVHSRQARKRSRLMASTAEMASEAEPIELEESAGEEVVDLTCESSDPVVVDLTHNDSVVV-SKNQRQRRNLRLRSQRQSDSCVLSSDDEDETRDSDVYVADKASRElgPLEEETASSKPSGTVSCPICMDVYSEIVQSGRLIVSTKCGHVFCSQCLRDSLRNANSCPTCRKKLTHRQYHPIYI-----------------------------------------------------------------
>tr|A0A7K8ER73|A0A7K8ER73_LEURO/1-188 [subseq from] RNF4 ligase (Fragment) OS=Leucopsar rothschildi OX=127929 GN=Rnf4 PE=4 SV=1
-----------RKRRGGTVNSRQARKRNRLMASTAEMASEAEPIELEESAGEEVVDLTCESSDPVVVDLTHNDSVVV-SKNQRQRRNLRLRSQRQSDSCVLSSDDEDETRDNDVYVADKASRElgPLEEETASSKPSGTVSCPICMDVYSEIVQSGRLIVSTKCGHVFCSQCLRDSLRNANSCPTCRKKLTHRQYHPIYI-----------------------------------------------------------------
>tr|A0A7L1ZV12|A0A7L1ZV12_LEILU/2-190 [subseq from] RNF4 ligase (Fragment) OS=Leiothrix lutea OX=36275 GN=Rnf4 PE=4 SV=1
----------QRKRRGGTVNSRQARKRNRLMASTAEMASEAEPIELEESAGEEVVDLTCESSDPVVVDLTHNDSVVVS-KNQRQRRTLRLRSQRQSDSCVLSSDDEDETRDNDVYVADKASRElgPLEEETANSKPSGTVSCPICMDVYSEIVQSGRLIVSTKCGHVFCSQCLRDSLRNANSCPTCRKKLTHRQYHPIYI-----------------------------------------------------------------
>tr|A0A851IYB8|A0A851IYB8_9PASS/2-190 [subseq from] RNF4 ligase (Fragment) OS=Donacobius atricapilla OX=237420 GN=Rnf4 PE=4 SV=1
----------QRKRRGGTVSSRQARKRNRLMASTAEMASEAEPIELEESAGEEVVDLTCESSDPVVVDLTHNDSVVV-RKNQRQRRNLRLRSQRQSDSCVLSSDDEDETRDNDVYVADKASRElgPLEEETANSKPSGTVSCPICMDVYSEIVQSGRLIVSTKCGHVFCSQCLRDSLRNANSCPTCRKKLTHRQYHPIYI-----------------------------------------------------------------
>tr|A0A7L3DMQ7|A0A7L3DMQ7_PLUSO/2-186 [subseq from] RNF4 ligase (Fragment) OS=Pluvianellus socialis OX=227228 GN=Rnf4 PE=4 SV=1
----------QRKRRGGAVNSRQARKRNRLMASTAEMTSEAEPIELEESAGEEVVDLTCESSEPVVVDLTHNDSVVV-SKNQRQRRNLRLRSQRQSDSCVLSSDDEDETRDNDVYVTDKVSRELgpLEDETASSKPSGTVSCPICMDGYSEIVQSGRLIVSTKCGHVFCSQCLRDSLRNANSCPTCRKKLTHRQYH---------------------------------------------------------------------
>tr|A0A7L1QQ54|A0A7L1QQ54_9PASS/2-190 [subseq from] RNF4 ligase (Fragment) OS=Cisticola juncidis OX=52622 GN=Rnf4 PE=4 SV=1
----------QRKRRGGTVNSRQARKRNRLMASTAEMASEAEPIELEESAGEEVVDLTCESSDPVVVDLTHNDSVVV-SKNQRQRRNLRLRSQRQSDSCVLSSDDEDEARDNDVYVADKASRElgPLEEDTANSKPSGTVSCPICMDVYSEIVQSGRQLVSTKCGHVFCSQCLRDSLRNANSCPTCRKKLTHRQYHPIYI-----------------------------------------------------------------
>tr|A0A7L0YJG5|A0A7L0YJG5_9PASE/2-189 [subseq from] RNF4 ligase (Fragment) OS=Ploceus nigricollis OX=441696 GN=Rnf4_0 PE=4 SV=1
----------QRKRRGG-VNSRQARKRSRLMASTAEMASEAEPIELEESAGEEVVDLTCESSDPVVVDLTHNDSIVV-SKNQRQRRNLRLRSQRQADSCVLSSDDEDETRDNDVYVADKASRElgPLEEETASSKPSGTVSCPICMDVYSEIVQSGRLIVSTKCGHVFCSQCLRDSLRNANSCPTCRKKLTHRQYHPIYI-----------------------------------------------------------------
>tr|A0A7K8Z7R3|A0A7K8Z7R3_9PASS/1-187 [subseq from] RNF4 ligase (Fragment) OS=Sakesphorus luctuosus OX=419690 GN=Rnf4_1 PE=4 SV=1
-----------RKRRGGAVNSRQARKRNRLMASTAEMASEAEPIELEESAGEEVVDLTCESSGPVVVDLTHNDSVVV--ENQRQRRNLRLRSQRQSDSCVLSSDDEDETRDSDVYVTDKVSRELapLEEETASSKPSGTVSCPICMDVYSEIVQSGRLIVSTKCGHVFCSQCLRDSLRNAYSCPTCRKKLTHRQYHPIYI-----------------------------------------------------------------
>tr|A0A850ZHF7|A0A850ZHF7_9PASS/2-190 [subseq from] RNF4 ligase (Fragment) OS=Tichodroma muraria OX=237442 GN=Rnf4_1 PE=4 SV=1
----------QRKRRGGTVNSRQARKRNRLMASTAEMASEAEPIELEESAGEEVVDLTCESSDPVVVDLTHNDSVVVS-KNQRQRRNLRLRSERQSDSCVLSSDDEDETRDNDVYVADKASRElgPLEEETASSKPSGTVSCPICMDVYSEIVQSGRLILSTLCGHVFCSQCLRDSLRNANSCPTCRKKLTHRQYHPIYI-----------------------------------------------------------------
>tr|A0A7K5T0C8|A0A7K5T0C8_9FRIN/2-190 [subseq from] RNF4 ligase (Fragment) OS=Urocynchramus pylzowi OX=571890 GN=Rnf4 PE=4 SV=1
----------QRKRRGGTVTSRQARKRSRLMASTAEMASEAEPIELEESAGEEVVDLTCESSDPVVVDLTHNDSIVV-SKNQRQRRNLRLRSQRQADSCVLSSDDEDETRDNDVYVADKASRElgPLEEETASSKPSGTVSCPICMDVYSEIVQSGRLILSTLCGHVFCSQCLRDSLRNANSCPTCRKKLTHRQYHPIYI-----------------------------------------------------------------
>tr|A0A7K8F1F0|A0A7K8F1F0_9CORV/1-188 [subseq from] RNF4 ligase (Fragment) OS=Struthidea cinerea OX=181839 GN=Rnf4 PE=4 SV=1
-----------RKRRGGAVRSRQSRKRNRLMASTAEMASEAEPIELEESAGEEVVDLTCESSDPVVVDLTHNDSVVV-RKNQRQRRNLRLRSQRQSDSCVLSSDDEDETRDNDVYVTDKASRELgpLEEETASSKPSGTVSCPICMDVYSEIVQSGRQIVSTKCGHVFCSQCLRDSLRNANSCPTCRKKLTHRQYHPIYI-----------------------------------------------------------------
>tr|A0A7L1RFB0|A0A7L1RFB0_9PASS/2-196 [subseq from] RNF4 ligase (Fragment) OS=Locustella ochotensis OX=187437 GN=Rnf4 PE=4 SV=1
----------QRKRRGGTVNSRQVRKRNRLVASTAEMASEAEPIELEESAGEEVVDLTCESSDPVVVDLTHNDSVVLtyqnpITENQRQRRNLRLRSQRQSDSCVLSSDDEDETRDNDVYVADKASRElgPLEEETANSKPSGTVSCPICMDVYSEIVQSGRLIVSTKCGHVFCSQCLRDSLRNANSCPTCRKKLTHRQYHPIYI-----------------------------------------------------------------
>tr|A0A7K6L5S4|A0A7K6L5S4_9CORV/2-187 [subseq from] RNF4 ligase (Fragment) OS=Falcunculus frontatus OX=254539 GN=Rnf4 PE=4 SV=1
----------QRKRRGGTVNSRQARKRNRLMASTAEMASEAEPIELEESAGEEVVDLTCESSDPVVVDLTHNDSIVN----QRQRRNLRLRSQRQSDSCVLSSDDEDETRDNDVYVTDKASRELgpLEEETASSKPSGTVSCPICMDVYSEIVQSGRLIVSTKCGHVFCSQCLRDSLRNANSCPTCRKKLTHRQYHPIYI-----------------------------------------------------------------
>tr|A0A7K5EI79|A0A7K5EI79_POLCE/2-190 [subseq from] RNF4 ligase (Fragment) OS=Polioptila caerulea OX=66707 GN=Rnf4 PE=4 SV=1
----------QRKRRGGTVNSRQARKRNRLMASTAEMASEAEPIELEESAGEEVVDLTCESSDPVVVDLTHNDSVVVSK-SQRQRRTLRLRSQRQSDSCVLSSDEEDEARDSDVYVAEKASRELapLEEETATSKPSGTVSCPICMDVYSEIVQSGRLIVSTKCGHVFCSQCLRDSLRNANSCPTCRKKLTHRQYHPIYI-----------------------------------------------------------------
>tr|A0A7L1H6N9|A0A7L1H6N9_9CHAR/2-188 [subseq from] RNF4 ligase (Fragment) OS=Nycticryphes semicollaris OX=227226 GN=Rnf4 PE=4 SV=1
----------QRKRRGGTVNSRQARKRNRLVASTAEMASEAEPIELEESAGEEVVDLTCESSDPVVVDLTHNDSVVVS-KNQRQRRTLRLRSQRQSDSCVLSSDDED--EPRDVYVADKVSRElgPLEEETASSKPSGTVSCPICMDGYSEIVQSGRLIVSTKCGHVFCSQCLRDSLRNANSCPTCRKKLTHRQYHPIYI-----------------------------------------------------------------
>tr|A0A7L1VAZ5|A0A7L1VAZ5_SITEU/1-188 [subseq from] RNF4 ligase (Fragment) OS=Sitta europaea OX=50251 GN=Rnf4_1 PE=4 SV=1
-----------RKRRGGTANSRQARKRNRLMASTAEMASEAEPIELEESAGEEVVDLTCESSDPVVVDLTHNDSVVV-SKNQQQRRNLRLRSQRQSDSCVLSSDDEDETRDNDVYVADKASRElgPLEEETASSKPSGTVSCPICMDVYSEIVQSGRLIVSTKCGHVFCSQCLRDSLRNANSCPTCRKKLTHRQYHPIYI-----------------------------------------------------------------
>tr|A0A7K5FP75|A0A7K5FP75_PROAR/1-188 [subseq from] RNF4 ligase (Fragment) OS=Probosciger aterrimus OX=141839 GN=Rnf4 PE=4 SV=1
-----------RKRRGGALNSRQARKRNRLMASTAEMASEAEPIELEESAGEEVVDLTCESSDPVVVDLTHNDSVVV-SKNQGQRRNLRLRSQRQSDSCVLSSDDEDETRDNDVYVTHKVSQElgPLEDETASSKPSGTVSCPICMDFYSEIVQSGRLIVSTKCGHVFCSQCLRDSLRNANSCPTCREKLTHRQYHPIYI-----------------------------------------------------------------
>tr|A0A7K8LVA7|A0A7K8LVA7_9CORV/2-191 [subseq from] RNF4 ligase (Fragment) OS=Ptilorrhoa leucosticta OX=449384 GN=Rnf4 PE=4 SV=1
----------QRKRRGGAVNSRQARKRNRLVASTAEMASEAEPIELEESAGEEVVDLTCESSDPVVVDLTHNDSVVV-SKNQRQRRNLRLRSQRQSDSCVLSSDDEDETRDNDVYVTDKASRELgplEEETASSKYPGVVISCPICMDVYSEIVQSGRLIVSTKCGHVFCSQCLRDSLRNANSCPTCRKKLTHRQYHPIYI-----------------------------------------------------------------
>tr|A0A7L2EEQ6|A0A7L2EEQ6_ANTMN/1-188 [subseq from] RNF4 ligase (Fragment) OS=Anthoscopus minutus OX=156561 GN=Rnf4_1 PE=4 SV=1
-----------RKRRGGTVYSRQARKSNRLVASTAEMASEAEPIELEESAGEEVVDLTCESSDPVVVDLTHNDSVVVSKNQR-RRRNLRLRSQRQSDSCVLSSDDEDETRDNDVYVADKASRElgPLEEETANSKPSGTVSCPICMDAYSEIVQSGRLIVSTKCGHVFCSQCLRDSLRNANSCPTCRKKLTHRQYHPIYI-----------------------------------------------------------------
>tr|A0A3L8SVU3|A0A3L8SVU3_CHLGU/4-190 [subseq from] RING-type domain-containing protein OS=Chloebia gouldiae OX=44316 GN=DV515_00002994 PE=4 SV=1
---------TQRKRRGGTVNSRQARKRSRLMASTAEMASEAEPIELEESAVEEVVDLTCESSDPVVVDLTHNDSIVN----QRQRRNLRLRSQRQADSCVLSSDDEDETRDNDVYVADKASRElgPLEEETASSKPSGTVSCPICMDVYSEIVQSGRLIVSTKCGHVFCSQCLRDSLRNANSCPTCRKKLTHRQYHPIYI-----------------------------------------------------------------
>tr|A0A3Q7QAT5|A0A3Q7QAT5_CALUR/3-145 [subseq from] E3 ubiquitin-protein ligase RNF4 isoform X1 OS=Callorhinus ursinus OX=34884 GN=RNF4 PE=4 SV=1
----------TRKRRGGTVNSRQAQKRTREAASTPEMALEAEPIELVESAGDEIVDLTCESLEPVVVDLTHNDSVVIVDERRRPRRNARRPRQDHADSCVVSSDDEELSRDRDVYVTTHTPRNTREEAATGLRPSGTVSCPICMDGYSEPQQK--------------------------------------------------------------------------------------------------------------
>tr|A0A6J2DGK2|A0A6J2DGK2_ZALCA/3-145 [subseq from] E3 ubiquitin-protein ligase RNF4 isoform X1 OS=Zalophus californianus OX=9704 GN=RNF4 PE=4 SV=1
----------TRKRRGGTVNSRQAQKRTREAASTPEMALEAEPIELVESAGDEIVDLTCESLEPVVVDLTHNDSVVIVDERRRPRRNARRPRQDHADSCVVSSDDEELSRDRDVYVTTHTPRNTREEAATGLRPSGTVSCPICMDGYSEPQQK--------------------------------------------------------------------------------------------------------------
>tr|G3I0J7|G3I0J7_CRIGR/5-128 [subseq from] RING finger protein 4 OS=Cricetulus griseus OX=10029 GN=I79_016884 PE=4 SV=1
--------------------------------------------------------------------------VTFSLERRRPRRNGRRLRPDHADSCVVSSDDEELSRDKDVYVTTHTSRGTKDEGATGLRPSGTVSCPICMDGYSEIVQNGRLIVSTECGHVFCSQCLRDSLKNANTCPTCRKKINHKRYHPIYI-----------------------------------------------------------------
>tr|A0A7K7YBF8|A0A7K7YBF8_THRLU/2-190 [subseq from] RNF4 ligase (Fragment) OS=Thryothorus ludovicianus OX=74200 GN=Rnf4 PE=4 SV=1
----------QRKRRGGTVNSRQARKRNRLMASTAEMASEAEPIELEESAGEEVVDLTCESSDPVVVDLTHNDSVVVS-KGQRQRRTLRLRSQRQSDSCVLSSDDDDETRDSDVFVADKAPRELapLEEETAASKPSGTVSCPICMDVYSEIVQSGRQLLSTLCGHVFCSQCLRDSLRNANSCPTCRKKLTHRQYHPIYI-----------------------------------------------------------------
>tr|A0A7K5I1E2|A0A7K5I1E2_CROSL/2-189 [subseq from] RNF4 ligase (Fragment) OS=Crotophaga sulcirostris OX=33598 GN=Rnf4 PE=4 SV=1
----------QRKRRGGAVNSRQARKQNRMMTSATERASEAEPIELEESAGEEVVDLTCESSDPVVVDLTHNDSVVVSNEQH--LRNLRLRSQRQSDSCVLSSDDEDESRDNVVYMTDKASQElgPLEDETASSKPSGTITCPICMDGYSEIVQSGRLIVSTKCGHVFCSQCLRDSLRNANSCPTCRKKLTHRQYHPIYI-----------------------------------------------------------------
>tr|F7G9U7|F7G9U7_MONDO/2-188 [subseq from] Ring finger protein 4 OS=Monodelphis domestica OX=13616 GN=RNF4 PE=4 SV=2
------------KRRSGTTNSRQAQKRERLVGPTSDMTSETEPIELVESAGEEVVDLTCESTEPVVVDLTHNDPVVVrISKNRRQRRNP-RISRGQPDSCVLSSDDEEI-RDNDVYVTENPSRESvvLEEETSSIRPSGTVSCPICMDGYSEILQSGRLIVSTKCGHVFCSQCLRDALRNASSCPTCRKKLNQKQYHPIYI-----------------------------------------------------------------
>tr|A0A7K6AZ81|A0A7K6AZ81_UPUEP/1-187 [subseq from] RNF4 ligase (Fragment) OS=Upupa epops OX=57439 GN=Rnf4 PE=4 SV=1
-----------RKRRGGASNSRQPRKRNRLMTSAAEMASETEPIELEESAGEEVVDLTCESSDPVVVDLTHSDSVVV-SKNRRQRRNLRLRSQRQSDSCVLSSDDEDEPRD-DVYVTDKVSRELgpLEDEPASTMPSGTVSCPICMDGYSEIVQSGRLIVSTKCGHVFCSQCLRDSLRNANSCPTCRKKLTHRQYHPIYI-----------------------------------------------------------------
>tr|A0A7M4FRK6|A0A7M4FRK6_CROPO/4-193 [subseq from] Ring finger protein 4 OS=Crocodylus porosus OX=8502 GN=RNF4 PE=4 SV=1
---------TQQKRRGGETGSRQTQKRSRLAASATEMASEAEPIELEESAGEEVVDLTCESSEPVVVDLTRNDSVVV-SKNQQPRRNLGLRSQRQPDSCVLSSDDEDDLRDTDACERNNVygGSKTLEDETTDSRPSGTISCPICMDGYSEIIQSGRLIVATKCGHVFCSQCLRDSLRNANSCPTCRKKLSHRQYHPIYI-----------------------------------------------------------------
>tr|A0A7K4VZK6|A0A7K4VZK6_9TYRA/2-190 [subseq from] RNF4 ligase (Fragment) OS=Tachuris rubrigastra OX=495162 GN=Rnf4 PE=4 SV=1
----------QRKRRGGAVNSRHASKRSRLLASSEGGPSAAEPTDLEESAGEEVVDLTCESSDPVVVDLTHNDSVVV-SKNQRQRRNLRLRSQRQSDSCVLSSDDEDETRDNDVYVTEKVSRELgpLEEETESSKPSGTVSCPICMDVYSEIVQSGRLIVSTKCGHVFCSQCLRDSLRNANSCPTCRKKLTHRQYHPIYI-----------------------------------------------------------------
>tr|A0A402EHJ0|A0A402EHJ0_9SAUR/144-334 [subseq from] RING-type domain-containing protein OS=Paroedura picta OX=143630 GN=parPi_0003043 PE=4 SV=1
--------EGPKKRCGGTINSRQTRKQSRAAASAVEVGSQVEPIDLEESVCEEVVDLTCESSEPVVVDLTHNDSVVVVEEHARQRRSRKLRSQQLPDSCVLSSDDDE-ARDNDVVLTSTLSRELEllDDGVTSSRRSGTVSCPICMDGYSEIVQSGRLIVSTKCGHVFCSQCLRDALRNANSCPTCRKKLGCKQYHPIYI-----------------------------------------------------------------
>tr|A0A6P5KSR5|A0A6P5KSR5_PHACI/3-162 [subseq from] E3 ubiquitin-protein ligase RNF4 isoform X2 OS=Phascolarctos cinereus OX=38626 GN=RNF4 PE=4 SV=1
--------------------------------------SEAEPIELVESAGEEVVDLTCESTEPVVVDLTHNDSVVFVEENRRQRRNPR-ISRGQPDSCVLSSDDEE-TRDNDVYVTENPPKESvvLEEETSSIRPSGTVSCPICMDGYSEILQSGRLIVSTKCGHVFCSQCLRDALRNASSCPTCRKKLNQKQYHPIYI-----------------------------------------------------------------
>tr|A0A212D641|A0A212D641_CEREH/7-126 [subseq from] RNF4 OS=Cervus elaphus hippelaphus OX=46360 GN=Celaphus_00017274 PE=4 SV=1
------------------------------------------------------------------------------AERRRPRRNGRRLRQDHADSCVVSSDEEELARDKDVYVTTHSPRSAREEAAVGLRPSGTVSCPICMDGYSEIVQNGRLIVSTECGHVFCSQCLRDSLKNANTCPTCRKKMSHKRYHPIYI-----------------------------------------------------------------
>tr|A0A670IHW3|A0A670IHW3_PODMU/7-197 [subseq from] RING-type domain-containing protein OS=Podarcis muralis OX=64176 PE=4 SV=1
-----------KKRCGGTINSRQTRKQSRMAASAAEaasqVASQAEPIDLEEGACEEVVDLTCESSEPVVVDLTHNDSVVIVEENVR-RRNQELRRQQLPDSCVLSSDDDD-ARDNDVVLTGTLPRELEllDDGISNSRRSGTVSCPICMDGYSEIVQSGRLIVSTKCGHVFCSQCLRDSLRNANSCPTCRKKLGYKQYHPIYI-----------------------------------------------------------------
>tr|A0A7J7EL16|A0A7J7EL16_DICBM/44-162 [subseq from] RING-type domain-containing protein OS=Diceros bicornis minor OX=77932 GN=HPG69_016244 PE=4 SV=1
-------------------------------------------------------------------------------ERRRPRRNVRRLHQDHADSCVVSSDDEELSRDRDVYVTTHTPRNTKEEAATGLRPSGTVSCPICMDGYSEIVQNGRLIVSTECGHVFCSQCLRDSLKNASTCPTCRKKINHKRYHPIYI-----------------------------------------------------------------
>tr|A0A6J3B927|A0A6J3B927_VICPA/78-202 [subseq from] E3 ubiquitin-protein ligase RNF4 isoform X2 OS=Vicugna pacos OX=30538 GN=RNF4 PE=4 SV=1
-------------------------------------------------------------------------SQRIVEERRRPRRTARRLRQDQADSCVVSSDEEELSRDRDVYVTTHTPRNAREEAATGPRPSGTVSCPICMDGYSEIVQNGRLIVSTECGHVFCSQCLRDSLKNANTCPTCRKKINHKRYHPIYI-----------------------------------------------------------------
>tr|A0A087RDY2|A0A087RDY2_APTFO/1-174 [subseq from] E3 ubiquitin-protein ligase RNF4 (Fragment) OS=Aptenodytes forsteri OX=9233 GN=AS27_15306 PE=4 SV=1
----------QRKRRGGAVNSRRVRKRNRLMASTAEMASEAEPIELEESAGEEVVDLTCESSDPVVVDLTHNDSVVV-SKNQRQRRNLRLRGQRQLDNCILISDDEDETRDNDVYVTDK-------------VPSGTVSCPICMDGYSEIVQSGRLIVSTKCGHVFCSQCLRDSLRNANSCPTCRKKLTHRQYHPIYI-----------------------------------------------------------------
>tr|A0A7K6TUS4|A0A7K6TUS4_9AVES/2-174 [subseq from] RNF4 ligase (Fragment) OS=Aegotheles bennettii OX=48278 GN=Rnf4_0 PE=4 SV=1
----------QRKRRGGAVNSRQARKRNRLMASTAEMASEAEPIELEESAGEEVVDLTCESSEPVVVDLTHNDSVVVS-KNQQQRRNL--PLQDQSDILIVLSDDEDEPGDNNIFVLSHT------------RPSGTVSCPICMDGYSEIVQSGRLIVSTKCGHVFCSQCLRDSLRNANSCPTCRKKLTHRQYHPIYI-----------------------------------------------------------------
>tr|A0A1A6HQW8|A0A1A6HQW8_NEOLE/1-126 [subseq from] Uncharacterized protein (Fragment) OS=Neotoma lepida OX=56216 GN=A6R68_21400 PE=4 SV=1
----MGTRNPQRKRRGGTVSSRQTQKRTRETTSTPEISMEAEPI--VGAAGDEIVDLTCESLEPVVVDLTHNDSVVIVEERRKPRRNGRRLSQDHADSCVVSSDDKEPSRDKDVYVTTHTPRSAKDEG---VRPS--------------------------------------------------------------------------------------------------------------------------------
>tr|A0A1A6HQW8|A0A1A6HQW8_NEOLE/132-154 [subseq from] Uncharacterized protein (Fragment) OS=Neotoma lepida OX=56216 GN=A6R68_21400 PE=4 SV=1
------------------------------------------------------------------------------------------------------------------------------------------------------------------------TCLRDSPKNANTCPTCRRKINHK------------------------------------------------------------------------
>tr|A0A2F0B093|A0A2F0B093_ESCRO/1-118 [subseq from] E3 ubiquitin-protein ligase RNF4 (Fragment) OS=Eschrichtius robustus OX=9764 GN=ESR_15008 PE=4 SV=1
--------------------------------------------------------------------------------RRRPRRNARRLRQEHADSCVLSSDDEELPRDRDVYVTTHTPRNAREEAATGLRPSGTVSCPICMDGYSEIVQNGRLIVSTECGHVFCSQCLRDSLKNANTCPTCRKKINHKRYHPIYI-----------------------------------------------------------------
>tr|A0A851C127|A0A851C127_CALVR/2-190 [subseq from] RNF4 ligase (Fragment) OS=Calyptomena viridis OX=135972 GN=Rnf4 PE=4 SV=1
----------QRKRRGGAVSSRQARKRNRLMASTAEMASEAEPIELEESAGEEVVDLTCESSDPVVVDLTHNDSVVVG-KNQRQRRNLRLRSQRQSDSCVLSSDDEDETRDNDVYVTDKVSRELgpLEEETASSKPSGTVSCPICMDVYSEVRVHYCAKRMTDCGHVFCSQCLRDSLRNANSCPTCRKKLTHRQYHPIYI-----------------------------------------------------------------
>tr|A0A663DJY6|A0A663DJY6_AQUCH/4-196 [subseq from] RING-type domain-containing protein OS=Aquila chrysaetos chrysaetos OX=223781 PE=4 SV=1
---------TQRKRRGRAVNSRQAQKRNRLMASTTGMASEAEPAELEESAGEEVVDLTCESSDPVVVDLTHNDSVVVSK-NQQQRRD-RRLRgQPRFHICILISDDEDEPRDNDVYVKDKTLLlqnSwvCPVEDEDCHTPTGTVSCPICMDGYSEIVQSGRLIVSTKCGHVFCSQCLRDSLRNANSCPTCRKKLTHRQYHPIYI-----------------------------------------------------------------
>tr|A0A091VL63|A0A091VL63_NIPNI/2-181 [subseq from] E3 ubiquitin-protein ligase RNF4 (Fragment) OS=Nipponia nippon OX=128390 GN=Y956_04839 PE=4 SV=1
----------QRKRRGGAVNSRQARKRNRLVASTAETASEAEPIELEESAGEEVVDLTCESSDPVVVDLTHNDSVVV-SKNERQRGNLRQRGQRPSDICVLISDDDE-TRDNDAYVTDTVF-----V-LSTARPSGTVSCPICMDGYSEIVQSGRLIVSTTCGHVFCSQCLRDSLRNAKSCPACRKKLTHRQCHPIYI-----------------------------------------------------------------
>tr|A0A7J8AR08|A0A7J8AR08_MYOMY/3-146 [subseq from] Ring finger protein 4 OS=Myotis myotis OX=51298 GN=mMyoMyo1_016722 PE=4 SV=1
----------TRKRRGGAANSRQAQKRAREAAPTPVMALETEPIELVESAGDEIVDLTCESLEPVVVDLTHNDSVVVL-ERRRPRRNTRRQRQDHADSCVVSSDDEELSRDRDVYVTTHTPRNSREETSPGLRPSGTVSCPICMDGYSESVATSS------------------------------------------------------------------------------------------------------------
>tr|A0A7J7RVK1|A0A7J7RVK1_PIPKU/3-142 [subseq from] Ring finger protein 4 OS=Pipistrellus kuhlii OX=59472 GN=mPipKuh1_015038 PE=4 SV=1
----------TRKRRGGAVSSRQAQKRAREAASAPGMALEAEPIELVESAGDEIVDLTCESLEPVVVDLTHNDSVVL-SERRRPRRNARRQRQDHADSCVVSSDDEELSRDRDVYVTTHTPRNAREETSPGLRPSGTVSCPICMDGYAEPV----------------------------------------------------------------------------------------------------------------
>tr|A0A7L4FQF2|A0A7L4FQF2_9COLU/2-193 [subseq from] RNF4 ligase (Fragment) OS=Alopecoenas beccarii OX=262131 GN=Rnf4_1 PE=4 SV=1
----------QRKRRGGAVNSRQARKRNRLMASTAEMASEAEPIELEESAGEEVVDLASQSSDPVLTDLTQNDSVVVSKNQRQS-RNLGLIGQRHLSICILISTDEDEPRYNDVYVTDKCTVKLmvpvlSGSVLSPTRPSGTVSCPICMDGYSEIVQSGRLIVSTKCGHVFCSQCLRDSLRNANSCPTCRKKLTHRQYHPIYI-----------------------------------------------------------------
>tr|A0A6P7X0T4|A0A6P7X0T4_9AMPH/23-209 [subseq from] E3 ubiquitin-protein ligase RNF4 isoform X2 OS=Microcaecilia unicolor OX=1415580 GN=RNF4 PE=4 SV=1
---------IQRKRRGGR-SSRQTRKQSRLVGSSSGMATEAETIELTESAGEDVVDLTCDSSDPVVVDLTHNDSVVIVEDNHGQRRNiSTRLR---VDSSVLSSDEEDLR-ENVVYVTNTTTRplVAVEAGAVGSRSSGMISCPICMDGYTEIVQSGRLIVSTKCGHVFCSQCLRDALKNVSSCPTCRKKLNQKQYHPIYI-----------------------------------------------------------------
>tr|A0A6P8RMG2|A0A6P8RMG2_GEOSA/4-190 [subseq from] E3 ubiquitin-protein ligase RNF4 isoform X4 OS=Geotrypetes seraphini OX=260995 GN=RNF4 PE=4 SV=1
---------VQRKRRGGR-STRQTHKQNRLVGSSSGMATEGETIELTESAGEEVVDLTCESSDPVVVDLTHNDSVVIVEDNHRQRRNISSRL--QLESSVLSSDEEDLR-ENVVYVTNTTsrPLVAVEAGAIGSLSSGTISCPICMDSYTEIVQSGRLIVSTKCGHVFCSQCLRDALKNVSSCPTCRKKLNHKQYHPIYI-----------------------------------------------------------------
>tr|A0A7K7NVL2|A0A7K7NVL2_HALAL/2-175 [subseq from] RNF4 ligase (Fragment) OS=Haliaeetus albicilla OX=8969 GN=Rnf4 PE=4 SV=1
----------QRKRRGGAVNSRQARKRNRLMASTTEMASEAEPIELEESAGEEVVDLTCESSDPVVVDLTHNDSVVV-SKNQQERRDCRLRGQPRFHICILISDDEDEPRANDVYVK--------DK-----VPSGTVSCPICMDGYSEIVQSGRLIVSTKCGHVFCSQCLRDSLRNANSCPTCRKKLTHRQYHPIYI-----------------------------------------------------------------
>tr|A0A6B0S3J9|A0A6B0S3J9_9CETA/25-159 [subseq from] FAM193_C domain-containing protein OS=Bos mutus OX=72004 GN=E5288_WYG022217 PE=3 SV=1
---------SERKRRGGTVNSRQAQKRTRETTSPPEMALEAEPIELVESAGDEIVDLTCESLEPVVVDLTHNDSVVV--KRRRPRRNGRRLRQDHADSCVVSSDEEELARDKDVYVTTHSPRSA----ATGFRPSGTVSCPICMDGYSEL-----------------------------------------------------------------------------------------------------------------
>tr|A0A6J0V7C6|A0A6J0V7C6_9SAUR/95-283 [subseq from] E3 ubiquitin-protein ligase RNF4 isoform X2 OS=Pogona vitticeps OX=103695 GN=RNF4 PE=4 SV=1
----------PKKRCGGTINSRQSCKRSRMDTSAGEAASQTEPIDLEENTCEEVVDLTCESSEPIVVDLTRNDSVVIVEENTCQQQSQELRSQQPPESCVLSSDDDE-SRDNDVVLTSTLPRELEllEDRISSTRRSGTVSCPICMDGYSEIVQSGRLIVSTKCGHVFCSQCLRDSLRNANSCPTCRKKLGYKQYHPIYI-----------------------------------------------------------------
>tr|A0A6P8RN10|A0A6P8RN10_GEOSA/82-270 [subseq from] E3 ubiquitin-protein ligase RNF4 isoform X3 OS=Geotrypetes seraphini OX=260995 GN=RNF4 PE=4 SV=1
-------STVQRKRRGGR-STRQTHKQNRLVGSSSGMATEGETIELTESAGEEVVDLTCESSDPVVVDLTHNDSVVIVEDNHRQRRNISSRL--QLESSVLSSDEEDLR-ENVVYVTNTTsrPLVAVEAGAIGSLSSGTISCPICMDSYTEIVQSGRLIVSTKCGHVFCSQCLRDALKNVSSCPTCRKKLNHKQYHPIYI-----------------------------------------------------------------
>tr|A0A6J0V7B7|A0A6J0V7B7_9SAUR/121-309 [subseq from] E3 ubiquitin-protein ligase RNF4 isoform X1 OS=Pogona vitticeps OX=103695 GN=RNF4 PE=4 SV=1
----------PKKRCGGTINSRQSCKRSRMDTSAGEAASQTEPIDLEENTCEEVVDLTCESSEPIVVDLTRNDSVVIVEENTCQQQSQELRSQQPPESCVLSSDDDE-SRDNDVVLTSTLPRELEllEDRISSTRRSGTVSCPICMDGYSEIVQSGRLIVSTKCGHVFCSQCLRDSLRNANSCPTCRKKLGYKQYHPIYI-----------------------------------------------------------------
>tr|A0A6P8RMN4|A0A6P8RMN4_GEOSA/115-303 [subseq from] E3 ubiquitin-protein ligase RNF4 isoform X1 OS=Geotrypetes seraphini OX=260995 GN=RNF4 PE=4 SV=1
-------STVQRKRRGGR-STRQTHKQNRLVGSSSGMATEGETIELTESAGEEVVDLTCESSDPVVVDLTHNDSVVIVEDNHRQRRNISSRL--QLESSVLSSDEEDLR-ENVVYVTNTTsrPLVAVEAGAIGSLSSGTISCPICMDSYTEIVQSGRLIVSTKCGHVFCSQCLRDALKNVSSCPTCRKKLNHKQYHPIYI-----------------------------------------------------------------
>tr|A0A093P088|A0A093P088_PYGAD/1-103 [subseq from] E3 ubiquitin-protein ligase RNF4 (Fragment) OS=Pygoscelis adeliae OX=9238 GN=AS28_13103 PE=4 SV=1
----------QRKRRGGAVNSRRVRKRNRLMASTAEMASEAEPIELEESAGEEVVDLTCESSDPVVVDLTHNDSVVV-SKNQRQRRNLRVRGQLQLDICILISDDEDETRDNDV-----------------------------------------------------------------------------------------------------------------------------------------------------
>tr|A0A093P088|A0A093P088_PYGAD/104-168 [subseq from] E3 ubiquitin-protein ligase RNF4 (Fragment) OS=Pygoscelis adeliae OX=9238 GN=AS28_13103 PE=4 SV=1
-------------------------------------------------------------------------------------------------------------------------------------PSGTVSCPICMDGYSEIVQSGRLIVSTKCGHVFCSQCLRDSLRNANSCPTCRKKLTHRQYHPIYI-----------------------------------------------------------------
>tr|A0A5E4BMF1|A0A5E4BMF1_MARMO/3-126 [subseq from] Uncharacterized protein OS=Marmota monax OX=9995 GN=MONAX_5E033692 PE=4 SV=1
----------TRKRRGGTVNSRQAQKRTREAASTPEISLEAEPIELVETAGDEIVDLTCESLEPVVVDLTHNDSIVIVDERRRPRRNARRLRQDHADSCVVSSDDEELSRDRDVYVTTPTPRNARDEGATGLRY---------------------------------------------------------------------------------------------------------------------------------
>tr|S4R2C9|S4R2C9_MOUSE/1-115 [subseq from] E3 ubiquitin-protein ligase RNF4 (Fragment) OS=Mus musculus OX=10090 GN=Rnf4 PE=1 SV=1
----MSTRNPQRKRRGGTVNSRQTQKRTRETTSTPEVSLETEPIELVETVGDEIVDLTCESLEPVVVDLTHNDSVVIVEERRRPRRNGRRLRQDHADSCVVSSDDEELSRDKDVYVTTH------------------------------------------------------------------------------------------------------------------------------------------------
>tr|A0A091MF75|A0A091MF75_9PASS/1-167 [subseq from] E3 ubiquitin-protein ligase RNF4 (Fragment) OS=Acanthisitta chloris OX=57068 GN=N310_06199 PE=4 SV=1
----------QRKRRGGAVNSRQSRKRGRLLASTAEMASEAEPIELEESAGEEVVDLTCESSDPVVVDLTHNDSVVVS-KNQRQRRTLRLRSQRQSDSCVLSSDDEDETRDSDVYVTDKASRELRplEEETAGSKPSGTVSCPICMDGYSEIVQSGRLIVSTKCGHVFCSQCLRDSLR---------------------------------------------------------------------------------------
>tr|A0A7K6RME4|A0A7K6RME4_9GRUI/2-181 [subseq from] RNF4 ligase (Fragment) OS=Rhynochetos jubatus OX=54386 GN=Rnf4_1 PE=4 SV=1
----------QRKRRGGAVNSRQARKRSRLTASTAEMASEAEPIELEESAGEEIIDLPGASSDPVVIDLTGEDSVIVSKTQPEGEHLGQQ-RQQPLDIGIVPSDDEGATRDNDAAR---DNDATGDN----NVPSGTVSCPICMDGYVEIVQSGRLIVSTKCGHVFCSQCLRDSLRNANSCPTCRKKLTHRQYHPIYI-----------------------------------------------------------------
>tr|A0A6P7X8U5|A0A6P7X8U5_9AMPH/23-217 [subseq from] E3 ubiquitin-protein ligase RNF4 isoform X1 OS=Microcaecilia unicolor OX=1415580 GN=RNF4 PE=4 SV=1
---------IQRKRRGGR-SSRQTRKQSRLVGSSSGMATEAETIELTESAGEDVVDLTCDSSDPVVVDLTHNDSVVIVEDNHGQRRNiSTRLR---VDSSVLSSDEEDLR-ENVVYVTNTTTRplvaveagavGSRETGHVGERSSGMISCPICMDGYTEIVQSGRLIVSTKCGHVFCSQCLRDALKNVSSCPTCRKKLNQKQYHPIYI-----------------------------------------------------------------
>tr|T1D799|T1D799_CROHD/96-283 [subseq from] E3 ubiquitin ligase RNF4-like protein OS=Crotalus horridus OX=35024 PE=2 SV=1
--------ELQKKRCGGTINSRQTRKRNIVSNTAPETA-SQETIDLEVNTCEEVVDLTCESSEPIVVDLTHNDSVVIVEENVCQQQN-QEFRNQLPDSCILSSDDDE-PRDEVILTSTLTKELeLLEDDIPSSHRSGTVSCPICMDGYSEIIQNGRLIVSTKCGHVFCSQCLRDSLRNSNSCPTCRKKLGYKQYHPIYI-----------------------------------------------------------------
>tr|A0A7K6TJ56|A0A7K6TJ56_CALNI/2-150 [subseq from] RNF4 ligase (Fragment) OS=Caloenas nicobarica OX=187106 GN=Rnf4 PE=4 SV=1
--------------------------------------------------GEEVVDLTCESSDPVVVDLTHNDSVVV-SKNQRQRRNLRLRSQRQSDSCVLSSDDEDETRDNDVYVTDKVSRELgpLEDETASSKPSGTVSCPICMDGYSEIVQSGRLIVSTKCGHVFCSQCLRDSLRNANSCPTCRKKLTHRQYHPIYI-----------------------------------------------------------------
>tr|J3S5F9|J3S5F9_CROAD/96-283 [subseq from] E3 ubiquitin ligase RNF4-like OS=Crotalus adamanteus OX=8729 PE=2 SV=1
--------ELQKKRCGGTINSRQTRKRNIVSNTAPETA-SQETIDLEVNSCEEVVDLTCESSEPIVVDLTHNDSVVIVEENVCQQQN-QEFRNQLPDSCILSSDDDE-PRDEVILTSTLTKELeLLEDDIPSSHRSGTVSCPICMDGYSEIIQNGRLIVSTKCGHVFCSQCLRDSLRNSNSCPTCRKKLGYKQYHPIYI-----------------------------------------------------------------
>tr|A0A2H6N3F7|A0A2H6N3F7_MICLE/95-282 [subseq from] RING-type domain-containing protein OS=Micrurus lemniscatus carvalhoi OX=129465 PE=4 SV=1
--------EFQKKRCGGTINSRQTCKRNTVSNTGPETT-SQEPIDVEVNTCEEVVDLTCESSEPIVVDLTHNDSVVIVEENVCQPQN-QEFRNQLPDSCILSSDDDE-PRDEVILTSTLTKELeLLEDDIPSSHRSGTVSCPICMDGYSEIIQNGRLIVSTKCGHVFCSQCLRDSLRNSNSCPTCRKKLGYKQYHPIYI-----------------------------------------------------------------
>tr|A0A2D4FM77|A0A2D4FM77_MICCO/98-285 [subseq from] RING-type domain-containing protein OS=Micrurus corallinus OX=54390 PE=4 SV=1
--------EFQKKRCGGTINSRQTCKRNTVSNTGPETT-SQEPIDVEVNTCEEVVDLTCESSEPIVVDLTHNDSVVIVEENVCQPQN-QEFRNQLPDSCILSSDDDE-PRDEVILTSTLTKELeLLEDDIPSSHRSGTVSCPICMDGYSEIIQNGRLIVSTKCGHVFCSQCLRDSLRNSNSCPTCRKKLGYKQYHPIYI-----------------------------------------------------------------
>tr|A0A2D4MF10|A0A2D4MF10_9SAUR/98-285 [subseq from] RING-type domain-containing protein OS=Micrurus spixii OX=129469 PE=4 SV=1
--------EFQKKRCGGTINSRQTCKRNTVSNTGPETT-SQEPIDVEVNTCEEVVDLTCESSEPIVVDLTHNDSVVIVEENVCQPQN-QEFRNQLPDSCILSSDDDE-PRDEVILTSTLTKELeLLEDDIPSSHRSGTVSCPICMDGYSEIIQNGRLIVSTKCGHVFCSQCLRDSLRNSNSCPTCRKKLGYKQYHPIYI-----------------------------------------------------------------
>tr|A0A6J1W6G6|A0A6J1W6G6_9SAUR/98-285 [subseq from] E3 ubiquitin-protein ligase RNF4 OS=Notechis scutatus OX=8663 GN=RNF4 PE=4 SV=1
--------EFQKKRCGGTINSRQTCKRNTVSNTGPETT-SQEPIDVEVNTCEEVVDLTCESSEPVVVDLTHNDSVVIVEENVCQPQN-QEFRNQLPDSCILSSDDDE-PRDEVILTSTLTKElELLEDDVPSSHRSGTVSCPICMDGYSEIIRNGRLIVSTKCGHVFCSQCLRDSLRNSNSCPTCRKKLGYKQYHPIYI-----------------------------------------------------------------
>tr|A0A7L3CGW9|A0A7L3CGW9_PELUR/2-150 [subseq from] RNF4 ligase (Fragment) OS=Pelecanoides urinatrix OX=37079 GN=Rnf4 PE=4 SV=1
--------------------------------------------------GEEVVDLTCESSDPVVVDLTHSDSVVV-SKNQRQRRNLRLRGQRQSDSCVLSSDDEDETRDNDVYVTDKVSRELgpLEDETASSKPSGTVSCPICMDGYSEIVQSGRLIVSTKCGHVFCSQCLRDSLRNANSCPTCRKKLTHRQYHPIYI-----------------------------------------------------------------
>tr|A0A7F8R1U5|A0A7F8R1U5_LEPWE/3-125 [subseq from] E3 ubiquitin-protein ligase RNF4 isoform X1 OS=Leptonychotes weddellii OX=9713 GN=RNF4 PE=4 SV=1
----------TRKRRGGTVNSRQAQKRTREAASTPEMALEAEPIELVESAGDEIVDLTCESLEPVVVDLTHNDSVVIVDERRRPRRNARRPRQDHADSCVVSSDDEELSRDRDVYVTTHTPRNTREEAATGLR----------------------------------------------------------------------------------------------------------------------------------
>tr|A0A6I9Y7P9|A0A6I9Y7P9_9SAUR/96-284 [subseq from] E3 ubiquitin-protein ligase RNF4 isoform X1 OS=Thamnophis sirtalis OX=35019 GN=RNF4 PE=4 SV=1
-------AELQKKRCGGTINSRQTCKRR-AVSNTGSETASQEPIDVEVNTCEEVVDLTCESSEPIVVDLTHNDSVVIVEENVCQPQN-QEFRNQLPDSCILSSDDDEP-RDEVILTSTLSKeLELLEDDVPSSHRSGTVSCPICMDGYSEIIQNGRLIVSTKCGHVFCSQCLRDSLRNSNSCPTCRKKLGYKQYHPIYI-----------------------------------------------------------------
>tr|A0A7K6RLD7|A0A7K6RLD7_9GRUI/2-149 [subseq from] RNF4 ligase (Fragment) OS=Rhynochetos jubatus OX=54386 GN=Rnf4_0 PE=4 SV=1
--------------------------------------------------GEEVVDLTCESSDPVVVDLTHNDSVVVKNQ--RQRRNLRLRGQRQSDSCVLSSDDEDETRDNDVYVTDKvSPElAPLEDETASSKPSGTVSCPICMDGYAEIVQSGRLIVSTKCGHVFCSQCLRDSLRNANSCPTCRKKLTHRQYHPIYI-----------------------------------------------------------------
>tr|G3U4L1|G3U4L1_LOXAF/7-192 [subseq from] RING-type domain-containing protein OS=Loxodonta africana OX=9785 PE=4 SV=1
-----------RMCCGSMVNSRQAHKRAGIGGPTPEMALEAELIELRESDRDEVVDLTCESLEPTVIDLTQNDSVVITEERRRPRRNARPLE-GQIGSCVVSSDEEGLMRDRDVYVINSVHHNALEEEALRCRLPGYICCRICMDGYSEIEQSGRCIYSTECGHIFCSQCLRNSLKYTKTCPVCLKKIRGHEYHRIYV-----------------------------------------------------------------
>tr|A0A7K9MHY2|A0A7K9MHY2_OCETE/2-150 [subseq from] RNF4 ligase (Fragment) OS=Oceanodroma tethys OX=79633 GN=Rnf4 PE=4 SV=1
--------------------------------------------------GEEVVDLTCESSDPVVVDLTHNDSVVV-SKNQRQRRNLRLRGQRQSDSCVLSSDDEDETRDNDVYVTDKMSQElgPLEDETASSKPSGTVRCPVCMDGYSEIVQSGRLIVSTKCGHVFCSQCLRDSLRNANSCPTCRKKLTHRQYHPIYI-----------------------------------------------------------------
>tr|A0A3Q7RQC8|A0A3Q7RQC8_CALUR/2-117 [subseq from] E3 ubiquitin-protein ligase RNF4 isoform X3 OS=Callorhinus ursinus OX=34884 GN=RNF4 PE=4 SV=1
-------------------------------------ALEAEPIELVESAGDEIVDLTCESLEPVVVDLTHNDSVVIVDERRRPRRNARRPRQDHADSCVVSSDDEELSRDRDVYVTTHTPRNTREEAATGLRPSGTVSCPICMDGYSEPQQK--------------------------------------------------------------------------------------------------------------
>tr|A0A6J3RC92|A0A6J3RC92_TURTR/3-126 [subseq from] E3 ubiquitin-protein ligase RNF4 isoform X4 OS=Tursiops truncatus OX=9739 GN=RNF4 PE=4 SV=1
----------TRKRRGGTVNSRQAQKRTREASSPPEMALEAEPIELVESAGDEIVDLTCESLEPVVVDLTHSDSVVIVEERRRPRRNGRRLRQEHADSCVLSSDDEELPRDKDVYVTTHTPRNAREEAATGLRL---------------------------------------------------------------------------------------------------------------------------------
>tr|A0A7K8UK03|A0A7K8UK03_OCEOC/2-150 [subseq from] RNF4 ligase (Fragment) OS=Oceanites oceanicus OX=79653 GN=Rnf4 PE=4 SV=1
--------------------------------------------------GEEVVDLTCESSDPVVVDLTHNDSVVV-SKNQRQRRNLRLRGQRQSDSCVLSSDDEDETRDNDVYVTDKVSRELapLEDETASSKPPGTISCPICMDGYSEIVQSGRLIVSTKCGHVFCSQCLPESLRNANSCPTCRKKLTHRQYHPIYI-----------------------------------------------------------------
>tr|A0A2Y9ELZ5|A0A2Y9ELZ5_PHYMC/3-125 [subseq from] E3 ubiquitin-protein ligase RNF4 isoform X2 OS=Physeter macrocephalus OX=9755 GN=RNF4 PE=4 SV=1
----------TRKRRGGTVNSRQAQKRTREASSPPEMALEAEPIELVESAGDEIVDLTCESLEPVVVDLTHSDSVVIVEERRRPRRNARRLRQEHADSCVLSSDDEELSRDKDVYVTTHTPRNAREEAATGLR----------------------------------------------------------------------------------------------------------------------------------
>tr|H0YAI5|H0YAI5_HUMAN/2-101 [subseq from] E3 ubiquitin-protein ligase RNF4 (Fragment) OS=Homo sapiens OX=9606 GN=RNF4 PE=1 SV=1
---------------------------------------------------------------------------------------------DHADSCVVSSDDEELSRDRDVYVTTHTPRNARDEGATGLRPSGTVSCPICMDGYSEIVQNGRLIVSTECGHVFCSQCLRDSLKNANTCPTCRKKINHKRL----------------------------------------------------------------------
>tr|A0A670Y034|A0A670Y034_PSETE/26-209 [subseq from] Ring finger protein 4 OS=Pseudonaja textilis OX=8673 GN=RNF4 PE=4 SV=1
------------SRCGGTINSRQTCKRNTVSNTGPETT-SQEPIDVEVNTCEEVVDLTCESSEPVVVDLTHNDSVVIVEENVCQPQN-QEFRNQLPDSCILSSDDDE-PRDEVILTSTLTKELeLLEDDIPSSHRSGTVSCPICMDGYSEIIRSGRLIVSTKCGHVFCSQCLRDSLRNSNSCPTCRKKLGYKQYHPIYI-----------------------------------------------------------------
>tr|A0A7L2R1S2|A0A7L2R1S2_9PASS/2-187 [subseq from] RNF4 ligase (Fragment) OS=Oxylabes madagascariensis OX=98144 GN=Rnf4 PE=4 SV=1
----------QRKRRGGTVNSRQARKRNRLMASTAEMASEAEPIELEESGKLSFEVIKTESA---SGGFGSNRT-CAFDKNQRQRRNLRLRSQRQSDSCVLSSDDEDETRDNDVYVADRASQElgPLEEETANSKPSGTVSCPICMDVYSEIVQSGRLIVSTKCGHVFCSQCLRDSLRNANSCPTCRKKLTHRQYHPIYI-----------------------------------------------------------------
>tr|A0A6I8PQE5|A0A6I8PQE5_ORNAN/4-42 [subseq from] Ring finger protein 4 OS=Ornithorhynchus anatinus OX=9258 GN=RNF4 PE=4 SV=1
---------TQRKRRGGAANSRQTQKRVRLGTA-AEMAAEAEPIELVES----------------------------------------------------------------------------------------------------------------------------------------------------------------------------------------------------------------------
>tr|A0A6I8PQE5|A0A6I8PQE5_ORNAN/43-162 [subseq from] Ring finger protein 4 OS=Ornithorhynchus anatinus OX=9258 GN=RNF4 PE=4 SV=1
------------------------------------------------------------------------------EDR-RQRR-SLGVSQRQPDSCVLSSDDEDESRDHDVYVTNNMPRESvgPEEEATRSRPSGTVSCPICMDGYTEILQSGRLIVSTKCGHVFCSQCLRDSLRNASSCPTCRKKLNHKQYHPIYI-----------------------------------------------------------------
>tr|L9KIK3|L9KIK3_TUPCH/635-703 [subseq from] E3 ubiquitin ligase RNF4 OS=Tupaia chinensis OX=246437 GN=TREES_T100000770 PE=4 SV=1
----------KRKRRGGTVNSRQAQKRTREAASTPEISLEAEPIELVETAGDEIVDLTCESLEPVVVDLTHNDSVVIVD----------------------------------------------------------------------------------------------------------------------------------------------------------------------------------------
>tr|L9KIK3|L9KIK3_TUPCH/720-775 [subseq from] E3 ubiquitin ligase RNF4 OS=Tupaia chinensis OX=246437 GN=TREES_T100000770 PE=4 SV=1
------------------------------------------------------------------------------MERRRPRRNMRRLRQDHADSCVVSSDDEELSRDRDVYVTTHTPRNARDEGAIGLRL---------------------------------------------------------------------------------------------------------------------------------
>tr|A0A087RDY3|A0A087RDY3_APTFO/1-175 [subseq from] E3 ubiquitin-protein ligase RNF4 (Fragment) OS=Aptenodytes forsteri OX=9233 GN=AS27_15307 PE=4 SV=1
----------QRKRRGGAVNSRRVRKRNRLMASTAEMASEAEPIELEESA---IVA------------IPQHSMVAFSVKNQRQGRNLRLRSQRQSDSCVLSSDDEDETRDNDVYVTDKVSRELgpLEDETASSKPSGTVSCPICMDGYSEIVQSGRLIVSTKCGHVFCSQCLRDSLRNANSCPTCRKKLTHRQYHPIYI-----------------------------------------------------------------
>tr|A0A091VMQ1|A0A091VMQ1_NIPNI/2-203 [subseq from] E3 ubiquitin-protein ligase RNF4 (Fragment) OS=Nipponia nippon OX=128390 GN=Y956_04840 PE=4 SV=1
----------QRKRRGGAVNSRQARKRNRLVASTAETASEAEPIELEESGLFVVHVLPCHAtwkLNFSPLSLSYHTAIVaipqhrivvFSVKNQRQRRNLRLRSQRQSDSCVLSSDDEDETRDNDVYVTDKVSRELgpLEDDTASSKPSGTVSCPICMDGYSEIVQSGRLIVSTTCGHVFCSQCLRDSLRNAKSCPACRKKLTHRQCHPIYI-----------------------------------------------------------------
>tr|A0A6P9CMR4|A0A6P9CMR4_PANGU/106-278 [subseq from] E3 ubiquitin-protein ligase RNF4-like OS=Pantherophis guttatus OX=94885 GN=LOC117672838 PE=4 SV=1
-----------------------TCKRNTVLNTGPETA-SQEPIDVEVNTCEEVVDLTCESSEPIVVDLTHNDSVVIVEENICQPQN-QEFRNQLPDSCILSSDDDE-PRDEVILTSTLTKElELLEDDVPSSHRSGTVSCPICMDGYSEIIQNGRLIVSTKCGHVFCSQCLRDSLRNSNSCPTCRKKLGYKQYHPIYI-----------------------------------------------------------------
>tr|A0A6P7WUZ0|A0A6P7WUZ0_9AMPH/2-169 [subseq from] E3 ubiquitin-protein ligase RNF4 isoform X3 OS=Microcaecilia unicolor OX=1415580 GN=RNF4 PE=4 SV=1
-------------------------------------ATEAETIELTESAGEDVVDLTCDSSDPVVVDLTHNDSVVIVEDNHGQRRNiSTRLR---VDSSVLSSDEEDLR-ENVVYVTNTTTRplvaveagavGSRETGHVGERSSGMISCPICMDGYTEIVQSGRLIVSTKCGHVFCSQCLRDALKNVSSCPTCRKKLNQKQYHPIYI-----------------------------------------------------------------
>tr|Q28HV9|Q28HV9_XENTR/4-190 [subseq from] Ring finger protein 4 OS=Xenopus tropicalis OX=8364 GN=rnf4 PE=2 SV=1
---------AQRKRKGAEPGHSKSSKR-RAPGSTAAMTAATEPIELE--SGEEVVDLTCESTEPVVVDLTNNdlsinDSVVIVEDTPRQRRALSRPSQ-QTTSCVLSSDDED-SRHADHFAA-NKDISSQAYGSS-RSSSGKVSCPICMDSYSEIVQSGRLIVSTKCGHIFCSQCLRDALKNAPSCPTCRKKLNHKQYHPIYV-----------------------------------------------------------------
>tr|A9ULK8|A9ULK8_XENTR/3-188 [subseq from] Ring finger protein 4 OS=Xenopus tropicalis OX=8364 GN=rnf4 PE=2 SV=1
----------QRKRKGAEPGHSKSSKR-RAPGSTAAMTAATEPIELE--SGEEVVDLTCESTEPVVVDLTNNdlsinDSVVIVEDTPRQRRALSRPSQ-QTTSCVLSSDDED-SRHADHFAA-NKDISSQAYGSS-RSSSGKVSCPICMDSYSEIVQSGRLIVSTKCGHIFCSQCLRDALKNAPSCPTCRKKLNHKQYHPIYV-----------------------------------------------------------------
>tr|A0A2Y9SCF0|A0A2Y9SCF0_PHYMC/3-71 [subseq from] E3 ubiquitin-protein ligase RNF4 isoform X5 OS=Physeter macrocephalus OX=9755 GN=RNF4 PE=4 SV=1
----------TRKRRGGTVNSRQAQKRTREASSPPEMALEAEPIELVESAGDEIVDLTCESLEPVVVDLTHSDSVVISI----------------------------------------------------------------------------------------------------------------------------------------------------------------------------------------
>tr|A0A2Y9SCF0|A0A2Y9SCF0_PHYMC/91-148 [subseq from] E3 ubiquitin-protein ligase RNF4 isoform X5 OS=Physeter macrocephalus OX=9755 GN=RNF4 PE=4 SV=1
---------------------------------------------------------------------------LIVEERRRPRRNARRLRQEHADSCVLSSDDEELSRDKDVYVTTHTPRNAREEAATGLS----------------------------------------------------------------------------------------------------------------------------------
>tr|A0A2U4CNA8|A0A2U4CNA8_TURTR/3-71 [subseq from] E3 ubiquitin-protein ligase RNF4 isoform X1 OS=Tursiops truncatus OX=9739 GN=RNF4 PE=4 SV=1
----------TRKRRGGTVNSRQAQKRTREASSPPEMALEAEPIELVESAGDEIVDLTCESLEPVVVDLTHSDSVVISI----------------------------------------------------------------------------------------------------------------------------------------------------------------------------------------
>tr|A0A2U4CNA8|A0A2U4CNA8_TURTR/91-148 [subseq from] E3 ubiquitin-protein ligase RNF4 isoform X1 OS=Tursiops truncatus OX=9739 GN=RNF4 PE=4 SV=1
---------------------------------------------------------------------------LIVEERRRPRRNGRRLRQEHADSCVLSSDDEELPRDKDVYVTTHTPRNAREEAATGLR----------------------------------------------------------------------------------------------------------------------------------
>tr|A0A2Y9EM49|A0A2Y9EM49_PHYMC/3-71 [subseq from] E3 ubiquitin-protein ligase RNF4 isoform X1 OS=Physeter macrocephalus OX=9755 GN=RNF4 PE=4 SV=1
----------TRKRRGGTVNSRQAQKRTREASSPPEMALEAEPIELVESAGDEIVDLTCESLEPVVVDLTHSDSVVISI----------------------------------------------------------------------------------------------------------------------------------------------------------------------------------------
>tr|A0A2Y9EM49|A0A2Y9EM49_PHYMC/91-148 [subseq from] E3 ubiquitin-protein ligase RNF4 isoform X1 OS=Physeter macrocephalus OX=9755 GN=RNF4 PE=4 SV=1
---------------------------------------------------------------------------LIVEERRRPRRNARRLRQEHADSCVLSSDDEELSRDKDVYVTTHTPRNAREEAATGLR----------------------------------------------------------------------------------------------------------------------------------
>tr|Q5PQ91|Q5PQ91_XENLA/4-190 [subseq from] LOC495944 protein OS=Xenopus laevis OX=8355 GN=rnf4.S PE=1 SV=1
---------AQRKRKGAEPGLSKSRKR-RAPGSTATMAAETEAIELE--SGEEVVDLTCESTEPVVVDLTNNdlsinDSVVIVEDTPRQRRTVSRTSH-QTSSCVLSSDDE-GSRDTELFATNK-DISSPGYGSS-RSSSGKVSCPICMDSYSEIVQSRRLIVSTKCGHIFCSQCLRDALKNALSCPTCRKKLNNKQYHPIYV-----------------------------------------------------------------
>tr|A0A6I8PYS6|A0A6I8PYS6_XENTR/2-190 [subseq from] Ring finger protein 4 OS=Xenopus tropicalis OX=8364 GN=rnf4 PE=4 SV=1
-----TMKQAQRKRKGAEPGHSKSSKR-RAPGSTAAMTAATEPIELE--SGEEVVDLTCESTEPVVVDLTNNDLSIndsVVVNTPRQRRALSRPSQ-QTTSCVLSSDDED-SRHADHFAA-NKDISSQAYGSS-RSSSGKVSCPICMDSYSEIVQSGRLIVSTKCGHIFCSQCLRDALKNAPSCPTCRKKLNHKQYHPIYV-----------------------------------------------------------------
>tr|A0A7K8SVG1|A0A7K8SVG1_9AVES/3-172 [subseq from] RNF4 ligase (Fragment) OS=Nyctibius bracteatus OX=48426 GN=Rnf4_0 PE=4 SV=1
-----------RKRHGGAVNSRQGRKRSRLMASTTGTASEAGPTEL---EGSDVIDLTDESSNPIVINLTHDDSVVVSK-NQQQGRNFRPRDQHQLDICIQLSKDEDEPRDNHMYVMDKV-------------PSRTVSCPICMDGYSEIVQSGRLIVSTKCGHVFCSQCLRDSLRNANSCPTCRKKLTHRQYHPIYI-----------------------------------------------------------------
>tr|F6QMF7|F6QMF7_XENTR/3-186 [subseq from] Ring finger protein 4 OS=Xenopus tropicalis OX=8364 GN=rnf4 PE=4 SV=3
----------QRKRKGAEPGHSKSSKR-RAPGSTAAMTAATEPIELE--SGEEVVDLTCESTEPVVVDLTNNDLSIndsVVVNTPRQRRALSRPSQ-QTTSCVLSSDDED-SRHADHFAA-NKDISSQAYGSS-RSSSGKVSCPICMDSYSEIVQSGRLIVSTKCGHIFCSQCLRDALKNAPSCPTCRKKLNHKQYHPIYV-----------------------------------------------------------------
>tr|A0A673TGA8|A0A673TGA8_SURSU/7-189 [subseq from] RING-type domain-containing protein OS=Suricata suricatta OX=37032 PE=4 SV=1
--------------CGSRVNSRQTREfRTAeEGGATPEVVLESELIDLRES--DEIVDLTCESLEPAVIDLTCHDSVVIAEERRRPRGNKRSLQR-QTGSCVVSSNKEELMRNRDVYVTNRTSHNALEEEALSCTLPGYIRCRICMDGYSEIELSRRHIYSTECGHIFCSRCLYTSLKYSKNCPVCLKKVSCHQYHRIYI-----------------------------------------------------------------
>tr|A0A1L8HT51|A0A1L8HT51_XENLA/6-190 [subseq from] RING-type domain-containing protein OS=Xenopus laevis OX=8355 GN=XELAEV_18005049mg PE=4 SV=1
---------ASRKRKGAEPGHSKSHKR-RAAASTTTMTAVTEAIELE--SGEEVVDLTCESAEPVVVDLTNNDLSIndsVVVNTPRQRRAVSRTSQ-QTSSCVLSSDDEDSRVTEQ--VGTNKDISSTGDGSS-RSSSGKVSCPICMDCYSEIVQSGRLIVSTKCGHIFCSQCLRDALKNAPSCPTCRKKLNHKQYHPIYI-----------------------------------------------------------------
>tr|A4IH53|A4IH53_XENTR/5-161 [subseq from] Rnf4 protein OS=Xenopus tropicalis OX=8364 GN=rnf4 PE=2 SV=1
----------------------------------------TEPIELE--SGEEVVDLTCESTEPVVVDLTNNdlsinDSVVIVEDTPRQRRALSRPSQ-QTTSCVLSSDDED-SRHADHFAA-NKDISSQAYGSS-RSSSGKVSCPICMDSYSEIVQSGRLIVSTKCGHIFCSQCLRDALKNAPSCPTCRKKLNHKQYHPIYV-----------------------------------------------------------------
>tr|Q5HZL0|Q5HZL0_XENLA/6-161 [subseq from] LOC496368 protein OS=Xenopus laevis OX=8355 GN=rnf4.L PE=2 SV=1
-----------------------------------------EAIEL--ESGEEVVDLTCESAEPVVVDLTNNdlsinDSVVIVEDTPRQRRAVSRTSQQ-TSSCVLSSDDED-SRDTEQVGTNKDISST-GDGSS-RSSSGKVSCPICMDCYSEIVQSGRLIVSTKCGHIFCSQCLRDALKNAPSCPTCRKKLNHKQYHPIYI-----------------------------------------------------------------
>tr|A0A7L2UQV8|A0A7L2UQV8_BALRX/2-135 [subseq from] RNF4 ligase (Fragment) OS=Balaeniceps rex OX=33584 GN=Rnf4_0 PE=4 SV=1
--------------------------------------------------GEEVVDLTCESSDPVVVDLTHNDSVVVS-KNRRQRRNLCLRGQRKLDVCILISDDEDETRDNNVYVTDT-------------VPSGTVSCPICMDGYSEIVQSGRLIVSTKCSHVFCSQCLRDSLRNANSCPTCRKKLTHRQYHPIYI-----------------------------------------------------------------
>tr|A0A5F5Y1L0|A0A5F5Y1L0_FELCA/9-189 [subseq from] RING-type domain-containing protein OS=Felis catus OX=9685 PE=4 SV=1
----------------SMVNSRQTREfRTaGEGGPTPEMVLETELIDLRES--DEIVDLTCESLEPAVIDLTCHDSVVITEERRRPRGNKRSLQR-QTGNCVVSSDKEGLRRNRDVYVTNRTSHNALEEEALSCTLPGYIRCRICMDGYSEIELSRRHVYSTECGHIFCSCCLCTSLKYSKNCPVCLKKISYHQYHRIYI-----------------------------------------------------------------
>tr|A0A7R5KGF2|A0A7R5KGF2_9PASS/5-113 [subseq from] uncharacterized protein LOC113995619 isoform X4 OS=Pipra filicauda OX=649802 GN=LOC113995619 PE=4 SV=1
----------RRKRRGGAINSRQASKRSRLLASSAGEASAAEPIDLEESrvlsfdlAVDEIIDLTDESAEPEVIDLTGDDSVVQWEQNQQH-----PVVSSAADNSVVllTSDDEEEPRDNDGS----------------------------------------------------------------------------------------------------------------------------------------------------
>tr|A0A7R5KGF2|A0A7R5KGF2_9PASS/136-273 [subseq from] uncharacterized protein LOC113995619 isoform X4 OS=Pipra filicauda OX=649802 GN=LOC113995619 PE=4 SV=1
---------NRRKRRGGAVNSRQASKRSRLLASSAGEASAAEPIDLEESrvlsfdlAVDEIIDLTDESAEPEVIDLTGDDSVVQWEQNQQH-----PVVSSAADNSVVllTSDDEEEPRDNDGSLLSN------------TRPAVTVTSPIWVDDYSEWEQNQE------------------------------------------------------------------------------------------------------------
>tr|A0A7R5KGF2|A0A7R5KGF2_9PASS/617-700 [subseq from] uncharacterized protein LOC113995619 isoform X4 OS=Pipra filicauda OX=649802 GN=LOC113995619 PE=4 SV=1
-----------------------------------------------------------------------------------------------------------------AYVEPEVRRSLDEELAISEEWQRAVRCPICMDFFSQIIRSVRQVVSTQCGHLFCSRCIAVALENSRACPTCRTELPPRDYHPVY------------------------------------------------------------------
>tr|A0A7R5KD37|A0A7R5KD37_9PASS/5-111 [subseq from] uncharacterized protein LOC113995619 isoform X5 OS=Pipra filicauda OX=649802 GN=LOC113995619 PE=4 SV=1
----------RRKRRGGAINSRQASKRSRLLASSAGEASAAEPIDLEESrvlsfdlAVDEIIDLTDESAEPEVIDLTGDDSVVQWEQNQQH-----PVVSSAADNSVVllTSDDEEEPRDND------------------------------------------------------------------------------------------------------------------------------------------------------
>tr|A0A7R5KD37|A0A7R5KD37_9PASS/131-268 [subseq from] uncharacterized protein LOC113995619 isoform X5 OS=Pipra filicauda OX=649802 GN=LOC113995619 PE=4 SV=1
---------NRRKRRGGAVNSRQASKRSRLLASSAGEASAAEPIDLEESrvlsfdlAVDEIIDLTDESAEPEVIDLTGDDSVVQWEQNQQH-----PVVSSAADNSVVllTSDDEEEPRDNDGSLLSN------------TRPAVTVTSPIWVDDYSEWEQNQE------------------------------------------------------------------------------------------------------------
>tr|A0A7R5KD37|A0A7R5KD37_9PASS/612-695 [subseq from] uncharacterized protein LOC113995619 isoform X5 OS=Pipra filicauda OX=649802 GN=LOC113995619 PE=4 SV=1
-----------------------------------------------------------------------------------------------------------------AYVEPEVRRSLDEELAISEEWQRAVRCPICMDFFSQIIRSVRQVVSTQCGHLFCSRCIAVALENSRACPTCRTELPPRDYHPVY------------------------------------------------------------------
>tr|D2GW36|D2GW36_AILME/24-208 [subseq from] RING-type domain-containing protein (Fragment) OS=Ailuropoda melanoleuca OX=9646 GN=PANDA_000994 PE=4 SV=1
------------MCYGSMVNSRQTQEfhTAGERGPTPEMVLEAELIDLRES--DEIVDLTCESLEPTVIDLTSHDSVVITEERRWPEGNTRSL-QGQIGSSVVSRDREELMRNRDVYVTNSTCHNALEEEALSCTLPGYIRCRICMDGYSEIELSRRHIYSTECGHIFCSRCLCPSLKYNKNCPVCLKKLNCHQYHHIYI-----------------------------------------------------------------
>tr|B5XCA5|B5XCA5_SALSA/4-188 [subseq from] E3 ubiquitin-protein ligase RNF4-like isoform X2 OS=Salmo salar OX=8030 GN=RNF4 PE=2 SV=1
--------TTQRKRRTGAPsSSRRTAKSSRVTTTVPlRAAAAAETIAVLEssrTSSEEVVDLTCEGSEPTVVDLTNNDSVVVVDEGLRGRRGVR------GESYVLSSDEEG---DANGSLSADLLSSLQ-ASSRARSTPGTVSCPVCMDSYAEIIESGRLVVSTKCGHLFCSQCLRDSLSRSHTCPTCRKKLTHRQYHPIYI-----------------------------------------------------------------
>tr|A0A7R5KEX7|A0A7R5KEX7_9PASS/5-113 [subseq from] uncharacterized protein LOC113995619 isoform X1 OS=Pipra filicauda OX=649802 GN=LOC113995619 PE=4 SV=1
----------RRKRRGGAINSRQASKRSRLLASSAGEASAAEPIDLEESrvlsfdlAVDEIIDLTDESAEPEVIDLTGDDSVVQWEQNQQH-----PVVSSAADNSVVllTSDDEEEPRDNDGS----------------------------------------------------------------------------------------------------------------------------------------------------
>tr|A0A7R5KEX7|A0A7R5KEX7_9PASS/193-330 [subseq from] uncharacterized protein LOC113995619 isoform X1 OS=Pipra filicauda OX=649802 GN=LOC113995619 PE=4 SV=1
---------NRRKRRGGAVNSRQASKRSRLLASSAGEASAAEPIDLEESrvlsfdlAVDEIIDLTDESAEPEVIDLTGDDSVVQWEQNQQH-----PVVSSAADNSVVllTSDDEEEPRDNDGSLLSN------------TRPAVTVTSPIWVDDYSEWEQNQE------------------------------------------------------------------------------------------------------------
>tr|A0A7R5KEX7|A0A7R5KEX7_9PASS/674-757 [subseq from] uncharacterized protein LOC113995619 isoform X1 OS=Pipra filicauda OX=649802 GN=LOC113995619 PE=4 SV=1
-----------------------------------------------------------------------------------------------------------------AYVEPEVRRSLDEELAISEEWQRAVRCPICMDFFSQIIRSVRQVVSTQCGHLFCSRCIAVALENSRACPTCRTELPPRDYHPVY------------------------------------------------------------------
>tr|A0A6J3QYC2|A0A6J3QYC2_TURTR/7-189 [subseq from] E3 ubiquitin-protein ligase RNF4-like OS=Tursiops truncatus OX=9739 GN=LOC101332089 PE=4 SV=1
--------------YGTRVNSRQAREfgTSGEGGTTPEVILEVELIELGES--DEIIDLTCDSLEPAVIDLTHHDSVVITEERRRPRGNTRSL-QGQTGSCVVSSDKEGLMRDRDVSVTNSAYHNALEEETLSCTLPGYIWCRICRDGYLEIELSKRHIYSTQCGHIFCSQCLCTSLKYTRNCPVCLKKISCHLYHRIYI-----------------------------------------------------------------
>tr|A0A6P9FCV3|A0A6P9FCV3_ZALCA/7-189 [subseq from] E3 ubiquitin-protein ligase RNF4-like OS=Zalophus californianus OX=9704 GN=LOC113909472 PE=4 SV=1
--------------YGSMLNSRQTQEfRTaGEGGPTPEMVLEAELIDLRES--DEIVDLTCESLEPTVIDLTCHDSVVITEERRWPGGNTRSL-QGQIGSYVVSSDKEELMRNRDVYVTNSTCHNALEEEALSCTQPGYLRCRICMDGYLEIELSRRHIYSTECGHIFCSQCLCTSLKYNKKCPVCLKKLNCYQYHRIYI-----------------------------------------------------------------
>tr|A0A1S3SV59|A0A1S3SV59_SALSA/27-211 [subseq from] E3 ubiquitin-protein ligase RNF4-like isoform X1 OS=Salmo salar OX=8030 GN=LOC106611998 PE=4 SV=1
--------QTQRKRRTGAPsSSRRTAKSSRVTTTVPlRAAAAAETIAVLEssrTSSEEVVDLTCEGSEPTVVDLTNNDSVVVVDEGLRGRRGVR------GESYVLSSDEEG---DANGSLSADLLSSLQ-ASSRARSTPGTVSCPVCMDSYAEIIESGRLVVSTKCGHLFCSQCLRDSLSRSHTCPTCRKKLTHRQYHPIYI-----------------------------------------------------------------
>tr|A0A7R5KEZ8|A0A7R5KEZ8_9PASS/5-113 [subseq from] uncharacterized protein LOC113995619 isoform X6 OS=Pipra filicauda OX=649802 GN=LOC113995619 PE=4 SV=1
----------RRKRRGGAINSRQASKRSRLLASSAGEASAAEPIDLEESrvlsfdlAVDEIIDLTDESAEPEVIDLTGDDSVVQWEQNQQH-----PVVSSAADNSVVllTSDDEEEPRDNDGS----------------------------------------------------------------------------------------------------------------------------------------------------
>tr|A0A7R5KEZ8|A0A7R5KEZ8_9PASS/193-330 [subseq from] uncharacterized protein LOC113995619 isoform X6 OS=Pipra filicauda OX=649802 GN=LOC113995619 PE=4 SV=1
---------NRRKRRGGAVNSRQASKRSRLLASSAGEASAAEPIDLEESrvlsfdlAVDEIIDLTDESAEPEVIDLTGDDSVVQWEQNQQH-----PVVSSAADNSVVllTSDDEEEPRDNDGSLLSN------------TRPAVTVTSPIWVDDYSEWEQNQE------------------------------------------------------------------------------------------------------------
>tr|A0A7R5KEZ8|A0A7R5KEZ8_9PASS/567-650 [subseq from] uncharacterized protein LOC113995619 isoform X6 OS=Pipra filicauda OX=649802 GN=LOC113995619 PE=4 SV=1
-----------------------------------------------------------------------------------------------------------------AYVEPEVRRSLDEELAISEEWQRAVRCPICMDFFSQIIRSVRQVVSTQCGHLFCSRCIAVALENSRACPTCRTELPPRDYHPVY------------------------------------------------------------------
>tr|A0A7R5KW51|A0A7R5KW51_9PASS/5-113 [subseq from] uncharacterized protein LOC113990023 OS=Pipra filicauda OX=649802 GN=LOC113990023 PE=4 SV=1
----------RRKRRGGAVNSRQASKRSRLLASSAGEASAAEPIDLEESrvlsfdlAVDEIIDLTDESAEPEVIDLTGDDSVVQWEQNQEH-----PVVSSAADNSVVllTSDDEEEPRDNDGS----------------------------------------------------------------------------------------------------------------------------------------------------
>tr|A0A7R5KW51|A0A7R5KW51_9PASS/136-245 [subseq from] uncharacterized protein LOC113990023 OS=Pipra filicauda OX=649802 GN=LOC113990023 PE=4 SV=1
---------NRRKRRGGAVNSRQASKRSRLLASSAGEASAAEPIDLEESrvlsfdlAVDEIIDLTDESAEPEVIDLTGDDSVVQWEQNQQH-----PVVSSAADNSVVllTSDDEEEPRDNDGS----------------------------------------------------------------------------------------------------------------------------------------------------
>tr|A0A7R5KW51|A0A7R5KW51_9PASS/554-636 [subseq from] uncharacterized protein LOC113990023 OS=Pipra filicauda OX=649802 GN=LOC113990023 PE=4 SV=1
------------------------------------------------------------------------------------------------------------------YVEPEVRRSLDEELAISEEWQRAVRCPICMDFFSQIIRSVRQVVSTQCGHLFCSRCIAVALENSRACPTCRTELPPRDYHPVY------------------------------------------------------------------
>tr|A0A674B6H1|A0A674B6H1_SALTR/4-188 [subseq from] Ring finger protein 4 OS=Salmo trutta OX=8032 GN=rnf4 PE=4 SV=1
--------TTQRKRRTGAPsSSRRTAKSSRVTTTVPlRAAAAAETIAVLEssrTSSEEVVDLTCEGSEPTVVDLTNNDSVVVVDEGLRGRRG------VGGESYVLSSDEEG---DANGSLSADLLSSLQ-ASSRARSTPGTVSCPVCMDSYAEIIESGRLVVSTKCGHLFCSQCLRDSLSRSHTCPTCRKKLTHRQYHPIYI-----------------------------------------------------------------
>tr|A0A6F9ANR6|A0A6F9ANR6_9TELE/3-185 [subseq from] RING-type domain-containing protein OS=Coregonus sp. 'balchen' OX=861768 GN=CSTEINMANNI_LOCUS1534846 PE=4 SV=1
----------QRKRRTGAPsSSRRTAKSSRVTTTVPpRAAAAAETIAVLEssrTSSEEVVDLTCEGSDPTVVDLTNNDSVVVFDEGLRGRRGA------GGESYVLSSDEEG---DTNGGLSADLLSSLQ-ASSSARSTPGTVSCPVCMDAYAEIIESGRLVVSTKCGHLFCSQCLRDSLSRSHTCPTCRKKLTHKQYHPIYI-----------------------------------------------------------------
>tr|A0A485MUC6|A0A485MUC6_LYNPA/9-189 [subseq from] E3 ubiquitin ligase rnf4-like OS=Lynx pardinus OX=191816 GN=LYPA_23C021807 PE=4 SV=1
----------------SMVNSRQTREfRTaGEGGPTPEMVLETELIDLRES--DEIVDLTCESLEPAVIDLTCHDSVVITEERRRPRGNKRSLQRQTG-NSVVSSDKEELRRNRDVYVTNRTSHNALEEEVLSCTLPGYIRCRICMDGYSEIELSRRHVYSTECGHIFCSCCLCTSLKYSKNCPVCLKKISCHQYHRIYI-----------------------------------------------------------------
>tr|A0A667IE30|A0A667IE30_LYNCA/9-189 [subseq from] RING-type domain-containing protein OS=Lynx canadensis OX=61383 PE=4 SV=1
----------------SMVNSRQTREfRTaGEGGPTPEMVLETELIDLRES--DEIVDLTCESLEPAVIDLTCHDSVVITEERRRPRGNKRSLQRQTG-NSVVSSDKEELRRNRDVYVTNRTSHNALEEEVLSCTLPGYIRCRICMDGYSEIELSRRHVYSTECGHIFCSCCLCTSLKYSKNCPVCLKKISCHQYHRIYI-----------------------------------------------------------------
>tr|A0A3P9A1R9|A0A3P9A1R9_ESOLU/4-190 [subseq from] Ring finger protein 4 OS=Esox lucius OX=8010 PE=4 SV=1
--------TTQRKRRNGAPsSSRRTTKTSRVVTTTtsvrPHAAVAAETIDVLEgsrNSSEEVVDLTCEGSEPTVVDLTNNDSVVVVDEGPQG----RR--GTDSESYVLSSDEEDTNGGLSDDLLSSLQASSRARST-----PGTVSCPVCMDAYAEIVESGRLVVSTKCGHLFCSQCLRDSLSRSHTCPTCRKKLTHKQYHPIYI-----------------------------------------------------------------
>tr|A0A7R5KEY2|A0A7R5KEY2_9PASS/5-113 [subseq from] uncharacterized protein LOC113995619 isoform X2 OS=Pipra filicauda OX=649802 GN=LOC113995619 PE=4 SV=1
----------RRKRRGGAINSRQASKRSRLLASSAGEASAAEPIDLEESrvlsfdlAVDEIIDLTDESAEPEVIDLTGDDSVVQWEQNQQH-----PVVSSAADNSVVllTSDDEEEPRDNDGS----------------------------------------------------------------------------------------------------------------------------------------------------
>tr|A0A7R5KEY2|A0A7R5KEY2_9PASS/193-330 [subseq from] uncharacterized protein LOC113995619 isoform X2 OS=Pipra filicauda OX=649802 GN=LOC113995619 PE=4 SV=1
---------NRRKRRGGAVNSRQASKRSRLLASSAGEASAAEPIDLEESrvlsfdlAVDEIIDLTDESAEPEVIDLTGDDSVVQWEQNQQH-----PVVSSAADNSVVllTSDDEEEPRDNDGSLLSN------------TRPAVTVTSPIWVDDYSEWEQNQE------------------------------------------------------------------------------------------------------------
>tr|A0A7R5KEY2|A0A7R5KEY2_9PASS/624-707 [subseq from] uncharacterized protein LOC113995619 isoform X2 OS=Pipra filicauda OX=649802 GN=LOC113995619 PE=4 SV=1
-----------------------------------------------------------------------------------------------------------------AYVEPEVRRSLDEELAISEEWQRAVRCPICMDFFSQIIRSVRQVVSTQCGHLFCSRCIAVALENSRACPTCRTELPPRDYHPVY------------------------------------------------------------------
>tr|L5K4S3|L5K4S3_PTEAL/8-189 [subseq from] RING finger protein 4 OS=Pteropus alecto OX=9402 GN=PAL_GLEAN10023528 PE=4 SV=1
---------------GSMVNSRQAREcRTaGEGGPTPETVLEAELIELGES--DEVVDLTSESLEPAVIDLTHHDSVVITGERRRPRRKT-RLLQGQTGSSVASSDKNGLMMDRDVYVISSAYHNALEEETLSCTLPGYIQCRICMDGYSEIQLSRRHIYSTECGHIFCSQCLCSSLKYTKKCPVCLKKIGCHQYHRIYI-----------------------------------------------------------------
>tr|A0A850VVZ3|A0A850VVZ3_FREMA/3-125 [subseq from] RNF4 ligase (Fragment) OS=Fregata magnificens OX=37042 GN=Rnf4 PE=4 SV=1
-----------------------------------------------------------------------------ITENQRQRRNLRLRSQRQSDSCVLSSDDEDETRDNDVYVTDKVSRELgpLEDETASSKPSGTVSCPICMDGYSEIVQSGRLIVSTKCGHVFCSQCLRDSLRNANSCPTCRKKLTHRQYHPIYI-----------------------------------------------------------------
>tr|A0A2D4MCY5|A0A2D4MCY5_9SAUR/90-270 [subseq from] RING-type domain-containing protein OS=Micrurus spixii OX=129469 PE=4 SV=1
-----------QKERYGERTPLQIPNQNRMSASAAEAVSKIEPIELDE--GVEIIDLTGDT---SVVDLTHNDSIVLAEETRQQQNQKLRSR-LLFNSCIVCNDNDNECSESEKLAANKLPRELEKEKIRNPKSSGTVSCPICMDGYAEIIHSGRLIMSTKCGHIFCSQCLQNSLKNANSCPTCRKKLNRKQYHPIYM-----------------------------------------------------------------
>tr|A0A850ZXV0|A0A850ZXV0_SULDA/2-123 [subseq from] RNF4 ligase (Fragment) OS=Sula dactylatra OX=56068 GN=Rnf4 PE=4 SV=1
------------------------------------------------------------------------------AENQRQRRNLRLRSQRQSDSCVLSSDDEDETRDNDVYVTDKASRELgpLEDETASSKPSGTVSCPICMDGYSEIVQSGRLIVSTKCGHVFCSQCLRDSLRNANSCPTCRKKLTHRQYHPIYI-----------------------------------------------------------------
>tr|A0A7L4CR81|A0A7L4CR81_9AVES/2-123 [subseq from] RNF4 ligase (Fragment) OS=Nyctiprogne leucopyga OX=382315 GN=Rnf4 PE=4 SV=1
------------------------------------------------------------------------------TESQRQRRNLRLRSQRQSDSCVLSSDDEDETRDNDVYVTDKVSRELapLEDETAGSKPSGTIRCPICMDGYSEIVQSGRLIVSTKCGHVFCSQCLRDSLRNANSCPTCRKKLTHRQYHPIYI-----------------------------------------------------------------
>tr|A0A091U2K7|A0A091U2K7_PELCR/2-123 [subseq from] E3 ubiquitin-protein ligase RNF4 (Fragment) OS=Pelecanus crispus OX=36300 GN=N334_14235 PE=4 SV=1
------------------------------------------------------------------------------TENQRQRRNLRLRSQRQSDSCVLSSDDEDETRDNDVYVTDKVSRELgpLEDETASSKPSGTVSCPICMDGYSEIVQSGRLIVSTKCGHVFCSQCLRDSLRNANSCPTCRKKLTHRQYHPIYI-----------------------------------------------------------------
>tr|A0A7K8Q401|A0A7K8Q401_COCCO/2-123 [subseq from] RNF4 ligase (Fragment) OS=Cochlearius cochlearius OX=110676 GN=Rnf4_1 PE=4 SV=1
------------------------------------------------------------------------------TENQRQRRNLRLRSQRQSDSCVLSSDDEDETRDNDVYVTDKVSRELgpLEDETANSKPSGTVSCPICMDGYSEIVQSGRLIVSTKCGHVFCSQCLRDSLRNANSCPTCRKKLTHRQYHPIYI-----------------------------------------------------------------
>tr|A0A7L2UQL7|A0A7L2UQL7_BALRX/2-123 [subseq from] RNF4 ligase (Fragment) OS=Balaeniceps rex OX=33584 GN=Rnf4_1 PE=4 SV=1
------------------------------------------------------------------------------TENQRQRRNLRLRSQRQSDSCVLSSDDEDETRDNDVYVTDKVSRELgpLEDETASSKPSGTVSCPICMDGYSEIVQSGRLIVSTKCGHVFCSQCLRDSLRNANSCPTCRKKLTHRQYHPIYI-----------------------------------------------------------------
>tr|A0A850TH09|A0A850TH09_GRUAM/2-123 [subseq from] RNF4 ligase (Fragment) OS=Grus americana OX=9117 GN=Rnf4_0 PE=4 SV=1
------------------------------------------------------------------------------TENQRQRRNLRLRSQRQSDSCVLSSDDEDETRDNDVYVTDKVSRELgpLEDETASSKPSGTVSCPICMDGYSEIVQSGRLIVSTKCGHVFCSQCLRDSLRNANSCPTCRKKLTHRQYHPIYI-----------------------------------------------------------------
>tr|A0A6P6C882|A0A6P6C882_PTEVA/8-189 [subseq from] E3 ubiquitin-protein ligase RNF4-like isoform X1 OS=Pteropus vampyrus OX=132908 GN=LOC105288713 PE=4 SV=1
---------------GSMVNSRQAREcRTaGEGGPTPEMVLEAELIELGES--DEVVDLTSESLEPAVIDLTHHDSVVITGERRRPRRKT-RLLQGQTGSSVGSSDKNGLMMDGDVYVISSAYHNALEEETLSCTLPGYIQCRICMDGYSEIQLSRRHIYSTECGHIFCSQCLCSSLKYTKKCPVCLKKIGCHQYHRIYI-----------------------------------------------------------------
>tr|A0A852HDA9|A0A852HDA9_9CHAR/2-123 [subseq from] RNF4 ligase (Fragment) OS=Larus smithsonianus OX=243888 GN=Rnf4 PE=4 SV=1
------------------------------------------------------------------------------TENQRQRRNLRLRSQRQSDSCVLSSDDEDEPRDNDVYVTDKVSRELgpLEDETASSKPSGTVSCPICMDGYSEIVQSGRLIVSTKCGHVFCSQCLRDSLRNANSCPTCRKKLTHRQYHPIYI-----------------------------------------------------------------
>tr|A0A7K6TUW2|A0A7K6TUW2_9AVES/2-123 [subseq from] RNF4 ligase (Fragment) OS=Aegotheles bennettii OX=48278 GN=Rnf4_1 PE=4 SV=1
------------------------------------------------------------------------------TENQRQRRNLRLRSQRQSDSCVLSSDDEDETRDNDVYVTDKVARELgpLEDETASSKPSGTVSCPICMDGYSEIVQGGRLILSTKCGHVFCSQCLRDSLRNANSCPTCRKKLTHRQYHPIYI-----------------------------------------------------------------
>tr|A0A7L4AMI8|A0A7L4AMI8_9AVES/2-123 [subseq from] RNF4 ligase (Fragment) OS=Circaetus pectoralis OX=321084 GN=Rnf4 PE=4 SV=1
------------------------------------------------------------------------------TENQRQRRNLRLRSQRQSDSCVLSSDDEDETRDNDVYVTDKVSQElgPLEDETASSKPSGTVSCPICMDGYSEIVQSGRLIVSTKCGHVFCSQCLRDSLRNANSCPTCRKKLTHRQYHPIYI-----------------------------------------------------------------
>tr|A0A4W5QH30|A0A4W5QH30_9TELE/4-188 [subseq from] Ring finger protein 4 OS=Hucho hucho OX=62062 PE=4 SV=1
--------TTQRKRRTGAPsSSRRTAKSSRVTTPVAlRAAAAAETIAVLEssrTSSEEVVDLTCEGSEPTVVDLTNNDSVVVVDEGLRGRRG------VGGESYVLSSDEEG---DTNGSLSADVLSSLQ-ASSRARSTPGTVSCPVCMDSYAEIIESGRLVVSTKCGHLFCSQCLRDSLSRSHTCPTCRKKLTHRQYHPIYI-----------------------------------------------------------------
>tr|A0A6Q2YLS3|A0A6Q2YLS3_ESOLU/3-187 [subseq from] Ring finger protein 4 OS=Esox lucius OX=8010 PE=4 SV=1
----------QLKRRNGAPsSSRRTTKTSRVVTTTtsvrPHAAVAAETIDVLEgsrNSSEEVVDLTCEGSEPTVVDLTNNDSVVVVDEGPQG----RR--GTDSESYVLSSDEEDTNGGLSDDLLSSLQASSRARST-----PGTVSCPVCMDAYAEIVESGRLVVSTKCGHLFCSQCLRDSLSRSHTCPTCRKKLTHKQYHPIYI-----------------------------------------------------------------
>tr|A0A7L0AN46|A0A7L0AN46_9AVES/2-123 [subseq from] RNF4 ligase (Fragment) OS=Ciconia maguari OX=52777 GN=Rnf4_0 PE=4 SV=1
------------------------------------------------------------------------------TENQRQRRNLRLRGQRQSDSCVLSSDDEDETRDNDVFVTDKVSRELgpLEDETASSKPSGTVSCPICMDGYSEIVQSGRLIVSTKCGHVFCSQCLRDSLRNANSCPTCRKKLTHRQYHPIYI-----------------------------------------------------------------
>tr|A0A7L3ZF57|A0A7L3ZF57_FREGA/2-123 [subseq from] RNF4 ligase (Fragment) OS=Fregetta grallaria OX=79628 GN=Rnf4 PE=4 SV=1
------------------------------------------------------------------------------TENQRQRRNLRLRGQRQSDSCVLSSDDEDETRDNDVYVTDKVSRELgpLEDETASSKPSGTVSCPICMDGYSEIVQSGRLIMSTSCGHVFCSQCLRDSLRNANSCPTCRKKLTHRQYHPIYI-----------------------------------------------------------------
>tr|A0A852DE46|A0A852DE46_PASAF/2-123 [subseq from] RNF4 ligase (Fragment) OS=Passerina amoena OX=142471 GN=Rnf4 PE=4 SV=1
------------------------------------------------------------------------------TENQRQRRNLRLRSQRQADSCVLSSDDEDETRDSDVYVADKAARELgpLEEETASSKPSGTVSCPICMDVYSEIVQSGRLIVSTKCGHVFCSQCLRDSLRNANSCPTCRKKLTHRQYHPIYI-----------------------------------------------------------------
>tr|A0A7R5KF03|A0A7R5KF03_9PASS/5-113 [subseq from] uncharacterized protein LOC113995619 isoform X7 OS=Pipra filicauda OX=649802 GN=LOC113995619 PE=4 SV=1
----------RRKRRGGAINSRQASKRSRLLASSAGEASAAEPIDLEESrvlsfdlAVDEIIDLTDESAEPEVIDLTGDDSVVQWEQNQQH-----PVVSSAADNSVVllTSDDEEEPRDNDGS----------------------------------------------------------------------------------------------------------------------------------------------------
>tr|A0A7R5KF03|A0A7R5KF03_9PASS/193-330 [subseq from] uncharacterized protein LOC113995619 isoform X7 OS=Pipra filicauda OX=649802 GN=LOC113995619 PE=4 SV=1
---------NRRKRRGGAVNSRQASKRSRLLASSAGEASAAEPIDLEESrvlsfdlAVDEIIDLTDESAEPEVIDLTGDDSVVQWEQNQQH-----PVVSSAADNSVVllTSDDEEEPRDNDGSLLSN------------TRPAVTVTSPIWVDDYSEWEQNQE------------------------------------------------------------------------------------------------------------
>tr|A0A7R5KF03|A0A7R5KF03_9PASS/567-650 [subseq from] uncharacterized protein LOC113995619 isoform X7 OS=Pipra filicauda OX=649802 GN=LOC113995619 PE=4 SV=1
-----------------------------------------------------------------------------------------------------------------AYVEPEVRRSLDEELAISEEWQRAVRCPICMDFFSQIIRSVRQVVSTQCGHLFCSRCIAVALENSRACPTCRTELPPRDYHPVY------------------------------------------------------------------
>tr|A0A7K4YHY9|A0A7K4YHY9_BUCAB/2-123 [subseq from] RNF4 ligase (Fragment) OS=Bucorvus abyssinicus OX=153643 GN=Rnf4_1 PE=4 SV=1
------------------------------------------------------------------------------TENQRQRRNLRLRSQRQSDSCVLSSDDEDEPRENDVYVTDKVSQElgPLEDETAGSKPSGTVSCPICMGGYSEIVQSGRLIVSTKCGHVFCSQCLRDSLRNANSCPTCRKKLTHRQYHPIYI-----------------------------------------------------------------
>tr|A0A7L0CP29|A0A7L0CP29_9AVES/2-123 [subseq from] RNF4 ligase (Fragment) OS=Spizaetus tyrannus OX=252798 GN=Rnf4 PE=4 SV=1
------------------------------------------------------------------------------TENQRQRRNLRLRSQRQSDSCVLSSDDEDETRDNDVYVTDKVSRELgpLEDETASSKPSGTVSCPICMDGYSEIVQSGRLIVSTKCGHVFCSQCLCDSLRNANSCPTCRKKLTHRQYHPIYI-----------------------------------------------------------------
>tr|W5MJ52|W5MJ52_LEPOC/3-182 [subseq from] Ring finger protein 4 OS=Lepisosteus oculatus OX=7918 PE=4 SV=1
----------QIKRRSGG-SSRRPSKRRRVTNAPP--AMEPETIEVLENnlhSSEDVVDLTCEGSEPAVVDLTSNDSVVIVDEGLQGH------REASGESYVLSSDEEEV-EDSGMMPTPA-FLSSLESSNKARATPGTISCPICLDTYGEIVGSGRLVVSTKCGHLFCSQCIRDCLRKASKCPTCRKKLNYKQYHPIYI-----------------------------------------------------------------
>tr|V9KPA6|V9KPA6_CALMI/4-184 [subseq from] Ring finger protein 4 OS=Callorhinchus milii OX=7868 GN=rnf4 PE=2 SV=1
---------TQRKRR--MIPSQQAR-RGRRRHRSPDA-TEQEPVEVVES-GAEVVDLTCESSEPVVVDLTNNDSVEIVDEGLSSNRQTESLEEQPgrtlSDSCILCSDDEDVEPDGSTCLSGQNV---VYQ----RSSPGTISCPICLDNYTEIVQSGRLIVSTKCGHVFCSQCIRDSLKNAQTCPTCRVKLNSRQCHPLYI-----------------------------------------------------------------
>tr|A0A4U1EMK2|A0A4U1EMK2_MONMO/1-114 [subseq from] RING-type domain-containing protein (Fragment) OS=Monodon monoceros OX=40151 GN=EI555_009313 PE=4 SV=1
--------------------------------------------------------------------------------RRRPRRNGRRLRQEHADSCVLSSDDEELPRDKDVYVTTHTPRNAREEAATGLRYQR-ARCSA-----AAVLETGSLPGSfwIQCGHVFCSQCLRDSLKNANTCPTCRKKISHKRYHPIYI-----------------------------------------------------------------
>tr|A0A4W4GFD2|A0A4W4GFD2_ELEEL/3-181 [subseq from] RING-type domain-containing protein OS=Electrophorus electricus OX=8005 GN=rnf4 PE=4 SV=1
--------STQRKRRTGSLScSRRSNKRTRTQMS--QTVMETIDVMENDRLSEEVVDLTCEGSEPAVVDLTNNDSVVLVDEGTQS-RDGQ-----GTESYVLSSDEEE---DTSLNLNPS-LLSSLHASTRARSKPGTVSCPVCMDAYAEIVDSGRLMVSTKCGHLFCSQCIRDSLARAHTCPTCRKKLTYKQYHPIYI-----------------------------------------------------------------
>tr|A0A6J2UMP0|A0A6J2UMP0_CHACN/1-183 [subseq from] E3 ubiquitin-protein ligase RNF4 OS=Chanos chanos OX=29144 GN=rnf4 PE=4 SV=1
----MSTTTQRKRRRTSSSCSRCSTKRSRTQSS--QRDMETIVLENDRLSNDEVVDLTCEGLEPAVVDLTNNDSVVVVGEDSQSR-HGQ-----NTESYVLSSDE-EVD-ESSVGLS-PAMLSSLQASTRARSMPGAVSCPVCMDAYAEIIDSGRLMVSTKCGHLFCSQCLRDSLARAHTCPTCRKKLTHKQYHPIYI-----------------------------------------------------------------
>tr|A0A674B623|A0A674B623_SALTR/4-185 [subseq from] Ring finger protein 4 OS=Salmo trutta OX=8032 GN=rnf4 PE=4 SV=1
--------TTQRKRRTGAPsSSRRTAKSSRVTTTVPlRAAAAAETIAVLEssrTSSEEVVDLTCEGSEPTVVDLTNNDSVVV---RLR----GRR--GVGGESYVLSSDEEG---DANGSLSADLLSSLQ-ASSRARSTPGTVSCPVCMDSYAEIIESGRLVVSTKCGHLFCSQCLRDSLSRSHTCPTCRKKLTHRQYHPIYI-----------------------------------------------------------------
>tr|A0A670HML8|A0A670HML8_PODMU/25-189 [subseq from] RING-type domain-containing protein OS=Podarcis muralis OX=64176 PE=4 SV=1
------------------------------------VAAQVKPLRLDDrSVDEEVVDLTCETSEPIVVDLTHNDSVVVVGESgQQPNREFR--RQPLSDSLILSSDDDDDDsghTESDALATRELPREVGRKEFASSRSSGTVYCPICIESYAEIVQSGRLIVSTKCGHIFCSLCLSNALGHANFCPTCRRELTQKEYHPIYI-----------------------------------------------------------------
>tr|A0A7L0XFK5|A0A7L0XFK5_TYRSA/2-121 [subseq from] RNF4 ligase (Fragment) OS=Tyrannus savana OX=137541 GN=Rnf4 PE=4 SV=1
------------------------------------------------------------------------------AENQRQRRNLRSQRQ--SDSCVLSSDDEDETRDNDVYVTEKVSRELGPlEGeTESSKPSGTVSCPICMDVYSEIVQSGRLIVSTKCGHVFCSQCLRDSLRNANSCPTCRKKLTHRQYHPIYI-----------------------------------------------------------------
>tr|A0A6J0T135|A0A6J0T135_9SAUR/102-273 [subseq from] 39S ribosomal protein L21, mitochondrial isoform X1 OS=Pogona vitticeps OX=103695 GN=MRPL21 PE=4 SV=1
---------------------IQICSQSRMAASATETVSETEPIESDGNV-EEVVDLTCE---PSIVDLTHNDSVVFVDEVKQcPHPELRA--QVLSHGYILCSDDDSECRESDVPVASKLS-SKLDKETVGSsGSSGTVSCPICMDGYAEIVRSGRLIVSTKCGHIFCSQCLCNSLRNASFCPTCRKKLNHKQYHPIYI-----------------------------------------------------------------
>tr|A0A6I9Y2U7|A0A6I9Y2U7_9SAUR/90-270 [subseq from] 39S ribosomal protein L21, mitochondrial isoform X1 OS=Thamnophis sirtalis OX=35019 GN=MRPL21 PE=4 SV=1
-----------QKERYGERTPLQIPNQSRMSASAAEAVSKIEPINLDE--GVEVIDLTGDT---SVVDLTHNYSIVLAEET-RPQQNQKLRSRPLFNSCIVCNDNDNECSESEELAASKLPRELEKEKIGSPKFSGTVSCPICMDGYAEIIHSGRRIMSTKCGHIFCSQCLQNSLKSTNSCPSCRKKLNHKRYHPVYI-----------------------------------------------------------------
>tr|A0A671DWQ4|A0A671DWQ4_RHIFE/8-188 [subseq from] RING-type domain-containing protein OS=Rhinolophus ferrumequinum OX=59479 PE=4 SV=1
---------------GNMVNSRQAQEvgTAGEGSPTPAMVLEAELIELGES--DEVVDLTSEPVEPAVIDLTHHDSVVIAEER-RPRRNAR-SRQGQTGSWVVSCDQKRLTRVRDVYVTNSAHHTALEKATLRCTLPGYIQCRICMDGYSEIESSRRHIYSTECGHIFCTWCLFTSLKYSKNCPVCLKNLGGYQYHRIYI-----------------------------------------------------------------
>tr|A0A6P9BRR8|A0A6P9BRR8_PANGU/90-269 [subseq from] 39S ribosomal protein L21, mitochondrial isoform X1 OS=Pantherophis guttatus OX=94885 GN=MRPL21 PE=4 SV=1
-----------QKERYGERTPLQIPNQSRISASAAKALSKIEPIKLDE--GVEVIDLTGDT---SVVDLTHNDSIVLAEETRQQQNQKLRS-RPLFNSCIVCNDNDNEYSESEL-AASKLPRELEKEKIGSLKSSGTVNCPICMDGYAEIIHSGRLIMSTKCGHIFCSQCLQNSLKSTNSCPACRKKLNRKQYHPIYI-----------------------------------------------------------------
>tr|A0A672KHP0|A0A672KHP0_SINGR/1-184 [subseq from] Ring finger protein 4 OS=Sinocyclocheilus grahami OX=75366 GN=rnf4 PE=4 SV=1
----MSTATPRKRRTSSATCSRRGnSKRSR--TQMSQTAMETiDVLESDRTNSEDVVDLTCEGSEPAVVDLTNNDSIVVVEDGVQSRRG------QGTESYVLSSDDEEESSLR---LSPGLL-SSLHASSRARSTPGAVSCPVCMDAYSEIIDSGRLMVSTKCGHLFCSQCIRDSLNRAHSCPTCRKKLTHKQYHPIYI-----------------------------------------------------------------
>tr|A0A7L0H8Y1|A0A7L0H8Y1_HERCA/3-125 [subseq from] RNF4 ligase (Fragment) OS=Herpetotheres cachinnans OX=56343 GN=Rnf4 PE=4 SV=1
-----------------------------------------------------------------------------ITENQRQGRNLRLRSQRQSDSCVLSSDDEDETRDNDVYVTDKVSRELgpLEDETASSKPSGTVSCPICMDGYSEIVQSGRLIVSTKRGHVFCSQCLRDSLRNANSCPTCRQKLTHRQYHPIYI-----------------------------------------------------------------
>tr|A0A811Y2K0|A0A811Y2K0_NYCPR/7-189 [subseq from] (raccoon dog) hypothetical protein OS=Nyctereutes procyonoides OX=34880 GN=NYPRO_LOCUS3882 PE=4 SV=1
--------------YGSMVSSRQTREfgTAGEGGLSPETVLEAELIDLRES--DEIVDLTCESLEPTVIDLTCHDSVVITEERRRRGGNTR-SFQGQTGSSVVSSDKEELMRNRDVYVTDSTCHNALEEEAVSCTLPGYIRCRICMDGYSEIELSRRHIYSTECGHIFCSRCLCMSLKYNKNCPVCLRKINCYQYHRIFV-----------------------------------------------------------------
>tr|A0A7R5KEY8|A0A7R5KEY8_9PASS/5-113 [subseq from] uncharacterized protein LOC113995619 isoform X3 OS=Pipra filicauda OX=649802 GN=LOC113995619 PE=4 SV=1
----------RRKRRGGAINSRQASKRSRLLASSAGEASAAEPIDLEESrvlsfdlAVDEIIDLTDESAEPEVIDLTGDDSVVQWEQNQQH-----PVVSSAADNSVVllTSDDEEEPRDNDGS----------------------------------------------------------------------------------------------------------------------------------------------------
>tr|A0A7R5KEY8|A0A7R5KEY8_9PASS/193-301 [subseq from] uncharacterized protein LOC113995619 isoform X3 OS=Pipra filicauda OX=649802 GN=LOC113995619 PE=4 SV=1
---------NRRKRRGGAVNSRQASKRSRLLASSAGEASAAEPIDLEESrvlsfdlAVDEIIDLTDESAEPEVIDLTGDDSVVQWEQNQEH-----PLVSSAANNSVVplVNDDEEEPRDNDG-----------------------------------------------------------------------------------------------------------------------------------------------------
>tr|A0A7R5KEY8|A0A7R5KEY8_9PASS/617-700 [subseq from] uncharacterized protein LOC113995619 isoform X3 OS=Pipra filicauda OX=649802 GN=LOC113995619 PE=4 SV=1
-----------------------------------------------------------------------------------------------------------------AYVEPEVRRSLDEELAISEEWQRAVRCPICMDFFSQIIRSVRQVVSTQCGHLFCSRCIAVALENSRACPTCRTELPPRDYHPVY------------------------------------------------------------------
>tr|A0A3P9A1S7|A0A3P9A1S7_ESOLU/3-184 [subseq from] Ring finger protein 4 OS=Esox lucius OX=8010 PE=4 SV=1
----------QLKRRNGAPsSSRRTTKTSRVVTTTtsvrPHAAVAAETIDVLEgsrNSSEEVVDLTCEGSEPTVVDLTNNDSVVV-----RP--QGRRG--TDSESYVLSSDEEDTNGGLSDDLLSSLQASSRARST-----PGTVSCPVCMDAYAEIVESGRLVVSTKCGHLFCSQCLRDSLSRSHTCPTCRKKLTHKQYHPIYI-----------------------------------------------------------------
>tr|A0A6P6QQN5|A0A6P6QQN5_CARAU/2-184 [subseq from] E3 ubiquitin-protein ligase RNF4-like OS=Carassius auratus OX=7957 GN=LOC113113464 PE=4 SV=1
-----STAT-QRKRRtSSAACSRRgNSKRSRTQ--MSQTAMETiDVLESERTNGGDVVDLTCEGSEPAVVDLTNNDSIVVVEDGVHSRRG------QGTESYVLSSDEEEESSLR---LSPGLL-SSLHASSRARSTPGAVSCPVCMDAYSEIIDSGRLMVSTKCGHLFCSQCIRDSLSRAHSCPTCRKKLTHKQYHPIYI-----------------------------------------------------------------
>tr|A0A671PWZ8|A0A671PWZ8_9TELE/2-184 [subseq from] E3 ubiquitin-protein ligase RNF4-like OS=Sinocyclocheilus anshuiensis OX=1608454 GN=LOC107661055 PE=4 SV=1
-----STAT-QRKRRTSSATCSRRGNRKRSRTQMSQTAMETiDVLESDRTNSEDVVDLTCEGSEPAVVDLTNNDSIVVVEDGVQSRRG------QGTESYVLSSDEEEESSLR---LSPGLL-SSLHASSRARSTPGAVSCPVCMDAYSEIIDSGRLMVSTKCGHLFCSQCIRDSLNRAHSCPTCRKKLTHKQYHPIYI-----------------------------------------------------------------
>tr|A0A401SV84|A0A401SV84_CHIPU/4-205 [subseq from] RING-type domain-containing protein OS=Chiloscyllium punctatum OX=137246 GN=chiPu_0012763 PE=4 SV=1
---------TQRKRRM--VPPQQSRRARRQRRSVEPAEPEA---EIVET-GAEVVDLTCESTEPVVVDLTNNDSVEIVDEdlssNSQPSSADDQPGRTQSDSCILCSDEEDTRADGSSSVTLtsaaavpqgnrlHPALCNKDLRSvqTHRRaCSGTISCPICMDGYTEIVQSGRLIVSTKCGHVFCSQCIRDSLKNSHTCPTCRKKLNSRQYHPIYI-----------------------------------------------------------------
>tr|A0A7J6CDV2|A0A7J6CDV2_9TELE/2-184 [subseq from] RING-type domain-containing protein OS=Onychostoma macrolepis OX=369639 GN=G5714_014565 PE=4 SV=1
-----STAT-QRKRRtSSATCSRRgNSKRSR--TQMSQTAMETiDVLESDRTSSEDVVDLTCEGSEPAVVDLTNNDSVVVVEDGVQNRR-G-----QGTESYVLSSDEEEESSLR---LS-PGLLSTLHASSRARSTPGAVSCPVCMDAYSEVIDSGRLMVSTKCGHLFCSQCIRDSLNRAHSCPTCRKKLTHKQYHPIYI-----------------------------------------------------------------
>tr|A0A673NJ12|A0A673NJ12_9TELE/2-184 [subseq from] Ring finger protein 4 OS=Sinocyclocheilus rhinocerous OX=307959 GN=rnf4 PE=4 SV=1
-----STAT-QRKRRtSSATCSRRGNSK-RNRTQMSQTAMETiNVLESDRTHSEDVVDLTCEGSEPAVVDLTNNDSIVVVEDGVRSRRG------QGTESYVLSSDEEEESSLR---LSPGLL-SSLHASSRARSTPGAVSCPVCMDAYSEIIDSGRLMVSTKCGHLFCSQCIRDSLSRAHSCPTCRKKLTHKQYHPIYI-----------------------------------------------------------------
>tr|A0A835TTJ7|A0A835TTJ7_9PASS/3-169 [subseq from] Uncharacterized protein OS=Lamprotornis superbus OX=245042 GN=IHE44_002226 PE=4 SV=1
---------TQRKRRGGTVNSRQARKRNRLMASTAEMASEAEPIELEESAGEEVVDLTCESSDPVVVDLTHNDSVVVKNQ--RQRRNLRLRSQRQSDSCVLSSDDEDEARDNDVYVADKASRELgpLEEETASSKyvclmtyqstielPSGTVSCPICMDVYSEIVQSGRLIVSTKCV----------------------------------------------------------------------------------------------------
>tr|A0A4W3JL05|A0A4W3JL05_CALMI/6-172 [subseq from] RING-type domain-containing protein OS=Callorhinchus milii OX=7868 GN=rnf4 PE=4 SV=1
-----------------------QARRGRRRHRSPDA-TEQEPVEVVES-GAEVVDLTCESSEPVVVDLTNNDSVEVsLSSNRQTESLEEQPGRTLSDSCILCSDDEDVEPDGSTCLSGQNV---VYQ----RSSPGTISCPICLDNYTEIVQSGRLIVSTKCGHVFCSQCIRDSLKNAQTCPTCRVKLNSRQCHPLYI-----------------------------------------------------------------
>tr|A0A674DXA7|A0A674DXA7_SALTR/11-200 [subseq from] E3 ubiquitin-protein ligase RNF4-like OS=Salmo trutta OX=8032 GN=LOC115175118 PE=4 SV=1
-------KKTQRKRRTGVPsSSRHTAKSSRVTTTSvrPRAAASAavpETIDVLEssrTSSEEVVDLTCEGSELTVVDLTNNDSVVVVDEGTRGRR------EADSESYVLSSDEEEDT---NGGLSADLLSSLQ-ASSRARSTPGTVSCPVCMDAYAEIIESGRLVVSTKCGHLFCSHCLRDSLLRSHTCPTCRKKLTHKQCHPIYI-----------------------------------------------------------------
>tr|A0A5N5NWW0|A0A5N5NWW0_PANHP/4-183 [subseq from] RING-type domain-containing protein OS=Pangasianodon hypophthalmus OX=310915 GN=PHYPO_G00220210 PE=4 SV=1
--------TTQRKRRTTSTScSRRNSKRSRTQMSQ--ASVETiDVIESDRLSSEEVVDLTCEGSEPAVVDLTNNDSVVLVDDGTQSRR----M--QGTESYVLSSDDEEEpSPSLSPALLSSLHASARAR-----STPGAVSCPVCMDAYAEIIESGRLMVSTKCGHLFCSQCIRDSLARAHNCPTCRKKLTYKQYHPIYI-----------------------------------------------------------------
>tr|A0A6P6P156|A0A6P6P156_CARAU/2-184 [subseq from] E3 ubiquitin-protein ligase RNF4-like OS=Carassius auratus OX=7957 GN=LOC113093160 PE=4 SV=1
-----STAT-QRKRRtSSATCSRRGNSK-RNRTQMSQTAMETiDVLESDRAPSEDVVDLTCEGSEPAVVDLTNNDSIVLVEDGVQSRRG------QGTESYVLSSDEEEESSLR---LSPGLL-SSLHASSRARSTPGAVSCPVCMDAYSEIIDSGRLMVSTKCGHLFCSQCIRDSLSRAHSCPTCRKKLTHKQYHPVYI-----------------------------------------------------------------
>tr|W5UM72|W5UM72_ICTPU/5-183 [subseq from] E3 ubiquitin-protein ligase RNF4 OS=Ictalurus punctatus OX=7998 GN=Rnf4 PE=2 SV=1
---------TQRKRRTTSTScSRRNSKRSRTQM--SQASMETiDVLESDRLSSEEVVDLTCEGSEPAVVDLTNNDSVVLVDDGAQSRRT------QGPESYVLSSDDEEEpSQSLSPALLSSLHASARARS-----TPGAVSCPVCMDAYAEIIESGRLMVSTKCGHLFCSQCIRDSLARAHNCPTCRKKLTYKQYHPIYI-----------------------------------------------------------------
>tr|A0A674DXD1|A0A674DXD1_SALTR/4-192 [subseq from] E3 ubiquitin-protein ligase RNF4-like OS=Salmo trutta OX=8032 GN=LOC115175118 PE=4 SV=1
--------TTQRKRRTGVPsSSRHTAKSSRVTTTSvrPRAAASAavpETIDVLEssrTSSEEVVDLTCEGSELTVVDLTNNDSVVVVDEGTRGRR------EADSESYVLSSDEEEDT---NGGLSADLLSSLQ-ASSRARSTPGTVSCPVCMDAYAEIIESGRLVVSTKCGHLFCSHCLRDSLLRSHTCPTCRKKLTHKQCHPIYI-----------------------------------------------------------------
>tr|S9XNT6|S9XNT6_CAMFR/3-97 [subseq from] E3 ubiquitin ligase RNF4 OS=Camelus ferus OX=419612 GN=CB1_000117013 PE=4 SV=1
--------------------------------------SEADPIELVESAGDEIVDLTCESLEPVVVDLTHNDSVVIVEERRRPRRTARRLRQDQADSCVVSSDEEELSRDRDVYVTTHTPRNAREEAATGPR----------------------------------------------------------------------------------------------------------------------------------
>tr|A0A401NLU3|A0A401NLU3_SCYTO/6-201 [subseq from] RING-type domain-containing protein OS=Scyliorhinus torazame OX=75743 GN=scyTo_0012985 PE=4 SV=1
-----------RKRRM---MPSQESRRVRHQRRTPA-----EPeAEIVET-GAEVVDLTCESSEPVVVDLTNNDSVEIVDEDLSSSNSqtssDDQPGRTQSDSCILCSDEEDARADGSSSLSAtsaaAVPQGNHLHPalcNKGLRsacrrtSSGTISCPICMDGYTEIVQSGRLIVSTKCGHVFCSQCIRDSLKHSRTCPTCRKKLNFRQYHPIYI-----------------------------------------------------------------
>tr|A0A671K9Y1|A0A671K9Y1_9TELE/2-184 [subseq from] E3 ubiquitin-protein ligase RNF4-like OS=Sinocyclocheilus anshuiensis OX=1608454 GN=LOC107666143 PE=4 SV=1
-----STAT-QRKRRtSSATCSRRGNsKRNR-T-QMSQTAREtINVLESDRAHSEDVVDLTCEGSEPAIVDLTNNDSIVVVEDGVRSRRG------QGTESYVLSSDEEEESSLR---LSPGLL-SSLHASSRARSTPGAVSCPVCMDAYSEIIDSGRLMVSTKCGHLFCSQCIRDSLSGAHSCPTCRKKLTHKQYHPVYI-----------------------------------------------------------------
>tr|A0A672KDF9|A0A672KDF9_SINGR/1-181 [subseq from] Ring finger protein 4 OS=Sinocyclocheilus grahami OX=75366 GN=rnf4 PE=4 SV=1
----MSTATPRKRRTSSATCSRRGnSKRSR--TQMSQTAMETiDVLESDRTNSEDVVDLTCEGSEPAVVDLTNNDSIVVSVQSRRGQ---------GTESYVLSSDDEEESSLR---LSPGLL-SSLHASSRARSTPGAVSCPVCMDAYSEIIDSGRLMVSTKCGHLFCSQCIRDSLNRAHSCPTCRKKLTHKQYHPIYI-----------------------------------------------------------------
>tr|B5X9Z3|B5X9Z3_SALSA/4-192 [subseq from] E3 ubiquitin-protein ligase RNF4-like OS=Salmo salar OX=8030 GN=RNF4 PE=2 SV=1
--------TTQRKRRTGVPsSSRHTAKSSRVTTTSvrPRAAASAavpETIDVLEssrTSSEEVVDLTCEGSELTVVDLTNNDSVVVVDEGP----HGRR--EADSESYVLSSDEEEDT---NGGLSADLLSSLQ-ASSRARSTPGTVSCPVCMDAYAEIIESGRLVVSTKCGHLFCSHCLRDSLLRSHTCPTCRKKLTHKQCHPIYI-----------------------------------------------------------------
>tr|A0A3B4EFE2|A0A3B4EFE2_PYGNA/3-179 [subseq from] Ring finger protein 4 OS=Pygocentrus nattereri OX=42514 PE=4 SV=1
--------STQRKRRSGSTScSRRNNKRTRTQ-MAQTIMETIDVIESDRLSSEEVVDLTCEGSEPAVVDLTNNDSVVVSTQSRRAQ---------STESYVLSSDEEEEpSLSLSPALLSSLHASSR-----ARSTPGAVSCPVCMDAYAEVIESGRLMVSTKCGHLFCSQCIRDSLARAHSCPTCRKKLTHRQYHPIYI-----------------------------------------------------------------
>tr|A0A3Q0HD01|A0A3Q0HD01_ALLSI/4-145 [subseq from] E3 ubiquitin-protein ligase RNF4 isoform X5 OS=Alligator sinensis OX=38654 GN=RNF4 PE=4 SV=1
---------TQRKRRGGEIGSRQTQKRSRLAASATEMASEAEPIELEESAGEEVVDLTCESSEPVVVDLTRNDSVVIVEENQQPRRNLGLRSQRQSDSCVLSSDEEDESRDNDTCERNkvYGGSETLEDETTDSRPSGNISCPICMDGYSE------------------------------------------------------------------------------------------------------------------
>tr|A0A0R4IUS5|A0A0R4IUS5_DANRE/1-184 [subseq from] Ring finger protein 4 OS=Danio rerio OX=7955 GN=rnf4 PE=4 SV=1
----MSTTVTQRKRRTSTTCSRRgNSKRNRAQMS-QTVMETIDVLENDRTNSEDVVDLTCEGSEPAVVDLTNNDSIVVVEDGVQ-RRVGP-----CTESYVLSSDEEEES---SLRLSPGLLSSLRDSSRARSTP-GAISCPVCMDVYSEIMDSGRLMVSTKCGHLFCSQCIRDSLSRAHSCPTCRKKLTHKQYHPIYI-----------------------------------------------------------------
>tr|A0A2D0RJF5|A0A2D0RJF5_ICTPU/5-191 [subseq from] E3 ubiquitin-protein ligase RNF4 isoform X1 OS=Ictalurus punctatus OX=7998 GN=rnf4 PE=4 SV=1
---------TQRKRRTTSTScSRRNSKRSRTQMSQASMEtidvLESDRLssEFTEvSPGEEVVDLTCEGSEPAVVDLTNNDSVVLVDDGAQSRRT------QGPESYVLSSDDEEEpSQSLSPALLSSLHASARARS-----TPGAVSCPVCMDAYAEIIESGRLMVSTKCGHLFCSQCIRDSLARAHNCPTCRKKLTYKQYHPIYI-----------------------------------------------------------------
>tr|A0A0P7WQJ5|A0A0P7WQJ5_SCLFO/2-182 [subseq from] RING finger protein 4-like (Fragment) OS=Scleropages formosus OX=113540 GN=Z043_117907 PE=4 SV=1
---------PRKRRTGNTSTLRRLTKRRRGTTTPSQaAAAAAEPSGLQENNrREDVVDLTCEAAEPPVVDLTNNDSVVCTL-CACPS-----VRGAGSESYVLSSDEEEEAtlRSRAVFL------SALEANSTARSTPGTISCPICLDSYGEIVDSGRLVVSTKCGHLFCSQCLRDSLSESHTCPTCRKRLTHKQYHPIYI-----------------------------------------------------------------
>tr|A0A671Q5M2|A0A671Q5M2_9TELE/2-181 [subseq from] E3 ubiquitin-protein ligase RNF4-like OS=Sinocyclocheilus anshuiensis OX=1608454 GN=LOC107661055 PE=4 SV=1
-----STAT-QRKRRTSSATCSRRGNRKRSRTQMSQTAMETiDVLESDRTNSEDVVDLTCEGSEPAVVDLTNNDSIVVSVQSRRGQ---------GTESYVLSSDEEEESSLR---LSPGLL-SSLHASSRARSTPGAVSCPVCMDAYSEIIDSGRLMVSTKCGHLFCSQCIRDSLNRAHSCPTCRKKLTHKQYHPIYI-----------------------------------------------------------------
>tr|A0A060X6B9|A0A060X6B9_ONCMY/4-193 [subseq from] RING-type domain-containing protein OS=Oncorhynchus mykiss OX=8022 GN=GSONMT00017663001 PE=4 SV=1
--------TTQRKRRTGVPsSSRRTAKSIRVTTTSvrPRAAASAavpETIDVLESSrtesEEEVVDLTCEGSELTVVDLTNNDSVVVVDEGP----HGRR--EADSESYVLSSDEEEDTKGG---LSADLLSS-LQASSRARSTPGTVSCPVCMDAYAEIIESGRLVVSTKCGHLFCSHCLRDSLLRSHTCPTCRKKLTHKQCHPVYI-----------------------------------------------------------------
>tr|A0A4W5Q641|A0A4W5Q641_9TELE/4-192 [subseq from] Ring finger protein 4 OS=Hucho hucho OX=62062 PE=4 SV=1
--------TTQRKRRTGVPsSSRRTAKSSRVTTTSVRLraaesAAVSETIDVLEssrTSSEEVVDLTCEGSELTVVDLTNNDSVVVVDEGPH----GRRG--ADSESYVLSSDEEEDT---NGGLSADLLSSLQ-ASSRARSTPGTVSCPVCMDAYAEIIESGRLVVSTKCGHLFCSHCLRDSLLRSHTCPTCRKKLTNKQCHPIYI-----------------------------------------------------------------
>tr|A0A7L0AKU0|A0A7L0AKU0_9AVES/3-128 [subseq from] RNF4 ligase (Fragment) OS=Ciconia maguari OX=52777 GN=Rnf4_1 PE=4 SV=1
-------------------------------------------------------------------------------ENEQQRRNLRLRGQRQLDICILISDDEDETRDSDVYVTDTVSfykynfwHTVETDFFQAFGPSGTVSCPICMDGYSEIVQSGRLIVSTKCGHVFCSQCLRDSLRNANSCPTCRKKLTHRQYHPIYI-----------------------------------------------------------------
>tr|A0A673ND79|A0A673ND79_9TELE/2-181 [subseq from] Ring finger protein 4 OS=Sinocyclocheilus rhinocerous OX=307959 GN=rnf4 PE=4 SV=1
-----STAT-QRKRRtSSATCSRRGNSK-RNRTQMSQTAMETiNVLESDRTHSEDVVDLTCEGSEPAVVDLTNNDSIVVSVRSRR----G-----QGTESYVLSSDEEEESSLR---LSPGLL-SSLHASSRARSTPGAVSCPVCMDAYSEIIDSGRLMVSTKCGHLFCSQCIRDSLSRAHSCPTCRKKLTHKQYHPIYI-----------------------------------------------------------------
>tr|A0A6P6C8E0|A0A6P6C8E0_PTEVA/32-178 [subseq from] E3 ubiquitin-protein ligase RNF4-like isoform X2 OS=Pteropus vampyrus OX=132908 GN=LOC105288713 PE=4 SV=1
--------------------------------------------------SDEVVDLTSESLEPAVIDLTHHDSVVITGERRRPRRKT-RLLQGQTGSSVGSSDKNGLMMDGDVYVISSAYHNALEEETLSCTLPGYIQCRICMDGYSEIQLSRRHIYSTECGHIFCSQCLCSSLKYTKKCPVCLKKIGCHQYHRIYI-----------------------------------------------------------------
>tr|A0A672GEL1|A0A672GEL1_SALFA/32-200 [subseq from] RING-type domain-containing protein OS=Salarias fasciatus OX=181472 GN=rnf4 PE=4 SV=1
------------SRRGGRIARRRSP-------IEEDPSNTAETIDVMdstEDGEEEVVDLTCESAETSVVDLTSSDSVLVVEEGPQSRRG------PPAHSYVVSSDEEEDTPP-VLTATTDT------HAHTSTRRPDTISCPICLDVHSEILESGRLIVSTQCGHVFCSQCLRDSLKAAHTCPTCRKRLTHRQYHPLYI-----------------------------------------------------------------
>tr|A0A674DXH8|A0A674DXH8_SALTR/4-189 [subseq from] E3 ubiquitin-protein ligase RNF4-like OS=Salmo trutta OX=8032 GN=LOC115175118 PE=4 SV=1
--------TTQRKRRTGVPsSSRHTAKSSRVTTTSvrPRAAASAavpETIDVLEssrTSSEEVVDLTCEGSELTVVDLTNNDSVVV---R----TRGRR--EADSESYVLSSDEEEDT---NGGLSADLLSSLQ-ASSRARSTPGTVSCPVCMDAYAEIIESGRLVVSTKCGHLFCSHCLRDSLLRSHTCPTCRKKLTHKQCHPIYI-----------------------------------------------------------------
>tr|A0A060XCD3|A0A060XCD3_ONCMY/16-160 [subseq from] RING-type domain-containing protein OS=Oncorhynchus mykiss OX=8022 GN=GSONMT00016418001 PE=4 SV=1
-------------------------------------------LESSRTSSEEVVDLTCEGSESTVVDLTNTDSVVVVDEGLQGRRG---L---GGESYVLSSDEEG---DANGSLSADLLSSLQ-ASSRARSTPGTVSCPVCMDSYAEIIESGRLVVSTKCGHLFCSQCLRDSLSRSHTCPTCRKKLTHRQYHPIYI-----------------------------------------------------------------
>tr|A0A7E6EC63|A0A7E6EC63_9CHIR/11-189 [subseq from] E3 ubiquitin-protein ligase RNF4-like OS=Phyllostomus discolor OX=89673 GN=LOC114492790 PE=4 SV=1
------------------MNSREAGEfyTTGEEGPAAEIILGAELIEVGE--SDEVVDLTSESLEPAVIDLTHHDSVVITEERRRPSRNR-RSFQSQTGICAESSEKKGLMRNRGVNVTNSAHRSALEKETLSCTLPGYIQCRICMDGYLEIEMSRQHIYSTECGHIFCSRCLCTFLQYTKNCPVCLKKIDRHQYHRIYV-----------------------------------------------------------------
>tr|A0A671KBK7|A0A671KBK7_9TELE/2-181 [subseq from] E3 ubiquitin-protein ligase RNF4-like OS=Sinocyclocheilus anshuiensis OX=1608454 GN=LOC107666143 PE=4 SV=1
-----STAT-QRKRRtSSATCSRRGNsKRNR-T-QMSQTAREtINVLESDRAHSEDVVDLTCEGSEPAIVDLTNNDSIVVSVRSRR----G-----QGTESYVLSSDEEEESSLR---LSPGLL-SSLHASSRARSTPGAVSCPVCMDAYSEIIDSGRLMVSTKCGHLFCSQCIRDSLSGAHSCPTCRKKLTHKQYHPVYI-----------------------------------------------------------------
>tr|A0A674MPS6|A0A674MPS6_TAKRU/18-193 [subseq from] RING-type domain-containing protein OS=Takifugu rubripes OX=31033 GN=LOC101073495 PE=4 SV=1
------------ARSSTKTSRRVSARRAANDTsmSNGNIDSAAEPIDVADSV-EEVVDLTCEGSECAVVDLTSNDSVLLLDEG--PQRS----TVTTAESYVVSSDEDDNAA--PVLK--TSVVSLHDNSV--FRPTpGTISCPVCLDSYCEIVDSGRLVVSTKCGHVFCSQCLRDALTSSHTCPTCRKRLTHRQYHPLYI-----------------------------------------------------------------
>tr|A0A2R8Q387|A0A2R8Q387_DANRE/5-180 [subseq from] Ring finger protein 4 OS=Danio rerio OX=7955 GN=rnf4 PE=4 SV=1
---------TQRKRRTSTTCSRRgNSKRNRAQMS-QTVMETIDVLENDRTNSEDVVDLTCEGSEPAVVDLTNNDSIVVSVQRR----VG-----PCTESYVLSSDEEEES---SLRLSPGLLSSLRDSSRARSTP-GAISCPVCMDVYSEIMDSGRLMVSTKCGHLFCSQCIRDSLSRAHSCPTCRKKLTHKQYHPIYI-----------------------------------------------------------------
>tr|A0A803SVJ0|A0A803SVJ0_ANOCA/8-184 [subseq from] Uncharacterized protein OS=Anolis carolinensis OX=28377 PE=4 SV=1
----------------GEEHSLQSRNQNRMTVAAQQAPPAAEPGE---SADEEIIDLTCESS---VVNSLLNDSVVFVEETRRGQNEESRNR-SLFDSCILCSDDDISTgyKGSDVLVTPELPNKLGMERAENSPPSGIVRCPICMDDSVEIVRSGRLVVSTKCGHIFCNECLSHSLNSARFCPTCREKLNRKQYHPIYI-----------------------------------------------------------------
>tr|E7EXS0|E7EXS0_DANRE/12-156 [subseq from] Ring finger protein 4 OS=Danio rerio OX=7955 GN=rnf4 PE=4 SV=2
-------------------------------------------LENDRTNSEDVVDLTCEGSEPAVVDLTNNDSIVVVEDGVQ-RRVGP-----CTESYVLSSDEEEES---SLRLSPGLLSSLRDSSRARSTP-GAISCPVCMDVYSEIMDSGRLMVSTKCGHLFCSQCIRDSLSRAHSCPTCRKKLTHKQYHPIYI-----------------------------------------------------------------
>tr|A0A5C6MJY3|A0A5C6MJY3_9TELE/38-210 [subseq from] E3 ubiquitin-protein ligase RNF4 (Fragment) OS=Takifugu flavidus OX=433684 GN=D4764_09G0005630 PE=4 SV=1
---------------STKTSRRVSARRAANDTsmSNGNIDSAAEPIDVADSV-EEVVDLTCEGSECAVVDLTSNDSVLLLDEG--PQRS----TVTTAESYVVSSDEDDNAA--PVLK--TSVVSLHDNSV--FRPTpGTISCPVCLDSYCEIVDSGRLVVSTKCGHVFCSQCLRDALTSSHTCPTCRKRLTHRQYHPLYI-----------------------------------------------------------------
>tr|G3PUV8|G3PUV8_GASAC/20-195 [subseq from] RING-type domain-containing protein OS=Gasterosteus aculeatus OX=69293 PE=4 SV=1
--------------TSRGANARRTANRLTANVSTLAVP-STETIAMMDNadgTVEEVVDLTCEGTEASVVDLTNNDSVLLVDEG--PQ-N---ERVPTGESYVVSSDEDEDAP---PIANAAIMPSVQSNSS-SRSTPGTISCPVCLDSYLEIVESGRLVVSTKCGHVFCSQCLRDALTSSHTCPTCRKRLTHRQYHPLYI-----------------------------------------------------------------
>tr|A0A7K8PWM3|A0A7K8PWM3_COCCO/3-117 [subseq from] RNF4 ligase (Fragment) OS=Cochlearius cochlearius OX=110676 GN=Rnf4_0 PE=4 SV=1
-------------------------------------------------------------------------------ENQQQRRNPSLTGPQQLDICIVISDDEDETRD-DAYRTVKL---MDGFVLSPARPSGTVSCPICMDGYSEIVQSGRLIVSTKCGHVFCSQCLRDSLRNANSCPTCRKKLTHRQYHPIYI-----------------------------------------------------------------
>tr|A0A4W5PT73|A0A4W5PT73_9TELE/4-189 [subseq from] Ring finger protein 4 OS=Hucho hucho OX=62062 PE=4 SV=1
--------TTQRKRRTGVPsSSRRTAKSSRVTTTSVRLraaesAAVSETIDVLEssrTSSEEVVDLTCEGSELTVVDLTNNDSVVV-----RP--HGRRGA--DSESYVLSSDEEEDT---NGGLSADLLSSLQ-ASSRARSTPGTVSCPVCMDAYAEIIESGRLVVSTKCGHLFCSHCLRDSLLRSHTCPTCRKKLTNKQCHPIYI-----------------------------------------------------------------
>tr|A0A6P7J5E6|A0A6P7J5E6_9TELE/14-194 [subseq from] E3 ubiquitin-protein ligase RNF4 isoform X1 OS=Parambassis ranga OX=210632 GN=rnf4 PE=4 SV=1
----------------SPLLSRSRTKtsRTANARRMANVSMNsngsppTETIDVMDNADDsveEVVDLTCEGMEAAVVDLTtNNDSVLLVDEG--P-RNGRVT---AGESYVVSSDEDE-----DTPPVLHASTMSS-SHSSRLTP-GTISCPVCLDVYSEIIESGRLVVSTKCGHVFCSQCLRDALASSHNCPTCRKRLTHRQYHPLYI-----------------------------------------------------------------
>tr|C3KH77|C3KH77_ANOFI/31-208 [subseq from] RING finger protein 4 OS=Anoplopoma fimbria OX=229290 GN=RNF4 PE=2 SV=1
-------------RRSANANRAANRTANASRTSDGDPAPPAETIAVMDNTVdsvEEVVDLTCEGSEAAVVDLTNNDSVLLVDEG--PQ-N---ERVPTGESYVVSSDEDED---TPPVLNAAIMSSVQTNSSSR-STPVTISCPVCLDSYSEIVESGRLVVSTICGHVFCSQCLRDALKSSHTCPTCRKRLTHRQYHPLYI-----------------------------------------------------------------
>tr|A0A3Q3VSM5|A0A3Q3VSM5_MOLML/12-186 [subseq from] RING-type domain-containing protein OS=Mola mola OX=94237 PE=4 SV=1
----------QRKRRS--TGSPQ---LFRPSTKTSRISFTtSDQLSITDVCsgVEEVVDLTCEGSDSTVVDLTNNDSVLLVDEGPQN----RRVA--TGESYVVSSDEDDTP----PVVNDALMSSMQANGSSRTTP-GTISCPVCLDSYSEITESGRLVVSTKCGHVFCSQCLRDALTSSHTCPTCRKRLTHRQYHPLYI-----------------------------------------------------------------
>tr|A0A3B3RWL1|A0A3B3RWL1_9TELE/4-179 [subseq from] E3 ubiquitin-protein ligase RNF4-like OS=Paramormyrops kingsleyae OX=1676925 PE=4 SV=1
---------VQRRRHINSSGSRRPTKRSRGT-SMPS---RRGP-DSSRHNGAVVVDLTCEALEPPVVDLTTGDSVVLVDERSGSQ--GD--RGASSESYVLSSGEED----EMTFPSRTAFLSALESNSRARSTPGTISCPICLETYGEIVANGRLVVSTRCGHLFCSQCLRDSLLESHTCPTCRKRLTNKQYHPIYI-----------------------------------------------------------------
>tr|C3KI23|C3KI23_ANOFI/31-208 [subseq from] RING finger protein 4 OS=Anoplopoma fimbria OX=229290 GN=RNF4 PE=2 SV=1
-------------RRSANANRAANRTANASRTSDGDPAPPAETIAVMDNTVdsvEEVVDLTCEGSEAAVVDLTNNDSVLLVDEG--PQ-N---ERVPTGESYVVSSDEDED---TPPVLNAAIMSSVQTNSSSR-STPVTISCPVCLDSYSEIVESGRLVVSTICGHVFCSQCLRDALKSSHTCPTCRKRLTHRQYHPLYI-----------------------------------------------------------------
>tr|A0A665TWI9|A0A665TWI9_ECHNA/57-197 [subseq from] RING-type domain-containing protein OS=Echeneis naucrates OX=173247 PE=4 SV=1
--------------------------------------------DNTEDSVEEVVDLTCEGSEATVVDLTHNDSVLLVDEG--PQNT----SVPTGESYIVSSDEDE---DMPPVLSTATVSSVHT----SRSTPGTISCPVCLDSYSEIVDSGRLVVSTKCGHVFCSQCLRDALTSSHTCPTCRKRLTHRQYHPLYI-----------------------------------------------------------------
>tr|A0A1A6GXX2|A0A1A6GXX2_NEOLE/6-71 [subseq from] RING-type domain-containing protein OS=Neotoma lepida OX=56216 GN=A6R68_00639 PE=4 SV=1
------------------------------------------------------------------------------------------------------------------------------------WPSGTVSCPICMDGYSEIVQNGRLIVSTECGHVFCSQCLRDSLKNANTCPTCRKKINHKRYHPIYI-----------------------------------------------------------------
>tr|A0A3B3QZI2|A0A3B3QZI2_9TELE/5-182 [subseq from] E3 ubiquitin-protein ligase RNF4-like OS=Paramormyrops kingsleyae OX=1676925 GN=RNF4 PE=4 SV=1
----------QRRRPCPALSqPRRPAKRGLYSDRLAHMAAECIEVEGTQVESEEVVDLTCESTEAAVVDLTNSDSVLIVDEGQTPKRGA------GTESYVLSSDEEEGHSTGGAAFLAHLEANSRARSI-----PGMISCPICMDTYTEIVGSGRLVVSTRCGHLFCSVCLRDCLAKSHTCPTCRKKLTSKQYHPIYI-----------------------------------------------------------------
>tr|A0A6F9BKW8|A0A6F9BKW8_9TELE/2-185 [subseq from] RING-type domain-containing protein (Fragment) OS=Coregonus sp. 'balchen' OX=861768 GN=CSTEINMANNI_LOCUS2897011 PE=4 SV=1
----------QRKRRTGAPsSSRRTAKSIRvtDTSVRPRAAASAaatETIDVLEssrTSSEEVVDLTCEGSESTVVDLTNNDSVVV-----RP--QGRRG--ADSESYVLSSDEEEDT---NGGLSADLLSSLQ-ASSRARSTPGTVSCPVCMDTHAEIIESGRLVVSTKCGHLFCSQCLRDSLLRSHTCPTCRKKLTQKQCHPIYI-----------------------------------------------------------------
>tr|A0A672ZQF9|A0A672ZQF9_9TELE/8-192 [subseq from] RING-type domain-containing protein OS=Sphaeramia orbicularis OX=375764 GN=rnf4 PE=4 SV=1
-----------KRRRPGEPPaSRTGSKTSRvanaNRTANPvDATPPTETINVMDNTEDsveEVVDLTCEGSEPLtVVDLTHSDSVLLVDEGPQNR--------TAAQSYIVSSDEDE---DTPPLLNAALMSSLRDNSRARCTP-GTISCPVCMDSYSEIVDSGRLVVSTKCGHVFCSQCLRDTLSRSHTCPTCRKKLTPRQYHPLYV-----------------------------------------------------------------
>tr|A0A7L3J123|A0A7L3J123_THACH/2-108 [subseq from] RNF4 ligase (Fragment) OS=Thalassarche chlororhynchos OX=54017 GN=Rnf4 PE=4 SV=1
------------------------------------------------------------------------------TENQRQRRNLRLRGQRQFDICILISNDEDETRDNDVYVTDT-------------VPSGTVSCPICMDGYSEIVQSGRLIVSTKCGHVFCSQCLRDSLRNANSCPTCRKKLTHRQYHPIYI-----------------------------------------------------------------
>tr|A0A2I4CYE2|A0A2I4CYE2_9TELE/17-196 [subseq from] E3 ubiquitin-protein ligase RNF4 isoform X2 OS=Austrofundulus limnaeus OX=52670 GN=rnf4 PE=4 SV=1
-----------VSRTGTKMSRATNAKRTTcRTANGADPAPPTEPIDVVDGadggVEEEVVDLTCEGSEAAVVDLTtGNDSVLLVDEGPQDR----RV--QPGESYVLSSDDDE---DTPPVLHTATVSSTRT---SRVTP-GLISCPICLDLYSEIIESGRLVVSTKCGHVFCSQCLRDSLTSSQTCPTCRKKLTRSMYHPLYI-----------------------------------------------------------------
>tr|A0A6P7NSA5|A0A6P7NSA5_BETSP/25-200 [subseq from] E3 ubiquitin-protein ligase RNF4 OS=Betta splendens OX=158456 GN=rnf4 PE=4 SV=1
------SRAPNTRRTGRAARTAANIRSTSNSDPTPTETIN--VMDNTEDSVEEVVDLTCEGSEAAVVDLTNNDSVLLVDEG--PHR-----RVPTGESYIVSSDEDE---DTPPILTSAVV---TSQHSTRLTP-GTISCPICMDSYLEIIESGRLVVSTKCGHVFCSQCLRDALSSSHTCPTCRKRLMPRQYHPLYV-----------------------------------------------------------------
>tr|A0A667Z7Q8|A0A667Z7Q8_9TELE/19-197 [subseq from] Ring finger protein 4 OS=Myripristis murdjan OX=586833 GN=rnf4 PE=4 SV=1
--------------RANAKSSRTaAASRTVAANRTAHPAPPTETIDVLDgTAGseEDVVDLTCEGSEPAaVVDLTNNDSVVVVDEG--PQ------RQSGGESYIVCSDEDEEE-DSRTVLNAAVLSSLHASS-SARVAPGTISCPVCMDCYSEIVDSGRLVVSTRCGHVFCSQCLRDALSQSHSCPTCRKKLTPRQYHPIYI-----------------------------------------------------------------
>tr|A0A6P7J547|A0A6P7J547_9TELE/25-162 [subseq from] E3 ubiquitin-protein ligase RNF4 isoform X2 OS=Parambassis ranga OX=210632 GN=rnf4 PE=4 SV=1
------------------------------------------------DSVEEVVDLTCEGMEAAVVDLTtNNDSVLLVDEG--P-RNGRVT---AGESYVVSSDEDE-----DTPPVLHASTMSS-SHSSRLTP-GTISCPVCLDVYSEIIESGRLVVSTKCGHVFCSQCLRDALASSHNCPTCRKRLTHRQYHPLYI-----------------------------------------------------------------
>tr|A0A2I4CYC2|A0A2I4CYC2_9TELE/49-229 [subseq from] E3 ubiquitin-protein ligase RNF4 isoform X1 OS=Austrofundulus limnaeus OX=52670 GN=rnf4 PE=4 SV=1
----------LVSRTGTKMSRATNAKRTTcRTANGADPAPPTEPIDVVDGadggVEEEVVDLTCEGSEAAVVDLTtGNDSVLLVDEGPQDR----RV--QPGESYVLSSDDDE---DTPPVLHTATVSSTRT---SRVTP-GLISCPICLDLYSEIIESGRLVVSTKCGHVFCSQCLRDSLTSSQTCPTCRKKLTRSMYHPLYI-----------------------------------------------------------------
>tr|A0A7N6BSM7|A0A7N6BSM7_ANATE/23-203 [subseq from] RING-type domain-containing protein OS=Anabas testudineus OX=64144 PE=4 SV=1
-----KTRRAINTRRTGRAASRTANvSR----TSNGDSASPTETIDVMdntEDSVEEVVDLTCEGSEAAVVDLTNNDSILV-------RDNSRRVP--TGESYIVSSDEDE---DTPSLLTSALVVSQHTSSLFSRSTPGTISCPICMDSYSEIVESGRLVVSTKCGHVFCSQCLRDALTSSHTCPTCRKKLTPRQYHPLYI-----------------------------------------------------------------
>tr|A0A3Q3MFZ4|A0A3Q3MFZ4_9TELE/69-236 [subseq from] Ring finger protein 4 OS=Mastacembelus armatus OX=205130 PE=4 SV=2
---------------------RGTSRSaNISRTSDGNLSPPTETINVMDNTEDsveEVVDLTCEGSEAAVVDLTNNDSVLLVDEGPQN----RRV--PAGESYVVSSDEDEDA---PPVLSAAMMSSVHSSR----STPGTISCPICLDSYSEIVERGRLVVSTKCGHVFCSQCLRNALISSHTCPTCRKRLTHRQYHPLYV-----------------------------------------------------------------
>tr|A0A3Q3VV44|A0A3Q3VV44_MOLML/17-199 [subseq from] RING-type domain-containing protein OS=Mola mola OX=94237 PE=4 SV=1
-----STGSPQLFRP-----STKTSRAANSRTSDGDPAPPAETIDVMDNTEDgveEVVDLTCEGSDSTVVDLTNNDSVLS---HVCPPLGPQNRRVATGESYVVSSDEDDTP----PVVNDALMSSMQANGSSRTTP-GTISCPVCLDSYSEITESGRLVVSTKCGHVFCSQCLRDALTSSHTCPTCRKRLTHRQYHPLYI-----------------------------------------------------------------
>tr|A0A3B4UVK4|A0A3B4UVK4_SERDU/65-215 [subseq from] Ring finger protein 4 OS=Seriola dumerili OX=41447 PE=4 SV=1
-------------------------------------APPTETIDVmdnTEDIVEEVVDLTCEGSEAAVVDLTNNDSVLLLDEGPQN----RRV--PTGESYIVSSDEDEdTSPVLNAAI--------VSSVHTSRSPPGTISCPVCLDSYSEIVDSGRLVVSTKCGHVFCSQCLRDALTSSHTCPNCRKRLTHRQYHPLYI-----------------------------------------------------------------
>tr|A0A7J8E9Y6|A0A7J8E9Y6_ROUAE/94-161 [subseq from] Ring finger protein 4 OS=Rousettus aegyptiacus OX=9407 GN=HJG63_016836 PE=4 SV=1
----------------------------------------------------------------------------------------------------------------------------------DCRPSGTVSCPICMDGYSEIVQNGRLIVSTECGHVFCSQCLRDSLKNANTCPTCRKKINHKRYHPIYI-----------------------------------------------------------------
>tr|A0A6G1PVD5|A0A6G1PVD5_9TELE/25-202 [subseq from] E3 ubiquitin-protein ligase RNF4 OS=Channa argus OX=215402 GN=EXN66_Car009977 PE=4 SV=1
-------RKAANTRKNSRAASRTaNISRTLDGDSAPPTE-TIDVMDNTEDSVEEVVDLTCEGSEAAVVDLTNNDSVLLVDEDPQTRR----VL--TGESYVVSSDEDDETP---PILTAAMVTSQHNSR----STPGTISCPVCLDSYSEIVESGRLVVSTKCGHVFCSQCLRDALTSSHTCPTCRKRLTPRQYHPLYV-----------------------------------------------------------------
>tr|A0A7N9AUB5|A0A7N9AUB5_9TELE/50-217 [subseq from] Ring finger protein 4 OS=Mastacembelus armatus OX=205130 PE=4 SV=1
---------------------RGTSRSaNISRTSDGNLSPPTETINVMDNTEDsveEVVDLTCEGSEAAVVDLTNNDSVLLVDEGPQN----RRV--PAGESYVVSSDEDEDA---PPVLSAAMMSSVHSSR----STPGTISCPICLDSYSEIVERGRLVVSTKCGHVFCSQCLRNALISSHTCPTCRKRLTHRQYHPLYV-----------------------------------------------------------------
>tr|A0A1A8D1D2|A0A1A8D1D2_9TELE/18-189 [subseq from] Ring finger protein 4 OS=Nothobranchius kadleci OX=1051664 GN=RNF4 PE=4 SV=1
-------------RSNRAANVRtKTQRAVNISDPAPPTDL-IDVMNNTEDGVEEVVDLTCDGSEAAVVDLTaNNDSVLLVDEGPQK----RRI--PEGESYVLSSDDEDTP---SVLL-----AATKSMANTSRSAPGLISCPICLDHYSEIVDSGRLVVSTKCGHVFCSQCLRDSLRTSHTCPTCRNKLTSRQYHPLYV-----------------------------------------------------------------
>tr|A0A7L3XCZ6|A0A7L3XCZ6_9AVES/4-103 [subseq from] RNF4 ligase (Fragment) OS=Calonectris borealis OX=1323832 GN=Rnf4 PE=4 SV=1
-----------------------------------------------------------------------------------------RLRgQRQSDSCVLSSDDEDETRDNDVYVTDKVSRELgpLEDETASSKPSGTVSCPICMDGYSEIVQSGRLIVSTKCGHVFCSQCLRDSLRNANSCPTCRK-----------------------------------------------------------------------------
>tr|A0A669F185|A0A669F185_ORENI/11-192 [subseq from] RING-type domain-containing protein OS=Oreochromis niloticus OX=8128 PE=4 SV=1
-----STQSPPVSRHNAKSGRAASTRRTANADSDPTPPTE--TIDVVDgqSRSEEvVVDLTCESgAEAAVVDLTtNNDSVLLVDEG--P-QNWRP----PVQSYLVSSDEDEDT--PPVLSATLLPPTNTSRS-----TPGTISCPVCLDGYSEIVGSGRLVVSTRCGHVFCSQCLRDSLTSSHTCPTCRKRLTHRQYHPLYI-----------------------------------------------------------------
>tr|A0A3Q0RJZ9|A0A3Q0RJZ9_AMPCI/6-192 [subseq from] RING-type domain-containing protein OS=Amphilophus citrinellus OX=61819 PE=4 SV=1
----------QRKRRstGSPPVSRHNTKSTRAAsTRTANAnrTADsdpAPPTETIDVMdGEEevVVDLTCESgTEAAVVDLTtNNDSVLLVDEGPQTW-------RAPVQSYLVSSDEDEDT--PPIFSATLVPSTNTSRS-----TPGTISCPVCLDGYSEIVGSSRLVVSTRCGHVFCSQCLRDALASSHTCPTCRKRLTHRQYHPLYI-----------------------------------------------------------------
>tr|A0A1A8P5I7|A0A1A8P5I7_9TELE/24-194 [subseq from] Ring finger protein 4 OS=Nothobranchius rachovii OX=451742 GN=RNF4 PE=4 SV=1
--------------SNRAANVRtKTQRAVNISDPAPPTDL-IDVMNNTEDGVEEVVDLTCDGAEAAVVDLTaNNDSVLLVDEGPQK----RRI--PEGESYVLSSDDEDTP---SVLL-----DATKSMANTSRSAPGLISCPICLDHYSEIVDSGRLVVSTKCGHVFCSQCLRDALRTSHTCPTCRNKLTSRQYHPLYV-----------------------------------------------------------------
>tr|A0A1A8DFW8|A0A1A8DFW8_9TELE/18-189 [subseq from] Ring finger protein 4 OS=Nothobranchius kadleci OX=1051664 GN=RNF4 PE=4 SV=1
-------------RSNRAANVRtKTQRAVNISDPAPPTDL-IDVMNNTEDGVEEVVDLTCDGSEAAVVDLTaNNDSVLLVDEGPQK----RRI--PEGESYVLSSDDEDTP---SVLL-----AATKSMANTSRSAPGLISCPICLDHYSEIVDSGRLVVSTKCGHVFCSQCLRDALRTSHTCPTCRNKLTSRQYHPLYV-----------------------------------------------------------------
>tr|A0A1A8J372|A0A1A8J372_NOTKU/18-189 [subseq from] Ring finger protein 4 OS=Nothobranchius kuhntae OX=321403 GN=RNF4 PE=4 SV=1
-------------RSNRAANVRtKTQRAVNISDPAPPTDL-IDVMNNTEDGVEEVVDLTCDGSEAAVVDLTaNNDSVLLVDEGPQK----RRI--PEGESYVLSSDDEDTP---SVLL-----AATKSMANTSRSAPGLISCPICLDHYSEIVDSGRLVVSTKCGHVFCSQCLRDALRTSHTCPTCRNKLTSRQYHPLYV-----------------------------------------------------------------
>tr|A0A1A8UKJ0|A0A1A8UKJ0_NOTFU/18-189 [subseq from] Ring finger protein 4 OS=Nothobranchius furzeri OX=105023 GN=RNF4 PE=4 SV=1
-------------RSNRAANVRtKTQRAVNISDPAPPTDL-IDVMNNTEDGVEEVVDLTCDGSEAAVVDLTaNNDSVLLVDEGPQK----RRI--PEGESYVLSSDDEDTP---SVLL-----AATKSMANTSRSAPGLISCPICLDHYSEIVDSGRLVVSTKCGHVFCSQCLRDALRTSHTCPTCRNKLTSRQYHPLYV-----------------------------------------------------------------
>tr|A0A3Q1FKH9|A0A3Q1FKH9_9TELE/26-203 [subseq from] Ring finger protein 4 OS=Acanthochromis polyacanthus OX=80966 PE=4 SV=1
--------RAANSRRTASTNRAASQTASRASDGDPPTPTETiNVMDGTEDGVEEVVDLTCEGLEATVVDLTtNNDSVLLVDEGPEN----RRV--PAGESYVVSSDEDED---TPPVLNAASVSSAH----TRS-TPGTISCPVCLDVYSEIVESGRLVVATRCGHVFCSQCLRDALTSSHTCPTCRKRLTSRQYHPLYV-----------------------------------------------------------------
>tr|A0A1A8NXN4|A0A1A8NXN4_9TELE/24-194 [subseq from] Ring finger protein 4 OS=Nothobranchius pienaari OX=704102 GN=RNF4 PE=4 SV=1
--------------SNRAANVRtKTQRAVNISDPAPPTDL-IDVMNNTEDGVEEVVDLTCDGAEAAVVDLTaNNDAVLLVDEGPQK----RRI--PEGESYVLSSDDEDTP---SVLL-----DATKSMANTSRSAPGLISCPICLDHYSEIVDSGRLVVSTKCGHVFCSQCLRDALRTSHTCPTCRNKLTSRQYHPLYV-----------------------------------------------------------------
>tr|A0A850U1U7|A0A850U1U7_GRUAM/3-108 [subseq from] RNF4 ligase (Fragment) OS=Grus americana OX=9117 GN=Rnf4_1 PE=4 SV=1
-------------------------------------------------------------------------------ENQQERRNLRLRGQRQWDICILISDDEDDPRDNVVYVADK-------------VPSGTVSCPICMDGYSEIVQSGRLIVSTKCGHVFCSQCLRDSLRNANSCPTCRKKLTHRQYHPIYI-----------------------------------------------------------------
>tr|A0A3B3V288|A0A3B3V288_9TELE/5-177 [subseq from] Ring finger protein 4 OS=Poecilia latipinna OX=48699 PE=4 SV=1
----------QRKRRPAG-SS--LVSRTRTKTS--RAATGPEPPVL-QNGVEEVVDLTCEGSESAVVDLTTNNESVLVNKPTNQQE--AASHRPPGESYVLSSDEDEDA---PTVVQ---AAITSTAHTSRLTP-GLISCPVCLDLYSEIVESGRLVVSTKCGHVFCSQCLRDALTSSHTCPTCRKRLTSRQYHPLYI-----------------------------------------------------------------
>tr|A0A3P9D622|A0A3P9D622_9CICH/11-190 [subseq from] Ring finger protein 4 OS=Maylandia zebra OX=106582 PE=4 SV=1
-----STQSPPVSRHNAKSGRAASTRRTANADSDPTP--PTETIDVMDGEEEVVVDLTCESGaEaAAVVDLTTNsDSVLLVDEG--P-QNWRP----PVQSYLVSSDEDEDT--PPVLSATLLPPTNTSRS-----TPGTISCPVCLDGYSEIVGSGRLVVSTRCGHVFCSQCLRDSLTSSHTCPTCRKRLTHRQYHPLYI-----------------------------------------------------------------
>tr|A0A3P8V2R7|A0A3P8V2R7_CYNSE/5-188 [subseq from] Ring finger protein 4 OS=Cynoglossus semilaevis OX=244447 PE=4 SV=1
---------AQRKRRttGTPLVSSPTaaSNRTANISSMPnEPDLPTETINVMDnrTENDVvVVDLTCEGSESAVVDLTNNDSVLVIDEGVQQ------SQGPNAESYVVSSDEDDVTPNV--ISAAVMSSYHKSRS-----TPGTISCPVCLDTYTEIVDSGRLVVSTKCGHVFCSQCLRDALSSSHTCPTCRKKLTNRQYHPLYV-----------------------------------------------------------------
>tr|A0A1A8SM18|A0A1A8SM18_9TELE/24-194 [subseq from] Ring finger protein 4 OS=Nothobranchius rachovii OX=451742 GN=RNF4 PE=4 SV=1
--------------SNRAANVRtKTQRAVNICDPAPPTDL-IDVMNNTEDGVEEVVDLTCDGAEAAVVDLTaNNDSVLLVDEGPQK----RRI--PEGESYVLSSDDEDTP---SVLL-----DATKSMANTSRSAPGLISCPICLDHYSEIVDSGRLVVSTKCGHVFCSQCLRDALRTSHTCPTCRNKLTSRQYHPLYV-----------------------------------------------------------------
>tr|A0A3B3X6B5|A0A3B3X6B5_9TELE/23-198 [subseq from] Ring finger protein 4 OS=Poecilia mexicana OX=48701 PE=4 SV=1
------------------KTSRAASSRTRRAAGARDPAPPPEPIDVMDGAEDgrcveEVVDLTCEGSESAVVDLTTNNESVLVNK---PTN--QQEAASHSESYVLSSDEDE---DANLLLIGHQNQNLSGCVCCRLTP-GLISCPICLDLYSEIVESGRLVVSTKCGHVFCSQCLRDALTSSHTCPTCRKRLTSRQYHPLYI-----------------------------------------------------------------
>tr|A0A452H2A8|A0A452H2A8_9SAUR/102-218 [subseq from] RING-type domain-containing protein OS=Gopherus agassizii OX=38772 PE=4 SV=1
----------------------------------------------------------------------------IIEVGRKPSSLSLRKR---RGSCLRQTQGHKTARYYCLKLPVHNGTNILFWG--FFRPSGTVSCPICMDGYSEIIQSGRLIVSTKCGHVFCSQCLRDSLRNANSCPTCRKKLNHKQYHPIYI-----------------------------------------------------------------
>tr|A0A3B4YFC1|A0A3B4YFC1_SERLL/69-212 [subseq from] Ring finger protein 4 OS=Seriola lalandi dorsalis OX=1841481 PE=4 SV=1
------------------------------------------VMDNTEDIVEEVVDLTCEGSEAAVVDLTNNDSVLVTT-FISPQ--NRRV--PTGESYIVSSDEDEdTSPVLNaaIVSSVHTSRST----------PGTISCPVCLDSYSEIVDSGRLVVSTKCGHVFCSQCLRDALTSSHTCPNCRKRLTHRQYHPLYI-----------------------------------------------------------------
>tr|A0A7L3P5B5|A0A7L3P5B5_9DEND/1-192 [subseq from] RNF4 ligase (Fragment) OS=Xiphorhynchus elegans OX=269412 GN=Rnf4_0 PE=4 SV=1
-----------RKRCGDAGDSRPARKRRRLLDSSAGGASQAEPIDSIQSgmLSfELVIDLTGESSGPEVRDLT--DDLVLHQEQSQQ----HPLVSGAADNPVVllMTDDEEEPGDNDGYVTDKIPRMCTDinvlSGSVLSRacPAGTIRCPICMDFYSEIVQSERLIVSTPCGHVFCSQCLPVALETTSTCPTCRTELTHSQYHPIYI-----------------------------------------------------------------
>tr|A0A3B3TFP6|A0A3B3TFP6_9TELE/23-198 [subseq from] Ring finger protein 4 OS=Poecilia latipinna OX=48699 PE=4 SV=1
------------------KTSRAASSRTRRAAGAGDPPPPPEPIDVMDGAEDgrcveEVVDLTCEGSESAVVDLTTNNESVLVNK---PTN--QQEAASHSESYVLSSDEDE---DANLLLIGHQNQNLSGCVCCRLTP-GLISCPVCLDLYSEIVESGRLVVSTKCGHVFCSQCLRDALTSSHTCPTCRKRLTSRQYHPLYI-----------------------------------------------------------------
>tr|A0A3Q4FZX6|A0A3Q4FZX6_NEOBR/11-192 [subseq from] E3 ubiquitin-protein ligase RNF4-like OS=Neolamprologus brichardi OX=32507 PE=4 SV=1
-----STQSPPVSRHNAKSRRAASTRRTANADSDPTPPTETIDVMDGQSRSEEvVVDLTCESgAEAAVVDLTtNNDSVLLVDEGS---QNWRP----PVQSYLVSSDEDEDT--PPVLSATLLPPTNTSRS-----TPGTISCPVCLDGYSEIVGSSRLVVSTRCGHVFCSQCLRDSLTSSHTCPTCRKRLTHRQYHPLYI-----------------------------------------------------------------
>tr|A0A672UPK3|A0A672UPK3_STRHB/4-174 [subseq from] RING-type domain-containing protein OS=Strigops habroptila OX=2489341 PE=4 SV=1
--------TPKEKRPGGALNSGRPQKRGRLMASTSARASEAEPIERGE---SEVRDPTTESSDPEIIDLTQDDSDENQQERRNSS---PRGQQQQPDIAVASRGDPDEPRHNDVYVTAKV------------L-PGTIRCPICMDGYSEIVQSGRQIVSTTCGHVFCSQCLYYSLVHSNFCPTCRTDLTGGQYHPLYI-----------------------------------------------------------------
>tr|A0A1A8HD88|A0A1A8HD88_9TELE/21-199 [subseq from] Ring finger protein 4 OS=Nothobranchius korthausae OX=1143690 GN=RNF4 PE=4 SV=1
-----------RKRSNRAANVRtKTQRAVNISDPAPPTDL-IDVINNTEDGVEEVVDLTCDGSeaagsEAAVVDLTaHNDSVLLVDEGPQK----RRI--PEGESYVLSSDDEDTP---SVLL-----AATKSMANTSRSAPGLISCPICLDHYSEIVNSGRLVVSTKCGHVFCSQCLRDSLRTSHTCPTCRNKLTARQYHPLYV-----------------------------------------------------------------
>tr|A0A3Q3B5F9|A0A3Q3B5F9_KRYMA/19-195 [subseq from] Ring finger protein 4 OS=Kryptolebias marmoratus OX=37003 PE=4 SV=1
-------------RT-GTKLSRTSSARTTtcRTADAGDPAPPTEPIDVMDGADDsveEVVDLTCEGSEAAVVDLTtTNDSVLLVDEGPQN----RRVQ--PGESYVLSSDED-----EDMTPVLHAAMMSSAH--KSRTTPGMISCPVCLDLYSEIVESGRLVVSTKCGHVFCSQCLRDALTTSHTCPTCRKKLTCRQYHPLYI-----------------------------------------------------------------
>tr|A0A3B5AX60|A0A3B5AX60_9TELE/31-204 [subseq from] Ring finger protein 4 OS=Stegastes partitus OX=144197 PE=4 SV=1
-------------RRTAS--ANRAASRTASWASDGDTAPPTETINVMDSTEDsveEVVDLTCEGSEATVVDLTtNNDSVLLLDEGPEN----RRV--PAGESYVVSSDEDEDTPP---VL---GAASVSSAHTTRSTP-GTISCPVCLDVYSEIVESGRLVVATRCGHVFCSQCLRDALTSSHTCPTCRKKLTCRQYHPLYI-----------------------------------------------------------------
>tr|A0A3P9IAK0|A0A3P9IAK0_ORYLA/20-196 [subseq from] RING-type domain-containing protein OS=Oryzias latipes OX=8090 PE=4 SV=1
---------------PSIKTSRVAQSRraVNQGTHTGaDSAPPAETIDVMDNTDDgveEVVDLTCEGAEAAVVDLTNnNDSVLLVDED--PQSS----TVPAGESYVLSSDEDE---DTPLFSSTATAAAAHASRS----TPGLISCPVCLDLYSEIVGSGRLVVSTKCGHVFCSQCLRDSLTSSHTCPTCRKKLTSRQYHPLYV-----------------------------------------------------------------
>tr|A0A3Q3R790|A0A3Q3R790_MONAL/6-188 [subseq from] Ring finger protein 4 OS=Monopterus albus OX=43700 PE=4 SV=1
----------QRKRRttGSPLVSRCSTKTSRRANVRRMASRMANGSGSSDGV-EEVVDLTCEGSEAPVVDLTSNDSILVRNTLTLLLHCGpQSTRVPQGESYVVSSDEdEDLAPvfNFDMVSSVH---------TSRLTP-GTISCPVCLDSYSEIIESRRLVVSTKCGHVFCSQCLRDALTSSHTCPTCRKRLTHRQYHPLYI-----------------------------------------------------------------
>tr|M4AL49|M4AL49_XIPMA/6-191 [subseq from] RING-type domain-containing protein OS=Xiphophorus maculatus OX=8083 PE=4 SV=2
----------QRKRRpaGSSLvsrtkTSRAVSGRPRRTAGARDHAPPTEPIDVMDGAEDgveEVVDLTCEGSESAVVDLTTNNESELVNK-PTDRPTGR----PPGESYVLSSDEDEDA---PTVVQ---AAITSTAHTSRLTP-GLISCPVCLDLYSEIVESGRLVVSTKCGHVFCSQCLRDALTSSHTCPTCRKRLTSRQYHPLYI-----------------------------------------------------------------
>tr|A0A7N6AI78|A0A7N6AI78_ANATE/22-184 [subseq from] RING-type domain-containing protein OS=Anabas testudineus OX=64144 PE=4 SV=1
-----------KTRR--AINTRRTGRAASRTANTIDVMD------NTEDSVEEVVDLTCEGSEAAVVDLTNNDSILV-------RDNSRRVP--TGESYIVSSDEDEDT---PSLLTSaLVVLSLFSRST-----PGTISCPICMDSYSEIVESGRLVVSTKCGHVFCSQCLRDALTSSHTCPTCRKKLTPRQYHPLYI-----------------------------------------------------------------
>tr|A0A3Q3GLE5|A0A3Q3GLE5_KRYMA/19-198 [subseq from] Ring finger protein 4 OS=Kryptolebias marmoratus OX=37003 PE=4 SV=1
-------------RT-GTKLSRTSSARTTtcRTADAGDPAPPTEPIDVMDGADDsveEVVDLTCEGSEAAVVDLTTtNDSVLVTNKHT-GSPQNRRVQ--PGESYVLSSDED-----EDMTPVLHAAMMSSAH--KSRTTPGMISCPVCLDLYSEIVESGRLVVSTKCGHVFCSQCLRDALTTSHTCPTCRKKLTCRQYHPLYI-----------------------------------------------------------------
>tr|A0A1A8EWK4|A0A1A8EWK4_9TELE/21-199 [subseq from] Ring finger protein 4 OS=Nothobranchius korthausae OX=1143690 GN=RNF4 PE=4 SV=1
-----------RKRSNRAANVRTKTERaVNISDPAPPTDL-IDVINNTEDGVEEVVDLTCDGSeaagsEAAVVDLTaHNDSVLLVDEGPQK----RRI--PEGESYVLSSDDEDTP---SVLL-----AATKSMANTSRSAPGLISCPICLDHYSEIVNSGRLVVSTKCGHVFCSQCLRDSLRTSHTCPTCRNKLTARQYHPLYV-----------------------------------------------------------------
>tr|A0A3Q1BQF2|A0A3Q1BQF2_AMPOC/25-204 [subseq from] Ring finger protein 4 OS=Amphiprion ocellaris OX=80972 PE=4 SV=1
---------------SRAANSRRTDSASRAVGQTASRVSDGDPPAATETINvmdgtedgvEEVVDLTCEGSEATVVDLTtNNDSVLLVDEGPEN----RRV--PAGESYVVSSDEDE-----DTPPVLNAARVSS--AHTARSTPGTISCPVCLDVYSEIVESGRLVVATRCGHVFCSQCLRDALTSSHTCPTCRKRLTCRQYHPLYV-----------------------------------------------------------------
>tr|A0A3Q3GH36|A0A3Q3GH36_9LABR/44-194 [subseq from] RING-type domain-containing protein OS=Labrus bergylta OX=56723 PE=4 SV=1
------------------------------STSDGDSATPTETIDVMDNTleGvDDVVDLTCEGSEAAVVDLTHSDSVVVHSPRNREVTT--------GGSYVVSSDEDE-----D------TPPVLKGSDPTKSTP-GTISCPVCLDSYSEIVESGRLVVSTKCGHVFCSQCLRDALTSSHTCPTCRKRLTHRQYHPLYV-----------------------------------------------------------------
>tr|A0A556V3S6|A0A556V3S6_BAGYA/175-329 [subseq from] Selenoprotein T OS=Bagarius yarrelli OX=175774 GN=Baya_12726 PE=3 SV=1
------------------------------------------------LNGEEVVDLTCEGSEPAVVDLTNNDSVVVFFFLLLcksiffggVALEGTQsRRMQGTESYVLSSDDEEEPSPS--LSPAHL--SSLHASARARSTPGAVSCPVCMDAYAEIIESGRLMVSTKCGHLFCSQCIRDSLARAHNCPTCRKKLTTKQYHPIYI-----------------------------------------------------------------
>tr|A0A1A7XC93|A0A1A7XC93_9TELE/20-190 [subseq from] Ring finger protein 4 OS=Iconisemion striatum OX=60296 GN=RNF4 PE=4 SV=1
----------TRKKSTRAANVRTKIQRTMNVSDLAPLTDIIDVMNNTEDGVEEVVDLTCEGSEAAVVDLTtNNDSVLLVDEG--P-----QNRIPEGESYVLSSDDEDAPSV------LHAATM-----STSRSAPGLISCPVCLDQYSEIVESGRLVVSTKCGHVFCSQCLRDALKSSHTCPTCRKKLTCRQYHPLYV-----------------------------------------------------------------
>tr|A0A4W6BK40|A0A4W6BK40_LATCA/39-207 [subseq from] RING-type domain-containing protein OS=Lates calcarifer OX=8187 PE=4 SV=1
-----------------AANANRATNRTanvsRTTDGDPAPPTETiDVMDNTEDSVEEVVDLTCEGSEAPVVDLTNNDSVLVLRTEESPQE---RV----TSSAVIEDEDMPPVLNAAVMSSVHTSRST----------PGTISCPVCLDSYSEIVDSGRLVVSTKCGHVFCSQCLRDALTSSHTCPTCRKRLTHRQYHPLYI-----------------------------------------------------------------
>tr|A0A1A7Y553|A0A1A7Y553_9TELE/20-190 [subseq from] Ring finger protein 4 OS=Iconisemion striatum OX=60296 GN=RNF4 PE=4 SV=1
----------TRKKSTRAANVRTKIQRTMNVSDLAPLTDIIDVMNNTEDGVEEVVDLTCEGSEAAVVDLTtNNDSVLLVDEG--P-----QNRIPEGESYVLSSDDEDPPS------VLHAATM-----STSRSAPGLISCPVCLDQYSEIVESGRLVVSTKCGHVFCSQCLRDALKSSHTCPTCRKKLTCRQYHPLYV-----------------------------------------------------------------
>tr|A0A803YIP9|A0A803YIP9_MELGA/5-117 [subseq from] Uncharacterized protein OS=Meleagris gallopavo OX=9103 GN=RNF4 PE=4 SV=1
----------PRKRRGGSANSRQAQKRSRLIASTTEMASEGEPIELEESAGEEVVDLTCESSDPVVVDLTHNDSVVIVEENQQRRRNLRLRGQRQSDSCVLSSDDEDEARDNDVYVTDKVSRE--------------------------------------------------------------------------------------------------------------------------------------------
>tr|A0A3P8S3D1|A0A3P8S3D1_AMPPE/25-204 [subseq from] Ring finger protein 4 OS=Amphiprion percula OX=161767 PE=4 SV=1
---------------SRAANSRRTDSASRAVGQTASRVSDGDPPAATETINvmdgtedgvEEVVDLTCEGSEATVVDLTtNNDSVLLVDEGPEN----RRV--PAGESYVVSSDEDE-----DTPPVLNAARVSS--AHTARSTPGMISCPVCLDVYSEIVESGRLVVATRCGHVFCSQCLRDALTSSHTCPTCRKRLTCRQYHPLYV-----------------------------------------------------------------
>tr|A0A3P9KHP2|A0A3P9KHP2_ORYLA/21-196 [subseq from] RING-type domain-containing protein OS=Oryzias latipes OX=8090 PE=4 SV=1
----------------SIKTSRVAQSRRavnRGTHTGADSAPPAETIDVMDNTDDgveEVVDLTCEGAEAAVVDLTNnNDSVLLVDED--PQSS----TVPAGESYVLSSDEDE---DTPLFSNAATAAAA----HASRSMPGLISCPVCLDLYSEIVGSGRLVVSTKCGHVFCSQCLRDSLTSSHTCPTCRKRLTSRQYHPLYV-----------------------------------------------------------------
>tr|A0A672UNK3|A0A672UNK3_STRHB/4-173 [subseq from] RING-type domain-containing protein OS=Strigops habroptila OX=2489341 PE=4 SV=1
--------TPKEKRPGGALNSGRPQKRGRLMASTSARASEAEPIERGE---SEVRDPTTESSDPEIIDLTQDDS----DENQRERRNSAPRGQQQSDIANPNRGDPDEPRHNDVYVTAKV------------L-PGTIRCPICMDGYSEIVQSGRQIVSTTCGHVFCSQCLYYSLVHSNFCPTCRTDLTGGQYHPLYI-----------------------------------------------------------------
>tr|A0A3P8V2Q8|A0A3P8V2Q8_CYNSE/57-224 [subseq from] Ring finger protein 4 OS=Cynoglossus semilaevis OX=244447 PE=4 SV=1
-------------------N--TTANETANISSMPnEPDLPTETINVMDnrTENDVvVVDLTCEGSESAVVDLTNNDSVLVIDEGVQQ------SQGPNAESYVVSSDEDDVTPNV--ISAAVMSSYHKSRS-----TPGTISCPVCLDTYTEIVDSGRLVVSTKCGHVFCSQCLRDALSSSHTCPTCRKKLTNRQYHPLYV-----------------------------------------------------------------
>tr|A0A668RFV8|A0A668RFV8_OREAU/11-192 [subseq from] RING-type domain-containing protein OS=Oreochromis aureus OX=47969 PE=4 SV=1
-----STQSPPVSRHNAKSGRAASTRRTANADSDPTPPTETIDVMDGQSRSEEvVVDLTCESgAEAAVVDLTtNNDSVLVTLSLTHTH------THTH-ESYLVSSDEDEDT--PPVLSATLLPPTNTSRS-----TPGTISCPVCLDGYSEIVGSGRLVVSTRCGHVFCSQCLRDSLTSSHTCPTCRKRLTHRQYHPLYI-----------------------------------------------------------------
>tr|A0A3P9JKV9|A0A3P9JKV9_ORYLA/20-194 [subseq from] RING-type domain-containing protein OS=Oryzias latipes OX=8090 PE=4 SV=1
---------------PSIKTSRVAQSRraVNQGTHTGaDSAPPAETIDVMDNTDDgveEVVDLTCEGAEAAVVDLTNNNDSVLVT---HPQSS----TVPAGESYVLSSDEDE---DTPLFSSTATAAAAHASRS----TPGLISCPVCLDLYSEIVGSGRLVVSTKCGHVFCSQCLRDSLTSSHTCPTCRKKLTSRQYHPLYV-----------------------------------------------------------------
>tr|A0A672UPL8|A0A672UPL8_STRHB/4-173 [subseq from] RING-type domain-containing protein OS=Strigops habroptila OX=2489341 PE=4 SV=1
--------TPKEKRPGGALNSGRPQKRGRLMASTSARASEAEPIERGE---SEVRDPTTESSDPEIIDLTQDDS----DENQRERRNSAPRGQQQSDIANPNRGDPDEPRHNDVYVTAKV------------L-PGTIRCPICMDGYSEIVQSGRQIVSTTCGHVFCSQCLYYSLVHSNFCPTCRTDLAGGQYHPLYI-----------------------------------------------------------------
>tr|A0A3B3BM83|A0A3B3BM83_ORYME/11-198 [subseq from] Ring finger protein 4 OS=Oryzias melastigma OX=30732 PE=4 SV=1
-----ATESPQVSRP-GTKTSRAAQSRTavsRRCHAGADSAPPAETIDVMDNTDDgveEVVDLTCEGAEAAVVDLTNnnnNDSVLLVDED--P--QGSRV--PAGESYVLSSDEDEDTPPFSSAATSSV-------AHAFRSTPGMISCPVCLDLYSEIVGSGRLVVSTKCGHVFCSQCLRDALTSSHTCPTCRNRLTSRQYHPLYV-----------------------------------------------------------------
>tr|A0A3S2M477|A0A3S2M477_ORYJA/162-346 [subseq from] RING-type domain-containing protein OS=Oryzias javanicus OX=123683 GN=OJAV_G00104720 PE=4 SV=1
------TESP-RVSRPGTKTSRAAQSRTavsRRCHAGADSAPPAETIDVMDNTDDgveEVVDLTCEGAEAAVVDLTNnNDSVLLVDEDPQS------SRVPAGESYVLSSDEDEDTPPFSSAATSAVAHA-------FRSTPGLISCPVCLDLYSEIVGSGRLVVSTKCGHVFCSQCLRDALTSSHTCPTCRKRLTSRQYHPLYV-----------------------------------------------------------------
>tr|A0A3Q2YYQ3|A0A3Q2YYQ3_HIPCM/30-208 [subseq from] Ring finger protein 4 OS=Hippocampus comes OX=109280 PE=4 SV=1
-------------RRVVHANTRANASRvARRRASPPDVPAPAagETIDVMDNLEDgveEVVDLTSEAAEAsHVVDLTSSDSVLVN-NNTRTNA--------SGESYVVSSDDDEASPPvpgADVLSSLQTRRSSR---TT----PGTVSCPVCMDTYSEMVESGRLVVSTKCGHVFCSQCLRDALRRSLTCPTCRKRLTPRQYHPLYI-----------------------------------------------------------------
>tr|A0A3Q2DQU6|A0A3Q2DQU6_CYPVA/6-191 [subseq from] Ring finger protein 4 OS=Cyprinodon variegatus OX=28743 PE=4 SV=1
----------QRKRRAAGssqVSRTKTSRATNSRTSARRMadnsNPSREPIDVMDGAEDgveEVVDLTCEGSEGAVVDLTTNgDSVLLVDEGSLT--EG----VPPGESYVLSSDED-----EDTPTLLHGAI-TSSEHPSRST-PGLISCPVCLDLYSEIVGSGRLVVSTKCGHVFCSQCLRDALTSSHTCPTCRKKLTSRQYHPLYI-----------------------------------------------------------------
>tr|A0A226MM51|A0A226MM51_CALSU/156-271 [subseq from] Uncharacterized protein (Fragment) OS=Callipepla squamata OX=9009 GN=ASZ78_000011 PE=4 SV=1
-------EHAPRKRRGGSANSRQAQKRSRLMASTTEMASEGEPIELEESAGEEVVDLTCESSDPVVVDLTHNDSIVIVEENQQRRRNLRLRGQRQSDSCVLSSDDEDETRDNDVYVTDKVSRE--------------------------------------------------------------------------------------------------------------------------------------------
>tr|M7BED6|M7BED6_CHEMY/547-657 [subseq from] E3 ubiquitin ligase RNF4 (Fragment) OS=Chelonia mydas OX=8469 GN=UY3_07259 PE=4 SV=1
-------R-TQRKRRGGAVNSRQTRKRNRLVASATEMASEAEPIELEESAGEEVVDLTCESSEPVVVDLTHNDSVVVKNQRQR-RNLGLR-SQRQSDSCVLSSDDEDESRDNDVYVTNKVS----------------------------------------------------------------------------------------------------------------------------------------------
>tr|A0A3B3YKK0|A0A3B3YKK0_9TELE/22-187 [subseq from] Ring finger protein 4 OS=Poecilia mexicana OX=48701 PE=4 SV=1
-----------------TKTSRAASSRTRRAAGARDPAPPPEPIDVMDGAEDgveEVVDLTCEGSESAVVDLTtNNESVLLVDEG-PP-----------GESYVLSSDEDEDA---PTVVQ---AAITSTAHTSRLTP-GLISCPICLDLYSEIVESGRLVVSTKCGHVFCSQCLRDALTSSHTCPTCRKRLTSRQYHPLYI-----------------------------------------------------------------
>tr|A0A3Q2UA76|A0A3Q2UA76_FUNHE/16-185 [subseq from] Ring finger protein 4 OS=Fundulus heteroclitus OX=8078 PE=4 SV=1
--------LPSRTKTSRTANSRTLALRTDGVGDPTPPSDPTDTLDSVTEGLEEVVDLTREGSEAAVVDLTtANDSVLLVDEGP------LDIRVPPGQSYVLSSDDDE-----DGAIASHTARST----------SGLVSCPICLDLYAEIVDSGRLVVSTKCGHVFCSQCLRDALAASHTCPTCRKRLTARQYHPLYI-----------------------------------------------------------------
>tr|A0A087YGN8|A0A087YGN8_POEFO/22-187 [subseq from] Ring finger protein 4 OS=Poecilia formosa OX=48698 PE=4 SV=2
-----------------TKTSRAASSRTRRAAGARDPAPPPEPIDVMDGAEDgveEVVDLTCEGSESAVVDLTtNNESVLLVDEG-PP-----------GESYVLSSDEDEDA---PTVVQ---AAITSTAHTSRLTP-GLISCPVCLDLYSEIVESGRLVVSTKCGHVFCSQCLRDALTSSHTCPTCRKRLTSRQYHPLYI-----------------------------------------------------------------
>tr|A0A3B3TIH3|A0A3B3TIH3_9TELE/22-187 [subseq from] Ring finger protein 4 OS=Poecilia latipinna OX=48699 PE=4 SV=1
-----------------TKTSRAASSRTRRAAGAGDPPPPPEPIDVMDGAEDgveEVVDLTCEGSESAVVDLTtNNESVLLVDEG-PP-----------GESYVLSSDEDEDA---PTVVQ---AAITSTAHTSRLTP-GLISCPVCLDLYSEIVESGRLVVSTKCGHVFCSQCLRDALTSSHTCPTCRKRLTSRQYHPLYI-----------------------------------------------------------------
>tr|H2N215|H2N215_ORYLA/21-194 [subseq from] RING-type domain-containing protein OS=Oryzias latipes OX=8090 GN=rnf4 PE=4 SV=2
----------------SIKTSRVAQSRRavnRGTHTGADSAPPAETIDVMDNTDDgveEVVDLTCEGAEAAVVDLTNNNDSVLVT---HPQSS----TVPAGESYVLSSDEDE---DTPLFSSAATAAAAHAS----RSTPGLISCPVCLDLYSEIVGSGRLVVSTKCGHVFCSQCLRDSLTSSHTCPTCRKRLTSRQYHPLYV-----------------------------------------------------------------
>tr|A0A7R5L7U3|A0A7R5L7U3_9PASS/5-113 [subseq from] uncharacterized protein LOC113995620 OS=Pipra filicauda OX=649802 GN=LOC113995620 PE=4 SV=1
----------RRKRRGGAVNSRQASKRSRLLASSAGEASAAEPIDLEESrvlsfdlAVDEIIDLTDESAEPEVIDLTGDDSVVQWEQNQE-----HPLVSSAADNSVVPlvNDDEEEPRDNDGP----------------------------------------------------------------------------------------------------------------------------------------------------
>tr|A0A7R5L7U3|A0A7R5L7U3_9PASS/359-442 [subseq from] uncharacterized protein LOC113995620 OS=Pipra filicauda OX=649802 GN=LOC113995620 PE=4 SV=1
-----------------------------------------------------------------------------------------------------------------AYVEPEVRRSLDEELAISEEWQRAVRCPICMDFFSQIIRSVRQVVSTQCGHLFCSRCIAVALENSRACPTCRTELPPRDYHPVY------------------------------------------------------------------
>tr|A0A7K6CQU9|A0A7K6CQU9_9PASS/1-189 [subseq from] RNF4 ligase (Fragment) OS=Origma solitaria OX=720586 GN=Rnf4_0 PE=4 SV=1
-----------RKRRGGAVDSRPAQKRSRLLPSSAGGTSQTELIDLEEsgTLSfESVIDITGESPEPEVIDITGESPEPEVQDREQRQQHppGSSAADNSA--ELWASDNEEEPRDNDGYVTDGLYVLC-GSVPSSAQPGVVIRCPICFEFYSEIMQNGQQLVATLCGHVFCSRCLPIALENTNMCPTCRVELNPDLYIPIYL-----------------------------------------------------------------
>tr|A0A7R5KF08|A0A7R5KF08_9PASS/5-113 [subseq from] uncharacterized protein LOC113995619 isoform X8 OS=Pipra filicauda OX=649802 GN=LOC113995619 PE=4 SV=1
----------RRKRRGGAINSRQASKRSRLLASSAGEASAAEPIDLEESrvlsfdlAVDEIIDLTDESAEPEVIDLTGDDSVVQWEQNQQH-----PVVSSAADNSVVllTSDDEEEPRDNDGS----------------------------------------------------------------------------------------------------------------------------------------------------
>tr|A0A7R5KF08|A0A7R5KF08_9PASS/167-203 [subseq from] uncharacterized protein LOC113995619 isoform X8 OS=Pipra filicauda OX=649802 GN=LOC113995619 PE=4 SV=1
----------------------------------------------------------------------------------------------------------------------EEPRDNDGSLLSNTRPAVTVTSPIWVDDYSEWEQNQE------------------------------------------------------------------------------------------------------------
>tr|A0A7R5KF08|A0A7R5KF08_9PASS/547-630 [subseq from] uncharacterized protein LOC113995619 isoform X8 OS=Pipra filicauda OX=649802 GN=LOC113995619 PE=4 SV=1
-----------------------------------------------------------------------------------------------------------------AYVEPEVRRSLDEELAISEEWQRAVRCPICMDFFSQIIRSVRQVVSTQCGHLFCSRCIAVALENSRACPTCRTELPPRDYHPVY------------------------------------------------------------------
>tr|A0A7R5KLS0|A0A7R5KLS0_9PASS/71-174 [subseq from] uncharacterized protein LOC113986283 OS=Pipra filicauda OX=649802 GN=LOC113986283 PE=4 SV=1
----MSTRQP--KRCGEPVDSRQARKRRRLVASNTGGASETEPIDPRESAVEEVIDLTDRSSEPEVSDLTNDNSVVQWQQSQQYPR---FFRAADNSAVLLMSDNEEEQGDYD------------------------------------------------------------------------------------------------------------------------------------------------------
>tr|A0A7R5KLS0|A0A7R5KLS0_9PASS/298-402 [subseq from] uncharacterized protein LOC113986283 OS=Pipra filicauda OX=649802 GN=LOC113986283 PE=4 SV=1
----------------------------------------------------------------------------LLEEYEQQRRNVTLRSQRQSDSSVLGSNDEDEAIDNDVA-----------------WPEGTIRCPICMDFYSEILQSERLFLSTQCGHVFCSQCLPVALETANTCPICRTELTHEQYHSIYI-----------------------------------------------------------------
>tr|A0A7J6AU01|A0A7J6AU01_AMEME/5-185 [subseq from] Uncharacterized protein OS=Ameiurus melas OX=219545 GN=AMELA_G00097360 PE=4 SV=1
---------TQRKRRTTSTSfSRRNSKRSRTQLSQASMEtidvLESDRLssEFTDvSPGEEVVDLTCEGSEPAVVDLTNNDSVVLVDDGAQSRRT------QGPESYVLSSDDEEEPSPS-L---SPTLLSSLHASARARSTPGAVSCPVCMDAYAEIVESGRLMVSTKCGHLFCSQCIRDSLARAHNCPTIKCEYTHKH-----------------------------------------------------------------------
>tr|A0A3P9P4S7|A0A3P9P4S7_POERE/22-191 [subseq from] Ring finger protein 4 OS=Poecilia reticulata OX=8081 PE=4 SV=1
-----------------TKTSRAASSRTRRAAGAGDPAPPTEPIDVMDGAEDgveEVVDLTCEGSESAVVDLTTTNESL-VDEGK------TWICWPPGESYVLSSDEDEDA---PTVVQ---AAITSTAHTSRLTP-GLISCPVCLDLYSEIVESGRLVVSTKCGHVFCSQCLRDALTSSHTCPTCRKRLTSRQYHPLYI-----------------------------------------------------------------
>tr|A0A452H259|A0A452H259_9SAUR/5-112 [subseq from] Uncharacterized protein OS=Gopherus agassizii OX=38772 PE=4 SV=1
----------HGKRRGGAINSRQTRKRNRLVASATEMASEAEPIELEESAGEEVVDLTCESSEPVVVDLTHNDSVVVKNQR--ERNLGLRS-QQQSDSCVLSSDDEDESRDNDVYVTNKVS----------------------------------------------------------------------------------------------------------------------------------------------
>tr|H2V5F1|H2V5F1_TAKRU/28-190 [subseq from] Ring finger protein 4 OS=Takifugu rubripes OX=31033 PE=4 SV=3
------------------VSARRAANDTSMSNGNIDSAAEVQSVMsLLYLGVEEVVDLTCEGSECAVVDLTSNDSVL-------------RSTVTTAESYVVSSDEDDNAA--PVLK--TSVVSLHDNSV--FRPTpGTISCPVCLDSYCEIVDSGRLVVSTKCGHVFCSQCLRDALTSSHTCPTCRKRLTHRQYHPLYI-----------------------------------------------------------------
>tr|A0A7K7SBI2|A0A7K7SBI2_9PASS/1-193 [subseq from] RNF4 ligase (Fragment) OS=Nesospiza acunhae OX=381881 GN=Rnf4_4 PE=4 SV=1
-----------RKRPGGAVGSRPARKRSRLLPSSAGGTSQTEPRDLEESgapaFGPEFVDLTGESSESEVIIISDNESSV-VQDREQSQQYPLGSRETESSDELRASDNEEEPRDNNEYVTDGESLQlhLLSSSVsSSAQQGVVIRCPICMDCYSEIVRSGRLIVATMCGHVFCSECLPVALETIGMCPTCRVELTPDLYHPIYI-----------------------------------------------------------------
>tr|A0A2I3M589|A0A2I3M589_PAPAN/3-73 [subseq from] Ring finger protein 4 OS=Papio anubis OX=9555 GN=RNF4 PE=4 SV=1
----------TRKRRGGAINSRQTQKRTREATSTPEISLEAEPIELVETAGDEIVDLTCESLEPVVVDLTHNDSVVIVDGP--------------------------------------------------------------------------------------------------------------------------------------------------------------------------------------
>tr|A0A2K5IC21|A0A2K5IC21_COLAP/3-73 [subseq from] Ring finger protein 4 OS=Colobus angolensis palliatus OX=336983 PE=4 SV=1
----------TRKRRGGAINSRQTQKRTREATSTPEISLEAEPIELVETAGDEIVDLTCESLEPVVVDLTHNDSVVIVDGP--------------------------------------------------------------------------------------------------------------------------------------------------------------------------------------
>tr|A0A2K5MIH9|A0A2K5MIH9_CERAT/3-73 [subseq from] Ring finger protein 4 OS=Cercocebus atys OX=9531 GN=RNF4 PE=4 SV=1
----------TRKRRGGAINSRQTQKRTREATSTPEISLEAEPIELVETAGDEIVDLTCESLEPVVVDLTHNDSVVIVDGP--------------------------------------------------------------------------------------------------------------------------------------------------------------------------------------
>tr|A0A2K5ZIW6|A0A2K5ZIW6_MANLE/3-73 [subseq from] Ring finger protein 4 OS=Mandrillus leucophaeus OX=9568 GN=RNF4 PE=4 SV=1
----------TRKRRGGAINSRQTQKRTREATSTPEISLEAEPIELVETAGDEIVDLTCESLEPVVVDLTHNDSVVIVDGP--------------------------------------------------------------------------------------------------------------------------------------------------------------------------------------
>tr|A0A7L3WJ05|A0A7L3WJ05_9GRUI/2-113 [subseq from] RNF4 ligase (Fragment) OS=Atlantisia rogersi OX=2478892 GN=Rnf4 PE=4 SV=1
----------QRKRRGGALHSRQVRKRTRGVASTAEMASEAEPIELEESAGEEVVDLTCESSEPVVVDLTRNDSVVVSKN-QRQTRNLRLRSQRQSDSCVLSSDDEDETRDNDVYVTEKVSRE--------------------------------------------------------------------------------------------------------------------------------------------
>tr|A0A1U7SI75|A0A1U7SI75_ALLSI/4-132 [subseq from] E3 ubiquitin-protein ligase RNF4 isoform X2 OS=Alligator sinensis OX=38654 GN=RNF4 PE=4 SV=1
---------TQRKRRGGEIGSRQTQKRSRLAASATEMASEAEPIELEESAGEEVVDLTCESSEPVVVDLTRNDSVVIVEENQQPRRNLGLRSQRQSDSCVLSSDEEDESRDNDTCERNKVygGSETlEDETTDSRKES--------------------------------------------------------------------------------------------------------------------------------
>tr|A0A2J8K6H8|A0A2J8K6H8_PANTR/3-71 [subseq from] RNF4 isoform 13 OS=Pan troglodytes OX=9598 GN=CK820_G0041048 PE=4 SV=1
----------TRKRRGGAINSRQAQKRTREATSTPEISLEAEPIELVETAGDEIVDLTCESLEPVVVDLTHNDSVVIVD----------------------------------------------------------------------------------------------------------------------------------------------------------------------------------------
>tr|A0A2J8SRW6|A0A2J8SRW6_PONAB/3-71 [subseq from] RNF4 isoform 14 OS=Pongo abelii OX=9601 GN=CR201_G0040859 PE=4 SV=1
----------TRKRRGGAINSRQAQKRTREATSTPEISLEAEPIELVETAGDEIVDLTCESLEPVVVDLTHNDSVVIVD----------------------------------------------------------------------------------------------------------------------------------------------------------------------------------------
>tr|D6RBZ1|D6RBZ1_HUMAN/3-71 [subseq from] E3 ubiquitin-protein ligase RNF4 OS=Homo sapiens OX=9606 GN=RNF4 PE=4 SV=1
----------TRKRRGGAINSRQAQKRTREATSTPEISLEAEPIELVETAGDEIVDLTCESLEPVVVDLTHNDSVVIVD----------------------------------------------------------------------------------------------------------------------------------------------------------------------------------------
>tr|A0A674P8G2|A0A674P8G2_TAKRU/12-169 [subseq from] Ring finger protein 4 OS=Takifugu rubripes OX=31033 PE=4 SV=1
---------------GSPLVARSSTKTSRRVSA------RR-AANDTSIIVREVVDLTCEGSECAVVDLTSNDSVL-------------RSTVTTAESYVVSSDEDDNAA--PVLK--TSVVSLHDNSV--FRPTpGTISCPVCLDSYCEIVDSGRLVVSTKCGHVFCSQCLRDALTSSHTCPTCRKRLTHRQYHPLYI-----------------------------------------------------------------
>tr|A0A3P8V5G3|A0A3P8V5G3_CYNSE/57-246 [subseq from] Ring finger protein 4 OS=Cynoglossus semilaevis OX=244447 PE=4 SV=1
-------------------N--TTANETANISSMPnEPDLPTETINVMDnrTENDVvVVDLTCEGSESAVVDLTNNDSVLVIDEGVQQS------QGPNAESYVVSSDEDDVTPNVisaAVMSSYHKSSSPVAETalTTNYRtifvsgklqsTPGTISCPVCLDTYTEIVDSGRLVVSTKCGHVFCSQCLRDALSSSHTCPTCRKKLTNRQYHPLYV-----------------------------------------------------------------
>tr|A0A060WXV2|A0A060WXV2_ONCMY/35-203 [subseq from] RING-type domain-containing protein OS=Oncorhynchus mykiss OX=8022 GN=GSONMT00015927001 PE=4 SV=1
-----------------------TNEGTADSSNTSHLeTIEVQESSDPLVAEEEMVDLTHQVFPSSFVDLTNnNDSIVVVDEGPKRR-------RD-WESYVLSSDEEEAAVIVPDSPAT-APLSTAPEPSSTARsTPTTISCPICMDMFGEIIDGGRTLVSSQCGHLFCNTCIRDSLAKSQTCPTCRKKLNHQQYHQIYI-----------------------------------------------------------------
>tr|A0A2J8K6H0|A0A2J8K6H0_PANTR/3-73 [subseq from] RNF4 isoform 8 (Fragment) OS=Pan troglodytes OX=9598 GN=CK820_G0041048 PE=4 SV=1
----------TRKRRGGAINSRQAQKRTREATSTPEISLEAEPIELVETAGDEIVDLTCESLEPVVVDLTHNDSVVIVDGP--------------------------------------------------------------------------------------------------------------------------------------------------------------------------------------
>tr|A0A2J8SRU0|A0A2J8SRU0_PONAB/3-73 [subseq from] RNF4 isoform 9 (Fragment) OS=Pongo abelii OX=9601 GN=CR201_G0040859 PE=4 SV=1
----------TRKRRGGAINSRQAQKRTREATSTPEISLEAEPIELVETAGDEIVDLTCESLEPVVVDLTHNDSVVIVDGP--------------------------------------------------------------------------------------------------------------------------------------------------------------------------------------
>tr|A0A3Q0H8H6|A0A3Q0H8H6_ALLSI/4-109 [subseq from] E3 ubiquitin-protein ligase RNF4 isoform X4 OS=Alligator sinensis OX=38654 GN=RNF4 PE=4 SV=1
---------TQRKRRGGEIGSRQTQKRSRLAASATEMASEAEPIELEESAGEEVVDLTCESSEPVVVDLTRNDSVVIVEENQQPRRNLGLRSQRQSDSCVLSSDEEDESRDNDTC----------------------------------------------------------------------------------------------------------------------------------------------------
>tr|A0A7K6IB05|A0A7K6IB05_9PASS/1-189 [subseq from] RNF4 ligase (Fragment) OS=Dasyornis broadbenti OX=243059 GN=Rnf4_1 PE=4 SV=1
-----------RKRRGGAVDSRPARKQSRLLPSSAGGTSQAELIDLEESgtpTFEPVIDLTGESPEPEDIIITREDDNTELQDREQSQQHPLGSRAADNSAELWASDNEEEPRDNDRYVTDEASLQRL-ISEMPAQPGVVIRCPICFEFYSEIVQNGQQLVATLCGHIFCSRCLPFALENAPVCPTCRADLPRELYIPIYL-----------------------------------------------------------------
>tr|A0A7K5UIJ8|A0A7K5UIJ8_9PASS/1-191 [subseq from] RNF4 ligase (Fragment) OS=Cephalopterus ornatus OX=114276 GN=Rnf4_1 PE=4 SV=1
-----------RKRRGGDVNSGQASKRSRLLPSSAGEPSTAEPRDLEESAVDEIIDLTNESSQSEVIDLTGDDSDVQGDQNeERPHVSS--AA-D--DSVVlLVSDDEEEPRDDDGYVTDKVLQILHvlfawcqcSSKLEFFTPNPSVRCPICMDFYSQIVQGERQIVSTLCGHLFCSRCLPVALETARACPTCRTELYPDAYHPIF------------------------------------------------------------------
>tr|A0A2I2YH25|A0A2I2YH25_GORGO/3-73 [subseq from] Ring finger protein 4 OS=Gorilla gorilla gorilla OX=9595 GN=RNF4 PE=4 SV=1
----------TRKRRGGAINSRQAQKRTREATSTPEISLEAEPIELVETAGDEIVDLTCESLEPVVVDLTHNDSVVIVDGP--------------------------------------------------------------------------------------------------------------------------------------------------------------------------------------
>tr|A0A2I3HQS1|A0A2I3HQS1_NOMLE/3-73 [subseq from] Uncharacterized protein OS=Nomascus leucogenys OX=61853 GN=RNF4 PE=4 SV=1
----------TRKRRGGAINSRQAQKRTREATSTPEISLEAEPIELVETAGDEIVDLTCESLEPVVVDLTHNDSVVIVDGP--------------------------------------------------------------------------------------------------------------------------------------------------------------------------------------
>tr|A0A2J8K6H2|A0A2J8K6H2_PANTR/3-73 [subseq from] Ring finger protein 4 OS=Pan troglodytes OX=9598 GN=RNF4 PE=4 SV=1
----------TRKRRGGAINSRQAQKRTREATSTPEISLEAEPIELVETAGDEIVDLTCESLEPVVVDLTHNDSVVIVDGP--------------------------------------------------------------------------------------------------------------------------------------------------------------------------------------
>tr|A0A2J8SRT1|A0A2J8SRT1_PONAB/3-73 [subseq from] RNF4 isoform 3 OS=Pongo abelii OX=9601 GN=CR201_G0040859 PE=4 SV=1
----------TRKRRGGAINSRQAQKRTREATSTPEISLEAEPIELVETAGDEIVDLTCESLEPVVVDLTHNDSVVIVDGP--------------------------------------------------------------------------------------------------------------------------------------------------------------------------------------
>tr|A0A6D2X5M6|A0A6D2X5M6_PANTR/3-73 [subseq from] RNF4 isoform 3 OS=Pan troglodytes OX=9598 GN=CK820_G0041048 PE=4 SV=1
----------TRKRRGGAINSRQAQKRTREATSTPEISLEAEPIELVETAGDEIVDLTCESLEPVVVDLTHNDSVVIVDGP--------------------------------------------------------------------------------------------------------------------------------------------------------------------------------------
>tr|D6RAD8|D6RAD8_HUMAN/3-71 [subseq from] E3 ubiquitin-protein ligase RNF4 (Fragment) OS=Homo sapiens OX=9606 GN=RNF4 PE=4 SV=8
----------TRKRRGGAINSRQAQKRTREATSTPEISLEAEPIELVETAGDEIVDLTCESLEPVVVDLTHNDSVVIVD----------------------------------------------------------------------------------------------------------------------------------------------------------------------------------------
>tr|A0A7K8A0C7|A0A7K8A0C7_9PASE/1-201 [subseq from] RNF4 ligase (Fragment) OS=Melanocharis versteri OX=254552 GN=Rnf4_2 PE=4 SV=1
-----------RKRRGEADDSGQAQKRSRLLApstggaSEPEaVDLEESGTLSFELAGEEFIGVTAYSPESEDINLTGNDSDSVVLWEQNQELPLLSIPVDDSLALLGSDDDEEL-RDNDGYVTDKVSLQSLIYGrhvlsgsvLSSAWPAGTIRCPICMDFYPQIVQSGRLILSTLCGHVFCSQCLPFALQTASFCPTCRTELTPVQYHPIYI-----------------------------------------------------------------
>tr|A0A2K6K7D1|A0A2K6K7D1_RHIBE/3-73 [subseq from] Uncharacterized protein OS=Rhinopithecus bieti OX=61621 GN=RNF4 PE=4 SV=1
----------TRKRRGGAINSRQTQKRTREATSTPEISLEAEPIELVETAGDEIVDLTCESLEPVVVDLTHSDSVVIVDGP--------------------------------------------------------------------------------------------------------------------------------------------------------------------------------------
>tr|A0A2K6QNA6|A0A2K6QNA6_RHIRO/3-73 [subseq from] Uncharacterized protein OS=Rhinopithecus roxellana OX=61622 GN=RNF4 PE=4 SV=1
----------TRKRRGGAINSRQTQKRTREATSTPEISLEAEPIELVETAGDEIVDLTCESLEPVVVDLTHSDSVVIVDGP--------------------------------------------------------------------------------------------------------------------------------------------------------------------------------------
>tr|A0A0S7H7P7|A0A0S7H7P7_9TELE/10-139 [subseq from] RNF4 (Fragment) OS=Poeciliopsis prolifica OX=188132 GN=RNF4 PE=4 SV=1
--------------------------------------------------VEEVVDLTCEGSESAVVDLTtNNESVLLVDEG-PP-----------GESYVLSSDEDEDA---PTVIQA-AISST--AHTSRLTP-GLISCPICLDLYSEIVESGRLVVSTKCGHVFCSQCLRDALTSSHTCPTCRKRLTSRQYHPLYI-----------------------------------------------------------------
>tr|A0A3Q0HD12|A0A3Q0HD12_ALLSI/4-109 [subseq from] E3 ubiquitin-protein ligase RNF4 isoform X1 OS=Alligator sinensis OX=38654 GN=RNF4 PE=4 SV=1
---------TQRKRRGGEIGSRQTQKRSRLAASATEMASEAEPIELEESAGEEVVDLTCESSEPVVVDLTRNDSVVIVEENQQPRRNLGLRSQRQSDSCVLSSDEEDESRDNDTC----------------------------------------------------------------------------------------------------------------------------------------------------
>sp|P78317-2|RNF4_HUMAN/3-71 [subseq from] Isoform 2 of E3 ubiquitin-protein ligase RNF4 OS=Homo sapiens OX=9606 GN=RNF4
----------TRKRRGGAINSRQAQKRTREATSTPEISLEAEPIELVETAGDEIVDLTCESLEPVVVDLTHNDSVVIVD----------------------------------------------------------------------------------------------------------------------------------------------------------------------------------------
>tr|A0A7L2SYQ2|A0A7L2SYQ2_POMRU/1-199 [subseq from] RNF4 ligase (Fragment) OS=Pomatostomus ruficeps OX=9176 GN=Rnf4_0 PE=4 SV=1
-----------RKRRGGAADSSRARKRSRLLPSSTGGMSHTEPIDFeesgtlsFEPAGGEIIDLTGESSEREVIIISDDESAVVrVQDRKQSQQYplGSRSAENSAE--PWASDNEEESRDNDEYVIDKVSLQSlpilSSSVSSSAQPGVVIRCPICMEFYSEIMQSGRLIVATMCGHIFCSACLPVALETIGVCPTCRAELTPEMYIPIYL-----------------------------------------------------------------
>tr|A0A7K6HNA2|A0A7K6HNA2_9PASS/1-183 [subseq from] RNF4 ligase (Fragment) OS=Dasyornis broadbenti OX=243059 GN=Rnf4_0 PE=4 SV=1
-----------RKHRGELDDSGQAQKRSRLLASSTGGASEPEPTDLEEsgTIFFE-LDVTADSPESEVINLTGNDSGNVVWEQNqeHPLLSGV---VDNSVALLARDDDEEL-RDDDGYVTDKVsvQRLISDRVTT-----GAIRCPICMDFYPQIVRSGRLILSTLCGHIFCSHCLPVALQTASFCPTCRTELTPGQYHPIYI-----------------------------------------------------------------
>tr|A0A3Q4GEG3|A0A3Q4GEG3_NEOBR/11-185 [subseq from] E3 ubiquitin-protein ligase RNF4-like OS=Neolamprologus brichardi OX=32507 PE=4 SV=1
-----STQSPPVSRHNAKSRRAASTRRTANADSDPTPPTETIDVMDGQSRSEEvVVDLTCESgAEAAVVDLTTNNDSVL---NWRP----------PVQSYLVSSDEDEDT--PPVLSATLLPPTNTSRS-----TPGTISCPVCLDGYSEIVGSSRLVVSTRCGHVFCSQCLRDSLTSSHTCPTCRKRLTHRQYHPLYI-----------------------------------------------------------------
>tr|A0A7J8EA44|A0A7J8EA44_ROUAE/1-55 [subseq from] Ring finger protein 4 OS=Rousettus aegyptiacus OX=9407 GN=HJG63_016836 PE=4 SV=1
-----------------------------------------------------------------------------------------------------------------------------------------------MDGYSEIVQNGRLIVSTECGHVFCSQCLRDSLKNANTCPTCRKKINHKRYHPIYI-----------------------------------------------------------------
>tr|A0A2K5EMA5|A0A2K5EMA5_AOTNA/3-71 [subseq from] Ring finger protein 4 OS=Aotus nancymaae OX=37293 GN=RNF4 PE=4 SV=1
----------TRKRRGGAINSRQAQKRTREAASTPEISLEAEPIELVETAGDEIVDLTCESLEPVVVDLTHNDSVVIVD----------------------------------------------------------------------------------------------------------------------------------------------------------------------------------------
>tr|A0A1S3SPH7|A0A1S3SPH7_SALSA/19-188 [subseq from] E3 ubiquitin-protein ligase RNF4-like isoform X1 OS=Salmo salar OX=8030 GN=LOC106610992 PE=4 SV=1
--------------------------NTNEGTADSSNTSLLETIEVLESKGDplvaeeEMVDLTYQVFTS-FVDLTNnNDSIVVVDEGPKRR-------RD-WESYVLSSDEEEAAVIVPDSPA-TAPLSTAPESISNARSTpKTISCPICMDTFGEIIDGGRTLVSSQCGHLFCNTCIHDSLAKSQTCPTCRKKLNHQQYHQIYI-----------------------------------------------------------------
>tr|A0A3P8QDM6|A0A3P8QDM6_ASTCA/11-186 [subseq from] RING-type domain-containing protein OS=Astatotilapia calliptera OX=8154 PE=4 SV=1
-----STQSPPVSRHNAKSGRAASTRRTANADSDPTPPTETIDVMDGQSRSEEvVVDLTCESGaEaAAVVDLTTNSDSVLN---WRP----------PVQSYLVSSDEDEDT--PPVLSATLLPPTNTSRS-----TPGTISCPVCLDGYSEIVGSGRLVVSTRCGHVFCSQCLRDSLTSSHTCPTCRKRLTHRQYHPLYI-----------------------------------------------------------------
>tr|A0A3P9D689|A0A3P9D689_9CICH/11-186 [subseq from] Ring finger protein 4 OS=Maylandia zebra OX=106582 PE=4 SV=1
-----STQSPPVSRHNAKSGRAASTRRTANADSDPTPPTETIDVMDGQSRSEEvVVDLTCESGaEaAAVVDLTTNSDSVLN---WRP----------PVQSYLVSSDEDEDT--PPVLSATLLPPTNTSRS-----TPGTISCPVCLDGYSEIVGSGRLVVSTRCGHVFCSQCLRDSLTSSHTCPTCRKRLTHRQYHPLYI-----------------------------------------------------------------
>tr|A0A2R9B6U8|A0A2R9B6U8_PANPA/3-73 [subseq from] Ring finger protein 4 OS=Pan paniscus OX=9597 GN=RNF4 PE=4 SV=1
----------TRKRRGGAINSRQAQKRTREAASTPEISLEAEPIELVETAGDEIVDLTCESLEPVVVDLTHNDSVVIVDGP--------------------------------------------------------------------------------------------------------------------------------------------------------------------------------------
>tr|A0A2K6FXP9|A0A2K6FXP9_PROCO/3-71 [subseq from] Ring finger protein 4 OS=Propithecus coquereli OX=379532 GN=RNF4 PE=4 SV=1
----------TRKRRGGTVSSRQTQKRTREATSTPEISLEAEPIELVETAGDEIVDLTCESLEPVVVDLTHNDAVVIVD----------------------------------------------------------------------------------------------------------------------------------------------------------------------------------------
>tr|A0A2K6UCV2|A0A2K6UCV2_SAIBB/3-71 [subseq from] Ring finger protein 4 OS=Saimiri boliviensis boliviensis OX=39432 GN=RNF4 PE=4 SV=1
----------TRKRRGGAINSRQAQKRTREAASTPEISLEAEPIELVETAGDEIVDLTCESLEPVVVDLTHNDSVVIVD----------------------------------------------------------------------------------------------------------------------------------------------------------------------------------------
>tr|A0A2K5EMA0|A0A2K5EMA0_AOTNA/3-71 [subseq from] Ring finger protein 4 OS=Aotus nancymaae OX=37293 GN=RNF4 PE=4 SV=1
----------TRKRRGGAINSRQAQKRTREAASTPEISLEAEPIELVETAGDEIVDLTCESLEPVVVDLTHNDSVVIVD----------------------------------------------------------------------------------------------------------------------------------------------------------------------------------------
>tr|B9ENH1|B9ENH1_SALSA/31-187 [subseq from] E3 ubiquitin-protein ligase RNF4-like isoform X2 OS=Salmo salar OX=8030 GN=RNF4 PE=2 SV=1
--------------------------------------SLLETIEVLESsdplvAEEEMVDLTYQVFTS-FVDLTNnNDSIVVVDEGPKRR-------RD-WESYVLSSDEEEAAVIVPDSPA-TAPLSTAPESISNARSTpKTISCPICMDTFGEIIDGGRTLVSSQCGHLFCNTCIHDSLAKSQTCPTCRKKLNHQQYHQIYI-----------------------------------------------------------------
>tr|A0A4X1SZM9|A0A4X1SZM9_PIG/3-74 [subseq from] Uncharacterized protein OS=Sus scrofa OX=9823 GN=RNF4 PE=4 SV=1
----------TRKRRGGAVNSRQAQKRTRESPSTPEMALEAEPIELVESAGDEIVDLTCESLEPVVVDLTHNDSVVIVEGEW-------------------------------------------------------------------------------------------------------------------------------------------------------------------------------------
>tr|A0A7K6QR04|A0A7K6QR04_9PASS/1-190 [subseq from] RNF4 ligase (Fragment) OS=Climacteris rufus OX=47695 GN=Rnf4_0 PE=4 SV=1
-----------RKRHGGAVDSTQAQKRSRLLPSSAGGTSQTEPTELEECGRPElIIDLTGESSESEVITLSDDESAV-VQDGEQSQQNPCCSRAAENSPELLASGNEEEPRENDGYVTDKMSLQLHifSRSVPSSPQQGvVIRCPICMDFYSEIVKSGRLLVATLCGHVFCSRCLPVALETAGMCPSCRTELTPELYIPLYL-----------------------------------------------------------------
>tr|A0A2K5S9E3|A0A2K5S9E3_CEBIM/3-71 [subseq from] Uncharacterized protein OS=Cebus imitator OX=2715852 PE=4 SV=1
----------TRKRRGGTINSRQAQKRTREAASTPEISLEAEPIELVETAGDEIVDLTCESLEPVVVDLTHNDSVVIVD----------------------------------------------------------------------------------------------------------------------------------------------------------------------------------------
>tr|A0A2K6FXP4|A0A2K6FXP4_PROCO/3-71 [subseq from] Ring finger protein 4 OS=Propithecus coquereli OX=379532 GN=RNF4 PE=4 SV=1
----------TRKRRGGTVSSRQTQKRTREATSTPEISLEAEPIELVETAGDEIVDLTCESLEPVVVDLTHNDAVVIVD----------------------------------------------------------------------------------------------------------------------------------------------------------------------------------------
>tr|A0A4W5RK30|A0A4W5RK30_9TELE/35-183 [subseq from] Ring finger protein 4 OS=Hucho hucho OX=62062 GN=RNF4 PE=4 SV=1
---------------------------------TIEVLESSDPL----VAGEEMVDLTYEVFTSSFVDLTNNNDSIVVSPKRRC---------D-WESYVLSSDEEEAAVIVPDSPA-TAPLSTAPEPSSTAR-SSTISCPICMDTFGEIIDCGRTLVSSQCGHLFCNTCIRDSLAKSQTCPTCRKKLNHQQYHQIYI-----------------------------------------------------------------
>tr|F1S8Q2|F1S8Q2_PIG/3-72 [subseq from] Ring finger protein 4 OS=Sus scrofa OX=9823 GN=RNF4 PE=4 SV=3
----------TRKRRGGAVNSRQAQKRTRESPSTPEMALEAEPIELVESAGDEIVDLTCESLEPVVVDLTHNDSVVIVEG---------------------------------------------------------------------------------------------------------------------------------------------------------------------------------------
>tr|A0A4W2D1F0|A0A4W2D1F0_BOBOX/3-77 [subseq from] Ring finger protein 4 OS=Bos indicus x Bos taurus OX=30522 GN=RNF4 PE=4 SV=1
----------TRKRRGGTVNSRQAQKRTRESTSPPEMALEAEPVELVESAGDEIVDLTCESLEPVVVDLTHNDSVVIVEGPRAPS----------------------------------------------------------------------------------------------------------------------------------------------------------------------------------
>tr|A0A674E4Y4|A0A674E4Y4_SALTR/33-187 [subseq from] E3 ubiquitin-protein ligase RNF4-like OS=Salmo trutta OX=8032 GN=LOC115162261 PE=4 SV=1
----------------------------------------LETIEVLESsdplvAEEEMVDLTYQVFTS-FVDLTNnNDSIVVVDEGPKRR-------RD-WESYVLSSDEEEAAVIVPDSPA-TAPLSTAPEPISNARSTpKTISCPICMDTFGEIIDGGRTLVSSQCGHLFCNTCIHDSLAKSQTCPTCRKKLNHQQYHQIYI-----------------------------------------------------------------
>tr|A0A2J8K6H6|A0A2J8K6H6_PANTR/3-68 [subseq from] RNF4 isoform 15 (Fragment) OS=Pan troglodytes OX=9598 GN=CK820_G0041048 PE=4 SV=1
----------TRKRRGGAINSRQAQKRTREATSTPEISLEAEPIELVETAGDEIVDLTCESLEPVVVDLTHNDSVV-------------------------------------------------------------------------------------------------------------------------------------------------------------------------------------------
>tr|A0A2J8SRT8|A0A2J8SRT8_PONAB/3-68 [subseq from] RNF4 isoform 16 (Fragment) OS=Pongo abelii OX=9601 GN=CR201_G0040859 PE=4 SV=1
----------TRKRRGGAINSRQAQKRTREATSTPEISLEAEPIELVETAGDEIVDLTCESLEPVVVDLTHNDSVV-------------------------------------------------------------------------------------------------------------------------------------------------------------------------------------------
>tr|D6RJF5|D6RJF5_HUMAN/3-68 [subseq from] E3 ubiquitin-protein ligase RNF4 (Fragment) OS=Homo sapiens OX=9606 GN=RNF4 PE=4 SV=1
----------TRKRRGGAINSRQAQKRTREATSTPEISLEAEPIELVETAGDEIVDLTCESLEPVVVDLTHNDSVV-------------------------------------------------------------------------------------------------------------------------------------------------------------------------------------------
>tr|A0A7N5JWA7|A0A7N5JWA7_AILME/3-72 [subseq from] Family with sequence similarity 193 member A OS=Ailuropoda melanoleuca OX=9646 GN=FAM193A PE=4 SV=1
----------TRKRRGGTVNSRQAQKRTRETASTPEMALEAEPIELVESAGDEIVDLTCESLEPVVVDLTHNDSVVIVDG---------------------------------------------------------------------------------------------------------------------------------------------------------------------------------------
>tr|A0A7J7ELB7|A0A7J7ELB7_DICBM/33-104 [subseq from] Uncharacterized protein OS=Diceros bicornis minor OX=77932 GN=HPG69_016245 PE=4 SV=1
-----KVKEPQRKRRGGTVNSRQAQKRTREAASTPEMALEAEPIELVESTGDEIVDLTCESLEPVVVDLTHNDSVVV------------------------------------------------------------------------------------------------------------------------------------------------------------------------------------------
>tr|A0A4X1T062|A0A4X1T062_PIG/3-76 [subseq from] Uncharacterized protein OS=Sus scrofa OX=9823 GN=RNF4 PE=4 SV=1
----------TRKRRGGAVNSRQAQKRTRESPSTPEMALEAEPIELVESAGDEIVDLTCESLEPVVVDLTHNDSVVIVEGPLAP-----------------------------------------------------------------------------------------------------------------------------------------------------------------------------------
>tr|A0A7L1LVV6|A0A7L1LVV6_BOMGA/1-192 [subseq from] RNF4 ligase (Fragment) OS=Bombycilla garrulus OX=125297 GN=Rnf4_0 PE=4 SV=1
-----------RKRRGEADDSGQVQKWRRLLApSTGEA-SEPEPVDFeesgalfFELAGEEFIGVKAVSSDSEHISLTGNDSGSVAQWKQNQQH---PLAPREADNLVllLESDDNVEPRDSDGYVR-QSPHVLSGSVLSSAWPAVTIRCPICMDFYPQIVQSGRLILSTLCGHVFCSQCLPLALKTASFCPTCRTDLTPEQYHPIYI-----------------------------------------------------------------
>tr|A0A5F9DJ42|A0A5F9DJ42_RABIT/3-71 [subseq from] Uncharacterized protein OS=Oryctolagus cuniculus OX=9986 PE=4 SV=1
----------TRKRRGGTANSRQAQKRTREAASTPEISLEAEPIELVETAGDEIVDLTCESLEPVVVDLTHNDSVVIVD----------------------------------------------------------------------------------------------------------------------------------------------------------------------------------------
>tr|A0A7K9L8H9|A0A7K9L8H9_9PASS/1-190 [subseq from] RNF4 ligase (Fragment) OS=Rhabdornis inornatus OX=237438 GN=Rnf4_1 PE=4 SV=1
-----------RKRSGEADDSGQAQKRSRLLAPSTDGASEPEPVDFKESgtlsfelAGEEFIGVPADSPDSEDINLTGNDSGSVVWERNLEYP---LLPAPLDDSFVlLASDGDEELRDNDGYVTDKVSLQ--SLISDRVATAGTIRCPICMDFYPQIIQSGRLILSTLCGHVFCSQCLPFALQTVRFCPTCRTDLTPEQYHPLYI-----------------------------------------------------------------
>tr|A0A7K7RDT3|A0A7K7RDT3_9PASS/1-194 [subseq from] RNF4 ligase (Fragment) OS=Nesospiza acunhae OX=381881 GN=Rnf4_0 PE=4 SV=1
-----------RKRPGGAVGSRPARKRSRLLPSSAGGTSQTEPRDLEESgapaFGPDVIDLTGESSEPEVIIISGDESP-VVQDREQSQQYPLGSRETESSDELWASDNEEEPRDNNEYVTDGESLQTLISDIRsvpsSAQQRVVIRCPICMEFYSEIMQHGRQLVATLCGHVFCSRCLPVALETSHRCPTCRVEQKPKEYIPIYL-----------------------------------------------------------------
>tr|F7HV49|F7HV49_CALJA/3-71 [subseq from] Uncharacterized protein OS=Callithrix jacchus OX=9483 GN=RNF4 PE=4 SV=2
----------TRKRRGGAINSRQAQKRTREAAFTPEISLEAEPIELVETAGDEIVDLTCESLEPVVVDLTHNDSVVIVD----------------------------------------------------------------------------------------------------------------------------------------------------------------------------------------
>tr|A0A6P8GZB3|A0A6P8GZB3_CLUHA/21-53 [subseq from] E3 ubiquitin-protein ligase RNF4 OS=Clupea harengus OX=7950 GN=rnf4 PE=4 SV=1
-------------------------------------------------DSGEVVDLTSEVAETSVVDLTNNDSVVLVDEGL-------------------------------------------------------------------------------------------------------------------------------------------------------------------------------------
>tr|A0A6P8GZB3|A0A6P8GZB3_CLUHA/52-145 [subseq from] E3 ubiquitin-protein ligase RNF4 OS=Clupea harengus OX=7950 GN=rnf4 PE=4 SV=1
----------------------------------------------------------------------------------------------------------GLQSDADDSPRAFRPRLfpSPHRNTSSRSKPGVVSCPICFDTYPEILHSGRVMVSTLCGHTFCSQCLRDSLAHAHTCPTCRKKLTHRQYHPIYI-----------------------------------------------------------------
>tr|A0A7K8S704|A0A7K8S704_9PASS/1-186 [subseq from] RNF4 ligase (Fragment) OS=Rhodinocichla rosea OX=58203 GN=Rnf4_2 PE=4 SV=1
-----------RKRPGGAVGSRPARKRSRLLPSSAGGTSQTEPRDLEESGApafePDVIDLTGESSEPEVITISDDESSDREQNQQHPHVSSA--AGNSAD--LLARDDEEEPRDVDGYVREKLHVLS-SSVSTSAQQGVVIRCPVCMDSYSEFVRRGRQLMSTLCGHVFCSRCLLLALETSHMCPTCRVELSPELYHPIYL-----------------------------------------------------------------
>tr|A0A337SG53|A0A337SG53_FELCA/3-73 [subseq from] Ring finger protein 4 OS=Felis catus OX=9685 GN=RNF4 PE=4 SV=2
----------TRKRRGGTVNSRQAQKRTREAASTPEMALEAEPIELVESAGDEIVDLTCESLEPVVVDLTHNDSVVIVDGK--------------------------------------------------------------------------------------------------------------------------------------------------------------------------------------
>tr|A0A667FYF5|A0A667FYF5_LYNCA/3-73 [subseq from] Ring finger protein 4 OS=Lynx canadensis OX=61383 GN=RNF4 PE=4 SV=1
----------TRKRRGGTVNSRQAQKRTREAASTPEMALEAEPIELVESAGDEIVDLTCESLEPVVVDLTHNDSVVIVDGK--------------------------------------------------------------------------------------------------------------------------------------------------------------------------------------
>tr|A0A091S1C0|A0A091S1C0_MERNU/1-59 [subseq from] E3 ubiquitin-protein ligase RNF4 (Fragment) OS=Merops nubicus OX=57421 GN=N331_04657 PE=4 SV=1
------------------------------------------------------------------------------------------------------------------------------------RPSGTVSCPICMDGYSEIVQSGRLIVSTKCGHVFCSQCLRDSLRNANSCPTCRKKLTHR------------------------------------------------------------------------
>tr|A0A673TTF9|A0A673TTF9_SURSU/3-73 [subseq from] Ring finger protein 4 OS=Suricata suricatta OX=37032 GN=RNF4 PE=4 SV=1
----------TRKRRGGTVNSRQAQKRTREAASTPEMALEAEPIELVESAGDEIVDLTCESLEPVVVDLTHNDSVVIVDGK--------------------------------------------------------------------------------------------------------------------------------------------------------------------------------------
>tr|A0A4W2D1E5|A0A4W2D1E5_BOBOX/3-72 [subseq from] Ring finger protein 4 OS=Bos indicus x Bos taurus OX=30522 GN=RNF4 PE=4 SV=1
----------TRKRRGGTVNSRQAQKRTRESTSPPEMALEAEPVELVESAGDEIVDLTCESLEPVVVDLTHNDSVVIVEG---------------------------------------------------------------------------------------------------------------------------------------------------------------------------------------
>tr|A0A851WZQ1|A0A851WZQ1_9CORV/1-194 [subseq from] RNF4 ligase (Fragment) OS=Corvus moneduloides OX=1196302 GN=Rnf4_0 PE=4 SV=1
-----------RKRPGGALDSTQARKRSRMLPSSAGGTSQAELIDLEGsgTLAFEpvIIDLTGESSGPEVIIISDDESD-VVQDREQSQQSPLGSREAENSAELWAGDNEEEPRDNNGYVTHEVSLQSLHvlSGSvsSSAQQGVVIRCPICMDVYSEIMQSERQLVSTLCGHVFCSRCLATALETADMCPTCRVDLSPELYHPIYL-----------------------------------------------------------------
>tr|A0A5F5Q303|A0A5F5Q303_HORSE/3-72 [subseq from] Ring finger protein 4 OS=Equus caballus OX=9796 GN=RNF4 PE=4 SV=1
----------TRKRRGGTVNSRQAQKRTREAASTPEMALEAEPIELVESAGDEIVDLTCESLEPVVVDLTHNDSVVIVDG---------------------------------------------------------------------------------------------------------------------------------------------------------------------------------------
>tr|A0A7N5K2Q7|A0A7N5K2Q7_AILME/3-71 [subseq from] Family with sequence similarity 193 member A OS=Ailuropoda melanoleuca OX=9646 GN=FAM193A PE=4 SV=1
----------TRKRRGGTVNSRQAQKRTRETASTPEMALEAEPIELVESAGDEIVDLTCESLEPVVVDLTHNDSVVIVD----------------------------------------------------------------------------------------------------------------------------------------------------------------------------------------
>tr|A0A7R5K6K7|A0A7R5K6K7_9PASS/5-113 [subseq from] uncharacterized protein LOC113995619 isoform X9 OS=Pipra filicauda OX=649802 GN=LOC113995619 PE=4 SV=1
----------RRKRRGGAINSRQASKRSRLLASSAGEASAAEPIDLEESrvlsfdlAVDEIIDLTDESAEPEVIDLTGDDSVVQWEQNQQH-----PVVSSAADNSVVllTSDDEEEPRDNDGS----------------------------------------------------------------------------------------------------------------------------------------------------
>tr|A0A7R5K6K7|A0A7R5K6K7_9PASS/193-330 [subseq from] uncharacterized protein LOC113995619 isoform X9 OS=Pipra filicauda OX=649802 GN=LOC113995619 PE=4 SV=1
---------NRRKRRGGAVNSRQASKRSRLLASSAGEASAAEPIDLEESrvlsfdlAVDEIIDLTDESAEPEVIDLTGDDSVVQWEQNQQH-----PVVSSAADNSVVllTSDDEEEPRDNDGSLLSN------------TRPAVTVTSPIWVDDYSEWEQNQE------------------------------------------------------------------------------------------------------------
>tr|A0A671ELS2|A0A671ELS2_RHIFE/3-71 [subseq from] Ring finger protein 4 OS=Rhinolophus ferrumequinum OX=59479 GN=RNF4 PE=4 SV=1
----------TRKRRGGTVNSRQAQKRTREAASTPEMALEAEPIELVESAGDEIVDLTCESLEPVVVDLTHNDSVVIVD----------------------------------------------------------------------------------------------------------------------------------------------------------------------------------------
>tr|A0A7L1W0S1|A0A7L1W0S1_9PASS/1-199 [subseq from] RNF4 ligase (Fragment) OS=Certhia brachydactyla OX=73330 GN=Rnf4_0 PE=4 SV=1
-----------RKCSGEADDSGQAQKWSRRLAPSKDGASESEPVDVEESgtlsfelAGEECIGITADSPDSEAINLTGTDFGSVVWEQNHQHTLASRAA-DNLAT-LLTSDDDVEPRDTDGYVRVtldvwcHKQlRVLSDSVLSSAWPAGTIRCPICMDFYPQIVQSGRLILSTLCGHVFCSQCLPFALQTASFCPTCRTDLTPGQYHPIYI-----------------------------------------------------------------
>tr|F1PF91|F1PF91_CANLF/3-71 [subseq from] Ring finger protein 4 OS=Canis lupus familiaris OX=9615 GN=RNF4 PE=4 SV=3
----------TRKRRGGTVNSRQAQKRTREAASTPEMALEAEPIELVESAGDEIVDLTCESLEPVVVDLTHNDSVVIVD----------------------------------------------------------------------------------------------------------------------------------------------------------------------------------------
>tr|A0A671EL75|A0A671EL75_RHIFE/3-74 [subseq from] Ring finger protein 4 OS=Rhinolophus ferrumequinum OX=59479 GN=RNF4 PE=4 SV=1
----------TRKRRGGTVNSRQAQKRTREAASTPEMALEAEPIELVESAGDEIVDLTCESLEPVVVDLTHNDSVVIVDGPR-------------------------------------------------------------------------------------------------------------------------------------------------------------------------------------
>tr|A0A7L2M8U3|A0A7L2M8U3_9SYLV/1-189 [subseq from] RNF4 ligase (Fragment) OS=Hippolais icterina OX=68497 GN=Rnf4_2 PE=4 SV=1
-----------RKRRGEADDSGQAQKQRRL--LAPSTGGDSEPVDFEEsgTLSFE-LGVTADSPDSEDTSLTASDSGSVVWEQNQEYP-LLSIPVDDSVVLL-ASDEDEELRDYDGYVTDKVslqslPRVLSGSVLSSAWPAGTIRCPICMDFYPQIVQSGRLILSTLCGHVFCSQCLPTALQAASFCPACRTDLTPGQYHPIYI-----------------------------------------------------------------
>tr|A0A7J8K163|A0A7J8K163_MOLMO/3-72 [subseq from] Ring finger protein 4 OS=Molossus molossus OX=27622 GN=HJG59_015746 PE=4 SV=1
----------TRKRRGGAVNSRQAQKRTREAASTPEMALETEPIELVESAGDEIVDLTCESLEPVVVDLTHNDSVVIVDG---------------------------------------------------------------------------------------------------------------------------------------------------------------------------------------
>tr|A0A673U5J9|A0A673U5J9_SURSU/3-72 [subseq from] Ring finger protein 4 OS=Suricata suricatta OX=37032 GN=RNF4 PE=4 SV=1
----------TRKRRGGTVNSRQAQKRTREAASTPEMALEAEPIELVESAGDEIVDLTCESLEPVVVDLTHNDSVVIVDG---------------------------------------------------------------------------------------------------------------------------------------------------------------------------------------
>tr|A0A212D6K3|A0A212D6K3_CEREH/3-69 [subseq from] RNF4 OS=Cervus elaphus hippelaphus OX=46360 GN=Celaphus_00017273 PE=4 SV=1
----------TRKRRGGTVNSRQAQKRTRETTSPPEMALEAEPIELVESAGDEIVDLTCESLEPVVVDLTHNDSVVV------------------------------------------------------------------------------------------------------------------------------------------------------------------------------------------
>tr|A0A2P4T971|A0A2P4T971_BAMTH/48-154 [subseq from] Uncharacterized protein OS=Bambusicola thoracicus OX=9083 GN=CIB84_003326 PE=4 SV=1
---------TPRKRRGGSANSRQAQKRSRLIASTTEMASEGEPIELEESAGEEVVDLTCESSDPVVVDLTHNDSIV---RRRNLRLRG----QRQSDSCVLSSDDEDETRDNDVYVTDKVSRE--------------------------------------------------------------------------------------------------------------------------------------------
>tr|A0A337SQ23|A0A337SQ23_FELCA/3-71 [subseq from] Ring finger protein 4 OS=Felis catus OX=9685 GN=RNF4 PE=4 SV=1
----------TRKRRGGTVNSRQAQKRTREAASTPEMALEAEPIELVESAGDEIVDLTCESLEPVVVDLTHNDSVVIVD----------------------------------------------------------------------------------------------------------------------------------------------------------------------------------------
>tr|A0A5F5Q1L5|A0A5F5Q1L5_HORSE/3-71 [subseq from] Ring finger protein 4 OS=Equus caballus OX=9796 GN=RNF4 PE=4 SV=1
----------TRKRRGGTVNSRQAQKRTREAASTPEMALEAEPIELVESAGDEIVDLTCESLEPVVVDLTHNDSVVIVD----------------------------------------------------------------------------------------------------------------------------------------------------------------------------------------
>tr|A0A667FYF2|A0A667FYF2_LYNCA/3-71 [subseq from] Ring finger protein 4 OS=Lynx canadensis OX=61383 GN=RNF4 PE=4 SV=1
----------TRKRRGGTVNSRQAQKRTREAASTPEMALEAEPIELVESAGDEIVDLTCESLEPVVVDLTHNDSVVIVD----------------------------------------------------------------------------------------------------------------------------------------------------------------------------------------
>tr|F1PC91|F1PC91_CANLF/3-71 [subseq from] Ring finger protein 4 OS=Canis lupus familiaris OX=9615 GN=RNF4 PE=4 SV=3
----------TRKRRGGTVNSRQAQKRTREAASTPEMALEAEPIELVESAGDEIVDLTCESLEPVVVDLTHNDSVVIVD----------------------------------------------------------------------------------------------------------------------------------------------------------------------------------------
>tr|A0A2R8Q4K5|A0A2R8Q4K5_DANRE/3-73 [subseq from] Ring finger protein 4 OS=Danio rerio OX=7955 GN=rnf4 PE=4 SV=1
------T-TTQRKRRTSTTCSRRgNSKRNRAQMS-QTVMETIDVLENDRTNSEDVVDLTCEGSEPAVVDLTNNDSIVVI-----------------------------------------------------------------------------------------------------------------------------------------------------------------------------------------
>tr|A0A2R8Q4K5|A0A2R8Q4K5_DANRE/109-161 [subseq from] Ring finger protein 4 OS=Danio rerio OX=7955 GN=rnf4 PE=4 SV=1
-------------------------------------------------------------------------------------------------------------------------------------------------RYTLFIQHGRLMVSTKCGHLFCSQCIRDSLSRAHSCPTCRKKLTHKQYHPIYI-----------------------------------------------------------------
>tr|A0A674E599|A0A674E599_SALTR/33-184 [subseq from] E3 ubiquitin-protein ligase RNF4-like OS=Salmo trutta OX=8032 GN=LOC115162261 PE=4 SV=1
----------------------------------------LETIEVLESsdplvAEEEMVDLTYQVFTS-FVDLTNNNDSIVVSPKRR---------RD-WESYVLSSDEEEAAVIVPDSPA-TAPLSTAPEPISNARSTpKTISCPICMDTFGEIIDGGRTLVSSQCGHLFCNTCIHDSLAKSQTCPTCRKKLNHQQYHQIYI-----------------------------------------------------------------
>tr|A0A7K9QX98|A0A7K9QX98_IRECY/1-187 [subseq from] RNF4 ligase (Fragment) OS=Irena cyanogastra OX=175120 GN=Rnf4_1 PE=4 SV=1
-----------RKHLGEADDSGQAQKWNRLLAPSTGGASEPEPVDFEEsgTLSFE-LGVTADSPDSEDVNLTGNDFGSVVWEQNQQHPLSK--AADNS-AVLLASDDDVEPTDSDRYVRDKVYLKSVLSGSvlSSAWPAGTIKCPICMDFYPQIVQSGRLILSTLCGHVFCSQCLPFALQTASFCPTCRTDLTPGQYHPIYI-----------------------------------------------------------------
>tr|A0A671U0Z7|A0A671U0Z7_SPAAU/38-137 [subseq from] RING-type domain-containing protein OS=Sparus aurata OX=8175 PE=4 SV=1
----------------------------------------------------------------------------------------------TGESYIVSSDEDDDTPP-ALNGAIMLPLHA---NSSSRSTPGTISCPVCLDSYSEIVESGRLVVSTKCGHVFCSQCLRDALTSSHTCPTCRKRLTHRQYHPLYV-----------------------------------------------------------------
>tr|A0A484C4B2|A0A484C4B2_PERFV/37-139 [subseq from] RING-type domain-containing protein OS=Perca flavescens OX=8167 GN=EPR50_G00244620 PE=4 SV=1
-------------------------------------------------------------------------------------------RVSAAESYVVSSDEDEATPPR-LHAAVM--SSDQTNGSSRST-PGTISCPVCLDSYSEIVESGRLVVSTRCGHVFCSVCLRDALKTSHSCPTCRKRLTPRQYHPLYV-----------------------------------------------------------------
>tr|A0A7K8DNH0|A0A7K8DNH0_9CORV/1-191 [subseq from] RNF4 ligase (Fragment) OS=Eulacestoma nigropectus OX=461239 GN=Rnf4_1 PE=4 SV=1
-----------RKRRGEEDDSGQAPKRSRLLSSSTSGSPEPEPADLKESgahffelAGEEFIGVTADSSESEDINLTGNDSGSVVQWDQSQELPLLSIAVCDSVAL-LASDDDDELRDNDGCVTDKVSLQSL--IPDRVATAAIIRCPICMDFYPQIMQSGRLILSTLCGHVFCSECLPVALQTAGFCPTCKTDLSPEQYHPIYI-----------------------------------------------------------------
>tr|A0A444U3Z8|A0A444U3Z8_ACIRT/3-148 [subseq from] E3 ubiquitin-protein ligase RNF4 OS=Acipenser ruthenus OX=7906 GN=EOD39_8420 PE=4 SV=1
--------------------------------------LETGTIEVVENTrlpSEEVVDLTCEGSEPVVVDLTSNDSVEIVDEGPGRRRSG------GSESYVLSSD-EEGSTEREVYGSANIARPAFVppvvNSSCSRSASGTVSCPICLDSYTEILQSGRLIVSTKCGHLFCSQCLRVALSQTTIGPSV-------------------------------------------------------------------------------
>tr|A0A7K6R7D6|A0A7K6R7D6_9PASS/1-190 [subseq from] RNF4 ligase (Fragment) OS=Climacteris rufus OX=47695 GN=Rnf4_1 PE=4 SV=1
-----------RKRHGGAVDSTQAQKRSRLLPSSAGGTSQTEPTELEEcgTLSfeheENIIELTGEYSEAEVLPLSDNESAVQDREQNQQQPNVSTAGENSAEP--LARDDGEESRDNYEYVREKLHIFSV-SIFSSPQPRVVIRCPICLDFYHEIVKSGRLIVATLCGHIFCSRCLPIALRHDNICPTCRRRHPQELFHAVYL-----------------------------------------------------------------
>tr|A0A672K2W4|A0A672K2W4_SINGR/91-157 [subseq from] E3 ubiquitin-protein ligase RNF4-like OS=Sinocyclocheilus grahami OX=75366 GN=LOC107576996 PE=4 SV=1
-------------------------------------------------------------------------------------------------------------------------------GVT----GGAVSCPVCMDAYSEIIDSGRLMVSTKCGHLFCSQCIRDSLSRAHSCPTCRKKLTHKQYHPIYI-----------------------------------------------------------------
>tr|A0A7K4Y6K2|A0A7K4Y6K2_BUCAB/4-121 [subseq from] RNF4 ligase (Fragment) OS=Bucorvus abyssinicus OX=153643 GN=Rnf4_0 PE=4 SV=1
--------------------------------------------------------------------------------NPQPGRDLRPRGQQESDIYVLIGNDEEEPRGNDGTDKVSPELGPLENETESPGPSGTVSCPICMGGYSEIVQSGRHFWATICGHVFCCQCLRYSLQNANSCPTCRKKLIYRQCHPTYI-----------------------------------------------------------------
>tr|A0A2I0MMB8|A0A2I0MMB8_COLLI/1-55 [subseq from] Ring finger protein 4, transcript variant X2 OS=Columba livia OX=8932 GN=RNF4 PE=4 SV=1
-----------------------------------------------------------------------------------------------------------------------------------------------MDGYSEIVQSGRLIVSTKCGHVFCSQCLRDSLRNANSCPTCRKKLTHRQYHPIYI-----------------------------------------------------------------
>tr|G1M756|G1M756_AILME/3-69 [subseq from] Family with sequence similarity 193 member A OS=Ailuropoda melanoleuca OX=9646 GN=FAM193A PE=3 SV=2
----------TRKRRGGTVNSRQAQKRTRETASTPEMALEAEPIELVESAGDEIVDLTCESLEPVVVDLTHNDSVVT------------------------------------------------------------------------------------------------------------------------------------------------------------------------------------------
>tr|A0A4U1EKY7|A0A4U1EKY7_MONMO/1-66 [subseq from] Uncharacterized protein (Fragment) OS=Monodon monoceros OX=40151 GN=EI555_009306 PE=4 SV=1
-----------RKRRGGTVNSRQAQKRTREASSPPEMALEAEPIELVESAGDEIVDLTCESLEPVVVDLTHSDSVVV------------------------------------------------------------------------------------------------------------------------------------------------------------------------------------------
>tr|A0A643BLQ6|A0A643BLQ6_BALPH/1-66 [subseq from] Uncharacterized protein (Fragment) OS=Balaenoptera physalus OX=9770 GN=E2I00_009336 PE=4 SV=1
-----------RKRRGGTVNSRQAQKRTREASSPPEMALEAEPIELVESAGDEIVDLTCESLEPVVVDLTHSDSVVV------------------------------------------------------------------------------------------------------------------------------------------------------------------------------------------
>tr|A0A7J7RVP1|A0A7J7RVP1_PIPKU/3-72 [subseq from] Ring finger protein 4 OS=Pipistrellus kuhlii OX=59472 GN=mPipKuh1_015038 PE=4 SV=1
----------TRKRRGGAVSSRQAQKRAREAASAPGMALEAEPIELVESAGDEIVDLTCESLEPVVVDLTHNDSVVIVDG---------------------------------------------------------------------------------------------------------------------------------------------------------------------------------------
>tr|A0A553R8L1|A0A553R8L1_9TELE/57-156 [subseq from] RING-type domain-containing protein OS=Danionella translucida OX=623744 GN=DNTS_014643 PE=4 SV=1
-----------------------------------------------------------------------------------------------AESYILSSDEEDEESGGRLSPGLLT--SLQSSSQARSAP-VSVSCPVCMDIYSEIIDSGRLMVSTKCGHLFCSQCIRDSLSRAHSCPTCRKKLTYKQYHPIYI-----------------------------------------------------------------
>tr|A0A553R8L7|A0A553R8L7_9TELE/58-157 [subseq from] RING-type domain-containing protein OS=Danionella translucida OX=623744 GN=DNTS_014643 PE=4 SV=1
-----------------------------------------------------------------------------------------------AESYILSSDEEDEESGGRLSPGLLT--SLQSSSQARSAP-VSVSCPVCMDIYSEIIDSGRLMVSTKCGHLFCSQCIRDSLSRAHSCPTCRKKLTYKQYHPIYI-----------------------------------------------------------------
>tr|A0A6P3VLS5|A0A6P3VLS5_CLUHA/5-176 [subseq from] E3 ubiquitin-protein ligase RNF4-like isoform X1 OS=Clupea harengus OX=7950 GN=LOC105893195 PE=4 SV=1
---------TQRKKRVGDACSRRGSKRSRRNTDsmTSEEPPETIDVENDRLRGEEVVDLTSETTEASVVDLTNTDCVVLLDEGSQSQQS--R----ATEGYVLISDEEETPG-----I---TPAAnSRFRST-----TGEVSCLVCFNTYNEIVQSGRGMVSTLCGHMFCKQCLRESLDRTHACPRCQTKLTRRQYHPIY------------------------------------------------------------------
>tr|A0A7L2NIP8|A0A7L2NIP8_PYCJO/2-147 [subseq from] RNF4 ligase (Fragment) OS=Pycnonotus jocosus OX=182897 GN=Rnf4_0 PE=4 SV=1
--------------------------------------------------GEEVIDLTGESSEPEVIVISDDESDV-VKENEESQQYPLDCREAENSAELGASDNEEEPRDTDEYVTDEASLQSVISDT-RAQQGVVIRCPICMDFYSEIMQHGRQLVATMCGHVFCSRCLPVALETAGMCPTCRVELSPDLYIPIYL-----------------------------------------------------------------
>tr|A0A7K7RFP3|A0A7K7RFP3_9PASS/1-193 [subseq from] RNF4 ligase (Fragment) OS=Nesospiza acunhae OX=381881 GN=Rnf4_1 PE=4 SV=1
-----------RKRPGGAVGSRPARKRSRLLPSSAGGTSQTEPRDLEE-SGEDVIDLTGESSESEVIIISDNESPVVSSEGHTPLHLAFKPHLSRAseNSAePLARNDEEEPIEDDGYVREKVSVKAVISDTCSVpssaQQRVVIRCPICMEFYSEIMQHGRQLVATLCGHVFCSRCLPVALETSHMCPTCKVAEYPDEYIPIYL-----------------------------------------------------------------
>tr|A0A4W5LWI2|A0A4W5LWI2_9TELE/1-133 [subseq from] RING-type domain-containing protein OS=Hucho hucho OX=62062 PE=4 SV=1
--------------------------------------------------GEEMVDLTYEVFTSSFVDLTNNNDSIVLSPKRRC---------D-WESYVLSSDEEEAAVIVPDSPAT-APLSTAPEPSSTARsTPTTISCPICMDTFGEIIDGGRTLVSSQCGHLFCNTCIRDSLAKSQTCPTCRKKLNHQIY----------------------------------------------------------------------
>tr|A0A7L0Z6C7|A0A7L0Z6C7_9PASE/2-150 [subseq from] RNF4 ligase (Fragment) OS=Ploceus nigricollis OX=441696 GN=Rnf4_1 PE=4 SV=1
----------------------------------------------------EFIDLTGESSEPEVITTSDDEPPVVQdKEQSQPSPLGSRDAENSAE--LRASDNEEEPRDNDEYVTDEESLQSaiSDIcsVSSSAQQGVVIRCPICMEFYSEILQSGRLIMATMCGHVFCSECLPVALETVGLCPTCRVELTPDLYHPIYI-----------------------------------------------------------------
>tr|A0A315V9F4|A0A315V9F4_GAMAF/99-192 [subseq from] RING-type domain-containing protein OS=Gambusia affinis OX=33528 GN=CCH79_00005490 PE=4 SV=1
-------------------------------------------------------------------------------------------------SYVLSSDED-------EDAPTVVQaAITATAHTSRLTP-GLISCPVCLDLYSEIVESGRLVVSTKCGHVFCSQCLRDALTSSHTCPTCRKRLTSRQYHPLYI-----------------------------------------------------------------
>tr|A0A553R8L3|A0A553R8L3_9TELE/240-341 [subseq from] Selenoprotein T OS=Danionella translucida OX=623744 GN=DNTS_014643 PE=3 SV=1
---------------------------------------------------------------------------------------------PRAESYILSSDEEDEESGGRLSPGLLT--SLQSSSQARSAP-VSVSCPVCMDIYSEIIDSGRLMVSTKCGHLFCSQCIRDSLSRAHSCPTCRKKLTYKQYHPIYI-----------------------------------------------------------------
>tr|A0A7K7RXM2|A0A7K7RXM2_9PASS/1-185 [subseq from] RNF4 ligase (Fragment) OS=Nesospiza acunhae OX=381881 GN=Rnf4_3 PE=4 SV=1
-----------RKRPGGAVGSRPARKRSRLLPSSAGGTSQTEPRDLEESGAPAFgPDLTGESSEPEVIVISDDESPV-VSMNGQERRNVTLNSQEQVDGSANGTGA----NDASVADSAPAEQGAEEEDTesSDAQQGVVIRCPICMEFYSQFVRRGRQLMSTLCGHVFCSRCLPIALEASHMCPTCRVELSPELYHPVYL-----------------------------------------------------------------
>tr|A0A7K7ZSS8|A0A7K7ZSS8_9PASE/1-148 [subseq from] RNF4 ligase (Fragment) OS=Melanocharis versteri OX=254552 GN=Rnf4_1 PE=4 SV=1
------------------------------------------------------IDFTGGSSEPGIIALSEDESAVVKVQDREPGQQyPLGSREAEISVELRASDDEEEPRDNDEYVTDKVSLQKLHvlSGSVfSSAQPGVIRCPICMEFYSEIMQSGRLIVATLCGHVFCSECLPVALETTGMCPTCRVELTPDLYHPIYI-----------------------------------------------------------------
>tr|A0A851L410|A0A851L410_VIDCH/1-203 [subseq from] RNF4 ligase (Fragment) OS=Vidua chalybeata OX=81927 GN=Rnf4_1 PE=4 SV=1
-----------RKRPGGAIDSRPARKRSRLLPSSAGGTSQTEPRDLEESAtpafEPEFLDLTGDSSELGVIAISIDESPV-VQDREQSQQYPLGSREAENSAELRASDSEEEPRYNDEYVADEVSlqSAISDIKYTQLHVlSGsvffsaqqglVIRCPICMDSYSEILQSGRLIMATMCGHVFCSECLPAALETVGVCPTCRAELTPELYHPIYL-----------------------------------------------------------------
>tr|G1KT71|G1KT71_ANOCA/93-220 [subseq from] RING-type domain-containing protein OS=Anolis carolinensis OX=28377 PE=4 SV=2
---------VSKKRCGGTINSRQTCKRSRISTFTADSASQVEPIDLEENPCEEVVDLTCESSDPVVVDLTCNDSVVIVEENVCQQRNQHLRSQQLADSCVLSSDDDE-PRDNDVVLTDTLPRELEllEDGISSARRSG-------------------------------------------------------------------------------------------------------------------------------
>tr|A0A7L2KVT2|A0A7L2KVT2_9PASS/2-143 [subseq from] RNF4 ligase (Fragment) OS=Zosterops hypoxanthus OX=2485327 GN=Rnf4_2 PE=4 SV=1
----------------------------------------------------DVIDLTGESSEPEVIIISDDESVVDREQNQQHSR---VSSETENSADLLARDDEEEPRDVDRYARenLHIPSGSV---PSSAQQGVVIRCPICMDFYSEIMRRGRQLMSTLCGHVFCSRCLPIALENAHMCPACRVVLSPELYHPVYL-----------------------------------------------------------------
>tr|A0A7K7I937|A0A7K7I937_LOXCU/1-197 [subseq from] RNF4 ligase (Fragment) OS=Loxia curvirostra OX=64802 GN=Rnf4_0 PE=4 SV=1
-----------RKRPGGALGSRPARKRSRLLPSSAGGTSRTEPIDLEESGApafePEFIDVTGDSSEPEVITISDDESPVDREQNQQYP-HVSSAAGNSAD--LLARDDEEEERDVDGYARKKASLNSdfcymlhvLSSSvSASAQQGVAIRCPICMDSYSEIVRRGRQLMSTLCGHVFCSRCLPIALETTHMCPTCRVELSPELYHPVYL-----------------------------------------------------------------
>tr|A0A7L4J0J8|A0A7L4J0J8_9PASS/1-197 [subseq from] RNF4 ligase (Fragment) OS=Pomatorhinus ruficollis OX=932028 GN=Rnf4_1 PE=4 SV=1
-----------RKCRGEADDSGQAQKQSRLLAPSTGGASEAEPVDFEESgaLSFELgKDRNCFWRAGVQPNVCICQSLGPLWEQNQEYPL-LSTAVDDSVALLASDDDEEL-RDDDGYVTDKVYLQTliSDrlhvlSGSvlSSAWPAGTVRCPICMDFYTQIVQSGRLILSTLCGHVFCSQCLPFALQTASFCPTCRTDLTPGQYHPIYI-----------------------------------------------------------------
>tr|A0A6A5F7K5|A0A6A5F7K5_PERFL/65-234 [subseq from] RING-type domain-containing protein OS=Perca fluviatilis OX=8168 GN=PFLUV_G00127720 PE=4 SV=1
--------------------TSRTASRAASRAACVSGTSDADPTHVMdhpEDSVEEVVDLTCEGSEAaAVVDLTNNDSVLLVDEG--PQR------VSAAESYVVSSDEDEAMPPR---LNAAMMSSAQTNGSSRSTP-GTISCPVCLDSYSEIVESGRLVVSTRCGHVFCSVCVSESFHPPPIPPPTYITLTPRQYHPLYV-----------------------------------------------------------------
>tr|A0A091EUF2|A0A091EUF2_CORBR/3-156 [subseq from] E3 ubiquitin-protein ligase RNF4 (Fragment) OS=Corvus brachyrhynchos OX=85066 GN=N302_04220 PE=4 SV=1
--------------------------------------------------GEEvIIDLTGESSGPEVIVISDDESdVVQVQDREQSQQSPLGSRETENSAELWAGDNEEEPRDNNGYVTHEVSLQSLHvlSGSvsSSAQRGVVIRCPICMDVYSEIMQSERQLVSTLCGHVFCSRCLATALETADMCPTCRVDLSPELYHPIYL-----------------------------------------------------------------
>tr|A0A7K9P2H4|A0A7K9P2H4_9CORV/79-177 [subseq from] RNF4 ligase (Fragment) OS=Pachycephala philippinensis OX=449367 GN=Rnf4_0 PE=4 SV=1
--------------------------------------------------------------------------------------------------ELLASDDNVEPRDSDGYVRD-KPHVLSGSLLSSAWPAPTIRCPICMDFYPQIMQSGRLILSTLCGHVFCSQCLPVALQTANFCPTCRTDLTPEQYHPIYI-----------------------------------------------------------------
>tr|A0A7K9GHY2|A0A7K9GHY2_LOXLE/2-150 [subseq from] RNF4 ligase (Fragment) OS=Loxia leucoptera OX=96539 GN=Rnf4_0 PE=4 SV=1
----------------------------------------------------EFIDLSSESSEPEVITISDNESPVV-QYREQSQQypLGSREA-ENSPEIRASETEEELS-DNNEYVTDEESlQSVFSDicsVSSSAQQGVVIRCPICMDSYSEIVQSGRLLVATMCGHVFCSECLPVALETFGMCPTCRVELTPDLYIPIYI-----------------------------------------------------------------
>tr|A0A091F7N1|A0A091F7N1_CORBR/1-190 [subseq from] E3 ubiquitin-protein ligase RNF4 (Fragment) OS=Corvus brachyrhynchos OX=85066 GN=N302_06062 PE=4 SV=1
-----------RKRRGEADDFGQAQKRSRLLASSTGEASEPEPADLEES-GTLSFELETVMMGHHQETQDHHQEAVMMGHHQETWD----HHQETVMVALLANDDDEELRDNDGYVTDKVSLQSliSDShvlsGSvlSSAWPAATIRCPICMDFYPQIMRSGRMVLSTLCGHIFCSQCLPVALQTGSFCPTCREDLTPEEYHPIYI-----------------------------------------------------------------
>tr|A0A7K5MHS3|A0A7K5MHS3_CARCD/89-194 [subseq from] RNF4 ligase (Fragment) OS=Cardinalis cardinalis OX=98964 GN=Rnf4_2 PE=4 SV=1
------------------------------------------------------------------------------------------------SAMLLASDDDVEPRDSDGYVRDEVSLQSLHvlfgSVLSSAWPAGTIRCPICMDFYPQIVQSGRLIVSTKCGHVFCSQCLPFALQTASFCPTCRTDLTPGQYHPIYI-----------------------------------------------------------------
>tr|A0A6P8RMP1|A0A6P8RMP1_GEOSA/115-226 [subseq from] E3 ubiquitin-protein ligase RNF4 isoform X2 OS=Geotrypetes seraphini OX=260995 GN=RNF4 PE=4 SV=1
-------STVQRKRRGGR-STRQTHKQNRLVGSSSGMATEGETIELTESAGEEVVDLTCESSDPVVVDLTHNDSVVIVEDNHRQRRNISSRL--QLESSVLSSDEEDLR-ENVVYVTNTTSRP--------------------------------------------------------------------------------------------------------------------------------------------
>tr|A0A3P8ZUR4|A0A3P8ZUR4_ESOLU/23-165 [subseq from] RING-type domain-containing protein OS=Esox lucius OX=8010 PE=4 SV=2
-------------------------------------------------AGQEIVDLTNEVFTSSFVDLT-NMSVDLTNNSNSVVVDPKCWQRHDPEQYVLSSDEEE-----EAVIVPDSPVTAAQSPSRMARSSETINCPICMDTHGEIVDGGRTLVSSQCGHLFCNICICESLAISQTCPTCRKNLNQQQCHPIYI-----------------------------------------------------------------
>tr|A0A850V1S2|A0A850V1S2_9CORV/2-201 [subseq from] RNF4 ligase (Fragment) OS=Chloropsis hardwickii OX=667144 GN=Rnf4_1 PE=4 SV=1
------------KRRGEAEDSGRAQKWSRLLAPSTGGASEPEPVDFEEngTLSFEFgKDRICFWRAGVQSNVCICQSLGPLVGRKGNQNQEYPLLSIPVDdSvALLASDDDEELRNNDGYVTDKVSLQSliSDRlhvlfGSvlSSAWPAGTIRCPVCMDFYPQIVQSGRLILSTLCGHVFCSQCLPFALQSASFCPTCRTDLTPGQYHPIYI-----------------------------------------------------------------
>tr|A0A6P8FM25|A0A6P8FM25_CLUHA/12-147 [subseq from] E3 ubiquitin-protein ligase RNF4-like isoform X2 OS=Clupea harengus OX=7950 GN=LOC105893195 PE=4 SV=1
-------------------------------------------VENDRLRGEEVVDLTSETTEASVVDLTNTDCVVLLDEGSQSQQS--R----ATEGYVLISDEEETPG-----I---TPAAnSRFRST-----TGEVSCLVCFNTYNEIVQSGRGMVSTLCGHMFCKQCLRESLDRTHACPRCQTKLTRRQYHPIY------------------------------------------------------------------
>tr|A0A2I0MMC2|A0A2I0MMC2_COLLI/55-127 [subseq from] Ring finger protein 4, transcript variant X1 (Fragment) OS=Columba livia OX=8932 GN=RNF4 PE=4 SV=1
--------TTQRKRRGGAVNSRQARKRNRVVASTAEMASEAEPIELEESAGEEVVDLTCESSDPVVVDLTHNDSVVIKLQR--------------------------------------------------------------------------------------------------------------------------------------------------------------------------------------
>tr|A0A3Q2WXI1|A0A3Q2WXI1_HAPBU/11-84 [subseq from] Ring finger protein 4 OS=Haplochromis burtoni OX=8153 PE=4 SV=1
-----STQSPPVSRHNAKSGRAASTRRTANADSDPTPPTETIDVMDGQSRSEEvVVDLTCESGaEaAAVVDLTTNSDSV-------------------------------------------------------------------------------------------------------------------------------------------------------------------------------------------
>tr|A0A3Q2WXI1|A0A3Q2WXI1_HAPBU/95-173 [subseq from] Ring finger protein 4 OS=Haplochromis burtoni OX=8153 PE=4 SV=1
-----------------------------------------------------------------------------------------------------------------------LVSSDEDEDTPPVLKFSPVSCYILDSKEQMIVGSGRLVVSTRCGHVFCSQCLRDSLTSSHTCPTCRKRLTHRQYHPLYI-----------------------------------------------------------------
>tr|A0A4D9EV60|A0A4D9EV60_9SAUR/20-88 [subseq from] E3 ubiquitin-protein ligase RNF4 OS=Platysternon megacephalum OX=55544 GN=DR999_PMT06874 PE=4 SV=1
--------TTQRKRRGGAINSRQTRKRNRLVASATEMASEAEPIELEESAGEEVVDLTCESSEPVVVDLTHNDSVVV------------------------------------------------------------------------------------------------------------------------------------------------------------------------------------------
>tr|A0A7K4PPC8|A0A7K4PPC8_MELMO/1-196 [subseq from] RNF4 ligase (Fragment) OS=Melospiza melodia OX=44397 GN=Rnf4_2 PE=4 SV=1
-----------RKRPGGAGGSRPARKRSRLLPSSAGGTSQTEPRDLEESGApafePDIIDLTEESSEPEVIIISDDESPVVSSEGHTPLHLPFKfvsldlLGLEENSAELPARDTEEEPRDNQGYGRK-TLYFLCSSVPSSAQQGIVIRCPICMEFYSQFVRRGRQLMSTLCGHVFCSRCLPLALETGHMCPTCRVELSPELYHPIYL-----------------------------------------------------------------
>tr|A0A7K4Y070|A0A7K4Y070_REGSA/1-191 [subseq from] RNF4 ligase (Fragment) OS=Regulus satrapa OX=13245 GN=Rnf4_1 PE=4 SV=1
-----------RKRPGGALDSRPARKRSRLLPSSAAGNSQTEPIDLEE-SGEDVIDLTGEFSEPEVITISDDESVVDREQSQQ---HQCVFSAAENSAHLLARDDEDEPRDVDRYAREEVSLSKLlfvIYGKTNFLPSFSqtqiLSSQymLCF-FFFQIMQHGQHLMSTMCGHVFCSRCLPIALETALMCPTCRVELSPGLYHPIYL-----------------------------------------------------------------
>tr|A0A1V4JFD5|A0A1V4JFD5_PATFA/14-83 [subseq from] E3 ubiquitin-protein ligase RNF4 OS=Patagioenas fasciata monilis OX=372326 GN=RNF4 PE=4 SV=1
---------TQRKRRGGAVNSRQARKRNRVMASTAEMASEAEPIELEESAGEEVVDLTCESSDPVVVDLTHNDSVVVSS----------------------------------------------------------------------------------------------------------------------------------------------------------------------------------------
>tr|A0A7L3UZY3|A0A7L3UZY3_MOLAT/75-181 [subseq from] RNF4 ligase (Fragment) OS=Molothrus ater OX=84834 GN=Rnf4_0 PE=4 SV=1
----------------------------------------------------------------------------------------------DNSVLLLASDEEEgRTNNRYVWdkVSLYSPHVLFGSVLSSAWPPGTIRCPICMDFYLQIVQSGRLILSTLCGHVFCSQCLPFALQTASFCPTCRTDLTPGQYHPIYI-----------------------------------------------------------------
>tr|A0A0Q3R1C5|A0A0Q3R1C5_AMAAE/20-89 [subseq from] E3 ubiquitin-protein ligase RNF4 OS=Amazona aestiva OX=12930 GN=AAES_226067 PE=4 SV=1
---------GQRKRRGGAVNSRQARKRNRLMASTAEMASEAEPIELEESAGEEVVDLTCESSDPVVVDLTHNDSVVVSS----------------------------------------------------------------------------------------------------------------------------------------------------------------------------------------
>tr|A0A3Q2P946|A0A3Q2P946_FUNHE/17-184 [subseq from] Ring finger protein 4 OS=Fundulus heteroclitus OX=8078 PE=4 SV=1
---------PSRTKTSRTANSRTLALRTDG---VGDPTPPSDPTDTLDSL-EEVVDLTREGSEAAVVDLTtANDSVLVTHQTH---SHNH--RVPPGQSYVLSSDDDEDGAIAETFLISSR------LKTAVLHPDWL-------LFPSQIVDSGRLVVSTKCGHVFCSQCLRDALAASHTCPTCRKRLTARQYHPLYI-----------------------------------------------------------------
>tr|A0A7L2ECQ7|A0A7L2ECQ7_ANTMN/24-126 [subseq from] RNF4 ligase (Fragment) OS=Anthoscopus minutus OX=156561 GN=Rnf4_0 PE=4 SV=1
-------------------------------------------------------------------------------------------------AMLLASDEEERRNNRYVRDKVSLSKLHvlSGSVLSSAWPAGIIRCPICMDFYPEIVQSGRLILSTLCGHVFCSQCLPLALQTASFCPTCRTDLTPEKYHPIYI-----------------------------------------------------------------
>tr|A0A7K8YZS6|A0A7K8YZS6_9PASS/1-183 [subseq from] RNF4 ligase (Fragment) OS=Sakesphorus luctuosus OX=419690 GN=Rnf4_0 PE=4 SV=1
-----------RKRRGQAVDSEPVQKRSTLLASSAGGTSGAQPTDREES-GP--LDFELASPSPVW--LVQIEQQTATPS-SQSLLGSLSPSASHLTHSVLSSDDEDETRANDVCVTATAseQQGSSDEHTSSSKAwQPAIRCPICMDFYSQIRQSERLFLVTKCGHIFCSRCLPAAFEVSSACPTCRTEFTPKGYHPIY------------------------------------------------------------------
>tr|A0A7L1UT52|A0A7L1UT52_SITEU/2-102 [subseq from] RNF4 ligase (Fragment) OS=Sitta europaea OX=50251 GN=Rnf4_0 PE=4 SV=1
----------------EADDSGQAQKWSRILASSTSGASETEPADFEES-GALFFefGVIYDSPDSEDINLIGNDSGSVVWEQNQQHPLVSRA--ADTSATLLTSEDDMKPRDSDGYVTE-------------------------------------------------------------------------------------------------------------------------------------------------
>tr|A0A7L1UT52|A0A7L1UT52_SITEU/131-195 [subseq from] RNF4 ligase (Fragment) OS=Sitta europaea OX=50251 GN=Rnf4_0 PE=4 SV=1
-------------------------------------------------------------------------------------------------------------------------------------PRSIIRCPICMDFYPQIMQSGRLILSTVCGHVFCSQCLPLALQTASFCPTCRTDLTPEQYHPIYI-----------------------------------------------------------------
>tr|A0A7K5MFR1|A0A7K5MFR1_CARCD/2-148 [subseq from] RNF4 ligase (Fragment) OS=Cardinalis cardinalis OX=98964 GN=Rnf4_1 PE=4 SV=1
----------------------------------------------------DVIDLTGESSEPDVITISDNESPVDREQNQQH-PHVSSAAGNSAD--LLARDDEEEPRDVDGYAREKLELKQLhvlSSSVpSSAQQGVVIRCPICMEFYSQFVRRGRQLMSTLCGHVFCSRCLPIALETSHMCPTCRVELSPELYHPIYL-----------------------------------------------------------------
>tr|A0A7K7Q6Z7|A0A7K7Q6Z7_POEAT/4-76 [subseq from] RNF4 ligase (Fragment) OS=Poecile atricapillus OX=48891 GN=Rnf4_0 PE=4 SV=1
---------------GGEVDASPAHKRSRLLPSRATGTLQREPRDPEESgspaLEPEIIDLTGESSEPEVITINDDESPVVSSDWHTP-----------------------------------------------------------------------------------------------------------------------------------------------------------------------------------
>tr|A0A7K7Q6Z7|A0A7K7Q6Z7_POEAT/117-181 [subseq from] RNF4 ligase (Fragment) OS=Poecile atricapillus OX=48891 GN=Rnf4_0 PE=4 SV=1
------------------------------------------------------------------------------------------------------------------------------------EPGVVISCPICMDFYSEIVQSGRELVSTMCGHVFCSACLPRALDTAQMCPICRVELGPGLYHPIY------------------------------------------------------------------
>tr|A0A7R5L816|A0A7R5L816_9PASS/32-157 [subseq from] E3 ubiquitin-protein ligase RNF4-like OS=Pipra filicauda OX=649802 GN=LOC113992453 PE=4 SV=1
----------------------------------------------------------------------------LPEEYIQQMRNLSLRSHQQPDRSVLSRDDEDETTVNYMYGTaTASEQQvSPEEQTArsNPWPPGTICCRICMDLYSKILRSGRLVLATRCGHIFCSRCLSVAIEVTGACPTCSRELTHRQYHPIYL-----------------------------------------------------------------
>tr|A0A850Z2S7|A0A850Z2S7_9PASS/1-204 [subseq from] RNF4 ligase (Fragment) OS=Tichodroma muraria OX=237442 GN=Rnf4_0 PE=4 SV=1
-----------RKRRGEADDSGQAQKRSRLLAPSTGGASEPEPVDFEEsgTLSFELgKDRNCFWRAGVPPNVCICQPLGPLQWEQNQQHpLVPR-AADN-SAMLLASDDDVEPRDSDGYVRDKVylQSLISDIGqkeifphalscsvLSSAWPAGTIRCPICMDFYPQIVQSGRLILSTLCGHVFCSQCLPFALQTASFCPTCRTDLTPGQYHPIFI-----------------------------------------------------------------
>tr|A0A7L2KLC0|A0A7L2KLC0_9PASS/54-127 [subseq from] RNF4 ligase (Fragment) OS=Zosterops hypoxanthus OX=2485327 GN=Rnf4_1 PE=4 SV=1
----------------------------------------------------------------------------------------------------------------------------SGSVLSSAWPAGTVRCPICMDFYPQIVQSGRLILSTLCGHVFCSQCLPFALQSASFCPTCRTDLTPGQYHPIYI-----------------------------------------------------------------
>tr|A0A7K9RTC5|A0A7K9RTC5_9PASS/57-127 [subseq from] RNF4 ligase (Fragment) OS=Sterrhoptilus dennistouni OX=2585820 GN=Rnf4_0 PE=4 SV=1
-------------------------------------------------------------------------------------------------------------------------------VLSSAWPAGTVRCPICMDFYPQIVQSGRLILSTLCGHVFCSQCLPFALQSASFCPTCRTDLTPGQYHPIYI-----------------------------------------------------------------
>tr|A0A851RXQ4|A0A851RXQ4_CERFA/1-181 [subseq from] RNF4 ligase (Fragment) OS=Certhia familiaris OX=73333 GN=Rnf4_0 PE=4 SV=1
-----------RKRPGGAVGSRPARKRSRLLPSSAGGTSQAEPPELEE-GGTSAFEPAGSRV--FMWFLKASISTPFQD-GEQSQQEPYLSRASDDSSEPLARDDEEpRDTDDDDDEYLHVLFnSVPSRG----QPRVVVRCPICMDTYSEIMQRGRQLMSTLCGHVFCSRCILIALDAAHMCPTCKRELTPERYHPIFL-----------------------------------------------------------------
>tr|A0A7K6EET0|A0A7K6EET0_9PASS/12-77 [subseq from] RNF4 ligase (Fragment) OS=Grantiella picta OX=266360 GN=Rnf4_0 PE=4 SV=1
------------------------------------------------------------------------------------------------------------------------------------WPAGTIRCPICMDFYPQILQSGRLILSTLCGHVFCSQCLPFALQTASFCPTCRTELTPGQYHPIYI-----------------------------------------------------------------
>tr|A0A7L2LM42|A0A7L2LM42_9SYLV/2-148 [subseq from] RNF4 ligase (Fragment) OS=Hippolais icterina OX=68497 GN=Rnf4_1 PE=4 SV=1
----------------------------------------------------DVIVLPGPSSEPEVITISDDES---AEEREQSQQQPHLFRASENSAKPVARDDEEEPREDDGYVTDKLTLQQLHVPSasfpSSAQTGVVIRCPICMDFYPEIMRRGRQLMSTLCGHVFCSRCLPIALETAHMCPTCRVILSPELYHPIYL-----------------------------------------------------------------
>tr|A0A3B4ERT2|A0A3B4ERT2_9CICH/11-83 [subseq from] RING-type domain-containing protein OS=Pundamilia nyererei OX=303518 PE=4 SV=1
-----STQSPPVSRHNAKSGRAASTRRTANADSDPTPPTETIDVMDGQSRSEEvVVDLTCESgAEAAVVDLTTNSDSV-------------------------------------------------------------------------------------------------------------------------------------------------------------------------------------------
>tr|A0A3B4ERT2|A0A3B4ERT2_9CICH/115-169 [subseq from] RING-type domain-containing protein OS=Pundamilia nyererei OX=303518 PE=4 SV=1
-------------------------------------------------------------------------------------------------------------------------------------------CDVC----GDIVGSGRLVVSTRCGHVFCSQCLRDSLTSSHTCPTCRKRLTHRQYHPLYI-----------------------------------------------------------------
>tr|A0A7K7QRK3|A0A7K7QRK3_POEAT/23-124 [subseq from] RNF4 ligase (Fragment) OS=Poecile atricapillus OX=48891 GN=Rnf4_2 PE=4 SV=1
----------------------------------------------------------------------------------------------------WLSEDEEEARDNDEYVTDDVSSQSLHILStsvpSSAEPGVVIRCPICMDYYSEIVQSGRLMVATMCGHMFCSACLPVALETTGMCPTCREELDVEMYFPIYL-----------------------------------------------------------------
>tr|A0A7L1E0M8|A0A7L1E0M8_OENON/24-138 [subseq from] RNF4 ligase (Fragment) OS=Oenanthe oenanthe OX=279966 GN=Rnf4_1 PE=4 SV=1
-------------------------------------------------------------------------------------PLGSRDTEDSAE--LWASDDEEEAIDNDRYVTDKVSLQSLHVLSTSVASSaqqGvVIRCPICMDCYSEMVQSGRQLVATMCGHLFCSECLPVALETVGTCPTCRMELTPDLYFPIYI-----------------------------------------------------------------
>tr|A0A7L0VUS9|A0A7L0VUS9_9PASE/19-131 [subseq from] RNF4 ligase (Fragment) OS=Leptocoma aspasia OX=2585812 GN=Rnf4_2 PE=4 SV=1
---------------------------------------------------------------------------------------GSRETENSA--ELWAGDNEEEPSDNDEYVTDEASLQSviSDVHSvpSSAQQGVVIRCPICMEFYSEIVESGRLIVATMCGHVFCSECLPVALETVGMCPTCRVELTPDLYHPIYL-----------------------------------------------------------------
>tr|A0A226PGZ9|A0A226PGZ9_COLVI/3-68 [subseq from] Uncharacterized protein (Fragment) OS=Colinus virginianus OX=9014 GN=H355_011850 PE=4 SV=1
-----------RKRRGGSANSRQAQKRSRLMASTTEMASEGEPIELEESAGEEVVDLTCESSDPVVVDLTHNDSIVV------------------------------------------------------------------------------------------------------------------------------------------------------------------------------------------
>tr|A0A2J8K6G3|A0A2J8K6G3_PANTR/3-54 [subseq from] RNF4 isoform 16 (Fragment) OS=Pan troglodytes OX=9598 GN=CK820_G0041048 PE=4 SV=1
----------TRKRRGGAINSRQAQKRTREATSTPEISLEAEPIELVETAGDEIVDLTCESL---------------------------------------------------------------------------------------------------------------------------------------------------------------------------------------------------------
>tr|A0A2J8SRV7|A0A2J8SRV7_PONAB/3-54 [subseq from] RNF4 isoform 17 (Fragment) OS=Pongo abelii OX=9601 GN=CR201_G0040859 PE=4 SV=1
----------TRKRRGGAINSRQAQKRTREATSTPEISLEAEPIELVETAGDEIVDLTCESL---------------------------------------------------------------------------------------------------------------------------------------------------------------------------------------------------------
>tr|D6RBQ7|D6RBQ7_HUMAN/3-54 [subseq from] E3 ubiquitin-protein ligase RNF4 (Fragment) OS=Homo sapiens OX=9606 GN=RNF4 PE=4 SV=1
----------TRKRRGGAINSRQAQKRTREATSTPEISLEAEPIELVETAGDEIVDLTCESL---------------------------------------------------------------------------------------------------------------------------------------------------------------------------------------------------------
>tr|A0A7K4PPQ9|A0A7K4PPQ9_MELMO/3-118 [subseq from] RNF4 ligase (Fragment) OS=Melospiza melodia OX=44397 GN=Rnf4_3 PE=4 SV=1
-------------------------------------------------------------------------------DREQSQQHPLGSREAESSAELRASDNEEEPIDNNEYVTDGE---SLQSVISDIWPSGSLLCVICMSCYSQILQSGRLIVATMCGHVFCSECLPVAVETIGACPTCRVELTPDLYHPIYI-----------------------------------------------------------------
>tr|A0A852FEA3|A0A852FEA3_PEUTA/17-121 [subseq from] RNF4 ligase (Fragment) OS=Peucedramus taeniatus OX=135441 GN=Rnf4_1 PE=4 SV=1
-----------------------------------------------------------------------------------------------A--EVLANESEEEPQDIELYVTDKVSLQSLIFDTCSVSSSaqqGvVIRCPICMDSYSEIVQSGRLIVATMCGHVFCSECLPVALETVGMCPTCRAELTPDLYIPIYI-----------------------------------------------------------------
>tr|A0A674HFC8|A0A674HFC8_TAEGU/91-168 [subseq from] RING-type domain-containing protein OS=Taeniopygia guttata OX=59729 PE=4 SV=1
------------------------------------------------------------------------------------------------------------------------GAALSDSVSSSAQQGGVIRCPICMDSYSEIMQSGRLIVTTLCGHVFCSECLPVALEILGRCPTCRMDLTPDLYHPIYI-----------------------------------------------------------------
>tr|A0A674H5F3|A0A674H5F3_TAEGU/93-168 [subseq from] RING-type domain-containing protein OS=Taeniopygia guttata OX=59729 PE=4 SV=1
--------------------------------------------------------------------------------------------------------------------------ALSDSVSSSAQQGGVIRCPICMDSYSEIMQSGRLIVTTLCGHVFCSECLPVALEILGRCPTCRMDLTPDLYHPIYI-----------------------------------------------------------------
>tr|A0A7K8RTN4|A0A7K8RTN4_9PASS/9-113 [subseq from] RNF4 ligase (Fragment) OS=Rhodinocichla rosea OX=58203 GN=Rnf4_0 PE=4 SV=1
----------------------------------------------------------------------------------------SREAENAAED--LANDSEEELQDIELYVTDKMCLQS---LISDTWPSGSLLCVICMSCYSQIVRSGRLIVATMCGHVFCSECLPVALETIGMCPTCRVELTPDLYHPIYL-----------------------------------------------------------------
>tr|A0A7L0UYQ0|A0A7L0UYQ0_9PASE/20-131 [subseq from] RNF4 ligase (Fragment) OS=Leptocoma aspasia OX=2585812 GN=Rnf4_0 PE=4 SV=1
----------------------------------------------------------------------------------------SRETENSA--ELWAGDNEEEPSDNDEYVTDEASLQSLHVLSSSVpssAQQGvVIRCPICMEFYSEIMQRGRQLVATMCGHVFCSRCLPVALETAHICPTCRVELNPEIYFPIYL-----------------------------------------------------------------
>tr|A0A7L2S9L2|A0A7L2S9L2_9PASS/14-115 [subseq from] RNF4 ligase (Fragment) OS=Mystacornis crossleyi OX=98133 GN=Rnf4_0 PE=4 SV=1
-----------------------------------------------------------------------------------------R--ASENSAELLARDDEEEPRDTDEYLHVLS-GSVPSS----AQQGVVIRCPICMDVYSEIVQSGRLLVATMCGHVFCSECLPVALEPSHMCPTCRVDLSPELYHSIFL-----------------------------------------------------------------
>tr|A0A7K9ZSZ2|A0A7K9ZSZ2_9CORV/23-119 [subseq from] RNF4 ligase (Fragment) OS=Dicrurus megarhynchus OX=450177 GN=Rnf4_0 PE=4 SV=1
----------------------------------------------------------------------------------------------------LARADEEEPRENDGYVREKLHAL--SGSVPSRAPQGVvVRCPICMDVYSEILEHGRQLVATMCGHVFCSRCLPIALETAHMCPTCRVDLSPELYHPIYL-----------------------------------------------------------------
>tr|S4RBH8|S4RBH8_PETMA/19-87 [subseq from] RING-type domain-containing protein OS=Petromyzon marinus OX=7757 PE=4 SV=1
---------------------------------------------------------------------------------------------------------------------------------PASEPETTISCPLCLDELNQVHMSGRLMCSTVCGHVFCSVCIRDAIKSMAKCPFCRKKLTLKQYHPIYI-----------------------------------------------------------------
>tr|A0A6J0J244|A0A6J0J244_9PASS/32-162 [subseq from] E3 ubiquitin-protein ligase RNF4-like OS=Lepidothrix coronata OX=321398 GN=LOC108508644 PE=4 SV=1
----------------------------------------------------------------------------LPEEYIQQMRNLSLTSHQESDRSVLSRDDEDETTVNDVYGTATAseQQVSPEEQIARLRsvlsspwPPGTIWCPICTDLCSKILRSERLVLATLCGHLFCSQCLPVAIEITGACPTCSRELTHRQYHPIYL-----------------------------------------------------------------
>tr|A0A7K9JVR3|A0A7K9JVR3_9PASE/14-125 [subseq from] RNF4 ligase (Fragment) OS=Dicaeum eximium OX=667154 GN=Rnf4_0 PE=4 SV=1
------------------------------------------------------------------------------------------SRETESSAEPWTSDSEEERRDNYEYVTDEDSLQSL-HVLSGLVPSSaqqgvVIMCPICMDYYSEIVESGRLLVATMCGHVFCSRCLPVALETVGLCPTCRVDLSPELYFPIYL-----------------------------------------------------------------
>tr|A0A1S3IAK9|A0A1S3IAK9_LINUN/5-218 [subseq from] E3 ubiquitin-protein ligase RNF4 isoform X1 OS=Lingula unguis OX=7574 GN=LOC106161912 PE=4 SV=1
-------LNRRRTRRGTRQARRQLQTAEDDGILGEERREEPEPINLnlYDNEGiSGCIDLTNEDDdQDEVVDLTVNssvnDSPVVVlESqgqgstSRRRRRRRPRLR--YTLNTLNARNTEVLSSDDEIeelpSVSFHIPESDPERFGMGdaesiTSPKrSAVSCPICMDNEMQIKASGRQLQSTVCGHIFCNVCIRCSIQTSKKCPTCRKKLNNRSVHPIFI-----------------------------------------------------------------
>tr|A0A1S3I8D1|A0A1S3I8D1_LINUN/3-215 [subseq from] E3 ubiquitin-protein ligase RNF4 isoform X2 OS=Lingula unguis OX=7574 GN=LOC106161912 PE=4 SV=1
--------NRRRTRRGTRQARRQLQTAEDDGILGEERREEPEPINLnlYDNEGiSGCIDLTNEDDdQDEVVDLTVNssvnDSPVVVlESqgqgstSRRRRRRRPRLR--YTLNTLNARNTEVLSSDDEIeelpSVSFHIPESDPERFGMGdaesiTSPKrSAVSCPICMDNEMQIKASGRQLQSTVCGHIFCNVCIRCSIQTSKKCPTCRKKLNNRSVHPIFI-----------------------------------------------------------------
>tr|A0A6I9XIG6|A0A6I9XIG6_9SAUR/96-201 [subseq from] E3 ubiquitin-protein ligase RNF4 isoform X2 OS=Thamnophis sirtalis OX=35019 GN=RNF4 PE=4 SV=1
-------AELQKKRCGGTINSRQTCKRR-AVSNTGSETASQEPIDVEVNTCEEVVDLTCESSEPIVVDLTHNDSVVIVEENVCQPQN-QEFRNQLPDSCILSSDDDEP-RDEVILT---------------------------------------------------------------------------------------------------------------------------------------------------
>tr|A0A3L8SV51|A0A3L8SV51_CHLGU/46-80 [subseq from] RING-type domain-containing protein (Fragment) OS=Chloebia gouldiae OX=44316 GN=DV515_00002544 PE=4 SV=1
---------NQRKRPGGAVDSTPAQKRSRLLPSSAGGTWQMEPR---------------------------------------------------------------------------------------------------------------------------------------------------------------------------------------------------------------------------
>tr|A0A3L8SV51|A0A3L8SV51_CHLGU/301-366 [subseq from] RING-type domain-containing protein (Fragment) OS=Chloebia gouldiae OX=44316 GN=DV515_00002544 PE=4 SV=1
------------------------------------------------------------------------------------------------------------------------------------QQGVVITCPICMDSYSEIMQGGRHLVAALCGHVFCSECLPIALEASPMCPTCRMDLTPELYHTLYL-----------------------------------------------------------------
>tr|A0A3N0XIY9|A0A3N0XIY9_ANAGA/56-153 [subseq from] E3 ubiquitin-protein ligase RNF4 OS=Anabarilius grahami OX=495550 GN=DPX16_5053 PE=4 SV=1
------------------------------------------------------------------------------------RTNSVQSrRGQGTESYVLSSDEEEESSLR---LSPGLL-SSLHASSQARSTPGAVSCPVCMDAYSEIIDSGRLMVSTKCGHLFCSQCIRDSLSRAHSCPTLS------------------------------------------------------------------------------
>tr|A0A7L4E376|A0A7L4E376_HIRRU/14-133 [subseq from] RNF4 ligase (Fragment) OS=Hirundo rustica OX=43150 GN=Rnf4_0 PE=4 SV=1
------------------------------------------------------------------------------------YPHGSRSAVNSAEL--WATDSEEEPRDSDEYVTDEASLQSKLMAACsvsasvlyNTRPSASLLCVICMSCYSQIVQSGRLVVATMCGHIFCSECLPVALETTGMCPTCRMELTSDLYFPIYL-----------------------------------------------------------------
>tr|A0A7K7IWG6|A0A7K7IWG6_LOXCU/27-133 [subseq from] RNF4 ligase (Fragment) OS=Loxia curvirostra OX=64802 GN=Rnf4_1 PE=4 SV=1
------------------------------------------------------------------------------------------------PEIRASETEEELS-DNNEYVTDEESlQSVfSDIcsxSVSSSAQQGvVIRCPICMDSYSEIVESGRLLVATMCGHVFCSECLPVALETFGMCPTCRVELTPDLYIPIYI-----------------------------------------------------------------
>tr|A0A7K8C076|A0A7K8C076_9CORV/11-120 [subseq from] RNF4 ligase (Fragment) OS=Rhagologus leucostigma OX=156170 GN=Rnf4_0 PE=4 SV=1
-------------------------------------------------------------------------------------PHASRASENSAD--LLARDDEEEPRDVDGCVREKLH-VLSGSVPSSAQPGVVIRCPICMDVYSEIVAHGRQLVATMCGHVFCSRCLPIALETAHMCPTCRVDLAPEPYIPIFL-----------------------------------------------------------------
>tr|A0A6P4Z5T7|A0A6P4Z5T7_BRABE/3-208 [subseq from] E3 ubiquitin-protein ligase RNF4-like OS=Branchiostoma belcheri OX=7741 GN=LOC109471537 PE=4 SV=1
------LRRRSLRLRSGLREERRRMPRMRRTRGVGrGVGSQQEPIDVEDA--PAIVDLTSDHhdADDDVVVCQADDEVVDLTSphHAQPNNsmlpvylNGRRHpQQRNLDAEVLVSDDEVTIESERLPAPRLLDlFRDEDPGpsTSASSPPKTISCPVCLDDAKQISVTGRRLMSTVCGHVFCETCLKEALQTQKKCPNCRKKLTVKQIHPIFI-----------------------------------------------------------------
>tr|A0A6J8CX60|A0A6J8CX60_MYTCO/52-232 [subseq from] RNF4 OS=Mytilus coruscus OX=42192 GN=MCOR_34267 PE=4 SV=1
--------------------TQRTRRRSnplRERnHEVVDVEAHSECIDLTSEHGnDDFIDLTSPTQTRA--PIAVNDSPVIIVTGRdivtPPRGRMRPLR-----SPDIENEIERLDLDIEISEIpSTSGLGSPNQGTVNSPGIRRITCPICMDDYKELQQNKVQLMSTVCGHIFCKPCIQISVRTHRQCPTCRRRLTEKQIHPIFL-----------------------------------------------------------------
>tr|A0A3M0KMX7|A0A3M0KMX7_HIRRU/74-190 [subseq from] RING-type domain-containing protein OS=Hirundo rustica rustica OX=333673 GN=DUI87_09055 PE=4 SV=1
--------QRKRKRPGGAVESKPARKRSRLLPSSaGEIS-QTEPRDLEQSgppaSEPEIIDLTGESSESEVIVVSDDESAVDREQSQ-QQPHLFRASENSAEP-VARNDEEEPREdDGDWLLLDFDPP---------------------------------------------------------------------------------------------------------------------------------------------
>tr|A0A3M0KMX7|A0A3M0KMX7_HIRRU/308-367 [subseq from] RING-type domain-containing protein OS=Hirundo rustica rustica OX=333673 GN=DUI87_09055 PE=4 SV=1
----------------------------------------------------------------------------------------------------------------------------EDTQSSDAEPGVIIRCPVCMDFYSQIVQSGRQLVTTMCGHVFCSECLPVALETSPMCPNL-------------------------------------------------------------------------------
>tr|A0A7K6EGU9|A0A7K6EGU9_9PASS/17-77 [subseq from] RNF4 ligase (Fragment) OS=Grantiella picta OX=266360 GN=Rnf4_1 PE=4 SV=1
----------------------------------------------------------------------------------------------------------------------------------------VIKCPICFEYYSEIMQNGRQLVATLCGHVFCSRCLPLALENSSFCPTCRVELDPELYIPIY------------------------------------------------------------------
>tr|A0A8B6BXT1|A0A8B6BXT1_MYTGA/147-312 [subseq from] Uncharacterized protein OS=Mytilus galloprovincialis OX=29158 GN=MGAL_10B083724 PE=4 SV=1
-------------------------------QEVVDVEAHSECIDLTsEQNNDDFIDLTS--PIPIRAPVAVNDSPVIIITGRDmvtpPRGRTRPLRSP-----DIENEIEHLDLDIEISDRPSsSGLGSPNGGTVNSPGIRRITCPICMDDYKELQQNKVQLMSTVCGHLFCKPCIQISVRTHRQCPTCRRRLTEKQIHPIFL-----------------------------------------------------------------
>tr|A0A3B6IXE3|A0A3B6IXE3_WHEAT/180-297 [subseq from] Uncharacterized protein OS=Triticum aestivum OX=4565 PE=4 SV=1
-----------------------------------------------------------------------------------------------------------------------------------------GNCPVCLEPLH---GRTNIMAAHECAHVFHASCIEPWLHNRGSCPVCQYTAIPTSipiPDPASASTSTsiGDCPVCLEPL--LLDCGDVRAAHACGHVFHSCCIEPWLNQQGSCPVCRCTVNS--------
>tr|A0A3B6IXE3|A0A3B6IXE3_WHEAT/306-374 [subseq from] Uncharacterized protein OS=Triticum aestivum OX=4565 PE=4 SV=1
-----------------------------------------------------------------------------------------------------------------------IPTPTTTSTTNSTPISDTIGyCPVCLEPLR--AGSGDIRAAHACGHVFHSRCIERWVRRRGSCPVCRCTVR--------------------------------------------------------------------------
>tr|A0A3B6IXE3|A0A3B6IXE3_WHEAT/398-469 [subseq from] Uncharacterized protein OS=Triticum aestivum OX=4565 PE=4 SV=1
-----------------------------------------------------------------------------------------------------------------TYIPTSIPTHTPTPNSTsNSGPVG--ECPVCLEPLS--VGGGDMKAAHVCGHVFHSRCIERWLRHRNSCPVCRCTV---------------------------------------------------------------------------
>tr|A5Y773|A5Y773_WHEAT/180-296 [subseq from] RING-H2 zinc finger OS=Triticum aestivum OX=4565 PE=2 SV=1
-----------------------------------------------------------------------------------------------------------------------------------------GNCPVCLEPLH---GRTNIMAAHECAHVFHASCIEPWLHNRGSCPVCQYTAIPTSipiPDPASASTSTsiGDCPVCLEPL--LLDCGDVRAAHACGHVFHSCCIEPWLNQQGSCPVCRCTVN---------
>tr|A5Y773|A5Y773_WHEAT/306-375 [subseq from] RING-H2 zinc finger OS=Triticum aestivum OX=4565 PE=2 SV=1
-----------------------------------------------------------------------------------------------------------------------IPTPTTTSTTNSTPISDTIGyCPVCLEPLR--AGSGDIRAAHACGHVFHSRCIERWVRRRGSCPVCRCSVRF-------------------------------------------------------------------------
>tr|A5Y773|A5Y773_WHEAT/396-469 [subseq from] RING-H2 zinc finger OS=Triticum aestivum OX=4565 PE=2 SV=1
---------------------------------------------------------------------------------------------------------------NPTYIPTSIPTPTPIPNSTS--NSGPVgECPVCLEPLS--VGGGDMKAAHVCGHVFHSRCIERWLRHRNSCPVCRCTV---------------------------------------------------------------------------
>tr|A0A444SPU7|A0A444SPU7_ARMVU/607-672 [subseq from] E3 ubiquitin-protein ligase RNF4 OS=Armadillidium vulgare OX=13347 GN=Avbf_09082 PE=4 SV=1
------------------------------------------------------------------------------------------------------------------------------------DDSGGLSCPICFESFQDIKSAGRSLSSTVCGHIFCTACLEASLKQTKQCPTCRKRLRKKQYHPLYI-----------------------------------------------------------------
>tr|A0A444SV53|A0A444SV53_ARMVU/609-674 [subseq from] E3 ubiquitin-protein ligase RNF4 OS=Armadillidium vulgare OX=13347 GN=Avbf_16878 PE=4 SV=1
------------------------------------------------------------------------------------------------------------------------------------DDSGGLSCPICFESFQDIKSAGRSLSSTVCGHIFCTACLEASLKQTKQCPTCRKRLRKKQYHPLYI-----------------------------------------------------------------
>tr|A0A7R5K6I1|A0A7R5K6I1_9PASS/226-309 [subseq from] E3 ubiquitin-protein ligase complex slx8-rfp subunit slx8-like OS=Pipra filicauda OX=649802 GN=LOC120322927 PE=4 SV=1
-----------------------------------------------------------------------------------------------------------------AYVEPEVRRSLDEELAISEEWQRAVRCPICMDFFSQIIRSVRQVVSTQCGHLFCSRCIAVALENSRACPTCRTELPPRDYHPVY------------------------------------------------------------------
>tr|A0A851UDM2|A0A851UDM2_9PASS/1-182 [subseq from] RNF4 ligase (Fragment) OS=Elachura formosa OX=1463973 GN=Rnf4_1 PE=4 SV=1
-----------RKRPGGAVNSTPARKRRRLLPSNAGGTSYAEAIDVEESTpafEPEVIDLRGESSEPEVIIIGDDESSEVSSDWHTPSCSLLASNYLRHSSELLAWDSPEEAGDNEGY-----PRVLSNLAPSRAQEGVVIRCQICMDFYSEIMQKGRQLVA---PHGSCNECLPLALDTSDMCPVCRRELRPEIYHPIYL-----------------------------------------------------------------
>tr|A0A674HN46|A0A674HN46_TAEGU/95-168 [subseq from] RING-type domain-containing protein OS=Taeniopygia guttata OX=59729 PE=4 SV=1
----------------------------------------------------------------------------------------------------------------------------SDSVSSSAQQGAVIRCPLCMEFYSEMMQHGQQLVATLCGHVFCSRCLPIALGVAHICPTCRVKLNAAVYFPIYL-----------------------------------------------------------------
>tr|T1IQJ1|T1IQJ1_STRMM/30-104 [subseq from] RING-type domain-containing protein OS=Strigamia maritima OX=126957 PE=4 SV=1
--------------------TKRSAAGTSKRTAAGTIRRSTRNVEAVDD-GSNCIDLTCECDDEIVVDLTTVEiSPVRFRgdfHSTASARNGRRRR---------------------------------------------------------------------------------------------------------------------------------------------------------------------------
>tr|T1IQJ1|T1IQJ1_STRMM/158-228 [subseq from] RING-type domain-containing protein OS=Strigamia maritima OX=126957 PE=4 SV=1
------------------------------------------------------------------------------------------------------------------------------EPARGSLNNRVISCPICFDTDQEIAKNGNHLMSTTCGHIFCKNCISESIQKNRCCPTCRKRLTTRQIHQIF------------------------------------------------------------------
>tr|A0A5B7DEW6|A0A5B7DEW6_PORTR/12-37 [subseq from] E3 ubiquitin-protein ligase RNF4 OS=Portunus trituberculatus OX=210409 GN=RNF4 PE=4 SV=1
-----------------------------------------------EEAEQEVVDL--ESYQPCVVDLTHEDED--------------------------------------------------------------------------------------------------------------------------------------------------------------------------------------------
>tr|A0A5B7DEW6|A0A5B7DEW6_PORTR/250-312 [subseq from] E3 ubiquitin-protein ligase RNF4 OS=Portunus trituberculatus OX=210409 GN=RNF4 PE=4 SV=1
---------------------------------------------------------------------------------------------------------------------------------------PIVSCLVCLDSAGTIKETSRTLCSTVCGHVFCSTCLEEAVKRKKQCPVCRKKLTKKQYHPLFI-----------------------------------------------------------------
>tr|A0A674HER7|A0A674HER7_TAEGU/57-121 [subseq from] RING-type domain-containing protein OS=Taeniopygia guttata OX=59729 PE=4 SV=1
-------------------------------------------------------------------------------------------------------------------------------------QGVVIRCPICMESYSEFIQRGRQLVATLCGHVFCSRCLPIALEASYMCPNCRMALTPELYHTIYL-----------------------------------------------------------------
>tr|A0A2C9KC49|A0A2C9KC49_BIOGL/9-204 [subseq from] RING-type domain-containing protein OS=Biomphalaria glabrata OX=6526 GN=106051788 PE=4 SV=1
----------RNSRTRGS--SRSRVYDTHSVHNVDEDPLENTCIDLtVDAPNEDVIDLTRSfsVIDSSVVVLPLADDIGLERRRGSGRRGRRRSRTPRSrrpevPPLevhVLHSDD---SSDELPDIPFEVPQEVVSANASLLKsPEGVkISCPICLDDIKQIQRSNRQVMSTICGHIFCDVCIKAAIASQNVCPSCRKRLTVRNIHPLFL-----------------------------------------------------------------
>tr|A0A0D9YPW1|A0A0D9YPW1_9ORYZ/108-159 [subseq from] Uncharacterized protein OS=Oryza glumipatula OX=40148 PE=3 SV=1
------------------------------------------------------------------------------------------------------------------------------------------------------------------------------------------------------GGGWAQCAVCLS----IVQEGETVRQlPACKHLFHVGCIDMWLHSHSTCPLCRANV----------
>tr|A0A0D9YPW1|A0A0D9YPW1_9ORYZ/778-834 [subseq from] Uncharacterized protein OS=Oryza glumipatula OX=40148 PE=3 SV=1
-----------------------------------------------------------------------------------------------------------------------------------------------------------------------------------------------------GGGGDPACSVCLED----VRGGETVRRlPACGHLYHAACIDAWLRSRTTCPLCRSDLSSRR------
>tr|A0A0D9YPW1|A0A0D9YPW1_9ORYZ/1390-1438 [subseq from] Uncharacterized protein OS=Oryza glumipatula OX=40148 PE=3 SV=1
-----------------------------------------------------------------------------------------------------------------------------------------------------------------------------------------------------------SCAVCAVCL-EDVRGGETVRrLPECGHLFHVECIDMWLHSPhRTCPMCRC------------
>tr|A0A0D9YPW1|A0A0D9YPW1_9ORYZ/1854-1928 [subseq from] Uncharacterized protein OS=Oryza glumipatula OX=40148 PE=3 SV=1
----------------------------------------------------------------------------------------------------------------------HEPRACAhgDSGGGDLEAGNGEPCSMCLEE----LHAGEMVrEMPSCKHLFHVECIDMWLHSHRTCPMCRCDLSPPRDV---------------------------------------------------------------------
>tr|A0A0D9YPW1|A0A0D9YPW1_9ORYZ/2058-2115 [subseq from] Uncharacterized protein OS=Oryza glumipatula OX=40148 PE=3 SV=1
-------------------------------------------------------------------------------------------------------------------------------GGGGSKHGGSVLCAVCLEDVARGET---VRRLPACGHLFHRDCVDMWLHSHTTCPLCRCEV---------------------------------------------------------------------------
>tr|A0A0D9YPW1|A0A0D9YPW1_9ORYZ/2267-2329 [subseq from] Uncharacterized protein OS=Oryza glumipatula OX=40148 PE=3 SV=1
---------------------------------------------------------------------------------------------------------------------------AADDGGGGGSKSGRcALCSVCL----EDVQAGEMVRQlPACRHLFHVGCIDMWLHSHSTCPLCRCNV---------------------------------------------------------------------------
>tr|A0A0D9YPW1|A0A0D9YPW1_9ORYZ/2511-2558 [subseq from] Uncharacterized protein OS=Oryza glumipatula OX=40148 PE=3 SV=1
--------------------------------------------------------------------------------------------------------------------------------------AAAAECAVCLGE----VEKGEMVKRlPVCLHMFHRRCIDPWLRDHSTCPVCR------------------------------------------------------------------------------
>tr|A0A0D9YPW1|A0A0D9YPW1_9ORYZ/2751-2802 [subseq from] Uncharacterized protein OS=Oryza glumipatula OX=40148 PE=3 SV=1
---------------------------------------------------------------------------------------------------------------------------------------GAAAAPECAVCLGEVE-KGEMAkRLPACLHVFHQRCIDAWLRGNSTCPVCRRN----------------------------------------------------------------------------
>tr|A0A2L2Y8M3|A0A2L2Y8M3_PARTP/11-71 [subseq from] E3 ubiquitin ligase RNF4 (Fragment) OS=Parasteatoda tepidariorum OX=114398 PE=2 SV=1
-----------------------------------------------------------------------------------------------------------------------------------------IECGVCFDGPDEIEASGRSLVSTNCGHIFCSDCIKLAIKNCKQCPQCRKRLTMKQFHALYI-----------------------------------------------------------------
>tr|A0A0N5BCC0|A0A0N5BCC0_STREA/5-67 [subseq from] Uncharacterized protein OS=Strongyloides papillosus OX=174720 PE=4 SV=1
-------------------------------------------------------------------------------------------------------------------------------------------CFICSEPYTT-NGTGHALYSTKCGHLMGKSCLEEWIRRTRylgrfNCPACRELLLNGDYHPIYD-----------------------------------------------------------------
>tr|A0A0N5BCC0|A0A0N5BCC0_STREA/430-498 [subseq from] Uncharacterized protein OS=Strongyloides papillosus OX=174720 PE=4 SV=1
---------------------------------------------------------------------------------------------------------------------------------------MSSICFICSEPYTTNGT-DHALYSTKCGHLMGKSCLEEWIRQTSnqgrfNCPTCRKLLLDGDYHPIYDFS---------------------------------------------------------------
>tr|A0A0N5BCC0|A0A0N5BCC0_STREA/857-927 [subseq from] Uncharacterized protein OS=Strongyloides papillosus OX=174720 PE=4 SV=1
-------------------------------------------------------------------------------------------------------------------------------------PEMSSICFICSESYTTNGT-DHALYSTKCGHLMGKSCLEEWIRQTSnqgrfNCPTCRKLLLDGDYHPIYDFS---------------------------------------------------------------
>tr|A0A0B7ADF7|A0A0B7ADF7_9EUPU/23-125 [subseq from] RING-type domain-containing protein (Fragment) OS=Arion vulgaris OX=1028688 GN=ORF111447 PE=4 SV=1
--------------------------------------------------------------------------------------------QTRSQQCVLLTEDSDLED---MPGSQYSQsGANANDGILQSPATLKVSCPVCLDDTKQIRQSGRQIMSTTCGHIFCNVCIKQAINAQNACPSCRKKLYLRNIHQIF------------------------------------------------------------------
>tr|A0A4Y2FJI4|A0A4Y2FJI4_ARAVE/243-302 [subseq from] RING-type domain-containing protein OS=Araneus ventricosus OX=182803 GN=AVEN_10240_1 PE=4 SV=1
-----------------------------------------------------------------------------------------------------------------------------------------IQCGICLDGPDEIAASGRNFTSTNCGHVFCNECIATSLKNFKKCPKCRKKVTSKQIHPLY------------------------------------------------------------------
>tr|V3ZG28|V3ZG28_LOTGI/169-229 [subseq from] RING-type domain-containing protein OS=Lottia gigantea OX=225164 GN=LOTGIDRAFT_236870 PE=4 SV=1
----------------------------------------------------------------------------------------------------------------------------------------KITCPICMDDDRQIKRTGRQLTSTVCGHIFCSQCIKQSLRSFHTCPTCRKSLRMNQIHPIF------------------------------------------------------------------
>tr|A0A087T7S6|A0A087T7S6_STEMI/143-203 [subseq from] E3 ubiquitin ligase RNF4 (Fragment) OS=Stegodyphus mimosarum OX=407821 GN=X975_14534 PE=4 SV=1
----------------------------------------------------------------------------------------------------------------------------------------KIECGVCYDGVDQITSSGRELVSSICGHVFCNECLEKSIRETRKCPNCRKKLTKKQYHPLF------------------------------------------------------------------
>tr|A0A251UZ35|A0A251UZ35_HELAN/30-150 [subseq from] Putative zinc finger, RING/FYVE/PHD-type OS=Helianthus annuus OX=4232 GN=HannXRQ_Chr04g0110891 PE=4 SV=1
----------------------------------------------------------------------------------------------------------------------------------------TYECPICTEP---LVEQ---ATATSCGHLFCEDCITAAIHLQTKCPICRRKVTSRQINRIYFpleaSSSmqpTFECPICMGPL---VEQ----MATRCGHIFCEGCIRDVVGfHAEQCPICRRKVVHRELNRIY-
>tr|A0A251V099|A0A251V099_HELAN/30-150 [subseq from] Putative zinc finger, RING/FYVE/PHD-type OS=Helianthus annuus OX=4232 GN=HannXRQ_Chr04g0110871 PE=4 SV=1
----------------------------------------------------------------------------------------------------------------------------------------TYECPICTEP---LVEQ---ATATSCGHLFCEDCITAAIHLQTKCPICRRKVTSRQINRIYFpleaSSSmppTFECPICMGPL---VEQ----MATRCGHIFCEGCIRDVVGfHAEQCPICRRKVIHRELNRIY-
>tr|A0A199V1J4|A0A199V1J4_ANACO/93-139 [subseq from] E3 ubiquitin-protein ligase ATL41 (Fragment) OS=Ananas comosus OX=4615 GN=ACMD2_25891 PE=4 SV=1
----------------------------------------------------------------------------------------------------------------------------------------STECPICLS----VVDEGEVMRSlPNCNHAFHRDCIDVWLDSNATCPVCRA-----------------------------------------------------------------------------
>tr|A0A199V1J4|A0A199V1J4_ANACO/256-307 [subseq from] E3 ubiquitin-protein ligase ATL41 (Fragment) OS=Ananas comosus OX=4615 GN=ACMD2_25891 PE=4 SV=1
------------------------------------------------------------------------------------------------------------------------------------KGAGAMECSICLS----VVEEGEVVK----------------------------------------------------------------MLPRCTHSFHGGCIELWLRDHATCPVCRTE-----------
>tr|A0A199V1J4|A0A199V1J4_ANACO/417-472 [subseq from] E3 ubiquitin-protein ligase ATL41 (Fragment) OS=Ananas comosus OX=4615 GN=ACMD2_25891 PE=4 SV=1
------------------------------------------------------------------------------------------------------------------------------------GPNG-AECPVCLADV----EEGEVVrMLPSCRHFFHVQCIDVWLCSHTSCPVCRAATEPER-----------------------------------------------------------------------
>tr|A0A199V1J4|A0A199V1J4_ANACO/601-646 [subseq from] E3 ubiquitin-protein ligase ATL41 (Fragment) OS=Ananas comosus OX=4615 GN=ACMD2_25891 PE=4 SV=1
-------------------------------------------------------------------------------------------------------------------------------------------CAVCL----EVVQEGELVRRlPACHHTFHVECIDMWLRSHSTCPLCRATV---------------------------------------------------------------------------
>tr|A0A199V1J4|A0A199V1J4_ANACO/693-743 [subseq from] E3 ubiquitin-protein ligase ATL41 (Fragment) OS=Ananas comosus OX=4615 GN=ACMD2_25891 PE=4 SV=1
---------------------------------------------------------------------------------------------------------------------------------------------MC--------------------------------------------------------------AVCI----GVLQGGEMVRQVpACKHVFHIGCIDAWLYSHTTCPLCRAEIKPRR------
>tr|A0A199V1J4|A0A199V1J4_ANACO/794-853 [subseq from] E3 ubiquitin-protein ligase ATL41 (Fragment) OS=Ananas comosus OX=4615 GN=ACMD2_25891 PE=4 SV=1
----------------------------------------------------------------------------------------------------------------------------RQEGGGSRRGDGPRACTVCLDSL----KAGDMVRSlPACTHMFHADCIDPWLRLHSTCPLCRNM----------------------------------------------------------------------------
>tr|A0A2B4SVQ6|A0A2B4SVQ6_STYPI/223-311 [subseq from] E3 ubiquitin-protein ligase RNF4 OS=Stylophora pistillata OX=50429 GN=Rnf4 PE=4 SV=1
-------------------------------------------------------------------------------------------------------------DANEVNTSVTEPSTSSSEDSAGKTPSKKICCPICLDDEETIKRRKRRLMSTTCGHVFCDKCIRSAVQMQSKCPTCRKKLTLRQLHPIFL-----------------------------------------------------------------
>tr|B3S2X9|B3S2X9_TRIAD/27-177 [subseq from] RING-type domain-containing protein OS=Trichoplax adhaerens OX=10228 GN=TRIADDRAFT_58523 PE=4 SV=1
--------------------------------------------------------------QP-IIDLTKSDTPIK-ASRKRARIRDREPGQEHTErdhSIIIISDTEEdtnvintsertnRTSSKLTSVNQHwsSPSSQPlNSVNDNTSPSPVIECPICKESYSQIK-KTRTLQSTVCGHIFCSSCLKIALKRKNECPICRKKVLAKNVHDVYI-----------------------------------------------------------------
>tr|A0A369RTL6|A0A369RTL6_9METZ/35-185 [subseq from] E3 ubiquitin-protein ligase RNF4 OS=Trichoplax sp. H2 OX=287889 GN=TrispH2_010828 PE=4 SV=1
--------------------------------------------------------------QP-IIDLTKSDTPIK-ASRKRARIRDREPGQEHTErdhSIIIISDTEEdtnvintsertnRTSSKLTSVNQHwsSPSSQPlNSVNDNTSPSPVIECPICKESYSQIK-KTRTLQSTVCGHIFCSSCLKIALKRKNECPICRKKVLAKNVHDVYI-----------------------------------------------------------------
>tr|A0A3M6V2U2|A0A3M6V2U2_POCDA/218-311 [subseq from] RING-type domain-containing protein OS=Pocillopora damicornis OX=46731 GN=pdam_00009083 PE=4 SV=1
-----------------------------------------------------------------------------------------------------VAESNEANEENTSGIEAST---SNSEDPAGKVPSKKICCPICLDDEETIKRRKRRLMSTNCGHVFCDKCIRSAVQMQSKCPTCRKKLTLRQFHPIFL-----------------------------------------------------------------
>tr|A0A443SQX3|A0A443SQX3_9ACAR/102-162 [subseq from] E3 ubiquitin-protein ligase RNF4-like isoform X1 OS=Leptotrombidium deliense OX=299467 GN=B4U80_03800 PE=4 SV=1
----------------------------------------------------------------------------------------------------------------------------------------------------------------------------------------------------------IKCSVCLEDVNSIESKGdRKLISTNCGHIFCETCIKETIRNTKSCPTCRKKLTQKSYHPIF-
>tr|A0A803KPD1|A0A803KPD1_CHEQI/153-209 [subseq from] Uncharacterized protein OS=Chenopodium quinoa OX=63459 PE=4 SV=1
-------------------------------------------------------------------------------------------------------------------------------------------------------------------------------------------------RPPKMGKGSPLCVICQYKF----RDGELVrCLPECDHLFHLSCIDKWLTSHKTCPSCRDDL----------
>tr|A0A803KPD1|A0A803KPD1_CHEQI/301-349 [subseq from] Uncharacterized protein OS=Chenopodium quinoa OX=63459 PE=4 SV=1
---------------------------------------------------------------------------------------------------------------------------------------GILECAVCLSLFEE---EDTLRLLSKCNHVFHLHCVDDWLAAHTTCPLCRAN----------------------------------------------------------------------------
>tr|A0A803KPD1|A0A803KPD1_CHEQI/522-578 [subseq from] Uncharacterized protein OS=Chenopodium quinoa OX=63459 PE=4 SV=1
--------------------------------------------------------------------------------------------------------------------------------------KGPVECAVCLSPYEEEE-MLR--LLPKCDHLFHLQCVDRWLASHTTCPICRADLVSMPYE---------------------------------------------------------------------
>tr|A0A803KPD1|A0A803KPD1_CHEQI/706-755 [subseq from] Uncharacterized protein OS=Chenopodium quinoa OX=63459 PE=4 SV=1
--------------------------------------------------------------------------------------------------------------------------------------KGSLECSVCLSQF---EMDEKLRMLPKCKHVFHVECVNRWLVDHSTCPFCRDD----------------------------------------------------------------------------
>tr|A0A7M7SZ42|A0A7M7SZ42_STRPU/56-250 [subseq from] RING-type domain-containing protein OS=Strongylocentrotus purpuratus OX=7668 PE=4 SV=1
------------------------------QTSTPPIA-EDEPIDLSIPV--CIVDLTDETettrnrprrnfSQDDIVDLTSVVDTPVEERaprrRRRRSRRGRPMRSSQRGNIIpILSDDSDEENDimvlpeIDIgqsYRTarAETPNSTATGPGRGrhaTPQKRVITCPICMEDETTLRNNGQQLMSTNCGHVFCRHCIRASIQTQHRCPTCRKKLTMRQIHPIFL-----------------------------------------------------------------
>tr|A0A7D9DCT8|A0A7D9DCT8_PARCT/31-220 [subseq from] E3 ubiquitin- ligase RNF4 OS=Paramuricea clavata OX=317549 GN=PACLA_6A058326 PE=4 SV=1
-------RTTKAHSRAKRVNISRKRNREGQlaNVGTSELASHNGSIEVIdveQVVKDKpVVDLTDESRNDVYVDLTSSPDVQLP------HRQS-VIRWQLSPGR---TNTSELNKNADdiVIVANGSERVVN-VSSELSQPliENIMTCAICMDDFNQIKKAKRQLTSTTCGHVFCNPCITSSLHAQAKCPTCRKRLTKKSLHPIFL-----------------------------------------------------------------
>tr|A0A7K7IZU1|A0A7K7IZU1_LOXCU/70-127 [subseq from] RNF4 ligase (Fragment) OS=Loxia curvirostra OX=64802 GN=Rnf4_2 PE=4 SV=1
---------------------------------------------------------------------------------------------------------------------------------------VVIRCPICMEFYSEILQHGQQLVVTLCGHVFCSRCLPVALETAHMCPTCRVEQYPEEY----------------------------------------------------------------------
>tr|A0A210PPI9|A0A210PPI9_MIZYE/123-195 [subseq from] E3 ubiquitin-protein ligase RNF4 OS=Mizuhopecten yessoensis OX=6573 GN=KP79_PYT17745 PE=4 SV=1
-----------------------------------------------------------------------------------------------------------------------------DDSAASLPGGRKITCPICLDSAERITRNGNRLSSTVCGHIFCELCIQSAIRAQKCCPTCRKKLTLKQIHPIFI-----------------------------------------------------------------
>tr|A0A453J8H6|A0A453J8H6_AEGTS/20-139 [subseq from] Uncharacterized protein OS=Aegilops tauschii subsp. strangulata OX=200361 PE=4 SV=1
-------------------------------------------------------------------------------------------------------------------------------------NSGLGNCPVCLEPLH---GRTNIMAAHECAHVFHASCVEPWLHNRGSCPVCQYTgIPTPTTTSttnSTPTSDTIGyCPVCLEPLR--AGSGDIRAAHACGHVFHSRCIERWVRRRGSCPVCRCTV----------
>tr|A0A453J8H6|A0A453J8H6_AEGTS/74-215 [subseq from] Uncharacterized protein OS=Aegilops tauschii subsp. strangulata OX=200361 PE=4 SV=1
-----------------------------------------------------------------------------------------------------------------------TPTTTS--TTNSTPTSDTIGyCPVCLEPLR--AGSGDIRAAHACGHVFHSRCIERWVRRRGSCPVCRCTVRfnpNSTYNPASISTfnpttlqfrpGRRMSSVCLEPLS--VGGGDMRAAHVCGHVFHSRCIERWLRHRNSCPVCRCTV----------
>tr|A0A7M7GP35|A0A7M7GP35_STRPU/57-250 [subseq from] RING-type domain-containing protein OS=Strongylocentrotus purpuratus OX=7668 PE=4 SV=1
-------------------------------TTTPPIA-EDEPIDLSIPV--CIVDLTDETettrnrprrnfSQDDIVDLTSVVDTPVEERaprrRRRRSRRGRPMRSSQRGNIIpILSDDSDEENDimvlpeIDIgqsYRTarAETPNSTATGPGRGrhaTPQKRVITCPICMEDETTLRNNGQQLMSTNCGHVFCRHCIRASIQTQHRCPTCRKKLTMRQIHPIFL-----------------------------------------------------------------
>tr|A0A1X7VLN7|A0A1X7VLN7_AMPQE/76-226 [subseq from] RING-type domain-containing protein OS=Amphimedon queenslandica OX=400682 GN=100634135 PE=4 SV=1
-------------------------------------TTDSTPPQYIDLTNDSFIDLTTQQ-SPSIQRYSHSSSSS--ETPISPDV--VFISQTyNNDDCIISSARSSSSSSKRLKKTEE-----KD---TALADskKLTLSCPVCLETVPQFESKGRKVSATICGHIFCNYCIRNAIITSHKCPSCRKTLTLKQYHQLYL-----------------------------------------------------------------
>tr|A0A2J8K6G5|A0A2J8K6G5_PANTR/3-42 [subseq from] RNF4 isoform 14 OS=Pan troglodytes OX=9598 GN=CK820_G0041048 PE=4 SV=1
----------TRKRRGGAINSRQAQKRTREATSTPEISLEAEPIELVETG---------------------------------------------------------------------------------------------------------------------------------------------------------------------------------------------------------------------
>tr|A0A2J8SRT7|A0A2J8SRT7_PONAB/3-42 [subseq from] RNF4 isoform 15 OS=Pongo abelii OX=9601 GN=CR201_G0040859 PE=4 SV=1
----------TRKRRGGAINSRQAQKRTREATSTPEISLEAEPIELVETG---------------------------------------------------------------------------------------------------------------------------------------------------------------------------------------------------------------------
>tr|D6R9E0|D6R9E0_HUMAN/3-42 [subseq from] E3 ubiquitin-protein ligase RNF4 OS=Homo sapiens OX=9606 GN=RNF4 PE=4 SV=1
----------TRKRRGGAINSRQAQKRTREATSTPEISLEAEPIELVETG---------------------------------------------------------------------------------------------------------------------------------------------------------------------------------------------------------------------
>tr|A0A2J8K6M2|A0A2J8K6M2_PANTR/3-41 [subseq from] RNF4 isoform 12 OS=Pan troglodytes OX=9598 GN=CK820_G0041048 PE=4 SV=1
----------TRKRRGGAINSRQAQKRTREATSTPEISLEAEPIELVET----------------------------------------------------------------------------------------------------------------------------------------------------------------------------------------------------------------------
>tr|A0A2J8SRT3|A0A2J8SRT3_PONAB/3-41 [subseq from] RNF4 isoform 13 OS=Pongo abelii OX=9601 GN=CR201_G0040859 PE=4 SV=1
----------TRKRRGGAINSRQAQKRTREATSTPEISLEAEPIELVET----------------------------------------------------------------------------------------------------------------------------------------------------------------------------------------------------------------------
>tr|D6RJ08|D6RJ08_HUMAN/3-41 [subseq from] E3 ubiquitin-protein ligase RNF4 OS=Homo sapiens OX=9606 GN=RNF4 PE=4 SV=1
----------TRKRRGGAINSRQAQKRTREATSTPEISLEAEPIELVET----------------------------------------------------------------------------------------------------------------------------------------------------------------------------------------------------------------------
>tr|A0A7K5U6U6|A0A7K5U6U6_9PASS/1-191 [subseq from] RNF4 ligase (Fragment) OS=Cephalopterus ornatus OX=114276 GN=Rnf4_0 PE=4 SV=1
-----------RKRRGQAVKSKRARKQTRLLTSSAGGASEAEPIDLeqngtlyFELAVEEIIDFPGEYSGLEVTNLTGDDSVVWEHKEKHPLVSEA---ADENSPVLPVRDNEQVPVNDDEYVTEKVGINGCSfwicsRLGNGNQPRGVQFAWIFTHRFCE-----RLFLSTLHGHLFCSRCLPVAFETARSCPISRAELTYDDYHPVYV-----------------------------------------------------------------
>tr|A0A4W4HEW2|A0A4W4HEW2_ELEEL/40-93 [subseq from] Uncharacterized protein OS=Electrophorus electricus OX=8005 PE=4 SV=1
----------------------------------------------NRLSSEEVVDLTCEGSEPADVDLTNNDSVVLVDEGTQSRAgqEDTNLSSLHASS---------------------------------------------------------------------------------------------------------------------------------------------------------------------
>tr|A0A4W4HEW2|A0A4W4HEW2_ELEEL/93-142 [subseq from] Uncharacterized protein OS=Electrophorus electricus OX=8005 PE=4 SV=1
--------------------------------------------------------------------------------------------------------------------------------STARSKPGMVSCPVSMDVYTEIIDSGWLMVSV----YQCSQCICDSLNRTHTCS---------------------------------------------------------------------------------
>tr|F6WAE5|F6WAE5_CIOIN/44-221 [subseq from] RING-type domain-containing protein OS=Ciona intestinalis OX=7719 GN=LOC100182651 PE=4 SV=2
------------------TNARATRRRRRSATSGQNEIVDLTCATETSSVSVDLVDLTLTPSDRSSNSRTQSrERTPTTQRRSRPLSSIRRSNPSQATSARRTdTARSSMASASRVMIPPETPTV-IDPRFQNL---PEINCPVCLETLKTILSQGNEIRSTVCGHVFCHNCISLAIRSSKKCPTCRRKLTLKNVHPLYL-----------------------------------------------------------------
>tr|A0A2C9LYZ6|A0A2C9LYZ6_BIOGL/25-85 [subseq from] RING-type domain-containing protein OS=Biomphalaria glabrata OX=6526 GN=106078722 PE=4 SV=1
----------------------------------------------------------------------------------------------------------------------------------------KLECPICYDDYKQIQTNNRQLMSTLCGHVFCDVCIKAAIASKKKCPTCQERLTKRNIHPLF------------------------------------------------------------------
>tr|T1KRB5|T1KRB5_TETUR/224-309 [subseq from] RING-type domain-containing protein OS=Tetranychus urticae OX=32264 GN=107366356 PE=4 SV=1
----------------------------------------------------------------------------------------------------------------DVLVE-SVPNQKNIPDTTGQETvrFKVVKCPICLEDDNKILAGGGEIVVTICGHVYCKSCIHQAIKTAHCCPQCRRKLNQRNYHRIF------------------------------------------------------------------
>tr|H2YHZ9|H2YHZ9_CIOSA/65-203 [subseq from] RING-type domain-containing protein OS=Ciona savignyi OX=51511 PE=4 SV=1
---------------------------------------------------NEIVDLTCNT---EVVDLTSADRSSSSRRTATERANTPRHRtQPHSRR--VARPQPS-----AAVAQAMAPPQPLEEPRDQFQSLPEVHCPVCLESIKTILRQGNELNSTVCGHVFCRNCITLAIRSSHKCPTCRRKLVPKNVHPLYLS----------------------------------------------------------------
>tr|A0A7R9LF10|A0A7R9LF10_9ACAR/370-423 [subseq from] Hypothetical protein OS=Oppiella nova OX=334625 GN=ONB1V03_LOCUS2594 PE=4 SV=1
-----------------------------------------------------------------------------------------------------------------------------------------------------------------------------------------------------------HCSVCGDNRLKVLNTKRQIVSTLCGHLFCSKCAQSVIssgRSLRHCPICHKPVN---------
>tr|A0A7R9LF10|A0A7R9LF10_9ACAR/642-693 [subseq from] Hypothetical protein OS=Oppiella nova OX=334625 GN=ONB1V03_LOCUS2594 PE=4 SV=1
------------------------------------------------------------------------------------------------------------------------------------------------------------------------------------------------------------CSICLDDRQMIVSTERQIVATLCGHLFCNICVNMALNVESVCPTCREPIPQK-------
>tr|A0A433SZK4|A0A433SZK4_ELYCH/93-210 [subseq from] RING-type domain-containing protein OS=Elysia chlorotica OX=188477 GN=EGW08_017642 PE=4 SV=1
[truncated: 579,491 more chars]
