# Supplementary material for: Photocross-linking activity-based probes to capture the dynamics of ubiquitin RING E3 ligase interactions
Source: Biochem J. 2026 Jun 3;483(7):1115–30. doi: 10.1042/BCJ20260213 (PMC13234630; doi:10.1042/BCJ20260213)
Supplement: Supplementary Data File S2 [file BCJ-2026-0213_supp2.zip › 03_Chandler_Supplementary datafile2/RNF4/Alphafold/fold_2026_01_22_10_06_2xrnf4_ring_2x_ubc13_2xubiquitin/templates/fold_2026_01_22_10_06_2xrnf4_ring_2x_ubc13_2xubiquitin_template_hit_3_chains_e.cif]

data_3ng2
#
_entry.id 3ng2
#
loop_
_chem_comp.formula
_chem_comp.formula_weight
_chem_comp.id
_chem_comp.mon_nstd_flag
_chem_comp.name
_chem_comp.pdbx_synonyms
_chem_comp.type
"C3 H7 N O2"     89.093  ALA y ALANINE         ? "L-peptide linking" 
"C6 H15 N4 O2 1" 175.209 ARG y ARGININE        ? "L-peptide linking" 
"C4 H8 N2 O3"    132.118 ASN y ASPARAGINE      ? "L-peptide linking" 
"C4 H7 N O4"     133.103 ASP y "ASPARTIC ACID" ? "L-peptide linking" 
"C3 H7 N O2 S"   121.158 CYS y CYSTEINE        ? "L-peptide linking" 
"C5 H10 N2 O3"   146.144 GLN y GLUTAMINE       ? "L-peptide linking" 
"C5 H9 N O4"     147.129 GLU y "GLUTAMIC ACID" ? "L-peptide linking" 
"C2 H5 N O2"     75.067  GLY y GLYCINE         ? "peptide linking"   
"C6 H10 N3 O2 1" 156.162 HIS y HISTIDINE       ? "L-peptide linking" 
"H2 O"           18.015  HOH . WATER           ? non-polymer         
"C6 H13 N O2"    131.173 ILE y ISOLEUCINE      ? "L-peptide linking" 
"C6 H13 N O2"    131.173 LEU y LEUCINE         ? "L-peptide linking" 
"C6 H15 N2 O2 1" 147.195 LYS y LYSINE          ? "L-peptide linking" 
"C5 H11 N O2 S"  149.211 MET y METHIONINE      ? "L-peptide linking" 
"C9 H11 N O2"    165.189 PHE y PHENYLALANINE   ? "L-peptide linking" 
"C5 H9 N O2"     115.130 PRO y PROLINE         ? "L-peptide linking" 
"C3 H7 N O3"     105.093 SER y SERINE          ? "L-peptide linking" 
"O4 S -2"        96.063  SO4 . "SULFATE ION"   ? non-polymer         
"C4 H9 N O3"     119.119 THR y THREONINE       ? "L-peptide linking" 
"C9 H11 N O3"    181.189 TYR y TYROSINE        ? "L-peptide linking" 
"C5 H11 N O2"    117.146 VAL y VALINE          ? "L-peptide linking" 
"Zn 2"           65.409  ZN  . "ZINC ION"      ? non-polymer         
#
loop_
_chem_comp_atom.atom_id
_chem_comp_atom.charge
_chem_comp_atom.comp_id
_chem_comp_atom.pdbx_leaving_atom_flag
_chem_comp_atom.pdbx_model_Cartn_x_ideal
_chem_comp_atom.pdbx_model_Cartn_y_ideal
_chem_comp_atom.pdbx_model_Cartn_z_ideal
_chem_comp_atom.pdbx_ordinal
_chem_comp_atom.type_symbol
N    ? ALA ? ? ? ? 1   N  
CA   ? ALA ? ? ? ? 2   C  
C    ? ALA ? ? ? ? 3   C  
O    ? ALA ? ? ? ? 4   O  
CB   ? ALA ? ? ? ? 5   C  
OXT  ? ALA ? ? ? ? 6   O  
H    ? ALA ? ? ? ? 7   H  
H2   ? ALA ? ? ? ? 8   H  
HA   ? ALA ? ? ? ? 9   H  
HB1  ? ALA ? ? ? ? 10  H  
HB2  ? ALA ? ? ? ? 11  H  
HB3  ? ALA ? ? ? ? 12  H  
HXT  ? ALA ? ? ? ? 13  H  
N    ? ARG ? ? ? ? 14  N  
CA   ? ARG ? ? ? ? 15  C  
C    ? ARG ? ? ? ? 16  C  
O    ? ARG ? ? ? ? 17  O  
CB   ? ARG ? ? ? ? 18  C  
CG   ? ARG ? ? ? ? 19  C  
CD   ? ARG ? ? ? ? 20  C  
NE   ? ARG ? ? ? ? 21  N  
CZ   ? ARG ? ? ? ? 22  C  
NH1  ? ARG ? ? ? ? 23  N  
NH2  ? ARG ? ? ? ? 24  N  
OXT  ? ARG ? ? ? ? 25  O  
H    ? ARG ? ? ? ? 26  H  
H2   ? ARG ? ? ? ? 27  H  
HA   ? ARG ? ? ? ? 28  H  
HB2  ? ARG ? ? ? ? 29  H  
HB3  ? ARG ? ? ? ? 30  H  
HG2  ? ARG ? ? ? ? 31  H  
HG3  ? ARG ? ? ? ? 32  H  
HD2  ? ARG ? ? ? ? 33  H  
HD3  ? ARG ? ? ? ? 34  H  
HE   ? ARG ? ? ? ? 35  H  
HH11 ? ARG ? ? ? ? 36  H  
HH12 ? ARG ? ? ? ? 37  H  
HH21 ? ARG ? ? ? ? 38  H  
HH22 ? ARG ? ? ? ? 39  H  
HXT  ? ARG ? ? ? ? 40  H  
N    ? ASN ? ? ? ? 41  N  
CA   ? ASN ? ? ? ? 42  C  
C    ? ASN ? ? ? ? 43  C  
O    ? ASN ? ? ? ? 44  O  
CB   ? ASN ? ? ? ? 45  C  
CG   ? ASN ? ? ? ? 46  C  
OD1  ? ASN ? ? ? ? 47  O  
ND2  ? ASN ? ? ? ? 48  N  
OXT  ? ASN ? ? ? ? 49  O  
H    ? ASN ? ? ? ? 50  H  
H2   ? ASN ? ? ? ? 51  H  
HA   ? ASN ? ? ? ? 52  H  
HB2  ? ASN ? ? ? ? 53  H  
HB3  ? ASN ? ? ? ? 54  H  
HD21 ? ASN ? ? ? ? 55  H  
HD22 ? ASN ? ? ? ? 56  H  
HXT  ? ASN ? ? ? ? 57  H  
N    ? ASP ? ? ? ? 58  N  
CA   ? ASP ? ? ? ? 59  C  
C    ? ASP ? ? ? ? 60  C  
O    ? ASP ? ? ? ? 61  O  
CB   ? ASP ? ? ? ? 62  C  
CG   ? ASP ? ? ? ? 63  C  
OD1  ? ASP ? ? ? ? 64  O  
OD2  ? ASP ? ? ? ? 65  O  
OXT  ? ASP ? ? ? ? 66  O  
H    ? ASP ? ? ? ? 67  H  
H2   ? ASP ? ? ? ? 68  H  
HA   ? ASP ? ? ? ? 69  H  
HB2  ? ASP ? ? ? ? 70  H  
HB3  ? ASP ? ? ? ? 71  H  
HD2  ? ASP ? ? ? ? 72  H  
HXT  ? ASP ? ? ? ? 73  H  
N    ? CYS ? ? ? ? 74  N  
CA   ? CYS ? ? ? ? 75  C  
C    ? CYS ? ? ? ? 76  C  
O    ? CYS ? ? ? ? 77  O  
CB   ? CYS ? ? ? ? 78  C  
SG   ? CYS ? ? ? ? 79  S  
OXT  ? CYS ? ? ? ? 80  O  
H    ? CYS ? ? ? ? 81  H  
H2   ? CYS ? ? ? ? 82  H  
HA   ? CYS ? ? ? ? 83  H  
HB2  ? CYS ? ? ? ? 84  H  
HB3  ? CYS ? ? ? ? 85  H  
HG   ? CYS ? ? ? ? 86  H  
HXT  ? CYS ? ? ? ? 87  H  
N    ? GLN ? ? ? ? 88  N  
CA   ? GLN ? ? ? ? 89  C  
C    ? GLN ? ? ? ? 90  C  
O    ? GLN ? ? ? ? 91  O  
CB   ? GLN ? ? ? ? 92  C  
CG   ? GLN ? ? ? ? 93  C  
CD   ? GLN ? ? ? ? 94  C  
OE1  ? GLN ? ? ? ? 95  O  
NE2  ? GLN ? ? ? ? 96  N  
OXT  ? GLN ? ? ? ? 97  O  
H    ? GLN ? ? ? ? 98  H  
H2   ? GLN ? ? ? ? 99  H  
HA   ? GLN ? ? ? ? 100 H  
HB2  ? GLN ? ? ? ? 101 H  
HB3  ? GLN ? ? ? ? 102 H  
HG2  ? GLN ? ? ? ? 103 H  
HG3  ? GLN ? ? ? ? 104 H  
HE21 ? GLN ? ? ? ? 105 H  
HE22 ? GLN ? ? ? ? 106 H  
HXT  ? GLN ? ? ? ? 107 H  
N    ? GLU ? ? ? ? 108 N  
CA   ? GLU ? ? ? ? 109 C  
C    ? GLU ? ? ? ? 110 C  
O    ? GLU ? ? ? ? 111 O  
CB   ? GLU ? ? ? ? 112 C  
CG   ? GLU ? ? ? ? 113 C  
CD   ? GLU ? ? ? ? 114 C  
OE1  ? GLU ? ? ? ? 115 O  
OE2  ? GLU ? ? ? ? 116 O  
OXT  ? GLU ? ? ? ? 117 O  
H    ? GLU ? ? ? ? 118 H  
H2   ? GLU ? ? ? ? 119 H  
HA   ? GLU ? ? ? ? 120 H  
HB2  ? GLU ? ? ? ? 121 H  
HB3  ? GLU ? ? ? ? 122 H  
HG2  ? GLU ? ? ? ? 123 H  
HG3  ? GLU ? ? ? ? 124 H  
HE2  ? GLU ? ? ? ? 125 H  
HXT  ? GLU ? ? ? ? 126 H  
N    ? GLY ? ? ? ? 127 N  
CA   ? GLY ? ? ? ? 128 C  
C    ? GLY ? ? ? ? 129 C  
O    ? GLY ? ? ? ? 130 O  
OXT  ? GLY ? ? ? ? 131 O  
H    ? GLY ? ? ? ? 132 H  
H2   ? GLY ? ? ? ? 133 H  
HA2  ? GLY ? ? ? ? 134 H  
HA3  ? GLY ? ? ? ? 135 H  
HXT  ? GLY ? ? ? ? 136 H  
N    ? HIS ? ? ? ? 137 N  
CA   ? HIS ? ? ? ? 138 C  
C    ? HIS ? ? ? ? 139 C  
O    ? HIS ? ? ? ? 140 O  
CB   ? HIS ? ? ? ? 141 C  
CG   ? HIS ? ? ? ? 142 C  
ND1  ? HIS ? ? ? ? 143 N  
CD2  ? HIS ? ? ? ? 144 C  
CE1  ? HIS ? ? ? ? 145 C  
NE2  ? HIS ? ? ? ? 146 N  
OXT  ? HIS ? ? ? ? 147 O  
H    ? HIS ? ? ? ? 148 H  
H2   ? HIS ? ? ? ? 149 H  
HA   ? HIS ? ? ? ? 150 H  
HB2  ? HIS ? ? ? ? 151 H  
HB3  ? HIS ? ? ? ? 152 H  
HD1  ? HIS ? ? ? ? 153 H  
HD2  ? HIS ? ? ? ? 154 H  
HE1  ? HIS ? ? ? ? 155 H  
HE2  ? HIS ? ? ? ? 156 H  
HXT  ? HIS ? ? ? ? 157 H  
O    ? HOH ? ? ? ? 158 O  
H1   ? HOH ? ? ? ? 159 H  
H2   ? HOH ? ? ? ? 160 H  
N    ? ILE ? ? ? ? 161 N  
CA   ? ILE ? ? ? ? 162 C  
C    ? ILE ? ? ? ? 163 C  
O    ? ILE ? ? ? ? 164 O  
CB   ? ILE ? ? ? ? 165 C  
CG1  ? ILE ? ? ? ? 166 C  
CG2  ? ILE ? ? ? ? 167 C  
CD1  ? ILE ? ? ? ? 168 C  
OXT  ? ILE ? ? ? ? 169 O  
H    ? ILE ? ? ? ? 170 H  
H2   ? ILE ? ? ? ? 171 H  
HA   ? ILE ? ? ? ? 172 H  
HB   ? ILE ? ? ? ? 173 H  
HG12 ? ILE ? ? ? ? 174 H  
HG13 ? ILE ? ? ? ? 175 H  
HG21 ? ILE ? ? ? ? 176 H  
HG22 ? ILE ? ? ? ? 177 H  
HG23 ? ILE ? ? ? ? 178 H  
HD11 ? ILE ? ? ? ? 179 H  
HD12 ? ILE ? ? ? ? 180 H  
HD13 ? ILE ? ? ? ? 181 H  
HXT  ? ILE ? ? ? ? 182 H  
N    ? LEU ? ? ? ? 183 N  
CA   ? LEU ? ? ? ? 184 C  
C    ? LEU ? ? ? ? 185 C  
O    ? LEU ? ? ? ? 186 O  
CB   ? LEU ? ? ? ? 187 C  
CG   ? LEU ? ? ? ? 188 C  
CD1  ? LEU ? ? ? ? 189 C  
CD2  ? LEU ? ? ? ? 190 C  
OXT  ? LEU ? ? ? ? 191 O  
H    ? LEU ? ? ? ? 192 H  
H2   ? LEU ? ? ? ? 193 H  
HA   ? LEU ? ? ? ? 194 H  
HB2  ? LEU ? ? ? ? 195 H  
HB3  ? LEU ? ? ? ? 196 H  
HG   ? LEU ? ? ? ? 197 H  
HD11 ? LEU ? ? ? ? 198 H  
HD12 ? LEU ? ? ? ? 199 H  
HD13 ? LEU ? ? ? ? 200 H  
HD21 ? LEU ? ? ? ? 201 H  
HD22 ? LEU ? ? ? ? 202 H  
HD23 ? LEU ? ? ? ? 203 H  
HXT  ? LEU ? ? ? ? 204 H  
N    ? LYS ? ? ? ? 205 N  
CA   ? LYS ? ? ? ? 206 C  
C    ? LYS ? ? ? ? 207 C  
O    ? LYS ? ? ? ? 208 O  
CB   ? LYS ? ? ? ? 209 C  
CG   ? LYS ? ? ? ? 210 C  
CD   ? LYS ? ? ? ? 211 C  
CE   ? LYS ? ? ? ? 212 C  
NZ   ? LYS ? ? ? ? 213 N  
OXT  ? LYS ? ? ? ? 214 O  
H    ? LYS ? ? ? ? 215 H  
H2   ? LYS ? ? ? ? 216 H  
HA   ? LYS ? ? ? ? 217 H  
HB2  ? LYS ? ? ? ? 218 H  
HB3  ? LYS ? ? ? ? 219 H  
HG2  ? LYS ? ? ? ? 220 H  
HG3  ? LYS ? ? ? ? 221 H  
HD2  ? LYS ? ? ? ? 222 H  
HD3  ? LYS ? ? ? ? 223 H  
HE2  ? LYS ? ? ? ? 224 H  
HE3  ? LYS ? ? ? ? 225 H  
HZ1  ? LYS ? ? ? ? 226 H  
HZ2  ? LYS ? ? ? ? 227 H  
HZ3  ? LYS ? ? ? ? 228 H  
HXT  ? LYS ? ? ? ? 229 H  
N    ? MET ? ? ? ? 230 N  
CA   ? MET ? ? ? ? 231 C  
C    ? MET ? ? ? ? 232 C  
O    ? MET ? ? ? ? 233 O  
CB   ? MET ? ? ? ? 234 C  
CG   ? MET ? ? ? ? 235 C  
SD   ? MET ? ? ? ? 236 S  
CE   ? MET ? ? ? ? 237 C  
OXT  ? MET ? ? ? ? 238 O  
H    ? MET ? ? ? ? 239 H  
H2   ? MET ? ? ? ? 240 H  
HA   ? MET ? ? ? ? 241 H  
HB2  ? MET ? ? ? ? 242 H  
HB3  ? MET ? ? ? ? 243 H  
HG2  ? MET ? ? ? ? 244 H  
HG3  ? MET ? ? ? ? 245 H  
HE1  ? MET ? ? ? ? 246 H  
HE2  ? MET ? ? ? ? 247 H  
HE3  ? MET ? ? ? ? 248 H  
HXT  ? MET ? ? ? ? 249 H  
N    ? PHE ? ? ? ? 250 N  
CA   ? PHE ? ? ? ? 251 C  
C    ? PHE ? ? ? ? 252 C  
O    ? PHE ? ? ? ? 253 O  
CB   ? PHE ? ? ? ? 254 C  
CG   ? PHE ? ? ? ? 255 C  
CD1  ? PHE ? ? ? ? 256 C  
CD2  ? PHE ? ? ? ? 257 C  
CE1  ? PHE ? ? ? ? 258 C  
CE2  ? PHE ? ? ? ? 259 C  
CZ   ? PHE ? ? ? ? 260 C  
OXT  ? PHE ? ? ? ? 261 O  
H    ? PHE ? ? ? ? 262 H  
H2   ? PHE ? ? ? ? 263 H  
HA   ? PHE ? ? ? ? 264 H  
HB2  ? PHE ? ? ? ? 265 H  
HB3  ? PHE ? ? ? ? 266 H  
HD1  ? PHE ? ? ? ? 267 H  
HD2  ? PHE ? ? ? ? 268 H  
HE1  ? PHE ? ? ? ? 269 H  
HE2  ? PHE ? ? ? ? 270 H  
HZ   ? PHE ? ? ? ? 271 H  
HXT  ? PHE ? ? ? ? 272 H  
N    ? PRO ? ? ? ? 273 N  
CA   ? PRO ? ? ? ? 274 C  
C    ? PRO ? ? ? ? 275 C  
O    ? PRO ? ? ? ? 276 O  
CB   ? PRO ? ? ? ? 277 C  
CG   ? PRO ? ? ? ? 278 C  
CD   ? PRO ? ? ? ? 279 C  
OXT  ? PRO ? ? ? ? 280 O  
H    ? PRO ? ? ? ? 281 H  
HA   ? PRO ? ? ? ? 282 H  
HB2  ? PRO ? ? ? ? 283 H  
HB3  ? PRO ? ? ? ? 284 H  
HG2  ? PRO ? ? ? ? 285 H  
HG3  ? PRO ? ? ? ? 286 H  
HD2  ? PRO ? ? ? ? 287 H  
HD3  ? PRO ? ? ? ? 288 H  
HXT  ? PRO ? ? ? ? 289 H  
N    ? SER ? ? ? ? 290 N  
CA   ? SER ? ? ? ? 291 C  
C    ? SER ? ? ? ? 292 C  
O    ? SER ? ? ? ? 293 O  
CB   ? SER ? ? ? ? 294 C  
OG   ? SER ? ? ? ? 295 O  
OXT  ? SER ? ? ? ? 296 O  
H    ? SER ? ? ? ? 297 H  
H2   ? SER ? ? ? ? 298 H  
HA   ? SER ? ? ? ? 299 H  
HB2  ? SER ? ? ? ? 300 H  
HB3  ? SER ? ? ? ? 301 H  
HG   ? SER ? ? ? ? 302 H  
HXT  ? SER ? ? ? ? 303 H  
S    ? SO4 ? ? ? ? 304 S  
O1   ? SO4 ? ? ? ? 305 O  
O2   ? SO4 ? ? ? ? 306 O  
O3   ? SO4 ? ? ? ? 307 O  
O4   ? SO4 ? ? ? ? 308 O  
N    ? THR ? ? ? ? 309 N  
CA   ? THR ? ? ? ? 310 C  
C    ? THR ? ? ? ? 311 C  
O    ? THR ? ? ? ? 312 O  
CB   ? THR ? ? ? ? 313 C  
OG1  ? THR ? ? ? ? 314 O  
CG2  ? THR ? ? ? ? 315 C  
OXT  ? THR ? ? ? ? 316 O  
H    ? THR ? ? ? ? 317 H  
H2   ? THR ? ? ? ? 318 H  
HA   ? THR ? ? ? ? 319 H  
HB   ? THR ? ? ? ? 320 H  
HG1  ? THR ? ? ? ? 321 H  
HG21 ? THR ? ? ? ? 322 H  
HG22 ? THR ? ? ? ? 323 H  
HG23 ? THR ? ? ? ? 324 H  
HXT  ? THR ? ? ? ? 325 H  
N    ? TYR ? ? ? ? 326 N  
CA   ? TYR ? ? ? ? 327 C  
C    ? TYR ? ? ? ? 328 C  
O    ? TYR ? ? ? ? 329 O  
CB   ? TYR ? ? ? ? 330 C  
CG   ? TYR ? ? ? ? 331 C  
CD1  ? TYR ? ? ? ? 332 C  
CD2  ? TYR ? ? ? ? 333 C  
CE1  ? TYR ? ? ? ? 334 C  
CE2  ? TYR ? ? ? ? 335 C  
CZ   ? TYR ? ? ? ? 336 C  
OH   ? TYR ? ? ? ? 337 O  
OXT  ? TYR ? ? ? ? 338 O  
H    ? TYR ? ? ? ? 339 H  
H2   ? TYR ? ? ? ? 340 H  
HA   ? TYR ? ? ? ? 341 H  
HB2  ? TYR ? ? ? ? 342 H  
HB3  ? TYR ? ? ? ? 343 H  
HD1  ? TYR ? ? ? ? 344 H  
HD2  ? TYR ? ? ? ? 345 H  
HE1  ? TYR ? ? ? ? 346 H  
HE2  ? TYR ? ? ? ? 347 H  
HH   ? TYR ? ? ? ? 348 H  
HXT  ? TYR ? ? ? ? 349 H  
N    ? VAL ? ? ? ? 350 N  
CA   ? VAL ? ? ? ? 351 C  
C    ? VAL ? ? ? ? 352 C  
O    ? VAL ? ? ? ? 353 O  
CB   ? VAL ? ? ? ? 354 C  
CG1  ? VAL ? ? ? ? 355 C  
CG2  ? VAL ? ? ? ? 356 C  
OXT  ? VAL ? ? ? ? 357 O  
H    ? VAL ? ? ? ? 358 H  
H2   ? VAL ? ? ? ? 359 H  
HA   ? VAL ? ? ? ? 360 H  
HB   ? VAL ? ? ? ? 361 H  
HG11 ? VAL ? ? ? ? 362 H  
HG12 ? VAL ? ? ? ? 363 H  
HG13 ? VAL ? ? ? ? 364 H  
HG21 ? VAL ? ? ? ? 365 H  
HG22 ? VAL ? ? ? ? 366 H  
HG23 ? VAL ? ? ? ? 367 H  
HXT  ? VAL ? ? ? ? 368 H  
ZN   ? ZN  ? ? ? ? 369 ZN 
#
loop_
_chem_comp_bond.atom_id_1
_chem_comp_bond.atom_id_2
_chem_comp_bond.comp_id
_chem_comp_bond.pdbx_aromatic_flag
_chem_comp_bond.pdbx_stereo_config
_chem_comp_bond.value_order
N   CA   ALA N N sing 
N   H    ALA N N sing 
N   H2   ALA N N sing 
CA  C    ALA N N sing 
CA  CB   ALA N N sing 
CA  HA   ALA N N sing 
C   O    ALA N N doub 
C   OXT  ALA N N sing 
CB  HB1  ALA N N sing 
CB  HB2  ALA N N sing 
CB  HB3  ALA N N sing 
OXT HXT  ALA N N sing 
N   CA   ARG N N sing 
N   H    ARG N N sing 
N   H2   ARG N N sing 
CA  C    ARG N N sing 
CA  CB   ARG N N sing 
CA  HA   ARG N N sing 
C   O    ARG N N doub 
C   OXT  ARG N N sing 
CB  CG   ARG N N sing 
CB  HB2  ARG N N sing 
CB  HB3  ARG N N sing 
CG  CD   ARG N N sing 
CG  HG2  ARG N N sing 
CG  HG3  ARG N N sing 
CD  NE   ARG N N sing 
CD  HD2  ARG N N sing 
CD  HD3  ARG N N sing 
NE  CZ   ARG N N sing 
NE  HE   ARG N N sing 
CZ  NH1  ARG N N sing 
CZ  NH2  ARG N N doub 
NH1 HH11 ARG N N sing 
NH1 HH12 ARG N N sing 
NH2 HH21 ARG N N sing 
NH2 HH22 ARG N N sing 
OXT HXT  ARG N N sing 
N   CA   ASN N N sing 
N   H    ASN N N sing 
N   H2   ASN N N sing 
CA  C    ASN N N sing 
CA  CB   ASN N N sing 
CA  HA   ASN N N sing 
C   O    ASN N N doub 
C   OXT  ASN N N sing 
CB  CG   ASN N N sing 
CB  HB2  ASN N N sing 
CB  HB3  ASN N N sing 
CG  OD1  ASN N N doub 
CG  ND2  ASN N N sing 
ND2 HD21 ASN N N sing 
ND2 HD22 ASN N N sing 
OXT HXT  ASN N N sing 
N   CA   ASP N N sing 
N   H    ASP N N sing 
N   H2   ASP N N sing 
CA  C    ASP N N sing 
CA  CB   ASP N N sing 
CA  HA   ASP N N sing 
C   O    ASP N N doub 
C   OXT  ASP N N sing 
CB  CG   ASP N N sing 
CB  HB2  ASP N N sing 
CB  HB3  ASP N N sing 
CG  OD1  ASP N N doub 
CG  OD2  ASP N N sing 
OD2 HD2  ASP N N sing 
OXT HXT  ASP N N sing 
N   CA   CYS N N sing 
N   H    CYS N N sing 
N   H2   CYS N N sing 
CA  C    CYS N N sing 
CA  CB   CYS N N sing 
CA  HA   CYS N N sing 
C   O    CYS N N doub 
C   OXT  CYS N N sing 
CB  SG   CYS N N sing 
CB  HB2  CYS N N sing 
CB  HB3  CYS N N sing 
SG  HG   CYS N N sing 
OXT HXT  CYS N N sing 
N   CA   GLN N N sing 
N   H    GLN N N sing 
N   H2   GLN N N sing 
CA  C    GLN N N sing 
CA  CB   GLN N N sing 
CA  HA   GLN N N sing 
C   O    GLN N N doub 
C   OXT  GLN N N sing 
CB  CG   GLN N N sing 
CB  HB2  GLN N N sing 
CB  HB3  GLN N N sing 
CG  CD   GLN N N sing 
CG  HG2  GLN N N sing 
CG  HG3  GLN N N sing 
CD  OE1  GLN N N doub 
CD  NE2  GLN N N sing 
NE2 HE21 GLN N N sing 
NE2 HE22 GLN N N sing 
OXT HXT  GLN N N sing 
N   CA   GLU N N sing 
N   H    GLU N N sing 
N   H2   GLU N N sing 
CA  C    GLU N N sing 
CA  CB   GLU N N sing 
CA  HA   GLU N N sing 
C   O    GLU N N doub 
C   OXT  GLU N N sing 
CB  CG   GLU N N sing 
CB  HB2  GLU N N sing 
CB  HB3  GLU N N sing 
CG  CD   GLU N N sing 
CG  HG2  GLU N N sing 
CG  HG3  GLU N N sing 
CD  OE1  GLU N N doub 
CD  OE2  GLU N N sing 
OE2 HE2  GLU N N sing 
OXT HXT  GLU N N sing 
N   CA   GLY N N sing 
N   H    GLY N N sing 
N   H2   GLY N N sing 
CA  C    GLY N N sing 
CA  HA2  GLY N N sing 
CA  HA3  GLY N N sing 
C   O    GLY N N doub 
C   OXT  GLY N N sing 
OXT HXT  GLY N N sing 
N   CA   HIS N N sing 
N   H    HIS N N sing 
N   H2   HIS N N sing 
CA  C    HIS N N sing 
CA  CB   HIS N N sing 
CA  HA   HIS N N sing 
C   O    HIS N N doub 
C   OXT  HIS N N sing 
CB  CG   HIS N N sing 
CB  HB2  HIS N N sing 
CB  HB3  HIS N N sing 
CG  ND1  HIS Y N sing 
CG  CD2  HIS Y N doub 
ND1 CE1  HIS Y N doub 
ND1 HD1  HIS N N sing 
CD2 NE2  HIS Y N sing 
CD2 HD2  HIS N N sing 
CE1 NE2  HIS Y N sing 
CE1 HE1  HIS N N sing 
NE2 HE2  HIS N N sing 
OXT HXT  HIS N N sing 
O   H1   HOH N N sing 
O   H2   HOH N N sing 
N   CA   ILE N N sing 
N   H    ILE N N sing 
N   H2   ILE N N sing 
CA  C    ILE N N sing 
CA  CB   ILE N N sing 
CA  HA   ILE N N sing 
C   O    ILE N N doub 
C   OXT  ILE N N sing 
CB  CG1  ILE N N sing 
CB  CG2  ILE N N sing 
CB  HB   ILE N N sing 
CG1 CD1  ILE N N sing 
CG1 HG12 ILE N N sing 
CG1 HG13 ILE N N sing 
CG2 HG21 ILE N N sing 
CG2 HG22 ILE N N sing 
CG2 HG23 ILE N N sing 
CD1 HD11 ILE N N sing 
CD1 HD12 ILE N N sing 
CD1 HD13 ILE N N sing 
OXT HXT  ILE N N sing 
N   CA   LEU N N sing 
N   H    LEU N N sing 
N   H2   LEU N N sing 
CA  C    LEU N N sing 
CA  CB   LEU N N sing 
CA  HA   LEU N N sing 
C   O    LEU N N doub 
C   OXT  LEU N N sing 
CB  CG   LEU N N sing 
CB  HB2  LEU N N sing 
CB  HB3  LEU N N sing 
CG  CD1  LEU N N sing 
CG  CD2  LEU N N sing 
CG  HG   LEU N N sing 
CD1 HD11 LEU N N sing 
CD1 HD12 LEU N N sing 
CD1 HD13 LEU N N sing 
CD2 HD21 LEU N N sing 
CD2 HD22 LEU N N sing 
CD2 HD23 LEU N N sing 
OXT HXT  LEU N N sing 
N   CA   LYS N N sing 
N   H    LYS N N sing 
N   H2   LYS N N sing 
CA  C    LYS N N sing 
CA  CB   LYS N N sing 
CA  HA   LYS N N sing 
C   O    LYS N N doub 
C   OXT  LYS N N sing 
CB  CG   LYS N N sing 
CB  HB2  LYS N N sing 
CB  HB3  LYS N N sing 
CG  CD   LYS N N sing 
CG  HG2  LYS N N sing 
CG  HG3  LYS N N sing 
CD  CE   LYS N N sing 
CD  HD2  LYS N N sing 
CD  HD3  LYS N N sing 
CE  NZ   LYS N N sing 
CE  HE2  LYS N N sing 
CE  HE3  LYS N N sing 
NZ  HZ1  LYS N N sing 
NZ  HZ2  LYS N N sing 
NZ  HZ3  LYS N N sing 
OXT HXT  LYS N N sing 
N   CA   MET N N sing 
N   H    MET N N sing 
N   H2   MET N N sing 
CA  C    MET N N sing 
CA  CB   MET N N sing 
CA  HA   MET N N sing 
C   O    MET N N doub 
C   OXT  MET N N sing 
CB  CG   MET N N sing 
CB  HB2  MET N N sing 
CB  HB3  MET N N sing 
CG  SD   MET N N sing 
CG  HG2  MET N N sing 
CG  HG3  MET N N sing 
SD  CE   MET N N sing 
CE  HE1  MET N N sing 
CE  HE2  MET N N sing 
CE  HE3  MET N N sing 
OXT HXT  MET N N sing 
N   CA   PHE N N sing 
N   H    PHE N N sing 
N   H2   PHE N N sing 
CA  C    PHE N N sing 
CA  CB   PHE N N sing 
CA  HA   PHE N N sing 
C   O    PHE N N doub 
C   OXT  PHE N N sing 
CB  CG   PHE N N sing 
CB  HB2  PHE N N sing 
CB  HB3  PHE N N sing 
CG  CD1  PHE Y N doub 
CG  CD2  PHE Y N sing 
CD1 CE1  PHE Y N sing 
CD1 HD1  PHE N N sing 
CD2 CE2  PHE Y N doub 
CD2 HD2  PHE N N sing 
CE1 CZ   PHE Y N doub 
CE1 HE1  PHE N N sing 
CE2 CZ   PHE Y N sing 
CE2 HE2  PHE N N sing 
CZ  HZ   PHE N N sing 
OXT HXT  PHE N N sing 
N   CA   PRO N N sing 
N   CD   PRO N N sing 
N   H    PRO N N sing 
CA  C    PRO N N sing 
CA  CB   PRO N N sing 
CA  HA   PRO N N sing 
C   O    PRO N N doub 
C   OXT  PRO N N sing 
CB  CG   PRO N N sing 
CB  HB2  PRO N N sing 
CB  HB3  PRO N N sing 
CG  CD   PRO N N sing 
CG  HG2  PRO N N sing 
CG  HG3  PRO N N sing 
CD  HD2  PRO N N sing 
CD  HD3  PRO N N sing 
OXT HXT  PRO N N sing 
N   CA   SER N N sing 
N   H    SER N N sing 
N   H2   SER N N sing 
CA  C    SER N N sing 
CA  CB   SER N N sing 
CA  HA   SER N N sing 
C   O    SER N N doub 
C   OXT  SER N N sing 
CB  OG   SER N N sing 
CB  HB2  SER N N sing 
CB  HB3  SER N N sing 
OG  HG   SER N N sing 
OXT HXT  SER N N sing 
S   O1   SO4 N N doub 
S   O2   SO4 N N doub 
S   O3   SO4 N N sing 
S   O4   SO4 N N sing 
N   CA   THR N N sing 
N   H    THR N N sing 
N   H2   THR N N sing 
CA  C    THR N N sing 
CA  CB   THR N N sing 
CA  HA   THR N N sing 
C   O    THR N N doub 
C   OXT  THR N N sing 
CB  OG1  THR N N sing 
CB  CG2  THR N N sing 
CB  HB   THR N N sing 
OG1 HG1  THR N N sing 
CG2 HG21 THR N N sing 
CG2 HG22 THR N N sing 
CG2 HG23 THR N N sing 
OXT HXT  THR N N sing 
N   CA   TYR N N sing 
N   H    TYR N N sing 
N   H2   TYR N N sing 
CA  C    TYR N N sing 
CA  CB   TYR N N sing 
CA  HA   TYR N N sing 
C   O    TYR N N doub 
C   OXT  TYR N N sing 
CB  CG   TYR N N sing 
CB  HB2  TYR N N sing 
CB  HB3  TYR N N sing 
CG  CD1  TYR Y N doub 
CG  CD2  TYR Y N sing 
CD1 CE1  TYR Y N sing 
CD1 HD1  TYR N N sing 
CD2 CE2  TYR Y N doub 
CD2 HD2  TYR N N sing 
CE1 CZ   TYR Y N doub 
CE1 HE1  TYR N N sing 
CE2 CZ   TYR Y N sing 
CE2 HE2  TYR N N sing 
CZ  OH   TYR N N sing 
OH  HH   TYR N N sing 
OXT HXT  TYR N N sing 
N   CA   VAL N N sing 
N   H    VAL N N sing 
N   H2   VAL N N sing 
CA  C    VAL N N sing 
CA  CB   VAL N N sing 
CA  HA   VAL N N sing 
C   O    VAL N N doub 
C   OXT  VAL N N sing 
CB  CG1  VAL N N sing 
CB  CG2  VAL N N sing 
CB  HB   VAL N N sing 
CG1 HG11 VAL N N sing 
CG1 HG12 VAL N N sing 
CG1 HG13 VAL N N sing 
CG2 HG21 VAL N N sing 
CG2 HG22 VAL N N sing 
CG2 HG23 VAL N N sing 
OXT HXT  VAL N N sing 
#
_entity.id               1
_entity.pdbx_description "RING finger protein 4"
_entity.type             polymer
#
_entity_poly.entity_id      1
_entity_poly.pdbx_strand_id A
_entity_poly.type           polypeptide(L)
#
loop_
_entity_poly_seq.entity_id
_entity_poly_seq.hetero
_entity_poly_seq.mon_id
_entity_poly_seq.num
1 n GLY 1  
1 n THR 2  
1 n THR 3  
1 n GLY 4  
1 n LEU 5  
1 n ARG 6  
1 n PRO 7  
1 n SER 8  
1 n GLY 9  
1 n THR 10 
1 n VAL 11 
1 n SER 12 
1 n CYS 13 
1 n PRO 14 
1 n ILE 15 
1 n CYS 16 
1 n MET 17 
1 n ASP 18 
1 n GLY 19 
1 n TYR 20 
1 n SER 21 
1 n GLU 22 
1 n ILE 23 
1 n VAL 24 
1 n GLN 25 
1 n ASN 26 
1 n GLY 27 
1 n ARG 28 
1 n LEU 29 
1 n ILE 30 
1 n VAL 31 
1 n SER 32 
1 n THR 33 
1 n GLU 34 
1 n CYS 35 
1 n GLY 36 
1 n HIS 37 
1 n VAL 38 
1 n PHE 39 
1 n CYS 40 
1 n SER 41 
1 n GLN 42 
1 n CYS 43 
1 n LEU 44 
1 n ARG 45 
1 n ASP 46 
1 n SER 47 
1 n LEU 48 
1 n LYS 49 
1 n ASN 50 
1 n ALA 51 
1 n ASN 52 
1 n THR 53 
1 n CYS 54 
1 n PRO 55 
1 n THR 56 
1 n CYS 57 
1 n ARG 58 
1 n LYS 59 
1 n LYS 60 
1 n ILE 61 
1 n ASN 62 
1 n HIS 63 
1 n LYS 64 
1 n ARG 65 
1 n TYR 66 
1 n HIS 67 
1 n PRO 68 
1 n ILE 69 
1 n TYR 70 
1 n ILE 71 
#
_exptl.method "X-RAY DIFFRACTION"
#
_pdbx_audit_revision_history.revision_date 2010-10-06
#
_pdbx_database_status.recvd_initial_deposition_date 2010-10-06
#
loop_
_pdbx_poly_seq_scheme.asym_id
_pdbx_poly_seq_scheme.auth_seq_num
_pdbx_poly_seq_scheme.entity_id
_pdbx_poly_seq_scheme.hetero
_pdbx_poly_seq_scheme.mon_id
_pdbx_poly_seq_scheme.pdb_ins_code
_pdbx_poly_seq_scheme.pdb_seq_num
_pdbx_poly_seq_scheme.pdb_strand_id
_pdbx_poly_seq_scheme.seq_id
A ?   1 n GLY . 124 A 1  
A ?   1 n THR . 125 A 2  
A ?   1 n THR . 126 A 3  
A ?   1 n GLY . 127 A 4  
A ?   1 n LEU . 128 A 5  
A 129 1 n ARG . 129 A 6  
A 130 1 n PRO . 130 A 7  
A 131 1 n SER . 131 A 8  
A 132 1 n GLY . 132 A 9  
A 133 1 n THR . 133 A 10 
A 134 1 n VAL . 134 A 11 
A 135 1 n SER . 135 A 12 
A 136 1 n CYS . 136 A 13 
A 137 1 n PRO . 137 A 14 
A 138 1 n ILE . 138 A 15 
A 139 1 n CYS . 139 A 16 
A 140 1 n MET . 140 A 17 
A 141 1 n ASP . 141 A 18 
A 142 1 n GLY . 142 A 19 
A 143 1 n TYR . 143 A 20 
A 144 1 n SER . 144 A 21 
A 145 1 n GLU . 145 A 22 
A 146 1 n ILE . 146 A 23 
A 147 1 n VAL . 147 A 24 
A 148 1 n GLN . 148 A 25 
A 149 1 n ASN . 149 A 26 
A 150 1 n GLY . 150 A 27 
A 151 1 n ARG . 151 A 28 
A 152 1 n LEU . 152 A 29 
A 153 1 n ILE . 153 A 30 
A 154 1 n VAL . 154 A 31 
A 155 1 n SER . 155 A 32 
A 156 1 n THR . 156 A 33 
A 157 1 n GLU . 157 A 34 
A 158 1 n CYS . 158 A 35 
A 159 1 n GLY . 159 A 36 
A 160 1 n HIS . 160 A 37 
A 161 1 n VAL . 161 A 38 
A 162 1 n PHE . 162 A 39 
A 163 1 n CYS . 163 A 40 
A 164 1 n SER . 164 A 41 
A 165 1 n GLN . 165 A 42 
A 166 1 n CYS . 166 A 43 
A 167 1 n LEU . 167 A 44 
A 168 1 n ARG . 168 A 45 
A 169 1 n ASP . 169 A 46 
A 170 1 n SER . 170 A 47 
A 171 1 n LEU . 171 A 48 
A 172 1 n LYS . 172 A 49 
A 173 1 n ASN . 173 A 50 
A 174 1 n ALA . 174 A 51 
A 175 1 n ASN . 175 A 52 
A 176 1 n THR . 176 A 53 
A 177 1 n CYS . 177 A 54 
A 178 1 n PRO . 178 A 55 
A 179 1 n THR . 179 A 56 
A 180 1 n CYS . 180 A 57 
A 181 1 n ARG . 181 A 58 
A 182 1 n LYS . 182 A 59 
A 183 1 n LYS . 183 A 60 
A 184 1 n ILE . 184 A 61 
A 185 1 n ASN . 185 A 62 
A 186 1 n HIS . 186 A 63 
A 187 1 n LYS . 187 A 64 
A 188 1 n ARG . 188 A 65 
A 189 1 n TYR . 189 A 66 
A 190 1 n HIS . 190 A 67 
A 191 1 n PRO . 191 A 68 
A 192 1 n ILE . 192 A 69 
A 193 1 n TYR . 193 A 70 
A 194 1 n ILE . 194 A 71 
#
_pdbx_struct_assembly.details            author_defined_assembly
_pdbx_struct_assembly.id                 1
_pdbx_struct_assembly.method_details     ?
_pdbx_struct_assembly.oligomeric_count   2
_pdbx_struct_assembly.oligomeric_details dimeric
#
_pdbx_struct_assembly_gen.assembly_id     1
_pdbx_struct_assembly_gen.asym_id_list    A,B,C,D,E,F,G,H,I
_pdbx_struct_assembly_gen.oper_expression 1
#
_pdbx_struct_oper_list.id                 1
_pdbx_struct_oper_list.matrix[1][1]       1.0000000000
_pdbx_struct_oper_list.matrix[1][2]       0.0000000000
_pdbx_struct_oper_list.matrix[1][3]       0.0000000000
_pdbx_struct_oper_list.matrix[2][1]       0.0000000000
_pdbx_struct_oper_list.matrix[2][2]       1.0000000000
_pdbx_struct_oper_list.matrix[2][3]       0.0000000000
_pdbx_struct_oper_list.matrix[3][1]       0.0000000000
_pdbx_struct_oper_list.matrix[3][2]       0.0000000000
_pdbx_struct_oper_list.matrix[3][3]       1.0000000000
_pdbx_struct_oper_list.name               1_555
_pdbx_struct_oper_list.symmetry_operation x,y,z
_pdbx_struct_oper_list.type               "identity operation"
_pdbx_struct_oper_list.vector[1]          0.0000000000
_pdbx_struct_oper_list.vector[2]          0.0000000000
_pdbx_struct_oper_list.vector[3]          0.0000000000
#
_refine.ls_d_res_high 1.80
#
_software.classification other
_software.name           "DeepMind Structure Class"
_software.pdbx_ordinal   1
_software.version        2.0.0
#
_struct_asym.entity_id 1
_struct_asym.id        A
#
loop_
_atom_site.group_PDB
_atom_site.id
_atom_site.type_symbol
_atom_site.label_atom_id
_atom_site.label_alt_id
_atom_site.label_comp_id
_atom_site.label_asym_id
_atom_site.label_entity_id
_atom_site.label_seq_id
_atom_site.pdbx_PDB_ins_code
_atom_site.Cartn_x
_atom_site.Cartn_y
_atom_site.Cartn_z
_atom_site.occupancy
_atom_site.B_iso_or_equiv
_atom_site.auth_seq_id
_atom_site.auth_asym_id
_atom_site.pdbx_PDB_model_num
ATOM 1   N N   . ARG A 1 6  ? -13.527 25.474  6.032   1.00 36.12 129 A 1 
ATOM 2   C CA  . ARG A 1 6  ? -14.615 26.199  6.786   1.00 35.75 129 A 1 
ATOM 3   C C   . ARG A 1 6  ? -15.665 25.248  7.414   1.00 34.79 129 A 1 
ATOM 4   O O   . ARG A 1 6  ? -15.267 24.244  8.007   1.00 35.45 129 A 1 
ATOM 5   C CB  . ARG A 1 6  ? -15.226 27.286  5.924   1.00 36.15 129 A 1 
ATOM 6   C CG  . ARG A 1 6  ? -14.229 28.163  5.212   1.00 37.94 129 A 1 
ATOM 7   C CD  . ARG A 1 6  ? -14.835 29.532  4.963   1.00 39.86 129 A 1 
ATOM 8   N NE  . ARG A 1 6  ? -15.447 30.049  6.180   0.50 40.67 129 A 1 
ATOM 9   C CZ  . ARG A 1 6  ? -14.799 30.719  7.128   0.50 41.85 129 A 1 
ATOM 10  N NH1 . ARG A 1 6  ? -13.498 30.981  7.007   0.50 42.01 129 A 1 
ATOM 11  N NH2 . ARG A 1 6  ? -15.457 31.134  8.202   0.50 41.74 129 A 1 
ATOM 12  N N   . PRO A 1 7  ? -16.991 25.536  7.315   1.00 33.63 130 A 1 
ATOM 13  C CA  . PRO A 1 7  ? -17.911 24.654  8.065   1.00 32.59 130 A 1 
ATOM 14  C C   . PRO A 1 7  ? -17.933 23.185  7.602   1.00 31.76 130 A 1 
ATOM 15  O O   . PRO A 1 7  ? -17.526 22.899  6.483   1.00 31.08 130 A 1 
ATOM 16  C CB  . PRO A 1 7  ? -19.280 25.299  7.835   1.00 33.22 130 A 1 
ATOM 17  C CG  . PRO A 1 7  ? -19.138 26.056  6.567   1.00 33.76 130 A 1 
ATOM 18  C CD  . PRO A 1 7  ? -17.727 26.555  6.544   1.00 33.69 130 A 1 
ATOM 19  N N   . SER A 1 8  ? -18.422 22.281  8.462   1.00 30.92 131 A 1 
ATOM 20  C CA  . SER A 1 8  ? -18.544 20.855  8.139   1.00 29.75 131 A 1 
ATOM 21  C C   . SER A 1 8  ? -19.145 20.686  6.753   1.00 28.25 131 A 1 
ATOM 22  O O   . SER A 1 8  ? -20.159 21.303  6.450   1.00 28.18 131 A 1 
ATOM 23  C CB  . SER A 1 8  ? -19.438 20.144  9.156   1.00 30.77 131 A 1 
ATOM 24  O OG  . SER A 1 8  ? -18.849 20.183  10.441  1.00 32.65 131 A 1 
ATOM 25  N N   . GLY A 1 9  ? -18.504 19.881  5.908   1.00 26.20 132 A 1 
ATOM 26  C CA  . GLY A 1 9  ? -19.028 19.609  4.551   1.00 24.81 132 A 1 
ATOM 27  C C   . GLY A 1 9  ? -18.462 20.532  3.488   1.00 24.35 132 A 1 
ATOM 28  O O   . GLY A 1 9  ? -18.835 20.439  2.315   1.00 23.26 132 A 1 
ATOM 29  N N   . THR A 1 10 ? -17.564 21.429  3.902   1.00 23.66 133 A 1 
ATOM 30  C CA  . THR A 1 10 ? -16.825 22.260  2.969   1.00 24.08 133 A 1 
ATOM 31  C C   . THR A 1 10 ? -15.640 21.469  2.467   1.00 24.89 133 A 1 
ATOM 32  O O   . THR A 1 10 ? -14.834 20.934  3.258   1.00 25.18 133 A 1 
ATOM 33  C CB  . THR A 1 10 ? -16.334 23.585  3.609   1.00 24.24 133 A 1 
ATOM 34  O OG1 . THR A 1 10 ? -17.453 24.261  4.196   1.00 24.73 133 A 1 
ATOM 35  C CG2 . THR A 1 10 ? -15.695 24.491  2.570   1.00 24.77 133 A 1 
ATOM 36  N N   . VAL A 1 11 ? -15.554 21.346  1.154   1.00 24.13 134 A 1 
ATOM 37  C CA  . VAL A 1 11 ? -14.430 20.671  0.551   1.00 25.08 134 A 1 
ATOM 38  C C   . VAL A 1 11 ? -13.523 21.843  0.156   1.00 25.56 134 A 1 
ATOM 39  O O   . VAL A 1 11 ? -13.760 22.527  -0.850  1.00 25.83 134 A 1 
ATOM 40  C CB  . VAL A 1 11 ? -14.857 19.831  -0.676  1.00 25.54 134 A 1 
ATOM 41  C CG1 . VAL A 1 11 ? -13.657 19.126  -1.355  1.00 25.88 134 A 1 
ATOM 42  C CG2 . VAL A 1 11 ? -15.909 18.780  -0.293  1.00 24.69 134 A 1 
ATOM 43  N N   . SER A 1 12 ? -12.500 22.082  0.955   1.00 24.53 135 A 1 
ATOM 44  C CA  . SER A 1 12 ? -11.523 23.100  0.588   1.00 23.80 135 A 1 
ATOM 45  C C   . SER A 1 12 ? -10.160 22.724  1.123   1.00 22.22 135 A 1 
ATOM 46  O O   . SER A 1 12 ? -10.042 21.821  1.950   1.00 21.69 135 A 1 
ATOM 47  C CB  . SER A 1 12 ? -11.966 24.455  1.123   1.00 23.49 135 A 1 
ATOM 48  O OG  . SER A 1 12 ? -11.948 24.453  2.526   1.00 27.82 135 A 1 
ATOM 49  N N   . CYS A 1 13 ? -9.121  23.388  0.616   1.00 20.05 136 A 1 
ATOM 50  C CA  . CYS A 1 13 ? -7.768  23.142  1.085   1.00 19.31 136 A 1 
ATOM 51  C C   . CYS A 1 13 ? -7.460  24.077  2.229   1.00 19.70 136 A 1 
ATOM 52  O O   . CYS A 1 13 ? -7.603  25.288  2.075   1.00 17.80 136 A 1 
ATOM 53  C CB  . CYS A 1 13 ? -6.764  23.432  -0.039  1.00 18.65 136 A 1 
ATOM 54  S SG  . CYS A 1 13 ? -5.063  23.042  0.365   1.00 15.10 136 A 1 
ATOM 55  N N   . PRO A 1 14 ? -7.011  23.526  3.369   1.00 19.11 137 A 1 
ATOM 56  C CA  . PRO A 1 14 ? -6.724  24.372  4.528   1.00 20.91 137 A 1 
ATOM 57  C C   . PRO A 1 14 ? -5.405  25.141  4.404   1.00 21.85 137 A 1 
ATOM 58  O O   . PRO A 1 14 ? -5.204  26.130  5.116   1.00 23.49 137 A 1 
ATOM 59  C CB  . PRO A 1 14 ? -6.661  23.366  5.687   1.00 21.96 137 A 1 
ATOM 60  C CG  . PRO A 1 14 ? -6.232  22.082  5.043   1.00 19.88 137 A 1 
ATOM 61  C CD  . PRO A 1 14 ? -6.840  22.092  3.667   1.00 20.22 137 A 1 
ATOM 62  N N   . ILE A 1 15 ? -4.530  24.713  3.499   1.00 20.59 138 A 1 
ATOM 63  C CA  . ILE A 1 15 ? -3.233  25.360  3.293   1.00 20.61 138 A 1 
ATOM 64  C C   . ILE A 1 15 ? -3.322  26.628  2.422   1.00 21.65 138 A 1 
ATOM 65  O O   . ILE A 1 15 ? -2.891  27.694  2.854   1.00 22.85 138 A 1 
ATOM 66  C CB  . ILE A 1 15 ? -2.195  24.375  2.706   1.00 21.04 138 A 1 
ATOM 67  C CG1 . ILE A 1 15 ? -1.999  23.197  3.691   1.00 20.64 138 A 1 
ATOM 68  C CG2 . ILE A 1 15 ? -0.870  25.115  2.361   1.00 19.34 138 A 1 
ATOM 69  C CD1 . ILE A 1 15 ? -1.189  22.007  3.195   1.00 19.58 138 A 1 
ATOM 70  N N   . CYS A 1 16 ? -3.821  26.507  1.192   1.00 20.77 139 A 1 
ATOM 71  C CA  . CYS A 1 16 ? -3.987  27.670  0.321   1.00 21.29 139 A 1 
ATOM 72  C C   . CYS A 1 16 ? -5.296  28.389  0.630   1.00 22.86 139 A 1 
ATOM 73  O O   . CYS A 1 16 ? -5.430  29.565  0.310   1.00 23.35 139 A 1 
ATOM 74  C CB  . CYS A 1 16 ? -3.917  27.293  -1.163  1.00 20.98 139 A 1 
ATOM 75  S SG  . CYS A 1 16 ? -5.226  26.195  -1.716  1.00 18.90 139 A 1 
ATOM 76  N N   . MET A 1 17 ? -6.236  27.677  1.258   1.00 23.48 140 A 1 
ATOM 77  C CA  . MET A 1 17 ? -7.590  28.208  1.581   1.00 25.64 140 A 1 
ATOM 78  C C   . MET A 1 17 ? -8.544  28.385  0.377   1.00 25.78 140 A 1 
ATOM 79  O O   . MET A 1 17 ? -9.621  29.002  0.505   1.00 27.09 140 A 1 
ATOM 80  C CB  . MET A 1 17 ? -7.485  29.498  2.421   1.00 26.05 140 A 1 
ATOM 81  C CG  . MET A 1 17 ? -6.924  29.266  3.824   1.00 29.91 140 A 1 
ATOM 82  S SD  . MET A 1 17 ? -8.101  28.272  4.767   1.00 36.92 140 A 1 
ATOM 83  C CE  . MET A 1 17 ? -7.182  27.771  6.210   1.00 37.33 140 A 1 
ATOM 84  N N   . ASP A 1 18 ? -8.166  27.861  -0.785  1.00 24.51 141 A 1 
ATOM 85  C CA  . ASP A 1 18 ? -9.031  27.893  -1.960  1.00 24.84 141 A 1 
ATOM 86  C C   . ASP A 1 18 ? -10.200 26.961  -1.723  1.00 24.99 141 A 1 
ATOM 87  O O   . ASP A 1 18 ? -10.041 25.889  -1.134  1.00 24.91 141 A 1 
ATOM 88  C CB  . ASP A 1 18 ? -8.286  27.508  -3.235  1.00 24.37 141 A 1 
ATOM 89  C CG  . ASP A 1 18 ? -7.247  28.543  -3.651  1.00 27.15 141 A 1 
ATOM 90  O OD1 . ASP A 1 18 ? -7.237  29.666  -3.087  1.00 27.60 141 A 1 
ATOM 91  O OD2 . ASP A 1 18 ? -6.428  28.224  -4.542  1.00 28.07 141 A 1 
ATOM 92  N N   . GLY A 1 19 ? -11.383 27.409  -2.124  1.00 25.29 142 A 1 
ATOM 93  C CA  . GLY A 1 19 ? -12.588 26.579  -2.016  1.00 25.08 142 A 1 
ATOM 94  C C   . GLY A 1 19 ? -12.636 25.593  -3.160  1.00 24.54 142 A 1 
ATOM 95  O O   . GLY A 1 19 ? -11.861 25.693  -4.119  1.00 23.77 142 A 1 
ATOM 96  N N   . TYR A 1 20 ? -13.573 24.648  -3.072  1.00 24.11 143 A 1 
ATOM 97  C CA  . TYR A 1 20 ? -13.771 23.653  -4.122  1.00 23.61 143 A 1 
ATOM 98  C C   . TYR A 1 20 ? -13.703 24.166  -5.579  1.00 23.81 143 A 1 
ATOM 99  O O   . TYR A 1 20 ? -12.968 23.612  -6.424  1.00 22.75 143 A 1 
ATOM 100 C CB  . TYR A 1 20 ? -15.100 22.934  -3.892  1.00 23.64 143 A 1 
ATOM 101 C CG  . TYR A 1 20 ? -15.408 21.930  -4.987  1.00 24.29 143 A 1 
ATOM 102 C CD1 . TYR A 1 20 ? -14.727 20.717  -5.045  1.00 22.96 143 A 1 
ATOM 103 C CD2 . TYR A 1 20 ? -16.337 22.216  -5.994  1.00 24.27 143 A 1 
ATOM 104 C CE1 . TYR A 1 20 ? -14.966 19.801  -6.060  1.00 26.33 143 A 1 
ATOM 105 C CE2 . TYR A 1 20 ? -16.587 21.298  -7.013  1.00 26.39 143 A 1 
ATOM 106 C CZ  . TYR A 1 20 ? -15.895 20.087  -7.031  1.00 26.31 143 A 1 
ATOM 107 O OH  . TYR A 1 20 ? -16.118 19.163  -8.018  1.00 30.68 143 A 1 
ATOM 108 N N   . SER A 1 21 ? -14.494 25.197  -5.876  1.00 24.32 144 A 1 
ATOM 109 C CA  . SER A 1 21 ? -14.616 25.687  -7.250  1.00 25.39 144 A 1 
ATOM 110 C C   . SER A 1 21 ? -13.299 26.231  -7.792  1.00 25.57 144 A 1 
ATOM 111 O O   . SER A 1 21 ? -12.882 25.912  -8.920  1.00 25.86 144 A 1 
ATOM 112 C CB  . SER A 1 21 ? -15.717 26.742  -7.328  1.00 26.31 144 A 1 
ATOM 113 O OG  . SER A 1 21 ? -16.985 26.119  -7.184  0.50 26.12 144 A 1 
ATOM 114 N N   . GLU A 1 22 ? -12.647 27.024  -6.959  1.00 25.50 145 A 1 
ATOM 115 C CA  . GLU A 1 22 ? -11.339 27.614  -7.242  1.00 26.08 145 A 1 
ATOM 116 C C   . GLU A 1 22 ? -10.250 26.570  -7.560  1.00 26.03 145 A 1 
ATOM 117 O O   . GLU A 1 22 ? -9.370  26.798  -8.424  1.00 26.68 145 A 1 
ATOM 118 C CB  . GLU A 1 22 ? -10.920 28.473  -6.040  1.00 26.70 145 A 1 
ATOM 119 C CG  . GLU A 1 22 ? -11.836 29.688  -5.770  0.50 29.62 145 A 1 
ATOM 120 C CD  . GLU A 1 22 ? -12.945 29.432  -4.748  0.50 32.95 145 A 1 
ATOM 121 O OE1 . GLU A 1 22 ? -13.835 28.576  -4.984  0.50 32.64 145 A 1 
ATOM 122 O OE2 . GLU A 1 22 ? -12.944 30.124  -3.705  0.50 35.31 145 A 1 
ATOM 123 N N   . ILE A 1 23 ? -10.308 25.430  -6.870  1.00 24.52 146 A 1 
ATOM 124 C CA  . ILE A 1 23 ? -9.357  24.338  -7.080  1.00 23.57 146 A 1 
ATOM 125 C C   . ILE A 1 23 ? -9.590  23.603  -8.404  1.00 24.44 146 A 1 
ATOM 126 O O   . ILE A 1 23 ? -8.705  23.555  -9.243  1.00 24.02 146 A 1 
ATOM 127 C CB  . ILE A 1 23 ? -9.387  23.319  -5.888  1.00 23.19 146 A 1 
ATOM 128 C CG1 . ILE A 1 23 ? -8.900  24.004  -4.596  1.00 21.08 146 A 1 
ATOM 129 C CG2 . ILE A 1 23 ? -8.537  22.060  -6.220  1.00 21.56 146 A 1 
ATOM 130 C CD1 . ILE A 1 23 ? -9.300  23.333  -3.260  1.00 22.19 146 A 1 
ATOM 131 N N   . VAL A 1 24 ? -10.775 23.028  -8.593  1.00 25.49 147 A 1 
ATOM 132 C CA  . VAL A 1 24 ? -10.973 22.103  -9.708  1.00 27.81 147 A 1 
ATOM 133 C C   . VAL A 1 24 ? -11.063 22.834  -11.046 1.00 28.86 147 A 1 
ATOM 134 O O   . VAL A 1 24 ? -10.657 22.301  -12.085 1.00 30.87 147 A 1 
ATOM 135 C CB  . VAL A 1 24 ? -12.189 21.141  -9.503  1.00 27.28 147 A 1 
ATOM 136 C CG1 . VAL A 1 24 ? -11.998 20.269  -8.255  1.00 27.97 147 A 1 
ATOM 137 C CG2 . VAL A 1 24 ? -13.509 21.913  -9.448  1.00 28.84 147 A 1 
ATOM 138 N N   . GLN A 1 25 ? -11.543 24.071  -11.023 1.00 29.95 148 A 1 
ATOM 139 C CA  . GLN A 1 25 ? -11.739 24.797  -12.271 1.00 31.02 148 A 1 
ATOM 140 C C   . GLN A 1 25 ? -10.410 25.301  -12.842 1.00 31.27 148 A 1 
ATOM 141 O O   . GLN A 1 25 ? -10.321 25.602  -14.042 1.00 32.55 148 A 1 
ATOM 142 C CB  . GLN A 1 25 ? -12.795 25.903  -12.120 1.00 31.11 148 A 1 
ATOM 143 C CG  . GLN A 1 25 ? -14.175 25.343  -11.788 1.00 33.05 148 A 1 
ATOM 144 C CD  . GLN A 1 25 ? -15.277 26.377  -11.805 1.00 37.06 148 A 1 
ATOM 145 O OE1 . GLN A 1 25 ? -15.117 27.468  -12.357 1.00 38.02 148 A 1 
ATOM 146 N NE2 . GLN A 1 25 ? -16.430 26.026  -11.214 1.00 37.73 148 A 1 
ATOM 147 N N   . ASN A 1 26 ? -9.369  25.302  -12.003 1.00 30.73 149 A 1 
ATOM 148 C CA  . ASN A 1 26 ? -8.050  25.790  -12.387 1.00 29.96 149 A 1 
ATOM 149 C C   . ASN A 1 26 ? -7.010  24.665  -12.581 1.00 28.47 149 A 1 
ATOM 150 O O   . ASN A 1 26 ? -5.799  24.891  -12.551 1.00 27.90 149 A 1 
ATOM 151 C CB  . ASN A 1 26 ? -7.597  26.884  -11.413 1.00 30.91 149 A 1 
ATOM 152 C CG  . ASN A 1 26 ? -8.503  28.111  -11.454 1.00 34.27 149 A 1 
ATOM 153 O OD1 . ASN A 1 26 ? -8.571  28.830  -12.468 1.00 36.75 149 A 1 
ATOM 154 N ND2 . ASN A 1 26 ? -9.213  28.359  -10.356 1.00 36.44 149 A 1 
ATOM 155 N N   . GLY A 1 27 ? -7.511  23.448  -12.793 1.00 26.40 150 A 1 
ATOM 156 C CA  . GLY A 1 27 ? -6.683  22.312  -13.172 1.00 24.69 150 A 1 
ATOM 157 C C   . GLY A 1 27 ? -6.070  21.540  -12.019 1.00 23.09 150 A 1 
ATOM 158 O O   . GLY A 1 27 ? -5.336  20.586  -12.241 1.00 23.75 150 A 1 
ATOM 159 N N   . ARG A 1 28 ? -6.359  21.948  -10.790 1.00 21.08 151 A 1 
ATOM 160 C CA  . ARG A 1 28 ? -5.973  21.129  -9.632  1.00 18.93 151 A 1 
ATOM 161 C C   . ARG A 1 28 ? -7.084  20.170  -9.262  1.00 18.19 151 A 1 
ATOM 162 O O   . ARG A 1 28 ? -8.190  20.206  -9.850  1.00 18.83 151 A 1 
ATOM 163 C CB  . ARG A 1 28 ? -5.630  22.012  -8.437  1.00 17.99 151 A 1 
ATOM 164 C CG  . ARG A 1 28 ? -4.412  22.883  -8.707  1.00 20.21 151 A 1 
ATOM 165 C CD  . ARG A 1 28 ? -4.753  24.311  -8.389  1.00 28.21 151 A 1 
ATOM 166 N NE  . ARG A 1 28 ? -4.883  24.493  -6.973  1.00 27.86 151 A 1 
ATOM 167 C CZ  . ARG A 1 28 ? -5.528  25.481  -6.366  1.00 28.00 151 A 1 
ATOM 168 N NH1 . ARG A 1 28 ? -6.154  26.437  -7.034  1.00 28.94 151 A 1 
ATOM 169 N NH2 . ARG A 1 28 ? -5.533  25.505  -5.041  1.00 29.23 151 A 1 
ATOM 170 N N   . LEU A 1 29 ? -6.777  19.288  -8.313  1.00 16.67 152 A 1 
ATOM 171 C CA  . LEU A 1 29 ? -7.734  18.284  -7.858  1.00 16.12 152 A 1 
ATOM 172 C C   . LEU A 1 29 ? -7.892  18.411  -6.358  1.00 15.18 152 A 1 
ATOM 173 O O   . LEU A 1 29 ? -6.993  18.918  -5.688  1.00 16.19 152 A 1 
ATOM 174 C CB  . LEU A 1 29 ? -7.208  16.884  -8.182  1.00 16.19 152 A 1 
ATOM 175 C CG  . LEU A 1 29 ? -7.031  16.527  -9.669  1.00 18.61 152 A 1 
ATOM 176 C CD1 . LEU A 1 29 ? -6.457  15.126  -9.842  1.00 18.97 152 A 1 
ATOM 177 C CD2 . LEU A 1 29 ? -8.329  16.649  -10.425 1.00 21.23 152 A 1 
ATOM 178 N N   . ILE A 1 30 ? -9.035  17.965  -5.845  1.00 14.59 153 A 1 
ATOM 179 C CA  . ILE A 1 30 ? -9.156  17.683  -4.418  1.00 14.35 153 A 1 
ATOM 180 C C   . ILE A 1 30 ? -8.466  16.324  -4.219  1.00 13.34 153 A 1 
ATOM 181 O O   . ILE A 1 30 ? -8.651  15.408  -5.032  1.00 13.35 153 A 1 
ATOM 182 C CB  . ILE A 1 30 ? -10.635 17.544  -3.987  1.00 14.75 153 A 1 
ATOM 183 C CG1 . ILE A 1 30 ? -11.477 18.728  -4.467  1.00 16.26 153 A 1 
ATOM 184 C CG2 . ILE A 1 30 ? -10.741 17.420  -2.478  1.00 14.35 153 A 1 
ATOM 185 C CD1 . ILE A 1 30 ? -11.012 20.075  -3.955  1.00 16.86 153 A 1 
ATOM 186 N N   . VAL A 1 31 ? -7.669  16.209  -3.155  1.00 13.12 154 A 1 
ATOM 187 C CA  . VAL A 1 31 ? -6.967  14.974  -2.815  1.00 11.03 154 A 1 
ATOM 188 C C   . VAL A 1 31 ? -7.189  14.641  -1.334  1.00 12.15 154 A 1 
ATOM 189 O O   . VAL A 1 31 ? -7.480  15.546  -0.514  1.00 11.82 154 A 1 
ATOM 190 C CB  . VAL A 1 31 ? -5.443  14.992  -3.145  1.00 11.81 154 A 1 
ATOM 191 C CG1 . VAL A 1 31 ? -5.206  15.224  -4.650  1.00 11.23 154 A 1 
ATOM 192 C CG2 . VAL A 1 31 ? -4.644  16.046  -2.338  1.00 10.96 154 A 1 
ATOM 193 N N   . SER A 1 32 ? -7.088  13.351  -1.011  1.00 11.48 155 A 1 
ATOM 194 C CA  . SER A 1 32 ? -7.175  12.884  0.372   1.00 12.61 155 A 1 
ATOM 195 C C   . SER A 1 32 ? -5.941  12.035  0.658   1.00 13.28 155 A 1 
ATOM 196 O O   . SER A 1 32 ? -5.515  11.244  -0.168  1.00 12.93 155 A 1 
ATOM 197 C CB  . SER A 1 32 ? -8.421  12.014  0.597   1.00 13.81 155 A 1 
ATOM 198 O OG  . SER A 1 32 ? -8.478  11.659  1.987   1.00 15.28 155 A 1 
ATOM 199 N N   . THR A 1 33 ? -5.372  12.209  1.832   1.00 13.51 156 A 1 
ATOM 200 C CA  . THR A 1 33 ? -4.358  11.250  2.321   1.00 14.82 156 A 1 
ATOM 201 C C   . THR A 1 33 ? -5.050  9.959   2.730   1.00 14.62 156 A 1 
ATOM 202 O O   . THR A 1 33 ? -6.268  9.940   2.914   1.00 15.83 156 A 1 
ATOM 203 C CB  . THR A 1 33 ? -3.656  11.813  3.552   1.00 14.27 156 A 1 
ATOM 204 O OG1 . THR A 1 33 ? -4.620  12.030  4.581   1.00 13.78 156 A 1 
ATOM 205 C CG2 . THR A 1 33 ? -2.962  13.140  3.213   1.00 15.53 156 A 1 
ATOM 206 N N   . GLU A 1 34 ? -4.291  8.878   2.926   1.00 15.52 157 A 1 
ATOM 207 C CA  . GLU A 1 34 ? -4.894  7.618   3.424   1.00 16.40 157 A 1 
ATOM 208 C C   . GLU A 1 34 ? -5.502  7.792   4.814   1.00 16.52 157 A 1 
ATOM 209 O O   . GLU A 1 34 ? -6.361  7.000   5.199   1.00 17.90 157 A 1 
ATOM 210 C CB  . GLU A 1 34 ? -3.845  6.465   3.455   1.00 18.32 157 A 1 
ATOM 211 C CG  . GLU A 1 34 ? -2.528  6.881   4.115   1.00 21.04 157 A 1 
ATOM 212 C CD  . GLU A 1 34 ? -1.601  5.743   4.496   0.50 23.57 157 A 1 
ATOM 213 O OE1 . GLU A 1 34 ? -1.953  4.558   4.322   0.50 26.00 157 A 1 
ATOM 214 O OE2 . GLU A 1 34 ? -0.487  6.056   4.967   0.50 24.51 157 A 1 
ATOM 215 N N   . CYS A 1 35 ? -5.055  8.818   5.554   1.00 16.03 158 A 1 
ATOM 216 C CA  . CYS A 1 35 ? -5.570  9.115   6.910   1.00 15.81 158 A 1 
ATOM 217 C C   . CYS A 1 35 ? -6.840  9.961   6.867   1.00 16.80 158 A 1 
ATOM 218 O O   . CYS A 1 35 ? -7.392  10.345  7.921   1.00 17.07 158 A 1 
ATOM 219 C CB  . CYS A 1 35 ? -4.517  9.749   7.826   1.00 15.96 158 A 1 
ATOM 220 S SG  . CYS A 1 35 ? -3.315  10.860  7.084   1.00 15.53 158 A 1 
ATOM 221 N N   . GLY A 1 36 ? -7.331  10.207  5.647   1.00 16.25 159 A 1 
ATOM 222 C CA  . GLY A 1 36 ? -8.628  10.864  5.462   1.00 14.84 159 A 1 
ATOM 223 C C   . GLY A 1 36 ? -8.575  12.390  5.444   1.00 14.48 159 A 1 
ATOM 224 O O   . GLY A 1 36 ? -9.607  13.045  5.552   1.00 14.30 159 A 1 
ATOM 225 N N   . HIS A 1 37 ? -7.393  12.966  5.295   1.00 12.48 160 A 1 
ATOM 226 C CA  . HIS A 1 37 ? -7.255  14.433  5.374   1.00 13.11 160 A 1 
ATOM 227 C C   . HIS A 1 37 ? -7.155  15.096  4.023   1.00 12.64 160 A 1 
ATOM 228 O O   . HIS A 1 37 ? -6.397  14.662  3.181   1.00 12.99 160 A 1 
ATOM 229 C CB  . HIS A 1 37 ? -6.130  14.809  6.357   1.00 13.33 160 A 1 
ATOM 230 C CG  . HIS A 1 37 ? -6.393  14.225  7.714   1.00 13.50 160 A 1 
ATOM 231 N ND1 . HIS A 1 37 ? -5.474  13.478  8.425   1.00 15.91 160 A 1 
ATOM 232 C CD2 . HIS A 1 37 ? -7.541  14.185  8.428   1.00 14.99 160 A 1 
ATOM 233 C CE1 . HIS A 1 37 ? -6.044  13.027  9.535   1.00 15.22 160 A 1 
ATOM 234 N NE2 . HIS A 1 37 ? -7.290  13.466  9.571   1.00 15.56 160 A 1 
ATOM 235 N N   . VAL A 1 38 ? -7.932  16.154  3.831   1.00 13.46 161 A 1 
ATOM 236 C CA  . VAL A 1 38 ? -8.195  16.649  2.453   1.00 12.93 161 A 1 
ATOM 237 C C   . VAL A 1 38 ? -7.483  17.951  2.178   1.00 13.83 161 A 1 
ATOM 238 O O   . VAL A 1 38 ? -7.383  18.818  3.075   1.00 12.54 161 A 1 
ATOM 239 C CB  . VAL A 1 38 ? -9.721  16.750  2.210   1.00 14.31 161 A 1 
ATOM 240 C CG1 . VAL A 1 38 ? -10.044 17.525  0.950   1.00 17.21 161 A 1 
ATOM 241 C CG2 . VAL A 1 38 ? -10.351 15.341  2.161   1.00 16.03 161 A 1 
ATOM 242 N N   . PHE A 1 39 ? -6.956  18.073  0.953   1.00 12.95 162 A 1 
ATOM 243 C CA  . PHE A 1 39 ? -6.106  19.198  0.546   1.00 13.39 162 A 1 
ATOM 244 C C   . PHE A 1 39 ? -6.326  19.355  -0.945  1.00 13.64 162 A 1 
ATOM 245 O O   . PHE A 1 39 ? -7.036  18.557  -1.562  1.00 12.98 162 A 1 
ATOM 246 C CB  . PHE A 1 39 ? -4.621  18.904  0.756   1.00 13.35 162 A 1 
ATOM 247 C CG  . PHE A 1 39 ? -4.253  18.555  2.176   1.00 13.54 162 A 1 
ATOM 248 C CD1 . PHE A 1 39 ? -3.906  19.554  3.083   1.00 14.98 162 A 1 
ATOM 249 C CD2 . PHE A 1 39 ? -4.215  17.236  2.585   1.00 12.63 162 A 1 
ATOM 250 C CE1 . PHE A 1 39 ? -3.581  19.212  4.425   1.00 16.43 162 A 1 
ATOM 251 C CE2 . PHE A 1 39 ? -3.879  16.894  3.911   1.00 16.01 162 A 1 
ATOM 252 C CZ  . PHE A 1 39 ? -3.565  17.884  4.821   1.00 15.62 162 A 1 
ATOM 253 N N   . CYS A 1 40 ? -5.762  20.412  -1.528  1.00 14.32 163 A 1 
ATOM 254 C CA  . CYS A 1 40 ? -5.704  20.465  -3.000  1.00 13.84 163 A 1 
ATOM 255 C C   . CYS A 1 40 ? -4.420  19.737  -3.380  1.00 14.33 163 A 1 
ATOM 256 O O   . CYS A 1 40 ? -3.519  19.585  -2.539  1.00 13.64 163 A 1 
ATOM 257 C CB  . CYS A 1 40 ? -5.747  21.907  -3.543  1.00 14.46 163 A 1 
ATOM 258 S SG  . CYS A 1 40 ? -4.213  22.835  -3.475  1.00 16.34 163 A 1 
ATOM 259 N N   . SER A 1 41 ? -4.375  19.231  -4.616  1.00 14.08 164 A 1 
ATOM 260 C CA  . SER A 1 41 ? -3.250  18.421  -5.107  1.00 14.38 164 A 1 
ATOM 261 C C   . SER A 1 41 ? -1.916  19.172  -4.958  1.00 15.39 164 A 1 
ATOM 262 O O   . SER A 1 41 ? -0.884  18.601  -4.556  1.00 16.07 164 A 1 
ATOM 263 C CB  . SER A 1 41 ? -3.504  18.069  -6.587  1.00 14.19 164 A 1 
ATOM 264 O OG  . SER A 1 41 ? -3.921  19.213  -7.319  1.00 14.05 164 A 1 
ATOM 265 N N   . GLN A 1 42 ? -1.937  20.452  -5.301  1.00 15.89 165 A 1 
ATOM 266 C CA  . GLN A 1 42 ? -0.700  21.219  -5.365  1.00 17.51 165 A 1 
ATOM 267 C C   . GLN A 1 42 ? -0.095  21.491  -3.974  1.00 17.28 165 A 1 
ATOM 268 O O   . GLN A 1 42 ? 1.108   21.337  -3.774  1.00 15.46 165 A 1 
ATOM 269 C CB  . GLN A 1 42 ? -0.917  22.518  -6.128  1.00 19.03 165 A 1 
ATOM 270 C CG  . GLN A 1 42 ? 0.419   23.277  -6.382  1.00 22.69 165 A 1 
ATOM 271 C CD  . GLN A 1 42 ? 1.474   22.445  -7.167  1.00 26.28 165 A 1 
ATOM 272 O OE1 . GLN A 1 42 ? 2.390   21.824  -6.579  1.00 29.44 165 A 1 
ATOM 273 N NE2 . GLN A 1 42 ? 1.351   22.441  -8.493  1.00 27.88 165 A 1 
ATOM 274 N N   . CYS A 1 43 ? -0.926  21.896  -3.018  1.00 16.34 166 A 1 
ATOM 275 C CA  . CYS A 1 43 ? -0.406  22.137  -1.648  1.00 16.88 166 A 1 
ATOM 276 C C   . CYS A 1 43 ? 0.097   20.832  -1.016  1.00 16.52 166 A 1 
ATOM 277 O O   . CYS A 1 43 ? 1.144   20.820  -0.350  1.00 16.33 166 A 1 
ATOM 278 C CB  . CYS A 1 43 ? -1.478  22.747  -0.763  1.00 16.65 166 A 1 
ATOM 279 S SG  . CYS A 1 43 ? -1.852  24.462  -1.256  1.00 17.54 166 A 1 
ATOM 280 N N   . LEU A 1 44 ? -0.617  19.725  -1.228  1.00 16.22 167 A 1 
ATOM 281 C CA  . LEU A 1 44 ? -0.141  18.470  -0.628  1.00 17.30 167 A 1 
ATOM 282 C C   . LEU A 1 44 ? 1.188   18.037  -1.244  1.00 17.92 167 A 1 
ATOM 283 O O   . LEU A 1 44 ? 2.111   17.643  -0.535  1.00 16.77 167 A 1 
ATOM 284 C CB  . LEU A 1 44 ? -1.177  17.352  -0.713  1.00 17.64 167 A 1 
ATOM 285 C CG  . LEU A 1 44 ? -0.812  16.074  0.083   1.00 17.96 167 A 1 
ATOM 286 C CD1 . LEU A 1 44 ? -0.502  16.337  1.565   1.00 16.75 167 A 1 
ATOM 287 C CD2 . LEU A 1 44 ? -1.916  15.059  -0.018  1.00 15.71 167 A 1 
ATOM 288 N N   . ARG A 1 45 ? 1.288   18.128  -2.568  1.00 18.84 168 A 1 
ATOM 289 C CA  . ARG A 1 45 ? 2.517   17.763  -3.245  1.00 20.37 168 A 1 
ATOM 290 C C   . ARG A 1 45 ? 3.672   18.625  -2.770  1.00 20.17 168 A 1 
ATOM 291 O O   . ARG A 1 45 ? 4.776   18.101  -2.516  1.00 19.87 168 A 1 
ATOM 292 C CB  . ARG A 1 45 ? 2.396   17.911  -4.772  1.00 21.24 168 A 1 
ATOM 293 C CG  . ARG A 1 45 ? 1.740   16.768  -5.481  1.00 25.65 168 A 1 
ATOM 294 C CD  . ARG A 1 45 ? 2.283   16.637  -6.918  1.00 28.07 168 A 1 
ATOM 295 N NE  . ARG A 1 45 ? 2.176   17.901  -7.653  1.00 29.46 168 A 1 
ATOM 296 C CZ  . ARG A 1 45 ? 1.079   18.327  -8.289  1.00 30.70 168 A 1 
ATOM 297 N NH1 . ARG A 1 45 ? -0.038  17.598  -8.311  1.00 28.13 168 A 1 
ATOM 298 N NH2 . ARG A 1 45 ? 1.106   19.500  -8.916  1.00 30.48 168 A 1 
ATOM 299 N N   . ASP A 1 46 ? 3.422   19.924  -2.656  1.00 20.88 169 A 1 
ATOM 300 C CA  . ASP A 1 46 ? 4.437   20.850  -2.163  1.00 23.00 169 A 1 
ATOM 301 C C   . ASP A 1 46 ? 4.933   20.477  -0.771  1.00 22.58 169 A 1 
ATOM 302 O O   . ASP A 1 46 ? 6.130   20.464  -0.525  1.00 22.17 169 A 1 
ATOM 303 C CB  . ASP A 1 46 ? 3.958   22.296  -2.182  1.00 24.06 169 A 1 
ATOM 304 C CG  . ASP A 1 46 ? 4.059   22.924  -3.582  1.00 28.40 169 A 1 
ATOM 305 O OD1 . ASP A 1 46 ? 3.675   24.104  -3.736  1.00 31.54 169 A 1 
ATOM 306 O OD2 . ASP A 1 46 ? 4.508   22.231  -4.527  1.00 31.25 169 A 1 
ATOM 307 N N   . SER A 1 47 ? 4.011   20.136  0.122   1.00 22.73 170 A 1 
ATOM 308 C CA  . SER A 1 47 ? 4.382   19.751  1.466   1.00 24.26 170 A 1 
ATOM 309 C C   . SER A 1 47 ? 5.194   18.439  1.458   1.00 24.39 170 A 1 
ATOM 310 O O   . SER A 1 47 ? 6.163   18.272  2.223   1.00 25.24 170 A 1 
ATOM 311 C CB  . SER A 1 47 ? 3.115   19.625  2.319   1.00 25.09 170 A 1 
ATOM 312 O OG  . SER A 1 47 ? 3.445   19.320  3.651   1.00 30.92 170 A 1 
ATOM 313 N N   . LEU A 1 48 ? 4.827   17.513  0.585   1.00 23.24 171 A 1 
ATOM 314 C CA  . LEU A 1 48 ? 5.519   16.226  0.528   1.00 23.73 171 A 1 
ATOM 315 C C   . LEU A 1 48 ? 6.902   16.270  -0.136  1.00 23.19 171 A 1 
ATOM 316 O O   . LEU A 1 48 ? 7.617   15.272  -0.150  1.00 22.72 171 A 1 
ATOM 317 C CB  . LEU A 1 48 ? 4.637   15.164  -0.128  1.00 24.20 171 A 1 
ATOM 318 C CG  . LEU A 1 48 ? 3.460   14.800  0.774   1.00 25.12 171 A 1 
ATOM 319 C CD1 . LEU A 1 48 ? 2.462   13.910  0.027   1.00 24.72 171 A 1 
ATOM 320 C CD2 . LEU A 1 48 ? 3.932   14.128  2.056   1.00 27.76 171 A 1 
ATOM 321 N N   . LYS A 1 49 ? 7.283   17.413  -0.670  1.00 22.91 172 A 1 
ATOM 322 C CA  . LYS A 1 49 ? 8.626   17.552  -1.231  1.00 24.28 172 A 1 
ATOM 323 C C   . LYS A 1 49 ? 9.682   17.636  -0.148  1.00 24.24 172 A 1 
ATOM 324 O O   . LYS A 1 49 ? 10.824  17.189  -0.355  1.00 24.09 172 A 1 
ATOM 325 C CB  . LYS A 1 49 ? 8.710   18.779  -2.126  1.00 25.19 172 A 1 
ATOM 326 C CG  . LYS A 1 49 ? 7.975   18.601  -3.427  1.00 25.02 172 A 1 
ATOM 327 C CD  . LYS A 1 49 ? 7.865   19.911  -4.154  1.00 26.46 172 A 1 
ATOM 328 C CE  . LYS A 1 49 ? 6.951   19.721  -5.375  1.00 26.33 172 A 1 
ATOM 329 N NZ  . LYS A 1 49 ? 6.503   21.028  -5.964  1.00 27.00 172 A 1 
ATOM 330 N N   . ASN A 1 50 ? 9.298   18.182  1.008   1.00 23.72 173 A 1 
ATOM 331 C CA  . ASN A 1 50 ? 10.250  18.421  2.094   1.00 24.37 173 A 1 
ATOM 332 C C   . ASN A 1 50 ? 9.965   17.700  3.401   1.00 25.04 173 A 1 
ATOM 333 O O   . ASN A 1 50 ? 10.697  17.868  4.369   1.00 25.48 173 A 1 
ATOM 334 C CB  . ASN A 1 50 ? 10.387  19.922  2.339   1.00 23.83 173 A 1 
ATOM 335 C CG  . ASN A 1 50 ? 10.935  20.644  1.129   1.00 25.39 173 A 1 
ATOM 336 O OD1 . ASN A 1 50 ? 10.422  21.701  0.731   1.00 29.49 173 A 1 
ATOM 337 N ND2 . ASN A 1 50 ? 11.958  20.070  0.519   1.00 22.04 173 A 1 
ATOM 338 N N   . ALA A 1 51 ? 8.892   16.919  3.425   1.00 24.25 174 A 1 
ATOM 339 C CA  . ALA A 1 51 ? 8.508   16.142  4.601   1.00 24.68 174 A 1 
ATOM 340 C C   . ALA A 1 51 ? 7.781   14.883  4.122   1.00 24.05 174 A 1 
ATOM 341 O O   . ALA A 1 51 ? 7.302   14.846  2.982   1.00 24.83 174 A 1 
ATOM 342 C CB  . ALA A 1 51 ? 7.631   16.976  5.537   1.00 24.74 174 A 1 
ATOM 343 N N   . ASN A 1 52 ? 7.724   13.850  4.958   1.00 23.01 175 A 1 
ATOM 344 C CA  . ASN A 1 52 ? 7.094   12.578  4.574   1.00 23.38 175 A 1 
ATOM 345 C C   . ASN A 1 52 ? 5.749   12.368  5.268   1.00 22.29 175 A 1 
ATOM 346 O O   . ASN A 1 52 ? 5.226   11.265  5.286   1.00 22.60 175 A 1 
ATOM 347 C CB  . ASN A 1 52 ? 8.008   11.387  4.935   1.00 24.27 175 A 1 
ATOM 348 C CG  . ASN A 1 52 ? 9.159   11.187  3.948   1.00 28.00 175 A 1 
ATOM 349 O OD1 . ASN A 1 52 ? 9.079   11.586  2.781   1.00 29.74 175 A 1 
ATOM 350 N ND2 . ASN A 1 52 ? 10.226  10.524  4.410   1.00 31.52 175 A 1 
ATOM 351 N N   . THR A 1 53 ? 5.205   13.422  5.858   1.00 21.68 176 A 1 
ATOM 352 C CA  . THR A 1 53 ? 4.077   13.284  6.768   1.00 19.52 176 A 1 
ATOM 353 C C   . THR A 1 53 ? 2.861   14.113  6.349   1.00 18.55 176 A 1 
ATOM 354 O O   . THR A 1 53 ? 2.992   15.120  5.653   1.00 18.16 176 A 1 
ATOM 355 C CB  . THR A 1 53 ? 4.489   13.718  8.176   1.00 21.25 176 A 1 
ATOM 356 O OG1 . THR A 1 53 ? 5.106   15.017  8.083   1.00 19.61 176 A 1 
ATOM 357 C CG2 . THR A 1 53 ? 5.502   12.709  8.778   1.00 22.53 176 A 1 
ATOM 358 N N   . CYS A 1 54 ? 1.686   13.683  6.782   1.00 16.75 177 A 1 
ATOM 359 C CA  . CYS A 1 54 ? 0.460   14.457  6.548   1.00 15.62 177 A 1 
ATOM 360 C C   . CYS A 1 54 ? 0.550   15.814  7.236   1.00 16.51 177 A 1 
ATOM 361 O O   . CYS A 1 54 ? 0.847   15.866  8.425   1.00 16.77 177 A 1 
ATOM 362 C CB  . CYS A 1 54 ? -0.727  13.679  7.101   1.00 15.76 177 A 1 
ATOM 363 S SG  . CYS A 1 54 ? -2.323  14.530  7.004   1.00 13.68 177 A 1 
ATOM 364 N N   . PRO A 1 55 ? 0.280   16.914  6.496   1.00 16.88 178 A 1 
ATOM 365 C CA  . PRO A 1 55 ? 0.335   18.241  7.094   1.00 18.03 178 A 1 
ATOM 366 C C   . PRO A 1 55 ? -0.647  18.446  8.251   1.00 18.29 178 A 1 
ATOM 367 O O   . PRO A 1 55 ? -0.390  19.298  9.113   1.00 19.97 178 A 1 
ATOM 368 C CB  . PRO A 1 55 ? -0.056  19.173  5.935   1.00 17.82 178 A 1 
ATOM 369 C CG  . PRO A 1 55 ? 0.305   18.414  4.698   1.00 18.38 178 A 1 
ATOM 370 C CD  . PRO A 1 55 ? 0.094   16.970  5.027   1.00 17.88 178 A 1 
ATOM 371 N N   . THR A 1 56 ? -1.742  17.690  8.271   1.00 17.61 179 A 1 
ATOM 372 C CA  . THR A 1 56 ? -2.783  17.835  9.308   1.00 18.89 179 A 1 
ATOM 373 C C   . THR A 1 56 ? -2.533  16.985  10.568  1.00 19.10 179 A 1 
ATOM 374 O O   . THR A 1 56 ? -2.532  17.508  11.701  1.00 19.74 179 A 1 
ATOM 375 C CB  . THR A 1 56 ? -4.171  17.573  8.716   1.00 18.87 179 A 1 
ATOM 376 O OG1 . THR A 1 56 ? -4.541  18.654  7.854   1.00 18.69 179 A 1 
ATOM 377 C CG2 . THR A 1 56 ? -5.266  17.365  9.800   1.00 19.01 179 A 1 
ATOM 378 N N   . CYS A 1 57 ? -2.297  15.691  10.394  1.00 19.21 180 A 1 
ATOM 379 C CA  . CYS A 1 57 ? -2.153  14.809  11.552  1.00 19.13 180 A 1 
ATOM 380 C C   . CYS A 1 57 ? -0.711  14.304  11.774  1.00 19.74 180 A 1 
ATOM 381 O O   . CYS A 1 57 ? -0.410  13.629  12.781  1.00 19.13 180 A 1 
ATOM 382 C CB  . CYS A 1 57 ? -3.105  13.622  11.408  1.00 19.25 180 A 1 
ATOM 383 S SG  . CYS A 1 57 ? -2.641  12.358  10.213  1.00 16.15 180 A 1 
ATOM 384 N N   . ARG A 1 58 ? 0.141   14.591  10.801  1.00 19.64 181 A 1 
ATOM 385 C CA  . ARG A 1 58 ? 1.553   14.184  10.779  1.00 21.07 181 A 1 
ATOM 386 C C   . ARG A 1 58 ? 1.833   12.680  10.757  1.00 21.34 181 A 1 
ATOM 387 O O   . ARG A 1 58 ? 2.949   12.253  11.084  1.00 20.79 181 A 1 
ATOM 388 C CB  . ARG A 1 58 ? 2.372   14.907  11.865  1.00 21.75 181 A 1 
ATOM 389 C CG  . ARG A 1 58 ? 2.600   16.420  11.569  1.00 23.72 181 A 1 
ATOM 390 C CD  . ARG A 1 58 ? 3.442   16.639  10.319  1.00 27.95 181 A 1 
ATOM 391 N NE  . ARG A 1 58 ? 3.688   18.056  10.040  1.00 28.53 181 A 1 
ATOM 392 C CZ  . ARG A 1 58 ? 4.050   18.549  8.852   1.00 30.59 181 A 1 
ATOM 393 N NH1 . ARG A 1 58 ? 4.200   17.764  7.800   1.00 28.79 181 A 1 
ATOM 394 N NH2 . ARG A 1 58 ? 4.263   19.845  8.717   1.00 31.61 181 A 1 
ATOM 395 N N   . LYS A 1 59 ? 0.835   11.877  10.372  1.00 20.79 182 A 1 
ATOM 396 C CA  . LYS A 1 59 ? 1.101   10.470  10.102  1.00 22.26 182 A 1 
ATOM 397 C C   . LYS A 1 59 ? 2.063   10.368  8.933   1.00 22.64 182 A 1 
ATOM 398 O O   . LYS A 1 59 ? 1.953   11.125  7.972   1.00 20.73 182 A 1 
ATOM 399 C CB  . LYS A 1 59 ? -0.186  9.742   9.749   1.00 22.30 182 A 1 
ATOM 400 C CG  . LYS A 1 59 ? 0.039   8.335   9.245   1.00 26.00 182 A 1 
ATOM 401 C CD  . LYS A 1 59 ? -1.265  7.614   9.083   1.00 29.05 182 A 1 
ATOM 402 C CE  . LYS A 1 59 ? -1.077  6.312   8.319   1.00 32.86 182 A 1 
ATOM 403 N NZ  . LYS A 1 59 ? -0.398  5.262   9.125   1.00 32.74 182 A 1 
ATOM 404 N N   . LYS A 1 60 ? 3.018   9.439   8.998   1.00 23.08 183 A 1 
ATOM 405 C CA  . LYS A 1 60 ? 3.878   9.243   7.845   1.00 24.90 183 A 1 
ATOM 406 C C   . LYS A 1 60 ? 3.025   8.658   6.725   1.00 25.52 183 A 1 
ATOM 407 O O   . LYS A 1 60 ? 2.302   7.672   6.936   1.00 26.07 183 A 1 
ATOM 408 C CB  . LYS A 1 60 ? 5.080   8.318   8.166   1.00 25.85 183 A 1 
ATOM 409 C CG  . LYS A 1 60 ? 6.051   8.170   6.963   1.00 27.79 183 A 1 
ATOM 410 C CD  . LYS A 1 60 ? 7.446   7.626   7.324   1.00 33.76 183 A 1 
ATOM 411 C CE  . LYS A 1 60 ? 7.483   6.103   7.425   1.00 36.52 183 A 1 
ATOM 412 N NZ  . LYS A 1 60 ? 7.322   5.408   6.109   1.00 39.22 183 A 1 
ATOM 413 N N   . ILE A 1 61 ? 3.083   9.283   5.554   1.00 25.66 184 A 1 
ATOM 414 C CA  . ILE A 1 61 ? 2.343   8.809   4.402   1.00 26.75 184 A 1 
ATOM 415 C C   . ILE A 1 61 ? 3.237   8.525   3.177   1.00 27.69 184 A 1 
ATOM 416 O O   . ILE A 1 61 ? 2.755   8.372   2.062   1.00 27.17 184 A 1 
ATOM 417 C CB  . ILE A 1 61 ? 1.164   9.732   4.042   1.00 27.06 184 A 1 
ATOM 418 C CG1 . ILE A 1 61 ? 1.659   11.114  3.595   1.00 26.07 184 A 1 
ATOM 419 C CG2 . ILE A 1 61 ? 0.161   9.837   5.214   1.00 25.27 184 A 1 
ATOM 420 C CD1 . ILE A 1 61 ? 0.528   12.134  3.398   1.00 28.85 184 A 1 
ATOM 421 N N   . ASN A 1 62 ? 4.545   8.476   3.393   1.00 28.83 185 A 1 
ATOM 422 C CA  . ASN A 1 62 ? 5.443   7.958   2.369   1.00 31.01 185 A 1 
ATOM 423 C C   . ASN A 1 62 ? 5.851   6.541   2.784   1.00 31.65 185 A 1 
ATOM 424 O O   . ASN A 1 62 ? 6.513   6.385   3.809   1.00 33.51 185 A 1 
ATOM 425 C CB  . ASN A 1 62 ? 6.651   8.893   2.194   1.00 31.58 185 A 1 
ATOM 426 C CG  . ASN A 1 62 ? 7.327   8.739   0.843   1.00 33.05 185 A 1 
ATOM 427 O OD1 . ASN A 1 62 ? 6.983   7.850   0.057   1.00 34.76 185 A 1 
ATOM 428 N ND2 . ASN A 1 62 ? 8.306   9.602   0.569   1.00 35.42 185 A 1 
ATOM 429 N N   . HIS A 1 63 ? 5.384   5.533   2.024   1.00 31.38 186 A 1 
ATOM 430 C CA  . HIS A 1 63 ? 5.655   4.062   2.141   1.00 31.25 186 A 1 
ATOM 431 C C   . HIS A 1 63 ? 6.939   3.891   1.287   1.00 30.10 186 A 1 
ATOM 432 O O   . HIS A 1 63 ? 6.857   4.052   0.091   1.00 28.55 186 A 1 
ATOM 433 C CB  . HIS A 1 63 ? 4.411   3.409   1.501   1.00 31.86 186 A 1 
ATOM 434 C CG  . HIS A 1 63 ? 4.410   1.908   1.463   0.50 32.39 186 A 1 
ATOM 435 N ND1 . HIS A 1 63 ? 4.360   1.200   0.280   0.50 33.28 186 A 1 
ATOM 436 C CD2 . HIS A 1 63 ? 4.378   0.985   2.454   0.50 33.56 186 A 1 
ATOM 437 C CE1 . HIS A 1 63 ? 4.336   -0.095  0.542   0.50 33.39 186 A 1 
ATOM 438 N NE2 . HIS A 1 63 ? 4.347   -0.253  1.854   0.50 34.36 186 A 1 
ATOM 439 N N   . LYS A 1 64 ? 8.119   3.497   1.794   1.00 30.23 187 A 1 
ATOM 440 C CA  . LYS A 1 64 ? 8.677   2.104   1.868   1.00 28.85 187 A 1 
ATOM 441 C C   . LYS A 1 64 ? 8.160   0.916   1.053   1.00 27.53 187 A 1 
ATOM 442 O O   . LYS A 1 64 ? 7.445   0.048   1.572   1.00 27.25 187 A 1 
ATOM 443 C CB  . LYS A 1 64 ? 9.109   1.665   3.284   1.00 29.96 187 A 1 
ATOM 444 C CG  . LYS A 1 64 ? 9.734   2.768   4.133   0.50 29.98 187 A 1 
ATOM 445 C CD  . LYS A 1 64 ? 10.670  2.187   5.190   0.50 31.25 187 A 1 
ATOM 446 C CE  . LYS A 1 64 ? 10.378  0.712   5.455   0.50 33.51 187 A 1 
ATOM 447 N NZ  . LYS A 1 64 ? 10.546  0.317   6.881   0.50 33.92 187 A 1 
ATOM 448 N N   . ARG A 1 65 ? 8.584   0.824   -0.213  1.00 24.37 188 A 1 
ATOM 449 C CA  . ARG A 1 65 ? 8.266   -0.382  -0.956  1.00 22.83 188 A 1 
ATOM 450 C C   . ARG A 1 65 ? 9.411   -1.402  -0.806  1.00 20.97 188 A 1 
ATOM 451 O O   . ARG A 1 65 ? 9.823   -2.001  -1.785  1.00 20.69 188 A 1 
ATOM 452 C CB  . ARG A 1 65 ? 8.036   -0.092  -2.441  1.00 23.66 188 A 1 
ATOM 453 C CG  . ARG A 1 65 ? 6.822   0.770   -2.744  1.00 25.09 188 A 1 
ATOM 454 C CD  . ARG A 1 65 ? 6.749   1.054   -4.259  1.00 30.23 188 A 1 
ATOM 455 N NE  . ARG A 1 65 ? 5.401   1.426   -4.680  1.00 35.12 188 A 1 
ATOM 456 C CZ  . ARG A 1 65 ? 5.118   2.137   -5.765  1.00 38.87 188 A 1 
ATOM 457 N NH1 . ARG A 1 65 ? 6.094   2.582   -6.554  1.00 40.77 188 A 1 
ATOM 458 N NH2 . ARG A 1 65 ? 3.852   2.421   -6.055  1.00 40.54 188 A 1 
ATOM 459 N N   . TYR A 1 66 ? 9.900   -1.594  0.420   1.00 19.41 189 A 1 
ATOM 460 C CA  . TYR A 1 66 ? 10.852  -2.665  0.701   1.00 18.46 189 A 1 
ATOM 461 C C   . TYR A 1 66 ? 10.692  -3.106  2.158   1.00 17.32 189 A 1 
ATOM 462 O O   . TYR A 1 66 ? 10.108  -2.373  2.976   1.00 17.00 189 A 1 
ATOM 463 C CB  . TYR A 1 66 ? 12.282  -2.238  0.376   1.00 18.47 189 A 1 
ATOM 464 C CG  . TYR A 1 66 ? 12.896  -1.346  1.414   1.00 22.60 189 A 1 
ATOM 465 C CD1 . TYR A 1 66 ? 13.623  -1.897  2.475   1.00 28.12 189 A 1 
ATOM 466 C CD2 . TYR A 1 66 ? 12.722  0.019   1.369   1.00 26.09 189 A 1 
ATOM 467 C CE1 . TYR A 1 66 ? 14.190  -1.094  3.460   1.00 30.60 189 A 1 
ATOM 468 C CE2 . TYR A 1 66 ? 13.276  0.839   2.359   1.00 27.81 189 A 1 
ATOM 469 C CZ  . TYR A 1 66 ? 13.997  0.268   3.394   1.00 29.73 189 A 1 
ATOM 470 O OH  . TYR A 1 66 ? 14.577  1.043   4.379   0.50 30.77 189 A 1 
ATOM 471 N N   . HIS A 1 67 ? 11.147  -4.310  2.472   1.00 14.88 190 A 1 
ATOM 472 C CA  . HIS A 1 67 ? 10.955  -4.834  3.812   1.00 13.87 190 A 1 
ATOM 473 C C   . HIS A 1 67 ? 11.924  -5.998  4.025   1.00 13.96 190 A 1 
ATOM 474 O O   . HIS A 1 67 ? 12.403  -6.590  3.054   1.00 12.44 190 A 1 
ATOM 475 C CB  . HIS A 1 67 ? 9.498   -5.331  3.983   1.00 13.56 190 A 1 
ATOM 476 C CG  . HIS A 1 67 ? 9.125   -6.377  2.996   1.00 13.90 190 A 1 
ATOM 477 N ND1 . HIS A 1 67 ? 8.584   -6.084  1.765   1.00 18.24 190 A 1 
ATOM 478 C CD2 . HIS A 1 67 ? 9.286   -7.722  3.033   1.00 13.01 190 A 1 
ATOM 479 C CE1 . HIS A 1 67 ? 8.393   -7.211  1.099   1.00 15.92 190 A 1 
ATOM 480 N NE2 . HIS A 1 67 ? 8.825   -8.214  1.839   1.00 19.49 190 A 1 
ATOM 481 N N   . PRO A 1 68 ? 12.152  -6.380  5.290   1.00 13.94 191 A 1 
ATOM 482 C CA  . PRO A 1 68 ? 12.940  -7.573  5.561   1.00 14.17 191 A 1 
ATOM 483 C C   . PRO A 1 68 ? 12.253  -8.815  5.051   1.00 13.56 191 A 1 
ATOM 484 O O   . PRO A 1 68 ? 11.030  -8.835  4.957   1.00 13.57 191 A 1 
ATOM 485 C CB  . PRO A 1 68 ? 12.978  -7.607  7.095   1.00 15.13 191 A 1 
ATOM 486 C CG  . PRO A 1 68 ? 12.912  -6.165  7.466   1.00 15.42 191 A 1 
ATOM 487 C CD  . PRO A 1 68 ? 11.853  -5.633  6.536   1.00 15.43 191 A 1 
ATOM 488 N N   . ILE A 1 69 ? 13.021  -9.846  4.713   1.00 14.41 192 A 1 
ATOM 489 C CA  . ILE A 1 69 ? 12.471  -11.178 4.428   1.00 15.00 192 A 1 
ATOM 490 C C   . ILE A 1 69 ? 13.149  -12.201 5.343   1.00 15.92 192 A 1 
ATOM 491 O O   . ILE A 1 69 ? 14.374  -12.166 5.516   1.00 16.36 192 A 1 
ATOM 492 C CB  . ILE A 1 69 ? 12.586  -11.587 2.951   1.00 15.48 192 A 1 
ATOM 493 C CG1 . ILE A 1 69 ? 14.034  -11.634 2.461   1.00 17.72 192 A 1 
ATOM 494 C CG2 . ILE A 1 69 ? 11.747  -10.649 2.073   1.00 16.90 192 A 1 
ATOM 495 C CD1 . ILE A 1 69 ? 14.197  -12.103 0.924   1.00 19.64 192 A 1 
ATOM 496 N N   . TYR A 1 70 ? 12.350  -13.070 5.942   1.00 15.83 193 A 1 
ATOM 497 C CA  . TYR A 1 70 ? 12.843  -13.925 7.006   1.00 19.19 193 A 1 
ATOM 498 C C   . TYR A 1 70 ? 13.025  -15.357 6.507   1.00 21.94 193 A 1 
ATOM 499 O O   . TYR A 1 70 ? 12.088  -16.185 6.511   1.00 21.66 193 A 1 
ATOM 500 C CB  . TYR A 1 70 ? 11.916  -13.809 8.235   1.00 18.41 193 A 1 
ATOM 501 C CG  . TYR A 1 70 ? 11.992  -12.437 8.796   1.00 18.08 193 A 1 
ATOM 502 C CD1 . TYR A 1 70 ? 13.147  -12.000 9.423   1.00 16.65 193 A 1 
ATOM 503 C CD2 . TYR A 1 70 ? 10.933  -11.538 8.659   1.00 16.89 193 A 1 
ATOM 504 C CE1 . TYR A 1 70 ? 13.247  -10.710 9.939   1.00 14.44 193 A 1 
ATOM 505 C CE2 . TYR A 1 70 ? 11.017  -10.241 9.175   1.00 17.13 193 A 1 
ATOM 506 C CZ  . TYR A 1 70 ? 12.194  -9.838  9.809   1.00 18.42 193 A 1 
ATOM 507 O OH  . TYR A 1 70 ? 12.307  -8.571  10.319  1.00 18.58 193 A 1 
ATOM 508 N N   . ILE A 1 71 ? 14.247  -15.606 6.045   1.00 24.61 194 A 1 
ATOM 509 C CA  . ILE A 1 71 ? 14.704  -16.918 5.581   1.00 27.35 194 A 1 
ATOM 510 C C   . ILE A 1 71 ? 15.963  -17.333 6.360   1.00 27.84 194 A 1 
ATOM 511 O O   . ILE A 1 71 ? 16.533  -16.495 7.096   1.00 29.12 194 A 1 
ATOM 512 C CB  . ILE A 1 71 ? 15.003  -16.913 4.068   1.00 27.44 194 A 1 
ATOM 513 C CG1 . ILE A 1 71 ? 15.871  -15.711 3.697   1.00 29.69 194 A 1 
ATOM 514 C CG2 . ILE A 1 71 ? 13.707  -16.848 3.288   1.00 30.04 194 A 1 
ATOM 515 C CD1 . ILE A 1 71 ? 16.581  -15.847 2.411   1.00 30.16 194 A 1 
#
