# Supplementary material for: Photocross-linking activity-based probes to capture the dynamics of ubiquitin RING E3 ligase interactions
Source: Biochem J. 2026 Jun 3;483(7):1115–30. doi: 10.1042/BCJ20260213 (PMC13234630; doi:10.1042/BCJ20260213)
Supplement: Supplementary Data File S2 [file BCJ-2026-0213_supp2.zip › 03_Chandler_Supplementary datafile2/RNF4/Alphafold/fold_2026_01_22_10_06_2xrnf4_ring_2x_ubc13_2xubiquitin/templates/fold_2026_01_22_10_06_2xrnf4_ring_2x_ubc13_2xubiquitin_template_hits_chains_a_b_query_to_hit.json]

[{
 "name": "fold_2026_01_22_10_06_2xrnf4_ring_2x_ubc13_2xubiquitin_template_hit_0_chains_a_b.cif",
 "queryIndices": [
  43,
  130,
  55,
  44,
  133,
  48,
  6,
  26,
  1,
  29,
  109,
  113,
  106,
  118,
  64,
  92,
  71,
  91,
  49,
  132,
  45,
  54,
  131,
  42,
  28,
  0,
  27,
  7,
  119,
  107,
  112,
  108,
  90,
  70,
  93,
  65,
  31,
  3,
  24,
  4,
  50,
  135,
  46,
  53,
  128,
  41,
  89,
  69,
  94,
  66,
  116,
  104,
  115,
  111,
  5,
  25,
  2,
  30,
  40,
  129,
  52,
  47,
  134,
  51,
  67,
  95,
  68,
  88,
  110,
  114,
  105,
  117,
  96,
  124,
  103,
  123,
  77,
  81,
  74,
  86,
  38,
  143,
  147,
  58,
  33,
  136,
  148,
  61,
  11,
  23,
  12,
  16,
  122,
  102,
  125,
  97,
  87,
  75,
  80,
  76,
  60,
  149,
  137,
  32,
  59,
  146,
  142,
  39,
  17,
  13,
  22,
  10,
  84,
  72,
  83,
  79,
  121,
  101,
  126,
  98,
  18,
  14,
  21,
  9,
  63,
  150,
  138,
  35,
  56,
  145,
  141,
  36,
  78,
  82,
  73,
  85,
  99,
  127,
  100,
  120,
  8,
  20,
  15,
  19,
  37,
  140,
  144,
  57,
  34,
  139,
  151,
  62
 ],
 "templateIndices": [
  51,
  138,
  63,
  52,
  141,
  56,
  14,
  34,
  9,
  37,
  117,
  121,
  114,
  126,
  72,
  100,
  79,
  99,
  57,
  140,
  53,
  62,
  139,
  50,
  36,
  8,
  35,
  15,
  127,
  115,
  120,
  116,
  98,
  78,
  101,
  73,
  39,
  11,
  32,
  12,
  58,
  143,
  54,
  61,
  136,
  49,
  97,
  77,
  102,
  74,
  124,
  112,
  123,
  119,
  13,
  33,
  10,
  38,
  48,
  137,
  60,
  55,
  142,
  59,
  75,
  103,
  76,
  96,
  118,
  122,
  113,
  125,
  104,
  132,
  111,
  131,
  85,
  89,
  82,
  94,
  46,
  151,
  155,
  66,
  41,
  144,
  156,
  69,
  19,
  31,
  20,
  24,
  130,
  110,
  133,
  105,
  95,
  83,
  88,
  84,
  68,
  157,
  145,
  40,
  67,
  154,
  150,
  47,
  25,
  21,
  30,
  18,
  92,
  80,
  91,
  87,
  129,
  109,
  134,
  106,
  26,
  22,
  29,
  17,
  71,
  158,
  146,
  43,
  64,
  153,
  149,
  44,
  86,
  90,
  81,
  93,
  107,
  135,
  108,
  128,
  16,
  28,
  23,
  27,
  45,
  148,
  152,
  65,
  42,
  147,
  159,
  70
 ]
}
,{
 "name": "fold_2026_01_22_10_06_2xrnf4_ring_2x_ubc13_2xubiquitin_template_hit_1_chains_a_b.cif",
 "queryIndices": [
  43,
  130,
  55,
  133,
  44,
  48,
  6,
  26,
  1,
  29,
  109,
  113,
  106,
  118,
  64,
  92,
  71,
  91,
  49,
  45,
  132,
  54,
  131,
  42,
  28,
  0,
  27,
  7,
  119,
  107,
  112,
  108,
  90,
  70,
  93,
  65,
  31,
  3,
  24,
  4,
  50,
  46,
  135,
  53,
  128,
  41,
  89,
  69,
  94,
  66,
  116,
  104,
  115,
  111,
  5,
  25,
  2,
  30,
  40,
  129,
  52,
  134,
  47,
  51,
  67,
  95,
  68,
  88,
  110,
  114,
  105,
  117,
  96,
  124,
  103,
  123,
  77,
  81,
  74,
  86,
  38,
  143,
  58,
  147,
  136,
  33,
  148,
  61,
  11,
  23,
  12,
  16,
  122,
  102,
  125,
  97,
  87,
  75,
  80,
  76,
  60,
  149,
  32,
  137,
  146,
  59,
  142,
  39,
  17,
  13,
  22,
  10,
  84,
  72,
  83,
  79,
  121,
  101,
  126,
  98,
  18,
  14,
  21,
  9,
  63,
  150,
  35,
  138,
  145,
  56,
  141,
  36,
  78,
  82,
  73,
  85,
  99,
  127,
  100,
  120,
  8,
  20,
  15,
  19,
  37,
  140,
  57,
  144,
  139,
  34,
  151,
  62
 ],
 "templateIndices": [
  43,
  130,
  55,
  133,
  44,
  48,
  6,
  26,
  1,
  29,
  109,
  113,
  106,
  118,
  64,
  92,
  71,
  91,
  49,
  45,
  132,
  54,
  131,
  42,
  28,
  0,
  27,
  7,
  119,
  107,
  112,
  108,
  90,
  70,
  93,
  65,
  31,
  3,
  24,
  4,
  50,
  46,
  135,
  53,
  128,
  41,
  89,
  69,
  94,
  66,
  116,
  104,
  115,
  111,
  5,
  25,
  2,
  30,
  40,
  129,
  52,
  134,
  47,
  51,
  67,
  95,
  68,
  88,
  110,
  114,
  105,
  117,
  96,
  124,
  103,
  123,
  77,
  81,
  74,
  86,
  38,
  143,
  58,
  147,
  136,
  33,
  148,
  61,
  11,
  23,
  12,
  16,
  122,
  102,
  125,
  97,
  87,
  75,
  80,
  76,
  60,
  149,
  32,
  137,
  146,
  59,
  142,
  39,
  17,
  13,
  22,
  10,
  84,
  72,
  83,
  79,
  121,
  101,
  126,
  98,
  18,
  14,
  21,
  9,
  63,
  150,
  35,
  138,
  145,
  56,
  141,
  36,
  78,
  82,
  73,
  85,
  99,
  127,
  100,
  120,
  8,
  20,
  15,
  19,
  37,
  140,
  57,
  144,
  139,
  34,
  151,
  62
 ]
}
,{
 "name": "fold_2026_01_22_10_06_2xrnf4_ring_2x_ubc13_2xubiquitin_template_hit_2_chains_a_b.cif",
 "queryIndices": [
  43,
  130,
  55,
  133,
  44,
  48,
  6,
  26,
  29,
  109,
  113,
  106,
  118,
  64,
  92,
  71,
  91,
  49,
  45,
  132,
  54,
  42,
  131,
  28,
  27,
  7,
  119,
  107,
  112,
  108,
  90,
  70,
  93,
  65,
  31,
  24,
  4,
  50,
  46,
  135,
  53,
  128,
  41,
  89,
  69,
  94,
  66,
  116,
  104,
  115,
  111,
  5,
  25,
  30,
  129,
  40,
  52,
  134,
  47,
  51,
  67,
  95,
  68,
  88,
  110,
  114,
  105,
  117,
  96,
  124,
  103,
  123,
  77,
  81,
  74,
  86,
  143,
  38,
  147,
  58,
  136,
  33,
  148,
  61,
  11,
  23,
  12,
  16,
  122,
  102,
  125,
  97,
  87,
  75,
  80,
  76,
  60,
  137,
  32,
  146,
  59,
  142,
  39,
  17,
  13,
  22,
  10,
  84,
  72,
  83,
  79,
  121,
  101,
  126,
  98,
  18,
  14,
  21,
  9,
  63,
  35,
  138,
  56,
  145,
  36,
  141,
  78,
  82,
  73,
  85,
  99,
  127,
  100,
  120,
  8,
  20,
  15,
  19,
  37,
  140,
  57,
  144,
  34,
  139,
  62
 ],
 "templateIndices": [
  46,
  133,
  58,
  136,
  47,
  51,
  9,
  29,
  32,
  112,
  116,
  109,
  121,
  67,
  95,
  74,
  94,
  52,
  48,
  135,
  57,
  45,
  134,
  31,
  30,
  10,
  122,
  110,
  115,
  111,
  93,
  73,
  96,
  68,
  34,
  27,
  7,
  53,
  49,
  138,
  56,
  131,
  44,
  92,
  72,
  97,
  69,
  119,
  107,
  118,
  114,
  8,
  28,
  33,
  132,
  43,
  55,
  137,
  50,
  54,
  70,
  98,
  71,
  91,
  113,
  117,
  108,
  120,
  99,
  127,
  106,
  126,
  80,
  84,
  77,
  89,
  146,
  41,
  150,
  61,
  139,
  36,
  151,
  64,
  14,
  26,
  15,
  19,
  125,
  105,
  128,
  100,
  90,
  78,
  83,
  79,
  63,
  140,
  35,
  149,
  62,
  145,
  42,
  20,
  16,
  25,
  13,
  87,
  75,
  86,
  82,
  124,
  104,
  129,
  101,
  21,
  17,
  24,
  12,
  66,
  38,
  141,
  59,
  148,
  39,
  144,
  81,
  85,
  76,
  88,
  102,
  130,
  103,
  123,
  11,
  23,
  18,
  22,
  40,
  143,
  60,
  147,
  37,
  142,
  65
 ]
}
,{
 "name": "fold_2026_01_22_10_06_2xrnf4_ring_2x_ubc13_2xubiquitin_template_hit_3_chains_a_b.cif",
 "queryIndices": [
  43,
  130,
  55,
  133,
  44,
  48,
  6,
  26,
  29,
  109,
  113,
  106,
  118,
  64,
  92,
  71,
  91,
  49,
  132,
  45,
  54,
  42,
  131,
  28,
  27,
  7,
  119,
  107,
  112,
  108,
  90,
  70,
  93,
  65,
  31,
  3,
  24,
  4,
  50,
  46,
  135,
  53,
  128,
  41,
  89,
  69,
  94,
  66,
  116,
  104,
  115,
  111,
  5,
  25,
  30,
  129,
  40,
  52,
  47,
  134,
  51,
  67,
  95,
  68,
  88,
  110,
  114,
  105,
  117,
  96,
  124,
  103,
  123,
  77,
  81,
  74,
  86,
  143,
  38,
  147,
  58,
  33,
  136,
  61,
  148,
  11,
  23,
  12,
  16,
  122,
  102,
  125,
  97,
  87,
  75,
  80,
  76,
  60,
  32,
  137,
  146,
  59,
  142,
  39,
  17,
  13,
  22,
  10,
  84,
  72,
  83,
  79,
  121,
  101,
  126,
  98,
  18,
  14,
  21,
  9,
  63,
  138,
  35,
  56,
  145,
  36,
  141,
  78,
  82,
  73,
  85,
  99,
  127,
  100,
  120,
  8,
  20,
  15,
  19,
  37,
  140,
  57,
  144,
  139,
  34,
  62
 ],
 "templateIndices": [
  43,
  130,
  55,
  133,
  44,
  48,
  6,
  26,
  29,
  109,
  113,
  106,
  118,
  64,
  92,
  71,
  91,
  49,
  132,
  45,
  54,
  42,
  131,
  28,
  27,
  7,
  119,
  107,
  112,
  108,
  90,
  70,
  93,
  65,
  31,
  3,
  24,
  4,
  50,
  46,
  135,
  53,
  128,
  41,
  89,
  69,
  94,
  66,
  116,
  104,
  115,
  111,
  5,
  25,
  30,
  129,
  40,
  52,
  47,
  134,
  51,
  67,
  95,
  68,
  88,
  110,
  114,
  105,
  117,
  96,
  124,
  103,
  123,
  77,
  81,
  74,
  86,
  143,
  38,
  147,
  58,
  33,
  136,
  61,
  148,
  11,
  23,
  12,
  16,
  122,
  102,
  125,
  97,
  87,
  75,
  80,
  76,
  60,
  32,
  137,
  146,
  59,
  142,
  39,
  17,
  13,
  22,
  10,
  84,
  72,
  83,
  79,
  121,
  101,
  126,
  98,
  18,
  14,
  21,
  9,
  63,
  138,
  35,
  56,
  145,
  36,
  141,
  78,
  82,
  73,
  85,
  99,
  127,
  100,
  120,
  8,
  20,
  15,
  19,
  37,
  140,
  57,
  144,
  139,
  34,
  62
 ]
}
]
