# Supplementary material for: Photocross-linking activity-based probes to capture the dynamics of ubiquitin RING E3 ligase interactions
Source: Biochem J. 2026 Jun 3;483(7):1115–30. doi: 10.1042/BCJ20260213 (PMC13234630; doi:10.1042/BCJ20260213)
Supplement: Supplementary Data File S2 [file BCJ-2026-0213_supp2.zip › 03_Chandler_Supplementary datafile2/RNF4/Alphafold/fold_2026_01_22_10_06_2xrnf4_ring_2x_ubc13_2xubiquitin/templates/fold_2026_01_22_10_06_2xrnf4_ring_2x_ubc13_2xubiquitin_template_hit_2_chains_e.cif]

data_4ppe
#
_entry.id 4ppe
#
loop_
_chem_comp.formula
_chem_comp.formula_weight
_chem_comp.id
_chem_comp.mon_nstd_flag
_chem_comp.name
_chem_comp.pdbx_synonyms
_chem_comp.type
"C3 H7 N O2"     89.093  ALA y ALANINE         ? "L-peptide linking" 
"C6 H15 N4 O2 1" 175.209 ARG y ARGININE        ? "L-peptide linking" 
"C4 H8 N2 O3"    132.118 ASN y ASPARAGINE      ? "L-peptide linking" 
"C4 H7 N O4"     133.103 ASP y "ASPARTIC ACID" ? "L-peptide linking" 
"C3 H7 N O2 S"   121.158 CYS y CYSTEINE        ? "L-peptide linking" 
"C5 H10 N2 O3"   146.144 GLN y GLUTAMINE       ? "L-peptide linking" 
"C5 H9 N O4"     147.129 GLU y "GLUTAMIC ACID" ? "L-peptide linking" 
"C2 H5 N O2"     75.067  GLY y GLYCINE         ? "peptide linking"   
"C6 H10 N3 O2 1" 156.162 HIS y HISTIDINE       ? "L-peptide linking" 
"H2 O"           18.015  HOH . WATER           ? non-polymer         
"C6 H13 N O2"    131.173 ILE y ISOLEUCINE      ? "L-peptide linking" 
"C6 H13 N O2"    131.173 LEU y LEUCINE         ? "L-peptide linking" 
"C6 H15 N2 O2 1" 147.195 LYS y LYSINE          ? "L-peptide linking" 
"C5 H11 N O2 S"  149.211 MET y METHIONINE      ? "L-peptide linking" 
"C9 H11 N O2"    165.189 PHE y PHENYLALANINE   ? "L-peptide linking" 
"C5 H9 N O2"     115.130 PRO y PROLINE         ? "L-peptide linking" 
"C3 H7 N O3"     105.093 SER y SERINE          ? "L-peptide linking" 
"C4 H9 N O3"     119.119 THR y THREONINE       ? "L-peptide linking" 
"C9 H11 N O3"    181.189 TYR y TYROSINE        ? "L-peptide linking" 
"C5 H11 N O2"    117.146 VAL y VALINE          ? "L-peptide linking" 
"Zn 2"           65.409  ZN  . "ZINC ION"      ? non-polymer         
#
loop_
_chem_comp_atom.atom_id
_chem_comp_atom.charge
_chem_comp_atom.comp_id
_chem_comp_atom.pdbx_leaving_atom_flag
_chem_comp_atom.pdbx_model_Cartn_x_ideal
_chem_comp_atom.pdbx_model_Cartn_y_ideal
_chem_comp_atom.pdbx_model_Cartn_z_ideal
_chem_comp_atom.pdbx_ordinal
_chem_comp_atom.type_symbol
N    ? ALA ? ? ? ? 1   N  
CA   ? ALA ? ? ? ? 2   C  
C    ? ALA ? ? ? ? 3   C  
O    ? ALA ? ? ? ? 4   O  
CB   ? ALA ? ? ? ? 5   C  
OXT  ? ALA ? ? ? ? 6   O  
H    ? ALA ? ? ? ? 7   H  
H2   ? ALA ? ? ? ? 8   H  
HA   ? ALA ? ? ? ? 9   H  
HB1  ? ALA ? ? ? ? 10  H  
HB2  ? ALA ? ? ? ? 11  H  
HB3  ? ALA ? ? ? ? 12  H  
HXT  ? ALA ? ? ? ? 13  H  
N    ? ARG ? ? ? ? 14  N  
CA   ? ARG ? ? ? ? 15  C  
C    ? ARG ? ? ? ? 16  C  
O    ? ARG ? ? ? ? 17  O  
CB   ? ARG ? ? ? ? 18  C  
CG   ? ARG ? ? ? ? 19  C  
CD   ? ARG ? ? ? ? 20  C  
NE   ? ARG ? ? ? ? 21  N  
CZ   ? ARG ? ? ? ? 22  C  
NH1  ? ARG ? ? ? ? 23  N  
NH2  ? ARG ? ? ? ? 24  N  
OXT  ? ARG ? ? ? ? 25  O  
H    ? ARG ? ? ? ? 26  H  
H2   ? ARG ? ? ? ? 27  H  
HA   ? ARG ? ? ? ? 28  H  
HB2  ? ARG ? ? ? ? 29  H  
HB3  ? ARG ? ? ? ? 30  H  
HG2  ? ARG ? ? ? ? 31  H  
HG3  ? ARG ? ? ? ? 32  H  
HD2  ? ARG ? ? ? ? 33  H  
HD3  ? ARG ? ? ? ? 34  H  
HE   ? ARG ? ? ? ? 35  H  
HH11 ? ARG ? ? ? ? 36  H  
HH12 ? ARG ? ? ? ? 37  H  
HH21 ? ARG ? ? ? ? 38  H  
HH22 ? ARG ? ? ? ? 39  H  
HXT  ? ARG ? ? ? ? 40  H  
N    ? ASN ? ? ? ? 41  N  
CA   ? ASN ? ? ? ? 42  C  
C    ? ASN ? ? ? ? 43  C  
O    ? ASN ? ? ? ? 44  O  
CB   ? ASN ? ? ? ? 45  C  
CG   ? ASN ? ? ? ? 46  C  
OD1  ? ASN ? ? ? ? 47  O  
ND2  ? ASN ? ? ? ? 48  N  
OXT  ? ASN ? ? ? ? 49  O  
H    ? ASN ? ? ? ? 50  H  
H2   ? ASN ? ? ? ? 51  H  
HA   ? ASN ? ? ? ? 52  H  
HB2  ? ASN ? ? ? ? 53  H  
HB3  ? ASN ? ? ? ? 54  H  
HD21 ? ASN ? ? ? ? 55  H  
HD22 ? ASN ? ? ? ? 56  H  
HXT  ? ASN ? ? ? ? 57  H  
N    ? ASP ? ? ? ? 58  N  
CA   ? ASP ? ? ? ? 59  C  
C    ? ASP ? ? ? ? 60  C  
O    ? ASP ? ? ? ? 61  O  
CB   ? ASP ? ? ? ? 62  C  
CG   ? ASP ? ? ? ? 63  C  
OD1  ? ASP ? ? ? ? 64  O  
OD2  ? ASP ? ? ? ? 65  O  
OXT  ? ASP ? ? ? ? 66  O  
H    ? ASP ? ? ? ? 67  H  
H2   ? ASP ? ? ? ? 68  H  
HA   ? ASP ? ? ? ? 69  H  
HB2  ? ASP ? ? ? ? 70  H  
HB3  ? ASP ? ? ? ? 71  H  
HD2  ? ASP ? ? ? ? 72  H  
HXT  ? ASP ? ? ? ? 73  H  
N    ? CYS ? ? ? ? 74  N  
CA   ? CYS ? ? ? ? 75  C  
C    ? CYS ? ? ? ? 76  C  
O    ? CYS ? ? ? ? 77  O  
CB   ? CYS ? ? ? ? 78  C  
SG   ? CYS ? ? ? ? 79  S  
OXT  ? CYS ? ? ? ? 80  O  
H    ? CYS ? ? ? ? 81  H  
H2   ? CYS ? ? ? ? 82  H  
HA   ? CYS ? ? ? ? 83  H  
HB2  ? CYS ? ? ? ? 84  H  
HB3  ? CYS ? ? ? ? 85  H  
HG   ? CYS ? ? ? ? 86  H  
HXT  ? CYS ? ? ? ? 87  H  
N    ? GLN ? ? ? ? 88  N  
CA   ? GLN ? ? ? ? 89  C  
C    ? GLN ? ? ? ? 90  C  
O    ? GLN ? ? ? ? 91  O  
CB   ? GLN ? ? ? ? 92  C  
CG   ? GLN ? ? ? ? 93  C  
CD   ? GLN ? ? ? ? 94  C  
OE1  ? GLN ? ? ? ? 95  O  
NE2  ? GLN ? ? ? ? 96  N  
OXT  ? GLN ? ? ? ? 97  O  
H    ? GLN ? ? ? ? 98  H  
H2   ? GLN ? ? ? ? 99  H  
HA   ? GLN ? ? ? ? 100 H  
HB2  ? GLN ? ? ? ? 101 H  
HB3  ? GLN ? ? ? ? 102 H  
HG2  ? GLN ? ? ? ? 103 H  
HG3  ? GLN ? ? ? ? 104 H  
HE21 ? GLN ? ? ? ? 105 H  
HE22 ? GLN ? ? ? ? 106 H  
HXT  ? GLN ? ? ? ? 107 H  
N    ? GLU ? ? ? ? 108 N  
CA   ? GLU ? ? ? ? 109 C  
C    ? GLU ? ? ? ? 110 C  
O    ? GLU ? ? ? ? 111 O  
CB   ? GLU ? ? ? ? 112 C  
CG   ? GLU ? ? ? ? 113 C  
CD   ? GLU ? ? ? ? 114 C  
OE1  ? GLU ? ? ? ? 115 O  
OE2  ? GLU ? ? ? ? 116 O  
OXT  ? GLU ? ? ? ? 117 O  
H    ? GLU ? ? ? ? 118 H  
H2   ? GLU ? ? ? ? 119 H  
HA   ? GLU ? ? ? ? 120 H  
HB2  ? GLU ? ? ? ? 121 H  
HB3  ? GLU ? ? ? ? 122 H  
HG2  ? GLU ? ? ? ? 123 H  
HG3  ? GLU ? ? ? ? 124 H  
HE2  ? GLU ? ? ? ? 125 H  
HXT  ? GLU ? ? ? ? 126 H  
N    ? GLY ? ? ? ? 127 N  
CA   ? GLY ? ? ? ? 128 C  
C    ? GLY ? ? ? ? 129 C  
O    ? GLY ? ? ? ? 130 O  
OXT  ? GLY ? ? ? ? 131 O  
H    ? GLY ? ? ? ? 132 H  
H2   ? GLY ? ? ? ? 133 H  
HA2  ? GLY ? ? ? ? 134 H  
HA3  ? GLY ? ? ? ? 135 H  
HXT  ? GLY ? ? ? ? 136 H  
N    ? HIS ? ? ? ? 137 N  
CA   ? HIS ? ? ? ? 138 C  
C    ? HIS ? ? ? ? 139 C  
O    ? HIS ? ? ? ? 140 O  
CB   ? HIS ? ? ? ? 141 C  
CG   ? HIS ? ? ? ? 142 C  
ND1  ? HIS ? ? ? ? 143 N  
CD2  ? HIS ? ? ? ? 144 C  
CE1  ? HIS ? ? ? ? 145 C  
NE2  ? HIS ? ? ? ? 146 N  
OXT  ? HIS ? ? ? ? 147 O  
H    ? HIS ? ? ? ? 148 H  
H2   ? HIS ? ? ? ? 149 H  
HA   ? HIS ? ? ? ? 150 H  
HB2  ? HIS ? ? ? ? 151 H  
HB3  ? HIS ? ? ? ? 152 H  
HD1  ? HIS ? ? ? ? 153 H  
HD2  ? HIS ? ? ? ? 154 H  
HE1  ? HIS ? ? ? ? 155 H  
HE2  ? HIS ? ? ? ? 156 H  
HXT  ? HIS ? ? ? ? 157 H  
O    ? HOH ? ? ? ? 158 O  
H1   ? HOH ? ? ? ? 159 H  
H2   ? HOH ? ? ? ? 160 H  
N    ? ILE ? ? ? ? 161 N  
CA   ? ILE ? ? ? ? 162 C  
C    ? ILE ? ? ? ? 163 C  
O    ? ILE ? ? ? ? 164 O  
CB   ? ILE ? ? ? ? 165 C  
CG1  ? ILE ? ? ? ? 166 C  
CG2  ? ILE ? ? ? ? 167 C  
CD1  ? ILE ? ? ? ? 168 C  
OXT  ? ILE ? ? ? ? 169 O  
H    ? ILE ? ? ? ? 170 H  
H2   ? ILE ? ? ? ? 171 H  
HA   ? ILE ? ? ? ? 172 H  
HB   ? ILE ? ? ? ? 173 H  
HG12 ? ILE ? ? ? ? 174 H  
HG13 ? ILE ? ? ? ? 175 H  
HG21 ? ILE ? ? ? ? 176 H  
HG22 ? ILE ? ? ? ? 177 H  
HG23 ? ILE ? ? ? ? 178 H  
HD11 ? ILE ? ? ? ? 179 H  
HD12 ? ILE ? ? ? ? 180 H  
HD13 ? ILE ? ? ? ? 181 H  
HXT  ? ILE ? ? ? ? 182 H  
N    ? LEU ? ? ? ? 183 N  
CA   ? LEU ? ? ? ? 184 C  
C    ? LEU ? ? ? ? 185 C  
O    ? LEU ? ? ? ? 186 O  
CB   ? LEU ? ? ? ? 187 C  
CG   ? LEU ? ? ? ? 188 C  
CD1  ? LEU ? ? ? ? 189 C  
CD2  ? LEU ? ? ? ? 190 C  
OXT  ? LEU ? ? ? ? 191 O  
H    ? LEU ? ? ? ? 192 H  
H2   ? LEU ? ? ? ? 193 H  
HA   ? LEU ? ? ? ? 194 H  
HB2  ? LEU ? ? ? ? 195 H  
HB3  ? LEU ? ? ? ? 196 H  
HG   ? LEU ? ? ? ? 197 H  
HD11 ? LEU ? ? ? ? 198 H  
HD12 ? LEU ? ? ? ? 199 H  
HD13 ? LEU ? ? ? ? 200 H  
HD21 ? LEU ? ? ? ? 201 H  
HD22 ? LEU ? ? ? ? 202 H  
HD23 ? LEU ? ? ? ? 203 H  
HXT  ? LEU ? ? ? ? 204 H  
N    ? LYS ? ? ? ? 205 N  
CA   ? LYS ? ? ? ? 206 C  
C    ? LYS ? ? ? ? 207 C  
O    ? LYS ? ? ? ? 208 O  
CB   ? LYS ? ? ? ? 209 C  
CG   ? LYS ? ? ? ? 210 C  
CD   ? LYS ? ? ? ? 211 C  
CE   ? LYS ? ? ? ? 212 C  
NZ   ? LYS ? ? ? ? 213 N  
OXT  ? LYS ? ? ? ? 214 O  
H    ? LYS ? ? ? ? 215 H  
H2   ? LYS ? ? ? ? 216 H  
HA   ? LYS ? ? ? ? 217 H  
HB2  ? LYS ? ? ? ? 218 H  
HB3  ? LYS ? ? ? ? 219 H  
HG2  ? LYS ? ? ? ? 220 H  
HG3  ? LYS ? ? ? ? 221 H  
HD2  ? LYS ? ? ? ? 222 H  
HD3  ? LYS ? ? ? ? 223 H  
HE2  ? LYS ? ? ? ? 224 H  
HE3  ? LYS ? ? ? ? 225 H  
HZ1  ? LYS ? ? ? ? 226 H  
HZ2  ? LYS ? ? ? ? 227 H  
HZ3  ? LYS ? ? ? ? 228 H  
HXT  ? LYS ? ? ? ? 229 H  
N    ? MET ? ? ? ? 230 N  
CA   ? MET ? ? ? ? 231 C  
C    ? MET ? ? ? ? 232 C  
O    ? MET ? ? ? ? 233 O  
CB   ? MET ? ? ? ? 234 C  
CG   ? MET ? ? ? ? 235 C  
SD   ? MET ? ? ? ? 236 S  
CE   ? MET ? ? ? ? 237 C  
OXT  ? MET ? ? ? ? 238 O  
H    ? MET ? ? ? ? 239 H  
H2   ? MET ? ? ? ? 240 H  
HA   ? MET ? ? ? ? 241 H  
HB2  ? MET ? ? ? ? 242 H  
HB3  ? MET ? ? ? ? 243 H  
HG2  ? MET ? ? ? ? 244 H  
HG3  ? MET ? ? ? ? 245 H  
HE1  ? MET ? ? ? ? 246 H  
HE2  ? MET ? ? ? ? 247 H  
HE3  ? MET ? ? ? ? 248 H  
HXT  ? MET ? ? ? ? 249 H  
N    ? PHE ? ? ? ? 250 N  
CA   ? PHE ? ? ? ? 251 C  
C    ? PHE ? ? ? ? 252 C  
O    ? PHE ? ? ? ? 253 O  
CB   ? PHE ? ? ? ? 254 C  
CG   ? PHE ? ? ? ? 255 C  
CD1  ? PHE ? ? ? ? 256 C  
CD2  ? PHE ? ? ? ? 257 C  
CE1  ? PHE ? ? ? ? 258 C  
CE2  ? PHE ? ? ? ? 259 C  
CZ   ? PHE ? ? ? ? 260 C  
OXT  ? PHE ? ? ? ? 261 O  
H    ? PHE ? ? ? ? 262 H  
H2   ? PHE ? ? ? ? 263 H  
HA   ? PHE ? ? ? ? 264 H  
HB2  ? PHE ? ? ? ? 265 H  
HB3  ? PHE ? ? ? ? 266 H  
HD1  ? PHE ? ? ? ? 267 H  
HD2  ? PHE ? ? ? ? 268 H  
HE1  ? PHE ? ? ? ? 269 H  
HE2  ? PHE ? ? ? ? 270 H  
HZ   ? PHE ? ? ? ? 271 H  
HXT  ? PHE ? ? ? ? 272 H  
N    ? PRO ? ? ? ? 273 N  
CA   ? PRO ? ? ? ? 274 C  
C    ? PRO ? ? ? ? 275 C  
O    ? PRO ? ? ? ? 276 O  
CB   ? PRO ? ? ? ? 277 C  
CG   ? PRO ? ? ? ? 278 C  
CD   ? PRO ? ? ? ? 279 C  
OXT  ? PRO ? ? ? ? 280 O  
H    ? PRO ? ? ? ? 281 H  
HA   ? PRO ? ? ? ? 282 H  
HB2  ? PRO ? ? ? ? 283 H  
HB3  ? PRO ? ? ? ? 284 H  
HG2  ? PRO ? ? ? ? 285 H  
HG3  ? PRO ? ? ? ? 286 H  
HD2  ? PRO ? ? ? ? 287 H  
HD3  ? PRO ? ? ? ? 288 H  
HXT  ? PRO ? ? ? ? 289 H  
N    ? SER ? ? ? ? 290 N  
CA   ? SER ? ? ? ? 291 C  
C    ? SER ? ? ? ? 292 C  
O    ? SER ? ? ? ? 293 O  
CB   ? SER ? ? ? ? 294 C  
OG   ? SER ? ? ? ? 295 O  
OXT  ? SER ? ? ? ? 296 O  
H    ? SER ? ? ? ? 297 H  
H2   ? SER ? ? ? ? 298 H  
HA   ? SER ? ? ? ? 299 H  
HB2  ? SER ? ? ? ? 300 H  
HB3  ? SER ? ? ? ? 301 H  
HG   ? SER ? ? ? ? 302 H  
HXT  ? SER ? ? ? ? 303 H  
N    ? THR ? ? ? ? 304 N  
CA   ? THR ? ? ? ? 305 C  
C    ? THR ? ? ? ? 306 C  
O    ? THR ? ? ? ? 307 O  
CB   ? THR ? ? ? ? 308 C  
OG1  ? THR ? ? ? ? 309 O  
CG2  ? THR ? ? ? ? 310 C  
OXT  ? THR ? ? ? ? 311 O  
H    ? THR ? ? ? ? 312 H  
H2   ? THR ? ? ? ? 313 H  
HA   ? THR ? ? ? ? 314 H  
HB   ? THR ? ? ? ? 315 H  
HG1  ? THR ? ? ? ? 316 H  
HG21 ? THR ? ? ? ? 317 H  
HG22 ? THR ? ? ? ? 318 H  
HG23 ? THR ? ? ? ? 319 H  
HXT  ? THR ? ? ? ? 320 H  
N    ? TYR ? ? ? ? 321 N  
CA   ? TYR ? ? ? ? 322 C  
C    ? TYR ? ? ? ? 323 C  
O    ? TYR ? ? ? ? 324 O  
CB   ? TYR ? ? ? ? 325 C  
CG   ? TYR ? ? ? ? 326 C  
CD1  ? TYR ? ? ? ? 327 C  
CD2  ? TYR ? ? ? ? 328 C  
CE1  ? TYR ? ? ? ? 329 C  
CE2  ? TYR ? ? ? ? 330 C  
CZ   ? TYR ? ? ? ? 331 C  
OH   ? TYR ? ? ? ? 332 O  
OXT  ? TYR ? ? ? ? 333 O  
H    ? TYR ? ? ? ? 334 H  
H2   ? TYR ? ? ? ? 335 H  
HA   ? TYR ? ? ? ? 336 H  
HB2  ? TYR ? ? ? ? 337 H  
HB3  ? TYR ? ? ? ? 338 H  
HD1  ? TYR ? ? ? ? 339 H  
HD2  ? TYR ? ? ? ? 340 H  
HE1  ? TYR ? ? ? ? 341 H  
HE2  ? TYR ? ? ? ? 342 H  
HH   ? TYR ? ? ? ? 343 H  
HXT  ? TYR ? ? ? ? 344 H  
N    ? VAL ? ? ? ? 345 N  
CA   ? VAL ? ? ? ? 346 C  
C    ? VAL ? ? ? ? 347 C  
O    ? VAL ? ? ? ? 348 O  
CB   ? VAL ? ? ? ? 349 C  
CG1  ? VAL ? ? ? ? 350 C  
CG2  ? VAL ? ? ? ? 351 C  
OXT  ? VAL ? ? ? ? 352 O  
H    ? VAL ? ? ? ? 353 H  
H2   ? VAL ? ? ? ? 354 H  
HA   ? VAL ? ? ? ? 355 H  
HB   ? VAL ? ? ? ? 356 H  
HG11 ? VAL ? ? ? ? 357 H  
HG12 ? VAL ? ? ? ? 358 H  
HG13 ? VAL ? ? ? ? 359 H  
HG21 ? VAL ? ? ? ? 360 H  
HG22 ? VAL ? ? ? ? 361 H  
HG23 ? VAL ? ? ? ? 362 H  
HXT  ? VAL ? ? ? ? 363 H  
ZN   ? ZN  ? ? ? ? 364 ZN 
#
loop_
_chem_comp_bond.atom_id_1
_chem_comp_bond.atom_id_2
_chem_comp_bond.comp_id
_chem_comp_bond.pdbx_aromatic_flag
_chem_comp_bond.pdbx_stereo_config
_chem_comp_bond.value_order
N   CA   ALA N N sing 
N   H    ALA N N sing 
N   H2   ALA N N sing 
CA  C    ALA N N sing 
CA  CB   ALA N N sing 
CA  HA   ALA N N sing 
C   O    ALA N N doub 
C   OXT  ALA N N sing 
CB  HB1  ALA N N sing 
CB  HB2  ALA N N sing 
CB  HB3  ALA N N sing 
OXT HXT  ALA N N sing 
N   CA   ARG N N sing 
N   H    ARG N N sing 
N   H2   ARG N N sing 
CA  C    ARG N N sing 
CA  CB   ARG N N sing 
CA  HA   ARG N N sing 
C   O    ARG N N doub 
C   OXT  ARG N N sing 
CB  CG   ARG N N sing 
CB  HB2  ARG N N sing 
CB  HB3  ARG N N sing 
CG  CD   ARG N N sing 
CG  HG2  ARG N N sing 
CG  HG3  ARG N N sing 
CD  NE   ARG N N sing 
CD  HD2  ARG N N sing 
CD  HD3  ARG N N sing 
NE  CZ   ARG N N sing 
NE  HE   ARG N N sing 
CZ  NH1  ARG N N sing 
CZ  NH2  ARG N N doub 
NH1 HH11 ARG N N sing 
NH1 HH12 ARG N N sing 
NH2 HH21 ARG N N sing 
NH2 HH22 ARG N N sing 
OXT HXT  ARG N N sing 
N   CA   ASN N N sing 
N   H    ASN N N sing 
N   H2   ASN N N sing 
CA  C    ASN N N sing 
CA  CB   ASN N N sing 
CA  HA   ASN N N sing 
C   O    ASN N N doub 
C   OXT  ASN N N sing 
CB  CG   ASN N N sing 
CB  HB2  ASN N N sing 
CB  HB3  ASN N N sing 
CG  OD1  ASN N N doub 
CG  ND2  ASN N N sing 
ND2 HD21 ASN N N sing 
ND2 HD22 ASN N N sing 
OXT HXT  ASN N N sing 
N   CA   ASP N N sing 
N   H    ASP N N sing 
N   H2   ASP N N sing 
CA  C    ASP N N sing 
CA  CB   ASP N N sing 
CA  HA   ASP N N sing 
C   O    ASP N N doub 
C   OXT  ASP N N sing 
CB  CG   ASP N N sing 
CB  HB2  ASP N N sing 
CB  HB3  ASP N N sing 
CG  OD1  ASP N N doub 
CG  OD2  ASP N N sing 
OD2 HD2  ASP N N sing 
OXT HXT  ASP N N sing 
N   CA   CYS N N sing 
N   H    CYS N N sing 
N   H2   CYS N N sing 
CA  C    CYS N N sing 
CA  CB   CYS N N sing 
CA  HA   CYS N N sing 
C   O    CYS N N doub 
C   OXT  CYS N N sing 
CB  SG   CYS N N sing 
CB  HB2  CYS N N sing 
CB  HB3  CYS N N sing 
SG  HG   CYS N N sing 
OXT HXT  CYS N N sing 
N   CA   GLN N N sing 
N   H    GLN N N sing 
N   H2   GLN N N sing 
CA  C    GLN N N sing 
CA  CB   GLN N N sing 
CA  HA   GLN N N sing 
C   O    GLN N N doub 
C   OXT  GLN N N sing 
CB  CG   GLN N N sing 
CB  HB2  GLN N N sing 
CB  HB3  GLN N N sing 
CG  CD   GLN N N sing 
CG  HG2  GLN N N sing 
CG  HG3  GLN N N sing 
CD  OE1  GLN N N doub 
CD  NE2  GLN N N sing 
NE2 HE21 GLN N N sing 
NE2 HE22 GLN N N sing 
OXT HXT  GLN N N sing 
N   CA   GLU N N sing 
N   H    GLU N N sing 
N   H2   GLU N N sing 
CA  C    GLU N N sing 
CA  CB   GLU N N sing 
CA  HA   GLU N N sing 
C   O    GLU N N doub 
C   OXT  GLU N N sing 
CB  CG   GLU N N sing 
CB  HB2  GLU N N sing 
CB  HB3  GLU N N sing 
CG  CD   GLU N N sing 
CG  HG2  GLU N N sing 
CG  HG3  GLU N N sing 
CD  OE1  GLU N N doub 
CD  OE2  GLU N N sing 
OE2 HE2  GLU N N sing 
OXT HXT  GLU N N sing 
N   CA   GLY N N sing 
N   H    GLY N N sing 
N   H2   GLY N N sing 
CA  C    GLY N N sing 
CA  HA2  GLY N N sing 
CA  HA3  GLY N N sing 
C   O    GLY N N doub 
C   OXT  GLY N N sing 
OXT HXT  GLY N N sing 
N   CA   HIS N N sing 
N   H    HIS N N sing 
N   H2   HIS N N sing 
CA  C    HIS N N sing 
CA  CB   HIS N N sing 
CA  HA   HIS N N sing 
C   O    HIS N N doub 
C   OXT  HIS N N sing 
CB  CG   HIS N N sing 
CB  HB2  HIS N N sing 
CB  HB3  HIS N N sing 
CG  ND1  HIS Y N sing 
CG  CD2  HIS Y N doub 
ND1 CE1  HIS Y N doub 
ND1 HD1  HIS N N sing 
CD2 NE2  HIS Y N sing 
CD2 HD2  HIS N N sing 
CE1 NE2  HIS Y N sing 
CE1 HE1  HIS N N sing 
NE2 HE2  HIS N N sing 
OXT HXT  HIS N N sing 
O   H1   HOH N N sing 
O   H2   HOH N N sing 
N   CA   ILE N N sing 
N   H    ILE N N sing 
N   H2   ILE N N sing 
CA  C    ILE N N sing 
CA  CB   ILE N N sing 
CA  HA   ILE N N sing 
C   O    ILE N N doub 
C   OXT  ILE N N sing 
CB  CG1  ILE N N sing 
CB  CG2  ILE N N sing 
CB  HB   ILE N N sing 
CG1 CD1  ILE N N sing 
CG1 HG12 ILE N N sing 
CG1 HG13 ILE N N sing 
CG2 HG21 ILE N N sing 
CG2 HG22 ILE N N sing 
CG2 HG23 ILE N N sing 
CD1 HD11 ILE N N sing 
CD1 HD12 ILE N N sing 
CD1 HD13 ILE N N sing 
OXT HXT  ILE N N sing 
N   CA   LEU N N sing 
N   H    LEU N N sing 
N   H2   LEU N N sing 
CA  C    LEU N N sing 
CA  CB   LEU N N sing 
CA  HA   LEU N N sing 
C   O    LEU N N doub 
C   OXT  LEU N N sing 
CB  CG   LEU N N sing 
CB  HB2  LEU N N sing 
CB  HB3  LEU N N sing 
CG  CD1  LEU N N sing 
CG  CD2  LEU N N sing 
CG  HG   LEU N N sing 
CD1 HD11 LEU N N sing 
CD1 HD12 LEU N N sing 
CD1 HD13 LEU N N sing 
CD2 HD21 LEU N N sing 
CD2 HD22 LEU N N sing 
CD2 HD23 LEU N N sing 
OXT HXT  LEU N N sing 
N   CA   LYS N N sing 
N   H    LYS N N sing 
N   H2   LYS N N sing 
CA  C    LYS N N sing 
CA  CB   LYS N N sing 
CA  HA   LYS N N sing 
C   O    LYS N N doub 
C   OXT  LYS N N sing 
CB  CG   LYS N N sing 
CB  HB2  LYS N N sing 
CB  HB3  LYS N N sing 
CG  CD   LYS N N sing 
CG  HG2  LYS N N sing 
CG  HG3  LYS N N sing 
CD  CE   LYS N N sing 
CD  HD2  LYS N N sing 
CD  HD3  LYS N N sing 
CE  NZ   LYS N N sing 
CE  HE2  LYS N N sing 
CE  HE3  LYS N N sing 
NZ  HZ1  LYS N N sing 
NZ  HZ2  LYS N N sing 
NZ  HZ3  LYS N N sing 
OXT HXT  LYS N N sing 
N   CA   MET N N sing 
N   H    MET N N sing 
N   H2   MET N N sing 
CA  C    MET N N sing 
CA  CB   MET N N sing 
CA  HA   MET N N sing 
C   O    MET N N doub 
C   OXT  MET N N sing 
CB  CG   MET N N sing 
CB  HB2  MET N N sing 
CB  HB3  MET N N sing 
CG  SD   MET N N sing 
CG  HG2  MET N N sing 
CG  HG3  MET N N sing 
SD  CE   MET N N sing 
CE  HE1  MET N N sing 
CE  HE2  MET N N sing 
CE  HE3  MET N N sing 
OXT HXT  MET N N sing 
N   CA   PHE N N sing 
N   H    PHE N N sing 
N   H2   PHE N N sing 
CA  C    PHE N N sing 
CA  CB   PHE N N sing 
CA  HA   PHE N N sing 
C   O    PHE N N doub 
C   OXT  PHE N N sing 
CB  CG   PHE N N sing 
CB  HB2  PHE N N sing 
CB  HB3  PHE N N sing 
CG  CD1  PHE Y N doub 
CG  CD2  PHE Y N sing 
CD1 CE1  PHE Y N sing 
CD1 HD1  PHE N N sing 
CD2 CE2  PHE Y N doub 
CD2 HD2  PHE N N sing 
CE1 CZ   PHE Y N doub 
CE1 HE1  PHE N N sing 
CE2 CZ   PHE Y N sing 
CE2 HE2  PHE N N sing 
CZ  HZ   PHE N N sing 
OXT HXT  PHE N N sing 
N   CA   PRO N N sing 
N   CD   PRO N N sing 
N   H    PRO N N sing 
CA  C    PRO N N sing 
CA  CB   PRO N N sing 
CA  HA   PRO N N sing 
C   O    PRO N N doub 
C   OXT  PRO N N sing 
CB  CG   PRO N N sing 
CB  HB2  PRO N N sing 
CB  HB3  PRO N N sing 
CG  CD   PRO N N sing 
CG  HG2  PRO N N sing 
CG  HG3  PRO N N sing 
CD  HD2  PRO N N sing 
CD  HD3  PRO N N sing 
OXT HXT  PRO N N sing 
N   CA   SER N N sing 
N   H    SER N N sing 
N   H2   SER N N sing 
CA  C    SER N N sing 
CA  CB   SER N N sing 
CA  HA   SER N N sing 
C   O    SER N N doub 
C   OXT  SER N N sing 
CB  OG   SER N N sing 
CB  HB2  SER N N sing 
CB  HB3  SER N N sing 
OG  HG   SER N N sing 
OXT HXT  SER N N sing 
N   CA   THR N N sing 
N   H    THR N N sing 
N   H2   THR N N sing 
CA  C    THR N N sing 
CA  CB   THR N N sing 
CA  HA   THR N N sing 
C   O    THR N N doub 
C   OXT  THR N N sing 
CB  OG1  THR N N sing 
CB  CG2  THR N N sing 
CB  HB   THR N N sing 
OG1 HG1  THR N N sing 
CG2 HG21 THR N N sing 
CG2 HG22 THR N N sing 
CG2 HG23 THR N N sing 
OXT HXT  THR N N sing 
N   CA   TYR N N sing 
N   H    TYR N N sing 
N   H2   TYR N N sing 
CA  C    TYR N N sing 
CA  CB   TYR N N sing 
CA  HA   TYR N N sing 
C   O    TYR N N doub 
C   OXT  TYR N N sing 
CB  CG   TYR N N sing 
CB  HB2  TYR N N sing 
CB  HB3  TYR N N sing 
CG  CD1  TYR Y N doub 
CG  CD2  TYR Y N sing 
CD1 CE1  TYR Y N sing 
CD1 HD1  TYR N N sing 
CD2 CE2  TYR Y N doub 
CD2 HD2  TYR N N sing 
CE1 CZ   TYR Y N doub 
CE1 HE1  TYR N N sing 
CE2 CZ   TYR Y N sing 
CE2 HE2  TYR N N sing 
CZ  OH   TYR N N sing 
OH  HH   TYR N N sing 
OXT HXT  TYR N N sing 
N   CA   VAL N N sing 
N   H    VAL N N sing 
N   H2   VAL N N sing 
CA  C    VAL N N sing 
CA  CB   VAL N N sing 
CA  HA   VAL N N sing 
C   O    VAL N N doub 
C   OXT  VAL N N sing 
CB  CG1  VAL N N sing 
CB  CG2  VAL N N sing 
CB  HB   VAL N N sing 
CG1 HG11 VAL N N sing 
CG1 HG12 VAL N N sing 
CG1 HG13 VAL N N sing 
CG2 HG21 VAL N N sing 
CG2 HG22 VAL N N sing 
CG2 HG23 VAL N N sing 
OXT HXT  VAL N N sing 
#
_entity.id               1
_entity.pdbx_description "E3 ubiquitin-protein ligase RNF4"
_entity.type             polymer
#
_entity_poly.entity_id      1
_entity_poly.pdbx_strand_id A
_entity_poly.type           polypeptide(L)
#
loop_
_entity_poly_seq.entity_id
_entity_poly_seq.hetero
_entity_poly_seq.mon_id
_entity_poly_seq.num
1 n GLY 1  
1 n PRO 2  
1 n LEU 3  
1 n GLY 4  
1 n SER 5  
1 n GLY 6  
1 n ALA 7  
1 n THR 8  
1 n GLY 9  
1 n LEU 10 
1 n ARG 11 
1 n PRO 12 
1 n SER 13 
1 n GLY 14 
1 n THR 15 
1 n VAL 16 
1 n SER 17 
1 n CYS 18 
1 n PRO 19 
1 n ILE 20 
1 n CYS 21 
1 n MET 22 
1 n ASP 23 
1 n GLY 24 
1 n TYR 25 
1 n SER 26 
1 n GLU 27 
1 n ILE 28 
1 n VAL 29 
1 n GLN 30 
1 n ASN 31 
1 n GLY 32 
1 n ARG 33 
1 n LEU 34 
1 n ILE 35 
1 n VAL 36 
1 n SER 37 
1 n THR 38 
1 n GLU 39 
1 n CYS 40 
1 n GLY 41 
1 n HIS 42 
1 n VAL 43 
1 n PHE 44 
1 n CYS 45 
1 n SER 46 
1 n GLN 47 
1 n CYS 48 
1 n LEU 49 
1 n ARG 50 
1 n ASP 51 
1 n SER 52 
1 n LEU 53 
1 n LYS 54 
1 n ASN 55 
1 n ALA 56 
1 n ASN 57 
1 n THR 58 
1 n CYS 59 
1 n PRO 60 
1 n THR 61 
1 n CYS 62 
1 n ARG 63 
1 n LYS 64 
1 n LYS 65 
1 n ILE 66 
1 n ASN 67 
1 n HIS 68 
1 n LYS 69 
1 n ARG 70 
1 n TYR 71 
1 n HIS 72 
1 n PRO 73 
1 n ILE 74 
1 n TYR 75 
1 n ILE 76 
#
_exptl.method "X-RAY DIFFRACTION"
#
_pdbx_audit_revision_history.revision_date 2014-03-26
#
_pdbx_database_status.recvd_initial_deposition_date 2014-03-26
#
loop_
_pdbx_poly_seq_scheme.asym_id
_pdbx_poly_seq_scheme.auth_seq_num
_pdbx_poly_seq_scheme.entity_id
_pdbx_poly_seq_scheme.hetero
_pdbx_poly_seq_scheme.mon_id
_pdbx_poly_seq_scheme.pdb_ins_code
_pdbx_poly_seq_scheme.pdb_seq_num
_pdbx_poly_seq_scheme.pdb_strand_id
_pdbx_poly_seq_scheme.seq_id
A ?   1 n GLY . 119 A 1  
A ?   1 n PRO . 120 A 2  
A ?   1 n LEU . 121 A 3  
A ?   1 n GLY . 122 A 4  
A ?   1 n SER . 123 A 5  
A ?   1 n GLY . 124 A 6  
A ?   1 n ALA . 125 A 7  
A ?   1 n THR . 126 A 8  
A ?   1 n GLY . 127 A 9  
A ?   1 n LEU . 128 A 10 
A 129 1 n ARG . 129 A 11 
A 130 1 n PRO . 130 A 12 
A 131 1 n SER . 131 A 13 
A 132 1 n GLY . 132 A 14 
A 133 1 n THR . 133 A 15 
A 134 1 n VAL . 134 A 16 
A 135 1 n SER . 135 A 17 
A 136 1 n CYS . 136 A 18 
A 137 1 n PRO . 137 A 19 
A 138 1 n ILE . 138 A 20 
A 139 1 n CYS . 139 A 21 
A 140 1 n MET . 140 A 22 
A 141 1 n ASP . 141 A 23 
A 142 1 n GLY . 142 A 24 
A 143 1 n TYR . 143 A 25 
A 144 1 n SER . 144 A 26 
A 145 1 n GLU . 145 A 27 
A 146 1 n ILE . 146 A 28 
A 147 1 n VAL . 147 A 29 
A 148 1 n GLN . 148 A 30 
A 149 1 n ASN . 149 A 31 
A 150 1 n GLY . 150 A 32 
A 151 1 n ARG . 151 A 33 
A 152 1 n LEU . 152 A 34 
A 153 1 n ILE . 153 A 35 
A 154 1 n VAL . 154 A 36 
A 155 1 n SER . 155 A 37 
A 156 1 n THR . 156 A 38 
A 157 1 n GLU . 157 A 39 
A 158 1 n CYS . 158 A 40 
A 159 1 n GLY . 159 A 41 
A 160 1 n HIS . 160 A 42 
A 161 1 n VAL . 161 A 43 
A 162 1 n PHE . 162 A 44 
A 163 1 n CYS . 163 A 45 
A 164 1 n SER . 164 A 46 
A 165 1 n GLN . 165 A 47 
A 166 1 n CYS . 166 A 48 
A 167 1 n LEU . 167 A 49 
A 168 1 n ARG . 168 A 50 
A 169 1 n ASP . 169 A 51 
A 170 1 n SER . 170 A 52 
A 171 1 n LEU . 171 A 53 
A 172 1 n LYS . 172 A 54 
A 173 1 n ASN . 173 A 55 
A 174 1 n ALA . 174 A 56 
A 175 1 n ASN . 175 A 57 
A 176 1 n THR . 176 A 58 
A 177 1 n CYS . 177 A 59 
A 178 1 n PRO . 178 A 60 
A 179 1 n THR . 179 A 61 
A 180 1 n CYS . 180 A 62 
A 181 1 n ARG . 181 A 63 
A 182 1 n LYS . 182 A 64 
A 183 1 n LYS . 183 A 65 
A 184 1 n ILE . 184 A 66 
A 185 1 n ASN . 185 A 67 
A 186 1 n HIS . 186 A 68 
A 187 1 n LYS . 187 A 69 
A 188 1 n ARG . 188 A 70 
A 189 1 n TYR . 189 A 71 
A 190 1 n HIS . 190 A 72 
A 191 1 n PRO . 191 A 73 
A 192 1 n ILE . 192 A 74 
A 193 1 n TYR . 193 A 75 
A 194 1 n ILE . 194 A 76 
#
loop_
_pdbx_struct_assembly.details
_pdbx_struct_assembly.id
_pdbx_struct_assembly.method_details
_pdbx_struct_assembly.oligomeric_count
_pdbx_struct_assembly.oligomeric_details
author_and_software_defined_assembly 1 PISA 2 dimeric    
software_defined_assembly            2 PISA 4 tetrameric 
#
loop_
_pdbx_struct_assembly_gen.assembly_id
_pdbx_struct_assembly_gen.asym_id_list
_pdbx_struct_assembly_gen.oper_expression
1 A,C,D,G         1   
1 B,E,F,H         2   
2 A,B,C,D,E,F,G,H 1,2 
#
loop_
_pdbx_struct_oper_list.id
_pdbx_struct_oper_list.matrix[1][1]
_pdbx_struct_oper_list.matrix[1][2]
_pdbx_struct_oper_list.matrix[1][3]
_pdbx_struct_oper_list.matrix[2][1]
_pdbx_struct_oper_list.matrix[2][2]
_pdbx_struct_oper_list.matrix[2][3]
_pdbx_struct_oper_list.matrix[3][1]
_pdbx_struct_oper_list.matrix[3][2]
_pdbx_struct_oper_list.matrix[3][3]
_pdbx_struct_oper_list.name
_pdbx_struct_oper_list.symmetry_operation
_pdbx_struct_oper_list.type
_pdbx_struct_oper_list.vector[1]
_pdbx_struct_oper_list.vector[2]
_pdbx_struct_oper_list.vector[3]
1 1.0000000000  0.0000000000 0.0000000000 0.0000000000 1.0000000000  0.0000000000 0.0000000000 0.0000000000 1.0000000000 1_555 x,y,z     "identity operation"         0.0000000000 0.0000000000  0.0000000000 
2 -1.0000000000 0.0000000000 0.0000000000 0.0000000000 -1.0000000000 0.0000000000 0.0000000000 0.0000000000 1.0000000000 2_565 -x,-y+1,z "crystal symmetry operation" 0.0000000000 86.9870000000 0.0000000000 
#
_refine.ls_d_res_high 2.00
#
_software.classification other
_software.name           "DeepMind Structure Class"
_software.pdbx_ordinal   1
_software.version        2.0.0
#
_struct_asym.entity_id 1
_struct_asym.id        A
#
loop_
_atom_site.group_PDB
_atom_site.id
_atom_site.type_symbol
_atom_site.label_atom_id
_atom_site.label_alt_id
_atom_site.label_comp_id
_atom_site.label_asym_id
_atom_site.label_entity_id
_atom_site.label_seq_id
_atom_site.pdbx_PDB_ins_code
_atom_site.Cartn_x
_atom_site.Cartn_y
_atom_site.Cartn_z
_atom_site.occupancy
_atom_site.B_iso_or_equiv
_atom_site.auth_seq_id
_atom_site.auth_asym_id
_atom_site.pdbx_PDB_model_num
ATOM 1   N N   . ARG A 1 11 ? 15.560  16.154 6.460   1.00 40.18 129 A 1 
ATOM 2   C CA  . ARG A 1 11 ? 15.044  17.088 7.456   1.00 36.21 129 A 1 
ATOM 3   C C   . ARG A 1 11 ? 16.101  17.906 8.216   1.00 39.10 129 A 1 
ATOM 4   O O   . ARG A 1 11 ? 15.748  18.692 9.099   1.00 45.76 129 A 1 
ATOM 5   C CB  . ARG A 1 11 ? 14.144  16.357 8.453   1.00 42.62 129 A 1 
ATOM 6   C CG  . ARG A 1 11 ? 12.648  16.515 8.196   1.00 42.96 129 A 1 
ATOM 7   C CD  . ARG A 1 11 ? 12.133  17.887 8.638   1.00 39.04 129 A 1 
ATOM 8   N NE  . ARG A 1 11 ? 12.594  18.958 7.759   0.50 31.79 129 A 1 
ATOM 9   C CZ  . ARG A 1 11 ? 11.873  19.481 6.773   0.50 30.27 129 A 1 
ATOM 10  N NH1 . ARG A 1 11 ? 10.647  19.037 6.536   0.50 37.26 129 A 1 
ATOM 11  N NH2 . ARG A 1 11 ? 12.380  20.450 6.025   0.50 29.58 129 A 1 
ATOM 12  N N   . PRO A 1 12 ? 17.395  17.722 7.899   1.00 26.92 130 A 1 
ATOM 13  C CA  . PRO A 1 12 ? 18.343  18.685 8.472   1.00 29.41 130 A 1 
ATOM 14  C C   . PRO A 1 12 ? 18.076  20.094 7.944   1.00 28.90 130 A 1 
ATOM 15  O O   . PRO A 1 12 ? 17.401  20.248 6.929   1.00 24.72 130 A 1 
ATOM 16  C CB  . PRO A 1 12 ? 19.706  18.181 7.979   1.00 31.10 130 A 1 
ATOM 17  C CG  . PRO A 1 12 ? 19.402  17.260 6.834   1.00 27.93 130 A 1 
ATOM 18  C CD  . PRO A 1 12 ? 18.082  16.645 7.165   1.00 30.50 130 A 1 
ATOM 19  N N   . SER A 1 13 ? 18.589  21.112 8.625   1.00 25.60 131 A 1 
ATOM 20  C CA  . SER A 1 13 ? 18.352  22.485 8.192   1.00 31.29 131 A 1 
ATOM 21  C C   . SER A 1 13 ? 18.830  22.694 6.759   1.00 22.22 131 A 1 
ATOM 22  O O   . SER A 1 13 ? 19.887  22.204 6.374   1.00 24.93 131 A 1 
ATOM 23  C CB  . SER A 1 13 ? 19.040  23.471 9.139   1.00 36.52 131 A 1 
ATOM 24  O OG  . SER A 1 13 ? 18.568  23.300 10.464  1.00 34.79 131 A 1 
ATOM 25  N N   . GLY A 1 14 ? 18.045  23.412 5.965   1.00 22.23 132 A 1 
ATOM 26  C CA  . GLY A 1 14 ? 18.425  23.683 4.592   1.00 21.96 132 A 1 
ATOM 27  C C   . GLY A 1 14 ? 17.769  22.728 3.618   1.00 23.55 132 A 1 
ATOM 28  O O   . GLY A 1 14 ? 17.808  22.932 2.407   1.00 19.77 132 A 1 
ATOM 29  N N   . THR A 1 15 ? 17.170  21.670 4.151   1.00 20.53 133 A 1 
ATOM 30  C CA  . THR A 1 15 ? 16.425  20.735 3.328   1.00 18.50 133 A 1 
ATOM 31  C C   . THR A 1 15 ? 15.151  21.425 2.869   1.00 24.44 133 A 1 
ATOM 32  O O   . THR A 1 15 ? 14.421  21.994 3.682   1.00 22.98 133 A 1 
ATOM 33  C CB  . THR A 1 15 ? 16.060  19.460 4.117   1.00 21.87 133 A 1 
ATOM 34  O OG1 . THR A 1 15 ? 17.256  18.827 4.580   1.00 30.59 133 A 1 
ATOM 35  C CG2 . THR A 1 15 ? 15.291  18.483 3.254   1.00 19.10 133 A 1 
ATOM 36  N N   . VAL A 1 16 ? 14.899  21.394 1.565   1.00 22.84 134 A 1 
ATOM 37  C CA  . VAL A 1 16 ? 13.652  21.912 1.012   1.00 23.87 134 A 1 
ATOM 38  C C   . VAL A 1 16 ? 12.704  20.753 0.714   1.00 21.51 134 A 1 
ATOM 39  O O   . VAL A 1 16 ? 12.993  19.891 -0.113  1.00 21.90 134 A 1 
ATOM 40  C CB  . VAL A 1 16 ? 13.899  22.752 -0.259  1.00 19.94 134 A 1 
ATOM 41  C CG1 . VAL A 1 16 ? 12.587  23.129 -0.921  1.00 23.28 134 A 1 
ATOM 42  C CG2 . VAL A 1 16 ? 14.698  23.999 0.082   1.00 18.09 134 A 1 
ATOM 43  N N   . SER A 1 17 ? 11.578  20.726 1.414   1.00 24.73 135 A 1 
ATOM 44  C CA  . SER A 1 17 ? 10.613  19.642 1.268   1.00 23.64 135 A 1 
ATOM 45  C C   . SER A 1 17 ? 9.222   20.097 1.699   1.00 23.83 135 A 1 
ATOM 46  O O   . SER A 1 17 ? 9.075   21.143 2.329   1.00 20.09 135 A 1 
ATOM 47  C CB  . SER A 1 17 ? 11.053  18.429 2.088   1.00 21.01 135 A 1 
ATOM 48  O OG  . SER A 1 17 ? 11.362  18.805 3.417   1.00 30.20 135 A 1 
ATOM 49  N N   . CYS A 1 18 ? 8.204   19.316 1.351   1.00 20.06 136 A 1 
ATOM 50  C CA  . CYS A 1 18 ? 6.841   19.657 1.727   1.00 16.08 136 A 1 
ATOM 51  C C   . CYS A 1 18 ? 6.447   18.906 2.992   1.00 16.20 136 A 1 
ATOM 52  O O   . CYS A 1 18 ? 6.564   17.685 3.050   1.00 19.69 136 A 1 
ATOM 53  C CB  . CYS A 1 18 ? 5.874   19.330 0.588   1.00 15.95 136 A 1 
ATOM 54  S SG  . CYS A 1 18 ? 4.209   20.009 0.824   1.00 13.32 136 A 1 
ATOM 55  N N   . PRO A 1 19 ? 6.000   19.638 4.024   1.00 13.70 137 A 1 
ATOM 56  C CA  . PRO A 1 19 ? 5.594   19.004 5.285   1.00 16.82 137 A 1 
ATOM 57  C C   . PRO A 1 19 ? 4.286   18.225 5.156   1.00 17.64 137 A 1 
ATOM 58  O O   . PRO A 1 19 ? 3.912   17.490 6.070   1.00 21.86 137 A 1 
ATOM 59  C CB  . PRO A 1 19 ? 5.416   20.193 6.233   1.00 14.01 137 A 1 
ATOM 60  C CG  . PRO A 1 19 ? 5.134   21.350 5.343   1.00 14.01 137 A 1 
ATOM 61  C CD  . PRO A 1 19 ? 5.942   21.107 4.100   1.00 15.09 137 A 1 
ATOM 62  N N   . ILE A 1 20 ? 3.605   18.379 4.026   1.00 18.59 138 A 1 
ATOM 63  C CA  . ILE A 1 20 ? 2.318   17.717 3.821   1.00 17.27 138 A 1 
ATOM 64  C C   . ILE A 1 20 ? 2.440   16.384 3.073   1.00 18.73 138 A 1 
ATOM 65  O O   . ILE A 1 20 ? 2.052   15.338 3.594   1.00 20.33 138 A 1 
ATOM 66  C CB  . ILE A 1 20 ? 1.312   18.651 3.115   1.00 14.36 138 A 1 
ATOM 67  C CG1 . ILE A 1 20 ? 0.982   19.839 4.022   1.00 16.08 138 A 1 
ATOM 68  C CG2 . ILE A 1 20 ? 0.045   17.894 2.742   1.00 15.46 138 A 1 
ATOM 69  C CD1 . ILE A 1 20 ? 0.168   20.926 3.355   1.00 12.45 138 A 1 
ATOM 70  N N   . CYS A 1 21 ? 2.981   16.418 1.858   1.00 18.05 139 A 1 
ATOM 71  C CA  . CYS A 1 21 ? 3.129   15.198 1.067   1.00 18.42 139 A 1 
ATOM 72  C C   . CYS A 1 21 ? 4.440   14.491 1.386   1.00 20.87 139 A 1 
ATOM 73  O O   . CYS A 1 21 ? 4.645   13.344 0.988   1.00 27.11 139 A 1 
ATOM 74  C CB  . CYS A 1 21 ? 3.070   15.511 -0.426  1.00 16.66 139 A 1 
ATOM 75  S SG  . CYS A 1 21 ? 4.476   16.479 -1.016  1.00 21.47 139 A 1 
ATOM 76  N N   . MET A 1 22 ? 5.326   15.193 2.088   1.00 19.55 140 A 1 
ATOM 77  C CA  . MET A 1 22 ? 6.620   14.647 2.508   1.00 22.95 140 A 1 
ATOM 78  C C   . MET A 1 22 ? 7.648   14.513 1.384   1.00 23.96 140 A 1 
ATOM 79  O O   . MET A 1 22 ? 8.711   13.929 1.581   1.00 28.11 140 A 1 
ATOM 80  C CB  . MET A 1 22 ? 6.445   13.296 3.212   1.00 26.28 140 A 1 
ATOM 81  C CG  . MET A 1 22 ? 5.668   13.371 4.513   1.00 25.59 140 A 1 
ATOM 82  S SD  . MET A 1 22 ? 6.343   14.640 5.604   1.00 38.41 140 A 1 
ATOM 83  C CE  . MET A 1 22 ? 5.419   14.296 7.112   1.00 38.20 140 A 1 
ATOM 84  N N   . ASP A 1 23 ? 7.345   15.053 0.211   1.00 25.51 141 A 1 
ATOM 85  C CA  . ASP A 1 23 ? 8.279   14.953 -0.902  1.00 19.63 141 A 1 
ATOM 86  C C   . ASP A 1 23 ? 9.398   15.975 -0.773  1.00 20.25 141 A 1 
ATOM 87  O O   . ASP A 1 23 ? 9.185   17.085 -0.293  1.00 15.27 141 A 1 
ATOM 88  C CB  . ASP A 1 23 ? 7.560   15.111 -2.242  1.00 17.98 141 A 1 
ATOM 89  C CG  . ASP A 1 23 ? 6.705   13.907 -2.587  1.00 24.79 141 A 1 
ATOM 90  O OD1 . ASP A 1 23 ? 6.981   12.811 -2.057  1.00 26.82 141 A 1 
ATOM 91  O OD2 . ASP A 1 23 ? 5.760   14.053 -3.391  1.00 24.83 141 A 1 
ATOM 92  N N   . GLY A 1 24 ? 10.594  15.587 -1.202  1.00 23.66 142 A 1 
ATOM 93  C CA  . GLY A 1 24 ? 11.740  16.476 -1.167  1.00 23.11 142 A 1 
ATOM 94  C C   . GLY A 1 24 ? 11.832  17.280 -2.442  1.00 19.43 142 A 1 
ATOM 95  O O   . GLY A 1 24 ? 11.089  17.025 -3.385  1.00 25.27 142 A 1 
ATOM 96  N N   . TYR A 1 25 ? 12.756  18.239 -2.469  1.00 20.85 143 A 1 
ATOM 97  C CA  . TYR A 1 25 ? 12.916  19.171 -3.588  1.00 17.65 143 A 1 
ATOM 98  C C   . TYR A 1 25 ? 13.011  18.504 -4.960  1.00 22.84 143 A 1 
ATOM 99  O O   . TYR A 1 25 ? 12.469  19.011 -5.945  1.00 22.01 143 A 1 
ATOM 100 C CB  . TYR A 1 25 ? 14.148  20.059 -3.377  1.00 18.29 143 A 1 
ATOM 101 C CG  . TYR A 1 25 ? 14.454  20.953 -4.555  1.00 19.03 143 A 1 
ATOM 102 C CD1 . TYR A 1 25 ? 13.905  22.224 -4.646  1.00 19.04 143 A 1 
ATOM 103 C CD2 . TYR A 1 25 ? 15.284  20.524 -5.579  1.00 18.50 143 A 1 
ATOM 104 C CE1 . TYR A 1 25 ? 14.175  23.040 -5.718  1.00 23.60 143 A 1 
ATOM 105 C CE2 . TYR A 1 25 ? 15.560  21.332 -6.658  1.00 23.31 143 A 1 
ATOM 106 C CZ  . TYR A 1 25 ? 15.004  22.590 -6.726  1.00 28.20 143 A 1 
ATOM 107 O OH  . TYR A 1 25 ? 15.282  23.402 -7.802  1.00 19.47 143 A 1 
ATOM 108 N N   . SER A 1 26 ? 13.727  17.389 -5.036  1.00 23.89 144 A 1 
ATOM 109 C CA  . SER A 1 26 ? 13.854  16.683 -6.302  1.00 24.59 144 A 1 
ATOM 110 C C   . SER A 1 26 ? 12.511  16.058 -6.670  1.00 22.43 144 A 1 
ATOM 111 O O   . SER A 1 26 ? 12.043  16.196 -7.792  1.00 27.66 144 A 1 
ATOM 112 C CB  . SER A 1 26 ? 14.958  15.622 -6.237  1.00 23.86 144 A 1 
ATOM 113 O OG  . SER A 1 26 ? 16.230  16.222 -6.062  0.50 25.62 144 A 1 
ATOM 114 N N   . GLU A 1 27 ? 11.884  15.398 -5.703  1.00 25.05 145 A 1 
ATOM 115 C CA  . GLU A 1 27 ? 10.586  14.764 -5.913  1.00 24.70 145 A 1 
ATOM 116 C C   . GLU A 1 27 ? 9.504   15.770 -6.299  1.00 24.55 145 A 1 
ATOM 117 O O   . GLU A 1 27 ? 8.526   15.416 -6.948  1.00 28.10 145 A 1 
ATOM 118 C CB  . GLU A 1 27 ? 10.157  13.992 -4.658  1.00 29.86 145 A 1 
ATOM 119 C CG  . GLU A 1 27 ? 11.070  12.825 -4.276  0.50 26.88 145 A 1 
ATOM 120 C CD  . GLU A 1 27 ? 12.161  13.211 -3.285  0.50 29.42 145 A 1 
ATOM 121 O OE1 . GLU A 1 27 ? 12.992  14.088 -3.608  0.50 28.43 145 A 1 
ATOM 122 O OE2 . GLU A 1 27 ? 12.192  12.630 -2.180  0.50 30.29 145 A 1 
ATOM 123 N N   . ILE A 1 28 ? 9.682   17.023 -5.897  1.00 24.34 146 A 1 
ATOM 124 C CA  . ILE A 1 28 ? 8.708   18.072 -6.191  1.00 22.63 146 A 1 
ATOM 125 C C   . ILE A 1 28 ? 8.845   18.607 -7.617  1.00 20.64 146 A 1 
ATOM 126 O O   . ILE A 1 28 ? 7.865   18.734 -8.345  1.00 17.97 146 A 1 
ATOM 127 C CB  . ILE A 1 28 ? 8.829   19.247 -5.194  1.00 16.97 146 A 1 
ATOM 128 C CG1 . ILE A 1 28 ? 8.395   18.807 -3.797  1.00 14.19 146 A 1 
ATOM 129 C CG2 . ILE A 1 28 ? 8.004   20.432 -5.664  1.00 19.14 146 A 1 
ATOM 130 C CD1 . ILE A 1 28 ? 8.759   19.783 -2.717  1.00 18.07 146 A 1 
ATOM 131 N N   . VAL A 1 29 ? 10.069  18.918 -8.015  1.00 23.05 147 A 1 
ATOM 132 C CA  . VAL A 1 29 ? 10.308  19.518 -9.322  1.00 21.25 147 A 1 
ATOM 133 C C   . VAL A 1 29 ? 10.239  18.487 -10.452 1.00 26.30 147 A 1 
ATOM 134 O O   . VAL A 1 29 ? 9.972   18.840 -11.603 1.00 20.54 147 A 1 
ATOM 135 C CB  . VAL A 1 29 ? 11.657  20.271 -9.355  1.00 21.74 147 A 1 
ATOM 136 C CG1 . VAL A 1 29 ? 11.628  21.448 -8.387  1.00 19.22 147 A 1 
ATOM 137 C CG2 . VAL A 1 29 ? 12.806  19.330 -9.012  1.00 25.64 147 A 1 
ATOM 138 N N   . GLN A 1 30 ? 10.463  17.216 -10.121 1.00 23.75 148 A 1 
ATOM 139 C CA  . GLN A 1 30 ? 10.468  16.155 -11.130 1.00 20.15 148 A 1 
ATOM 140 C C   . GLN A 1 30 ? 9.101   15.886 -11.769 1.00 28.45 148 A 1 
ATOM 141 O O   . GLN A 1 30 ? 9.033   15.415 -12.904 1.00 20.54 148 A 1 
ATOM 142 C CB  . GLN A 1 30 ? 11.048  14.852 -10.571 1.00 32.06 148 A 1 
ATOM 143 C CG  . GLN A 1 30 ? 12.548  14.897 -10.248 1.00 40.97 148 A 1 
ATOM 144 C CD  . GLN A 1 30 ? 13.414  15.326 -11.422 1.00 44.96 148 A 1 
ATOM 145 O OE1 . GLN A 1 30 ? 13.895  14.494 -12.197 1.00 50.21 148 A 1 
ATOM 146 N NE2 . GLN A 1 30 ? 13.636  16.632 -11.545 1.00 44.07 148 A 1 
ATOM 147 N N   . ASN A 1 31 ? 8.017   16.179 -11.053 1.00 29.02 149 A 1 
ATOM 148 C CA  . ASN A 1 31 ? 6.681   15.973 -11.615 1.00 26.16 149 A 1 
ATOM 149 C C   . ASN A 1 31 ? 5.880   17.255 -11.848 1.00 22.13 149 A 1 
ATOM 150 O O   . ASN A 1 31 ? 4.660   17.218 -11.942 1.00 23.71 149 A 1 
ATOM 151 C CB  . ASN A 1 31 ? 5.872   14.967 -10.784 1.00 23.77 149 A 1 
ATOM 152 C CG  . ASN A 1 31 ? 5.414   15.537 -9.458  1.00 25.92 149 A 1 
ATOM 153 O OD1 . ASN A 1 31 ? 4.344   15.190 -8.954  1.00 28.64 149 A 1 
ATOM 154 N ND2 . ASN A 1 31 ? 6.220   16.423 -8.888  1.00 31.05 149 A 1 
ATOM 155 N N   . GLY A 1 32 ? 6.573   18.383 -11.943 1.00 19.29 150 A 1 
ATOM 156 C CA  . GLY A 1 32 ? 5.950   19.624 -12.370 1.00 20.89 150 A 1 
ATOM 157 C C   . GLY A 1 32 ? 5.378   20.547 -11.302 1.00 19.88 150 A 1 
ATOM 158 O O   . GLY A 1 32 ? 4.685   21.508 -11.626 1.00 15.02 150 A 1 
ATOM 159 N N   . ARG A 1 33 ? 5.658   20.275 -10.033 1.00 20.52 151 A 1 
ATOM 160 C CA  . ARG A 1 33 ? 5.211   21.179 -8.980  1.00 16.65 151 A 1 
ATOM 161 C C   . ARG A 1 33 ? 6.264   22.242 -8.713  1.00 16.01 151 A 1 
ATOM 162 O O   . ARG A 1 33 ? 7.434   22.053 -9.030  1.00 20.80 151 A 1 
ATOM 163 C CB  . ARG A 1 33 ? 4.872   20.416 -7.698  1.00 15.71 151 A 1 
ATOM 164 C CG  . ARG A 1 33 ? 3.624   19.553 -7.808  1.00 17.45 151 A 1 
ATOM 165 C CD  . ARG A 1 33 ? 3.928   18.125 -7.407  1.00 21.22 151 A 1 
ATOM 166 N NE  . ARG A 1 33 ? 3.950   17.935 -5.962  1.00 19.99 151 A 1 
ATOM 167 C CZ  . ARG A 1 33 ? 4.631   16.971 -5.350  1.00 18.74 151 A 1 
ATOM 168 N NH1 . ARG A 1 33 ? 5.370   16.126 -6.054  1.00 16.88 151 A 1 
ATOM 169 N NH2 . ARG A 1 33 ? 4.582   16.857 -4.030  1.00 19.53 151 A 1 
ATOM 170 N N   . LEU A 1 34 ? 5.837   23.366 -8.144  1.00 13.08 152 A 1 
ATOM 171 C CA  . LEU A 1 34 ? 6.746   24.438 -7.761  1.00 11.96 152 A 1 
ATOM 172 C C   . LEU A 1 34 ? 6.943   24.446 -6.253  1.00 14.82 152 A 1 
ATOM 173 O O   . LEU A 1 34 ? 6.033   24.131 -5.500  1.00 12.09 152 A 1 
ATOM 174 C CB  . LEU A 1 34 ? 6.179   25.791 -8.177  1.00 12.78 152 A 1 
ATOM 175 C CG  . LEU A 1 34 ? 5.802   25.960 -9.645  1.00 17.46 152 A 1 
ATOM 176 C CD1 . LEU A 1 34 ? 5.194   27.330 -9.875  1.00 14.09 152 A 1 
ATOM 177 C CD2 . LEU A 1 34 ? 7.019   25.741 -10.540 1.00 15.77 152 A 1 
ATOM 178 N N   . ILE A 1 35 ? 8.134   24.817 -5.804  1.00 16.33 153 A 1 
ATOM 179 C CA  . ILE A 1 35 ? 8.312   25.082 -4.387  1.00 15.17 153 A 1 
ATOM 180 C C   . ILE A 1 35 ? 7.641   26.418 -4.128  1.00 11.62 153 A 1 
ATOM 181 O O   . ILE A 1 35 ? 7.792   27.336 -4.923  1.00 15.51 153 A 1 
ATOM 182 C CB  . ILE A 1 35 ? 9.788   25.205 -4.019  1.00 16.68 153 A 1 
ATOM 183 C CG1 . ILE A 1 35 ? 10.574  24.028 -4.599  1.00 17.55 153 A 1 
ATOM 184 C CG2 . ILE A 1 35 ? 9.934   25.289 -2.515  1.00 14.84 153 A 1 
ATOM 185 C CD1 . ILE A 1 35 ? 10.176  22.683 -4.018  1.00 20.00 153 A 1 
ATOM 186 N N   . VAL A 1 36 ? 6.884   26.533 -3.042  1.00 13.09 154 A 1 
ATOM 187 C CA  . VAL A 1 36 ? 6.297   27.822 -2.694  1.00 12.73 154 A 1 
ATOM 188 C C   . VAL A 1 36 ? 6.515   28.176 -1.228  1.00 14.99 154 A 1 
ATOM 189 O O   . VAL A 1 36 ? 6.907   27.335 -0.417  1.00 15.95 154 A 1 
ATOM 190 C CB  . VAL A 1 36 ? 4.792   27.894 -3.021  1.00 17.46 154 A 1 
ATOM 191 C CG1 . VAL A 1 36 ? 4.555   27.547 -4.480  1.00 14.56 154 A 1 
ATOM 192 C CG2 . VAL A 1 36 ? 3.999   26.974 -2.107  1.00 13.28 154 A 1 
ATOM 193 N N   . SER A 1 37 ? 6.263   29.435 -0.898  1.00 8.82  155 A 1 
ATOM 194 C CA  . SER A 1 37 ? 6.439   29.910 0.455   1.00 8.96  155 A 1 
ATOM 195 C C   . SER A 1 37 ? 5.288   30.831 0.811   1.00 13.45 155 A 1 
ATOM 196 O O   . SER A 1 37 ? 4.893   31.676 0.009   1.00 15.67 155 A 1 
ATOM 197 C CB  . SER A 1 37 ? 7.768   30.658 0.570   1.00 15.51 155 A 1 
ATOM 198 O OG  . SER A 1 37 ? 7.979   31.124 1.888   1.00 15.11 155 A 1 
ATOM 199 N N   . THR A 1 38 ? 4.724   30.653 2.000   1.00 13.59 156 A 1 
ATOM 200 C CA  . THR A 1 38 ? 3.753   31.610 2.491   1.00 13.39 156 A 1 
ATOM 201 C C   . THR A 1 38 ? 4.543   32.836 2.896   1.00 17.39 156 A 1 
ATOM 202 O O   . THR A 1 38 ? 5.779   32.827 2.880   1.00 16.51 156 A 1 
ATOM 203 C CB  . THR A 1 38 ? 2.981   31.082 3.696   1.00 14.94 156 A 1 
ATOM 204 O OG1 . THR A 1 38 ? 3.889   30.837 4.778   1.00 19.08 156 A 1 
ATOM 205 C CG2 . THR A 1 38 ? 2.243   29.790 3.346   1.00 14.99 156 A 1 
ATOM 206 N N   . GLU A 1 39 ? 3.846   33.898 3.263   1.00 20.15 157 A 1 
ATOM 207 C CA  . GLU A 1 39 ? 4.545   35.120 3.641   1.00 21.49 157 A 1 
ATOM 208 C C   . GLU A 1 39 ? 5.054   35.050 5.068   1.00 15.90 157 A 1 
ATOM 209 O O   . GLU A 1 39 ? 5.939   35.801 5.455   1.00 18.81 157 A 1 
ATOM 210 C CB  . GLU A 1 39 ? 3.667   36.343 3.405   1.00 24.84 157 A 1 
ATOM 211 C CG  . GLU A 1 39 ? 3.410   36.564 1.928   1.00 24.37 157 A 1 
ATOM 212 C CD  . GLU A 1 39 ? 2.743   37.887 1.651   1.00 40.18 157 A 1 
ATOM 213 O OE1 . GLU A 1 39 ? 2.621   38.252 0.461   1.00 41.28 157 A 1 
ATOM 214 O OE2 . GLU A 1 39 ? 2.345   38.561 2.624   1.00 37.82 157 A 1 
ATOM 215 N N   . CYS A 1 40 ? 4.500   34.123 5.836   1.00 15.05 158 A 1 
ATOM 216 C CA  . CYS A 1 40 ? 4.981   33.864 7.187   1.00 18.80 158 A 1 
ATOM 217 C C   . CYS A 1 40 ? 6.258   33.020 7.150   1.00 16.94 158 A 1 
ATOM 218 O O   . CYS A 1 40 ? 6.837   32.715 8.193   1.00 15.19 158 A 1 
ATOM 219 C CB  . CYS A 1 40 ? 3.890   33.202 8.045   1.00 14.82 158 A 1 
ATOM 220 S SG  . CYS A 1 40 ? 2.713   32.180 7.112   1.00 14.17 158 A 1 
ATOM 221 N N   . GLY A 1 41 ? 6.690   32.659 5.943   1.00 14.51 159 A 1 
ATOM 222 C CA  . GLY A 1 41 ? 7.969   32.001 5.747   1.00 15.72 159 A 1 
ATOM 223 C C   . GLY A 1 41 ? 7.927   30.487 5.652   1.00 18.05 159 A 1 
ATOM 224 O O   . GLY A 1 41 ? 8.954   29.812 5.793   1.00 15.28 159 A 1 
ATOM 225 N N   . HIS A 1 42 ? 6.750   29.935 5.401   1.00 15.97 160 A 1 
ATOM 226 C CA  . HIS A 1 42 ? 6.616   28.488 5.417   1.00 13.04 160 A 1 
ATOM 227 C C   . HIS A 1 42 ? 6.506   27.859 4.036   1.00 16.99 160 A 1 
ATOM 228 O O   . HIS A 1 42 ? 5.794   28.352 3.161   1.00 15.21 160 A 1 
ATOM 229 C CB  . HIS A 1 42 ? 5.515   28.079 6.382   1.00 14.97 160 A 1 
ATOM 230 C CG  . HIS A 1 42 ? 5.775   28.559 7.773   1.00 16.61 160 A 1 
ATOM 231 N ND1 . HIS A 1 42 ? 4.875   29.320 8.482   1.00 14.94 160 A 1 
ATOM 232 C CD2 . HIS A 1 42 ? 6.871   28.442 8.559   1.00 15.00 160 A 1 
ATOM 233 C CE1 . HIS A 1 42 ? 5.388   29.620 9.661   1.00 18.77 160 A 1 
ATOM 234 N NE2 . HIS A 1 42 ? 6.600   29.100 9.733   1.00 18.14 160 A 1 
ATOM 235 N N   . VAL A 1 43 ? 7.247   26.770 3.853   1.00 13.44 161 A 1 
ATOM 236 C CA  . VAL A 1 43 ? 7.495   26.228 2.527   1.00 12.63 161 A 1 
ATOM 237 C C   . VAL A 1 43 ? 6.742   24.934 2.237   1.00 13.58 161 A 1 
ATOM 238 O O   . VAL A 1 43 ? 6.726   24.004 3.046   1.00 13.86 161 A 1 
ATOM 239 C CB  . VAL A 1 43 ? 9.005   26.050 2.291   1.00 11.68 161 A 1 
ATOM 240 C CG1 . VAL A 1 43 ? 9.261   25.328 0.982   1.00 13.14 161 A 1 
ATOM 241 C CG2 . VAL A 1 43 ? 9.681   27.407 2.289   1.00 11.00 161 A 1 
ATOM 242 N N   . PHE A 1 44 ? 6.102   24.894 1.076   1.00 11.21 162 A 1 
ATOM 243 C CA  . PHE A 1 44 ? 5.352   23.724 0.648   1.00 10.84 162 A 1 
ATOM 244 C C   . PHE A 1 44 ? 5.620   23.492 -0.830  1.00 11.65 162 A 1 
ATOM 245 O O   . PHE A 1 44 ? 6.292   24.290 -1.482  1.00 10.11 162 A 1 
ATOM 246 C CB  . PHE A 1 44 ? 3.849   23.946 0.847   1.00 14.89 162 A 1 
ATOM 247 C CG  . PHE A 1 44 ? 3.475   24.439 2.220   1.00 10.62 162 A 1 
ATOM 248 C CD1 . PHE A 1 44 ? 3.132   23.549 3.217   1.00 10.33 162 A 1 
ATOM 249 C CD2 . PHE A 1 44 ? 3.457   25.798 2.505   1.00 11.35 162 A 1 
ATOM 250 C CE1 . PHE A 1 44 ? 2.778   23.997 4.480   1.00 14.20 162 A 1 
ATOM 251 C CE2 . PHE A 1 44 ? 3.108   26.256 3.767   1.00 11.55 162 A 1 
ATOM 252 C CZ  . PHE A 1 44 ? 2.770   25.358 4.755   1.00 10.06 162 A 1 
ATOM 253 N N   . CYS A 1 45 ? 5.102   22.391 -1.357  1.00 13.58 163 A 1 
ATOM 254 C CA  . CYS A 1 45 ? 4.992   22.256 -2.796  1.00 14.04 163 A 1 
ATOM 255 C C   . CYS A 1 45 ? 3.710   22.974 -3.188  1.00 12.88 163 A 1 
ATOM 256 O O   . CYS A 1 45 ? 2.797   23.111 -2.375  1.00 12.34 163 A 1 
ATOM 257 C CB  . CYS A 1 45 ? 4.971   20.787 -3.228  1.00 13.32 163 A 1 
ATOM 258 S SG  . CYS A 1 45 ? 3.402   19.936 -2.951  1.00 15.65 163 A 1 
ATOM 259 N N   . SER A 1 46 ? 3.652   23.449 -4.424  1.00 12.78 164 A 1 
ATOM 260 C CA  . SER A 1 46 ? 2.536   24.254 -4.884  1.00 11.99 164 A 1 
ATOM 261 C C   . SER A 1 46 ? 1.232   23.466 -4.865  1.00 17.10 164 A 1 
ATOM 262 O O   . SER A 1 46 ? 0.156   24.026 -4.670  1.00 16.49 164 A 1 
ATOM 263 C CB  . SER A 1 46 ? 2.815   24.780 -6.294  1.00 20.19 164 A 1 
ATOM 264 O OG  . SER A 1 46 ? 3.023   23.715 -7.197  1.00 19.24 164 A 1 
ATOM 265 N N   . GLN A 1 47 ? 1.332   22.157 -5.047  1.00 18.11 165 A 1 
ATOM 266 C CA  . GLN A 1 47 ? 0.141   21.321 -5.099  1.00 18.82 165 A 1 
ATOM 267 C C   . GLN A 1 47 ? -0.525  21.181 -3.736  1.00 15.92 165 A 1 
ATOM 268 O O   . GLN A 1 47 ? -1.731  21.376 -3.616  1.00 20.22 165 A 1 
ATOM 269 C CB  . GLN A 1 47 ? 0.458   19.943 -5.687  1.00 17.10 165 A 1 
ATOM 270 C CG  . GLN A 1 47 ? -0.779  19.074 -5.889  1.00 19.83 165 A 1 
ATOM 271 C CD  . GLN A 1 47 ? -0.482  17.783 -6.631  1.00 25.54 165 A 1 
ATOM 272 O OE1 . GLN A 1 47 ? -0.962  17.572 -7.746  1.00 29.30 165 A 1 
ATOM 273 N NE2 . GLN A 1 47 ? 0.312   16.912 -6.015  1.00 26.38 165 A 1 
ATOM 274 N N   . CYS A 1 48 ? 0.258   20.839 -2.713  1.00 16.48 166 A 1 
ATOM 275 C CA  . CYS A 1 48 ? -0.289  20.623 -1.373  1.00 16.35 166 A 1 
ATOM 276 C C   . CYS A 1 48 ? -0.829  21.894 -0.745  1.00 17.76 166 A 1 
ATOM 277 O O   . CYS A 1 48 ? -1.863  21.866 -0.073  1.00 15.59 166 A 1 
ATOM 278 C CB  . CYS A 1 48 ? 0.739   19.987 -0.440  1.00 12.71 166 A 1 
ATOM 279 S SG  . CYS A 1 48 ? 1.042   18.250 -0.776  1.00 18.08 166 A 1 
ATOM 280 N N   . LEU A 1 49 ? -0.128  23.005 -0.946  1.00 12.74 167 A 1 
ATOM 281 C CA  . LEU A 1 49 ? -0.584  24.273 -0.397  1.00 12.62 167 A 1 
ATOM 282 C C   . LEU A 1 49 ? -1.902  24.684 -1.040  1.00 19.14 167 A 1 
ATOM 283 O O   . LEU A 1 49 ? -2.856  25.050 -0.354  1.00 22.21 167 A 1 
ATOM 284 C CB  . LEU A 1 49 ? 0.456   25.377 -0.594  1.00 9.87  167 A 1 
ATOM 285 C CG  . LEU A 1 49 ? 0.044   26.693 0.068   1.00 13.16 167 A 1 
ATOM 286 C CD1 . LEU A 1 49 ? -0.319  26.428 1.508   1.00 13.31 167 A 1 
ATOM 287 C CD2 . LEU A 1 49 ? 1.142   27.734 -0.021  1.00 15.54 167 A 1 
ATOM 288 N N   . ARG A 1 50 ? -1.944  24.626 -2.364  1.00 18.50 168 A 1 
ATOM 289 C CA  . ARG A 1 50 ? -3.135  24.999 -3.111  1.00 17.42 168 A 1 
ATOM 290 C C   . ARG A 1 50 ? -4.335  24.201 -2.609  1.00 17.92 168 A 1 
ATOM 291 O O   . ARG A 1 50 ? -5.379  24.773 -2.297  1.00 22.08 168 A 1 
ATOM 292 C CB  . ARG A 1 50 ? -2.904  24.775 -4.608  1.00 20.72 168 A 1 
ATOM 293 C CG  . ARG A 1 50 ? -4.071  25.131 -5.510  1.00 27.08 168 A 1 
ATOM 294 C CD  . ARG A 1 50 ? -3.681  24.964 -6.980  1.00 30.66 168 A 1 
ATOM 295 N NE  . ARG A 1 50 ? -2.476  25.720 -7.308  1.00 37.14 168 A 1 
ATOM 296 C CZ  . ARG A 1 50 ? -1.460  25.254 -8.035  1.00 45.12 168 A 1 
ATOM 297 N NH1 . ARG A 1 50 ? -1.491  24.024 -8.529  1.00 45.77 168 A 1 
ATOM 298 N NH2 . ARG A 1 50 ? -0.405  26.025 -8.280  1.00 40.42 168 A 1 
ATOM 299 N N   . ASP A 1 51 ? -4.178  22.884 -2.512  1.00 17.02 169 A 1 
ATOM 300 C CA  . ASP A 1 51 ? -5.251  22.033 -2.007  1.00 20.51 169 A 1 
ATOM 301 C C   . ASP A 1 51 ? -5.751  22.527 -0.660  1.00 25.36 169 A 1 
ATOM 302 O O   . ASP A 1 51 ? -6.940  22.779 -0.479  1.00 23.92 169 A 1 
ATOM 303 C CB  . ASP A 1 51 ? -4.785  20.584 -1.881  1.00 21.69 169 A 1 
ATOM 304 C CG  . ASP A 1 51 ? -4.813  19.852 -3.203  1.00 29.15 169 A 1 
ATOM 305 O OD1 . ASP A 1 51 ? -4.612  18.617 -3.211  1.00 28.58 169 A 1 
ATOM 306 O OD2 . ASP A 1 51 ? -5.046  20.513 -4.237  1.00 26.32 169 A 1 
ATOM 307 N N   . SER A 1 52 ? -4.828  22.661 0.282   1.00 20.73 170 A 1 
ATOM 308 C CA  . SER A 1 52 ? -5.161  23.091 1.630   1.00 17.08 170 A 1 
ATOM 309 C C   . SER A 1 52 ? -5.950  24.400 1.662   1.00 20.78 170 A 1 
ATOM 310 O O   . SER A 1 52 ? -6.707  24.650 2.596   1.00 26.04 170 A 1 
ATOM 311 C CB  . SER A 1 52 ? -3.891  23.225 2.462   1.00 18.99 170 A 1 
ATOM 312 O OG  . SER A 1 52 ? -4.121  24.036 3.597   1.00 40.11 170 A 1 
ATOM 313 N N   . LEU A 1 53 ? -5.781  25.234 0.643   1.00 17.68 171 A 1 
ATOM 314 C CA  . LEU A 1 53 ? -6.421  26.547 0.646   1.00 18.13 171 A 1 
ATOM 315 C C   . LEU A 1 53 ? -7.784  26.578 -0.057  1.00 21.92 171 A 1 
ATOM 316 O O   . LEU A 1 53 ? -8.464  27.602 -0.067  1.00 22.38 171 A 1 
ATOM 317 C CB  . LEU A 1 53 ? -5.487  27.600 0.055   1.00 14.38 171 A 1 
ATOM 318 C CG  . LEU A 1 53 ? -4.239  27.859 0.902   1.00 20.06 171 A 1 
ATOM 319 C CD1 . LEU A 1 53 ? -3.308  28.855 0.227   1.00 15.60 171 A 1 
ATOM 320 C CD2 . LEU A 1 53 ? -4.619  28.328 2.305   1.00 15.61 171 A 1 
ATOM 321 N N   . LYS A 1 54 ? -8.188  25.456 -0.638  1.00 19.76 172 A 1 
ATOM 322 C CA  . LYS A 1 54 ? -9.486  25.392 -1.289  1.00 20.07 172 A 1 
ATOM 323 C C   . LYS A 1 54 ? -10.609 25.542 -0.273  1.00 21.21 172 A 1 
ATOM 324 O O   . LYS A 1 54 ? -11.560 26.290 -0.496  1.00 20.00 172 A 1 
ATOM 325 C CB  . LYS A 1 54 ? -9.625  24.095 -2.081  1.00 20.29 172 A 1 
ATOM 326 C CG  . LYS A 1 54 ? -8.798  24.109 -3.346  1.00 20.41 172 A 1 
ATOM 327 C CD  . LYS A 1 54 ? -8.529  22.719 -3.877  1.00 22.15 172 A 1 
ATOM 328 C CE  . LYS A 1 54 ? -7.627  22.803 -5.095  1.00 21.94 172 A 1 
ATOM 329 N NZ  . LYS A 1 54 ? -7.364  21.471 -5.699  1.00 29.57 172 A 1 
ATOM 330 N N   . ASN A 1 55 ? -10.480 24.849 0.854   1.00 18.78 173 A 1 
ATOM 331 C CA  . ASN A 1 55 ? -11.523 24.840 1.872   1.00 25.18 173 A 1 
ATOM 332 C C   . ASN A 1 55 ? -11.096 25.491 3.181   1.00 23.08 173 A 1 
ATOM 333 O O   . ASN A 1 55 ? -11.756 25.328 4.207   1.00 24.25 173 A 1 
ATOM 334 C CB  . ASN A 1 55 ? -12.000 23.412 2.136   1.00 19.29 173 A 1 
ATOM 335 C CG  . ASN A 1 55 ? -12.489 22.723 0.882   1.00 24.41 173 A 1 
ATOM 336 O OD1 . ASN A 1 55 ? -12.105 21.589 0.595   1.00 31.18 173 A 1 
ATOM 337 N ND2 . ASN A 1 55 ? -13.332 23.408 0.120   1.00 19.19 173 A 1 
ATOM 338 N N   . ALA A 1 56 ? -9.992  26.228 3.133   1.00 22.26 174 A 1 
ATOM 339 C CA  . ALA A 1 56 ? -9.449  26.895 4.307   1.00 23.58 174 A 1 
ATOM 340 C C   . ALA A 1 56 ? -8.613  28.085 3.859   1.00 22.27 174 A 1 
ATOM 341 O O   . ALA A 1 56 ? -8.208  28.168 2.700   1.00 22.83 174 A 1 
ATOM 342 C CB  . ALA A 1 56 ? -8.607  25.927 5.128   1.00 21.89 174 A 1 
ATOM 343 N N   . ASN A 1 57 ? -8.361  29.013 4.770   1.00 17.53 175 A 1 
ATOM 344 C CA  . ASN A 1 57 ? -7.624  30.218 4.411   1.00 23.58 175 A 1 
ATOM 345 C C   . ASN A 1 57 ? -6.422  30.482 5.314   1.00 22.53 175 A 1 
ATOM 346 O O   . ASN A 1 57 ? -5.964  31.615 5.418   1.00 27.73 175 A 1 
ATOM 347 C CB  . ASN A 1 57 ? -8.559  31.438 4.372   1.00 17.78 175 A 1 
ATOM 348 C CG  . ASN A 1 57 ? -9.121  31.794 5.737   1.00 32.40 175 A 1 
ATOM 349 O OD1 . ASN A 1 57 ? -9.435  32.956 6.006   1.00 46.69 175 A 1 
ATOM 350 N ND2 . ASN A 1 57 ? -9.247  30.798 6.608   1.00 30.26 175 A 1 
ATOM 351 N N   . THR A 1 58 ? -5.907  29.429 5.943   1.00 16.58 176 A 1 
ATOM 352 C CA  . THR A 1 58 ? -4.794  29.563 6.879   1.00 18.52 176 A 1 
ATOM 353 C C   . THR A 1 58 ? -3.569  28.745 6.474   1.00 17.71 176 A 1 
ATOM 354 O O   . THR A 1 58 ? -3.674  27.742 5.762   1.00 16.52 176 A 1 
ATOM 355 C CB  . THR A 1 58 ? -5.201  29.130 8.300   1.00 20.51 176 A 1 
ATOM 356 O OG1 . THR A 1 58 ? -5.684  27.781 8.264   1.00 17.68 176 A 1 
ATOM 357 C CG2 . THR A 1 58 ? -6.286  30.046 8.853   1.00 22.33 176 A 1 
ATOM 358 N N   . CYS A 1 59 ? -2.408  29.176 6.948   1.00 19.51 177 A 1 
ATOM 359 C CA  . CYS A 1 59 ? -1.170  28.459 6.697   1.00 16.96 177 A 1 
ATOM 360 C C   . CYS A 1 59 ? -1.201  27.129 7.421   1.00 15.52 177 A 1 
ATOM 361 O O   . CYS A 1 59 ? -1.359  27.093 8.641   1.00 19.01 177 A 1 
ATOM 362 C CB  . CYS A 1 59 ? 0.033   29.266 7.187   1.00 16.22 177 A 1 
ATOM 363 S SG  . CYS A 1 59 ? 1.590   28.366 7.029   1.00 19.08 177 A 1 
ATOM 364 N N   . PRO A 1 60 ? -1.033  26.029 6.672   1.00 16.79 178 A 1 
ATOM 365 C CA  . PRO A 1 60 ? -1.078  24.672 7.233   1.00 19.30 178 A 1 
ATOM 366 C C   . PRO A 1 60 ? -0.029  24.443 8.322   1.00 18.85 178 A 1 
ATOM 367 O O   . PRO A 1 60 ? -0.125  23.469 9.074   1.00 20.43 178 A 1 
ATOM 368 C CB  . PRO A 1 60 ? -0.779  23.781 6.020   1.00 17.74 178 A 1 
ATOM 369 C CG  . PRO A 1 60 ? -1.125  24.610 4.835   1.00 16.07 178 A 1 
ATOM 370 C CD  . PRO A 1 60 ? -0.801  26.018 5.216   1.00 15.30 178 A 1 
ATOM 371 N N   . THR A 1 61 ? 0.960   25.330 8.400   1.00 15.68 179 A 1 
ATOM 372 C CA  . THR A 1 61 ? 2.077   25.162 9.323   1.00 13.98 179 A 1 
ATOM 373 C C   . THR A 1 61 ? 1.908   25.967 10.613  1.00 12.99 179 A 1 
ATOM 374 O O   . THR A 1 61 ? 2.136   25.446 11.698  1.00 26.20 179 A 1 
ATOM 375 C CB  . THR A 1 61 ? 3.419   25.544 8.652   1.00 16.25 179 A 1 
ATOM 376 O OG1 . THR A 1 61 ? 3.757   24.565 7.671   1.00 12.28 179 A 1 
ATOM 377 C CG2 . THR A 1 61 ? 4.544   25.616 9.673   1.00 16.63 179 A 1 
ATOM 378 N N   . CYS A 1 62 ? 1.510   27.231 10.497  1.00 15.05 180 A 1 
ATOM 379 C CA  . CYS A 1 62 ? 1.441   28.110 11.664  1.00 14.16 180 A 1 
ATOM 380 C C   . CYS A 1 62 ? 0.041   28.659 11.918  1.00 21.48 180 A 1 
ATOM 381 O O   . CYS A 1 62 ? -0.198  29.300 12.942  1.00 22.37 180 A 1 
ATOM 382 C CB  . CYS A 1 62 ? 2.429   29.271 11.529  1.00 14.38 180 A 1 
ATOM 383 S SG  . CYS A 1 62 ? 1.893   30.572 10.403  1.00 16.64 180 A 1 
ATOM 384 N N   . ARG A 1 63 ? -0.864  28.423 10.971  1.00 21.08 181 A 1 
ATOM 385 C CA  . ARG A 1 63 ? -2.283  28.769 11.104  1.00 24.36 181 A 1 
ATOM 386 C C   . ARG A 1 63 ? -2.635  30.237 10.893  1.00 24.73 181 A 1 
ATOM 387 O O   . ARG A 1 63 ? -3.795  30.624 11.033  1.00 24.38 181 A 1 
ATOM 388 C CB  . ARG A 1 63 ? -2.852  28.283 12.441  1.00 27.04 181 A 1 
ATOM 389 C CG  . ARG A 1 63 ? -3.036  26.784 12.506  1.00 29.93 181 A 1 
ATOM 390 C CD  . ARG A 1 63 ? -3.572  26.263 11.185  1.00 33.10 181 A 1 
ATOM 391 N NE  . ARG A 1 63 ? -4.193  24.950 11.313  1.00 35.87 181 A 1 
ATOM 392 C CZ  . ARG A 1 63 ? -4.773  24.301 10.308  1.00 46.66 181 A 1 
ATOM 393 N NH1 . ARG A 1 63 ? -4.803  24.844 9.096   1.00 42.58 181 A 1 
ATOM 394 N NH2 . ARG A 1 63 ? -5.322  23.109 10.510  1.00 50.02 181 A 1 
ATOM 395 N N   . LYS A 1 64 ? -1.643  31.051 10.559  1.00 22.57 182 A 1 
ATOM 396 C CA  . LYS A 1 64 ? -1.900  32.448 10.248  1.00 20.78 182 A 1 
ATOM 397 C C   . LYS A 1 64 ? -2.784  32.575 9.011   1.00 25.21 182 A 1 
ATOM 398 O O   . LYS A 1 64 ? -2.633  31.820 8.051   1.00 20.19 182 A 1 
ATOM 399 C CB  . LYS A 1 64 ? -0.590  33.193 9.998   1.00 21.78 182 A 1 
ATOM 400 C CG  . LYS A 1 64 ? -0.798  34.635 9.566   1.00 26.51 182 A 1 
ATOM 401 C CD  . LYS A 1 64 ? 0.419   35.192 8.849   1.00 38.95 182 A 1 
ATOM 402 C CE  . LYS A 1 64 ? 0.204   36.647 8.455   1.00 42.37 182 A 1 
ATOM 403 N NZ  . LYS A 1 64 ? 0.006   37.521 9.648   1.00 32.05 182 A 1 
ATOM 404 N N   . LYS A 1 65 ? -3.702  33.535 9.025   1.00 22.58 183 A 1 
ATOM 405 C CA  . LYS A 1 65 ? -4.521  33.775 7.851   1.00 26.89 183 A 1 
ATOM 406 C C   . LYS A 1 65 ? -3.602  34.210 6.722   1.00 33.15 183 A 1 
ATOM 407 O O   . LYS A 1 65 ? -2.764  35.088 6.905   1.00 35.89 183 A 1 
ATOM 408 C CB  . LYS A 1 65 ? -5.588  34.837 8.123   1.00 33.42 183 A 1 
ATOM 409 C CG  . LYS A 1 65 ? -6.606  34.986 6.997   1.00 39.77 183 A 1 
ATOM 410 C CD  . LYS A 1 65 ? -7.808  35.824 7.422   1.00 53.17 183 A 1 
ATOM 411 C CE  . LYS A 1 65 ? -7.413  37.259 7.736   1.00 55.17 183 A 1 
ATOM 412 N NZ  . LYS A 1 65 ? -6.933  37.990 6.527   1.00 58.66 183 A 1 
ATOM 413 N N   . ILE A 1 66 ? -3.743  33.581 5.561   1.00 27.94 184 A 1 
ATOM 414 C CA  . ILE A 1 66 ? -2.916  33.937 4.417   1.00 29.57 184 A 1 
ATOM 415 C C   . ILE A 1 66 ? -3.753  34.376 3.222   1.00 32.85 184 A 1 
ATOM 416 O O   . ILE A 1 66 ? -3.371  34.154 2.075   1.00 38.06 184 A 1 
ATOM 417 C CB  . ILE A 1 66 ? -1.978  32.785 4.002   1.00 32.02 184 A 1 
ATOM 418 C CG1 . ILE A 1 66 ? -2.774  31.504 3.768   1.00 24.06 184 A 1 
ATOM 419 C CG2 . ILE A 1 66 ? -0.905  32.561 5.058   1.00 24.69 184 A 1 
ATOM 420 C CD1 . ILE A 1 66 ? -1.909  30.278 3.666   1.00 28.27 184 A 1 
ATOM 421 N N   . ASN A 1 67 ? -4.890  35.006 3.501   1.00 37.18 185 A 1 
ATOM 422 C CA  . ASN A 1 67 ? -5.764  35.522 2.451   1.00 39.34 185 A 1 
ATOM 423 C C   . ASN A 1 67 ? -6.011  37.016 2.633   1.00 44.34 185 A 1 
ATOM 424 O O   . ASN A 1 67 ? -6.771  37.433 3.508   1.00 52.35 185 A 1 
ATOM 425 C CB  . ASN A 1 67 ? -7.087  34.755 2.427   1.00 40.48 185 A 1 
ATOM 426 C CG  . ASN A 1 67 ? -7.631  34.576 1.025   1.00 48.66 185 A 1 
ATOM 427 O OD1 . ASN A 1 67 ? -6.966  34.906 0.044   1.00 51.46 185 A 1 
ATOM 428 N ND2 . ASN A 1 67 ? -8.842  34.039 0.922   1.00 53.47 185 A 1 
ATOM 429 N N   . HIS A 1 68 ? -5.366  37.815 1.792   1.00 42.17 186 A 1 
ATOM 430 C CA  . HIS A 1 68 ? -5.341  39.264 1.950   1.00 43.41 186 A 1 
ATOM 431 C C   . HIS A 1 68 ? -6.374  39.956 1.056   1.00 43.46 186 A 1 
ATOM 432 O O   . HIS A 1 68 ? -6.049  40.412 -0.040  1.00 41.64 186 A 1 
ATOM 433 C CB  . HIS A 1 68 ? -3.932  39.772 1.629   1.00 48.07 186 A 1 
ATOM 434 C CG  . HIS A 1 68 ? -3.737  41.238 1.859   1.00 52.28 186 A 1 
ATOM 435 N ND1 . HIS A 1 68 ? -3.032  42.039 0.985   1.00 47.24 186 A 1 
ATOM 436 C CD2 . HIS A 1 68 ? -4.134  42.045 2.872   1.00 53.89 186 A 1 
ATOM 437 C CE1 . HIS A 1 68 ? -3.013  43.278 1.444   1.00 48.33 186 A 1 
ATOM 438 N NE2 . HIS A 1 68 ? -3.674  43.308 2.589   1.00 53.88 186 A 1 
ATOM 439 N N   . LYS A 1 69 ? -7.617  40.034 1.522   1.00 39.27 187 A 1 
ATOM 440 C CA  . LYS A 1 69 ? -8.652  40.752 0.778   1.00 42.92 187 A 1 
ATOM 441 C C   . LYS A 1 69 ? -8.389  42.260 0.786   1.00 29.16 187 A 1 
ATOM 442 O O   . LYS A 1 69 ? -8.321  42.888 1.840   1.00 34.96 187 A 1 
ATOM 443 C CB  . LYS A 1 69 ? -10.049 40.416 1.307   1.00 44.46 187 A 1 
ATOM 444 C CG  . LYS A 1 69 ? -10.533 39.032 0.888   1.00 44.72 187 A 1 
ATOM 445 C CD  . LYS A 1 69 ? -11.898 38.715 1.467   1.00 41.51 187 A 1 
ATOM 446 C CE  . LYS A 1 69 ? -12.409 37.376 0.958   1.00 45.85 187 A 1 
ATOM 447 N NZ  . LYS A 1 69 ? -13.702 36.991 1.594   1.00 48.65 187 A 1 
ATOM 448 N N   . ARG A 1 70 ? -8.253  42.827 -0.407  1.00 26.56 188 A 1 
ATOM 449 C CA  . ARG A 1 70 ? -7.706  44.166 -0.584  1.00 27.63 188 A 1 
ATOM 450 C C   . ARG A 1 70 ? -8.753  45.283 -0.578  1.00 27.05 188 A 1 
ATOM 451 O O   . ARG A 1 70 ? -9.029  45.914 -1.605  1.00 22.37 188 A 1 
ATOM 452 C CB  . ARG A 1 70 ? -6.839  44.208 -1.851  1.00 34.25 188 A 1 
ATOM 453 C CG  . ARG A 1 70 ? -5.671  43.219 -1.788  1.00 39.29 188 A 1 
ATOM 454 C CD  . ARG A 1 70 ? -4.832  43.173 -3.062  1.00 46.53 188 A 1 
ATOM 455 N NE  . ARG A 1 70 ? -5.439  42.369 -4.124  1.00 43.94 188 A 1 
ATOM 456 C CZ  . ARG A 1 70 ? -4.748  41.767 -5.093  1.00 49.24 188 A 1 
ATOM 457 N NH1 . ARG A 1 70 ? -3.425  41.863 -5.128  1.00 45.25 188 A 1 
ATOM 458 N NH2 . ARG A 1 70 ? -5.377  41.057 -6.022  1.00 44.27 188 A 1 
ATOM 459 N N   . TYR A 1 71 ? -9.328  45.506 0.599   1.00 20.48 189 A 1 
ATOM 460 C CA  . TYR A 1 71 ? -10.206 46.639 0.856   1.00 21.03 189 A 1 
ATOM 461 C C   . TYR A 1 71 ? -9.990  47.101 2.293   1.00 16.33 189 A 1 
ATOM 462 O O   . TYR A 1 71 ? -9.444  46.357 3.113   1.00 18.25 189 A 1 
ATOM 463 C CB  . TYR A 1 71 ? -11.677 46.280 0.602   1.00 18.74 189 A 1 
ATOM 464 C CG  . TYR A 1 71 ? -12.248 45.218 1.525   1.00 22.00 189 A 1 
ATOM 465 C CD1 . TYR A 1 71 ? -12.116 43.865 1.230   1.00 28.01 189 A 1 
ATOM 466 C CD2 . TYR A 1 71 ? -12.938 45.570 2.679   1.00 27.66 189 A 1 
ATOM 467 C CE1 . TYR A 1 71 ? -12.644 42.889 2.068   1.00 26.45 189 A 1 
ATOM 468 C CE2 . TYR A 1 71 ? -13.471 44.604 3.524   1.00 34.39 189 A 1 
ATOM 469 C CZ  . TYR A 1 71 ? -13.320 43.265 3.213   1.00 41.41 189 A 1 
ATOM 470 O OH  . TYR A 1 71 ? -13.849 42.302 4.049   1.00 46.43 189 A 1 
ATOM 471 N N   . HIS A 1 72 ? -10.401 48.329 2.591   1.00 13.38 190 A 1 
ATOM 472 C CA  . HIS A 1 72 ? -10.157 48.937 3.893   1.00 14.80 190 A 1 
ATOM 473 C C   . HIS A 1 72 ? -11.105 50.116 4.135   1.00 14.46 190 A 1 
ATOM 474 O O   . HIS A 1 72 ? -11.655 50.680 3.188   1.00 12.04 190 A 1 
ATOM 475 C CB  . HIS A 1 72 ? -8.710  49.433 3.971   1.00 14.41 190 A 1 
ATOM 476 C CG  . HIS A 1 72 ? -8.399  50.523 2.992   1.00 14.94 190 A 1 
ATOM 477 N ND1 . HIS A 1 72 ? -7.749  50.289 1.798   1.00 15.49 190 A 1 
ATOM 478 C CD2 . HIS A 1 72 ? -8.681  51.847 3.011   1.00 11.77 190 A 1 
ATOM 479 C CE1 . HIS A 1 72 ? -7.627  51.424 1.137   1.00 13.82 190 A 1 
ATOM 480 N NE2 . HIS A 1 72 ? -8.187  52.386 1.849   1.00 13.37 190 A 1 
ATOM 481 N N   . PRO A 1 73 ? -11.291 50.499 5.410   1.00 12.97 191 A 1 
ATOM 482 C CA  . PRO A 1 73 ? -12.106 51.678 5.714   1.00 12.68 191 A 1 
ATOM 483 C C   . PRO A 1 73 ? -11.454 52.947 5.185   1.00 14.99 191 A 1 
ATOM 484 O O   . PRO A 1 73 ? -10.237 52.983 5.009   1.00 13.92 191 A 1 
ATOM 485 C CB  . PRO A 1 73 ? -12.107 51.723 7.251   1.00 17.94 191 A 1 
ATOM 486 C CG  . PRO A 1 73 ? -11.713 50.355 7.688   1.00 16.12 191 A 1 
ATOM 487 C CD  . PRO A 1 73 ? -10.757 49.875 6.630   1.00 13.55 191 A 1 
ATOM 488 N N   . ILE A 1 74 ? -12.259 53.968 4.919   1.00 12.90 192 A 1 
ATOM 489 C CA  . ILE A 1 74 ? -11.732 55.298 4.675   1.00 14.61 192 A 1 
ATOM 490 C C   . ILE A 1 74 ? -12.454 56.259 5.610   1.00 19.68 192 A 1 
ATOM 491 O O   . ILE A 1 74 ? -13.680 56.236 5.703   1.00 23.06 192 A 1 
ATOM 492 C CB  . ILE A 1 74 ? -11.859 55.733 3.198   1.00 18.89 192 A 1 
ATOM 493 C CG1 . ILE A 1 74 ? -13.300 55.618 2.707   1.00 21.38 192 A 1 
ATOM 494 C CG2 . ILE A 1 74 ? -10.930 54.905 2.303   1.00 13.68 192 A 1 
ATOM 495 C CD1 . ILE A 1 74 ? -13.480 56.067 1.256   1.00 20.79 192 A 1 
ATOM 496 N N   . TYR A 1 75 ? -11.692 57.080 6.323   1.00 16.56 193 A 1 
ATOM 497 C CA  . TYR A 1 75 ? -12.269 57.935 7.349   1.00 19.81 193 A 1 
ATOM 498 C C   . TYR A 1 75 ? -12.464 59.364 6.875   1.00 25.02 193 A 1 
ATOM 499 O O   . TYR A 1 75 ? -11.534 60.171 6.858   1.00 27.58 193 A 1 
ATOM 500 C CB  . TYR A 1 75 ? -11.448 57.864 8.631   1.00 15.71 193 A 1 
ATOM 501 C CG  . TYR A 1 75 ? -11.421 56.472 9.191   1.00 15.67 193 A 1 
ATOM 502 C CD1 . TYR A 1 75 ? -10.284 55.676 9.095   1.00 18.17 193 A 1 
ATOM 503 C CD2 . TYR A 1 75 ? -12.551 55.931 9.780   1.00 17.53 193 A 1 
ATOM 504 C CE1 . TYR A 1 75 ? -10.274 54.389 9.599   1.00 13.69 193 A 1 
ATOM 505 C CE2 . TYR A 1 75 ? -12.551 54.649 10.282  1.00 23.41 193 A 1 
ATOM 506 C CZ  . TYR A 1 75 ? -11.412 53.883 10.194  1.00 21.07 193 A 1 
ATOM 507 O OH  . TYR A 1 75 ? -11.432 52.608 10.701  1.00 18.70 193 A 1 
ATOM 508 N N   . ILE A 1 76 ? -13.704 59.652 6.492   1.00 31.82 194 A 1 
ATOM 509 C CA  . ILE A 1 76 ? -14.083 60.921 5.898   1.00 34.50 194 A 1 
ATOM 510 C C   . ILE A 1 76 ? -15.011 61.666 6.840   1.00 33.57 194 A 1 
ATOM 511 O O   . ILE A 1 76 ? -15.913 61.067 7.428   1.00 35.11 194 A 1 
ATOM 512 C CB  . ILE A 1 76 ? -14.828 60.691 4.577   1.00 28.57 194 A 1 
ATOM 513 C CG1 . ILE A 1 76 ? -14.128 59.603 3.765   1.00 30.53 194 A 1 
ATOM 514 C CG2 . ILE A 1 76 ? -14.932 61.986 3.795   1.00 36.53 194 A 1 
ATOM 515 C CD1 . ILE A 1 76 ? -12.648 59.854 3.574   1.00 23.42 194 A 1 
#
