# Supplementary material for: Photocross-linking activity-based probes to capture the dynamics of ubiquitin RING E3 ligase interactions
Source: Biochem J. 2026 Jun 3;483(7):1115–30. doi: 10.1042/BCJ20260213 (PMC13234630; doi:10.1042/BCJ20260213)
Supplement: Supplementary Data File S2 [file BCJ-2026-0213_supp2.zip › 03_Chandler_Supplementary datafile2/RNF4/Alphafold/fold_2026_01_22_10_06_2xrnf4_ring_2x_ubc13_2xubiquitin/templates/fold_2026_01_22_10_06_2xrnf4_ring_2x_ubc13_2xubiquitin_template_hits_chains_e_query_to_hit.json]

[{
 "name": "fold_2026_01_22_10_06_2xrnf4_ring_2x_ubc13_2xubiquitin_template_hit_0_chains_e.cif",
 "queryIndices": [
  142,
  197,
  146,
  137,
  194,
  149,
  163,
  191,
  164,
  184,
  200,
  159,
  152,
  174,
  178,
  169,
  181,
  148,
  195,
  136,
  147,
  196,
  143,
  185,
  165,
  190,
  162,
  153,
  158,
  201,
  180,
  168,
  179,
  175,
  186,
  166,
  189,
  161,
  151,
  139,
  192,
  144,
  140,
  199,
  183,
  171,
  176,
  172,
  154,
  134,
  157,
  202,
  160,
  188,
  167,
  187,
  198,
  141,
  145,
  193,
  138,
  150,
  173,
  177,
  170,
  182,
  156,
  135,
  155
 ],
 "templateIndices": [
  12,
  67,
  16,
  7,
  64,
  19,
  33,
  61,
  34,
  54,
  70,
  29,
  22,
  44,
  48,
  39,
  51,
  18,
  65,
  6,
  17,
  66,
  13,
  55,
  35,
  60,
  32,
  23,
  28,
  71,
  50,
  38,
  49,
  45,
  56,
  36,
  59,
  31,
  21,
  9,
  62,
  14,
  10,
  69,
  53,
  41,
  46,
  42,
  24,
  4,
  27,
  72,
  30,
  58,
  37,
  57,
  68,
  11,
  15,
  63,
  8,
  20,
  43,
  47,
  40,
  52,
  26,
  5,
  25
 ]
}
,{
 "name": "fold_2026_01_22_10_06_2xrnf4_ring_2x_ubc13_2xubiquitin_template_hit_1_chains_e.cif",
 "queryIndices": [
  142,
  197,
  146,
  137,
  194,
  149,
  163,
  191,
  164,
  184,
  159,
  152,
  174,
  178,
  169,
  181,
  148,
  195,
  136,
  147,
  196,
  143,
  185,
  165,
  190,
  162,
  153,
  158,
  180,
  168,
  179,
  175,
  186,
  166,
  189,
  161,
  151,
  139,
  192,
  144,
  140,
  183,
  171,
  176,
  172,
  154,
  134,
  157,
  160,
  188,
  167,
  187,
  141,
  145,
  193,
  138,
  150,
  173,
  177,
  170,
  182,
  156,
  135,
  155
 ],
 "templateIndices": [
  77,
  132,
  81,
  72,
  129,
  84,
  98,
  126,
  99,
  119,
  94,
  87,
  109,
  113,
  104,
  116,
  83,
  130,
  71,
  82,
  131,
  78,
  120,
  100,
  125,
  97,
  88,
  93,
  115,
  103,
  114,
  110,
  121,
  101,
  124,
  96,
  86,
  74,
  127,
  79,
  75,
  118,
  106,
  111,
  107,
  89,
  69,
  92,
  95,
  123,
  102,
  122,
  76,
  80,
  128,
  73,
  85,
  108,
  112,
  105,
  117,
  91,
  70,
  90
 ]
}
,{
 "name": "fold_2026_01_22_10_06_2xrnf4_ring_2x_ubc13_2xubiquitin_template_hit_2_chains_e.cif",
 "queryIndices": [
  142,
  197,
  146,
  137,
  194,
  149,
  163,
  191,
  164,
  184,
  131,
  159,
  132,
  152,
  174,
  178,
  169,
  181,
  148,
  195,
  136,
  147,
  196,
  143,
  185,
  165,
  190,
  162,
  153,
  133,
  158,
  130,
  180,
  168,
  179,
  175,
  186,
  166,
  189,
  161,
  151,
  139,
  192,
  144,
  140,
  183,
  171,
  176,
  172,
  154,
  134,
  127,
  157,
  129,
  160,
  188,
  167,
  187,
  141,
  145,
  193,
  138,
  150,
  173,
  177,
  170,
  182,
  128,
  156,
  126,
  135,
  155
 ],
 "templateIndices": [
  20,
  75,
  24,
  15,
  72,
  27,
  41,
  69,
  42,
  62,
  9,
  37,
  10,
  30,
  52,
  56,
  47,
  59,
  26,
  73,
  14,
  25,
  74,
  21,
  63,
  43,
  68,
  40,
  31,
  11,
  36,
  8,
  58,
  46,
  57,
  53,
  64,
  44,
  67,
  39,
  29,
  17,
  70,
  22,
  18,
  61,
  49,
  54,
  50,
  32,
  12,
  5,
  35,
  7,
  38,
  66,
  45,
  65,
  19,
  23,
  71,
  16,
  28,
  51,
  55,
  48,
  60,
  6,
  34,
  4,
  13,
  33
 ]
}
,{
 "name": "fold_2026_01_22_10_06_2xrnf4_ring_2x_ubc13_2xubiquitin_template_hit_3_chains_e.cif",
 "queryIndices": [
  142,
  197,
  146,
  137,
  194,
  149,
  163,
  191,
  164,
  184,
  131,
  159,
  132,
  152,
  174,
  178,
  169,
  181,
  148,
  195,
  136,
  147,
  196,
  143,
  185,
  165,
  190,
  162,
  153,
  133,
  158,
  130,
  180,
  168,
  179,
  175,
  186,
  166,
  189,
  161,
  151,
  139,
  192,
  144,
  140,
  183,
  171,
  176,
  172,
  154,
  134,
  157,
  129,
  160,
  188,
  167,
  187,
  141,
  145,
  193,
  138,
  150,
  173,
  177,
  170,
  182,
  128,
  156,
  135,
  155
 ],
 "templateIndices": [
  15,
  70,
  19,
  10,
  67,
  22,
  36,
  64,
  37,
  57,
  4,
  32,
  5,
  25,
  47,
  51,
  42,
  54,
  21,
  68,
  9,
  20,
  69,
  16,
  58,
  38,
  63,
  35,
  26,
  6,
  31,
  3,
  53,
  41,
  52,
  48,
  59,
  39,
  62,
  34,
  24,
  12,
  65,
  17,
  13,
  56,
  44,
  49,
  45,
  27,
  7,
  30,
  2,
  33,
  61,
  40,
  60,
  14,
  18,
  66,
  11,
  23,
  46,
  50,
  43,
  55,
  1,
  29,
  8,
  28
 ]
}
]
