# Supplementary material for: Photocross-linking activity-based probes to capture the dynamics of ubiquitin RING E3 ligase interactions
Source: Biochem J. 2026 Jun 3;483(7):1115–30. doi: 10.1042/BCJ20260213 (PMC13234630; doi:10.1042/BCJ20260213)
Supplement: Supplementary Data File S2 [file BCJ-2026-0213_supp2.zip › 03_Chandler_Supplementary datafile2/RNF38/Alphafold/fold_2026_01_22_10_06_rnf38_ring_ubch5a_ubiquitin/msas/fold_2026_01_22_10_06_rnf38_ring_ubch5a_ubiquitin_paired_msa_chains_c.a3m]

>query
GSTKADIEQLPSYRFNPNNHQSEQTLCVVCMCDFESRQLLRVLPCNHEFHAKCVDKWLKANRTCPICRADASEVHRDSE
>tr|A0A0D9YPW1|A0A0D9YPW1_9ORYZ/113-162 [subseq from] Uncharacterized protein OS=Oryza glumipatula OX=40148 PE=3 SV=1
-------------------------QCAVCLSIVQEGETVRQLPaCKHLFHVGCIDMWLHSHSTCPLCRANVEPL-----
>tr|A0A0D9YPW1|A0A0D9YPW1_9ORYZ/759-832 [subseq from] Uncharacterized protein OS=Oryza glumipatula OX=40148 PE=3 SV=1
GLTAAAIDALPASEYERPLGGGGDPACSVCLEDVRGGETVRRLPaCGHLYHAACIDAWLRSRTTCPLCRSDLSS------
>tr|A0A0D9YPW1|A0A0D9YPW1_9ORYZ/1392-1441 [subseq from] Uncharacterized protein OS=Oryza glumipatula OX=40148 PE=3 SV=1
------------------------AVCAVCLEDVRGGETVRRLPeCGHLFHVECIDMWLHSpHRTCPMCRCVVS-------
>tr|A0A0D9YPW1|A0A0D9YPW1_9ORYZ/1601-1649 [subseq from] Uncharacterized protein OS=Oryza glumipatula OX=40148 PE=3 SV=1
-------------------------PCSVCLEELHAGEIVREMPaCKHLFHVECIDMWLHSHRTCPMCRCDLSP------
>tr|A0A0D9YPW1|A0A0D9YPW1_9ORYZ/1877-1924 [subseq from] Uncharacterized protein OS=Oryza glumipatula OX=40148 PE=3 SV=1
--------------------------CSMCLEELHAGEMVREMPsCKHLFHVECIDMWLHSHRTCPMCRCDLSP------
>tr|A0A0D9YPW1|A0A0D9YPW1_9ORYZ/2067-2114 [subseq from] Uncharacterized protein OS=Oryza glumipatula OX=40148 PE=3 SV=1
-----------------------SVLCAVCLEDVARGETVRRLPaCGHLFHRDCVDMWLHSHTTCPLCRCE---------
>tr|A0A0D9YPW1|A0A0D9YPW1_9ORYZ/2281-2330 [subseq from] Uncharacterized protein OS=Oryza glumipatula OX=40148 PE=3 SV=1
-----------------------CALCSVCLEDVQAGEMVRQLPaCRHLFHVGCIDMWLHSHSTCPLCRCNVS-------
>tr|A0A0D9YPW1|A0A0D9YPW1_9ORYZ/2511-2561 [subseq from] Uncharacterized protein OS=Oryza glumipatula OX=40148 PE=3 SV=1
---------------------AAAAECAVCLGEVEKGEMVKRLPvCLHMFHRRCIDPWLRDHSTCPVCRCDA--------
>tr|A0A0D9YPW1|A0A0D9YPW1_9ORYZ/2753-2803 [subseq from] Uncharacterized protein OS=Oryza glumipatula OX=40148 PE=3 SV=1
---------------------AAAPECAVCLGEVEKGEMAKRLPaCLHVFHQRCIDAWLRGNSTCPVCRRNA--------
>tr|A0A0E0NCE2|A0A0E0NCE2_ORYRU/139-187 [subseq from] Uncharacterized protein OS=Oryza rufipogon OX=4529 PE=4 SV=1
-------------------------PCSVCLEELHAGEIVREMPaCKHLFHVECIDMWLHSHRTCPMCRCDLSP------
>tr|A0A0E0NCE2|A0A0E0NCE2_ORYRU/328-375 [subseq from] Uncharacterized protein OS=Oryza rufipogon OX=4529 PE=4 SV=1
--------------------------CSMCLEELHAGEMVREMPsCKHLFHVECIDMWLHSHRTCPMCRCDLSP------
>tr|A0A0E0NCE2|A0A0E0NCE2_ORYRU/528-575 [subseq from] Uncharacterized protein OS=Oryza rufipogon OX=4529 PE=4 SV=1
-----------------------SVLCAVCLEDVARGETVRRLPaCGHLFHRDCVDMWLHSHTTCPLCRCE---------
>tr|A0A0E0NCE2|A0A0E0NCE2_ORYRU/742-791 [subseq from] Uncharacterized protein OS=Oryza rufipogon OX=4529 PE=4 SV=1
-----------------------CALCSVCLEDVQAGEMVRQLPaCRHLFHVGCIDMWLHSHSTCPLCRCNVS-------
>tr|A0A0E0NCE2|A0A0E0NCE2_ORYRU/967-1034 [subseq from] Uncharacterized protein OS=Oryza rufipogon OX=4529 PE=4 SV=1
-----TADDIPAYEQPAASEgGAAAAECAVCLGEVEKGEMVKRLPvCLHMFHRRCIDPWLRDHSTCPVCRCDA--------
>tr|A0A0E0NCE2|A0A0E0NCE2_ORYRU/1162-1212 [subseq from] Uncharacterized protein OS=Oryza rufipogon OX=4529 PE=4 SV=1
---------------------AAAPECAVCLGEVEKGEMAKRLPaCLHVFHQRCIDAWLRGNSTCPVCRRNA--------
>tr|A0A0E0NCE2|A0A0E0NCE2_ORYRU/1376-1420 [subseq from] Uncharacterized protein OS=Oryza rufipogon OX=4529 PE=4 SV=1
--------------------------CSVCLGEMRQGEAAKRLPvCLHVFHEECIDMWLGSHATCPICRSP---------
>tr|A0A199V1J4|A0A199V1J4_ANACO/90-142 [subseq from] E3 ubiquitin-protein ligase ATL41 (Fragment) OS=Ananas comosus OX=4615 GN=ACMD2_25891 PE=4 SV=1
--------------------ELSSTECPICLSVVDEGEVMRSLPnCNHAFHRDCIDVWLDSNATCPVCRATAD-------
>tr|A0A199V1J4|A0A199V1J4_ANACO/262-307 [subseq from] E3 ubiquitin-protein ligase ATL41 (Fragment) OS=Ananas comosus OX=4615 GN=ACMD2_25891 PE=4 SV=1
-------------------------ECSICLSVVEEGEVVKMLPrCTHSFHGGCIELWLRDHATCPVCRTE---------
>tr|A0A199V1J4|A0A199V1J4_ANACO/422-468 [subseq from] E3 ubiquitin-protein ligase ATL41 (Fragment) OS=Ananas comosus OX=4615 GN=ACMD2_25891 PE=4 SV=1
-------------------------ECPVCLADVEEGEVVRMLPsCRHFFHVQCIDVWLCSHTSCPVCRAA-T-------
>tr|A0A199V1J4|A0A199V1J4_ANACO/600-648 [subseq from] E3 ubiquitin-protein ligase ATL41 (Fragment) OS=Ananas comosus OX=4615 GN=ACMD2_25891 PE=4 SV=1
-------------------------ECAVCLEVVQEGELVRRLPaCHHTFHVECIDMWLRSHSTCPLCRATVEP------
>tr|A0A199V1J4|A0A199V1J4_ANACO/692-739 [subseq from] E3 ubiquitin-protein ligase ATL41 (Fragment) OS=Ananas comosus OX=4615 GN=ACMD2_25891 PE=4 SV=1
------------------------EMCAVCIGVLQGGEMVRQVPaCKHVFHIGCIDAWLYSHTTCPLCRAEI--------
>tr|A0A199V1J4|A0A199V1J4_ANACO/807-851 [subseq from] E3 ubiquitin-protein ligase ATL41 (Fragment) OS=Ananas comosus OX=4615 GN=ACMD2_25891 PE=4 SV=1
------------------------RACTVCLDSLKAGDMVRSLPaCTHMFHADCIDPWLRLHSTCPLCR-----------
>tr|A0A0D3F329|A0A0D3F329_9ORYZ/88-137 [subseq from] Uncharacterized protein OS=Oryza barthii OX=65489 PE=4 SV=1
------------------------AVCAVCLEDVRGGETVRRLPaCGHLFHVECIDMWLHSpHRTCPMCRCVVS-------
>tr|A0A0D3F329|A0A0D3F329_9ORYZ/297-345 [subseq from] Uncharacterized protein OS=Oryza barthii OX=65489 PE=4 SV=1
-------------------------PCSVCLEELHAGEIVREMPaCKHLFHVECIDMWLHSHRTCPMCRCDLSP------
>tr|A0A0D3F329|A0A0D3F329_9ORYZ/509-556 [subseq from] Uncharacterized protein OS=Oryza barthii OX=65489 PE=4 SV=1
--------------------------CSMCLEELHAGEMVREMPsCKHLFHVECIDMWLHSHRTCPMCRCDLSP------
>tr|A0A0D3F329|A0A0D3F329_9ORYZ/583-632 [subseq from] Uncharacterized protein OS=Oryza barthii OX=65489 PE=4 SV=1
---------------------GGSVLCAVCLEDVARGETVRRLPaCGHLFHRDCVDMWLHSHTTCPLCRCE---------
>tr|A0A0D3F329|A0A0D3F329_9ORYZ/665-696 [subseq from] Uncharacterized protein OS=Oryza barthii OX=65489 PE=4 SV=1
-----------------------------------------PLPaCRHLFHVGCIDMWLHSHSTCPLCRCNVS-------
>tr|A0A0D3F329|A0A0D3F329_9ORYZ/857-924 [subseq from] Uncharacterized protein OS=Oryza barthii OX=65489 PE=4 SV=1
-----TADDIPAYEQPAASEgGAAAAECAVCLGEVEKGEMVKRLPvCLHMFHRRCIDPWLRDHSTCPVCRCDA--------
>tr|A0A0D3F329|A0A0D3F329_9ORYZ/988-1018 [subseq from] Uncharacterized protein OS=Oryza barthii OX=65489 PE=4 SV=1
----------------------------------------RLPACLHVFHQRCIDAWLRGNSTCPVCRRNA--------
>tr|A0A0E0BYY4|A0A0E0BYY4_9ORYZ/114-163 [subseq from] Uncharacterized protein OS=Oryza meridionalis OX=40149 PE=4 SV=1
-----------------------SVECAVCLSAVDEGETVRQIPaCGHVFHRECIDMWLSSRATCPVCRGKAA-------
>tr|A0A0E0BYY4|A0A0E0BYY4_9ORYZ/323-372 [subseq from] Uncharacterized protein OS=Oryza meridionalis OX=40149 PE=4 SV=1
-----------------------SVECAVCLSAVDEGETVRQIPaCGHVFHRECIDMWLSSRATCPVCRGKAA-------
>tr|A0A0E0BYY4|A0A0E0BYY4_9ORYZ/573-638 [subseq from] Uncharacterized protein OS=Oryza meridionalis OX=40149 PE=4 SV=1
------IAALPKFEYRGTGDECDRWECSICLCAVADGEVARQLPrCMHLFHRGCVDMWLVAHTTCPVCRAEV--------
>tr|A0A0E0BYY4|A0A0E0BYY4_9ORYZ/725-796 [subseq from] Uncharacterized protein OS=Oryza meridionalis OX=40149 PE=4 SV=1
----AAIARLPCFVLPPRRGGSaaaAPAECAVCLGAVEEGETVRALPCcPHAFHARCVDAWLRLRPTCPLCRADVP-------
>tr|A0A0E0BYY4|A0A0E0BYY4_9ORYZ/1120-1188 [subseq from] Uncharacterized protein OS=Oryza meridionalis OX=40149 PE=4 SV=1
---AAAIAALPTFGYEaPAAAAAAALDCAVCLGQVDGGEKVRQLPkCGHLFHAECVDAWLRAHSTCPMCRAA---------
>tr|A0A3Q7ELF4|A0A3Q7ELF4_SOLLC/320-358 [subseq from] Uncharacterized protein OS=Solanum lycopersicum OX=4081 PE=4 SV=1
-------------------------SCPICLAEYHPKEIVKSIPeCEHCFHAECVDEWLKINES----------------
>tr|A0A3Q7ELF4|A0A3Q7ELF4_SOLLC/586-627 [subseq from] Uncharacterized protein OS=Solanum lycopersicum OX=4081 PE=4 SV=1
------------------------GICPICLAEYHPKETVRCIPeCEHCFHADCIDEWLKIKGICP--------------
>tr|A0A3Q7ELF4|A0A3Q7ELF4_SOLLC/906-957 [subseq from] Uncharacterized protein OS=Solanum lycopersicum OX=4081 PE=4 SV=1
------------------------LTCSICLADYHPKETVRCIPeCEHCFHAECIDEWLKINGTCPVCRNNPSPVH----
>tr|A0A3Q7ELF4|A0A3Q7ELF4_SOLLC/1228-1279 [subseq from] Uncharacterized protein OS=Solanum lycopersicum OX=4081 PE=4 SV=1
------------------------GICPICLAEYHPKETVRCIPeCEHGFHAECIDEWLKINGTCPVCRNNPSPVH----
>tr|A0A3Q7ELF4|A0A3Q7ELF4_SOLLC/1572-1617 [subseq from] Uncharacterized protein OS=Solanum lycopersicum OX=4081 PE=4 SV=1
------------------------MICAICLGEYSAGETLRYIPeCEHCFHVECVDKWLKMNSSCPICRN----------
>tr|A0A803KPD1|A0A803KPD1_CHEQI/160-210 [subseq from] Uncharacterized protein OS=Chenopodium quinoa OX=63459 PE=4 SV=1
----------------------GSPLCVICQYKFRDGELVRCLPeCDHLFHLSCIDKWLTSHKTCPSCRDDLD-------
>tr|A0A803KPD1|A0A803KPD1_CHEQI/279-355 [subseq from] Uncharacterized protein OS=Chenopodium quinoa OX=63459 PE=4 SV=1
---KAILEAYPVFTYsNVASLESNKGIleCAVCLSLFEEEDTLRLLsKCNHVFHLHCVDDWLAAHTTCPLCRANLVSIHD---
>tr|A0A803KPD1|A0A803KPD1_CHEQI/525-573 [subseq from] Uncharacterized protein OS=Chenopodium quinoa OX=63459 PE=4 SV=1
------------------------VECAVCLSPYEEEEMLRLLPkCDHLFHLQCVDRWLASHTTCPICRADLV-------
>tr|A0A803KPD1|A0A803KPD1_CHEQI/710-757 [subseq from] Uncharacterized protein OS=Chenopodium quinoa OX=63459 PE=4 SV=1
-------------------------ECSVCLSQFEMDEKLRMLPkCKHVFHVECVNRWLVDHSTCPFCRDDLA-------
>tr|A0A4W2ICW6|A0A4W2ICW6_BOBOX/34-112 [subseq from] RING-type domain-containing protein OS=Bos indicus x Bos taurus OX=30522 PE=4 SV=1
GLTKADIEQLPSYRFNPNNHQSEQTLCVVCMCDFESRQLLRVLPCNHEFHAKCVDKWLKANRTCPICRADASEVHRDSE
>tr|A0A7J7W3Q9|A0A7J7W3Q9_PIPKU/34-112 [subseq from] Ring finger protein 38 OS=Pipistrellus kuhlii OX=59472 GN=mPipKuh1_015033 PE=4 SV=1
GLTKADIEQLPSYRFNPNNHQSEQTLCVVCMCDFESRQLLRVLPCNHEFHAKCVDKWLKANRTCPICRADASEVHRDSE
>tr|L9L3V5|L9L3V5_TUPCH/43-121 [subseq from] RING finger protein 38 OS=Tupaia chinensis OX=246437 GN=TREES_T100017594 PE=4 SV=1
GLTKADIEQLPSYRFNPNNHQSEQTLCVVCMCDFESRQLLRVLPCNHEFHAKCVDKWLKANRTCPICRADASEVHRDSE
>tr|U6DMR3|U6DMR3_NEOVI/64-142 [subseq from] Ring finger protein 38 (Fragment) OS=Neovison vison OX=452646 GN=Q9H748 PE=2 SV=1
GLTKADIEQLPSYRFNPNNHQSEQTLCVVCMCDFESRQLLRVLPCNHEFHAKCVDKWLKANRTCPICRADASEVHRDSE
>tr|V9LHA6|V9LHA6_CALMI/118-196 [subseq from] RING finger protein 38 (Fragment) OS=Callorhinchus milii OX=7868 PE=2 SV=1
GLTKADIEQLPSYRFNPNNHQSEQTLCVVCMCDFESRQLLRVLPCNHEFHAKCVDKWLKANRTCPICRADASEVHRDSE
>tr|A0A6P9FFI3|A0A6P9FFI3_ZALCA/241-319 [subseq from] E3 ubiquitin-protein ligase RNF38 isoform X4 OS=Zalophus californianus OX=9704 GN=RNF38 PE=4 SV=1
GLTKADIEQLPSYRFNPNNHQSEQTLCVVCMCDFESRQLLRVLPCNHEFHAKCVDKWLKANRTCPICRADASEVHRDSE
>tr|A0A5E4A7L5|A0A5E4A7L5_MARMO/191-269 [subseq from] RING-type domain-containing protein OS=Marmota monax OX=9995 GN=MONAX_5E014270 PE=4 SV=1
GLTKADIEQLPSYRFNPNNHQSEQTLCVVCMCDFESRQLLRVLPCNHEFHAKCVDKWLKANRTCPICRADASEVHRDSE
>tr|A0A5N4E8D0|A0A5N4E8D0_CAMDR/191-269 [subseq from] E3 ubiquitin-protein ligase RNF38 OS=Camelus dromedarius OX=9838 GN=Cadr_000015875 PE=4 SV=1
GLTKADIEQLPSYRFNPNNHQSEQTLCVVCMCDFESRQLLRVLPCNHEFHAKCVDKWLKANRTCPICRADASEVHRDSE
>tr|A0A2D4INR9|A0A2D4INR9_MICLE/192-270 [subseq from] RING-type domain-containing protein OS=Micrurus lemniscatus lemniscatus OX=129467 PE=4 SV=1
GLTKADIEQLPSYRFNPNNHQSEQTLCVVCMCDFESRQLLRVLPCNHEFHAKCVDKWLKANRTCPICRADASEVHRDSE
>tr|A0A2D4NM04|A0A2D4NM04_MICSU/197-275 [subseq from] RING-type domain-containing protein (Fragment) OS=Micrurus surinamensis OX=129470 PE=4 SV=1
GLTKADIEQLPSYRFNPNNHQSEQTLCVVCMCDFESRQLLRVLPCNHEFHAKCVDKWLKANRTCPICRADASEVHRDSE
>tr|A0A2I2YCN4|A0A2I2YCN4_GORGO/248-326 [subseq from] Ring finger protein 38 OS=Gorilla gorilla gorilla OX=9595 GN=RNF38 PE=4 SV=1
GLTKADIEQLPSYRFNPNNHQSEQTLCVVCMCDFESRQLLRVLPCNHEFHAKCVDKWLKANRTCPICRADASEVHRDSE
>tr|A0A2I3GY43|A0A2I3GY43_NOMLE/248-326 [subseq from] RING-type domain-containing protein OS=Nomascus leucogenys OX=61853 GN=RNF38 PE=4 SV=1
GLTKADIEQLPSYRFNPNNHQSEQTLCVVCMCDFESRQLLRVLPCNHEFHAKCVDKWLKANRTCPICRADASEVHRDSE
>tr|A0A2I3M8E4|A0A2I3M8E4_PAPAN/253-331 [subseq from] Ring finger protein 38 OS=Papio anubis OX=9555 GN=RNF38 PE=4 SV=1
GLTKADIEQLPSYRFNPNNHQSEQTLCVVCMCDFESRQLLRVLPCNHEFHAKCVDKWLKANRTCPICRADASEVHRDSE
>tr|A0A2K5ITA2|A0A2K5ITA2_COLAP/253-331 [subseq from] Ring finger protein 38 OS=Colobus angolensis palliatus OX=336983 PE=4 SV=1
GLTKADIEQLPSYRFNPNNHQSEQTLCVVCMCDFESRQLLRVLPCNHEFHAKCVDKWLKANRTCPICRADASEVHRDSE
>tr|A0A2K5MM59|A0A2K5MM59_CERAT/253-331 [subseq from] Ring finger protein 38 OS=Cercocebus atys OX=9531 GN=RNF38 PE=4 SV=1
GLTKADIEQLPSYRFNPNNHQSEQTLCVVCMCDFESRQLLRVLPCNHEFHAKCVDKWLKANRTCPICRADASEVHRDSE
>tr|A0A2K6A5N8|A0A2K6A5N8_MANLE/253-331 [subseq from] Ring finger protein 38 OS=Mandrillus leucophaeus OX=9568 GN=RNF38 PE=4 SV=1
GLTKADIEQLPSYRFNPNNHQSEQTLCVVCMCDFESRQLLRVLPCNHEFHAKCVDKWLKANRTCPICRADASEVHRDSE
>tr|A0A2K6AW47|A0A2K6AW47_MACNE/253-331 [subseq from] Ring finger protein 38 OS=Macaca nemestrina OX=9545 GN=RNF38 PE=4 SV=1
GLTKADIEQLPSYRFNPNNHQSEQTLCVVCMCDFESRQLLRVLPCNHEFHAKCVDKWLKANRTCPICRADASEVHRDSE
>tr|A0A2K6K133|A0A2K6K133_RHIBE/253-331 [subseq from] RING-type domain-containing protein OS=Rhinopithecus bieti OX=61621 GN=RNF38 PE=4 SV=1
GLTKADIEQLPSYRFNPNNHQSEQTLCVVCMCDFESRQLLRVLPCNHEFHAKCVDKWLKANRTCPICRADASEVHRDSE
>tr|A0A2K6N7E7|A0A2K6N7E7_RHIRO/253-331 [subseq from] RING-type domain-containing protein OS=Rhinopithecus roxellana OX=61622 GN=RNF38 PE=4 SV=1
GLTKADIEQLPSYRFNPNNHQSEQTLCVVCMCDFESRQLLRVLPCNHEFHAKCVDKWLKANRTCPICRADASEVHRDSE
>tr|A0A4W3I6D6|A0A4W3I6D6_CALMI/250-328 [subseq from] RING-type domain-containing protein OS=Callorhinchus milii OX=7868 GN=RNF38 PE=4 SV=1
GLTKADIEQLPSYRFNPNNHQSEQTLCVVCMCDFESRQLLRVLPCNHEFHAKCVDKWLKANRTCPICRADASEVHRDSE
>sp|Q9H0F5-5|RNF38_HUMAN/254-332 [subseq from] Isoform 5 of E3 ubiquitin-protein ligase RNF38 OS=Homo sapiens OX=9606 GN=RNF38
GLTKADIEQLPSYRFNPNNHQSEQTLCVVCMCDFESRQLLRVLPCNHEFHAKCVDKWLKANRTCPICRADASEVHRDSE
>tr|A0A286XE37|A0A286XE37_CAVPO/354-432 [subseq from] Ring finger protein 38 OS=Cavia porcellus OX=10141 GN=RNF38 PE=4 SV=1
GLTKADIEQLPSYRFNPNNHQSEQTLCVVCMCDFESRQLLRVLPCNHEFHAKCVDKWLKANRTCPICRADASEVHRDSE
>tr|A0A402ESH6|A0A402ESH6_9SAUR/268-346 [subseq from] RING-type domain-containing protein OS=Paroedura picta OX=143630 GN=parPi_0007132 PE=4 SV=1
GLTKADIEQLPSYRFNPNNHQSEQTLCVVCMCDFESRQLLRVLPCNHEFHAKCVDKWLKANRTCPICRADASEVHRDSE
>tr|A0A4W3HHR0|A0A4W3HHR0_CALMI/306-384 [subseq from] RING-type domain-containing protein OS=Callorhinchus milii OX=7868 GN=RNF38 PE=4 SV=1
GLTKADIEQLPSYRFNPNNHQSEQTLCVVCMCDFESRQLLRVLPCNHEFHAKCVDKWLKANRTCPICRADASEVHRDSE
>tr|A0A6A1QD51|A0A6A1QD51_BALPH/283-361 [subseq from] RING-type domain-containing protein OS=Balaenoptera physalus OX=9770 GN=E2I00_003507 PE=4 SV=1
GLTKADIEQLPSYRFNPNNHQSEQTLCVVCMCDFESRQLLRVLPCNHEFHAKCVDKWLKANRTCPICRADASEVHRDSE
>tr|A0A6J0ITI0|A0A6J0ITI0_9PASS/354-432 [subseq from] E3 ubiquitin-protein ligase RNF38 OS=Lepidothrix coronata OX=321398 GN=RNF38 PE=4 SV=1
GLTKADIEQLPSYRFNPNNHQSEQTLCVVCMCDFESRQLLRVLPCNHEFHAKCVDKWLKANRTCPICRADASEVHRDSE
>tr|A0A6J2IMB5|A0A6J2IMB5_9PASS/354-432 [subseq from] E3 ubiquitin-protein ligase RNF38 isoform X3 OS=Pipra filicauda OX=649802 GN=RNF38 PE=4 SV=1
GLTKADIEQLPSYRFNPNNHQSEQTLCVVCMCDFESRQLLRVLPCNHEFHAKCVDKWLKANRTCPICRADASEVHRDSE
>tr|A0A6P6HCB0|A0A6P6HCB0_PUMCO/339-417 [subseq from] E3 ubiquitin-protein ligase RNF38 OS=Puma concolor OX=9696 GN=RNF38 PE=4 SV=1
GLTKADIEQLPSYRFNPNNHQSEQTLCVVCMCDFESRQLLRVLPCNHEFHAKCVDKWLKANRTCPICRADASEVHRDSE
>tr|A0A7J7EPT4|A0A7J7EPT4_DICBM/259-337 [subseq from] RING-type domain-containing protein OS=Diceros bicornis minor OX=77932 GN=HPG69_013626 PE=4 SV=1
GLTKADIEQLPSYRFNPNNHQSEQTLCVVCMCDFESRQLLRVLPCNHEFHAKCVDKWLKANRTCPICRADASEVHRDSE
>tr|A0A7J7UQY5|A0A7J7UQY5_MYOMY/254-332 [subseq from] Ring finger protein 38 OS=Myotis myotis OX=51298 GN=mMyoMyo1_016717 PE=4 SV=1
GLTKADIEQLPSYRFNPNNHQSEQTLCVVCMCDFESRQLLRVLPCNHEFHAKCVDKWLKANRTCPICRADASEVHRDSE
>tr|A0A7J7VSB5|A0A7J7VSB5_RHIFE/254-332 [subseq from] Ring finger protein 38 OS=Rhinolophus ferrumequinum OX=59479 GN=mRhiFer1_014506 PE=4 SV=1
GLTKADIEQLPSYRFNPNNHQSEQTLCVVCMCDFESRQLLRVLPCNHEFHAKCVDKWLKANRTCPICRADASEVHRDSE
>tr|G2HGV3|G2HGV3_PANTR/254-332 [subseq from] RING-type domain-containing protein OS=Pan troglodytes OX=9598 PE=2 SV=1
GLTKADIEQLPSYRFNPNNHQSEQTLCVVCMCDFESRQLLRVLPCNHEFHAKCVDKWLKANRTCPICRADASEVHRDSE
>tr|A0A091V7N9|A0A091V7N9_NIPNI/383-461 [subseq from] RING finger protein 38 (Fragment) OS=Nipponia nippon OX=128390 GN=Y956_05142 PE=4 SV=1
GLTKADIEQLPSYRFNPNNHQSEQTLCVVCMCDFESRQLLRVLPCNHEFHAKCVDKWLKANRTCPICRADASEVHRDSE
>tr|A0A093P5Z4|A0A093P5Z4_PYGAD/383-461 [subseq from] RING finger protein 38 (Fragment) OS=Pygoscelis adeliae OX=9238 GN=AS28_07099 PE=4 SV=1
GLTKADIEQLPSYRFNPNNHQSEQTLCVVCMCDFESRQLLRVLPCNHEFHAKCVDKWLKANRTCPICRADASEVHRDSE
>tr|A0A4W3I6C7|A0A4W3I6C7_CALMI/353-431 [subseq from] RING-type domain-containing protein OS=Callorhinchus milii OX=7868 GN=RNF38 PE=4 SV=1
GLTKADIEQLPSYRFNPNNHQSEQTLCVVCMCDFESRQLLRVLPCNHEFHAKCVDKWLKANRTCPICRADASEVHRDSE
>tr|A0A673VFM3|A0A673VFM3_SURSU/354-432 [subseq from] Ring finger protein 38 OS=Suricata suricatta OX=37032 GN=RNF38 PE=4 SV=1
GLTKADIEQLPSYRFNPNNHQSEQTLCVVCMCDFESRQLLRVLPCNHEFHAKCVDKWLKANRTCPICRADASEVHRDSE
>tr|A0A6J3EG23|A0A6J3EG23_AYTFU/408-486 [subseq from] E3 ubiquitin-protein ligase RNF38-like OS=Aythya fuligula OX=219594 GN=LOC116501269 PE=4 SV=1
GLTKADIEQLPSYRFNPNNHQSEQTLCVVCMCDFESRQLLRVLPCNHEFHAKCVDKWLKANRTCPICRADASEVHRDSE
>tr|A0A091NI12|A0A091NI12_APAVI/383-461 [subseq from] RING finger protein 38 (Fragment) OS=Apaloderma vittatum OX=57397 GN=N311_11296 PE=4 SV=1
GLTKADIEQLPSYRFNPNNHQSEQTLCVVCMCDFESRQLLRVLPCNHEFHAKCVDKWLKANRTCPICRADASEVHRDSE
>tr|A0A1L8HXD6|A0A1L8HXD6_XENLA/364-442 [subseq from] RING-type domain-containing protein OS=Xenopus laevis OX=8355 GN=XELAEV_18006546mg PE=4 SV=1
GLTKADIEQLPSYRFNPNNHQSEQTLCVVCMCDFESRQLLRVLPCNHEFHAKCVDKWLKANRTCPICRADASEVHRDSE
>tr|A0A1S3FZW5|A0A1S3FZW5_DIPOR/354-432 [subseq from] E3 ubiquitin-protein ligase RNF38 OS=Dipodomys ordii OX=10020 GN=Rnf38 PE=4 SV=1
GLTKADIEQLPSYRFNPNNHQSEQTLCVVCMCDFESRQLLRVLPCNHEFHAKCVDKWLKANRTCPICRADASEVHRDSE
>tr|A0A2D4IND9|A0A2D4IND9_MICLE/198-276 [subseq from] RING-type domain-containing protein (Fragment) OS=Micrurus lemniscatus lemniscatus OX=129467 PE=4 SV=1
GLTKADIEQLPSYRFNPNNHQSEQTLCVVCMCDFESRQLLRVLPCNHEFHAKCVDKWLKANRTCPICRADASEVHRDSE
>tr|A0A286XP93|A0A286XP93_CAVPO/386-464 [subseq from] Ring finger protein 38 OS=Cavia porcellus OX=10141 GN=RNF38 PE=4 SV=1
GLTKADIEQLPSYRFNPNNHQSEQTLCVVCMCDFESRQLLRVLPCNHEFHAKCVDKWLKANRTCPICRADASEVHRDSE
>tr|A0A2K5RG38|A0A2K5RG38_CEBIM/350-428 [subseq from] Ring finger protein 38 OS=Cebus imitator OX=2715852 GN=RNF38 PE=4 SV=1
GLTKADIEQLPSYRFNPNNHQSEQTLCVVCMCDFESRQLLRVLPCNHEFHAKCVDKWLKANRTCPICRADASEVHRDSE
>tr|A0A2U3VCN9|A0A2U3VCN9_ODORO/354-432 [subseq from] E3 ubiquitin-protein ligase RNF38 isoform X3 OS=Odobenus rosmarus divergens OX=9708 GN=RNF38 PE=4 SV=1
GLTKADIEQLPSYRFNPNNHQSEQTLCVVCMCDFESRQLLRVLPCNHEFHAKCVDKWLKANRTCPICRADASEVHRDSE
>tr|A0A2Y9HC54|A0A2Y9HC54_NEOSC/354-432 [subseq from] E3 ubiquitin-protein ligase RNF38 OS=Neomonachus schauinslandi OX=29088 GN=RNF38 PE=4 SV=1
GLTKADIEQLPSYRFNPNNHQSEQTLCVVCMCDFESRQLLRVLPCNHEFHAKCVDKWLKANRTCPICRADASEVHRDSE
>tr|A0A384DGA1|A0A384DGA1_URSMA/354-432 [subseq from] E3 ubiquitin-protein ligase RNF38 OS=Ursus maritimus OX=29073 GN=RNF38 PE=4 SV=1
GLTKADIEQLPSYRFNPNNHQSEQTLCVVCMCDFESRQLLRVLPCNHEFHAKCVDKWLKANRTCPICRADASEVHRDSE
>tr|A0A3Q7MNH4|A0A3Q7MNH4_CALUR/354-432 [subseq from] E3 ubiquitin-protein ligase RNF38 isoform X1 OS=Callorhinus ursinus OX=34884 GN=RNF38 PE=4 SV=1
GLTKADIEQLPSYRFNPNNHQSEQTLCVVCMCDFESRQLLRVLPCNHEFHAKCVDKWLKANRTCPICRADASEVHRDSE
>tr|A0A3Q7TUQ6|A0A3Q7TUQ6_VULVU/354-432 [subseq from] E3 ubiquitin-protein ligase RNF38 isoform X1 OS=Vulpes vulpes OX=9627 GN=RNF38 PE=4 SV=1
GLTKADIEQLPSYRFNPNNHQSEQTLCVVCMCDFESRQLLRVLPCNHEFHAKCVDKWLKANRTCPICRADASEVHRDSE
>tr|A0A3Q7X662|A0A3Q7X662_URSAR/354-432 [subseq from] E3 ubiquitin-protein ligase RNF38 isoform X2 OS=Ursus arctos horribilis OX=116960 GN=RNF38 PE=4 SV=1
GLTKADIEQLPSYRFNPNNHQSEQTLCVVCMCDFESRQLLRVLPCNHEFHAKCVDKWLKANRTCPICRADASEVHRDSE
>tr|A0A485PHN7|A0A485PHN7_LYNPA/354-432 [subseq from] Ring finger protein 38 isoform 1 OS=Lynx pardinus OX=191816 GN=LYPA_23C009108 PE=4 SV=1
GLTKADIEQLPSYRFNPNNHQSEQTLCVVCMCDFESRQLLRVLPCNHEFHAKCVDKWLKANRTCPICRADASEVHRDSE
>tr|A0A4W3HN78|A0A4W3HN78_CALMI/429-507 [subseq from] RING-type domain-containing protein OS=Callorhinchus milii OX=7868 GN=RNF38 PE=4 SV=1
GLTKADIEQLPSYRFNPNNHQSEQTLCVVCMCDFESRQLLRVLPCNHEFHAKCVDKWLKANRTCPICRADASEVHRDSE
>tr|A0A667IN19|A0A667IN19_LYNCA/354-432 [subseq from] Ring finger protein 38 OS=Lynx canadensis OX=61383 GN=RNF38 PE=4 SV=1
GLTKADIEQLPSYRFNPNNHQSEQTLCVVCMCDFESRQLLRVLPCNHEFHAKCVDKWLKANRTCPICRADASEVHRDSE
>tr|A0A6J1XRT0|A0A6J1XRT0_ACIJB/354-432 [subseq from] E3 ubiquitin-protein ligase RNF38 isoform X1 OS=Acinonyx jubatus OX=32536 GN=RNF38 PE=4 SV=1
GLTKADIEQLPSYRFNPNNHQSEQTLCVVCMCDFESRQLLRVLPCNHEFHAKCVDKWLKANRTCPICRADASEVHRDSE
>tr|A0A6J2EVF5|A0A6J2EVF5_ZALCA/354-432 [subseq from] E3 ubiquitin-protein ligase RNF38 isoform X1 OS=Zalophus californianus OX=9704 GN=RNF38 PE=4 SV=1
GLTKADIEQLPSYRFNPNNHQSEQTLCVVCMCDFESRQLLRVLPCNHEFHAKCVDKWLKANRTCPICRADASEVHRDSE
>tr|A0A6P4WGR4|A0A6P4WGR4_PANPR/354-432 [subseq from] E3 ubiquitin-protein ligase RNF38 isoform X2 OS=Panthera pardus OX=9691 GN=RNF38 PE=4 SV=1
GLTKADIEQLPSYRFNPNNHQSEQTLCVVCMCDFESRQLLRVLPCNHEFHAKCVDKWLKANRTCPICRADASEVHRDSE
>tr|F1PLL1|F1PLL1_CANLF/354-432 [subseq from] Ring finger protein 38 OS=Canis lupus familiaris OX=9615 GN=RNF38 PE=4 SV=2
GLTKADIEQLPSYRFNPNNHQSEQTLCVVCMCDFESRQLLRVLPCNHEFHAKCVDKWLKANRTCPICRADASEVHRDSE
>tr|M3XKW4|M3XKW4_LATCH/354-432 [subseq from] RING-type domain-containing protein OS=Latimeria chalumnae OX=7897 GN=RNF38 PE=4 SV=1
GLTKADIEQLPSYRFNPNNHQSEQTLCVVCMCDFESRQLLRVLPCNHEFHAKCVDKWLKANRTCPICRADASEVHRDSE
>tr|Q28I34|Q28I34_XENTR/354-432 [subseq from] Ring finger protein 38 OS=Xenopus tropicalis OX=8364 GN=rnf38 PE=2 SV=1
GLTKADIEQLPSYRFNPNNHQSEQTLCVVCMCDFESRQLLRVLPCNHEFHAKCVDKWLKANRTCPICRADASEVHRDSE
>sp|Q9H0F5-4|RNF38_HUMAN/361-439 [subseq from] Isoform 4 of E3 ubiquitin-protein ligase RNF38 OS=Homo sapiens OX=9606 GN=RNF38
GLTKADIEQLPSYRFNPNNHQSEQTLCVVCMCDFESRQLLRVLPCNHEFHAKCVDKWLKANRTCPICRADASEVHRDSE
>tr|A0A093FXV9|A0A093FXV9_TYTAL/324-402 [subseq from] RING finger protein 38 (Fragment) OS=Tyto alba OX=56313 GN=N341_11440 PE=4 SV=1
GLTKADIEQLPSYRFNPNNHQSEQTLCVVCMCDFESRQLLRVLPCNHEFHAKCVDKWLKANRTCPICRADASEVHRDSE
>tr|A0A2I2YZG9|A0A2I2YZG9_GORGO/361-439 [subseq from] Ring finger protein 38 OS=Gorilla gorilla gorilla OX=9595 GN=RNF38 PE=4 SV=1
GLTKADIEQLPSYRFNPNNHQSEQTLCVVCMCDFESRQLLRVLPCNHEFHAKCVDKWLKANRTCPICRADASEVHRDSE
>tr|A0A2J8QRP8|A0A2J8QRP8_PANTR/361-439 [subseq from] Ring finger protein 38 OS=Pan troglodytes OX=9598 GN=RNF38 PE=4 SV=1
GLTKADIEQLPSYRFNPNNHQSEQTLCVVCMCDFESRQLLRVLPCNHEFHAKCVDKWLKANRTCPICRADASEVHRDSE
>tr|A0A2K6GUJ2|A0A2K6GUJ2_PROCO/356-434 [subseq from] Ring finger protein 38 OS=Propithecus coquereli OX=379532 GN=RNF38 PE=4 SV=1
GLTKADIEQLPSYRFNPNNHQSEQTLCVVCMCDFESRQLLRVLPCNHEFHAKCVDKWLKANRTCPICRADASEVHRDSE
>tr|A0A2R9BJH2|A0A2R9BJH2_PANPA/361-439 [subseq from] Ring finger protein 38 OS=Pan paniscus OX=9597 GN=RNF38 PE=4 SV=1
GLTKADIEQLPSYRFNPNNHQSEQTLCVVCMCDFESRQLLRVLPCNHEFHAKCVDKWLKANRTCPICRADASEVHRDSE
>tr|A0A3Q7SXV7|A0A3Q7SXV7_VULVU/324-402 [subseq from] E3 ubiquitin-protein ligase RNF38 isoform X2 OS=Vulpes vulpes OX=9627 GN=RNF38 PE=4 SV=1
GLTKADIEQLPSYRFNPNNHQSEQTLCVVCMCDFESRQLLRVLPCNHEFHAKCVDKWLKANRTCPICRADASEVHRDSE
>tr|A0A4W3HKK2|A0A4W3HKK2_CALMI/394-472 [subseq from] RING-type domain-containing protein OS=Callorhinchus milii OX=7868 GN=RNF38 PE=4 SV=1
GLTKADIEQLPSYRFNPNNHQSEQTLCVVCMCDFESRQLLRVLPCNHEFHAKCVDKWLKANRTCPICRADASEVHRDSE
>tr|A0A673VF35|A0A673VF35_SURSU/445-523 [subseq from] Ring finger protein 38 OS=Suricata suricatta OX=37032 GN=RNF38 PE=4 SV=1
GLTKADIEQLPSYRFNPNNHQSEQTLCVVCMCDFESRQLLRVLPCNHEFHAKCVDKWLKANRTCPICRADASEVHRDSE
>tr|A0A6D2WXW4|A0A6D2WXW4_PANTR/361-439 [subseq from] RNF38 isoform 7 OS=Pan troglodytes OX=9598 GN=CK820_G0014318 PE=4 SV=1
GLTKADIEQLPSYRFNPNNHQSEQTLCVVCMCDFESRQLLRVLPCNHEFHAKCVDKWLKANRTCPICRADASEVHRDSE
>tr|A0A6J2ILE4|A0A6J2ILE4_9PASS/423-501 [subseq from] E3 ubiquitin-protein ligase RNF38 isoform X2 OS=Pipra filicauda OX=649802 GN=RNF38 PE=4 SV=1
GLTKADIEQLPSYRFNPNNHQSEQTLCVVCMCDFESRQLLRVLPCNHEFHAKCVDKWLKANRTCPICRADASEVHRDSE
>tr|A0A6J3EP53|A0A6J3EP53_SAPAP/324-402 [subseq from] E3 ubiquitin-protein ligase RNF38 isoform X4 OS=Sapajus apella OX=9515 GN=RNF38 PE=4 SV=1
GLTKADIEQLPSYRFNPNNHQSEQTLCVVCMCDFESRQLLRVLPCNHEFHAKCVDKWLKANRTCPICRADASEVHRDSE
>tr|A0A6P4W5Z5|A0A6P4W5Z5_PANPR/361-439 [subseq from] E3 ubiquitin-protein ligase RNF38 isoform X7 OS=Panthera pardus OX=9691 GN=RNF38 PE=4 SV=1
GLTKADIEQLPSYRFNPNNHQSEQTLCVVCMCDFESRQLLRVLPCNHEFHAKCVDKWLKANRTCPICRADASEVHRDSE
>tr|A0A822I6C5|A0A822I6C5_9NEOB/392-470 [subseq from] (mimic poison frog) hypothetical protein OS=Ranitomeya imitator OX=111125 GN=RIMITATOR_LOCUS14800868 PE=4 SV=1
GLTKADIEQLPSYRFNPNNHQSEQTLCVVCMCDFESRQLLRVLPCNHEFHAKCVDKWLKANRTCPICRADASEVHRDSE
>tr|A0A2I3G8F4|A0A2I3G8F4_NOMLE/361-439 [subseq from] RING-type domain-containing protein OS=Nomascus leucogenys OX=61853 GN=RNF38 PE=4 SV=1
GLTKADIEQLPSYRFNPNNHQSEQTLCVVCMCDFESRQLLRVLPCNHEFHAKCVDKWLKANRTCPICRADASEVHRDSE
>tr|A0A2J8T080|A0A2J8T080_PONAB/376-454 [subseq from] RNF38 isoform 7 OS=Pongo abelii OX=9601 GN=CR201_G0038884 PE=4 SV=1
GLTKADIEQLPSYRFNPNNHQSEQTLCVVCMCDFESRQLLRVLPCNHEFHAKCVDKWLKANRTCPICRADASEVHRDSE
>tr|A0A2K5CDE7|A0A2K5CDE7_AOTNA/349-427 [subseq from] Ring finger protein 38 OS=Aotus nancymaae OX=37293 GN=RNF38 PE=4 SV=1
GLTKADIEQLPSYRFNPNNHQSEQTLCVVCMCDFESRQLLRVLPCNHEFHAKCVDKWLKANRTCPICRADASEVHRDSE
>tr|A0A3Q0DKV8|A0A3Q0DKV8_CARSF/440-518 [subseq from] E3 ubiquitin-protein ligase RNF38 isoform X1 OS=Carlito syrichta OX=1868482 GN=RNF38 PE=4 SV=1
GLTKADIEQLPSYRFNPNNHQSEQTLCVVCMCDFESRQLLRVLPCNHEFHAKCVDKWLKANRTCPICRADASEVHRDSE
>tr|A0A3Q7MNH7|A0A3Q7MNH7_CALUR/384-462 [subseq from] E3 ubiquitin-protein ligase RNF38 isoform X5 OS=Callorhinus ursinus OX=34884 GN=RNF38 PE=4 SV=1
GLTKADIEQLPSYRFNPNNHQSEQTLCVVCMCDFESRQLLRVLPCNHEFHAKCVDKWLKANRTCPICRADASEVHRDSE
>tr|A0A3Q7NZ44|A0A3Q7NZ44_CALUR/386-464 [subseq from] E3 ubiquitin-protein ligase RNF38 isoform X4 OS=Callorhinus ursinus OX=34884 GN=RNF38 PE=4 SV=1
GLTKADIEQLPSYRFNPNNHQSEQTLCVVCMCDFESRQLLRVLPCNHEFHAKCVDKWLKANRTCPICRADASEVHRDSE
>tr|A0A452RVN1|A0A452RVN1_URSAM/386-464 [subseq from] Ring finger protein 38 OS=Ursus americanus OX=9643 GN=RNF38 PE=4 SV=1
GLTKADIEQLPSYRFNPNNHQSEQTLCVVCMCDFESRQLLRVLPCNHEFHAKCVDKWLKANRTCPICRADASEVHRDSE
>tr|A0A6I9ZZF9|A0A6I9ZZF9_ACIJB/384-462 [subseq from] E3 ubiquitin-protein ligase RNF38 isoform X5 OS=Acinonyx jubatus OX=32536 GN=RNF38 PE=4 SV=1
GLTKADIEQLPSYRFNPNNHQSEQTLCVVCMCDFESRQLLRVLPCNHEFHAKCVDKWLKANRTCPICRADASEVHRDSE
>tr|A0A6J1XS68|A0A6J1XS68_ACIJB/386-464 [subseq from] E3 ubiquitin-protein ligase RNF38 isoform X4 OS=Acinonyx jubatus OX=32536 GN=RNF38 PE=4 SV=1
GLTKADIEQLPSYRFNPNNHQSEQTLCVVCMCDFESRQLLRVLPCNHEFHAKCVDKWLKANRTCPICRADASEVHRDSE
>tr|A0A6J2EVG0|A0A6J2EVG0_ZALCA/386-464 [subseq from] E3 ubiquitin-protein ligase RNF38 isoform X6 OS=Zalophus californianus OX=9704 GN=RNF38 PE=4 SV=1
GLTKADIEQLPSYRFNPNNHQSEQTLCVVCMCDFESRQLLRVLPCNHEFHAKCVDKWLKANRTCPICRADASEVHRDSE
>tr|A0A6J2EZ61|A0A6J2EZ61_ZALCA/384-462 [subseq from] E3 ubiquitin-protein ligase RNF38 isoform X7 OS=Zalophus californianus OX=9704 GN=RNF38 PE=4 SV=1
GLTKADIEQLPSYRFNPNNHQSEQTLCVVCMCDFESRQLLRVLPCNHEFHAKCVDKWLKANRTCPICRADASEVHRDSE
>tr|A0A3Q7WAW1|A0A3Q7WAW1_URSAR/386-464 [subseq from] E3 ubiquitin-protein ligase RNF38 isoform X1 OS=Ursus arctos horribilis OX=116960 GN=RNF38 PE=4 SV=1
GLTKADIEQLPSYRFNPNNHQSEQTLCVVCMCDFESRQLLRVLPCNHEFHAKCVDKWLKANRTCPICRADASEVHRDSE
>tr|A0A6P4WS36|A0A6P4WS36_PANPR/391-469 [subseq from] E3 ubiquitin-protein ligase RNF38 isoform X6 OS=Panthera pardus OX=9691 GN=RNF38 PE=4 SV=1
GLTKADIEQLPSYRFNPNNHQSEQTLCVVCMCDFESRQLLRVLPCNHEFHAKCVDKWLKANRTCPICRADASEVHRDSE
>tr|A0A7J7VS64|A0A7J7VS64_RHIFE/356-434 [subseq from] Ring finger protein 38 OS=Rhinolophus ferrumequinum OX=59479 GN=mRhiFer1_014506 PE=4 SV=1
GLTKADIEQLPSYRFNPNNHQSEQTLCVVCMCDFESRQLLRVLPCNHEFHAKCVDKWLKANRTCPICRADASEVHRDSE
>tr|F7BW07|F7BW07_XENTR/388-466 [subseq from] Ring finger protein 38 OS=Xenopus tropicalis OX=8364 GN=rnf38 PE=4 SV=4
GLTKADIEQLPSYRFNPNNHQSEQTLCVVCMCDFESRQLLRVLPCNHEFHAKCVDKWLKANRTCPICRADASEVHRDSE
>tr|A0A2K6U5G8|A0A2K6U5G8_SAIBB/356-434 [subseq from] RING-type domain-containing protein OS=Saimiri boliviensis boliviensis OX=39432 PE=4 SV=1
GLTKADIEQLPSYRFNPNNHQSEQTLCVVCMCDFESRQLLRVLPCNHEFHAKCVDKWLKANRTCPICRADASEVHRDSE
>tr|A0A3Q0DK15|A0A3Q0DK15_CARSF/361-439 [subseq from] E3 ubiquitin-protein ligase RNF38 isoform X4 OS=Carlito syrichta OX=1868482 GN=RNF38 PE=4 SV=1
GLTKADIEQLPSYRFNPNNHQSEQTLCVVCMCDFESRQLLRVLPCNHEFHAKCVDKWLKANRTCPICRADASEVHRDSE
>tr|A0A452U3M0|A0A452U3M0_URSMA/378-456 [subseq from] Ring finger protein 38 OS=Ursus maritimus OX=29073 GN=RNF38 PE=4 SV=1
GLTKADIEQLPSYRFNPNNHQSEQTLCVVCMCDFESRQLLRVLPCNHEFHAKCVDKWLKANRTCPICRADASEVHRDSE
>tr|A0A4W2E9G6|A0A4W2E9G6_BOBOX/360-438 [subseq from] RING-type domain-containing protein OS=Bos indicus x Bos taurus OX=30522 GN=RNF38 PE=4 SV=1
GLTKADIEQLPSYRFNPNNHQSEQTLCVVCMCDFESRQLLRVLPCNHEFHAKCVDKWLKANRTCPICRADASEVHRDSE
>tr|A0A5F5PJ17|A0A5F5PJ17_HORSE/359-437 [subseq from] Ring finger protein 38 OS=Equus caballus OX=9796 GN=RNF38 PE=4 SV=1
GLTKADIEQLPSYRFNPNNHQSEQTLCVVCMCDFESRQLLRVLPCNHEFHAKCVDKWLKANRTCPICRADASEVHRDSE
>tr|A0A672TM54|A0A672TM54_STRHB/462-540 [subseq from] Ring finger protein 38 OS=Strigops habroptila OX=2489341 GN=RNF38 PE=4 SV=1
GLTKADIEQLPSYRFNPNNHQSEQTLCVVCMCDFESRQLLRVLPCNHEFHAKCVDKWLKANRTCPICRADASEVHRDSE
>tr|A0A6J1XS04|A0A6J1XS04_ACIJB/400-478 [subseq from] E3 ubiquitin-protein ligase RNF38 isoform X3 OS=Acinonyx jubatus OX=32536 GN=RNF38 PE=4 SV=1
GLTKADIEQLPSYRFNPNNHQSEQTLCVVCMCDFESRQLLRVLPCNHEFHAKCVDKWLKANRTCPICRADASEVHRDSE
>tr|A0A6J2EPA5|A0A6J2EPA5_ZALCA/400-478 [subseq from] E3 ubiquitin-protein ligase RNF38 isoform X5 OS=Zalophus californianus OX=9704 GN=RNF38 PE=4 SV=1
GLTKADIEQLPSYRFNPNNHQSEQTLCVVCMCDFESRQLLRVLPCNHEFHAKCVDKWLKANRTCPICRADASEVHRDSE
>tr|A0A6P4W5Z0|A0A6P4W5Z0_PANPR/407-485 [subseq from] E3 ubiquitin-protein ligase RNF38 isoform X4 OS=Panthera pardus OX=9691 GN=RNF38 PE=4 SV=1
GLTKADIEQLPSYRFNPNNHQSEQTLCVVCMCDFESRQLLRVLPCNHEFHAKCVDKWLKANRTCPICRADASEVHRDSE
>tr|A0A6P4X1L3|A0A6P4X1L3_PANPR/393-471 [subseq from] E3 ubiquitin-protein ligase RNF38 isoform X5 OS=Panthera pardus OX=9691 GN=RNF38 PE=4 SV=1
GLTKADIEQLPSYRFNPNNHQSEQTLCVVCMCDFESRQLLRVLPCNHEFHAKCVDKWLKANRTCPICRADASEVHRDSE
>tr|A1L3I9|A1L3I9_XENLA/418-496 [subseq from] LOC100037019 protein (Fragment) OS=Xenopus laevis OX=8355 GN=LOC100037019 PE=2 SV=1
GLTKADIEQLPSYRFNPNNHQSEQTLCVVCMCDFESRQLLRVLPCNHEFHAKCVDKWLKANRTCPICRADASEVHRDSE
>tr|H0W9S5|H0W9S5_CAVPO/434-512 [subseq from] Ring finger protein 38 OS=Cavia porcellus OX=10141 GN=RNF38 PE=4 SV=2
GLTKADIEQLPSYRFNPNNHQSEQTLCVVCMCDFESRQLLRVLPCNHEFHAKCVDKWLKANRTCPICRADASEVHRDSE
>tr|V9KV86|V9KV86_CALMI/422-500 [subseq from] RING finger protein 38 (Fragment) OS=Callorhinchus milii OX=7868 PE=2 SV=1
GLTKADIEQLPSYRFNPNNHQSEQTLCVVCMCDFESRQLLRVLPCNHEFHAKCVDKWLKANRTCPICRADASEVHRDSE
>tr|A0A1A6HZ52|A0A1A6HZ52_NEOLE/238-316 [subseq from] RING-type domain-containing protein OS=Neotoma lepida OX=56216 GN=A6R68_22527 PE=4 SV=1
GLTKADIEQLPSYRFNPNNHQSEQTLCVVCMCDFESRQLLRVLPCNHEFHAKCVDKWLKGNRTCPICRADASEVHRDSE
>tr|A0A485PJC4|A0A485PJC4_LYNPA/427-505 [subseq from] Ring finger protein 38 isoform 3 (Fragment) OS=Lynx pardinus OX=191816 GN=LYPA_23C009108 PE=4 SV=1
GLTKADIEQLPSYRFNPNNHQSEQTLCVVCMCDFESRQLLRVLPCNHEFHAKCVDKWLKANRTCPICRADASEVHRDSE
>tr|A0A673V357|A0A673V357_SURSU/434-512 [subseq from] Ring finger protein 38 OS=Suricata suricatta OX=37032 GN=RNF38 PE=4 SV=1
GLTKADIEQLPSYRFNPNNHQSEQTLCVVCMCDFESRQLLRVLPCNHEFHAKCVDKWLKANRTCPICRADASEVHRDSE
>tr|A0A6P4WFC5|A0A6P4WFC5_PANPR/409-487 [subseq from] E3 ubiquitin-protein ligase RNF38 isoform X3 OS=Panthera pardus OX=9691 GN=RNF38 PE=4 SV=1
GLTKADIEQLPSYRFNPNNHQSEQTLCVVCMCDFESRQLLRVLPCNHEFHAKCVDKWLKANRTCPICRADASEVHRDSE
>tr|B1H1N5|B1H1N5_XENLA/430-508 [subseq from] RING-type domain-containing protein (Fragment) OS=Xenopus laevis OX=8355 PE=2 SV=1
GLTKADIEQLPSYRFNPNNHQSEQTLCVVCMCDFESRQLLRVLPCNHEFHAKCVDKWLKANRTCPICRADASEVHRDSE
>tr|A0A337S4Z0|A0A337S4Z0_FELCA/436-514 [subseq from] Ring finger protein 38 OS=Felis catus OX=9685 GN=RNF38 PE=4 SV=1
GLTKADIEQLPSYRFNPNNHQSEQTLCVVCMCDFESRQLLRVLPCNHEFHAKCVDKWLKANRTCPICRADASEVHRDSE
>tr|A0A3Q7MNH1|A0A3Q7MNH1_CALUR/436-514 [subseq from] E3 ubiquitin-protein ligase RNF38 isoform X2 OS=Callorhinus ursinus OX=34884 GN=RNF38 PE=4 SV=1
GLTKADIEQLPSYRFNPNNHQSEQTLCVVCMCDFESRQLLRVLPCNHEFHAKCVDKWLKANRTCPICRADASEVHRDSE
>tr|A0A3Q7MNH8|A0A3Q7MNH8_CALUR/434-512 [subseq from] E3 ubiquitin-protein ligase RNF38 isoform X3 OS=Callorhinus ursinus OX=34884 GN=RNF38 PE=4 SV=1
GLTKADIEQLPSYRFNPNNHQSEQTLCVVCMCDFESRQLLRVLPCNHEFHAKCVDKWLKANRTCPICRADASEVHRDSE
>tr|A0A452U3F8|A0A452U3F8_URSMA/435-513 [subseq from] Ring finger protein 38 OS=Ursus maritimus OX=29073 GN=RNF38 PE=4 SV=1
GLTKADIEQLPSYRFNPNNHQSEQTLCVVCMCDFESRQLLRVLPCNHEFHAKCVDKWLKANRTCPICRADASEVHRDSE
>tr|A0A485PDT4|A0A485PDT4_LYNPA/438-516 [subseq from] Ring finger protein 38 isoform 3 (Fragment) OS=Lynx pardinus OX=191816 GN=LYPA_23C009108 PE=4 SV=1
GLTKADIEQLPSYRFNPNNHQSEQTLCVVCMCDFESRQLLRVLPCNHEFHAKCVDKWLKANRTCPICRADASEVHRDSE
>tr|A0A6I8SLM3|A0A6I8SLM3_XENTR/435-513 [subseq from] Ring finger protein 38 OS=Xenopus tropicalis OX=8364 GN=rnf38 PE=4 SV=2
GLTKADIEQLPSYRFNPNNHQSEQTLCVVCMCDFESRQLLRVLPCNHEFHAKCVDKWLKANRTCPICRADASEVHRDSE
>tr|A0A6J0A2J8|A0A6J0A2J8_ACIJB/434-512 [subseq from] E3 ubiquitin-protein ligase RNF38 isoform X2 OS=Acinonyx jubatus OX=32536 GN=RNF38 PE=4 SV=1
GLTKADIEQLPSYRFNPNNHQSEQTLCVVCMCDFESRQLLRVLPCNHEFHAKCVDKWLKANRTCPICRADASEVHRDSE
>tr|A0A6J2EPD6|A0A6J2EPD6_ZALCA/434-512 [subseq from] E3 ubiquitin-protein ligase RNF38 isoform X3 OS=Zalophus californianus OX=9704 GN=RNF38 PE=4 SV=1
GLTKADIEQLPSYRFNPNNHQSEQTLCVVCMCDFESRQLLRVLPCNHEFHAKCVDKWLKANRTCPICRADASEVHRDSE
>tr|A0A6J2EZ56|A0A6J2EZ56_ZALCA/436-514 [subseq from] E3 ubiquitin-protein ligase RNF38 isoform X2 OS=Zalophus californianus OX=9704 GN=RNF38 PE=4 SV=1
GLTKADIEQLPSYRFNPNNHQSEQTLCVVCMCDFESRQLLRVLPCNHEFHAKCVDKWLKANRTCPICRADASEVHRDSE
>tr|A0A6P4WS30|A0A6P4WS30_PANPR/441-519 [subseq from] E3 ubiquitin-protein ligase RNF38 isoform X1 OS=Panthera pardus OX=9691 GN=RNF38 PE=4 SV=1
GLTKADIEQLPSYRFNPNNHQSEQTLCVVCMCDFESRQLLRVLPCNHEFHAKCVDKWLKANRTCPICRADASEVHRDSE
>tr|G1LU07|G1LU07_AILME/436-514 [subseq from] Ring finger protein 38 OS=Ailuropoda melanoleuca OX=9646 GN=RNF38 PE=4 SV=2
GLTKADIEQLPSYRFNPNNHQSEQTLCVVCMCDFESRQLLRVLPCNHEFHAKCVDKWLKANRTCPICRADASEVHRDSE
>tr|H3AIW7|H3AIW7_LATCH/407-485 [subseq from] RING-type domain-containing protein OS=Latimeria chalumnae OX=7897 GN=RNF38 PE=4 SV=1
GLTKADIEQLPSYRFNPNNHQSEQTLCVVCMCDFESRQLLRVLPCNHEFHAKCVDKWLKANRTCPICRADASEVHRDSE
>tr|M3WZW3|M3WZW3_FELCA/434-512 [subseq from] Ring finger protein 38 OS=Felis catus OX=9685 GN=RNF38 PE=4 SV=2
GLTKADIEQLPSYRFNPNNHQSEQTLCVVCMCDFESRQLLRVLPCNHEFHAKCVDKWLKANRTCPICRADASEVHRDSE
>tr|M3Y3N1|M3Y3N1_MUSPF/439-517 [subseq from] Ring finger protein 38 OS=Mustela putorius furo OX=9669 GN=RNF38 PE=4 SV=1
GLTKADIEQLPSYRFNPNNHQSEQTLCVVCMCDFESRQLLRVLPCNHEFHAKCVDKWLKANRTCPICRADASEVHRDSE
>tr|A0A2Y9JFH7|A0A2Y9JFH7_ENHLU/454-532 [subseq from] E3 ubiquitin-protein ligase RNF38 OS=Enhydra lutris kenyoni OX=391180 GN=LOC111145700 PE=4 SV=1
GLTKADIEQLPSYRFNPNNHQSEQTLCVVCMCDFESRQLLRVLPCNHEFHAKCVDKWLKANRTCPICRADASEVHRDSE
>tr|A0A485PKW4|A0A485PKW4_LYNPA/458-536 [subseq from] Ring finger protein 38 isoform 1 (Fragment) OS=Lynx pardinus OX=191816 GN=LYPA_23C009108 PE=4 SV=1
GLTKADIEQLPSYRFNPNNHQSEQTLCVVCMCDFESRQLLRVLPCNHEFHAKCVDKWLKANRTCPICRADASEVHRDSE
>tr|A0A7N5KQE2|A0A7N5KQE2_AILME/454-532 [subseq from] Ring finger protein 38 OS=Ailuropoda melanoleuca OX=9646 GN=RNF38 PE=4 SV=1
GLTKADIEQLPSYRFNPNNHQSEQTLCVVCMCDFESRQLLRVLPCNHEFHAKCVDKWLKANRTCPICRADASEVHRDSE
>tr|A0A2I0UCX4|A0A2I0UCX4_LIMLA/450-528 [subseq from] E3 ubiquitin-protein ligase rnf38 isoform x1 OS=Limosa lapponica baueri OX=1758121 GN=llap_5825 PE=4 SV=1
GLTKADIEQLPSYRFNPNNHQSEQTLCVVCMCDFESRQLLRVLPCNHEFHAKCVDKWLKANRTCPICRADASEVHRDSE
>tr|A0A2U3ZF01|A0A2U3ZF01_ODORO/478-556 [subseq from] E3 ubiquitin-protein ligase RNF38 isoform X2 OS=Odobenus rosmarus divergens OX=9708 GN=RNF38 PE=4 SV=1
GLTKADIEQLPSYRFNPNNHQSEQTLCVVCMCDFESRQLLRVLPCNHEFHAKCVDKWLKANRTCPICRADASEVHRDSE
>tr|A0A485PJ11|A0A485PJ11_LYNPA/472-550 [subseq from] Ring finger protein 38 isoform 1 (Fragment) OS=Lynx pardinus OX=191816 GN=LYPA_23C009108 PE=4 SV=1
GLTKADIEQLPSYRFNPNNHQSEQTLCVVCMCDFESRQLLRVLPCNHEFHAKCVDKWLKANRTCPICRADASEVHRDSE
>tr|A0A5F4CVP7|A0A5F4CVP7_CANLF/495-573 [subseq from] Ring finger protein 38 OS=Canis lupus familiaris OX=9615 GN=RNF38 PE=4 SV=1
GLTKADIEQLPSYRFNPNNHQSEQTLCVVCMCDFESRQLLRVLPCNHEFHAKCVDKWLKANRTCPICRADASEVHRDSE
>tr|A0A5F5XMY8|A0A5F5XMY8_FELCA/490-568 [subseq from] Ring finger protein 38 OS=Felis catus OX=9685 GN=RNF38 PE=4 SV=1
GLTKADIEQLPSYRFNPNNHQSEQTLCVVCMCDFESRQLLRVLPCNHEFHAKCVDKWLKANRTCPICRADASEVHRDSE
>tr|A0A2I2UD17|A0A2I2UD17_FELCA/509-587 [subseq from] Ring finger protein 38 OS=Felis catus OX=9685 GN=RNF38 PE=4 SV=3
GLTKADIEQLPSYRFNPNNHQSEQTLCVVCMCDFESRQLLRVLPCNHEFHAKCVDKWLKANRTCPICRADASEVHRDSE
>tr|A0A6P5LSN3|A0A6P5LSN3_PHACI/300-378 [subseq from] E3 ubiquitin-protein ligase RNF38 isoform X2 OS=Phascolarctos cinereus OX=38626 GN=RNF38 PE=4 SV=1
GLTKADIEQLPSYRFNPNNHQSEQTLCVVCMCDFESRQLLRVLPCNHEFHAKCVDKWLKANRTCPICRADASEVHRDSE
>tr|A0A7J7URC5|A0A7J7URC5_MYOMY/300-378 [subseq from] Ring finger protein 38 OS=Myotis myotis OX=51298 GN=mMyoMyo1_016717 PE=4 SV=1
GLTKADIEQLPSYRFNPNNHQSEQTLCVVCMCDFESRQLLRVLPCNHEFHAKCVDKWLKANRTCPICRADASEVHRDSE
>tr|A0A2U3ZEZ2|A0A2U3ZEZ2_ODORO/543-621 [subseq from] E3 ubiquitin-protein ligase RNF38 isoform X1 OS=Odobenus rosmarus divergens OX=9708 GN=RNF38 PE=4 SV=1
GLTKADIEQLPSYRFNPNNHQSEQTLCVVCMCDFESRQLLRVLPCNHEFHAKCVDKWLKANRTCPICRADASEVHRDSE
>tr|A0A337ST25|A0A337ST25_FELCA/540-618 [subseq from] Ring finger protein 38 OS=Felis catus OX=9685 GN=RNF38 PE=4 SV=1
GLTKADIEQLPSYRFNPNNHQSEQTLCVVCMCDFESRQLLRVLPCNHEFHAKCVDKWLKANRTCPICRADASEVHRDSE
>tr|A0A5F4CGM1|A0A5F4CGM1_CANLF/545-623 [subseq from] Ring finger protein 38 OS=Canis lupus familiaris OX=9615 GN=RNF38 PE=4 SV=1
GLTKADIEQLPSYRFNPNNHQSEQTLCVVCMCDFESRQLLRVLPCNHEFHAKCVDKWLKANRTCPICRADASEVHRDSE
>tr|A0A6J2IM96|A0A6J2IM96_9PASS/578-656 [subseq from] E3 ubiquitin-protein ligase RNF38 isoform X1 OS=Pipra filicauda OX=649802 GN=RNF38 PE=4 SV=2
GLTKADIEQLPSYRFNPNNHQSEQTLCVVCMCDFESRQLLRVLPCNHEFHAKCVDKWLKANRTCPICRADASEVHRDSE
>tr|A0A811ZFK3|A0A811ZFK3_NYCPR/544-622 [subseq from] (raccoon dog) hypothetical protein OS=Nyctereutes procyonoides OX=34880 GN=NYPRO_LOCUS20380 PE=4 SV=1
GLTKADIEQLPSYRFNPNNHQSEQTLCVVCMCDFESRQLLRVLPCNHEFHAKCVDKWLKANRTCPICRADASEVHRDSE
>tr|A0A2I0M6A2|A0A2I0M6A2_COLLI/331-409 [subseq from] Ring finger protein 38, transcript variant X4 OS=Columba livia OX=8932 GN=RNF38 PE=4 SV=1
GLTKADIEQLPSYRFNPNNHQSEQTLCVVCMCDFESRQLLRVLPCNHEFHAKCVDKWLKANRTCPICRADASEVHRDSE
>tr|A0A2I2YEU0|A0A2I2YEU0_GORGO/338-416 [subseq from] Ring finger protein 38 OS=Gorilla gorilla gorilla OX=9595 GN=RNF38 PE=4 SV=1
GLTKADIEQLPSYRFNPNNHQSEQTLCVVCMCDFESRQLLRVLPCNHEFHAKCVDKWLKANRTCPICRADASEVHRDSE
>tr|G5BZI4|G5BZI4_HETGA/350-428 [subseq from] RING finger protein 38 OS=Heterocephalus glaber OX=10181 GN=GW7_10938 PE=4 SV=1
GLTKADIEQLPSYRFNPNNHQSEQTLCVVCMCDFESRQLLRVLPCNHEFHAKCVDKWLKANRTCPICRADASEVHRDSE
>sp|Q9H0F5-3|RNF38_HUMAN/354-432 [subseq from] Isoform 3 of E3 ubiquitin-protein ligase RNF38 OS=Homo sapiens OX=9606 GN=RNF38
GLTKADIEQLPSYRFNPNNHQSEQTLCVVCMCDFESRQLLRVLPCNHEFHAKCVDKWLKANRTCPICRADASEVHRDSE
>tr|A0A091DY42|A0A091DY42_FUKDA/354-432 [subseq from] RING finger protein 38 OS=Fukomys damarensis OX=885580 GN=H920_03266 PE=4 SV=1
GLTKADIEQLPSYRFNPNNHQSEQTLCVVCMCDFESRQLLRVLPCNHEFHAKCVDKWLKANRTCPICRADASEVHRDSE
>tr|A0A0D9REA2|A0A0D9REA2_CHLSB/354-432 [subseq from] RING-type domain-containing protein OS=Chlorocebus sabaeus OX=60711 GN=RNF38 PE=4 SV=1
GLTKADIEQLPSYRFNPNNHQSEQTLCVVCMCDFESRQLLRVLPCNHEFHAKCVDKWLKANRTCPICRADASEVHRDSE
>tr|A0A1S2ZT45|A0A1S2ZT45_ERIEU/354-432 [subseq from] E3 ubiquitin-protein ligase RNF38 OS=Erinaceus europaeus OX=9365 GN=RNF38 PE=4 SV=1
GLTKADIEQLPSYRFNPNNHQSEQTLCVVCMCDFESRQLLRVLPCNHEFHAKCVDKWLKANRTCPICRADASEVHRDSE
>tr|A0A1U7RD12|A0A1U7RD12_ALLSI/354-432 [subseq from] E3 ubiquitin-protein ligase RNF38 isoform X1 OS=Alligator sinensis OX=38654 GN=RNF38 PE=4 SV=1
GLTKADIEQLPSYRFNPNNHQSEQTLCVVCMCDFESRQLLRVLPCNHEFHAKCVDKWLKANRTCPICRADASEVHRDSE
>tr|A0A250YI79|A0A250YI79_CASCN/354-432 [subseq from] E3 ubiquitin-protein ligase RNF38 OS=Castor canadensis OX=51338 GN=RNF38 PE=4 SV=1
GLTKADIEQLPSYRFNPNNHQSEQTLCVVCMCDFESRQLLRVLPCNHEFHAKCVDKWLKANRTCPICRADASEVHRDSE
>tr|A0A287A6P9|A0A287A6P9_PIG/354-432 [subseq from] Ring finger protein 38 OS=Sus scrofa OX=9823 GN=RNF38 PE=4 SV=1
GLTKADIEQLPSYRFNPNNHQSEQTLCVVCMCDFESRQLLRVLPCNHEFHAKCVDKWLKANRTCPICRADASEVHRDSE
>tr|A0A287D917|A0A287D917_ICTTR/354-432 [subseq from] Ring finger protein 38 OS=Ictidomys tridecemlineatus OX=43179 GN=RNF38 PE=4 SV=1
GLTKADIEQLPSYRFNPNNHQSEQTLCVVCMCDFESRQLLRVLPCNHEFHAKCVDKWLKANRTCPICRADASEVHRDSE
>tr|A0A2I0M690|A0A2I0M690_COLLI/354-432 [subseq from] Ring finger protein 38, transcript variant X2 OS=Columba livia OX=8932 GN=RNF38 PE=4 SV=1
GLTKADIEQLPSYRFNPNNHQSEQTLCVVCMCDFESRQLLRVLPCNHEFHAKCVDKWLKANRTCPICRADASEVHRDSE
>tr|A0A2I2ZPV2|A0A2I2ZPV2_GORGO/354-432 [subseq from] Ring finger protein 38 OS=Gorilla gorilla gorilla OX=9595 GN=RNF38 PE=4 SV=1
GLTKADIEQLPSYRFNPNNHQSEQTLCVVCMCDFESRQLLRVLPCNHEFHAKCVDKWLKANRTCPICRADASEVHRDSE
>tr|A0A2I3NGL7|A0A2I3NGL7_PAPAN/354-432 [subseq from] Ring finger protein 38 OS=Papio anubis OX=9555 GN=RNF38 PE=4 SV=1
GLTKADIEQLPSYRFNPNNHQSEQTLCVVCMCDFESRQLLRVLPCNHEFHAKCVDKWLKANRTCPICRADASEVHRDSE
>tr|A0A2J8T0C7|A0A2J8T0C7_PONAB/354-432 [subseq from] RING-type domain-containing protein OS=Pongo abelii OX=9601 GN=RNF38 PE=4 SV=1
GLTKADIEQLPSYRFNPNNHQSEQTLCVVCMCDFESRQLLRVLPCNHEFHAKCVDKWLKANRTCPICRADASEVHRDSE
>tr|A0A2K5CDF4|A0A2K5CDF4_AOTNA/354-432 [subseq from] Ring finger protein 38 OS=Aotus nancymaae OX=37293 GN=RNF38 PE=4 SV=1
GLTKADIEQLPSYRFNPNNHQSEQTLCVVCMCDFESRQLLRVLPCNHEFHAKCVDKWLKANRTCPICRADASEVHRDSE
>tr|A0A2K5RFS3|A0A2K5RFS3_CEBIM/354-432 [subseq from] Ring finger protein 38 OS=Cebus imitator OX=2715852 GN=RNF38 PE=4 SV=1
GLTKADIEQLPSYRFNPNNHQSEQTLCVVCMCDFESRQLLRVLPCNHEFHAKCVDKWLKANRTCPICRADASEVHRDSE
>tr|A0A2K6AW02|A0A2K6AW02_MACNE/354-432 [subseq from] Ring finger protein 38 OS=Macaca nemestrina OX=9545 GN=RNF38 PE=4 SV=1
GLTKADIEQLPSYRFNPNNHQSEQTLCVVCMCDFESRQLLRVLPCNHEFHAKCVDKWLKANRTCPICRADASEVHRDSE
>tr|A0A2K6GUE3|A0A2K6GUE3_PROCO/354-432 [subseq from] Ring finger protein 38 OS=Propithecus coquereli OX=379532 GN=RNF38 PE=4 SV=1
GLTKADIEQLPSYRFNPNNHQSEQTLCVVCMCDFESRQLLRVLPCNHEFHAKCVDKWLKANRTCPICRADASEVHRDSE
>tr|A0A2K6K0Z1|A0A2K6K0Z1_RHIBE/354-432 [subseq from] RING-type domain-containing protein OS=Rhinopithecus bieti OX=61621 GN=RNF38 PE=4 SV=1
GLTKADIEQLPSYRFNPNNHQSEQTLCVVCMCDFESRQLLRVLPCNHEFHAKCVDKWLKANRTCPICRADASEVHRDSE
>tr|A0A2K6N7C1|A0A2K6N7C1_RHIRO/354-432 [subseq from] RING-type domain-containing protein OS=Rhinopithecus roxellana OX=61622 GN=RNF38 PE=4 SV=1
GLTKADIEQLPSYRFNPNNHQSEQTLCVVCMCDFESRQLLRVLPCNHEFHAKCVDKWLKANRTCPICRADASEVHRDSE
>tr|A0A2K6U5C7|A0A2K6U5C7_SAIBB/354-432 [subseq from] RING-type domain-containing protein OS=Saimiri boliviensis boliviensis OX=39432 PE=4 SV=1
GLTKADIEQLPSYRFNPNNHQSEQTLCVVCMCDFESRQLLRVLPCNHEFHAKCVDKWLKANRTCPICRADASEVHRDSE
>tr|A0A2R9BFM3|A0A2R9BFM3_PANPA/354-432 [subseq from] Ring finger protein 38 OS=Pan paniscus OX=9597 GN=RNF38 PE=4 SV=1
GLTKADIEQLPSYRFNPNNHQSEQTLCVVCMCDFESRQLLRVLPCNHEFHAKCVDKWLKANRTCPICRADASEVHRDSE
>tr|A0A2U4CGF5|A0A2U4CGF5_TURTR/354-432 [subseq from] E3 ubiquitin-protein ligase RNF38 isoform X6 OS=Tursiops truncatus OX=9739 GN=RNF38 PE=4 SV=1
GLTKADIEQLPSYRFNPNNHQSEQTLCVVCMCDFESRQLLRVLPCNHEFHAKCVDKWLKANRTCPICRADASEVHRDSE
>tr|A0A2Y9FR51|A0A2Y9FR51_PHYMC/354-432 [subseq from] E3 ubiquitin-protein ligase RNF38 OS=Physeter macrocephalus OX=9755 GN=RNF38 PE=4 SV=1
GLTKADIEQLPSYRFNPNNHQSEQTLCVVCMCDFESRQLLRVLPCNHEFHAKCVDKWLKANRTCPICRADASEVHRDSE
>tr|A0A2Y9QET5|A0A2Y9QET5_DELLE/354-432 [subseq from] E3 ubiquitin-protein ligase RNF38 isoform X4 OS=Delphinapterus leucas OX=9749 GN=RNF38 PE=4 SV=1
GLTKADIEQLPSYRFNPNNHQSEQTLCVVCMCDFESRQLLRVLPCNHEFHAKCVDKWLKANRTCPICRADASEVHRDSE
>tr|A0A2Y9QVF2|A0A2Y9QVF2_TRIMA/354-432 [subseq from] E3 ubiquitin-protein ligase RNF38 isoform X3 OS=Trichechus manatus latirostris OX=127582 GN=LOC101346721 PE=4 SV=1
GLTKADIEQLPSYRFNPNNHQSEQTLCVVCMCDFESRQLLRVLPCNHEFHAKCVDKWLKANRTCPICRADASEVHRDSE
>tr|A0A340XAL6|A0A340XAL6_LIPVE/354-432 [subseq from] E3 ubiquitin-protein ligase RNF38 isoform X1 OS=Lipotes vexillifer OX=118797 GN=RNF38 PE=4 SV=1
GLTKADIEQLPSYRFNPNNHQSEQTLCVVCMCDFESRQLLRVLPCNHEFHAKCVDKWLKANRTCPICRADASEVHRDSE
>tr|A0A341CVK0|A0A341CVK0_NEOAA/354-432 [subseq from] E3 ubiquitin-protein ligase RNF38 OS=Neophocaena asiaeorientalis asiaeorientalis OX=1706337 GN=RNF38 PE=4 SV=1
GLTKADIEQLPSYRFNPNNHQSEQTLCVVCMCDFESRQLLRVLPCNHEFHAKCVDKWLKANRTCPICRADASEVHRDSE
>tr|A0A384BC61|A0A384BC61_BALAS/354-432 [subseq from] E3 ubiquitin-protein ligase RNF38 OS=Balaenoptera acutorostrata scammoni OX=310752 GN=RNF38 PE=4 SV=1
GLTKADIEQLPSYRFNPNNHQSEQTLCVVCMCDFESRQLLRVLPCNHEFHAKCVDKWLKANRTCPICRADASEVHRDSE
>tr|A0A3Q0DLS6|A0A3Q0DLS6_CARSF/354-432 [subseq from] E3 ubiquitin-protein ligase RNF38 isoform X5 OS=Carlito syrichta OX=1868482 GN=RNF38 PE=4 SV=1
GLTKADIEQLPSYRFNPNNHQSEQTLCVVCMCDFESRQLLRVLPCNHEFHAKCVDKWLKANRTCPICRADASEVHRDSE
>tr|A0A452EUI6|A0A452EUI6_CAPHI/354-432 [subseq from] Ring finger protein 38 OS=Capra hircus OX=9925 GN=RNF38 PE=4 SV=1
GLTKADIEQLPSYRFNPNNHQSEQTLCVVCMCDFESRQLLRVLPCNHEFHAKCVDKWLKANRTCPICRADASEVHRDSE
>tr|A0A452J1P1|A0A452J1P1_9SAUR/354-432 [subseq from] Ring finger protein 38 OS=Gopherus agassizii OX=38772 PE=4 SV=1
GLTKADIEQLPSYRFNPNNHQSEQTLCVVCMCDFESRQLLRVLPCNHEFHAKCVDKWLKANRTCPICRADASEVHRDSE
>tr|A0A4W2EHH9|A0A4W2EHH9_BOBOX/354-432 [subseq from] Ring finger protein 38 OS=Bos indicus x Bos taurus OX=30522 GN=RNF38 PE=4 SV=1
GLTKADIEQLPSYRFNPNNHQSEQTLCVVCMCDFESRQLLRVLPCNHEFHAKCVDKWLKANRTCPICRADASEVHRDSE
>tr|A0A4W3HN83|A0A4W3HN83_CALMI/353-431 [subseq from] RING-type domain-containing protein OS=Callorhinchus milii OX=7868 GN=RNF38 PE=4 SV=1
GLTKADIEQLPSYRFNPNNHQSEQTLCVVCMCDFESRQLLRVLPCNHEFHAKCVDKWLKANRTCPICRADASEVHRDSE
>tr|A0A4X2KS09|A0A4X2KS09_VOMUR/354-432 [subseq from] Ring finger protein 38 OS=Vombatus ursinus OX=29139 GN=RNF38 PE=4 SV=1
GLTKADIEQLPSYRFNPNNHQSEQTLCVVCMCDFESRQLLRVLPCNHEFHAKCVDKWLKANRTCPICRADASEVHRDSE
>tr|A0A663FC66|A0A663FC66_AQUCH/354-432 [subseq from] Ring finger protein 38 OS=Aquila chrysaetos chrysaetos OX=223781 GN=RNF38 PE=4 SV=1
GLTKADIEQLPSYRFNPNNHQSEQTLCVVCMCDFESRQLLRVLPCNHEFHAKCVDKWLKANRTCPICRADASEVHRDSE
>tr|A0A671F9L6|A0A671F9L6_RHIFE/354-432 [subseq from] Ring finger protein 38 OS=Rhinolophus ferrumequinum OX=59479 GN=RNF38 PE=4 SV=1
GLTKADIEQLPSYRFNPNNHQSEQTLCVVCMCDFESRQLLRVLPCNHEFHAKCVDKWLKANRTCPICRADASEVHRDSE
>tr|A0A674K8X2|A0A674K8X2_TERCA/354-432 [subseq from] E3 ubiquitin-protein ligase RNF38 OS=Terrapene carolina triunguis OX=2587831 GN=LOC112111152 PE=4 SV=1
GLTKADIEQLPSYRFNPNNHQSEQTLCVVCMCDFESRQLLRVLPCNHEFHAKCVDKWLKANRTCPICRADASEVHRDSE
>tr|A0A6D2WNP2|A0A6D2WNP2_PONAB/354-432 [subseq from] RNF38 isoform 2 OS=Pongo abelii OX=9601 GN=CR201_G0038884 PE=4 SV=1
GLTKADIEQLPSYRFNPNNHQSEQTLCVVCMCDFESRQLLRVLPCNHEFHAKCVDKWLKANRTCPICRADASEVHRDSE
>tr|A0A6D2Y0Y4|A0A6D2Y0Y4_PANTR/354-432 [subseq from] RNF38 isoform 2 OS=Pan troglodytes OX=9598 GN=CK820_G0014318 PE=4 SV=1
GLTKADIEQLPSYRFNPNNHQSEQTLCVVCMCDFESRQLLRVLPCNHEFHAKCVDKWLKANRTCPICRADASEVHRDSE
>tr|A0A6I8QZ08|A0A6I8QZ08_XENTR/658-736 [subseq from] Ring finger protein 38 OS=Xenopus tropicalis OX=8364 GN=rnf38 PE=4 SV=2
GLTKADIEQLPSYRFNPNNHQSEQTLCVVCMCDFESRQLLRVLPCNHEFHAKCVDKWLKANRTCPICRADASEVHRDSE
>tr|A0A6I9HUF8|A0A6I9HUF8_GEOFO/354-432 [subseq from] E3 ubiquitin-protein ligase RNF38 OS=Geospiza fortis OX=48883 GN=RNF38 PE=4 SV=1
GLTKADIEQLPSYRFNPNNHQSEQTLCVVCMCDFESRQLLRVLPCNHEFHAKCVDKWLKANRTCPICRADASEVHRDSE
>tr|A0A6I9JN75|A0A6I9JN75_CHRAS/354-432 [subseq from] RING finger protein 38 isoform X1 OS=Chrysochloris asiatica OX=185453 GN=RNF38 PE=4 SV=1
GLTKADIEQLPSYRFNPNNHQSEQTLCVVCMCDFESRQLLRVLPCNHEFHAKCVDKWLKANRTCPICRADASEVHRDSE
>tr|A0A6I9Z5P1|A0A6I9Z5P1_9SAUR/354-432 [subseq from] E3 ubiquitin-protein ligase RNF38 isoform X4 OS=Thamnophis sirtalis OX=35019 GN=RNF38 PE=4 SV=1
GLTKADIEQLPSYRFNPNNHQSEQTLCVVCMCDFESRQLLRVLPCNHEFHAKCVDKWLKANRTCPICRADASEVHRDSE
>tr|A0A6J0TER5|A0A6J0TER5_9SAUR/353-431 [subseq from] E3 ubiquitin-protein ligase RNF38 isoform X3 OS=Pogona vitticeps OX=103695 GN=RNF38 PE=4 SV=1
GLTKADIEQLPSYRFNPNNHQSEQTLCVVCMCDFESRQLLRVLPCNHEFHAKCVDKWLKANRTCPICRADASEVHRDSE
>tr|A0A6J0W9U9|A0A6J0W9U9_ODOVR/354-432 [subseq from] E3 ubiquitin-protein ligase RNF38 isoform X6 OS=Odocoileus virginianus texanus OX=9880 GN=RNF38 PE=4 SV=1
GLTKADIEQLPSYRFNPNNHQSEQTLCVVCMCDFESRQLLRVLPCNHEFHAKCVDKWLKANRTCPICRADASEVHRDSE
>tr|A0A6J1UJR3|A0A6J1UJR3_9SAUR/354-432 [subseq from] E3 ubiquitin-protein ligase RNF38 isoform X4 OS=Notechis scutatus OX=8663 GN=RNF38 PE=4 SV=1
GLTKADIEQLPSYRFNPNNHQSEQTLCVVCMCDFESRQLLRVLPCNHEFHAKCVDKWLKANRTCPICRADASEVHRDSE
>tr|A0A6J3AHB6|A0A6J3AHB6_VICPA/354-432 [subseq from] E3 ubiquitin-protein ligase RNF38 isoform X2 OS=Vicugna pacos OX=30538 GN=RNF38 PE=4 SV=1
GLTKADIEQLPSYRFNPNNHQSEQTLCVVCMCDFESRQLLRVLPCNHEFHAKCVDKWLKANRTCPICRADASEVHRDSE
>tr|A0A6J3EMT7|A0A6J3EMT7_SAPAP/354-432 [subseq from] E3 ubiquitin-protein ligase RNF38 isoform X1 OS=Sapajus apella OX=9515 GN=RNF38 PE=4 SV=1
GLTKADIEQLPSYRFNPNNHQSEQTLCVVCMCDFESRQLLRVLPCNHEFHAKCVDKWLKANRTCPICRADASEVHRDSE
>tr|A0A6P3HNV9|A0A6P3HNV9_BISBI/354-432 [subseq from] E3 ubiquitin-protein ligase RNF38 isoform X4 OS=Bison bison bison OX=43346 GN=RNF38 PE=4 SV=1
GLTKADIEQLPSYRFNPNNHQSEQTLCVVCMCDFESRQLLRVLPCNHEFHAKCVDKWLKANRTCPICRADASEVHRDSE
>tr|A0A6P3QQU8|A0A6P3QQU8_PTEVA/354-432 [subseq from] E3 ubiquitin-protein ligase RNF38 isoform X2 OS=Pteropus vampyrus OX=132908 GN=RNF38 PE=4 SV=1
GLTKADIEQLPSYRFNPNNHQSEQTLCVVCMCDFESRQLLRVLPCNHEFHAKCVDKWLKANRTCPICRADASEVHRDSE
>tr|A0A6P5C837|A0A6P5C837_BOSIN/354-432 [subseq from] E3 ubiquitin-protein ligase RNF38 OS=Bos indicus OX=9915 GN=RNF38 PE=4 SV=1
GLTKADIEQLPSYRFNPNNHQSEQTLCVVCMCDFESRQLLRVLPCNHEFHAKCVDKWLKANRTCPICRADASEVHRDSE
>tr|A0A6P5LP12|A0A6P5LP12_PHACI/354-432 [subseq from] E3 ubiquitin-protein ligase RNF38 isoform X1 OS=Phascolarctos cinereus OX=38626 GN=RNF38 PE=4 SV=1
GLTKADIEQLPSYRFNPNNHQSEQTLCVVCMCDFESRQLLRVLPCNHEFHAKCVDKWLKANRTCPICRADASEVHRDSE
>tr|A0A6P6EI12|A0A6P6EI12_OCTDE/354-432 [subseq from] E3 ubiquitin-protein ligase RNF38 isoform X4 OS=Octodon degus OX=10160 GN=Rnf38 PE=4 SV=1
GLTKADIEQLPSYRFNPNNHQSEQTLCVVCMCDFESRQLLRVLPCNHEFHAKCVDKWLKANRTCPICRADASEVHRDSE
>tr|A0A6P7DNK9|A0A6P7DNK9_SHEEP/354-432 [subseq from] E3 ubiquitin-protein ligase RNF38 isoform X2 OS=Ovis aries OX=9940 GN=RNF38 PE=4 SV=1
GLTKADIEQLPSYRFNPNNHQSEQTLCVVCMCDFESRQLLRVLPCNHEFHAKCVDKWLKANRTCPICRADASEVHRDSE
>tr|A0A6P9BF66|A0A6P9BF66_PANGU/354-432 [subseq from] E3 ubiquitin-protein ligase RNF38 isoform X3 OS=Pantherophis guttatus OX=94885 GN=RNF38 PE=4 SV=1
GLTKADIEQLPSYRFNPNNHQSEQTLCVVCMCDFESRQLLRVLPCNHEFHAKCVDKWLKANRTCPICRADASEVHRDSE
>tr|A0A7J7UR93|A0A7J7UR93_MYOMY/354-432 [subseq from] Ring finger protein 38 OS=Myotis myotis OX=51298 GN=mMyoMyo1_016717 PE=4 SV=1
GLTKADIEQLPSYRFNPNNHQSEQTLCVVCMCDFESRQLLRVLPCNHEFHAKCVDKWLKANRTCPICRADASEVHRDSE
>tr|A0A7J7W4I9|A0A7J7W4I9_PIPKU/354-432 [subseq from] Ring finger protein 38 OS=Pipistrellus kuhlii OX=59472 GN=mPipKuh1_015033 PE=4 SV=1
GLTKADIEQLPSYRFNPNNHQSEQTLCVVCMCDFESRQLLRVLPCNHEFHAKCVDKWLKANRTCPICRADASEVHRDSE
>tr|A0A7N4NLG1|A0A7N4NLG1_SARHA/354-432 [subseq from] Ring finger protein 38 OS=Sarcophilus harrisii OX=9305 GN=RNF38 PE=4 SV=1
GLTKADIEQLPSYRFNPNNHQSEQTLCVVCMCDFESRQLLRVLPCNHEFHAKCVDKWLKANRTCPICRADASEVHRDSE
>tr|F6TTR7|F6TTR7_CALJA/354-432 [subseq from] RING-type domain-containing protein OS=Callithrix jacchus OX=9483 GN=RNF38 PE=4 SV=3
GLTKADIEQLPSYRFNPNNHQSEQTLCVVCMCDFESRQLLRVLPCNHEFHAKCVDKWLKANRTCPICRADASEVHRDSE
>tr|F7DHV6|F7DHV6_MONDO/354-432 [subseq from] RING-type domain-containing protein OS=Monodelphis domestica OX=13616 GN=RNF38 PE=4 SV=2
GLTKADIEQLPSYRFNPNNHQSEQTLCVVCMCDFESRQLLRVLPCNHEFHAKCVDKWLKANRTCPICRADASEVHRDSE
>tr|G2HES5|G2HES5_PANTR/354-432 [subseq from] Ring finger protein 38 OS=Pan troglodytes OX=9598 GN=RNF38 PE=2 SV=1
GLTKADIEQLPSYRFNPNNHQSEQTLCVVCMCDFESRQLLRVLPCNHEFHAKCVDKWLKANRTCPICRADASEVHRDSE
>tr|H9EQ15|H9EQ15_MACMU/354-432 [subseq from] RING finger protein 38 isoform 1 OS=Macaca mulatta OX=9544 GN=RNF38 PE=2 SV=1
GLTKADIEQLPSYRFNPNNHQSEQTLCVVCMCDFESRQLLRVLPCNHEFHAKCVDKWLKANRTCPICRADASEVHRDSE
>tr|K7GE35|K7GE35_PELSI/354-432 [subseq from] RING-type domain-containing protein OS=Pelodiscus sinensis OX=13735 GN=RNF38 PE=4 SV=1
GLTKADIEQLPSYRFNPNNHQSEQTLCVVCMCDFESRQLLRVLPCNHEFHAKCVDKWLKANRTCPICRADASEVHRDSE
>tr|Q3SZS9|Q3SZS9_BOVIN/354-432 [subseq from] Ring finger protein 38 OS=Bos taurus OX=9913 GN=RNF38 PE=2 SV=1
GLTKADIEQLPSYRFNPNNHQSEQTLCVVCMCDFESRQLLRVLPCNHEFHAKCVDKWLKANRTCPICRADASEVHRDSE
>tr|Q4R878|Q4R878_MACFA/354-432 [subseq from] Ring finger protein 38 OS=Macaca fascicularis OX=9541 PE=2 SV=1
GLTKADIEQLPSYRFNPNNHQSEQTLCVVCMCDFESRQLLRVLPCNHEFHAKCVDKWLKANRTCPICRADASEVHRDSE
>tr|A0A091TKH6|A0A091TKH6_PHALP/383-461 [subseq from] RING finger protein 38 (Fragment) OS=Phaethon lepturus OX=97097 GN=N335_13999 PE=4 SV=1
GLTKADIEQLPSYRFNPNNHQSEQTLCVVCMCDFESRQLLRVLPCNHEFHAKCVDKWLKANRTCPICRADASEVHRDSE
>tr|A0A093JAZ4|A0A093JAZ4_FULGA/383-461 [subseq from] RING finger protein 38 (Fragment) OS=Fulmarus glacialis OX=30455 GN=N327_12152 PE=4 SV=1
GLTKADIEQLPSYRFNPNNHQSEQTLCVVCMCDFESRQLLRVLPCNHEFHAKCVDKWLKANRTCPICRADASEVHRDSE
>tr|A0A6J0TIX6|A0A6J0TIX6_9SAUR/383-461 [subseq from] E3 ubiquitin-protein ligase RNF38 isoform X2 OS=Pogona vitticeps OX=103695 GN=RNF38 PE=4 SV=1
GLTKADIEQLPSYRFNPNNHQSEQTLCVVCMCDFESRQLLRVLPCNHEFHAKCVDKWLKANRTCPICRADASEVHRDSE
>tr|A0A6J0W889|A0A6J0W889_ODOVR/384-462 [subseq from] E3 ubiquitin-protein ligase RNF38 isoform X5 OS=Odocoileus virginianus texanus OX=9880 GN=RNF38 PE=4 SV=1
GLTKADIEQLPSYRFNPNNHQSEQTLCVVCMCDFESRQLLRVLPCNHEFHAKCVDKWLKANRTCPICRADASEVHRDSE
>tr|G3T5J1|G3T5J1_LOXAF/384-462 [subseq from] Ring finger protein 38 OS=Loxodonta africana OX=9785 GN=RNF38 PE=4 SV=1
GLTKADIEQLPSYRFNPNNHQSEQTLCVVCMCDFESRQLLRVLPCNHEFHAKCVDKWLKANRTCPICRADASEVHRDSE
>tr|V8P1U5|V8P1U5_OPHHA/385-463 [subseq from] RING finger protein 38 (Fragment) OS=Ophiophagus hannah OX=8665 GN=RNF38 PE=4 SV=1
GLTKADIEQLPSYRFNPNNHQSEQTLCVVCMCDFESRQLLRVLPCNHEFHAKCVDKWLKANRTCPICRADASEVHRDSE
>sp|Q9H0F5-2|RNF38_HUMAN/387-465 [subseq from] Isoform 2 of E3 ubiquitin-protein ligase RNF38 OS=Homo sapiens OX=9606 GN=RNF38
GLTKADIEQLPSYRFNPNNHQSEQTLCVVCMCDFESRQLLRVLPCNHEFHAKCVDKWLKANRTCPICRADASEVHRDSE
>tr|A0A2I0M698|A0A2I0M698_COLLI/387-465 [subseq from] Ring finger protein 38, transcript variant X1 OS=Columba livia OX=8932 GN=RNF38 PE=4 SV=1
GLTKADIEQLPSYRFNPNNHQSEQTLCVVCMCDFESRQLLRVLPCNHEFHAKCVDKWLKANRTCPICRADASEVHRDSE
>tr|A0A2I3HFS9|A0A2I3HFS9_NOMLE/387-465 [subseq from] RING-type domain-containing protein OS=Nomascus leucogenys OX=61853 GN=RNF38 PE=4 SV=1
GLTKADIEQLPSYRFNPNNHQSEQTLCVVCMCDFESRQLLRVLPCNHEFHAKCVDKWLKANRTCPICRADASEVHRDSE
>tr|A0A2I3LCK0|A0A2I3LCK0_PAPAN/387-465 [subseq from] Ring finger protein 38 OS=Papio anubis OX=9555 GN=RNF38 PE=4 SV=1
GLTKADIEQLPSYRFNPNNHQSEQTLCVVCMCDFESRQLLRVLPCNHEFHAKCVDKWLKANRTCPICRADASEVHRDSE
>tr|A0A2K5CDG0|A0A2K5CDG0_AOTNA/387-465 [subseq from] Ring finger protein 38 OS=Aotus nancymaae OX=37293 GN=RNF38 PE=4 SV=1
GLTKADIEQLPSYRFNPNNHQSEQTLCVVCMCDFESRQLLRVLPCNHEFHAKCVDKWLKANRTCPICRADASEVHRDSE
>tr|A0A2K5IT68|A0A2K5IT68_COLAP/387-465 [subseq from] Ring finger protein 38 OS=Colobus angolensis palliatus OX=336983 PE=4 SV=1
GLTKADIEQLPSYRFNPNNHQSEQTLCVVCMCDFESRQLLRVLPCNHEFHAKCVDKWLKANRTCPICRADASEVHRDSE
>tr|A0A2K5MM72|A0A2K5MM72_CERAT/387-465 [subseq from] Ring finger protein 38 OS=Cercocebus atys OX=9531 GN=RNF38 PE=4 SV=1
GLTKADIEQLPSYRFNPNNHQSEQTLCVVCMCDFESRQLLRVLPCNHEFHAKCVDKWLKANRTCPICRADASEVHRDSE
>tr|A0A2K5RG18|A0A2K5RG18_CEBIM/387-465 [subseq from] Ring finger protein 38 OS=Cebus imitator OX=2715852 GN=RNF38 PE=4 SV=1
GLTKADIEQLPSYRFNPNNHQSEQTLCVVCMCDFESRQLLRVLPCNHEFHAKCVDKWLKANRTCPICRADASEVHRDSE
>tr|A0A2K5WA00|A0A2K5WA00_MACFA/387-465 [subseq from] Ring finger protein 38 OS=Macaca fascicularis OX=9541 PE=4 SV=1
GLTKADIEQLPSYRFNPNNHQSEQTLCVVCMCDFESRQLLRVLPCNHEFHAKCVDKWLKANRTCPICRADASEVHRDSE
>tr|A0A2K6A5R8|A0A2K6A5R8_MANLE/387-465 [subseq from] Ring finger protein 38 OS=Mandrillus leucophaeus OX=9568 GN=RNF38 PE=4 SV=1
GLTKADIEQLPSYRFNPNNHQSEQTLCVVCMCDFESRQLLRVLPCNHEFHAKCVDKWLKANRTCPICRADASEVHRDSE
>tr|A0A2K6AW32|A0A2K6AW32_MACNE/387-465 [subseq from] Ring finger protein 38 OS=Macaca nemestrina OX=9545 GN=RNF38 PE=4 SV=1
GLTKADIEQLPSYRFNPNNHQSEQTLCVVCMCDFESRQLLRVLPCNHEFHAKCVDKWLKANRTCPICRADASEVHRDSE
>tr|A0A2K6K151|A0A2K6K151_RHIBE/387-465 [subseq from] RING-type domain-containing protein OS=Rhinopithecus bieti OX=61621 GN=RNF38 PE=4 SV=1
GLTKADIEQLPSYRFNPNNHQSEQTLCVVCMCDFESRQLLRVLPCNHEFHAKCVDKWLKANRTCPICRADASEVHRDSE
>tr|A0A2K6N7D0|A0A2K6N7D0_RHIRO/387-465 [subseq from] RING-type domain-containing protein OS=Rhinopithecus roxellana OX=61622 GN=RNF38 PE=4 SV=1
GLTKADIEQLPSYRFNPNNHQSEQTLCVVCMCDFESRQLLRVLPCNHEFHAKCVDKWLKANRTCPICRADASEVHRDSE
>tr|A0A2K6U5G2|A0A2K6U5G2_SAIBB/387-465 [subseq from] RING-type domain-containing protein OS=Saimiri boliviensis boliviensis OX=39432 PE=4 SV=1
GLTKADIEQLPSYRFNPNNHQSEQTLCVVCMCDFESRQLLRVLPCNHEFHAKCVDKWLKANRTCPICRADASEVHRDSE
>tr|A0A2R9BFM7|A0A2R9BFM7_PANPA/387-465 [subseq from] Ring finger protein 38 OS=Pan paniscus OX=9597 GN=RNF38 PE=4 SV=1
GLTKADIEQLPSYRFNPNNHQSEQTLCVVCMCDFESRQLLRVLPCNHEFHAKCVDKWLKANRTCPICRADASEVHRDSE
>tr|A0A3Q0DIL1|A0A3Q0DIL1_CARSF/386-464 [subseq from] E3 ubiquitin-protein ligase RNF38 isoform X3 OS=Carlito syrichta OX=1868482 GN=RNF38 PE=4 SV=1
GLTKADIEQLPSYRFNPNNHQSEQTLCVVCMCDFESRQLLRVLPCNHEFHAKCVDKWLKANRTCPICRADASEVHRDSE
>tr|A0A5F5PS71|A0A5F5PS71_HORSE/386-464 [subseq from] Ring finger protein 38 OS=Equus caballus OX=9796 GN=RNF38 PE=4 SV=1
GLTKADIEQLPSYRFNPNNHQSEQTLCVVCMCDFESRQLLRVLPCNHEFHAKCVDKWLKANRTCPICRADASEVHRDSE
>tr|A0A5F9C4M5|A0A5F9C4M5_RABIT/388-466 [subseq from] RING-type domain-containing protein OS=Oryctolagus cuniculus OX=9986 PE=4 SV=1
GLTKADIEQLPSYRFNPNNHQSEQTLCVVCMCDFESRQLLRVLPCNHEFHAKCVDKWLKANRTCPICRADASEVHRDSE
>tr|A0A670K8B6|A0A670K8B6_PODMU/386-464 [subseq from] RING-type domain-containing protein OS=Podarcis muralis OX=64176 GN=RNF38 PE=4 SV=1
GLTKADIEQLPSYRFNPNNHQSEQTLCVVCMCDFESRQLLRVLPCNHEFHAKCVDKWLKANRTCPICRADASEVHRDSE
>tr|A0A670Y721|A0A670Y721_PSETE/387-465 [subseq from] Ring finger protein 38 OS=Pseudonaja textilis OX=8673 GN=RNF38 PE=4 SV=1
GLTKADIEQLPSYRFNPNNHQSEQTLCVVCMCDFESRQLLRVLPCNHEFHAKCVDKWLKANRTCPICRADASEVHRDSE
>tr|A0A6D2XR56|A0A6D2XR56_PANTR/387-465 [subseq from] RNF38 isoform 8 OS=Pan troglodytes OX=9598 GN=CK820_G0014318 PE=4 SV=1
GLTKADIEQLPSYRFNPNNHQSEQTLCVVCMCDFESRQLLRVLPCNHEFHAKCVDKWLKANRTCPICRADASEVHRDSE
>tr|A0A6J0THD5|A0A6J0THD5_9SAUR/386-464 [subseq from] E3 ubiquitin-protein ligase RNF38 isoform X1 OS=Pogona vitticeps OX=103695 GN=RNF38 PE=4 SV=1
GLTKADIEQLPSYRFNPNNHQSEQTLCVVCMCDFESRQLLRVLPCNHEFHAKCVDKWLKANRTCPICRADASEVHRDSE
>tr|A0A6J0W9U4|A0A6J0W9U4_ODOVR/386-464 [subseq from] E3 ubiquitin-protein ligase RNF38 isoform X4 OS=Odocoileus virginianus texanus OX=9880 GN=RNF38 PE=4 SV=1
GLTKADIEQLPSYRFNPNNHQSEQTLCVVCMCDFESRQLLRVLPCNHEFHAKCVDKWLKANRTCPICRADASEVHRDSE
>tr|A0A6I9Z2H7|A0A6I9Z2H7_9SAUR/387-465 [subseq from] E3 ubiquitin-protein ligase RNF38 isoform X3 OS=Thamnophis sirtalis OX=35019 GN=RNF38 PE=4 SV=1
GLTKADIEQLPSYRFNPNNHQSEQTLCVVCMCDFESRQLLRVLPCNHEFHAKCVDKWLKANRTCPICRADASEVHRDSE
>tr|A0A6J1UCT8|A0A6J1UCT8_9SAUR/387-465 [subseq from] E3 ubiquitin-protein ligase RNF38 isoform X3 OS=Notechis scutatus OX=8663 GN=RNF38 PE=4 SV=1
GLTKADIEQLPSYRFNPNNHQSEQTLCVVCMCDFESRQLLRVLPCNHEFHAKCVDKWLKANRTCPICRADASEVHRDSE
>tr|A0A6J3AKK0|A0A6J3AKK0_VICPA/386-464 [subseq from] E3 ubiquitin-protein ligase RNF38 isoform X3 OS=Vicugna pacos OX=30538 GN=RNF38 PE=4 SV=1
GLTKADIEQLPSYRFNPNNHQSEQTLCVVCMCDFESRQLLRVLPCNHEFHAKCVDKWLKANRTCPICRADASEVHRDSE
>tr|A0A6P6CRP8|A0A6P6CRP8_PTEVA/386-464 [subseq from] E3 ubiquitin-protein ligase RNF38 isoform X4 OS=Pteropus vampyrus OX=132908 GN=RNF38 PE=4 SV=1
GLTKADIEQLPSYRFNPNNHQSEQTLCVVCMCDFESRQLLRVLPCNHEFHAKCVDKWLKANRTCPICRADASEVHRDSE
>tr|A0A6P6EI08|A0A6P6EI08_OCTDE/386-464 [subseq from] E3 ubiquitin-protein ligase RNF38 isoform X3 OS=Octodon degus OX=10160 GN=Rnf38 PE=4 SV=1
GLTKADIEQLPSYRFNPNNHQSEQTLCVVCMCDFESRQLLRVLPCNHEFHAKCVDKWLKANRTCPICRADASEVHRDSE
>tr|A0A6P9BA66|A0A6P9BA66_PANGU/387-465 [subseq from] E3 ubiquitin-protein ligase RNF38 isoform X2 OS=Pantherophis guttatus OX=94885 GN=RNF38 PE=4 SV=1
GLTKADIEQLPSYRFNPNNHQSEQTLCVVCMCDFESRQLLRVLPCNHEFHAKCVDKWLKANRTCPICRADASEVHRDSE
>tr|A0A7J7UR10|A0A7J7UR10_MYOMY/386-464 [subseq from] Ring finger protein 38 OS=Myotis myotis OX=51298 GN=mMyoMyo1_016717 PE=4 SV=1
GLTKADIEQLPSYRFNPNNHQSEQTLCVVCMCDFESRQLLRVLPCNHEFHAKCVDKWLKANRTCPICRADASEVHRDSE
>tr|A0A7J7W4F6|A0A7J7W4F6_PIPKU/386-464 [subseq from] Ring finger protein 38 OS=Pipistrellus kuhlii OX=59472 GN=mPipKuh1_015033 PE=4 SV=1
GLTKADIEQLPSYRFNPNNHQSEQTLCVVCMCDFESRQLLRVLPCNHEFHAKCVDKWLKANRTCPICRADASEVHRDSE
>tr|A0A7J8EGD0|A0A7J8EGD0_MOLMO/386-464 [subseq from] Ring finger protein 38 OS=Molossus molossus OX=27622 GN=HJG59_015741 PE=4 SV=1
GLTKADIEQLPSYRFNPNNHQSEQTLCVVCMCDFESRQLLRVLPCNHEFHAKCVDKWLKANRTCPICRADASEVHRDSE
>tr|A0A7J8IR62|A0A7J8IR62_ROUAE/389-467 [subseq from] Ring finger protein 38 OS=Rousettus aegyptiacus OX=9407 GN=HJG63_016831 PE=4 SV=1
GLTKADIEQLPSYRFNPNNHQSEQTLCVVCMCDFESRQLLRVLPCNHEFHAKCVDKWLKANRTCPICRADASEVHRDSE
>tr|A0A7J8IR89|A0A7J8IR89_ROUAE/386-464 [subseq from] Ring finger protein 38 OS=Rousettus aegyptiacus OX=9407 GN=HJG63_016831 PE=4 SV=1
GLTKADIEQLPSYRFNPNNHQSEQTLCVVCMCDFESRQLLRVLPCNHEFHAKCVDKWLKANRTCPICRADASEVHRDSE
>tr|A0A2J8T0D4|A0A2J8T0D4_PONAB/387-465 [subseq from] RNF38 isoform 8 OS=Pongo abelii OX=9601 GN=CR201_G0038884 PE=4 SV=1
GLTKADIEQLPSYRFNPNNHQSEQTLCVVCMCDFESRQLLRVLPCNHEFHAKCVDKWLKANRTCPICRADASEVHRDSE
>tr|A0A834BFL9|A0A834BFL9_9CHIR/386-464 [subseq from] Ring finger protein 38 OS=Phyllostomus discolor OX=89673 GN=HJG60_016491 PE=4 SV=1
GLTKADIEQLPSYRFNPNNHQSEQTLCVVCMCDFESRQLLRVLPCNHEFHAKCVDKWLKANRTCPICRADASEVHRDSE
>tr|F6TTH1|F6TTH1_CALJA/387-465 [subseq from] RING-type domain-containing protein OS=Callithrix jacchus OX=9483 GN=RNF38 PE=4 SV=1
GLTKADIEQLPSYRFNPNNHQSEQTLCVVCMCDFESRQLLRVLPCNHEFHAKCVDKWLKANRTCPICRADASEVHRDSE
>tr|G3RJP6|G3RJP6_GORGO/387-465 [subseq from] Ring finger protein 38 OS=Gorilla gorilla gorilla OX=9595 GN=RNF38 PE=4 SV=2
GLTKADIEQLPSYRFNPNNHQSEQTLCVVCMCDFESRQLLRVLPCNHEFHAKCVDKWLKANRTCPICRADASEVHRDSE
>tr|H2R134|H2R134_PANTR/387-465 [subseq from] Ring finger protein 38 OS=Pan troglodytes OX=9598 GN=RNF38 PE=4 SV=2
GLTKADIEQLPSYRFNPNNHQSEQTLCVVCMCDFESRQLLRVLPCNHEFHAKCVDKWLKANRTCPICRADASEVHRDSE
>tr|H9G619|H9G619_ANOCA/386-464 [subseq from] Ring finger protein 38 OS=Anolis carolinensis OX=28377 GN=RNF38 PE=4 SV=2
GLTKADIEQLPSYRFNPNNHQSEQTLCVVCMCDFESRQLLRVLPCNHEFHAKCVDKWLKANRTCPICRADASEVHRDSE
>tr|I3M5F5|I3M5F5_ICTTR/386-464 [subseq from] Ring finger protein 38 OS=Ictidomys tridecemlineatus OX=43179 GN=RNF38 PE=4 SV=2
GLTKADIEQLPSYRFNPNNHQSEQTLCVVCMCDFESRQLLRVLPCNHEFHAKCVDKWLKANRTCPICRADASEVHRDSE
>tr|K9ISR0|K9ISR0_DESRO/389-467 [subseq from] Putative ring finger protein 38 (Fragment) OS=Desmodus rotundus OX=9430 PE=2 SV=1
GLTKADIEQLPSYRFNPNNHQSEQTLCVVCMCDFESRQLLRVLPCNHEFHAKCVDKWLKANRTCPICRADASEVHRDSE
>tr|A0A452J1Q7|A0A452J1Q7_9SAUR/396-474 [subseq from] Ring finger protein 38 OS=Gopherus agassizii OX=38772 PE=4 SV=1
GLTKADIEQLPSYRFNPNNHQSEQTLCVVCMCDFESRQLLRVLPCNHEFHAKCVDKWLKANRTCPICRADASEVHRDSE
>tr|A0A674K8Y5|A0A674K8Y5_TERCA/400-478 [subseq from] E3 ubiquitin-protein ligase RNF38 OS=Terrapene carolina triunguis OX=2587831 GN=LOC112111152 PE=4 SV=1
GLTKADIEQLPSYRFNPNNHQSEQTLCVVCMCDFESRQLLRVLPCNHEFHAKCVDKWLKANRTCPICRADASEVHRDSE
>tr|A0A6P7DNF3|A0A6P7DNF3_SHEEP/396-474 [subseq from] E3 ubiquitin-protein ligase RNF38 isoform X1 OS=Ovis aries OX=9940 GN=RNF38 PE=4 SV=1
GLTKADIEQLPSYRFNPNNHQSEQTLCVVCMCDFESRQLLRVLPCNHEFHAKCVDKWLKANRTCPICRADASEVHRDSE
>tr|A0A151NDZ7|A0A151NDZ7_ALLMI/409-487 [subseq from] E3 ubiquitin-protein ligase RNF38 OS=Alligator mississippiensis OX=8496 GN=RNF38 PE=4 SV=1
GLTKADIEQLPSYRFNPNNHQSEQTLCVVCMCDFESRQLLRVLPCNHEFHAKCVDKWLKANRTCPICRADASEVHRDSE
>tr|A0A2D4LEX5|A0A2D4LEX5_9SAUR/409-487 [subseq from] RING-type domain-containing protein (Fragment) OS=Micrurus spixii OX=129469 PE=4 SV=1
GLTKADIEQLPSYRFNPNNHQSEQTLCVVCMCDFESRQLLRVLPCNHEFHAKCVDKWLKANRTCPICRADASEVHRDSE
>tr|A0A2I0TD29|A0A2I0TD29_LIMLA/85-163 [subseq from] E3 ubiquitin-protein ligase rnf38 OS=Limosa lapponica baueri OX=1758121 GN=llap_17979 PE=4 SV=1
GLTKADIEQLPSYRFNPSNHQSEQTLCVVCMCDFEARQLLRVLPCNHEFHAKCVDKWLKANRTCPICRADASEVHRDSE
>tr|A0A6P6EI50|A0A6P6EI50_OCTDE/402-480 [subseq from] E3 ubiquitin-protein ligase RNF38 isoform X2 OS=Octodon degus OX=10160 GN=Rnf38 PE=4 SV=1
GLTKADIEQLPSYRFNPNNHQSEQTLCVVCMCDFESRQLLRVLPCNHEFHAKCVDKWLKANRTCPICRADASEVHRDSE
>tr|A0A2I0M695|A0A2I0M695_COLLI/412-490 [subseq from] Ring finger protein 38, transcript variant X6 (Fragment) OS=Columba livia OX=8932 GN=RNF38 PE=4 SV=1
GLTKADIEQLPSYRFNPNNHQSEQTLCVVCMCDFESRQLLRVLPCNHEFHAKCVDKWLKANRTCPICRADASEVHRDSE
>tr|A0A2I0M699|A0A2I0M699_COLLI/417-495 [subseq from] Ring finger protein 38, transcript variant X7 (Fragment) OS=Columba livia OX=8932 GN=RNF38 PE=4 SV=1
GLTKADIEQLPSYRFNPNNHQSEQTLCVVCMCDFESRQLLRVLPCNHEFHAKCVDKWLKANRTCPICRADASEVHRDSE
>tr|A0A2I0M6A3|A0A2I0M6A3_COLLI/413-491 [subseq from] Ring finger protein 38, transcript variant X8 (Fragment) OS=Columba livia OX=8932 GN=RNF38 PE=4 SV=1
GLTKADIEQLPSYRFNPNNHQSEQTLCVVCMCDFESRQLLRVLPCNHEFHAKCVDKWLKANRTCPICRADASEVHRDSE
>tr|A0A6G1RPP8|A0A6G1RPP8_9GRUI/415-493 [subseq from] Ring finger protein 38 (Fragment) OS=Gallirallus okinawae OX=547194 PE=4 SV=1
GLTKADIEQLPSYRFNPNNHQSEQTLCVVCMCDFESRQLLRVLPCNHEFHAKCVDKWLKANRTCPICRADASEVHRDSE
>tr|A0A803WBG7|A0A803WBG7_FICAL/413-491 [subseq from] Uncharacterized protein OS=Ficedula albicollis OX=59894 PE=4 SV=1
GLTKADIEQLPSYRFNPNNHQSEQTLCVVCMCDFESRQLLRVLPCNHEFHAKCVDKWLKANRTCPICRADASEVHRDSE
>tr|A0A2I0M694|A0A2I0M694_COLLI/418-496 [subseq from] Ring finger protein 38, transcript variant X5 (Fragment) OS=Columba livia OX=8932 GN=RNF38 PE=4 SV=1
GLTKADIEQLPSYRFNPNNHQSEQTLCVVCMCDFESRQLLRVLPCNHEFHAKCVDKWLKANRTCPICRADASEVHRDSE
>tr|A0A2R9BFL9|A0A2R9BFL9_PANPA/425-503 [subseq from] Ring finger protein 38 OS=Pan paniscus OX=9597 GN=RNF38 PE=4 SV=1
GLTKADIEQLPSYRFNPNNHQSEQTLCVVCMCDFESRQLLRVLPCNHEFHAKCVDKWLKANRTCPICRADASEVHRDSE
>tr|A0A6I9Z3N6|A0A6I9Z3N6_9SAUR/421-499 [subseq from] E3 ubiquitin-protein ligase RNF38 isoform X2 OS=Thamnophis sirtalis OX=35019 GN=RNF38 PE=4 SV=1
GLTKADIEQLPSYRFNPNNHQSEQTLCVVCMCDFESRQLLRVLPCNHEFHAKCVDKWLKANRTCPICRADASEVHRDSE
>tr|A0A6J1UEJ5|A0A6J1UEJ5_9SAUR/424-502 [subseq from] E3 ubiquitin-protein ligase RNF38 isoform X2 OS=Notechis scutatus OX=8663 GN=RNF38 PE=4 SV=1
GLTKADIEQLPSYRFNPNNHQSEQTLCVVCMCDFESRQLLRVLPCNHEFHAKCVDKWLKANRTCPICRADASEVHRDSE
>tr|A0A6P3HYH3|A0A6P3HYH3_BISBI/425-503 [subseq from] E3 ubiquitin-protein ligase RNF38 isoform X3 OS=Bison bison bison OX=43346 GN=RNF38 PE=4 SV=1
GLTKADIEQLPSYRFNPNNHQSEQTLCVVCMCDFESRQLLRVLPCNHEFHAKCVDKWLKANRTCPICRADASEVHRDSE
>tr|A0A7M4F0K4|A0A7M4F0K4_CROPO/421-499 [subseq from] Ring finger protein 38 OS=Crocodylus porosus OX=8502 GN=RNF38 PE=4 SV=1
GLTKADIEQLPSYRFNPNNHQSEQTLCVVCMCDFESRQLLRVLPCNHEFHAKCVDKWLKANRTCPICRADASEVHRDSE
>tr|U3JE14|U3JE14_FICAL/423-501 [subseq from] RING-type domain-containing protein OS=Ficedula albicollis OX=59894 PE=4 SV=1
GLTKADIEQLPSYRFNPNNHQSEQTLCVVCMCDFESRQLLRVLPCNHEFHAKCVDKWLKANRTCPICRADASEVHRDSE
>tr|A0A4X2KS26|A0A4X2KS26_VOMUR/433-511 [subseq from] Ring finger protein 38 OS=Vombatus ursinus OX=29139 GN=RNF38 PE=4 SV=1
GLTKADIEQLPSYRFNPNNHQSEQTLCVVCMCDFESRQLLRVLPCNHEFHAKCVDKWLKANRTCPICRADASEVHRDSE
>tr|A0A5F8G7C7|A0A5F8G7C7_MONDO/433-511 [subseq from] RING-type domain-containing protein OS=Monodelphis domestica OX=13616 GN=RNF38 PE=4 SV=1
GLTKADIEQLPSYRFNPNNHQSEQTLCVVCMCDFESRQLLRVLPCNHEFHAKCVDKWLKANRTCPICRADASEVHRDSE
>tr|A0A6J0WC21|A0A6J0WC21_ODOVR/430-508 [subseq from] E3 ubiquitin-protein ligase RNF38 isoform X3 OS=Odocoileus virginianus texanus OX=9880 GN=RNF38 PE=4 SV=1
GLTKADIEQLPSYRFNPNNHQSEQTLCVVCMCDFESRQLLRVLPCNHEFHAKCVDKWLKANRTCPICRADASEVHRDSE
>sp|Q9H0F5|RNF38_HUMAN/437-515 [subseq from] E3 ubiquitin-protein ligase RNF38 OS=Homo sapiens OX=9606 GN=RNF38 PE=1 SV=4
GLTKADIEQLPSYRFNPNNHQSEQTLCVVCMCDFESRQLLRVLPCNHEFHAKCVDKWLKANRTCPICRADASEVHRDSE
>tr|A0A096P156|A0A096P156_PAPAN/437-515 [subseq from] Ring finger protein 38 OS=Papio anubis OX=9555 GN=RNF38 PE=4 SV=2
GLTKADIEQLPSYRFNPNNHQSEQTLCVVCMCDFESRQLLRVLPCNHEFHAKCVDKWLKANRTCPICRADASEVHRDSE
>tr|A0A1U7V3T0|A0A1U7V3T0_CARSF/436-514 [subseq from] E3 ubiquitin-protein ligase RNF38 isoform X2 OS=Carlito syrichta OX=1868482 GN=RNF38 PE=4 SV=1
GLTKADIEQLPSYRFNPNNHQSEQTLCVVCMCDFESRQLLRVLPCNHEFHAKCVDKWLKANRTCPICRADASEVHRDSE
>tr|A0A2I2YFN8|A0A2I2YFN8_GORGO/437-515 [subseq from] Ring finger protein 38 OS=Gorilla gorilla gorilla OX=9595 GN=RNF38 PE=4 SV=1
GLTKADIEQLPSYRFNPNNHQSEQTLCVVCMCDFESRQLLRVLPCNHEFHAKCVDKWLKANRTCPICRADASEVHRDSE
>tr|A0A2I2YT34|A0A2I2YT34_GORGO/439-517 [subseq from] Ring finger protein 38 OS=Gorilla gorilla gorilla OX=9595 GN=RNF38 PE=4 SV=1
GLTKADIEQLPSYRFNPNNHQSEQTLCVVCMCDFESRQLLRVLPCNHEFHAKCVDKWLKANRTCPICRADASEVHRDSE
>tr|A0A2I3GTZ5|A0A2I3GTZ5_NOMLE/436-514 [subseq from] RING-type domain-containing protein OS=Nomascus leucogenys OX=61853 GN=RNF38 PE=4 SV=1
GLTKADIEQLPSYRFNPNNHQSEQTLCVVCMCDFESRQLLRVLPCNHEFHAKCVDKWLKANRTCPICRADASEVHRDSE
>tr|A0A2I3NCK8|A0A2I3NCK8_PAPAN/439-517 [subseq from] Ring finger protein 38 OS=Papio anubis OX=9555 GN=RNF38 PE=4 SV=1
GLTKADIEQLPSYRFNPNNHQSEQTLCVVCMCDFESRQLLRVLPCNHEFHAKCVDKWLKANRTCPICRADASEVHRDSE
>tr|A0A2I3RCP0|A0A2I3RCP0_PANTR/439-517 [subseq from] Ring finger protein 38 OS=Pan troglodytes OX=9598 GN=RNF38 PE=4 SV=1
GLTKADIEQLPSYRFNPNNHQSEQTLCVVCMCDFESRQLLRVLPCNHEFHAKCVDKWLKANRTCPICRADASEVHRDSE
>tr|A0A2J8T079|A0A2J8T079_PONAB/437-515 [subseq from] RNF38 isoform 10 OS=Pongo abelii OX=9601 GN=CR201_G0038884 PE=4 SV=1
GLTKADIEQLPSYRFNPNNHQSEQTLCVVCMCDFESRQLLRVLPCNHEFHAKCVDKWLKANRTCPICRADASEVHRDSE
>tr|A0A2K5CCY0|A0A2K5CCY0_AOTNA/437-515 [subseq from] Ring finger protein 38 OS=Aotus nancymaae OX=37293 GN=RNF38 PE=4 SV=1
GLTKADIEQLPSYRFNPNNHQSEQTLCVVCMCDFESRQLLRVLPCNHEFHAKCVDKWLKANRTCPICRADASEVHRDSE
>tr|A0A2K5CDM4|A0A2K5CDM4_AOTNA/439-517 [subseq from] Ring finger protein 38 OS=Aotus nancymaae OX=37293 GN=RNF38 PE=4 SV=1
GLTKADIEQLPSYRFNPNNHQSEQTLCVVCMCDFESRQLLRVLPCNHEFHAKCVDKWLKANRTCPICRADASEVHRDSE
>tr|A0A2K5ITI7|A0A2K5ITI7_COLAP/437-515 [subseq from] Ring finger protein 38 OS=Colobus angolensis palliatus OX=336983 PE=4 SV=1
GLTKADIEQLPSYRFNPNNHQSEQTLCVVCMCDFESRQLLRVLPCNHEFHAKCVDKWLKANRTCPICRADASEVHRDSE
>tr|A0A2K5ITJ9|A0A2K5ITJ9_COLAP/439-517 [subseq from] Ring finger protein 38 OS=Colobus angolensis palliatus OX=336983 PE=4 SV=1
GLTKADIEQLPSYRFNPNNHQSEQTLCVVCMCDFESRQLLRVLPCNHEFHAKCVDKWLKANRTCPICRADASEVHRDSE
>tr|A0A2K5MM49|A0A2K5MM49_CERAT/437-515 [subseq from] Ring finger protein 38 OS=Cercocebus atys OX=9531 GN=RNF38 PE=4 SV=1
GLTKADIEQLPSYRFNPNNHQSEQTLCVVCMCDFESRQLLRVLPCNHEFHAKCVDKWLKANRTCPICRADASEVHRDSE
>tr|A0A2K5MM52|A0A2K5MM52_CERAT/439-517 [subseq from] Ring finger protein 38 OS=Cercocebus atys OX=9531 GN=RNF38 PE=4 SV=1
GLTKADIEQLPSYRFNPNNHQSEQTLCVVCMCDFESRQLLRVLPCNHEFHAKCVDKWLKANRTCPICRADASEVHRDSE
>tr|A0A2K5RFZ1|A0A2K5RFZ1_CEBIM/437-515 [subseq from] Ring finger protein 38 OS=Cebus imitator OX=2715852 GN=RNF38 PE=4 SV=1
GLTKADIEQLPSYRFNPNNHQSEQTLCVVCMCDFESRQLLRVLPCNHEFHAKCVDKWLKANRTCPICRADASEVHRDSE
>tr|A0A2K5RG03|A0A2K5RG03_CEBIM/439-517 [subseq from] Ring finger protein 38 OS=Cebus imitator OX=2715852 GN=RNF38 PE=4 SV=1
GLTKADIEQLPSYRFNPNNHQSEQTLCVVCMCDFESRQLLRVLPCNHEFHAKCVDKWLKANRTCPICRADASEVHRDSE
>tr|A0A2K5WA34|A0A2K5WA34_MACFA/437-515 [subseq from] Ring finger protein 38 OS=Macaca fascicularis OX=9541 PE=4 SV=2
GLTKADIEQLPSYRFNPNNHQSEQTLCVVCMCDFESRQLLRVLPCNHEFHAKCVDKWLKANRTCPICRADASEVHRDSE
>tr|A0A2K6A5M0|A0A2K6A5M0_MANLE/437-515 [subseq from] Ring finger protein 38 OS=Mandrillus leucophaeus OX=9568 GN=RNF38 PE=4 SV=1
GLTKADIEQLPSYRFNPNNHQSEQTLCVVCMCDFESRQLLRVLPCNHEFHAKCVDKWLKANRTCPICRADASEVHRDSE
>tr|A0A2K6A5M3|A0A2K6A5M3_MANLE/439-517 [subseq from] Ring finger protein 38 OS=Mandrillus leucophaeus OX=9568 GN=RNF38 PE=4 SV=1
GLTKADIEQLPSYRFNPNNHQSEQTLCVVCMCDFESRQLLRVLPCNHEFHAKCVDKWLKANRTCPICRADASEVHRDSE
>tr|A0A2K6AW22|A0A2K6AW22_MACNE/439-517 [subseq from] Ring finger protein 38 OS=Macaca nemestrina OX=9545 GN=RNF38 PE=4 SV=1
GLTKADIEQLPSYRFNPNNHQSEQTLCVVCMCDFESRQLLRVLPCNHEFHAKCVDKWLKANRTCPICRADASEVHRDSE
>tr|A0A2K6AW33|A0A2K6AW33_MACNE/437-515 [subseq from] Ring finger protein 38 OS=Macaca nemestrina OX=9545 GN=RNF38 PE=4 SV=1
GLTKADIEQLPSYRFNPNNHQSEQTLCVVCMCDFESRQLLRVLPCNHEFHAKCVDKWLKANRTCPICRADASEVHRDSE
>tr|A0A2K6GUM2|A0A2K6GUM2_PROCO/438-516 [subseq from] Ring finger protein 38 OS=Propithecus coquereli OX=379532 GN=RNF38 PE=4 SV=1
GLTKADIEQLPSYRFNPNNHQSEQTLCVVCMCDFESRQLLRVLPCNHEFHAKCVDKWLKANRTCPICRADASEVHRDSE
>tr|A0A2K6K136|A0A2K6K136_RHIBE/437-515 [subseq from] RING-type domain-containing protein OS=Rhinopithecus bieti OX=61621 GN=RNF38 PE=4 SV=1
GLTKADIEQLPSYRFNPNNHQSEQTLCVVCMCDFESRQLLRVLPCNHEFHAKCVDKWLKANRTCPICRADASEVHRDSE
>tr|A0A2K6K141|A0A2K6K141_RHIBE/439-517 [subseq from] RING-type domain-containing protein OS=Rhinopithecus bieti OX=61621 GN=RNF38 PE=4 SV=1
GLTKADIEQLPSYRFNPNNHQSEQTLCVVCMCDFESRQLLRVLPCNHEFHAKCVDKWLKANRTCPICRADASEVHRDSE
>tr|A0A2K6N7D4|A0A2K6N7D4_RHIRO/437-515 [subseq from] RING-type domain-containing protein OS=Rhinopithecus roxellana OX=61622 GN=RNF38 PE=4 SV=1
GLTKADIEQLPSYRFNPNNHQSEQTLCVVCMCDFESRQLLRVLPCNHEFHAKCVDKWLKANRTCPICRADASEVHRDSE
>tr|A0A2K6N7D5|A0A2K6N7D5_RHIRO/439-517 [subseq from] RING-type domain-containing protein OS=Rhinopithecus roxellana OX=61622 GN=RNF38 PE=4 SV=1
GLTKADIEQLPSYRFNPNNHQSEQTLCVVCMCDFESRQLLRVLPCNHEFHAKCVDKWLKANRTCPICRADASEVHRDSE
>tr|A0A2K6U5G7|A0A2K6U5G7_SAIBB/439-517 [subseq from] RING-type domain-containing protein OS=Saimiri boliviensis boliviensis OX=39432 PE=4 SV=1
GLTKADIEQLPSYRFNPNNHQSEQTLCVVCMCDFESRQLLRVLPCNHEFHAKCVDKWLKANRTCPICRADASEVHRDSE
>tr|A0A2R9BFL4|A0A2R9BFL4_PANPA/437-515 [subseq from] Ring finger protein 38 OS=Pan paniscus OX=9597 GN=RNF38 PE=4 SV=1
GLTKADIEQLPSYRFNPNNHQSEQTLCVVCMCDFESRQLLRVLPCNHEFHAKCVDKWLKANRTCPICRADASEVHRDSE
>tr|A0A4W2F9G3|A0A4W2F9G3_BOBOX/436-514 [subseq from] Ring finger protein 38 OS=Bos indicus x Bos taurus OX=30522 GN=RNF38 PE=4 SV=1
GLTKADIEQLPSYRFNPNNHQSEQTLCVVCMCDFESRQLLRVLPCNHEFHAKCVDKWLKANRTCPICRADASEVHRDSE
>tr|A0A6J0WD64|A0A6J0WD64_ODOVR/436-514 [subseq from] E3 ubiquitin-protein ligase RNF38 isoform X2 OS=Odocoileus virginianus texanus OX=9880 GN=RNF38 PE=4 SV=1
GLTKADIEQLPSYRFNPNNHQSEQTLCVVCMCDFESRQLLRVLPCNHEFHAKCVDKWLKANRTCPICRADASEVHRDSE
>tr|A0A6J3AHB1|A0A6J3AHB1_VICPA/436-514 [subseq from] E3 ubiquitin-protein ligase RNF38 isoform X1 OS=Vicugna pacos OX=30538 GN=RNF38 PE=4 SV=1
GLTKADIEQLPSYRFNPNNHQSEQTLCVVCMCDFESRQLLRVLPCNHEFHAKCVDKWLKANRTCPICRADASEVHRDSE
>tr|A0A6P3HNV5|A0A6P3HNV5_BISBI/441-519 [subseq from] E3 ubiquitin-protein ligase RNF38 isoform X2 OS=Bison bison bison OX=43346 GN=RNF38 PE=4 SV=1
GLTKADIEQLPSYRFNPNNHQSEQTLCVVCMCDFESRQLLRVLPCNHEFHAKCVDKWLKANRTCPICRADASEVHRDSE
>tr|A0A6P6CR02|A0A6P6CR02_PTEVA/436-514 [subseq from] E3 ubiquitin-protein ligase RNF38 isoform X3 OS=Pteropus vampyrus OX=132908 GN=RNF38 PE=4 SV=1
GLTKADIEQLPSYRFNPNNHQSEQTLCVVCMCDFESRQLLRVLPCNHEFHAKCVDKWLKANRTCPICRADASEVHRDSE
>tr|A0A6P6EHC1|A0A6P6EHC1_OCTDE/436-514 [subseq from] E3 ubiquitin-protein ligase RNF38 isoform X1 OS=Octodon degus OX=10160 GN=Rnf38 PE=4 SV=1
GLTKADIEQLPSYRFNPNNHQSEQTLCVVCMCDFESRQLLRVLPCNHEFHAKCVDKWLKANRTCPICRADASEVHRDSE
>tr|A0A7J7UR13|A0A7J7UR13_MYOMY/436-514 [subseq from] Ring finger protein 38 OS=Myotis myotis OX=51298 GN=mMyoMyo1_016717 PE=4 SV=1
GLTKADIEQLPSYRFNPNNHQSEQTLCVVCMCDFESRQLLRVLPCNHEFHAKCVDKWLKANRTCPICRADASEVHRDSE
>tr|A0A7J7URD6|A0A7J7URD6_MYOMY/437-515 [subseq from] Ring finger protein 38 OS=Myotis myotis OX=51298 GN=mMyoMyo1_016717 PE=4 SV=1
GLTKADIEQLPSYRFNPNNHQSEQTLCVVCMCDFESRQLLRVLPCNHEFHAKCVDKWLKANRTCPICRADASEVHRDSE
>tr|A0A7J7VSA8|A0A7J7VSA8_RHIFE/437-515 [subseq from] Ring finger protein 38 OS=Rhinolophus ferrumequinum OX=59479 GN=mRhiFer1_014506 PE=4 SV=1
GLTKADIEQLPSYRFNPNNHQSEQTLCVVCMCDFESRQLLRVLPCNHEFHAKCVDKWLKANRTCPICRADASEVHRDSE
>tr|A0A7J7VSK7|A0A7J7VSK7_RHIFE/436-514 [subseq from] Ring finger protein 38 OS=Rhinolophus ferrumequinum OX=59479 GN=mRhiFer1_014506 PE=4 SV=1
GLTKADIEQLPSYRFNPNNHQSEQTLCVVCMCDFESRQLLRVLPCNHEFHAKCVDKWLKANRTCPICRADASEVHRDSE
>tr|A0A7J7W3V4|A0A7J7W3V4_PIPKU/436-514 [subseq from] Ring finger protein 38 OS=Pipistrellus kuhlii OX=59472 GN=mPipKuh1_015033 PE=4 SV=1
GLTKADIEQLPSYRFNPNNHQSEQTLCVVCMCDFESRQLLRVLPCNHEFHAKCVDKWLKANRTCPICRADASEVHRDSE
>tr|A0A7J8EGG9|A0A7J8EGG9_MOLMO/436-514 [subseq from] Ring finger protein 38 OS=Molossus molossus OX=27622 GN=HJG59_015741 PE=4 SV=1
GLTKADIEQLPSYRFNPNNHQSEQTLCVVCMCDFESRQLLRVLPCNHEFHAKCVDKWLKANRTCPICRADASEVHRDSE
>tr|A0A7J8IS13|A0A7J8IS13_ROUAE/436-514 [subseq from] Ring finger protein 38 OS=Rousettus aegyptiacus OX=9407 GN=HJG63_016831 PE=4 SV=1
GLTKADIEQLPSYRFNPNNHQSEQTLCVVCMCDFESRQLLRVLPCNHEFHAKCVDKWLKANRTCPICRADASEVHRDSE
>tr|A0A7J8IT45|A0A7J8IT45_ROUAE/439-517 [subseq from] Ring finger protein 38 OS=Rousettus aegyptiacus OX=9407 GN=HJG63_016831 PE=4 SV=1
GLTKADIEQLPSYRFNPNNHQSEQTLCVVCMCDFESRQLLRVLPCNHEFHAKCVDKWLKANRTCPICRADASEVHRDSE
>tr|A0A7N4V605|A0A7N4V605_SARHA/438-516 [subseq from] Ring finger protein 38 OS=Sarcophilus harrisii OX=9305 GN=RNF38 PE=4 SV=1
GLTKADIEQLPSYRFNPNNHQSEQTLCVVCMCDFESRQLLRVLPCNHEFHAKCVDKWLKANRTCPICRADASEVHRDSE
>tr|A0A834BA47|A0A834BA47_9CHIR/436-514 [subseq from] Ring finger protein 38 OS=Phyllostomus discolor OX=89673 GN=HJG60_016491 PE=4 SV=1
GLTKADIEQLPSYRFNPNNHQSEQTLCVVCMCDFESRQLLRVLPCNHEFHAKCVDKWLKANRTCPICRADASEVHRDSE
>tr|F6TGJ5|F6TGJ5_CALJA/437-515 [subseq from] RING-type domain-containing protein OS=Callithrix jacchus OX=9483 GN=RNF38 PE=4 SV=2
GLTKADIEQLPSYRFNPNNHQSEQTLCVVCMCDFESRQLLRVLPCNHEFHAKCVDKWLKANRTCPICRADASEVHRDSE
>tr|F6U406|F6U406_MACMU/437-515 [subseq from] Ring finger protein 38 OS=Macaca mulatta OX=9544 GN=RNF38 PE=4 SV=3
GLTKADIEQLPSYRFNPNNHQSEQTLCVVCMCDFESRQLLRVLPCNHEFHAKCVDKWLKANRTCPICRADASEVHRDSE
>tr|F6XD79|F6XD79_HORSE/436-514 [subseq from] Ring finger protein 38 OS=Equus caballus OX=9796 GN=RNF38 PE=4 SV=3
GLTKADIEQLPSYRFNPNNHQSEQTLCVVCMCDFESRQLLRVLPCNHEFHAKCVDKWLKANRTCPICRADASEVHRDSE
>tr|A0A2I3TWA4|A0A2I3TWA4_PANTR/437-515 [subseq from] Ring finger protein 38 OS=Pan troglodytes OX=9598 GN=RNF38 PE=4 SV=1
GLTKADIEQLPSYRFNPNNHQSEQTLCVVCMCDFESRQLLRVLPCNHEFHAKCVDKWLKANRTCPICRADASEVHRDSE
>tr|G1P8T0|G1P8T0_MYOLU/439-517 [subseq from] Ring finger protein 38 OS=Myotis lucifugus OX=59463 GN=RNF38 PE=4 SV=1
GLTKADIEQLPSYRFNPNNHQSEQTLCVVCMCDFESRQLLRVLPCNHEFHAKCVDKWLKANRTCPICRADASEVHRDSE
>tr|G1QUL9|G1QUL9_NOMLE/437-515 [subseq from] RING-type domain-containing protein OS=Nomascus leucogenys OX=61853 GN=RNF38 PE=4 SV=3
GLTKADIEQLPSYRFNPNNHQSEQTLCVVCMCDFESRQLLRVLPCNHEFHAKCVDKWLKANRTCPICRADASEVHRDSE
>tr|G1T6U2|G1T6U2_RABIT/438-516 [subseq from] RING-type domain-containing protein OS=Oryctolagus cuniculus OX=9986 PE=4 SV=2
GLTKADIEQLPSYRFNPNNHQSEQTLCVVCMCDFESRQLLRVLPCNHEFHAKCVDKWLKANRTCPICRADASEVHRDSE
>tr|G7NFA7|G7NFA7_MACMU/434-512 [subseq from] RING finger protein 38 (Fragment) OS=Macaca mulatta OX=9544 GN=EGK_07539 PE=4 SV=1
GLTKADIEQLPSYRFNPNNHQSEQTLCVVCMCDFESRQLLRVLPCNHEFHAKCVDKWLKANRTCPICRADASEVHRDSE
>tr|A0A6D2XUH2|A0A6D2XUH2_PANTR/437-515 [subseq from] RNF38 isoform 10 OS=Pan troglodytes OX=9598 GN=CK820_G0014318 PE=4 SV=1
GLTKADIEQLPSYRFNPNNHQSEQTLCVVCMCDFESRQLLRVLPCNHEFHAKCVDKWLKANRTCPICRADASEVHRDSE
>tr|G7PRX5|G7PRX5_MACFA/434-512 [subseq from] RING finger protein 38 (Fragment) OS=Macaca fascicularis OX=9541 GN=EGM_06835 PE=4 SV=1
GLTKADIEQLPSYRFNPNNHQSEQTLCVVCMCDFESRQLLRVLPCNHEFHAKCVDKWLKANRTCPICRADASEVHRDSE
>tr|H0WJY9|H0WJY9_OTOGA/436-514 [subseq from] Ring finger protein 38 OS=Otolemur garnettii OX=30611 GN=RNF38 PE=4 SV=1
GLTKADIEQLPSYRFNPNNHQSEQTLCVVCMCDFESRQLLRVLPCNHEFHAKCVDKWLKANRTCPICRADASEVHRDSE
>tr|A0A2K6U5F5|A0A2K6U5F5_SAIBB/437-515 [subseq from] RING-type domain-containing protein OS=Saimiri boliviensis boliviensis OX=39432 PE=4 SV=1
GLTKADIEQLPSYRFNPNNHQSEQTLCVVCMCDFESRQLLRVLPCNHEFHAKCVDKWLKANRTCPICRADASEVHRDSE
>tr|K9ISZ0|K9ISZ0_DESRO/440-518 [subseq from] Putative ring finger protein 38 (Fragment) OS=Desmodus rotundus OX=9430 PE=2 SV=1
GLTKADIEQLPSYRFNPNNHQSEQTLCVVCMCDFESRQLLRVLPCNHEFHAKCVDKWLKANRTCPICRADASEVHRDSE
>tr|W5PPM7|W5PPM7_SHEEP/437-515 [subseq from] Ring finger protein 38 OS=Ovis aries OX=9940 GN=RNF38 PE=4 SV=1
GLTKADIEQLPSYRFNPNNHQSEQTLCVVCMCDFESRQLLRVLPCNHEFHAKCVDKWLKANRTCPICRADASEVHRDSE
>tr|A0A7N9CRL8|A0A7N9CRL8_MACFA/445-523 [subseq from] Ring finger protein 38 OS=Macaca fascicularis OX=9541 PE=4 SV=1
GLTKADIEQLPSYRFNPNNHQSEQTLCVVCMCDFESRQLLRVLPCNHEFHAKCVDKWLKANRTCPICRADASEVHRDSE
>tr|A0A2R8PBZ8|A0A2R8PBZ8_CALJA/453-531 [subseq from] RING-type domain-containing protein OS=Callithrix jacchus OX=9483 GN=RNF38 PE=4 SV=2
GLTKADIEQLPSYRFNPNNHQSEQTLCVVCMCDFESRQLLRVLPCNHEFHAKCVDKWLKANRTCPICRADASEVHRDSE
>tr|A0A2Y9DCZ4|A0A2Y9DCZ4_TRIMA/454-532 [subseq from] E3 ubiquitin-protein ligase RNF38 isoform X1 OS=Trichechus manatus latirostris OX=127582 GN=LOC101346721 PE=4 SV=1
GLTKADIEQLPSYRFNPNNHQSEQTLCVVCMCDFESRQLLRVLPCNHEFHAKCVDKWLKANRTCPICRADASEVHRDSE
>tr|A0A4X1VR81|A0A4X1VR81_PIG/454-532 [subseq from] RING-type domain-containing protein OS=Sus scrofa OX=9823 GN=RNF38 PE=4 SV=1
GLTKADIEQLPSYRFNPNNHQSEQTLCVVCMCDFESRQLLRVLPCNHEFHAKCVDKWLKANRTCPICRADASEVHRDSE
>tr|A0A674JUD7|A0A674JUD7_TERCA/451-529 [subseq from] E3 ubiquitin-protein ligase RNF38 OS=Terrapene carolina triunguis OX=2587831 GN=LOC112111152 PE=4 SV=1
GLTKADIEQLPSYRFNPNNHQSEQTLCVVCMCDFESRQLLRVLPCNHEFHAKCVDKWLKANRTCPICRADASEVHRDSE
>tr|A0A6J3EMT1|A0A6J3EMT1_SAPAP/453-531 [subseq from] E3 ubiquitin-protein ligase RNF38 isoform X3 OS=Sapajus apella OX=9515 GN=RNF38 PE=4 SV=1
GLTKADIEQLPSYRFNPNNHQSEQTLCVVCMCDFESRQLLRVLPCNHEFHAKCVDKWLKANRTCPICRADASEVHRDSE
>tr|A0A6P6CRH3|A0A6P6CRH3_PTEVA/453-531 [subseq from] E3 ubiquitin-protein ligase RNF38 isoform X1 OS=Pteropus vampyrus OX=132908 GN=RNF38 PE=4 SV=1
GLTKADIEQLPSYRFNPNNHQSEQTLCVVCMCDFESRQLLRVLPCNHEFHAKCVDKWLKANRTCPICRADASEVHRDSE
>tr|A0A1A8KE74|A0A1A8KE74_NOTKU/115-193 [subseq from] Ring finger protein 38 (Fragment) OS=Nothobranchius kuhntae OX=321403 GN=RNF38 PE=4 SV=1
GLTKADIEQLPSYRFNPNNHQSEQTLCVVCMCDFESRQLLRVLPCNHEFHAKCVDKWLKANRTCPICRADASEVQRDSE
>tr|A0A212C4S8|A0A212C4S8_CEREH/463-541 [subseq from] RNF38 OS=Cervus elaphus hippelaphus OX=46360 GN=Celaphus_00018436 PE=4 SV=1
GLTKADIEQLPSYRFNPNNHQSEQTLCVVCMCDFESRQLLRVLPCNHEFHAKCVDKWLKANRTCPICRADASEVHRDSE
>tr|A0A6A4SWT3|A0A6A4SWT3_SCOMX/129-207 [subseq from] RING-type domain-containing protein OS=Scophthalmus maximus OX=52904 GN=F2P81_010881 PE=4 SV=1
GLTKADIEQLPSYRFNPNNHQSEQTLCVVCMCDFESRQLLRVLPCNHEFHAKCVDKWLKANRTCPICRADASEVQRDSE
>tr|A0A6P5LVC0|A0A6P5LVC0_PHACI/461-539 [subseq from] E3 ubiquitin-protein ligase RNF38 isoform X3 OS=Phascolarctos cinereus OX=38626 GN=RNF38 PE=4 SV=1
GLTKADIEQLPSYRFNPNNHQSEQTLCVVCMCDFESRQLLRVLPCNHEFHAKCVDKWLKANRTCPICRADASEVHRDSE
>tr|A0A7N9IBM4|A0A7N9IBM4_MACFA/464-542 [subseq from] Ring finger protein 38 OS=Macaca fascicularis OX=9541 PE=4 SV=1
GLTKADIEQLPSYRFNPNNHQSEQTLCVVCMCDFESRQLLRVLPCNHEFHAKCVDKWLKANRTCPICRADASEVHRDSE
>tr|F6TXS5|F6TXS5_MACMU/464-542 [subseq from] Ring finger protein 38 OS=Macaca mulatta OX=9544 GN=RNF38 PE=4 SV=3
GLTKADIEQLPSYRFNPNNHQSEQTLCVVCMCDFESRQLLRVLPCNHEFHAKCVDKWLKANRTCPICRADASEVHRDSE
>tr|W5PPM5|W5PPM5_SHEEP/459-537 [subseq from] Ring finger protein 38 OS=Ovis aries OX=9940 GN=RNF38 PE=4 SV=1
GLTKADIEQLPSYRFNPNNHQSEQTLCVVCMCDFESRQLLRVLPCNHEFHAKCVDKWLKANRTCPICRADASEVHRDSE
>tr|A0A6I9Z5N6|A0A6I9Z5N6_9SAUR/468-546 [subseq from] E3 ubiquitin-protein ligase RNF38 isoform X1 OS=Thamnophis sirtalis OX=35019 GN=RNF38 PE=4 SV=1
GLTKADIEQLPSYRFNPNNHQSEQTLCVVCMCDFESRQLLRVLPCNHEFHAKCVDKWLKANRTCPICRADASEVHRDSE
>tr|A0A6P9B6U4|A0A6P9B6U4_PANGU/468-546 [subseq from] E3 ubiquitin-protein ligase RNF38 isoform X1 OS=Pantherophis guttatus OX=94885 GN=RNF38 PE=4 SV=1
GLTKADIEQLPSYRFNPNNHQSEQTLCVVCMCDFESRQLLRVLPCNHEFHAKCVDKWLKANRTCPICRADASEVHRDSE
>tr|A0A6J0W7V7|A0A6J0W7V7_ODOVR/480-558 [subseq from] E3 ubiquitin-protein ligase RNF38 isoform X1 OS=Odocoileus virginianus texanus OX=9880 GN=RNF38 PE=4 SV=1
GLTKADIEQLPSYRFNPNNHQSEQTLCVVCMCDFESRQLLRVLPCNHEFHAKCVDKWLKANRTCPICRADASEVHRDSE
>tr|A0A6P3HPB9|A0A6P3HPB9_BISBI/475-553 [subseq from] E3 ubiquitin-protein ligase RNF38 isoform X1 OS=Bison bison bison OX=43346 GN=RNF38 PE=4 SV=1
GLTKADIEQLPSYRFNPNNHQSEQTLCVVCMCDFESRQLLRVLPCNHEFHAKCVDKWLKANRTCPICRADASEVHRDSE
>tr|A0A2U4CGF0|A0A2U4CGF0_TURTR/491-569 [subseq from] E3 ubiquitin-protein ligase RNF38 isoform X4 OS=Tursiops truncatus OX=9739 GN=RNF38 PE=4 SV=1
GLTKADIEQLPSYRFNPNNHQSEQTLCVVCMCDFESRQLLRVLPCNHEFHAKCVDKWLKANRTCPICRADASEVHRDSE
>tr|A0A2Y9QAA9|A0A2Y9QAA9_DELLE/491-569 [subseq from] E3 ubiquitin-protein ligase RNF38 isoform X3 OS=Delphinapterus leucas OX=9749 GN=RNF38 PE=4 SV=1
GLTKADIEQLPSYRFNPNNHQSEQTLCVVCMCDFESRQLLRVLPCNHEFHAKCVDKWLKANRTCPICRADASEVHRDSE
>tr|A0A4W2F9J7|A0A4W2F9J7_BOBOX/489-567 [subseq from] Ring finger protein 38 OS=Bos indicus x Bos taurus OX=30522 GN=RNF38 PE=4 SV=1
GLTKADIEQLPSYRFNPNNHQSEQTLCVVCMCDFESRQLLRVLPCNHEFHAKCVDKWLKANRTCPICRADASEVHRDSE
>tr|A0A4X1VPX7|A0A4X1VPX7_PIG/491-569 [subseq from] RING-type domain-containing protein OS=Sus scrofa OX=9823 GN=RNF38 PE=4 SV=1
GLTKADIEQLPSYRFNPNNHQSEQTLCVVCMCDFESRQLLRVLPCNHEFHAKCVDKWLKANRTCPICRADASEVHRDSE
>tr|A0A5F8A9J8|A0A5F8A9J8_MACMU/491-569 [subseq from] Ring finger protein 38 OS=Macaca mulatta OX=9544 GN=RNF38 PE=4 SV=1
GLTKADIEQLPSYRFNPNNHQSEQTLCVVCMCDFESRQLLRVLPCNHEFHAKCVDKWLKANRTCPICRADASEVHRDSE
>tr|A0A5N3WVI3|A0A5N3WVI3_MUNMU/489-567 [subseq from] RING-type domain-containing protein OS=Muntiacus muntjak OX=9888 GN=FD754_009670 PE=4 SV=1
GLTKADIEQLPSYRFNPNNHQSEQTLCVVCMCDFESRQLLRVLPCNHEFHAKCVDKWLKANRTCPICRADASEVHRDSE
>tr|A0A5N3X315|A0A5N3X315_MUNRE/489-567 [subseq from] RING-type domain-containing protein OS=Muntiacus reevesi OX=9886 GN=FD755_019614 PE=4 SV=1
GLTKADIEQLPSYRFNPNNHQSEQTLCVVCMCDFESRQLLRVLPCNHEFHAKCVDKWLKANRTCPICRADASEVHRDSE
>tr|A0A7N9D954|A0A7N9D954_MACFA/490-568 [subseq from] Ring finger protein 38 OS=Macaca fascicularis OX=9541 PE=4 SV=1
GLTKADIEQLPSYRFNPNNHQSEQTLCVVCMCDFESRQLLRVLPCNHEFHAKCVDKWLKANRTCPICRADASEVHRDSE
>tr|A0A2U4CGJ3|A0A2U4CGJ3_TURTR/507-585 [subseq from] E3 ubiquitin-protein ligase RNF38 isoform X3 OS=Tursiops truncatus OX=9739 GN=RNF38 PE=4 SV=1
GLTKADIEQLPSYRFNPNNHQSEQTLCVVCMCDFESRQLLRVLPCNHEFHAKCVDKWLKANRTCPICRADASEVHRDSE
>tr|A0A2Y9QKV5|A0A2Y9QKV5_DELLE/507-585 [subseq from] E3 ubiquitin-protein ligase RNF38 isoform X2 OS=Delphinapterus leucas OX=9749 GN=RNF38 PE=4 SV=1
GLTKADIEQLPSYRFNPNNHQSEQTLCVVCMCDFESRQLLRVLPCNHEFHAKCVDKWLKANRTCPICRADASEVHRDSE
>tr|A0A2U4CGF1|A0A2U4CGF1_TURTR/512-590 [subseq from] E3 ubiquitin-protein ligase RNF38 isoform X2 OS=Tursiops truncatus OX=9739 GN=RNF38 PE=4 SV=1
GLTKADIEQLPSYRFNPNNHQSEQTLCVVCMCDFESRQLLRVLPCNHEFHAKCVDKWLKANRTCPICRADASEVHRDSE
>tr|S7NPR6|S7NPR6_MYOBR/523-601 [subseq from] RING finger protein 38 OS=Myotis brandtii OX=109478 GN=D623_10017837 PE=4 SV=1
GLTKADIEQLPSYRFNPNNHQSEQTLCVVCMCDFESRQLLRVLPCNHEFHAKCVDKWLKANRTCPICRADASEVHRDSE
>tr|A0A663NEQ5|A0A663NEQ5_ATHCN/354-432 [subseq from] Ring finger protein 38 OS=Athene cunicularia OX=194338 GN=RNF38 PE=4 SV=1
GLTKTDIEQLPSYRFNPNNHQSEQTLCVVCMCDFESRQLLRVLPCNHEFHAKCVDKWLKANRTCPICRADASEVHRDSE
>tr|A0A1D5REI7|A0A1D5REI7_MACMU/541-619 [subseq from] Ring finger protein 38 OS=Macaca mulatta OX=9544 GN=RNF38 PE=4 SV=1
GLTKADIEQLPSYRFNPNNHQSEQTLCVVCMCDFESRQLLRVLPCNHEFHAKCVDKWLKANRTCPICRADASEVHRDSE
>tr|A0A2U4CGE8|A0A2U4CGE8_TURTR/541-619 [subseq from] E3 ubiquitin-protein ligase RNF38 isoform X1 OS=Tursiops truncatus OX=9739 GN=RNF38 PE=4 SV=1
GLTKADIEQLPSYRFNPNNHQSEQTLCVVCMCDFESRQLLRVLPCNHEFHAKCVDKWLKANRTCPICRADASEVHRDSE
>tr|A0A2Y9QLD9|A0A2Y9QLD9_DELLE/541-619 [subseq from] E3 ubiquitin-protein ligase RNF38 isoform X1 OS=Delphinapterus leucas OX=9749 GN=RNF38 PE=4 SV=1
GLTKADIEQLPSYRFNPNNHQSEQTLCVVCMCDFESRQLLRVLPCNHEFHAKCVDKWLKANRTCPICRADASEVHRDSE
>tr|A0A4W2CSB8|A0A4W2CSB8_BOBOX/539-617 [subseq from] RING-type domain-containing protein OS=Bos indicus x Bos taurus OX=30522 GN=RNF38 PE=4 SV=1
GLTKADIEQLPSYRFNPNNHQSEQTLCVVCMCDFESRQLLRVLPCNHEFHAKCVDKWLKANRTCPICRADASEVHRDSE
>tr|A0A4W2FAZ0|A0A4W2FAZ0_BOBOX/539-617 [subseq from] Ring finger protein 38 OS=Bos indicus x Bos taurus OX=30522 GN=RNF38 PE=4 SV=1
GLTKADIEQLPSYRFNPNNHQSEQTLCVVCMCDFESRQLLRVLPCNHEFHAKCVDKWLKANRTCPICRADASEVHRDSE
>tr|A0A4X1VNE5|A0A4X1VNE5_PIG/541-619 [subseq from] RING-type domain-containing protein OS=Sus scrofa OX=9823 GN=RNF38 PE=4 SV=1
GLTKADIEQLPSYRFNPNNHQSEQTLCVVCMCDFESRQLLRVLPCNHEFHAKCVDKWLKANRTCPICRADASEVHRDSE
>tr|A0A7N9CK30|A0A7N9CK30_MACFA/540-618 [subseq from] Ring finger protein 38 OS=Macaca fascicularis OX=9541 PE=4 SV=1
GLTKADIEQLPSYRFNPNNHQSEQTLCVVCMCDFESRQLLRVLPCNHEFHAKCVDKWLKANRTCPICRADASEVHRDSE
>tr|F1ST85|F1ST85_PIG/541-619 [subseq from] Ring finger protein 38 OS=Sus scrofa OX=9823 GN=RNF38 PE=4 SV=4
GLTKADIEQLPSYRFNPNNHQSEQTLCVVCMCDFESRQLLRVLPCNHEFHAKCVDKWLKANRTCPICRADASEVHRDSE
>tr|A0A803SYF0|A0A803SYF0_ANOCA/549-627 [subseq from] Ring finger protein 38 OS=Anolis carolinensis OX=28377 GN=RNF38 PE=4 SV=1
GLTKADIEQLPSYRFNPNNHQSEQTLCVVCMCDFESRQLLRVLPCNHEFHAKCVDKWLKANRTCPICRADASEVHRDSE
>tr|A0A670K4U9|A0A670K4U9_PODMU/582-660 [subseq from] RING-type domain-containing protein OS=Podarcis muralis OX=64176 GN=RNF38 PE=4 SV=1
GLTKADIEQLPSYRFNPNNHQSEQTLCVVCMCDFESRQLLRVLPCNHEFHAKCVDKWLKANRTCPICRADASEVHRDSE
>tr|A0A670YGD0|A0A670YGD0_PSETE/591-669 [subseq from] Ring finger protein 38 OS=Pseudonaja textilis OX=8673 GN=RNF38 PE=4 SV=1
GLTKADIEQLPSYRFNPNNHQSEQTLCVVCMCDFESRQLLRVLPCNHEFHAKCVDKWLKANRTCPICRADASEVHRDSE
>tr|A0A6J1ULP9|A0A6J1ULP9_9SAUR/589-667 [subseq from] E3 ubiquitin-protein ligase RNF38 isoform X1 OS=Notechis scutatus OX=8663 GN=RNF38 PE=4 SV=1
GLTKADIEQLPSYRFNPNNHQSEQTLCVVCMCDFESRQLLRVLPCNHEFHAKCVDKWLKANRTCPICRADASEVHRDSE
>tr|G9KLJ2|G9KLJ2_MUSPF/383-460 [subseq from] Ring finger protein 38 (Fragment) OS=Mustela putorius furo OX=9669 PE=2 SV=1
GLTKADIEQLPSYRFNPNNHQSEQTLCVVCMCDFESRQLLRVLPCNHEFHAKCVDKWLKANRTCPICRADASEVHRDS-
>tr|A0A1U8CHJ7|A0A1U8CHJ7_MESAU/354-432 [subseq from] E3 ubiquitin-protein ligase RNF38 OS=Mesocricetus auratus OX=10036 GN=Rnf38 PE=4 SV=1
GLTKADIEQLPSYRFNPNNHQSEQTLCVVCMCDFESRQLLRVLPCNHEFHAKCVDKWLKGNRTCPICRADASEVHRDSE
>tr|A0A6J0DXL4|A0A6J0DXL4_PERMB/354-432 [subseq from] E3 ubiquitin-protein ligase RNF38 isoform X2 OS=Peromyscus maniculatus bairdii OX=230844 GN=Rnf38 PE=4 SV=1
GLTKADIEQLPSYRFNPNNHQSEQTLCVVCMCDFESRQLLRVLPCNHEFHAKCVDKWLKGNRTCPICRADASEVHRDSE
>tr|A0A1V4J8M8|A0A1V4J8M8_PATFA/192-270 [subseq from] RING-type domain-containing protein OS=Patagioenas fasciata monilis OX=372326 GN=AV530_017646 PE=4 SV=1
GLTKADIEQLPSYRFNPSNHQSEQTLCVVCMCDFEARQLLRVLPCNHEFHAKCVDKWLKANRTCPICRADASEVHRDSE
>tr|A0A401P5H6|A0A401P5H6_SCYTO/352-430 [subseq from] RING-type domain-containing protein OS=Scyliorhinus torazame OX=75743 GN=scyTo_0012273 PE=4 SV=1
GLTKADIEQLPSYRFNPNNHQSEQTLCVVCMCDFELRQLLRVLPCNHEFHAKCVDKWLKANRTCPICRADASEVHRDSE
>tr|W5N559|W5N559_LEPOC/318-395 [subseq from] Ring finger protein 38 OS=Lepisosteus oculatus OX=7918 PE=4 SV=1
-LMKADIEQLPSYRFNPNNHQSEQTLCVVCMCDFESRQLLRVLPCNHEFHAKCVDKWLKANRTCPICRADASEVHRDSE
>tr|A0A7L3TIG5|A0A7L3TIG5_RISTR/191-269 [subseq from] RNF38 ligase (Fragment) OS=Rissa tridactyla OX=75485 GN=Rnf38_1 PE=4 SV=1
GLTKADIEQLPSYRFNPSNHQSEQTLCVVCMCDFEARQLLRVLPCNHEFHAKCVDKWLKANRTCPICRADASEVHRDSE
>tr|A0A6J0DZ09|A0A6J0DZ09_PERMB/386-464 [subseq from] E3 ubiquitin-protein ligase RNF38 isoform X1 OS=Peromyscus maniculatus bairdii OX=230844 GN=Rnf38 PE=4 SV=1
GLTKADIEQLPSYRFNPNNHQSEQTLCVVCMCDFESRQLLRVLPCNHEFHAKCVDKWLKGNRTCPICRADASEVHRDSE
>tr|A0A3Q1EQA3|A0A3Q1EQA3_9TELE/249-327 [subseq from] Ring finger protein 38 OS=Acanthochromis polyacanthus OX=80966 PE=4 SV=1
GLTKADIEQLPSYRFNPNNHQSEQTLCVVCMCDFESRQLLRVLPCNHEFHAKCVDKWLKANRTCPICRADASEVQRDSE
>tr|A0A674HSG0|A0A674HSG0_TAEGU/351-429 [subseq from] RING-type domain-containing protein OS=Taeniopygia guttata OX=59729 GN=RNF38 PE=4 SV=1
GLTKADIEQLPSYRFNPNNHQSEQKLCVVCMCDFESRQLLRVLPCNHEFHAKCVDKWLKANRTCPICRADASEVHRDSE
>tr|A0A7N8YNA1|A0A7N8YNA1_9TELE/285-363 [subseq from] Ring finger protein 38 OS=Mastacembelus armatus OX=205130 PE=4 SV=1
GLTKADIEQLPSYRFNPNNHQSEQTLCVVCMCDFESRQLLRVLPCNHEFHAKCVDKWLKANRTCPICRADASEVQRDSE
>tr|A0A061IGC2|A0A061IGC2_CRIGR/428-506 [subseq from] RING finger protein 38 OS=Cricetulus griseus OX=10029 GN=H671_2g6679 PE=4 SV=1
GLTKADIEQLPSYRFNPNNHQSEQTLCVVCMCDFESRQLLRVLPCNHEFHAKCVDKWLKGNRTCPICRADASEVHRDSE
>tr|A0A3Q2CZQ7|A0A3Q2CZQ7_CYPVA/263-341 [subseq from] E3 ubiquitin-protein ligase RNF38-like OS=Cyprinodon variegatus OX=28743 PE=4 SV=1
GLTKADIEQLPSYRFNPNNHQSEQTLCVVCMCDFESRQLLRVLPCNHEFHAKCVDKWLKANRTCPICRADASEVQRDSE
>tr|A0A061IHC2|A0A061IHC2_CRIGR/462-540 [subseq from] RING finger protein 38 OS=Cricetulus griseus OX=10029 GN=H671_2g6679 PE=4 SV=1
GLTKADIEQLPSYRFNPNNHQSEQTLCVVCMCDFESRQLLRVLPCNHEFHAKCVDKWLKGNRTCPICRADASEVHRDSE
>tr|A0A099ZYH6|A0A099ZYH6_CHAVO/248-326 [subseq from] RING finger protein 38 (Fragment) OS=Charadrius vociferus OX=50402 GN=N301_08833 PE=4 SV=1
GLTKADIEQLPSYRFNPSNHQSEQTLCVVCMCDFEARQLLRVLPCNHEFHAKCVDKWLKANRTCPICRADASEVHRDSE
>tr|A0A3Q2ZDU5|A0A3Q2ZDU5_KRYMA/334-412 [subseq from] E3 ubiquitin-protein ligase RNF38-like OS=Kryptolebias marmoratus OX=37003 PE=4 SV=1
GLTKADIEQLPSYRFNPNNHQSEQTLCVVCMCDFESRQLLRVLPCNHEFHAKCVDKWLKANRTCPICRADASEVQRDSE
>tr|A0A1V4K5B0|A0A1V4K5B0_PATFA/354-432 [subseq from] E3 ubiquitin-protein ligase RNF38 OS=Patagioenas fasciata monilis OX=372326 GN=RNF38 PE=4 SV=1
GLTKADIEQLPSYRFNPNNHQSEQTLCVVCMCDFESRQLLRVLPCNHEFHTKCVDKWLKANRTCPICRADASEVHRDSE
>tr|A0A3Q3W058|A0A3Q3W058_MOLML/267-345 [subseq from] Ring finger protein 38 OS=Mola mola OX=94237 PE=4 SV=1
GLTKADIEQLPSYRFNPNNHQSEQTLCVVCMCDFESRQLLRVLPCNHEFHAKCVDKWLKANRTCPICRADASEVQRDSE
>tr|A0A667WVK5|A0A667WVK5_9TELE/256-334 [subseq from] Ring finger protein 38 OS=Myripristis murdjan OX=586833 PE=4 SV=1
GLTKADIEQLPSYRFNPNNHQSEQTLCVVCMCDFESRQLLRVLPCNHEFHAKCVDKWLKANRTCPICRADASEVQRDSE
>tr|A0A673BG52|A0A673BG52_9TELE/247-325 [subseq from] RING-type domain-containing protein OS=Sphaeramia orbicularis OX=375764 GN=LOC115426988 PE=4 SV=1
GLTKADIEQLPSYRFNPNNHQSEQTLCVVCMCDFESRQLLRVLPCNHEFHAKCVDKWLKANRTCPICRADASEVQRDSE
>tr|A0A0Q3QTA0|A0A0Q3QTA0_AMAAE/535-613 [subseq from] E3 ubiquitin-protein ligase RNF38 isoform X1 OS=Amazona aestiva OX=12930 GN=AAES_136271 PE=4 SV=1
GLTKADIEQLPSYRFNPNNHQSXQTLCVVCMCDFESRQLLRVLPCNHEFHAKCVDKWLKANRTCPICRADASEVHRDSE
>tr|A0A3B5QKE4|A0A3B5QKE4_XIPMA/377-455 [subseq from] RING-type domain-containing protein OS=Xiphophorus maculatus OX=8083 PE=4 SV=1
GLTKADIEQLPSYRFNPNNHQSEQTLCVVCMCDFESRQLLRVLPCNHEFHAKCVDKWLKANRTCPICRADASEVQRDSE
>tr|A0A3P8TFP7|A0A3P8TFP7_AMPPE/381-459 [subseq from] Ring finger protein 38 OS=Amphiprion percula OX=161767 PE=4 SV=1
GLTKADIEQLPSYRFNPNNHQSEQTLCVVCMCDFESRQLLRVLPCNHEFHAKCVDKWLKANRTCPICRADASEVQRDSE
>tr|A0A3Q2ZKU5|A0A3Q2ZKU5_HIPCM/263-341 [subseq from] E3 ubiquitin-protein ligase RNF38-like OS=Hippocampus comes OX=109280 PE=4 SV=1
GLTKADIEQLPSYRFNPNNHQSEQTLCVVCMCDFESRQLLRVLPCNHEFHAKCVDKWLKANRTCPICRADASEVQRDSE
>tr|A0A3B3SQ90|A0A3B3SQ90_9TELE/284-362 [subseq from] Ring finger protein 38 OS=Paramormyrops kingsleyae OX=1676925 PE=4 SV=1
GLTKADIEQLPSYRFNPNNHQSEQTLCVVCMCDFESRQLLRVLPCNHEFHAKCVDKWLKANRTCPICRADASEVQRDSE
>tr|A0A3Q1CU65|A0A3Q1CU65_AMPOC/378-456 [subseq from] E3 ubiquitin-protein ligase RNF38-like OS=Amphiprion ocellaris OX=80972 PE=4 SV=1
GLTKADIEQLPSYRFNPNNHQSEQTLCVVCMCDFESRQLLRVLPCNHEFHAKCVDKWLKANRTCPICRADASEVQRDSE
>tr|A0A674HLA5|A0A674HLA5_TAEGU/455-533 [subseq from] RING-type domain-containing protein OS=Taeniopygia guttata OX=59729 GN=RNF38 PE=4 SV=1
GLTKADIEQLPSYRFNPNNHQSEQKLCVVCMCDFESRQLLRVLPCNHEFHAKCVDKWLKANRTCPICRADASEVHRDSE
>tr|A0A218ULB7|A0A218ULB7_9PASE/463-541 [subseq from] E3 ubiquitin-protein ligase RNF38 OS=Lonchura striata domestica OX=299123 GN=RNF38 PE=4 SV=1
GLTKADIEQLPSYRFNPNNHQSEQKLCVVCMCDFESRQLLRVLPCNHEFHAKCVDKWLKANRTCPICRADASEVHRDSE
>tr|A0A3B4T709|A0A3B4T709_SERDU/396-474 [subseq from] E3 ubiquitin-protein ligase RNF38-like OS=Seriola dumerili OX=41447 PE=4 SV=1
GLTKADIEQLPSYRFNPNNHQSEQTLCVVCMCDFESRQLLRVLPCNHEFHAKCVDKWLKANRTCPICRADASEVQRDSE
>tr|A0A7K4YHN2|A0A7K4YHN2_BUCAB/191-267 [subseq from] RNF38 ligase (Fragment) OS=Bucorvus abyssinicus OX=153643 GN=Rnf38 PE=4 SV=1
GLTKADIEQLPSYRFNPNNHQSEQTLCVVCMCDFESRQLLRVLPCNHEFHAKCVDKWLKANRTCPICRADASEVHRD--
>tr|A0A7L0PVY9|A0A7L0PVY9_9AVES/191-267 [subseq from] RNF38 ligase (Fragment) OS=Mesembrinibis cayennensis OX=1118748 GN=Rnf38_1 PE=4 SV=1
GLTKADIEQLPSYRFNPNNHQSEQTLCVVCMCDFESRQLLRVLPCNHEFHAKCVDKWLKANRTCPICRADASEVHRD--
>tr|A0A7L1SZ87|A0A7L1SZ87_ARAGA/191-267 [subseq from] RNF38 ligase (Fragment) OS=Aramus guarauna OX=54356 GN=Rnf38 PE=4 SV=1
GLTKADIEQLPSYRFNPNNHQSEQTLCVVCMCDFESRQLLRVLPCNHEFHAKCVDKWLKANRTCPICRADASEVHRD--
>tr|A0A1A8RT56|A0A1A8RT56_9TELE/438-516 [subseq from] Ring finger protein 38 OS=Nothobranchius rachovii OX=451742 GN=RNF38 PE=4 SV=1
GLTKADIEQLPSYRFNPNNHQSEQTLCVVCMCDFESRQLLRVLPCNHEFHAKCVDKWLKANRTCPICRADASEVQRDSE
>tr|A0A3B3WL85|A0A3B3WL85_9TELE/406-484 [subseq from] E3 ubiquitin-protein ligase RNF38-like OS=Poecilia mexicana OX=48701 PE=4 SV=1
GLTKADIEQLPSYRFNPNNHQSEQTLCVVCMCDFESRQLLRVLPCNHEFHAKCVDKWLKANRTCPICRADASEVQRDSE
>tr|A0A673BCV1|A0A673BCV1_9TELE/433-511 [subseq from] RING-type domain-containing protein OS=Sphaeramia orbicularis OX=375764 GN=LOC115426988 PE=4 SV=1
GLTKADIEQLPSYRFNPNNHQSEQTLCVVCMCDFESRQLLRVLPCNHEFHAKCVDKWLKANRTCPICRADASEVQRDSE
>tr|A0A3B4ZPF5|A0A3B4ZPF5_9TELE/407-485 [subseq from] E3 ubiquitin-protein ligase RNF38-like OS=Stegastes partitus OX=144197 PE=4 SV=1
GLTKADIEQLPSYRFNPNNHQSEQTLCVVCMCDFESRQLLRVLPCNHEFHAKCVDKWLKANRTCPICRADASEVQRDSE
>tr|A0A3Q2UE13|A0A3Q2UE13_CHICK/268-344 [subseq from] RING-type domain-containing protein OS=Gallus gallus OX=9031 GN=RNF38 PE=4 SV=1
GLTKADIEQLPSYRFNPNNHQSEQTLCVVCMCDFESRQLLRVLPCNHEFHAKCVDKWLKANRTCPICRADASEVHRD--
>tr|A0A803XMD5|A0A803XMD5_MELGA/260-336 [subseq from] Uncharacterized protein OS=Meleagris gallopavo OX=9103 GN=RNF38 PE=4 SV=1
GLTKADIEQLPSYRFNPNNHQSEQTLCVVCMCDFESRQLLRVLPCNHEFHAKCVDKWLKANRTCPICRADASEVHRD--
>tr|A0A673BE96|A0A673BE96_9TELE/499-577 [subseq from] RING-type domain-containing protein OS=Sphaeramia orbicularis OX=375764 GN=LOC115426988 PE=4 SV=1
GLTKADIEQLPSYRFNPNNHQSEQTLCVVCMCDFESRQLLRVLPCNHEFHAKCVDKWLKANRTCPICRADASEVQRDSE
>tr|A0A7L2API2|A0A7L2API2_9GRUI/318-394 [subseq from] RNF38 ligase (Fragment) OS=Heliornis fulica OX=54369 GN=Rnf38 PE=4 SV=1
GLTKADIEQLPSYRFNPNNHQSEQTLCVVCMCDFESRQLLRVLPCNHEFHAKCVDKWLKANRTCPICRADASEVHRD--
>tr|G1N5I4|G1N5I4_MELGA/265-341 [subseq from] RING-type domain-containing protein OS=Meleagris gallopavo OX=9103 GN=RNF38 PE=4 SV=2
GLTKADIEQLPSYRFNPNNHQSEQTLCVVCMCDFESRQLLRVLPCNHEFHAKCVDKWLKANRTCPICRADASEVHRD--
>tr|H0YPA6|H0YPA6_TAEGU/583-661 [subseq from] RING-type domain-containing protein OS=Taeniopygia guttata OX=59729 GN=RNF38 PE=4 SV=2
GLTKADIEQLPSYRFNPNNHQSEQKLCVVCMCDFESRQLLRVLPCNHEFHAKCVDKWLKANRTCPICRADASEVHRDSE
>tr|A0A3L8S787|A0A3L8S787_CHLGU/324-402 [subseq from] RING-type domain-containing protein OS=Chloebia gouldiae OX=44316 GN=DV515_00011143 PE=4 SV=1
GLTKADIEQLPSYRFNPNNHQSEQKLCVVCMCDFESRQLLRVLPCNHEFHAKCVDKWLKANRTCPICRADASEVHRDSE
>tr|A0A7K7LHF3|A0A7K7LHF3_9AVES/384-460 [subseq from] RNF38 ligase (Fragment) OS=Asarcornis scutulata OX=75869 GN=Rnf38_1 PE=4 SV=1
GLTKADIEQLPSYRFNPNNHQSEQTLCVVCMCDFESRQLLRVLPCNHEFHAKCVDKWLKANRTCPICRADASEVHRD--
>tr|A0A1A8DHZ2|A0A1A8DHZ2_9TELE/549-627 [subseq from] Ring finger protein 38 OS=Nothobranchius kadleci OX=1051664 GN=RNF38 PE=4 SV=1
GLTKADIEQLPSYRFNPNNHQSEQTLCVVCMCDFESRQLLRVLPCNHEFHAKCVDKWLKANRTCPICRADASEVQRDSE
>tr|A0A1A8UN40|A0A1A8UN40_NOTFU/635-713 [subseq from] Ring finger protein 38 OS=Nothobranchius furzeri OX=105023 GN=RNF38 PE=4 SV=1
GLTKADIEQLPSYRFNPNNHQSEQTLCVVCMCDFESRQLLRVLPCNHEFHAKCVDKWLKANRTCPICRADASEVQRDSE
>tr|A0A3P8W5I5|A0A3P8W5I5_CYNSE/663-741 [subseq from] E3 ubiquitin-protein ligase RNF38-like OS=Cynoglossus semilaevis OX=244447 PE=4 SV=1
GLTKADIEQLPSYRFNPNNHQSEQTLCVVCMCDFESRQLLRVLPCNHEFHAKCVDKWLKANRTCPICRADASEVQRDSE
>tr|A0A2U9BQF5|A0A2U9BQF5_SCOMX/573-651 [subseq from] Putative RING finger protein 38-like OS=Scophthalmus maximus OX=52904 GN=SMAX5B_004931 PE=4 SV=1
GLTKADIEQLPSYRFNPNNHQSEQTLCVVCMCDFESRQLLRVLPCNHEFHAKCVDKWLKANRTCPICRADASEVQRDSE
>tr|A0A3P8TJV4|A0A3P8TJV4_AMPPE/666-744 [subseq from] Ring finger protein 38 OS=Amphiprion percula OX=161767 PE=4 SV=1
GLTKADIEQLPSYRFNPNNHQSEQTLCVVCMCDFESRQLLRVLPCNHEFHAKCVDKWLKANRTCPICRADASEVQRDSE
>tr|A0A3Q2ZBD3|A0A3Q2ZBD3_KRYMA/662-740 [subseq from] E3 ubiquitin-protein ligase RNF38-like OS=Kryptolebias marmoratus OX=37003 PE=4 SV=1
GLTKADIEQLPSYRFNPNNHQSEQTLCVVCMCDFESRQLLRVLPCNHEFHAKCVDKWLKANRTCPICRADASEVQRDSE
>tr|A0A3B4WB79|A0A3B4WB79_SERLL/625-703 [subseq from] E3 ubiquitin-protein ligase RNF38-like OS=Seriola lalandi dorsalis OX=1841481 PE=4 SV=1
GLTKADIEQLPSYRFNPNNHQSEQTLCVVCMCDFESRQLLRVLPCNHEFHAKCVDKWLKANRTCPICRADASEVQRDSE
>tr|A0A3Q3LNY6|A0A3Q3LNY6_9TELE/673-751 [subseq from] Ring finger protein 38 OS=Mastacembelus armatus OX=205130 PE=4 SV=1
GLTKADIEQLPSYRFNPNNHQSEQTLCVVCMCDFESRQLLRVLPCNHEFHAKCVDKWLKANRTCPICRADASEVQRDSE
>tr|A0A665WE81|A0A665WE81_ECHNA/663-741 [subseq from] E3 ubiquitin-protein ligase RNF38-like OS=Echeneis naucrates OX=173247 GN=LOC115048326 PE=4 SV=1
GLTKADIEQLPSYRFNPNNHQSEQTLCVVCMCDFESRQLLRVLPCNHEFHAKCVDKWLKANRTCPICRADASEVQRDSE
>tr|A0A3Q1CYI6|A0A3Q1CYI6_AMPOC/667-745 [subseq from] E3 ubiquitin-protein ligase RNF38-like OS=Amphiprion ocellaris OX=80972 PE=4 SV=1
GLTKADIEQLPSYRFNPNNHQSEQTLCVVCMCDFESRQLLRVLPCNHEFHAKCVDKWLKANRTCPICRADASEVQRDSE
>tr|A0A6P7JB31|A0A6P7JB31_9TELE/668-746 [subseq from] E3 ubiquitin-protein ligase RNF38-like OS=Parambassis ranga OX=210632 GN=LOC114443762 PE=4 SV=1
GLTKADIEQLPSYRFNPNNHQSEQTLCVVCMCDFESRQLLRVLPCNHEFHAKCVDKWLKANRTCPICRADASEVQRDSE
>tr|A0A7K8UAQ2|A0A7K8UAQ2_OCEOC/405-481 [subseq from] RNF38 ligase (Fragment) OS=Oceanites oceanicus OX=79653 GN=Rnf38 PE=4 SV=1
GLTKADIEQLPSYRFNPNNHQSEQTLCVVCMCDFESRQLLRVLPCNHEFHAKCVDKWLKANRTCPICRADASEVHRD--
>tr|A0A7K9UNH8|A0A7K9UNH8_ANSSE/435-511 [subseq from] RNF38 ligase (Fragment) OS=Anseranas semipalmata OX=8851 GN=Rnf38 PE=4 SV=1
GLTKADIEQLPSYRFNPNNHQSEQTLCVVCMCDFESRQLLRVLPCNHEFHAKCVDKWLKANRTCPICRADASEVHRD--
>tr|A0A7L0UEH9|A0A7L0UEH9_CHOAC/431-507 [subseq from] RNF38 ligase (Fragment) OS=Chordeiles acutipennis OX=118183 GN=Rnf38_0 PE=4 SV=1
GLTKADIEQLPSYRFNPNNHQSEQTLCVVCMCDFESRQLLRVLPCNHEFHAKCVDKWLKANRTCPICRADASEVHRD--
>tr|A0A3B4WB10|A0A3B4WB10_SERLL/662-740 [subseq from] E3 ubiquitin-protein ligase RNF38-like OS=Seriola lalandi dorsalis OX=1841481 PE=4 SV=1
GLTKADIEQLPSYRFNPNNHQSEQTLCVVCMCDFESRQLLRVLPCNHEFHAKCVDKWLKANRTCPICRADASEVQRDSE
>tr|A0A3B5M8C1|A0A3B5M8C1_9TELE/621-699 [subseq from] RING-type domain-containing protein OS=Xiphophorus couchianus OX=32473 PE=4 SV=1
GLTKADIEQLPSYRFNPNNHQSEQTLCVVCMCDFESRQLLRVLPCNHEFHAKCVDKWLKANRTCPICRADASEVQRDSE
>tr|A0A669Q920|A0A669Q920_PHACC/452-528 [subseq from] Ring finger protein 38 OS=Phasianus colchicus OX=9054 PE=4 SV=1
GLTKADIEQLPSYRFNPNNHQSEQTLCVVCMCDFESRQLLRVLPCNHEFHAKCVDKWLKANRTCPICRADASEVHRD--
>tr|A0A673BB46|A0A673BB46_9TELE/287-365 [subseq from] RING-type domain-containing protein OS=Sphaeramia orbicularis OX=375764 GN=LOC115426988 PE=4 SV=1
GLTKADIEQLPSYRFNPNNHQSEQTLCVVCMCDFESRQLLRVLPCNHEFHAKCVDKWLKANRTCPICRADASEVQRDSE
>tr|A0A6G1PAA8|A0A6G1PAA8_9TELE/662-740 [subseq from] E3 ubiquitin-protein ligase RNF38 OS=Channa argus OX=215402 GN=EXN66_Car002903 PE=4 SV=1
GLTKADIEQLPSYRFNPNNHQSEQTLCVVCMCDFESRQLLRVLPCNHEFHAKCVDKWLKANRTCPICRADASEVQRDSE
>tr|A0A7E6DFK4|A0A7E6DFK4_9CHIR/354-432 [subseq from] LOW QUALITY PROTEIN: E3 ubiquitin-protein ligase RNF38 OS=Phyllostomus discolor OX=89673 GN=RNF38 PE=4 SV=1
GLTKADIEQLPSYRFNPXNHQSEQTLCVVCMCDFESRQLLRVLPCNHEFHAKCVDKWLKANRTCPICRADASEVHRDSE
>tr|A0A851P827|A0A851P827_9GALL/435-511 [subseq from] RNF38 ligase (Fragment) OS=Penelope pileata OX=1118817 GN=Rnf38 PE=4 SV=1
GLTKADIEQLPSYRFNPNNHQSEQTLCVVCMCDFESRQLLRVLPCNHEFHAKCVDKWLKANRTCPICRADASEVHRD--
>tr|A0A3Q1JC39|A0A3Q1JC39_ANATE/669-747 [subseq from] Ring finger protein 38 OS=Anabas testudineus OX=64144 PE=4 SV=1
GLTKADIEQLPSYRFNPNNHQSEQTLCVVCMCDFESRQLLRVLPCNHEFHAKCVDKWLKANRTCPICRADASEVQRDSE
>tr|A0A3Q1KD01|A0A3Q1KD01_ANATE/628-706 [subseq from] Ring finger protein 38 OS=Anabas testudineus OX=64144 PE=4 SV=2
GLTKADIEQLPSYRFNPNNHQSEQTLCVVCMCDFESRQLLRVLPCNHEFHAKCVDKWLKANRTCPICRADASEVQRDSE
>tr|A0A2I4D1Q5|A0A2I4D1Q5_9TELE/656-734 [subseq from] E3 ubiquitin-protein ligase RNF38-like isoform X1 OS=Austrofundulus limnaeus OX=52670 GN=LOC106534172 PE=4 SV=1
GLTKADIEQLPSYRFNPNNHQSEQTLCVVCMCDFESRQLLRVLPCNHEFHAKCVDKWLKANRTCPICRADASEVQRDSE
>tr|A0A3B4T6W9|A0A3B4T6W9_SERDU/663-741 [subseq from] E3 ubiquitin-protein ligase RNF38-like OS=Seriola dumerili OX=41447 PE=4 SV=1
GLTKADIEQLPSYRFNPNNHQSEQTLCVVCMCDFESRQLLRVLPCNHEFHAKCVDKWLKANRTCPICRADASEVQRDSE
>tr|A0A4W6E4I3|A0A4W6E4I3_LATCA/663-741 [subseq from] E3 ubiquitin-protein ligase RNF38-like OS=Lates calcarifer OX=8187 GN=LOC108875565 PE=4 SV=1
GLTKADIEQLPSYRFNPNNHQSEQTLCVVCMCDFESRQLLRVLPCNHEFHAKCVDKWLKANRTCPICRADASEVQRDSE
>tr|A0A669QT45|A0A669QT45_PHACC/465-541 [subseq from] Ring finger protein 38 OS=Phasianus colchicus OX=9054 PE=4 SV=1
GLTKADIEQLPSYRFNPNNHQSEQTLCVVCMCDFESRQLLRVLPCNHEFHAKCVDKWLKANRTCPICRADASEVHRD--
>tr|A0A1A7Y5F3|A0A1A7Y5F3_9TELE/553-631 [subseq from] Ring finger protein 38 OS=Iconisemion striatum OX=60296 GN=RNF38 PE=4 SV=1
GLTKADIEQLPSYRFNPNNHQSEQTLCVVCMCDFESRQLLRVLPCNHEFHAKCVDKWLKANRTCPICRADASEVQRDSE
>tr|A0A3B5RBZ4|A0A3B5RBZ4_XIPMA/662-740 [subseq from] RING-type domain-containing protein OS=Xiphophorus maculatus OX=8083 PE=4 SV=1
GLTKADIEQLPSYRFNPNNHQSEQTLCVVCMCDFESRQLLRVLPCNHEFHAKCVDKWLKANRTCPICRADASEVQRDSE
>tr|A0A673BG46|A0A673BG46_9TELE/658-736 [subseq from] RING-type domain-containing protein OS=Sphaeramia orbicularis OX=375764 GN=LOC115426988 PE=4 SV=1
GLTKADIEQLPSYRFNPNNHQSEQTLCVVCMCDFESRQLLRVLPCNHEFHAKCVDKWLKANRTCPICRADASEVQRDSE
>tr|A0A3B4A8Y1|A0A3B4A8Y1_9GOBI/372-450 [subseq from] RING-type domain-containing protein OS=Periophthalmus magnuspinnatus OX=409849 PE=4 SV=1
GLTKADIEQLPSYRFNPNNHQSEQTMCVVCMCDFESRQLLRVLPCNHEFHAKCVDKWLKANRTCPICRADASEVQRDSE
>tr|A0A3B4ZV94|A0A3B4ZV94_9TELE/667-745 [subseq from] E3 ubiquitin-protein ligase RNF38-like OS=Stegastes partitus OX=144197 PE=4 SV=1
GLTKADIEQLPSYRFNPNNHQSEQTLCVVCMCDFESRQLLRVLPCNHEFHAKCVDKWLKANRTCPICRADASEVQRDSE
>tr|A0A3P9MU10|A0A3P9MU10_POERE/653-731 [subseq from] E3 ubiquitin-protein ligase RNF38-like OS=Poecilia reticulata OX=8081 PE=4 SV=1
GLTKADIEQLPSYRFNPNNHQSEQTLCVVCMCDFESRQLLRVLPCNHEFHAKCVDKWLKANRTCPICRADASEVQRDSE
>tr|A0A672GNY1|A0A672GNY1_SALFA/678-756 [subseq from] RING-type domain-containing protein OS=Salarias fasciatus OX=181472 GN=LOC115390943 PE=4 SV=1
GLTKADIEQLPSYRFNPNNHQSEQTLCVVCMCDFESRQLLRVLPCNHEFHAKCVDKWLKANRTCPICRADASEVQRDSE
>tr|A0A3Q2CZS0|A0A3Q2CZS0_CYPVA/638-716 [subseq from] E3 ubiquitin-protein ligase RNF38-like OS=Cyprinodon variegatus OX=28743 PE=4 SV=1
GLTKADIEQLPSYRFNPNNHQSEQTLCVVCMCDFESRQLLRVLPCNHEFHAKCVDKWLKANRTCPICRADASEVQRDSE
>tr|A0A3B3TVV5|A0A3B3TVV5_9TELE/417-495 [subseq from] E3 ubiquitin-protein ligase RNF38-like OS=Poecilia latipinna OX=48699 PE=4 SV=1
GLTKADIEQLPSYRFNPNNHQSEQTLCVVCMCDFESRQLLRVLPCNHEFHAKCVDKWLKANRTCPICRADASEVQRDAE
>tr|A0A3Q2TBK9|A0A3Q2TBK9_FUNHE/681-759 [subseq from] E3 ubiquitin-protein ligase RNF38-like OS=Fundulus heteroclitus OX=8078 PE=4 SV=1
GLTKADIEQLPSYRFNPNNHQSEQTLCVVCMCDFESRQLLRVLPCNHEFHAKCVDKWLKANRTCPICRADASEVQRDSE
>tr|A0A3Q2Z5H6|A0A3Q2Z5H6_HIPCM/649-727 [subseq from] E3 ubiquitin-protein ligase RNF38-like OS=Hippocampus comes OX=109280 PE=4 SV=1
GLTKADIEQLPSYRFNPNNHQSEQTLCVVCMCDFESRQLLRVLPCNHEFHAKCVDKWLKANRTCPICRADASEVQRDSE
>tr|A0A3P8WBA9|A0A3P8WBA9_CYNSE/359-437 [subseq from] E3 ubiquitin-protein ligase RNF38-like OS=Cynoglossus semilaevis OX=244447 PE=4 SV=1
GLTKADIEQLPSYRFNPNNHQSEQTLCVVCMCDFESRQLLRVLPCNHEFHAKCVDKWLKANRTCPICRADASEVQRDSE
>tr|A0A6P5PPH9|A0A6P5PPH9_MUSCR/354-432 [subseq from] E3 ubiquitin-protein ligase RNF38 isoform X4 OS=Mus caroli OX=10089 GN=Rnf38 PE=4 SV=1
GLTKADIEQLPSYRFNPSNHQSEQTLCVVCMCDFESRQLLRVLPCNHEFHAKCVDKWLKGNRTCPICRADASEVHRDSE
>tr|Q3UH35|Q3UH35_MOUSE/354-432 [subseq from] E3 ubiquitin-protein ligase RNF38 OS=Mus musculus OX=10090 GN=Rnf38 PE=2 SV=1
GLTKADIEQLPSYRFNPSNHQSEQTLCVVCMCDFESRQLLRVLPCNHEFHAKCVDKWLKGNRTCPICRADASEVHRDSE
>tr|Q5XIX1|Q5XIX1_RAT/354-432 [subseq from] Ring finger protein 38 OS=Rattus norvegicus OX=10116 GN=Rnf38 PE=2 SV=1
GLTKADIEQLPSYRFNPSNHQSEQTLCVVCMCDFESRQLLRVLPCNHEFHAKCVDKWLKGNRTCPICRADASEVHRDSE
>tr|A0A669DS31|A0A669DS31_ORENI/258-336 [subseq from] RING-type domain-containing protein OS=Oreochromis niloticus OX=8128 GN=LOC100700832 PE=4 SV=1
GLTKADIEQLPSYRFNPNNHQSEQTLCVVCMCDFESRQLLRVLPCNHEFHTKCVDKWLKANRTCPICRADASEVQRDSE
>tr|A0A3Q4I2M7|A0A3Q4I2M7_NEOBR/265-343 [subseq from] Ring finger protein 38 OS=Neolamprologus brichardi OX=32507 PE=4 SV=1
GLTKADIEQLPSYRFNPNNHQSEQTLCVVCMCDFESRQLLRVLPCNHEFHTKCVDKWLKANRTCPICRADASEVQRDSE
>sp|Q8BI21-2|RNF38_MOUSE/386-464 [subseq from] Isoform 2 of E3 ubiquitin-protein ligase RNF38 OS=Mus musculus OX=10090 GN=Rnf38
GLTKADIEQLPSYRFNPSNHQSEQTLCVVCMCDFESRQLLRVLPCNHEFHAKCVDKWLKGNRTCPICRADASEVHRDSE
>tr|A0A6P5PPH5|A0A6P5PPH5_MUSCR/386-464 [subseq from] E3 ubiquitin-protein ligase RNF38 isoform X3 OS=Mus caroli OX=10089 GN=Rnf38 PE=4 SV=1
GLTKADIEQLPSYRFNPSNHQSEQTLCVVCMCDFESRQLLRVLPCNHEFHAKCVDKWLKGNRTCPICRADASEVHRDSE
>tr|A0A822BB56|A0A822BB56_9NEOB/396-474 [subseq from] (mimic poison frog) hypothetical protein OS=Ranitomeya imitator OX=111125 GN=RIMITATOR_LOCUS7017286 PE=4 SV=1
GLTKADIEQLPSYRFNPSNHQSEQTLCVVCMCDFESRQLLRVLPCNHEFHAKCVDKWLKGNRTCPICRADASEVHRDSE
>tr|A0A667W9D0|A0A667W9D0_9TELE/425-503 [subseq from] Ring finger protein 38 OS=Myripristis murdjan OX=586833 PE=4 SV=1
GLTKADIEQLPSYRFNPNNHQSEQTLCVVCMCDFESRQLLRVLPCNHEFHAKCVDKWLKANRTCPICRADASEVQRDSE
>tr|A0A6P5PDQ3|A0A6P5PDQ3_MUSCR/402-480 [subseq from] E3 ubiquitin-protein ligase RNF38 isoform X2 OS=Mus caroli OX=10089 GN=Rnf38 PE=4 SV=1
GLTKADIEQLPSYRFNPSNHQSEQTLCVVCMCDFESRQLLRVLPCNHEFHAKCVDKWLKGNRTCPICRADASEVHRDSE
>tr|A0A1S3SM36|A0A1S3SM36_SALSA/252-330 [subseq from] E3 ubiquitin-protein ligase RNF38-like OS=Salmo salar OX=8030 GN=LOC106610548 PE=4 SV=1
GLTKADIEQLPSYRFNPNNHQSEQTLCVVCMCDFESRQLLRVLPCNHEFHTKCVDKWLKANRTCPICRADASEVQRDSE
>tr|A0A3Q7IPT2|A0A3Q7IPT2_SOLLC/106-164 [subseq from] RING-type E3 ubiquitin transferase OS=Solanum lycopersicum OX=4081 PE=3 SV=1
------------YSTTEPKHPGLDSECVICLSEFGVGDKIKVLPkCNHGFHVRCIDKWLNSHSSCPTCRHS---------
>tr|A0A3Q7IPT2|A0A3Q7IPT2_SOLLC/307-371 [subseq from] RING-type E3 ubiquitin transferase OS=Solanum lycopersicum OX=4081 PE=3 SV=1
------LKTFPIVRYTTElKHPGLDSECVICLSEFIVGDKVKVLPkCNHGFHVKCIDKWLNSHSSCPTCRH----------
>tr|A0A3Q7IPT2|A0A3Q7IPT2_SOLLC/535-581 [subseq from] RING-type E3 ubiquitin transferase OS=Solanum lycopersicum OX=4081 PE=3 SV=1
-----------------------DSECVICLSEFGIGEKIKVLPkCNHGFHVKCIDKWLNSHSSCPTCRH----------
>tr|A0A3Q7IPT2|A0A3Q7IPT2_SOLLC/727-782 [subseq from] RING-type E3 ubiquitin transferase OS=Solanum lycopersicum OX=4081 PE=3 SV=1
--------------TTELKHPRLDSECVICLSEFGVGDKIKVLPkCNHGFHVRCIDKWLNSHSSCPTCRH----------
>tr|A0A226PHD1|A0A226PHD1_COLVI/337-413 [subseq from] RING-type domain-containing protein OS=Colinus virginianus OX=9014 GN=H355_013879 PE=4 SV=1
GLTKADIEQLPSYRFNPNNHQSEQTLCVVCMCDFESRQLLRVLPCNHEFHAKCVDKWLKANRTCPICRADASEVHRD--
>tr|A0A3B4FGX6|A0A3B4FGX6_9CICH/349-427 [subseq from] E3 ubiquitin-protein ligase RNF38-like OS=Pundamilia nyererei OX=303518 PE=4 SV=1
GLTKADIEQLPSYRFNPNNHQSEQTLCVVCMCDFESRQLLRVLPCNHEFHTKCVDKWLKANRTCPICRADASEVQRDSE
>tr|A0A3P8PUT9|A0A3P8PUT9_ASTCA/345-423 [subseq from] E3 ubiquitin-protein ligase RNF38-like OS=Astatotilapia calliptera OX=8154 PE=4 SV=1
GLTKADIEQLPSYRFNPNNHQSEQTLCVVCMCDFESRQLLRVLPCNHEFHTKCVDKWLKANRTCPICRADASEVQRDSE
>tr|A0A3P9BWH9|A0A3P9BWH9_9CICH/345-423 [subseq from] E3 ubiquitin-protein ligase RNF38 OS=Maylandia zebra OX=106582 PE=4 SV=1
GLTKADIEQLPSYRFNPNNHQSEQTLCVVCMCDFESRQLLRVLPCNHEFHTKCVDKWLKANRTCPICRADASEVQRDSE
>tr|A0A3Q2UXP2|A0A3Q2UXP2_HAPBU/346-424 [subseq from] E3 ubiquitin-protein ligase RNF38-like OS=Haplochromis burtoni OX=8153 PE=4 SV=1
GLTKADIEQLPSYRFNPNNHQSEQTLCVVCMCDFESRQLLRVLPCNHEFHTKCVDKWLKANRTCPICRADASEVQRDSE
>tr|A0A7N8X980|A0A7N8X980_9TELE/451-529 [subseq from] Ring finger protein 38 OS=Mastacembelus armatus OX=205130 PE=4 SV=1
GLTKADIEQLPSYRFNPNNHQSEQTLCVVCMCDFESRQLLRVLPCNHEFHAKCVDKWLKANRTCPICRADASEVQRDSE
>tr|A0A6P5PJT3|A0A6P5PJT3_MUSCR/436-514 [subseq from] E3 ubiquitin-protein ligase RNF38 isoform X1 OS=Mus caroli OX=10089 GN=Rnf38 PE=4 SV=1
GLTKADIEQLPSYRFNPSNHQSEQTLCVVCMCDFESRQLLRVLPCNHEFHAKCVDKWLKGNRTCPICRADASEVHRDSE
>sp|Q8BI21|RNF38_MOUSE/440-518 [subseq from] E3 ubiquitin-protein ligase RNF38 OS=Mus musculus OX=10090 GN=Rnf38 PE=2 SV=1
GLTKADIEQLPSYRFNPSNHQSEQTLCVVCMCDFESRQLLRVLPCNHEFHAKCVDKWLKGNRTCPICRADASEVHRDSE
>tr|A0A668SCB2|A0A668SCB2_OREAU/323-401 [subseq from] Ring finger protein 38 OS=Oreochromis aureus OX=47969 PE=4 SV=1
GLTKADIEQLPSYRFNPNNHQSEQTLCVVCMCDFESRQLLRVLPCNHEFHTKCVDKWLKANRTCPICRADASEVQRDSE
>tr|A0A7J5YRD0|A0A7J5YRD0_DISMA/48-126 [subseq from] RING-type domain-containing protein OS=Dissostichus mawsoni OX=36200 GN=F7725_005360 PE=4 SV=1
GLTKADIEQLPSYRFNSNNHQSEQTMCVVCMCDFESRQLLRVLPCNHEFHAKCVDKWLKANRTCPICRADASEVQRDSE
>tr|A0A851LFF2|A0A851LFF2_CORCR/383-459 [subseq from] RNF38 ligase (Fragment) OS=Corythaeola cristata OX=103954 GN=Rnf38 PE=4 SV=1
GLTKADIEQLPSYRFNPNNHQSEQTLCVVCMCDFESRQLLRVLPCNHEFHAKCVDKWLKANRTCPICRADASEVHRD--
>tr|A0A673I7P4|A0A673I7P4_9TELE/250-328 [subseq from] RING finger protein 44-like OS=Sinocyclocheilus rhinocerous OX=307959 GN=LOC107746038 PE=4 SV=1
GLTKADIEQLPSYRFNPSNHQSEQTLCVVCMCDFESRQLLRVLPCNHEFHAKCVDKWLKANRTCPICRADASEVQRDSE
>tr|A0A7L0B3V9|A0A7L0B3V9_9AVES/407-483 [subseq from] RNF38 ligase (Fragment) OS=Ciconia maguari OX=52777 GN=Rnf38 PE=4 SV=1
GLTKADIEQLPSYRFNPNNHQSEQTLCVVCMCDFESRQLLRVLPCNHEFHAKCVDKWLKANRTCPICRADASEVHRD--
>tr|A0A673I7Q8|A0A673I7Q8_9TELE/273-351 [subseq from] RING finger protein 44-like OS=Sinocyclocheilus rhinocerous OX=307959 GN=LOC107746038 PE=4 SV=1
GLTKADIEQLPSYRFNPSNHQSEQTLCVVCMCDFESRQLLRVLPCNHEFHAKCVDKWLKANRTCPICRADASEVQRDSE
>tr|A0A315UZK5|A0A315UZK5_GAMAF/470-547 [subseq from] RING-type domain-containing protein (Fragment) OS=Gambusia affinis OX=33528 GN=CCH79_00012807 PE=4 SV=1
GLTKADIEQLPSYRFNPNNHQSEQTLCVVCMCDFESRQLLRVLPCNHEFHAKCVDKWLKANRTCPICRADASEVQRDS-
>tr|A0A668SCB4|A0A668SCB4_OREAU/506-584 [subseq from] Ring finger protein 38 OS=Oreochromis aureus OX=47969 PE=4 SV=1
GLTKADIEQLPSYRFNPNNHQSEQTLCVVCMCDFESRQLLRVLPCNHEFHTKCVDKWLKANRTCPICRADASEVQRDSE
>tr|A0A096M0P1|A0A096M0P1_POEFO/623-701 [subseq from] E3 ubiquitin-protein ligase RNF38-like OS=Poecilia formosa OX=48698 PE=4 SV=1
GLTKADIEQLPSYRFNPNNHQSEQTLCVVCMCDFESRQLLRVLPCNHEFHAKCVDKWLKANRTCPICRADASEVQRDAE
>tr|A0A401SS23|A0A401SS23_CHIPU/560-638 [subseq from] RING-type domain-containing protein OS=Chiloscyllium punctatum OX=137246 GN=chiPu_0011668 PE=4 SV=1
GLTKADIEQLPSYRFNPNNHQSEQTLCVVCMCDFELRQLLRVLPCSHEFHAKCVDKWLKANRTCPICRADASEVHRDSE
>tr|A0A7K7JBD8|A0A7K7JBD8_LOXCU/431-507 [subseq from] RNF38 ligase (Fragment) OS=Loxia curvirostra OX=64802 GN=Rnf38 PE=4 SV=1
GLTKADIEQLPSYRFNPNNHQSEQTLCVVCMCDFESRQLLRVLPCNHEFHAKCVDKWLKANRTCPICRADASEVHRD--
>tr|A0A7K8PSZ5|A0A7K8PSZ5_COCCO/431-507 [subseq from] RNF38 ligase (Fragment) OS=Cochlearius cochlearius OX=110676 GN=Rnf38 PE=4 SV=1
GLTKADIEQLPSYRFNPNNHQSEQTLCVVCMCDFESRQLLRVLPCNHEFHAKCVDKWLKANRTCPICRADASEVHRD--
>tr|A0A7K9GZB6|A0A7K9GZB6_LOXLE/431-507 [subseq from] RNF38 ligase (Fragment) OS=Loxia leucoptera OX=96539 GN=Rnf38 PE=4 SV=1
GLTKADIEQLPSYRFNPNNHQSEQTLCVVCMCDFESRQLLRVLPCNHEFHAKCVDKWLKANRTCPICRADASEVHRD--
>tr|A0A674BFC2|A0A674BFC2_SALTR/328-406 [subseq from] E3 ubiquitin-protein ligase RNF38-like OS=Salmo trutta OX=8032 GN=LOC115187391 PE=4 SV=1
GLTKADIEQLPSYRFNPNNHQSEQTLCVVCMCDFESRQLLRVLPCNHEFHTKCVDKWLKANRTCPICRADASEVQRDSE
>tr|A0A087Y9Y9|A0A087Y9Y9_POEFO/663-741 [subseq from] E3 ubiquitin-protein ligase RNF38-like OS=Poecilia formosa OX=48698 PE=4 SV=2
GLTKADIEQLPSYRFNPNNHQSEQTLCVVCMCDFESRQLLRVLPCNHEFHAKCVDKWLKANRTCPICRADASEVQRDAE
>tr|A0A4U5U5S5|A0A4U5U5S5_COLLU/479-557 [subseq from] E3 ubiquitin-protein ligase RNF38 OS=Collichthys lucidus OX=240159 GN=D9C73_003254 PE=4 SV=1
GLTKADIEQLPSYRFNPNNHQSEQTLCVVCMCDFESRQLLRVLPCNHEFHTKCVDKWLKANRTCPICRADASEVQRDSE
>tr|A0A673IAT7|A0A673IAT7_9TELE/302-380 [subseq from] RING finger protein 44-like OS=Sinocyclocheilus rhinocerous OX=307959 GN=LOC107746038 PE=4 SV=1
GLTKADIEQLPSYRFNPSNHQSEQTLCVVCMCDFESRQLLRVLPCNHEFHAKCVDKWLKANRTCPICRADASEVQRDSE
>tr|A0A7L0WR07|A0A7L0WR07_ALELA/433-509 [subseq from] RNF38 ligase (Fragment) OS=Alectura lathami OX=81907 GN=Rnf38 PE=4 SV=1
GLTRADIEQLPSYRFNPNNHQSEQTLCVVCMCDFESRQLLRVLPCNHEFHAKCVDKWLKANRTCPICRADASEVHRD--
>tr|A0A4W4FJB4|A0A4W4FJB4_ELEEL/341-419 [subseq from] RING-type domain-containing protein OS=Electrophorus electricus OX=8005 GN=LOC113588281 PE=4 SV=1
GLTKADIEQLPSYRFNPSNHQSEQTLCVVCMCDFESRQLLRVLPCNHEFHAKCVDKWLKANRTCPICRADASEVQRDSE
>tr|A0A672VAJ2|A0A672VAJ2_STRHB/349-427 [subseq from] E3 ubiquitin-protein ligase RNF38-like OS=Strigops habroptila OX=2489341 GN=LOC115619211 PE=4 SV=1
GLTKADIEQLPSYRFNPSDHQSEQTLCVICMCDFEARQLLRVLPCNHEFHAKCVDKWLKANRTCPICRADASEVHRDSE
>tr|A0A3Q0RBU8|A0A3Q0RBU8_AMPCI/563-641 [subseq from] Ring finger protein 38 OS=Amphilophus citrinellus OX=61819 PE=4 SV=1
GLTKADIEQLPSYRFNPNNHQSEQTLCVVCMCDFESRQLLRVLPCNHEFHTKCVDKWLKANRTCPICRADASEVQRDSE
>tr|A0A2R8RRZ0|A0A2R8RRZ0_DANRE/393-471 [subseq from] Ring finger protein 38 OS=Danio rerio OX=7955 GN=rnf38 PE=4 SV=1
GLTKADIEQLPSYRFNPSNHQSEQTLCVVCMCDFESRQLLRVLPCNHEFHAKCVDKWLKANRTCPICRADASEVQRDSE
>tr|A0A3P8PUL5|A0A3P8PUL5_ASTCA/668-746 [subseq from] E3 ubiquitin-protein ligase RNF38-like OS=Astatotilapia calliptera OX=8154 PE=4 SV=1
GLTKADIEQLPSYRFNPNNHQSEQTLCVVCMCDFESRQLLRVLPCNHEFHTKCVDKWLKANRTCPICRADASEVQRDSE
>tr|A0A3P9BWG5|A0A3P9BWG5_9CICH/667-745 [subseq from] E3 ubiquitin-protein ligase RNF38 OS=Maylandia zebra OX=106582 PE=4 SV=1
GLTKADIEQLPSYRFNPNNHQSEQTLCVVCMCDFESRQLLRVLPCNHEFHTKCVDKWLKANRTCPICRADASEVQRDSE
>tr|A0A3Q2V6A7|A0A3Q2V6A7_HAPBU/667-745 [subseq from] E3 ubiquitin-protein ligase RNF38-like OS=Haplochromis burtoni OX=8153 PE=4 SV=1
GLTKADIEQLPSYRFNPNNHQSEQTLCVVCMCDFESRQLLRVLPCNHEFHTKCVDKWLKANRTCPICRADASEVQRDSE
>tr|A0A3Q3ICX9|A0A3Q3ICX9_MONAL/664-742 [subseq from] E3 ubiquitin-protein ligase RNF38-like OS=Monopterus albus OX=43700 PE=4 SV=1
GLTKADIEQLPSYRFNPNNHQSEQTLCVVCMCDFESRQLLRVLPCNHEFHAKCVDKWLKANRTCPICRADASEIQRDSE
>tr|A0A4W4FH57|A0A4W4FH57_ELEEL/438-516 [subseq from] RING-type domain-containing protein OS=Electrophorus electricus OX=8005 GN=LOC113588281 PE=4 SV=1
GLTKADIEQLPSYRFNPSNHQSEQTLCVVCMCDFESRQLLRVLPCNHEFHAKCVDKWLKANRTCPICRADASEVQRDSE
>tr|A0A668SCB3|A0A668SCB3_OREAU/622-700 [subseq from] Ring finger protein 38 OS=Oreochromis aureus OX=47969 PE=4 SV=1
GLTKADIEQLPSYRFNPNNHQSEQTLCVVCMCDFESRQLLRVLPCNHEFHTKCVDKWLKANRTCPICRADASEVQRDSE
>tr|A0A6P6PVH9|A0A6P6PVH9_CARAU/420-498 [subseq from] E3 ubiquitin-protein ligase RNF38-like isoform X2 OS=Carassius auratus OX=7957 GN=LOC113107320 PE=4 SV=1
GLTKADIEQLPSYRFNPSNHQSEQTLCVVCMCDFESRQLLRVLPCNHEFHAKCVDKWLKANRTCPICRADASEVQRDSE
>tr|A0A668SCA5|A0A668SCA5_OREAU/667-745 [subseq from] Ring finger protein 38 OS=Oreochromis aureus OX=47969 PE=4 SV=1
GLTKADIEQLPSYRFNPNNHQSEQTLCVVCMCDFESRQLLRVLPCNHEFHTKCVDKWLKANRTCPICRADASEVQRDSE
>tr|A0A669BP10|A0A669BP10_ORENI/667-745 [subseq from] RING-type domain-containing protein OS=Oreochromis niloticus OX=8128 GN=LOC100700832 PE=4 SV=1
GLTKADIEQLPSYRFNPNNHQSEQTLCVVCMCDFESRQLLRVLPCNHEFHTKCVDKWLKANRTCPICRADASEVQRDSE
>tr|A0A6G0JBR0|A0A6G0JBR0_LARCR/673-751 [subseq from] E3 ubiquitin-protein ligase RNF38 OS=Larimichthys crocea OX=215358 GN=D5F01_LYC01132 PE=4 SV=1
GLTKADIEQLPSYRFNPNNHQSEQTLCVVCMCDFESRQLLRVLPCNHEFHTKCVDKWLKANRTCPICRADASEVQRDSE
>tr|A0A5N5JJ20|A0A5N5JJ20_PANHP/601-679 [subseq from] RING-type domain-containing protein OS=Pangasianodon hypophthalmus OX=310915 GN=PHYPO_G00167510 PE=4 SV=1
GLTKADIEQLPSYRFNPSNHQSEQTLCVVCMCDFESRQLLRVLPCNHEFHAKCVDKWLKANRTCPICRADASEVQRDSE
>tr|A0A671RBP6|A0A671RBP6_9TELE/451-529 [subseq from] E3 ubiquitin-protein ligase RNF38-like OS=Sinocyclocheilus anshuiensis OX=1608454 GN=LOC107702356 PE=4 SV=1
GLTKADIEQLPSYRFNPSNHQSEQTLCVVCMCDFESRQLLRVLPCNHEFHAKCVDKWLKANRTCPICRADASEVQRDSE
>tr|A0A672RPB4|A0A672RPB4_SINGR/455-533 [subseq from] E3 ubiquitin-protein ligase RNF38-like OS=Sinocyclocheilus grahami OX=75366 GN=LOC107591527 PE=4 SV=1
GLTKADIEQLPSYRFNPSNHQSEQTLCVVCMCDFESRQLLRVLPCNHEFHAKCVDKWLKANRTCPICRADASEVQRDSE
>tr|A0A2D0QF25|A0A2D0QF25_ICTPU/597-675 [subseq from] E3 ubiquitin-protein ligase RNF38 OS=Ictalurus punctatus OX=7998 GN=rnf38 PE=4 SV=1
GLTKADIEQLPSYRFNPSNHQSEQTLCVVCMCDFESRQLLRVLPCNHEFHAKCVDKWLKANRTCPICRADASEVQRDSE
>tr|A0A4U5U4T9|A0A4U5U4T9_COLLU/724-802 [subseq from] E3 ubiquitin-protein ligase RNF38 OS=Collichthys lucidus OX=240159 GN=D9C73_003270 PE=4 SV=1
GLTKADIEQLPSYRFNPNNHQSEQTLCVVCMCDFESRQLLRVLPCNHEFHTKCVDKWLKANRTCPICRADASEVQRDSE
>tr|A0A7J5ZLT0|A0A7J5ZLT0_AMEME/593-671 [subseq from] RING-type domain-containing protein OS=Ameiurus melas OX=219545 GN=AMELA_G00275700 PE=4 SV=1
GLTKADIEQLPSYRFNPSNHQSEQTLCVVCMCDFESRQLLRVLPCNHEFHAKCVDKWLKANRTCPICRADASEVQRDSE
>tr|W5UAN9|W5UAN9_ICTPU/597-675 [subseq from] RING finger protein 38 OS=Ictalurus punctatus OX=7998 GN=RNF38 PE=2 SV=1
GLTKADIEQLPSYRFNPSNHQSEQTLCVVCMCDFESRQLLRVLPCNHEFHAKCVDKWLKANRTCPICRADASEVQRDSE
>tr|A0A3P9JQV5|A0A3P9JQV5_ORYLA/261-339 [subseq from] RING-type domain-containing protein OS=Oryzias latipes OX=8090 PE=4 SV=1
GLTKADIEQLPSYRFNPNNRQSEQTLCVVCMCDFESRQLLRVLPCNHEFHAKCVDKWLKANRTCPICRADASEVQRDSE
>tr|A0A7K6TNU0|A0A7K6TNU0_9AVES/431-507 [subseq from] RNF38 ligase (Fragment) OS=Aegotheles bennettii OX=48278 GN=Rnf38 PE=4 SV=1
GLTKADIEQLPSYRFNPDNHQSEQTLCVVCMCDFESRQLLRVLPCNHEFHAKCVDKWLKANRTCPICRADASEVHRD--
>tr|A0A7L4MP92|A0A7L4MP92_GLAPT/191-267 [subseq from] RNF38 ligase (Fragment) OS=Glareola pratincola OX=43316 GN=Rnf38_1 PE=4 SV=1
GLTKADIEQLPSYRFNPSNHQSEQTLCVVCMCDFEARQLLRVLPCNHEFHAKCVDKWLKANRTCPICRADASEVHRD--
>tr|A0A671MXU0|A0A671MXU0_9TELE/589-667 [subseq from] E3 ubiquitin-protein ligase RNF38-like OS=Sinocyclocheilus anshuiensis OX=1608454 GN=LOC107656328 PE=4 SV=1
GLTKADIEQLPSYRFNPSNHQSEQTLCVVCMCDFESRQLLRVLPCNHEFHAKCVDKWLKANRTCPICRADASEVQRDSE
>tr|A0A7K8TDG8|A0A7K8TDG8_9AVES/360-436 [subseq from] RNF38 ligase (Fragment) OS=Nyctibius bracteatus OX=48426 GN=Rnf38 PE=4 SV=1
GLTKADIEQLPSYRFNPNNHQSEQTLCVVCMCDFELRQLLRVLPCNHEFHAKCVDKWLKANRTCPICRADASEVHRD--
>tr|A0A2R8Q6V1|A0A2R8Q6V1_DANRE/583-661 [subseq from] Ring finger protein 38 OS=Danio rerio OX=7955 GN=rnf38 PE=4 SV=1
GLTKADIEQLPSYRFNPSNHQSEQTLCVVCMCDFESRQLLRVLPCNHEFHAKCVDKWLKANRTCPICRADASEVQRDSE
>tr|A0A3B4D1S0|A0A3B4D1S0_PYGNA/565-643 [subseq from] Ring finger protein 38 OS=Pygocentrus nattereri OX=42514 PE=4 SV=1
GLTKADIEQLPSYRFNPSNHQSEQTLCVVCMCDFESRQLLRVLPCNHEFHAKCVDKWLKANRTCPICRADASEVQRDSE
>tr|A0A4W4FHJ7|A0A4W4FHJ7_ELEEL/594-672 [subseq from] RING-type domain-containing protein OS=Electrophorus electricus OX=8005 GN=LOC113588281 PE=4 SV=1
GLTKADIEQLPSYRFNPSNHQSEQTLCVVCMCDFESRQLLRVLPCNHEFHAKCVDKWLKANRTCPICRADASEVQRDSE
>tr|A0A671RBP2|A0A671RBP2_9TELE/588-666 [subseq from] E3 ubiquitin-protein ligase RNF38-like OS=Sinocyclocheilus anshuiensis OX=1608454 GN=LOC107702356 PE=4 SV=1
GLTKADIEQLPSYRFNPSNHQSEQTLCVVCMCDFESRQLLRVLPCNHEFHAKCVDKWLKANRTCPICRADASEVQRDSE
>tr|A0A672L8P2|A0A672L8P2_SINGR/586-664 [subseq from] E3 ubiquitin-protein ligase RNF38-like OS=Sinocyclocheilus grahami OX=75366 GN=LOC107551561 PE=4 SV=1
GLTKADIEQLPSYRFNPSNHQSEQTLCVVCMCDFESRQLLRVLPCNHEFHAKCVDKWLKANRTCPICRADASEVQRDSE
>tr|A0A673G5L2|A0A673G5L2_9TELE/590-668 [subseq from] E3 ubiquitin-protein ligase RNF38-like OS=Sinocyclocheilus rhinocerous OX=307959 GN=LOC107754141 PE=4 SV=1
GLTKADIEQLPSYRFNPSNHQSEQTLCVVCMCDFESRQLLRVLPCNHEFHAKCVDKWLKANRTCPICRADASEVQRDSE
>tr|A0A6P6JJ20|A0A6P6JJ20_CARAU/595-673 [subseq from] E3 ubiquitin-protein ligase RNF38-like OS=Carassius auratus OX=7957 GN=LOC113044194 PE=4 SV=1
GLTKADIEQLPSYRFNPSNHQSEQTLCVVCMCDFESRQLLRVLPCNHEFHAKCVDKWLKANRTCPICRADASEVQRDSE
>tr|A0A6P6PWJ1|A0A6P6PWJ1_CARAU/590-668 [subseq from] E3 ubiquitin-protein ligase RNF38-like isoform X1 OS=Carassius auratus OX=7957 GN=LOC113107320 PE=4 SV=1
GLTKADIEQLPSYRFNPSNHQSEQTLCVVCMCDFESRQLLRVLPCNHEFHAKCVDKWLKANRTCPICRADASEVQRDSE
>tr|E7FDX7|E7FDX7_DANRE/595-673 [subseq from] Ring finger protein 38 OS=Danio rerio OX=7955 GN=rnf38 PE=4 SV=1
GLTKADIEQLPSYRFNPSNHQSEQTLCVVCMCDFESRQLLRVLPCNHEFHAKCVDKWLKANRTCPICRADASEVQRDSE
>tr|U3IBV3|U3IBV3_ANAPP/212-288 [subseq from] Ring finger protein 38 OS=Anas platyrhynchos platyrhynchos OX=8840 GN=RNF38 PE=4 SV=2
GLTKADIEQLPSYRFNPNNRQSEQTLCVVCMCDFESRQLLRVLPCNHEFHAKCVDKWLKANRTCPICRADASEVHRD--
>tr|A0A4W4FJU1|A0A4W4FJU1_ELEEL/615-693 [subseq from] RING-type domain-containing protein OS=Electrophorus electricus OX=8005 GN=LOC113588281 PE=4 SV=1
GLTKADIEQLPSYRFNPSNHQSEQTLCVVCMCDFESRQLLRVLPCNHEFHAKCVDKWLKANRTCPICRADASEVQRDSE
>tr|A0A672RQE0|A0A672RQE0_SINGR/590-668 [subseq from] E3 ubiquitin-protein ligase RNF38-like OS=Sinocyclocheilus grahami OX=75366 GN=LOC107591527 PE=4 SV=1
GLTKADIEQLPSYRFNPSNHQSEQTLCVVCMCDFESRQLLRVLPCNHEFHAKCVDKWLKANRTCPICRADASEVQRDSE
>tr|A0A7J6DIF8|A0A7J6DIF8_9TELE/593-671 [subseq from] RING-type domain-containing protein OS=Onychostoma macrolepis OX=369639 GN=G5714_000942 PE=4 SV=1
GLTKADIEQLPSYRFNPSNHQSEQTLCVVCMCDFESRQLLRVLPCNHEFHAKCVDKWLKANRTCPICRADASEVQRDSE
>tr|A0A3B3SUB4|A0A3B3SUB4_9TELE/362-440 [subseq from] RING-type domain-containing protein OS=Paramormyrops kingsleyae OX=1676925 PE=4 SV=1
GLTKADIEQLPSYRFNPNNHQSEQTLCVVCMCDFESRQLLRVLPCSHEFHGKCVDKWLKANRTCPICRADASEIHRESD
>tr|A0A5A9PNA2|A0A5A9PNA2_9TELE/646-724 [subseq from] E3 ubiquitin-protein ligase RNF38 OS=Triplophysa tibetana OX=1572043 GN=E1301_Tti007118 PE=4 SV=1
GLTKADIEQLPSYRFNPSNHQSEQTLCVVCMCDFESRQLLRVLPCNHEFHAKCVDKWLKANRTCPICRADASEVQRDSE
>tr|A0A671YN71|A0A671YN71_SPAAU/461-539 [subseq from] E3 ubiquitin-protein ligase RNF38-like OS=Sparus aurata OX=8175 GN=LOC115589222 PE=4 SV=1
GLTKADIEQLPSYRFNPNNHQSEQTLCVVCMCDFESRQVLRVLPCNHEFHTKCVDKWLKANRTCPICRADASEVQRDSE
>tr|A0A0F8ASD6|A0A0F8ASD6_LARCR/1013-1091 [subseq from] RING finger protein 38 OS=Larimichthys crocea OX=215358 GN=EH28_11355 PE=4 SV=1
GLTKADIEQLPSYRFNPNNHQSEQTLCVVCMCDFESRQLLRVLPCNHEFHTKCVDKWLKANRTCPICRADASEVQRDSE
>tr|A0A7L1HYS2|A0A7L1HYS2_9CHAR/249-325 [subseq from] RNF38 ligase (Fragment) OS=Nycticryphes semicollaris OX=227226 GN=Rnf38_1 PE=4 SV=1
GLTKADIEQLPSYRFNPSNHQSEQTLCVVCMCDFEARQLLRVLPCNHEFHAKCVDKWLKANRTCPICRADASEVHRD--
>tr|A0A669BDT9|A0A669BDT9_ORENI/505-583 [subseq from] RING-type domain-containing protein OS=Oreochromis niloticus OX=8128 GN=LOC100700832 PE=4 SV=1
GLTKADIEQLPSYRFNPNNHQSEQTLCVVCMCDFESRQLLRVLPCNHEFHTKCVDKWLKANRTCPICRADASEVQRDSE
>tr|A0A671YR03|A0A671YR03_SPAAU/541-619 [subseq from] E3 ubiquitin-protein ligase RNF38-like OS=Sparus aurata OX=8175 GN=LOC115589222 PE=4 SV=1
GLTKADIEQLPSYRFNPNNHQSEQTLCVVCMCDFESRQVLRVLPCNHEFHTKCVDKWLKANRTCPICRADASEVQRDSE
>tr|A0A6J3EEU4|A0A6J3EEU4_AYTFU/354-430 [subseq from] E3 ubiquitin-protein ligase RNF38 isoform X2 OS=Aythya fuligula OX=219594 GN=RNF38 PE=4 SV=1
GLTKADIEQLPSYRFNPNNRQSEQTLCVVCMCDFESRQLLRVLPCNHEFHAKCVDKWLKANRTCPICRADASEVHRD--
>tr|A0A7L0DNC8|A0A7L0DNC8_9CHAR/319-395 [subseq from] RNF38 ligase (Fragment) OS=Rostratula benghalensis OX=118793 GN=Rnf38_1 PE=4 SV=1
GLTKADIEQLPSYRFNPSNHQSEQTLCVVCMCDFEARQLLRVLPCNHEFHAKCVDKWLKANRTCPICRADASEVHRD--
>tr|G3Q350|G3Q350_GASAC/403-481 [subseq from] Ring finger protein 38 OS=Gasterosteus aculeatus OX=69293 PE=4 SV=1
GLTKADIEQLPSYRFNSNNHQSEQTLCVVCMCDFESRQLLRVLPCNHEFHAKCVDKWLKANRTCPICRADASEVQRDSE
>tr|Q8R4E3|Q8R4E3_RAT/354-432 [subseq from] RING finger protein OIP1 OS=Rattus norvegicus OX=10116 GN=Rnf38 PE=2 SV=1
GLTKADIEQLPFYRFNPSNHQSEQTLCVVCMCDFESRQLLRVLPCNHEFHAKCVDKWLKGNRTCPICRADASEVHRDSE
>tr|A0A3P9JR44|A0A3P9JR44_ORYLA/634-712 [subseq from] RING-type domain-containing protein OS=Oryzias latipes OX=8090 PE=4 SV=1
GLTKADIEQLPSYRFNPNNRQSEQTLCVVCMCDFESRQLLRVLPCNHEFHAKCVDKWLKANRTCPICRADASEVQRDSE
>tr|A0A6J3EJX6|A0A6J3EJX6_AYTFU/423-499 [subseq from] E3 ubiquitin-protein ligase RNF38 isoform X1 OS=Aythya fuligula OX=219594 GN=RNF38 PE=4 SV=1
GLTKADIEQLPSYRFNPNNRQSEQTLCVVCMCDFESRQLLRVLPCNHEFHAKCVDKWLKANRTCPICRADASEVHRD--
>tr|A0A3B3BP40|A0A3B3BP40_ORYME/665-743 [subseq from] E3 ubiquitin-protein ligase RNF38-like OS=Oryzias melastigma OX=30732 PE=4 SV=1
GLTKADIEQLPSYRFNPNNRQSEQTLCVVCMCDFESRQLLRVLPCNHEFHAKCVDKWLKANRTCPICRADASEVQRDSE
>tr|A0A834FA03|A0A834FA03_ORYME/663-741 [subseq from] E3 ubiquitin-protein ligase RNF38 OS=Oryzias melastigma OX=30732 GN=FQA47_020426 PE=4 SV=1
GLTKADIEQLPSYRFNPNNRQSEQTLCVVCMCDFESRQLLRVLPCNHEFHAKCVDKWLKANRTCPICRADASEVQRDSE
>tr|A0A3S2MVV7|A0A3S2MVV7_ORYJA/670-748 [subseq from] RING-type domain-containing protein OS=Oryzias javanicus OX=123683 GN=OJAV_G00000950 PE=4 SV=1
GLTKADIEQLPSYRFNPNNRQSEQTLCVVCMCDFESRQLLRVLPCNHEFHAKCVDKWLKANRTCPICRADASEVQRDSE
>tr|A0A6P7N1K5|A0A6P7N1K5_BETSP/665-743 [subseq from] E3 ubiquitin-protein ligase RNF38-like OS=Betta splendens OX=158456 GN=LOC114858856 PE=4 SV=1
GLTKADIEQLPSYRFNPNNHQSEQTLCVICMCDFEARQLLRVLPCNHEFHTKCVDKWLKANRTCPICRADASEVQRDSE
>tr|H2MH97|H2MH97_ORYLA/634-712 [subseq from] RING-type domain-containing protein OS=Oryzias latipes OX=8090 GN=LOC101171057 PE=4 SV=2
GLTKADIEQLPSYRFNPNNRQSEQTLCVVCMCDFESRQLLRVLPCNHEFHAKCVDKWLKANRTCPICRADASEVQRDSE
>tr|A0A553QWZ7|A0A553QWZ7_9TELE/651-729 [subseq from] RING-type domain-containing protein (Fragment) OS=Danionella translucida OX=623744 GN=DNTS_004615 PE=4 SV=1
GLTKADIEQLPSYRFNPSNHQSEQTLCVVCMCDFESRQLLRVLPCNHEFHAKCVDKWLKANRTCPICRADASEVQRDSE
>tr|A0A553QXE0|A0A553QXE0_9TELE/669-747 [subseq from] RING-type domain-containing protein (Fragment) OS=Danionella translucida OX=623744 GN=DNTS_004615 PE=4 SV=1
GLTKADIEQLPSYRFNPSNHQSEQTLCVVCMCDFESRQLLRVLPCNHEFHAKCVDKWLKANRTCPICRADASEVQRDSE
>tr|A0A5J5DPW9|A0A5J5DPW9_9PERO/287-365 [subseq from] RING-type domain-containing protein OS=Etheostoma spectabile OX=54343 GN=FQN60_012521 PE=4 SV=1
GLTKADIEQLPSYRFNSNNHQSEQTLCVVCMCDFESRQLLRVLPCNHEFHAKCVDKWLKANRTCPICRADASEVQRDSE
>tr|A0A4Z2IHH6|A0A4Z2IHH6_9TELE/344-422 [subseq from] E3 ubiquitin-protein ligase RNF38 OS=Liparis tanakae OX=230148 GN=RNF38_0 PE=4 SV=1
GLTKADIEQLPSYRFNSNNHQSEQTMCVVCMCDFESRQLLRVLPCNHEFHAKCVDKWLKANRTCPICRADASEVQRDSE
>tr|A0A091MDC2|A0A091MDC2_9PASS/383-461 [subseq from] RING finger protein 38 (Fragment) OS=Acanthisitta chloris OX=57068 GN=N310_13041 PE=4 SV=1
GLTKADIEQLPSYRFNPNNRQSEQTLCVVCMCDFETRQLLRVLPCSHEFHAKCVDKWLKANRTCPICRADASEVHRDSE
>tr|A0A7K4SS41|A0A7K4SS41_9CHAR/191-267 [subseq from] RNF38 ligase (Fragment) OS=Burhinus bistriatus OX=240201 GN=Rnf38_0 PE=4 SV=1
GLTKADIEQLPSYRFNPSNHQSEQTLCVVCMCDFEARQLLRVLPCNHEFHTKCVDKWLKANRTCPICRADASEVHRD--
>tr|A0A7L4CX98|A0A7L4CX98_9AVES/319-395 [subseq from] RNF38 ligase (Fragment) OS=Eurystomus gularis OX=325343 GN=Rnf38 PE=4 SV=1
GLTKADIEQLLSYRFNPNNHQSEQTLCVVCMCDFESRQLLRVLPCNHEFHAKCVDKWLKANRTCPICRADASEVHRD--
>tr|A0A6J2WL41|A0A6J2WL41_CHACN/578-656 [subseq from] E3 ubiquitin-protein ligase RNF38-like isoform X2 OS=Chanos chanos OX=29144 GN=LOC115824078 PE=4 SV=1
GLTKADIEQLPSYRFNPSNHQSEQTLCVVCMCDFESRQLLRVLPCSHEFHAKCVDKWLKANRTCPICRADASEVQRDSE
>tr|A0A6Q2WSC1|A0A6Q2WSC1_ESOLU/356-433 [subseq from] E3 ubiquitin-protein ligase RNF38 OS=Esox lucius OX=8010 PE=4 SV=1
-LIKADIEQLPSYRFNPNNHQSEQTLCVVCMCDFESRQLLRVLPCNHEFHARCVDRWLKANRTCPICRADASEVQRDSE
>tr|A0A6P8TKJ9|A0A6P8TKJ9_GYMAC/654-732 [subseq from] E3 ubiquitin-protein ligase RNF38 isoform X2 OS=Gymnodraco acuticeps OX=8218 GN=rnf38 PE=4 SV=1
GLTKADIEQLPSYRFNSNNHQSEQTMCVVCMCDFESRQLLRVLPCNHEFHAKCVDKWLKANRTCPICRADASEVQRDSE
>tr|A0A6J2WEX9|A0A6J2WEX9_CHACN/611-689 [subseq from] E3 ubiquitin-protein ligase RNF38-like isoform X1 OS=Chanos chanos OX=29144 GN=LOC115824078 PE=4 SV=1
GLTKADIEQLPSYRFNPSNHQSEQTLCVVCMCDFESRQLLRVLPCSHEFHAKCVDKWLKANRTCPICRADASEVQRDSE
>tr|A0A6P8T409|A0A6P8T409_GYMAC/657-735 [subseq from] E3 ubiquitin-protein ligase RNF38 isoform X1 OS=Gymnodraco acuticeps OX=8218 GN=rnf38 PE=4 SV=1
GLTKADIEQLPSYRFNSNNHQSEQTMCVVCMCDFESRQLLRVLPCNHEFHAKCVDKWLKANRTCPICRADASEVQRDSE
>tr|A0A6Q2WWF0|A0A6Q2WWF0_ESOLU/421-498 [subseq from] E3 ubiquitin-protein ligase RNF38 OS=Esox lucius OX=8010 PE=4 SV=1
-LIKADIEQLPSYRFNPNNHQSEQTLCVVCMCDFESRQLLRVLPCNHEFHARCVDRWLKANRTCPICRADASEVQRDSE
>tr|A0A6A5FSI0|A0A6A5FSI0_PERFL/636-714 [subseq from] RING-type domain-containing protein OS=Perca fluviatilis OX=8168 GN=PFLUV_G00013460 PE=4 SV=1
GLTKADIEQLPSYRFNSNNHQSEQTLCVVCMCDFESRQLLRVLPCNHEFHAKCVDKWLKANRTCPICRADASEVQRDSE
>tr|A0A484DLR4|A0A484DLR4_PERFV/668-746 [subseq from] RING-type domain-containing protein OS=Perca flavescens OX=8167 GN=EPR50_G00021060 PE=4 SV=1
GLTKADIEQLPSYRFNSNNHQSEQTLCVVCMCDFESRQLLRVLPCNHEFHAKCVDKWLKANRTCPICRADASEVQRDSE
>tr|F7CTQ0|F7CTQ0_ORNAN/686-764 [subseq from] Ring finger protein 38 OS=Ornithorhynchus anatinus OX=9258 GN=RNF38 PE=4 SV=3
GLTKADIEQLPSYRFNSNNHQSEQTLCVVCMCDFESRQLLRVLPCSHEFHAKCVDKWLKANRTCPICRADASEGHRDSE
>tr|A0A6Q2XVL0|A0A6Q2XVL0_ESOLU/643-720 [subseq from] E3 ubiquitin-protein ligase RNF38 OS=Esox lucius OX=8010 PE=4 SV=1
-LIKADIEQLPSYRFNPNNHQSEQTLCVVCMCDFESRQLLRVLPCNHEFHARCVDRWLKANRTCPICRADASEVQRDSE
>tr|A0A6Q2Z9S9|A0A6Q2Z9S9_ESOLU/631-708 [subseq from] E3 ubiquitin-protein ligase RNF38 OS=Esox lucius OX=8010 PE=4 SV=1
-LIKADIEQLPSYRFNPNNHQSEQTLCVVCMCDFESRQLLRVLPCNHEFHARCVDRWLKANRTCPICRADASEVQRDSE
>tr|A0A6J2PYX0|A0A6J2PYX0_COTGO/664-742 [subseq from] E3 ubiquitin-protein ligase RNF38-like OS=Cottoperca gobio OX=56716 GN=LOC115010244 PE=4 SV=1
GLTKADIEQLPSYRFNSNNHQSEQTMCVVCMCDFESRQLLRVLPCNHEFHAKCVDKWLKANRTCPICRADASEVQRDSE
>tr|A0A3B4A023|A0A3B4A023_9GOBI/42-120 [subseq from] RING-type domain-containing protein OS=Periophthalmus magnuspinnatus OX=409849 PE=4 SV=1
GLTKGDIEQLPSYRFNPNNHQSEQTLCVVCMSDFESRQLLRVLPCSHEFHGKCVDKWLRANRTCPICRADASEVQRDSE
>tr|A0A6P3W1Z5|A0A6P3W1Z5_CLUHA/617-694 [subseq from] E3 ubiquitin-protein ligase RNF38 OS=Clupea harengus OX=7950 GN=rnf38 PE=4 SV=1
-LLKADIEQLPSYRFNPTNHQSEQTLCVVCMCDFESRQLLRVLPCNHEFHAKCVDKWLKSNRTCPICRADASEVQRDSE
>tr|A0A1A8BKX4|A0A1A8BKX4_9TELE/65-143 [subseq from] Ring finger protein 38 (Fragment) OS=Nothobranchius kadleci OX=1051664 GN=RNF38 PE=4 SV=1
GLTKGDIEQLPSYRFNPNNHQSEQTLCVVCMSDFESRQLLRVLPCSHEFHGKCVDKWLRANRTCPICRADASEVQRDSE
>tr|A0A671QQI6|A0A671QQI6_9TELE/273-351 [subseq from] RING finger protein 44 OS=Sinocyclocheilus anshuiensis OX=1608454 GN=LOC107677379 PE=4 SV=1
GLTKADIEQLPSYRFNLENHQSEQTLCVVCFCDFESRQLLRVLPCNHEFHAKCVDKWLKANRTCPICRADASEVHRDVE
>tr|A0A672SPB6|A0A672SPB6_SINGR/273-351 [subseq from] Ring finger protein 44 OS=Sinocyclocheilus grahami OX=75366 GN=rnf44 PE=4 SV=1
GLTKADIEQLPSYRFNLENHQSEQTLCVVCFCDFESRQLLRVLPCNHEFHAKCVDKWLKANRTCPICRADASEVHRDVE
>tr|A0A4W3GIP2|A0A4W3GIP2_CALMI/43-121 [subseq from] RING-type domain-containing protein OS=Callorhinchus milii OX=7868 GN=rnf44 PE=4 SV=1
GLTKADIEQLPSYRFNPENHQSEQTLCVVCFSDFESRQLLRVLPCNHEFHTKCVDKWLKTNRTCPICRADASEVHRDLE
>tr|A0A1A8IMP9|A0A1A8IMP9_NOTKU/93-171 [subseq from] Ring finger protein 38 (Fragment) OS=Nothobranchius kuhntae OX=321403 GN=RNF38 PE=4 SV=1
GLTKGDIEQLPSYRFNPNNHQSEQTLCVVCMSDFESRQLLRVLPCSHEFHGKCVDKWLRANRTCPICRADASEVQRDSE
>tr|A0A6P7XHQ9|A0A6P7XHQ9_9AMPH/579-657 [subseq from] E3 ubiquitin-protein ligase RNF38 isoform X1 OS=Microcaecilia unicolor OX=1415580 GN=RNF38 PE=4 SV=1
GLTKTDIEQLPSYRFNPNSHQSEQTLCVICMCDFESRQLLRVLPCNHEFHAKCVDKWLKTNRTCPICRADASEVHHESE
>tr|A0A671QQH3|A0A671QQH3_9TELE/344-422 [subseq from] RING finger protein 44 OS=Sinocyclocheilus anshuiensis OX=1608454 GN=LOC107677379 PE=4 SV=1
GLTKADIEQLPSYRFNLENHQSEQTLCVVCFCDFESRQLLRVLPCNHEFHAKCVDKWLKANRTCPICRADASEVHRDVE
>tr|A0A672SPC3|A0A672SPC3_SINGR/344-422 [subseq from] Ring finger protein 44 OS=Sinocyclocheilus grahami OX=75366 GN=rnf44 PE=4 SV=1
GLTKADIEQLPSYRFNLENHQSEQTLCVVCFCDFESRQLLRVLPCNHEFHAKCVDKWLKANRTCPICRADASEVHRDVE
>tr|A0A835FKM8|A0A835FKM8_9POAL/288-333 [subseq from] Uncharacterized protein OS=Digitaria exilis OX=1010633 GN=HU200_010090 PE=4 SV=1
-------------------------CCAVCLDELREGALVRMLPsCKHYFHAGCVDVWLLSHATCPVCRGS---------
>tr|A0A835FKM8|A0A835FKM8_9POAL/576-621 [subseq from] Uncharacterized protein OS=Digitaria exilis OX=1010633 GN=HU200_010090 PE=4 SV=1
-------------------------ECVVCLQELEDGDVVRVLPaCRHFFHDRCIDAWLCAHSSCPVCRAH---------
>tr|A0A835FKM8|A0A835FKM8_9POAL/947-996 [subseq from] Uncharacterized protein OS=Digitaria exilis OX=1010633 GN=HU200_010090 PE=4 SV=1
---------------------RSGVLCAVCLEDVRPGEMVRQLPaCGHLFHVGCVDAWLRAHRTCPLCRCE---------
>tr|A0A835FKM8|A0A835FKM8_9POAL/1317-1365 [subseq from] Uncharacterized protein OS=Digitaria exilis OX=1010633 GN=HU200_010090 PE=4 SV=1
----------------------SAVLCAVCLEDVRGGEMVRQLPaCRHLFHVGCVDAWLRAHRTCPLCRCE---------
>tr|W5N1V0|W5N1V0_LEPOC/365-443 [subseq from] Ring finger protein 44 OS=Lepisosteus oculatus OX=7918 PE=4 SV=1
GLTKADIEQLPSYRFNPENHQSEQTLCVVCFSDFESRQLLRVLPCNHEFHAKCVDKWLKTNRTCPICRADASEVHRDVE
>tr|A0A3Q2Z7Y7|A0A3Q2Z7Y7_HIPCM/559-637 [subseq from] E3 ubiquitin-protein ligase RNF38-like OS=Hippocampus comes OX=109280 GN=RNF38 PE=4 SV=1
GLTKGDIEQLPSYRFNPNNHQSEQTLCVVCMSDFESRQLLRVLPCSHEFHGKCVDKWLKANRTCPICRADASEVQRDSE
>tr|A0A0P7VCU2|A0A0P7VCU2_SCLFO/358-436 [subseq from] RING finger protein 44-like OS=Scleropages formosus OX=113540 GN=Z043_110131 PE=4 SV=1
GLTKADIEQLPSYRFNPENHQSEQTLCVVCFSDFESRQLLRVLPCNHEFHAKCVDKWLKTNRTCPICRADASEVHRDVE
>tr|A0A401PLL6|A0A401PLL6_SCYTO/461-539 [subseq from] RING-type domain-containing protein OS=Scyliorhinus torazame OX=75743 GN=scyTo_0003101 PE=4 SV=1
GLTKADIEQLPSYRFNPENHQSEQTLCVVCFSDFESRQLLRVLPCNHEFHAKCVDKWLKTNRTCPICRADASEVHRDLE
>tr|A0A3P8SUD6|A0A3P8SUD6_AMPPE/241-319 [subseq from] RING-type domain-containing protein OS=Amphiprion percula OX=161767 PE=4 SV=1
GLTKGDIEQLPSYRFNPNNHQSEQTLCVVCMSDFESRQLLRVLPCSHEFHGKCVDKWLRANRTCPICRADASEVQRDSE
>tr|A0A3Q1CC70|A0A3Q1CC70_AMPOC/241-319 [subseq from] E3 ubiquitin-protein ligase RNF38-like OS=Amphiprion ocellaris OX=80972 PE=4 SV=1
GLTKGDIEQLPSYRFNPNNHQSEQTLCVVCMSDFESRQLLRVLPCSHEFHGKCVDKWLRANRTCPICRADASEVQRDSE
>tr|A0A401S7G1|A0A401S7G1_CHIPU/510-588 [subseq from] RING-type domain-containing protein OS=Chiloscyllium punctatum OX=137246 GN=chiPu_0004735 PE=4 SV=1
GLTKADIEQLPSYRFNPENHQSEQTLCVVCFSDFESRQLLRVLPCNHEFHAKCVDKWLKTNRTCPICRADASEVHRDLE
>tr|A0A672ZJ71|A0A672ZJ71_9TELE/243-321 [subseq from] RING-type domain-containing protein OS=Sphaeramia orbicularis OX=375764 GN=LOC115426864 PE=4 SV=1
GLTKGDIEQLPSYRFNPNNHQSEQTLCVVCMSDFESRQLLRVLPCSHEFHGKCVDKWLRANRTCPICRADASEVQRDSE
>tr|A0A672ZL17|A0A672ZL17_9TELE/242-320 [subseq from] RING-type domain-containing protein OS=Sphaeramia orbicularis OX=375764 GN=LOC115426864 PE=4 SV=1
GLTKGDIEQLPSYRFNPNNHQSEQTLCVVCMSDFESRQLLRVLPCSHEFHGKCVDKWLRANRTCPICRADASEVQRDSE
>tr|A0A3Q3DB14|A0A3Q3DB14_HIPCM/362-440 [subseq from] E3 ubiquitin-protein ligase RNF38-like OS=Hippocampus comes OX=109280 GN=RNF38 PE=4 SV=1
GLTKGDIEQLPSYRFNPNNHQSEQTLCVVCMSDFESRQLLRVLPCSHEFHGKCVDKWLKANRTCPICRADASEVQRDSE
>tr|A0A672ZIY4|A0A672ZIY4_9TELE/267-345 [subseq from] RING-type domain-containing protein OS=Sphaeramia orbicularis OX=375764 GN=LOC115426864 PE=4 SV=1
GLTKGDIEQLPSYRFNPNNHQSEQTLCVVCMSDFESRQLLRVLPCSHEFHGKCVDKWLRANRTCPICRADASEVQRDSE
>tr|A0A672ZL70|A0A672ZL70_9TELE/255-333 [subseq from] RING-type domain-containing protein OS=Sphaeramia orbicularis OX=375764 GN=LOC115426864 PE=4 SV=1
GLTKGDIEQLPSYRFNPNNHQSEQTLCVVCMSDFESRQLLRVLPCSHEFHGKCVDKWLRANRTCPICRADASEVQRDSE
>tr|A0A672IVP8|A0A672IVP8_SALFA/356-434 [subseq from] RING-type domain-containing protein OS=Salarias fasciatus OX=181472 GN=LOC115402344 PE=4 SV=1
GLTKGDIEQLPSYRFNPNNHQSEQTLCVVCMSDFESRQLLRVLPCSHEFHGKCVDKWLRANRTCPICRADASEVQRDSE
>tr|A0A3Q4G9P9|A0A3Q4G9P9_NEOBR/368-446 [subseq from] RING finger protein 38-like OS=Neolamprologus brichardi OX=32507 PE=4 SV=1
GLTKGDIEQLPSYRFNPNNHQSEQTLCVVCMSDFESRQLLRVLPCSHEFHGKCVDKWLRANRTCPICRADASEVQRDSE
>tr|A0A665XG48|A0A665XG48_ECHNA/288-366 [subseq from] E3 ubiquitin-protein ligase RNF38-like OS=Echeneis naucrates OX=173247 GN=LOC115050277 PE=4 SV=1
GLTKGDIEQLPSYRFNPNNHQSEQTLCVVCMSDFESRQLLRVLPCSHEFHGKCVDKWLRANRTCPICRADASEVQRDSE
>tr|A0A5C6MLT9|A0A5C6MLT9_9TELE/494-572 [subseq from] E3 ubiquitin-protein ligase RNF38 OS=Takifugu flavidus OX=433684 GN=D4764_09G0006840 PE=4 SV=1
GLTKGDIEQLPSYRFNPNNHQSEQTLCVVCMSDFESRQLLRVLPCSHEFHGKCVDKWLRANRTCPICRADASEVQRDSE
>tr|A0A665XEF4|A0A665XEF4_ECHNA/287-365 [subseq from] E3 ubiquitin-protein ligase RNF38-like OS=Echeneis naucrates OX=173247 GN=LOC115050277 PE=4 SV=1
GLTKGDIEQLPSYRFNPNNHQSEQTLCVVCMSDFESRQLLRVLPCSHEFHGKCVDKWLRANRTCPICRADASEVQRDSE
>tr|A0A4W6DHF1|A0A4W6DHF1_LATCA/447-525 [subseq from] RING-type domain-containing protein OS=Lates calcarifer OX=8187 PE=4 SV=1
GLTKGDIEQLPSYRFNPNNHQSEQTLCVVCMSDFESRQLLRVLPCSHEFHGKCVDKWLRANRTCPICRADASEVQRDSE
>tr|A0A672IYA1|A0A672IYA1_SALFA/450-528 [subseq from] RING-type domain-containing protein OS=Salarias fasciatus OX=181472 GN=LOC115402344 PE=4 SV=1
GLTKGDIEQLPSYRFNPNNHQSEQTLCVVCMSDFESRQLLRVLPCSHEFHGKCVDKWLRANRTCPICRADASEVQRDSE
>tr|A0A3B5AJB4|A0A3B5AJB4_9TELE/423-501 [subseq from] E3 ubiquitin-protein ligase RNF38-like OS=Stegastes partitus OX=144197 PE=4 SV=1
GLTKGDIEQLPSYRFNPNNHQSEQTLCVVCMSDFESRQLLRVLPCSHEFHGKCVDKWLRANRTCPICRADASEVQRDSE
>tr|A0A3B4GF23|A0A3B4GF23_9CICH/449-527 [subseq from] E3 ubiquitin-protein ligase RNF38-like OS=Pundamilia nyererei OX=303518 PE=4 SV=1
GLTKGDIEQLPSYRFNPNNHQSEQTLCVVCMSDFESRQLLRVLPCSHEFHGKCVDKWLRANRTCPICRADASEVQRDSE
>tr|A0A3P8SUB4|A0A3P8SUB4_AMPPE/444-522 [subseq from] RING-type domain-containing protein OS=Amphiprion percula OX=161767 PE=4 SV=1
GLTKGDIEQLPSYRFNPNNHQSEQTLCVVCMSDFESRQLLRVLPCSHEFHGKCVDKWLRANRTCPICRADASEVQRDSE
>tr|A0A3P9JM38|A0A3P9JM38_ORYLA/398-476 [subseq from] RING-type domain-containing protein OS=Oryzias latipes OX=8090 PE=4 SV=1
GLTKGDIEQLPSYRFNPNNHQSEQTLCVVCMSDFESRQLLRVLPCSHEFHGKCVDKWLRANRTCPICRADASEVQRDSE
>tr|A0A3P9L6M2|A0A3P9L6M2_ORYLA/337-415 [subseq from] Ring finger protein 38 OS=Oryzias latipes OX=8090 PE=4 SV=1
GLTKGDIEQLPSYRFNPNNHQSEQTLCVVCMSDFESRQLLRVLPCSHEFHGKCVDKWLRANRTCPICRADASEVQRDSE
>tr|A0A3Q0RJZ5|A0A3Q0RJZ5_AMPCI/453-531 [subseq from] RING-type domain-containing protein OS=Amphilophus citrinellus OX=61819 PE=4 SV=1
GLTKGDIEQLPSYRFNPNNHQSEQTLCVVCMSDFESRQLLRVLPCSHEFHGKCVDKWLRANRTCPICRADASEVQRDSE
>tr|A0A3B5L479|A0A3B5L479_9TELE/422-500 [subseq from] RING-type domain-containing protein OS=Xiphophorus couchianus OX=32473 PE=4 SV=1
GLTKGDIEQLPSYRFNPNNHQSEQTLCVVCMSDFESRQLLRVLPCSHEFHGKCVDKWLRANRTCPICRADASEVQRDSE
>tr|A0A3Q2GQ44|A0A3Q2GQ44_CYPVA/415-493 [subseq from] E3 ubiquitin-protein ligase RNF38-like OS=Cyprinodon variegatus OX=28743 PE=4 SV=1
GLTKGDIEQLPSYRFNPNNHQSEQTLCVVCMSDFESRQLLRVLPCSHEFHGKCVDKWLRANRTCPICRADASEVQRDSE
>tr|A0A3Q3KKK2|A0A3Q3KKK2_9TELE/370-448 [subseq from] E3 ubiquitin-protein ligase RNF38-like OS=Mastacembelus armatus OX=205130 PE=4 SV=1
GLTKGDIEQLPSYRFNPNNHQSEQTLCVVCMSDFESRQLLRVLPCSHEFHGKCVDKWLRANRTCPICRADASEVQRDSE
>tr|A0A4U5UG30|A0A4U5UG30_COLLU/454-532 [subseq from] E3 ubiquitin-protein ligase RNF38 OS=Collichthys lucidus OX=240159 GN=D9C73_006389 PE=4 SV=1
GLTKGDIEQLPSYRFNPNNHQSEQTLCVVCMSDFESRQLLRVLPCSHEFHGKCVDKWLRANRTCPICRADASEVQRDSE
>tr|A0A665XEM5|A0A665XEM5_ECHNA/426-504 [subseq from] E3 ubiquitin-protein ligase RNF38-like OS=Echeneis naucrates OX=173247 GN=LOC115050277 PE=4 SV=1
GLTKGDIEQLPSYRFNPNNHQSEQTLCVVCMSDFESRQLLRVLPCSHEFHGKCVDKWLRANRTCPICRADASEVQRDSE
>tr|A0A668U5Q0|A0A668U5Q0_OREAU/436-514 [subseq from] RING-type domain-containing protein OS=Oreochromis aureus OX=47969 PE=4 SV=1
GLTKGDIEQLPSYRFNPNNHQSEQTLCVVCMSDFESRQLLRVLPCSHEFHGKCVDKWLRANRTCPICRADASEVQRDSE
>tr|A0A3Q3LT34|A0A3Q3LT34_9LABR/450-528 [subseq from] E3 ubiquitin-protein ligase RNF38-like OS=Labrus bergylta OX=56723 PE=4 SV=1
GLTKGDIEQLPSYRFNPNNHQSEQTLCVVCMSDFESRQLLRVLPCSHEFHGKCVDKWLRANRTCPICRADASEVQRDSE
>tr|A0A671VSB1|A0A671VSB1_SPAAU/425-503 [subseq from] E3 ubiquitin-protein ligase RNF38-like OS=Sparus aurata OX=8175 GN=RNF38 PE=4 SV=1
GLTKGDIEQLPSYRFNPNNHQSEQTLCVVCMSDFESRQLLRVLPCSHEFHGKCVDKWLRANRTCPICRADASEVQRDSE
>tr|A0A7N6BG02|A0A7N6BG02_ANATE/390-468 [subseq from] E3 ubiquitin-protein ligase RNF38-like OS=Anabas testudineus OX=64144 PE=4 SV=1
GLTKGDIEQLPSYRFNPNNHQSEQTLCVVCMSDFESRQLLRVLPCSHEFHGKCVDKWLRANRTCPICRADASEVQRDSE
>tr|I3JC97|I3JC97_ORENI/428-506 [subseq from] RING-type domain-containing protein OS=Oreochromis niloticus OX=8128 GN=LOC100696086 PE=4 SV=2
GLTKGDIEQLPSYRFNPNNHQSEQTLCVVCMSDFESRQLLRVLPCSHEFHGKCVDKWLRANRTCPICRADASEVQRDSE
>tr|A0A674BW28|A0A674BW28_SALTR/399-477 [subseq from] E3 ubiquitin-protein ligase RNF38-like OS=Salmo trutta OX=8032 GN=LOC115205207 PE=4 SV=1
GLTKGDIEQLPSYRFNPNNHQSEQTLCVVCMSDFESRQLLRVLPCSHEFHGKCVDKWLRANRTCPICRADASEVQRDSE
>tr|A0A0D3MBL5|A0A0D3MBL5_ORYLA/440-518 [subseq from] RING finger protein 38 OS=Oryzias latipes OX=8090 GN=rnf38 PE=2 SV=1
GLTKGDIEQLPSYRFNPNNHQSEQTLCVVCMSDFESRQLLRVLPCSHEFHGKCVDKWLRANRTCPICRADASEVQRDSE
>tr|A0A1S3RT91|A0A1S3RT91_SALSA/438-516 [subseq from] E3 ubiquitin-protein ligase RNF38-like isoform X2 OS=Salmo salar OX=8030 GN=LOC106604678 PE=4 SV=1
GLTKGDIEQLPSYRFNPNNHQSEQTLCVVCMSDFESRQLLRVLPCSHEFHGKCVDKWLRANRTCPICRADASEVQRDSE
>tr|A0A3P9L6W9|A0A3P9L6W9_ORYLA/439-517 [subseq from] Ring finger protein 38 OS=Oryzias latipes OX=8090 PE=4 SV=1
GLTKGDIEQLPSYRFNPNNHQSEQTLCVVCMSDFESRQLLRVLPCSHEFHGKCVDKWLRANRTCPICRADASEVQRDSE
>tr|A0A4Z2C4R5|A0A4Z2C4R5_9TELE/502-580 [subseq from] RING-type domain-containing protein OS=Takifugu bimaculatus OX=433685 GN=fugu_013801 PE=4 SV=1
GLTKGDIEQLPSYRFNPNNHQSEQTLCVVCMSDFESRQLLRVLPCSHEFHGKCVDKWLRANRTCPICRADASEVQRDSE
>tr|A0A673ZZ72|A0A673ZZ72_SALTR/395-473 [subseq from] E3 ubiquitin-protein ligase RNF38-like OS=Salmo trutta OX=8032 GN=LOC115172060 PE=4 SV=1
GLTKGDIEQLPSYRFNPNNHQSEQTLCVVCMSDFESRQLLRVLPCSHEFHGKCVDKWLRANRTCPICRADASEVQRDSE
>tr|A0A6I8PG37|A0A6I8PG37_ORNAN/269-347 [subseq from] Ring finger protein 44 OS=Ornithorhynchus anatinus OX=9258 GN=RNF44 PE=4 SV=1
GLTKADIEQLPSYRYNPENHQSEQTLCVVCFSDFEARQLLRVLPCNHEFHAKCVDKWLKANRTCPICRADASEVHREAE
>tr|A0A6I9P2W7|A0A6I9P2W7_9TELE/564-642 [subseq from] E3 ubiquitin-protein ligase RNF38-like OS=Notothenia coriiceps OX=8208 GN=LOC104958698 PE=4 SV=1
GLTKGDIEQLPSYRFNPNNHQSEQTLCVVCMSDFESRQLLRVLPCSHEFHGKCVDKWLRANRTCPICRADASEVQRDSE
>tr|A0A6P8VK27|A0A6P8VK27_GYMAC/557-635 [subseq from] E3 ubiquitin-protein ligase RNF38-like isoform X1 OS=Gymnodraco acuticeps OX=8218 GN=LOC117555916 PE=4 SV=1
GLTKGDIEQLPSYRFNPNNHQSEQTLCVVCMSDFESRQLLRVLPCSHEFHGKCVDKWLRANRTCPICRADASEVQRDSE
>tr|A0A7N6BYB1|A0A7N6BYB1_ANATE/407-485 [subseq from] E3 ubiquitin-protein ligase RNF38-like OS=Anabas testudineus OX=64144 PE=4 SV=1
GLTKGDIEQLPSYRFNPNNHQSEQTLCVVCMSDFESRQLLRVLPCSHEFHGKCVDKWLRANRTCPICRADASEVQRDSE
>tr|A0A672H0L0|A0A672H0L0_SALFA/37-116 [subseq from] RING-type domain-containing protein OS=Salarias fasciatus OX=181472 PE=4 SV=1
GLTKADIEQLPSYRFNPNNHQSEQHcKCVVCMCDFESRQLLRVLPCNHEFHAKCVDKWLKANRTCPICQADASEVQRDSE
>tr|A0A1A8NAK9|A0A1A8NAK9_9TELE/449-527 [subseq from] Ring finger protein 38 (Fragment) OS=Nothobranchius rachovii OX=451742 GN=RNF38 PE=4 SV=1
GLTKGDIEQLPSYRFNPNNHQSEQTLCVVCMSDFESRQLLRVLPCSHEFHGKCVDKWLRANRTCPICRADASEVQRDSE
>tr|A0A3Q3VY22|A0A3Q3VY22_MOLML/441-519 [subseq from] RING-type domain-containing protein OS=Mola mola OX=94237 PE=4 SV=1
GLTKSDIEQLPSYRFNPNNHQSEQTLCVVCMSDFESRQLLRVLPCSHEFHGKCVDKWLRANRTCPICRADASEVQRDSE
>tr|A0A672P6G3|A0A672P6G3_SINGR/44-122 [subseq from] RING finger protein 44-like OS=Sinocyclocheilus grahami OX=75366 GN=LOC107595783 PE=4 SV=1
GLTKADIEQLPSYRFNLENHQSEQTLCVVCFSDFESRQLLRVLPCNHEFHAKCVDKWLKTNRTCPICRADASEVHRDVE
>tr|A0A6P7NN51|A0A6P7NN51_BETSP/456-534 [subseq from] E3 ubiquitin-protein ligase RNF38-like isoform X2 OS=Betta splendens OX=158456 GN=LOC114864563 PE=4 SV=1
GLTKGDIEQLPSYRFNPNNHQSEQTLCVVCMSDFESRQLLRVLPCSHEFHGKCVDKWLRANRTCPICRADASEVQRDSE
>tr|A0A671VNM7|A0A671VNM7_SPAAU/427-505 [subseq from] E3 ubiquitin-protein ligase RNF38-like OS=Sparus aurata OX=8175 GN=RNF38 PE=4 SV=1
GLTKGDIEQLPSYRFNPNNHQSEQTLCVVCMSDFESRQLLRVLPCSHEFHGKCVDKWLRANRTCPICRADASEVQRDSE
>tr|A0A3Q1EMT2|A0A3Q1EMT2_9TELE/555-633 [subseq from] E3 ubiquitin-protein ligase RNF38-like OS=Acanthochromis polyacanthus OX=80966 PE=4 SV=1
GLTKGDIEQLPSYRFNPNNHQSEQTLCVVCMSDFESRQLLRVLPCSHEFHGKCVDKWLRANRTCPICRADASEVQRDSE
>tr|A0A3Q3BZ05|A0A3Q3BZ05_HAPBU/560-638 [subseq from] E3 ubiquitin-protein ligase RNF38-like OS=Haplochromis burtoni OX=8153 PE=4 SV=1
GLTKGDIEQLPSYRFNPNNHQSEQTLCVVCMSDFESRQLLRVLPCSHEFHGKCVDKWLRANRTCPICRADASEVQRDSE
>tr|A0A3B4US86|A0A3B4US86_SERDU/563-641 [subseq from] E3 ubiquitin-protein ligase RNF38-like OS=Seriola dumerili OX=41447 PE=4 SV=1
GLTKGDIEQLPSYRFNPNNHQSEQTLCVVCMSDFESRQLLRVLPCSHEFHGKCVDKWLRANRTCPICRADASEVQRDSE
>tr|A0A3B4WHK2|A0A3B4WHK2_SERLL/563-641 [subseq from] E3 ubiquitin-protein ligase RNF38-like OS=Seriola lalandi dorsalis OX=1841481 PE=4 SV=1
GLTKGDIEQLPSYRFNPNNHQSEQTLCVVCMSDFESRQLLRVLPCSHEFHGKCVDKWLRANRTCPICRADASEVQRDSE
>tr|A0A3P8PVY1|A0A3P8PVY1_ASTCA/561-639 [subseq from] E3 ubiquitin-protein ligase RNF38-like OS=Astatotilapia calliptera OX=8154 PE=4 SV=1
GLTKGDIEQLPSYRFNPNNHQSEQTLCVVCMSDFESRQLLRVLPCSHEFHGKCVDKWLRANRTCPICRADASEVQRDSE
>tr|A0A3P9B3L0|A0A3P9B3L0_9CICH/556-634 [subseq from] E3 ubiquitin-protein ligase RNF38 OS=Maylandia zebra OX=106582 PE=4 SV=1
GLTKGDIEQLPSYRFNPNNHQSEQTLCVVCMSDFESRQLLRVLPCSHEFHGKCVDKWLRANRTCPICRADASEVQRDSE
>tr|A0A3Q3JS15|A0A3Q3JS15_MONAL/545-623 [subseq from] E3 ubiquitin-protein ligase RNF38-like OS=Monopterus albus OX=43700 PE=4 SV=1
GLTKGDIEQLPSYRFNPNNHQSEQTLCVVCMSDFESRQLLRVLPCSHEFHGKCVDKWLRANRTCPICRADASEVQRDSE
>tr|A0A668U326|A0A668U326_OREAU/562-640 [subseq from] RING-type domain-containing protein OS=Oreochromis aureus OX=47969 PE=4 SV=1
GLTKGDIEQLPSYRFNPNNHQSEQTLCVVCMSDFESRQLLRVLPCSHEFHGKCVDKWLRANRTCPICRADASEVQRDSE
>tr|A0A672IZ07|A0A672IZ07_SALFA/568-646 [subseq from] RING-type domain-containing protein OS=Salarias fasciatus OX=181472 GN=LOC115402344 PE=4 SV=1
GLTKGDIEQLPSYRFNPNNHQSEQTLCVVCMSDFESRQLLRVLPCSHEFHGKCVDKWLRANRTCPICRADASEVQRDSE
>tr|A0A672ZKY7|A0A672ZKY7_9TELE/423-501 [subseq from] RING-type domain-containing protein OS=Sphaeramia orbicularis OX=375764 GN=LOC115426864 PE=4 SV=1
GLTKGDIEQLPSYRFNPNNHQSEQTLCVVCMSDFESRQLLRVLPCSHEFHGKCVDKWLRANRTCPICRADASEVQRDSE
>tr|I3JC98|I3JC98_ORENI/562-640 [subseq from] RING-type domain-containing protein OS=Oreochromis niloticus OX=8128 GN=LOC100696086 PE=4 SV=2
GLTKGDIEQLPSYRFNPNNHQSEQTLCVVCMSDFESRQLLRVLPCSHEFHGKCVDKWLRANRTCPICRADASEVQRDSE
>tr|A0A484CXX9|A0A484CXX9_PERFV/567-645 [subseq from] RING-type domain-containing protein OS=Perca flavescens OX=8167 GN=EPR50_G00107510 PE=4 SV=1
GLTKGDIEQLPSYRFNPNNHQSEQTLCVVCMSDFESRQLLRVLPCSHEFHGKCVDKWLRANRTCPICRADASEVQRDSE
>tr|A0A665XEE9|A0A665XEE9_ECHNA/561-639 [subseq from] E3 ubiquitin-protein ligase RNF38-like OS=Echeneis naucrates OX=173247 GN=LOC115050277 PE=4 SV=1
GLTKGDIEQLPSYRFNPNNHQSEQTLCVVCMSDFESRQLLRVLPCSHEFHGKCVDKWLRANRTCPICRADASEVQRDSE
>tr|A0A6P7J6Z5|A0A6P7J6Z5_9TELE/561-639 [subseq from] E3 ubiquitin-protein ligase RNF38-like OS=Parambassis ranga OX=210632 GN=LOC114442808 PE=4 SV=1
GLTKGDIEQLPSYRFNPNNHQSEQTLCVVCMSDFESRQLLRVLPCSHEFHGKCVDKWLRANRTCPICRADASEVQRDSE
>tr|A0A3B5JY47|A0A3B5JY47_TAKRU/789-867 [subseq from] Uncharacterized protein OS=Takifugu rubripes OX=31033 GN=LOC101067481 PE=4 SV=2
GLTKGDIEQLPSYRFNPNNHQSEQTLCVVCMSDFESRQLLRVLPCSHEFHGKCVDKWLRANRTCPICRADASEVQRDSE
>tr|A0A3P8SVE2|A0A3P8SVE2_AMPPE/555-633 [subseq from] RING-type domain-containing protein OS=Amphiprion percula OX=161767 PE=4 SV=1
GLTKGDIEQLPSYRFNPNNHQSEQTLCVVCMSDFESRQLLRVLPCSHEFHGKCVDKWLRANRTCPICRADASEVQRDSE
>tr|A0A3Q1BC20|A0A3Q1BC20_AMPOC/556-634 [subseq from] E3 ubiquitin-protein ligase RNF38-like OS=Amphiprion ocellaris OX=80972 PE=4 SV=1
GLTKGDIEQLPSYRFNPNNHQSEQTLCVVCMSDFESRQLLRVLPCSHEFHGKCVDKWLRANRTCPICRADASEVQRDSE
>tr|A0A3Q2VN26|A0A3Q2VN26_HAPBU/795-873 [subseq from] E3 ubiquitin-protein ligase RNF38-like OS=Haplochromis burtoni OX=8153 PE=4 SV=1
GLTKGDIEQLPSYRFNPNNHQSEQTLCVVCMSDFESRQLLRVLPCSHEFHGKCVDKWLRANRTCPICRADASEVQRDSE
>tr|A0A672ZKZ2|A0A672ZKZ2_9TELE/558-636 [subseq from] RING-type domain-containing protein OS=Sphaeramia orbicularis OX=375764 GN=LOC115426864 PE=4 SV=1
GLTKGDIEQLPSYRFNPNNHQSEQTLCVVCMSDFESRQLLRVLPCSHEFHGKCVDKWLRANRTCPICRADASEVQRDSE
>tr|A0A6A5EUY5|A0A6A5EUY5_PERFL/567-645 [subseq from] RING-type domain-containing protein OS=Perca fluviatilis OX=8168 GN=PFLUV_G00123810 PE=4 SV=1
GLTKGDIEQLPSYRFNPNNHQSEQTLCVVCMSDFESRQLLRVLPCSHEFHGKCVDKWLRANRTCPICRADASEVQRDSE
>tr|H2UG84|H2UG84_TAKRU/563-641 [subseq from] RING-type domain-containing protein OS=Takifugu rubripes OX=31033 GN=LOC101067481 PE=4 SV=3
GLTKGDIEQLPSYRFNPNNHQSEQTLCVVCMSDFESRQLLRVLPCSHEFHGKCVDKWLRANRTCPICRADASEVQRDSE
>tr|A0A087XWV8|A0A087XWV8_POEFO/504-582 [subseq from] RING-type domain-containing protein OS=Poecilia formosa OX=48698 PE=4 SV=2
GLTKGDIEQLPSYRFNPNNHQSEQTLCVVCMSDFESRQLLRVLPCSHEFHGKCVDKWLRANRTCPICRADASEVQRDSE
>tr|A0A667XD67|A0A667XD67_9TELE/559-637 [subseq from] E3 ubiquitin-protein ligase RNF38-like OS=Myripristis murdjan OX=586833 GN=LOC115366549 PE=4 SV=1
GLTKGDIEQLPSYRFNPNNHQSEQTLCVVCMSDFESRQLLRVLPCSHEFHGKCVDKWLRANRTCPICRADASEVQRDSE
>tr|A0A6I8N267|A0A6I8N267_ORNAN/318-396 [subseq from] Ring finger protein 44 OS=Ornithorhynchus anatinus OX=9258 GN=RNF44 PE=4 SV=1
GLTKADIEQLPSYRYNPENHQSEQTLCVVCFSDFEARQLLRVLPCNHEFHAKCVDKWLKANRTCPICRADASEVHREAE
>tr|A0A0F8B4T6|A0A0F8B4T6_LARCR/566-644 [subseq from] RING finger protein 38 OS=Larimichthys crocea OX=215358 GN=EH28_12537 PE=4 SV=1
GLTKGDIEQLPSYRFNPNNHQSEQTLCVVCMSDFESRQLLRVLPCSHEFHGKCVDKWLRANRTCPICRADASEVQRDSE
>tr|A0A3B5AGC5|A0A3B5AGC5_9TELE/559-637 [subseq from] E3 ubiquitin-protein ligase RNF38-like OS=Stegastes partitus OX=144197 PE=4 SV=1
GLTKGDIEQLPSYRFNPNNHQSEQTLCVVCMSDFESRQLLRVLPCSHEFHGKCVDKWLRANRTCPICRADASEVQRDSE
>tr|A0A3Q2EGM3|A0A3Q2EGM3_CYPVA/549-627 [subseq from] E3 ubiquitin-protein ligase RNF38-like OS=Cyprinodon variegatus OX=28743 PE=4 SV=1
GLTKGDIEQLPSYRFNPNNHQSEQTLCVVCMSDFESRQLLRVLPCSHEFHGKCVDKWLRANRTCPICRADASEVQRDSE
>tr|A0A3Q3KXS5|A0A3Q3KXS5_9TELE/558-636 [subseq from] E3 ubiquitin-protein ligase RNF38-like OS=Mastacembelus armatus OX=205130 PE=4 SV=1
GLTKGDIEQLPSYRFNPNNHQSEQTLCVVCMSDFESRQLLRVLPCSHEFHGKCVDKWLRANRTCPICRADASEVQRDSE
>tr|A0A3P9PT85|A0A3P9PT85_POERE/549-627 [subseq from] E3 ubiquitin-protein ligase RNF38-like OS=Poecilia reticulata OX=8081 PE=4 SV=1
GLTKGDIEQLPSYRFNPNNHQSEQTLCVVCMSDFESRQLLRVLPCSHEFHGKCVDKWLRANRTCPICRADASEVQRDSE
>tr|A0A6F9BM06|A0A6F9BM06_9TELE/550-628 [subseq from] RING-type domain-containing protein OS=Coregonus sp. 'balchen' OX=861768 GN=CSTEINMANNI_LOCUS2897324 PE=4 SV=1
GLTKGDIEQLPSYRFNPNNHQSEQTLCVVCMSDFESRQLLRVLPCSHEFHGKCVDKWLRANRTCPICRADASEVQRDSE
>tr|H2LDT3|H2LDT3_ORYLA/564-642 [subseq from] RING-type domain-containing protein OS=Oryzias latipes OX=8090 GN=LOC101163418 PE=4 SV=2
GLTKGDIEQLPSYRFNPNNHQSEQTLCVVCMSDFESRQLLRVLPCSHEFHGKCVDKWLRANRTCPICRADASEVQRDSE
>tr|Q4S3I7|Q4S3I7_TETNG/519-597 [subseq from] Chromosome 1 SCAF14749, whole genome shotgun sequence OS=Tetraodon nigroviridis OX=99883 GN=GSTENG00024632001 PE=4 SV=1
GLTKGDIEQLPSYRFNPNNHQSEQTLCVVCMSDFESRQLLRVLPCSHEFHGKCVDKWLRANRTCPICRADASEVQRDSE
>tr|A0A060W988|A0A060W988_ONCMY/521-599 [subseq from] RING-type domain-containing protein OS=Oncorhynchus mykiss OX=8022 GN=GSONMT00069425001 PE=4 SV=1
GLTKGDIEQLPSYRFNPNNHQSEQTLCVVCMSDFESRQLLRVLPCSHEFHGKCVDKWLRANRTCPICRADASEVQRDSE
>tr|A0A3B3UYF8|A0A3B3UYF8_9TELE/552-630 [subseq from] E3 ubiquitin-protein ligase RNF38-like OS=Poecilia latipinna OX=48699 PE=4 SV=1
GLTKGDIEQLPSYRFNPNNHQSEQTLCVVCMSDFESRQLLRVLPCSHEFHGKCVDKWLRANRTCPICRADASEVQRDSE
>tr|A0A3P9MG93|A0A3P9MG93_ORYLA/563-641 [subseq from] Ring finger protein 38 OS=Oryzias latipes OX=8090 PE=4 SV=1
GLTKGDIEQLPSYRFNPNNHQSEQTLCVVCMSDFESRQLLRVLPCSHEFHGKCVDKWLRANRTCPICRADASEVQRDSE
>tr|A0A3B3WYR2|A0A3B3WYR2_9TELE/551-629 [subseq from] E3 ubiquitin-protein ligase RNF38-like OS=Poecilia mexicana OX=48701 PE=4 SV=1
GLTKGDIEQLPSYRFNPNNHQSEQTLCVVCMSDFESRQLLRVLPCSHEFHGKCVDKWLRANRTCPICRADASEVQRDSE
>tr|A0A1S3SU48|A0A1S3SU48_SALSA/499-577 [subseq from] E3 ubiquitin-protein ligase RNF38-like OS=Salmo salar OX=8030 GN=LOC106611790 PE=4 SV=1
GLTKGDIEQLPSYRFNPNNHQSEQTLCVVCMSDFESRQLLRVLPCSHEFHGKCVDKWLRANRTCPICRADASEVQRDSE
>tr|A0A6G1PUY1|A0A6G1PUY1_9TELE/557-635 [subseq from] E3 ubiquitin-protein ligase RNF38 OS=Channa argus OX=215402 GN=EXN66_Car009620 PE=4 SV=1
GLTKGDIEQLPSYRFNPNNHQSEQTLCVVCMSDFESRQLLRVLPCSHEFHGKCVDKWLRANRTCPICRADASEVQRDSE
>tr|M4A6D8|M4A6D8_XIPMA/550-628 [subseq from] RING-type domain-containing protein OS=Xiphophorus maculatus OX=8083 PE=4 SV=2
GLTKGDIEQLPSYRFNPNNHQSEQTLCVVCMSDFESRQLLRVLPCSHEFHGKCVDKWLRANRTCPICRADASEVQRDSE
>tr|A0A1S3RRX2|A0A1S3RRX2_SALSA/544-622 [subseq from] E3 ubiquitin-protein ligase RNF38-like isoform X1 OS=Salmo salar OX=8030 GN=LOC106604678 PE=4 SV=1
GLTKGDIEQLPSYRFNPNNHQSEQTLCVVCMSDFESRQLLRVLPCSHEFHGKCVDKWLRANRTCPICRADASEVQRDSE
>tr|A0A3P9ICA6|A0A3P9ICA6_ORYLA/566-644 [subseq from] RING-type domain-containing protein OS=Oryzias latipes OX=8090 PE=4 SV=1
GLTKGDIEQLPSYRFNPNNHQSEQTLCVVCMSDFESRQLLRVLPCSHEFHGKCVDKWLRANRTCPICRADASEVQRDSE
>tr|A0A671VQW1|A0A671VQW1_SPAAU/564-642 [subseq from] E3 ubiquitin-protein ligase RNF38-like OS=Sparus aurata OX=8175 GN=RNF38 PE=4 SV=1
GLTKGDIEQLPSYRFNPNNHQSEQTLCVVCMSDFESRQLLRVLPCSHEFHGKCVDKWLRANRTCPICRADASEVQRDSE
>tr|A0A674A189|A0A674A189_SALTR/545-623 [subseq from] E3 ubiquitin-protein ligase RNF38-like OS=Salmo trutta OX=8032 GN=LOC115172060 PE=4 SV=1
GLTKGDIEQLPSYRFNPNNHQSEQTLCVVCMSDFESRQLLRVLPCSHEFHGKCVDKWLRANRTCPICRADASEVQRDSE
>tr|A0A3Q2QS88|A0A3Q2QS88_FUNHE/558-636 [subseq from] E3 ubiquitin-protein ligase RNF38-like OS=Fundulus heteroclitus OX=8078 PE=4 SV=1
GLTKGDIEQLPSYRFNPNNHQSEQTLCVVCMSDFESRQLLRVLPCSHEFHGKCVDKWLRANRTCPICRADASEVQRDSE
>tr|A0A6J2QJ25|A0A6J2QJ25_COTGO/560-638 [subseq from] E3 ubiquitin-protein ligase RNF38-like OS=Cottoperca gobio OX=56716 GN=LOC115014590 PE=4 SV=1
GLTKGDIEQLPSYRFNPNNHQSEQTLCVVCMSDFESRQLLRVLPCSHEFHGKCVDKWLRANRTCPICRADASEVQRDSE
>tr|A0A834CFE5|A0A834CFE5_ORYME/528-606 [subseq from] E3 ubiquitin-protein ligase RNF38 OS=Oryzias melastigma OX=30732 GN=FQA47_002085 PE=4 SV=1
GLTKGDIEQLPSYRFNPNNHQSEQTLCVVCMSDFESRQLLRVLPCSHEFHGKCVDKWLRANRTCPICRADASEVQRDSE
>tr|A0A1A8BV70|A0A1A8BV70_9TELE/551-629 [subseq from] Ring finger protein 38 OS=Nothobranchius kadleci OX=1051664 GN=RNF38 PE=4 SV=1
GLTKGDIEQLPSYRFNPNNHQSEQTLCVVCMSDFESRQLLRVLPCSHEFHGKCVDKWLRANRTCPICRADASEVQRDSE
>tr|A0A1A8E2L4|A0A1A8E2L4_9TELE/552-630 [subseq from] Ring finger protein 38 OS=Nothobranchius kadleci OX=1051664 GN=RNF38 PE=4 SV=1
GLTKGDIEQLPSYRFNPNNHQSEQTLCVVCMSDFESRQLLRVLPCSHEFHGKCVDKWLRANRTCPICRADASEVQRDSE
>tr|A0A1A8H9D5|A0A1A8H9D5_9TELE/554-632 [subseq from] Ring finger protein 38 OS=Nothobranchius korthausae OX=1143690 GN=RNF38 PE=4 SV=1
GLTKGDIEQLPSYRFNPNNHQSEQTLCVVCMSDFESRQLLRVLPCSHEFHGKCVDKWLRANRTCPICRADASEVQRDSE
>tr|A0A1A8K4T6|A0A1A8K4T6_NOTKU/554-632 [subseq from] Ring finger protein 38 OS=Nothobranchius kuhntae OX=321403 GN=RNF38 PE=4 SV=1
GLTKGDIEQLPSYRFNPNNHQSEQTLCVVCMSDFESRQLLRVLPCSHEFHGKCVDKWLRANRTCPICRADASEVQRDSE
>tr|A0A1A8L9U5|A0A1A8L9U5_9TELE/554-632 [subseq from] Ring finger protein 38 OS=Nothobranchius pienaari OX=704102 GN=RNF38 PE=4 SV=1
GLTKGDIEQLPSYRFNPNNHQSEQTLCVVCMSDFESRQLLRVLPCSHEFHGKCVDKWLRANRTCPICRADASEVQRDSE
>tr|A0A1A8R7Y2|A0A1A8R7Y2_9TELE/554-632 [subseq from] Ring finger protein 38 OS=Nothobranchius rachovii OX=451742 GN=RNF38 PE=4 SV=1
GLTKGDIEQLPSYRFNPNNHQSEQTLCVVCMSDFESRQLLRVLPCSHEFHGKCVDKWLRANRTCPICRADASEVQRDSE
>tr|A0A3Q3AFW0|A0A3Q3AFW0_KRYMA/556-634 [subseq from] E3 ubiquitin-protein ligase RNF38-like OS=Kryptolebias marmoratus OX=37003 PE=4 SV=1
GLTKGDIEQLPSYRFNPNNHQSEQTLCVVCMSDFESRQLLRVLPCSHEFHGKCVDKWLRANRTCPICRADASEVQRDSE
>tr|A0A6P7NN12|A0A6P7NN12_BETSP/553-631 [subseq from] E3 ubiquitin-protein ligase RNF38-like isoform X1 OS=Betta splendens OX=158456 GN=LOC114864563 PE=4 SV=1
GLTKGDIEQLPSYRFNPNNHQSEQTLCVVCMSDFESRQLLRVLPCSHEFHGKCVDKWLRANRTCPICRADASEVQRDSE
>tr|A0A1A7XSG4|A0A1A7XSG4_9TELE/553-631 [subseq from] Ring finger protein 38 OS=Iconisemion striatum OX=60296 GN=RNF38 PE=4 SV=1
GLTKGDIEQLPSYRFNPNNHQSEQTLCVVCMSDFESRQLLRVLPCSHEFHGKCVDKWLRANRTCPICRADASEVQRDSE
>tr|A0A1A8A2Z9|A0A1A8A2Z9_NOTFU/553-631 [subseq from] Ring finger protein 38 OS=Nothobranchius furzeri OX=105023 GN=RNF38 PE=4 SV=1
GLTKGDIEQLPSYRFNPNNHQSEQTLCVVCMSDFESRQLLRVLPCSHEFHGKCVDKWLRANRTCPICRADASEVQRDSE
>tr|A0A3B3CL75|A0A3B3CL75_ORYME/552-630 [subseq from] E3 ubiquitin-protein ligase RNF38-like OS=Oryzias melastigma OX=30732 PE=4 SV=1
GLTKGDIEQLPSYRFNPNNHQSEQTLCVVCMSDFESRQLLRVLPCSHEFHGKCVDKWLRANRTCPICRADASEVQRDSE
>tr|A0A4W5RUH7|A0A4W5RUH7_9TELE/543-621 [subseq from] RING-type domain-containing protein OS=Hucho hucho OX=62062 PE=4 SV=1
GLTKGDIEQLPSYRFNPNNHQSEQTLCVVCMSDFESRQLLRVLPCSHEFHGKCVDKWLRANRTCPICRADASEVQRDSE
>tr|A0A834C0W4|A0A834C0W4_ORYME/553-631 [subseq from] E3 ubiquitin-protein ligase RNF38 OS=Oryzias melastigma OX=30732 GN=FQA47_006009 PE=4 SV=1
GLTKGDIEQLPSYRFNPNNHQSEQTLCVVCMSDFESRQLLRVLPCSHEFHGKCVDKWLRANRTCPICRADASEVQRDSE
>tr|A0A3Q1JUU1|A0A3Q1JUU1_ANATE/556-634 [subseq from] E3 ubiquitin-protein ligase RNF38-like OS=Anabas testudineus OX=64144 PE=4 SV=1
GLTKGDIEQLPSYRFNPNNHQSEQTLCVVCMSDFESRQLLRVLPCSHEFHGKCVDKWLRANRTCPICRADASEVQRDSE
>tr|A0A7M4F737|A0A7M4F737_CROPO/44-122 [subseq from] Ring finger protein 44 OS=Crocodylus porosus OX=8502 GN=RNF44 PE=4 SV=1
GLTKADIEHLPSYRFNPESHQSEQTLCVVCFSDFEARQLLRVLPCNHEFHAKCVDKWLKANRTCPICRADASEVHREAE
>tr|M3XGT9|M3XGT9_LATCH/277-355 [subseq from] RING-type domain-containing protein OS=Latimeria chalumnae OX=7897 GN=RNF44 PE=4 SV=1
GLTKADIEQLPSYRFNPESHQSEQTLCVVCFSDFESRQLLRVLPCNHEFHAKCVDKWLKTNRTCPICRADASEVHRDVE
>tr|A0A4W5QD84|A0A4W5QD84_9TELE/198-276 [subseq from] RING-type domain-containing protein OS=Hucho hucho OX=62062 PE=4 SV=1
GLTKGDIEQLPSYRFNPNNHQSEQTLCVVCMSDFESRQLLRVLPCSHEFHGKCVDKWLRANRTCPICRADASEVQQDSE
>tr|A0A437CXD8|A0A437CXD8_ORYJA/943-1021 [subseq from] Uncharacterized protein OS=Oryzias javanicus OX=123683 GN=OJAV_G00101700 PE=4 SV=1
GLTKGDIEQLPSYRFNPNNHQSEQTLCVVCMSDFESRQLLRVLPCSHEFHGKCVDKWLRANRTCPICRADASEVQRDSE
>tr|G3Q0N2|G3Q0N2_GASAC/387-465 [subseq from] RING-type domain-containing protein OS=Gasterosteus aculeatus OX=69293 PE=4 SV=1
GLTKGDIEQLPSYRFNPNNHQSEQTLCVVCMSDFESRQLLRVLPCSHEFHGKCVDKWLRANRTCPICRADASEVQRDSE
>tr|A0A3P8SUC2|A0A3P8SUC2_AMPPE/397-475 [subseq from] RING-type domain-containing protein OS=Amphiprion percula OX=161767 PE=4 SV=1
GLTKGDIEQLPSYRFNPNNHQSEQTLCVVCMSDFESRQLLRVLPCSHEFHGKCVDKWLRANRTCPICRADASEVQRDSE
>tr|H3B5P6|H3B5P6_LATCH/368-446 [subseq from] RING-type domain-containing protein OS=Latimeria chalumnae OX=7897 GN=RNF44 PE=4 SV=1
GLTKADIEQLPSYRFNPESHQSEQTLCVVCFSDFESRQLLRVLPCNHEFHAKCVDKWLKTNRTCPICRADASEVHRDVE
>tr|A0A3P8ZDK2|A0A3P8ZDK2_ESOLU/533-611 [subseq from] E3 ubiquitin-protein ligase RNF38 OS=Esox lucius OX=8010 PE=4 SV=1
GLTKGDIEQLPSYRFNPNNHQSEQTLCVVCMSDFESRQLLRVLPCSHEFHGKCVDKWLRANRTCPICRADASEIQRDSE
>tr|A0A5F8GHB5|A0A5F8GHB5_MONDO/289-367 [subseq from] Ring finger protein 44 OS=Monodelphis domestica OX=13616 GN=RNF44 PE=4 SV=1
GLTKADIEQLPSYRFNPESHQSEQTLCVVCFSDFEARQLLRVLPCNHEFHAKCVDKWLKANRTCPICRADASEVHREAE
>tr|A0A6P5LBR3|A0A6P5LBR3_PHACI/281-359 [subseq from] RING finger protein 44 isoform X3 OS=Phascolarctos cinereus OX=38626 GN=RNF44 PE=4 SV=1
GLTKADIEQLPSYRFNPESHQSEQTLCVVCFSDFEARQLLRVLPCNHEFHAKCVDKWLKANRTCPICRADASEVHREAE
>tr|F7EQ44|F7EQ44_MONDO/284-362 [subseq from] Ring finger protein 44 OS=Monodelphis domestica OX=13616 GN=RNF44 PE=4 SV=2
GLTKADIEQLPSYRFNPESHQSEQTLCVVCFSDFEARQLLRVLPCNHEFHAKCVDKWLKANRTCPICRADASEVHREAE
>tr|A0A6P8VA14|A0A6P8VA14_GYMAC/446-524 [subseq from] E3 ubiquitin-protein ligase RNF38-like isoform X2 OS=Gymnodraco acuticeps OX=8218 GN=LOC117555916 PE=4 SV=1
GLTKGDIEQLPSYRFNPNNHQSEQTLCVVCMSDFESRQLLRVLPCSHEFHGKCVDKWLRANRTCPICRADASEVQRDSE
>tr|A0A835C4Y8|A0A835C4Y8_9POAL/120-188 [subseq from] Uncharacterized protein OS=Digitaria exilis OX=1010633 GN=HU200_023512 PE=4 SV=1
---KDDLLALPVYVHGGSSpeEEGKRAECAVCISELRDGDTGRILPrCGHVFHAECVDRWFRSHVTCPLCRA----------
>tr|A0A835C4Y8|A0A835C4Y8_9POAL/403-434 [subseq from] Uncharacterized protein OS=Digitaria exilis OX=1010633 GN=HU200_023512 PE=4 SV=1
----------------------------------------RLLPrCGHRFHVECIDRWFGANSTCPVCRAVA--------
>tr|A0A835C4Y8|A0A835C4Y8_9POAL/744-790 [subseq from] Uncharacterized protein OS=Digitaria exilis OX=1010633 GN=HU200_023512 PE=4 SV=1
-------------------------ECAVCLAEVRDGERGRLLPrCGHRFHVECIDRCFRAHSTCPICRAAA--------
>tr|A0A835C4Y8|A0A835C4Y8_9POAL/938-987 [subseq from] Uncharacterized protein OS=Digitaria exilis OX=1010633 GN=HU200_023512 PE=4 SV=1
-----------------------VVECAVCLSEMKDGERGRLLPgCGHRFHVECIDRWFRANSTCPVCRATAV-------
>tr|A0A6P6QRN1|A0A6P6QRN1_CARAU/345-422 [subseq from] RING finger protein 44 isoform X2 OS=Carassius auratus OX=7957 GN=LOC113113858 PE=4 SV=1
GLTKADIEQLPSYRFNLENHQSEQTLCVVCFCDFESRQLLRVLPCNHEFHAKCVDKWLKTNRTCPICRADASEVHREV-
>tr|A0A6P6QRZ2|A0A6P6QRZ2_CARAU/361-438 [subseq from] RING finger protein 44 isoform X1 OS=Carassius auratus OX=7957 GN=LOC113113858 PE=4 SV=1
GLTKADIEQLPSYRFNLENHQSEQTLCVVCFCDFESRQLLRVLPCNHEFHAKCVDKWLKTNRTCPICRADASEVHREV-
>tr|A0A3B3QI40|A0A3B3QI40_9TELE/346-424 [subseq from] Ring finger protein 44 OS=Paramormyrops kingsleyae OX=1676925 PE=4 SV=1
GLTKADIEHLPSYRFNPENHQSEQTLCVVCFSDFESRQLLRVLPCNHEFHAKCVDKWLKTNRTCPICRADASEVHRDVE
>tr|A0A315VGV5|A0A315VGV5_GAMAF/549-627 [subseq from] RING-type domain-containing protein OS=Gambusia affinis OX=33528 GN=CCH79_00012605 PE=4 SV=1
GLTKGDIEQLPSYRFNPNNHQSEQTLCVVCMSDFESRQLLRVLPCSHEFHGKCVDKWLRANRTCPICRADASEVQRDSD
>tr|A0A6P5L815|A0A6P5L815_PHACI/355-433 [subseq from] RING finger protein 44 isoform X2 OS=Phascolarctos cinereus OX=38626 GN=RNF44 PE=4 SV=1
GLTKADIEQLPSYRFNPESHQSEQTLCVVCFSDFEARQLLRVLPCNHEFHAKCVDKWLKANRTCPICRADASEVHREAE
>tr|A0A7N4NKF7|A0A7N4NKF7_SARHA/367-445 [subseq from] Ring finger protein 44 OS=Sarcophilus harrisii OX=9305 GN=RNF44 PE=4 SV=1
GLTKADIEQLPSYRFNPESHQSEQTLCVVCFSDFEARQLLRVLPCNHEFHAKCVDKWLKANRTCPICRADASEVHREAE
>tr|A0A6P5LBQ8|A0A6P5LBQ8_PHACI/371-449 [subseq from] RING finger protein 44 isoform X1 OS=Phascolarctos cinereus OX=38626 GN=RNF44 PE=4 SV=1
GLTKADIEQLPSYRFNPESHQSEQTLCVVCFSDFEARQLLRVLPCNHEFHAKCVDKWLKANRTCPICRADASEVHREAE
>tr|A0A4X2JW74|A0A4X2JW74_VOMUR/369-447 [subseq from] Ring finger protein 44 OS=Vombatus ursinus OX=29139 GN=RNF44 PE=4 SV=1
GLTKADIEQLPSYRFNPESHQSEQTLCVVCFSDFEARQLLRVLPCNHEFHAKCVDKWLKANRTCPICRADASEVHREAE
>tr|A0A673JBP0|A0A673JBP0_9TELE/333-410 [subseq from] RING finger protein 44 OS=Sinocyclocheilus rhinocerous OX=307959 GN=LOC107750352 PE=4 SV=1
GLTKADIEQLPSYRFSLENHQSEQTLCVVCFCDFESRQLLRVLPCNHEFHAKCVDKWLKANRTCPICRADASEVHRNV-
>tr|A0A673JLY0|A0A673JLY0_9TELE/270-347 [subseq from] RING finger protein 44 OS=Sinocyclocheilus rhinocerous OX=307959 GN=LOC107750352 PE=4 SV=1
GLTKADIEQLPSYRFSLENHQSEQTLCVVCFCDFESRQLLRVLPCNHEFHAKCVDKWLKANRTCPICRADASEVHRNV-
>tr|A0A151MZI5|A0A151MZI5_ALLMI/83-161 [subseq from] RING-type domain-containing protein OS=Alligator mississippiensis OX=8496 GN=Y1Q_0005141 PE=4 SV=1
GLTKADIEHLPSYRFNPESHQSEQTLCVVCFSDFEARQLLRVLPCNHEFHAKCVDKWLKANRTCPICRADASEVHREAE
>tr|A0A3P8W1T7|A0A3P8W1T7_CYNSE/578-656 [subseq from] E3 ubiquitin-protein ligase RNF38-like OS=Cynoglossus semilaevis OX=244447 GN=RNF38 PE=4 SV=1
GLTKGDIEQLPSYRFNPNNHQSEQTLCVVCMSDFESRQLLRVLPCSHEFHGKCVDKWLRANRTCPICRADASEVQRDSE
>tr|A0A673JMD3|A0A673JMD3_9TELE/342-419 [subseq from] RING finger protein 44 OS=Sinocyclocheilus rhinocerous OX=307959 GN=LOC107750352 PE=4 SV=1
GLTKADIEQLPSYRFSLENHQSEQTLCVVCFCDFESRQLLRVLPCNHEFHAKCVDKWLKANRTCPICRADASEVHRNV-
>tr|A0A060YCG8|A0A060YCG8_ONCMY/414-491 [subseq from] RING-type domain-containing protein (Fragment) OS=Oncorhynchus mykiss OX=8022 GN=GSONMT00003356001 PE=4 SV=1
GLTKGDIEQLPSYRFNPNNHQSEQTLCVVCMSDFESRQLLRVLPCSHEFHGKCVDKWLRANRTCPICRADASEVQRDS-
>tr|A0A2D4G425|A0A2D4G425_MICCO/40-118 [subseq from] RING-type domain-containing protein (Fragment) OS=Micrurus corallinus OX=54390 PE=4 SV=1
GLTKADIEHLPSYRFNPESHQSEQTLCVVCFSDFEIRQLLRVLPCNHEFHAKCIDKWLKANRTCPICRADASEVHREAE
>tr|A0A3B4DW10|A0A3B4DW10_PYGNA/347-425 [subseq from] Ring finger protein 44 OS=Pygocentrus nattereri OX=42514 PE=4 SV=1
GLTKADIEQLPSYRFNSENHQSEQTLCVVCFSDFESRQLLRVLPCNHEFHAKCVDKWLKTNRTCPICRADASEVHRDVE
>tr|A0A673JHI2|A0A673JHI2_9TELE/397-474 [subseq from] RING finger protein 44 OS=Sinocyclocheilus rhinocerous OX=307959 GN=LOC107750352 PE=4 SV=1
GLTKADIEQLPSYRFSLENHQSEQTLCVVCFCDFESRQLLRVLPCNHEFHAKCVDKWLKANRTCPICRADASEVHRNV-
>tr|A0A3B1JWV5|A0A3B1JWV5_ASTMX/352-430 [subseq from] RING-type domain-containing protein OS=Astyanax mexicanus OX=7994 PE=4 SV=1
GLTKADIEQLPSYRFNSENHQSEQTLCVVCFSDFESRQLLRVLPCNHEFHAKCVDKWLKTNRTCPICRADASEVHRDVE
>tr|A0A498NBC2|A0A498NBC2_LABRO/200-278 [subseq from] RING finger 44 isoform X1 OS=Labeo rohita OX=84645 GN=ROHU_018833 PE=4 SV=1
GLTKADIEQLPSYRFNLENHQSEQTLCVVCFSDFESRQLLRVLPCNHEFHAKCVDKWLKTNRTCPICRADASEVHRDVE
>tr|A0A6I9YM35|A0A6I9YM35_9SAUR/44-122 [subseq from] RING finger protein 44 OS=Thamnophis sirtalis OX=35019 GN=LOC106551674 PE=4 SV=1
GLTKADIEHLPSYRFNPESHQSEQTLCVVCFSDFEIRQLLRVLPCNHEFHAKCIDKWLKANRTCPICRADASEVHREAE
>tr|A0A6J2ULM7|A0A6J2ULM7_CHACN/346-424 [subseq from] RING finger protein 44 isoform X2 OS=Chanos chanos OX=29144 GN=rnf44 PE=4 SV=1
GLTKADIEQLPSYRFNSENHQSEQTLCVVCFSDFESRQLLRVLPCNHEFHAKCVDKWLKTNRTCPICRADASEVHRDVE
>tr|A0A6J2UNT9|A0A6J2UNT9_CHACN/362-440 [subseq from] RING finger protein 44 isoform X1 OS=Chanos chanos OX=29144 GN=rnf44 PE=4 SV=1
GLTKADIEQLPSYRFNSENHQSEQTLCVVCFSDFESRQLLRVLPCNHEFHAKCVDKWLKTNRTCPICRADASEVHRDVE
>tr|A0A2D4Q1G7|A0A2D4Q1G7_MICSU/56-134 [subseq from] RING-type domain-containing protein (Fragment) OS=Micrurus surinamensis OX=129470 PE=4 SV=1
GLTKADIEHLPSYRFNPESHQSEQTLCVVCFSDFEIRQLLRVLPCNHEFHAKCIDKWLKANRTCPICRADASEVHREAE
>tr|A0A4W4FQ62|A0A4W4FQ62_ELEEL/359-437 [subseq from] RING-type domain-containing protein OS=Electrophorus electricus OX=8005 GN=rnf44 PE=4 SV=1
GLTKADIEQLPSYRFNSENHQSEQTLCVVCFSDFESRQLLRVLPCNHEFHAKCVDKWLKTNRTCPICRADASEVHRDVE
>tr|A0A5J5D494|A0A5J5D494_9PERO/1032-1110 [subseq from] Uncharacterized protein OS=Etheostoma spectabile OX=54343 GN=FQN60_010222 PE=4 SV=1
GLTKGDIEQLPSYRFNPNNHQSEQTLCVVCMSDFESRQLLRVLPCSHEFHGKCVDKWLRANRTCPICRADASEVQRDSE
>tr|A0A671PNW3|A0A671PNW3_9TELE/274-352 [subseq from] RING finger protein 44-like OS=Sinocyclocheilus anshuiensis OX=1608454 GN=LOC107653329 PE=4 SV=1
GLTKADIEQLPSYRFNLENHQSEQTLCVVCFSDFESRQLLRVLPCNHEFHAKCVDKWLKTNRTCPICRADASEVHRDVE
>tr|A0A2I4BP77|A0A2I4BP77_9TELE/555-633 [subseq from] E3 ubiquitin-protein ligase RNF38-like isoform X2 OS=Austrofundulus limnaeus OX=52670 GN=LOC106521485 PE=4 SV=1
GLTKGDIEQLPSYRFNPNNHQSEQTLCVVCMSDFEPRQLLRVLPCSHEFHGKCVDKWLRANRTCPICRADASEVQRDSE
>tr|A0A553MNA1|A0A553MNA1_9TELE/376-454 [subseq from] RING-type domain-containing protein OS=Danionella translucida OX=623744 GN=DNTS_031198 PE=4 SV=1
GLTKADIEQLPSYRFNLENHQSEQTLCVVCFSDFESRQLLRVLPCNHEFHAKCVDKWLKTNRTCPICRADASEVHRDVE
>tr|A0A671PK45|A0A671PK45_9TELE/345-423 [subseq from] RING finger protein 44-like OS=Sinocyclocheilus anshuiensis OX=1608454 GN=LOC107653329 PE=4 SV=1
GLTKADIEQLPSYRFNLENHQSEQTLCVVCFSDFESRQLLRVLPCNHEFHAKCVDKWLKTNRTCPICRADASEVHRDVE
>tr|A0A671PG85|A0A671PG85_9TELE/385-463 [subseq from] RING finger protein 44-like OS=Sinocyclocheilus anshuiensis OX=1608454 GN=LOC107653329 PE=4 SV=1
GLTKADIEQLPSYRFNLENHQSEQTLCVVCFSDFESRQLLRVLPCNHEFHAKCVDKWLKTNRTCPICRADASEVHRDVE
>tr|A0A7J6CH09|A0A7J6CH09_9TELE/361-439 [subseq from] RING-type domain-containing protein OS=Onychostoma macrolepis OX=369639 GN=G5714_014333 PE=4 SV=1
GLTKADIEQLPSYRFNLENHQSEQTLCVVCFSDFESRQLLRVLPCNHEFHAKCVDKWLKTNRTCPICRADASEVHRDVE
>tr|A0A0R4IXY2|A0A0R4IXY2_DANRE/354-432 [subseq from] RING finger protein 44 OS=Danio rerio OX=7955 GN=rnf44 PE=4 SV=1
GLTKADIEQLPSYRFNLENHQSEQTLCVVCFSDFESRQLLRVLPCNHEFHAKCVDKWLKTNRTCPICRADASEVHRDVE
>tr|A0A6P6L8K3|A0A6P6L8K3_CARAU/345-423 [subseq from] RING finger protein 44-like isoform X2 OS=Carassius auratus OX=7957 GN=LOC113057619 PE=4 SV=1
GLTKADIEQLPSYRFNLENHQSEQTLCVVCFSDFESRQLLRVLPCNHEFHAKCVDKWLKTNRTCPICRADASEVHRDVE
>sp|Q08CG8|RNF44_DANRE/370-448 [subseq from] RING finger protein 44 OS=Danio rerio OX=7955 GN=rnf44 PE=2 SV=1
GLTKADIEQLPSYRFNLENHQSEQTLCVVCFSDFESRQLLRVLPCNHEFHAKCVDKWLKTNRTCPICRADASEVHRDVE
>tr|A0A061IB43|A0A061IB43_CRIGR/44-122 [subseq from] RING finger protein 44 isoform 1 OS=Cricetulus griseus OX=10029 GN=H671_3g9067 PE=4 SV=1
GLTKADIEQLPSYRFNPDSHQSEQTLCVVCFSDFEVRQLLRVLPCNHEFHAKCVDKWLKANRTCPICRADASEVPREAE
>tr|A0A2D4LCC2|A0A2D4LCC2_9SAUR/93-171 [subseq from] RING-type domain-containing protein OS=Micrurus spixii OX=129469 PE=4 SV=1
GLTKADIEHLPSYRFNPESHQSEQTLCVVCFSDFEIRQLLRVLPCNHEFHAKCIDKWLKANRTCPICRADASEVHREAE
>tr|A0A6P6LAS9|A0A6P6LAS9_CARAU/361-439 [subseq from] RING finger protein 44-like isoform X1 OS=Carassius auratus OX=7957 GN=LOC113057619 PE=4 SV=1
GLTKADIEQLPSYRFNLENHQSEQTLCVVCFSDFESRQLLRVLPCNHEFHAKCVDKWLKTNRTCPICRADASEVHRDVE
>tr|A0A2I2ZDX4|A0A2I2ZDX4_GORGO/44-122 [subseq from] Ring finger protein 44 OS=Gorilla gorilla gorilla OX=9595 GN=RNF44 PE=4 SV=1
GLTKADIEQLPSYRFNPDSHQSEQTLCVVCFSDFEARQLLRVLPCNHEFHTKCVDKWLKANRTCPICRADASEVPREAE
>tr|A0A2I3RYX0|A0A2I3RYX0_PANTR/44-122 [subseq from] Ring finger protein 44 OS=Pan troglodytes OX=9598 GN=RNF44 PE=4 SV=1
GLTKADIEQLPSYRFNPDSHQSEQTLCVVCFSDFEARQLLRVLPCNHEFHTKCVDKWLKANRTCPICRADASEVPREAE
>tr|A0A2R9A8J8|A0A2R9A8J8_PANPA/44-122 [subseq from] Ring finger protein 44 OS=Pan paniscus OX=9597 PE=4 SV=1
GLTKADIEQLPSYRFNPDSHQSEQTLCVVCFSDFEARQLLRVLPCNHEFHTKCVDKWLKANRTCPICRADASEVPREAE
>tr|A0A452S8W9|A0A452S8W9_URSAM/44-122 [subseq from] RING-type domain-containing protein OS=Ursus americanus OX=9643 PE=4 SV=1
GLTKADIEQLPSYRFNPDSHQSEQTLCVVCFSDFEARQLLRVLPCNHEFHTKCVDKWLKANRTCPICRADASEVPREAE
>tr|A0A452VJQ5|A0A452VJQ5_URSMA/44-122 [subseq from] RING-type domain-containing protein OS=Ursus maritimus OX=29073 PE=4 SV=1
GLTKADIEQLPSYRFNPDSHQSEQTLCVVCFSDFEARQLLRVLPCNHEFHTKCVDKWLKANRTCPICRADASEVPREAE
>tr|U6CPR6|U6CPR6_NEOVI/44-122 [subseq from] Ring finger protein 44 OS=Neovison vison OX=452646 GN=B4DYE0 PE=2 SV=1
GLTKADIEQLPSYRFNPDSHQSEQTLCVVCFSDFEARQLLRVLPCNHEFHTKCVDKWLKANRTCPICRADASEVPREAE
>tr|G1U6J9|G1U6J9_RABIT/44-122 [subseq from] RING-type domain-containing protein OS=Oryctolagus cuniculus OX=9986 PE=4 SV=2
GLTKGDIEQLPSYRFNPDSHQSEQTLCVVCFSDFEARQLLRVLPCNHEFHTKCVDKWLKANRTCPICRADASEVPRESE
>tr|A0A2D4LCJ0|A0A2D4LCJ0_9SAUR/166-244 [subseq from] RING-type domain-containing protein (Fragment) OS=Micrurus spixii OX=129469 PE=4 SV=1
GLTKADIEHLPSYRFNPESHQSEQTLCVVCFSDFEIRQLLRVLPCNHEFHAKCIDKWLKANRTCPICRADASEVHREAE
>tr|A0A2D4LCI8|A0A2D4LCI8_9SAUR/213-291 [subseq from] RING-type domain-containing protein OS=Micrurus spixii OX=129469 PE=4 SV=1
GLTKADIEHLPSYRFNPESHQSEQTLCVVCFSDFEIRQLLRVLPCNHEFHAKCIDKWLKANRTCPICRADASEVHREAE
>tr|A0A6P9E230|A0A6P9E230_PANGU/213-291 [subseq from] RING finger protein 44 isoform X1 OS=Pantherophis guttatus OX=94885 GN=RNF44 PE=4 SV=1
GLTKADIEHLPSYRFNPESHQSEQTLCVVCFSDFEIRQLLRVLPCNHEFHAKCIDKWLKANRTCPICRADASEVHREAE
>tr|L5M760|L5M760_MYODS/454-519 [subseq from] RING finger protein 38 OS=Myotis davidii OX=225400 GN=MDA_GLEAN10021578 PE=4 SV=1
GLTKADIEQLPSYRFNPNNHQSEQTLCVVCMCDFESRQLLRVLPCNHEFHAKCVDKWLKPRPNPPM-------------
>tr|L5M760|L5M760_MYODS/570-591 [subseq from] RING finger protein 38 OS=Myotis davidii OX=225400 GN=MDA_GLEAN10021578 PE=4 SV=1
---------------------------------------------------------LVANRTCPICRADASEVHRDSE
>tr|A0A663FG75|A0A663FG75_AQUCH/44-121 [subseq from] RING-type domain-containing protein OS=Aquila chrysaetos chrysaetos OX=223781 PE=4 SV=1
GLTKADIEHLPSYRFNPESHQSEQTLCVVCFSDFEARQLLRVLPCNHEFHAKCVDKWLKANRTCPICRADASEVQREA-
>tr|A0A2D4LC89|A0A2D4LC89_9SAUR/275-353 [subseq from] RING-type domain-containing protein OS=Micrurus spixii OX=129469 PE=4 SV=1
GLTKADIEHLPSYRFNPESHQSEQTLCVVCFSDFEIRQLLRVLPCNHEFHAKCIDKWLKANRTCPICRADASEVHREAE
>tr|A0A673IWQ8|A0A673IWQ8_9TELE/292-368 [subseq from] RING finger protein 44-like OS=Sinocyclocheilus rhinocerous OX=307959 GN=LOC107749756 PE=4 SV=1
GLTKADIEQLPSYRFNLENHQSEQTLCVVCFSDFESRQLLRVLPCNHEFHAKCVDKWLKTNRTCPICRADASEVHRG--
>tr|A0A6J1VJY2|A0A6J1VJY2_9SAUR/275-353 [subseq from] RING finger protein 44 isoform X2 OS=Notechis scutatus OX=8663 GN=RNF44 PE=4 SV=1
GLTKADIEHLPSYRFNPESHQSEQTLCVVCFSDFEIRQLLRVLPCNHEFHAKCIDKWLKANRTCPICRADASEVHREAE
>tr|A0A6P9E648|A0A6P9E648_PANGU/275-353 [subseq from] RING finger protein 44 isoform X2 OS=Pantherophis guttatus OX=94885 GN=RNF44 PE=4 SV=1
GLTKADIEHLPSYRFNPESHQSEQTLCVVCFSDFEIRQLLRVLPCNHEFHAKCIDKWLKANRTCPICRADASEVHREAE
>tr|V8P999|V8P999_OPHHA/334-412 [subseq from] RING finger protein 38 (Fragment) OS=Ophiophagus hannah OX=8665 GN=RNF38 PE=4 SV=1
GLTKADIEHLPSYRFNPESHQSEQTLCVVCFSDFEIRQLLRVLPCNHEFHAKCIDKWLKANRTCPICRADASEVHREAE
>tr|A0A670XPX1|A0A670XPX1_PSETE/322-400 [subseq from] Ring finger protein 44 OS=Pseudonaja textilis OX=8673 GN=RNF44 PE=4 SV=1
GLTKADIEHLPSYRFNPESHQSEQTLCVVCFSDFEIRQLLRVLPCNHEFHAKCIDKWLKANRTCPICRADASEVHREAE
>tr|A0A0Q3MRN4|A0A0Q3MRN4_AMAAE/208-285 [subseq from] RING finger protein 44-like protein OS=Amazona aestiva OX=12930 GN=AAES_47095 PE=4 SV=1
GLTKADIEHLPSYRFNPESHQSEQTLCVVCFSDFEARQLLRVLPCNHEFHAKCVDKWLKANRTCPICRADASEVQRDA-
>tr|A0A673ILE7|A0A673ILE7_9TELE/345-421 [subseq from] RING finger protein 44-like OS=Sinocyclocheilus rhinocerous OX=307959 GN=LOC107749756 PE=4 SV=1
GLTKADIEQLPSYRFNLENHQSEQTLCVVCFSDFESRQLLRVLPCNHEFHAKCVDKWLKTNRTCPICRADASEVHRG--
>tr|A0A7J6BBR9|A0A7J6BBR9_AMEME/324-402 [subseq from] RING-type domain-containing protein OS=Ameiurus melas OX=219545 GN=AMELA_G00021580 PE=4 SV=1
GLTKADIEQLPSYRFNSEKHQSEQTLCVICFSDFESRQLLRVLPCNHEFHAKCVDKWLKSNRTCPICRADASEVHRDVE
>tr|A0A2D4LCB5|A0A2D4LCB5_9SAUR/366-444 [subseq from] RING-type domain-containing protein OS=Micrurus spixii OX=129469 PE=4 SV=1
GLTKADIEHLPSYRFNPESHQSEQTLCVVCFSDFEIRQLLRVLPCNHEFHAKCIDKWLKANRTCPICRADASEVHREAE
>tr|A0A673IWB8|A0A673IWB8_9TELE/362-438 [subseq from] RING finger protein 44-like OS=Sinocyclocheilus rhinocerous OX=307959 GN=LOC107749756 PE=4 SV=1
GLTKADIEQLPSYRFNLENHQSEQTLCVVCFSDFESRQLLRVLPCNHEFHAKCVDKWLKTNRTCPICRADASEVHRG--
>tr|A0A7K4LFB3|A0A7K4LFB3_9AVES/282-359 [subseq from] RNF44 protein (Fragment) OS=Crypturellus undulatus OX=48396 GN=Rnf44 PE=4 SV=1
GLTKADIEHLPSYRFNPENHQSEQTLCVVCFSDFEARQLLRVLPCNHEFHAKCVDKWLKANRTCPICRADASEVQREA-
>tr|A0A670IJR5|A0A670IJR5_PODMU/363-441 [subseq from] RING-type domain-containing protein OS=Podarcis muralis OX=64176 GN=RNF44 PE=4 SV=1
GLTKADIEHLPSYRFNPESHQSEQTLCVVCFSDFEVRQLLRVLPCNHEFHAKCIDKWLKANRTCPICRADASEVHREAE
>tr|A0A6J1VLT3|A0A6J1VLT3_9SAUR/365-443 [subseq from] RING finger protein 44 isoform X1 OS=Notechis scutatus OX=8663 GN=RNF44 PE=4 SV=1
GLTKADIEHLPSYRFNPESHQSEQTLCVVCFSDFEIRQLLRVLPCNHEFHAKCIDKWLKANRTCPICRADASEVHREAE
>tr|A0A821RVU1|A0A821RVU1_9NEOB/121-198 [subseq from] (mimic poison frog) hypothetical protein OS=Ranitomeya imitator OX=111125 GN=RIMITATOR_LOCUS3853400 PE=4 SV=1
GLTKANIEQLPSYRFNLESHQSEQTLCVVCFSDFESRQLLRVLPCNHEFHAKCVDKWLKSNRTCPICRADASEVHRDG-
>tr|A0A5N5MGS5|A0A5N5MGS5_PANHP/366-444 [subseq from] RING-type domain-containing protein OS=Pangasianodon hypophthalmus OX=310915 GN=PHYPO_G00047940 PE=4 SV=1
GLTKADIEQLPSYRFNSEKHQSEQTLCVVCFSDFESRQLLRVLPCNHEFHAKCVDKWLKTNRTCPICRADASEVHRDVE
>tr|A0A6J0TGM6|A0A6J0TGM6_9SAUR/371-449 [subseq from] RING finger protein 44 isoform X1 OS=Pogona vitticeps OX=103695 GN=RNF44 PE=4 SV=1
GLTKADIEHLPSYRFNPESHQSEQTLCVVCFSDFEVRQLLRVLPCNHEFHAKCIDKWLKANRTCPICRADASEVHREAE
>tr|H9GB38|H9GB38_ANOCA/367-445 [subseq from] Ring finger protein 44 OS=Anolis carolinensis OX=28377 GN=RNF44 PE=4 SV=2
GLTKADIEHLPSYRFNPESHQSEQTLCVVCFSDFEVRQLLRVLPCNHEFHAKCIDKWLKANRTCPICRADASEVHREAE
>tr|A0A6P3W1S4|A0A6P3W1S4_CLUHA/345-422 [subseq from] RING finger protein 44 isoform X2 OS=Clupea harengus OX=7950 GN=LOC105903434 PE=4 SV=1
GLTKADIEQLPSYRFNLENHQSEQTLCVVCFSDFESRQLLRVLPCNHEFHAKCVDKWLKTNRTCPICRADASEAHRDV-
>tr|A0A091EFD3|A0A091EFD3_FUKDA/351-429 [subseq from] RING finger protein 44 OS=Fukomys damarensis OX=885580 GN=H920_04422 PE=4 SV=1
GLTKADIEQLPSYRFNPEGHQSEQTLCVVCFSDFEARQLLRVLPCNHEFHAKCVDKWLKANRTCPICRADASEVPREAE
>tr|A0A2K5I6N6|A0A2K5I6N6_COLAP/44-122 [subseq from] Ring finger protein 44 OS=Colobus angolensis palliatus OX=336983 PE=4 SV=1
GLAKADIEQLPSYRFNPDSHQSEQTLCVVCFSDFETRQLLRVLPCNHEFHTKCVDKWLKANRTCPICRADASEVPREAE
>tr|A0A3Q0D511|A0A3Q0D511_MESAU/212-290 [subseq from] RING finger protein 44 isoform X2 OS=Mesocricetus auratus OX=10036 GN=Rnf44 PE=4 SV=1
GLTKADIEQLPSYRFNPDSHQSEQTLCVVCFSDFEVRQLLRVLPCNHEFHAKCVDKWLKANRTCPICRADASEVPREAE
>tr|A0A6P8ENN7|A0A6P8ENN7_CLUHA/361-438 [subseq from] RING finger protein 44 isoform X1 OS=Clupea harengus OX=7950 GN=LOC105903434 PE=4 SV=1
GLTKADIEQLPSYRFNLENHQSEQTLCVVCFSDFESRQLLRVLPCNHEFHAKCVDKWLKTNRTCPICRADASEAHRDV-
>tr|A0A6P5QNQ8|A0A6P5QNQ8_MUSCR/164-242 [subseq from] RING finger protein 44 OS=Mus caroli OX=10089 GN=Rnf44 PE=4 SV=1
GLTKADIEQLPSYRFNPDSHQSEQTLCVVCFSDFEVRQLLRVLPCNHEFHAKCVDKWLKANRTCPICRADASEVPREAE
>tr|A0A7K4KL99|A0A7K4KL99_9AVES/393-470 [subseq from] RNF44 protein (Fragment) OS=Crypturellus soui OX=458187 GN=Rnf44 PE=4 SV=1
GLTKADIEHLPSYRFNPENHQSEQTLCVVCFSDFEARQLLRVLPCNHEFHAKCVDKWLKANRTCPICRADASEVQREA-
>tr|A0A0G2JTM4|A0A0G2JTM4_RAT/273-351 [subseq from] RING finger protein 44 OS=Rattus norvegicus OX=10116 GN=Rnf44 PE=4 SV=1
GLTKADIEQLPSYRFNPDSHQSEQTLCVVCFSDFEVRQLLRVLPCNHEFHAKCVDKWLKANRTCPICRADASEVPREAE
>sp|Q3UHJ8-2|RNF44_MOUSE/272-350 [subseq from] Isoform 2 of RING finger protein 44 OS=Mus musculus OX=10090 GN=Rnf44
GLTKADIEQLPSYRFNPDSHQSEQTLCVVCFSDFEVRQLLRVLPCNHEFHAKCVDKWLKANRTCPICRADASEVPREAE
>sp|Q3UHJ8-3|RNF44_MOUSE/273-351 [subseq from] Isoform 3 of RING finger protein 44 OS=Mus musculus OX=10090 GN=Rnf44
GLTKADIEQLPSYRFNPDSHQSEQTLCVVCFSDFEVRQLLRVLPCNHEFHAKCVDKWLKANRTCPICRADASEVPREAE
>sp|Q4V7B8|RNF44_RAT/272-350 [subseq from] RING finger protein 44 OS=Rattus norvegicus OX=10116 GN=Rnf44 PE=2 SV=1
GLTKADIEQLPSYRFNPDSHQSEQTLCVVCFSDFEVRQLLRVLPCNHEFHAKCVDKWLKANRTCPICRADASEVPREAE
>tr|A0A1U8C8N5|A0A1U8C8N5_MESAU/271-349 [subseq from] RING finger protein 44 isoform X1 OS=Mesocricetus auratus OX=10036 GN=Rnf44 PE=4 SV=1
GLTKADIEQLPSYRFNPDSHQSEQTLCVVCFSDFEVRQLLRVLPCNHEFHAKCVDKWLKANRTCPICRADASEVPREAE
>tr|A0A6J0D8E9|A0A6J0D8E9_PERMB/275-353 [subseq from] RING finger protein 44 isoform X3 OS=Peromyscus maniculatus bairdii OX=230844 GN=Rnf44 PE=4 SV=1
GLTKADIEQLPSYRFNPDSHQSEQTLCVVCFSDFEVRQLLRVLPCNHEFHAKCVDKWLKANRTCPICRADASEVPREAE
>tr|A0A7K7AEQ9|A0A7K7AEQ9_9AVES/415-492 [subseq from] RNF44 protein (Fragment) OS=Nothoprocta pentlandii OX=2585814 GN=Rnf44 PE=4 SV=1
GLTKADIEHLPSYRFNPENHQSEQTLCVVCFSDFEARQLLRVLPCNHEFHAKCVDKWLKANRTCPICRADASEVQREA-
>tr|A0A7K7AHN8|A0A7K7AHN8_9AVES/415-492 [subseq from] RNF44 protein (Fragment) OS=Nothoprocta ornata OX=83376 GN=Rnf44 PE=4 SV=1
GLTKADIEHLPSYRFNPENHQSEQTLCVVCFSDFEARQLLRVLPCNHEFHAKCVDKWLKANRTCPICRADASEVQREA-
>tr|G3H191|G3H191_CRIGR/273-351 [subseq from] RING finger protein 44 OS=Cricetulus griseus OX=10029 GN=I79_003915 PE=4 SV=1
GLTKADIEQLPSYRFNPDSHQSEQTLCVVCFSDFEVRQLLRVLPCNHEFHAKCVDKWLKANRTCPICRADASEVPREAE
>tr|H2PHP9|H2PHP9_PONAB/213-291 [subseq from] RING-type domain-containing protein OS=Pongo abelii OX=9601 PE=4 SV=1
GLTKADIEQLPSYRFNPDSHQSEQTLCVVCFSDFEARQLLRVLPCNHEFHTKCVDKWLKANRTCPICRADASEVPREAE
>tr|A0A1S3F459|A0A1S3F459_DIPOR/339-417 [subseq from] RING finger protein 44 OS=Dipodomys ordii OX=10020 GN=Rnf44 PE=4 SV=1
GLTKADIEQLPSYRFNPDSHQSEQTLCVVCFSDFEVRQLLRVLPCNHEFHAKCVDKWLKANRTCPICRADASEVPREAE
>tr|E9PUC0|E9PUC0_MOUSE/354-432 [subseq from] RING finger protein 44 OS=Mus musculus OX=10090 GN=Rnf44 PE=4 SV=1
GLTKADIEQLPSYRFNPDSHQSEQTLCVVCFSDFEVRQLLRVLPCNHEFHAKCVDKWLKANRTCPICRADASEVPREAE
>tr|A0A7K5F871|A0A7K5F871_PROAR/368-445 [subseq from] RNF44 protein (Fragment) OS=Probosciger aterrimus OX=141839 GN=Rnf44 PE=4 SV=1
GLTKADIEHLPSYRFNPESHQSEQTLCVVCFSDFEARQLLRVLPCNHEFHAKCVDKWLKANRTCPICRADASEVQRDA-
>tr|A0A1A6GHX6|A0A1A6GHX6_NEOLE/361-439 [subseq from] RING-type domain-containing protein OS=Neotoma lepida OX=56216 GN=A6R68_05993 PE=4 SV=1
GLTKADIEQLPSYRFNPDSHQSEQTLCVVCFSDFEVRQLLRVLPCNHEFHAKCVDKWLKANRTCPICRADASEVPREAE
>sp|Q3UHJ8|RNF44_MOUSE/329-407 [subseq from] RING finger protein 44 OS=Mus musculus OX=10090 GN=Rnf44 PE=2 SV=1
GLTKADIEQLPSYRFNPDSHQSEQTLCVVCFSDFEVRQLLRVLPCNHEFHAKCVDKWLKANRTCPICRADASEVPREAE
>tr|A0A2I3GL69|A0A2I3GL69_NOMLE/44-122 [subseq from] RING-type domain-containing protein OS=Nomascus leucogenys OX=61853 GN=RNF44 PE=4 SV=1
GLTKADIEQLPSYRFNPDSHQSGQTLCVVCFSDFEARQLLRVLPCNHEFHTKCVDKWLKANRTCPICRADASEVPREAE
>tr|A0A6I9LCR0|A0A6I9LCR0_PERMB/355-433 [subseq from] RING finger protein 44 isoform X2 OS=Peromyscus maniculatus bairdii OX=230844 GN=Rnf44 PE=4 SV=1
GLTKADIEQLPSYRFNPDSHQSEQTLCVVCFSDFEVRQLLRVLPCNHEFHAKCVDKWLKANRTCPICRADASEVPREAE
>tr|A0A6J0D7Y9|A0A6J0D7Y9_PERMB/356-434 [subseq from] RING finger protein 44 isoform X1 OS=Peromyscus maniculatus bairdii OX=230844 GN=Rnf44 PE=4 SV=1
GLTKADIEQLPSYRFNPDSHQSEQTLCVVCFSDFEVRQLLRVLPCNHEFHAKCVDKWLKANRTCPICRADASEVPREAE
>tr|A0A7K7DLS7|A0A7K7DLS7_PHEME/142-219 [subseq from] RNF44 protein (Fragment) OS=Pheucticus melanocephalus OX=371919 GN=Rnf44 PE=4 SV=1
GLTKADIEHLPSYRFNPESHQSEQTLCVVCFSDFEARQLLRVLPCNHEFHAKCVDKWLKANRTCPICRADASEVQREA-
>tr|A0A851XI75|A0A851XI75_EOLRO/393-470 [subseq from] RNF44 protein (Fragment) OS=Eolophus roseicapilla OX=176039 GN=Rnf44 PE=4 SV=1
GLTKADIEHLPSYRFNPESHQSEQTLCVVCFSDFEARQLLRVLPCNHEFHAKCVDKWLKANRTCPICRADASEVQRDA-
>tr|A0A3L7HV48|A0A3L7HV48_CRIGR/383-461 [subseq from] RNF44 OS=Cricetulus griseus OX=10029 GN=CgPICR_010377 PE=4 SV=1
GLTKADIEQLPSYRFNPDSHQSEQTLCVVCFSDFEVRQLLRVLPCNHEFHAKCVDKWLKANRTCPICRADASEVPREAE
>sp|Q7L0R7-2|RNF44_HUMAN/273-351 [subseq from] Isoform 2 of RING finger protein 44 OS=Homo sapiens OX=9606 GN=RNF44
GLTKADIEQLPSYRFNPDSHQSEQTLCVVCFSDFEARQLLRVLPCNHEFHTKCVDKWLKANRTCPICRADASEVPREAE
>tr|A0A287CT79|A0A287CT79_ICTTR/273-351 [subseq from] Ring finger protein 44 OS=Ictidomys tridecemlineatus OX=43179 GN=RNF44 PE=4 SV=1
GLTKADIEQLPSYRFNPDSHQSEQTLCVVCFSDFEARQLLRVLPCNHEFHTKCVDKWLKANRTCPICRADASEVPREAE
>tr|A0A2U3W0T6|A0A2U3W0T6_ODORO/273-351 [subseq from] RING finger protein 44 isoform X3 OS=Odobenus rosmarus divergens OX=9708 GN=RNF44 PE=4 SV=1
GLTKADIEQLPSYRFNPDSHQSEQTLCVVCFSDFEARQLLRVLPCNHEFHTKCVDKWLKANRTCPICRADASEVPREAE
>tr|A0A3Q7TMH1|A0A3Q7TMH1_VULVU/273-351 [subseq from] RING finger protein 44 isoform X3 OS=Vulpes vulpes OX=9627 GN=RNF44 PE=4 SV=1
GLTKADIEQLPSYRFNPDSHQSEQTLCVVCFSDFEARQLLRVLPCNHEFHTKCVDKWLKANRTCPICRADASEVPREAE
>tr|A0A485N3V8|A0A485N3V8_LYNPA/273-351 [subseq from] Ring finger protein 44 isoform 1 OS=Lynx pardinus OX=191816 GN=LYPA_23C001253 PE=4 SV=1
GLTKADIEQLPSYRFNPDSHQSEQTLCVVCFSDFEARQLLRVLPCNHEFHTKCVDKWLKANRTCPICRADASEVPREAE
>tr|G3SW33|G3SW33_LOXAF/325-403 [subseq from] Ring finger protein 44 OS=Loxodonta africana OX=9785 GN=RNF44 PE=4 SV=1
GLTKADIEQLPSYRFNPDSHQSEQTLCVVCFSDFEARQLLRVLPCNHEFHTKCVDKWLKANRTCPICRADASEVPREAE
>tr|A0A250XZJ8|A0A250XZJ8_CASCN/293-371 [subseq from] RING finger protein 44 OS=Castor canadensis OX=51338 GN=RNF44 PE=4 SV=1
GLTKADIEQLPSYRFNPDSHQSEQTLCVVCFSDFEARQLLRVLPCNHEFHTKCVDKWLKANRTCPICRADASEVPRETE
>tr|A0A5E4BNM7|A0A5E4BNM7_MARMO/299-377 [subseq from] RING-type domain-containing protein OS=Marmota monax OX=9995 GN=MONAX_5E035995 PE=4 SV=1
GLTKADIEQLPSYRFNPDSHQSEQTLCVVCFSDFEARQLLRVLPCNHEFHTKCVDKWLKANRTCPICRADASEVPREAE
>tr|A0A3Q7SZC6|A0A3Q7SZC6_VULVU/353-431 [subseq from] RING finger protein 44 isoform X2 OS=Vulpes vulpes OX=9627 GN=RNF44 PE=4 SV=1
GLTKADIEQLPSYRFNPDSHQSEQTLCVVCFSDFEARQLLRVLPCNHEFHTKCVDKWLKANRTCPICRADASEVPREAE
>tr|A0A3Q7T2E6|A0A3Q7T2E6_VULVU/363-441 [subseq from] RING finger protein 44 isoform X1 OS=Vulpes vulpes OX=9627 GN=RNF44 PE=4 SV=1
GLTKADIEQLPSYRFNPDSHQSEQTLCVVCFSDFEARQLLRVLPCNHEFHTKCVDKWLKANRTCPICRADASEVPREAE
>tr|A0A3Q7NNI5|A0A3Q7NNI5_CALUR/321-399 [subseq from] RING finger protein 44 isoform X4 OS=Callorhinus ursinus OX=34884 GN=RNF44 PE=4 SV=1
GLTKADIEQLPSYRFNPDSHQSEQTLCVVCFSDFEARQLLRVLPCNHEFHTKCVDKWLKANRTCPICRADASEVPREAE
>tr|A0A5F5Y2H4|A0A5F5Y2H4_FELCA/320-398 [subseq from] Ring finger protein 44 OS=Felis catus OX=9685 GN=RNF44 PE=4 SV=1
GLTKADIEQLPSYRFNPDSHQSEQTLCVVCFSDFEARQLLRVLPCNHEFHTKCVDKWLKANRTCPICRADASEVPREAE
>tr|A0A485N736|A0A485N736_LYNPA/363-441 [subseq from] Kiaa1100 protein OS=Lynx pardinus OX=191816 GN=LYPA_23C001253 PE=4 SV=1
GLTKADIEQLPSYRFNPDSHQSEQTLCVVCFSDFEARQLLRVLPCNHEFHTKCVDKWLKANRTCPICRADASEVPREAE
>tr|A0A667G541|A0A667G541_LYNCA/363-441 [subseq from] Ring finger protein 44 OS=Lynx canadensis OX=61383 GN=RNF44 PE=4 SV=1
GLTKADIEQLPSYRFNPDSHQSEQTLCVVCFSDFEARQLLRVLPCNHEFHTKCVDKWLKANRTCPICRADASEVPREAE
>tr|A0A6J1XEG2|A0A6J1XEG2_ACIJB/363-441 [subseq from] RING finger protein 44 isoform X2 OS=Acinonyx jubatus OX=32536 GN=RNF44 PE=4 SV=1
GLTKADIEQLPSYRFNPDSHQSEQTLCVVCFSDFEARQLLRVLPCNHEFHTKCVDKWLKANRTCPICRADASEVPREAE
>tr|A0A6P4W5M4|A0A6P4W5M4_PANPR/363-441 [subseq from] RING finger protein 44 isoform X1 OS=Panthera pardus OX=9691 GN=RNF44 PE=4 SV=1
GLTKADIEQLPSYRFNPDSHQSEQTLCVVCFSDFEARQLLRVLPCNHEFHTKCVDKWLKANRTCPICRADASEVPREAE
>tr|A0A6P6HTY4|A0A6P6HTY4_PUMCO/363-441 [subseq from] RING finger protein 44 isoform X2 OS=Puma concolor OX=9696 GN=RNF44 PE=4 SV=1
GLTKADIEQLPSYRFNPDSHQSEQTLCVVCFSDFEARQLLRVLPCNHEFHTKCVDKWLKANRTCPICRADASEVPREAE
>tr|A0A7F8Q2Y2|A0A7F8Q2Y2_LEPWE/364-442 [subseq from] RING finger protein 44 isoform X4 OS=Leptonychotes weddellii OX=9713 GN=RNF44 PE=4 SV=1
GLTKADIEQLPSYRFNPDSHQSEQTLCVVCFSDFEARQLLRVLPCNHEFHTKCVDKWLKANRTCPICRADASEVPREAE
>tr|F1P629|F1P629_CANLF/353-431 [subseq from] Ring finger protein 44 OS=Canis lupus familiaris OX=9615 GN=RNF44 PE=4 SV=3
GLTKADIEQLPSYRFNPDSHQSEQTLCVVCFSDFEARQLLRVLPCNHEFHTKCVDKWLKANRTCPICRADASEVPREAE
>tr|A0A3Q7NN59|A0A3Q7NN59_CALUR/333-411 [subseq from] RING finger protein 44 isoform X3 OS=Callorhinus ursinus OX=34884 GN=RNF44 PE=4 SV=1
GLTKADIEQLPSYRFNPDSHQSEQTLCVVCFSDFEARQLLRVLPCNHEFHTKCVDKWLKANRTCPICRADASEVPREAE
>tr|A0A6J2E2X2|A0A6J2E2X2_ZALCA/333-411 [subseq from] RING finger protein 44 isoform X3 OS=Zalophus californianus OX=9704 GN=RNF44 PE=4 SV=1
GLTKADIEQLPSYRFNPDSHQSEQTLCVVCFSDFEARQLLRVLPCNHEFHTKCVDKWLKANRTCPICRADASEVPREAE
>tr|A0A384C7W5|A0A384C7W5_URSMA/347-425 [subseq from] LOW QUALITY PROTEIN: RING finger protein 44 OS=Ursus maritimus OX=29073 GN=RNF44 PE=4 SV=1
GLTKADIEQLPSYRFNPDSHQSEQTLCVVCFSDFEARQLLRVLPCNHEFHTKCVDKWLKANRTCPICRADASEVPREAE
>tr|A0A667GAB5|A0A667GAB5_LYNCA/425-503 [subseq from] Ring finger protein 44 OS=Lynx canadensis OX=61383 GN=RNF44 PE=4 SV=1
GLTKADIEQLPSYRFNPDSHQSEQTLCVVCFSDFEARQLLRVLPCNHEFHTKCVDKWLKANRTCPICRADASEVPREAE
>tr|A0A2U3YW72|A0A2U3YW72_LEPWE/354-432 [subseq from] RING finger protein 44 isoform X5 OS=Leptonychotes weddellii OX=9713 GN=RNF44 PE=4 SV=1
GLTKADIEQLPSYRFNPDSHQSEQTLCVVCFSDFEARQLLRVLPCNHEFHTKCVDKWLKANRTCPICRADASEVPREAE
>tr|A0A2Y9IN47|A0A2Y9IN47_ENHLU/364-442 [subseq from] RING finger protein 44 isoform X1 OS=Enhydra lutris kenyoni OX=391180 GN=LOC111140838 PE=4 SV=1
GLTKADIEQLPSYRFNPDSHQSEQTLCVVCFSDFEARQLLRVLPCNHEFHTKCVDKWLKANRTCPICRADASEVPREAE
>tr|A0A2Y9IS06|A0A2Y9IS06_ENHLU/354-432 [subseq from] RING finger protein 44 isoform X2 OS=Enhydra lutris kenyoni OX=391180 GN=LOC111140838 PE=4 SV=1
GLTKADIEQLPSYRFNPDSHQSEQTLCVVCFSDFEARQLLRVLPCNHEFHTKCVDKWLKANRTCPICRADASEVPREAE
>tr|A0A2U3W0T9|A0A2U3W0T9_ODORO/354-432 [subseq from] RING finger protein 44 isoform X2 OS=Odobenus rosmarus divergens OX=9708 GN=RNF44 PE=4 SV=1
GLTKADIEQLPSYRFNPDSHQSEQTLCVVCFSDFEARQLLRVLPCNHEFHTKCVDKWLKANRTCPICRADASEVPREAE
>tr|A0A2Y9HZ49|A0A2Y9HZ49_NEOSC/364-442 [subseq from] RING finger protein 44 isoform X1 OS=Neomonachus schauinslandi OX=29088 GN=RNF44 PE=4 SV=1
GLTKADIEQLPSYRFNPDSHQSEQTLCVVCFSDFEARQLLRVLPCNHEFHTKCVDKWLKANRTCPICRADASEVPREAE
>tr|A0A2Y9I453|A0A2Y9I453_NEOSC/354-432 [subseq from] RING finger protein 44 isoform X2 OS=Neomonachus schauinslandi OX=29088 GN=RNF44 PE=4 SV=1
GLTKADIEQLPSYRFNPDSHQSEQTLCVVCFSDFEARQLLRVLPCNHEFHTKCVDKWLKANRTCPICRADASEVPREAE
>tr|A0A3Q7NX25|A0A3Q7NX25_CALUR/354-432 [subseq from] RING finger protein 44 isoform X2 OS=Callorhinus ursinus OX=34884 GN=RNF44 PE=4 SV=1
GLTKADIEQLPSYRFNPDSHQSEQTLCVVCFSDFEARQLLRVLPCNHEFHTKCVDKWLKANRTCPICRADASEVPREAE
>tr|A0A485N780|A0A485N780_LYNPA/353-431 [subseq from] Ring finger protein 44 isoform 1 OS=Lynx pardinus OX=191816 GN=LYPA_23C001253 PE=4 SV=1
GLTKADIEQLPSYRFNPDSHQSEQTLCVVCFSDFEARQLLRVLPCNHEFHTKCVDKWLKANRTCPICRADASEVPREAE
>tr|A0A3P4RXM2|A0A3P4RXM2_GULGU/354-432 [subseq from] RING-type domain-containing protein OS=Gulo gulo OX=48420 GN=BN2614_LOCUS1 PE=4 SV=1
GLTKADIEQLPSYRFNPDSHQSEQTLCVVCFSDFEARQLLRVLPCNHEFHTKCVDKWLKANRTCPICRADASEVPREAE
>tr|A0A6J1XEI3|A0A6J1XEI3_ACIJB/353-431 [subseq from] RING finger protein 44 isoform X4 OS=Acinonyx jubatus OX=32536 GN=RNF44 PE=4 SV=1
GLTKADIEQLPSYRFNPDSHQSEQTLCVVCFSDFEARQLLRVLPCNHEFHTKCVDKWLKANRTCPICRADASEVPREAE
>tr|A0A6J2DZN1|A0A6J2DZN1_ZALCA/354-432 [subseq from] RING finger protein 44 isoform X2 OS=Zalophus californianus OX=9704 GN=RNF44 PE=4 SV=2
GLTKADIEQLPSYRFNPDSHQSEQTLCVVCFSDFEARQLLRVLPCNHEFHTKCVDKWLKANRTCPICRADASEVPREAE
>tr|A0A6P4VW78|A0A6P4VW78_PANPR/353-431 [subseq from] RING finger protein 44 isoform X3 OS=Panthera pardus OX=9691 GN=RNF44 PE=4 SV=1
GLTKADIEQLPSYRFNPDSHQSEQTLCVVCFSDFEARQLLRVLPCNHEFHTKCVDKWLKANRTCPICRADASEVPREAE
>tr|A0A6P6HVW9|A0A6P6HVW9_PUMCO/353-431 [subseq from] RING finger protein 44 isoform X3 OS=Puma concolor OX=9696 GN=RNF44 PE=4 SV=1
GLTKADIEQLPSYRFNPDSHQSEQTLCVVCFSDFEARQLLRVLPCNHEFHTKCVDKWLKANRTCPICRADASEVPREAE
>tr|G3QRX8|G3QRX8_GORGO/334-412 [subseq from] Ring finger protein 44 OS=Gorilla gorilla gorilla OX=9595 GN=RNF44 PE=4 SV=2
GLTKADIEQLPSYRFNPDSHQSEQTLCVVCFSDFEARQLLRVLPCNHEFHTKCVDKWLKANRTCPICRADASEVPREAE
>tr|A0A2I3TEN4|A0A2I3TEN4_PANTR/357-435 [subseq from] Ring finger protein 44 OS=Pan troglodytes OX=9598 GN=RNF44 PE=4 SV=1
GLTKADIEQLPSYRFNPDSHQSEQTLCVVCFSDFEARQLLRVLPCNHEFHTKCVDKWLKANRTCPICRADASEVPREAE
>tr|A0A2Y9DAW6|A0A2Y9DAW6_TRIMA/273-351 [subseq from] RING finger protein 44 isoform X2 OS=Trichechus manatus latirostris OX=127582 GN=LOC101346197 PE=4 SV=1
GLTKADIEQLPSYRFNPDSHQSEQTLCVICFSDFEARQLLRVLPCNHEFHTKCVDKWLKANRTCPICRADASEVPREAE
>tr|A0A3Q7WNZ6|A0A3Q7WNZ6_URSAR/364-442 [subseq from] RING finger protein 44 isoform X1 OS=Ursus arctos horribilis OX=116960 GN=RNF44 PE=4 SV=1
GLTKADIEQLPSYRFNPDSHQSEQTLCVVCFSDFEARQLLRVLPCNHEFHTKCVDKWLKANRTCPICRADASEVPREAE
>tr|A0A3Q7WY53|A0A3Q7WY53_URSAR/354-432 [subseq from] RING finger protein 44 isoform X2 OS=Ursus arctos horribilis OX=116960 GN=RNF44 PE=4 SV=1
GLTKADIEQLPSYRFNPDSHQSEQTLCVVCFSDFEARQLLRVLPCNHEFHTKCVDKWLKANRTCPICRADASEVPREAE
>tr|A0A811YMA2|A0A811YMA2_NYCPR/408-486 [subseq from] (raccoon dog) hypothetical protein OS=Nyctereutes procyonoides OX=34880 GN=NYPRO_LOCUS8357 PE=4 SV=1
GLTKADIEQLPSYRFNPDSHQSEQTLCVVCFSDFEARQLLRVLPCNHEFHTKCVDKWLKANRTCPICRADASEVPREAE
>tr|G1LKI6|G1LKI6_AILME/354-432 [subseq from] Ring finger protein 44 OS=Ailuropoda melanoleuca OX=9646 GN=RNF44 PE=4 SV=2
GLTKADIEQLPSYRFNPDSHQSEQTLCVVCFSDFEARQLLRVLPCNHEFHTKCVDKWLKANRTCPICRADASEVPREAE
>tr|I3LZH2|I3LZH2_ICTTR/355-433 [subseq from] Ring finger protein 44 OS=Ictidomys tridecemlineatus OX=43179 GN=RNF44 PE=4 SV=1
GLTKADIEQLPSYRFNPDSHQSEQTLCVVCFSDFEARQLLRVLPCNHEFHTKCVDKWLKANRTCPICRADASEVPREAE
>tr|A0A2J8J5W7|A0A2J8J5W7_PANTR/352-430 [subseq from] RNF44 isoform 2 OS=Pan troglodytes OX=9598 GN=CK820_G0050494 PE=4 SV=1
GLTKADIEQLPSYRFNPDSHQSEQTLCVVCFSDFEARQLLRVLPCNHEFHTKCVDKWLKANRTCPICRADASEVPREAE
>tr|A0A3Q2H059|A0A3Q2H059_HORSE/354-432 [subseq from] Ring finger protein 44 OS=Equus caballus OX=9796 GN=RNF44 PE=4 SV=1
GLTKADIEQLPSYRFNPDSHQSEQTLCVVCFSDFEARQLLRVLPCNHEFHTKCVDKWLKANRTCPICRADASEVPREAE
>tr|A0A3Q7Q3C1|A0A3Q7Q3C1_CALUR/364-442 [subseq from] RING finger protein 44 isoform X1 OS=Callorhinus ursinus OX=34884 GN=RNF44 PE=4 SV=1
GLTKADIEQLPSYRFNPDSHQSEQTLCVVCFSDFEARQLLRVLPCNHEFHTKCVDKWLKANRTCPICRADASEVPREAE
>tr|A0A6J2DY91|A0A6J2DY91_ZALCA/364-442 [subseq from] RING finger protein 44 isoform X1 OS=Zalophus californianus OX=9704 GN=RNF44 PE=4 SV=2
GLTKADIEQLPSYRFNPDSHQSEQTLCVVCFSDFEARQLLRVLPCNHEFHTKCVDKWLKANRTCPICRADASEVPREAE
>tr|A0A6Q2YWY9|A0A6Q2YWY9_ESOLU/258-335 [subseq from] RING finger protein 44 OS=Esox lucius OX=8010 PE=4 SV=1
GLTKADIEQLPSYRFNLDNHQSEQTLCVVCFSDFECRQLLRVLPCNHEFHAKCVDKWLKTNRTCPICRADASEVHREV-
>sp|Q7L0R7|RNF44_HUMAN/354-432 [subseq from] RING finger protein 44 OS=Homo sapiens OX=9606 GN=RNF44 PE=1 SV=1
GLTKADIEQLPSYRFNPDSHQSEQTLCVVCFSDFEARQLLRVLPCNHEFHTKCVDKWLKANRTCPICRADASEVPREAE
>tr|A0A024R7Q1|A0A024R7Q1_HUMAN/354-432 [subseq from] Ring finger protein 44, isoform CRA_b OS=Homo sapiens OX=9606 GN=RNF44 PE=4 SV=1
GLTKADIEQLPSYRFNPDSHQSEQTLCVVCFSDFEARQLLRVLPCNHEFHTKCVDKWLKANRTCPICRADASEVPREAE
>tr|A0A096MP75|A0A096MP75_PAPAN/354-432 [subseq from] Ring finger protein 44 OS=Papio anubis OX=9555 GN=RNF44 PE=4 SV=1
GLTKADIEQLPSYRFNPDSHQSEQTLCVVCFSDFETRQLLRVLPCNHEFHTKCVDKWLKANRTCPICRADASEVPREAE
>tr|A0A0D9RAF3|A0A0D9RAF3_CHLSB/354-432 [subseq from] RING-type domain-containing protein OS=Chlorocebus sabaeus OX=60711 GN=RNF44 PE=4 SV=1
GLTKADIEQLPSYRFNPDSHQSEQTLCVVCFSDFETRQLLRVLPCNHEFHTKCVDKWLKANRTCPICRADASEVPREAE
>tr|A0A2J8RDI1|A0A2J8RDI1_PONAB/354-432 [subseq from] RNF44 isoform 1 OS=Pongo abelii OX=9601 GN=CR201_G0051583 PE=4 SV=1
GLTKADIEQLPSYRFNPDSHQSEQTLCVVCFSDFEARQLLRVLPCNHEFHTKCVDKWLKANRTCPICRADASEVPREAE
>tr|A0A3M0J725|A0A3M0J725_HIRRU/218-295 [subseq from] RING-type domain-containing protein OS=Hirundo rustica rustica OX=333673 GN=DUI87_26707 PE=4 SV=1
GLTKADIEHLPSYRFNPESHQSEQTLCVVCFSDFEARQLLRVLPCNHEFHAKCVDKWLKANRTCPICRADASEVQREA-
>tr|A0A5E4BNV1|A0A5E4BNV1_MARMO/354-432 [subseq from] RING finger protein 44 OS=Marmota monax OX=9995 GN=GHT09_005879 PE=4 SV=1
GLTKADIEQLPSYRFNPDSHQSEQTLCVVCFSDFEARQLLRVLPCNHEFHTKCVDKWLKANRTCPICRADASEVPREAE
>tr|H2QS27|H2QS27_PANTR/353-431 [subseq from] Ring finger protein 44 OS=Pan troglodytes OX=9598 GN=RNF44 PE=4 SV=2
GLTKADIEQLPSYRFNPDSHQSEQTLCVVCFSDFEARQLLRVLPCNHEFHTKCVDKWLKANRTCPICRADASEVPREAE
>tr|A0A5F5Y3C4|A0A5F5Y3C4_FELCA/389-467 [subseq from] Ring finger protein 44 OS=Felis catus OX=9685 GN=RNF44 PE=4 SV=1
GLTKADIEQLPSYRFNPDSHQSEQTLCVVCFSDFEARQLLRVLPCNHEFHTKCVDKWLKANRTCPICRADASEVPREAE
>tr|A0A7L1X7H3|A0A7L1X7H3_9AVES/247-324 [subseq from] RNF44 protein (Fragment) OS=Thinocorus orbignyianus OX=161742 GN=Rnf44 PE=4 SV=1
GLTKADIEHLPSYRFNPESHQSEQTLCVVCFSDFEARQLLRVLPCNHEFHAKCVDKWLKANRTCPICRADASEVQREA-
>tr|M3YM83|M3YM83_MUSPF/390-468 [subseq from] Ring finger protein 44 OS=Mustela putorius furo OX=9669 GN=RNF44 PE=4 SV=1
GLTKADIEQLPSYRFNPDSHQSEQTLCVVCFSDFEARQLLRVLPCNHEFHTKCVDKWLKANRTCPICRADASEVPREAE
>tr|A0A2U3ZHQ9|A0A2U3ZHQ9_ODORO/400-478 [subseq from] RING finger protein 44 isoform X1 OS=Odobenus rosmarus divergens OX=9708 GN=RNF44 PE=4 SV=1
GLTKADIEQLPSYRFNPDSHQSEQTLCVVCFSDFEARQLLRVLPCNHEFHTKCVDKWLKANRTCPICRADASEVPREAE
>tr|A0A1L8GUY1|A0A1L8GUY1_XENLA/352-430 [subseq from] RING-type domain-containing protein OS=Xenopus laevis OX=8355 GN=rnf44.S PE=4 SV=1
GLTKANIEQLPSYRFNAESHQSDQTLCVVCFSDFESRQLLRVLPCNHEFHAKCVDKWLKSNRTCPICRADASEAHRDGE
>tr|W5UFK9|W5UFK9_ICTPU/352-429 [subseq from] RING finger protein 44 OS=Ictalurus punctatus OX=7998 GN=rnf44 PE=2 SV=1
-LMKADIEQLPSYRFNSEKHQSEQTLCVVCFSDFESRQLLRVLPCNHEFHAKCVDKWLKSNRTCPICRADASEVHRDVE
>tr|A0A2Y9DBZ3|A0A2Y9DBZ3_TRIMA/354-432 [subseq from] RING finger protein 44 isoform X1 OS=Trichechus manatus latirostris OX=127582 GN=LOC101346197 PE=4 SV=1
GLTKADIEQLPSYRFNPDSHQSEQTLCVICFSDFEARQLLRVLPCNHEFHTKCVDKWLKANRTCPICRADASEVPREAE
>tr|F6Y6Y8|F6Y6Y8_HORSE/444-522 [subseq from] Ring finger protein 44 OS=Equus caballus OX=9796 GN=RNF44 PE=4 SV=2
GLTKADIEQLPSYRFNPDSHQSEQTLCVVCFSDFEARQLLRVLPCNHEFHTKCVDKWLKANRTCPICRADASEVPREAE
>tr|A0A7K9XYK3|A0A7K9XYK3_9GRUI/263-340 [subseq from] RNF44 protein (Fragment) OS=Psophia crepitans OX=54359 GN=Rnf44 PE=4 SV=1
GLTKADIEHLPSYRFNPESHQSEQTLCVVCFSDFEARQLLRVLPCNHEFHAKCVDKWLKANRTCPICRADASEVQREA-
>tr|A0A7L2HFN1|A0A7L2HFN1_SAGSE/265-342 [subseq from] RNF44 protein (Fragment) OS=Sagittarius serpentarius OX=56258 GN=Rnf44 PE=4 SV=1
GLTKADIEHLPSYRFNPESHQSEQTLCVVCFSDFEARQLLRVLPCNHEFHAKCVDKWLKANRTCPICRADASEVQREA-
>tr|A0A2D0SSN9|A0A2D0SSN9_ICTPU/368-445 [subseq from] RING finger protein 44 isoform X3 OS=Ictalurus punctatus OX=7998 GN=rnf44 PE=4 SV=1
-LMKADIEQLPSYRFNSEKHQSEQTLCVVCFSDFESRQLLRVLPCNHEFHAKCVDKWLKSNRTCPICRADASEVHRDVE
>tr|A0A226N239|A0A226N239_CALSU/274-351 [subseq from] RING-type domain-containing protein OS=Callipepla squamata OX=9009 GN=ASZ78_000248 PE=4 SV=1
GLTKADIEHLPSYRFNPESHQSEQTLCVVCFSDFEARQLLRVLPCNHEFHAKCVDKWLKANRTCPICRADASEVQREA-
>tr|A0A226P2Y3|A0A226P2Y3_COLVI/274-351 [subseq from] RING-type domain-containing protein OS=Colinus virginianus OX=9014 GN=H355_008245 PE=4 SV=1
GLTKADIEHLPSYRFNPESHQSEQTLCVVCFSDFEARQLLRVLPCNHEFHAKCVDKWLKANRTCPICRADASEVQREA-
>tr|A0A2P4SCK5|A0A2P4SCK5_BAMTH/274-351 [subseq from] RING-type domain-containing protein OS=Bambusicola thoracicus OX=9083 GN=CIB84_014405 PE=4 SV=1
GLTKADIEHLPSYRFNPESHQSEQTLCVVCFSDFEARQLLRVLPCNHEFHAKCVDKWLKANRTCPICRADASEVQREA-
>tr|A0A7L0SJ94|A0A7L0SJ94_PODPO/368-445 [subseq from] RNF44 protein (Fragment) OS=Podilymbus podiceps OX=9252 GN=Rnf44 PE=4 SV=1
GLTKADIEHLPSYRFNPDSHQSEQTLCVVCFSDFEARQLLRVLPCNHEFHAKCVDKWLKANRTCPICRADASEVQREA-
>tr|A0A1S3SWV7|A0A1S3SWV7_SALSA/352-429 [subseq from] RING finger protein 44-like isoform X2 OS=Salmo salar OX=8030 GN=LOC106612310 PE=4 SV=1
GITKADIEQLPSYRFNLDNHQSEQTLCVVCFSDFECRQLLRVLPCNHEFHAKCVDKWLKTNRTCPICRADASEVHREV-
>tr|A0A3P9AEJ5|A0A3P9AEJ5_ESOLU/368-445 [subseq from] RING finger protein 44 OS=Esox lucius OX=8010 PE=4 SV=2
GLTKADIEQLPSYRFNLDNHQSEQTLCVVCFSDFECRQLLRVLPCNHEFHAKCVDKWLKTNRTCPICRADASEVHREV-
>tr|A0A218UNU4|A0A218UNU4_9PASE/277-354 [subseq from] RING finger protein 44 OS=Lonchura striata domestica OX=299123 GN=RNF44 PE=4 SV=1
GLTKADIEHLPSYRFNPESHQSEQTLCVVCFSDFEARQLLRVLPCNHEFHAKCVDKWLKANRTCPICRADASEVQREA-
>tr|A0A6I9ZBP4|A0A6I9ZBP4_GEOFO/278-355 [subseq from] LOW QUALITY PROTEIN: RING finger protein 44 OS=Geospiza fortis OX=48883 GN=RNF44 PE=4 SV=1
GLTKADIEHLPSYRFNPESHQSEQTLCVVCFSDFEARQLLRVLPCNHEFHAKCVDKWLKANRTCPICRADASEVQREA-
>tr|A0A6J0IAM1|A0A6J0IAM1_9PASS/277-354 [subseq from] RING finger protein 44 isoform X2 OS=Lepidothrix coronata OX=321398 GN=RNF44 PE=4 SV=1
GLTKADIEHLPSYRFNPESHQSEQTLCVVCFSDFEARQLLRVLPCNHEFHAKCVDKWLKANRTCPICRADASEVQREA-
>tr|A0A6J2GG11|A0A6J2GG11_9PASS/277-354 [subseq from] RING finger protein 44 isoform X2 OS=Pipra filicauda OX=649802 GN=RNF44 PE=4 SV=1
GLTKADIEHLPSYRFNPESHQSEQTLCVVCFSDFEARQLLRVLPCNHEFHAKCVDKWLKANRTCPICRADASEVQREA-
>tr|A0A6J3DSW5|A0A6J3DSW5_AYTFU/277-354 [subseq from] RING finger protein 44 isoform X2 OS=Aythya fuligula OX=219594 GN=RNF44 PE=4 SV=1
GLTKADIEHLPSYRFNPESHQSEQTLCVVCFSDFEARQLLRVLPCNHEFHAKCVDKWLKANRTCPICRADASEVQREA-
>tr|A0A674CT28|A0A674CT28_SALTR/336-413 [subseq from] RING finger protein 44 OS=Salmo trutta OX=8032 GN=LOC115205766 PE=4 SV=1
GITKADIEQLPSYRFNLDNHQSEQTLCVVCFSDFECRQLLRVLPCNHEFHAKCVDKWLKTNRTCPICRADASEVHREV-
>tr|A0A674CRS5|A0A674CRS5_SALTR/368-445 [subseq from] RING finger protein 44 OS=Salmo trutta OX=8032 GN=LOC115205766 PE=4 SV=1
GITKADIEQLPSYRFNLDNHQSEQTLCVVCFSDFECRQLLRVLPCNHEFHAKCVDKWLKTNRTCPICRADASEVHREV-
>tr|A0A7K4SFU9|A0A7K4SFU9_COLPI/310-387 [subseq from] RNF38 ligase (Fragment) OS=Columbina picui OX=115618 GN=Rnf38_1 PE=4 SV=1
GLTKADIEHLPSYRFNPESHQSEQTLCVVCFSDFEARQLLRVLPCNHEFHAKCVDKWLKANRTCPICRADASEVQREA-
>tr|A0A1S3SWW6|A0A1S3SWW6_SALSA/368-445 [subseq from] RING finger protein 44-like isoform X1 OS=Salmo salar OX=8030 GN=LOC106612310 PE=4 SV=1
GITKADIEQLPSYRFNLDNHQSEQTLCVVCFSDFECRQLLRVLPCNHEFHAKCVDKWLKTNRTCPICRADASEVHREV-
>tr|A0A674CTL8|A0A674CTL8_SALTR/366-443 [subseq from] RING finger protein 44 OS=Salmo trutta OX=8032 GN=LOC115205766 PE=4 SV=1
GITKADIEQLPSYRFNLDNHQSEQTLCVVCFSDFECRQLLRVLPCNHEFHAKCVDKWLKTNRTCPICRADASEVHREV-
>tr|A0A852MIG4|A0A852MIG4_9AVES/307-384 [subseq from] RNF44 protein (Fragment) OS=Centropus bengalensis OX=1463675 GN=Rnf44 PE=4 SV=1
GLTKADIEHLPSYRFNPESHQSEQTLCVVCFSDFEARQLLRVLPCNHEFHAKCVDKWLKANRTCPICRADASEVQREA-
>tr|A0A7L1FNZ8|A0A7L1FNZ8_SYLBO/306-383 [subseq from] RNF44 protein (Fragment) OS=Sylvia borin OX=73324 GN=Rnf44 PE=4 SV=1
GLTKADIEHLPSYRFNPESHQSEQTLCVVCFSDFEARQLLRVLPCNHEFHAKCVDKWLKANRTCPICRADASEVQREA-
>tr|A0A674CS04|A0A674CS04_SALTR/428-505 [subseq from] RING finger protein 44 OS=Salmo trutta OX=8032 GN=LOC115205766 PE=4 SV=1
GITKADIEQLPSYRFNLDNHQSEQTLCVVCFSDFECRQLLRVLPCNHEFHAKCVDKWLKTNRTCPICRADASEVHREV-
>tr|A0A7L2YS12|A0A7L2YS12_JACJC/332-409 [subseq from] RNF44 protein (Fragment) OS=Jacana jacana OX=54508 GN=Rnf44 PE=4 SV=1
GLTKADIEHLPSYRFNPESHQSEQTLCVVCFSDFEARQLLRVLPCNHEFHAKCVDKWLKANRTCPICRADASEVQREA-
>tr|A0A287A9J6|A0A287A9J6_PIG/93-171 [subseq from] Ring finger protein 44 OS=Sus scrofa OX=9823 GN=RNF44 PE=4 SV=1
GLTKADIEQLPSYRFHPDSHQSEQTLCVVCFSDFEARQLLRVLPCNHEFHTKCVDKWLKANRTCPICRADASEVPREAE
>tr|A0A2D0STR6|A0A2D0STR6_ICTPU/374-451 [subseq from] RING finger protein 44 isoform X2 OS=Ictalurus punctatus OX=7998 GN=rnf44 PE=4 SV=1
-LMKADIEQLPSYRFNSEKHQSEQTLCVVCFSDFESRQLLRVLPCNHEFHAKCVDKWLKSNRTCPICRADASEVHRDVE
>tr|A0A1V4KUB1|A0A1V4KUB1_PATFA/330-407 [subseq from] RING finger protein 44 OS=Patagioenas fasciata monilis OX=372326 GN=RNF44 PE=4 SV=1
GLTKADIEHLPSYRFNPESHQSEQTLCVVCFSDFEARQLLRVLPCNHEFHAKCVDKWLKANRTCPICRADASEVQREA-
>tr|A0A7K8T154|A0A7K8T154_9AVES/317-394 [subseq from] RNF44 protein (Fragment) OS=Nyctibius bracteatus OX=48426 GN=Rnf44 PE=4 SV=1
GLTKADIEHLPSYRFNPESHQSEQTLCVVCFSDFEARQLLRVLPCNHEFHAKCVDKWLKANRTCPICRADASEVQREA-
>tr|A0A6G1RB89|A0A6G1RB89_9GRUI/384-461 [subseq from] Ring finger protein 44 (Fragment) OS=Gallirallus okinawae OX=547194 PE=4 SV=1
GLTKADIEHLPSYRFNPESHQSEQTLCVVCFSDFEARQLLRVLPCNHEFHAKCVDKWLKANRTCPICRADASEVQREA-
>tr|A0A7K4SPB6|A0A7K4SPB6_9CHAR/340-417 [subseq from] RNF44 protein (Fragment) OS=Burhinus bistriatus OX=240201 GN=Rnf44 PE=4 SV=1
GLTKADIEHLPSYRFNPESHQSEQTLCVVCFSDFEARQLLRVLPCNHEFHAKCVDKWLKANRTCPICRADASEVQREA-
>tr|A0A402FSP8|A0A402FSP8_9SAUR/391-469 [subseq from] RING-type domain-containing protein OS=Paroedura picta OX=143630 GN=parPi_0022605 PE=4 SV=1
GLTKADIEHLPSYRFSPESHQSEQTLCVVCFSDFEVRQLLRVLPCNHEFHAKCIDKWLKANRTCPICRADASEVHREAE
>tr|A0A7L3G113|A0A7L3G113_9GRUI/368-445 [subseq from] RNF44 protein (Fragment) OS=Zapornia atra OX=2585822 GN=Rnf44 PE=4 SV=1
GLTKADIEHLPSYRFNPESHQSEQTLCVVCFSDFEARQLLRVLPCNHEFHAKCVDKWLKANRTCPICRADASEVQREA-
>tr|A0A2D0ST65|A0A2D0ST65_ICTPU/390-467 [subseq from] RING finger protein 44 isoform X1 OS=Ictalurus punctatus OX=7998 GN=rnf44 PE=4 SV=1
-LMKADIEQLPSYRFNSEKHQSEQTLCVVCFSDFESRQLLRVLPCNHEFHAKCVDKWLKSNRTCPICRADASEVHRDVE
>tr|A0A093GJN7|A0A093GJN7_DRYPU/352-429 [subseq from] RING finger protein 44 (Fragment) OS=Dryobates pubescens OX=118200 GN=N307_13750 PE=4 SV=1
GLTKADIEHLPSYRFNPESHQSEQTLCVVCFSDFEARQLLRVLPCNHEFHAKCVDKWLKANRTCPICRADASEVQREA-
>tr|A0A3Q3INK5|A0A3Q3INK5_MONAL/346-423 [subseq from] Ring finger protein 44 OS=Monopterus albus OX=43700 PE=4 SV=1
GLTKADIEQLPSYRFNPENHLSEQTLCVVCFSDFECRQLLRVLPCNHEFHAKCVDKWLKTNRTCPICRADASDVHREV-
>tr|A0A7K5EI53|A0A7K5EI53_POLCE/345-422 [subseq from] RNF44 protein (Fragment) OS=Polioptila caerulea OX=66707 GN=Rnf44 PE=4 SV=1
GLTKADIEHLPSYRFNPESHQSEQTLCVVCFSDFEARQLLRVLPCNHEFHAKCVDKWLKANRTCPICRADASEVQREA-
>tr|A0A7K9CTN0|A0A7K9CTN0_9AVES/349-426 [subseq from] RNF44 protein (Fragment) OS=Hemiprocne comata OX=243314 GN=Rnf44 PE=4 SV=1
GLTKADIEHLPSYRFNPESHQSEQTLCVVCFSDFEARQLLRVLPCNHEFHAKCVDKWLKANRTCPICRADASEVQREA-
>tr|A0A850YZB1|A0A850YZB1_9PASS/340-417 [subseq from] RNF44 protein (Fragment) OS=Tichodroma muraria OX=237442 GN=Rnf44 PE=4 SV=1
GLTKADIEHLPSYRFNPESHQSEQTLCVVCFSDFEARQLLRVLPCNHEFHAKCVDKWLKANRTCPICRADASEVQREA-
>tr|A0A093QUC6|A0A093QUC6_9PASS/350-427 [subseq from] RING finger protein 44 (Fragment) OS=Manacus vitellinus OX=328815 GN=N305_05752 PE=4 SV=1
GLTKADIEHLPSYRFNPESHQSEQTLCVVCFSDFEARQLLRVLPCNHEFHAKCVDKWLKANRTCPICRADASEVQREA-
>tr|A0A7K5A8H5|A0A7K5A8H5_9AVES/354-431 [subseq from] RNF44 protein (Fragment) OS=Centropus unirufus OX=1118519 GN=Rnf44 PE=4 SV=1
GLTKADIEHLPSYRFNPESHQSEQTLCVVCFSDFEARQLLRVLPCNHEFHAKCVDKWLKANRTCPICRADASEVQREA-
>tr|A0A7L1H4T3|A0A7L1H4T3_9CHAR/359-436 [subseq from] RNF44 protein (Fragment) OS=Nycticryphes semicollaris OX=227226 GN=Rnf44 PE=4 SV=1
GLTKADIEHLPSYRFNPESHQSEQTLCVVCFSDFEARQLLRVLPCNHEFHAKCVDKWLKANRTCPICRADASEVQREA-
>tr|A0A7L3ZHU5|A0A7L3ZHU5_9AVES/356-433 [subseq from] RNF44 protein (Fragment) OS=Circaetus pectoralis OX=321084 GN=Rnf44 PE=4 SV=1
GLTKADIEHLPSYRFNPESHQSEQTLCVVCFSDFEARQLLRVLPCNHEFHAKCVDKWLKANRTCPICRADASEVQREA-
>tr|A0A7K8JQC6|A0A7K8JQC6_9GRUI/364-441 [subseq from] RNF44 protein (Fragment) OS=Lophotis ruficrista OX=172689 GN=Rnf44 PE=4 SV=1
GLTKADIEHLPSYRFNPESHQSEQTLCVVCFSDFEARQLLRVLPCNHEFHAKCVDKWLKANRTCPICRADASEVQREA-
>tr|A0A7K9CNL6|A0A7K9CNL6_9PICI/348-425 [subseq from] RNF44 protein (Fragment) OS=Psilopogon haemacephalus OX=2585815 GN=Rnf44 PE=4 SV=1
GLTKADIEHLPSYRFNPESHQSEQTLCVVCFSDFEARQLLRVLPCNHEFHAKCVDKWLKANRTCPICRADASEVQREA-
>tr|A0A7L3W7X8|A0A7L3W7X8_9GRUI/368-445 [subseq from] RNF44 protein (Fragment) OS=Atlantisia rogersi OX=2478892 GN=Rnf44 PE=4 SV=1
GLTKADIEHLPSYRFNPESHQSEQTLCVVCFSDFEARQLLRVLPCNHEFHAKCVDKWLKANRTCPICRADASEVQREA-
>tr|A0A6P3QC73|A0A6P3QC73_PTEVA/273-351 [subseq from] RING finger protein 44 isoform X4 OS=Pteropus vampyrus OX=132908 GN=RNF44 PE=4 SV=1
GLTKADIEQLPAYRFNPDSHQSEQTLCVVCFSDFEARQLLRVLPCNHEFHTKCVDKWLKANRTCPICRADASEVPREAE
>tr|A0A7K5ZDN0|A0A7K5ZDN0_ONYCO/368-445 [subseq from] RNF44 protein (Fragment) OS=Onychorhynchus coronatus OX=360224 GN=Rnf44 PE=4 SV=1
GLTKADIEHLPSYRFNPESHQSEQTLCVVCFSDFEARQLLRVLPCNHEFHAKCVDKWLKANRTCPICRADASEVQREA-
>tr|A0A7K8XF90|A0A7K8XF90_9PICI/360-437 [subseq from] RNF44 protein (Fragment) OS=Eubucco bourcierii OX=91767 GN=Rnf44 PE=4 SV=1
GLTKADIEHLPSYRFNPESHQSEQTLCVVCFSDFEARQLLRVLPCNHEFHAKCVDKWLKANRTCPICRADASEVQREA-
>tr|A0A7L2J188|A0A7L2J188_9PICI/367-444 [subseq from] RNF44 protein (Fragment) OS=Semnornis frantzii OX=91796 GN=Rnf44 PE=4 SV=1
GLTKADIEHLPSYRFNPESHQSEQTLCVVCFSDFEARQLLRVLPCNHEFHAKCVDKWLKANRTCPICRADASEVQREA-
>tr|A0A851Q3R9|A0A851Q3R9_ANHAN/358-435 [subseq from] RNF44 protein (Fragment) OS=Anhinga anhinga OX=56067 GN=Rnf44 PE=4 SV=1
GLTKADIEHLPSYRFNPESHQSEQTLCVVCFSDFEARQLLRVLPCNHEFHAKCVDKWLKANRTCPICRADASEVQREA-
>tr|L5JVQ0|L5JVQ0_PTEAL/273-351 [subseq from] RING finger protein 44 OS=Pteropus alecto OX=9402 GN=PAL_GLEAN10016927 PE=4 SV=1
GLTKADIEQLPAYRFNPDSHQSEQTLCVVCFSDFEARQLLRVLPCNHEFHTKCVDKWLKANRTCPICRADASEVPREAE
>tr|A0A7J7RYM5|A0A7J7RYM5_RHIFE/273-351 [subseq from] Ring finger protein 44 OS=Rhinolophus ferrumequinum OX=59479 GN=mRhiFer1_014510 PE=4 SV=1
GLTKADIEQLPAYRFNPDSHQSEQTLCVVCFSDFEARQLLRVLPCNHEFHTKCVDKWLKANRTCPICRADASEVPREAE
>tr|A0A7K4Z202|A0A7K4Z202_BUCAB/359-436 [subseq from] RNF44 protein (Fragment) OS=Bucorvus abyssinicus OX=153643 GN=Rnf44 PE=4 SV=1
GLTKADIEHLPSYRFNPESHQSEQTLCVVCFSDFEARQLLRVLPCNHEFHAKCVDKWLKANRTCPICRADASEVQREA-
>tr|A0A7K8LKH8|A0A7K8LKH8_9GRUI/368-445 [subseq from] RNF44 protein (Fragment) OS=Ardeotis kori OX=89386 GN=Rnf44 PE=4 SV=1
GLTKADIEHLPSYRFNPESHQSEQTLCVVCFSDFEARQLLRVLPCNHEFHAKCVDKWLKANRTCPICRADASEVQREA-
>tr|A0A7K9BIN3|A0A7K9BIN3_DRONO/360-437 [subseq from] RNF44 protein (Fragment) OS=Dromaius novaehollandiae OX=8790 GN=Rnf44 PE=4 SV=1
GLTKADIEHLPSYRFNPESHQSEQTLCVVCFSDFEARQLLRVLPCNHEFHAKCVDKWLKANRTCPICRADASEVQREA-
>tr|A0A7L0EWQ9|A0A7L0EWQ9_CORCN/361-438 [subseq from] RNF44 protein (Fragment) OS=Corythaixoides concolor OX=103956 GN=Rnf44 PE=4 SV=1
GLTKADIEHLPSYRFNPESHQSEQTLCVVCFSDFEARQLLRVLPCNHEFHAKCVDKWLKANRTCPICRADASEVQREA-
>tr|A0A851L1Y7|A0A851L1Y7_VIDCH/368-445 [subseq from] RNF44 protein (Fragment) OS=Vidua chalybeata OX=81927 GN=Rnf44 PE=4 SV=1
GLTKADIEHLPSYRFNPESHQSEQTLCVVCFSDFEARQLLRVLPCNHEFHAKCVDKWLKANRTCPICRADASEVQREA-
>tr|A0A852EJP8|A0A852EJP8_VIDMA/368-445 [subseq from] RNF44 protein (Fragment) OS=Vidua macroura OX=187451 GN=Rnf44 PE=4 SV=1
GLTKADIEHLPSYRFNPESHQSEQTLCVVCFSDFEARQLLRVLPCNHEFHAKCVDKWLKANRTCPICRADASEVQREA-
>tr|A0A673TKY1|A0A673TKY1_SURSU/612-690 [subseq from] Ring finger protein 44 OS=Suricata suricatta OX=37032 GN=RNF44 PE=4 SV=1
GLTKADIEQLPSYRFNPDSHQSEQTLCVVCFSDFEARQLLRVLPCNHEFHTKCVDKWLKANRTCPICRADASEVPREAE
>tr|A0A7K6VWJ8|A0A7K6VWJ8_STECA/366-443 [subseq from] RNF44 protein (Fragment) OS=Steatornis caripensis OX=48435 GN=Rnf44 PE=4 SV=1
GLTKADIEHLPSYRFNPESHQSEQTLCVVCFSDFEARQLLRVLPCNHEFHAKCVDKWLKANRTCPICRADASEVQREA-
>tr|A0A669PUU4|A0A669PUU4_PHACC/364-441 [subseq from] Ring finger protein 44 OS=Phasianus colchicus OX=9054 PE=4 SV=1
GLTKADIEHLPSYRFNPESHQSEQTLCVVCFSDFEARQLLRVLPCNHEFHAKCVDKWLKANRTCPICRADASEVQREA-
>tr|A0A7K5NKJ0|A0A7K5NKJ0_CHRMC/357-434 [subseq from] RNF44 protein (Fragment) OS=Chroicocephalus maculipennis OX=287016 GN=Rnf44 PE=4 SV=1
GLTKADIEHLPSYRFNPESHQSEQTLCVVCFSDFEARQLLRVLPCNHEFHAKCVDKWLKANRTCPICRADASEVQREA-
>tr|A0A7K9MX24|A0A7K9MX24_OCETE/365-442 [subseq from] RNF44 protein (Fragment) OS=Oceanodroma tethys OX=79633 GN=Rnf44 PE=4 SV=1
GLTKADIEHLPSYRFNPESHQSEQTLCVVCFSDFEARQLLRVLPCNHEFHAKCVDKWLKANRTCPICRADASEVQREA-
>tr|A0A7L1UCJ6|A0A7L1UCJ6_PHANI/368-445 [subseq from] RNF44 protein (Fragment) OS=Phainopepla nitens OX=161653 GN=Rnf44 PE=4 SV=1
GLTKADIEHLPSYRFNPESHQSEQTLCVVCFSDFEARQLLRVLPCNHEFHAKCVDKWLKANRTCPICRADASEVQREA-
>tr|A0A7L2JQC6|A0A7L2JQC6_CINMU/368-445 [subseq from] RNF44 protein (Fragment) OS=Cinclus mexicanus OX=161649 GN=Rnf44 PE=4 SV=1
GLTKADIEHLPSYRFNPESHQSEQTLCVVCFSDFEARQLLRVLPCNHEFHAKCVDKWLKANRTCPICRADASEVQREA-
>tr|A0A850TRU0|A0A850TRU0_GRUAM/368-445 [subseq from] RNF44 protein (Fragment) OS=Grus americana OX=9117 GN=Rnf44 PE=4 SV=1
GLTKADIEHLPSYRFNPESHQSEQTLCVVCFSDFEARQLLRVLPCNHEFHAKCVDKWLKANRTCPICRADASEVQREA-
>tr|R4GIU9|R4GIU9_CHICK/364-441 [subseq from] RING-type domain-containing protein OS=Gallus gallus OX=9031 GN=RNF44 PE=4 SV=1
GLTKADIEHLPSYRFNPESHQSEQTLCVVCFSDFEARQLLRVLPCNHEFHAKCVDKWLKANRTCPICRADASEVQREA-
>tr|A0A2I0TRB0|A0A2I0TRB0_LIMLA/385-462 [subseq from] Ring finger protein 44 OS=Limosa lapponica baueri OX=1758121 GN=llap_13357 PE=4 SV=1
GLTKADIEHLPSYRFNPESHQSEQTLCVVCFSDFEARQLLRVLPCNHEFHAKCVDKWLKANRTCPICRADASEVQREA-
>tr|A0A3L8SJQ3|A0A3L8SJQ3_CHLGU/364-441 [subseq from] RING-type domain-containing protein OS=Chloebia gouldiae OX=44316 GN=DV515_00006796 PE=4 SV=1
GLTKADIEHLPSYRFNPESHQSEQTLCVVCFSDFEARQLLRVLPCNHEFHAKCVDKWLKANRTCPICRADASEVQREA-
>tr|A0A493SZL1|A0A493SZL1_ANAPP/364-441 [subseq from] Ring finger protein 44 OS=Anas platyrhynchos platyrhynchos OX=8840 GN=RNF44 PE=4 SV=1
GLTKADIEHLPSYRFNPESHQSEQTLCVVCFSDFEARQLLRVLPCNHEFHAKCVDKWLKANRTCPICRADASEVQREA-
>tr|A0A6J0ICR9|A0A6J0ICR9_9PASS/364-441 [subseq from] RING finger protein 44 isoform X1 OS=Lepidothrix coronata OX=321398 GN=RNF44 PE=4 SV=1
GLTKADIEHLPSYRFNPESHQSEQTLCVVCFSDFEARQLLRVLPCNHEFHAKCVDKWLKANRTCPICRADASEVQREA-
>tr|A0A6J2GGD5|A0A6J2GGD5_9PASS/364-441 [subseq from] RING finger protein 44 isoform X1 OS=Pipra filicauda OX=649802 GN=RNF44 PE=4 SV=1
GLTKADIEHLPSYRFNPESHQSEQTLCVVCFSDFEARQLLRVLPCNHEFHAKCVDKWLKANRTCPICRADASEVQREA-
>tr|A0A6J3DMR2|A0A6J3DMR2_AYTFU/364-441 [subseq from] RING finger protein 44 isoform X1 OS=Aythya fuligula OX=219594 GN=RNF44 PE=4 SV=1
GLTKADIEHLPSYRFNPESHQSEQTLCVVCFSDFEARQLLRVLPCNHEFHAKCVDKWLKANRTCPICRADASEVQREA-
>tr|A0A7K4QAQ5|A0A7K4QAQ5_MELMO/368-445 [subseq from] RNF44 protein (Fragment) OS=Melospiza melodia OX=44397 GN=Rnf44 PE=4 SV=1
GLTKADIEHLPSYRFNPESHQSEQTLCVVCFSDFEARQLLRVLPCNHEFHAKCVDKWLKANRTCPICRADASEVQREA-
>tr|A0A7K4QHX0|A0A7K4QHX0_9TYRA/368-445 [subseq from] RNF44 protein (Fragment) OS=Neopipo cinnamomea OX=456388 GN=Rnf44 PE=4 SV=1
GLTKADIEHLPSYRFNPESHQSEQTLCVVCFSDFEARQLLRVLPCNHEFHAKCVDKWLKANRTCPICRADASEVQREA-
>tr|A0A7K4TMY8|A0A7K4TMY8_9SYLV/366-443 [subseq from] RNF44 protein (Fragment) OS=Sinosuthora webbiana OX=337173 GN=Rnf44 PE=4 SV=1
GLTKADIEHLPSYRFNPESHQSEQTLCVVCFSDFEARQLLRVLPCNHEFHAKCVDKWLKANRTCPICRADASEVQREA-
>tr|A0A7K4VWN9|A0A7K4VWN9_9TYRA/368-445 [subseq from] RNF44 protein (Fragment) OS=Tachuris rubrigastra OX=495162 GN=Rnf44 PE=4 SV=1
GLTKADIEHLPSYRFNPESHQSEQTLCVVCFSDFEARQLLRVLPCNHEFHAKCVDKWLKANRTCPICRADASEVQREA-
>tr|A0A7K5AH76|A0A7K5AH76_9FURN/368-445 [subseq from] RNF44 protein (Fragment) OS=Furnarius figulus OX=463165 GN=Rnf44 PE=4 SV=1
GLTKADIEHLPSYRFNPESHQSEQTLCVVCFSDFEARQLLRVLPCNHEFHAKCVDKWLKANRTCPICRADASEVQREA-
>tr|A0A7K5BPE5|A0A7K5BPE5_MOTAL/368-445 [subseq from] RNF44 protein (Fragment) OS=Motacilla alba OX=45807 GN=Rnf44 PE=4 SV=1
GLTKADIEHLPSYRFNPESHQSEQTLCVVCFSDFEARQLLRVLPCNHEFHAKCVDKWLKANRTCPICRADASEVQREA-
>tr|A0A7K5GBQ7|A0A7K5GBQ7_9AVES/368-445 [subseq from] RNF44 protein (Fragment) OS=Chunga burmeisteri OX=1352770 GN=Rnf44 PE=4 SV=1
GLTKADIEHLPSYRFNPESHQSEQTLCVVCFSDFEARQLLRVLPCNHEFHAKCVDKWLKANRTCPICRADASEVQREA-
>tr|A0A7K5J581|A0A7K5J581_TOXRE/368-445 [subseq from] RNF44 protein (Fragment) OS=Toxostoma redivivum OX=99882 GN=Rnf44 PE=4 SV=1
GLTKADIEHLPSYRFNPESHQSEQTLCVVCFSDFEARQLLRVLPCNHEFHAKCVDKWLKANRTCPICRADASEVQREA-
>tr|A0A7K5JLX9|A0A7K5JLX9_9TYRA/367-444 [subseq from] RNF44 protein (Fragment) OS=Mionectes macconnelli OX=254557 GN=Rnf44 PE=4 SV=1
GLTKADIEHLPSYRFNPESHQSEQTLCVVCFSDFEARQLLRVLPCNHEFHAKCVDKWLKANRTCPICRADASEVQREA-
>tr|A0A7K5KRN7|A0A7K5KRN7_VIRAL/365-442 [subseq from] RNF44 protein (Fragment) OS=Vireo altiloquus OX=34956 GN=Rnf44 PE=4 SV=1
GLTKADIEHLPSYRFNPESHQSEQTLCVVCFSDFEARQLLRVLPCNHEFHAKCVDKWLKANRTCPICRADASEVQREA-
>tr|A0A7K5LVJ9|A0A7K5LVJ9_CARCD/368-445 [subseq from] RNF44 protein (Fragment) OS=Cardinalis cardinalis OX=98964 GN=Rnf44 PE=4 SV=1
GLTKADIEHLPSYRFNPESHQSEQTLCVVCFSDFEARQLLRVLPCNHEFHAKCVDKWLKANRTCPICRADASEVQREA-
>tr|A0A7K5QW91|A0A7K5QW91_9PASE/368-445 [subseq from] RNF44 protein (Fragment) OS=Prunella himalayana OX=670356 GN=Rnf44 PE=4 SV=1
GLTKADIEHLPSYRFNPESHQSEQTLCVVCFSDFEARQLLRVLPCNHEFHAKCVDKWLKANRTCPICRADASEVQREA-
>tr|A0A7K5S4U5|A0A7K5S4U5_LANLU/368-445 [subseq from] RNF44 protein (Fragment) OS=Lanius ludovicianus OX=28713 GN=Rnf44 PE=4 SV=1
GLTKADIEHLPSYRFNPESHQSEQTLCVVCFSDFEARQLLRVLPCNHEFHAKCVDKWLKANRTCPICRADASEVQREA-
>tr|A0A7K5VG42|A0A7K5VG42_9CORV/371-448 [subseq from] RNF44 protein (Fragment) OS=Platysteira castanea OX=1160851 GN=Rnf44 PE=4 SV=1
GLTKADIEHLPSYRFNPESHQSEQTLCVVCFSDFEARQLLRVLPCNHEFHAKCVDKWLKANRTCPICRADASEVQREA-
>tr|A0A7K6DNN6|A0A7K6DNN6_9PASS/368-445 [subseq from] RNF44 protein (Fragment) OS=Origma solitaria OX=720586 GN=Rnf44 PE=4 SV=1
GLTKADIEHLPSYRFNPESHQSEQTLCVVCFSDFEARQLLRVLPCNHEFHAKCVDKWLKANRTCPICRADASEVQREA-
>tr|A0A7K6FZ81|A0A7K6FZ81_9CORV/368-445 [subseq from] RNF44 protein (Fragment) OS=Daphoenositta chrysoptera OX=254528 GN=Rnf44 PE=4 SV=1
GLTKADIEHLPSYRFNPESHQSEQTLCVVCFSDFEARQLLRVLPCNHEFHAKCVDKWLKANRTCPICRADASEVQREA-
>tr|A0A7K6H501|A0A7K6H501_9PASS/368-445 [subseq from] RNF44 protein (Fragment) OS=Malurus elegans OX=720584 GN=Rnf44 PE=4 SV=1
GLTKADIEHLPSYRFNPESHQSEQTLCVVCFSDFEARQLLRVLPCNHEFHAKCVDKWLKANRTCPICRADASEVQREA-
>tr|A0A7K6J305|A0A7K6J305_9CORV/363-440 [subseq from] RNF44 protein (Fragment) OS=Machaerirhynchus nigripectus OX=1160894 GN=Rnf44 PE=4 SV=1
GLTKADIEHLPSYRFNPESHQSEQTLCVVCFSDFEARQLLRVLPCNHEFHAKCVDKWLKANRTCPICRADASEVQREA-
>tr|A0A7K6LDW5|A0A7K6LDW5_9CORV/368-445 [subseq from] RNF44 protein (Fragment) OS=Falcunculus frontatus OX=254539 GN=Rnf44 PE=4 SV=1
GLTKADIEHLPSYRFNPESHQSEQTLCVVCFSDFEARQLLRVLPCNHEFHAKCVDKWLKANRTCPICRADASEVQREA-
>tr|A0A7K6M0Q8|A0A7K6M0Q8_PANBI/368-445 [subseq from] RNF44 protein (Fragment) OS=Panurus biarmicus OX=181101 GN=Rnf44 PE=4 SV=1
GLTKADIEHLPSYRFNPESHQSEQTLCVVCFSDFEARQLLRVLPCNHEFHAKCVDKWLKANRTCPICRADASEVQREA-
>tr|A0A7K6QCD0|A0A7K6QCD0_9PASS/368-445 [subseq from] RNF44 protein (Fragment) OS=Climacteris rufus OX=47695 GN=Rnf44 PE=4 SV=1
GLTKADIEHLPSYRFNPESHQSEQTLCVVCFSDFEARQLLRVLPCNHEFHAKCVDKWLKANRTCPICRADASEVQREA-
>tr|A0A7K6TEV5|A0A7K6TEV5_CALNI/368-445 [subseq from] RNF44 protein (Fragment) OS=Caloenas nicobarica OX=187106 GN=Rnf44 PE=4 SV=1
GLTKADIEHLPSYRFNPESHQSEQTLCVVCFSDFEARQLLRVLPCNHEFHAKCVDKWLKANRTCPICRADASEVQREA-
>tr|A0A7K6VRD9|A0A7K6VRD9_9PASS/368-445 [subseq from] RNF44 protein (Fragment) OS=Notiomystis cincta OX=366454 GN=Rnf44 PE=4 SV=1
GLTKADIEHLPSYRFNPESHQSEQTLCVVCFSDFEARQLLRVLPCNHEFHAKCVDKWLKANRTCPICRADASEVQREA-
>tr|A0A7K7BV27|A0A7K7BV27_APHCE/368-445 [subseq from] RNF44 protein (Fragment) OS=Aphelocoma coerulescens OX=39617 GN=Rnf44 PE=4 SV=1
GLTKADIEHLPSYRFNPESHQSEQTLCVVCFSDFEARQLLRVLPCNHEFHAKCVDKWLKANRTCPICRADASEVQREA-
>tr|A0A7K7ESM8|A0A7K7ESM8_9SYLV/368-445 [subseq from] RNF44 protein (Fragment) OS=Sylvia atricapilla OX=48155 GN=Rnf44 PE=4 SV=1
GLTKADIEHLPSYRFNPESHQSEQTLCVVCFSDFEARQLLRVLPCNHEFHAKCVDKWLKANRTCPICRADASEVQREA-
>tr|A0A7K7H0Q3|A0A7K7H0Q3_ERIRU/368-445 [subseq from] RNF44 protein (Fragment) OS=Erithacus rubecula OX=37610 GN=Rnf44 PE=4 SV=1
GLTKADIEHLPSYRFNPESHQSEQTLCVVCFSDFEARQLLRVLPCNHEFHAKCVDKWLKANRTCPICRADASEVQREA-
>tr|A0A7K7K316|A0A7K7K316_AGEPH/368-445 [subseq from] RNF44 protein (Fragment) OS=Agelaius phoeniceus OX=39638 GN=Rnf44 PE=4 SV=1
GLTKADIEHLPSYRFNPESHQSEQTLCVVCFSDFEARQLLRVLPCNHEFHAKCVDKWLKANRTCPICRADASEVQREA-
>tr|A0A7K7LXF5|A0A7K7LXF5_9PASS/367-444 [subseq from] RNF44 protein (Fragment) OS=Brachypodius atriceps OX=182895 GN=Rnf44 PE=4 SV=1
GLTKADIEHLPSYRFNPESHQSEQTLCVVCFSDFEARQLLRVLPCNHEFHAKCVDKWLKANRTCPICRADASEVQREA-
>tr|A0A7K7N8F8|A0A7K7N8F8_HALAL/368-445 [subseq from] RNF44 protein (Fragment) OS=Haliaeetus albicilla OX=8969 GN=Rnf44 PE=4 SV=1
GLTKADIEHLPSYRFNPESHQSEQTLCVVCFSDFEARQLLRVLPCNHEFHAKCVDKWLKANRTCPICRADASEVQREA-
>tr|A0A7K7PIN0|A0A7K7PIN0_ACRAR/368-445 [subseq from] RNF44 protein (Fragment) OS=Acrocephalus arundinaceus OX=39621 GN=Rnf44 PE=4 SV=1
GLTKADIEHLPSYRFNPESHQSEQTLCVVCFSDFEARQLLRVLPCNHEFHAKCVDKWLKANRTCPICRADASEVQREA-
>tr|A0A7K7SF17|A0A7K7SF17_9TYRA/368-445 [subseq from] RNF44 protein (Fragment) OS=Sapayoa aenigma OX=239371 GN=Rnf44 PE=4 SV=1
GLTKADIEHLPSYRFNPESHQSEQTLCVVCFSDFEARQLLRVLPCNHEFHAKCVDKWLKANRTCPICRADASEVQREA-
>tr|A0A7K7XP43|A0A7K7XP43_9PASS/368-445 [subseq from] RNF44 protein (Fragment) OS=Mohoua ochrocephala OX=874463 GN=Rnf44 PE=4 SV=1
GLTKADIEHLPSYRFNPESHQSEQTLCVVCFSDFEARQLLRVLPCNHEFHAKCVDKWLKANRTCPICRADASEVQREA-
>tr|A0A7K7Z0N4|A0A7K7Z0N4_THRLU/368-445 [subseq from] RNF44 protein (Fragment) OS=Thryothorus ludovicianus OX=74200 GN=Rnf44 PE=4 SV=1
GLTKADIEHLPSYRFNPESHQSEQTLCVVCFSDFEARQLLRVLPCNHEFHAKCVDKWLKANRTCPICRADASEVQREA-
>tr|A0A7K8A489|A0A7K8A489_9PASE/368-445 [subseq from] RNF44 protein (Fragment) OS=Melanocharis versteri OX=254552 GN=Rnf44 PE=4 SV=1
GLTKADIEHLPSYRFNPESHQSEQTLCVVCFSDFEARQLLRVLPCNHEFHAKCVDKWLKANRTCPICRADASEVQREA-
>tr|A0A7K8AQ11|A0A7K8AQ11_9CORV/368-445 [subseq from] RNF44 protein (Fragment) OS=Cnemophilus loriae OX=254448 GN=Rnf44 PE=4 SV=1
GLTKADIEHLPSYRFNPESHQSEQTLCVVCFSDFEARQLLRVLPCNHEFHAKCVDKWLKANRTCPICRADASEVQREA-
>tr|A0A7K8BNK9|A0A7K8BNK9_9CORV/368-445 [subseq from] RNF44 protein (Fragment) OS=Rhagologus leucostigma OX=156170 GN=Rnf44 PE=4 SV=1
GLTKADIEHLPSYRFNPESHQSEQTLCVVCFSDFEARQLLRVLPCNHEFHAKCVDKWLKANRTCPICRADASEVQREA-
>tr|A0A7K8DQ20|A0A7K8DQ20_9CORV/368-445 [subseq from] RNF44 protein (Fragment) OS=Eulacestoma nigropectus OX=461239 GN=Rnf44 PE=4 SV=1
GLTKADIEHLPSYRFNPESHQSEQTLCVVCFSDFEARQLLRVLPCNHEFHAKCVDKWLKANRTCPICRADASEVQREA-
>tr|A0A7K8F6P4|A0A7K8F6P4_9CORV/368-445 [subseq from] RNF44 protein (Fragment) OS=Struthidea cinerea OX=181839 GN=Rnf44 PE=4 SV=1
GLTKADIEHLPSYRFNPESHQSEQTLCVVCFSDFEARQLLRVLPCNHEFHAKCVDKWLKANRTCPICRADASEVQREA-
>tr|A0A7K8G721|A0A7K8G721_ORTSP/368-445 [subseq from] RNF44 protein (Fragment) OS=Orthonyx spaldingii OX=38397 GN=Rnf44 PE=4 SV=1
GLTKADIEHLPSYRFNPESHQSEQTLCVVCFSDFEARQLLRVLPCNHEFHAKCVDKWLKANRTCPICRADASEVQREA-
>tr|A0A7K8HD15|A0A7K8HD15_9CORV/368-445 [subseq from] RNF44 protein (Fragment) OS=Aleadryas rufinucha OX=461220 GN=Rnf44 PE=4 SV=1
GLTKADIEHLPSYRFNPESHQSEQTLCVVCFSDFEARQLLRVLPCNHEFHAKCVDKWLKANRTCPICRADASEVQREA-
>tr|A0A7K8ITT8|A0A7K8ITT8_9PASS/368-445 [subseq from] RNF44 protein (Fragment) OS=Chaetorhynchus papuensis OX=254446 GN=Rnf44 PE=4 SV=1
GLTKADIEHLPSYRFNPESHQSEQTLCVVCFSDFEARQLLRVLPCNHEFHAKCVDKWLKANRTCPICRADASEVQREA-
>tr|A0A7K8QGA4|A0A7K8QGA4_9PASS/361-438 [subseq from] RNF44 protein (Fragment) OS=Smithornis capensis OX=363769 GN=Rnf44 PE=4 SV=1
GLTKADIEHLPSYRFNPESHQSEQTLCVVCFSDFEARQLLRVLPCNHEFHAKCVDKWLKANRTCPICRADASEVQREA-
>tr|A0A7K8TYW2|A0A7K8TYW2_OCEOC/368-445 [subseq from] RNF44 protein (Fragment) OS=Oceanites oceanicus OX=79653 GN=Rnf44 PE=4 SV=1
GLTKADIEHLPSYRFNPESHQSEQTLCVVCFSDFEARQLLRVLPCNHEFHAKCVDKWLKANRTCPICRADASEVQREA-
>tr|A0A7K6XKK1|A0A7K6XKK1_9PASE/368-445 [subseq from] RNF44 protein (Fragment) OS=Promerops cafer OX=254652 GN=Rnf44 PE=4 SV=1
GLTKADIEHLPSYRFNPESHQSEQTLCVVCFSDFEARQLLRVLPCNHEFHAKCVDKWLKANRTCPICRADASEVQREA-
>tr|A0A7K9E6U5|A0A7K9E6U5_BARMA/368-445 [subseq from] RNF44 protein (Fragment) OS=Baryphthengus martii OX=176943 GN=Rnf44 PE=4 SV=1
GLTKADIEHLPSYRFNPESHQSEQTLCVVCFSDFEARQLLRVLPCNHEFHAKCVDKWLKANRTCPICRADASEVQREA-
>tr|A0A7K9GNS8|A0A7K9GNS8_LOXLE/372-449 [subseq from] RNF44 protein (Fragment) OS=Loxia leucoptera OX=96539 GN=Rnf44 PE=4 SV=1
GLTKADIEHLPSYRFNPESHQSEQTLCVVCFSDFEARQLLRVLPCNHEFHAKCVDKWLKANRTCPICRADASEVQREA-
>tr|A0A7K9LI73|A0A7K9LI73_9PASS/368-445 [subseq from] RNF44 protein (Fragment) OS=Rhabdornis inornatus OX=237438 GN=Rnf44 PE=4 SV=1
GLTKADIEHLPSYRFNPESHQSEQTLCVVCFSDFEARQLLRVLPCNHEFHAKCVDKWLKANRTCPICRADASEVQREA-
>tr|A0A7K9R7Y8|A0A7K9R7Y8_IRECY/368-445 [subseq from] RNF44 protein (Fragment) OS=Irena cyanogastra OX=175120 GN=Rnf44 PE=4 SV=1
GLTKADIEHLPSYRFNPESHQSEQTLCVVCFSDFEARQLLRVLPCNHEFHAKCVDKWLKANRTCPICRADASEVQREA-
>tr|A0A7K5CZM2|A0A7K5CZM2_9TYRA/368-445 [subseq from] RNF44 protein (Fragment) OS=Pachyramphus minor OX=369605 GN=Rnf44 PE=4 SV=1
GLTKADIEHLPSYRFNPESHQSEQTLCVVCFSDFEARQLLRVLPCNHEFHAKCVDKWLKANRTCPICRADASEVQREA-
>tr|A0A7K9S8C7|A0A7K9S8C7_9PASS/368-445 [subseq from] RNF44 protein (Fragment) OS=Sterrhoptilus dennistouni OX=2585820 GN=Rnf44 PE=4 SV=1
GLTKADIEHLPSYRFNPESHQSEQTLCVVCFSDFEARQLLRVLPCNHEFHAKCVDKWLKANRTCPICRADASEVQREA-
>tr|A0A7K9SVK8|A0A7K9SVK8_9AVES/368-445 [subseq from] RNF44 protein (Fragment) OS=Galbula dea OX=1109041 GN=Rnf44 PE=4 SV=1
GLTKADIEHLPSYRFNPESHQSEQTLCVVCFSDFEARQLLRVLPCNHEFHAKCVDKWLKANRTCPICRADASEVQREA-
>tr|A0A7K9W3V0|A0A7K9W3V0_9PASS/367-444 [subseq from] RNF44 protein (Fragment) OS=Rhipidura dahli OX=667186 GN=Rnf44 PE=4 SV=1
GLTKADIEHLPSYRFNPESHQSEQTLCVVCFSDFEARQLLRVLPCNHEFHAKCVDKWLKANRTCPICRADASEVQREA-
>tr|A0A7K9ZP57|A0A7K9ZP57_9CORV/371-448 [subseq from] RNF44 protein (Fragment) OS=Dicrurus megarhynchus OX=450177 GN=Rnf44 PE=4 SV=1
GLTKADIEHLPSYRFNPESHQSEQTLCVVCFSDFEARQLLRVLPCNHEFHAKCVDKWLKANRTCPICRADASEVQREA-
>tr|A0A7L0D494|A0A7L0D494_9CHAR/368-445 [subseq from] RNF44 protein (Fragment) OS=Rostratula benghalensis OX=118793 GN=Rnf44 PE=4 SV=1
GLTKADIEHLPSYRFNPESHQSEQTLCVVCFSDFEARQLLRVLPCNHEFHAKCVDKWLKANRTCPICRADASEVQREA-
>tr|A0A7L0DU32|A0A7L0DU32_TROML/368-445 [subseq from] RNF44 protein (Fragment) OS=Trogon melanurus OX=56311 GN=Rnf44 PE=4 SV=1
GLTKADIEHLPSYRFNPESHQSEQTLCVVCFSDFEARQLLRVLPCNHEFHAKCVDKWLKANRTCPICRADASEVQREA-
>tr|A0A7L0GPS2|A0A7L0GPS2_HERCA/368-445 [subseq from] RNF44 protein (Fragment) OS=Herpetotheres cachinnans OX=56343 GN=Rnf44 PE=4 SV=1
GLTKADIEHLPSYRFNPESHQSEQTLCVVCFSDFEARQLLRVLPCNHEFHAKCVDKWLKANRTCPICRADASEVQREA-
>tr|A0A7L0HQD1|A0A7L0HQD1_AREIN/368-445 [subseq from] RNF44 protein (Fragment) OS=Arenaria interpres OX=54971 GN=Rnf44 PE=4 SV=1
GLTKADIEHLPSYRFNPESHQSEQTLCVVCFSDFEARQLLRVLPCNHEFHAKCVDKWLKANRTCPICRADASEVQREA-
>tr|A0A7L0IQY3|A0A7L0IQY3_PIPCL/368-445 [subseq from] RNF44 protein (Fragment) OS=Piprites chloris OX=114369 GN=Rnf44 PE=4 SV=1
GLTKADIEHLPSYRFNPESHQSEQTLCVVCFSDFEARQLLRVLPCNHEFHAKCVDKWLKANRTCPICRADASEVQREA-
>tr|A0A7L0NET5|A0A7L0NET5_9PASS/368-445 [subseq from] RNF44 protein (Fragment) OS=Formicarius rufipectus OX=1118560 GN=Rnf44 PE=4 SV=1
GLTKADIEHLPSYRFNPESHQSEQTLCVVCFSDFEARQLLRVLPCNHEFHAKCVDKWLKANRTCPICRADASEVQREA-
>tr|A0A7L0QGY9|A0A7L0QGY9_SETKR/368-445 [subseq from] RNF44 protein (Fragment) OS=Setophaga kirtlandii OX=298831 GN=Rnf44 PE=4 SV=1
GLTKADIEHLPSYRFNPESHQSEQTLCVVCFSDFEARQLLRVLPCNHEFHAKCVDKWLKANRTCPICRADASEVQREA-
>tr|A0A7L0UGE9|A0A7L0UGE9_CHOAC/368-445 [subseq from] RNF44 protein (Fragment) OS=Chordeiles acutipennis OX=118183 GN=Rnf44 PE=4 SV=1
GLTKADIEHLPSYRFNPESHQSEQTLCVVCFSDFEARQLLRVLPCNHEFHAKCVDKWLKANRTCPICRADASEVQREA-
>tr|A0A7L0W4V5|A0A7L0W4V5_ALELA/368-445 [subseq from] RNF44 protein (Fragment) OS=Alectura lathami OX=81907 GN=Rnf44 PE=4 SV=1
GLTKADIEHLPSYRFNPESHQSEQTLCVVCFSDFEARQLLRVLPCNHEFHAKCVDKWLKANRTCPICRADASEVQREA-
>tr|A0A7L1A2H1|A0A7L1A2H1_9PASS/367-444 [subseq from] RNF44 protein (Fragment) OS=Oxyruncus cristatus OX=114331 GN=Rnf44 PE=4 SV=1
GLTKADIEHLPSYRFNPESHQSEQTLCVVCFSDFEARQLLRVLPCNHEFHAKCVDKWLKANRTCPICRADASEVQREA-
>tr|A0A7L1B0G0|A0A7L1B0G0_GYMTI/368-445 [subseq from] RNF44 protein (Fragment) OS=Gymnorhina tibicen OX=9132 GN=Rnf44 PE=4 SV=1
GLTKADIEHLPSYRFNPESHQSEQTLCVVCFSDFEARQLLRVLPCNHEFHAKCVDKWLKANRTCPICRADASEVQREA-
>tr|A0A7L1DB25|A0A7L1DB25_9PASS/362-439 [subseq from] RNF44 protein (Fragment) OS=Serilophus lunatus OX=239386 GN=Rnf44 PE=4 SV=1
GLTKADIEHLPSYRFNPESHQSEQTLCVVCFSDFEARQLLRVLPCNHEFHAKCVDKWLKANRTCPICRADASEVQREA-
>tr|A0A7K8RFW4|A0A7K8RFW4_9PASS/368-445 [subseq from] RNF44 protein (Fragment) OS=Rhodinocichla rosea OX=58203 GN=Rnf44 PE=4 SV=1
GLTKADIEHLPSYRFNPESHQSEQTLCVVCFSDFEARQLLRVLPCNHEFHAKCVDKWLKANRTCPICRADASEVQREA-
>tr|A0A7L1EPS7|A0A7L1EPS7_OENON/368-445 [subseq from] RNF44 protein (Fragment) OS=Oenanthe oenanthe OX=279966 GN=Rnf44 PE=4 SV=1
GLTKADIEHLPSYRFNPESHQSEQTLCVVCFSDFEARQLLRVLPCNHEFHAKCVDKWLKANRTCPICRADASEVQREA-
>tr|A0A7L1GDB9|A0A7L1GDB9_9PICI/371-448 [subseq from] RNF44 protein (Fragment) OS=Indicator maculatus OX=545262 GN=Rnf44 PE=4 SV=1
GLTKADIEHLPSYRFNPESHQSEQTLCVVCFSDFEARQLLRVLPCNHEFHAKCVDKWLKANRTCPICRADASEVQREA-
>tr|A0A7L1MX47|A0A7L1MX47_RHICY/368-445 [subseq from] RNF44 protein (Fragment) OS=Rhinopomastus cyanomelas OX=113115 GN=Rnf44 PE=4 SV=1
GLTKADIEHLPSYRFNPESHQSEQTLCVVCFSDFEARQLLRVLPCNHEFHAKCVDKWLKANRTCPICRADASEVQREA-
>tr|A0A7L1VIJ3|A0A7L1VIJ3_SITEU/368-445 [subseq from] RNF44 protein (Fragment) OS=Sitta europaea OX=50251 GN=Rnf44 PE=4 SV=1
GLTKADIEHLPSYRFNPESHQSEQTLCVVCFSDFEARQLLRVLPCNHEFHAKCVDKWLKANRTCPICRADASEVQREA-
>tr|A0A7L1ZXX2|A0A7L1ZXX2_LEILU/368-445 [subseq from] RNF44 protein (Fragment) OS=Leiothrix lutea OX=36275 GN=Rnf44 PE=4 SV=1
GLTKADIEHLPSYRFNPESHQSEQTLCVVCFSDFEARQLLRVLPCNHEFHAKCVDKWLKANRTCPICRADASEVQREA-
>tr|A0A7L2CUG8|A0A7L2CUG8_CATFU/368-445 [subseq from] RNF44 protein (Fragment) OS=Catharus fuscescens OX=159581 GN=Rnf44 PE=4 SV=1
GLTKADIEHLPSYRFNPESHQSEQTLCVVCFSDFEARQLLRVLPCNHEFHAKCVDKWLKANRTCPICRADASEVQREA-
>tr|A0A7L2DX16|A0A7L2DX16_ANTMN/368-445 [subseq from] RNF44 protein (Fragment) OS=Anthoscopus minutus OX=156561 GN=Rnf44 PE=4 SV=1
GLTKADIEHLPSYRFNPESHQSEQTLCVVCFSDFEARQLLRVLPCNHEFHAKCVDKWLKANRTCPICRADASEVQREA-
>tr|A0A7L2FFD9|A0A7L2FFD9_QUIME/368-445 [subseq from] RNF44 protein (Fragment) OS=Quiscalus mexicanus OX=64278 GN=Rnf44 PE=4 SV=1
GLTKADIEHLPSYRFNPESHQSEQTLCVVCFSDFEARQLLRVLPCNHEFHAKCVDKWLKANRTCPICRADASEVQREA-
>tr|A0A7L2GA42|A0A7L2GA42_NYCGR/368-445 [subseq from] RNF44 protein (Fragment) OS=Nyctibius grandis OX=48427 GN=Rnf44 PE=4 SV=1
GLTKADIEHLPSYRFNPESHQSEQTLCVVCFSDFEARQLLRVLPCNHEFHAKCVDKWLKANRTCPICRADASEVQREA-
>tr|A0A7L2KXE7|A0A7L2KXE7_9PASS/368-445 [subseq from] RNF44 protein (Fragment) OS=Zosterops hypoxanthus OX=2485327 GN=Rnf44 PE=4 SV=1
GLTKADIEHLPSYRFNPESHQSEQTLCVVCFSDFEARQLLRVLPCNHEFHAKCVDKWLKANRTCPICRADASEVQREA-
>tr|A0A7L2LAS4|A0A7L2LAS4_9SYLV/368-445 [subseq from] RNF44 protein (Fragment) OS=Hippolais icterina OX=68497 GN=Rnf44 PE=4 SV=1
GLTKADIEHLPSYRFNPESHQSEQTLCVVCFSDFEARQLLRVLPCNHEFHAKCVDKWLKANRTCPICRADASEVQREA-
>tr|A0A7L2N264|A0A7L2N264_9PASS/368-445 [subseq from] RNF44 protein (Fragment) OS=Rhadina sibilatrix OX=2585818 GN=Rnf44 PE=4 SV=1
GLTKADIEHLPSYRFNPESHQSEQTLCVVCFSDFEARQLLRVLPCNHEFHAKCVDKWLKANRTCPICRADASEVQREA-
>tr|A0A7L2Q8M3|A0A7L2Q8M3_9PASS/368-445 [subseq from] RNF44 protein (Fragment) OS=Hypocryptadius cinnamomeus OX=589841 GN=Rnf44 PE=4 SV=1
GLTKADIEHLPSYRFNPESHQSEQTLCVVCFSDFEARQLLRVLPCNHEFHAKCVDKWLKANRTCPICRADASEVQREA-
>tr|A0A7L2T823|A0A7L2T823_POMRU/366-443 [subseq from] RNF44 protein (Fragment) OS=Pomatostomus ruficeps OX=9176 GN=Rnf44 PE=4 SV=1
GLTKADIEHLPSYRFNPESHQSEQTLCVVCFSDFEARQLLRVLPCNHEFHAKCVDKWLKANRTCPICRADASEVQREA-
>tr|A0A7L2XVL8|A0A7L2XVL8_9PASS/368-445 [subseq from] RNF44 protein (Fragment) OS=Erpornis zantholeuca OX=1112836 GN=Rnf44 PE=4 SV=1
GLTKADIEHLPSYRFNPESHQSEQTLCVVCFSDFEARQLLRVLPCNHEFHAKCVDKWLKANRTCPICRADASEVQREA-
>tr|A0A7L2ZZ74|A0A7L2ZZ74_9PASE/368-445 [subseq from] RNF44 protein (Fragment) OS=Prunella fulvescens OX=670355 GN=Rnf44 PE=4 SV=1
GLTKADIEHLPSYRFNPESHQSEQTLCVVCFSDFEARQLLRVLPCNHEFHAKCVDKWLKANRTCPICRADASEVQREA-
>tr|A0A7L3CJL0|A0A7L3CJL0_PELUR/368-445 [subseq from] RNF44 protein (Fragment) OS=Pelecanoides urinatrix OX=37079 GN=Rnf44 PE=4 SV=1
GLTKADIEHLPSYRFNPESHQSEQTLCVVCFSDFEARQLLRVLPCNHEFHAKCVDKWLKANRTCPICRADASEVQREA-
>tr|A0A7L3E545|A0A7L3E545_9PASS/368-445 [subseq from] RNF44 protein (Fragment) OS=Chaetops frenatus OX=221966 GN=Rnf44 PE=4 SV=1
GLTKADIEHLPSYRFNPESHQSEQTLCVVCFSDFEARQLLRVLPCNHEFHAKCVDKWLKANRTCPICRADASEVQREA-
>tr|A0A7L3HFC6|A0A7L3HFC6_9PASS/368-445 [subseq from] RNF44 protein (Fragment) OS=Buphagus erythrorhynchus OX=245048 GN=Rnf44 PE=4 SV=1
GLTKADIEHLPSYRFNPESHQSEQTLCVVCFSDFEARQLLRVLPCNHEFHAKCVDKWLKANRTCPICRADASEVQREA-
>tr|A0A7L3I2V7|A0A7L3I2V7_9PASS/368-445 [subseq from] RNF44 protein (Fragment) OS=Pardalotus punctatus OX=254575 GN=Rnf44 PE=4 SV=1
GLTKADIEHLPSYRFNPESHQSEQTLCVVCFSDFEARQLLRVLPCNHEFHAKCVDKWLKANRTCPICRADASEVQREA-
>tr|A0A7L3K2X3|A0A7L3K2X3_9PASS/368-445 [subseq from] RNF44 protein (Fragment) OS=Drymodes brunneopygia OX=626378 GN=Rnf44 PE=4 SV=1
GLTKADIEHLPSYRFNPESHQSEQTLCVVCFSDFEARQLLRVLPCNHEFHAKCVDKWLKANRTCPICRADASEVQREA-
>tr|A0A7K5YEA4|A0A7K5YEA4_9AVES/367-444 [subseq from] RNF44 protein (Fragment) OS=Pterocles burchelli OX=2585816 GN=Rnf44 PE=4 SV=1
GLTKADIEHLPSYRFNPESHQSEQTLCVVCFSDFEARQLLRVLPCNHEFHAKCVDKWLKANRTCPICRADASEVQREA-
>tr|A0A7L3PH33|A0A7L3PH33_9DEND/368-445 [subseq from] RNF44 protein (Fragment) OS=Xiphorhynchus elegans OX=269412 GN=Rnf44 PE=4 SV=1
GLTKADIEHLPSYRFNPESHQSEQTLCVVCFSDFEARQLLRVLPCNHEFHAKCVDKWLKANRTCPICRADASEVQREA-
>tr|A0A7L0S862|A0A7L0S862_GLABR/368-445 [subseq from] RNF44 protein (Fragment) OS=Glaucidium brasilianum OX=78217 GN=Rnf44 PE=4 SV=1
GLTKADIEHLPSYRFNPESHQSEQTLCVVCFSDFEARQLLRVLPCNHEFHAKCVDKWLKANRTCPICRADASEVQREA-
>tr|A0A7L3Q2G2|A0A7L3Q2G2_9SYLV/368-445 [subseq from] RNF44 protein (Fragment) OS=Cettia cetti OX=68486 GN=Rnf44 PE=4 SV=1
GLTKADIEHLPSYRFNPESHQSEQTLCVVCFSDFEARQLLRVLPCNHEFHAKCVDKWLKANRTCPICRADASEVQREA-
>tr|A0A7K4VLI9|A0A7K4VLI9_9EMBE/368-445 [subseq from] RNF44 protein (Fragment) OS=Emberiza fucata OX=337179 GN=Rnf44 PE=4 SV=1
GLTKADIEHLPSYRFNPESHQSEQTLCVVCFSDFEARQLLRVLPCNHEFHAKCVDKWLKANRTCPICRADASEVQREA-
>tr|A0A7L3R8M7|A0A7L3R8M7_CEPGR/368-445 [subseq from] RNF44 protein (Fragment) OS=Cepphus grylle OX=28697 GN=Rnf44 PE=4 SV=1
GLTKADIEHLPSYRFNPESHQSEQTLCVVCFSDFEARQLLRVLPCNHEFHAKCVDKWLKANRTCPICRADASEVQREA-
>tr|A0A7L3SS24|A0A7L3SS24_RISTR/368-445 [subseq from] RNF44 protein (Fragment) OS=Rissa tridactyla OX=75485 GN=Rnf44 PE=4 SV=1
GLTKADIEHLPSYRFNPESHQSEQTLCVVCFSDFEARQLLRVLPCNHEFHAKCVDKWLKANRTCPICRADASEVQREA-
>tr|A0A7L3TV03|A0A7L3TV03_URIAL/368-445 [subseq from] RNF44 protein (Fragment) OS=Uria aalge OX=13746 GN=Rnf44 PE=4 SV=1
GLTKADIEHLPSYRFNPESHQSEQTLCVVCFSDFEARQLLRVLPCNHEFHAKCVDKWLKANRTCPICRADASEVQREA-
>tr|A0A7L3VQ69|A0A7L3VQ69_MOLAT/368-445 [subseq from] RNF44 protein (Fragment) OS=Molothrus ater OX=84834 GN=Rnf44 PE=4 SV=1
GLTKADIEHLPSYRFNPESHQSEQTLCVVCFSDFEARQLLRVLPCNHEFHAKCVDKWLKANRTCPICRADASEVQREA-
>tr|A0A7L3XI67|A0A7L3XI67_9AVES/368-445 [subseq from] RNF44 protein (Fragment) OS=Calonectris borealis OX=1323832 GN=Rnf44 PE=4 SV=1
GLTKADIEHLPSYRFNPESHQSEQTLCVVCFSDFEARQLLRVLPCNHEFHAKCVDKWLKANRTCPICRADASEVQREA-
>tr|A0A7L3YY38|A0A7L3YY38_FREGA/368-445 [subseq from] RNF44 protein (Fragment) OS=Fregetta grallaria OX=79628 GN=Rnf44 PE=4 SV=1
GLTKADIEHLPSYRFNPESHQSEQTLCVVCFSDFEARQLLRVLPCNHEFHAKCVDKWLKANRTCPICRADASEVQREA-
>tr|A0A7K8YWF0|A0A7K8YWF0_9PASS/368-445 [subseq from] RNF44 protein (Fragment) OS=Sakesphorus luctuosus OX=419690 GN=Rnf44 PE=4 SV=1
GLTKADIEHLPSYRFNPESHQSEQTLCVVCFSDFEARQLLRVLPCNHEFHAKCVDKWLKANRTCPICRADASEVQREA-
>tr|A0A7L4BIF8|A0A7L4BIF8_9CHAR/368-445 [subseq from] RNF44 protein (Fragment) OS=Phaetusa simplex OX=297813 GN=Rnf44 PE=4 SV=1
GLTKADIEHLPSYRFNPESHQSEQTLCVVCFSDFEARQLLRVLPCNHEFHAKCVDKWLKANRTCPICRADASEVQREA-
>tr|A0A7K8MNQ7|A0A7K8MNQ7_9CORV/368-445 [subseq from] RNF44 protein (Fragment) OS=Ptilorrhoa leucosticta OX=449384 GN=Rnf44 PE=4 SV=1
GLTKADIEHLPSYRFNPESHQSEQTLCVVCFSDFEARQLLRVLPCNHEFHAKCVDKWLKANRTCPICRADASEVQREA-
>tr|A0A7L4BWU0|A0A7L4BWU0_9AVES/368-445 [subseq from] RNF44 protein (Fragment) OS=Nyctiprogne leucopyga OX=382315 GN=Rnf44 PE=4 SV=1
GLTKADIEHLPSYRFNPESHQSEQTLCVVCFSDFEARQLLRVLPCNHEFHAKCVDKWLKANRTCPICRADASEVQREA-
>tr|A0A7L4E9C9|A0A7L4E9C9_HIRRU/368-445 [subseq from] RNF44 protein (Fragment) OS=Hirundo rustica OX=43150 GN=Rnf44 PE=4 SV=1
GLTKADIEHLPSYRFNPESHQSEQTLCVVCFSDFEARQLLRVLPCNHEFHAKCVDKWLKANRTCPICRADASEVQREA-
>tr|A0A7L4FAE0|A0A7L4FAE0_9COLU/369-446 [subseq from] RNF44 protein (Fragment) OS=Alopecoenas beccarii OX=262131 GN=Rnf44 PE=4 SV=1
GLTKADIEHLPSYRFNPESHQSEQTLCVVCFSDFEARQLLRVLPCNHEFHAKCVDKWLKANRTCPICRADASEVQREA-
>tr|A0A7L4JBA5|A0A7L4JBA5_9PASS/368-445 [subseq from] RNF44 protein (Fragment) OS=Pomatorhinus ruficollis OX=932028 GN=Rnf44 PE=4 SV=1
GLTKADIEHLPSYRFNPESHQSEQTLCVVCFSDFEARQLLRVLPCNHEFHAKCVDKWLKANRTCPICRADASEVQREA-
>tr|A0A7L4KEL4|A0A7L4KEL4_9AVES/368-445 [subseq from] RNF44 protein (Fragment) OS=Ceuthmochares aereus OX=1961834 GN=Rnf44 PE=4 SV=1
GLTKADIEHLPSYRFNPESHQSEQTLCVVCFSDFEARQLLRVLPCNHEFHAKCVDKWLKANRTCPICRADASEVQREA-
>tr|A0A7K7QWK6|A0A7K7QWK6_POEAT/368-445 [subseq from] RNF44 protein (Fragment) OS=Poecile atricapillus OX=48891 GN=Rnf44 PE=4 SV=1
GLTKADIEHLPSYRFNPESHQSEQTLCVVCFSDFEARQLLRVLPCNHEFHAKCVDKWLKANRTCPICRADASEVQREA-
>tr|A0A7L4LM28|A0A7L4LM28_9CORV/368-445 [subseq from] RNF44 protein (Fragment) OS=Callaeas wilsoni OX=1347786 GN=Rnf44 PE=4 SV=1
GLTKADIEHLPSYRFNPESHQSEQTLCVVCFSDFEARQLLRVLPCNHEFHAKCVDKWLKANRTCPICRADASEVQREA-
>tr|A0A7L4ML92|A0A7L4ML92_GLAPT/368-445 [subseq from] RNF44 protein (Fragment) OS=Glareola pratincola OX=43316 GN=Rnf44 PE=4 SV=1
GLTKADIEHLPSYRFNPESHQSEQTLCVVCFSDFEARQLLRVLPCNHEFHAKCVDKWLKANRTCPICRADASEVQREA-
>tr|A0A835NXG3|A0A835NXG3_9PASS/381-458 [subseq from] RING finger protein 44 OS=Lamprotornis superbus OX=245042 GN=IHE44_007983 PE=4 SV=1
GLTKADIEHLPSYRFNPESHQSEQTLCVVCFSDFEARQLLRVLPCNHEFHAKCVDKWLKANRTCPICRADASEVQREA-
>tr|A0A850VA95|A0A850VA95_9CORV/368-445 [subseq from] RNF44 protein (Fragment) OS=Chloropsis hardwickii OX=667144 GN=Rnf44 PE=4 SV=1
GLTKADIEHLPSYRFNPESHQSEQTLCVVCFSDFEARQLLRVLPCNHEFHAKCVDKWLKANRTCPICRADASEVQREA-
>tr|A0A850XY53|A0A850XY53_AEGCA/368-445 [subseq from] RNF44 protein (Fragment) OS=Aegithalos caudatus OX=73327 GN=Rnf44 PE=4 SV=1
GLTKADIEHLPSYRFNPESHQSEQTLCVVCFSDFEARQLLRVLPCNHEFHAKCVDKWLKANRTCPICRADASEVQREA-
>tr|A0A851ACZ5|A0A851ACZ5_SULDA/367-444 [subseq from] RNF44 protein (Fragment) OS=Sula dactylatra OX=56068 GN=Rnf44 PE=4 SV=1
GLTKADIEHLPSYRFNPESHQSEQTLCVVCFSDFEARQLLRVLPCNHEFHAKCVDKWLKANRTCPICRADASEVQREA-
>tr|A0A851BD60|A0A851BD60_PICGY/368-445 [subseq from] RNF44 protein (Fragment) OS=Picathartes gymnocephalus OX=175131 GN=Rnf44 PE=4 SV=1
GLTKADIEHLPSYRFNPESHQSEQTLCVVCFSDFEARQLLRVLPCNHEFHAKCVDKWLKANRTCPICRADASEVQREA-
>tr|A0A7L1MPK9|A0A7L1MPK9_BOMGA/379-456 [subseq from] RNF44 protein (Fragment) OS=Bombycilla garrulus OX=125297 GN=Rnf44 PE=4 SV=1
GLTKADIEHLPSYRFNPESHQSEQTLCVVCFSDFEARQLLRVLPCNHEFHAKCVDKWLKANRTCPICRADASEVQREA-
>tr|A0A851ED86|A0A851ED86_9CORV/368-445 [subseq from] RNF44 protein (Fragment) OS=Dryoscopus gambensis OX=85069 GN=Rnf44 PE=4 SV=1
GLTKADIEHLPSYRFNPESHQSEQTLCVVCFSDFEARQLLRVLPCNHEFHAKCVDKWLKANRTCPICRADASEVQREA-
>tr|A0A7K4XU53|A0A7K4XU53_REGSA/368-445 [subseq from] RNF44 protein (Fragment) OS=Regulus satrapa OX=13245 GN=Rnf44 PE=4 SV=1
GLTKADIEHLPSYRFNPESHQSEQTLCVVCFSDFEARQLLRVLPCNHEFHAKCVDKWLKANRTCPICRADASEVQREA-
>tr|A0A851LSQ1|A0A851LSQ1_CORCR/368-445 [subseq from] RNF44 protein (Fragment) OS=Corythaeola cristata OX=103954 GN=Rnf44 PE=4 SV=1
GLTKADIEHLPSYRFNPESHQSEQTLCVVCFSDFEARQLLRVLPCNHEFHAKCVDKWLKANRTCPICRADASEVQREA-
>tr|A0A851MSZ2|A0A851MSZ2_9DEND/354-431 [subseq from] RNF44 protein (Fragment) OS=Campylorhamphus procurvoides OX=190295 GN=Rnf44 PE=4 SV=1
GLTKADIEHLPSYRFNPESHQSEQTLCVVCFSDFEARQLLRVLPCNHEFHAKCVDKWLKANRTCPICRADASEVQREA-
>tr|A0A851QRM1|A0A851QRM1_TYCCO/368-445 [subseq from] RNF44 protein (Fragment) OS=Tychaedon coryphoeus OX=614051 GN=Rnf44 PE=4 SV=1
GLTKADIEHLPSYRFNPESHQSEQTLCVVCFSDFEARQLLRVLPCNHEFHAKCVDKWLKANRTCPICRADASEVQREA-
>tr|A0A851WD47|A0A851WD47_9CORV/368-445 [subseq from] RNF44 protein (Fragment) OS=Corvus moneduloides OX=1196302 GN=Rnf44 PE=4 SV=1
GLTKADIEHLPSYRFNPESHQSEQTLCVVCFSDFEARQLLRVLPCNHEFHAKCVDKWLKANRTCPICRADASEVQREA-
>tr|A0A851ZWI2|A0A851ZWI2_CALOR/368-445 [subseq from] RNF44 protein (Fragment) OS=Calcarius ornatus OX=198940 GN=Rnf44 PE=4 SV=1
GLTKADIEHLPSYRFNPESHQSEQTLCVVCFSDFEARQLLRVLPCNHEFHAKCVDKWLKANRTCPICRADASEVQREA-
>tr|A0A852BKE3|A0A852BKE3_9CORV/368-445 [subseq from] RNF44 protein (Fragment) OS=Chloropsis cyanopogon OX=1218682 GN=Rnf44 PE=4 SV=1
GLTKADIEHLPSYRFNPESHQSEQTLCVVCFSDFEARQLLRVLPCNHEFHAKCVDKWLKANRTCPICRADASEVQREA-
>tr|A0A7L1RJD8|A0A7L1RJD8_9PASS/368-445 [subseq from] RNF44 protein (Fragment) OS=Locustella ochotensis OX=187437 GN=Rnf44 PE=4 SV=1
GLTKADIEHLPSYRFNPESHQSEQTLCVVCFSDFEARQLLRVLPCNHEFHAKCVDKWLKANRTCPICRADASEVQREA-
>tr|A0A852BWX5|A0A852BWX5_9PICI/367-444 [subseq from] RNF44 protein (Fragment) OS=Ramphastos sulfuratus OX=322582 GN=Rnf44 PE=4 SV=1
GLTKADIEHLPSYRFNPESHQSEQTLCVVCFSDFEARQLLRVLPCNHEFHAKCVDKWLKANRTCPICRADASEVQREA-
>tr|A0A852G2P8|A0A852G2P8_PEUTA/368-445 [subseq from] RNF44 protein (Fragment) OS=Peucedramus taeniatus OX=135441 GN=Rnf44 PE=4 SV=1
GLTKADIEHLPSYRFNPESHQSEQTLCVVCFSDFEARQLLRVLPCNHEFHAKCVDKWLKANRTCPICRADASEVQREA-
>tr|A0A7K7IDU7|A0A7K7IDU7_LOXCU/369-446 [subseq from] RNF44 protein (Fragment) OS=Loxia curvirostra OX=64802 GN=Rnf44 PE=4 SV=1
GLTKADIEHLPSYRFNPESHQSEQTLCVVCFSDFEARQLLRVLPCNHEFHAKCVDKWLKANRTCPICRADASEVQREA-
>tr|A0A852GPF5|A0A852GPF5_9CHAR/368-445 [subseq from] RNF44 protein (Fragment) OS=Larus smithsonianus OX=243888 GN=Rnf44 PE=4 SV=1
GLTKADIEHLPSYRFNPESHQSEQTLCVVCFSDFEARQLLRVLPCNHEFHAKCVDKWLKANRTCPICRADASEVQREA-
>tr|A0A852I5E1|A0A852I5E1_9PICI/367-444 [subseq from] RNF44 protein (Fragment) OS=Tricholaema leucomelas OX=240729 GN=Rnf44 PE=4 SV=1
GLTKADIEHLPSYRFNPESHQSEQTLCVVCFSDFEARQLLRVLPCNHEFHAKCVDKWLKANRTCPICRADASEVQREA-
>tr|A0A7L0XRH5|A0A7L0XRH5_TYRSA/368-445 [subseq from] RNF44 protein (Fragment) OS=Tyrannus savana OX=137541 GN=Rnf44 PE=4 SV=1
GLTKADIEHLPSYRFNPESHQSEQTLCVVCFSDFEARQLLRVLPCNHEFHAKCVDKWLKANRTCPICRADASEVQREA-
>tr|A0A852IDL9|A0A852IDL9_9PASS/368-445 [subseq from] RNF44 protein (Fragment) OS=Nicator chloris OX=237433 GN=Rnf44 PE=4 SV=1
GLTKADIEHLPSYRFNPESHQSEQTLCVVCFSDFEARQLLRVLPCNHEFHAKCVDKWLKANRTCPICRADASEVQREA-
>tr|A0A852MX50|A0A852MX50_9PASS/368-445 [subseq from] RNF44 protein (Fragment) OS=Pteruthius melanotis OX=357074 GN=Rnf44 PE=4 SV=1
GLTKADIEHLPSYRFNPESHQSEQTLCVVCFSDFEARQLLRVLPCNHEFHAKCVDKWLKANRTCPICRADASEVQREA-
>tr|A0A852P9S4|A0A852P9S4_9PASS/368-445 [subseq from] RNF44 protein (Fragment) OS=Atrichornis clamosus OX=449594 GN=Rnf44 PE=4 SV=1
GLTKADIEHLPSYRFNPESHQSEQTLCVVCFSDFEARQLLRVLPCNHEFHAKCVDKWLKANRTCPICRADASEVQREA-
>tr|H0YQH8|H0YQH8_TAEGU/364-441 [subseq from] RING-type domain-containing protein OS=Taeniopygia guttata OX=59729 GN=RNF44 PE=4 SV=2
GLTKADIEHLPSYRFNPESHQSEQTLCVVCFSDFEARQLLRVLPCNHEFHAKCVDKWLKANRTCPICRADASEVQREA-
>tr|U3K1P1|U3K1P1_FICAL/364-441 [subseq from] Ring finger protein 44 OS=Ficedula albicollis OX=59894 GN=RNF44 PE=4 SV=1
GLTKADIEHLPSYRFNPESHQSEQTLCVVCFSDFEARQLLRVLPCNHEFHAKCVDKWLKANRTCPICRADASEVQREA-
>tr|A0A7J8FMI7|A0A7J8FMI7_ROUAE/318-396 [subseq from] Ring finger protein 44 OS=Rousettus aegyptiacus OX=9407 GN=HJG63_016835 PE=4 SV=1
GLTKADIEQLPAYRFNPDSHQSEQTLCVVCFSDFEARQLLRVLPCNHEFHTKCVDKWLKANRTCPICRADASEVPREAE
>tr|A0A7K6HGZ9|A0A7K6HGZ9_9PASS/368-445 [subseq from] RNF44 protein (Fragment) OS=Dasyornis broadbenti OX=243059 GN=Rnf44 PE=4 SV=1
GLTKADIEHLPSYRFNPESHQSEQTLCVVCFSDFEARQLLRVLPCNHEFHAKCVDKWLKANRTCPICRADASEVQREA-
>tr|A0A7K7F4H9|A0A7K7F4H9_CHIMN/394-471 [subseq from] RNF44 protein (Fragment) OS=Chionis minor OX=227182 GN=Rnf44 PE=4 SV=1
GLTKADIEHLPSYRFNPESHQSEQTLCVVCFSDFEARQLLRVLPCNHEFHAKCVDKWLKANRTCPICRADASEVQREA-
>tr|A0A7K9K5C5|A0A7K9K5C5_9PASE/377-454 [subseq from] RNF44 protein (Fragment) OS=Dicaeum eximium OX=667154 GN=Rnf44 PE=4 SV=1
GLTKADIEHLPSYRFNPESHQSEQTLCVVCFSDFEARQLLRVLPCNHEFHAKCVDKWLKANRTCPICRADASEVQREA-
>tr|A0A7K9P5S0|A0A7K9P5S0_9CORV/368-445 [subseq from] RNF44 protein (Fragment) OS=Pachycephala philippinensis OX=449367 GN=Rnf44 PE=4 SV=1
GLTKADIEHLPSYRFNPESHQSEQTLCVVCFSDFEARQLLRVLPCNHEFHAKCVDKWLKANRTCPICRADASEVQREA-
>tr|A0A7L0CCH8|A0A7L0CCH8_9AVES/379-456 [subseq from] RNF44 protein (Fragment) OS=Spizaetus tyrannus OX=252798 GN=Rnf44 PE=4 SV=1
GLTKADIEHLPSYRFNPESHQSEQTLCVVCFSDFEARQLLRVLPCNHEFHAKCVDKWLKANRTCPICRADASEVQREA-
>tr|A0A7L0PX79|A0A7L0PX79_9AVES/404-481 [subseq from] RNF44 protein (Fragment) OS=Mesembrinibis cayennensis OX=1118748 GN=Rnf44 PE=4 SV=1
GLTKADIEHLPSYRFNPESHQSEQTLCVVCFSDFEARQLLRVLPCNHEFHAKCVDKWLKANRTCPICRADASEVQREA-
>tr|A0A7L1WDC8|A0A7L1WDC8_9PASS/377-454 [subseq from] RNF44 protein (Fragment) OS=Certhia brachydactyla OX=73330 GN=Rnf44 PE=4 SV=1
GLTKADIEHLPSYRFNPESHQSEQTLCVVCFSDFEARQLLRVLPCNHEFHAKCVDKWLKANRTCPICRADASEVQREA-
>tr|A0A7L2BPA5|A0A7L2BPA5_9PASS/394-471 [subseq from] RNF44 protein (Fragment) OS=Alaudala cheleensis OX=670337 GN=Rnf44 PE=4 SV=1
GLTKADIEHLPSYRFNPESHQSEQTLCVVCFSDFEARQLLRVLPCNHEFHAKCVDKWLKANRTCPICRADASEVQREA-
>tr|A0A7L2RA93|A0A7L2RA93_9PASS/393-470 [subseq from] RNF44 protein (Fragment) OS=Oxylabes madagascariensis OX=98144 GN=Rnf44 PE=4 SV=1
GLTKADIEHLPSYRFNPESHQSEQTLCVVCFSDFEARQLLRVLPCNHEFHAKCVDKWLKANRTCPICRADASEVQREA-
>tr|A0A7L4GPP6|A0A7L4GPP6_PODST/394-471 [subseq from] RNF44 protein (Fragment) OS=Podargus strigoides OX=8905 GN=Rnf44 PE=4 SV=1
GLTKADIEHLPSYRFNPESHQSEQTLCVVCFSDFEARQLLRVLPCNHEFHAKCVDKWLKANRTCPICRADASEVQREA-
>tr|A0A850WLI6|A0A850WLI6_PIACA/390-467 [subseq from] RNF44 protein (Fragment) OS=Piaya cayana OX=33601 GN=Rnf44 PE=4 SV=1
GLTKADIEHLPSYRFNPESHQSEQTLCVVCFSDFEARQLLRVLPCNHEFHAKCVDKWLKANRTCPICRADASEVQREA-
>tr|A0A851CYI6|A0A851CYI6_TODME/368-445 [subseq from] RNF44 protein (Fragment) OS=Todus mexicanus OX=135184 GN=Rnf44 PE=4 SV=1
GLTKADIEHLPSYRFNPESHQSEQTLCVVCFSDFEARQLLRVLPCNHEFHAKCVDKWLKANRTCPICRADASEVQREA-
>tr|A0A851VD66|A0A851VD66_9PASS/393-470 [subseq from] RNF44 protein (Fragment) OS=Copsychus sechellarum OX=797021 GN=Rnf44 PE=4 SV=1
GLTKADIEHLPSYRFNPESHQSEQTLCVVCFSDFEARQLLRVLPCNHEFHAKCVDKWLKANRTCPICRADASEVQREA-
>tr|A0A851YFE4|A0A851YFE4_9AVES/368-445 [subseq from] RNF44 protein (Fragment) OS=Halcyon senegalensis OX=342381 GN=Rnf44 PE=4 SV=1
GLTKADIEHLPSYRFNPESHQSEQTLCVVCFSDFEARQLLRVLPCNHEFHAKCVDKWLKANRTCPICRADASEVQREA-
>tr|W5LAB9|W5LAB9_ASTMX/587-662 [subseq from] Ring finger protein 38 OS=Astyanax mexicanus OX=7994 PE=4 SV=2
GLTKADIEQLPSYRFNPSNHQSE---CVVCMCDFESRQLLRVLPCNHEFHAKCVDKWLKANRTCPICRADASEVQRDSE
>tr|A0A6P3Q7X2|A0A6P3Q7X2_PTEVA/331-409 [subseq from] RING finger protein 44 isoform X3 OS=Pteropus vampyrus OX=132908 GN=RNF44 PE=4 SV=1
GLTKADIEQLPAYRFNPDSHQSEQTLCVVCFSDFEARQLLRVLPCNHEFHTKCVDKWLKANRTCPICRADASEVPREAE
>tr|F7EEL2|F7EEL2_XENTR/352-430 [subseq from] Ring finger protein 44 OS=Xenopus tropicalis OX=8364 GN=rnf44 PE=4 SV=3
GLTKANIEQLPSYRFNAESHQSEQTLCVVCFSDFESRQLLRVLPCNHEFHAKCVDKWLKSNRTCPICRADASEAHRDGE
>tr|A0A2K6RHH6|A0A2K6RHH6_RHIRO/334-412 [subseq from] RING-type domain-containing protein OS=Rhinopithecus roxellana OX=61622 GN=RNF44 PE=4 SV=1
GLTKADIDQLPSYRFNPDSHQSEQTLCVVCFSDFETRQLLRVLPCNHEFHTKCVDKWLKANRTCPICRADASEVPREAE
>tr|A0A671F3G9|A0A671F3G9_RHIFE/351-429 [subseq from] Ring finger protein 44 OS=Rhinolophus ferrumequinum OX=59479 GN=RNF44 PE=4 SV=1
GLTKADIEQLPAYRFNPDSHQSEQTLCVVCFSDFEARQLLRVLPCNHEFHTKCVDKWLKANRTCPICRADASEVPREAE
>tr|A0A6P3QHU8|A0A6P3QHU8_PTEVA/351-429 [subseq from] RING finger protein 44 isoform X2 OS=Pteropus vampyrus OX=132908 GN=RNF44 PE=4 SV=1
GLTKADIEQLPAYRFNPDSHQSEQTLCVVCFSDFEARQLLRVLPCNHEFHTKCVDKWLKANRTCPICRADASEVPREAE
>tr|A0A6P3QN49|A0A6P3QN49_PTEVA/365-443 [subseq from] RING finger protein 44 isoform X1 OS=Pteropus vampyrus OX=132908 GN=RNF44 PE=4 SV=1
GLTKADIEQLPAYRFNPDSHQSEQTLCVVCFSDFEARQLLRVLPCNHEFHTKCVDKWLKANRTCPICRADASEVPREAE
>tr|A0A7J7RZA5|A0A7J7RZA5_RHIFE/352-430 [subseq from] Ring finger protein 44 OS=Rhinolophus ferrumequinum OX=59479 GN=mRhiFer1_014510 PE=4 SV=1
GLTKADIEQLPAYRFNPDSHQSEQTLCVVCFSDFEARQLLRVLPCNHEFHTKCVDKWLKANRTCPICRADASEVPREAE
>tr|A0A7J8FM41|A0A7J8FM41_ROUAE/351-429 [subseq from] Ring finger protein 44 OS=Rousettus aegyptiacus OX=9407 GN=HJG63_016835 PE=4 SV=1
GLTKADIEQLPAYRFNPDSHQSEQTLCVVCFSDFEARQLLRVLPCNHEFHTKCVDKWLKANRTCPICRADASEVPREAE
>tr|G9KLK1|G9KLK1_MUSPF/354-430 [subseq from] Ring finger protein 44 (Fragment) OS=Mustela putorius furo OX=9669 PE=2 SV=1
GLTKADIEQLPSYRFNPDSHQSEQTLCVVCFSDFEARQLLRVLPCNHEFHTKCVDKWLKANRTCPICRADASEVPRE--
>tr|A0A286XAI2|A0A286XAI2_CAVPO/274-352 [subseq from] Ring finger protein 44 OS=Cavia porcellus OX=10141 GN=RNF44 PE=4 SV=1
GLTKADIEQLPSYRFNADSHQSEQTLCVVCFSDFEARQLLRVLPCNHEFHAKCVDKWLKANRTCPICRADASEVPREAE
>tr|A0A2K5DYT4|A0A2K5DYT4_AOTNA/361-439 [subseq from] Ring finger protein 44 OS=Aotus nancymaae OX=37293 GN=RNF44 PE=4 SV=1
GLTKADIEQLPSYRFNPDSHQSEQTLCVVCFSDFEVRQLLRVLPCNHEFHTKCVDKWLKANRTCPICRADASEVPREAE
>tr|A0A2K6TUC1|A0A2K6TUC1_SAIBB/351-429 [subseq from] Ring finger protein 44 OS=Saimiri boliviensis boliviensis OX=39432 GN=RNF44 PE=4 SV=1
GLTKADIEQLPSYRFNPDSHQSEQTLCVVCFSDFEVRQLLRVLPCNHEFHTKCVDKWLKANRTCPICRADASEVPREAE
>tr|A0A6P3F5I7|A0A6P3F5I7_OCTDE/273-351 [subseq from] RING finger protein 44 isoform X6 OS=Octodon degus OX=10160 GN=Rnf44 PE=4 SV=1
GLTKADIEQLPSYRFNADSHQSEQTLCVVCFSDFEARQLLRVLPCNHEFHAKCVDKWLKANRTCPICRADASEVPREAE
>tr|A0A6P6EIW0|A0A6P6EIW0_OCTDE/274-352 [subseq from] RING finger protein 44 isoform X5 OS=Octodon degus OX=10160 GN=Rnf44 PE=4 SV=1
GLTKADIEQLPSYRFNADSHQSEQTLCVVCFSDFEARQLLRVLPCNHEFHAKCVDKWLKANRTCPICRADASEVPREAE
>tr|A0A7J7RYU9|A0A7J7RYU9_RHIFE/361-439 [subseq from] Ring finger protein 44 OS=Rhinolophus ferrumequinum OX=59479 GN=mRhiFer1_014510 PE=4 SV=1
GLTKADIEQLPAYRFNPDSHQSEQTLCVVCFSDFEARQLLRVLPCNHEFHTKCVDKWLKANRTCPICRADASEVPREAE
>tr|A0A7J7XJV4|A0A7J7XJV4_MYOMY/216-293 [subseq from] Ring finger protein 44 OS=Myotis myotis OX=51298 GN=mMyoMyo1_016721 PE=4 SV=1
GLTKADIEQLPAYRFNPDSHQSEQTLCVVCFSDFEARQLLRVLPCNHEFHTKCVDKWLKANRTCPICRADASEVPREV-
>tr|H0VVN8|H0VVN8_CAVPO/273-351 [subseq from] Ring finger protein 44 OS=Cavia porcellus OX=10141 GN=RNF44 PE=4 SV=2
GLTKADIEQLPSYRFNADSHQSEQTLCVVCFSDFEARQLLRVLPCNHEFHAKCVDKWLKANRTCPICRADASEVPREAE
>tr|A0A1A7WUT7|A0A1A7WUT7_9TELE/346-423 [subseq from] Ring finger protein 44 OS=Iconisemion striatum OX=60296 GN=RNF44 PE=4 SV=1
GLTKADIEQLPSYRFNSENHLSEQTLCVVCFSDFESRQLLRVLPCNHEFHAKCVDKWLKTNRTCPICRADASDVHREV-
>tr|A0A1A7YA05|A0A1A7YA05_9TELE/362-439 [subseq from] Ring finger protein 44 OS=Iconisemion striatum OX=60296 GN=RNF44 PE=4 SV=1
GLTKADIEQLPSYRFNSENHLSEQTLCVVCFSDFESRQLLRVLPCNHEFHAKCVDKWLKTNRTCPICRADASDVHREV-
>tr|A0A1A8HRV8|A0A1A8HRV8_NOTKU/209-286 [subseq from] Ring finger protein 44 OS=Nothobranchius kuhntae OX=321403 GN=RNF44 PE=4 SV=1
GLTKADIEQLPSYRFNSENHLSEQTLCVVCFSDFESRQLLRVLPCNHEFHAKCVDKWLKTNRTCPICRADASDVHREV-
>tr|A0A3P8WY78|A0A3P8WY78_CYNSE/325-403 [subseq from] Ring finger protein 44 OS=Cynoglossus semilaevis OX=244447 PE=4 SV=1
GLTKADIEQLPSYRFNPENHLTEQTLCVVCFSDFECRQLLRVLPCNHEFHAKCVDKWLKTNRTCPICRADASDVHREAE
>tr|L9JG56|L9JG56_TUPCH/200-278 [subseq from] RING finger protein 44 OS=Tupaia chinensis OX=246437 GN=TREES_T100010157 PE=4 SV=1
GLTKADIEQLPSYRFHPDSHQSEQTLCVVCFSDFEARQLLRVLPCNHEFHTKCVDKWLKANRTCPICRADASEVPREAE
>tr|A0A4U1EL95|A0A4U1EL95_MONMO/218-296 [subseq from] RING-type domain-containing protein OS=Monodon monoceros OX=40151 GN=EI555_021100 PE=4 SV=1
GLTKADIEQLPSYRFHPDSHQSEQTLCVVCFSDFEARQLLRVLPCNHEFHTKCVDKWLKANRTCPICRADASEVPREAE
>tr|A0A6I8RU75|A0A6I8RU75_XENTR/392-470 [subseq from] Ring finger protein 44 OS=Xenopus tropicalis OX=8364 GN=rnf44 PE=4 SV=1
GLTKANIEQLPSYRFNAESHQSEQTLCVVCFSDFESRQLLRVLPCNHEFHAKCVDKWLKSNRTCPICRADASEAHRDGE
>tr|A0A852KM87|A0A852KM87_UROIN/368-444 [subseq from] RNF44 protein (Fragment) OS=Urocolius indicus OX=458196 GN=Rnf44 PE=4 SV=1
GLTKADIEHLPSYRFNPESHQSEQTLCVVCFSDFEARQLLRVLPCNHEFHAKCVDKWLKANRTCPICRADASEVQRE--
>tr|A0A3Q2UAE3|A0A3Q2UAE3_CHICK/532-609 [subseq from] RING-type domain-containing protein OS=Gallus gallus OX=9031 GN=RNF44 PE=4 SV=1
GLTKADIEHLPSYRFNPESHQSEQTLCVVCFSDFEARQLLRVLPCNHEFHAKCVDKWLKANRTCPICRADASEVQREA-
>tr|A0A2K6GI18|A0A2K6GI18_PROCO/273-351 [subseq from] Ring finger protein 44 OS=Propithecus coquereli OX=379532 GN=RNF44 PE=4 SV=1
GLTKADIEQLPSYRFNPDSHQSEQTLCVVCFSDFEARQLLRVLPCSHEFHTKCVDKWLKANRTCPICRADASEVPREAE
>tr|A0A6I8RGY3|A0A6I8RGY3_XENTR/427-505 [subseq from] Ring finger protein 44 OS=Xenopus tropicalis OX=8364 GN=rnf44 PE=4 SV=2
GLTKANIEQLPSYRFNAESHQSEQTLCVVCFSDFESRQLLRVLPCNHEFHAKCVDKWLKSNRTCPICRADASEAHRDGE
>tr|A0A6P3EUN8|A0A6P3EUN8_OCTDE/355-433 [subseq from] RING finger protein 44 isoform X3 OS=Octodon degus OX=10160 GN=Rnf44 PE=4 SV=1
GLTKADIEQLPSYRFNADSHQSEQTLCVVCFSDFEARQLLRVLPCNHEFHAKCVDKWLKANRTCPICRADASEVPREAE
>tr|A0A7J7XKV0|A0A7J7XKV0_MYOMY/275-352 [subseq from] Ring finger protein 44 OS=Myotis myotis OX=51298 GN=mMyoMyo1_016721 PE=4 SV=1
GLTKADIEQLPAYRFNPDSHQSEQTLCVVCFSDFEARQLLRVLPCNHEFHTKCVDKWLKANRTCPICRADASEVPREV-
>tr|A0A0N8ET28|A0A0N8ET28_HETGA/354-432 [subseq from] RING finger protein 44 OS=Heterocephalus glaber OX=10181 GN=RNF44 PE=4 SV=1
GLTKADIEQLPSYRFNSDSHQSEQTLCVVCFSDFEARQLLRVLPCNHEFHAKCVDKWLKANRTCPICRADASEVPREAE
>tr|A0A1L8GY19|A0A1L8GY19_XENLA/351-429 [subseq from] RING-type domain-containing protein OS=Xenopus laevis OX=8355 GN=rnf44.L PE=4 SV=1
GLTKANIEQLPSYRFNAESHQSEQTLCVICFSDFESRQLLRVLPCNHEFHAKCVDKWLKSNRTCPICRADASEAHRDGE
>tr|A0A6P3F9C5|A0A6P3F9C5_OCTDE/354-432 [subseq from] RING finger protein 44 isoform X4 OS=Octodon degus OX=10160 GN=Rnf44 PE=4 SV=1
GLTKADIEQLPSYRFNADSHQSEQTLCVVCFSDFEARQLLRVLPCNHEFHAKCVDKWLKANRTCPICRADASEVPREAE
>tr|A0A6P6EIV8|A0A6P6EIV8_OCTDE/365-443 [subseq from] RING finger protein 44 isoform X1 OS=Octodon degus OX=10160 GN=Rnf44 PE=4 SV=1
GLTKADIEQLPSYRFNADSHQSEQTLCVVCFSDFEARQLLRVLPCNHEFHAKCVDKWLKANRTCPICRADASEVPREAE
>tr|A0A6P6EIW4|A0A6P6EIW4_OCTDE/364-442 [subseq from] RING finger protein 44 isoform X2 OS=Octodon degus OX=10160 GN=Rnf44 PE=4 SV=1
GLTKADIEQLPSYRFNADSHQSEQTLCVVCFSDFEARQLLRVLPCNHEFHAKCVDKWLKANRTCPICRADASEVPREAE
>tr|A0A1A8B5F9|A0A1A8B5F9_NOTFU/257-334 [subseq from] Ring finger protein 44 OS=Nothobranchius furzeri OX=105023 GN=RNF44 PE=4 SV=1
GLTKADIEQLPSYRFNSENHLSEQTLCVVCFSDFESRQLLRVLPCNHEFHAKCVDKWLKTNRTCPICRADASDVHREV-
>tr|A0A1A8CQK1|A0A1A8CQK1_9TELE/257-334 [subseq from] Ring finger protein 44 OS=Nothobranchius kadleci OX=1051664 GN=RNF44 PE=4 SV=1
GLTKADIEQLPSYRFNSENHLSEQTLCVVCFSDFESRQLLRVLPCNHEFHAKCVDKWLKTNRTCPICRADASDVHREV-
>tr|A0A1A8IIA7|A0A1A8IIA7_NOTKU/257-334 [subseq from] Ring finger protein 44 OS=Nothobranchius kuhntae OX=321403 GN=RNF44 PE=4 SV=1
GLTKADIEQLPSYRFNSENHLSEQTLCVVCFSDFESRQLLRVLPCNHEFHAKCVDKWLKTNRTCPICRADASDVHREV-
>tr|H0WQQ5|H0WQQ5_OTOGA/363-441 [subseq from] Ring finger protein 44 OS=Otolemur garnettii OX=30611 GN=RNF44 PE=4 SV=1
GLTKADIEQLPSYRFNPDSHQSEQTLCVVCFSDFEARQLLRVLPCSHEFHTKCVDKWLKANRTCPICRADASEVPREAE
>tr|A0A6J3BIW2|A0A6J3BIW2_VICPA/274-352 [subseq from] RING finger protein 44 isoform X3 OS=Vicugna pacos OX=30538 GN=RNF44 PE=4 SV=1
GLTKADIEQLPSYRFHPDSHQSEQTLCVVCFSDFEARQLLRVLPCNHEFHTKCVDKWLKANRTCPICRADASEVPREAE
>tr|A0A1A7ZEC0|A0A1A7ZEC0_NOTFU/273-350 [subseq from] Ring finger protein 44 OS=Nothobranchius furzeri OX=105023 GN=RNF44 PE=4 SV=1
GLTKADIEQLPSYRFNSENHLSEQTLCVVCFSDFESRQLLRVLPCNHEFHAKCVDKWLKTNRTCPICRADASDVHREV-
>tr|A0A2Y9ME31|A0A2Y9ME31_DELLE/273-351 [subseq from] RING finger protein 44 isoform X4 OS=Delphinapterus leucas OX=9749 GN=RNF44 PE=4 SV=1
GLTKADIEQLPSYRFHPDSHQSEQTLCVVCFSDFEARQLLRVLPCNHEFHTKCVDKWLKANRTCPICRADASEVPREAE
>tr|A0A2Y9MLZ1|A0A2Y9MLZ1_DELLE/274-352 [subseq from] RING finger protein 44 isoform X3 OS=Delphinapterus leucas OX=9749 GN=RNF44 PE=4 SV=1
GLTKADIEQLPSYRFHPDSHQSEQTLCVVCFSDFEARQLLRVLPCNHEFHTKCVDKWLKANRTCPICRADASEVPREAE
>tr|A0A340XVH1|A0A340XVH1_LIPVE/273-351 [subseq from] RING finger protein 44 isoform X2 OS=Lipotes vexillifer OX=118797 GN=RNF44 PE=4 SV=1
GLTKADIEQLPSYRFHPDSHQSEQTLCVVCFSDFEARQLLRVLPCNHEFHTKCVDKWLKANRTCPICRADASEVPREAE
>tr|A0A341B6X5|A0A341B6X5_NEOAA/274-352 [subseq from] RING finger protein 44 isoform X3 OS=Neophocaena asiaeorientalis asiaeorientalis OX=1706337 GN=RNF44 PE=4 SV=1
GLTKADIEQLPSYRFHPDSHQSEQTLCVVCFSDFEARQLLRVLPCNHEFHTKCVDKWLKANRTCPICRADASEVPREAE
>tr|A0A6J3R448|A0A6J3R448_TURTR/274-352 [subseq from] RING finger protein 44 isoform X3 OS=Tursiops truncatus OX=9739 GN=RNF44 PE=4 SV=1
GLTKADIEQLPSYRFHPDSHQSEQTLCVVCFSDFEARQLLRVLPCNHEFHTKCVDKWLKANRTCPICRADASEVPREAE
>tr|A0A6J3R4V1|A0A6J3R4V1_TURTR/273-351 [subseq from] RING finger protein 44 isoform X4 OS=Tursiops truncatus OX=9739 GN=RNF44 PE=4 SV=1
GLTKADIEQLPSYRFHPDSHQSEQTLCVVCFSDFEARQLLRVLPCNHEFHTKCVDKWLKANRTCPICRADASEVPREAE
>tr|A0A6P5C445|A0A6P5C445_BOSIN/273-351 [subseq from] RING finger protein 44 isoform X4 OS=Bos indicus OX=9915 GN=RNF44 PE=4 SV=1
GLTKADIEQLPSYRFHPDSHQSEQTLCVVCFSDFEARQLLRVLPCNHEFHTKCVDKWLKANRTCPICRADASEVPREAE
>tr|A0A6P5C546|A0A6P5C546_BOSIN/274-352 [subseq from] RING finger protein 44 isoform X3 OS=Bos indicus OX=9915 GN=RNF44 PE=4 SV=1
GLTKADIEQLPSYRFHPDSHQSEQTLCVVCFSDFEARQLLRVLPCNHEFHTKCVDKWLKANRTCPICRADASEVPREAE
>tr|A0A6P7E3Y9|A0A6P7E3Y9_SHEEP/274-352 [subseq from] RING finger protein 44 isoform X3 OS=Ovis aries OX=9940 GN=RNF44 PE=4 SV=1
GLTKADIEQLPSYRFHPDSHQSEQTLCVVCFSDFEARQLLRVLPCNHEFHTKCVDKWLKANRTCPICRADASEVPREAE
>tr|A0A2K5I6S1|A0A2K5I6S1_COLAP/354-432 [subseq from] Ring finger protein 44 OS=Colobus angolensis palliatus OX=336983 PE=4 SV=1
GLAKADIEQLPSYRFNPDSHQSEQTLCVVCFSDFETRQLLRVLPCNHEFHTKCVDKWLKANRTCPICRADASEVPREAE
>tr|A0A7J7XJT7|A0A7J7XJT7_MYOMY/353-430 [subseq from] Ring finger protein 44 OS=Myotis myotis OX=51298 GN=mMyoMyo1_016721 PE=4 SV=1
GLTKADIEQLPAYRFNPDSHQSEQTLCVVCFSDFEARQLLRVLPCNHEFHTKCVDKWLKANRTCPICRADASEVPREV-
>tr|G1PUY4|G1PUY4_MYOLU/357-434 [subseq from] Ring finger protein 44 OS=Myotis lucifugus OX=59463 GN=RNF44 PE=4 SV=1
GLTKADIEQLPAYRFNPDSHQSEQTLCVVCFSDFEARQLLRVLPCNHEFHTKCVDKWLKANRTCPICRADASEVPREV-
>tr|S7MV23|S7MV23_MYOBR/362-439 [subseq from] RING finger protein 44 (Fragment) OS=Myotis brandtii OX=109478 GN=D623_10032523 PE=4 SV=1
GLTKADIEQLPAYRFNPDSHQSEQTLCVVCFSDFEARQLLRVLPCNHEFHTKCVDKWLKANRTCPICRADASEVPREV-
>tr|F1S3A0|F1S3A0_PIG/321-399 [subseq from] Ring finger protein 44 OS=Sus scrofa OX=9823 GN=RNF44 PE=4 SV=3
GLTKADIEQLPSYRFHPDSHQSEQTLCVVCFSDFEARQLLRVLPCNHEFHTKCVDKWLKANRTCPICRADASEVPREAE
>tr|A0A4X1SJW2|A0A4X1SJW2_PIG/334-412 [subseq from] RING-type domain-containing protein OS=Sus scrofa OX=9823 GN=RNF44 PE=4 SV=1
GLTKADIEQLPSYRFHPDSHQSEQTLCVVCFSDFEARQLLRVLPCNHEFHTKCVDKWLKANRTCPICRADASEVPREAE
>tr|A0A6P8Q6B7|A0A6P8Q6B7_GEOSA/273-351 [subseq from] RING finger protein 44 isoform X4 OS=Geotrypetes seraphini OX=260995 GN=RNF44 PE=4 SV=1
GLTKASIELLPSYRFNPESHHSEQTLCVVCFSDFETRQLLRVLPCNHEFHAKCVDKWLKANRTCPICRADASEVHRETE
>tr|A0A836D342|A0A836D342_SHEEP/322-400 [subseq from] Uncharacterized protein OS=Ovis aries OX=9940 GN=JEQ12_016598 PE=4 SV=1
GLTKADIEQLPSYRFHPDSHQSEQTLCVVCFSDFEARQLLRVLPCNHEFHTKCVDKWLKANRTCPICRADASEVPREAE
>tr|A0A0S7LWA1|A0A0S7LWA1_9TELE/120-198 [subseq from] RNF44 (Fragment) OS=Poeciliopsis prolifica OX=188132 GN=RNF44 PE=4 SV=1
GLTKADIEQLPSYRFNSENHLSEQTLCVVCFSDFECRQLLRVLPCNHEFHAKCVDKWLKTNRTCPICRADASDVHREAE
>tr|A0A6I9I086|A0A6I9I086_VICPA/354-432 [subseq from] RING finger protein 44 isoform X2 OS=Vicugna pacos OX=30538 GN=RNF44 PE=4 SV=1
GLTKADIEQLPSYRFHPDSHQSEQTLCVVCFSDFEARQLLRVLPCNHEFHTKCVDKWLKANRTCPICRADASEVPREAE
>tr|A0A6J0ADZ2|A0A6J0ADZ2_VICPA/355-433 [subseq from] RING finger protein 44 isoform X1 OS=Vicugna pacos OX=30538 GN=RNF44 PE=4 SV=1
GLTKADIEQLPSYRFHPDSHQSEQTLCVVCFSDFEARQLLRVLPCNHEFHTKCVDKWLKANRTCPICRADASEVPREAE
>tr|A0A7K5PPK6|A0A7K5PPK6_9CORV/368-445 [subseq from] RNF44 protein (Fragment) OS=Erythrocercus mccallii OX=107208 GN=Rnf44 PE=4 SV=1
GLTKADIEHLPSYRFNPESHQSDQTLCVVCFSDFEARQLLRVLPCNHEFHAKCVDKWLKANRTCPICRADASEVQREA-
>tr|A0A287A624|A0A287A624_PIG/346-424 [subseq from] Ring finger protein 44 OS=Sus scrofa OX=9823 GN=RNF44 PE=4 SV=1
GLTKADIEQLPSYRFHPDSHQSEQTLCVVCFSDFEARQLLRVLPCNHEFHTKCVDKWLKANRTCPICRADASEVPREAE
>tr|A0A4W2ETA2|A0A4W2ETA2_BOBOX/355-433 [subseq from] Ring finger protein 44 OS=Bos indicus x Bos taurus OX=30522 GN=RNF44 PE=4 SV=1
GLTKADIEQLPSYRFHPDSHQSEQTLCVVCFSDFEARQLLRVLPCNHEFHTKCVDKWLKANRTCPICRADASEVPREAE
>tr|A0A287B8W4|A0A287B8W4_PIG/354-432 [subseq from] RING finger protein 44 isoform X1 OS=Sus scrofa OX=9823 GN=RNF44 PE=4 SV=2
GLTKADIEQLPSYRFHPDSHQSEQTLCVVCFSDFEARQLLRVLPCNHEFHTKCVDKWLKANRTCPICRADASEVPREAE
>tr|A0A4W2GN94|A0A4W2GN94_BOBOX/354-432 [subseq from] Ring finger protein 44 OS=Bos indicus x Bos taurus OX=30522 GN=RNF44 PE=4 SV=1
GLTKADIEQLPSYRFHPDSHQSEQTLCVVCFSDFEARQLLRVLPCNHEFHTKCVDKWLKANRTCPICRADASEVPREAE
>tr|A0A4X1SJV2|A0A4X1SJV2_PIG/354-432 [subseq from] RING-type domain-containing protein OS=Sus scrofa OX=9823 GN=RNF44 PE=4 SV=1
GLTKADIEQLPSYRFHPDSHQSEQTLCVVCFSDFEARQLLRVLPCNHEFHTKCVDKWLKANRTCPICRADASEVPREAE
>tr|A0A6P5C3T9|A0A6P5C3T9_BOSIN/355-433 [subseq from] RING finger protein 44 isoform X1 OS=Bos indicus OX=9915 GN=RNF44 PE=4 SV=1
GLTKADIEQLPSYRFHPDSHQSEQTLCVVCFSDFEARQLLRVLPCNHEFHTKCVDKWLKANRTCPICRADASEVPREAE
>tr|A0A6P5C414|A0A6P5C414_BOSIN/354-432 [subseq from] RING finger protein 44 isoform X2 OS=Bos indicus OX=9915 GN=RNF44 PE=4 SV=1
GLTKADIEQLPSYRFHPDSHQSEQTLCVVCFSDFEARQLLRVLPCNHEFHTKCVDKWLKANRTCPICRADASEVPREAE
>tr|F1N0G7|F1N0G7_BOVIN/354-432 [subseq from] Ring finger protein 44 OS=Bos taurus OX=9913 GN=RNF44 PE=4 SV=2
GLTKADIEQLPSYRFHPDSHQSEQTLCVVCFSDFEARQLLRVLPCNHEFHTKCVDKWLKANRTCPICRADASEVPREAE
>tr|A0A1A8DHX4|A0A1A8DHX4_9TELE/346-423 [subseq from] Ring finger protein 44 OS=Nothobranchius kadleci OX=1051664 GN=RNF44 PE=4 SV=1
GLTKADIEQLPSYRFNSENHLSEQTLCVVCFSDFESRQLLRVLPCNHEFHAKCVDKWLKTNRTCPICRADASDVHREV-
>tr|A0A1A8FJU8|A0A1A8FJU8_9TELE/346-423 [subseq from] Ring finger protein 44 OS=Nothobranchius korthausae OX=1143690 GN=RNF44 PE=4 SV=1
GLTKADIEQLPSYRFNSENHLSEQTLCVVCFSDFESRQLLRVLPCNHEFHAKCVDKWLKTNRTCPICRADASDVHREV-
>tr|A0A1A8KTB5|A0A1A8KTB5_NOTKU/346-423 [subseq from] Ring finger protein 44 OS=Nothobranchius kuhntae OX=321403 GN=RNF44 PE=4 SV=1
GLTKADIEQLPSYRFNSENHLSEQTLCVVCFSDFESRQLLRVLPCNHEFHAKCVDKWLKTNRTCPICRADASDVHREV-
>tr|A0A1A8U3D7|A0A1A8U3D7_NOTFU/346-423 [subseq from] Ring finger protein 44 OS=Nothobranchius furzeri OX=105023 GN=RNF44 PE=4 SV=1
GLTKADIEQLPSYRFNSENHLSEQTLCVVCFSDFESRQLLRVLPCNHEFHAKCVDKWLKTNRTCPICRADASDVHREV-
>tr|A0A2Y9EI22|A0A2Y9EI22_PHYMC/355-433 [subseq from] RING finger protein 44 isoform X3 OS=Physeter macrocephalus OX=9755 GN=RNF44 PE=4 SV=1
GLTKADIEQLPSYRFHPDSHQSEQTLCVVCFSDFEARQLLRVLPCNHEFHTKCVDKWLKANRTCPICRADASEVPREAE
>tr|A0A2Y9MCV3|A0A2Y9MCV3_DELLE/355-433 [subseq from] RING finger protein 44 isoform X1 OS=Delphinapterus leucas OX=9749 GN=RNF44 PE=4 SV=1
GLTKADIEQLPSYRFHPDSHQSEQTLCVVCFSDFEARQLLRVLPCNHEFHTKCVDKWLKANRTCPICRADASEVPREAE
>tr|A0A2Y9ME26|A0A2Y9ME26_DELLE/354-432 [subseq from] RING finger protein 44 isoform X2 OS=Delphinapterus leucas OX=9749 GN=RNF44 PE=4 SV=1
GLTKADIEQLPSYRFHPDSHQSEQTLCVVCFSDFEARQLLRVLPCNHEFHTKCVDKWLKANRTCPICRADASEVPREAE
>tr|A0A341B502|A0A341B502_NEOAA/355-433 [subseq from] RING finger protein 44 isoform X1 OS=Neophocaena asiaeorientalis asiaeorientalis OX=1706337 GN=RNF44 PE=4 SV=1
GLTKADIEQLPSYRFHPDSHQSEQTLCVVCFSDFEARQLLRVLPCNHEFHTKCVDKWLKANRTCPICRADASEVPREAE
>tr|A0A383Z4I6|A0A383Z4I6_BALAS/355-433 [subseq from] RING finger protein 44 isoform X3 OS=Balaenoptera acutorostrata scammoni OX=310752 GN=RNF44 PE=4 SV=1
GLTKADIEQLPSYRFHPDSHQSEQTLCVVCFSDFEARQLLRVLPCNHEFHTKCVDKWLKANRTCPICRADASEVPREAE
>tr|A0A452G6W5|A0A452G6W5_CAPHI/354-432 [subseq from] Ring finger protein 44 OS=Capra hircus OX=9925 GN=RNF44 PE=4 SV=1
GLTKADIEQLPSYRFHPDSHQSEQTLCVVCFSDFEARQLLRVLPCNHEFHTKCVDKWLKANRTCPICRADASEVPREAE
>tr|A0A5J5N5H9|A0A5J5N5H9_MUNRE/352-430 [subseq from] RING-type domain-containing protein OS=Muntiacus reevesi OX=9886 GN=FD755_002428 PE=4 SV=1
GLTKADIEQLPSYRFHPDSHQSEQTLCVVCFSDFEARQLLRVLPCNHEFHTKCVDKWLKANRTCPICRADASEVPREAE
>tr|A0A5N3WDQ0|A0A5N3WDQ0_MUNMU/352-430 [subseq from] RING-type domain-containing protein OS=Muntiacus muntjak OX=9888 GN=FD754_003760 PE=4 SV=1
GLTKADIEQLPSYRFHPDSHQSEQTLCVVCFSDFEARQLLRVLPCNHEFHTKCVDKWLKANRTCPICRADASEVPREAE
>tr|A0A6J3R6A6|A0A6J3R6A6_TURTR/355-433 [subseq from] RING finger protein 44 isoform X1 OS=Tursiops truncatus OX=9739 GN=RNF44 PE=4 SV=1
GLTKADIEQLPSYRFHPDSHQSEQTLCVVCFSDFEARQLLRVLPCNHEFHTKCVDKWLKANRTCPICRADASEVPREAE
>tr|A0A6P7E3Y5|A0A6P7E3Y5_SHEEP/355-433 [subseq from] RING finger protein 44 isoform X1 OS=Ovis aries OX=9940 GN=RNF44 PE=4 SV=1
GLTKADIEQLPSYRFHPDSHQSEQTLCVVCFSDFEARQLLRVLPCNHEFHTKCVDKWLKANRTCPICRADASEVPREAE
>tr|A0A6P7E565|A0A6P7E565_SHEEP/354-432 [subseq from] RING finger protein 44 isoform X2 OS=Ovis aries OX=9940 GN=RNF44 PE=4 SV=1
GLTKADIEQLPSYRFHPDSHQSEQTLCVVCFSDFEARQLLRVLPCNHEFHTKCVDKWLKANRTCPICRADASEVPREAE
>tr|T0MFZ1|T0MFZ1_CAMFR/38-116 [subseq from] RING-type domain-containing protein OS=Camelus ferus OX=419612 GN=CB1_000706016 PE=4 SV=1
GLTKADIEQLPSYRFHPDSRQSEQTLCVVCFSDFEARQLLRVLPCNHEFHTKCVDKWLKANRTCPICRADASEVPREAE
>tr|W5NW71|W5NW71_SHEEP/359-437 [subseq from] Ring finger protein 44 OS=Ovis aries OX=9940 GN=RNF44 PE=4 SV=1
GLTKADIEQLPSYRFHPDSHQSEQTLCVVCFSDFEARQLLRVLPCNHEFHTKCVDKWLKANRTCPICRADASEVPREAE
>tr|A0A340XUV8|A0A340XUV8_LIPVE/354-432 [subseq from] RING finger protein 44 isoform X1 OS=Lipotes vexillifer OX=118797 GN=RNF44 PE=4 SV=1
GLTKADIEQLPSYRFHPDSHQSEQTLCVVCFSDFEARQLLRVLPCNHEFHTKCVDKWLKANRTCPICRADASEVPREAE
>tr|A0A341B8F2|A0A341B8F2_NEOAA/354-432 [subseq from] RING finger protein 44 isoform X2 OS=Neophocaena asiaeorientalis asiaeorientalis OX=1706337 GN=RNF44 PE=4 SV=1
GLTKADIEQLPSYRFHPDSHQSEQTLCVVCFSDFEARQLLRVLPCNHEFHTKCVDKWLKANRTCPICRADASEVPREAE
>tr|A0A6J3R3W0|A0A6J3R3W0_TURTR/354-432 [subseq from] RING finger protein 44 isoform X2 OS=Tursiops truncatus OX=9739 GN=RNF44 PE=4 SV=1
GLTKADIEQLPSYRFHPDSHQSEQTLCVVCFSDFEARQLLRVLPCNHEFHTKCVDKWLKANRTCPICRADASEVPREAE
>tr|A0A1A8BQ30|A0A1A8BQ30_9TELE/362-439 [subseq from] Ring finger protein 44 OS=Nothobranchius kadleci OX=1051664 GN=RNF44 PE=4 SV=1
GLTKADIEQLPSYRFNSENHLSEQTLCVVCFSDFESRQLLRVLPCNHEFHAKCVDKWLKTNRTCPICRADASDVHREV-
>tr|A0A1A8F7W1|A0A1A8F7W1_9TELE/362-439 [subseq from] Ring finger protein 44 OS=Nothobranchius korthausae OX=1143690 GN=RNF44 PE=4 SV=1
GLTKADIEQLPSYRFNSENHLSEQTLCVVCFSDFESRQLLRVLPCNHEFHAKCVDKWLKTNRTCPICRADASDVHREV-
>tr|A0A1A8ILL0|A0A1A8ILL0_NOTKU/362-439 [subseq from] Ring finger protein 44 OS=Nothobranchius kuhntae OX=321403 GN=RNF44 PE=4 SV=1
GLTKADIEQLPSYRFNSENHLSEQTLCVVCFSDFESRQLLRVLPCNHEFHAKCVDKWLKTNRTCPICRADASDVHREV-
>tr|A0A1A8VGW9|A0A1A8VGW9_NOTFU/362-439 [subseq from] Ring finger protein 44 OS=Nothobranchius furzeri OX=105023 GN=RNF44 PE=4 SV=1
GLTKADIEQLPSYRFNSENHLSEQTLCVVCFSDFESRQLLRVLPCNHEFHAKCVDKWLKTNRTCPICRADASDVHREV-
>tr|A0A643C6E8|A0A643C6E8_BALPH/358-436 [subseq from] RING-type domain-containing protein (Fragment) OS=Balaenoptera physalus OX=9770 GN=E2I00_006806 PE=4 SV=1
GLTKADIEQLPSYRFHPDSHQSEQTLCVVCFSDFEARQLLRVLPCNHEFHTKCVDKWLKANRTCPICRADASEVPREAE
>tr|A0A2Y9S7D6|A0A2Y9S7D6_PHYMC/378-456 [subseq from] RING finger protein 44 isoform X2 OS=Physeter macrocephalus OX=9755 GN=RNF44 PE=4 SV=2
GLTKADIEQLPSYRFHPDSHQSEQTLCVVCFSDFEARQLLRVLPCNHEFHTKCVDKWLKANRTCPICRADASEVPREAE
>tr|A0A383Z4J0|A0A383Z4J0_BALAS/379-457 [subseq from] RING finger protein 44 isoform X1 OS=Balaenoptera acutorostrata scammoni OX=310752 GN=RNF44 PE=4 SV=1
GLTKADIEQLPSYRFHPDSHQSEQTLCVVCFSDFEARQLLRVLPCNHEFHTKCVDKWLKANRTCPICRADASEVPREAE
>tr|A0A452C827|A0A452C827_BALAS/378-456 [subseq from] RING finger protein 44 isoform X2 OS=Balaenoptera acutorostrata scammoni OX=310752 GN=RNF44 PE=4 SV=1
GLTKADIEQLPSYRFHPDSHQSEQTLCVVCFSDFEARQLLRVLPCNHEFHTKCVDKWLKANRTCPICRADASEVPREAE
>tr|A0A455C0N8|A0A455C0N8_PHYMC/379-457 [subseq from] RING finger protein 44 isoform X1 OS=Physeter macrocephalus OX=9755 GN=RNF44 PE=4 SV=1
GLTKADIEQLPSYRFHPDSHQSEQTLCVVCFSDFEARQLLRVLPCNHEFHTKCVDKWLKANRTCPICRADASEVPREAE
>tr|A0A6P7YZI5|A0A6P7YZI5_9AMPH/360-438 [subseq from] RING finger protein 44 OS=Microcaecilia unicolor OX=1415580 GN=RNF44 PE=4 SV=1
GLTKASIELLPSYRFNPESHHSEQTLCVVCFSDFETRQLLRVLPCNHEFHAKCVDKWLKANRTCPICRADASEVHRETE
>tr|A0A6P8Q6R8|A0A6P8Q6R8_GEOSA/338-416 [subseq from] RING finger protein 44 isoform X3 OS=Geotrypetes seraphini OX=260995 GN=RNF44 PE=4 SV=1
GLTKASIELLPSYRFNPESHHSEQTLCVVCFSDFETRQLLRVLPCNHEFHAKCVDKWLKANRTCPICRADASEVHRETE
>tr|G7P6Z1|G7P6Z1_MACFA/221-299 [subseq from] RING-type domain-containing protein OS=Macaca fascicularis OX=9541 GN=EGM_15690 PE=4 SV=1
GLTKADIEQLPSYRFNPDSRQSEQTLCVVCFSDFETRQLLRVLPCNHEFHTKCVDKWLKANRTCPICRADASEVPREAE
>tr|A0A6J0YXV7|A0A6J0YXV7_ODOVR/404-482 [subseq from] RING finger protein 44 OS=Odocoileus virginianus texanus OX=9880 GN=RNF44 PE=4 SV=1
GLTKADIEQLPSYRFHPDSHQSEQTLCVVCFSDFEARQLLRVLPCNHEFHTKCVDKWLKANRTCPICRADASEVPREAE
>tr|A0A6P8PFK8|A0A6P8PFK8_GEOSA/360-438 [subseq from] RING finger protein 44 isoform X2 OS=Geotrypetes seraphini OX=260995 GN=RNF44 PE=4 SV=1
GLTKASIELLPSYRFNPESHHSEQTLCVVCFSDFETRQLLRVLPCNHEFHAKCVDKWLKANRTCPICRADASEVHRETE
>tr|A0A2K5QBL5|A0A2K5QBL5_CEBIM/351-429 [subseq from] Ring finger protein 44 OS=Cebus imitator OX=2715852 GN=RNF44 PE=4 SV=1
GLTKADIEQLPSYRFNPDSHQSEQTLCVVCFSDFEVRQLLRVLPCNHEFHTKCVDKWLKANRTCPICRADASEMPREAE
>tr|A0A6B0R5H2|A0A6B0R5H2_9CETA/418-496 [subseq from] RING-type domain-containing protein OS=Bos mutus OX=72004 GN=E5288_WYG002607 PE=4 SV=1
GLTKADIEQLPSYRFHPDSHQSEQTLCVVCFSDFEARQLLRVLPCNHEFHTKCVDKWLKANRTCPICRADASEVPREAE
>tr|A0A6P3HQP0|A0A6P3HQP0_BISBI/418-496 [subseq from] RING finger protein 44 OS=Bison bison bison OX=43346 GN=RNF44 PE=4 SV=1
GLTKADIEQLPSYRFHPDSHQSEQTLCVVCFSDFEARQLLRVLPCNHEFHTKCVDKWLKANRTCPICRADASEVPREAE
>tr|A0A6J3HCT5|A0A6J3HCT5_SAPAP/351-429 [subseq from] RING finger protein 44 isoform X3 OS=Sapajus apella OX=9515 GN=RNF44 PE=4 SV=1
GLTKADIEQLPSYRFNPDSHQSEQTLCVVCFSDFEVRQLLRVLPCNHEFHTKCVDKWLKANRTCPICRADASEMPREAE
>tr|A0A674C804|A0A674C804_SALTR/338-415 [subseq from] RING finger protein 44-like OS=Salmo trutta OX=8032 GN=LOC115166458 PE=4 SV=1
GITKADIEQLPSYRFNLDNHQSEQTLCVVCFSDFECRQLLRVLPCNHEFHAKCVDKWLKTNRTCPICRANASEVHREV-
>tr|A0A2K5QBK7|A0A2K5QBK7_CEBIM/380-458 [subseq from] Ring finger protein 44 OS=Cebus imitator OX=2715852 GN=RNF44 PE=4 SV=1
GLTKADIEQLPSYRFNPDSHQSEQTLCVVCFSDFEVRQLLRVLPCNHEFHTKCVDKWLKANRTCPICRADASEMPREAE
>tr|G1RPP3|G1RPP3_NOMLE/354-432 [subseq from] RING-type domain-containing protein OS=Nomascus leucogenys OX=61853 GN=RNF44 PE=4 SV=2
GLTKADIEQLPSYRFNPDSHQSGQTLCVVCFSDFEARQLLRVLPCNHEFHTKCVDKWLKANRTCPICRADASEVPREAE
>tr|A0A6F9BMN9|A0A6F9BMN9_9TELE/458-534 [subseq from] RING-type domain-containing protein OS=Coregonus sp. 'balchen' OX=861768 GN=CSTEINMANNI_LOCUS2897655 PE=4 SV=1
GITKADIEQLPSYRFNLDNHQSEQTLCVVCFSDFECRQLLRVLPCNHEFHAKCVDKWLKTNRTCPICRADASEVHRE--
>tr|A0A6P8Q6B2|A0A6P8Q6B2_GEOSA/403-481 [subseq from] RING finger protein 44 isoform X1 OS=Geotrypetes seraphini OX=260995 GN=RNF44 PE=4 SV=1
GLTKASIELLPSYRFNPESHHSEQTLCVVCFSDFETRQLLRVLPCNHEFHAKCVDKWLKANRTCPICRADASEVHRETE
>tr|A0A1S3RQK2|A0A1S3RQK2_SALSA/349-426 [subseq from] RING finger protein 44 isoform X2 OS=Salmo salar OX=8030 GN=rnf44 PE=4 SV=1
GITKADIEQLPSYRFNLDNHQSEQTLCVVCFSDFECRQLLRVLPCNHEFHAKCVDKWLKTNRTCPICRANASEVHREV-
>tr|A0A674C9M4|A0A674C9M4_SALTR/349-426 [subseq from] RING finger protein 44-like OS=Salmo trutta OX=8032 GN=LOC115166458 PE=4 SV=1
GITKADIEQLPSYRFNLDNHQSEQTLCVVCFSDFECRQLLRVLPCNHEFHAKCVDKWLKTNRTCPICRANASEVHREV-
>tr|A0A1S3RNS5|A0A1S3RNS5_SALSA/365-442 [subseq from] RING finger protein 44 isoform X1 OS=Salmo salar OX=8030 GN=rnf44 PE=4 SV=1
GITKADIEQLPSYRFNLDNHQSEQTLCVVCFSDFECRQLLRVLPCNHEFHAKCVDKWLKTNRTCPICRANASEVHREV-
>tr|A0A674C958|A0A674C958_SALTR/365-442 [subseq from] RING finger protein 44-like OS=Salmo trutta OX=8032 GN=LOC115166458 PE=4 SV=1
GITKADIEQLPSYRFNLDNHQSEQTLCVVCFSDFECRQLLRVLPCNHEFHAKCVDKWLKTNRTCPICRANASEVHREV-
>tr|A0A7J8IBC6|A0A7J8IBC6_MOLMO/274-351 [subseq from] Ring finger protein 44 OS=Molossus molossus OX=27622 GN=HJG59_015745 PE=4 SV=1
GLTKADIEQLPAYRFNPDSHQSEQTLCVVCFSDFEARQLLRVLPCNHEFHTKCVDKWLKANRTCPICRADASELPREV-
>tr|A0A7J8IBD4|A0A7J8IBD4_MOLMO/273-350 [subseq from] Ring finger protein 44 OS=Molossus molossus OX=27622 GN=HJG59_015745 PE=4 SV=1
GLTKADIEQLPAYRFNPDSHQSEQTLCVVCFSDFEARQLLRVLPCNHEFHTKCVDKWLKANRTCPICRADASELPREV-
>tr|G7MU19|G7MU19_MACMU/272-350 [subseq from] RING-type domain-containing protein OS=Macaca mulatta OX=9544 GN=EGK_17168 PE=4 SV=1
GLTKADIEQLPSYRFNPDSRQSEQTLCVVCFSDFETRQLLRVLPCNHEFHTKCVDKWLKANRTCPICRADASEVPREAE
>tr|A0A0E0G4A7|A0A0E0G4A7_ORYNI/141-188 [subseq from] Uncharacterized protein OS=Oryza nivara OX=4536 PE=4 SV=1
-----------------------SVLCAVCLEDVARGETVRRLPaCGHLFHRDCVDMWLHSHTTCPLCRCE---------
>tr|A0A0E0G4A7|A0A0E0G4A7_ORYNI/356-405 [subseq from] Uncharacterized protein OS=Oryza nivara OX=4536 PE=4 SV=1
-----------------------CALCSVCLEDVQAGEMVRQLPaCRHLFHVGCIDMWLHSHSTCPLCRCNVS-------
>tr|A0A0E0G4A7|A0A0E0G4A7_ORYNI/586-636 [subseq from] Uncharacterized protein OS=Oryza nivara OX=4536 PE=4 SV=1
---------------------AAAAECAVCLGEVEKGEMVKRLPvCLHMFHRRCIDPWLRDHSTCPVCRCDA--------
>tr|A0A0E0G4A7|A0A0E0G4A7_ORYNI/764-814 [subseq from] Uncharacterized protein OS=Oryza nivara OX=4536 PE=4 SV=1
---------------------AAAPECAVCLGEVEKGEMAKRLPaCLHVFHQRCIDAWLRGNSTCPVCRRNA--------
>tr|A0A6I9KJL0|A0A6I9KJL0_CHRAS/354-432 [subseq from] RING finger protein 44 OS=Chrysochloris asiatica OX=185453 GN=RNF44 PE=4 SV=1
GLTKADIERLPSYRFNPDSHQSEQTLCVVCFSDFEVRQLLRVLPCNHEFHTKCVDKWLKANRTCPICRADASEVPREAE
>tr|A0A7L3DQB3|A0A7L3DQB3_PLUSO/356-433 [subseq from] RNF44 protein (Fragment) OS=Pluvianellus socialis OX=227228 GN=Rnf44 PE=4 SV=1
GLTKADIEHLPSYRFNPECHQSEQTLCVVCFSDFEARQLLRVLPCNHEFHAKCVDKWLKANRTCPICRADASEVQREA-
>tr|A0A3B5M0W5|A0A3B5M0W5_9TELE/273-351 [subseq from] RING-type domain-containing protein OS=Xiphophorus couchianus OX=32473 PE=4 SV=1
GLTKADIEQLPSYRFNSENHLSEQTLCVVCFSDFECRQLLRVLPCNHEFHAKCVDKWLKTNRTCPICRADASDVHREAE
>tr|A0A4D9E0G0|A0A4D9E0G0_9SAUR/362-440 [subseq from] Endothelin-converting enzyme 2 OS=Platysternon megacephalum OX=55544 GN=DR999_PMT17289 PE=4 SV=1
GLTKADIEHLPSYRFNPESHQSEQSLCVVRFSDFEARQLLRVLPCNHEFHAKCVDKWLKANRTCPICRADASEVHREAE
>tr|A0A7J8ICH1|A0A7J8ICH1_MOLMO/352-429 [subseq from] Ring finger protein 44 OS=Molossus molossus OX=27622 GN=HJG59_015745 PE=4 SV=1
GLTKADIEQLPAYRFNPDSHQSEQTLCVVCFSDFEARQLLRVLPCNHEFHTKCVDKWLKANRTCPICRADASELPREV-
>tr|A0A7J8ID50|A0A7J8ID50_MOLMO/351-428 [subseq from] Ring finger protein 44 OS=Molossus molossus OX=27622 GN=HJG59_015745 PE=4 SV=1
GLTKADIEQLPAYRFNPDSHQSEQTLCVVCFSDFEARQLLRVLPCNHEFHTKCVDKWLKANRTCPICRADASELPREV-
>tr|A0A2K5W9X1|A0A2K5W9X1_MACFA/350-428 [subseq from] Ring finger protein 44 OS=Macaca fascicularis OX=9541 GN=RNF44 PE=4 SV=2
GLTKADIEQLPSYRFNPDSRQSEQTLCVVCFSDFETRQLLRVLPCNHEFHTKCVDKWLKANRTCPICRADASEVPREAE
>tr|A0A2K5ZMV5|A0A2K5ZMV5_MANLE/354-432 [subseq from] Ring finger protein 44 OS=Mandrillus leucophaeus OX=9568 GN=RNF44 PE=4 SV=1
GLTKADIEQLPSYRFNPDSRQSEQTLCVVCFSDFETRQLLRVLPCNHEFHTKCVDKWLKANRTCPICRADASEVPRETE
>tr|A0A2K6E9B4|A0A2K6E9B4_MACNE/354-432 [subseq from] Ring finger protein 44 OS=Macaca nemestrina OX=9545 GN=RNF44 PE=4 SV=1
GLTKADIEQLPSYRFNPDSRQSEQTLCVVCFSDFETRQLLRVLPCNHEFHTKCVDKWLKANRTCPICRADASEVPREAE
>tr|F6Z5F1|F6Z5F1_MACMU/354-432 [subseq from] Ring finger protein 44 OS=Macaca mulatta OX=9544 GN=RNF44 PE=4 SV=3
GLTKADIEQLPSYRFNPDSRQSEQTLCVVCFSDFETRQLLRVLPCNHEFHTKCVDKWLKANRTCPICRADASEVPREAE
>tr|A0A3B3UL14|A0A3B3UL14_9TELE/346-424 [subseq from] Ring finger protein 44 OS=Poecilia latipinna OX=48699 PE=4 SV=1
GLTKADIEQLPSYRFNSENHLSEQTLCVVCFSDFECRQLLRVLPCNHEFHAKCVDKWLKTNRTCPICRADASDVHREAE
>tr|A0A6P7J4C6|A0A6P7J4C6_9TELE/346-424 [subseq from] RING finger protein 44 isoform X2 OS=Parambassis ranga OX=210632 GN=rnf44 PE=4 SV=1
GLTKADIEQLPSYRFNSENHLSEQTLCVVCFSDFECRQLLRVLPCNHEFHAKCVDKWLKTNRTCPICRADASDVHREAE
>tr|A0A3B3Y554|A0A3B3Y554_9TELE/346-424 [subseq from] Ring finger protein 44 OS=Poecilia mexicana OX=48701 PE=4 SV=1
GLTKADIEQLPSYRFNSENHLSEQTLCVVCFSDFECRQLLRVLPCNHEFHAKCVDKWLKTNRTCPICRADASDVHREAE
>tr|A0A3P9Q3H9|A0A3P9Q3H9_POERE/346-424 [subseq from] Ring finger protein 44 OS=Poecilia reticulata OX=8081 PE=4 SV=1
GLTKADIEQLPSYRFNSENHLSEQTLCVVCFSDFECRQLLRVLPCNHEFHAKCVDKWLKTNRTCPICRADASDVHREAE
>tr|A0A3Q2CZ28|A0A3Q2CZ28_CYPVA/346-424 [subseq from] Ring finger protein 44 OS=Cyprinodon variegatus OX=28743 PE=4 SV=1
GLTKADIEQLPSYRFNSENHLSEQTLCVVCFSDFECRQLLRVLPCNHEFHAKCVDKWLKTNRTCPICRADASDVHREAE
>tr|A0A6P7J4X7|A0A6P7J4X7_9TELE/362-440 [subseq from] RING finger protein 44 isoform X1 OS=Parambassis ranga OX=210632 GN=rnf44 PE=4 SV=1
GLTKADIEQLPSYRFNSENHLSEQTLCVVCFSDFECRQLLRVLPCNHEFHAKCVDKWLKTNRTCPICRADASDVHREAE
>tr|A0A147B6L1|A0A147B6L1_FUNHE/362-440 [subseq from] RING finger protein 44 OS=Fundulus heteroclitus OX=8078 PE=4 SV=1
GLTKADIEQLPSYRFNSENHLSEQTLCVVCFSDFECRQLLRVLPCNHEFHAKCVDKWLKTNRTCPICRADASDVHREAE
>tr|A0A315VVN2|A0A315VVN2_GAMAF/378-456 [subseq from] RING-type domain-containing protein OS=Gambusia affinis OX=33528 GN=CCH79_00005944 PE=4 SV=1
GLTKADIEQLPSYRFNSENHLSEQTLCVVCFSDFECRQLLRVLPCNHEFHAKCVDKWLKTNRTCPICRADASDVHREAE
>tr|A0A1A8QG74|A0A1A8QG74_9TELE/346-423 [subseq from] Ring finger protein 44 OS=Nothobranchius rachovii OX=451742 GN=RNF44 PE=4 SV=1
GLTKADIEQLPSYRFNSENHLSDQTLCVVCFSDFESRQLLRVLPCNHEFHAKCVDKWLKTNRTCPICRADASDVHREV-
>tr|A0A3B5QS79|A0A3B5QS79_XIPMA/362-440 [subseq from] RING-type domain-containing protein OS=Xiphophorus maculatus OX=8083 PE=4 SV=1
GLTKADIEQLPSYRFNSENHLSEQTLCVVCFSDFECRQLLRVLPCNHEFHAKCVDKWLKTNRTCPICRADASDVHREAE
>tr|A0A3Q3GG46|A0A3Q3GG46_9LABR/362-440 [subseq from] Ring finger protein 44 OS=Labrus bergylta OX=56723 PE=4 SV=1
GLTKADIEQLPSYRFNSENHLSEQTLCVVCFSDFECRQLLRVLPCNHEFHAKCVDKWLKTNRTCPICRADASDVHREAE
>tr|A0A7J7XC64|A0A7J7XC64_PIPKU/274-351 [subseq from] Ring finger protein 44 OS=Pipistrellus kuhlii OX=59472 GN=mPipKuh1_015037 PE=4 SV=1
GLAKADIEQLPAYRFNPDSHQSEQTLCVVCFSDFEARQLLRVLPCNHEFHTKCVDKWLKANRTCPICRADASEVPREV-
>tr|A0A6I9MTX4|A0A6I9MTX4_9TELE/350-428 [subseq from] RING finger protein 44 isoform X3 OS=Notothenia coriiceps OX=8208 GN=rnf44 PE=4 SV=1
GLTKADIEQLPSYRFNSENHLSEQTLCVVCFSDFECRQLLRVLPCNHEFHAKCVDKWLKTNRTCPICRADASDVHREAE
>tr|A0A6P8U2C9|A0A6P8U2C9_GYMAC/350-428 [subseq from] RING finger protein 44 isoform X3 OS=Gymnodraco acuticeps OX=8218 GN=rnf44 PE=4 SV=1
GLTKADIEQLPSYRFNSENHLSEQTLCVVCFSDFECRQLLRVLPCNHEFHAKCVDKWLKTNRTCPICRADASDVHREAE
>tr|A0A7K6KA30|A0A7K6KA30_9PASE/368-445 [subseq from] RNF44 protein (Fragment) OS=Oreocharis arfaki OX=979223 GN=Rnf44 PE=4 SV=1
GLTKADIEHLPSYRFNPESHQSEQTLCVGCFSDFEARQLLRVLPCNHEFHAKCVDKWLKANRTCPICRADASEVQREA-
>tr|A0A6I9MNK7|A0A6I9MNK7_9TELE/362-440 [subseq from] RING finger protein 44 isoform X2 OS=Notothenia coriiceps OX=8208 GN=rnf44 PE=4 SV=1
GLTKADIEQLPSYRFNSENHLSEQTLCVVCFSDFECRQLLRVLPCNHEFHAKCVDKWLKTNRTCPICRADASDVHREAE
>tr|A0A6P8V063|A0A6P8V063_GYMAC/362-440 [subseq from] RING finger protein 44 isoform X2 OS=Gymnodraco acuticeps OX=8218 GN=rnf44 PE=4 SV=1
GLTKADIEQLPSYRFNSENHLSEQTLCVVCFSDFECRQLLRVLPCNHEFHAKCVDKWLKTNRTCPICRADASDVHREAE
>tr|A0A1A8Q7L2|A0A1A8Q7L2_9TELE/362-439 [subseq from] Ring finger protein 44 OS=Nothobranchius rachovii OX=451742 GN=RNF44 PE=4 SV=1
GLTKADIEQLPSYRFNSENHLSDQTLCVVCFSDFESRQLLRVLPCNHEFHAKCVDKWLKTNRTCPICRADASDVHREV-
>tr|A0A835AAH1|A0A835AAH1_9POAL/239-286 [subseq from] Uncharacterized protein OS=Digitaria exilis OX=1010633 GN=HU200_062569 PE=4 SV=1
------------------------VECAVCLSELEDGEEARFLPrCGHGFHAECVDAWLASHTTCPLCRLTV--------
>tr|A0A835AAH1|A0A835AAH1_9POAL/719-772 [subseq from] Uncharacterized protein OS=Digitaria exilis OX=1010633 GN=HU200_062569 PE=4 SV=1
----------------------SSVECAVCLSELEDGEEARFLPrCGHGFHAECVDTWFASHTTCPLCRLTVAKPD----
>tr|A0A835AAH1|A0A835AAH1_9POAL/1203-1250 [subseq from] Uncharacterized protein OS=Digitaria exilis OX=1010633 GN=HU200_062569 PE=4 SV=1
------------------------VECAVCLAELKDGEAARFLPrCGHGFHAECVDTWLASHTTCPLCRLTV--------
>tr|A0A835AAH1|A0A835AAH1_9POAL/1623-1667 [subseq from] Uncharacterized protein OS=Digitaria exilis OX=1010633 GN=HU200_062569 PE=4 SV=1
-------------------------ECAVCLAGLEDGEEAQLMPCcGHWFHALCVDKWLASHATCPLCRI----------
>tr|A0A6I9MNI0|A0A6I9MNI0_9TELE/366-444 [subseq from] RING finger protein 44 isoform X1 OS=Notothenia coriiceps OX=8208 GN=rnf44 PE=4 SV=1
GLTKADIEQLPSYRFNSENHLSEQTLCVVCFSDFECRQLLRVLPCNHEFHAKCVDKWLKTNRTCPICRADASDVHREAE
>tr|A0A6P8U261|A0A6P8U261_GYMAC/366-444 [subseq from] RING finger protein 44 isoform X1 OS=Gymnodraco acuticeps OX=8218 GN=rnf44 PE=4 SV=1
GLTKADIEQLPSYRFNSENHLSEQTLCVVCFSDFECRQLLRVLPCNHEFHAKCVDKWLKTNRTCPICRADASDVHREAE
>tr|A0A7J7XCT6|A0A7J7XCT6_PIPKU/352-429 [subseq from] Ring finger protein 44 OS=Pipistrellus kuhlii OX=59472 GN=mPipKuh1_015037 PE=4 SV=1
GLAKADIEQLPAYRFNPDSHQSEQTLCVVCFSDFEARQLLRVLPCNHEFHTKCVDKWLKANRTCPICRADASEVPREV-
>tr|A0A665W8Z1|A0A665W8Z1_ECHNA/309-386 [subseq from] RING finger protein 44 OS=Echeneis naucrates OX=173247 GN=LOC115049763 PE=4 SV=1
GLTKADIEQLPSYRFNSENHLSEQTLCVVCFSDFECRQLLRVLPCNHEFHAKCVDKWLKTNRTCPICRADASDVHREV-
>tr|A0A6G1PTX1|A0A6G1PTX1_9TELE/315-392 [subseq from] RING finger protein 44 OS=Channa argus OX=215402 GN=EXN66_Car009388 PE=4 SV=1
GLTKADIEQLPSYRFNSENHLSEQTLCVVCFSDFECRQLLRVLPCNHEFHAKCVDKWLKTNRTCPICRADASDVHREV-
>tr|A0A1S2ZTR7|A0A1S2ZTR7_ERIEU/260-338 [subseq from] RING finger protein 44 OS=Erinaceus europaeus OX=9365 GN=RNF44 PE=4 SV=1
GLTRADIEQLPSYRFNPDSRQSEQTLCVVCFSDFEARQLLRVLPCNHEFHTKCVDKWLKANRTCPICRADASEVPREAE
>tr|A0A4U5UDF0|A0A4U5UDF0_COLLU/306-383 [subseq from] RING finger protein 44 OS=Collichthys lucidus OX=240159 GN=D9C73_006634 PE=4 SV=1
GLTKADIEQLPSYRFNSENHLSEQTLCVVCFSDFECRQLLRVLPCNHEFHAKCVDKWLKTNRTCPICRADASDVHREV-
>tr|A0A665W9N6|A0A665W9N6_ECHNA/362-439 [subseq from] RING finger protein 44 OS=Echeneis naucrates OX=173247 GN=LOC115049763 PE=4 SV=1
GLTKADIEQLPSYRFNSENHLSEQTLCVVCFSDFECRQLLRVLPCNHEFHAKCVDKWLKTNRTCPICRADASDVHREV-
>tr|A0A7N6A4D6|A0A7N6A4D6_ANATE/289-366 [subseq from] Ring finger protein 44 OS=Anabas testudineus OX=64144 PE=4 SV=1
GLTKADIEQLPSYRFNSENHLSEQTLCVVCFSDFECRQLLRVLPCNHEFHAKCVDKWLKTNRTCPICRADASDVHREV-
>tr|A0A087X5N2|A0A087X5N2_POEFO/362-439 [subseq from] Ring finger protein 44 OS=Poecilia formosa OX=48698 PE=4 SV=2
GLTKADIEQLPSYRFNSENHLSEQTLCVVCFSDFECRQLLRVLPCNHEFHAKCVDKWLKTNRTCPICRADASDVHREV-
>tr|A0A3Q3M596|A0A3Q3M596_9TELE/366-443 [subseq from] Ring finger protein 44 OS=Mastacembelus armatus OX=205130 PE=4 SV=2
GLTKADIEQLPSYRFNSENHLSEQTLCVVCFSDFECRQLLRVLPCNHEFHAKCVDKWLKTNRTCPICRADASDVHREV-
>tr|A0A673BJ84|A0A673BJ84_9TELE/362-439 [subseq from] RING-type domain-containing protein OS=Sphaeramia orbicularis OX=375764 GN=rnf44 PE=4 SV=1
GLTKADIEQLPSYRFNSENHLSEQTLCVVCFSDFECRQLLRVLPCNHEFHAKCVDKWLKTNRTCPICRADASDVHREV-
>tr|A0A6J2QHI9|A0A6J2QHI9_COTGO/345-422 [subseq from] RING finger protein 44 isoform X2 OS=Cottoperca gobio OX=56716 GN=rnf44 PE=4 SV=1
GLTKADIEQLPSYRFNSENHLSEQTLCVVCFSDFECRQLLRVLPCNHEFHAKCVDKWLKTNRTCPICRADASDVHREV-
>tr|A0A6P7NVH2|A0A6P7NVH2_BETSP/346-423 [subseq from] RING finger protein 44 isoform X2 OS=Betta splendens OX=158456 GN=rnf44 PE=4 SV=1
GLTKADIEQLPSYRFNSENHLSEQTLCVVCFSDFECRQLLRVLPCNHEFHAKCVDKWLKTNRTCPICRADASDVHREV-
>tr|L5LW04|L5LW04_MYODS/379-456 [subseq from] RING finger protein 44 OS=Myotis davidii OX=225400 GN=MDA_GLEAN10010464 PE=4 SV=1
GLTKADIEQLPAYRFNPDSHQSEQTLCVVCFSDFEARQLLRVLPCSHEFHTKCVDKWLKANRTCPICRADASEVPREV-
>tr|A0A3B3BW72|A0A3B3BW72_ORYME/346-423 [subseq from] RING finger protein 44 OS=Oryzias melastigma OX=30732 GN=FQA47_004691 PE=4 SV=1
GLTKADIEQLPSYRFNSENHLSEQTLCVVCFSDFECRQLLRVLPCNHEFHAKCVDKWLKTNRTCPICRADASDVHREV-
>tr|A0A3B4ESU8|A0A3B4ESU8_9CICH/346-423 [subseq from] Ring finger protein 44 OS=Pundamilia nyererei OX=303518 PE=4 SV=1
GLTKADIEQLPSYRFNSENHLSEQTLCVVCFSDFECRQLLRVLPCNHEFHAKCVDKWLKTNRTCPICRADASDVHREV-
>tr|A0A3B4U576|A0A3B4U576_SERDU/346-423 [subseq from] Ring finger protein 44 OS=Seriola dumerili OX=41447 PE=4 SV=1
GLTKADIEQLPSYRFNSENHLSEQTLCVVCFSDFECRQLLRVLPCNHEFHAKCVDKWLKTNRTCPICRADASDVHREV-
>tr|A0A3B4WQD1|A0A3B4WQD1_SERLL/346-423 [subseq from] Ring finger protein 44 OS=Seriola lalandi dorsalis OX=1841481 PE=4 SV=1
GLTKADIEQLPSYRFNSENHLSEQTLCVVCFSDFECRQLLRVLPCNHEFHAKCVDKWLKTNRTCPICRADASDVHREV-
>tr|A0A3B5AUE0|A0A3B5AUE0_9TELE/346-423 [subseq from] Ring finger protein 44 OS=Stegastes partitus OX=144197 PE=4 SV=1
GLTKADIEQLPSYRFNSENHLSEQTLCVVCFSDFECRQLLRVLPCNHEFHAKCVDKWLKTNRTCPICRADASDVHREV-
>tr|A0A3P8SZF3|A0A3P8SZF3_AMPPE/346-423 [subseq from] RING-type domain-containing protein OS=Amphiprion percula OX=161767 PE=4 SV=1
GLTKADIEQLPSYRFNSENHLSEQTLCVVCFSDFECRQLLRVLPCNHEFHAKCVDKWLKTNRTCPICRADASDVHREV-
>tr|A0A3P9BQC3|A0A3P9BQC3_9CICH/346-423 [subseq from] Ring finger protein 44 OS=Maylandia zebra OX=106582 PE=4 SV=1
GLTKADIEQLPSYRFNSENHLSEQTLCVVCFSDFECRQLLRVLPCNHEFHAKCVDKWLKTNRTCPICRADASDVHREV-
>tr|A0A3P9KCR6|A0A3P9KCR6_ORYLA/346-423 [subseq from] Ring finger protein 44 OS=Oryzias latipes OX=8090 PE=4 SV=1
GLTKADIEQLPSYRFNSENHLSEQTLCVVCFSDFECRQLLRVLPCNHEFHAKCVDKWLKTNRTCPICRADASDVHREV-
>tr|A0A3Q1BA82|A0A3Q1BA82_AMPOC/346-423 [subseq from] RING finger protein 44 OS=Amphiprion ocellaris OX=80972 PE=4 SV=1
GLTKADIEQLPSYRFNSENHLSEQTLCVVCFSDFECRQLLRVLPCNHEFHAKCVDKWLKTNRTCPICRADASDVHREV-
>tr|A0A668APT2|A0A668APT2_9TELE/362-439 [subseq from] Ring finger protein 44 OS=Myripristis murdjan OX=586833 GN=rnf44 PE=4 SV=1
GLTKADIEQLPSYRFNSENHLSEQTLCVVCFSDFECRQLLRVLPCNHEFHAKCVDKWLKTNRTCPICRADASDVHREV-
>tr|A0A6A4T0J5|A0A6A4T0J5_SCOMX/252-329 [subseq from] RING-type domain-containing protein OS=Scophthalmus maximus OX=52904 GN=F2P81_007772 PE=4 SV=1
GLTKADIEQLPSYRFNSENHLSEQTLCVVCFSDFECRQLLRVLPCNHEFHAKCVDKWLKTNRTCPICRADASDIHREV-
>tr|A0A6G0I472|A0A6G0I472_LARCR/346-423 [subseq from] RING finger protein 44 OS=Larimichthys crocea OX=215358 GN=D5F01_LYC15827 PE=4 SV=1
GLTKADIEQLPSYRFNSENHLSEQTLCVVCFSDFECRQLLRVLPCNHEFHAKCVDKWLKTNRTCPICRADASDVHREV-
>tr|A0A6J2QJ20|A0A6J2QJ20_COTGO/361-438 [subseq from] RING finger protein 44 isoform X1 OS=Cottoperca gobio OX=56716 GN=rnf44 PE=4 SV=1
GLTKADIEQLPSYRFNSENHLSEQTLCVVCFSDFECRQLLRVLPCNHEFHAKCVDKWLKTNRTCPICRADASDVHREV-
>tr|A0A6P7NUB0|A0A6P7NUB0_BETSP/362-439 [subseq from] RING finger protein 44 isoform X1 OS=Betta splendens OX=158456 GN=rnf44 PE=4 SV=1
GLTKADIEQLPSYRFNSENHLSEQTLCVVCFSDFECRQLLRVLPCNHEFHAKCVDKWLKTNRTCPICRADASDVHREV-
>tr|A0A3Q1GA29|A0A3Q1GA29_9TELE/346-423 [subseq from] Ring finger protein 44 OS=Acanthochromis polyacanthus OX=80966 PE=4 SV=1
GLTKADIEQLPSYRFNSENHLSEQTLCVVCFSDFECRQLLRVLPCNHEFHAKCVDKWLKTNRTCPICRADASDVHREV-
>tr|A0A3B3I8T3|A0A3B3I8T3_ORYLA/362-439 [subseq from] RING-type domain-containing protein OS=Oryzias latipes OX=8090 GN=rnf44 PE=4 SV=1
GLTKADIEQLPSYRFNSENHLSEQTLCVVCFSDFECRQLLRVLPCNHEFHAKCVDKWLKTNRTCPICRADASDVHREV-
>tr|A0A3P8NEL0|A0A3P8NEL0_ASTCA/362-439 [subseq from] Ring finger protein 44 OS=Astatotilapia calliptera OX=8154 PE=4 SV=1
GLTKADIEQLPSYRFNSENHLSEQTLCVVCFSDFECRQLLRVLPCNHEFHAKCVDKWLKTNRTCPICRADASDVHREV-
>tr|A0A3P9HC13|A0A3P9HC13_ORYLA/362-439 [subseq from] RING-type domain-containing protein OS=Oryzias latipes OX=8090 PE=4 SV=1
GLTKADIEQLPSYRFNSENHLSEQTLCVVCFSDFECRQLLRVLPCNHEFHAKCVDKWLKTNRTCPICRADASDVHREV-
>tr|A0A3Q1H3D7|A0A3Q1H3D7_ANATE/362-439 [subseq from] Ring finger protein 44 OS=Anabas testudineus OX=64144 PE=4 SV=2
GLTKADIEQLPSYRFNSENHLSEQTLCVVCFSDFECRQLLRVLPCNHEFHAKCVDKWLKTNRTCPICRADASDVHREV-
>tr|A0A3Q2WCB2|A0A3Q2WCB2_HAPBU/362-439 [subseq from] Ring finger protein 44 OS=Haplochromis burtoni OX=8153 PE=4 SV=1
GLTKADIEQLPSYRFNSENHLSEQTLCVVCFSDFECRQLLRVLPCNHEFHAKCVDKWLKTNRTCPICRADASDVHREV-
>tr|A0A3Q3LXG7|A0A3Q3LXG7_9TELE/361-438 [subseq from] Ring finger protein 44 OS=Mastacembelus armatus OX=205130 PE=4 SV=1
GLTKADIEQLPSYRFNSENHLSEQTLCVVCFSDFECRQLLRVLPCNHEFHAKCVDKWLKTNRTCPICRADASDVHREV-
>tr|A0A484CYU5|A0A484CYU5_PERFV/362-439 [subseq from] RING-type domain-containing protein OS=Perca flavescens OX=8167 GN=EPR50_G00109940 PE=4 SV=1
GLTKADIEQLPSYRFNSENHLSEQTLCVVCFSDFECRQLLRVLPCNHEFHAKCVDKWLKTNRTCPICRADASDVHREV-
>tr|A0A4W6CTV7|A0A4W6CTV7_LATCA/362-439 [subseq from] Ring finger protein 44 OS=Lates calcarifer OX=8187 GN=rnf44 PE=4 SV=1
GLTKADIEQLPSYRFNSENHLSEQTLCVVCFSDFECRQLLRVLPCNHEFHAKCVDKWLKTNRTCPICRADASDVHREV-
>tr|A0A5J5D328|A0A5J5D328_9PERO/362-439 [subseq from] RING-type domain-containing protein OS=Etheostoma spectabile OX=54343 GN=FQN60_010467 PE=4 SV=1
GLTKADIEQLPSYRFNSENHLSEQTLCVVCFSDFECRQLLRVLPCNHEFHAKCVDKWLKTNRTCPICRADASDVHREV-
>tr|A0A668A9Z1|A0A668A9Z1_9TELE/372-449 [subseq from] Ring finger protein 44 OS=Myripristis murdjan OX=586833 GN=rnf44 PE=4 SV=1
GLTKADIEQLPSYRFNSENHLSEQTLCVVCFSDFECRQLLRVLPCNHEFHAKCVDKWLKTNRTCPICRADASDVHREV-
>tr|A0A668UYB9|A0A668UYB9_OREAU/362-439 [subseq from] Ring finger protein 44 OS=Oreochromis aureus OX=47969 PE=4 SV=1
GLTKADIEQLPSYRFNSENHLSEQTLCVVCFSDFECRQLLRVLPCNHEFHAKCVDKWLKTNRTCPICRADASDVHREV-
>tr|A0A669ERG0|A0A669ERG0_ORENI/362-439 [subseq from] RING-type domain-containing protein OS=Oreochromis niloticus OX=8128 GN=rnf44 PE=4 SV=1
GLTKADIEQLPSYRFNSENHLSEQTLCVVCFSDFECRQLLRVLPCNHEFHAKCVDKWLKTNRTCPICRADASDVHREV-
>tr|A0A671TUY0|A0A671TUY0_SPAAU/327-404 [subseq from] Ring finger protein 44 OS=Sparus aurata OX=8175 GN=rnf44 PE=4 SV=1
GLTKADIEQLPSYRFNSENHLSEQTLCVVCFSDFECRQLLRVLPCNHEFHAKCVDKWLKTNRTCPICRADASDVHREV-
>tr|A0A671TWY0|A0A671TWY0_SPAAU/362-439 [subseq from] Ring finger protein 44 OS=Sparus aurata OX=8175 GN=rnf44 PE=4 SV=1
GLTKADIEQLPSYRFNSENHLSEQTLCVVCFSDFECRQLLRVLPCNHEFHAKCVDKWLKTNRTCPICRADASDVHREV-
>tr|A0A672G888|A0A672G888_SALFA/362-439 [subseq from] RING-type domain-containing protein OS=Salarias fasciatus OX=181472 GN=rnf44 PE=4 SV=1
GLTKADIEQLPSYRFNSENHLSEQTLCVVCFSDFECRQLLRVLPCNHEFHAKCVDKWLKTNRTCPICRADASDVHREV-
>tr|A0A3Q4HCY4|A0A3Q4HCY4_NEOBR/361-438 [subseq from] RING finger protein 44-like OS=Neolamprologus brichardi OX=32507 PE=4 SV=1
GLTKADIEQLPSYRFNSENHLSEQTLCVVCFSDFECRQLLRVLPCNHEFHAKCVDKWLKTNRTCPICRADASDVHREV-
>tr|A0A5C6MLK1|A0A5C6MLK1_9TELE/306-382 [subseq from] RING finger protein 44 OS=Takifugu flavidus OX=433684 GN=D4764_09G0002000 PE=4 SV=1
GLTKADIEQLPSYRFNAENHLSEQTLCVVCFSDFECRQLLRVLPCNHEFHAKCVDKWLKTNRTCPICRADASDVHRE--
>tr|A0A669BJB5|A0A669BJB5_ORENI/347-424 [subseq from] RING-type domain-containing protein OS=Oreochromis niloticus OX=8128 GN=rnf44 PE=4 SV=1
GLTKADIEQLPSYRFNSENHLSEQTLCVVCFSDFECRQLLRVLPCNHEFHAKCVDKWLKTNRTCPICRADASDVHREV-
>tr|A0A671TV12|A0A671TV12_SPAAU/343-420 [subseq from] Ring finger protein 44 OS=Sparus aurata OX=8175 GN=rnf44 PE=4 SV=1
GLTKADIEQLPSYRFNSENHLSEQTLCVVCFSDFECRQLLRVLPCNHEFHAKCVDKWLKTNRTCPICRADASDVHREV-
>tr|A0A6A5EZJ0|A0A6A5EZJ0_PERFL/362-439 [subseq from] RING-type domain-containing protein OS=Perca fluviatilis OX=8168 GN=PFLUV_G00120550 PE=4 SV=1
GLTKADIEQLPSYRFNSENHLSEQTLCVVCFSDFECRQLLRVLPCNHEFHAKCVDKWLKTNRTCPICRADASDVHREV-
>tr|U3CQW7|U3CQW7_CALJA/351-429 [subseq from] RING finger protein 44 OS=Callithrix jacchus OX=9483 GN=RNF44 PE=2 SV=1
GLTKADIEQLPSYRFNPDSRQSEQTLCVVCFSDFEVRQLLRVLPCNHEFHTKCVDKWLKANRTCPICRADASEVPREAE
>tr|A0A4Z2C3H6|A0A4Z2C3H6_9TELE/346-422 [subseq from] RING-type domain-containing protein OS=Takifugu bimaculatus OX=433685 GN=fugu_013366 PE=4 SV=1
GLTKADIEQLPSYRFNAENHLSEQTLCVVCFSDFECRQLLRVLPCNHEFHAKCVDKWLKTNRTCPICRADASDVHRE--
>tr|H2TVB8|H2TVB8_TAKRU/362-438 [subseq from] RING-type domain-containing protein OS=Takifugu rubripes OX=31033 GN=rnf44 PE=4 SV=3
GLTKADIEQLPSYRFNAENHLSEQTLCVVCFSDFECRQLLRVLPCNHEFHAKCVDKWLKTNRTCPICRADASDVHRE--
>tr|A0A2U9C876|A0A2U9C876_SCOMX/362-439 [subseq from] Putative RING finger protein 44 OS=Scophthalmus maximus OX=52904 GN=SMAX5B_019005 PE=4 SV=1
GLTKADIEQLPSYRFNSENHLSEQTLCVVCFSDFECRQLLRVLPCNHEFHAKCVDKWLKTNRTCPICRADASDIHREV-
>tr|A0A5F4VY80|A0A5F4VY80_CALJA/386-464 [subseq from] Ring finger protein 44 OS=Callithrix jacchus OX=9483 GN=RNF44 PE=4 SV=1
GLTKADIEQLPSYRFNPDSRQSEQTLCVVCFSDFEVRQLLRVLPCNHEFHTKCVDKWLKANRTCPICRADASEVPREAE
>tr|A0A674MV54|A0A674MV54_TAKRU/366-442 [subseq from] RING-type domain-containing protein OS=Takifugu rubripes OX=31033 GN=rnf44 PE=4 SV=1
GLTKADIEQLPSYRFNAENHLSEQTLCVVCFSDFECRQLLRVLPCNHEFHAKCVDKWLKTNRTCPICRADASDVHRE--
>tr|A0A1A8PNA0|A0A1A8PNA0_9TELE/346-423 [subseq from] Ring finger protein 44 OS=Nothobranchius pienaari OX=704102 GN=RNF44 PE=4 SV=1
GLTKADIEQLPSYRFNSEKHLSEQTLCVVCFSDFESRQLLRVLPCNHEFHAKCVDKWLKTNRTCPICRADASDVHREV-
>tr|A0A3Q0SAD1|A0A3Q0SAD1_AMPCI/359-436 [subseq from] Ring finger protein 44 OS=Amphilophus citrinellus OX=61819 PE=4 SV=1
GLTKADIEQLPSYRFNSENHLSEQTLCVVCFSDFECRQLLRVLPCNHEFHAKCVDKWLKTNRTCPICRADASDIHREV-
>tr|A0A674N7Y8|A0A674N7Y8_TAKRU/392-468 [subseq from] RING-type domain-containing protein OS=Takifugu rubripes OX=31033 GN=rnf44 PE=4 SV=1
GLTKADIEQLPSYRFNAENHLSEQTLCVVCFSDFECRQLLRVLPCNHEFHAKCVDKWLKTNRTCPICRADASDVHRE--
>tr|H3CJ86|H3CJ86_TETNG/364-440 [subseq from] RING-type domain-containing protein OS=Tetraodon nigroviridis OX=99883 PE=4 SV=1
GLTKADIEQLPSYRFNTENHLSEQTLCVVCFSDFECRQLLRVLPCNHEFHAKCVDKWLKTNRTCPICRADASDVHRE--
>tr|Q4SYR2|Q4SYR2_TETNG/350-426 [subseq from] Chromosome 1 SCAF11974, whole genome shotgun sequence OS=Tetraodon nigroviridis OX=99883 GN=GSTENG00010204001 PE=4 SV=1
GLTKADIEQLPSYRFNTENHLSEQTLCVVCFSDFECRQLLRVLPCNHEFHAKCVDKWLKTNRTCPICRADASDVHRE--
>tr|A0A6P5AW11|A0A6P5AW11_BRABE/432-506 [subseq from] RING finger protein 44-like isoform X2 OS=Branchiostoma belcheri OX=7741 GN=LOC109486683 PE=4 SV=1
GMSKAKIEDLPSYRYNPDNHQSQQTLCVVCMCDFENRQLLRVLPCNHEFHAKCVDKWLKSNRTCPICRADASELS----
>tr|G3Q387|G3Q387_GASAC/355-432 [subseq from] Ring finger protein 44 OS=Gasterosteus aculeatus OX=69293 PE=4 SV=1
GLTKADIEQLPSYRFNSENHLSEQTLCVVCFSDFECRQLLRVLPCNHEFHTKCVDKWLKTNRTCPICRADASEVHREV-
>tr|A0A5N4CLV0|A0A5N4CLV0_CAMDR/332-410 [subseq from] RING finger protein 44 OS=Camelus dromedarius OX=9838 GN=Cadr_000025803 PE=4 SV=1
GLTKADIEQLPSYRFHPDSRQSEQTLCVVCFSDFEARQLLRVLPCNHEFHTKCVDKWLKANRTCPICRADASEVPREAE
>tr|A0A7K6P4P8|A0A7K6P4P8_9CORV/368-445 [subseq from] RNF44 protein (Fragment) OS=Ifrita kowaldi OX=461245 GN=Rnf44 PE=4 SV=1
GLTKADIEHLPSSRFNPESHQSEQTLCVVCFSDFEARQLLRVLPCNHEFHAKCVDKWLKANRTCPICRADASEVQREA-
>tr|A0A6P4ZY98|A0A6P4ZY98_BRABE/510-584 [subseq from] RING finger protein 44-like isoform X1 OS=Branchiostoma belcheri OX=7741 GN=LOC109486683 PE=4 SV=1
GMSKAKIEDLPSYRYNPDNHQSQQTLCVVCMCDFENRQLLRVLPCNHEFHAKCVDKWLKSNRTCPICRADASELS----
>tr|A0A3B4AYM7|A0A3B4AYM7_9GOBI/263-341 [subseq from] RING-type domain-containing protein OS=Periophthalmus magnuspinnatus OX=409849 PE=4 SV=1
GLTKADIEQLPSYRFSSENHLSEQTLCVVCFSDFECRQLLRVLPCNHEFHAKCVDKWLKTNRTCPICRADASDVHREAE
>tr|A0A7J7EBT4|A0A7J7EBT4_DICBM/403-481 [subseq from] RING-type domain-containing protein OS=Diceros bicornis minor OX=77932 GN=HPG69_016772 PE=4 SV=1
GLTKADIEQLPSYRFNPDSRQSEQTLCVVCFSDFEARQLLRVLPCSHEFHTKCVDKWLKANRTCPICRADASEVPREAE
>tr|A0A0D3GHH9|A0A0D3GHH9_9ORYZ/101-149 [subseq from] Uncharacterized protein OS=Oryza barthii OX=65489 PE=4 SV=1
-----------------------AAQCSVCLGAVRGGEMVRRLPaCKHLYHVECIDMWLASHATCPLCRTEV--------
>tr|A0A0D3GHH9|A0A0D3GHH9_9ORYZ/242-307 [subseq from] Uncharacterized protein OS=Oryza barthii OX=65489 PE=4 SV=1
--------KIPEFAYAGSARHGGGGECSVCLGAVQGGEAVRRLPaCKHLYHVECIDMWLASHATCPICRTEVEP------
>tr|A0A0D3GHH9|A0A0D3GHH9_9ORYZ/453-502 [subseq from] Uncharacterized protein OS=Oryza barthii OX=65489 PE=4 SV=1
------------------------AACSVCLGAFQLGETVRLLPaCLHLYHAECIDPWLDAHTTCPLCRSDTGD------
>tr|A0A0D3GHH9|A0A0D3GHH9_9ORYZ/663-712 [subseq from] Uncharacterized protein OS=Oryza barthii OX=65489 PE=4 SV=1
---------------------ASWTECAVCLGVIHVGAMVKLLPaCAHIYHVDCIDLWLSSHPTCPLCRCR---------
>tr|A0A5N4CLW1|A0A5N4CLW1_CAMDR/284-362 [subseq from] RING finger protein 44 OS=Camelus dromedarius OX=9838 GN=Cadr_000025803 PE=4 SV=1
GLTKADIEQLPSYRFHPDSRQSEQTLCVVCFSDFEARQLLRVLPCNHEFHTKCVDKWLKANRTCPICRADASEVPREAE
>tr|A0A7E6CW89|A0A7E6CW89_9CHIR/330-408 [subseq from] RING finger protein 44 isoform X3 OS=Phyllostomus discolor OX=89673 GN=RNF44 PE=4 SV=1
GLAKADIEQLPAYRFNPDSRQSEQTLCVVCFSDFEARQLLRVLPCNHEFHTKCVDKWLKANRTCPICRADASEVPREAE
>tr|A0A6J2MVJ1|A0A6J2MVJ1_9CHIR/350-428 [subseq from] RING finger protein 44 isoform X2 OS=Phyllostomus discolor OX=89673 GN=RNF44 PE=4 SV=1
GLAKADIEQLPAYRFNPDSRQSEQTLCVVCFSDFEARQLLRVLPCNHEFHTKCVDKWLKANRTCPICRADASEVPREAE
>tr|A0A7E6CU73|A0A7E6CU73_9CHIR/351-429 [subseq from] RING finger protein 44 isoform X1 OS=Phyllostomus discolor OX=89673 GN=RNF44 PE=4 SV=1
GLAKADIEQLPAYRFNPDSRQSEQTLCVVCFSDFEARQLLRVLPCNHEFHTKCVDKWLKANRTCPICRADASEVPREAE
>tr|C3XZQ6|C3XZQ6_BRAFL/944-1018 [subseq from] Uncharacterized protein OS=Branchiostoma floridae OX=7739 GN=BRAFLDRAFT_124262 PE=4 SV=1
GMSKAKIEDLPSYRYNPDNHQSQQTLCVVCMCDFENRQLLRVLPCNHEFHAKCVDKWLKSNRTCPICRADASELA----
>tr|U3KM18|U3KM18_RABIT/404-470 [subseq from] RING-type domain-containing protein OS=Oryctolagus cuniculus OX=9986 PE=4 SV=1
GLTKADIEQLPSYRFNPNNHQSEQTLCVVCMCDFESRQLLRVLPCNHEFHAKCVDKWLKANRTCPIC------------
>tr|A0A3Q3A5J5|A0A3Q3A5J5_KRYMA/347-424 [subseq from] Ring finger protein 44 OS=Kryptolebias marmoratus OX=37003 PE=4 SV=1
GLTKADIELLPSYRFNSENHLSEQTLCVVCFSDFECRQLLRVLPCNHEFHAKCVDKWLKTNRTCPICRADASDVHREV-
>tr|A0A2I4BQU5|A0A2I4BQU5_9TELE/357-434 [subseq from] RING finger protein 44 isoform X2 OS=Austrofundulus limnaeus OX=52670 GN=rnf44 PE=4 SV=1
GLTKADIELLPSYRFNSENHLSEQTLCVVCFSDFECRQLLRVLPCNHEFHAKCVDKWLKTNRTCPICRADASDVHREV-
>tr|A0A2I4BQX9|A0A2I4BQX9_9TELE/360-437 [subseq from] RING finger protein 44 isoform X1 OS=Austrofundulus limnaeus OX=52670 GN=rnf44 PE=4 SV=1
GLTKADIELLPSYRFNSENHLSEQTLCVVCFSDFECRQLLRVLPCNHEFHAKCVDKWLKTNRTCPICRADASDVHREV-
>tr|A0A2I4CZH5|A0A2I4CZH5_9TELE/344-421 [subseq from] RING finger protein 44 isoform X3 OS=Austrofundulus limnaeus OX=52670 GN=LOC106533590 PE=4 SV=1
GLTKADIELLPSYRFNSENHLSEQTLCVVCFSDFECRQLLRVLPCNHEFHAKCVDKWLKTNRTCPICRADASDVHREV-
>tr|A0A3Q3WIC6|A0A3Q3WIC6_MOLML/359-436 [subseq from] Ring finger protein 44 OS=Mola mola OX=94237 PE=4 SV=1
GLTKADIEQLPSYRFNSENHLSEQTLCVVCFSDFECRQLLRVLPCNHEFHAKCVDKWLKTNRTCPICRADASDVQRET-
>tr|A0A3Q3W6G3|A0A3Q3W6G3_MOLML/376-453 [subseq from] Ring finger protein 44 OS=Mola mola OX=94237 PE=4 SV=1
GLTKADIEQLPSYRFNSENHLSEQTLCVVCFSDFECRQLLRVLPCNHEFHAKCVDKWLKTNRTCPICRADASDVQRET-
>tr|A0A0E0JXZ6|A0A0E0JXZ6_ORYPU/272-321 [subseq from] Uncharacterized protein OS=Oryza punctata OX=4537 PE=3 SV=1
-------------------------QCAVCLSLVQEGEMVRQLPaCKHLFHVGCIDMWLHSHSTCPLCRASVEPL-----
>tr|A0A0E0JXZ6|A0A0E0JXZ6_ORYPU/873-944 [subseq from] Uncharacterized protein OS=Oryza punctata OX=4537 PE=3 SV=1
-LTAAAIDALPASEYERPLGGGGAPACSVCLEDVRGGETVRRLPeCGHLYHAACIDAWLRLHTTCPLCRSDLS-------
>tr|A0A0E0JXZ6|A0A0E0JXZ6_ORYPU/1490-1539 [subseq from] Uncharacterized protein OS=Oryza punctata OX=4537 PE=3 SV=1
------------------------VVCAVCLEDVRDGETVRRLPaCRHLFHVECIDMWLHsSHRTCPMCRCVVS-------
>tr|A0A0E0JXZ6|A0A0E0JXZ6_ORYPU/1694-1743 [subseq from] Uncharacterized protein OS=Oryza punctata OX=4537 PE=3 SV=1
------------------------ELCSVCLEEVHAGEMVREMPaCKHLFHVECIDMWLHSHRTCPMCRCDLSP------
>tr|K9J2Y4|K9J2Y4_DESRO/404-482 [subseq from] Putative ring finger protein 44 (Fragment) OS=Desmodus rotundus OX=9430 PE=2 SV=1
GLSKADIEQLPAYRFNPDSRQSEQTLCVVCFSDFEVRQLLRVLPCGHEFHAKCVDKWLKANRTCPICRADASEVPREAE
>tr|A0A3Q2XWZ1|A0A3Q2XWZ1_HIPCM/360-438 [subseq from] Ring finger protein 44 OS=Hippocampus comes OX=109280 PE=4 SV=1
GLTKADIELLPSYRFSSENHLSEQTLCVVCFSDFECRQLLRVLPCNHEFHAKCVDKWLKTNRTCPICRADASDVHREAE
>tr|A0A0E0J6G3|A0A0E0J6G3_ORYNI/119-161 [subseq from] Uncharacterized protein OS=Oryza nivara OX=4536 PE=4 SV=1
----------------------REEECGVCLEGFEEGEKLRKMPCEHYFHESCVFKWLQGPSYVP--------------
>tr|A0A0E0J6G3|A0A0E0J6G3_ORYNI/212-269 [subseq from] Uncharacterized protein OS=Oryza nivara OX=4536 PE=4 SV=1
--------------------TREEEACAVCLEGFKEGDRVKKMPCSHDFHANCISEWLRVSRLCPHCRF-ALPAERDSE
>tr|A0A0E0J6G3|A0A0E0J6G3_ORYNI/402-456 [subseq from] Uncharacterized protein OS=Oryza nivara OX=4536 PE=4 SV=1
-----------------GDEKGEAKDCPVCLQGFEEGDKLRKMPCadSHCFHEQCIFSWLLINRHCPLCRFP---------
>tr|A0A0E0J6G3|A0A0E0J6G3_ORYNI/531-581 [subseq from] Uncharacterized protein OS=Oryza nivara OX=4536 PE=4 SV=1
--------------------EAKEKDCSVCLEAFEeeSDKLMRKMPCCHAFHESCIFEWLQVSRLCPLCRF----------
>tr|G5BPZ1|G5BPZ1_HETGA/364-437 [subseq from] RING finger protein 44 OS=Heterocephalus glaber OX=10181 GN=GW7_17784 PE=4 SV=1
-----HIEQLPSYRFNSDSHQSEQTLCVVCFSDFEARQLLRVLPCNHEFHAKCVDKWLKANRTCPICRADASEVPREAE
>tr|A0A3B4D1Q1|A0A3B4D1Q1_PYGNA/347-420 [subseq from] Ring finger protein 38 OS=Pygocentrus nattereri OX=42514 PE=4 SV=1
GLTKADIEQLPSYRFNPITH-----MCVVCMCDFESRQLLRVLPCNHEFHAKCVDKWLKANRTCPICRADASEVQRDSE
>tr|A0A5C6MYP2|A0A5C6MYP2_9TELE/465-535 [subseq from] E3 ubiquitin-protein ligase RNF38 OS=Takifugu flavidus OX=433684 GN=D4764_06G0000700 PE=4 SV=1
GLTKADIEHIPSYKFNSNNHHSEQTMCVVCMCDFESRQLLRVLPCSHEFHAKCVDKWLKANRTCPICRAEV--------
>tr|A0A674MJQ3|A0A674MJQ3_TAKRU/640-710 [subseq from] RING-type domain-containing protein OS=Takifugu rubripes OX=31033 GN=LOC101075920 PE=4 SV=1
GLTKADIEHIPSYKFNSNNHHSEQTMCVVCMCDFESRQLLRVLPCSHEFHAKCVDKWLKANRTCPICRAEV--------
>tr|A0A4Z2B535|A0A4Z2B535_9TELE/688-758 [subseq from] RING-type domain-containing protein OS=Takifugu bimaculatus OX=433685 GN=fugu_008281 PE=4 SV=1
GLTKADIEHIPSYKFNSNNHHSEQTMCVVCMCDFESRQLLRVLPCSHEFHAKCVDKWLKANRTCPICRAEV--------
>tr|H3D3B4|H3D3B4_TETNG/381-451 [subseq from] Ring finger protein 38 OS=Tetraodon nigroviridis OX=99883 PE=4 SV=1
GLTKADIEQIPSYKFNSNNRHSEQTMCVVCMCDFESRQLLRVLPCSHEFHAKCVDKWLKANRTCPICRAEV--------
>tr|T1JLM0|T1JLM0_STRMM/536-608 [subseq from] RING-type domain-containing protein OS=Strigamia maritima OX=126957 PE=4 SV=1
-LLKAEIEQLPSYRFNAETHQSDQTSCVICMCDFEQRQLLRVLPCNHEFHAKCVDKWLKTNRTCPICRGDASEY-----
>tr|A0A0E0R423|A0A0E0R423_ORYRU/127-169 [subseq from] Uncharacterized protein OS=Oryza rufipogon OX=4529 PE=4 SV=1
----------------------REEECGVCLEGFEEGEKLRKMSCEHYFHESCVFKWLQGPSYVP--------------
>tr|A0A0E0R423|A0A0E0R423_ORYRU/220-277 [subseq from] Uncharacterized protein OS=Oryza rufipogon OX=4529 PE=4 SV=1
--------------------TREEEACAVCLEGFKEGDRVKKMPCSHDFHANCISEWLRVSRLCPHCRF-ALPAERDSE
>tr|A0A0E0R423|A0A0E0R423_ORYRU/418-472 [subseq from] Uncharacterized protein OS=Oryza rufipogon OX=4529 PE=4 SV=1
-----------------GDEKGEAKDCPVCLQGFEEGDKLRKMPCadSHCFHEQCIFSWLLINRHCPLCRFP---------
>tr|A0A0E0R423|A0A0E0R423_ORYRU/546-596 [subseq from] Uncharacterized protein OS=Oryza rufipogon OX=4529 PE=4 SV=1
--------------------EAKEKDCSVCLEAFEeeSDKLMRKMPCCHAFHESCIFEWLQVSRLCPLCRF----------
>tr|A0A7L1C5B5|A0A7L1C5B5_9PASS/337-406 [subseq from] RNF44 protein (Fragment) OS=Illadopsis cleaveri OX=201329 GN=Rnf44 PE=4 SV=1
--------HLPSYRFNPESHQSEQTLCVVCFSDFEARQLLRVLPCNHEFHAKCVDKWLKANRTCPICRADASEVQREA-
>tr|A0A0E0PYS9|A0A0E0PYS9_ORYRU/111-158 [subseq from] Uncharacterized protein OS=Oryza rufipogon OX=4529 PE=4 SV=1
------------------------AQCSVCLGAVRGGEMVRRLPaCKHLYHVECIDMWLASHATCPLCRTEV--------
>tr|A0A0E0PYS9|A0A0E0PYS9_ORYRU/251-316 [subseq from] Uncharacterized protein OS=Oryza rufipogon OX=4529 PE=4 SV=1
--------KIPEFAYAGSARHGGGGECSVCLGAVQGGEAVRRLPaCKHLYHVECIDMWLASHATCPICRTEVEP------
>tr|A0A0E0PYS9|A0A0E0PYS9_ORYRU/344-379 [subseq from] Uncharacterized protein OS=Oryza rufipogon OX=4529 PE=4 SV=1
--------------------------------------TVRLLPaCLHLYHAECIDPWLDAHTTCPLCRSDTGD------
>tr|A0A0E0PYS9|A0A0E0PYS9_ORYRU/541-590 [subseq from] Uncharacterized protein OS=Oryza rufipogon OX=4529 PE=4 SV=1
---------------------ASWTECAVCLGVIHVGAMVKLLPaCAHIYHVDCIDLWLSSHPTCPLCRCR---------
>tr|A0A1B0BSE1|A0A1B0BSE1_9MUSC/63-131 [subseq from] Uncharacterized protein OS=Glossina palpalis gambiensis OX=67801 PE=4 SV=1
------VSMLPTYKYSSEPDDGNEKCCAVCLIDFQLNEIIRKLPCAHDFHADCADKWLKLHQTCPMCRACLFNVN----
>tr|A0A1B0BSE1|A0A1B0BSE1_9MUSC/231-294 [subseq from] Uncharacterized protein OS=Glossina palpalis gambiensis OX=67801 PE=4 SV=1
-----QVETLPKYEFSPASNDGSEQCCAVCLNDFQLNEIIRKLPCAHDFHSDCVDKWIKLHQTCPMCRA----------
>tr|A0A3Q2XJY6|A0A3Q2XJY6_HIPCM/346-423 [subseq from] Ring finger protein 44 OS=Hippocampus comes OX=109280 PE=4 SV=1
GLTKADIELLPSYRFSSENHLSEQT-CVVCFSDFECRQLLRVLPCNHEFHAKCVDKWLKTNRTCPICRADASDVHREAE
>tr|A0A493TLZ8|A0A493TLZ8_ANAPP/364-423 [subseq from] Ring finger protein 44 OS=Anas platyrhynchos platyrhynchos OX=8840 GN=RNF44 PE=4 SV=1
GLTKADIEHLPSYRFNPESHQSEQTLCVVCFSDFEARQLLRVLPCNHEFHAKCVDKWLKV-------------------
>tr|A0A493TLZ8|A0A493TLZ8_ANAPP/449-470 [subseq from] Ring finger protein 44 OS=Anas platyrhynchos platyrhynchos OX=8840 GN=RNF44 PE=4 SV=1
--------------------------------------------------------PSQANRTCPICRADASEVQREA-
>tr|A0A0S7G462|A0A0S7G462_9TELE/42-106 [subseq from] RNF38 (Fragment) OS=Poeciliopsis prolifica OX=188132 GN=RNF38 PE=4 SV=1
GLTKGDIEQLPSYRFNPNNHQSEQTLCVVCMSDFESRQLLRVLPCSHEFHGKCVDKWLRANRTCP--------------
>tr|A0A7L3R3L4|A0A7L3R3L4_9SYLV/383-449 [subseq from] RNF38 ligase (Fragment) OS=Cettia cetti OX=68486 GN=Rnf38 PE=4 SV=1
GLTKADIEQLPSYRFNPNNHQSEQTLCVVCMCDFESRQLLRVLPCNHEFHAKCVDKWLKVRKSNPIV------------
>tr|A0A7L4E414|A0A7L4E414_HIRRU/431-496 [subseq from] RNF38 ligase (Fragment) OS=Hirundo rustica OX=43150 GN=Rnf38 PE=4 SV=1
GLTKADIEQLPSYRFNPNNHQSEQTLCVVCMCDFESRQLLRVLPCNHEFHAKCVDKWLKVRKTNPI-------------
>tr|A0A1Z5KU28|A0A1Z5KU28_ORNMO/96-173 [subseq from] RING-type domain-containing protein (Fragment) OS=Ornithodoros moubata OX=6938 PE=4 SV=1
-LPKAEIEQLLSYRFNPETHESDQTSCVVCMCDFEARQVLRVLPCAHEFHARCVDKWLKNNRTCPICRGDASEGSQSSE
>tr|A0A7L0NG09|A0A7L0NG09_9PASS/431-496 [subseq from] RNF38 ligase (Fragment) OS=Formicarius rufipectus OX=1118560 GN=Rnf38 PE=4 SV=1
GLTKADIEQLPSYRFNPNNHQSEQTLCVVCMCDFESRQLLRVLPCNHEFHAKCVDKWLKVRRNNPL-------------
>tr|A0A293LET4|A0A293LET4_ORNER/394-471 [subseq from] RING-type domain-containing protein (Fragment) OS=Ornithodoros erraticus OX=265619 PE=4 SV=1
-LPKAEIEQLLSYRFNPETHESEQTSCVVCMCDFEARQVLRVLPCAHEFHARCVDKWLKNNRTCPICRGDASEGSQSSE
>tr|A0A7K7EBS7|A0A7K7EBS7_9SYLV/431-496 [subseq from] RNF38 ligase (Fragment) OS=Sylvia atricapilla OX=48155 GN=Rnf38 PE=4 SV=1
GLTKADIEQLPSYRFNPNNHQSEQTLCVVCMCDFESRQLLRVLPCNHEFHAKCVDKWLKVRRSNPI-------------
>tr|A0A0E0JFI3|A0A0E0JFI3_ORYPU/123-188 [subseq from] Uncharacterized protein OS=Oryza punctata OX=4537 PE=4 SV=1
------IAALPKFEYRGTGDECDRWECSICLCAVADGEVARQLPrCMHLFHRGCVDMWLVAHTTCPVCRAEV--------
>tr|A0A0E0JFI3|A0A0E0JFI3_ORYPU/288-353 [subseq from] Uncharacterized protein OS=Oryza punctata OX=4537 PE=4 SV=1
----AAIARLPCFVLSISRGG-SVAECAVCLGTVEEGETVRALPCcPHAFHARCVDAWLRLRPTCPLCRAG---------
>tr|A0A0E0JFI3|A0A0E0JFI3_ORYPU/660-728 [subseq from] Uncharacterized protein OS=Oryza punctata OX=4537 PE=4 SV=1
--SAAAIAALPTFGYEAPAAAAAALDCAVCLGQVDAGEKVRQLPkCGHLFHAECVDAWLRAHSTCPMCRAA---------
>tr|A0A2R5L8Y7|A0A2R5L8Y7_9ACAR/438-515 [subseq from] Putative ring finger protein 38-like isoform x10 (Fragment) OS=Ornithodoros turicata OX=34597 PE=4 SV=1
-LPKAEIEQLLSYRFNPETHESEQTSCVVCMCDFEARQVLRVLPCAHEFHARCVDKWLKNNRTCPICRGDASEGSQSSE
>tr|A0A852F4N4|A0A852F4N4_PEUTA/191-256 [subseq from] RNF38 ligase (Fragment) OS=Peucedramus taeniatus OX=135441 GN=Rnf38 PE=4 SV=1
GLTKADIEQLPSYRFNPNNHQSEQTLCVVCMCDFESRQLLRVLPCNHEFHAKCVDKWLKVRKSNPI-------------
>tr|A0A2R5L8V8|A0A2R5L8V8_9ACAR/479-556 [subseq from] Putative ring finger protein 38-like isoform x10 (Fragment) OS=Ornithodoros turicata OX=34597 PE=4 SV=1
-LPKAEIEQLLSYRFNPETHESEQTSCVVCMCDFEARQVLRVLPCAHEFHARCVDKWLKNNRTCPICRGDASEGSQSSE
>tr|A0A7K6A1U8|A0A7K6A1U8_ONYCO/431-497 [subseq from] RNF38 ligase (Fragment) OS=Onychorhynchus coronatus OX=360224 GN=Rnf38 PE=4 SV=1
GLTKADIEQLPSYRFNPNNHQSEQTLCVVCMCDFESRQLLRVLPCNHEFHAKCVDKWLKVRKNNPIL------------
>tr|A0A7K7PG77|A0A7K7PG77_ACRAR/429-495 [subseq from] RNF38 ligase (Fragment) OS=Acrocephalus arundinaceus OX=39621 GN=Rnf38 PE=4 SV=1
GLTKADIEQLPSYRFNPNNHQSEQTLCVVCMCDFESRQLLRVLPCNHEFHAKCVDKWLKVRKSNPIL------------
>tr|A0A7K8GKI5|A0A7K8GKI5_ORTSP/248-313 [subseq from] RNF38 ligase (Fragment) OS=Orthonyx spaldingii OX=38397 GN=Rnf38 PE=4 SV=1
GLTKADIEQLPSYRFNPNNHQSEQTLCVVCMCDFESRQLLRVLPCNHEFHAKCVDKWLKVRKSNPI-------------
>tr|A0A7K9LZA1|A0A7K9LZA1_OCETE/191-257 [subseq from] RNF38 ligase (Fragment) OS=Oceanodroma tethys OX=79633 GN=Rnf38_0 PE=4 SV=1
GLTKADIEQLPSYRFNPSNHQSEQTLCVVCMCDFEARQLLRVLPCNHEFHAKCVDKWLKVNKICVGC------------
>tr|A0A7L0PIU4|A0A7L0PIU4_9AVES/191-257 [subseq from] RNF38 ligase (Fragment) OS=Mesembrinibis cayennensis OX=1118748 GN=Rnf38_0 PE=4 SV=1
GLTKADIEQLPSYRFNPSNHQSEQTLCVVCMCDFEARQLLRVLPCNHEFHAKCVDKWLKVNKICVGC------------
>tr|A0A851APL6|A0A851APL6_SULDA/191-257 [subseq from] RNF38 ligase (Fragment) OS=Sula dactylatra OX=56068 GN=Rnf38_1 PE=4 SV=1
GLTKADIEQLPSYRFNPSNHQSEQTLCVVCMCDFEARQLLRVLPCNHEFHAKCVDKWLKVNKICVGC------------
>tr|A0A851JBF2|A0A851JBF2_9PASS/248-313 [subseq from] RNF38 ligase (Fragment) OS=Donacobius atricapilla OX=237420 GN=Rnf38 PE=4 SV=1
GLTKADIEQLPSYRFNPNNHQSEQTLCVVCMCDFESRQLLRVLPCNHEFHAKCVDKWLKVRKSNPI-------------
>tr|A0A7K5CPC1|A0A7K5CPC1_9TYRA/431-497 [subseq from] RNF38 ligase (Fragment) OS=Pachyramphus minor OX=369605 GN=Rnf38 PE=4 SV=1
GLTKADIEQLPSYRFNPNNHQSEQTLCVVCMCDFESRQLLRVLPCNHEFHAKCVDKWLKVRKNNPVL------------
>tr|E0VP71|E0VP71_PEDHC/477-548 [subseq from] RING finger protein, putative OS=Pediculus humanus subsp. corporis OX=121224 GN=8232010 PE=4 SV=1
--FRAEIEQLPSYKFNVENHQSDQTCCVVCMCDFEPRQSLRVLPCSHEFHAKCVDKWLKGNRTCPICRGDASQY-----
>tr|A0A7K5VXD9|A0A7K5VXD9_9SYLV/407-472 [subseq from] RNF38 ligase (Fragment) OS=Hylia prasina OX=208073 GN=Rnf38 PE=4 SV=1
GLTKADIEQLPSYRFNPNNHQSEQTLCVVCMCDFESRQLLRVLPCNHEFHAKCVDKWLKVRKSNPI-------------
>tr|A0A7K6CE82|A0A7K6CE82_PTIVI/383-448 [subseq from] RNF38 ligase (Fragment) OS=Ptilonorhynchus violaceus OX=28724 GN=Rnf38_1 PE=4 SV=1
GLTKADIEQLPSYRFNPNNHQSEQTLCVVCMCDFESRQLLRVLPCNHEFHAKCVDKWLKVRKSNPI-------------
>tr|A0A7K8NV83|A0A7K8NV83_CASCA/384-450 [subseq from] RNF38 ligase (Fragment) OS=Casuarius casuarius OX=8787 GN=Rnf38 PE=4 SV=1
GLTKADIEQLPSYRFNPNNHQSEQTLCVVCMCDFESRQLLRVLPCNHEFHAKCVDKWLKVNKIKSVL------------
>tr|A0A7K8S3Q4|A0A7K8S3Q4_9PASS/383-448 [subseq from] RNF38 ligase (Fragment) OS=Rhodinocichla rosea OX=58203 GN=Rnf38 PE=4 SV=1
GLTKADIEQLPSYRFNPNNHQSEQTLCVVCMCDFESRQLLRVLPCNHEFHAKCVDKWLKVRKSNPI-------------
>tr|A0A7K9BGR7|A0A7K9BGR7_DRONO/384-450 [subseq from] RNF38 ligase (Fragment) OS=Dromaius novaehollandiae OX=8790 GN=Rnf38 PE=4 SV=1
GLTKADIEQLPSYRFNPNNHQSEQTLCVVCMCDFESRQLLRVLPCNHEFHAKCVDKWLKVNKIKSVL------------
>tr|A0A7L1C1B5|A0A7L1C1B5_9PASS/383-448 [subseq from] RNF38 ligase (Fragment) OS=Illadopsis cleaveri OX=201329 GN=Rnf38 PE=4 SV=1
GLTKADIEQLPSYRFNPNNHQSEQTLCVVCMCDFESRQLLRVLPCNHEFHAKCVDKWLKVRRSNPI-------------
>tr|A0A7L2LKT6|A0A7L2LKT6_9SYLV/381-446 [subseq from] RNF38 ligase (Fragment) OS=Hippolais icterina OX=68497 GN=Rnf38 PE=4 SV=1
GLTKADIEQLPSYRFNPNNHQSEQTLCVVCMCDFESRQLLRVLPCNHEFHAKCVDKWLKVRKSNPI-------------
>tr|A0A131XK76|A0A131XK76_9ACAR/513-588 [subseq from] Putative ring finger protein 38 (Fragment) OS=Hyalomma excavatum OX=257692 PE=2 SV=1
--PRAEIEQLLSYRFNPETHESEQTSCVVCMCDFEARQVLRVLPCGHEFHARCVDKWLKNNRTCPICRGDASEGGHSS-
>tr|A0A7K6PF75|A0A7K6PF75_9CORV/407-472 [subseq from] RNF38 ligase (Fragment) OS=Ifrita kowaldi OX=461245 GN=Rnf38 PE=4 SV=1
GLTKADIEQLPSYRFNPNNHQSEQTLCVVCMCDFESRQLLRVLPCNHEFHAKCVDKWLKVRKSNPI-------------
>tr|A0A7K6XP74|A0A7K6XP74_9PASE/383-448 [subseq from] RNF38 ligase (Fragment) OS=Promerops cafer OX=254652 GN=Rnf38 PE=4 SV=1
GLTKADIEQLPSYRFNPNNHQSEQTLCVVCMCDFESRQLLRVLPCNHEFHAKCVDKWLKVRKSNPI-------------
>tr|A0A7K7YAP7|A0A7K7YAP7_THRLU/407-472 [subseq from] RNF38 ligase (Fragment) OS=Thryothorus ludovicianus OX=74200 GN=Rnf38 PE=4 SV=1
GLTKADIEQLPSYRFNPNNHQSEQTLCVVCMCDFESRQLLRVLPCNHEFHAKCVDKWLKVRKSNPI-------------
>tr|A0A7K9PY45|A0A7K9PY45_9CORV/383-448 [subseq from] RNF38 ligase (Fragment) OS=Pachycephala philippinensis OX=449367 GN=Rnf38_1 PE=4 SV=1
GLTKADIEQLPSYRFNPNNHQSEQTLCVVCMCDFESRQLLRVLPCNHEFHAKCVDKWLKVRKSNPI-------------
>tr|A0A7L1PLJ5|A0A7L1PLJ5_ORIOR/383-448 [subseq from] RNF38 ligase (Fragment) OS=Oriolus oriolus OX=181099 GN=Rnf38 PE=4 SV=1
GLTKADIEQLPSYRFNPNNHQSEQTLCVVCMCDFESRQLLRVLPCNHEFHAKCVDKWLKVRKSNPI-------------
>tr|A0A7K7S344|A0A7K7S344_9PASS/431-496 [subseq from] RNF38 ligase (Fragment) OS=Nesospiza acunhae OX=381881 GN=Rnf38 PE=4 SV=1
GLTKADIEQLPSYRFNPNNHQSEQTLCVVCMCDFESRQLLRVLPCNHEFHAKCVDKWLKVRKSNPI-------------
>tr|A0A7K9W834|A0A7K9W834_9PASS/431-496 [subseq from] RNF38 ligase (Fragment) OS=Rhipidura dahli OX=667186 GN=Rnf38 PE=4 SV=1
GLTKADIEQLPSYRFNPNNHQSEQTLCVVCMCDFESRQLLRVLPCNHEFHAKCVDKWLKVRKSNPI-------------
>tr|A0A7L1FQF9|A0A7L1FQF9_SYLBO/431-496 [subseq from] RNF38 ligase (Fragment) OS=Sylvia borin OX=73324 GN=Rnf38 PE=4 SV=1
GLTKADIEQLPSYRFNPNNHQSEQTLCVVCMCDFESRQLLRVLPCNHEFHAKCVDKWLKVRRSNPI-------------
>tr|A0A7L2P3D3|A0A7L2P3D3_PYCJO/383-448 [subseq from] RNF38 ligase (Fragment) OS=Pycnonotus jocosus OX=182897 GN=Rnf38 PE=4 SV=1
GLTKADIEQLPSYRFNPNNHQSEQTLCVVCMCDFESRQLLRVLPCNHEFHAKCVDKWLKVRKSDPV-------------
>tr|A0A7K5R134|A0A7K5R134_9PASE/431-496 [subseq from] RNF38 ligase (Fragment) OS=Prunella himalayana OX=670356 GN=Rnf38 PE=4 SV=1
GLTKADIEQLPSYRFNPNNHQSEQTLCVVCMCDFESRQLLRVLPCNHEFHAKCVDKWLKVRKSNPI-------------
>tr|A0A7K6CRZ1|A0A7K6CRZ1_9PASS/431-496 [subseq from] RNF38 ligase (Fragment) OS=Origma solitaria OX=720586 GN=Rnf38 PE=4 SV=1
GLTKADIEQLPSYRFNPNNHQSEQTLCVVCMCDFESRQLLRVLPCNHEFHAKCVDKWLKVRKSNPI-------------
>tr|A0A7K6HVY2|A0A7K6HVY2_9PASS/431-496 [subseq from] RNF38 ligase (Fragment) OS=Dasyornis broadbenti OX=243059 GN=Rnf38 PE=4 SV=1
GLTKADIEQLPSYRFNPNNHQSEQTLCVVCMCDFESRQLLRVLPCNHEFHAKCVDKWLKVRKSNPI-------------
>tr|A0A7K6JCC8|A0A7K6JCC8_9CORV/431-496 [subseq from] RNF38 ligase (Fragment) OS=Machaerirhynchus nigripectus OX=1160894 GN=Rnf38 PE=4 SV=1
GLTKADIEQLPSYRFNPNNHQSEQTLCVVCMCDFESRQLLRVLPCNHEFHAKCVDKWLKVRKSNPI-------------
>tr|A0A7K6KHZ0|A0A7K6KHZ0_9PASE/431-496 [subseq from] RNF38 ligase (Fragment) OS=Oreocharis arfaki OX=979223 GN=Rnf38 PE=4 SV=1
GLTKADIEQLPSYRFNPNNHQSEQTLCVVCMCDFESRQLLRVLPCNHEFHAKCVDKWLKVRKSNPI-------------
>tr|A0A7K6QAR3|A0A7K6QAR3_9PASS/431-497 [subseq from] RNF38 ligase (Fragment) OS=Climacteris rufus OX=47695 GN=Rnf38 PE=4 SV=1
GLTKADIEQLPSYRFNPNNHQSEQTLCVVCMCDFESRQLLRVLPCNHEFHAKCVDKWLKVRKSNPIL------------
>tr|A0A7K8A9D4|A0A7K8A9D4_9CORV/431-496 [subseq from] RNF38 ligase (Fragment) OS=Cnemophilus loriae OX=254448 GN=Rnf38 PE=4 SV=1
GLTKADIEQLPSYRFNPNNHQSEQTLCVVCMCDFESRQLLRVLPCNHEFHAKCVDKWLKVRKSNPI-------------
>tr|A0A7K8C4D2|A0A7K8C4D2_9CORV/431-496 [subseq from] RNF38 ligase (Fragment) OS=Rhagologus leucostigma OX=156170 GN=Rnf38 PE=4 SV=1
GLTKADIEQLPSYRFNPNNHQSEQTLCVVCMCDFESRQLLRVLPCNHEFHAKCVDKWLKVRKSNPI-------------
>tr|A0A7K8F8V0|A0A7K8F8V0_9CORV/430-495 [subseq from] RNF38 ligase (Fragment) OS=Struthidea cinerea OX=181839 GN=Rnf38 PE=4 SV=1
GLTKADIEQLPSYRFNPNNHQSEQTLCVVCMCDFESRQLLRVLPCNHEFHAKCVDKWLKVRKSNPI-------------
>tr|A0A7L0A9T5|A0A7L0A9T5_9CORV/431-496 [subseq from] RNF38 ligase (Fragment) OS=Dicrurus megarhynchus OX=450177 GN=Rnf38 PE=4 SV=1
GLTKADIEQLPSYRFNPNNHQSEQTLCVVCMCDFESRQLLRVLPCNHEFHAKCVDKWLKVRKSNPI-------------
>tr|A0A7L1MPM4|A0A7L1MPM4_BOMGA/431-496 [subseq from] RNF38 ligase (Fragment) OS=Bombycilla garrulus OX=125297 GN=Rnf38 PE=4 SV=1
GLTKADIEQLPSYRFNPNNHQSEQTLCVVCMCDFESRQLLRVLPCNHEFHAKCVDKWLKVRKSNPI-------------
>tr|A0A7L1S2E2|A0A7L1S2E2_9PASS/431-496 [subseq from] RNF38 ligase (Fragment) OS=Locustella ochotensis OX=187437 GN=Rnf38 PE=4 SV=1
GLTKADIEQLPSYRFNPNNHQSEQTLCVVCMCDFESRQLLRVLPCNHEFHAKCVDKWLKVRKSNPI-------------
>tr|A0A7L1YT78|A0A7L1YT78_9PASS/431-496 [subseq from] RNF38 ligase (Fragment) OS=Scytalopus superciliaris OX=312124 GN=Rnf38 PE=4 SV=1
GLTKADIEQLPSYRFNPNNHQSEQTLCVVCMCDFESRQLLRVLPCNHEFHAKCVDKWLKVRKSNPI-------------
>tr|A0A2J7PG38|A0A2J7PG38_9NEOP/585-657 [subseq from] RING-type domain-containing protein OS=Cryptotermes secundus OX=105785 GN=B7P43_G00996 PE=4 SV=1
-LAKVEIEQLPSYKFNANSHHGDQTSCVVCMCDFEARQVIRVLPCSHEFHAKCVDKWLKSNRTCPICRGDASEY-----
>tr|A0A7K5L182|A0A7K5L182_VIRAL/431-496 [subseq from] RNF38 ligase (Fragment) OS=Vireo altiloquus OX=34956 GN=Rnf38 PE=4 SV=1
GLTKADIEQLPSYRFNPNNHQSEQTLCVVCMCDFESRQLLRVLPCNHEFHAKCVDKWLKVRKSNPI-------------
>tr|A0A7K5PP62|A0A7K5PP62_9CORV/431-496 [subseq from] RNF38 ligase (Fragment) OS=Erythrocercus mccallii OX=107208 GN=Rnf38 PE=4 SV=1
GLTKADIEQLPSYRFNPNNHQSEQTLCVVCMCDFESRQLLRVLPCNHEFHAKCVDKWLKVRKSNPI-------------
>tr|A0A7K5UPY7|A0A7K5UPY7_9CORV/431-496 [subseq from] RNF38 ligase (Fragment) OS=Platysteira castanea OX=1160851 GN=Rnf38 PE=4 SV=1
GLTKADIEQLPSYRFNPNNHQSEQTLCVVCMCDFESRQLLRVLPCNHEFHAKCVDKWLKVRKSNPI-------------
>tr|A0A7K6FI69|A0A7K6FI69_9CORV/431-496 [subseq from] RNF38 ligase (Fragment) OS=Daphoenositta chrysoptera OX=254528 GN=Rnf38 PE=4 SV=1
GLTKADIEQLPSYRFNPNNHQSEQTLCVVCMCDFESRQLLRVLPCNHEFHAKCVDKWLKVRKSNPI-------------
>tr|A0A7K9P0C4|A0A7K9P0C4_9CORV/431-496 [subseq from] RNF38 ligase (Fragment) OS=Edolisoma coerulescens OX=2585810 GN=Rnf38_1 PE=4 SV=1
GLTKADIEQLPSYRFNPNNHQSEQTLCVVCMCDFESRQLLRVLPCNHEFHAKCVDKWLKVRKSNPI-------------
>tr|A0A852N1K0|A0A852N1K0_9PASS/431-496 [subseq from] RNF38 ligase (Fragment) OS=Pteruthius melanotis OX=357074 GN=Rnf38 PE=4 SV=1
GLTKADIEQLPSYRFNPNNHQSEQTLCVVCMCDFESRQLLRVLPCNHEFHAKCVDKWLKVRKSNPI-------------
>tr|A0A131YLF2|A0A131YLF2_RHIAP/616-691 [subseq from] E3 ubiquitin-protein ligase RNF38/44 OS=Rhipicephalus appendiculatus OX=34631 PE=4 SV=1
--PRAEIEQLLSYRFNPETHESEQTSCVVCMCDFEARQVLRVLPCGHEFHARCVDKWLKNNRTCPICRGDASEGGHSS-
>tr|A0A224YM16|A0A224YM16_9ACAR/642-717 [subseq from] E3 ubiquitin-protein ligase RNF38/44 OS=Rhipicephalus zambeziensis OX=60191 PE=4 SV=1
--PRAEIEQLLSYRFNPETHESEQTSCVVCMCDFEARQVLRVLPCGHEFHARCVDKWLKNNRTCPICRGDASEGGHSS-
>tr|A0A7L2BQA3|A0A7L2BQA3_9PASS/431-497 [subseq from] RNF38 ligase (Fragment) OS=Alaudala cheleensis OX=670337 GN=Rnf38 PE=4 SV=1
GLTKADIEQLPSYRFNPNNHQSEQTLCVVCMCDFESRQLLRVLPCNHEFHAKCVDKWLKVRKNNPIL------------
>tr|A0A093SDP3|A0A093SDP3_9PASS/383-448 [subseq from] RING finger protein 38 (Fragment) OS=Manacus vitellinus OX=328815 GN=N305_14305 PE=4 SV=1
GLTKADIEQLPSYRFNPNNHQSEQTLCVVCMCDFESRQLLRVLPCNHEFHAKCVDKWLKVRKNNPI-------------
>tr|A0A7K5UF61|A0A7K5UF61_9PASS/383-448 [subseq from] RNF38 ligase (Fragment) OS=Cephalopterus ornatus OX=114276 GN=Rnf38 PE=4 SV=1
GLTKADIEQLPSYRFNPNNHQSEQTLCVVCMCDFESRQLLRVLPCNHEFHAKCVDKWLKVRKNNPI-------------
>tr|A0A7K7ZB23|A0A7K7ZB23_9PASE/431-496 [subseq from] RNF38 ligase (Fragment) OS=Melanocharis versteri OX=254552 GN=Rnf38 PE=4 SV=1
GLTKADIEQLPSYRFNPNNHQSEQTLCVVCMCDFESRQLLRVLPCNHEFHAKCVDKWLKVRKSNPV-------------
>tr|A0A7L3I3R4|A0A7L3I3R4_9PASS/383-448 [subseq from] RNF38 ligase (Fragment) OS=Pardalotus punctatus OX=254575 GN=Rnf38 PE=4 SV=1
GLTKADIEQLPSYRFNPNNHQSEQTLCVVCMCDFESRQLLRVLPCNHEFHAKCVDKWLKVRKNNPI-------------
>tr|A0A7K9AE00|A0A7K9AE00_9PASS/383-448 [subseq from] RNF38 ligase (Fragment) OS=Grallaria varia OX=117165 GN=Rnf38 PE=4 SV=1
GLTKADIEQLPSYRFNPNNHQSEQTLCVVCMCDFESRQLLRVLPCNHEFHAKCVDKWLKVRKNNPI-------------
>tr|A0A7L2F3E6|A0A7L2F3E6_QUIME/191-256 [subseq from] RNF38 ligase (Fragment) OS=Quiscalus mexicanus OX=64278 GN=Rnf38_1 PE=4 SV=1
GLTKADIEQLPSYRFNPNNHQSEQTLCVVCMCDFESRQLLRVLPCNHEFHAKCVDKWLKVRKCNPI-------------
>tr|A0A7K5KCA9|A0A7K5KCA9_9TYRA/431-496 [subseq from] RNF38 ligase (Fragment) OS=Mionectes macconnelli OX=254557 GN=Rnf38 PE=4 SV=1
GLTKADIEQLPSYRFNPNNHQSEQTLCVVCMCDFESRQLLRVLPCNHEFHAKCVDKWLKVRKNNPI-------------
>tr|A0A7K9K976|A0A7K9K976_9PASE/431-495 [subseq from] RNF38 ligase (Fragment) OS=Dicaeum eximium OX=667154 GN=Rnf38 PE=4 SV=1
GLTKADIEQLPSYRFNPNNHQSEQTLCVVCMCDFESRQLLRVLPCNHEFHAKCVDKWLKVRKSNP--------------
>tr|A0A7L0YKY7|A0A7L0YKY7_9PASE/431-496 [subseq from] RNF38 ligase (Fragment) OS=Ploceus nigricollis OX=441696 GN=Rnf38 PE=4 SV=1
GLTKADIEQLPSYRFNPNNHQSEQTLCVVCMCDFESRQLLRVLPCNHEFHAKCVDKWLKVRKNNPI-------------
>tr|A0A851F3G0|A0A851F3G0_PITSO/383-448 [subseq from] RNF38 ligase (Fragment) OS=Pitta sordida OX=9163 GN=Rnf38 PE=4 SV=1
GLTKADIEQLPSYRFNPNNHQSEQTLCVVCMCDFESRQLLRVLPCNHEFHAKCVDKWLKVRKHSPV-------------
>tr|A0A7L0UY98|A0A7L0UY98_9PASE/429-493 [subseq from] RNF38 ligase (Fragment) OS=Leptocoma aspasia OX=2585812 GN=Rnf38 PE=4 SV=1
GLTKADIEQLPSYRFNPNNHQSEQTLCVVCMCDFESRQLLRVLPCNHEFHAKCVDKWLKVRKSNP--------------
>tr|A0A7K9NL78|A0A7K9NL78_9CORV/191-258 [subseq from] RNF38 ligase (Fragment) OS=Edolisoma coerulescens OX=2585810 GN=Rnf38_0 PE=4 SV=1
GLTKTDIEQLPSYRFNPRNHQSEQTLCVVCMCDFEARQLLRVLPCNHEFHAKCVDKWLKVNKICVGCN-----------
>tr|A0A7K8IIZ0|A0A7K8IIZ0_9PASS/431-496 [subseq from] RNF38 ligase (Fragment) OS=Chaetorhynchus papuensis OX=254446 GN=Rnf38 PE=4 SV=1
GLTKADIEQLPSYRFNPNNHQSEQTLCVVCMCDFESRQLLRVLPCNHEFHAKCVDKWLKVRKRNPI-------------
>tr|A0A2P8XUK4|A0A2P8XUK4_BLAGE/487-559 [subseq from] RING-type domain-containing protein OS=Blattella germanica OX=6973 GN=C0J52_21763 PE=4 SV=1
-LAKVEIEQLPSYKFNADSHHGDQTSCVVCMCDFEARQMLRVLPCSHEFHAKCVDKWLKSNRTCPICRGDASEY-----
>tr|A0A7L0LLT9|A0A7L0LLT9_9SYLV/431-496 [subseq from] RNF38 ligase (Fragment) OS=Sylvietta virens OX=208069 GN=Rnf38 PE=4 SV=1
GLTKADIEQLPSYRFNPNNHQSEQTLCVVCMCDFESRQLLRVLPCNHEFHAKCVDKWLKVRESNPI-------------
>tr|A0A7L3K0I0|A0A7L3K0I0_9PASS/431-495 [subseq from] RNF38 ligase (Fragment) OS=Drymodes brunneopygia OX=626378 GN=Rnf38 PE=4 SV=1
GLTKADIEQLPSYRFNPNNHQSEQTLCVVCMCDFESRQLLRVLPCNHEFHAKCVDKWLKVRKSNP--------------
>tr|A0A851UMY4|A0A851UMY4_9PASS/379-444 [subseq from] RNF38 ligase (Fragment) OS=Elachura formosa OX=1463973 GN=Rnf38 PE=4 SV=1
GLTKADIEQLPSYRFNPNNHQSEQTLCVVCMCDFESRQLLRVLPCNHEFHAKCVDKWLKVRKSNPI-------------
>tr|A0A7K4J9H2|A0A7K4J9H2_GEOCA/383-447 [subseq from] RNF38 ligase (Fragment) OS=Geococcyx californianus OX=8947 GN=Rnf38 PE=4 SV=1
GLTKADIEQLPSYRFNPNNHQSEQTLCVVCMCDFESRQLLRVLPCNHEFHAKCVDKWLKVRKTKP--------------
>tr|A0A7K5SDE4|A0A7K5SDE4_LANLU/383-448 [subseq from] RNF38 ligase (Fragment) OS=Lanius ludovicianus OX=28713 GN=Rnf38 PE=4 SV=1
GLTKADIEQLPSYRFNPNNHQSEQTLCVVCMCDFESRQLLRVLPCNHEFHAKCVDKWLKVRKSNPI-------------
>tr|A0A7L1WE87|A0A7L1WE87_9PASS/383-448 [subseq from] RNF38 ligase (Fragment) OS=Certhia brachydactyla OX=73330 GN=Rnf38 PE=4 SV=1
GLTKADIEQLPSYRFNPNNHQSEQTLCVVCMCDFESRQLLRVLPCNHEFHAKCVDKWLKVRKSNPI-------------
>tr|A0A7L2EY34|A0A7L2EY34_QUIME/383-448 [subseq from] RNF38 ligase (Fragment) OS=Quiscalus mexicanus OX=64278 GN=Rnf38_0 PE=4 SV=1
GLTKADIEQLPSYRFNPNNHQSEQTLCVVCMCDFESRQLLRVLPCNHEFHAKCVDKWLKVRKCNPI-------------
>tr|A0A7L4L3I0|A0A7L4L3I0_9CORV/384-449 [subseq from] RNF38 ligase (Fragment) OS=Callaeas wilsoni OX=1347786 GN=Rnf38 PE=4 SV=1
GLTKADIEQLPSYRFNPNNHQSEQTLCVVCMCDFESRQLLRVLPCNHEFHAKCVDKWLKVRKSNPI-------------
>tr|A0A7K4PC24|A0A7K4PC24_MELMO/383-448 [subseq from] RNF38 ligase (Fragment) OS=Melospiza melodia OX=44397 GN=Rnf38 PE=4 SV=1
GLTKADIEQLPSYRFNPNNHQSEQTLCVVCMCDFESRQLLRVLPCNHEFHAKCVDKWLKVRKCNPI-------------
>tr|A0A7L3UU87|A0A7L3UU87_MOLAT/383-448 [subseq from] RNF38 ligase (Fragment) OS=Molothrus ater OX=84834 GN=Rnf38 PE=4 SV=1
GLTKADIEQLPSYRFNPNNHQSEQTLCVVCMCDFESRQLLRVLPCNHEFHAKCVDKWLKVRKCNPI-------------
>tr|A0A852P7A1|A0A852P7A1_9PASS/383-448 [subseq from] RNF38 ligase (Fragment) OS=Atrichornis clamosus OX=449594 GN=Rnf38 PE=4 SV=1
GLTKADIEQLPSYRFNPNNHQSEQTLCVVCMCDFESRQLLRVLPCNHEFHAKCVDKWLKVRKSNPI-------------
>tr|A0A7K9PTC5|A0A7K9PTC5_9CORV/191-258 [subseq from] RNF38 ligase (Fragment) OS=Pachycephala philippinensis OX=449367 GN=Rnf38_0 PE=4 SV=1
GLTKTDIEQLPSYRFNPSNHQSEQTLCVVCMCDFEARQLLRVLPCNHEFHAKCVDKWLKVNKICVRCN-----------
>tr|A0A7L0X242|A0A7L0X242_TYRSA/431-497 [subseq from] RNF38 ligase (Fragment) OS=Tyrannus savana OX=137541 GN=Rnf38 PE=4 SV=1
GLTKADIEQLPSYRFNPNNHQSEQTLCVVCMCDFESRQLLRVLPCNHEFHAKCVDKWLKVRKNNPIL------------
>tr|A0A7L1ZVR2|A0A7L1ZVR2_LEILU/407-472 [subseq from] RNF38 ligase (Fragment) OS=Leiothrix lutea OX=36275 GN=Rnf38 PE=4 SV=1
GLTKADIEQLPSYRFNPNNHQSEQTLCVVCMCDFESRQLLRVLPCNHEFHAKCVDKWLKVRKSNPI-------------
>tr|A0A7L2Q0M2|A0A7L2Q0M2_9PASS/407-472 [subseq from] RNF38 ligase (Fragment) OS=Hypocryptadius cinnamomeus OX=589841 GN=Rnf38 PE=4 SV=1
GLTKADIEQLPSYRFNPNNHQSEQTLCVVCMCDFESRQLLRVLPCNHEFHAKCVDKWLKVRKSNPI-------------
>tr|A0A7L0QV60|A0A7L0QV60_SETKR/383-448 [subseq from] RNF38 ligase (Fragment) OS=Setophaga kirtlandii OX=298831 GN=Rnf38 PE=4 SV=1
GLTKADIEQLPSYRFNPNNHQSEQTLCVVCMCDFESRQLLRVLPCNHEFHAKCVDKWLKVRKCNPI-------------
>tr|A0A8B6FBY3|A0A8B6FBY3_MYTGA/744-820 [subseq from] E3 ubiquitin-protein ligase RNF38/44 OS=Mytilus galloprovincialis OX=29158 GN=MGAL_10B018209 PE=4 SV=1
GLTKPEIEQLPAYRFNKENHNSdmDQTNCVVCMCDFENRQLLRVLPCSHEFHAKCVDKWLKTNRTCPICRADATEIV----
>tr|A0A7K5DY80|A0A7K5DY80_POLCE/431-496 [subseq from] RNF38 ligase (Fragment) OS=Polioptila caerulea OX=66707 GN=Rnf38 PE=4 SV=1
GLTKADIEQLPSYRFNPNNHQSEQTLCVVCMCDFESRQLLRVLPCNHEFHAKCVDKWLKVRKSNPI-------------
>tr|A0A7K5SQA8|A0A7K5SQA8_9FRIN/431-496 [subseq from] RNF38 ligase (Fragment) OS=Urocynchramus pylzowi OX=571890 GN=Rnf38 PE=4 SV=1
GLTKADIEQLPSYRFNPNNHQSEQTLCVVCMCDFESRQLLRVLPCNHEFHAKCVDKWLKVRKSNPI-------------
>tr|A0A7K6G735|A0A7K6G735_9PASS/431-496 [subseq from] RNF38 ligase (Fragment) OS=Malurus elegans OX=720584 GN=Rnf38 PE=4 SV=1
GLTKADIEQLPSYRFNPNNHQSEQTLCVVCMCDFESRQLLRVLPCNHEFHAKCVDKWLKVRKSNPI-------------
>tr|A0A7L1VS03|A0A7L1VS03_SITEU/431-496 [subseq from] RNF38 ligase (Fragment) OS=Sitta europaea OX=50251 GN=Rnf38 PE=4 SV=1
GLTKADIEQLPSYRFNPNNHQSEQTLCVVCMCDFESRQLLRVLPCNHEFHAKCVDKWLKVRKSNPI-------------
>tr|A0A7L4IX66|A0A7L4IX66_9PASS/431-496 [subseq from] RNF38 ligase (Fragment) OS=Pomatorhinus ruficollis OX=932028 GN=Rnf38 PE=4 SV=1
GLTKADIEQLPSYRFNPNNHQSEQTLCVVCMCDFESRQLLRVLPCNHEFHAKCVDKWLKVRKSNPI-------------
>tr|A0A850UW22|A0A850UW22_9CORV/431-496 [subseq from] RNF38 ligase (Fragment) OS=Chloropsis hardwickii OX=667144 GN=Rnf38 PE=4 SV=1
GLTKADIEQLPSYRFNPNNHQSEQTLCVVCMCDFESRQLLRVLPCNHEFHAKCVDKWLKVRKSNPI-------------
>tr|A0A851SS09|A0A851SS09_CERFA/431-496 [subseq from] RNF38 ligase (Fragment) OS=Certhia familiaris OX=73333 GN=Rnf38_1 PE=4 SV=1
GLTKADIEQLPSYRFNPNNHQSEQTLCVVCMCDFESRQLLRVLPCNHEFHAKCVDKWLKVRKSNPI-------------
>tr|A0A7K7JXU9|A0A7K7JXU9_AGEPH/431-496 [subseq from] RNF38 ligase (Fragment) OS=Agelaius phoeniceus OX=39638 GN=Rnf38 PE=4 SV=1
GLTKADIEQLPSYRFNPNNHQSEQTLCVVCMCDFESRQLLRVLPCNHEFHAKCVDKWLKVRKCNPI-------------
>tr|A0A6J8B018|A0A6J8B018_MYTCO/773-849 [subseq from] RNF38_44 OS=Mytilus coruscus OX=42192 GN=MCOR_13279 PE=4 SV=1
GLTKPEIEQLPAYRFNKENHNSdmDQTNCVVCMCDFENRQLLRVLPCSHEFHAKCVDKWLKTNRTCPICRADATEIV----
>tr|A0A852L1Z8|A0A852L1Z8_UROIN/383-449 [subseq from] RNF38 ligase (Fragment) OS=Urocolius indicus OX=458196 GN=Rnf38 PE=4 SV=1
GLTKADIEQLPSYRFNPNNHQSEQTLCVVCMCDFESRQLLRVLPCNHEFHAKCVDKWLKVKKKNLKC------------
>tr|A0A7K6C4R9|A0A7K6C4R9_PTIVI/191-257 [subseq from] RNF38 ligase (Fragment) OS=Ptilonorhynchus violaceus OX=28724 GN=Rnf38_0 PE=4 SV=1
GLTKTDIEQLPSYRFNPSNHQSEQTLCVVCMCDFEARQLLRVLPCNHEFHAKCVDKWLKVNKICVGC------------
>tr|A0A7L1QBN2|A0A7L1QBN2_9PASS/431-496 [subseq from] RNF38 ligase (Fragment) OS=Cisticola juncidis OX=52622 GN=Rnf38 PE=4 SV=1
GLTKADIEQLPSYRFNPNNHQSEQTLCVVCMCDFESRQLLRVLPCNHEFHAKCVDKWLKVRKSNPV-------------
>tr|A0A7K4RDD8|A0A7K4RDD8_9TYRA/383-448 [subseq from] RNF38 ligase (Fragment) OS=Neopipo cinnamomea OX=456388 GN=Rnf38 PE=4 SV=1
GLTKADIEQLPSYRFNPNNHQSEQTLCVVCMCDFESRQLLRVLPCNHEFHAKCVDKWLKVRKNNPI-------------
>tr|A0A7L0UNC1|A0A7L0UNC1_CHOAC/191-257 [subseq from] RNF38 ligase (Fragment) OS=Chordeiles acutipennis OX=118183 GN=Rnf38_1 PE=4 SV=1
GLAKADIEQLPSYRFNPSNHQSEQTLCVVCMCDFEARQLLRVLPCNHEFHAKCVDKWLKVNKICVGC------------
>tr|A0A6I8RX65|A0A6I8RX65_XENTR/354-416 [subseq from] Ring finger protein 38 OS=Xenopus tropicalis OX=8364 GN=rnf38 PE=4 SV=2
GLTKADIEQLPSYRFNPNNHQSEQTLCVVCMCDFESRQLLRVLPCNHEFHAKCVDKWLKGLRL----------------
>tr|A0A7L2SAF1|A0A7L2SAF1_9PASS/360-425 [subseq from] RNF38 ligase (Fragment) OS=Mystacornis crossleyi OX=98133 GN=Rnf38 PE=4 SV=1
GLTKADIEQLPSYRFNPNNHQSEQTLCVVCMCDFESRQLLRVLPCNHEFHAKCVDKWLKVRESNPI-------------
>tr|A0A3B3SQE0|A0A3B3SQE0_9TELE/369-431 [subseq from] Ring finger protein 38 OS=Paramormyrops kingsleyae OX=1676925 PE=4 SV=1
GLTKADIEQLPSYRFNPNNHQSEQTLCVVCMCDFESRQLLRVLPCNHEFHAKCVDKWLKVSAA----------------
>tr|A0A6L2PYW5|A0A6L2PYW5_COPFO/590-662 [subseq from] RING-type domain-containing protein OS=Coptotermes formosanus OX=36987 GN=Cfor_03927 PE=4 SV=1
-LAKMEIEQLPSYKFNADSHHGDQTSCVVCMCDFEARQMLRVLPCSHEFHAKCVDKWLKSNRTCPICRGDASEY-----
>tr|A0A663FDX9|A0A663FDX9_AQUCH/354-415 [subseq from] Ring finger protein 38 OS=Aquila chrysaetos chrysaetos OX=223781 GN=RNF38 PE=4 SV=1
GLTKADIEQLPSYRFNPNNHQSEQTLCVVCMCDFESRQLLRVLPCNHEFHAKCVDKWLKARN-----------------
>tr|A0A7L0JCC0|A0A7L0JCC0_PIPCL/431-494 [subseq from] RNF38 ligase (Fragment) OS=Piprites chloris OX=114369 GN=Rnf38 PE=4 SV=1
GLTKADIEQLPSYRFNPNNHQSEQTLCVVCMCDFESRQLLRVLPCNHEFHAKCVDKWLKVRKNN---------------
>tr|A0A7K9MLR9|A0A7K9MLR9_OCETE/402-467 [subseq from] RNF38 ligase (Fragment) OS=Oceanodroma tethys OX=79633 GN=Rnf38_1 PE=4 SV=1
GLTKADIEQLPSYRFNPNNHQSEQTLCVVCMCDFESRQLLRVLPCNHEFHAKCVDKWLKVKKKNPI-------------
>tr|A0A093IVS5|A0A093IVS5_EURHL/248-309 [subseq from] RING finger protein 38 (Fragment) OS=Eurypyga helias OX=54383 GN=N326_12594 PE=4 SV=1
GLTKADIEQLPSYRFNPNNHQSEQTLCVVCMCDFESRQLLRVLPCNHEFHAKCVDKWLKVRR-----------------
>tr|A0A7L3BS75|A0A7L3BS75_PELUR/191-256 [subseq from] RNF38 ligase (Fragment) OS=Pelecanoides urinatrix OX=37079 GN=Rnf38_0 PE=4 SV=1
GLTKADIEQLPSYRFNPSNHQSEQTLCVVCMCDFEARQLLRVLPCNHEFHAKCVDKWLKVNKIFVA-------------
>tr|A0A663ND25|A0A663ND25_ATHCN/354-416 [subseq from] Ring finger protein 38 OS=Athene cunicularia OX=194338 GN=RNF38 PE=4 SV=1
GLTKTDIEQLPSYRFNPNNHQSEQTLCVVCMCDFESRQLLRVLPCNHEFHAKCVDKWLKAKNA----------------
>tr|A0A851ZVS2|A0A851ZVS2_CALOR/432-496 [subseq from] RNF38 ligase (Fragment) OS=Calcarius ornatus OX=198940 GN=Rnf38 PE=4 SV=1
GLTKADIEQLPSYRFNPNNHQSEQTLCVVCMCDFESRQLLRVLPCNHEFHAKCVDKWLKVRKSNP--------------
>tr|A0A087VCR1|A0A087VCR1_BALRE/191-251 [subseq from] RING finger protein 38 (Fragment) OS=Balearica regulorum gibbericeps OX=100784 GN=N312_00576 PE=4 SV=1
GLTKADIEQLPSYRFNPNNHQSEQTLCVVCMCDFESRQLLRVLPCNHEFHAKCVDKWLKVK------------------
>tr|A0A091XGG5|A0A091XGG5_OPIHO/383-444 [subseq from] RING finger protein 38 (Fragment) OS=Opisthocomus hoazin OX=30419 GN=N306_10685 PE=4 SV=1
GLTKADIEQLPSYRFNPNNHQSEQTLCVVCMCDFESRQLLRVLPCNHEFHAKCVDKWLKVKR-----------------
>tr|A0A7K6VAJ1|A0A7K6VAJ1_9PASS/383-444 [subseq from] RNF38 ligase (Fragment) OS=Notiomystis cincta OX=366454 GN=Rnf38 PE=4 SV=1
GLTKADIEQLPSYRFNPNNHQSEQTLCVVCMCDFESRQLLRVLPCNHEFHAKCVDKWLKVRK-----------------
>tr|A0A7L4H6M7|A0A7L4H6M7_PODST/383-444 [subseq from] RNF38 ligase (Fragment) OS=Podargus strigoides OX=8905 GN=Rnf38 PE=4 SV=1
GLTKADIEQLPSYRFNPNNHQSEQTLCVVCMCDFESRQLLRVLPCNHEFHAKCVDKWLKVKR-----------------
>tr|A0A093HQ42|A0A093HQ42_STRCA/383-444 [subseq from] RING finger protein 38 (Fragment) OS=Struthio camelus australis OX=441894 GN=N308_13166 PE=4 SV=1
GLTKADIEQLPSYRFNPNNHQSEQTLCVVCMCDFESRQLLRVLPCNHEFHAKCVDKWLKVNK-----------------
>tr|A0A3Q2E578|A0A3Q2E578_CYPVA/638-706 [subseq from] E3 ubiquitin-protein ligase RNF38-like OS=Cyprinodon variegatus OX=28743 PE=4 SV=1
GLTKADIEQLPSYRFNPNNHQSEQTLCVVCMCDFESRQLLRVLPCNHEFHAKCVDKWLKVSP-IELCISD---------
>tr|A0A7K7QUN4|A0A7K7QUN4_POEAT/431-492 [subseq from] RNF38 ligase (Fragment) OS=Poecile atricapillus OX=48891 GN=Rnf38 PE=4 SV=1
GLTKADIEQLPSYRFNPNNHQSEQTLCVVCMCDFESRQLLRVLPCNHEFHAKCVDKWLKVRK-----------------
>tr|A0A7L1BJQ3|A0A7L1BJQ3_GYMTI/431-492 [subseq from] RNF38 ligase (Fragment) OS=Gymnorhina tibicen OX=9132 GN=Rnf38 PE=4 SV=1
GLTKADIEQLPSYRFNPNNHQSEQTLCVVCMCDFESRQLLRVLPCNHEFHAKCVDKWLKVRK-----------------
>tr|A0A067QTK4|A0A067QTK4_ZOONE/284-356 [subseq from] RING finger protein 38 OS=Zootermopsis nevadensis OX=136037 GN=L798_00575 PE=4 SV=1
-LAKVEIEQLLSYKFNPDSRHGDQTSCVVCMCDFESRQMLRVLPCSHEFHAKCVDKWLKSNRTCPICRGDASEY-----
>tr|A0A2I4D1Q0|A0A2I4D1Q0_9TELE/651-712 [subseq from] E3 ubiquitin-protein ligase RNF38-like isoform X2 OS=Austrofundulus limnaeus OX=52670 GN=LOC106534172 PE=4 SV=1
GLTKADIEQLPSYRFNPNNHQSEQTLCVVCMCDFESRQLLRVLPCNHEFHAKCVDKWLKVSE-----------------
>tr|A0A2I4D1R3|A0A2I4D1R3_9TELE/656-717 [subseq from] E3 ubiquitin-protein ligase RNF38-like isoform X3 OS=Austrofundulus limnaeus OX=52670 GN=LOC106534172 PE=4 SV=1
GLTKADIEQLPSYRFNPNNHQSEQTLCVVCMCDFESRQLLRVLPCNHEFHAKCVDKWLKVSE-----------------
>tr|A0A7K8M7E5|A0A7K8M7E5_9CORV/431-492 [subseq from] RNF38 ligase (Fragment) OS=Ptilorrhoa leucosticta OX=449384 GN=Rnf38 PE=4 SV=1
GLTKADIEQLPSYRFNPNNHQSEQTLCVVCMCDFESRQLLRVLPCNHEFHAKCVDKWLKVRK-----------------
>tr|A0A7K9QHU8|A0A7K9QHU8_IRECY/383-447 [subseq from] RNF38 ligase (Fragment) OS=Irena cyanogastra OX=175120 GN=Rnf38 PE=4 SV=1
GLTKADIEQLPSYRFNPNNHQSEQTLCVVCMCDFESRQLLRVLPCNHEFHAKCVDKWLKVRKCNP--------------
>tr|A0A3Q0GCN7|A0A3Q0GCN7_ALLSI/354-416 [subseq from] E3 ubiquitin-protein ligase RNF38 isoform X2 OS=Alligator sinensis OX=38654 GN=RNF38 PE=4 SV=1
GLTKADIEQLPSYRFNPNNHQSEQTLCVVCMCDFESRQLLRVLPCNHEFHAKCVDKWLKDRKT----------------
>tr|A0A7K8CW01|A0A7K8CW01_9CORV/431-492 [subseq from] RNF38 ligase (Fragment) OS=Eulacestoma nigropectus OX=461239 GN=Rnf38 PE=4 SV=1
GLTKADIEQLPSYRFNPNNHQSEQTLCVVCMCDFESRQLLRVLPCNHEFHAKCVDKWLKVRK-----------------
>tr|A0A7L3N069|A0A7L3N069_9AVES/247-307 [subseq from] RNF38 ligase (Fragment) OS=Oreotrochilus melanogaster OX=689266 GN=Rnf38 PE=4 SV=1
GLTKADIEQLPSYRFNPNNHQSEQTLCVVCMCDFESRQLLRVLPCNHEFHAKCVDKWLKVK------------------
>tr|A0A7K5C414|A0A7K5C414_MOTAL/431-495 [subseq from] RNF38 ligase (Fragment) OS=Motacilla alba OX=45807 GN=Rnf38 PE=4 SV=1
GLTKADIEQLPSYRFNPNNHQSEQTLCVVCMCDFESRQLLRVLPCNHEFHAKCVDKWLKVRKSNP--------------
>tr|A0A7K9IU40|A0A7K9IU40_9CORV/431-495 [subseq from] RNF38 ligase (Fragment) OS=Myiagra hebetior OX=381031 GN=Rnf38 PE=4 SV=1
GLTKADIEQLPSYRFNPNNHQSEQTLCVVCMCDFESRQLLRVLPCNHEFHAKCVDKWLKVRKSNP--------------
>tr|A0A091ERZ3|A0A091ERZ3_CORBR/383-443 [subseq from] RING finger protein 38 (Fragment) OS=Corvus brachyrhynchos OX=85066 GN=N302_05712 PE=4 SV=1
GLTKADIEQLPSYRFNPNNHQSEQTLCVVCMCDFESRQLLRVLPCNHEFHAKCVDKWLKVR------------------
>tr|A0A091ILY6|A0A091ILY6_CALAN/382-442 [subseq from] RING finger protein 38 (Fragment) OS=Calypte anna OX=9244 GN=N300_08297 PE=4 SV=1
GLTKADIEQLPSYRFNPNNHQSEQTLCVVCMCDFESRQLLRVLPCNHEFHAKCVDKWLKVK------------------
>tr|A0A093CNY2|A0A093CNY2_TAUER/383-443 [subseq from] RING finger protein 38 (Fragment) OS=Tauraco erythrolophus OX=121530 GN=N340_14701 PE=4 SV=1
GLTKADIEQLPSYRFNPNNHQSEQTLCVVCMCDFESRQLLRVLPCNHEFHAKCVDKWLKVT------------------
>tr|A0A7K5B8Y8|A0A7K5B8Y8_9FURN/383-443 [subseq from] RNF38 ligase (Fragment) OS=Furnarius figulus OX=463165 GN=Rnf38 PE=4 SV=1
GLTKADIEQLPSYRFNPNNHQSEQTLCVVCMCDFESRQLLRVLPCNHEFHAKCVDKWLKVR------------------
>tr|A0A7K5IJM8|A0A7K5IJM8_TOXRE/383-443 [subseq from] RNF38 ligase (Fragment) OS=Toxostoma redivivum OX=99882 GN=Rnf38 PE=4 SV=1
GLTKADIEQLPSYRFNPNNHQSEQTLCVVCMCDFESRQLLRVLPCNHEFHAKCVDKWLKVR------------------
>tr|A0A7K8WJD9|A0A7K8WJD9_9FURN/383-443 [subseq from] RNF38 ligase (Fragment) OS=Sclerurus mexicanus OX=265632 GN=Rnf38 PE=4 SV=1
GLTKADIEQLPSYRFNPNNHQSEQTLCVVCMCDFESRQLLRVLPCNHEFHAKCVDKWLKVR------------------
>tr|A0A7L3E7L3|A0A7L3E7L3_9PASS/383-443 [subseq from] RNF38 ligase (Fragment) OS=Chaetops frenatus OX=221966 GN=Rnf38 PE=4 SV=1
GLTKADIEQLPSYRFNPNNHQSEQTLCVVCMCDFESRQLLRVLPCNHEFHAKCVDKWLKVR------------------
>tr|A0A087QHY0|A0A087QHY0_APTFO/383-443 [subseq from] RING finger protein 38 (Fragment) OS=Aptenodytes forsteri OX=9233 GN=AS27_15454 PE=4 SV=1
GLTKADIEQLPSYRFNPNNHQSEQTLCVVCMCDFESRQLLRVLPCNHEFHAKCVDKWLKVK------------------
>tr|A0A093TCZ5|A0A093TCZ5_PHACA/383-443 [subseq from] RING finger protein 38 (Fragment) OS=Phalacrocorax carbo OX=9209 GN=N336_07171 PE=4 SV=1
GLTKADIEQLPSYRFNPNNHQSEQTLCVVCMCDFESRQLLRVLPCNHEFHAKCVDKWLKVK------------------
>tr|A0A5N4E845|A0A5N4E845_CAMDR/191-250 [subseq from] E3 ubiquitin-protein ligase RNF38 OS=Camelus dromedarius OX=9838 GN=Cadr_000015875 PE=4 SV=1
GLTKADIEQLPSYRFNPNNHQSEQTLCVVCMCDFESRQLLRVLPCNHEFHAKCVDKWLKV-------------------
>tr|A0A7L0FW87|A0A7L0FW87_CORCN/383-443 [subseq from] RNF38 ligase (Fragment) OS=Corythaixoides concolor OX=103956 GN=Rnf38 PE=4 SV=1
GLTKADIEQLPSYRFNPNNHQSEQTLCVVCMCDFESRQLLRVLPCNHEFHAKCVDKWLKVK------------------
>tr|A0A7L0G9D9|A0A7L0G9D9_HERCA/383-443 [subseq from] RNF38 ligase (Fragment) OS=Herpetotheres cachinnans OX=56343 GN=Rnf38 PE=4 SV=1
GLTKADIEQLPSYRFNPNNHQSEQTLCVVCMCDFESRQLLRVLPCNHEFHAKCVDKWLKVK------------------
>tr|A0A850ZTJ5|A0A850ZTJ5_SULDA/387-447 [subseq from] RNF38 ligase (Fragment) OS=Sula dactylatra OX=56068 GN=Rnf38_0 PE=4 SV=1
GLTKADIEQLPSYRFNPNNHQSEQTLCVVCMCDFESRQLLRVLPCNHEFHAKCVDKWLKVK------------------
>tr|A0A851TLJ9|A0A851TLJ9_9AVES/319-379 [subseq from] RNF38 ligase (Fragment) OS=Nothocercus nigrocapillus OX=1977171 GN=Rnf38_0 PE=4 SV=1
GLTKADIEQLPSYRFNPNNHQSEQTLCVVCMCDFESRQLLRVLPCNHEFHAKCVDKWLKVK------------------
>tr|A0A5N4E851|A0A5N4E851_CAMDR/197-256 [subseq from] E3 ubiquitin-protein ligase RNF38 OS=Camelus dromedarius OX=9838 GN=Cadr_000015875 PE=4 SV=1
GLTKADIEQLPSYRFNPNNHQSEQTLCVVCMCDFESRQLLRVLPCNHEFHAKCVDKWLKV-------------------
>tr|A0A7K8HAZ5|A0A7K8HAZ5_9CORV/319-379 [subseq from] RNF38 ligase (Fragment) OS=Aleadryas rufinucha OX=461220 GN=Rnf38 PE=4 SV=1
GLTKADIEQLPSYRFNPNNHQSEQTLCVVCMCDFESRQLLRVLPCNHEFHAKCVDKWLKVR------------------
>tr|A0A7L1ITJ5|A0A7L1ITJ5_SMUAF/319-379 [subseq from] RNF38 ligase (Fragment) OS=Smutsornis africanus OX=240209 GN=Rnf38 PE=4 SV=1
GLTKADIEQLPSYRFNPNNHQSEQTLCVVCMCDFESRQLLRVLPCNHEFHAKCVDKWLKVK------------------
>tr|A0A6A4UZL8|A0A6A4UZL8_AMPAM/164-236 [subseq from] RING finger protein 44 OS=Amphibalanus amphitrite OX=1232801 GN=RNF44_0 PE=4 SV=1
GLSKAEVDQLPSYRFNADTHNSDLTSCVVCMCDFESRQTLRVLPCSHEFHTKCVDKWLKTNRTCPICRGDASS------
>tr|A0A7K8EK13|A0A7K8EK13_LEURO/431-491 [subseq from] RNF38 ligase (Fragment) OS=Leucopsar rothschildi OX=127929 GN=Rnf38 PE=4 SV=1
GLTKADIEQLPSYRFNPNNHQSEQTLCVVCMCDFESRQLLRVLPCNHEFHAKCVDKWLKVR------------------
>tr|A0A7K7CJC7|A0A7K7CJC7_APHCE/431-491 [subseq from] RNF38 ligase (Fragment) OS=Aphelocoma coerulescens OX=39617 GN=Rnf38 PE=4 SV=1
GLTKADIEQLPSYRFNPNNHQSEQTLCVVCMCDFESRQLLRVLPCNHEFHAKCVDKWLKVR------------------
>tr|A0A7K9L5M8|A0A7K9L5M8_9PASS/431-491 [subseq from] RNF38 ligase (Fragment) OS=Rhabdornis inornatus OX=237438 GN=Rnf38 PE=4 SV=1
GLTKADIEQLPSYRFNPNNHQSEQTLCVVCMCDFESRQLLRVLPCNHEFHAKCVDKWLKVR------------------
>tr|A0A7L2D7J9|A0A7L2D7J9_CATFU/383-443 [subseq from] RNF38 ligase (Fragment) OS=Catharus fuscescens OX=159581 GN=Rnf38 PE=4 SV=1
GLTKADIEQLPSYRFNPNNHQSEQTLCVVCMCDFESRQLLRVLPCNHEFHAKCVDKWLKVR------------------
>tr|A0A7L2WVC5|A0A7L2WVC5_PANHA/319-379 [subseq from] RNF38 ligase (Fragment) OS=Pandion haliaetus OX=56262 GN=Rnf38 PE=4 SV=1
GLTKADIEQLPSYRFNPNNHQSEQTLCVVCMCDFESRQLLRVLPCNHEFHAKCVDKWLKVK------------------
>tr|A0A7L3FVX5|A0A7L3FVX5_9GRUI/319-379 [subseq from] RNF38 ligase (Fragment) OS=Zapornia atra OX=2585822 GN=Rnf38 PE=4 SV=1
GLTKADIEQLPSYRFNPNNHQSEQTLCVVCMCDFESRQLLRVLPCNHEFHAKCVDKWLKVK------------------
>tr|A0A7L3PRE7|A0A7L3PRE7_9DEND/431-491 [subseq from] RNF38 ligase (Fragment) OS=Xiphorhynchus elegans OX=269412 GN=Rnf38 PE=4 SV=1
GLTKADIEQLPSYRFNPNNHQSEQTLCVVCMCDFESRQLLRVLPCNHEFHAKCVDKWLKVR------------------
>tr|A0A851KZT0|A0A851KZT0_VIDCH/431-491 [subseq from] RNF38 ligase (Fragment) OS=Vidua chalybeata OX=81927 GN=Rnf38 PE=4 SV=1
GLTKADIEQLPSYRFNPNNHQSEQTLCVVCMCDFESRQLLRVLPCNHEFHAKCVDKWLKVR------------------
>tr|A0A851N6E6|A0A851N6E6_9DEND/431-491 [subseq from] RNF38 ligase (Fragment) OS=Campylorhamphus procurvoides OX=190295 GN=Rnf38 PE=4 SV=1
GLTKADIEQLPSYRFNPNNHQSEQTLCVVCMCDFESRQLLRVLPCNHEFHAKCVDKWLKVR------------------
>tr|A0A6A4V750|A0A6A4V750_AMPAM/163-235 [subseq from] RING finger protein 44 OS=Amphibalanus amphitrite OX=1232801 GN=RNF44_1 PE=4 SV=1
GLSKAEVDQLPSYRFNADTHNSDLTSCVVCMCDFESRQTLRVLPCSHEFHTKCVDKWLKTNRTCPICRGDASS------
>tr|A0A851WVS0|A0A851WVS0_9CORV/431-491 [subseq from] RNF38 ligase (Fragment) OS=Corvus moneduloides OX=1196302 GN=Rnf38 PE=4 SV=1
GLTKADIEQLPSYRFNPNNHQSEQTLCVVCMCDFESRQLLRVLPCNHEFHAKCVDKWLKVR------------------
>tr|A0A7K4T696|A0A7K4T696_9CHAR/383-443 [subseq from] RNF38 ligase (Fragment) OS=Burhinus bistriatus OX=240201 GN=Rnf38_1 PE=4 SV=1
GLTKADIEQLPSYRFNPNNHQSEQTLCVVCMCDFESRQLLRVLPCNHEFHAKCVDKWLKVK------------------
>tr|A0A7K7WUH9|A0A7K7WUH9_9AVES/191-252 [subseq from] RNF38 ligase (Fragment) OS=Nothocercus julius OX=2585813 GN=Rnf38_1 PE=4 SV=1
GLTKADIEQLPSYRFNPNNHQSEQMLCVVCMCDFESRQLLRVLPCNHEFHAKCVDKWLKVNK-----------------
>tr|A0A7K9XN77|A0A7K9XN77_9GRUI/431-491 [subseq from] RNF38 ligase (Fragment) OS=Psophia crepitans OX=54359 GN=Rnf38 PE=4 SV=1
GLTKADIEQLPSYRFNPNNHQSEQTLCVVCMCDFESRQLLRVLPCNHEFHAKCVDKWLKVK------------------
>tr|A0A091KHR4|A0A091KHR4_9GRUI/381-441 [subseq from] RING finger protein 38 (Fragment) OS=Chlamydotis macqueenii OX=187382 GN=N324_01208 PE=4 SV=1
GLTKADIEQLPSYRFNPNNHQSEQTLCVVCMCDFESRQLLRVLPCNHEFHAKCVDKWLKVK------------------
>tr|A0A7K4WJF7|A0A7K4WJF7_9TYRA/431-493 [subseq from] RNF38 ligase (Fragment) OS=Tachuris rubrigastra OX=495162 GN=Rnf38 PE=4 SV=1
GLTKADIEQLPSYRFNPNNHQSEQTLCVVCMCDFESRQLLRVLPCNHEFHAKCVDKWLKVRKI----------------
>tr|A0A7K7TKK8|A0A7K7TKK8_9CHAR/383-443 [subseq from] RNF38 ligase (Fragment) OS=Ibidorhyncha struthersii OX=425643 GN=Rnf38 PE=4 SV=1
GLTKADIEQLPSYRFNPNNHQSEQTLCVVCMCDFESRQLLRVLPCNHEFHAKCVDKWLKVK------------------
>tr|A0A7K9RY58|A0A7K9RY58_9PASS/191-258 [subseq from] RNF38 ligase (Fragment) OS=Sterrhoptilus dennistouni OX=2585820 GN=Rnf38_0 PE=4 SV=1
GLTKTDIEQLPSYRFNPSNHQSEQALCVVCMCDFEARQLLRVLPCNHEFHAKCVDKWLKVNKICVGCN-----------
>tr|A0A7L0HJX0|A0A7L0HJX0_AREIN/383-443 [subseq from] RNF38 ligase (Fragment) OS=Arenaria interpres OX=54971 GN=Rnf38 PE=4 SV=1
GLTKADIEQLPSYRFNPNNHQSEQTLCVVCMCDFESRQLLRVLPCNHEFHAKCVDKWLKVK------------------
>tr|A0A7L0ZR30|A0A7L0ZR30_9PASS/431-494 [subseq from] RNF38 ligase (Fragment) OS=Oxyruncus cristatus OX=114331 GN=Rnf38 PE=4 SV=1
GLTKADIEQLPSYRFNPNNHQSEQTLCVVCMCDFESRQLLRVLPCNHEFHAKCVDKWLKVRKNN---------------
>tr|A0A7L1L8R2|A0A7L1L8R2_HIMHI/383-443 [subseq from] RNF38 ligase (Fragment) OS=Himantopus himantopus OX=225398 GN=Rnf38 PE=4 SV=1
GLTKADIEQLPSYRFNPNNHQSEQTLCVVCMCDFESRQLLRVLPCNHEFHAKCVDKWLKVK------------------
>tr|A0A7L3S757|A0A7L3S757_CEPGR/383-443 [subseq from] RNF38 ligase (Fragment) OS=Cepphus grylle OX=28697 GN=Rnf38 PE=4 SV=1
GLTKADIEQLPSYRFNPNNHQSEQTLCVVCMCDFESRQLLRVLPCNHEFHAKCVDKWLKVK------------------
>tr|K1QGU0|K1QGU0_CRAGI/1733-1812 [subseq from] Protein regulator of cytokinesis 1 OS=Crassostrea gigas OX=29159 GN=CGI_10023983 PE=4 SV=1
GLTKPEIEQLPAYRFNKENHHSdmDQTSCVVCMCDFENRQLLRVLPCSHEFHAKCVDKWLKTNRTCPICRADATEIASQS-
>tr|A0A0A0AGR0|A0A0A0AGR0_CHAVO/383-443 [subseq from] RING finger protein 38 (Fragment) OS=Charadrius vociferus OX=50402 GN=N301_16639 PE=4 SV=1
GLTKADIEQLPSYRFNPNNHQSEQTLCVVCMCDFESRQLLRVLPCNHEFHAKCVDKWLKVK------------------
>tr|A0A836ACE2|A0A836ACE2_SHEEP/580-641 [subseq from] Uncharacterized protein OS=Ovis aries OX=9940 GN=JEQ12_009028 PE=4 SV=1
GLTKADIEQLPSYRFNPNNHQSEQTLCVVCMCDFESRQLLRVLPCNHEFHAKCVDKWLKADS-----------------
>tr|A0A3B3WLQ1|A0A3B3WLQ1_9TELE/662-722 [subseq from] E3 ubiquitin-protein ligase RNF38-like OS=Poecilia mexicana OX=48701 PE=4 SV=1
GLTKADIEQLPSYRFNPNNHQSEQTLCVVCMCDFESRQLLRVLPCNHEFHAKCVDKWLKVS------------------
>tr|A0A7K9F9B0|A0A7K9F9B0_STEPR/431-491 [subseq from] RNF38 ligase (Fragment) OS=Stercorarius parasiticus OX=54059 GN=Rnf38 PE=4 SV=1
GLTKADIEQLPSYRFNPNNHQSEQTLCVVCMCDFESRQLLRVLPCNHEFHAKCVDKWLKVK------------------
>tr|A0A3B3TWK2|A0A3B3TWK2_9TELE/663-723 [subseq from] E3 ubiquitin-protein ligase RNF38-like OS=Poecilia latipinna OX=48699 PE=4 SV=1
GLTKADIEQLPSYRFNPNNHQSEQTLCVVCMCDFESRQLLRVLPCNHEFHAKCVDKWLKVS------------------
>tr|A0A7K5X3P2|A0A7K5X3P2_9CHAR/435-495 [subseq from] RNF38 ligase (Fragment) OS=Dromas ardeola OX=458190 GN=Rnf38 PE=4 SV=1
GLTKADIEQLPSYRFNPNNHQSEQTLCVVCMCDFESRQLLRVLPCNHEFHAKCVDKWLKVK------------------
>tr|A0A7K8K2S1|A0A7K8K2S1_9GRUI/433-493 [subseq from] RNF38 ligase (Fragment) OS=Lophotis ruficrista OX=172689 GN=Rnf38 PE=4 SV=1
GLTKADIEQLPSYRFNPNNHQSEQTLCVVCMCDFESRQLLRVLPCNHEFHAKCVDKWLKVK------------------
>tr|A0A7L3TEA6|A0A7L3TEA6_RISTR/431-491 [subseq from] RNF38 ligase (Fragment) OS=Rissa tridactyla OX=75485 GN=Rnf38_0 PE=4 SV=1
GLTKADIEQLPSYRFNPNNHQSEQTLCVVCMCDFESRQLLRVLPCNHEFHAKCVDKWLKVK------------------
>tr|A0A674AAQ9|A0A674AAQ9_SALTR/244-305 [subseq from] E3 ubiquitin-protein ligase RNF38-like OS=Salmo trutta OX=8032 GN=LOC115187390 PE=4 SV=1
GLTKADIEQLPSYRFNPNNHQSEQTLCVVCMCDFESRQLLRVLPCNHEFHTKCVDKWLKVRQ-----------------
>tr|A0A7K4XDC9|A0A7K4XDC9_REGSA/386-449 [subseq from] RNF38 ligase (Fragment) OS=Regulus satrapa OX=13245 GN=Rnf38 PE=4 SV=1
--TKADIEQLPSYRFNPNNHQSDQTLCVVCMCDFESRQLLRVLPCNHEFHAKCVDKWLKVRKNNPI-------------
>tr|A0A7K6ETW0|A0A7K6ETW0_9PASS/431-496 [subseq from] RNF38 ligase (Fragment) OS=Grantiella picta OX=266360 GN=Rnf38 PE=4 SV=1
GLTKADIEQLPSYRFNSNNHQSEQTLCVVCMCDFESRQLLRVLPCNHEFHAKCVDKWLKVRKSNPI-------------
>tr|A0A851ZF92|A0A851ZF92_9AVES/383-443 [subseq from] RNF38 ligase (Fragment) OS=Halcyon senegalensis OX=342381 GN=Rnf38 PE=4 SV=1
GLTKADIEQLPSYRFNPNNHQSEQTLCVVCMCDFESRQLLRVLPCNHEFHAKCVDKWLKVN------------------
>tr|A0A091G469|A0A091G469_9AVES/383-444 [subseq from] RING finger protein 38 (Fragment) OS=Cuculus canorus OX=55661 GN=N303_06759 PE=4 SV=1
GLTKADIEQLPSYRFNPNNHQSEQTLCVVCMCDFESRQLLRVLPCNHEFHAKCVDKWLKVKK-----------------
>tr|A0A834KNG0|A0A834KNG0_VESGE/538-612 [subseq from] Uncharacterized protein OS=Vespula germanica OX=30212 GN=HZH68_004397 PE=4 SV=1
GLTRAEVEQLPSYKFNAETHQSDQTNCVVCMCDFEALQSLRVLPCSHEFHSKCIDKWLKSNRTCPICRGDAGEYF----
>tr|A0A7L4MIR0|A0A7L4MIR0_GLAPT/319-385 [subseq from] RNF38 ligase (Fragment) OS=Glareola pratincola OX=43316 GN=Rnf38_0 PE=4 SV=1
GLTKADIEQLPSYRFNANNHQSEQTLCVVCMCDFESRQLLRVLPCNHEFHAKCVDKWLKVKKKIKMC------------
>tr|A0A7K5MLQ6|A0A7K5MLQ6_CARCD/407-468 [subseq from] RNF38 ligase (Fragment) OS=Cardinalis cardinalis OX=98964 GN=Rnf38 PE=4 SV=1
GLTKADIEQLPSYRFNPNNHQSEQTLCVVCMCDFESRQLLRVLPCNHEFHAKCVDKWLKVRK-----------------
>tr|A0A834KFU1|A0A834KFU1_VESVU/610-684 [subseq from] Uncharacterized protein OS=Vespula vulgaris OX=7454 GN=HZH66_003902 PE=4 SV=1
GLTRAEVEQLPSYKFNAETHQSDQTNCVVCMCDFEALQSLRVLPCSHEFHSKCIDKWLKSNRTCPICRGDAGEYF----
>tr|A0A834P846|A0A834P846_VESPE/628-702 [subseq from] Uncharacterized protein OS=Vespula pensylvanica OX=30213 GN=H0235_004743 PE=4 SV=1
GLTRAEVEQLPSYKFNAETHQSDQTNCVVCMCDFEALQSLRVLPCSHEFHSKCIDKWLKSNRTCPICRGDAGEYF----
>tr|A0A7K4TW48|A0A7K4TW48_9SYLV/431-492 [subseq from] RNF38 ligase (Fragment) OS=Sinosuthora webbiana OX=337173 GN=Rnf38 PE=4 SV=1
GLTKADIEQLPSYRFNPNNHQSEQTLCVVCMCDFESRQLLRVLPCNHEFHAKCVDKWLKVRK-----------------
>tr|A0A7K7D365|A0A7K7D365_PHEME/431-492 [subseq from] RNF38 ligase (Fragment) OS=Pheucticus melanocephalus OX=371919 GN=Rnf38 PE=4 SV=1
GLTKADIEQLPSYRFNPNNHQSEQTLCVVCMCDFESRQLLRVLPCNHEFHAKCVDKWLKVRK-----------------
>tr|A0A7L1TQ64|A0A7L1TQ64_PHANI/431-492 [subseq from] RNF38 ligase (Fragment) OS=Phainopepla nitens OX=161653 GN=Rnf38 PE=4 SV=1
GLTKADIEQLPSYRFNPNNHQSEQTLCVVCMCDFESRQLLRVLPCNHEFHAKCVDKWLKVRK-----------------
>tr|A0A852DJD8|A0A852DJD8_PASAF/431-492 [subseq from] RNF38 ligase (Fragment) OS=Passerina amoena OX=142471 GN=Rnf38 PE=4 SV=1
GLTKADIEQLPSYRFNPNNHQSEQTLCVVCMCDFESRQLLRVLPCNHEFHAKCVDKWLKVRK-----------------
>tr|A0A6L5CCZ3|A0A6L5CCZ3_9INSE/518-589 [subseq from] RING-type domain-containing protein OS=Ephemera danica OX=1049336 GN=B566_EDAN005100 PE=4 SV=1
--ARGEIEQLPSYKFDSGTHQGDQTSCVVCMCDFEARQMLRVLPCDHEFHAKCVDKWLKSNRTCPICRGDAAEY-----
>tr|A0A093BI42|A0A093BI42_CHAPE/313-379 [subseq from] RING finger protein 38 (Fragment) OS=Chaetura pelagica OX=8897 GN=M959_15071 PE=4 SV=1
GLTKADIEQLPSYKFNPSNYQSEQTLCVVCMCDFEARQLLRVLPCNHEFHAKCVDKWLKVNKICVGC------------
>tr|A0A3P4R9Z7|A0A3P4R9Z7_GULGU/454-513 [subseq from] RING-type domain-containing protein OS=Gulo gulo OX=48420 GN=BN2614_LOCUS7 PE=4 SV=1
GLTKADIEQLPSYRFNPNNHQSEQTLCVVCMCDFESRQLLRVLPCNHEFHAKCVDKWLKV-------------------
>tr|A0A670K714|A0A670K714_PODMU/746-808 [subseq from] RING-type domain-containing protein OS=Podarcis muralis OX=64176 GN=RNF38 PE=4 SV=1
GLTKADIEQLPSYRFNPNNHQSEQTLCVVCMCDFESRQLLRVLPCNHEFHAKCVDKWLKVEKE----------------
>tr|A0A091P4M4|A0A091P4M4_LEPDC/383-443 [subseq from] RING finger protein 38 (Fragment) OS=Leptosomus discolor OX=188344 GN=N330_11853 PE=4 SV=1
GLTKADIEQLPSYRFNPNNHQSEQTLCVVCMCDFESRQLLRVLPCNHEFHAKCVDKWLKVK------------------
>tr|A0A0P7USR0|A0A0P7USR0_SCLFO/326-386 [subseq from] RING-type domain-containing protein OS=Scleropages formosus OX=113540 GN=Z043_108189 PE=4 SV=1
GLTKVDIEQLPSYRFNPNNHQSEQTLCVVCMCDFESRQLLRVLPCNHEFHAKCVDKWLKVS------------------
>tr|A0A7L2ZG19|A0A7L2ZG19_9PASE/191-258 [subseq from] RNF38 ligase (Fragment) OS=Prunella fulvescens OX=670355 GN=Rnf38 PE=4 SV=1
GLTKTDIEQLPSYKFSPSNHQSEQTLCVVCMCDFEARQLLRVLPCNHEFHAKCVDKWLKVNKICVGCN-----------
>tr|A0A091T747|A0A091T747_NESNO/383-443 [subseq from] RING finger protein 38 (Fragment) OS=Nestor notabilis OX=176057 GN=N333_10144 PE=4 SV=1
GLTKADIEQLPSYRFNPNNHQSEQTLCVVCMCDFESRQLLRVLPCNHEFHAKCVDKWLKVR------------------
>tr|A0A7K7GPA3|A0A7K7GPA3_ERIRU/431-491 [subseq from] RNF38 ligase (Fragment) OS=Erithacus rubecula OX=37610 GN=Rnf38 PE=4 SV=1
GLTKADIEQLPSYRFNPNNHQSEQTLCVVCMCDFESRQLLRVLPCNHEFHAKCVDKWLKVS------------------
>tr|A0A7L1EKG7|A0A7L1EKG7_OENON/383-443 [subseq from] RNF38 ligase (Fragment) OS=Oenanthe oenanthe OX=279966 GN=Rnf38 PE=4 SV=1
GLTKADIEQLPSYRFNPNNHQSEQTLCVVCMCDFESRQLLRVLPCNHEFHAKCVDKWLKVR------------------
>tr|A0A091JGX1|A0A091JGX1_EGRGA/383-443 [subseq from] RING finger protein 38 (Fragment) OS=Egretta garzetta OX=188379 GN=Z169_06205 PE=4 SV=1
GLTKADIEQLPSYRFNPNNHQSEQTLCVVCMCDFESRQLLRVLPCNHEFHAKCVDKWLKVK------------------
>tr|A0A091P1U6|A0A091P1U6_HALAL/383-443 [subseq from] RING finger protein 38 (Fragment) OS=Haliaeetus albicilla OX=8969 GN=N329_00410 PE=4 SV=1
GLTKADIEQLPSYRFNPNNHQSEQTLCVVCMCDFESRQLLRVLPCNHEFHAKCVDKWLKVK------------------
>tr|A0A3L7I3W1|A0A3L7I3W1_CRIGR/409-468 [subseq from] RNF38 (Fragment) OS=Cricetulus griseus OX=10029 GN=CgPICR_003123 PE=4 SV=1
GLTKADIEQLPSYRFNPNNHQSEQTLCVVCMCDFESRQLLRVLPCNHEFHAKCVDKWLKS-------------------
>tr|A0A7L2V6L5|A0A7L2V6L5_9AVES/383-443 [subseq from] RNF38 ligase (Fragment) OS=Brachypteracias leptosomus OX=135165 GN=Rnf38 PE=4 SV=1
GLTKADIEQLPSYRFNPNNHQSEQTLCVVCMCDFESRQLLRVLPCNHEFHAKCVDKWLKVK------------------
>tr|A0A7L3J1T3|A0A7L3J1T3_THACH/383-443 [subseq from] RNF38 ligase (Fragment) OS=Thalassarche chlororhynchos OX=54017 GN=Rnf38 PE=4 SV=1
GLTKADIEQLPSYRFNPNNHQSEQTLCVVCMCDFESRQLLRVLPCNHEFHAKCVDKWLKVK------------------
>tr|A0A7L3XZ99|A0A7L3XZ99_9AVES/383-443 [subseq from] RNF38 ligase (Fragment) OS=Calonectris borealis OX=1323832 GN=Rnf38 PE=4 SV=1
GLTKADIEQLPSYRFNPNNHQSEQTLCVVCMCDFESRQLLRVLPCNHEFHAKCVDKWLKVK------------------
>tr|M7AW22|M7AW22_CHEMY/383-443 [subseq from] RING finger protein 38 (Fragment) OS=Chelonia mydas OX=8469 GN=UY3_13204 PE=4 SV=1
GLTKADIEQLPSYRFNPNNHQSEQTLCVVCMCDFESRQLLRVLPCNHEFHAKCVDKWLKVK------------------
>tr|A0A7K7NXM1|A0A7K7NXM1_HALAL/384-444 [subseq from] RNF38 ligase (Fragment) OS=Haliaeetus albicilla OX=8969 GN=Rnf38 PE=4 SV=1
GLTKADIEQLPSYRFNPNNHQSEQTLCVVCMCDFESRQLLRVLPCNHEFHAKCVDKWLKVK------------------
>tr|A0A7L4AH94|A0A7L4AH94_9AVES/384-444 [subseq from] RNF38 ligase (Fragment) OS=Circaetus pectoralis OX=321084 GN=Rnf38 PE=4 SV=1
GLTKADIEQLPSYRFNPNNHQSEQTLCVVCMCDFESRQLLRVLPCNHEFHAKCVDKWLKVK------------------
>tr|A0A4U1FDY8|A0A4U1FDY8_MONMO/219-277 [subseq from] RING-type domain-containing protein (Fragment) OS=Monodon monoceros OX=40151 GN=EI555_005062 PE=4 SV=1
GLTKADIEQLPSYRFNPNNHQSEQTLCVVCMCDFESRQLLRVLPCNHEFHAKCVDKWLK--------------------
>tr|A0A851REA4|A0A851REA4_TYCCO/424-484 [subseq from] RNF38 ligase (Fragment) OS=Tychaedon coryphoeus OX=614051 GN=Rnf38 PE=4 SV=1
GLTKADIEQLPSYRFNPNNHQSEQTLCVVCMCDFESRQLLRVLPCNHEFHAKCVDKWLKVR------------------
>tr|A0A7K7T2A4|A0A7K7T2A4_9TYRA/431-491 [subseq from] RNF38 ligase (Fragment) OS=Sapayoa aenigma OX=239371 GN=Rnf38 PE=4 SV=1
GLTKADIEQLPSYRFNPNNHQSEQTLCVVCMCDFESRQLLRVLPCNHEFHAKCVDKWLKVR------------------
>tr|A0A7L0C665|A0A7L0C665_9AVES/414-474 [subseq from] RNF38 ligase (Fragment) OS=Spizaetus tyrannus OX=252798 GN=Rnf38 PE=4 SV=1
GLTKADIEQLPSYRFNPNNHQSEQTLCVVCMCDFESRQLLRVLPCNHEFHAKCVDKWLKVK------------------
>tr|A0A851W3B6|A0A851W3B6_9PASS/431-491 [subseq from] RNF38 ligase (Fragment) OS=Copsychus sechellarum OX=797021 GN=Rnf38 PE=4 SV=1
GLTKADIEQLPSYRFNPNNHQSEQTLCVVCMCDFESRQLLRVLPCNHEFHAKCVDKWLKVR------------------
>tr|A0A7J7A7V3|A0A7J7A7V3_9COLE/535-611 [subseq from] RING-type domain-containing protein OS=Abscondita terminalis OX=2069292 GN=FQR65_LT11840 PE=4 SV=1
--GKLEIEQLVSYKFNADTHQGDQTSCVVCMCDFEARQLLRVLPCSHEFHAKCIDKWLRSNRTCPICRGNASEYFNNSE
>tr|A0A7L1DMQ2|A0A7L1DMQ2_9PASS/431-491 [subseq from] RNF38 ligase (Fragment) OS=Serilophus lunatus OX=239386 GN=Rnf38 PE=4 SV=1
GLTKADIEQLPSYRFNPNNHQSDQTLCVVCMCDFESRQLLRVLPCNHEFHAKCVDKWLKVR------------------
>tr|A0A7K5HIM4|A0A7K5HIM4_CROSL/435-495 [subseq from] RNF38 ligase (Fragment) OS=Crotophaga sulcirostris OX=33598 GN=Rnf38 PE=4 SV=1
GLTKADIEQLPSYRFNPNNHQSEQTLCVVCMCDFESRQLLRVLPCNHEFHAKCVDKWLKVK------------------
>tr|A0A7K5Z0Z8|A0A7K5Z0Z8_9AVES/431-491 [subseq from] RNF38 ligase (Fragment) OS=Pterocles burchelli OX=2585816 GN=Rnf38 PE=4 SV=1
GLTKADIEQLPSYRFNPNNHQSEQTLCVVCMCDFESRQLLRVLPCNHEFHAKCVDKWLKVK------------------
>tr|A0A7L3B4P6|A0A7L3B4P6_9AVES/431-491 [subseq from] RNF38 ligase (Fragment) OS=Syrrhaptes paradoxus OX=302527 GN=Rnf38 PE=4 SV=1
GLTKADIEQLPSYRFNPNNHQSEQTLCVVCMCDFESRQLLRVLPCNHEFHAKCVDKWLKVK------------------
>tr|A0A210QPX6|A0A210QPX6_MIZYE/428-507 [subseq from] RING finger protein 38 OS=Mizuhopecten yessoensis OX=6573 GN=KP79_PYT17778 PE=4 SV=1
GLTKLEIDQLPAYRFNKETHHSgmDQTSCVVCMCDFENRQLLRVLPCSHEFHTKCVDKWLKTNRTCPICRADAAEVASQS-
>tr|A0A7M4F1E1|A0A7M4F1E1_CROPO/421-480 [subseq from] Ring finger protein 38 OS=Crocodylus porosus OX=8502 GN=RNF38 PE=4 SV=1
GLTKADIEQLPSYRFNPNNHQSEQTLCVVCMCDFESRQLLRVLPCNHEFHAKCVDKWLKV-------------------
>tr|A0A093HTH1|A0A093HTH1_GAVST/383-443 [subseq from] RING finger protein 38 (Fragment) OS=Gavia stellata OX=37040 GN=N328_12514 PE=4 SV=1
GLTKGDIEQLPSYRFNPNNHQSEQTLCVVCMCDFESRQLLRVLPCNHEFHAKCVDKWLKVK------------------
>tr|A0A1B6DC84|A0A1B6DC84_9HEMI/215-286 [subseq from] RING-type domain-containing protein (Fragment) OS=Clastoptera arizonana OX=38151 GN=g.9567 PE=4 SV=1
--NRVEIEQLRSFKFNAENHQGDQTSCVVCMCDFESRQLLRGLPCSHEFHAKCVDKWLKTNRTCPICRGDASGY-----
>tr|A0A2Y9QVB0|A0A2Y9QVB0_TRIMA/454-514 [subseq from] E3 ubiquitin-protein ligase RNF38 isoform X2 OS=Trichechus manatus latirostris OX=127582 GN=LOC101346721 PE=4 SV=1
GLTKADIEQLPSYRFNPNNHQSEQTLCVVCMCDFESRQLLRVLPCNHEFHAKCVDKWLKFD------------------
>tr|A0A851Q9X3|A0A851Q9X3_ANHAN/384-444 [subseq from] RNF38 ligase (Fragment) OS=Anhinga anhinga OX=56067 GN=Rnf38 PE=4 SV=1
GLTKADIEQLPSYRFNPNNHQSEQTLCVVCMCEFESRQLLRVLPCNHEFHAKCVDKWLKVK------------------
>tr|A0A835NN77|A0A835NN77_9PASS/301-360 [subseq from] Uncharacterized protein OS=Lamprotornis superbus OX=245042 GN=IHE44_001399 PE=4 SV=1
GLTKADIEQLPSYRFNPNNHQSEQTLCVVCMCDFESRQLLRVLPCNHEFHAKCVDKWLKY-------------------
>tr|A0A7K5H3N5|A0A7K5H3N5_9AVES/431-491 [subseq from] RNF38 ligase (Fragment) OS=Chunga burmeisteri OX=1352770 GN=Rnf38 PE=4 SV=1
GLTKVDIEQLPSYRFNPNNHQSEQTLCVVCMCDFESRQLLRVLPCNHEFHAKCVDKWLKVK------------------
>tr|A0A7K7WNF7|A0A7K7WNF7_9AVES/319-377 [subseq from] RNF38 ligase (Fragment) OS=Nothocercus julius OX=2585813 GN=Rnf38_0 PE=4 SV=1
GLTKADIEQLPSYRFNPNNHQSEQTLCVVCMCDFESRQLLRVLPCNHEFHAKCVDKWLK--------------------
>tr|A0A482XGH4|A0A482XGH4_LAOST/531-602 [subseq from] RING-type domain-containing protein OS=Laodelphax striatellus OX=195883 GN=LSTR_LSTR001337 PE=4 SV=1
--NRLEIEQLPSFKFNAETHQGDQTSCVVCMCDFESRQLLRGLPCSHEFHAKCVDKWLKSNRTCPICRGDASGY-----
>tr|A0A7L3L0T2|A0A7L3L0T2_9CHAR/381-439 [subseq from] RNF38 ligase (Fragment) OS=Turnix velox OX=2529409 GN=Rnf38 PE=4 SV=1
GLTKADIEQLPSYRFNPNNHQSEQTLCVVCMCDFESRQLLRVLPCNHEFHAKCVDKWLK--------------------
>tr|A0A0T6B8L3|A0A0T6B8L3_9SCAR/522-598 [subseq from] Zinc finger protein OS=Oryctes borbonicus OX=1629725 GN=AMK59_3523 PE=4 SV=1
-LAKPEIEQLLSYKFNADTHQGDQTSCVVCMCDFEARQLLRVLPCSHEFHAKCVDKWLRSNRTCPICRGNASEYFNNS-
>tr|A0A7K6LQF2|A0A7K6LQF2_9CORV/383-441 [subseq from] RNF38 ligase (Fragment) OS=Falcunculus frontatus OX=254539 GN=Rnf38 PE=4 SV=1
GLTKADIEQLPSYRFNPNNHQSEQTLCVVCMCDFESRQLLRVLPCNHEFHAKCVDKWLK--------------------
>tr|A0A851TN30|A0A851TN30_9AVES/384-445 [subseq from] RNF38 ligase (Fragment) OS=Nothocercus nigrocapillus OX=1977171 GN=Rnf38_1 PE=4 SV=1
GLTKADIEQLPSYRFNPNNHQSEQMLCVVCMCDFESRQLLRVLPCNHEFHAKCVDKWLKVNK-----------------
>tr|V9I741|V9I741_APICE/461-535 [subseq from] RING finger protein 44 OS=Apis cerana OX=7461 GN=ACCB00086.2 PE=2 SV=1
GLTRAEVEQLPSYKFNAETHQGDQTNCVVCMCDFEALQSLRVLPCSHEFHSKCIDKWLKSNRTCPICRGDAGEYF----
>tr|A0A834XKJ4|A0A834XKJ4_9HYME/663-737 [subseq from] Uncharacterized protein OS=Aphidius gifuensis OX=684658 GN=HCN44_003574 PE=4 SV=1
GLTRAEVEQLPSYKFNAETHQGDQTNCVVCMCDFEAPQSLRVLPCSHEFHAKCIDKWLKSNRTCPICRGDAGEYF----
>tr|A0A099ZQ51|A0A099ZQ51_TINGU/335-393 [subseq from] RING finger protein 38 (Fragment) OS=Tinamus guttatus OX=94827 GN=N309_15347 PE=4 SV=1
GLTKADIEQLPSYRFNPNNHQSEQTLCVVCMCDFESRQLLRVLPCNHEFHAKCVDKWLK--------------------
>tr|A0A7K6NZ62|A0A7K6NZ62_PEDTO/382-440 [subseq from] RNF38 ligase (Fragment) OS=Pedionomus torquatus OX=227192 GN=Rnf38 PE=4 SV=1
GLTKADIEQLPSYRFNPNNHQSEQTLCVVCMCDFESRQLLRVLPCNHEFHAKCVDKWLK--------------------
>tr|A0A7K7A6B3|A0A7K7A6B3_9AVES/383-441 [subseq from] RNF38 ligase (Fragment) OS=Nothoprocta pentlandii OX=2585814 GN=Rnf38 PE=4 SV=1
GLTKADIEQLPSYRFNPNNHQSEQTLCVVCMCDFESRQLLRVLPCNHEFHAKCVDKWLK--------------------
>tr|A0A7K7BDQ4|A0A7K7BDQ4_9AVES/383-441 [subseq from] RNF38 ligase (Fragment) OS=Nothoprocta ornata OX=83376 GN=Rnf38 PE=4 SV=1
GLTKADIEQLPSYRFNPNNHQSEQTLCVVCMCDFESRQLLRVLPCNHEFHAKCVDKWLK--------------------
>tr|A0A7L0DJW9|A0A7L0DJW9_9CHAR/382-440 [subseq from] RNF38 ligase (Fragment) OS=Rostratula benghalensis OX=118793 GN=Rnf38_0 PE=4 SV=1
GLTKADIEQLPSYRFNPNNHQSEQTLCVVCMCDFESRQLLRVLPCNHEFHAKCVDKWLK--------------------
>tr|A0A7L1HFI7|A0A7L1HFI7_9CHAR/382-440 [subseq from] RNF38 ligase (Fragment) OS=Nycticryphes semicollaris OX=227226 GN=Rnf38_0 PE=4 SV=1
GLTKADIEQLPSYRFNPNNHQSEQTLCVVCMCDFESRQLLRVLPCNHEFHAKCVDKWLK--------------------
>tr|A0A158P146|A0A158P146_ATTCE/254-328 [subseq from] RING-type domain-containing protein OS=Atta cephalotes OX=12957 GN=105626820 PE=4 SV=1
GLTRAEVEQLPSYKFNAETHQGDQTNCVVCMCDFEALQSLRVLPCSHEFHSKCIDKWLKSNRTCPICRGDAGEYF----
>tr|A0A7L1X6C1|A0A7L1X6C1_9AVES/383-441 [subseq from] RNF38 ligase (Fragment) OS=Thinocorus orbignyianus OX=161742 GN=Rnf38 PE=4 SV=1
GLTKADIEQLPSYRFNPNNHQSEQTLCVVCMCDFESRQLLRVLPCNHEFHAKCVDKWLK--------------------
>tr|A0A7L3CPS1|A0A7L3CPS1_PLUSO/383-441 [subseq from] RNF38 ligase (Fragment) OS=Pluvianellus socialis OX=227228 GN=Rnf38 PE=4 SV=1
GLTKADIEQLPSYRFNPNNHQSEQTLCVVCMCDFESRQLLRVLPCNHEFHAKCVDKWLK--------------------
>tr|A0A1Y1MYF8|A0A1Y1MYF8_PHOPY/528-603 [subseq from] RING-type domain-containing protein OS=Photinus pyralis OX=7054 GN=PPYR_04100 PE=4 SV=1
--GKLEIEQLVSYKFNADTHQGDQTSCVVCMCDFEARQLLRVLPCSHEFHAKCIDKWLRSNRTCPICRGNASEYFNNA-
>tr|A0A7K6YSF1|A0A7K6YSF1_ALCTO/404-462 [subseq from] RNF38 ligase (Fragment) OS=Alca torda OX=28689 GN=Rnf38 PE=4 SV=1
GLTKADIEQLPSYRFNPNNHQSEQTLCVVCMCDFESRQLLRVLPCNHEFHAKCVDKWLK--------------------
>tr|A0A443SA47|A0A443SA47_9ACAR/320-391 [subseq from] E3 ubiquitin-protein ligase RNF38-like protein OS=Leptotrombidium deliense OX=299467 GN=B4U80_03993 PE=4 SV=1
-LQKRDIEQLPSYRFNLvNVHESDQVTCVVCMCDFEARQLLRVLPCSHEFHARCVDKWLKTNRTCPICRGDAT-------
>tr|A0A6G1B876|A0A6G1B876_CROCR/457-515 [subseq from] RNF38 ligase (Fragment) OS=Crocuta crocuta OX=9678 GN=Rnf38 PE=4 SV=1
GLTKADIEQLPSYRFNPNNHQSEQTLCVVCMCDFESRQLLRVLPCNHEFHAKCVDKWLK--------------------
>tr|A0A6J3L1P1|A0A6J3L1P1_9HYME/539-613 [subseq from] RING finger protein 44 isoform X3 OS=Bombus vosnesenskii OX=207650 GN=LOC117238617 PE=4 SV=1
GLTRAEVEQLPSYKFNAETHQGDQTNCVVCMCDFEALQSLRVLPCSHEFHSKCIDKWLKSNRTCPICRGDAGEYF----
>tr|A0A6J3L2R3|A0A6J3L2R3_9HYME/541-615 [subseq from] RING finger protein 44 isoform X2 OS=Bombus vosnesenskii OX=207650 GN=LOC117238617 PE=4 SV=1
GLTRAEVEQLPSYKFNAETHQGDQTNCVVCMCDFEALQSLRVLPCSHEFHSKCIDKWLKSNRTCPICRGDAGEYF----
>tr|A0A6J3L685|A0A6J3L685_9HYME/532-606 [subseq from] RING finger protein 44 isoform X4 OS=Bombus vosnesenskii OX=207650 GN=LOC117238617 PE=4 SV=1
GLTRAEVEQLPSYKFNAETHQGDQTNCVVCMCDFEALQSLRVLPCSHEFHSKCIDKWLKSNRTCPICRGDAGEYF----
>tr|A0A6P3UC25|A0A6P3UC25_BOMTE/532-606 [subseq from] RING finger protein 44 isoform X3 OS=Bombus terrestris OX=30195 GN=LOC100651818 PE=4 SV=1
GLTRAEVEQLPSYKFNAETHQGDQTNCVVCMCDFEALQSLRVLPCSHEFHSKCIDKWLKSNRTCPICRGDAGEYF----
>tr|A0A6P3UC57|A0A6P3UC57_BOMTE/541-615 [subseq from] RING finger protein 44 isoform X2 OS=Bombus terrestris OX=30195 GN=LOC100651818 PE=4 SV=1
GLTRAEVEQLPSYKFNAETHQGDQTNCVVCMCDFEALQSLRVLPCSHEFHSKCIDKWLKSNRTCPICRGDAGEYF----
>tr|A0A6P3UQZ7|A0A6P3UQZ7_BOMIM/531-605 [subseq from] RING finger protein 44 isoform X4 OS=Bombus impatiens OX=132113 GN=LOC100746954 PE=4 SV=1
GLTRAEVEQLPSYKFNAETHQGDQTNCVVCMCDFEALQSLRVLPCSHEFHSKCIDKWLKSNRTCPICRGDAGEYF----
>tr|A0A6P3UR05|A0A6P3UR05_BOMIM/540-614 [subseq from] RING finger protein 44 isoform X2 OS=Bombus impatiens OX=132113 GN=LOC100746954 PE=4 SV=1
GLTRAEVEQLPSYKFNAETHQGDQTNCVVCMCDFEALQSLRVLPCSHEFHSKCIDKWLKSNRTCPICRGDAGEYF----
>tr|A0A6P3X8I4|A0A6P3X8I4_DINQU/533-607 [subseq from] RING finger protein 44 OS=Dinoponera quadriceps OX=609295 GN=LOC106744193 PE=4 SV=1
GLTRAEVEQLPSYKFNAETHQGDQTNCVVCMCDFEALQSLRVLPCSHEFHSKCIDKWLKSNRTCPICRGDAGEYF----
>tr|A0A6P8LSD7|A0A6P8LSD7_BOMIM/538-612 [subseq from] RING finger protein 44 isoform X3 OS=Bombus impatiens OX=132113 GN=LOC100746954 PE=4 SV=1
GLTRAEVEQLPSYKFNAETHQGDQTNCVVCMCDFEALQSLRVLPCSHEFHSKCIDKWLKSNRTCPICRGDAGEYF----
>tr|A0A6P8MIN1|A0A6P8MIN1_9HYME/541-615 [subseq from] RING finger protein 44 isoform X2 OS=Bombus bifarius OX=103933 GN=LOC117210349 PE=4 SV=1
GLTRAEVEQLPSYKFNAETHQGDQTNCVVCMCDFEALQSLRVLPCSHEFHSKCIDKWLKSNRTCPICRGDAGEYF----
>tr|A0A6P8MIP3|A0A6P8MIP3_9HYME/539-613 [subseq from] RING finger protein 44 isoform X3 OS=Bombus bifarius OX=103933 GN=LOC117210349 PE=4 SV=1
GLTRAEVEQLPSYKFNAETHQGDQTNCVVCMCDFEALQSLRVLPCSHEFHSKCIDKWLKSNRTCPICRGDAGEYF----
>tr|A0A6P8MLL7|A0A6P8MLL7_9HYME/532-606 [subseq from] RING finger protein 44 isoform X4 OS=Bombus bifarius OX=103933 GN=LOC117210349 PE=4 SV=1
GLTRAEVEQLPSYKFNAETHQGDQTNCVVCMCDFEALQSLRVLPCSHEFHSKCIDKWLKSNRTCPICRGDAGEYF----
>tr|A0A7K6S3N4|A0A7K6S3N4_9GRUI/407-468 [subseq from] RNF38 ligase (Fragment) OS=Rhynochetos jubatus OX=54386 GN=Rnf38 PE=4 SV=1
GLTKVDIEQLPSYRFNPNNHQSEQTLCVVCMCDFESRQLLRVLPCNHEFHAKCVDKWLKVRR-----------------
>tr|A0A7M7GMI2|A0A7M7GMI2_APIME/542-616 [subseq from] RING-type domain-containing protein OS=Apis mellifera OX=7460 GN=408543 PE=4 SV=1
GLTRAEVEQLPSYKFNAETHQGDQTNCVVCMCDFEALQSLRVLPCSHEFHSKCIDKWLKSNRTCPICRGDAGEYF----
>tr|D2HAM5|D2HAM5_AILME/434-492 [subseq from] RING-type domain-containing protein (Fragment) OS=Ailuropoda melanoleuca OX=9646 GN=PANDA_007502 PE=4 SV=1
GLTKADIEQLPSYRFNPNNHQSEQTLCVVCMCDFESRQLLRVLPCNHEFHAKCVDKWLK--------------------
>tr|V9I8V3|V9I8V3_APICE/542-616 [subseq from] RING finger protein 44 OS=Apis cerana OX=7461 GN=ACCB00086.1 PE=2 SV=1
GLTRAEVEQLPSYKFNAETHQGDQTNCVVCMCDFEALQSLRVLPCSHEFHSKCIDKWLKSNRTCPICRGDAGEYF----
>tr|A0A0L7RJ76|A0A0L7RJ76_9HYME/610-684 [subseq from] RING finger protein 44 OS=Habropoda laboriosa OX=597456 GN=WH47_05008 PE=4 SV=1
GLTRAEVEQLPSYKFNAETHQGDQTNCVVCMCDFEALQSLRVLPCSHEFHSKCIDKWLKSNRTCPICRGDAGEYF----
>tr|A0A310STJ4|A0A310STJ4_9HYME/616-690 [subseq from] RING finger protein 44 OS=Eufriesea mexicana OX=516756 GN=WN48_06452 PE=4 SV=1
GLTRAEVEQLPSYKFNAETHQGDQTNCVVCMCDFEALQSLRVLPCSHEFHSKCIDKWLKSNRTCPICRGDAGEYF----
>tr|A0A6I9WLU9|A0A6I9WLU9_9HYME/534-608 [subseq from] RING finger protein 44-like isoform X2 OS=Pogonomyrmex barbatus OX=144034 GN=LOC105431419 PE=4 SV=1
GLTRAEVEQLPSYKFNAETHQGDQTNCVVCMCDFEALQSLRVLPCSHEFHSKCIDKWLKSNRTCPICRGDAGEYF----
>tr|A0A6J1PCM3|A0A6J1PCM3_9HYME/537-611 [subseq from] RING finger protein 44-like isoform X2 OS=Temnothorax curvispinosus OX=300111 GN=LOC112451578 PE=4 SV=1
GLTRAEVEQLPSYKFNAETHQGDQTNCVVCMCDFEALQSLRVLPCSHEFHSKCIDKWLKSNRTCPICRGDAGEYF----
>tr|A0A6P8M6H3|A0A6P8M6H3_9HYME/609-683 [subseq from] RING finger protein 44 isoform X1 OS=Bombus bifarius OX=103933 GN=LOC117210349 PE=4 SV=1
GLTRAEVEQLPSYKFNAETHQGDQTNCVVCMCDFEALQSLRVLPCSHEFHSKCIDKWLKSNRTCPICRGDAGEYF----
>tr|A0A7L2ER14|A0A7L2ER14_ANTMN/384-449 [subseq from] RNF38 ligase (Fragment) OS=Anthoscopus minutus OX=156561 GN=Rnf38 PE=4 SV=1
GLTKADIEQLPSYRFNPNNPQSEQTLCVVCMCDFESRQLLRVLPCNHEFHAKCVDKWLKVRKSNPI-------------
>tr|E9JAL9|E9JAL9_SOLIN/529-603 [subseq from] RING-type domain-containing protein (Fragment) OS=Solenopsis invicta OX=13686 GN=SINV_09125 PE=4 SV=1
GLTRAEVEQLPSYKFNAETHQGDQTNCVVCMCDFEALQSLRVLPCSHEFHSKCIDKWLKSNRTCPICRGDAGEYF----
>tr|F4X6B3|F4X6B3_ACREC/527-601 [subseq from] RING finger protein 38 (Fragment) OS=Acromyrmex echinatior OX=103372 GN=G5I_13927 PE=4 SV=1
GLTRAEVEQLPSYKFNAETHQGDQTNCVVCMCDFEALQSLRVLPCSHEFHSKCIDKWLKSNRTCPICRGDAGEYF----
>tr|A0A0J7KX22|A0A0J7KX22_LASNI/616-690 [subseq from] Ring finger protein 44 OS=Lasius niger OX=67767 GN=RF55_4999 PE=4 SV=1
GLTRAEVEQLPSYKFNAETHQGDQTNCVVCMCDFEALQSLRVLPCSHEFHSKCIDKWLKSNRTCPICRGDAGEYF----
>tr|A0A2A3EF36|A0A2A3EF36_APICC/610-684 [subseq from] RING finger protein OS=Apis cerana cerana OX=94128 GN=APICC_05297 PE=4 SV=1
GLTRAEVEQLPSYKFNAETHQGDQTNCVVCMCDFEALQSLRVLPCSHEFHSKCIDKWLKSNRTCPICRGDAGEYF----
>tr|A0A6J3L4Z6|A0A6J3L4Z6_9HYME/609-683 [subseq from] RING finger protein 44 isoform X1 OS=Bombus vosnesenskii OX=207650 GN=LOC117238617 PE=4 SV=1
GLTRAEVEQLPSYKFNAETHQGDQTNCVVCMCDFEALQSLRVLPCSHEFHSKCIDKWLKSNRTCPICRGDAGEYF----
>tr|A0A6P3UCA8|A0A6P3UCA8_BOMTE/609-683 [subseq from] RING finger protein 44 isoform X1 OS=Bombus terrestris OX=30195 GN=LOC100651818 PE=4 SV=1
GLTRAEVEQLPSYKFNAETHQGDQTNCVVCMCDFEALQSLRVLPCSHEFHSKCIDKWLKSNRTCPICRGDAGEYF----
>tr|A0A6P6FBK2|A0A6P6FBK2_BOMIM/608-682 [subseq from] RING finger protein 44 isoform X1 OS=Bombus impatiens OX=132113 GN=LOC100746954 PE=4 SV=1
GLTRAEVEQLPSYKFNAETHQGDQTNCVVCMCDFEALQSLRVLPCSHEFHSKCIDKWLKSNRTCPICRGDAGEYF----
>tr|A0A7K4LGS6|A0A7K4LGS6_9AVES/191-249 [subseq from] RNF38 ligase (Fragment) OS=Crypturellus undulatus OX=48396 GN=Rnf38 PE=4 SV=1
GLTKADIEQLPSYRFNPNNHQSEQTLCVVCMCDFQSRQLLRVLPCNHEFHAKCVDKWLK--------------------
>tr|A0A7M7IJK9|A0A7M7IJK9_APIME/610-684 [subseq from] RING-type domain-containing protein OS=Apis mellifera OX=7460 GN=408543 PE=4 SV=1
GLTRAEVEQLPSYKFNAETHQGDQTNCVVCMCDFEALQSLRVLPCSHEFHSKCIDKWLKSNRTCPICRGDAGEYF----
>tr|E2AFB3|E2AFB3_CAMFO/623-697 [subseq from] RING finger protein 44 OS=Camponotus floridanus OX=104421 GN=EAG_07304 PE=4 SV=1
GLTRAEVEQLPSYKFNAETHQGDQTNCVVCMCDFEALQSLRVLPCSHEFHSKCIDKWLKSNRTCPICRGDAGEYF----
>tr|A0A026WDN3|A0A026WDN3_OOCBI/620-694 [subseq from] RING finger protein OS=Ooceraea biroi OX=2015173 GN=DMN91_000184 PE=4 SV=1
GLTRAEVEQLPSYKFNAETHQGDQTNCVVCMCDFEALQSLRVLPCSHEFHSKCIDKWLKSNRTCPICRGDAGEYF----
>tr|A0A151IZD9|A0A151IZD9_9HYME/609-683 [subseq from] RING finger protein 38 OS=Trachymyrmex cornetzi OX=471704 GN=ALC57_13328 PE=4 SV=1
GLTRAEVEQLPSYKFNAETHQGDQTNCVVCMCDFEALQSLRVLPCSHEFHSKCIDKWLKSNRTCPICRGDAGEYF----
>tr|A0A195AUE0|A0A195AUE0_9HYME/617-691 [subseq from] RING finger protein 38 OS=Atta colombica OX=520822 GN=ALC53_13703 PE=4 SV=1
GLTRAEVEQLPSYKFNAETHQGDQTNCVVCMCDFEALQSLRVLPCSHEFHSKCIDKWLKSNRTCPICRGDAGEYF----
>tr|A0A6I9XF79|A0A6I9XF79_9HYME/628-702 [subseq from] E3 ubiquitin-protein ligase RNF38-like isoform X1 OS=Pogonomyrmex barbatus OX=144034 GN=LOC105431419 PE=4 SV=1
GLTRAEVEQLPSYKFNAETHQGDQTNCVVCMCDFEALQSLRVLPCSHEFHSKCIDKWLKSNRTCPICRGDAGEYF----
>tr|A0A6J1PBZ7|A0A6J1PBZ7_9HYME/623-697 [subseq from] RING finger protein 44-like isoform X1 OS=Temnothorax curvispinosus OX=300111 GN=LOC112451578 PE=4 SV=1
GLTRAEVEQLPSYKFNAETHQGDQTNCVVCMCDFEALQSLRVLPCSHEFHSKCIDKWLKSNRTCPICRGDAGEYF----
>tr|A0A151WW22|A0A151WW22_9HYME/613-687 [subseq from] RING finger protein 38 OS=Trachymyrmex zeteki OX=64791 GN=ALC60_08652 PE=4 SV=1
GLTRAEVEQLPSYKFNAETHQGDQTNCVVCMCDFEALQSLRVLPCSHEFHSKCIDKWLKSNRTCPICRGDAGEYF----
>tr|A0A195FX84|A0A195FX84_9HYME/617-691 [subseq from] RING finger protein 44 OS=Trachymyrmex septentrionalis OX=34720 GN=ALC56_00510 PE=4 SV=1
GLTRAEVEQLPSYKFNAETHQGDQTNCVVCMCDFEALQSLRVLPCSHEFHSKCIDKWLKSNRTCPICRGDAGEYF----
>tr|A0A195CXG0|A0A195CXG0_9HYME/615-689 [subseq from] RING finger protein 44 OS=Cyphomyrmex costatus OX=456900 GN=ALC62_03635 PE=4 SV=1
GLTRAEVEQLPSYKFNAETHQGDQTNCVVCMCDFEALQSLRVLPCSHEFHSKCIDKWLKSNRTCPICRGDAGEYF----
>tr|A0A6J2TC57|A0A6J2TC57_DROLE/1106-1179 [subseq from] myb-like protein AA OS=Drosophila lebanonensis OX=7225 GN=LOC115623952 PE=4 SV=1
GLTRNEIDQLPSYKYNPESHNGDQTSCVVCMCDFELRQLLRVLPCSHEFHAKCVDKWLRSNRTCPICRGNASDY-----
>tr|A0A7K4S2F1|A0A7K4S2F1_COLPI/383-444 [subseq from] RNF38 ligase (Fragment) OS=Columbina picui OX=115618 GN=Rnf38_0 PE=4 SV=1
GLTKADIEQLPSYRFNPNNRQSEQTLCVVCMCDFESRQLLRVLPCNHEFHAKCVDKWLKVNK-----------------
>tr|A0A836F1H1|A0A836F1H1_9HYME/640-714 [subseq from] RNF38 ligase (Fragment) OS=Acromyrmex insinuator OX=230686 GN=Rnf38 PE=4 SV=1
GLTRAEVEQLPSYKFNAETHQGDQTNCVVCMCDFEALQSLRVLPCSHEFHSKCIDKWLKSNRTCPICRGDAGEYF----
>tr|A0A836FME8|A0A836FME8_9HYME/642-716 [subseq from] RNF38 ligase (Fragment) OS=Pseudoatta argentina OX=621737 GN=Rnf38 PE=4 SV=1
GLTRAEVEQLPSYKFNAETHQGDQTNCVVCMCDFEALQSLRVLPCSHEFHSKCIDKWLKSNRTCPICRGDAGEYF----
>tr|A0A836G9Y1|A0A836G9Y1_9HYME/640-714 [subseq from] RNF38 ligase (Fragment) OS=Acromyrmex charruanus OX=2715315 GN=Rnf38 PE=4 SV=1
GLTRAEVEQLPSYKFNAETHQGDQTNCVVCMCDFEALQSLRVLPCSHEFHSKCIDKWLKSNRTCPICRGDAGEYF----
>tr|A0A836GAI7|A0A836GAI7_9HYME/640-714 [subseq from] RNF38 ligase (Fragment) OS=Acromyrmex heyeri OX=230685 GN=Rnf38 PE=4 SV=1
GLTRAEVEQLPSYKFNAETHQGDQTNCVVCMCDFEALQSLRVLPCSHEFHSKCIDKWLKSNRTCPICRGDAGEYF----
>tr|A0A4S2KSA5|A0A4S2KSA5_9HYME/717-791 [subseq from] RING finger protein 38 OS=Temnothorax longispinosus OX=300112 GN=DBV15_09285 PE=4 SV=1
GLTRAEVEQLPSYKFNAETHQGDQTNCVVCMCDFEALQSLRVLPCSHEFHSKCIDKWLKSNRTCPICRGDAGEYF----
>tr|A0A182IYP1|A0A182IYP1_9DIPT/278-354 [subseq from] RING-type domain-containing protein OS=Anopheles atroparvus OX=41427 PE=4 SV=1
--ARPEIDQLPSYKFNAETHTGDQTSCVVCMCDFEARQILRVLPCSHEFHAKCVDKWLRSNRTCPICRGNASEYFESSE
>tr|A0A7L0EQK2|A0A7L0EQK2_TROML/383-443 [subseq from] RNF38 ligase (Fragment) OS=Trogon melanurus OX=56311 GN=Rnf38 PE=4 SV=1
GLTKADIEQLPSYRFNPNNHQSEQTLCVVCMCDFKSRQLLRVLPCNHEFHAKCVDKWLKVK------------------
>tr|A0A7K8QY98|A0A7K8QY98_9PASS/431-491 [subseq from] RNF38 ligase (Fragment) OS=Smithornis capensis OX=363769 GN=Rnf38 PE=4 SV=1
GLTKADIELLPSYRFNPNNHQSEQTLCVVCMCDFESRQLLRVLPCNHEFHAKCVDKWLKVR------------------
>tr|A0A093BPX7|A0A093BPX7_CHAPE/383-441 [subseq from] RING finger protein 38 (Fragment) OS=Chaetura pelagica OX=8897 GN=M959_13913 PE=4 SV=1
GLTKADIEQLPSYRFNPNNHQSEQTLCVVCMCDFESRQLLRVLPCNHEFHAKCVDKWLK--------------------
>tr|A0A6J0CAC3|A0A6J0CAC3_NEOLC/613-686 [subseq from] E3 ubiquitin-protein ligase RNF38-like OS=Neodiprion lecontei OX=441921 GN=LOC107226890 PE=4 SV=1
GLTRAEVEQLPSYKFNAETHQGDQTNCVVCMCDFEALQSLRVLPCSHEFHARCIDKWLKSNRTCPICRGDAGEY-----
>tr|A0A7K8Z9S6|A0A7K8Z9S6_9PASS/383-441 [subseq from] RNF38 ligase (Fragment) OS=Sakesphorus luctuosus OX=419690 GN=Rnf38 PE=4 SV=1
GLTKADIEQLPSYRFNPNNHQSEQTLCVVCMCDFESRQLLRVLPCNHEFHAKCVDKWLK--------------------
>tr|A0A851YBI9|A0A851YBI9_EOLRO/383-441 [subseq from] RNF38 ligase (Fragment) OS=Eolophus roseicapilla OX=176039 GN=Rnf38 PE=4 SV=1
GLTKADIEQLPSYRFNPNNHQSEQTLCVVCMCDFESRQLLRVLPCNHEFHAKCVDKWLK--------------------
>tr|A0A0P7UDV6|A0A0P7UDV6_SCLFO/252-312 [subseq from] E3 ubiquitin-protein ligase RNF38-like OS=Scleropages formosus OX=113540 GN=Z043_125259 PE=4 SV=1
GLTKADIEQLPSYRFNPNNHQSEQTLCVVCMCDFESRQLLRVLPCSHEFHGKCVDKWLKVS------------------
>tr|A0A7K5FBL1|A0A7K5FBL1_PROAR/407-465 [subseq from] RNF38 ligase (Fragment) OS=Probosciger aterrimus OX=141839 GN=Rnf38 PE=4 SV=1
GLTKADIEQLPSYRFNPNNHQSEQTLCVVCMCDFESRQLLRVLPCNHEFHAKCVDKWLK--------------------
>tr|A0A182SMI9|A0A182SMI9_9DIPT/315-391 [subseq from] RING-type domain-containing protein OS=Anopheles maculatus OX=74869 PE=4 SV=1
--ARPEIDQLPSYKFNAETHTGDQTSCVVCMCDFEARQILRVLPCSHEFHAKCVDKWLRSNRTCPICRGNASEYFESSE
>tr|A0A7L1NVL0|A0A7L1NVL0_RHICY/383-443 [subseq from] RNF38 ligase (Fragment) OS=Rhinopomastus cyanomelas OX=113115 GN=Rnf38 PE=4 SV=1
GLTKADIEQLPSYRFNPNSHQSEQTLCVVCMCDFESRQLLRVLPCNHEFHAKCVDKWLKVK------------------
>tr|A0A7R8V5D0|A0A7R8V5D0_HERIL/482-554 [subseq from] Hypothetical protein OS=Hermetia illucens OX=343691 GN=HERILL_LOCUS15300 PE=4 SV=1
---RNEIEQLPSYKFNPEAHTGDQTCCVVCMCDFEARQMLRVLPCSHEFHSKCVDKWLRSNRTCPICRGNASDYFE---
>tr|A0A7L0K0M6|A0A7L0K0M6_CHATO/435-493 [subseq from] RNF38 ligase (Fragment) OS=Chauna torquata OX=30388 GN=Rnf38 PE=4 SV=1
GLTKADIEQLPSYRFNPNNHQSEQTLCVVCMCDFESRQLLRVLPCNHEFHAKCVDKWLK--------------------
>tr|A0A7L3CLG7|A0A7L3CLG7_PELUR/383-443 [subseq from] RNF38 ligase (Fragment) OS=Pelecanoides urinatrix OX=37079 GN=Rnf38_1 PE=4 SV=1
GLTKADIEQLPSYRFNPNNHQSEQTLCVVCMCDFEPRQLLRVLPCNHEFHAKCVDKWLKVK------------------
>tr|A0A7R8V6P1|A0A7R8V6P1_HERIL/524-596 [subseq from] Hypothetical protein OS=Hermetia illucens OX=343691 GN=HERILL_LOCUS15300 PE=4 SV=1
---RNEIEQLPSYKFNPEAHTGDQTCCVVCMCDFEARQMLRVLPCSHEFHSKCVDKWLRSNRTCPICRGNASDYFE---
>tr|A0A7J7B7M4|A0A7J7B7M4_9COLE/1076-1151 [subseq from] CCT-eta OS=Lamprigera yunnana OX=370605 GN=FQA39_LY10614 PE=3 SV=1
--GKLEIEQLVSYKFNADTHQGDQTSCVVCMCDFEARQLLRVLPCSHEFHAKCIDKWLRSNRTCPICRGNASEYFNNT-
>tr|A0A7K9HC79|A0A7K9HC79_9AVES/319-377 [subseq from] RNF38 ligase (Fragment) OS=Bucco capensis OX=135168 GN=Rnf38 PE=4 SV=1
GLTKGDIEQLPSYRFNPNNHQSEQTLCVVCMCDFESRQLLRVLPCNHEFHAKCVDKWLK--------------------
>tr|E2BB02|E2BB02_HARSA/559-633 [subseq from] RING finger protein 44 OS=Harpegnathos saltator OX=610380 GN=EAI_06769 PE=4 SV=1
GLTRAEVEQLPSYKFNAETHQGDQTNCVVCMCDFEALQSLRVLPCSHEFHSKCIDKWLKSNRTCPICRGDAGEYF----
>tr|A0A1W4X7H4|A0A1W4X7H4_AGRPL/552-627 [subseq from] RING finger protein 44-like OS=Agrilus planipennis OX=224129 GN=LOC108739081 PE=4 SV=1
-LAKLEIEQLLSYKFNADTHQGDQTSCVVCMCDFEARQLLRVLPCSHEFHAKCIDKWLRSNRTCPICRGNASEYFHN--
>tr|G7H7Y8|G7H7Y8_DROME/211-283 [subseq from] MIP32849p1 (Fragment) OS=Drosophila melanogaster OX=7227 GN=mura-RC PE=2 SV=1
GLTRNEIDQLPSYKFNPEVHNGDQSSCVVCMCDFELRQLLRVLPCSHEFHAKCVDKWLRSNRTCPICRGNASD------
>tr|A0A084VK22|A0A084VK22_ANOSI/604-680 [subseq from] Ring finger protein OS=Anopheles sinensis OX=74873 GN=ZHAS_00005668 PE=4 SV=1
--ARPEIDQLPSYKFNAETHTGDQTSCVVCMCDFEARQILRVLPCSHEFHAKCVDKWLRSNRTCPICRGNASEYFESSE
>tr|A0A6B0RKF0|A0A6B0RKF0_9CETA/657-716 [subseq from] RING-type domain-containing protein OS=Bos mutus OX=72004 GN=E5288_WYG000934 PE=4 SV=1
GLTKADIEQLPSYRFNPNNHQSEQTLCVVCMCDFESRQLLRVLPCNHEFHAKCVDKWLKE-------------------
>tr|A0A7K8V7U6|A0A7K8V7U6_9STRI/407-465 [subseq from] RNF38 ligase (Fragment) OS=Ciccaba nigrolineata OX=1118524 GN=Rnf38 PE=4 SV=1
GLTKTDIEQLPSYRFNPNNHQSEQTLCVVCMCDFESRQLLRVLPCNHEFHAKCVDKWLK--------------------
>tr|A0A7R8X1E4|A0A7R8X1E4_9CRUS/773-848 [subseq from] Hypothetical protein OS=Darwinula stevensoni OX=69355 GN=DSTB1V02_LOCUS935 PE=4 SV=1
---RHEIDQLPSYRFSTESRQSEQNTCVVCMCDFEARQVLRVLPCSHEFHAKCVDKWLKSNRTCPICRGDAGEYFSNSE
>tr|A0A182HKN6|A0A182HKN6_ANOAR/579-655 [subseq from] RING-type domain-containing protein OS=Anopheles arabiensis OX=7173 PE=4 SV=1
--ARPEIDQLPSYKFNAETHTGDQTSCVVCMCDFEARQILRVLPCSHEFHAKCVDKWLRSNRTCPICRGNASEYFESSE
>tr|A0A2M3YYT5|A0A2M3YYT5_9DIPT/500-576 [subseq from] Putative ring finger protein (Fragment) OS=Anopheles braziliensis OX=58242 PE=4 SV=1
--ARPEIDQLPSYKFNAETHTGDQTSCVVCMCDFEARQILRVLPCSHEFHAKCVDKWLRSNRTCPICRGNASEYFESSE
>tr|A0A182MCC8|A0A182MCC8_9DIPT/590-666 [subseq from] RING-type domain-containing protein OS=Anopheles culicifacies OX=139723 PE=4 SV=1
--ARPEIDQLPSYKFNAETHTGDQTSCVVCMCDFEARQILRVLPCSHEFHAKCVDKWLRSNRTCPICRGNASEYFESSE
>tr|A0A7K4KR28|A0A7K4KR28_9AVES/370-428 [subseq from] RNF38 ligase (Fragment) OS=Crypturellus soui OX=458187 GN=Rnf38 PE=4 SV=1
GLTKTDIEQLPSYRFNPNNHQSEQTLCVVCMCDFESRQLLRVLPCNHEFHAKCVDKWLK--------------------
>tr|B0WFG6|B0WFG6_CULQU/461-537 [subseq from] Ring finger protein OS=Culex quinquefasciatus OX=7176 GN=6037549 PE=4 SV=1
--ARPEIDQLPSYKFNAETHTGDQTSCVVCMCDFEARQVLRVLPCSHEFHAKCVDKWLRSNRTCPICRGNASEYFESSE
>tr|A0A182UEA0|A0A182UEA0_9DIPT/584-660 [subseq from] RING-type domain-containing protein OS=Anopheles melas OX=34690 PE=4 SV=1
--ARPEIDQLPSYKFNAETHTGDQTSCVVCMCDFEARQILRVLPCSHEFHAKCVDKWLRSNRTCPICRGNASEYFESSE
>tr|A0A182K8F8|A0A182K8F8_9DIPT/687-763 [subseq from] RING-type domain-containing protein OS=Anopheles christyi OX=43041 PE=4 SV=1
--ARPEIDQLPSYKFNAETHTGDQTSCVVCMCDFEARQILRVLPCSHEFHAKCVDKWLRSNRTCPICRGNASEYFESSE
>tr|A0A2M4BFA4|A0A2M4BFA4_9DIPT/647-723 [subseq from] Putative ring finger protein OS=Anopheles marajoara OX=58244 PE=4 SV=1
--ARPEIDQLPSYKFNAETHTGDQTSCVVCMCDFEARQILRVLPCSHEFHAKCVDKWLRSNRTCPICRGNASEYFESSE
>tr|A0A2M4BFY3|A0A2M4BFY3_9DIPT/647-723 [subseq from] Putative ring finger protein OS=Anopheles marajoara OX=58244 PE=4 SV=1
--ARPEIDQLPSYKFNAETHTGDQTSCVVCMCDFEARQILRVLPCSHEFHAKCVDKWLRSNRTCPICRGNASEYFESSE
>tr|A0A851SPM7|A0A851SPM7_CERFA/319-385 [subseq from] RNF38 ligase (Fragment) OS=Certhia familiaris OX=73333 GN=Rnf38_0 PE=4 SV=1
GLTKTGIEQLPSYRFNPSNHQSEQTLCVVCMCDFEARQLLRALPCNHEFHAKCIDKWLKVNKICVRC------------
>tr|W5J5Q2|W5J5Q2_ANODA/644-720 [subseq from] Ring finger protein OS=Anopheles darlingi OX=43151 GN=AND_008609 PE=4 SV=1
--ARPEIDQLPSYKFNAETHTGDQTSCVVCMCDFEARQILRVLPCSHEFHAKCVDKWLRSNRTCPICRGNASEYFESSE
>tr|A0A182P2K1|A0A182P2K1_9DIPT/783-859 [subseq from] RING-type domain-containing protein OS=Anopheles epiroticus OX=199890 PE=4 SV=1
--ARPEIDQLPSYKFNAETHTGDQTSCVVCMCDFEARQILRVLPCSHEFHAKCVDKWLRSNRTCPICRGNASEYFESSE
>tr|A0A182VR61|A0A182VR61_9DIPT/657-733 [subseq from] RING-type domain-containing protein OS=Anopheles minimus OX=112268 PE=4 SV=1
--ARPEIDQLPSYKFNAETHTGDQTSCVVCMCDFEARQILRVLPCSHEFHAKCVDKWLRSNRTCPICRGNASEYFESSE
>tr|A0A1S4GBU2|A0A1S4GBU2_ANOGA/757-833 [subseq from] RING-type domain-containing protein OS=Anopheles gambiae OX=7165 PE=4 SV=1
--ARPEIDQLPSYKFNAETHTGDQTSCVVCMCDFEARQILRVLPCSHEFHAKCVDKWLRSNRTCPICRGNASEYFESSE
>tr|A0A6E8VA28|A0A6E8VA28_ANOCL/759-835 [subseq from] RING-type domain-containing protein OS=Anopheles coluzzii OX=1518534 PE=4 SV=1
--ARPEIDQLPSYKFNAETHTGDQTSCVVCMCDFEARQILRVLPCSHEFHAKCVDKWLRSNRTCPICRGNASEYFESSE
>tr|A0A7R9MUY6|A0A7R9MUY6_9ACAR/57-130 [subseq from] Hypothetical protein OS=Oppiella nova OX=334625 GN=ONB1V03_LOCUS23481 PE=4 SV=1
-LARSDIEQLPSYRYKPENaHESDQTTCVVCMCDFEAKQNLRVLPCAHEFHVRCVDKWLKTNRTCPICRGDASLN-----
>tr|A0A034VXF4|A0A034VXF4_BACDO/291-367 [subseq from] RING finger protein 44 (Fragment) OS=Bactrocera dorsalis OX=27457 GN=RNF44 PE=4 SV=1
--ARNEIDQLPSYKYNPDTHSGDQTSCVVCMCDFELRQVLRVLPCSHEFHAKCVDKWLRSNRTCPICRGNASDYFENSE
>tr|A0A2C9JKG7|A0A2C9JKG7_BIOGL/290-365 [subseq from] RING-type domain-containing protein OS=Biomphalaria glabrata OX=6526 GN=106057816 PE=4 SV=1
GLTKSDIEQLPVYRFSSETarSESDQTSCVVCMCDFESKQLLRVLPCSHEFHAKCVDKWLKTNRTCPICRQDATET-----
>tr|A0A2M4CYI7|A0A2M4CYI7_ANODA/674-750 [subseq from] Putative ring finger protein OS=Anopheles darlingi OX=43151 PE=4 SV=1
--ARPEIDQLPSYKFNAETHTGDQTSCVVCMCDFEARQILRVLPCSHEFHAKCVDKWLRSNRTCPICRGNASEYFESSE
>tr|A0A2M4D075|A0A2M4D075_ANODA/673-749 [subseq from] Putative ring finger protein OS=Anopheles darlingi OX=43151 PE=4 SV=1
--ARPEIDQLPSYKFNAETHTGDQTSCVVCMCDFEARQILRVLPCSHEFHAKCVDKWLRSNRTCPICRGNASEYFESSE
>tr|Q7PKM3|Q7PKM3_ANOGA/700-776 [subseq from] AGAP001358-PA OS=Anopheles gambiae OX=7165 GN=AgaP_AGAP001358 PE=4 SV=3
--ARPEIDQLPSYKFNAETHTGDQTSCVVCMCDFEARQILRVLPCSHEFHAKCVDKWLRSNRTCPICRGNASEYFESSE
>tr|A0A182QJD2|A0A182QJD2_9DIPT/655-731 [subseq from] RING-type domain-containing protein OS=Anopheles farauti OX=69004 PE=4 SV=1
--ARPEIDQLPSYKFNAETHTGDQTSCVVCMCDFEARQILRVLPCSHEFHAKCVDKWLRSNRTCPICRGNASEYFESSE
>tr|A0A182X9Q1|A0A182X9Q1_ANOQN/786-862 [subseq from] RING-type domain-containing protein OS=Anopheles quadriannulatus OX=34691 PE=4 SV=1
--ARPEIDQLPSYKFNAETHTGDQTSCVVCMCDFEARQILRVLPCSHEFHAKCVDKWLRSNRTCPICRGNASEYFESSE
>tr|A0A182RZ83|A0A182RZ83_ANOFN/783-859 [subseq from] RING-type domain-containing protein OS=Anopheles funestus OX=62324 PE=4 SV=1
--ARPEIDQLPSYKFNAETHTGDQTSCVVCMCDFEARQILRVLPCSHEFHAKCVDKWLRSNRTCPICRGNASEYFESSE
>tr|A0A182F756|A0A182F756_ANOAL/814-890 [subseq from] RING-type domain-containing protein OS=Anopheles albimanus OX=7167 PE=4 SV=1
--ARPEIDQLPSYKFNAETHTGDQTSCVVCMCDFEARQILRVLPCSHEFHAKCVDKWLRSNRTCPICRGNASEYFESSE
>tr|A0A182N492|A0A182N492_9DIPT/790-866 [subseq from] RING-type domain-containing protein OS=Anopheles dirus OX=7168 PE=4 SV=2
--ARPEIDQLPSYKFNAETHTGDQTSCVVCMCDFEARQILRVLPCSHEFHAKCVDKWLRSNRTCPICRGNASEYFESSE
>tr|A0A3S3P7N5|A0A3S3P7N5_9ACAR/485-557 [subseq from] E3 ubiquitin-protein ligase RNF38-like protein OS=Dinothrombium tinctorium OX=1965070 GN=B4U79_12624 PE=4 SV=1
-LQKRDIEQLPSYRFNLvNVHESDQVTCVVCMCDFEARQLLRVLPCSHEFHARCVDKWLKTNRTCPICRGDATP------
>tr|A0A182YGC6|A0A182YGC6_ANOST/737-813 [subseq from] RING-type domain-containing protein OS=Anopheles stephensi OX=30069 PE=4 SV=1
--ARPEIDQLPSYKFNAETHTGDQTSCVVCMCDFEARQILRVLPCSHEFHAKCVDKWLRSNRTCPICRGNASEYFESSE
>tr|A0A7K6WRB3|A0A7K6WRB3_STECA/383-441 [subseq from] RNF38 ligase (Fragment) OS=Steatornis caripensis OX=48435 GN=Rnf38 PE=4 SV=1
GLTKADIEQLPSYRFNPTNHQSEQTLCVVCMCDFESRQLLRVLPCNHEFHAKCVDKWLK--------------------
>tr|A0A182UVM9|A0A182UVM9_ANOME/792-868 [subseq from] RING-type domain-containing protein OS=Anopheles merus OX=30066 PE=4 SV=1
--ARPEIDQLPSYKFNAETHTGDQTSCVVCMCDFEARQILRVLPCSHEFHAKCVDKWLRSNRTCPICRGNASEYFESSE
>tr|A0A2G8LEK1|A0A2G8LEK1_STIJA/426-503 [subseq from] Putative RING finger protein 44 isoform X4 OS=Stichopus japonicus OX=307972 GN=BSL78_04496 PE=4 SV=1
-LSKSVIDQLPSYRYNPDTHQSinDQTCCVVCMSDFEIKQLLRVLPCSHEFHARCVDKWLKTNRTCPICRADASEFNKQ--
>tr|A0A1I8Q1U5|A0A1I8Q1U5_STOCA/674-745 [subseq from] RING-type domain-containing protein OS=Stomoxys calcitrans OX=35570 GN=106089565 PE=4 SV=1
--ARNEIEQLPSYKFNPETHNGDQTSCVVCMCDFEIRQILRVLPCSHEFHAKCVDKWLRSNRTCPICRGNASDY-----
>tr|A0A7L4JYL8|A0A7L4JYL8_9AVES/383-443 [subseq from] RNF38 ligase (Fragment) OS=Ceuthmochares aereus OX=1961834 GN=Rnf38 PE=4 SV=1
GLTKADIEQLPSYRFNSNNHQSEQTLCVVCMCDFESRQLLRVLPCNHEFHAKCVDKWLKVK------------------
>tr|A0A6P4EQM5|A0A6P4EQM5_DRORH/761-834 [subseq from] transcription factor mef2A isoform X2 OS=Drosophila rhopaloa OX=1041015 GN=LOC108042025 PE=4 SV=1
GLTRNEIDQLPSYKFNPEVHNGDQSSCVVCMCDFELRQLLRVLPCSHEFHAKCVDKWLRSNRTCPICRGNASDY-----
>tr|A0A6P4GHY6|A0A6P4GHY6_DROTK/752-825 [subseq from] transcription factor mef2A isoform X2 OS=Drosophila takahashii OX=29030 GN=LOC108061080 PE=4 SV=1
GLTRNEIDQLPSYKFNPEVHNGDQSSCVVCMCDFELRQLLRVLPCSHEFHAKCVDKWLRSNRTCPICRGNASDY-----
>tr|A0A023EWF7|A0A023EWF7_AEDAL/473-549 [subseq from] Putative e3 ubiquitin ligase OS=Aedes albopictus OX=7160 PE=2 SV=1
--ARPEIDQLPSYKFNAETHTGDQTSCVVCMCDFEARQILRVLPCSHEFHAKCVDKWLRSNRTCPICRGNASEYFESSE
>tr|A0A0K8WMQ2|A0A0K8WMQ2_BACLA/398-474 [subseq from] RING finger protein 44 (Fragment) OS=Bactrocera latifrons OX=174628 GN=Rnf44 PE=4 SV=1
--ARNEIDQLPNYKYNPDTHSGDQTSCVVCMCDFELRQVLRVLPCSHEFHAKCVDKWLRSNRTCPICRGNASDYFENSE
>tr|A0A6P8KSG1|A0A6P8KSG1_DROMA/1059-1132 [subseq from] uncharacterized protein DDB_G0283357 isoform X1 OS=Drosophila mauritiana OX=7226 GN=LOC117145357 PE=4 SV=1
GLTRNEIDQLPSYKFNPEVHNGDQSSCVVCMCDFELRQLLRVLPCSHEFHAKCVDKWLRSNRTCPICRGNASDY-----
>tr|A0A1I8Q1U8|A0A1I8Q1U8_STOCA/747-818 [subseq from] RING-type domain-containing protein OS=Stomoxys calcitrans OX=35570 GN=106089565 PE=4 SV=1
--ARNEIEQLPSYKFNPETHNGDQTSCVVCMCDFEIRQILRVLPCSHEFHAKCVDKWLRSNRTCPICRGNASDY-----
>tr|A0A1I8Q1T0|A0A1I8Q1T0_STOCA/752-823 [subseq from] RING-type domain-containing protein OS=Stomoxys calcitrans OX=35570 GN=106089565 PE=4 SV=1
--ARNEIEQLPSYKFNPETHNGDQTSCVVCMCDFEIRQILRVLPCSHEFHAKCVDKWLRSNRTCPICRGNASDY-----
>tr|Q17P28|Q17P28_AEDAE/481-557 [subseq from] AAEL000523-PA OS=Aedes aegypti OX=7159 GN=AAEL000523 PE=4 SV=1
--ARPEIDQLPSYKFNAETHTGDQTSCVVCMCDFEARQILRVLPCSHEFHAKCVDKWLRSNRTCPICRGNASEYFESSE
>tr|A0A6I8T3Q8|A0A6I8T3Q8_AEDAE/488-564 [subseq from] Ring finger protein OS=Aedes aegypti OX=7159 GN=5578458 PE=4 SV=1
--ARPEIDQLPSYKFNAETHTGDQTSCVVCMCDFEARQILRVLPCSHEFHAKCVDKWLRSNRTCPICRGNASEYFESSE
>tr|Q9VHC2|Q9VHC2_DROME/1051-1123 [subseq from] GH10160p OS=Drosophila melanogaster OX=7227 GN=mura PE=2 SV=4
GLTRNEIDQLPSYKFNPEVHNGDQSSCVVCMCDFELRQLLRVLPCSHEFHAKCVDKWLRSNRTCPICRGNASD------
>tr|A0A182GF36|A0A182GF36_AEDAL/502-578 [subseq from] RING-type domain-containing protein OS=Aedes albopictus OX=7160 GN=RP20_CCG008819 PE=4 SV=1
--ARPEIDQLPSYKFNAETHTGDQTSCVVCMCDFEARQILRVLPCSHEFHAKCVDKWLRSNRTCPICRGNASEYFESSE
>tr|A0A182GQG5|A0A182GQG5_AEDAL/502-578 [subseq from] RING-type domain-containing protein OS=Aedes albopictus OX=7160 GN=RP20_CCG013934 PE=4 SV=1
--ARPEIDQLPSYKFNAETHTGDQTSCVVCMCDFEARQILRVLPCSHEFHAKCVDKWLRSNRTCPICRGNASEYFESSE
>tr|A0A6P4EGD8|A0A6P4EGD8_DRORH/1065-1138 [subseq from] transcription factor mef2A isoform X1 OS=Drosophila rhopaloa OX=1041015 GN=LOC108042025 PE=4 SV=1
GLTRNEIDQLPSYKFNPEVHNGDQSSCVVCMCDFELRQLLRVLPCSHEFHAKCVDKWLRSNRTCPICRGNASDY-----
>tr|A0A1W4VMX6|A0A1W4VMX6_DROFC/1079-1152 [subseq from] transcription factor mef2A isoform X2 OS=Drosophila ficusphila OX=30025 GN=LOC108098861 PE=4 SV=1
GLTRNEIDQLPSYKFNPEVHNGDQSSCVVCMCDFELRQLLRVLPCSHEFHAKCVDKWLRSNRTCPICRGNASDY-----
>tr|A0A336LLP0|A0A336LLP0_CULSO/725-798 [subseq from] CSON001327 protein OS=Culicoides sonorensis OX=179676 GN=CSON001327 PE=4 SV=1
GLTRTEVDQLPSYKYEPETHTGDQTSCVVCMCDFEARQLLRVLPCSHEYHAKCVDKWLRSNRTCPICRGNASDY-----
>tr|A0A1E5W322|A0A1E5W322_9POAL/155-200 [subseq from] Uncharacterized protein (Fragment) OS=Dichanthelium oligosanthes OX=888268 GN=BAE44_0007189 PE=4 SV=1
--------------------------CSICLEEFEDGEEVSVMPCSrgHEFHPNCITKWLGISNMCPLCRHE---------
>tr|A0A1E5W322|A0A1E5W322_9POAL/582-630 [subseq from] Uncharacterized protein (Fragment) OS=Dichanthelium oligosanthes OX=888268 GN=BAE44_0007189 PE=4 SV=1
----------------------ADNMCVICMRDYKKGKRLYVMPCaqKHRFHRKCLKKWLSRSNLCPLCRH----------
>tr|A0A1E5W322|A0A1E5W322_9POAL/762-806 [subseq from] Uncharacterized protein (Fragment) OS=Dichanthelium oligosanthes OX=888268 GN=BAE44_0007189 PE=4 SV=1
------------------------APCAICFEDLEFGDVLSVMPCSHRFHAGCLAKWLALSRLCPCCRH----------
>tr|B3NZQ8|B3NZQ8_DROER/765-838 [subseq from] GG17363 OS=Drosophila erecta OX=7220 GN=Dere\GG17363 PE=4 SV=1
GLTRNEIDQLPSYKFNPEVHNGDQSSCVVCMCDFELRQLLRVLPCSHEFHAKCVDKWLRSNRTCPICRGNASDY-----
>tr|A0A0R1E2D0|A0A0R1E2D0_DROYA/771-844 [subseq from] Uncharacterized protein, isoform E OS=Drosophila yakuba OX=7245 GN=Dyak\GE24768 PE=4 SV=1
GLTRNEIDQLPSYKFNPEVHNGDQSSCVVCMCDFELRQLLRVLPCSHEFHAKCVDKWLRSNRTCPICRGNASDY-----
>tr|A0A1E5V8B2|A0A1E5V8B2_9POAL/96-142 [subseq from] Uncharacterized protein OS=Dichanthelium oligosanthes OX=888268 GN=BAE44_0017716 PE=4 SV=1
------------------------DCCAVCLDELRDGALVRMLPsCKHYFHAGCVDVWLLSHATCPVCRGS---------
>tr|A0A1E5V8B2|A0A1E5V8B2_9POAL/302-347 [subseq from] Uncharacterized protein OS=Dichanthelium oligosanthes OX=888268 GN=BAE44_0017716 PE=4 SV=1
-------------------------ECVVCLQELEDGDVVRVLPaCRHFFHGRCIDAWLCAHSSCPVCRAH---------
>tr|A0A1E5V8B2|A0A1E5V8B2_9POAL/624-675 [subseq from] Uncharacterized protein OS=Dichanthelium oligosanthes OX=888268 GN=BAE44_0017716 PE=4 SV=1
---------------------GSSVLCAVCLEDVQAGEMVRQLPaCRHLFHVDCVDAWLRTHRTCPLCRCELS-------
>tr|A0A6P8KCK5|A0A6P8KCK5_DROMA/754-827 [subseq from] uncharacterized protein DDB_G0283357 isoform X2 OS=Drosophila mauritiana OX=7226 GN=LOC117145357 PE=4 SV=1
GLTRNEIDQLPSYKFNPEVHNGDQSSCVVCMCDFELRQLLRVLPCSHEFHAKCVDKWLRSNRTCPICRGNASDY-----
>tr|B4HJY7|B4HJY7_DROSE/750-823 [subseq from] GM26248 OS=Drosophila sechellia OX=7238 GN=Dsec\GM26248 PE=4 SV=1
GLTRNEIDQLPSYKFNPEVHNGDQSSCVVCMCDFELRQLLRVLPCSHEFHAKCVDKWLRSNRTCPICRGNASDY-----
>tr|B4QWL0|B4QWL0_DROSI/755-828 [subseq from] GD20788 OS=Drosophila simulans OX=7240 GN=Dsim\GD20788 PE=4 SV=1
GLTRNEIDQLPSYKFNPEVHNGDQSSCVVCMCDFELRQLLRVLPCSHEFHAKCVDKWLRSNRTCPICRGNASDY-----
>tr|A0A498L8L6|A0A498L8L6_LABRO/596-655 [subseq from] E3 ubiquitin-ligase RNF38-like protein OS=Labeo rohita OX=84645 GN=ROHU_035680 PE=4 SV=1
GLTKADIEQLPSYRFNPSNHQSEQTLCVVCMCDFESRQLLRVLPCNHEFHAKCVDKWLKE-------------------
>tr|A0A6I8T3F7|A0A6I8T3F7_AEDAE/558-634 [subseq from] Ring finger protein OS=Aedes aegypti OX=7159 GN=5578458 PE=4 SV=1
--ARPEIDQLPSYKFNAETHTGDQTSCVVCMCDFEARQILRVLPCSHEFHAKCVDKWLRSNRTCPICRGNASEYFESSE
>tr|Q8SX72|Q8SX72_DROME/746-818 [subseq from] LD30050p OS=Drosophila melanogaster OX=7227 GN=mura PE=2 SV=1
GLTRNEIDQLPSYKFNPEVHNGDQSSCVVCMCDFELRQLLRVLPCSHEFHAKCVDKWLRSNRTCPICRGNASD------
>tr|A0A6I8T3J0|A0A6I8T3J0_AEDAE/578-654 [subseq from] Ring finger protein OS=Aedes aegypti OX=7159 GN=5578458 PE=4 SV=1
--ARPEIDQLPSYKFNAETHTGDQTSCVVCMCDFEARQILRVLPCSHEFHAKCVDKWLRSNRTCPICRGNASEYFESSE
>tr|A0A852J0F1|A0A852J0F1_9PICI/384-442 [subseq from] RNF38 ligase (Fragment) OS=Tricholaema leucomelas OX=240729 GN=Rnf38 PE=4 SV=1
GLTKADIEQLPSYRFNANNHQSEQTLCVVCMCDFESRQLLRVLPCNHEFHAKCVDKWLK--------------------
>tr|A0A6I8T3K7|A0A6I8T3K7_AEDAE/608-684 [subseq from] Ring finger protein OS=Aedes aegypti OX=7159 GN=5578458 PE=4 SV=1
--ARPEIDQLPSYKFNAETHTGDQTSCVVCMCDFEARQILRVLPCSHEFHAKCVDKWLRSNRTCPICRGNASEYFESSE
>tr|A0A7L1GYB6|A0A7L1GYB6_9PICI/383-441 [subseq from] RNF38 ligase (Fragment) OS=Indicator maculatus OX=545262 GN=Rnf38 PE=4 SV=1
GLTKADIEQLPSYRFNANNHQSEQTLCVVCMCDFESRQLLRVLPCNHEFHAKCVDKWLK--------------------
>tr|A0A6I8T3F2|A0A6I8T3F2_AEDAE/611-687 [subseq from] Ring finger protein OS=Aedes aegypti OX=7159 GN=5578458 PE=4 SV=1
--ARPEIDQLPSYKFNAETHTGDQTSCVVCMCDFEARQILRVLPCSHEFHAKCVDKWLRSNRTCPICRGNASEYFESSE
>tr|A0A6P4K8K5|A0A6P4K8K5_DROBP/728-801 [subseq from] E3 ubiquitin-protein ligase RNF38 isoform X3 OS=Drosophila bipectinata OX=42026 GN=LOC108121595 PE=4 SV=1
GLTRNEIDQLPSYKYNPDVHNGDQSSCVVCMCDFELRQLLRVLPCSHEFHAKCVDKWLRSNRTCPICRGNASDF-----
>tr|A0A6J1SYH9|A0A6J1SYH9_FRAOC/633-703 [subseq from] LOW QUALITY PROTEIN: E3 ubiquitin-protein ligase RNF38-like OS=Frankliniella occidentalis OX=133901 GN=LOC113211742 PE=4 SV=1
-LNKPEIDQLPSYKFNVDTHEGDQTSCVICMCDFELRQVLRVLPCSHEFHAKCVDKWLKTNRTCPICRGDAA-------
>tr|N6U345|N6U345_DENPD/148-223 [subseq from] RING-type domain-containing protein (Fragment) OS=Dendroctonus ponderosae OX=77166 GN=YQE_10381 PE=4 SV=1
-LAKLEIEQLVSYKFNADTHEGDQTSCVVCMCDFEARQMLRVLPCAHEFHAKCIDKWLRSNRTCPICRGNASDYFNN--
>tr|A0A093IX39|A0A093IX39_DRYPU/383-441 [subseq from] RING finger protein 38 (Fragment) OS=Dryobates pubescens OX=118200 GN=N307_00775 PE=4 SV=1
GLTKADIEQLPSYRFNANNHQSEQTLCVVCMCDFESRQLLRVLPCNHEFHAKCVDKWLK--------------------
>tr|A0A6P7G2H5|A0A6P7G2H5_DIAVI/493-571 [subseq from] RING finger protein 44 isoform X1 OS=Diabrotica virgifera virgifera OX=50390 GN=LOC114335212 PE=4 SV=1
GLSKLEIEQLISYKYDAETHEGDQTSCVVCMCDFEARQVLRVLPCSHEFHAKCIDKWLRSNRTCPICRGDASEYFTNSE
>tr|A0A7K7LFY4|A0A7K7LFY4_9AVES/435-493 [subseq from] RNF38 ligase (Fragment) OS=Asarcornis scutulata OX=75869 GN=Rnf38_0 PE=4 SV=1
GLTKADIEQLPSYRFNPNNRQSEQTLCVVCMCDFESRQLLRVLPCNHEFHAKCVDKWLK--------------------
>tr|B3M1N2|B3M1N2_DROAN/729-802 [subseq from] Uncharacterized protein, isoform A OS=Drosophila ananassae OX=7217 GN=Dana\GF16054 PE=4 SV=1
GLTRNEIDQLPSYKYNPDVHNGDQSSCVVCMCDFELRQLLRVLPCSHEFHAKCVDKWLRSNRTCPICRGNASDF-----
>tr|R0JF36|R0JF36_ANAPL/375-433 [subseq from] RING finger protein 38 (Fragment) OS=Anas platyrhynchos OX=8839 GN=Anapl_15984 PE=4 SV=1
GLTKADIEQLPSYRFNPNNRQSEQTLCVVCMCDFESRQLLRVLPCNHEFHAKCVDKWLK--------------------
>tr|W8B0Z3|W8B0Z3_CERCA/652-725 [subseq from] RING finger protein 44 (Fragment) OS=Ceratitis capitata OX=7213 GN=RNF44 PE=2 SV=1
--ARNEIDQLPSYKYNPETHSGDQTSCVVCMCDFELRQVLRVLPCSHEFHAKCVDKWLRSNRTCPICRGNASDYFE---
>tr|A0A6I8VWD8|A0A6I8VWD8_DROPS/785-858 [subseq from] trithorax group protein osa isoform X2 OS=Drosophila pseudoobscura pseudoobscura OX=46245 GN=LOC6897760 PE=4 SV=1
GLTRNEIDQLPSYKYNPEVHNGDQTSCVVCMCDFELKQLLRVLPCSHEFHAKCVDKWLRSNRTCPICRGNASDY-----
>tr|A0A6P4JQF7|A0A6P4JQF7_DROBP/1006-1079 [subseq from] trithorax group protein osa isoform X2 OS=Drosophila bipectinata OX=42026 GN=LOC108121595 PE=4 SV=1
GLTRNEIDQLPSYKYNPDVHNGDQSSCVVCMCDFELRQLLRVLPCSHEFHAKCVDKWLRSNRTCPICRGNASDF-----
>tr|A0A6P4K624|A0A6P4K624_DROBP/1022-1095 [subseq from] trithorax group protein osa isoform X1 OS=Drosophila bipectinata OX=42026 GN=LOC108121595 PE=4 SV=1
GLTRNEIDQLPSYKYNPDVHNGDQSSCVVCMCDFELRQLLRVLPCSHEFHAKCVDKWLRSNRTCPICRGNASDF-----
>tr|A0A6P7FXD4|A0A6P7FXD4_DIAVI/382-460 [subseq from] RING finger protein 44 isoform X2 OS=Diabrotica virgifera virgifera OX=50390 GN=LOC114335212 PE=4 SV=1
GLSKLEIEQLISYKYDAETHEGDQTSCVVCMCDFEARQVLRVLPCSHEFHAKCIDKWLRSNRTCPICRGDASEYFTNSE
>tr|A0A6P8XLK9|A0A6P8XLK9_DROAB/1134-1207 [subseq from] myb-like protein I isoform X1 OS=Drosophila albomicans OX=7291 GN=LOC117573276 PE=4 SV=1
GLTRNEIDQLPSYKYNPEAHNGDQSSCVVCMCDFELRQLLRVLPCSHEFHAKCVDKWLRSNRTCPICRGNASDY-----
>tr|A0A1A9XW90|A0A1A9XW90_GLOFF/144-215 [subseq from] RING-type domain-containing protein OS=Glossina fuscipes fuscipes OX=201502 PE=4 SV=1
--ARNEIDMLPSYKFNPEIHTGDQTSCVVCMCDFELRQVLRVLPCTHEFHAKCVDKWLKSNRTCPICRGNASDY-----
>tr|A0A0P8Y0S9|A0A0P8Y0S9_DROAN/1042-1115 [subseq from] Uncharacterized protein, isoform B OS=Drosophila ananassae OX=7217 GN=Dana\GF16054 PE=4 SV=1
GLTRNEIDQLPSYKYNPDVHNGDQSSCVVCMCDFELRQLLRVLPCSHEFHAKCVDKWLRSNRTCPICRGNASDF-----
>tr|A0A1B6EPE7|A0A1B6EPE7_9HEMI/472-545 [subseq from] RING-type domain-containing protein OS=Cuerna arida OX=1464854 GN=g.18598 PE=4 SV=1
---RSEIDQLPSFKFNAETHQGDQTSCVVCMCDFEPRQVLRGLPCSHEFHAKCVDKWLKSNRTCPICRGDASGYFSS--
>tr|A0A3B0JT64|A0A3B0JT64_DROGU/805-878 [subseq from] Blast:RING finger protein 44 OS=Drosophila guanche OX=7266 GN=DGUA_6G018484 PE=4 SV=1
GLTRNEIDQLPSYKYNPEVHNGDQTSCVVCMCDFELKQLLRVLPCSHEFHAKCVDKWLRSNRTCPICRGNASDY-----
>tr|A0A3Q2I625|A0A3Q2I625_HORSE/354-420 [subseq from] Ring finger protein 44 OS=Equus caballus OX=9796 GN=RNF44 PE=4 SV=1
------------GLTNPDSHQSEQTLCVVCFSDFEARQLLRVLPCNHEFHTKCVDKWLKANRTCPICRADASEVPREAE
>tr|A0A6B2EFJ5|A0A6B2EFJ5_9DIPT/412-488 [subseq from] Putative ring finger protein OS=Phlebotomus kandelakii OX=1109342 PE=4 SV=1
--ARPEIDQLPSYKFNAETHTGDQTSCVVCMCDFEARQMLRVLPCSHEFHAKCVDKWLRSNRTCPICRGNASDYFESSE
>tr|A0A6P5UMB5|A0A6P5UMB5_DROOB/800-873 [subseq from] E3 ubiquitin-protein ligase Arkadia OS=Drosophila obscura OX=7282 GN=LOC111068950 PE=4 SV=1
GLTRNEIDQLPSYKYNPEVHNGDQTSCVVCMCDFELKQLLRVLPCSHEFHAKCVDKWLRSNRTCPICRGNASDY-----
>tr|B4M4A8|B4M4A8_DROVI/1110-1183 [subseq from] Uncharacterized protein, isoform B OS=Drosophila virilis OX=7244 GN=Dvir\GJ10273 PE=4 SV=2
GLTRNEVDQLPSYKYNPEAHNGDQSSCVVCMCDFELRQLLRVLPCSHEFHAKCVDKWLRSNRTCPICRGNASDY-----
>tr|U4UUY2|U4UUY2_DENPD/179-254 [subseq from] RING-type domain-containing protein (Fragment) OS=Dendroctonus ponderosae OX=77166 GN=D910_11314 PE=4 SV=1
-LAKLEIEQLVSYKFNADTHEGDQTSCVVCMCDFEARQMLRVLPCAHEFHAKCIDKWLRSNRTCPICRGNASDYFNN--
>tr|A0A1I8NAP8|A0A1I8NAP8_MUSDO/685-756 [subseq from] RING-type domain-containing protein OS=Musca domestica OX=7370 GN=101896752 PE=4 SV=1
--ARNEIDQLPSYKFNPETHNGDQTSCVVCMCDFELRQILRVLPCSHEFHAKCVDKWLRSNRTCPICRGNASDY-----
>tr|A0A1V9Z2T5|A0A1V9Z2T5_9STRA/249-284 [subseq from] Uncharacterized protein OS=Achlya hypogyna OX=1202772 GN=ACHHYP_03832 PE=4 SV=1
-------------------------------------KVLR-LPCNHLFHEECVMYWIEQKNSCPLCRADAFEA-----
>tr|A0A1V9Z2T5|A0A1V9Z2T5_9STRA/488-520 [subseq from] Uncharacterized protein OS=Achlya hypogyna OX=1202772 GN=ACHHYP_03832 PE=4 SV=1
---------------------------------------VHTLLCGHAFHGDCLLSWLEEYTSCPLCRADSL-------
>tr|A0A1V9Z2T5|A0A1V9Z2T5_9STRA/700-747 [subseq from] Uncharacterized protein OS=Achlya hypogyna OX=1202772 GN=ACHHYP_03832 PE=4 SV=1
-------------------------ACAICMTEFESDESVLKMSCAHSFHEDCIVHWFEQKLTCPLCRDEAIG------
>tr|A0A1V9Z2T5|A0A1V9Z2T5_9STRA/905-959 [subseq from] Uncharacterized protein OS=Achlya hypogyna OX=1202772 GN=ACHHYP_03832 PE=4 SV=1
------------------QHAAKEDECPICLGDFDPTEddLVLELTCGHAFHESCLVHWLDKNMTCPMCRATA--------
>tr|A0A6P8XHG4|A0A6P8XHG4_DROAB/567-640 [subseq from] E3 ubiquitin-protein ligase Arkadia isoform X4 OS=Drosophila albomicans OX=7291 GN=LOC117573276 PE=4 SV=1
GLTRNEIDQLPSYKYNPEAHNGDQSSCVVCMCDFELRQLLRVLPCSHEFHAKCVDKWLRSNRTCPICRGNASDY-----
>tr|U4UV13|U4UV13_DENPD/198-273 [subseq from] RING-type domain-containing protein (Fragment) OS=Dendroctonus ponderosae OX=77166 GN=D910_11314 PE=4 SV=1
-LAKLEIEQLVSYKFNADTHEGDQTSCVVCMCDFEARQMLRVLPCAHEFHAKCIDKWLRSNRTCPICRGNASDYFNN--
>tr|U5EUR2|U5EUR2_9DIPT/465-541 [subseq from] Putative ring finger protein (Fragment) OS=Corethrella appendiculata OX=1370023 PE=2 SV=1
--ARLEIDQLPSYKFNAETHTGDQTSCVVCMCDFEVRQMLRVLPCSHEFHAKCVDKWLRSNRTCPICRGNASEYFESSE
>tr|A0A199VJZ1|A0A199VJZ1_ANACO/131-177 [subseq from] RING-type E3 ubiquitin transferase (Fragment) OS=Ananas comosus OX=4615 GN=ACMD2_01762 PE=4 SV=1
------------------------AECAVCLSEFAEGEKVRTLPrCGHRFHIQCIDMWFLSHSTCPLCRSA---------
>tr|A0A199VJZ1|A0A199VJZ1_ANACO/356-404 [subseq from] RING-type E3 ubiquitin transferase (Fragment) OS=Ananas comosus OX=4615 GN=ACMD2_01762 PE=4 SV=1
-----------------------TAECAVCLAEFRDGDRGRVLPrCGHRFHLECVDMWAQFHATCPLCRASL--------
>tr|A0A199VJZ1|A0A199VJZ1_ANACO/556-602 [subseq from] RING-type E3 ubiquitin transferase (Fragment) OS=Ananas comosus OX=4615 GN=ACMD2_01762 PE=4 SV=1
-----------------------KLECAVCLAEFKDGEKGRLLPrCNHSFHIECIDAWLDSRSTCPLCRA----------
>tr|A0A1L8DTA8|A0A1L8DTA8_9DIPT/474-550 [subseq from] Putative ring finger protein OS=Nyssomyia neivai OX=330878 PE=4 SV=1
--ARPEIDQLPSYKFNAETHTGDQTSCVVCMCDFEARQMLRVLPCSHEFHAKCVDKWLRSNRTCPICRGNASDYFESSE
>tr|A0A2T7PB71|A0A2T7PB71_POMCA/530-606 [subseq from] RING-type domain-containing protein OS=Pomacea canaliculata OX=400727 GN=C0Q70_09932 PE=4 SV=1
GLTKAEIEQLPAYRFNNEVRRSdlDQTSCVVCMCDFESRQLLRVLPCCHEFHAKCVDKWLKTNRTCPVCRADAAHVG----
>tr|A0A7G3AYC5|A0A7G3AYC5_LUTLO/473-549 [subseq from] Putative ring finger protein OS=Lutzomyia longipalpis OX=7200 PE=4 SV=1
--ARPEIDQLPSYKFNAETHTGDQTSCVVCMCDFEARQMLRVLPCSHEFHAKCVDKWLRSNRTCPICRGNASDYFESSE
>tr|A0A1I8NAP7|A0A1I8NAP7_MUSDO/782-853 [subseq from] RING-type domain-containing protein OS=Musca domestica OX=7370 GN=101896752 PE=4 SV=1
--ARNEIDQLPSYKFNPETHNGDQTSCVVCMCDFELRQILRVLPCSHEFHAKCVDKWLRSNRTCPICRGNASDY-----
>tr|A0A1I8NAQ2|A0A1I8NAQ2_MUSDO/779-850 [subseq from] RING-type domain-containing protein OS=Musca domestica OX=7370 GN=101896752 PE=4 SV=1
--ARNEIDQLPSYKFNPETHNGDQTSCVVCMCDFELRQILRVLPCSHEFHAKCVDKWLRSNRTCPICRGNASDY-----
>tr|A0A7K9CQJ3|A0A7K9CQJ3_9AVES/383-441 [subseq from] RNF38 ligase (Fragment) OS=Hemiprocne comata OX=243314 GN=Rnf38 PE=4 SV=1
GLAKADIEQLPSYRFNPNNHQSDQTLCVVCMCDFESRQLLRVLPCNHEFHAKCVDKWLK--------------------
>tr|A0A1W4W0R9|A0A1W4W0R9_DROFC/892-965 [subseq from] ataxin-2 homolog isoform X3 OS=Drosophila ficusphila OX=30025 GN=LOC108098861 PE=4 SV=1
GLTRNEIDQLPSYKFNPEVHNGDQSSCVVCMCDFELRQLLRVLPCSHEFHAKCVDKWLRSNRTCPICRGNASDY-----
>tr|A0A484BDN8|A0A484BDN8_DRONA/760-834 [subseq from] RING-type domain-containing protein OS=Drosophila navojoa OX=7232 GN=AWZ03_006713 PE=4 SV=1
GLTRNEIDQLPSYKYNPDAHSGDQSSCVVCMCDFELRQLLRVLPCSHEFHAKCVDKWLRSNRTCPICRGNASDYF----
>tr|A0A7M7GH01|A0A7M7GH01_STRPU/434-513 [subseq from] RING-type domain-containing protein OS=Strongylocentrotus purpuratus OX=7668 PE=4 SV=1
GLSKANIDQLPSYRYNPETPRtiNDQTCCVVCMSDFETRQTLRVLPCSHEFHARCVDKWLKSNRTCPICRADASEINSQS-
>tr|A0A139WNY9|A0A139WNY9_TRICA/232-305 [subseq from] E3 ubiquitin-protein ligase RNF38-like Protein OS=Tribolium castaneum OX=7070 GN=TcasGA2_TC031995 PE=4 SV=1
--GKLEIESLLSYKFNADTHQGDQTSCVVCMCDFEARQVLRVLPCSHEFHAKCIDKWLRSNRTCPICRGNASDYFN---
>tr|A0A1A9UN08|A0A1A9UN08_GLOAU/1076-1147 [subseq from] RING-type domain-containing protein OS=Glossina austeni OX=7395 PE=4 SV=1
--ARNEIDMLPSYKFNPEIHTGDQTSCVVCMCDFELRQVLRVLPCTHEFHAKCVDKWLKSNRTCPICRGNASDY-----
>tr|A0A7M7LSK3|A0A7M7LSK3_STRPU/438-517 [subseq from] RING-type domain-containing protein OS=Strongylocentrotus purpuratus OX=7668 PE=4 SV=1
GLSKANIDQLPSYRYNPETPRtiNDQTCCVVCMSDFETRQTLRVLPCSHEFHARCVDKWLKSNRTCPICRADASEINSQS-
>tr|A0A6P8Z5E2|A0A6P8Z5E2_THRPL/672-742 [subseq from] E3 ubiquitin-protein ligase RNF38-like OS=Thrips palmi OX=161013 GN=LOC117647416 PE=4 SV=1
-LNKPEIDQLPSYKYNVDTHEGDQTSCVICMCDFEMRQVLRVLPCSHEFHAKCVDKWLKTNRTCPICRGDAA-------
>tr|V5GWY7|V5GWY7_ANOGL/529-604 [subseq from] Ring finger protein OS=Anoplophora glabripennis OX=217634 GN=RNF44 PE=4 SV=1
--GKLEIEQLVSYKYNADTHEGDQTSCVVCMCDFEARQILRVLPCSHEFHAKCIDKWLRSNRTCPICRGNASDYFNNS-
>tr|A0A0R1E7G7|A0A0R1E7G7_DROYA/978-1051 [subseq from] Uncharacterized protein, isoform G OS=Drosophila yakuba OX=7245 GN=Dyak\GE24768 PE=4 SV=1
GLTRNEIDQLPSYKFNPEVHNGDQSSCVVCMCDFELRQLLRVLPCSHEFHAKCVDKWLRSNRTCPICRGNASDY-----
>tr|A0A7M7HEV0|A0A7M7HEV0_STRPU/433-512 [subseq from] RING-type domain-containing protein OS=Strongylocentrotus purpuratus OX=7668 PE=4 SV=1
GLSKANIDQLPSYRYNPETPRtiNDQTCCVVCMSDFETRQTLRVLPCSHEFHARCVDKWLKSNRTCPICRADASEINSQS-
>tr|A0A7M7HIP5|A0A7M7HIP5_STRPU/437-516 [subseq from] RING-type domain-containing protein OS=Strongylocentrotus purpuratus OX=7668 PE=4 SV=1
GLSKANIDQLPSYRYNPETPRtiNDQTCCVVCMSDFETRQTLRVLPCSHEFHARCVDKWLKSNRTCPICRADASEINSQS-
>tr|B4K655|B4K655_DROMO/773-846 [subseq from] Uncharacterized protein, isoform B OS=Drosophila mojavensis OX=7230 GN=Dmoj\GI23522 PE=4 SV=2
GLTRNEIDQLPSYKYNPDAHSGDQSSCVVCMCDFELRQLLRVLPCSHEFHAKCVDKWLRSNRTCPICRGNASDY-----
>tr|A0A1B0G991|A0A1B0G991_GLOMM/1191-1262 [subseq from] RING-type domain-containing protein OS=Glossina morsitans morsitans OX=37546 PE=4 SV=1
--ARNEIDMLPSYKFNPEIHTGDQTSCVVCMCDFELRQVLRVLPCTHEFHAKCVDKWLKSNRTCPICRGNASDY-----
[truncated: 10,788,571 more chars]
