# Supplementary material for: Photocross-linking activity-based probes to capture the dynamics of ubiquitin RING E3 ligase interactions
Source: Biochem J. 2026 Jun 3;483(7):1115–30. doi: 10.1042/BCJ20260213 (PMC13234630; doi:10.1042/BCJ20260213)
Supplement: Supplementary Data File S2 [file BCJ-2026-0213_supp2.zip › 03_Chandler_Supplementary datafile2/RNF38/Alphafold/fold_2026_01_22_10_06_rnf38_ring_ubch5a_ubiquitin/msas/fold_2026_01_22_10_06_rnf38_ring_ubch5a_ubiquitin_unpaired_msa_chains_c.a3m]

>query
GSTKADIEQLPSYRFNPNNHQSEQTLCVVCMCDFESRQLLRVLPCNHEFHAKCVDKWLKANRTCPICRADASEVHRDSE
>UniRef90_A0A0D9YPW1/113-162 [subseq from] RING-type domain-containing protein n=1 Tax=Oryza glumipatula TaxID=40148 RepID=A0A0D9YPW1_9ORYZ
-------------------------QCAVCLSIVQEGETVRQLPaCKHLFHVGCIDMWLHSHSTCPLCRANVEPL-----
>UniRef90_A0A0D9YPW1/759-832 [subseq from] RING-type domain-containing protein n=1 Tax=Oryza glumipatula TaxID=40148 RepID=A0A0D9YPW1_9ORYZ
GLTAAAIDALPASEYERPLGGGGDPACSVCLEDVRGGETVRRLPaCGHLYHAACIDAWLRSRTTCPLCRSDLSS------
>UniRef90_A0A0D9YPW1/1392-1441 [subseq from] RING-type domain-containing protein n=1 Tax=Oryza glumipatula TaxID=40148 RepID=A0A0D9YPW1_9ORYZ
------------------------AVCAVCLEDVRGGETVRRLPeCGHLFHVECIDMWLHSpHRTCPMCRCVVS-------
>UniRef90_A0A0D9YPW1/1601-1649 [subseq from] RING-type domain-containing protein n=1 Tax=Oryza glumipatula TaxID=40148 RepID=A0A0D9YPW1_9ORYZ
-------------------------PCSVCLEELHAGEIVREMPaCKHLFHVECIDMWLHSHRTCPMCRCDLSP------
>UniRef90_A0A0D9YPW1/1877-1924 [subseq from] RING-type domain-containing protein n=1 Tax=Oryza glumipatula TaxID=40148 RepID=A0A0D9YPW1_9ORYZ
--------------------------CSMCLEELHAGEMVREMPsCKHLFHVECIDMWLHSHRTCPMCRCDLSP------
>UniRef90_A0A0D9YPW1/2067-2114 [subseq from] RING-type domain-containing protein n=1 Tax=Oryza glumipatula TaxID=40148 RepID=A0A0D9YPW1_9ORYZ
-----------------------SVLCAVCLEDVARGETVRRLPaCGHLFHRDCVDMWLHSHTTCPLCRCE---------
>UniRef90_A0A0D9YPW1/2281-2330 [subseq from] RING-type domain-containing protein n=1 Tax=Oryza glumipatula TaxID=40148 RepID=A0A0D9YPW1_9ORYZ
-----------------------CALCSVCLEDVQAGEMVRQLPaCRHLFHVGCIDMWLHSHSTCPLCRCNVS-------
>UniRef90_A0A0D9YPW1/2511-2561 [subseq from] RING-type domain-containing protein n=1 Tax=Oryza glumipatula TaxID=40148 RepID=A0A0D9YPW1_9ORYZ
---------------------AAAAECAVCLGEVEKGEMVKRLPvCLHMFHRRCIDPWLRDHSTCPVCRCDA--------
>UniRef90_A0A0D9YPW1/2753-2803 [subseq from] RING-type domain-containing protein n=1 Tax=Oryza glumipatula TaxID=40148 RepID=A0A0D9YPW1_9ORYZ
---------------------AAAPECAVCLGEVEKGEMAKRLPaCLHVFHQRCIDAWLRGNSTCPVCRRNA--------
>UniRef90_A0A0E0NCE2/967-1034 [subseq from] RING-type domain-containing protein n=4 Tax=Oryza TaxID=4527 RepID=A0A0E0NCE2_ORYRU
-----TADDIPAYEQPAASEgGAAAAECAVCLGEVEKGEMVKRLPvCLHMFHRRCIDPWLRDHSTCPVCRCDA--------
>UniRef90_A0A0E0NCE2/1376-1420 [subseq from] RING-type domain-containing protein n=4 Tax=Oryza TaxID=4527 RepID=A0A0E0NCE2_ORYRU
--------------------------CSVCLGEMRQGEAAKRLPvCLHVFHEECIDMWLGSHATCPICRSP---------
>UniRef90_A0A199V1J4/90-142 [subseq from] E3 ubiquitin-protein ligase ATL41 (Fragment) n=1 Tax=Ananas comosus TaxID=4615 RepID=A0A199V1J4_ANACO
--------------------ELSSTECPICLSVVDEGEVMRSLPnCNHAFHRDCIDVWLDSNATCPVCRATAD-------
>UniRef90_A0A199V1J4/262-307 [subseq from] E3 ubiquitin-protein ligase ATL41 (Fragment) n=1 Tax=Ananas comosus TaxID=4615 RepID=A0A199V1J4_ANACO
-------------------------ECSICLSVVEEGEVVKMLPrCTHSFHGGCIELWLRDHATCPVCRTE---------
>UniRef90_A0A199V1J4/422-468 [subseq from] E3 ubiquitin-protein ligase ATL41 (Fragment) n=1 Tax=Ananas comosus TaxID=4615 RepID=A0A199V1J4_ANACO
-------------------------ECPVCLADVEEGEVVRMLPsCRHFFHVQCIDVWLCSHTSCPVCRAA-T-------
>UniRef90_A0A199V1J4/600-648 [subseq from] E3 ubiquitin-protein ligase ATL41 (Fragment) n=1 Tax=Ananas comosus TaxID=4615 RepID=A0A199V1J4_ANACO
-------------------------ECAVCLEVVQEGELVRRLPaCHHTFHVECIDMWLRSHSTCPLCRATVEP------
>UniRef90_A0A199V1J4/692-739 [subseq from] E3 ubiquitin-protein ligase ATL41 (Fragment) n=1 Tax=Ananas comosus TaxID=4615 RepID=A0A199V1J4_ANACO
------------------------EMCAVCIGVLQGGEMVRQVPaCKHVFHIGCIDAWLYSHTTCPLCRAEI--------
>UniRef90_A0A199V1J4/807-851 [subseq from] E3 ubiquitin-protein ligase ATL41 (Fragment) n=1 Tax=Ananas comosus TaxID=4615 RepID=A0A199V1J4_ANACO
------------------------RACTVCLDSLKAGDMVRSLPaCTHMFHADCIDPWLRLHSTCPLCR-----------
>UniRef90_A0A0D3F329/583-632 [subseq from] RING-type domain-containing protein n=1 Tax=Oryza barthii TaxID=65489 RepID=A0A0D3F329_9ORYZ
---------------------GGSVLCAVCLEDVARGETVRRLPaCGHLFHRDCVDMWLHSHTTCPLCRCE---------
>UniRef90_A0A0D3F329/665-696 [subseq from] RING-type domain-containing protein n=1 Tax=Oryza barthii TaxID=65489 RepID=A0A0D3F329_9ORYZ
-----------------------------------------PLPaCRHLFHVGCIDMWLHSHSTCPLCRCNVS-------
>UniRef90_A0A0D3F329/988-1018 [subseq from] RING-type domain-containing protein n=1 Tax=Oryza barthii TaxID=65489 RepID=A0A0D3F329_9ORYZ
----------------------------------------RLPACLHVFHQRCIDAWLRGNSTCPVCRRNA--------
>UniRef90_A0A0E0BYY4/114-163 [subseq from] RING-type domain-containing protein n=1 Tax=Oryza meridionalis TaxID=40149 RepID=A0A0E0BYY4_9ORYZ
-----------------------SVECAVCLSAVDEGETVRQIPaCGHVFHRECIDMWLSSRATCPVCRGKAA-------
>UniRef90_A0A0E0BYY4/573-638 [subseq from] RING-type domain-containing protein n=1 Tax=Oryza meridionalis TaxID=40149 RepID=A0A0E0BYY4_9ORYZ
------IAALPKFEYRGTGDECDRWECSICLCAVADGEVARQLPrCMHLFHRGCVDMWLVAHTTCPVCRAEV--------
>UniRef90_A0A0E0BYY4/725-796 [subseq from] RING-type domain-containing protein n=1 Tax=Oryza meridionalis TaxID=40149 RepID=A0A0E0BYY4_9ORYZ
----AAIARLPCFVLPPRRGGSaaaAPAECAVCLGAVEEGETVRALPCcPHAFHARCVDAWLRLRPTCPLCRADVP-------
>UniRef90_A0A0E0BYY4/1120-1188 [subseq from] RING-type domain-containing protein n=1 Tax=Oryza meridionalis TaxID=40149 RepID=A0A0E0BYY4_9ORYZ
---AAAIAALPTFGYEaPAAAAAAALDCAVCLGQVDGGEKVRQLPkCGHLFHAECVDAWLRAHSTCPMCRAA---------
>UniRef90_A0A3Q7ELF4/320-358 [subseq from] RING-type domain-containing protein n=1 Tax=Solanum lycopersicum TaxID=4081 RepID=A0A3Q7ELF4_SOLLC
-------------------------SCPICLAEYHPKEIVKSIPeCEHCFHAECVDEWLKINES----------------
>UniRef90_A0A3Q7ELF4/586-627 [subseq from] RING-type domain-containing protein n=1 Tax=Solanum lycopersicum TaxID=4081 RepID=A0A3Q7ELF4_SOLLC
------------------------GICPICLAEYHPKETVRCIPeCEHCFHADCIDEWLKIKGICP--------------
>UniRef90_A0A3Q7ELF4/906-957 [subseq from] RING-type domain-containing protein n=1 Tax=Solanum lycopersicum TaxID=4081 RepID=A0A3Q7ELF4_SOLLC
------------------------LTCSICLADYHPKETVRCIPeCEHCFHAECIDEWLKINGTCPVCRNNPSPVH----
>UniRef90_A0A3Q7ELF4/1228-1279 [subseq from] RING-type domain-containing protein n=1 Tax=Solanum lycopersicum TaxID=4081 RepID=A0A3Q7ELF4_SOLLC
------------------------GICPICLAEYHPKETVRCIPeCEHGFHAECIDEWLKINGTCPVCRNNPSPVH----
>UniRef90_A0A3Q7ELF4/1572-1617 [subseq from] RING-type domain-containing protein n=1 Tax=Solanum lycopersicum TaxID=4081 RepID=A0A3Q7ELF4_SOLLC
------------------------MICAICLGEYSAGETLRYIPeCEHCFHVECVDKWLKMNSSCPICRN----------
>UniRef90_A0A803KPD1/160-210 [subseq from] RING-type domain-containing protein n=1 Tax=Chenopodium quinoa TaxID=63459 RepID=A0A803KPD1_CHEQI
----------------------GSPLCVICQYKFRDGELVRCLPeCDHLFHLSCIDKWLTSHKTCPSCRDDLD-------
>UniRef90_A0A803KPD1/279-355 [subseq from] RING-type domain-containing protein n=1 Tax=Chenopodium quinoa TaxID=63459 RepID=A0A803KPD1_CHEQI
---KAILEAYPVFTYsNVASLESNKGIleCAVCLSLFEEEDTLRLLsKCNHVFHLHCVDDWLAAHTTCPLCRANLVSIHD---
>UniRef90_A0A803KPD1/525-573 [subseq from] RING-type domain-containing protein n=1 Tax=Chenopodium quinoa TaxID=63459 RepID=A0A803KPD1_CHEQI
------------------------VECAVCLSPYEEEEMLRLLPkCDHLFHLQCVDRWLASHTTCPICRADLV-------
>UniRef90_A0A803KPD1/710-757 [subseq from] RING-type domain-containing protein n=1 Tax=Chenopodium quinoa TaxID=63459 RepID=A0A803KPD1_CHEQI
-------------------------ECSVCLSQFEMDEKLRMLPkCKHVFHVECVNRWLVDHSTCPFCRDDLA-------
>UniRef90_A0A4W2ICW6/34-112 [subseq from] RING-type domain-containing protein n=1 Tax=Bos indicus x Bos taurus TaxID=30522 RepID=A0A4W2ICW6_BOBOX
GLTKADIEQLPSYRFNPNNHQSEQTLCVVCMCDFESRQLLRVLPCNHEFHAKCVDKWLKANRTCPICRADASEVHRDSE
>UniRef90_A0A8D0EFD8/40-118 [subseq from] RING-type domain-containing protein n=1 Tax=Strix occidentalis caurina TaxID=311401 RepID=A0A8D0EFD8_STROC
GLTKTDIEQLPSYRFNPNNHQSEQTLCVVCMCDFESRQLLRVLPCNHEFHAKCVDKWLKANRTCPICRADASEVHRDSE
>UniRef90_UPI001EAF345E/69-147 [subseq from] E3 ubiquitin-protein ligase RNF38-like n=1 Tax=Oncorhynchus gorbuscha TaxID=8017 RepID=UPI001EAF345E
GLTKADIEQLPSYRFNPNNHQSEQTLCVVCMCDFESRQLLRVLPCNHEFHTKCVDKWLKANRTCPICRADASEVHRDSE
>UniRef90_A0A8C3K5E8/56-134 [subseq from] RING-type domain-containing protein n=3 Tax=Neognathae TaxID=8825 RepID=A0A8C3K5E8_9CHAR
GLTKADIEQLPSYRFNPSNHQSEQTLCVVCMCDFEARQLLRVLPCNHEFHAKCVDKWLKANRTCPICRADASEVHRDSE
>UniRef90_UPI000EAAEEA2/231-309 [subseq from] E3 ubiquitin-protein ligase RNF38 n=1 Tax=Microtus ochrogaster TaxID=79684 RepID=UPI000EAAEEA2
GLTKADIEQLPSYRFNPNNHQSEQTLCVVCMCDFESRQLLRVLPCNHEFHAKCVDKWLKGNRTCPICRADASEVHRDSE
>UniRef90_UPI000522BAE7/386-464 [subseq from] E3 ubiquitin-protein ligase RNF38 n=5 Tax=Tetrapoda TaxID=32523 RepID=UPI000522BAE7
GLTKADIEQLPSYRFNPNNHQSEQTLCVVCMCDFESRQLLRVLPCNHEFHAKCVDKWLKANRTCPICRADSSEVHRDSE
>UniRef90_A0A6A4SWT3/129-207 [subseq from] RING-type domain-containing protein n=1 Tax=Scophthalmus maximus TaxID=52904 RepID=A0A6A4SWT3_SCOMX
GLTKADIEQLPSYRFNPNNHQSEQTLCVVCMCDFESRQLLRVLPCNHEFHAKCVDKWLKANRTCPICRADASEVQRDSE
>UniRef90_UPI00202E4479/174-252 [subseq from] E3 ubiquitin-protein ligase RNF38-like n=1 Tax=Rhincodon typus TaxID=259920 RepID=UPI00202E4479
GLTKADIEQLPSYRFNPNNHQSEQTLCVVCMCDFELRQLLRVLPCNHEFHAKCVDKWLKANRTCPICRADASEVHRDSE
>UniRef90_W5N559/318-395 [subseq from] Ring finger protein 38 n=4 Tax=Euteleostomi TaxID=117571 RepID=W5N559_LEPOC
-LMKADIEQLPSYRFNPNNHQSEQTLCVVCMCDFESRQLLRVLPCNHEFHAKCVDKWLKANRTCPICRADASEVHRDSE
>UniRef90_A0A8D2KZA6/399-476 [subseq from] RING-type domain-containing protein n=4 Tax=Sauria TaxID=32561 RepID=A0A8D2KZA6_VARKO
-LIKADIEQLPSYRFNPNNHQSEQTLCVVCMCDFESRQLLRVLPCNHEFHAKCVDKWLKANRTCPICRADASEVHRDSE
>UniRef90_A0A8D0L022/33-111 [subseq from] RING-type domain-containing protein n=1 Tax=Strix occidentalis caurina TaxID=311401 RepID=A0A8D0L022_STROC
GLTKADIEQLPSYRFNPSNRQSEQTLCVVCMCDFEARQLLRVLPCNHEFHAKCVDKWLKANRTCPICRADASEVHRDSE
>UniRef90_A0A3Q2UE13/268-344 [subseq from] Ring finger protein 38 n=5 Tax=Gallus gallus TaxID=9031 RepID=A0A3Q2UE13_CHICK
GLTKADIEQLPSYRFNPNNHQSEQTLCVVCMCDFESRQLLRVLPCNHEFHAKCVDKWLKANRTCPICRADASEVHRD--
>UniRef90_H0YPA6/583-661 [subseq from] Ring finger protein 38 n=39 Tax=Archelosauria TaxID=1329799 RepID=H0YPA6_TAEGU
GLTKADIEQLPSYRFNPNNHQSEQKLCVVCMCDFESRQLLRVLPCNHEFHAKCVDKWLKANRTCPICRADASEVHRDSE
>UniRef90_A0A7E6DFK4/354-432 [subseq from] LOW QUALITY PROTEIN: E3 ubiquitin-protein ligase RNF38 n=11 Tax=Boreoeutheria TaxID=1437010 RepID=A0A7E6DFK4_9CHIR
GLTKADIEQLPSYRFNPXNHQSEQTLCVVCMCDFESRQLLRVLPCNHEFHAKCVDKWLKANRTCPICRADASEVHRDSE
>UniRef90_UPI001470EDFA/170-248 [subseq from] E3 ubiquitin-protein ligase RNF38-like n=1 Tax=Thalassophryne amazonica TaxID=390379 RepID=UPI001470EDFA
GLTKADIEQLPSYRFNPNNHQSEQTLCVVCMCDFESRQLLRVLPCNHEFHTKCVDKWLKANRTCPICRADASEVQRDSE
>UniRef90_A0A3B4A8Y1/372-450 [subseq from] Ring finger protein 38 n=1 Tax=Periophthalmus magnuspinnatus TaxID=409849 RepID=A0A3B4A8Y1_9GOBI
GLTKADIEQLPSYRFNPNNHQSEQTMCVVCMCDFESRQLLRVLPCNHEFHAKCVDKWLKANRTCPICRADASEVQRDSE
>UniRef90_A0A3B3TVV5/417-495 [subseq from] E3 ubiquitin-protein ligase RNF38-like n=3 Tax=Poecilia TaxID=8080 RepID=A0A3B3TVV5_9TELE
GLTKADIEQLPSYRFNPNNHQSEQTLCVVCMCDFESRQLLRVLPCNHEFHAKCVDKWLKANRTCPICRADASEVQRDAE
>UniRef90_Q8BI21/386-464 [subseq from] E3 ubiquitin-protein ligase RNF38 n=91 Tax=Tetrapoda TaxID=32523 RepID=RNF38_MOUSE
GLTKADIEQLPSYRFNPSNHQSEQTLCVVCMCDFESRQLLRVLPCNHEFHAKCVDKWLKGNRTCPICRADASEVHRDSE
>UniRef90_A0A3Q7IPT2/106-164 [subseq from] RING-type E3 ubiquitin transferase n=1 Tax=Solanum lycopersicum TaxID=4081 RepID=A0A3Q7IPT2_SOLLC
------------YSTTEPKHPGLDSECVICLSEFGVGDKIKVLPkCNHGFHVRCIDKWLNSHSSCPTCRHS---------
>UniRef90_A0A3Q7IPT2/307-371 [subseq from] RING-type E3 ubiquitin transferase n=1 Tax=Solanum lycopersicum TaxID=4081 RepID=A0A3Q7IPT2_SOLLC
------LKTFPIVRYTTElKHPGLDSECVICLSEFIVGDKVKVLPkCNHGFHVKCIDKWLNSHSSCPTCRH----------
>UniRef90_A0A3Q7IPT2/535-581 [subseq from] RING-type E3 ubiquitin transferase n=1 Tax=Solanum lycopersicum TaxID=4081 RepID=A0A3Q7IPT2_SOLLC
-----------------------DSECVICLSEFGIGEKIKVLPkCNHGFHVKCIDKWLNSHSSCPTCRH----------
>UniRef90_A0A3Q7IPT2/727-782 [subseq from] RING-type E3 ubiquitin transferase n=1 Tax=Solanum lycopersicum TaxID=4081 RepID=A0A3Q7IPT2_SOLLC
--------------TTELKHPRLDSECVICLSEFGVGDKIKVLPkCNHGFHVRCIDKWLNSHSSCPTCRH----------
>UniRef90_A0A7J5YRD0/48-126 [subseq from] RING-type domain-containing protein n=1 Tax=Dissostichus mawsoni TaxID=36200 RepID=A0A7J5YRD0_DISMA
GLTKADIEQLPSYRFNSNNHQSEQTMCVVCMCDFESRQLLRVLPCNHEFHAKCVDKWLKANRTCPICRADASEVQRDSE
>UniRef90_A0A8C1DKT1/244-322 [subseq from] Ring finger protein 38 n=1 Tax=Cyprinus carpio TaxID=7962 RepID=A0A8C1DKT1_CYPCA
GLTKADIEQLPSYRFNPSNHQSEQTLCVVCMCDFESRQLLRVLPCNHEFHAKCVDKWLKANRTCPICRADASEVQRDSE
>UniRef90_UPI0018651C59/410-488 [subseq from] E3 ubiquitin-protein ligase RNF38-like isoform X2 n=1 Tax=Megalops cyprinoides TaxID=118141 RepID=UPI0018651C59
GLTKADIEQLPSYRFNPNNHQSEQTLCVVCMCDFESRQLLRVLPCNHEFHGKCVDKWLKANRTCPICRADASEVQRDSE
>UniRef90_UPI0014030B4E/602-680 [subseq from] E3 ubiquitin-protein ligase RNF38 isoform X1 n=4 Tax=Amblyraja radiata TaxID=386614 RepID=UPI0014030B4E
GLTKADIEQLPSYRFNLNNHQSEQTLCVVCMCDFESRQLLRVLPCNHEFHAKCVDKWLKANRTCPICRADASEVHRDSE
>UniRef90_A0A315UZK5/470-547 [subseq from] RING-type domain-containing protein (Fragment) n=2 Tax=Poeciliinae TaxID=586240 RepID=A0A315UZK5_GAMAF
GLTKADIEQLPSYRFNPNNHQSEQTLCVVCMCDFESRQLLRVLPCNHEFHAKCVDKWLKANRTCPICRADASEVQRDS-
>UniRef90_A0A401SS23/560-638 [subseq from] RING-type domain-containing protein n=8 Tax=Orectolobiformes TaxID=30503 RepID=A0A401SS23_CHIPU
GLTKADIEQLPSYRFNPNNHQSEQTLCVVCMCDFELRQLLRVLPCSHEFHAKCVDKWLKANRTCPICRADASEVHRDSE
>UniRef90_UPI00097DBD4A/663-741 [subseq from] E3 ubiquitin-protein ligase RNF38-like n=1 Tax=Paralichthys olivaceus TaxID=8255 RepID=UPI00097DBD4A
GLTKADIEQLPSYRFNPNNHQSEQTLCVVCMCDFETRQLLRVLPCNHEFHAKCVDKWLKANRTCPICRADASEVQRDSE
>UniRef90_A0A8C2TMB3/465-541 [subseq from] Ring finger protein 38 n=5 Tax=Neognathae TaxID=8825 RepID=A0A8C2TMB3_COTJA
GLTKADIEQLPSYRFNPNNHQSEQTLCVVCMCDFESRQLLRVLPCNHEFHAKCVDKWLKANRTCPICRADASELHRD--
>UniRef90_A0A7L0WR07/433-509 [subseq from] RNF38 ligase (Fragment) n=1 Tax=Alectura lathami TaxID=81907 RepID=A0A7L0WR07_ALELA
GLTRADIEQLPSYRFNPNNHQSEQTLCVVCMCDFESRQLLRVLPCNHEFHAKCVDKWLKANRTCPICRADASEVHRD--
>UniRef90_A0A8C4G1Z7/262-340 [subseq from] Ring finger protein 38 n=2 Tax=Otomorpha TaxID=186634 RepID=A0A8C4G1Z7_9TELE
GLTKADIEQLPSYRFNPTNHQSEQTLCVVCMCDFESRQLLRVLPCNHEFHAKCVDKWLKANRTCPICRADASEVQRDSE
>UniRef90_A0A672VAJ2/349-427 [subseq from] E3 ubiquitin-protein ligase RNF38-like n=1 Tax=Strigops habroptila TaxID=2489341 RepID=A0A672VAJ2_STRHB
GLTKADIEQLPSYRFNPSDHQSEQTLCVICMCDFEARQLLRVLPCNHEFHAKCVDKWLKANRTCPICRADASEVHRDSE
>UniRef90_A0A3Q3ICX9/664-742 [subseq from] E3 ubiquitin-protein ligase RNF38-like n=1 Tax=Monopterus albus TaxID=43700 RepID=A0A3Q3ICX9_MONAL
GLTKADIEQLPSYRFNPNNHQSEQTLCVVCMCDFESRQLLRVLPCNHEFHAKCVDKWLKANRTCPICRADASEIQRDSE
>UniRef90_A0A3P9JQV5/261-339 [subseq from] E3 ubiquitin-protein ligase RNF38 n=2 Tax=Oryzias TaxID=8089 RepID=A0A3P9JQV5_ORYLA
GLTKADIEQLPSYRFNPNNRQSEQTLCVVCMCDFESRQLLRVLPCNHEFHAKCVDKWLKANRTCPICRADASEVQRDSE
>UniRef90_A0A7K8TDG8/360-436 [subseq from] RNF38 ligase (Fragment) n=1 Tax=Nyctibius bracteatus TaxID=48426 RepID=A0A7K8TDG8_9AVES
GLTKADIEQLPSYRFNPNNHQSEQTLCVVCMCDFELRQLLRVLPCNHEFHAKCVDKWLKANRTCPICRADASEVHRD--
>UniRef90_U3IBV3/212-288 [subseq from] Ring finger protein 38 n=1 Tax=Anas platyrhynchos platyrhynchos TaxID=8840 RepID=U3IBV3_ANAPP
GLTKADIEQLPSYRFNPNNRQSEQTLCVVCMCDFESRQLLRVLPCNHEFHAKCVDKWLKANRTCPICRADASEVHRD--
>UniRef90_A0A8C9RHG9/274-352 [subseq from] Ring finger protein 38 n=2 Tax=Scleropages formosus TaxID=113540 RepID=A0A8C9RHG9_SCLFO
GLTKADIEQLPSYRFNPNNHQSEQTLCVVCMCDFESRQLLRVLPCSHEFHGKCVDKWLKANRTCPICRADASEVQRDSE
>UniRef90_A0A3B3SUB4/362-440 [subseq from] Ring finger protein 38 n=4 Tax=Mormyridae TaxID=31092 RepID=A0A3B3SUB4_9TELE
GLTKADIEQLPSYRFNPNNHQSEQTLCVVCMCDFESRQLLRVLPCSHEFHGKCVDKWLKANRTCPICRADASEIHRESD
>UniRef90_A0A8C9Y6M9/265-343 [subseq from] Ring finger protein 38 n=1 Tax=Sander lucioperca TaxID=283035 RepID=A0A8C9Y6M9_SANLU
GLTKADIEQLPSYRFNSNNHQSEQTLCVVCMCDFESRQLLRVLPCNHEFHAKCVDKWLKANRTCPICRADASEVQRDSE
>UniRef90_UPI0010FAB271/434-512 [subseq from] E3 ubiquitin-protein ligase RNF38-like isoform X3 n=1 Tax=Scleropages formosus TaxID=113540 RepID=UPI0010FAB271
GLTKVDIEQLPSYRFNPNNHQSEQTLCVVCMCDFESRQLLRVLPCNHEFHAKCVDKWLKGNRTCPICRADASEVQRDSE
>UniRef90_A0A671YR03/541-619 [subseq from] E3 ubiquitin-protein ligase RNF38-like n=2 Tax=Eupercaria TaxID=1489922 RepID=A0A671YR03_SPAAU
GLTKADIEQLPSYRFNPNNHQSEQTLCVVCMCDFESRQVLRVLPCNHEFHTKCVDKWLKANRTCPICRADASEVQRDSE
>UniRef90_A0A7L0DNC8/319-395 [subseq from] RNF38 ligase (Fragment) n=20 Tax=Aves TaxID=8782 RepID=A0A7L0DNC8_9CHAR
GLTKADIEQLPSYRFNPSNHQSEQTLCVVCMCDFEARQLLRVLPCNHEFHAKCVDKWLKANRTCPICRADASEVHRD--
>UniRef90_Q8R4E3/354-432 [subseq from] RING finger protein OIP1 n=15 Tax=Eutheria TaxID=9347 RepID=Q8R4E3_RAT
GLTKADIEQLPFYRFNPSNHQSEQTLCVVCMCDFESRQLLRVLPCNHEFHAKCVDKWLKGNRTCPICRADASEVHRDSE
>UniRef90_A0A6P7N1K5/665-743 [subseq from] E3 ubiquitin-protein ligase RNF38 n=1 Tax=Betta splendens TaxID=158456 RepID=A0A6P7N1K5_BETSP
GLTKADIEQLPSYRFNPNNHQSEQTLCVICMCDFEARQLLRVLPCNHEFHTKCVDKWLKANRTCPICRADASEVQRDSE
>UniRef90_A0A8C5F7N1/195-273 [subseq from] RING-type domain-containing protein n=1 Tax=Gadus morhua TaxID=8049 RepID=A0A8C5F7N1_GADMO
GLTKADIDQLPSYRFNPSNHQSEQTMCVVCMCDFETRQLLRVLPCNHEFHAKCVDKWLKANRTCPICRADASEVQRDSE
>UniRef90_A0A7L4CX98/319-395 [subseq from] RNF38 ligase (Fragment) n=1 Tax=Eurystomus gularis TaxID=325343 RepID=A0A7L4CX98_9AVES
GLTKADIEQLLSYRFNPNNHQSEQTLCVVCMCDFESRQLLRVLPCNHEFHAKCVDKWLKANRTCPICRADASEVHRD--
>UniRef90_UPI00028F24AE/375-453 [subseq from] E3 ubiquitin-protein ligase RNF38 isoform X1 n=4 Tax=Monotremata TaxID=9255 RepID=UPI00028F24AE
GLTKADIEQLPSYRFNSNNHQSEQTLCVVCMCDFESRQLLRVLPCSHEFHAKCVDKWLKANRTCPICRADASEGHRDSE
>UniRef90_A0A6J2WEX9/611-689 [subseq from] E3 ubiquitin-protein ligase RNF38-like isoform X1 n=2 Tax=Chanos chanos TaxID=29144 RepID=A0A6J2WEX9_CHACN
GLTKADIEQLPSYRFNPSNHQSEQTLCVVCMCDFESRQLLRVLPCSHEFHAKCVDKWLKANRTCPICRADASEVQRDSE
>UniRef90_A0A6Q2WWF0/421-498 [subseq from] E3 ubiquitin-protein ligase RNF38 n=2 Tax=Esox lucius TaxID=8010 RepID=A0A6Q2WWF0_ESOLU
-LIKADIEQLPSYRFNPNNHQSEQTLCVVCMCDFESRQLLRVLPCNHEFHARCVDRWLKANRTCPICRADASEVQRDSE
>UniRef90_UPI0013CEA7CE/363-441 [subseq from] E3 ubiquitin-protein ligase RNF38-like n=1 Tax=Chiroxiphia lanceolata TaxID=296741 RepID=UPI0013CEA7CE
GLTKTDIEQLPSYRFNPSNRQSEQTLCVVCMCDFEARQLLRVLPCNHEFHAKCVDKWLKANRTCPICRADASEVHRDSE
>UniRef90_UPI001863AA99/614-692 [subseq from] E3 ubiquitin-protein ligase RNF38-like isoform X1 n=2 Tax=Megalops cyprinoides TaxID=118141 RepID=UPI001863AA99
GLTKADIEQLPSYRFNSNNHQSEQTLCVVCMCDFESRQLLRVLPCNHEFHAKCVDKWLKANRTCPICRADTSEVQRDSE
>UniRef90_UPI0018869C2B/488-565 [subseq from] E3 ubiquitin-protein ligase RNF38-like isoform X1 n=5 Tax=Neognathae TaxID=8825 RepID=UPI0018869C2B
GLTKADIEQLPSYRFNLSNHQSEQTLCVVCMCDFEPRQLLRVLPCNHEFHAKCVDKWLKANRTCPICRADASEVHRDS-
>UniRef90_A0A6P3W1Z5/617-694 [subseq from] E3 ubiquitin-protein ligase RNF38 n=3 Tax=Clupeidae TaxID=55118 RepID=A0A6P3W1Z5_CLUHA
-LLKADIEQLPSYRFNPTNHQSEQTLCVVCMCDFESRQLLRVLPCNHEFHAKCVDKWLKSNRTCPICRADASEVQRDSE
>UniRef90_UPI001CFA8A85/247-325 [subseq from] RING finger protein 44 n=1 Tax=Protopterus annectens TaxID=7888 RepID=UPI001CFA8A85
GLTKADIEQLPSYRFNPENHQSEQTLCVVCFSDFESRQLLRVLPCNHEFHAKCVDKWLKANRTCPICRADASEVHREAE
>UniRef90_A0A4W3GIP2/43-121 [subseq from] Ring finger protein 44 n=1 Tax=Callorhinchus milii TaxID=7868 RepID=A0A4W3GIP2_CALMI
GLTKADIEQLPSYRFNPENHQSEQTLCVVCFSDFESRQLLRVLPCNHEFHTKCVDKWLKTNRTCPICRADASEVHRDLE
>UniRef90_A0A6P7XHQ9/579-657 [subseq from] E3 ubiquitin-protein ligase RNF38 isoform X1 n=3 Tax=Microcaecilia unicolor TaxID=1415580 RepID=A0A6P7XHQ9_9AMPH
GLTKTDIEQLPSYRFNPNSHQSEQTLCVICMCDFESRQLLRVLPCNHEFHAKCVDKWLKTNRTCPICRADASEVHHESE
>UniRef90_A0A672SPC3/344-422 [subseq from] Ring finger protein 44 n=20 Tax=Cyprinoidei TaxID=30727 RepID=A0A672SPC3_SINGR
GLTKADIEQLPSYRFNLENHQSEQTLCVVCFCDFESRQLLRVLPCNHEFHAKCVDKWLKANRTCPICRADASEVHRDVE
>UniRef90_A0A835FKM8/288-333 [subseq from] RING-type domain-containing protein n=1 Tax=Digitaria exilis TaxID=1010633 RepID=A0A835FKM8_9POAL
-------------------------CCAVCLDELREGALVRMLPsCKHYFHAGCVDVWLLSHATCPVCRGS---------
>UniRef90_A0A835FKM8/576-621 [subseq from] RING-type domain-containing protein n=1 Tax=Digitaria exilis TaxID=1010633 RepID=A0A835FKM8_9POAL
-------------------------ECVVCLQELEDGDVVRVLPaCRHFFHDRCIDAWLCAHSSCPVCRAH---------
>UniRef90_A0A835FKM8/947-996 [subseq from] RING-type domain-containing protein n=1 Tax=Digitaria exilis TaxID=1010633 RepID=A0A835FKM8_9POAL
---------------------RSGVLCAVCLEDVRPGEMVRQLPaCGHLFHVGCVDAWLRAHRTCPLCRCE---------
>UniRef90_A0A835FKM8/1317-1365 [subseq from] RING-type domain-containing protein n=1 Tax=Digitaria exilis TaxID=1010633 RepID=A0A835FKM8_9POAL
----------------------SAVLCAVCLEDVRGGEMVRQLPaCRHLFHVGCVDAWLRAHRTCPLCRCE---------
>UniRef90_A0A8T2NJ53/396-474 [subseq from] RING-type domain-containing protein n=1 Tax=Albula glossodonta TaxID=121402 RepID=A0A8T2NJ53_9TELE
GLTKADIEQLPSYRFNPENHQSEQTLCVVCFSDFESRQLLRVLPCNHEFHAKCVDKWLKTNRTCPICRADASEVHRDVE
>UniRef90_UPI001403D61B/353-431 [subseq from] RING finger protein 44 isoform X2 n=1 Tax=Amblyraja radiata TaxID=386614 RepID=UPI001403D61B
GLTKADIEQLPSYRFNPENHQSEQTLCVVCFSDFESRQLLRVLPCNHEFHAKCVDKWLKTNRTCPICRADASEVHRDLE
>UniRef90_A0A3Q2Z7Y7/559-637 [subseq from] E3 ubiquitin-protein ligase RNF38-like n=4 Tax=Syngnathidae TaxID=72045 RepID=A0A3Q2Z7Y7_HIPCM
GLTKGDIEQLPSYRFNPNNHQSEQTLCVVCMSDFESRQLLRVLPCSHEFHGKCVDKWLKANRTCPICRADASEVQRDSE
>UniRef90_UPI0007773BB4/364-441 [subseq from] RING finger protein 44 isoform X1 n=2 Tax=Coturnix japonica TaxID=93934 RepID=UPI0007773BB4
GLTKADIEHLPSYRFNPESHQSEQTLCVVCMCDFESRQLLRVLPCNHEFHAKCVDKWLKANRTCPICRADASEVQRDA-
>UniRef90_UPI001C0423AC/657-734 [subseq from] E3 ubiquitin-protein ligase RNF38 n=1 Tax=Melanotaenia boesemani TaxID=1250792 RepID=UPI001C0423AC
GLTKADIEQLPSYRFNPNNHQSEQTLCVVCMCDFESRQLLRVLPCNHEFHTKCVDKWLKANRTCPICRADASEAQRSS-
>UniRef90_A0A3P8SUD6/241-319 [subseq from] RING-type domain-containing protein n=8 Tax=Percomorphaceae TaxID=1489872 RepID=A0A3P8SUD6_AMPPE
GLTKGDIEQLPSYRFNPNNHQSEQTLCVVCMSDFESRQLLRVLPCSHEFHGKCVDKWLRANRTCPICRADASEVQRDSE
>UniRef90_A0A8C2E763/358-436 [subseq from] Ring finger protein 44 n=2 Tax=Cyprinus carpio TaxID=7962 RepID=A0A8C2E763_CYPCA
GLTKADIEQLPSYRFNLENHQSEQTLCVVCFCDFESRQLLRVLPCNHEFHAKCVDKWLKTNRTCPICRADASEVHRDVE
>UniRef90_A0A672H0L0/37-116 [subseq from] RING-type domain-containing protein n=1 Tax=Salarias fasciatus TaxID=181472 RepID=A0A672H0L0_SALFA
GLTKADIEQLPSYRFNPNNHQSEQHcKCVVCMCDFESRQLLRVLPCNHEFHAKCVDKWLKANRTCPICQADASEVQRDSE
>UniRef90_A0A3Q3VY22/441-519 [subseq from] RING-type domain-containing protein n=4 Tax=Tetraodontiformes TaxID=31022 RepID=A0A3Q3VY22_MOLML
GLTKSDIEQLPSYRFNPNNHQSEQTLCVVCMSDFESRQLLRVLPCSHEFHGKCVDKWLRANRTCPICRADASEVQRDSE
>UniRef90_A0A6I8N267/318-396 [subseq from] Ring finger protein 44 n=7 Tax=Monotremata TaxID=9255 RepID=A0A6I8N267_ORNAN
GLTKADIEQLPSYRYNPENHQSEQTLCVVCFSDFEARQLLRVLPCNHEFHAKCVDKWLKANRTCPICRADASEVHREAE
>UniRef90_A0A4W5QD84/198-276 [subseq from] RING-type domain-containing protein n=3 Tax=Salmoninae TaxID=504568 RepID=A0A4W5QD84_9TELE
GLTKGDIEQLPSYRFNPNNHQSEQTLCVVCMSDFESRQLLRVLPCSHEFHGKCVDKWLRANRTCPICRADASEVQQDSE
>UniRef90_H3B5P6/368-446 [subseq from] Ring finger protein 44 n=3 Tax=Latimeria chalumnae TaxID=7897 RepID=H3B5P6_LATCH
GLTKADIEQLPSYRFNPESHQSEQTLCVVCFSDFESRQLLRVLPCNHEFHAKCVDKWLKTNRTCPICRADASEVHRDVE
>UniRef90_F7EQ44/284-362 [subseq from] Ring finger protein 44 n=17 Tax=Metatheria TaxID=9263 RepID=F7EQ44_MONDO
GLTKADIEQLPSYRFNPESHQSEQTLCVVCFSDFEARQLLRVLPCNHEFHAKCVDKWLKANRTCPICRADASEVHREAE
>UniRef90_A0A835C4Y8/120-188 [subseq from] RING-type domain-containing protein n=1 Tax=Digitaria exilis TaxID=1010633 RepID=A0A835C4Y8_9POAL
---KDDLLALPVYVHGGSSpeEEGKRAECAVCISELRDGDTGRILPrCGHVFHAECVDRWFRSHVTCPLCRA----------
>UniRef90_A0A835C4Y8/403-434 [subseq from] RING-type domain-containing protein n=1 Tax=Digitaria exilis TaxID=1010633 RepID=A0A835C4Y8_9POAL
----------------------------------------RLLPrCGHRFHVECIDRWFGANSTCPVCRAVA--------
>UniRef90_A0A835C4Y8/744-790 [subseq from] RING-type domain-containing protein n=1 Tax=Digitaria exilis TaxID=1010633 RepID=A0A835C4Y8_9POAL
-------------------------ECAVCLAEVRDGERGRLLPrCGHRFHVECIDRCFRAHSTCPICRAAA--------
>UniRef90_A0A835C4Y8/938-987 [subseq from] RING-type domain-containing protein n=1 Tax=Digitaria exilis TaxID=1010633 RepID=A0A835C4Y8_9POAL
-----------------------VVECAVCLSEMKDGERGRLLPgCGHRFHVECIDRWFRANSTCPVCRATAV-------
>UniRef90_A0A315VGV5/549-627 [subseq from] RING-type domain-containing protein n=11 Tax=Poeciliinae TaxID=586240 RepID=A0A315VGV5_GAMAF
GLTKGDIEQLPSYRFNPNNHQSEQTLCVVCMSDFESRQLLRVLPCSHEFHGKCVDKWLRANRTCPICRADASEVQRDSD
>UniRef90_A0A673JLY0/270-347 [subseq from] RING finger protein 44 n=6 Tax=Cyprininae TaxID=2743694 RepID=A0A673JLY0_9TELE
GLTKADIEQLPSYRFSLENHQSEQTLCVVCFCDFESRQLLRVLPCNHEFHAKCVDKWLKANRTCPICRADASEVHRNV-
>UniRef90_A0A151MZI5/83-161 [subseq from] RING-type domain-containing protein n=2 Tax=Alligator mississippiensis TaxID=8496 RepID=A0A151MZI5_ALLMI
GLTKADIEHLPSYRFNPESHQSEQTLCVVCFSDFEARQLLRVLPCNHEFHAKCVDKWLKANRTCPICRADASEVHREAE
>UniRef90_UPI0007AD4EFE/186-264 [subseq from] RING finger protein 44-like n=1 Tax=Sinocyclocheilus grahami TaxID=75366 RepID=UPI0007AD4EFE
GLTKADIEQLPSYRFNLENHQSEQTLCVVCFSDFESRQLLRVLPCNHEFHAKCVDKWLKTNRTCPICRADASEVHRDVE
>UniRef90_A0A8B9K5D6/368-446 [subseq from] Ring finger protein 44 n=19 Tax=Otomorpha TaxID=186634 RepID=A0A8B9K5D6_ASTMX
GLTKADIEQLPSYRFNSENHQSEQTLCVVCFSDFESRQLLRVLPCNHEFHAKCVDKWLKTNRTCPICRADASEVHRDVE
>UniRef90_UPI000523F05C/543-621 [subseq from] E3 ubiquitin-protein ligase RNF38-like n=1 Tax=Chaetura pelagica TaxID=8897 RepID=UPI000523F05C
GLTKADIEQLPSYKFNPSNYQSEQTLCVVCMCDFEARQLLRVLPCNHEFHAKCVDKWLKANPTCPICRADASEVHCDSE
>UniRef90_UPI001863ED36/342-420 [subseq from] RING finger protein 44-like n=1 Tax=Megalops cyprinoides TaxID=118141 RepID=UPI001863ED36
GLTKADIEQLPSYRFNPESHQSEQTLCVVCFSDFESRQLLRVLPCNHEFHAKCVDKWLKTNRTCPICRADASEAHRDVE
>UniRef90_A0A061IB43/44-122 [subseq from] RING finger protein 44 isoform 1 n=1 Tax=Cricetulus griseus TaxID=10029 RepID=A0A061IB43_CRIGR
GLTKADIEQLPSYRFNPDSHQSEQTLCVVCFSDFEVRQLLRVLPCNHEFHAKCVDKWLKANRTCPICRADASEVPREAE
>UniRef90_A0A2D4LCC2/93-171 [subseq from] RING-type domain-containing protein n=1 Tax=Micrurus spixii TaxID=129469 RepID=A0A2D4LCC2_9SAUR
GLTKADIEHLPSYRFNPESHQSEQTLCVVCFSDFEIRQLLRVLPCNHEFHAKCIDKWLKANRTCPICRADASEVHREAE
>UniRef90_A0A8C4YY70/404-482 [subseq from] E3 ubiquitin-protein ligase RNF38-like n=1 Tax=Gadus morhua TaxID=8049 RepID=A0A8C4YY70_GADMO
GLTKGDIEQLPSYRFNPNNQQSEQTLCVVCMSDFESRQLLRVLPCSHEFHGKCVDKWLRANRTCPICRADASEVQRDSE
>UniRef90_A0A8C4C6V0/397-475 [subseq from] Ring finger protein 44 n=3 Tax=Denticeps clupeoides TaxID=299321 RepID=A0A8C4C6V0_9TELE
GLTKADIEQLPSYRFNQENHQSEQTLCVVCFSDFESRQLLRVLPCNHEFHAKCVDKWLKTNRTCPICRADASEVHRDVE
>UniRef90_A0A8C5UK37/21-98 [subseq from] RING-type domain-containing protein n=4 Tax=Neognathae TaxID=8825 RepID=A0A8C5UK37_9PASS
GLTKADIEHLPSYRFNPESHQSEQTLCVVCFSDFEARQLLRVLPCNHEFHAKCVDKWLKANRTCPICRADASEVQREA-
>UniRef90_A0A8C9K1J3/81-159 [subseq from] RING-type domain-containing protein n=1 Tax=Panthera tigris altaica TaxID=74533 RepID=A0A8C9K1J3_PANTA
GLTKADIEQLPSYRFNPDSHQSEQTLCVVCFSDFEARQLLRVLPCNHEFHTKCVDKWLKANRTCPICRADASEVPREAE
>UniRef90_L5M760/454-519 [subseq from] RING finger protein 38 n=4 Tax=Boreoeutheria TaxID=1437010 RepID=L5M760_MYODS
GLTKADIEQLPSYRFNPNNHQSEQTLCVVCMCDFESRQLLRVLPCNHEFHAKCVDKWLKPRPNPPM-------------
>UniRef90_L5M760/570-591 [subseq from] RING finger protein 38 n=4 Tax=Boreoeutheria TaxID=1437010 RepID=L5M760_MYODS
---------------------------------------------------------LVANRTCPICRADASEVHRDSE
>UniRef90_UPI00210F61D1/348-426 [subseq from] RING finger protein 44 isoform X3 n=3 Tax=Suncus etruscus TaxID=109475 RepID=UPI00210F61D1
GLTKADIEQLPSYRFNPDSHQSEQTLCVVCFSDFEARQLLRVLPCNHEFHAKCVDKWLKANRTCPICRADASEVPREAE
>UniRef90_A0A8C8RYH1/348-426 [subseq from] Ring finger protein 44 n=1 Tax=Pelusios castaneus TaxID=367368 RepID=A0A8C8RYH1_9SAUR
GLTKADIEHLPSYRFNPDSHQSEQSLCVVCFSDFEARQLLRVLPCNHEFHAKCVDKWLKANRTCPICRADASEVHREAE
>UniRef90_A0A7J6BBR9/324-402 [subseq from] RING-type domain-containing protein n=12 Tax=Siluroidei TaxID=1489793 RepID=A0A7J6BBR9_AMEME
GLTKADIEQLPSYRFNSEKHQSEQTLCVICFSDFESRQLLRVLPCNHEFHAKCVDKWLKSNRTCPICRADASEVHRDVE
>UniRef90_A0A7K4LFB3/282-359 [subseq from] RNF44 protein (Fragment) n=1 Tax=Crypturellus undulatus TaxID=48396 RepID=A0A7K4LFB3_9AVES
GLTKADIEHLPSYRFNPENHQSEQTLCVVCFSDFEARQLLRVLPCNHEFHAKCVDKWLKANRTCPICRADASEVQREA-
>UniRef90_A0A821RVU1/121-198 [subseq from] (mimic poison frog) hypothetical protein n=1 Tax=Ranitomeya imitator TaxID=111125 RepID=A0A821RVU1_9NEOB
GLTKANIEQLPSYRFNLESHQSEQTLCVVCFSDFESRQLLRVLPCNHEFHAKCVDKWLKSNRTCPICRADASEVHRDG-
>UniRef90_UPI001E1C6601/81-158 [subseq from] RING finger protein 44-like n=1 Tax=Coregonus clupeaformis TaxID=59861 RepID=UPI001E1C6601
GITKADIEQLPSYRFNLDNHQSEQTLCVVCFSDFECRQLLRVLPCNHEFHAKCVDKWLKTNRTCPICRADASEVHREV-
>UniRef90_UPI002094A687/306-384 [subseq from] RING finger protein 44 isoform X2 n=1 Tax=Caretta caretta TaxID=8467 RepID=UPI002094A687
GLTKADIEHLPSYRFNPESHQSEQSLCVVCFSDFEARQLLRVLPCNHEFHAKCVDKWLKANRTCPICRADASEVHREAE
>UniRef90_H9GB38/367-445 [subseq from] Ring finger protein 44 n=25 Tax=Sauria TaxID=32561 RepID=H9GB38_ANOCA
GLTKADIEHLPSYRFNPESHQSEQTLCVVCFSDFEVRQLLRVLPCNHEFHAKCIDKWLKANRTCPICRADASEVHREAE
>UniRef90_A0A8T0B3A8/347-425 [subseq from] RING-type domain-containing protein n=5 Tax=Siluroidei TaxID=1489793 RepID=A0A8T0B3A8_SILME
GLTKADIEQLPSYRFNSEKHQSEQTLCVVCFSDFESRQLLRVLPCNHEFHAKCVDKWLKTNRTCPICRADASEVHRDVE
>UniRef90_A0A8C0ADB1/44-122 [subseq from] Ring finger protein 44 n=1 Tax=Bos mutus grunniens TaxID=30521 RepID=A0A8C0ADB1_BOSMU
GLTKADIEQLPSYRFHPDSHQSEQTLCVVCFSDFEARQLLRVLPCNHEFHTKCVDKWLKANRTCPICRADASEVPREAE
>UniRef90_A0A7K5F871/368-445 [subseq from] RNF44 protein (Fragment) n=1 Tax=Probosciger aterrimus TaxID=141839 RepID=A0A7K5F871_PROAR
GLTKADIEHLPSYRFNPESHQSEQTLCVVCFSDFEARQLLRVLPCNHEFHAKCVDKWLKANRTCPICRADASEVQRDA-
>UniRef90_A0A8J6A0N5/334-412 [subseq from] RING finger protein 44 (Fragment) n=3 Tax=Laurasiatheria TaxID=314145 RepID=A0A8J6A0N5_GALPY
GLTKADIEQLPSYRFNPDGHQSEQTLCVVCFSDFEARQLLRVLPCNHEFHTKCVDKWLKANRTCPICRADASEVPREAE
>UniRef90_A0A6Q2YWY9/258-335 [subseq from] RING finger protein 44 n=1 Tax=Esox lucius TaxID=8010 RepID=A0A6Q2YWY9_ESOLU
GLTKADIEQLPSYRFNLDNHQSEQTLCVVCFSDFECRQLLRVLPCNHEFHAKCVDKWLKTNRTCPICRADASEVHREV-
>UniRef90_A0A8J0UY49/355-433 [subseq from] RING finger protein 44 isoform X3 n=1 Tax=Xenopus laevis TaxID=8355 RepID=A0A8J0UY49_XENLA
GLTKANIEQLPSYRFNAESHQSDQTLCVVCFSDFESRQLLRVLPCNHEFHAKCVDKWLKSNRTCPICRADASEAHRDGE
>UniRef90_A0A8J6FPX2/351-429 [subseq from] RING-type domain-containing protein n=12 Tax=Anura TaxID=8342 RepID=A0A8J6FPX2_ELECQ
GLTKANIEQLPSYRFNLESHQSEQTLCVVCFSDFESRQLLRVLPCNHEFHAKCVDKWLKSNRTCPICRADASEVHRDGE
>UniRef90_W5LAB9/587-662 [subseq from] Ring finger protein 38 n=4 Tax=Characoidei TaxID=1489739 RepID=W5LAB9_ASTMX
GLTKADIEQLPSYRFNPSNHQSE---CVVCMCDFESRQLLRVLPCNHEFHAKCVDKWLKANRTCPICRADASEVQRDSE
>UniRef90_A0A7J8FM41/351-429 [subseq from] Ring finger protein 44 n=7 Tax=Laurasiatheria TaxID=314145 RepID=A0A7J8FM41_ROUAE
GLTKADIEQLPAYRFNPDSHQSEQTLCVVCFSDFEARQLLRVLPCNHEFHTKCVDKWLKANRTCPICRADASEVPREAE
>UniRef90_UPI001873DE39/354-432 [subseq from] RING finger protein 44 isoform X2 n=2 Tax=Manis TaxID=9973 RepID=UPI001873DE39
GLTKGDIEQLPSYRFNPDSHQSEQTLCVVCFSDFEARQLLRVLPCNHEFHTKCVDKWLKANRTCPICRADASEVPREAE
>UniRef90_A0A1A8HRV8/209-286 [subseq from] Ring finger protein 44 n=1 Tax=Nothobranchius kuhntae TaxID=321403 RepID=A0A1A8HRV8_NOTKU
GLTKADIEQLPSYRFNSENHLSEQTLCVVCFSDFESRQLLRVLPCNHEFHAKCVDKWLKTNRTCPICRADASDVHREV-
>UniRef90_A0A3P8WY78/325-403 [subseq from] Ring finger protein 44 n=1 Tax=Cynoglossus semilaevis TaxID=244447 RepID=A0A3P8WY78_CYNSE
GLTKADIEQLPSYRFNPENHLTEQTLCVVCFSDFECRQLLRVLPCNHEFHAKCVDKWLKTNRTCPICRADASDVHREAE
>UniRef90_A0A6I8RU75/392-470 [subseq from] RING finger protein 44 isoform X2 n=14 Tax=Pipidae TaxID=8352 RepID=A0A6I8RU75_XENTR
GLTKANIEQLPSYRFNAESHQSEQTLCVVCFSDFESRQLLRVLPCNHEFHAKCVDKWLKSNRTCPICRADASEAHRDGE
>UniRef90_UPI00062A5C93/375-453 [subseq from] RING finger protein 44 isoform X1 n=2 Tax=Dasypus novemcinctus TaxID=9361 RepID=UPI00062A5C93
GLSKADIEQLPSYRFNPDSHQSEQTLCVVCFSDFEARQLLRVLPCNHEFHTKCVDKWLKANRTCPICRADASEVPREAE
>UniRef90_H0WQQ5/363-441 [subseq from] Ring finger protein 44 n=38 Tax=Boreoeutheria TaxID=1437010 RepID=H0WQQ5_OTOGA
GLTKADIEQLPSYRFNPDSHQSEQTLCVVCFSDFEARQLLRVLPCSHEFHTKCVDKWLKANRTCPICRADASEVPREAE
>UniRef90_G1PUY4/357-434 [subseq from] Ring finger protein 44 n=26 Tax=Microchiroptera TaxID=30560 RepID=G1PUY4_MYOLU
GLTKADIEQLPAYRFNPDSHQSEQTLCVVCFSDFEARQLLRVLPCNHEFHTKCVDKWLKANRTCPICRADASEVPREV-
>UniRef90_T0MFZ1/38-116 [subseq from] RING-type domain-containing protein n=1 Tax=Camelus ferus TaxID=419612 RepID=T0MFZ1_CAMFR
GLTKADIEQLPSYRFHPDSRQSEQTLCVVCFSDFEARQLLRVLPCNHEFHTKCVDKWLKANRTCPICRADASEVPREAE
>UniRef90_G7P6Z1/221-299 [subseq from] RING-type domain-containing protein n=2 Tax=Macaca TaxID=9539 RepID=G7P6Z1_MACFA
GLTKADIEQLPSYRFNPDSRQSEQTLCVVCFSDFETRQLLRVLPCNHEFHTKCVDKWLKANRTCPICRADASEVPREAE
>UniRef90_A0A8C7GQZ5/274-351 [subseq from] RING finger protein 44-like n=1 Tax=Oncorhynchus kisutch TaxID=8019 RepID=A0A8C7GQZ5_ONCKI
GITKADIEQLPSYRFNLDNHQSEQTLCVVCFSDFECRQLLRVLPCNHEFHAKCVDKWLKTNRTCPICRANASEVHREV-
>UniRef90_A0A2K5QBK7/380-458 [subseq from] Ring finger protein 44 n=3 Tax=Cebus imitator TaxID=2715852 RepID=A0A2K5QBK7_CEBIM
GLTKADIEQLPSYRFNPDSHQSEQTLCVVCFSDFEVRQLLRVLPCNHEFHTKCVDKWLKANRTCPICRADASEMPREAE
>UniRef90_A0A6F9BMN9/458-534 [subseq from] RING-type domain-containing protein n=1 Tax=Coregonus sp. 'balchen' TaxID=861768 RepID=A0A6F9BMN9_9TELE
GITKADIEQLPSYRFNLDNHQSEQTLCVVCFSDFECRQLLRVLPCNHEFHAKCVDKWLKTNRTCPICRADASEVHRE--
>UniRef90_A0A6P8Q6B2/403-481 [subseq from] RING finger protein 44 isoform X1 n=7 Tax=Gymnophiona TaxID=8445 RepID=A0A6P8Q6B2_GEOSA
GLTKASIELLPSYRFNPESHHSEQTLCVVCFSDFETRQLLRVLPCNHEFHAKCVDKWLKANRTCPICRADASEVHRETE
>UniRef90_UPI00189D3C31/337-415 [subseq from] LOW QUALITY PROTEIN: RING finger protein 44-like n=1 Tax=Choloepus didactylus TaxID=27675 RepID=UPI00189D3C31
GLTKADIEQLPSYRFNPDSHQSEQTLCVVCFSDFEARQLLRVLPCNHEFHTKCVDKWLKANRTCPICLADASEVPREAE
>UniRef90_UPI00053F9FD8/222-295 [subseq from] RING finger protein 44 isoform X11 n=2 Tax=Rodentia TaxID=9989 RepID=UPI00053F9FD8
GLTKADIEQLPSYRFNPEGHQSEQTLCVVCFSDFEARQLLRVLPCNHEFHAKCVDKWLKANRTCPICRADASEF-----
>UniRef90_UPI001F074D21/370-448 [subseq from] RING finger protein 44 isoform X1 n=2 Tax=Hypomesus transpacificus TaxID=137520 RepID=UPI001F074D21
GLTKADIEQLPSYRLNLENHQSEQTLCVVCFSDFECRQLLRVLPCNHEFHAKCVDKWLKTNRTCPICRADASEVHREAE
>UniRef90_A0A8C5CDU6/277-355 [subseq from] Ring finger protein 44 n=2 Tax=Gadus morhua TaxID=8049 RepID=A0A8C5CDU6_GADMO
GLTKADIEHLPSYRFNLENHLSEQTLCVVCFCDFECRQLLRVLPCNHEFHAKCVDKWLKTNRTCPICRADASDVHREAE
>UniRef90_UPI00005E612E/6-71 [subseq from] RING finger protein 38 n=1 Tax=Homo sapiens TaxID=9606 RepID=UPI00005E612E
------SGQLPSYRFNPNNHQSEQTLCVVCMCDFESRQLLRVLPCNHEFHAKCVDKWLKANRTCPICRADSG-------
>UniRef90_A0A3P9Q3H9/346-424 [subseq from] Ring finger protein 44 n=11 Tax=Cyprinodontiformes TaxID=28738 RepID=A0A3P9Q3H9_POERE
GLTKADIEQLPSYRFNSENHLSEQTLCVVCFSDFECRQLLRVLPCNHEFHAKCVDKWLKTNRTCPICRADASDVHREAE
>UniRef90_A0A835AAH1/239-286 [subseq from] RING-type domain-containing protein n=1 Tax=Digitaria exilis TaxID=1010633 RepID=A0A835AAH1_9POAL
------------------------VECAVCLSELEDGEEARFLPrCGHGFHAECVDAWLASHTTCPLCRLTV--------
>UniRef90_A0A835AAH1/719-772 [subseq from] RING-type domain-containing protein n=1 Tax=Digitaria exilis TaxID=1010633 RepID=A0A835AAH1_9POAL
----------------------SSVECAVCLSELEDGEEARFLPrCGHGFHAECVDTWFASHTTCPLCRLTVAKPD----
>UniRef90_A0A835AAH1/1203-1250 [subseq from] RING-type domain-containing protein n=1 Tax=Digitaria exilis TaxID=1010633 RepID=A0A835AAH1_9POAL
------------------------VECAVCLAELKDGEAARFLPrCGHGFHAECVDTWLASHTTCPLCRLTV--------
>UniRef90_A0A835AAH1/1623-1667 [subseq from] RING-type domain-containing protein n=1 Tax=Digitaria exilis TaxID=1010633 RepID=A0A835AAH1_9POAL
-------------------------ECAVCLAGLEDGEEAQLMPCcGHWFHALCVDKWLASHATCPLCRI----------
>UniRef90_A0A8C7J7G4/377-454 [subseq from] RING finger protein 44-like n=1 Tax=Oncorhynchus kisutch TaxID=8019 RepID=A0A8C7J7G4_ONCKI
GITKADIEQLPSYRFNLDNHQSEQTLCVVCFSDFECRQLLRVLPCNHEFHAKCVDKWLKTNRTCPICRADATEVHHEV-
>UniRef90_A0A665W8Z1/309-386 [subseq from] RING finger protein 44 n=2 Tax=Percomorphaceae TaxID=1489872 RepID=A0A665W8Z1_ECHNA
GLTKADIEQLPSYRFNSENHLSEQTLCVVCFSDFECRQLLRVLPCNHEFHAKCVDKWLKTNRTCPICRADASDVHREV-
>UniRef90_A0A1S2ZTR7/260-338 [subseq from] RING finger protein 44 n=1 Tax=Erinaceus europaeus TaxID=9365 RepID=A0A1S2ZTR7_ERIEU
GLTRADIEQLPSYRFNPDSRQSEQTLCVVCFSDFEARQLLRVLPCNHEFHTKCVDKWLKANRTCPICRADASEVPREAE
>UniRef90_UPI000540231C/361-433 [subseq from] RING finger protein 44 isoform X3 n=1 Tax=Fukomys damarensis TaxID=885580 RepID=UPI000540231C
GLTKADIEQLPSYRFNPEGHQSEQTLCVVCFSDFEARQLLRVLPCNHEFHAKCVDKWLKANRTCPICRADASE------
>UniRef90_UPI001A97F118/368-445 [subseq from] RING finger protein 44 isoform X1 n=4 Tax=Cottioidei TaxID=8100 RepID=UPI001A97F118
GLTKADIEQLPSYRFNSENHLSEQTLCVVCFSDFECRQLLRVLPCNHEFHTKCVDKWLKTNRTCPICRADASEVHREV-
>UniRef90_A0A6P4ZY98/510-584 [subseq from] RING finger protein 44-like isoform X1 n=2 Tax=Branchiostoma belcheri TaxID=7741 RepID=A0A6P4ZY98_BRABE
GMSKAKIEDLPSYRYNPDNHQSQQTLCVVCMCDFENRQLLRVLPCNHEFHAKCVDKWLKSNRTCPICRADASELS----
>UniRef90_A0A7J7EBT4/403-481 [subseq from] RING-type domain-containing protein n=6 Tax=Laurasiatheria TaxID=314145 RepID=A0A7J7EBT4_DICBM
GLTKADIEQLPSYRFNPDSRQSEQTLCVVCFSDFEARQLLRVLPCSHEFHTKCVDKWLKANRTCPICRADASEVPREAE
>UniRef90_UPI001885C2C5/362-440 [subseq from] RING finger protein 44 isoform X1 n=2 Tax=Syngnathus acus TaxID=161584 RepID=UPI001885C2C5
GLTKADIEQLPSYRFSSENHLSEQTLCVVCFSDFECRQLLRVLPCNHEFHAKCVDKWLKTNRTCPICRADASDVHREAE
>UniRef90_A0A0D3GHH9/101-149 [subseq from] RING-type domain-containing protein n=1 Tax=Oryza barthii TaxID=65489 RepID=A0A0D3GHH9_9ORYZ
-----------------------AAQCSVCLGAVRGGEMVRRLPaCKHLYHVECIDMWLASHATCPLCRTEV--------
>UniRef90_A0A0D3GHH9/242-307 [subseq from] RING-type domain-containing protein n=1 Tax=Oryza barthii TaxID=65489 RepID=A0A0D3GHH9_9ORYZ
--------KIPEFAYAGSARHGGGGECSVCLGAVQGGEAVRRLPaCKHLYHVECIDMWLASHATCPICRTEVEP------
>UniRef90_A0A0D3GHH9/453-502 [subseq from] RING-type domain-containing protein n=1 Tax=Oryza barthii TaxID=65489 RepID=A0A0D3GHH9_9ORYZ
------------------------AACSVCLGAFQLGETVRLLPaCLHLYHAECIDPWLDAHTTCPLCRSDTGD------
>UniRef90_A0A0D3GHH9/663-712 [subseq from] RING-type domain-containing protein n=1 Tax=Oryza barthii TaxID=65489 RepID=A0A0D3GHH9_9ORYZ
---------------------ASWTECAVCLGVIHVGAMVKLLPaCAHIYHVDCIDLWLSSHPTCPLCRCR---------
>UniRef90_A0A7E6CW89/330-408 [subseq from] RING finger protein 44 isoform X3 n=9 Tax=Boreoeutheria TaxID=1437010 RepID=A0A7E6CW89_9CHIR
GLAKADIEQLPAYRFNPDSRQSEQTLCVVCFSDFEARQLLRVLPCNHEFHTKCVDKWLKANRTCPICRADASEVPREAE
>UniRef90_C3XZQ6/944-1018 [subseq from] Nucleolysin TIA-1 n=2 Tax=Branchiostoma floridae TaxID=7739 RepID=C3XZQ6_BRAFL
GMSKAKIEDLPSYRYNPDNHQSQQTLCVVCMCDFENRQLLRVLPCNHEFHAKCVDKWLKSNRTCPICRADASELA----
>UniRef90_A0A8C4QML2/389-467 [subseq from] Ring finger protein 38 n=2 Tax=Eptatretus burgeri TaxID=7764 RepID=A0A8C4QML2_EPTBU
GLSKQDVDQLPSYRYNPENQQSEQSLCVVCMFDFEARQLLRLLPCSHEFHAKCVDKWLRTNRTCPICRADASEIHRDSE
>UniRef90_U3KM18/404-470 [subseq from] RING-type domain-containing protein n=29 Tax=Amniota TaxID=32524 RepID=U3KM18_RABIT
GLTKADIEQLPSYRFNPNNHQSEQTLCVVCMCDFESRQLLRVLPCNHEFHAKCVDKWLKANRTCPIC------------
>UniRef90_A0A3Q3A5J5/347-424 [subseq from] Ring finger protein 44 n=4 Tax=Percomorphaceae TaxID=1489872 RepID=A0A3Q3A5J5_KRYMA
GLTKADIELLPSYRFNSENHLSEQTLCVVCFSDFECRQLLRVLPCNHEFHAKCVDKWLKTNRTCPICRADASDVHREV-
>UniRef90_A0A3Q3W6G3/376-453 [subseq from] Ring finger protein 44 n=15 Tax=Percomorphaceae TaxID=1489872 RepID=A0A3Q3W6G3_MOLML
GLTKADIEQLPSYRFNSENHLSEQTLCVVCFSDFECRQLLRVLPCNHEFHAKCVDKWLKTNRTCPICRADASDVQRET-
>UniRef90_A0A8C6UQM6/363-441 [subseq from] Ring finger protein 44 n=4 Tax=Percomorphaceae TaxID=1489872 RepID=A0A8C6UQM6_9GOBI
GLTKADIEQLPSYRFNSENHLSEQTLCVVCFSDFECRQLLRVLPCNHEFHAKCVDKWLKTNRTCPICRADASDVPREAE
>UniRef90_A0A0E0JXZ6/272-321 [subseq from] RING-type domain-containing protein n=1 Tax=Oryza punctata TaxID=4537 RepID=A0A0E0JXZ6_ORYPU
-------------------------QCAVCLSLVQEGEMVRQLPaCKHLFHVGCIDMWLHSHSTCPLCRASVEPL-----
>UniRef90_A0A0E0JXZ6/873-944 [subseq from] RING-type domain-containing protein n=1 Tax=Oryza punctata TaxID=4537 RepID=A0A0E0JXZ6_ORYPU
-LTAAAIDALPASEYERPLGGGGAPACSVCLEDVRGGETVRRLPeCGHLYHAACIDAWLRLHTTCPLCRSDLS-------
>UniRef90_A0A0E0JXZ6/1490-1539 [subseq from] RING-type domain-containing protein n=1 Tax=Oryza punctata TaxID=4537 RepID=A0A0E0JXZ6_ORYPU
------------------------VVCAVCLEDVRDGETVRRLPaCRHLFHVECIDMWLHsSHRTCPMCRCVVS-------
>UniRef90_A0A0E0JXZ6/1694-1743 [subseq from] RING-type domain-containing protein n=1 Tax=Oryza punctata TaxID=4537 RepID=A0A0E0JXZ6_ORYPU
------------------------ELCSVCLEEVHAGEMVREMPaCKHLFHVECIDMWLHSHRTCPMCRCDLSP------
>UniRef90_UPI001E1C16FC/531-609 [subseq from] RING finger protein 44 isoform X1 n=3 Tax=Desmodus rotundus TaxID=9430 RepID=UPI001E1C16FC
GLSKADIEQLPAYRFNPDSRQSEQTLCVVCFSDFEVRQLLRVLPCGHEFHAKCVDKWLKANRTCPICRADASEVPREAE
>UniRef90_A0A3Q2XWZ1/360-438 [subseq from] Ring finger protein 44 n=3 Tax=Hippocampus comes TaxID=109280 RepID=A0A3Q2XWZ1_HIPCM
GLTKADIELLPSYRFSSENHLSEQTLCVVCFSDFECRQLLRVLPCNHEFHAKCVDKWLKTNRTCPICRADASDVHREAE
>UniRef90_A0A5C6MYP2/465-535 [subseq from] E3 ubiquitin-protein ligase RNF38 n=1 Tax=Takifugu flavidus TaxID=433684 RepID=A0A5C6MYP2_9TELE
GLTKADIEHIPSYKFNSNNHHSEQTMCVVCMCDFESRQLLRVLPCSHEFHAKCVDKWLKANRTCPICRAEV--------
>UniRef90_H3D3B4/381-451 [subseq from] Ring finger protein 38 n=1 Tax=Tetraodon nigroviridis TaxID=99883 RepID=H3D3B4_TETNG
GLTKADIEQIPSYKFNSNNRHSEQTMCVVCMCDFESRQLLRVLPCSHEFHAKCVDKWLKANRTCPICRAEV--------
>UniRef90_T1JLM0/536-608 [subseq from] RING-type domain-containing protein n=1 Tax=Strigamia maritima TaxID=126957 RepID=T1JLM0_STRMM
-LLKAEIEQLPSYRFNAETHQSDQTSCVICMCDFEQRQLLRVLPCNHEFHAKCVDKWLKTNRTCPICRGDASEY-----
>UniRef90_UPI000719DFF3/370-441 [subseq from] RING finger protein 44-like n=1 Tax=Priapulus caudatus TaxID=37621 RepID=UPI000719DFF3
GLTKVDIEQLPSYRFNASSHQSDQTSCVVCMCDFEQRQLLRVLPCHHEFHAKCVDKWLKTNRTCPICRADAG-------
>UniRef90_A0A0E0R423/127-169 [subseq from] RING-type domain-containing protein n=2 Tax=Oryza TaxID=4527 RepID=A0A0E0R423_ORYRU
----------------------REEECGVCLEGFEEGEKLRKMSCEHYFHESCVFKWLQGPSYVP--------------
>UniRef90_A0A0E0R423/220-277 [subseq from] RING-type domain-containing protein n=2 Tax=Oryza TaxID=4527 RepID=A0A0E0R423_ORYRU
--------------------TREEEACAVCLEGFKEGDRVKKMPCSHDFHANCISEWLRVSRLCPHCRF-ALPAERDSE
>UniRef90_A0A0E0R423/418-472 [subseq from] RING-type domain-containing protein n=2 Tax=Oryza TaxID=4527 RepID=A0A0E0R423_ORYRU
-----------------GDEKGEAKDCPVCLQGFEEGDKLRKMPCadSHCFHEQCIFSWLLINRHCPLCRFP---------
>UniRef90_A0A0E0R423/546-596 [subseq from] RING-type domain-containing protein n=2 Tax=Oryza TaxID=4527 RepID=A0A0E0R423_ORYRU
--------------------EAKEKDCSVCLEAFEeeSDKLMRKMPCCHAFHESCIFEWLQVSRLCPLCRF----------
>UniRef90_A0A7L1C5B5/337-406 [subseq from] RNF44 protein (Fragment) n=39 Tax=Aves TaxID=8782 RepID=A0A7L1C5B5_9PASS
--------HLPSYRFNPESHQSEQTLCVVCFSDFEARQLLRVLPCNHEFHAKCVDKWLKANRTCPICRADASEVQREA-
>UniRef90_A0A0E0PYS9/111-158 [subseq from] RING-type domain-containing protein n=3 Tax=Oryza TaxID=4527 RepID=A0A0E0PYS9_ORYRU
------------------------AQCSVCLGAVRGGEMVRRLPaCKHLYHVECIDMWLASHATCPLCRTEV--------
>UniRef90_A0A0E0PYS9/344-379 [subseq from] RING-type domain-containing protein n=3 Tax=Oryza TaxID=4527 RepID=A0A0E0PYS9_ORYRU
--------------------------------------TVRLLPaCLHLYHAECIDPWLDAHTTCPLCRSDTGD------
>UniRef90_A0A1B0BSE1/63-131 [subseq from] RING-type domain-containing protein n=1 Tax=Glossina palpalis gambiensis TaxID=67801 RepID=A0A1B0BSE1_9MUSC
------VSMLPTYKYSSEPDDGNEKCCAVCLIDFQLNEIIRKLPCAHDFHADCADKWLKLHQTCPMCRACLFNVN----
>UniRef90_A0A1B0BSE1/231-294 [subseq from] RING-type domain-containing protein n=1 Tax=Glossina palpalis gambiensis TaxID=67801 RepID=A0A1B0BSE1_9MUSC
-----QVETLPKYEFSPASNDGSEQCCAVCLNDFQLNEIIRKLPCAHDFHSDCVDKWIKLHQTCPMCRA----------
>UniRef90_UPI0001CBA5CC/480-556 [subseq from] RING finger protein 38-like isoform X1 n=1 Tax=Saccoglossus kowalevskii TaxID=10224 RepID=UPI0001CBA5CC
GLTKADIEQLPSYRYNPDTHQSgsDQTCCVVCMCDFEQRQLLRVLTCNHEFHTKCVDKWLKTNRTCPICRADASELS----
>UniRef90_UPI001CC53942/354-432 [subseq from] E3 ubiquitin-protein ligase RNF38 n=1 Tax=Dromiciops gliroides TaxID=33562 RepID=UPI001CC53942
GLTKADIEQLPSYRFNPNNHQSEQTLCVVCMCDFESRQLLRVLPCNHEFHAKCVDKWLKANVPAQFVELTHQKCHRDSE
>UniRef90_A0A493TLZ8/364-423 [subseq from] Ring finger protein 44 n=1 Tax=Anas platyrhynchos platyrhynchos TaxID=8840 RepID=A0A493TLZ8_ANAPP
GLTKADIEHLPSYRFNPESHQSEQTLCVVCFSDFEARQLLRVLPCNHEFHAKCVDKWLKV-------------------
>UniRef90_A0A493TLZ8/449-470 [subseq from] Ring finger protein 44 n=1 Tax=Anas platyrhynchos platyrhynchos TaxID=8840 RepID=A0A493TLZ8_ANAPP
--------------------------------------------------------PSQANRTCPICRADASEVQREA-
>UniRef90_A0A1Z5KU28/96-173 [subseq from] RING-type domain-containing protein (Fragment) n=1 Tax=Ornithodoros moubata TaxID=6938 RepID=A0A1Z5KU28_ORNMO
-LPKAEIEQLLSYRFNPETHESDQTSCVVCMCDFEARQVLRVLPCAHEFHARCVDKWLKNNRTCPICRGDASEGSQSSE
>UniRef90_A0A8B9EBJ7/191-255 [subseq from] RING-type domain-containing protein n=1 Tax=Anser cygnoid TaxID=8845 RepID=A0A8B9EBJ7_ANSCY
GLTKADIEQLPSYRFNPNNHQSEQTLCVVCMCDFESRQLLRVLPCNHEFHAKCVDKWLKVNEIKS--------------
>UniRef90_A0A293LET4/394-471 [subseq from] RING-type domain-containing protein (Fragment) n=3 Tax=Ornithodoros TaxID=6937 RepID=A0A293LET4_ORNER
-LPKAEIEQLLSYRFNPETHESEQTSCVVCMCDFEARQVLRVLPCAHEFHARCVDKWLKNNRTCPICRGDASEGSQSSE
>UniRef90_A0A0E0JFI3/288-353 [subseq from] RING-type domain-containing protein n=1 Tax=Oryza punctata TaxID=4537 RepID=A0A0E0JFI3_ORYPU
----AAIARLPCFVLSISRGG-SVAECAVCLGTVEEGETVRALPCcPHAFHARCVDAWLRLRPTCPLCRAG---------
>UniRef90_A0A0E0JFI3/660-728 [subseq from] RING-type domain-containing protein n=1 Tax=Oryza punctata TaxID=4537 RepID=A0A0E0JFI3_ORYPU
--SAAAIAALPTFGYEAPAAAAAALDCAVCLGQVDAGEKVRQLPkCGHLFHAECVDAWLRAHSTCPMCRAA---------
>UniRef90_A0A8W8J2A7/314-393 [subseq from] Uncharacterized protein n=2 Tax=Crassostrea gigas TaxID=29159 RepID=A0A8W8J2A7_CRAGI
GLTKPEIEQLPAYRFNKENHHSdmDQTSCVVCMCDFENRQLLRVLPCSHEFHAKCVDKWLKTNRTCPICRADATEIASQS-
>UniRef90_A0A7K7PG77/429-495 [subseq from] RNF38 ligase (Fragment) n=3 Tax=Sylvioidea TaxID=2116661 RepID=A0A7K7PG77_ACRAR
GLTKADIEQLPSYRFNPNNHQSEQTLCVVCMCDFESRQLLRVLPCNHEFHAKCVDKWLKVRKSNPIL------------
>UniRef90_A0A851JBF2/248-313 [subseq from] RNF38 ligase (Fragment) n=3 Tax=Amniota TaxID=32524 RepID=A0A851JBF2_9PASS
GLTKADIEQLPSYRFNPNNHQSEQTLCVVCMCDFESRQLLRVLPCNHEFHAKCVDKWLKVRKSNPI-------------
>UniRef90_E0VP71/477-548 [subseq from] RING finger protein, putative n=1 Tax=Pediculus humanus subsp. corporis TaxID=121224 RepID=E0VP71_PEDHC
--FRAEIEQLPSYKFNVENHQSDQTCCVVCMCDFEPRQSLRVLPCSHEFHAKCVDKWLKGNRTCPICRGDASQY-----
>UniRef90_A0A7K9BGR7/384-450 [subseq from] RNF38 ligase (Fragment) n=2 Tax=Casuariiformes TaxID=8784 RepID=A0A7K9BGR7_DRONO
GLTKADIEQLPSYRFNPNNHQSEQTLCVVCMCDFESRQLLRVLPCNHEFHAKCVDKWLKVNKIKSVL------------
>UniRef90_A0A131XK76/513-588 [subseq from] Putative ring finger protein 38 (Fragment) n=2 Tax=Ixodidae TaxID=6939 RepID=A0A131XK76_9ACAR
--PRAEIEQLLSYRFNPETHESEQTSCVVCMCDFEARQVLRVLPCGHEFHARCVDKWLKNNRTCPICRGDASEGGHSS-
>UniRef90_A0A2J7PG38/585-657 [subseq from] RING-type domain-containing protein n=2 Tax=Cryptotermes secundus TaxID=105785 RepID=A0A2J7PG38_9NEOP
-LAKVEIEQLPSYKFNANSHHGDQTSCVVCMCDFEARQVIRVLPCSHEFHAKCVDKWLKSNRTCPICRGDASEY-----
>UniRef90_A0A7L2BQA3/431-497 [subseq from] RNF38 ligase (Fragment) n=22 Tax=Neognathae TaxID=8825 RepID=A0A7L2BQA3_9PASS
GLTKADIEQLPSYRFNPNNHQSEQTLCVVCMCDFESRQLLRVLPCNHEFHAKCVDKWLKVRKNNPIL------------
>UniRef90_A0A8S3TVT6/502-578 [subseq from] RNF38_44 n=1 Tax=Mytilus edulis TaxID=6550 RepID=A0A8S3TVT6_MYTED
GLTKPEIEQLPAYRFNKENHNSdmDQTNCVVCMCDFENRQLLRVLPCSHEFHAKCVDKWLKTNRTCPICRADATEIV----
>UniRef90_A0A7K9NL78/191-258 [subseq from] RNF38 ligase (Fragment) n=5 Tax=Passeriformes TaxID=9126 RepID=A0A7K9NL78_9CORV
GLTKTDIEQLPSYRFNPRNHQSEQTLCVVCMCDFEARQLLRVLPCNHEFHAKCVDKWLKVNKICVGCN-----------
>UniRef90_UPI0018881EE2/245-315 [subseq from] RING finger protein 44-like n=1 Tax=Rhipicephalus microplus TaxID=6941 RepID=UPI0018881EE2
--PRAEIEQLLSYRFNPETHESEQTSCVVCMCDFEARQVLRVLPCGHEFHARCVDKWLKNNRTCPICRGDAAE------
>UniRef90_A0A2P8XUK4/487-559 [subseq from] RING-type domain-containing protein n=1 Tax=Blattella germanica TaxID=6973 RepID=A0A2P8XUK4_BLAGE
-LAKVEIEQLPSYKFNADSHHGDQTSCVVCMCDFEARQMLRVLPCSHEFHAKCVDKWLKSNRTCPICRGDASEY-----
>UniRef90_UPI000C6EE512/568-641 [subseq from] RING finger protein 44-like n=1 Tax=Centruroides sculpturatus TaxID=218467 RepID=UPI000C6EE512
-LPKSEIEQLLSYRYNPENHGSDQTSCVVCMCDFEARQVLRVLPCGHEFHARCVDKWLKTNRTCPICRGDASDTG----
>UniRef90_UPI002094C38A/400-477 [subseq from] RING finger protein 44-like isoform X3 n=1 Tax=Ostrea edulis TaxID=37623 RepID=UPI002094C38A
GLTKHEIEQLPAYRFNKENHHSdmDQTSCVVCMCDFENRQLLRVLPCSHEFHAKCVDKWLKTNRTCPICRADATEAAS---
>UniRef90_A0A6I8RX65/354-416 [subseq from] Ring finger protein 38 n=2 Tax=Xenopus TaxID=8353 RepID=A0A6I8RX65_XENTR
GLTKADIEQLPSYRFNPNNHQSEQTLCVVCMCDFESRQLLRVLPCNHEFHAKCVDKWLKGLRL----------------
>UniRef90_A0A3B3SQE0/369-431 [subseq from] Ring finger protein 38 n=3 Tax=Paramormyrops kingsleyae TaxID=1676925 RepID=A0A3B3SQE0_9TELE
GLTKADIEQLPSYRFNPNNHQSEQTLCVVCMCDFESRQLLRVLPCNHEFHAKCVDKWLKVSAA----------------
>UniRef90_A0A6L2PYW5/590-662 [subseq from] RING-type domain-containing protein n=1 Tax=Coptotermes formosanus TaxID=36987 RepID=A0A6L2PYW5_COPFO
-LAKMEIEQLPSYKFNADSHHGDQTSCVVCMCDFEARQMLRVLPCSHEFHAKCVDKWLKSNRTCPICRGDASEY-----
>UniRef90_A0A663FDX9/354-415 [subseq from] Ring finger protein 38 n=2 Tax=Neognathae TaxID=8825 RepID=A0A663FDX9_AQUCH
GLTKADIEQLPSYRFNPNNHQSEQTLCVVCMCDFESRQLLRVLPCNHEFHAKCVDKWLKARN-----------------
>UniRef90_UPI001ED88667/810-884 [subseq from] trithorax group protein osa-like isoform X1 n=4 Tax=Ischnura elegans TaxID=197161 RepID=UPI001ED88667
-LAKTEIEQLPSYKYNSDTHRGDQTSCVVCMCDFEARQLLRVLPCAHEFHAKCVDKWLKSNRTCPICRGDASEYFN---
>UniRef90_A0A851ZVS2/432-496 [subseq from] RNF38 ligase (Fragment) n=4 Tax=Archosauria TaxID=8492 RepID=A0A851ZVS2_CALOR
GLTKADIEQLPSYRFNPNNHQSEQTLCVVCMCDFESRQLLRVLPCNHEFHAKCVDKWLKVRKSNP--------------
>UniRef90_UPI0021802513/363-443 [subseq from] E3 ubiquitin-protein ligase RNF38-like isoform X4 n=1 Tax=Patella vulgata TaxID=6465 RepID=UPI0021802513
GLTKADIDQLPAYRFNSETRRSDldMTSCVVCMCDFENRQLLRVLPCSHEFHGKCVDKWLKTNRTCPICRADASEVSSQSE
>UniRef90_UPI00158BF394/626-699 [subseq from] RING finger protein 44-like n=1 Tax=Chelonus insularis TaxID=460826 RepID=UPI00158BF394
GLTRAEVEQLPSYKFNPDTHQGDQTNCVVCMCDFEQPQSLRVLPCSHEFHAKCIDKWLKSNRTCPICRGDAGDY-----
>UniRef90_A0A067QTK4/284-356 [subseq from] RING finger protein 38 n=1 Tax=Zootermopsis nevadensis TaxID=136037 RepID=A0A067QTK4_ZOONE
-LAKVEIEQLLSYKFNPDSRHGDQTSCVVCMCDFESRQMLRVLPCSHEFHAKCVDKWLKSNRTCPICRGDASEY-----
>UniRef90_A0A3Q0GCN7/354-416 [subseq from] E3 ubiquitin-protein ligase RNF38 isoform X2 n=1 Tax=Alligator sinensis TaxID=38654 RepID=A0A3Q0GCN7_ALLSI
GLTKADIEQLPSYRFNPNNHQSEQTLCVVCMCDFESRQLLRVLPCNHEFHAKCVDKWLKDRKT----------------
>UniRef90_A0A7L3N069/247-307 [subseq from] RNF38 ligase (Fragment) n=3 Tax=Gnathostomata TaxID=7776 RepID=A0A7L3N069_9AVES
GLTKADIEQLPSYRFNPNNHQSEQTLCVVCMCDFESRQLLRVLPCNHEFHAKCVDKWLKVK------------------
>UniRef90_UPI00193AC67B/726-801 [subseq from] E3 ubiquitin-protein ligase RNF38-like n=1 Tax=Styela clava TaxID=7725 RepID=UPI00193AC67B
-LSKNQIEHLLSYRYKPDNHQGDQTICVVCMCDWEPKQLMRVLPCNHEFHAKCVDKWLKSNRTCPICRADASKLQRH--
>UniRef90_A0A7K8HAZ5/319-379 [subseq from] RNF38 ligase (Fragment) n=2 Tax=Neognathae TaxID=8825 RepID=A0A7K8HAZ5_9CORV
GLTKADIEQLPSYRFNPNNHQSEQTLCVVCMCDFESRQLLRVLPCNHEFHAKCVDKWLKVR------------------
>UniRef90_UPI0021184D21/514-586 [subseq from] RING finger protein 44-like n=8 Tax=Schistocerca TaxID=7008 RepID=UPI0021184D21
-LAKIEIEQLPSYKFNADTHHGDQTSCVVCMCDFEARQMLRVLPCSHEFHAKCVDKWLKSNRTCPICRGDASHY-----
>UniRef90_A0A6A4UZL8/164-236 [subseq from] RING finger protein 44 n=4 Tax=Amphibalanus amphitrite TaxID=1232801 RepID=A0A6A4UZL8_AMPAM
GLSKAEVDQLPSYRFNADTHNSDLTSCVVCMCDFESRQTLRVLPCSHEFHTKCVDKWLKTNRTCPICRGDASS------
>UniRef90_A0A7K9RY58/191-258 [subseq from] RNF38 ligase (Fragment) n=2 Tax=Aves TaxID=8782 RepID=A0A7K9RY58_9PASS
GLTKTDIEQLPSYRFNPSNHQSEQALCVVCMCDFEARQLLRVLPCNHEFHAKCVDKWLKVNKICVGCN-----------
>UniRef90_UPI001D092713/570-646 [subseq from] RING finger protein 44 n=1 Tax=Chrysoperla carnea TaxID=189513 RepID=UPI001D092713
-LAKMEIEQLPSYKFNSDTHEGDQTSCVVCMCDFEARQLLRVLPCSHEFHAKCVDKWLRSNRTCPICRGNASDYFNNS-
>UniRef90_A0A836ACE2/580-641 [subseq from] RING-type domain-containing protein n=2 Tax=Ovis aries TaxID=9940 RepID=A0A836ACE2_SHEEP
GLTKADIEQLPSYRFNPNNHQSEQTLCVVCMCDFESRQLLRVLPCNHEFHAKCVDKWLKADS-----------------
>UniRef90_UPI00071CDAC5/403-463 [subseq from] E3 ubiquitin-protein ligase RNF38 isoform X3 n=1 Tax=Calidris pugnax TaxID=198806 RepID=UPI00071CDAC5
GLTKADIEQLPSYRFNPNNHQSEQTLCVVCMCDFESRQLLRVLPCNHEFHAKCVDKWLKLQ------------------
>UniRef90_A0A8C3IJP0/434-495 [subseq from] Ring finger protein 38 n=143 Tax=Archelosauria TaxID=1329799 RepID=A0A8C3IJP0_CHRPI
GLTKADIEQLPSYRFNPNNHQSEQTLCVVCMCDFESRQLLRVLPCNHEFHAKCVDKWLKVKK-----------------
>UniRef90_UPI0018D7CEEA/437-516 [subseq from] RING finger protein 44-like isoform X1 n=2 Tax=Patiria miniata TaxID=46514 RepID=UPI0018D7CEEA
GLTKAYIDQLPSYLYKPDTHQSinDQTCCVVCMCDFEARQLLRVLPCSHEFHARCVDKWLKTNRTCPICRADASEMNNQS-
>UniRef90_A0A674AAQ9/244-305 [subseq from] E3 ubiquitin-protein ligase RNF38-like n=1 Tax=Salmo trutta TaxID=8032 RepID=A0A674AAQ9_SALTR
GLTKADIEQLPSYRFNPNNHQSEQTLCVVCMCDFESRQLLRVLPCNHEFHTKCVDKWLKVRQ-----------------
>UniRef90_A0A7L4MIR0/319-385 [subseq from] RNF38 ligase (Fragment) n=2 Tax=Glareolidae TaxID=43314 RepID=A0A7L4MIR0_GLAPT
GLTKADIEQLPSYRFNANNHQSEQTLCVVCMCDFESRQLLRVLPCNHEFHAKCVDKWLKVKKKIKMC------------
>UniRef90_A0A834P846/628-702 [subseq from] RING-type domain-containing protein n=21 Tax=Vespidae TaxID=7438 RepID=A0A834P846_VESPE
GLTRAEVEQLPSYKFNAETHQSDQTNCVVCMCDFEALQSLRVLPCSHEFHSKCIDKWLKSNRTCPICRGDAGEYF----
>UniRef90_A0A6L5CCZ3/518-589 [subseq from] RING-type domain-containing protein n=1 Tax=Ephemera danica TaxID=1049336 RepID=A0A6L5CCZ3_9INSE
--ARGEIEQLPSYKFDSGTHQGDQTSCVVCMCDFEARQMLRVLPCDHEFHAKCVDKWLKSNRTCPICRGDAAEY-----
>UniRef90_UPI000C715D03/451-524 [subseq from] RING finger protein 44 n=1 Tax=Orussus abietinus TaxID=222816 RepID=UPI000C715D03
GLTRAEVEQLPSYKFNAETHQGDQTNCVVCMCDFEAPQSLRVLPCSHEFHAKCIDKWLKSNRTCPICRGDAGEY-----
>UniRef90_A0A093BI42/313-379 [subseq from] RING finger protein 38 (Fragment) n=1 Tax=Chaetura pelagica TaxID=8897 RepID=A0A093BI42_CHAPE
GLTKADIEQLPSYKFNPSNYQSEQTLCVVCMCDFEARQLLRVLPCNHEFHAKCVDKWLKVNKICVGC------------
>UniRef90_A0A670K714/746-808 [subseq from] Ring finger protein 38 n=3 Tax=Episquamata TaxID=1329912 RepID=A0A670K714_PODMU
GLTKADIEQLPSYRFNPNNHQSEQTLCVVCMCDFESRQLLRVLPCNHEFHAKCVDKWLKVEKE----------------
>UniRef90_A0A0P7USR0/326-386 [subseq from] RING-type domain-containing protein n=1 Tax=Scleropages formosus TaxID=113540 RepID=A0A0P7USR0_SCLFO
GLTKVDIEQLPSYRFNPNNHQSEQTLCVVCMCDFESRQLLRVLPCNHEFHAKCVDKWLKVS------------------
>UniRef90_A0A4U1FDY8/219-277 [subseq from] RING-type domain-containing protein (Fragment) n=2 Tax=Boreoeutheria TaxID=1437010 RepID=A0A4U1FDY8_MONMO
GLTKADIEQLPSYRFNPNNHQSEQTLCVVCMCDFESRQLLRVLPCNHEFHAKCVDKWLK--------------------
>UniRef90_A0A7J7A7V3/535-611 [subseq from] RING-type domain-containing protein n=1 Tax=Abscondita terminalis TaxID=2069292 RepID=A0A7J7A7V3_9COLE
--GKLEIEQLVSYKFNADTHQGDQTSCVVCMCDFEARQLLRVLPCSHEFHAKCIDKWLRSNRTCPICRGNASEYFNNSE
>UniRef90_UPI000771AD05/612-685 [subseq from] RING finger protein 44 isoform X1 n=3 Tax=Cephus cinctus TaxID=211228 RepID=UPI000771AD05
GLTRAEVEQLPSYKFNVDTHQGDQTNCVVCMCDFEALQSLRVLPCSHEFHAKCIDKWLKSNRTCPICRGDAGEY-----
>UniRef90_A0A210QPX6/428-507 [subseq from] RING finger protein 38 n=4 Tax=Pectinidae TaxID=6566 RepID=A0A210QPX6_MIZYE
GLTKLEIDQLPAYRFNKETHHSgmDQTSCVVCMCDFENRQLLRVLPCSHEFHTKCVDKWLKTNRTCPICRADAAEVASQS-
>UniRef90_A0A8B7YWJ0/450-530 [subseq from] RING finger protein 44-like isoform X1 n=2 Tax=Acanthaster planci TaxID=133434 RepID=A0A8B7YWJ0_ACAPL
GLTKAYIDQLPSYLYKPDTHRSinDQTCCVVCMCDFEARQLLRVLPCSHEFHARCVDKWLKTNRTCPICRADASEMNNQSE
>UniRef90_A0A1B6DC84/215-286 [subseq from] RING-type domain-containing protein (Fragment) n=1 Tax=Clastoptera arizonana TaxID=38151 RepID=A0A1B6DC84_9HEMI
--NRVEIEQLRSFKFNAENHQGDQTSCVVCMCDFESRQLLRGLPCSHEFHAKCVDKWLKTNRTCPICRGDASGY-----
>UniRef90_UPI001C9D5BEB/798-871 [subseq from] atrophin-1-like n=1 Tax=Venturia canescens TaxID=32260 RepID=UPI001C9D5BEB
GLTRAEVEQLPSYKFNAETHQGDQTNCVVCMCDFEALQSLRVLPCSHEFHAKCIDKWLKSNRTCPICRGDAGEY-----
>UniRef90_UPI0013041EFE/549-623 [subseq from] RING finger protein 44 isoform X1 n=3 Tax=Nomia melanderi TaxID=2448451 RepID=UPI0013041EFE
GLTRAEVEQLPSYKFNAETHQGDQTNCVVCMCDFEAMQSLRVLPCSHEFHSKCIDKWLKSNRTCPICRGDAGEYF----
>UniRef90_A0A835NN77/301-360 [subseq from] RING-type domain-containing protein n=1 Tax=Lamprotornis superbus TaxID=245042 RepID=A0A835NN77_9PASS
GLTKADIEQLPSYRFNPNNHQSEQTLCVVCMCDFESRQLLRVLPCNHEFHAKCVDKWLKY-------------------
>UniRef90_A0A482XGH4/531-602 [subseq from] RING-type domain-containing protein n=2 Tax=Delphacidae TaxID=33362 RepID=A0A482XGH4_LAOST
--NRLEIEQLPSFKFNAETHQGDQTSCVVCMCDFESRQLLRGLPCSHEFHAKCVDKWLKSNRTCPICRGDASGY-----
>UniRef90_A0A0T6B8L3/522-598 [subseq from] Zinc finger protein n=1 Tax=Oryctes borbonicus TaxID=1629725 RepID=A0A0T6B8L3_9SCAR
-LAKPEIEQLLSYKFNADTHQGDQTSCVVCMCDFEARQLLRVLPCSHEFHAKCVDKWLRSNRTCPICRGNASEYFNNS-
>UniRef90_A0A851TN30/384-445 [subseq from] RNF38 ligase (Fragment) n=1 Tax=Nothocercus nigrocapillus TaxID=1977171 RepID=A0A851TN30_9AVES
GLTKADIEQLPSYRFNPNNHQSEQMLCVVCMCDFESRQLLRVLPCNHEFHAKCVDKWLKVNK-----------------
>UniRef90_A0A834XKJ4/663-737 [subseq from] RING-type domain-containing protein n=2 Tax=Aphidius gifuensis TaxID=684658 RepID=A0A834XKJ4_9HYME
GLTRAEVEQLPSYKFNAETHQGDQTNCVVCMCDFEAPQSLRVLPCSHEFHAKCIDKWLKSNRTCPICRGDAGEYF----
>UniRef90_A0A8J7TK64/325-384 [subseq from] RNF38 ligase (Fragment) n=1 Tax=Atractosteus spatula TaxID=7917 RepID=A0A8J7TK64_ATRSP
-LMKADIEQLPSYRFNPNNHQSEQTLCVVCMCDFESRQLLRVLPCNHEFHAKCVDKWLKVS------------------
>UniRef90_A0A158P146/254-328 [subseq from] RING-type domain-containing protein n=1 Tax=Atta cephalotes TaxID=12957 RepID=A0A158P146_ATTCE
GLTRAEVEQLPSYKFNAETHQGDQTNCVVCMCDFEALQSLRVLPCSHEFHSKCIDKWLKSNRTCPICRGDAGEYF----
>UniRef90_A0A1Y1MYF8/528-603 [subseq from] RING-type domain-containing protein n=5 Tax=Photinus pyralis TaxID=7054 RepID=A0A1Y1MYF8_PHOPY
--GKLEIEQLVSYKFNADTHQGDQTSCVVCMCDFEARQLLRVLPCSHEFHAKCIDKWLRSNRTCPICRGNASEYFNNA-
>UniRef90_A0A443SA47/320-391 [subseq from] E3 ubiquitin-protein ligase RNF38-like protein n=1 Tax=Leptotrombidium deliense TaxID=299467 RepID=A0A443SA47_9ACAR
-LQKRDIEQLPSYRFNLvNVHESDQVTCVVCMCDFEARQLLRVLPCSHEFHARCVDKWLKTNRTCPICRGDAT-------
>UniRef90_A0A8V5H2L1/462-521 [subseq from] Uncharacterized protein n=2 Tax=Neognathae TaxID=8825 RepID=A0A8V5H2L1_MELUD
GLTKADIEQLPSYRFNPNNHQSEQTLCVVCMCDFESRQLLRVLPCNHEFHAKCVDKWLKK-------------------
>UniRef90_A0A7K4LGS6/191-249 [subseq from] RNF38 ligase (Fragment) n=5 Tax=Amniota TaxID=32524 RepID=A0A7K4LGS6_9AVES
GLTKADIEQLPSYRFNPNNHQSEQTLCVVCMCDFQSRQLLRVLPCNHEFHAKCVDKWLK--------------------
>UniRef90_A0A8J6KN43/354-415 [subseq from] E3 ubiquitin-protein ligase RNF38 n=1 Tax=Microtus ochrogaster TaxID=79684 RepID=A0A8J6KN43_MICOH
GLTKAEIEQLPSYRFNPNNHQSEQTLCVVCMCDFESRQLLRVLPCNHEFHAKCVDKWLKDLR-----------------
>UniRef90_A0A6J2TC57/1106-1179 [subseq from] myb-like protein AA n=1 Tax=Drosophila lebanonensis TaxID=7225 RepID=A0A6J2TC57_DROLE
GLTRNEIDQLPSYKYNPESHNGDQTSCVVCMCDFELRQLLRVLPCSHEFHAKCVDKWLRSNRTCPICRGNASDY-----
>UniRef90_A0A182IYP1/278-354 [subseq from] RING-type domain-containing protein n=1 Tax=Anopheles atroparvus TaxID=41427 RepID=A0A182IYP1_9DIPT
--ARPEIDQLPSYKFNAETHTGDQTSCVVCMCDFEARQILRVLPCSHEFHAKCVDKWLRSNRTCPICRGNASEYFESSE
>UniRef90_UPI001EEB6BD6/63-137 [subseq from] RING finger protein 44-like n=1 Tax=Homalodisca vitripennis TaxID=197043 RepID=UPI001EEB6BD6
--HRSEIDQLPSFKFNAETHQGDQTSCVVCMCDFEPRQVLRGLPCSHEFHAKCVDKWLKSNRTCPICRGDASGYFSS--
>UniRef90_A0A0P7UDV6/252-312 [subseq from] E3 ubiquitin-protein ligase RNF38-like n=1 Tax=Scleropages formosus TaxID=113540 RepID=A0A0P7UDV6_SCLFO
GLTKADIEQLPSYRFNPNNHQSEQTLCVVCMCDFESRQLLRVLPCSHEFHGKCVDKWLKVS------------------
>UniRef90_A0A6J0CAC3/613-686 [subseq from] E3 ubiquitin-protein ligase RNF38-like n=11 Tax=Tenthredinoidea TaxID=85772 RepID=A0A6J0CAC3_NEOLC
GLTRAEVEQLPSYKFNAETHQGDQTNCVVCMCDFEALQSLRVLPCSHEFHARCIDKWLKSNRTCPICRGDAGEY-----
>UniRef90_A0A8K0C5U2/534-610 [subseq from] RING-type domain-containing protein n=1 Tax=Ignelater luminosus TaxID=2038154 RepID=A0A8K0C5U2_9COLE
--GKLEIEQLVSYKFNADTHQGDQTSCVVCMCDFEARQLLRVLPCSHEFHAKCIDKWLRSNRTCPICRGNASEYFNSSE
>UniRef90_UPI0014254C3E/415-492 [subseq from] RING finger protein 44-like isoform X1 n=3 Tax=Anneissia japonica TaxID=1529436 RepID=UPI0014254C3E
GLTKSAIDQLPSYRYNPDTHKShnDQTCCVVCMSEFETRQLLRVLPCSHEFHAKCVDKWLKTNRTCPICRADASDLGN---
>UniRef90_A0A7R8V6P1/524-596 [subseq from] RING-type domain-containing protein n=3 Tax=Hermetia illucens TaxID=343691 RepID=A0A7R8V6P1_HERIL
---RNEIEQLPSYKFNPEAHTGDQTCCVVCMCDFEARQMLRVLPCSHEFHSKCVDKWLRSNRTCPICRGNASDYFE---
>UniRef90_A0A8T2NYF2/74-134 [subseq from] RING-type domain-containing protein n=1 Tax=Albula glossodonta TaxID=121402 RepID=A0A8T2NYF2_9TELE
GLTKADIEQLPSYRFNSNNHQSEQTLCVVCMCDFESRQLLRVLPCNHEFHAKCVDKWLKLT------------------
>UniRef90_UPI0006B0F467/562-632 [subseq from] E3 ubiquitin-protein ligase RNF38-like n=1 Tax=Limulus polyphemus TaxID=6850 RepID=UPI0006B0F467
-LPKCEIEQLPSYRFDSDKHETDQTSCVVCMCDFEARQILRVLPCSHEFHARCVDKWLKSNRTCPICRGDAA-------
>UniRef90_A0A7K9HC79/319-377 [subseq from] RNF38 ligase (Fragment) n=1 Tax=Bucco capensis TaxID=135168 RepID=A0A7K9HC79_9AVES
GLTKGDIEQLPSYRFNPNNHQSEQTLCVVCMCDFESRQLLRVLPCNHEFHAKCVDKWLK--------------------
>UniRef90_A0A8K1FYU6/16-76 [subseq from] RING-type domain-containing protein n=1 Tax=Zosterops borbonicus TaxID=364589 RepID=A0A8K1FYU6_9PASS
GLTKTDIEQLPSYRFNPSNHQSEQTLCVVCMCDFEARQLLRVLPCNHEFHAKCVDKWLKRE------------------
>UniRef90_UPI000C2067D0/537-612 [subseq from] RING finger protein 44 isoform X1 n=2 Tax=Onthophagus taurus TaxID=166361 RepID=UPI000C2067D0
-LAKLEIEQLVSYKFNADTHQGDQTSCVVCMCDFEARQLLRVLPCSHEFHAKCVDKWLRSNRTCPICRGNASEYLNN--
>UniRef90_UPI0014437810/614-688 [subseq from] E3 ubiquitin-protein ligase RNF38 isoform X1 n=2 Tax=Megalopta genalis TaxID=115081 RepID=UPI0014437810
GMTRAEVEQLPSYKFNAETHQGDQTNCVVCMCDFEALQSLRVLPCSHEFHSKCIDKWLRSNRTCPICRGDAGEYF----
>UniRef90_A0A1W4X7H4/552-627 [subseq from] RING finger protein 44-like n=1 Tax=Agrilus planipennis TaxID=224129 RepID=A0A1W4X7H4_AGRPL
-LAKLEIEQLLSYKFNADTHQGDQTSCVVCMCDFEARQLLRVLPCSHEFHAKCIDKWLRSNRTCPICRGNASEYFHN--
>UniRef90_UPI001E1E0E6C/526-604 [subseq from] E3 ubiquitin-protein ligase RNF38-like isoform X1 n=2 Tax=Mercenaria mercenaria TaxID=6596 RepID=UPI001E1E0E6C
-LCKPEIEQLPAYRFNGENLRngADQTSCVVCMCDFENRQLLRVLPCYHEFHAKCIDKWLKTNRTCPICRADASEIGNQS-
>UniRef90_A0A7R8X1E4/773-848 [subseq from] RING-type domain-containing protein n=1 Tax=Darwinula stevensoni TaxID=69355 RepID=A0A7R8X1E4_9CRUS
---RHEIDQLPSYRFSTESRQSEQNTCVVCMCDFEARQVLRVLPCSHEFHAKCVDKWLKSNRTCPICRGDAGEYFSNSE
>UniRef90_UPI00073DB2B5/593-663 [subseq from] RING finger protein 44 isoform X3 n=2 Tax=Polistes dominula TaxID=743375 RepID=UPI00073DB2B5
--MRAEIEQLPSYKFNAETHQSDQTNCVVCMCDFEALQSLRVLPCSHEFHSKCIDKWLKSNRTCPICRGDAGE------
>UniRef90_A0A7K4KR28/370-428 [subseq from] RNF38 ligase (Fragment) n=1 Tax=Crypturellus soui TaxID=458187 RepID=A0A7K4KR28_9AVES
GLTKTDIEQLPSYRFNPNNHQSEQTLCVVCMCDFESRQLLRVLPCNHEFHAKCVDKWLK--------------------
>UniRef90_A0A8X7XEW5/377-435 [subseq from] RNF38 ligase (Fragment) n=2 Tax=Polypterus senegalus TaxID=55291 RepID=A0A8X7XEW5_POLSE
-LMKADIEQLPSYRFNPNNHQSEQTLCVVCMCDFESRQLLRVLPCNHEFHAKCVDKWLKV-------------------
>UniRef90_B0WFG6/461-537 [subseq from] Ring finger protein n=1 Tax=Culex quinquefasciatus TaxID=7176 RepID=B0WFG6_CULQU
--ARPEIDQLPSYKFNAETHTGDQTSCVVCMCDFEARQVLRVLPCSHEFHAKCVDKWLRSNRTCPICRGNASEYFESSE
>UniRef90_A0A851SPM7/319-385 [subseq from] RNF38 ligase (Fragment) n=1 Tax=Certhia familiaris TaxID=73333 RepID=A0A851SPM7_CERFA
GLTKTGIEQLPSYRFNPSNHQSEQTLCVVCMCDFEARQLLRALPCNHEFHAKCIDKWLKVNKICVRC------------
>UniRef90_A0A2C9JKG7/290-365 [subseq from] RING-type domain-containing protein n=1 Tax=Biomphalaria glabrata TaxID=6526 RepID=A0A2C9JKG7_BIOGL
GLTKSDIEQLPVYRFSSETarSESDQTSCVVCMCDFESKQLLRVLPCSHEFHAKCVDKWLKTNRTCPICRQDATET-----
>UniRef90_A0A8I6TD43/502-576 [subseq from] RING-type domain-containing protein n=5 Tax=Cimex lectularius TaxID=79782 RepID=A0A8I6TD43_CIMLE
-LNKMEIDQLPSFKFNTENHEGDQTSCVVCMCDFESKQILRGLPCSHQFHAKCVDKWLKTNRTCPICRGDASPTYI---
>UniRef90_A0A3S3P7N5/485-557 [subseq from] E3 ubiquitin-protein ligase RNF38-like protein n=2 Tax=Dinothrombium tinctorium TaxID=1965070 RepID=A0A3S3P7N5_9ACAR
-LQKRDIEQLPSYRFNLvNVHESDQVTCVVCMCDFEARQLLRVLPCSHEFHARCVDKWLKTNRTCPICRGDATP------
>UniRef90_A0A7K6WRB3/383-441 [subseq from] RNF38 ligase (Fragment) n=1 Tax=Steatornis caripensis TaxID=48435 RepID=A0A7K6WRB3_STECA
GLTKADIEQLPSYRFNPTNHQSEQTLCVVCMCDFESRQLLRVLPCNHEFHAKCVDKWLK--------------------
>UniRef90_A0A8J5QP06/673-747 [subseq from] RING-type domain-containing protein n=8 Tax=Cotesia TaxID=32390 RepID=A0A8J5QP06_9HYME
GLTRAEVDQLPSYKFNAETHQGDQTNCVVCMCDFEPPQTLRVLPCSHEFHSKCIDKWLKSNRTCPICRGDAAEYY----
>UniRef90_A0A2G8LEK1/426-503 [subseq from] Putative RING finger protein 44 isoform X4 n=1 Tax=Stichopus japonicus TaxID=307972 RepID=A0A2G8LEK1_STIJA
-LSKSVIDQLPSYRYNPDTHQSinDQTCCVVCMSDFEIKQLLRVLPCSHEFHARCVDKWLKTNRTCPICRADASEFNKQ--
>UniRef90_UPI0021659A8D/1527-1603 [subseq from] homeobox protein 2 isoform X2 n=2 Tax=Bactrocera tyroni species complex TaxID=98808 RepID=UPI0021659A8D
--ARNEIDQLPSYKYNPDTHSGDQTSCVVCMCDFELRQVLRVLPCSHEFHAKCVDKWLRSNRTCPICRGNASDYFENSE
>UniRef90_A0A6P4EQM5/761-834 [subseq from] transcription factor mef2A isoform X2 n=1 Tax=Drosophila rhopaloa TaxID=1041015 RepID=A0A6P4EQM5_DRORH
GLTRNEIDQLPSYKFNPEVHNGDQSSCVVCMCDFELRQLLRVLPCSHEFHAKCVDKWLRSNRTCPICRGNASDY-----
>UniRef90_A0A1I8Q1T0/752-823 [subseq from] RING-type domain-containing protein n=3 Tax=Stomoxys calcitrans TaxID=35570 RepID=A0A1I8Q1T0_STOCA
--ARNEIEQLPSYKFNPETHNGDQTSCVVCMCDFEIRQILRVLPCSHEFHAKCVDKWLRSNRTCPICRGNASDY-----
>UniRef90_Q9VHC2/1051-1123 [subseq from] GH10160p n=2 Tax=Drosophila melanogaster TaxID=7227 RepID=Q9VHC2_DROME
GLTRNEIDQLPSYKFNPEVHNGDQSSCVVCMCDFELRQLLRVLPCSHEFHAKCVDKWLRSNRTCPICRGNASD------
>UniRef90_A0A336LLP0/725-798 [subseq from] CSON001327 protein n=1 Tax=Culicoides sonorensis TaxID=179676 RepID=A0A336LLP0_CULSO
GLTRTEVDQLPSYKYEPETHTGDQTSCVVCMCDFEARQLLRVLPCSHEYHAKCVDKWLRSNRTCPICRGNASDY-----
>UniRef90_A0A1E5W322/155-200 [subseq from] RING-type domain-containing protein (Fragment) n=1 Tax=Dichanthelium oligosanthes TaxID=888268 RepID=A0A1E5W322_9POAL
--------------------------CSICLEEFEDGEEVSVMPCSrgHEFHPNCITKWLGISNMCPLCRHE---------
>UniRef90_A0A1E5W322/582-630 [subseq from] RING-type domain-containing protein (Fragment) n=1 Tax=Dichanthelium oligosanthes TaxID=888268 RepID=A0A1E5W322_9POAL
----------------------ADNMCVICMRDYKKGKRLYVMPCaqKHRFHRKCLKKWLSRSNLCPLCRH----------
>UniRef90_A0A1E5W322/762-806 [subseq from] RING-type domain-containing protein (Fragment) n=1 Tax=Dichanthelium oligosanthes TaxID=888268 RepID=A0A1E5W322_9POAL
------------------------APCAICFEDLEFGDVLSVMPCSHRFHAGCLAKWLALSRLCPCCRH----------
>UniRef90_UPI0004CCE868/697-769 [subseq from] E3 ubiquitin-protein ligase RNF38 isoform X1 n=3 Tax=Microplitis demolitor TaxID=69319 RepID=UPI0004CCE868
GLTRAEVEQLPSYKFNAETHQGDQTNCVVCMCDFEPPQSLRVLPCSHEFHSKCIDKWLKSNRTCPICRGDAAD------
>UniRef90_A0A1E5V8B2/96-142 [subseq from] RING-type domain-containing protein n=1 Tax=Dichanthelium oligosanthes TaxID=888268 RepID=A0A1E5V8B2_9POAL
------------------------DCCAVCLDELRDGALVRMLPsCKHYFHAGCVDVWLLSHATCPVCRGS---------
>UniRef90_A0A1E5V8B2/302-347 [subseq from] RING-type domain-containing protein n=1 Tax=Dichanthelium oligosanthes TaxID=888268 RepID=A0A1E5V8B2_9POAL
-------------------------ECVVCLQELEDGDVVRVLPaCRHFFHGRCIDAWLCAHSSCPVCRAH---------
>UniRef90_A0A1E5V8B2/624-675 [subseq from] RING-type domain-containing protein n=1 Tax=Dichanthelium oligosanthes TaxID=888268 RepID=A0A1E5V8B2_9POAL
---------------------GSSVLCAVCLEDVQAGEMVRQLPaCRHLFHVDCVDAWLRTHRTCPLCRCELS-------
>UniRef90_A0A498L8L6/596-655 [subseq from] E3 ubiquitin-ligase RNF38-like protein n=1 Tax=Labeo rohita TaxID=84645 RepID=A0A498L8L6_LABRO
GLTKADIEQLPSYRFNPSNHQSEQTLCVVCMCDFESRQLLRVLPCNHEFHAKCVDKWLKE-------------------
>UniRef90_UPI00067AAB7D/517-594 [subseq from] E3 ubiquitin-protein ligase Arkadia-like n=1 Tax=Amyelois transitella TaxID=680683 RepID=UPI00067AAB7D
-LARAEIDQLPSYKYSPQTHQGEQSSCVVCMCEFECRQTLRVLPCAHEFHAKCVDKWLRSNRTCPICRGNASEYFNNSE
>UniRef90_A0A852J0F1/384-442 [subseq from] RNF38 ligase (Fragment) n=10 Tax=Neognathae TaxID=8825 RepID=A0A852J0F1_9PICI
GLTKADIEQLPSYRFNANNHQSEQTLCVVCMCDFESRQLLRVLPCNHEFHAKCVDKWLK--------------------
>UniRef90_UPI00188FAA5C/923-999 [subseq from] uncharacterized protein LOC115452644 n=1 Tax=Manduca sexta TaxID=7130 RepID=UPI00188FAA5C
--ARQEIDQLPSYKYSPQTHQGEQTSCVVCMCEFEARQTLRVLPCAHEFHAKCVDKWLRSNRTCPICRGNASEYFNNSE
>UniRef90_UPI00143D43D6/599-671 [subseq from] E3 ubiquitin-protein ligase RNF38-like isoform X1 n=3 Tax=Belonocnema kinseyi TaxID=2817044 RepID=UPI00143D43D6
-LSRSEVDQLPSYKFNPDSHEGDQTNCVVCMCDFEVLQSLRVLPCSHEFHVKCIDKWLKSNRTCPICRGDAGEY-----
>UniRef90_N6U345/148-223 [subseq from] RING-type domain-containing protein (Fragment) n=1 Tax=Dendroctonus ponderosae TaxID=77166 RepID=N6U345_DENPD
-LAKLEIEQLVSYKFNADTHEGDQTSCVVCMCDFEARQMLRVLPCAHEFHAKCIDKWLRSNRTCPICRGNASDYFNN--
>UniRef90_UPI0014709FB8/601-674 [subseq from] RING finger protein 44 isoform X4 n=2 Tax=obscura subgroup TaxID=32357 RepID=UPI0014709FB8
GLTRNEIDQLPSYKYNPEVHNGDQTSCVVCMCDFELKQLLRVLPCSHEFHAKCVDKWLRSNRTCPICRGNASDY-----
>UniRef90_A0A6J1SYH9/633-703 [subseq from] LOW QUALITY PROTEIN: E3 ubiquitin-protein ligase RNF38-like n=1 Tax=Frankliniella occidentalis TaxID=133901 RepID=A0A6J1SYH9_FRAOC
-LNKPEIDQLPSYKFNVDTHEGDQTSCVICMCDFELRQVLRVLPCSHEFHAKCVDKWLKTNRTCPICRGDAA-------
>UniRef90_B3M1N2/729-802 [subseq from] Uncharacterized protein, isoform A n=3 Tax=ananassae subgroup TaxID=32347 RepID=B3M1N2_DROAN
GLTRNEIDQLPSYKYNPDVHNGDQSSCVVCMCDFELRQLLRVLPCSHEFHAKCVDKWLRSNRTCPICRGNASDF-----
>UniRef90_W8B0Z3/652-725 [subseq from] RING finger protein 44 (Fragment) n=1 Tax=Ceratitis capitata TaxID=7213 RepID=W8B0Z3_CERCA
--ARNEIDQLPSYKYNPETHSGDQTSCVVCMCDFELRQVLRVLPCSHEFHAKCVDKWLRSNRTCPICRGNASDYFE---
>UniRef90_A0A6P7G2H5/493-571 [subseq from] RING finger protein 44 isoform X1 n=2 Tax=Diabrotica virgifera virgifera TaxID=50390 RepID=A0A6P7G2H5_DIAVI
GLSKLEIEQLISYKYDAETHEGDQTSCVVCMCDFEARQVLRVLPCSHEFHAKCIDKWLRSNRTCPICRGDASEYFTNSE
>UniRef90_A0A6P8XLK9/1134-1207 [subseq from] myb-like protein I isoform X1 n=1 Tax=Drosophila albomicans TaxID=7291 RepID=A0A6P8XLK9_DROAB
GLTRNEIDQLPSYKYNPEAHNGDQSSCVVCMCDFELRQLLRVLPCSHEFHAKCVDKWLRSNRTCPICRGNASDY-----
>UniRef90_A0A1B6EPE7/472-545 [subseq from] RING-type domain-containing protein n=3 Tax=Proconiini TaxID=565685 RepID=A0A1B6EPE7_9HEMI
---RSEIDQLPSFKFNAETHQGDQTSCVVCMCDFEPRQVLRGLPCSHEFHAKCVDKWLKSNRTCPICRGDASGYFSS--
>UniRef90_B4M4A8/1110-1183 [subseq from] Uncharacterized protein, isoform B n=3 Tax=virilis group TaxID=32335 RepID=B4M4A8_DROVI
GLTRNEVDQLPSYKYNPEAHNGDQSSCVVCMCDFELRQLLRVLPCSHEFHAKCVDKWLRSNRTCPICRGNASDY-----
>UniRef90_UPI00178358C7/113-186 [subseq from] RING finger protein 44 n=1 Tax=Rhagoletis pomonella TaxID=28610 RepID=UPI00178358C7
--ARNEIDQLPNYKYNPDTHNGDQTSCVVCMCDFELRQVLRVLPCSHEFHAKCVDKWLRSNRTCPICRGNASDYFE---
>UniRef90_A0A1V9Z2T5/249-284 [subseq from] RING-type domain-containing protein n=1 Tax=Achlya hypogyna TaxID=1202772 RepID=A0A1V9Z2T5_9STRA
-------------------------------------KVLR-LPCNHLFHEECVMYWIEQKNSCPLCRADAFEA-----
>UniRef90_A0A1V9Z2T5/488-520 [subseq from] RING-type domain-containing protein n=1 Tax=Achlya hypogyna TaxID=1202772 RepID=A0A1V9Z2T5_9STRA
---------------------------------------VHTLLCGHAFHGDCLLSWLEEYTSCPLCRADSL-------
>UniRef90_A0A1V9Z2T5/700-747 [subseq from] RING-type domain-containing protein n=1 Tax=Achlya hypogyna TaxID=1202772 RepID=A0A1V9Z2T5_9STRA
-------------------------ACAICMTEFESDESVLKMSCAHSFHEDCIVHWFEQKLTCPLCRDEAIG------
>UniRef90_A0A1V9Z2T5/905-959 [subseq from] RING-type domain-containing protein n=1 Tax=Achlya hypogyna TaxID=1202772 RepID=A0A1V9Z2T5_9STRA
------------------QHAAKEDECPICLGDFDPTEddLVLELTCGHAFHESCLVHWLDKNMTCPMCRATA--------
>UniRef90_A0A2T7PB71/530-606 [subseq from] RING-type domain-containing protein n=2 Tax=Pomacea canaliculata TaxID=400727 RepID=A0A2T7PB71_POMCA
GLTKAEIEQLPAYRFNNEVRRSdlDQTSCVVCMCDFESRQLLRVLPCCHEFHAKCVDKWLKTNRTCPVCRADAAHVG----
>UniRef90_U5EUR2/465-541 [subseq from] Putative ring finger protein (Fragment) n=1 Tax=Corethrella appendiculata TaxID=1370023 RepID=U5EUR2_9DIPT
--ARLEIDQLPSYKFNAETHTGDQTSCVVCMCDFEVRQMLRVLPCSHEFHAKCVDKWLRSNRTCPICRGNASEYFESSE
>UniRef90_A0A7G3AYC5/473-549 [subseq from] Putative ring finger protein n=3 Tax=Phlebotominae TaxID=7198 RepID=A0A7G3AYC5_LUTLO
--ARPEIDQLPSYKFNAETHTGDQTSCVVCMCDFEARQMLRVLPCSHEFHAKCVDKWLRSNRTCPICRGNASDYFESSE
>UniRef90_A0A1I8NAP7/782-853 [subseq from] RING-type domain-containing protein n=4 Tax=Musca domestica TaxID=7370 RepID=A0A1I8NAP7_MUSDO
--ARNEIDQLPSYKFNPETHNGDQTSCVVCMCDFELRQILRVLPCSHEFHAKCVDKWLRSNRTCPICRGNASDY-----
>UniRef90_A0A8J4ZI60/619-689 [subseq from] RING finger protein 44 n=3 Tax=Nymphon striatum TaxID=424472 RepID=A0A8J4ZI60_9CHEL
--HKSEIEQLLSYKFNPDTHESDQTSCVVCMCEFERRQTLRVLPCSHEFHSKCVDKWLKTNRTCPICRGDASH------
>UniRef90_UPI001E2775C2/520-593 [subseq from] RING finger protein 44 n=2 Tax=Coccinellini TaxID=263631 RepID=UPI001E2775C2
--GKLEIESLLSYKFNVDTHQGDQTSCVVCMCDFEARQLLRVLPCSHEFHAKCIDKWLRSNRTCPICRGNASDYFT---
>UniRef90_A0A139WNY9/232-305 [subseq from] E3 ubiquitin-protein ligase RNF38-like Protein n=3 Tax=Tenebrionidae TaxID=7065 RepID=A0A139WNY9_TRICA
--GKLEIESLLSYKFNADTHQGDQTSCVVCMCDFEARQVLRVLPCSHEFHAKCIDKWLRSNRTCPICRGNASDYFN---
>UniRef90_A0A7M7LSK3/438-517 [subseq from] RING-type domain-containing protein n=6 Tax=Echinacea TaxID=7674 RepID=A0A7M7LSK3_STRPU
GLSKANIDQLPSYRYNPETPRtiNDQTCCVVCMSDFETRQTLRVLPCSHEFHARCVDKWLKSNRTCPICRADASEINSQS-
>UniRef90_UPI0006189658/1640-1712 [subseq from] putative uncharacterized protein DDB_G0282133 n=1 Tax=Ceratitis capitata TaxID=7213 RepID=UPI0006189658
--ARNEIDQLPSYKYNPETHSGDQTSCVVCMCDFELRQVLRVLPCSHEFHAKCVDKWLRSNRTCPICRGNASDYF----
>UniRef90_A0A6P8Z5E2/672-742 [subseq from] E3 ubiquitin-protein ligase RNF38-like n=1 Tax=Thrips palmi TaxID=161013 RepID=A0A6P8Z5E2_THRPL
-LNKPEIDQLPSYKYNVDTHEGDQTSCVICMCDFEMRQVLRVLPCSHEFHAKCVDKWLKTNRTCPICRGDAA-------
>UniRef90_V5GWY7/529-604 [subseq from] Ring finger protein n=2 Tax=Anoplophora glabripennis TaxID=217634 RepID=V5GWY7_ANOGL
--GKLEIEQLVSYKYNADTHEGDQTSCVVCMCDFEARQILRVLPCSHEFHAKCIDKWLRSNRTCPICRGNASDYFNNS-
>UniRef90_A0A1B0G991/1191-1262 [subseq from] RING-type domain-containing protein n=4 Tax=Glossina TaxID=7393 RepID=A0A1B0G991_GLOMM
--ARNEIDMLPSYKFNPEIHTGDQTSCVVCMCDFELRQVLRVLPCTHEFHAKCVDKWLKSNRTCPICRGNASDY-----
>UniRef90_A0A7K8X6T8/319-377 [subseq from] RNF38 ligase (Fragment) n=1 Tax=Eubucco bourcierii TaxID=91767 RepID=A0A7K8X6T8_9PICI
GLTKGDIEQLPSYRFNANNHQSEQTLCVVCMCDFESRQLLRVLPCNHEFHAKCVDKWLK--------------------
>UniRef90_UPI000A1D1D90/1053-1126 [subseq from] LOW QUALITY PROTEIN: homeobox protein 2 n=1 Tax=Drosophila serrata TaxID=7274 RepID=UPI000A1D1D90
GLTRNEIDQLPSYKYNPDVHNGDQSSCVVCMCDFELRQLLRVLPCSHEFHAKCVDKWLRSNRTCPICRGNASDY-----
>UniRef90_UPI001C42C7F0/567-634 [subseq from] E3 ubiquitin-protein ligase RNF38-like isoform X1 n=2 Tax=Solea senegalensis TaxID=28829 RepID=UPI001C42C7F0
GLTKGDIEQLPSYRFNPNNHQSEQTLCVVCMSDFESRQLLRVLPCSHEFHGKCVDKWLRVSTHCTVSP-----------
>UniRef90_UPI0010A742AF/1035-1108 [subseq from] ras guanine nucleotide exchange factor P isoform X2 n=2 Tax=Zeugodacus cucurbitae TaxID=28588 RepID=UPI0010A742AF
--ARNEIDQLPSYKYNPDTHSGDQTSCVVCMCDFELKQVLRVLPCSHEFHAKCVDKWLRSNRTCPICRGNASDYFE---
>UniRef90_A0A1B6MHT4/491-564 [subseq from] RING-type domain-containing protein n=1 Tax=Graphocephala atropunctata TaxID=36148 RepID=A0A1B6MHT4_9HEMI
---RNEIDQLPSFKFNAETHQGDQTSCVVCMCDFEPRQVLRGLPCSHEFHAKCVDKWLKSNRTCPICRGDASGYFSS--
>UniRef90_A0A0L0C9N4/308-379 [subseq from] RING-type domain-containing protein n=1 Tax=Lucilia cuprina TaxID=7375 RepID=A0A0L0C9N4_LUCCU
--ARNEIEQLPSYKFNPESHNGDQTSCVVCMCDFELCQILRVLPCSHEFHAKCVDKWLRSNRTCPICRGNASDY-----
>UniRef90_B4NB27/727-797 [subseq from] RING-type domain-containing protein n=2 Tax=Drosophila willistoni TaxID=7260 RepID=B4NB27_DROWI
--SRNEIDQLPSYKYNPEVHNGDQTSCVVCMCDFELRQLLRVLPCSHEFHAKCVDKWLRSNRTCPICRGNASD------
>UniRef90_A0A6J1M968/757-830 [subseq from] RING-type domain-containing protein n=8 Tax=repleta group TaxID=32321 RepID=A0A6J1M968_DROHY
GLTRNEIDQLPSYKYNPEAHSGDQSSCVVCMCDFELRQLLRVLPCSHEFHAKCVDKWLRSNRTCPICRGNASDY-----
>UniRef90_UPI00083C334F/502-573 [subseq from] RING finger protein 44 isoform X1 n=3 Tax=Nicrophorus vespilloides TaxID=110193 RepID=UPI00083C334F
-LAKLEIDQLLSYKFNADTHQGDQTSCVVCMCDFEAKQLLRVLPCSHEFHAKCVDKWLRSNRTCPICRGNASE------
>UniRef90_A0A1S3HB56/541-613 [subseq from] E3 ubiquitin-protein ligase RNF38 isoform X1 n=6 Tax=Lingula unguis TaxID=7574 RepID=A0A1S3HB56_LINUN
GLTKADIDQLPSYRFNVDTRTdEDQTSCVVCMCDFEQKQQLRVLPCSHEFHIKCVDKWLKSNRTCPICRADSS-------
>UniRef90_UPI001EE624CA/497-572 [subseq from] RING finger protein 44-like isoform X3 n=9 Tax=Haliotis TaxID=6452 RepID=UPI001EE624CA
GLSKADIKQLPAYYFNSETPRSdlDQTSCVVCMCDFESRQLLRVLPCGHEFHTKCVDKWLKTNRTCPICRADATDM-----
>UniRef90_UPI00083F0FCD/1125-1198 [subseq from] homeobox protein 2 isoform X1 n=1 Tax=Drosophila busckii TaxID=30019 RepID=UPI00083F0FCD
GLTRNEVDQLPSYKYNPEAHSGDQSSCVVCMCDFELKQILRVLPCSHEFHAKCVDKWLRSNRTCPICRGNASDY-----
>UniRef90_A0A1A9W6R8/1157-1228 [subseq from] RING-type domain-containing protein n=1 Tax=Glossina brevipalpis TaxID=37001 RepID=A0A1A9W6R8_9MUSC
--ARNEIDMLPSYKFNPETHTGDQTSCVVCMCDFELRQILRVLPCTHEFHAKCVDKWLKSNRTCPICRGNASDY-----
>UniRef90_UPI001B88DF95/485-560 [subseq from] RING finger protein 44-like isoform X1 n=3 Tax=Gigantopelta aegis TaxID=1735272 RepID=UPI001B88DF95
GLTKADIKQLPAYCFNSEMRRSdlDQTSCVVCMCDFENRQLLRVLPCSHEFHAKCVDKWLKTNRTCPVCRADATDL-----
>UniRef90_A0A0E0J6E8/128-175 [subseq from] RING-type domain-containing protein n=3 Tax=Oryza TaxID=4527 RepID=A0A0E0J6E8_ORYNI
---------------------AREKQCGVCLEGFEEGDKLRKMPCEHYFHESCVFKWLQVSRLCPYCRF----------
>UniRef90_A0A0E0J6E8/284-318 [subseq from] RING-type domain-containing protein n=3 Tax=Oryza TaxID=4527 RepID=A0A0E0J6E8_ORYNI
-----------------T-ETREEEACAVCLEGFKEGDKVKKMPCSHDFHSKP--------------------------
>UniRef90_A0A0E0J6E8/447-500 [subseq from] RING-type domain-containing protein n=3 Tax=Oryza TaxID=4527 RepID=A0A0E0J6E8_ORYNI
-----------------GDEKGEAKDCPVCLQGFEEGDKLRRMPCadSHCFHEQCIFSWLVINRHCPLCRF----------
>UniRef90_A0A0E0J6E8/613-662 [subseq from] RING-type domain-containing protein n=3 Tax=Oryza TaxID=4527 RepID=A0A0E0J6E8_ORYNI
---------------------AKEKDCSVCLEAFEeeSDKPMRKMPCCHAFHENCIFEWLQVSRLCPLCRF----------
>UniRef90_UPI001E28140B/606-682 [subseq from] E3 ubiquitin-protein ligase arkadia-C-like isoform X1 n=3 Tax=Colias crocea TaxID=72248 RepID=UPI001E28140B
--ARHEIDLLPSYKYCEQTHQGEQTSCVVCMCEFEARQTLRVLPCAHEFHAKCVDKWLRSNRTCPICRGNASEYFNNSE
>UniRef90_A0A8J5AKU0/566-637 [subseq from] RING-type domain-containing protein n=3 Tax=Bradysia TaxID=35571 RepID=A0A8J5AKU0_9DIPT
--ARPEIDQLPSYKFNVETHTGDQTSCVVCMCDFEARQTLRVLPCSHEFHARCVDKWLRSNRTCPICRGNASEY-----
>UniRef90_B4JFE9/761-834 [subseq from] GH19305 n=1 Tax=Drosophila grimshawi TaxID=7222 RepID=B4JFE9_DROGR
GLTRNEIDQLPSYKYNPEAHNGDQSSCVVCMCDFELRQMLRVLPCSHEFHAKCVDKWLRSNRTCPICRGNASDY-----
>UniRef90_A0A7R9KM95/543-616 [subseq from] RING-type domain-containing protein n=1 Tax=Medioppia subpectinata TaxID=1979941 RepID=A0A7R9KM95_9ACAR
-LARSDIEQLPSYRYKPDNaHESDQTTCVVCMCDFEAKQNLRVLPCAHEFHVRCVDKWLKTNRTCPICRGDASIN-----
>UniRef90_A0A6J3BYB7/238-314 [subseq from] RING finger protein 44-like n=1 Tax=Galleria mellonella TaxID=7137 RepID=A0A6J3BYB7_GALME
--ARQEIDLLPSYKYSPQTHQGEQSSCVVCMCEFEARQTLRVLPCAHEFHAKCVDKWLRSNRTCPICRGNASEYFSNSE
>UniRef90_A0A0K2T349/387-459 [subseq from] Ring finger proteinlike [Tribolium castaneum] n=1 Tax=Lepeophtheirus salmonis TaxID=72036 RepID=A0A0K2T349_LEPSM
GLSKTDIEQLPSYRYPGDSDNDQQSTCVVCMCDFEIRQSLRVLPCSHEFHSKCVDKWLKSNRTCPICRGDASN------
>UniRef90_A0A3Q7W0W1/364-433 [subseq from] RING finger protein 44 isoform X1 n=3 Tax=Ursus arctos horribilis TaxID=116960 RepID=A0A3Q7W0W1_URSAR
GLTKADIEQLPSYRFNPDSHQSEQTLCVVCFSDFEARQLLRVLPCNHEFHTKCVDKWLKVMQPRPDCRCS---------
>UniRef90_A0A8J7TF38/403-463 [subseq from] RNF44 protein (Fragment) n=1 Tax=Atractosteus spatula TaxID=7917 RepID=A0A8J7TF38_ATRSP
GLTKADIEQLPSYRFNPENHQSEQTLCVVCFSDFESRQLLRVLPCNHEFHAKCVDKWLKVR------------------
>UniRef90_A0A8S3YT24/435-510 [subseq from] RING-type domain-containing protein (Fragment) n=1 Tax=Candidula unifasciata TaxID=100452 RepID=A0A8S3YT24_9EUPU
GLTKSDIEQLPAYRFSTEaaRSESDQTSCVVCMCDFEAKQLLRVLPCSHEFHAKCVDKWLKTNRTCPICRQDATDT-----
>UniRef90_A0A6P4ICH2/766-839 [subseq from] protein pygopus n=1 Tax=Drosophila kikkawai TaxID=30033 RepID=A0A6P4ICH2_DROKI
GLTRNEIDQLPSYKYNPEVHNGDQSSCVVCMCDFELRQLLRVLPCSHEFHAKCVDKWLRSNRTCPICRGNASDY-----
>UniRef90_A0A553PF09/586-658 [subseq from] RING-type domain-containing protein n=1 Tax=Tigriopus californicus TaxID=6832 RepID=A0A553PF09_TIGCA
GLAKGDIEQLPSYRYPGDSSENDQTTCVVCMCDFEVRQTLRVLPCSHEFHSKCVDKWLKTNRTCPICRGDAAN------
>UniRef90_A0A7I0ZYS1/984-1060 [subseq from] uncharacterized protein LOC116776918 n=2 Tax=Danaus plexippus plexippus TaxID=278856 RepID=A0A7I0ZYS1_DANPL
--ARHEIDLLPSYKYSEQTHQGEQTSCVVCMCEFEARQTLRVLPCAHEFHAKCVDKWLRSNRTCPICRGNASEYFTNSE
>UniRef90_UPI0021657E89/535-612 [subseq from] RING finger protein 44 isoform X1 n=3 Tax=Anthonomus grandis grandis TaxID=2921223 RepID=UPI0021657E89
-LAKLEIDQLVSYKYNADTHEGDQTSCVVCMCDFEARQMLRVLPCSHEFHAKCIDKWLRSNRTCPICRGNASDYFNNSE
>UniRef90_A0A3P9DGX1/435-496 [subseq from] RING-type domain-containing protein n=2 Tax=Haplochromini TaxID=319058 RepID=A0A3P9DGX1_9CICH
GLTKGDIEQLPSYRFNPNNHQSEQTLCVVCMSDFESRQLLRVLPCSHEFHGKCVDKWLRHNS-----------------
>UniRef90_A0A6J2Y6Y9/526-601 [subseq from] RING finger protein 44 n=1 Tax=Sitophilus oryzae TaxID=7048 RepID=A0A6J2Y6Y9_SITOR
-LAKLEIEQLVSYKYNADTHEGDQTSCVVCMCDFEARQTLRVLPCSHEFHAKCIDKWLRSNRTCPICRGNASDYFNN--
>UniRef90_A0A7R9LJA4/627-700 [subseq from] RING-type domain-containing protein n=2 Tax=Oppiella nova TaxID=334625 RepID=A0A7R9LJA4_9ACAR
-LARSDIEQLPSYRYKPENaHESDQTTCVVCMCDFEAKQNLRVLPCAHEFHVRCVDKWLKTNRTCPICRGDASLN-----
>UniRef90_UPI00103D2778/889-965 [subseq from] LOW QUALITY PROTEIN: uncharacterized protein LOC114362902 n=1 Tax=Ostrinia furnacalis TaxID=93504 RepID=UPI00103D2778
--ARQEIEQLPSYKYSPQTHQGEQATCVVCMSEFEARQTLRVLPCAHEFHAKCVDKWLRSNRTCPICRGNASEYFNNSE
>UniRef90_UPI0012D446A2/534-604 [subseq from] RING finger protein 44 isoform X1 n=4 Tax=Contarinia nasturtii TaxID=265458 RepID=UPI0012D446A2
--ARPEIDQLPSYKYNPETHTGDQSSCVVCMCDFEVRQVLRVLPCSHEFHSRCVDKWLRSNRTCPICRGNASE------
>UniRef90_UPI000C6E2CDE/359-433 [subseq from] RING finger protein 44-like isoform X1 n=2 Tax=Centruroides sculpturatus TaxID=218467 RepID=UPI000C6E2CDE
-LPKSEIDQLPSYRCKLESRENDQTSCVVCMCDFESRQMLRVLPCSHEFHSRCIDKWLKANRTCPICRGDASNIRH---
>UniRef90_UPI000E6E1E96/914-990 [subseq from] atrophin-1-like n=2 Tax=Ctenocephalides felis TaxID=7515 RepID=UPI000E6E1E96
--ARHEIEQLPSYKYDADTHTGDQTSCVVCMCDFEARQVLRVLPCSHEFHTKCVDKWLRSNRTCPICRGNASEYFNSSE
>UniRef90_UPI00214924F7/549-624 [subseq from] E3 ubiquitin-protein ligase RNF38 isoform X1 n=2 Tax=Aethina tumida TaxID=116153 RepID=UPI00214924F7
--GKNEIDLLVSYKFNADTHQGDQTSCVVCMCDFEARQMLRVLPCSHEFHAKCIDKWLRSNRTCPICRGNASDFFNNS-
>UniRef90_A0A2W1BA54/53-128 [subseq from] RING-type domain-containing protein n=1 Tax=Helicoverpa armigera TaxID=29058 RepID=A0A2W1BA54_HELAM
--ARHEIDALPSYKFAAATHRGEQTSCVVCMCEFESRQTLRVLPCAHEFHAKCVDKWLRSNRTCPICRGNASEYFNNA-
>UniRef90_A0A0C9PUL2/613-689 [subseq from] RNF38_0 protein n=6 Tax=Braconidae TaxID=7402 RepID=A0A0C9PUL2_9HYME
GLTRAEVEQLRSYKFNAENPHGDQTNCVVCMCDFEAPQMLRALPCSHEFHAKCIDKWLRSNRTCPICRGDAGDIFSN--
>UniRef90_A0A8C2ZMH2/576-638 [subseq from] RING-type domain-containing protein n=15 Tax=Percomorphaceae TaxID=1489872 RepID=A0A8C2ZMH2_CYCLU
GLTKGDIEQLPSYRFNPNNHQSEQTLCVVCMSDFESRQLLRVLPCSHEFHGKCVDKWLRVSTT----------------
>UniRef90_A0A1E1WS47/53-128 [subseq from] RING-type domain-containing protein (Fragment) n=1 Tax=Pectinophora gossypiella TaxID=13191 RepID=A0A1E1WS47_PECGO
--QRQEIDQLPSYKYCAQTHQGEQTSCVVCMCEFEARQTLRVLPCAHEFHAKCVDKWLRSNRTCPICRGNANEYFSHS-
>UniRef90_A0A1Y3BFL9/24-96 [subseq from] Ring finger protein 44-like protein n=1 Tax=Euroglyphus maynei TaxID=6958 RepID=A0A1Y3BFL9_EURMA
GLNKSEIDQLPSYRYKPESsAETDQTLCVICMCDFEAKQNLRVLPCHHEFHARCIDKWLKTNRTCPICRRDST-------
>UniRef90_UPI001652983C/566-641 [subseq from] RING finger protein 44 n=2 Tax=Aplysia californica TaxID=6500 RepID=UPI001652983C
GLTKNDIEQLPAYRFSSEaaRSESDQTSCVVCMCDFEAKQLLRVLPCSHEFHAKCVDKWLKTNRTCPICRQDATES-----
>UniRef90_UPI0018CEE88F/747-819 [subseq from] uncharacterized protein DDB_G0292186 n=1 Tax=Teleopsis dalmanni TaxID=139649 RepID=UPI0018CEE88F
--ARTEIDQLPNYKYNPETHNGDQTSCVVCMCEFELRQVLRVLPCSHEFHAKCVDKWLRSNRTCPICRGNASDYF----
>UniRef90_A0A8J1T7V4/444-520 [subseq from] Ofus.G013303 protein n=1 Tax=Owenia fusiformis TaxID=6347 RepID=A0A8J1T7V4_OWEFU
GLTKTEVEQLPNYRFSPDTKRSinDQTSCVVCMCDFEAKQLLRVLPCCHEFHSKCVDKWLKSNRTCPICRKDASESM----
>UniRef90_A0A1J1HH73/613-685 [subseq from] CLUMA_CG000726, isoform B n=2 Tax=Clunio marinus TaxID=568069 RepID=A0A1J1HH73_9DIPT
---RLEIEQLPNYKFNAETHTGDQTSCVICICDFEPRQTLRVLPCSHEFHAKCVDKWLRSNRTCPICRGNASDYFE---
>UniRef90_A0A672K5W6/44-112 [subseq from] RING-type domain-containing protein n=1 Tax=Sinocyclocheilus grahami TaxID=75366 RepID=A0A672K5W6_SINGR
GLTKADIEQLPSYRFNLENHQSEQTLCVVCFSDFESRQLLRVLPCNHEFHAKCVDKWLKCfDRYKYLCR-----------
>UniRef90_A0A8J9VUB6/269-345 [subseq from] Genome assembly, chromosome: 8 (Fragment) n=1 Tax=Brenthis ino TaxID=405034 RepID=A0A8J9VUB6_9NEOP
--ARHEIDLLPSYKYSEQTHQGEQTSCVVCMCEFEARQTLRVLPCAHEFHAKCVDKWLRSNRTCPICRGNASEYFNNSE
>UniRef90_UPI000CD65E42/317-381 [subseq from] RING finger protein 44 isoform X5 n=3 Tax=Paramormyrops kingsleyae TaxID=1676925 RepID=UPI000CD65E42
GLTKADIEHLPSYRFNPENHQSEQTLCVVCFSDFESRQLLRVLPCNHEFHAKCVDKWLKVRYRFP--------------
>UniRef90_V4AMF3/373-455 [subseq from] RING-type domain-containing protein n=1 Tax=Lottia gigantea TaxID=225164 RepID=V4AMF3_LOTGI
GLTKAEIDQLPAYRFNSETRRSDldMTSCVVCMCDFENRQLLRVLPCSHEFHGKCVDKWLKrqlTNRTCPICRADASEVGSQS-
>UniRef90_UPI001E270518/524-600 [subseq from] E3 ubiquitin-protein ligase Arkadia-like n=1 Tax=Melitaea cinxia TaxID=113334 RepID=UPI001E270518
--ARHEIELLPSYKYSEQTHQGEQTSCVVCMCEFEARQTLRVLPCAHEFHAKCVDKWLRSNRTCPICRGNASEYFSNSE
>UniRef90_W5K6K6/352-412 [subseq from] Ring finger protein 44 n=2 Tax=Astyanax mexicanus TaxID=7994 RepID=W5K6K6_ASTMX
GLTKADIEQLPSYRFNSENHQSEQTLCVVCFSDFESRQLLRVLPCNHEFHAKCVDKWLKAT------------------
>UniRef90_UPI00187D7D2C/406-477 [subseq from] RING finger protein 44 isoform X3 n=1 Tax=Bradysia coprophila TaxID=38358 RepID=UPI00187D7D2C
--ARPEIDQLPSYKFNVETHTGDQTSCVVCMCDFEARQTLRVLPCSHEFHARCVDKWLRSNRTCPICRGNASDY-----
>UniRef90_A0A3Q3EW63/566-626 [subseq from] E3 ubiquitin-protein ligase RNF38-like n=7 Tax=Percomorphaceae TaxID=1489872 RepID=A0A3Q3EW63_9LABR
GLTKGDIEQLPSYRFNPNNHQSEQTLCVVCMSDFESRQLLRVLPCSHEFHGKCVDKWLRVS------------------
>UniRef90_A0A8C5MFC7/352-417 [subseq from] Ring finger protein 44 n=1 Tax=Leptobrachium leishanense TaxID=445787 RepID=A0A8C5MFC7_9ANUR
GLTKAHIEQLPSYRFNPDSHQSEQTLCVVCFSDFESRQLLRVLPCNHEFHAKCVDKWLKVSFSLPS-------------
>UniRef90_UPI0007AD0721/80-140 [subseq from] RING finger protein 44-like n=1 Tax=Sinocyclocheilus grahami TaxID=75366 RepID=UPI0007AD0721
GLTKADIEQLPSYRFNLENHQSEQTLCVVCFSDFESRQLLRVLPCNHEFHAKCVDKWLKVS------------------
>UniRef90_UPI000C251BFA/352-429 [subseq from] RING finger protein 44-like n=1 Tax=Leptinotarsa decemlineata TaxID=7539 RepID=UPI000C251BFA
GLSKLEIELLVSYKYDKETHQGDQTSCVVCMCDFEARQMLRVLPCSHEFHAKCIDKWLRSNRTCPICRGNAADYFNTS-
>UniRef90_A0A1A8GLE4/554-614 [subseq from] Ring finger protein 38 n=13 Tax=Nothobranchius TaxID=28779 RepID=A0A1A8GLE4_9TELE
GLTKGDIEQLPSYRFNPNNHQSEQTLCVVCMSDFESRQLLRVLPCSHEFHGKCVDKWLRVG------------------
>UniRef90_A0A8X8BIY1/346-405 [subseq from] RNF44 protein (Fragment) n=1 Tax=Polypterus senegalus TaxID=55291 RepID=A0A8X8BIY1_POLSE
GLTKADIEHLPSYRFNPENHQSEQTLCVVCFSDFESRQLLRVLPCNHEFHAKCVDKWLKG-------------------
>UniRef90_Q6ZS76/43-103 [subseq from] cDNA FLJ45771 fis, clone NETRP2003103 n=1 Tax=Homo sapiens TaxID=9606 RepID=Q6ZS76_HUMAN
GLTKADIEQLPSYRFNPDSHQSEQTLCVVCFSDFEARQLLRVLPCNHEFHTKCVDKWLKVT------------------
>UniRef90_A0A6A4SX35/607-670 [subseq from] CCHC-type domain-containing protein n=1 Tax=Scophthalmus maximus TaxID=52904 RepID=A0A6A4SX35_SCOMX
GLTKGDIEQLPSYRFNPNNHQSEQTLCVVCMSDFESRQLLRVLPCSHEFHGKCVDKWLRILPRC---------------
>UniRef90_A0A8C0B912/44-104 [subseq from] Ring finger protein 44 n=1 Tax=Buteo japonicus TaxID=224669 RepID=A0A8C0B912_9AVES
GLTKADIEHLPSYRFNPESHQSEQTLCVVCFSDFEARQLLRVLPCNHEFHAKCVDKWLKVL------------------
>UniRef90_A0A835E1R7/90-138 [subseq from] RING-type domain-containing protein n=1 Tax=Digitaria exilis TaxID=1010633 RepID=A0A835E1R7_9POAL
------------------------ADCAVCLGVLEEGQMARELPgCNHVFHRECIDVWLASRASCPVCRGNAE-------
>UniRef90_A0A835E1R7/338-379 [subseq from] RING-type domain-containing protein n=1 Tax=Digitaria exilis TaxID=1010633 RepID=A0A835E1R7_9POAL
-------------------------ECAVCLGPVEEGETARALPwCTHAFHARCVDAWLRLRPTCPI-------------
>UniRef90_A0A835E1R7/945-1009 [subseq from] RING-type domain-containing protein n=1 Tax=Digitaria exilis TaxID=1010633 RepID=A0A835E1R7_9POAL
------IAALPTFTFSVDGDEVAALDCPVCLGQAEAGDKVRRLPkCGHAFHAECVDAWLRAHSTCPMCRAA---------
>UniRef90_A0A1W0A8T3/194-246 [subseq from] RING-type domain-containing protein n=1 Tax=Thraustotheca clavata TaxID=74557 RepID=A0A1W0A8T3_9STRA
----------------------PEDPCTICLCEFSEnfNKVVFELPCKHTFHQDCIVQWLDKSTQCPLCRQNATE------
>UniRef90_A0A1W0A8T3/480-512 [subseq from] RING-type domain-containing protein n=1 Tax=Thraustotheca clavata TaxID=74557 RepID=A0A1W0A8T3_9STRA
---------------------------------------VLKLPCNHFFHEECVMYWIEQKSSCPLCRAEAF-------
>UniRef90_A0A1W0A8T3/729-768 [subseq from] RING-type domain-containing protein n=1 Tax=Thraustotheca clavata TaxID=74557 RepID=A0A1W0A8T3_9STRA
-------------------------------VDTELDCVL-KLPCGHCFHSECVLGWVEQKNSCPLCRTNAD-------
>UniRef90_A0A1W0A8T3/954-1009 [subseq from] RING-type domain-containing protein n=1 Tax=Thraustotheca clavata TaxID=74557 RepID=A0A1W0A8T3_9STRA
----------------PSCDENDEETCAICMSEFDSTESALKMACNHTFHEDCIVHWFEEKLTCPLCRDEAI-------
>UniRef90_M3X156/353-419 [subseq from] Ring finger protein 44 n=56 Tax=Laurasiatheria TaxID=314145 RepID=M3X156_FELCA
GLTKADIEQLPSYRFNPDSHQSEQTLCVVCFSDFEARQLLRVLPCNHEFHTKCVDKWLKVFRILKVP------------
>UniRef90_UPI0021C36A53/542-619 [subseq from] E3 ubiquitin-protein ligase RNF38-like isoform X1 n=4 Tax=Leptidea sinapis TaxID=189913 RepID=UPI0021C36A53
-LARAEIDLLPSYKYCEQTHQGEQTSCVVCMCEFEARQTLRVLPCAHEFHAKCVDKWLRSNRTCPICRGNASEYFNNSE
>UniRef90_UPI0006D4C96F/451-523 [subseq from] RING finger protein 44 isoform X1 n=5 Tax=Halyomorpha halys TaxID=286706 RepID=UPI0006D4C96F
GLNKAEIDQLPSFKFNAGDNEGDQTSCVICLCDFETRQILRGLPCSHQFHAKCVDKWLKSNPTCPICRGDASG------
>UniRef90_A0A3S2NFC7/323-398 [subseq from] RING-type domain-containing protein n=1 Tax=Chilo suppressalis TaxID=168631 RepID=A0A3S2NFC7_CHISP
---RHHIDLLPSYKYCPQTHQGEQSSCVVCMCEFESRQTLRVLPCAHEFHAKCVDKWLRSNRTCPICRGNASEYFNNSE
>UniRef90_A0A0E0E2M6/242-305 [subseq from] RING-type E3 ubiquitin transferase n=1 Tax=Oryza meridionalis TaxID=40149 RepID=A0A0E0E2M6_9ORYZ
--------KIPEFAYAGSARHGGGGECSVCLGAVQGGEAVRRLPaCKHLYHVECIDMWLASHATCPLCRTEV--------
>UniRef90_A0A8S0ZGG5/247-323 [subseq from] RING-type domain-containing protein n=1 Tax=Arctia plantaginis TaxID=874455 RepID=A0A8S0ZGG5_ARCPL
--ARHEIEALPSYKFAPATHRGEQQSCVVCMCEFEARQHLRVLPCAHEFHAKCVDKWLRSNRTCPICRGNASEYFTNSE
>UniRef90_UPI001CA86C19/567-639 [subseq from] RING finger protein 44-like isoform X1 n=3 Tax=Leptopilina heterotoma TaxID=63436 RepID=UPI001CA86C19
-LSRTEVDQLPSYKFDSDTHEGDQTNCVVCMCDFEVLQSLRVLPCSHEFHVKCIDKWLKSNRTCPICRGDAGEY-----
>UniRef90_A0A7E5VAX0/885-960 [subseq from] LOW QUALITY PROTEIN: uncharacterized protein LOC113492244 n=1 Tax=Trichoplusia ni TaxID=7111 RepID=A0A7E5VAX0_TRINI
--ARHEIDALPSYKFAPATHRGEQSSCVVCMCEFESRQTLRVLPCAHEFHAKCVDKWLRSNRTCPICRGNASEYFNNT-
>UniRef90_A0A7F8Q091/364-432 [subseq from] RING finger protein 44 isoform X1 n=10 Tax=Caniformia TaxID=379584 RepID=A0A7F8Q091_LEPWE
GLTKADIEQLPSYRFNPDSHQSEQTLCVVCFSDFEARQLLRVLPCNHEFHTKCVDKWLKVMQPRPDSRC----------
>UniRef90_A0A7K7VMF4/317-375 [subseq from] RNF38 ligase (Fragment) n=1 Tax=Eudromia elegans TaxID=8805 RepID=A0A7K7VMF4_EUDEL
GLAKADIEQLPSYRFNPTSRQSEQTLCVVCMCDFESRQLLRVLPCNHEFHAKCVDKWLK--------------------
>UniRef90_A0A0D9VE98/567-631 [subseq from] RING-type domain-containing protein n=1 Tax=Leersia perrieri TaxID=77586 RepID=A0A0D9VE98_9ORYZ
---------LPTSTYERRHGGGGEAVCSVCLEDVRGGETVRRMPaCGHMYHAACIEAWLRSHTTCPLCRADVSP------
>UniRef90_A0A0D9VE98/752-805 [subseq from] RING-type domain-containing protein n=1 Tax=Leersia perrieri TaxID=77586 RepID=A0A0D9VE98_9ORYZ
-------------------GKSCVVVCSVCLEDVTGGETVRRLPaCRHVFHVGCINMWLHSHRTCPMCRCVVS-------
>UniRef90_A0A0D9VE98/939-987 [subseq from] RING-type domain-containing protein n=1 Tax=Leersia perrieri TaxID=77586 RepID=A0A0D9VE98_9ORYZ
-------------------------PCSVCLEELHAGETVRQLPaCGHVYHVECIDMWLHSHRTCPMCRCDLSP------
>UniRef90_A0A2I4BP48/550-619 [subseq from] E3 ubiquitin-protein ligase RNF38-like isoform X1 n=2 Tax=Austrofundulus limnaeus TaxID=52670 RepID=A0A2I4BP48_9TELE
GLTKGDIEQLPSYRFNPNNHQSEQTLCVVCMSDFEPRQLLRVLPCSHEFHGKCVDKWLRVSehRLETLCP-----------
>UniRef90_UPI0008117DB9/928-1001 [subseq from] AT-rich interactive domain-containing protein 1A-like n=1 Tax=Rhagoletis zephyria TaxID=28612 RepID=UPI0008117DB9
GLTKQEIDQLPSYKYKGSNDESDQTMCVVCMCDFEMKQNLRVLPCSHEFHTRCVDKWLKTNRTCPICRRDSTVS-----
>UniRef90_A0A835AAM0/441-493 [subseq from] CCHC-type domain-containing protein n=1 Tax=Digitaria exilis TaxID=1010633 RepID=A0A835AAM0_9POAL
-----------------QGRASETLVCAICLEALRDGELCSEVPgCRHVFHGDCVGAWATRNGSCPLCRE----------
>UniRef90_A0A835AAM0/634-679 [subseq from] CCHC-type domain-containing protein n=1 Tax=Digitaria exilis TaxID=1010633 RepID=A0A835AAM0_9POAL
------------------------AACAICLDELRQGQLCSEAPaCRHIFHEGCIRVWAKSKNTCPLCRA----------
>UniRef90_A0A835AAM0/792-836 [subseq from] CCHC-type domain-containing protein n=1 Tax=Digitaria exilis TaxID=1010633 RepID=A0A835AAM0_9POAL
-------------------ASSETVVCSICLETLRQWQLC------SEVPEECLGEWVRSSGTCPLCRAK---------
>UniRef90_A0A835AAM0/882-932 [subseq from] CCHC-type domain-containing protein n=1 Tax=Digitaria exilis TaxID=1010633 RepID=A0A835AAM0_9POAL
--------------------VAEPAACAICLDELRHGELCSEVPaCRHIFHESCIRAWTKKMNSCPLCRAK---------
>UniRef90_A0A835AAM0/1062-1107 [subseq from] CCHC-type domain-containing protein n=1 Tax=Digitaria exilis TaxID=1010633 RepID=A0A835AAM0_9POAL
------------------------VVCAICLDPLRHGQPCsEVPACRHTFHRDCVGVWVRSSNSCPLCRV----------
>UniRef90_A0A8N7XCG3/942-1016 [subseq from] uncharacterized protein LOC118278395 n=5 Tax=Spodoptera TaxID=7106 RepID=A0A8N7XCG3_SPOFR
--ARHEIEALPSYKFAAATHRGEQTSCVVCMCEFEARQMLRVLPCAHEFHAKCVDKWLRSNRTCPICRGNASEYFSN--
>UniRef90_A0A8D1R3K5/348-413 [subseq from] Ring finger protein 44 n=2 Tax=Sus scrofa TaxID=9823 RepID=A0A8D1R3K5_PIG
GLTKADIEQLPSYRFHPDSHQSEQTLCVVCFSDFEARQLLRVLPCNHEFHTKCVDKWLKVMQPCRL-------------
>UniRef90_A0A3S1B1P7/366-442 [subseq from] RING-type domain-containing protein (Fragment) n=1 Tax=Elysia chlorotica TaxID=188477 RepID=A0A3S1B1P7_ELYCH
GLSKSDIQQLPAYHFSCDavRSESDQTSCVVCMCDFEAKQLLRVLPCSHEFHAKCVDKWLKTNRTCPICRQDATETN----
>UniRef90_A0A8J2LBX4/438-516 [subseq from] RING-type domain-containing protein n=2 Tax=Allacma fusca TaxID=39272 RepID=A0A8J2LBX4_9HEXA
GLSKNEIEQLPTYsvgvsRFTPESREIEQTSCVICMCDFEVRQVLRVLPCSHEFHAKCVDKWLKTNRTCPICRGDASEP-----
>UniRef90_Q4S7V3/314-375 [subseq from] (spotted green pufferfish) hypothetical protein (Fragment) n=1 Tax=Tetraodon nigroviridis TaxID=99883 RepID=Q4S7V3_TETNG
GLTKADIEQIPSYKFNSNNRHSEQTMCVVCMCDFESRQLLRVLPCSHEFHAKCVDKWLKVSE-----------------
>UniRef90_A0A673TKU4/602-666 [subseq from] Ring finger protein 44 n=10 Tax=Boreoeutheria TaxID=1437010 RepID=A0A673TKU4_SURSU
GLTKADIEQLPSYRFNPDSHQSEQTLCVVCFSDFEARQLLRVLPCNHEFHTKCVDKWLKVTQPRP--------------
>UniRef90_A0A8D8M4D2/447-516 [subseq from] E3 ubiquitin-protein ligase RNF38 n=3 Tax=Cacopsylla melanoneura TaxID=428564 RepID=A0A8D8M4D2_9HEMI
--NRFEIDSIPSFKFNSSKHQSDQTSCVVCMCDFEPSNVLRGLPCSHEFHAKCVDKWLKSNRTCPICRGDAS-------
>UniRef90_UPI0006B0A2EA/382-452 [subseq from] E3 ubiquitin-protein ligase RNF38-like n=1 Tax=Limulus polyphemus TaxID=6850 RepID=UPI0006B0A2EA
-LEKSEIDQLPSYRYSSSSHETDQTTCVVCMCDFEPRQLIRILPCNHEFHSRCVNKWLKTNGTCPICRGNAA-------
>UniRef90_A0A821UND8/190-266 [subseq from] RING-type domain-containing protein n=1 Tax=Pieris macdunnoughi TaxID=345717 RepID=A0A821UND8_9NEOP
--ARHEIDLLPSYKYCEQTHQGEQTSCVVCMCEFEARQTIRVLPCAHEFHAKCVDKWLRSNRTCPICRGNASEYFNNSE
>UniRef90_A0A2S4WBC6/102-179 [subseq from] RING-type domain-containing protein (Fragment) n=2 Tax=Puccinia striiformis TaxID=27350 RepID=A0A2S4WBC6_9BASI
------FEGSSSTRLIDKESQSKMDTCAICLDEFDiaaledeksvpdQAPLRRLIACSHTYHRKCIDTWLAdRTKTCPHCRTRS--------
>UniRef90_A0A2S4WBC6/363-397 [subseq from] RING-type domain-containing protein (Fragment) n=2 Tax=Puccinia striiformis TaxID=27350 RepID=A0A2S4WBC6_9BASI
-------------------------------------PLRRLIACSHTYHRKCIDTWLAdRTKTCPHCRTRS--------
>UniRef90_A0A2S4WBC6/864-898 [subseq from] RING-type domain-containing protein (Fragment) n=2 Tax=Puccinia striiformis TaxID=27350 RepID=A0A2S4WBC6_9BASI
--------------------------------------LRKLVACHHTFHQECIDQWLRDpRKTCPHCRAPSK-------
>UniRef90_A0A2S4WBC6/1150-1184 [subseq from] RING-type domain-containing protein (Fragment) n=2 Tax=Puccinia striiformis TaxID=27350 RepID=A0A2S4WBC6_9BASI
--------------------------------------LRQLVACHHTYHKECIDTWLRDPRnTCPHCRTPST-------
>UniRef90_A0A2S4WBC6/1427-1461 [subseq from] RING-type domain-containing protein (Fragment) n=2 Tax=Puccinia striiformis TaxID=27350 RepID=A0A2S4WBC6_9BASI
--------------------------------------LRKLRACPHTFHRECIDTWLRdPAKTCPHCRTPST-------
>UniRef90_A0A2S4WBC6/1683-1717 [subseq from] RING-type domain-containing protein (Fragment) n=2 Tax=Puccinia striiformis TaxID=27350 RepID=A0A2S4WBC6_9BASI
--------------------------------------LRQLVACRHTFHKECIDEWLQnPTKTCPHCRTPST-------
>UniRef90_A0A6F9DJ34/737-813 [subseq from] Uncharacterized protein LOC104265696 n=1 Tax=Phallusia mammillata TaxID=59560 RepID=A0A6F9DJ34_9ASCI
-LSKGRIDQLCSYRYKPGTHKSDQPICVVCMCEWEPKQLLRVLPCSHEFHAKCVDRWLKTNRTCPICRSDAGQRSRNS-
>UniRef90_A0A3N0YVM2/366-425 [subseq from] RING finger protein 44 n=1 Tax=Anabarilius grahami TaxID=495550 RepID=A0A3N0YVM2_ANAGA
GLTKADIEQLPSYRFNLENHQSEQTLCVVCFSDFESRQLLRVLPCNHEFHAKCVDKWLKT-------------------
>UniRef90_A0A2A4JDN0/309-382 [subseq from] RING-type domain-containing protein n=3 Tax=Heliothis virescens TaxID=7102 RepID=A0A2A4JDN0_HELVI
--ARHEIDALPSYKFAAATHRGEQTSCVVCMCEFETRQTLRVLPCAHEFHAKCVDKWLRSNRTCPICRGNASEYFN---
>UniRef90_A0A6J1XEM3/320-379 [subseq from] RING finger protein 44 isoform X7 n=8 Tax=Felidae TaxID=9681 RepID=A0A6J1XEM3_ACIJB
GLTKADIEQLPSYRFNPDSHQSEQTLCVVCFSDFEARQLLRVLPCNHEFHTKCVDKWLKR-------------------
>UniRef90_A0A0A9WSD7/130-202 [subseq from] RING finger protein 44 n=2 Tax=Lygus hesperus TaxID=30085 RepID=A0A0A9WSD7_LYGHE
GLSKAEIDRLPSYKWIGECSESEQTSCVVCMCDFEAKQILRGLPCTHQFHAKCVDKWLKSNRTCPICRGDASS------
>UniRef90_A0A0D9WQY4/154-190 [subseq from] RING-type domain-containing protein n=1 Tax=Leersia perrieri TaxID=77586 RepID=A0A0D9WQY4_9ORYZ
----------------------------------------RLPACAHAFHAACIERWLREHPTCPVCRRGVHGCQRD--
>UniRef90_A0A0D9WQY4/236-304 [subseq from] RING-type domain-containing protein n=1 Tax=Leersia perrieri TaxID=77586 RepID=A0A0D9WQY4_9ORYZ
----AAIAGLPTYRYEKRRCggGGGEDECAVCLGEVRPREVVKRLPaCTHLFHRECIDVWLDSHVTCPVCRSP---------
>UniRef90_A0A0D9WQY4/388-453 [subseq from] RING-type domain-containing protein n=1 Tax=Leersia perrieri TaxID=77586 RepID=A0A0D9WQY4_9ORYZ
------VAVLPVYAWEKEKGGGDGDECAICLGKVRRGQVVKRLPvCTHVFHARCIDRWLTSSqATCPVCRTP---------
>UniRef90_A0A8B7NJZ0/409-480 [subseq from] RING finger protein 44-like n=2 Tax=Hyalella azteca TaxID=294128 RepID=A0A8B7NJZ0_HYAAZ
----HAIDQLPSYRYTGEKCDTKQTTCVVCMCDFEVRQMLRVLPCLHEFHSKCVDKWLKSNRTCPICRGDASEYLK---
>UniRef90_A0A0P5IV49/522-594 [subseq from] RING finger protein n=5 Tax=Daphnia TaxID=6668 RepID=A0A0P5IV49_9CRUS
--ARTQIDQLPSYRFSGEIEEGGQSTCVICMCEFETRQTLRVLPCSHEYHAKCIDKWLKSNRTCPICRGDASEFF----
>UniRef90_A0A8I3NB02/353-412 [subseq from] Ring finger protein 44 n=5 Tax=Caniformia TaxID=379584 RepID=A0A8I3NB02_CANLF
GLTKADIEQLPSYRFNPDSHQSEQTLCVVCFSDFEARQLLRVLPCNHEFHTKCVDKWLKG-------------------
>UniRef90_A0A199UT16/102-147 [subseq from] RING-H2 finger protein ATL32 n=1 Tax=Ananas comosus TaxID=4615 RepID=A0A199UT16_ANACO
--------------------------CSVCLDAVEEGATVRLLPsCMHLFHQECIDVWLSLHATCPVCRANP--------
>UniRef90_A0A199UT16/253-297 [subseq from] RING-H2 finger protein ATL32 n=1 Tax=Ananas comosus TaxID=4615 RepID=A0A199UT16_ANACO
-------------------------ECAVCLGLAQEGETVRRLPeCGHAFHAECVDRWLSAHPTCPVCRR----------
>UniRef90_A0A199UT16/408-455 [subseq from] RING-H2 finger protein ATL32 n=1 Tax=Ananas comosus TaxID=4615 RepID=A0A199UT16_ANACO
-------------------------QCTICLSVISRGEMVKQVPaCKHLYHVRCIDKWLSSHSTCPLCRSDVT-------
>UniRef90_A0A0L8FVG9/366-448 [subseq from] RING-type domain-containing protein n=2 Tax=Octopus bimaculoides TaxID=37653 RepID=A0A0L8FVG9_OCTBM
GLTKANIDQLIAYRFNAETRRAnfdqtpcmDQTSCVICMCDFENRQLLRVLPCSHEFHAKCVDKWLKTNRTCPICRADASEVV----
>UniRef90_A0A8S9XXD7/642-714 [subseq from] RING-type domain-containing protein n=1 Tax=Apolygus lucorum TaxID=248454 RepID=A0A8S9XXD7_APOLU
GLTKAEIDRLPSYKWIGGCSESEQTSCVVCMCDFEGKQILRGLPCTHQFHAKCVDKWLKSNRTCPICRGDASS------
>UniRef90_UPI001E1CD231/398-471 [subseq from] RING finger protein 44-like isoform X5 n=1 Tax=Portunus trituberculatus TaxID=210409 RepID=UPI001E1CD231
--MKTVIDQLPSYRYTGEKSETKQMTCVICMCDFELRQMLRVLPCLHEFHTKCVDKWLKSNRTCPICRGDASEFLK---
>UniRef90_UPI0008F9DA12/470-537 [subseq from] E3 ubiquitin-protein ligase RNF38-like n=1 Tax=Bemisia tabaci TaxID=7038 RepID=UPI0008F9DA12
----MLIEQLPSFRFDSKSHQSDQTSCVVCMCDFEHHQMIRGLPCSHEFHINCIDKWLKTNRTCPICRGDAS-------
>UniRef90_A0A0N1II06/243-319 [subseq from] RING finger protein 38 n=2 Tax=Papilio machaon TaxID=76193 RepID=A0A0N1II06_PAPMA
--ARHEIDQLPTYKYSEQTRHGEQTSCVVCMCEFEARQTLRVLPCAHEFHAKCVDKWLRSNRTCPICRGNASEYFNNSE
>UniRef90_A0A835BBY7/218-279 [subseq from] RING-type E3 ubiquitin transferase n=1 Tax=Digitaria exilis TaxID=1010633 RepID=A0A835BBY7_9POAL
----------PVTAYRAGSKES-SVECAVCLGELEDGEEARFLPlCGHGFHAECVDTWLASHTTCPLCRLTVA-------
>UniRef90_A0A835BBY7/602-649 [subseq from] RING-type E3 ubiquitin transferase n=1 Tax=Digitaria exilis TaxID=1010633 RepID=A0A835BBY7_9POAL
------------------------VECAVCLGELEHGEAARFLPrCGHGFHAECVDTWLASHTTCPLCRLTV--------
>UniRef90_A0A835BBY7/1029-1074 [subseq from] RING-type E3 ubiquitin transferase n=1 Tax=Digitaria exilis TaxID=1010633 RepID=A0A835BBY7_9POAL
------------------------EKCAVCLAGLDDGEEAQLMPCcGHWFHALCVDTWLASHATCPLCRI----------
>UniRef90_A0A8S3W299/252-328 [subseq from] (apollo) hypothetical protein n=1 Tax=Parnassius apollo TaxID=110799 RepID=A0A8S3W299_PARAO
--ARHEIDQLPTYKYSDQTRHGEQTSCVVCMCEFEARQTLRVLPCAHEFHAKCVDKWLRSNRTCPICRGNASEYFNNSE
>UniRef90_A0A8C0J010/44-104 [subseq from] RING-type domain-containing protein n=1 Tax=Chelonoidis abingdonii TaxID=106734 RepID=A0A8C0J010_CHEAB
GLTKADIEHLPSYRFNPESHQSEQSLCVVCFSDFEARQLLRVLPCNHEFHAKCVDKWLKVP------------------
>UniRef90_A0A4D6NQ12/108-174 [subseq from] Nucleolysin TIA-1/TIAR n=1 Tax=Vigna unguiculata TaxID=3917 RepID=A0A4D6NQ12_VIGUN
---RSVVESLPVFRFGALRGQKEGLDCAVCLTKFEAAEVLRLLPkCKHAFHVECVDTWLDAHSTCPLCRY----------
>UniRef90_A0A4D6NQ12/430-486 [subseq from] Nucleolysin TIA-1/TIAR n=1 Tax=Vigna unguiculata TaxID=3917 RepID=A0A4D6NQ12_VIGUN
-------------RFGALRGQKEGLDCAVCLTKFEAAEVLRLLPkCKHAFHVECVDTWLDAHSTCPLCRY----------
>UniRef90_A0A6A7FWF4/415-488 [subseq from] RING finger protein 44-like (Fragment) n=2 Tax=Hirondellea gigas TaxID=1518452 RepID=A0A6A7FWF4_9CRUS
--VKNAIDQLPSYRYTGEKCDTKQTTCVICMCDFELRQTLRVLPCLHEFHSKCVDKWLKSNRTCPICRGDASEYLK---
>UniRef90_UPI001F1061DF/633-706 [subseq from] ell-associated factor Eaf-like isoform X2 n=1 Tax=Dermatophagoides farinae TaxID=6954 RepID=UPI001F1061DF
GLNKSEIDQLPSYRYKPESSvETDQTLCVICMCEFEAKQNLRVLPCHHEFHARCIDKWLKTNRTCPICRRDSTV------
>UniRef90_A0A7R9BPY2/362-432 [subseq from] RING-type domain-containing protein n=1 Tax=Notodromas monacha TaxID=399045 RepID=A0A7R9BPY2_9CRUS
GLTRSEIEQLPSYRFNADNPGSDQTTCVVCMCDFENRQMLRVLPCSHEFHTKCVDKWLKVVNDIPVVAAAA--------
>UniRef90_UPI001590E714/363-423 [subseq from] RING finger protein 44 isoform X1 n=2 Tax=Zootoca vivipara TaxID=8524 RepID=UPI001590E714
GLTKADIEHLPSYRFNPESHQSEQTLCVVCFSDFEVRQLLRVLPCNHEFHAKCIDKWLKVT------------------
>UniRef90_A0A484H2F1/370-429 [subseq from] RING-type domain-containing protein (Fragment) n=4 Tax=Cetacea TaxID=9721 RepID=A0A484H2F1_SOUCH
GLTKADIEQLPSYRFHPDSHQSEQTLCVVCFSDFEARQLLRVLPCNHEFHTKCVDKWLKR-------------------
>UniRef90_A0A8C0EK13/360-418 [subseq from] Ring finger protein 44 n=1 Tax=Bubo bubo TaxID=30461 RepID=A0A8C0EK13_BUBBB
GLTKADIEHLPSYRFNPESHQSEQTLCVVCFSDFEARQLLRVLPCNHEFHAKCVDKWLK--------------------
>UniRef90_A0A8T2AB34/948-997 [subseq from] Zinc finger RING-type n=1 Tax=Arabidopsis thaliana x Arabidopsis arenosa TaxID=1240361 RepID=A0A8T2AB34_9BRAS
-----------------------DIVCPICLSEYVSKETVRCIPeCDHCFHSECIDVWLKIHGSCPLCRNSPS-------
>UniRef90_A0A8T2AB34/1416-1464 [subseq from] Zinc finger RING-type n=1 Tax=Arabidopsis thaliana x Arabidopsis arenosa TaxID=1240361 RepID=A0A8T2AB34_9BRAS
------------------------IVCPICLSEYASKETVRFIPeCDHCFHVKCIDVWLKIHGSCPLCRNSRS-------
>UniRef90_A0A8T2AB34/1667-1712 [subseq from] Zinc finger RING-type n=1 Tax=Arabidopsis thaliana x Arabidopsis arenosa TaxID=1240361 RepID=A0A8T2AB34_9BRAS
------------------------IVCPICLSEYASKETVRFIPeCDHCFHVKCIDVWLKIHGSCPLCRN----------
>UniRef90_A0A7J6VZE9/78-146 [subseq from] E3 ubiquitin-protein ligase atl42-like n=1 Tax=Thalictrum thalictroides TaxID=46969 RepID=A0A7J6VZE9_THATH
--DKTIIDSLPSFTFSSLKGSKEGLECVVCLSKFIDTEVLRLLPkCKHAFHVSCVDKWLENHSSCPLCRQK---------
>UniRef90_A0A7J6VZE9/536-604 [subseq from] E3 ubiquitin-protein ligase atl42-like n=1 Tax=Thalictrum thalictroides TaxID=46969 RepID=A0A7J6VZE9_THATH
--DKTVIESLPFFRFSSLRGSKEGLECAVCLSKFEENETLRLLPkCKHAFHVNCVDQWLENHSSCPLCRLK---------
>UniRef90_A0A0E0CIJ2/95-140 [subseq from] RING-type domain-containing protein n=1 Tax=Oryza meridionalis TaxID=40149 RepID=A0A0E0CIJ2_9ORYZ
--------------------------CAVCLGEVEKGEMVKRLPvCLHMFHGRCIDPWLRDHSTCPGCRCDA--------
>UniRef90_A0A4P6DHV1/267-338 [subseq from] Putative ring finger protein 44 panstrongylus lignarius (Fragment) n=1 Tax=Rhodnius prolixus TaxID=13249 RepID=A0A4P6DHV1_RHOPR
GLTNDEIRRLYSFKFNPESqRESDQTSCVVCMCDFEQRQVLRGLPCSHQFHAKCIDKWLKANRTCPICRGDA--------
>UniRef90_A0A7J7JY44/330-409 [subseq from] RING-type domain-containing protein n=1 Tax=Bugula neritina TaxID=10212 RepID=A0A7J7JY44_BUGNE
GMARSDINGLPSYKYNTEKASAqagdvEQTSCVVCMCDFEQRQMLRVLPCNHTFHAKCVDKWLRSNRTCPICRKDASQQN----
>UniRef90_UPI001C2086FA/837-913 [subseq from] uncharacterized protein LOC121740506 n=1 Tax=Aricia agestis TaxID=91739 RepID=UPI001C2086FA
--ARHEIDLLPSYRCGEGARPSEQTSCVVCMCEFEPRQLLRALPCSHEFHAKCVDKWLRSNRTCPICRGNASEYFTNSE
>UniRef90_A0A224XFA9/681-752 [subseq from] Putative ring finger protein 44 (Fragment) n=3 Tax=Triatominae TaxID=70999 RepID=A0A224XFA9_9HEMI
GLTNDEIRRLYSFKFNPESQtESDQTSCVVCMCDFEQRQVLRGLPCSHQFHAKCIDKWLKANRTCPICRGDA--------
>UniRef90_A0A132AK27/538-611 [subseq from] Ring finger protein 44-like protein (Fragment) n=1 Tax=Sarcoptes scabiei TaxID=52283 RepID=A0A132AK27_SARSC
GLNKSEIDQLPSYRYKPENsEESDQTMCVICMYEFEAKQNLRVLPCHHEFHVRCIDKWLKTNRTCPICRRDSSA------
>UniRef90_A0A6F9APK2/505-562 [subseq from] RING-type domain-containing protein n=1 Tax=Coregonus sp. 'balchen' TaxID=861768 RepID=A0A6F9APK2_9TELE
GLTKGDIEQLPSYRFNPNNHQSEQTLCVVCMSDFESRQLLRVLPCSHEFHGKCVDKLT---------------------
>UniRef90_A0A653CNY3/687-760 [subseq from] RING-type domain-containing protein n=2 Tax=Callosobruchus maculatus TaxID=64391 RepID=A0A653CNY3_CALMS
---RTEIDQLASYRYDEETHRGDQTSCVVCMCDFEAGQTLRVLPCAHEFHARCIDKWLRSNRTCPICRGNASDYFSN--
>UniRef90_R7TSL4/1-64 [subseq from] RING-type domain-containing protein (Fragment) n=1 Tax=Capitella teleta TaxID=283909 RepID=R7TSL4_CAPTE
---------LPSYRFNADARRSsmDQISCVVCMCEFEQRQLLRVLPCSHEFHAKCVDKWLKSNRTCPICRADA--------
>UniRef90_A0A6P6Y2V1/1459-1532 [subseq from] probable serine/threonine-protein kinase DDB_G0282963 n=1 Tax=Dermatophagoides pteronyssinus TaxID=6956 RepID=A0A6P6Y2V1_DERPT
-LNKSEIDQLPSYRYKPEiSAETDQTSCVICICDFEAKQNLRVLPCHHEFHARCIDKWLKTNRTCPICRRDSTAL-----
>UniRef90_A0A4S4E7N0/59-125 [subseq from] RING-type domain-containing protein n=1 Tax=Camellia sinensis var. sinensis TaxID=542762 RepID=A0A4S4E7N0_CAMSI
------IREIPTFQYKSGEERSI-YECVVCLNEFQEQDMLRVLPnCGHGFHLDCIDIWLQTNANCPLCRSSISG------
>UniRef90_UPI000E6D7554/529-602 [subseq from] E3 ubiquitin-protein ligase Arkadia-like n=1 Tax=Hyposmocoma kahamanoa TaxID=1477025 RepID=UPI000E6D7554
-LARAEIEQLPSYKLCAAPRPDQQTSCVVCMCEFEARQTLRVLPCAHEFHAKCVDKWLRSNRTCPICRGNASDYF----
>UniRef90_A0A7R8WE98/461-539 [subseq from] RING-type domain-containing protein n=1 Tax=Cyprideis torosa TaxID=163714 RepID=A0A7R8WE98_9CRUS
-LVRSEIELLPSYRYGyPseNNGtpsTDLQTTCVICMCDFEPRQMLRVLPCSHEFHSKCVDKWLKSNRTCPICRGDAGEY-----
>UniRef90_A0A7R9J0E2/513-582 [subseq from] (California timema) hypothetical protein n=1 Tax=Timema californicum TaxID=61474 RepID=A0A7R9J0E2_TIMCA
GLAKVDIEQLPSYKFNTDTHQGDQTSCVVCMCDFEARQMLRVLPCSHEFHAKCVDKWLKATAIVGHCSRS---------
>UniRef90_A0A0E0F947/81-139 [subseq from] RING-type domain-containing protein n=1 Tax=Oryza meridionalis TaxID=40149 RepID=A0A0E0F947_9ORYZ
-----------------TE-TREEEACAVCLEGFKEGDRVKKMPCSHDFHANCISDWLRVSRLCPHCRF-ALPAEKDS-
>UniRef90_A0A0E0F947/306-360 [subseq from] RING-type domain-containing protein n=1 Tax=Oryza meridionalis TaxID=40149 RepID=A0A0E0F947_9ORYZ
-----------------GDEKGEAKDCPVCLQGFEEGDKLRRMPCadSHCFHEQCIFSWLLINRHCPLCRFP---------
>UniRef90_UPI002032BA1C/547-622 [subseq from] RING finger protein 44-like isoform X1 n=4 Tax=Plutella xylostella TaxID=51655 RepID=UPI002032BA1C
--HRAEIDLLPSYKYTQH-AGGEQSSCVVCMCEFEARQTLRVLPCAHEFHAKCVDKWLRSNRTCPICRGNASEYFNNSE
>UniRef90_A0A2P5YR26/119-185 [subseq from] RING-type domain-containing protein n=1 Tax=Gossypium barbadense TaxID=3634 RepID=A0A2P5YR26_GOSBA
---QAFIDALPVFHYKEIVGLKEPFDCAVCLCEFSEKDKLRLLPmCSHAFHINCIDTWLLSNSTCPLCRG----------
>UniRef90_A0A6J2K6E9/954-1027 [subseq from] uncharacterized protein LOC114248477 n=1 Tax=Bombyx mandarina TaxID=7092 RepID=A0A6J2K6E9_BOMMA
-LARAEIEQLPSYKYGS-GAEGEQSSCVVCMAEFEARQTLRVLPCAHHFHAKCVDKWLRSNRTCPICRGNASEYFS---
>UniRef90_A0A498KCQ3/597-667 [subseq from] TDBD domain-containing protein n=1 Tax=Malus domestica TaxID=3750 RepID=A0A498KCQ3_MALDO
--DKTVIEALPFFKFSSLKGSKEGLECAVCLSKFEDIEILRLLPkCKHAFHISCIDYWLEKHSSCPLCRHRVS-------
>UniRef90_A0A498KCQ3/1052-1122 [subseq from] TDBD domain-containing protein n=1 Tax=Malus domestica TaxID=3750 RepID=A0A498KCQ3_MALDO
--DKTLIEVLPFFRFSSLKGSKEGLECAVCLSKFEDIEILRLLPkCKHAFHISCIDNWLEKHSSCPLCRHRVS-------
>UniRef90_A0A7R9HZU9/694-755 [subseq from] RING-type domain-containing protein n=2 Tax=Timema TaxID=61471 RepID=A0A7R9HZU9_9NEOP
GLAKVDIEQLPSYKFNTDTHQGDQTSCVVCMCDFEARQMLRVLPCSHEFHAKCVDKWLKQSE-----------------
>UniRef90_A0A7J7KI22/503-578 [subseq from] RING-type domain-containing protein n=1 Tax=Bugula neritina TaxID=10212 RepID=A0A7J7KI22_BUGNE
GLSKSEIDRLVSYKYNPEvkrDSTKDQSSCVVCMCDFEKKQWLRVLPCSHEFHSKCVDKWLRSNRTCPICRSDALE------
>UniRef90_A0A8S2AWS0/121-171 [subseq from] Genome assembly, chromosome: 6 n=1 Tax=Arabidopsis arenosa TaxID=38785 RepID=A0A8S2AWS0_ARAAE
------------------------VECAICLSEFEDQETLRWMpPCSHTFHANCIDVWLSSRSTCPVCRANLSQK-----
>UniRef90_A0A8S2AWS0/420-467 [subseq from] Genome assembly, chromosome: 6 n=1 Tax=Arabidopsis arenosa TaxID=38785 RepID=A0A8S2AWS0_ARAAE
-------------------------ECAICLSEFEDEESLRWLpPCSHTFHANCIDVWLSSRSTCPVCRAELS-------
>UniRef90_A0A0D3HI25/126-169 [subseq from] RING-type domain-containing protein n=1 Tax=Oryza barthii TaxID=65489 RepID=A0A0D3HI25_9ORYZ
---------------------AREKECGVCLEGFEEGDKLRKMPCEHYFHESCVFKWLQGPSYVP--------------
>UniRef90_A0A0D3HI25/324-376 [subseq from] RING-type domain-containing protein n=1 Tax=Oryza barthii TaxID=65489 RepID=A0A0D3HI25_9ORYZ
--------------------KGEAKDXXVCLQGFEEGDKLRKMPCadSHCFHEQCIFSWLLINRHCPLCRFPL--------
>UniRef90_A0A7R9CQC8/440-500 [subseq from] RING-type domain-containing protein n=2 Tax=Timema TaxID=61471 RepID=A0A7R9CQC8_TIMPO
GLAKVDIEQLPSYKFNTDTHQGDQTSCVVCMCDFEARQMLRVLPCSHEFHAKCVDKWLKME------------------
>UniRef90_A0A8T2PCG1/738-809 [subseq from] RING-type domain-containing protein n=1 Tax=Albula glossodonta TaxID=121402 RepID=A0A8T2PCG1_9TELE
GLTKADIEQLPSYRFNPNSHQSEQTLerererqreevCVVCMCDFESRQLLRVLPCNHEFHGKCVDKWLKVS------------------
>UniRef90_UPI000CEA7BCB/709-772 [subseq from] extensin-like n=1 Tax=Salvelinus alpinus TaxID=8036 RepID=UPI000CEA7BCB
---------------TPRSAPSHRALCVVCFSDFECRQLLRVLPCNHEFHAKCVDKWLKVNQShCPICRANASEVHREV-
>UniRef90_A0A2K5LTH2/326-402 [subseq from] Ring finger protein 44 n=2 Tax=Cercocebus atys TaxID=9531 RepID=A0A2K5LTH2_CERAT
--KKKDIEQLPSYRFNPDKKKKKKTLCVVCFSDFETRQLLRVLPCNHEFKKKKKNKWLKEKKKKKICRADASEVPREAE
>UniRef90_A0A1E5W0A7/41-97 [subseq from] RING-type domain-containing protein n=1 Tax=Dichanthelium oligosanthes TaxID=888268 RepID=A0A1E5W0A7_9POAL
----------------------SALECAVCLAEMRDGERGRLLPrCGHRFHVECIDRWFRANFTCPICRAAAVGVHKPS-
>UniRef90_A0A1E5W0A7/171-236 [subseq from] RING-type domain-containing protein n=1 Tax=Dichanthelium oligosanthes TaxID=888268 RepID=A0A1E5W0A7_9POAL
------VAALPVFVH--GGDEAAAVECAVCLAEMEDGERGRLLPaCGHRFHVDCIDRWFRANSTCPVCRAAAVG------
>UniRef90_A0A7R9EC16/482-540 [subseq from] RING-type domain-containing protein n=1 Tax=Timema monikensis TaxID=170555 RepID=A0A7R9EC16_9NEOP
GLAKVDIEQLPSYKFNTDTHQGDQTSCVVCMCDFEARQMLRVLPCSHEFHAKCVDKWLK--------------------
>UniRef90_A0A8C3THQ3/411-465 [subseq from] Ring finger protein 44 n=1 Tax=Chelydra serpentina TaxID=8475 RepID=A0A8C3THQ3_CHESE
------------------------SRCVVCFSDFEARQLLRVLPCNHEFHAKCVDKWLKANRTCPICRADASEVHREAE
>UniRef90_A0A068TUU8/74-141 [subseq from] RING-type E3 ubiquitin transferase n=1 Tax=Coffea canephora TaxID=49390 RepID=A0A068TUU8_COFCA
-------ELIPSHKYQKGSGlVSEhDGMCAVCLSEFEEAEDLRTLPeCVHSFHAECIDMWLYSHSNCPVCRTNAA-------
>UniRef90_A0A8K0P133/752-811 [subseq from] RING-type domain-containing protein n=1 Tax=Ladona fulva TaxID=123851 RepID=A0A8K0P133_LADFU
GLAKAEIEQLPSYKYNSDTHQGDQTSCVVCMCDFEARQLLRVLPCAHEFHAKCVDKWLKY-------------------
>UniRef90_A0A674J080/15-63 [subseq from] RING-type domain-containing protein n=1 Tax=Terrapene carolina triunguis TaxID=2587831 RepID=A0A674J080_TERCA
-------------------------RCVVCFSDFEARQLLRVLPCNHEFHAKCVDKWLKANRTCPICRADASEV-----
>UniRef90_A0A2I0LWM3/186-239 [subseq from] Ring finger protein 44 n=1 Tax=Columba livia TaxID=8932 RepID=A0A2I0LWM3_COLLI
------------------------PRCVVCFSDFEARQLLRVLPCNHEFHAKCVDKWLKANRTCPICRADASEVQREA-
>UniRef90_A0A0E0AAN0/36-84 [subseq from] RING-type domain-containing protein n=1 Tax=Oryza glumipatula TaxID=40148 RepID=A0A0E0AAN0_9ORYZ
------------------------ALCAVCLEDVVAGETVRRLPsCGHLFHVDCIDMWLHAHRTCPLCRRDLS-------
>UniRef90_A0A0E0AAN0/234-297 [subseq from] RING-type domain-containing protein n=1 Tax=Oryza glumipatula TaxID=40148 RepID=A0A0E0AAN0_9ORYZ
------IGVLPAFAYEPGGGGGGGVLCAVCLEDLRGGEMVRRLPaCGHLFHEDCVDVWLRVRRTCPLCRR----------
>UniRef90_UPI001C3E2B53/618-682 [subseq from] E3 ubiquitin-protein ligase RNF12-A-like n=1 Tax=Oncorhynchus tshawytscha TaxID=74940 RepID=UPI001C3E2B53
-LTKEQIDNLSTRNFGESD---ALKTCSVCITEYAEGNKLRKLPCSHEYHVHCIDRWLSENSTCPICRR----------
>UniRef90_A0A3Q7ERB0/56-115 [subseq from] RING-type E3 ubiquitin transferase n=1 Tax=Solanum lycopersicum TaxID=4081 RepID=A0A3Q7ERB0_SOLLC
------------HKYKKGEGLIQGTECSVCLSEFQEDETLRILPnCNHAFHIPCIDTWLESHINCPMCRADI--------
>UniRef90_A0A3Q7ERB0/196-245 [subseq from] RING-type E3 ubiquitin transferase n=1 Tax=Solanum lycopersicum TaxID=4081 RepID=A0A3Q7ERB0_SOLLC
---------------------IEGTDCSVCLCEFQEDETLRILPnCNHAFHIPCIDTWLRSHTNCPTCRAG---------
>UniRef90_A0A5A7PGY3/58-108 [subseq from] RING/U-box superfamily protein (Fragment) n=1 Tax=Striga asiatica TaxID=4170 RepID=A0A5A7PGY3_STRAF
--------------------PEESEECAVCLCRIEQGDDVRELRCQHFFHAVCLDRWLGyGHATCPLCRNN---------
>UniRef90_A0A5A7PGY3/335-383 [subseq from] RING/U-box superfamily protein (Fragment) n=1 Tax=Striga asiatica TaxID=4170 RepID=A0A5A7PGY3_STRAF
---------------------TESAECAVCLCGIDKDDEVRELRCEHLFHWACLDRWLGyGHMTCPVCRN----------
>UniRef90_A0A5A7PGY3/607-661 [subseq from] RING/U-box superfamily protein (Fragment) n=1 Tax=Striga asiatica TaxID=4170 RepID=A0A5A7PGY3_STRAF
-----------------ESYGQDPDQCSVCLCSISPGDVIRELkSCGHVFHAACLERWVGyGHWTCPLCRNH---------
>UniRef90_UPI00163B8643/432-483 [subseq from] RING finger protein 44 n=1 Tax=Egretta garzetta TaxID=188379 RepID=UPI00163B8643
--------------------------CVVCFSDFEARQLLRVLPCNHEFHAKCVDKWLKANRTCPICRADASEVQREA-
>UniRef90_A0A6V7LVL4/44-102 [subseq from] RING-type domain-containing protein (Fragment) n=1 Tax=Bracon brevicornis TaxID=1563983 RepID=A0A6V7LVL4_9HYME
GLTRAEVEQLPSYKFNAETHQGDQTNCVVCMCDFEAPQSLRVLPCSHEFHAKCIDKWLK--------------------
>UniRef90_A0A8J6HPS3/45-106 [subseq from] RING-type domain-containing protein n=1 Tax=Tenebrio molitor TaxID=7067 RepID=A0A8J6HPS3_TENMO
--GKLEIESLLSYKFNADTHQGDQTSCVVCMCDFEARQVLRVLPCSHEFHAKCIDKWLRLHRTP---------------
>UniRef90_A0A4Y1RGN1/323-371 [subseq from] RING/U-box superfamily protein n=1 Tax=Prunus dulcis TaxID=3755 RepID=A0A4Y1RGN1_PRUDU
----------------------NDNTCPICLSTYKPKETLRTIsECNHYFHASCADEWLRVSATCPLCRNH---------
>UniRef90_A0A4Y1RGN1/676-721 [subseq from] RING/U-box superfamily protein n=1 Tax=Prunus dulcis TaxID=3755 RepID=A0A4Y1RGN1_PRUDU
------------------------NTCPICLAEYQAKETLRAMPeCNHYFHASCIDEWLKMNATCPLCRN----------
>UniRef90_A0A2G9RPK6/188-243 [subseq from] RING finger protein 44 n=1 Tax=Lithobates catesbeianus TaxID=8400 RepID=A0A2G9RPK6_LITCT
GLTKANIEQLPSYRFNLESHQSEQTLCVVCFSDFESRQLLRVLPCNHEFHAKCVDN-----------------------
>UniRef90_A0A834L9E4/56-129 [subseq from] RING-type domain-containing protein n=1 Tax=Rhododendron simsii TaxID=118357 RepID=A0A834L9E4_RHOSS
-----DIKKLPSFDYKVEeeerGKSSDQMECAVCLESFKVGEMCRLLPnCQHSYHAHCIDSWLSKTAVCPVCRSDANAV-----
>UniRef90_A0A834L9E4/289-363 [subseq from] RING-type domain-containing protein n=1 Tax=Rhododendron simsii TaxID=118357 RepID=A0A834L9E4_RHOSS
-----DIGKLSSfdYKLGEKRRKSSHMECAICLECFKEGEMCRLLPnCQHSFHAQCIDSWLLKAAICPVCRADANLVNTE--
>UniRef90_A0A834H0Z6/91-157 [subseq from] E3 ubiquitin-protein ligase ATL42-like n=1 Tax=Rhododendron simsii TaxID=118357 RepID=A0A834H0Z6_RHOSS
----RVIESLPFFKFSALRGLRGGLECAVCLSKFEDVEVLRLLPkCKHAFHINCVDQWLESHSSCPLCRQR---------
>UniRef90_A0A834H0Z6/511-579 [subseq from] E3 ubiquitin-protein ligase ATL42-like n=1 Tax=Rhododendron simsii TaxID=118357 RepID=A0A834H0Z6_RHOSS
--DKIVIESLPFFKFSALKGLRGGLECAVCLSKFEDIEVLRLLPkCKHAFHINCIDQWLENHSSCPLCRQR---------
>UniRef90_A0A7J5XNB2/440-494 [subseq from] RING-type domain-containing protein n=1 Tax=Dissostichus mawsoni TaxID=36200 RepID=A0A7J5XNB2_DISMA
GLTKGDIEQLPSYRFNPNNHQSEQTLCVVCMSDFESRQLLRVLPCSHEFHGKPTG------------------------
>UniRef90_A0A834X8L3/142-189 [subseq from] E3 ubiquitin-protein ligase ATL6-like n=1 Tax=Senna tora TaxID=362788 RepID=A0A834X8L3_9FABA
----------------------SSADCAVCLGELEDRDKVWFLPrCRHVFHPDCIDGWLCLRLTCPVCHT----------
>UniRef90_A0A834X8L3/315-360 [subseq from] E3 ubiquitin-protein ligase ATL6-like n=1 Tax=Senna tora TaxID=362788 RepID=A0A834X8L3_9FABA
-----------------------SVDCTVCLGELEDREKVQFLPrCRHVFHPDCIDEWLRLRLTCPVCC-----------
>UniRef90_A0A834X8L3/509-555 [subseq from] E3 ubiquitin-protein ligase ATL6-like n=1 Tax=Senna tora TaxID=362788 RepID=A0A834X8L3_9FABA
-----------------------SVDCAVCLGELEDRDKVRFLPrCQHVFHPDCIDRWLRLRLTCPVCRT----------
>UniRef90_UPI000C77C79D/579-638 [subseq from] leucine-rich repeat extensin-like protein 5 n=1 Tax=Eurytemora affinis TaxID=88015 RepID=UPI000C77C79D
-------------RYSSEGSDTEQTVCVVCMCDFECRQMVRVLPCAHEFHSKCVDKWLKSNRTCPICRGDAAN------
>UniRef90_A0A251P766/313-362 [subseq from] RING-type domain-containing protein n=2 Tax=Prunus persica TaxID=3760 RepID=A0A251P766_PRUPE
----------------------KDNTCPICLGEYKAKAILRTIPgCSHYFHASCIDEWLRLNATCPICRNQS--------
>UniRef90_A0A251P766/421-466 [subseq from] RING-type domain-containing protein n=2 Tax=Prunus persica TaxID=3760 RepID=A0A251P766_PRUPE
-----------------------DNICSICLREYQPKEVLRTIPeCNHYFHANCIDEWLRRNATCPLCR-----------
>UniRef90_A0A2U1LL50/279-328 [subseq from] Zinc finger, RING/FYVE/PHD-type n=1 Tax=Artemisia annua TaxID=35608 RepID=A0A2U1LL50_ARTAN
---------------------KDHGTCAICLSDYKPKDAVRTIPeCNHYFHADCIDEWLKLNVTCPVCRKS---------
>UniRef90_A0A2U1LL50/390-437 [subseq from] Zinc finger, RING/FYVE/PHD-type n=1 Tax=Artemisia annua TaxID=35608 RepID=A0A2U1LL50_ARTAN
-----------------------DATCTICLSDYKPKEEVRSIPdCNHYFHVDCIDEWLKLNATCPVCRNS---------
>UniRef90_A0A1W0X0N5/496-569 [subseq from] Putative E3 ubiquitin-protein ligase RNF38 n=1 Tax=Hypsibius dujardini TaxID=232323 RepID=A0A1W0X0N5_HYPDU
GLTKQEIEKIRLRRFSGEKTDHGQTACVICICDFEPKQSLRQLPCTHEFHAKCVDKWLKSNRSCPICRGDASVY-----
>UniRef90_A0A6A4LGK1/56-130 [subseq from] RING-type domain-containing protein (Fragment) n=1 Tax=Rhododendron williamsianum TaxID=262921 RepID=A0A6A4LGK1_9ERIC
-----DIKKLPSFDYKVEeeerGKSSDQMECAVCLESFKVGEMCRLLPnCQHSYHAHCIDSWLSKTAVCPVCRSDASLVN----
>UniRef90_A0A6A4LGK1/271-345 [subseq from] RING-type domain-containing protein (Fragment) n=1 Tax=Rhododendron williamsianum TaxID=262921 RepID=A0A6A4LGK1_9ERIC
-----DIGKLSSfdYKLEEKRRKSSHMECAICLECFKEGEMCRLLPnCQHSFHAQCIDSWLLKAAICPVCRANANLVNTE--
>UniRef90_A0A0E0MIC7/102-154 [subseq from] RING-type E3 ubiquitin transferase n=1 Tax=Oryza punctata TaxID=4537 RepID=A0A0E0MIC7_ORYPU
--------------------QWGEAMCPVCLSDFADGEAVRVLPeCMHYFHVDCIGTWLRANTSCPLCRAETT-------
>UniRef90_A0A0E0MIC7/276-323 [subseq from] RING-type E3 ubiquitin transferase n=1 Tax=Oryza punctata TaxID=4537 RepID=A0A0E0MIC7_ORYPU
-----------------------ETACPVCLSDFADGEVIRLLPeCMHYFHAACIDEWLRTRATCPLCRAA---------
>UniRef90_A0A0E0HRZ5/342-404 [subseq from] RING-type domain-containing protein n=4 Tax=Oryza TaxID=4527 RepID=A0A0E0HRZ5_ORYNI
------IGVLPAFAYEPGGGG-GGVLCAVCLEDLRGGEMVRRLPaCGHLFHEDCVDVWLRVRRTCPLCRR----------
>UniRef90_A0A833VZM0/612-678 [subseq from] RING-type domain-containing protein n=40 Tax=Apoidea TaxID=34735 RepID=A0A833VZM0_9HYME
GLTRAEVEQLPSYKFNAETHQGDQTNCVVCMCDFEALQSLRVLPCSHEFHSKCIDKWLKNRLSLKIS------------
>UniRef90_A0A1E5WEF3/58-123 [subseq from] RING-type E3 ubiquitin transferase n=1 Tax=Dichanthelium oligosanthes TaxID=888268 RepID=A0A1E5WEF3_9POAL
----EDLDGLPCHEHDSK--AGAGGECAVCLEVFQAGDRCRALPgCEHEFHAQCVDPWLRKSRVCPVCRAEV--------
>UniRef90_A0A1E5WEF3/223-297 [subseq from] RING-type E3 ubiquitin transferase n=1 Tax=Dichanthelium oligosanthes TaxID=888268 RepID=A0A1E5WEF3_9POAL
--SSEEVEKLPCHEFMEDTAGG--GECTVCLEAFRAGARCRVLPrCGDGFHAECIDPWLRKSRRCPVCRAEAVERRKDA-
>UniRef90_A0A812XXR7/72-118 [subseq from] Rnf149 protein n=4 Tax=Symbiodinium TaxID=2949 RepID=A0A812XXR7_9DINO
------------------------GRCVICLENFKDGDCMRSLRCFHTFHQSCVDKWLEGSRLCPICKQDI--------
>UniRef90_A0A812XXR7/333-382 [subseq from] Rnf149 protein n=4 Tax=Symbiodinium TaxID=2949 RepID=A0A812XXR7_9DINO
--------------------PQE-ETCAVCLEDFRDGDLVRVLRCFHTFHKDCVDKWLARNHLCPICKQDV--------
>UniRef90_A0A8S9GCK9/108-174 [subseq from] RING-type E3 ubiquitin transferase n=2 Tax=Brassica TaxID=3705 RepID=A0A8S9GCK9_BRACR
----AVVKYLPVFTFSDVTHKD-PIDCAVCLSEFEDGEPGRVLPgCKHAFHVECIDMWFHSHSTCPLCRSLV--------
>UniRef90_A0A8S9GCK9/404-468 [subseq from] RING-type E3 ubiquitin transferase n=2 Tax=Brassica TaxID=3705 RepID=A0A8S9GCK9_BRACR
----AVVKYLPVFTFSDVTHKD-PIDCAVCLSEFEDGEPGRVLPgCKHAFHVECIDMWFHSHSTCPLCRS----------
>UniRef90_A0A154PPJ4/613-675 [subseq from] RING finger protein 44 n=4 Tax=Dufourea novaeangliae TaxID=178035 RepID=A0A154PPJ4_DUFNO
GLTRAEVEQLPSYKFNAETHQGDQTNCVVCMCDFEALQSLRVLPCSHEFHSKCIDKWLKVRVT----------------
>UniRef90_A0A0D3HQ74/100-150 [subseq from] RING-type E3 ubiquitin transferase n=2 Tax=Oryza TaxID=4527 RepID=A0A0D3HQ74_9ORYZ
-----------------------EAMCPVCLSEFGDGEAVRVLPeCMHYFHVDCIGTWLRANTSCPLCRADTTP------
>UniRef90_A0A0D3HQ74/264-312 [subseq from] RING-type E3 ubiquitin transferase n=2 Tax=Oryza TaxID=4527 RepID=A0A0D3HQ74_9ORYZ
----------------------KETACPVCLSEFADGELIRLLPeCMHYFHAACIDEWLRTRATCPLCRAA---------
>UniRef90_A0A1D1UNK1/469-540 [subseq from] RING-type domain-containing protein n=1 Tax=Ramazzottius varieornatus TaxID=947166 RepID=A0A1D1UNK1_RAMVA
GLSKQEIEKIYSHRFNGEQSEHGQVSCVICISDFEPKQSLRQLPCSHEFHSKCIDKWLKSNRTCPICRSDAS-------
>UniRef90_A0A8X7YVU8/87-143 [subseq from] Uncharacterized protein n=1 Tax=Populus tomentosa TaxID=118781 RepID=A0A8X7YVU8_POPTO
-------------RLEPRGNDLLPSCCSICLGDYKDSDMLRLLPdCGHVFHLKCVDYWLRLHPTCPICRN----------
>UniRef90_A0A8X7YVU8/268-316 [subseq from] Uncharacterized protein n=1 Tax=Populus tomentosa TaxID=118781 RepID=A0A8X7YVU8_POPTO
------------------------SNCSICLADYKDSDLLRLLPeCNHLFHSQCVDPWFKLHTTCPICRNSPS-------
>UniRef90_A0A8T2N1E1/166-237 [subseq from] RING-type domain-containing protein n=1 Tax=Albula glossodonta TaxID=121402 RepID=A0A8T2N1E1_9TELE
GLTKACIRCLPSCMFSSDDQASQQTQCVVCLFEFEDGQMIRILPCSHEFHAKCIYKWLRANRTCPICRADVL-------
>UniRef90_A0A0M8ZYL7/784-844 [subseq from] RING finger protein 44 n=2 Tax=Meliponini TaxID=83319 RepID=A0A0M8ZYL7_9HYME
GLTRAEVEQLPSYKFNAETHQGDQTNCVVCMCDFEALQSLRVLPCSHEFHSKCIDKWLKIK------------------
>UniRef90_A0A815YHU2/347-418 [subseq from] RING-type domain-containing protein n=1 Tax=Adineta ricciae TaxID=249248 RepID=A0A815YHU2_ADIRI
--TKEQINSIPieSFHRTSNTNTDEENKCGVCLDLFETNQALRRFPCRHVYHKECADRWLQENNVCPICREPPV-------
>UniRef90_A0A815YHU2/570-616 [subseq from] RING-type domain-containing protein n=1 Tax=Adineta ricciae TaxID=249248 RepID=A0A815YHU2_ADIRI
------------------------VVCDICLNEYKTHDKVRTIPCLHRFHTRCIDKWLKKSSKCPMCRSDL--------
>UniRef90_B4GDU6/537-590 [subseq from] GL21484 n=1 Tax=Drosophila persimilis TaxID=7234 RepID=B4GDU6_DROPE
--------------------SRDQTSCVVCMCDFELKQLLRVLPCSHEFHAKCVDKWLRSNRTCPICRGNASDY-----
>UniRef90_A0A5C7GYD8/73-137 [subseq from] RING-type E3 ubiquitin transferase n=1 Tax=Acer yangbiense TaxID=1000413 RepID=A0A5C7GYD8_9ROSI
---------IPAHKYEKGSGlVGDDGTCAICLCEFEEGEELRTLPeCLHSYHVPCIDMWLHSHSNCPMCRTDAA-------
>UniRef90_A0A5C7GYD8/248-315 [subseq from] RING-type E3 ubiquitin transferase n=1 Tax=Acer yangbiense TaxID=1000413 RepID=A0A5C7GYD8_9ROSI
-------ELIPMYKFSTDIgsvLKSKDFTCSICLSEFNDGEDIRLLPeCLHSFHVPCIDMWLVSHSSCPLCRADT--------
>UniRef90_A0A1R3K788/310-360 [subseq from] Zinc finger, RING-type n=1 Tax=Corchorus olitorius TaxID=93759 RepID=A0A1R3K788_9ROSI
-----------------------DNTCSICLCEYQAKETLRTIPdCKHYFHVSCIDEWLILNATCPVCRNTTTE------
>UniRef90_A0A1R3K788/654-700 [subseq from] Zinc finger, RING-type n=1 Tax=Corchorus olitorius TaxID=93759 RepID=A0A1R3K788_9ROSI
-----------------------DNTCPICLSEYQAKEKLRTIPdCNHYFHAICIDEWLKLNAACPLCRN----------
>UniRef90_A0A2S4WCC5/80-148 [subseq from] RING-type domain-containing protein n=1 Tax=Puccinia striiformis TaxID=27350 RepID=A0A2S4WCC5_9BASI
----GDQDKLPIAtHTNQNEDQEAAAQCAICLESLDNHQhgeVKKRTTCTHLFHEGCVSEWTKTQATCPLCRE----------
>UniRef90_A0A2S4WCC5/263-320 [subseq from] RING-type domain-containing protein n=1 Tax=Puccinia striiformis TaxID=27350 RepID=A0A2S4WCC5_9BASI
-------------HTNQNEDQGAQ-QCAICLESLENRQNGEVkkrTNCSHFFHEDCVSKWAKKGATCPLCRE----------
>UniRef90_A0A2S4WCC5/498-552 [subseq from] RING-type domain-containing protein n=1 Tax=Puccinia striiformis TaxID=27350 RepID=A0A2S4WCC5_9BASI
-----------------QNEDQEAATCAICLDDLENDQhdkIKKWTTCTHLFHEDCIAEWTKEHKTCPICRE----------
>UniRef90_A0A0E0F9E3/11-52 [subseq from] RING-type domain-containing protein n=1 Tax=Oryza meridionalis TaxID=40149 RepID=A0A0E0F9E3_9ORYZ
-----------------------EKECGVSLEGFEEGDKLRKMPCEHYFHESCVFKWLQGPSYVP--------------
>UniRef90_A0A0E0F9E3/226-279 [subseq from] RING-type domain-containing protein n=1 Tax=Oryza meridionalis TaxID=40149 RepID=A0A0E0F9E3_9ORYZ
-----------------GDEKGEAKDCPVCLQGFEEGDKLRMMPCadSHCFHEQCIFSWLLINRHCPLCRF----------
>UniRef90_A0A0E0F9E3/383-428 [subseq from] RING-type domain-containing protein n=1 Tax=Oryza meridionalis TaxID=40149 RepID=A0A0E0F9E3_9ORYZ
-------------------------DCSVCLEAFeeESDKLLRKMPCCHAFHESCIFEWLQVSRLCPLCRF----------
>UniRef90_A0A8J5YTB4/306-352 [subseq from] RING-type domain-containing protein n=1 Tax=Gossypium anomalum TaxID=47600 RepID=A0A8J5YTB4_9ROSI
-----------------------DNTCPICLSEYQAKEMIRTIPdCEHYFHAVCIDEWLKLNAACPLCRN----------
>UniRef90_A0A8J5YTB4/672-721 [subseq from] RING-type domain-containing protein n=1 Tax=Gossypium anomalum TaxID=47600 RepID=A0A8J5YTB4_9ROSI
---------------------PRDNICSICLCEYQANETLRTIPnCSHYFHVDCIDQWLKLNATCPVCRDK---------
>UniRef90_A0A6V7H481/409-467 [subseq from] RING-type domain-containing protein (Fragment) n=1 Tax=Heterotrigona itama TaxID=395501 RepID=A0A6V7H481_9HYME
GLTRAEVEQLPSYKFNAETHQGDQTNCVVCMCDFEALQSLRVLPCSHEFHSKCIDKWLK--------------------
>UniRef90_T1ED38/72-145 [subseq from] RING-type domain-containing protein n=1 Tax=Helobdella robusta TaxID=6412 RepID=T1ED38_HELRO
--NQYDLDLLPTYQYNPGSDQSarNQTSCVVCMSEFELGHHLRSLPCAHEFHTACINKWLKVNRTCPICRADATEK-----
>UniRef90_A0A811UGD8/1086-1143 [subseq from] (Mediterranean fruit fly) hypothetical protein n=1 Tax=Ceratitis capitata TaxID=7213 RepID=A0A811UGD8_CERCA
--ARNEIDQLPSYKYNPETHSGDQTSCVVCMCDFELRQVLRVLPCSHEFHAKCVDKWLRV-------------------
>UniRef90_A0A0E0NKH1/58-124 [subseq from] RING-type E3 ubiquitin transferase n=9 Tax=Oryza TaxID=4527 RepID=A0A0E0NKH1_ORYRU
-----EIAVLPCHERKEDGGGGGGGECAVCLEAFQAGDRCRVLPrCEHGFHARCVDSWLRQSRVCPICRAEV--------
>UniRef90_A0A0E0NKH1/235-282 [subseq from] RING-type E3 ubiquitin transferase n=9 Tax=Oryza TaxID=4527 RepID=A0A0E0NKH1_ORYRU
-------------------------ECAVCLEAFRAGDRRRVLPrCEHGFHAQCVDSWLRVSRLCPICRAEVA-------
>UniRef90_A0A818K265/332-401 [subseq from] RING-type domain-containing protein n=4 Tax=Adineta steineri TaxID=433720 RepID=A0A818K265_9BILA
--TKDQINTLPLEQFRrTSNNTDEENKCGVCLDHFEVNQTLRRFPCRHVYHKECGDRWLQENNACPICREPP--------
>UniRef90_A0A818K265/835-881 [subseq from] RING-type domain-containing protein n=4 Tax=Adineta steineri TaxID=433720 RepID=A0A818K265_9BILA
------------------------VVCDICLNEYKAHDKVRTIPCLHRFHTRCIDKWLKKSSKCPMCRSDL--------
>UniRef90_A0A8C9YDU3/25-98 [subseq from] zf-C3HC4 domain-containing protein n=1 Tax=Sander lucioperca TaxID=283035 RepID=A0A8C9YDU3_SANLU
GLTKADIEQLPSYRFNSNNHQSEQTLCVVCMSNFESRQHLtrsvgqetRVLPCDHEFHAICLDNLLKVSKDVPL-------------
>UniRef90_A0A267G3B1/423-493 [subseq from] RING-type domain-containing protein n=4 Tax=Macrostomum lignano TaxID=282301 RepID=A0A267G3B1_9PLAT
--HRSELDSLPTYRFVAPGNQ---SSCVVCMCDFEPRQQLRSLACGHEFHVRCVDRWLRHNRTCPVCRADAAKGHQ---
>UniRef90_A0A5B6UGY6/264-311 [subseq from] Zinc finger, RING-type n=1 Tax=Gossypium australe TaxID=47621 RepID=A0A5B6UGY6_9ROSI
-----------------------DYTCSICLSEYQAKETIRTIPdCNHYFHASCIDEWLKLNAACPVCRRT---------
>UniRef90_A0A5B6UGY6/490-536 [subseq from] Zinc finger, RING-type n=1 Tax=Gossypium australe TaxID=47621 RepID=A0A5B6UGY6_9ROSI
-----------------------DNRCSICLSEYQAKEIIRTIPdCNHYFHANCIDEWFKLNAACSVCRN----------
>UniRef90_A0A072U6Z9/10-77 [subseq from] Anaphase-promoting complex subunit 11 RING-H2 finger protein n=1 Tax=Medicago truncatula TaxID=3880 RepID=A0A072U6Z9_MEDTR
--SKIDLENLPCYDYVV-DHRTSTIDCAICLENFTIGDKCRLLPiCKHSFHAQCVDQWLLKHPICPICRSM---------
>UniRef90_A0A072U6Z9/147-216 [subseq from] Anaphase-promoting complex subunit 11 RING-H2 finger protein n=1 Tax=Medicago truncatula TaxID=3880 RepID=A0A072U6Z9_MEDTR
--SKTDLEKLPCYDYVAEeNGSNPLDICAICLENFTIGDKCRLLPiCKHIFHAQCVDKWLLKTPICPICRSR---------
>UniRef90_A0A3Q0JA54/326-387 [subseq from] E3 ubiquitin-protein ligase RNF38 n=1 Tax=Diaphorina citri TaxID=121845 RepID=A0A3Q0JA54_DIACI
--NRYEIESIPSFKFNASKHQSDQTSCVVCMCDFETSQVLRGLPCSHEFHAKCVDKWLKVSTTS---------------
>UniRef90_UPI0009E25D36/330-401 [subseq from] RING finger protein 44-like n=2 Tax=Orbicella faveolata TaxID=48498 RepID=UPI0009E25D36
-LSRVEIDQLPTYRVTAGPkDEEEDKRCVVCLVDFEEKQLVRVLPCLHEYHTRCIDKWLKSNRTCPICRAEVN-------
>UniRef90_A0A3M6U2D4/287-356 [subseq from] RING-type domain-containing protein (Fragment) n=3 Tax=Pocillopora damicornis TaxID=46731 RepID=A0A3M6U2D4_POCDA
-LSRVEIDQLPTYRVTAGaKEEAEEKRCVVCLVDFEEKQLVRVLPCLHEYHTRCIDKWLKSNRTCPICRAE---------
>UniRef90_A0A485KSF0/453-524 [subseq from] Aste57867_11189 protein n=1 Tax=Aphanomyces stellatus TaxID=120398 RepID=A0A485KSF0_9STRA
---KAEITAFKLMPFEPKADKtntGSSDGCSICLVDFSENEVLRQLPCGHTYHPACIDEWLVKSPACPLCKRDVG-------
>UniRef90_A0A485KSF0/1021-1070 [subseq from] Aste57867_11189 protein n=1 Tax=Aphanomyces stellatus TaxID=120398 RepID=A0A485KSF0_9STRA
---------------------PTEEICPICLVEYERGEELRQLPCHHIFHPPCIAEWLDKNMTCPMCKRDM--------
>UniRef90_UPI00138FA8DF/322-392 [subseq from] RING finger protein 44 n=1 Tax=Nematostella vectensis TaxID=45351 RepID=UPI00138FA8DF
GLTRAEIDQLPTYRVTAEsKKQNDDARCVVCLVDFEEKQLVRTLPCLHEYHTRCIDKWLKSNRTCPICRTE---------
>UniRef90_A0A0E0MPQ0/90-137 [subseq from] RING-type domain-containing protein n=1 Tax=Oryza punctata TaxID=4537 RepID=A0A0E0MPQ0_ORYPU
-----------------------GTGCAVCLAEYEDGDELRPLPgCGHAFHRRCVDEWLRRRPTCPVCRSS---------
>UniRef90_A0A0E0MPQ0/256-305 [subseq from] RING-type domain-containing protein n=1 Tax=Oryza punctata TaxID=4537 RepID=A0A0E0MPQ0_ORYPU
---------------------AAESSCAVCLGEYGGGDELRVLPwCAHSFHRQCVDPWLRLNPTCPVCRTS---------
>UniRef90_A0A2B4S6U0/457-528 [subseq from] RING finger protein 44 n=2 Tax=Stylophora pistillata TaxID=50429 RepID=A0A2B4S6U0_STYPI
-LSRVEIDQLPTYRVTAGaKEEADEKRCVVCLVDFEEKQLVRVLPCLHEYHTRCIDKWLKSNRTCPICRAEVN-------
>UniRef90_A0A5J9UGI5/121-170 [subseq from] RING-type E3 ubiquitin transferase (Fragment) n=1 Tax=Eragrostis curvula TaxID=38414 RepID=A0A5J9UGI5_9POAL
-----------------------ATECAVCLSELADGEKVRALPsCGHVFHVECVDAWLRSRTTCPVCRAEVA-------
>UniRef90_A0A5J9UGI5/333-388 [subseq from] RING-type E3 ubiquitin transferase (Fragment) n=1 Tax=Eragrostis curvula TaxID=38414 RepID=A0A5J9UGI5_9POAL
--------------------SSAQAECAVCLCVLDEGQMVRELPaCKHVFHKECVDVWLASRASCPICRRKAEPG-R---
>UniRef90_A0A835BJE2/155-211 [subseq from] RING-type E3 ubiquitin transferase n=1 Tax=Digitaria exilis TaxID=1010633 RepID=A0A835BJE2_9POAL
----------------QQEEEEEEETCSVCLAELEDGEAVRVLPaCMHYFHTACVDEWLRKSATCPICRAPLT-------
>UniRef90_A0A835BJE2/380-427 [subseq from] RING-type E3 ubiquitin transferase n=1 Tax=Digitaria exilis TaxID=1010633 RepID=A0A835BJE2_9POAL
-----------------------ESSCGVCLAELADGEAVRVLPaCMHYFHAACVDEWLRKSATCPLCRAP---------
>UniRef90_A0A103PZV4/98-143 [subseq from] RING-type domain-containing protein n=1 Tax=Cynara cardunculus var. scolymus TaxID=59895 RepID=A0A103PZV4_CYNCS
------------------------SGCSICLADYKAADVIRLLPeCGHLFHRKCIDTWLKAHPTCPVCRN----------
>UniRef90_A0A103PZV4/260-305 [subseq from] RING-type domain-containing protein n=1 Tax=Cynara cardunculus var. scolymus TaxID=59895 RepID=A0A103PZV4_CYNCS
------------------------SGCSVCLADYKLEDVVRLLPeCGHLFHVNCIDTWLKVHPTCPVCRN----------
>UniRef90_A0A4Z2AWP0/108-157 [subseq from] RING-type E3 ubiquitin transferase n=1 Tax=Takifugu bimaculatus TaxID=433685 RepID=A0A4Z2AWP0_9TELE
---------------------NSSPVCAICLEEFQDGQHLRIISCAHEFHKDCVDPWLLQHRTCPLCMHNI--------
>UniRef90_UPI000A2A6BED/317-388 [subseq from] RING finger protein 44 isoform X1 n=2 Tax=Exaiptasia diaphana TaxID=2652724 RepID=UPI000A2A6BED
GLTRAEIDQLPTFRVTAaHKKNSDEGRCVVCLADFDEKQLVRTLPCSHDYHSRCIDKWLKSNRTCPICRTEV--------
>UniRef90_A0A267EN84/553-627 [subseq from] RING-type domain-containing protein (Fragment) n=3 Tax=Macrostomum lignano TaxID=282301 RepID=A0A267EN84_9PLAT
GAAKEELESLPAYRYQPGRRQSDtrrQASCVVCLAEFEPRQQLRGLACGHEFHVRCVDRWLRHNRTCPICRADAV-------
>UniRef90_A0A5C7GYZ5/123-183 [subseq from] RING-type E3 ubiquitin transferase n=1 Tax=Acer yangbiense TaxID=1000413 RepID=A0A5C7GYZ5_9ROSI
-----------------PGHEHDYT-CSICLRAFENDEDIRVLPeCEHQFHVDCIDKWLFSRSTCPKCRANTPVAHTTS-
>UniRef90_A0A5C7GYZ5/281-345 [subseq from] RING-type E3 ubiquitin transferase n=1 Tax=Acer yangbiense TaxID=1000413 RepID=A0A5C7GYZ5_9ROSI
----------STYKFSTDivsVLKSRDFTCSICLSEFNDDEAIRLLPeCLHSFHVPCIDMWLVSHSSCPLCRADT--------
>UniRef90_T1G009/14-72 [subseq from] RING-type domain-containing protein n=1 Tax=Helobdella robusta TaxID=6412 RepID=T1G009_HELRO
-----------------DDQQTLQTLCVVCMCEFEARQKIRILPCKHHYHSKCVDKWLKMNRTCPICRNDCKSSTR---
>UniRef90_A0A0E0RK53/77-125 [subseq from] RING-type domain-containing protein n=7 Tax=Oryza TaxID=4527 RepID=A0A0E0RK53_ORYRU
----------------------DGTGCAVCLAEYEDGDELRRLPgCGHAFHRRCVDEWLRRRPTCPVCRSS---------
>UniRef90_A0A0E0RK53/221-285 [subseq from] RING-type domain-containing protein n=7 Tax=Oryza TaxID=4527 RepID=A0A0E0RK53_ORYRU
------IKALPKVVYGT--AAAAESSCAVCLGEYGGGDELRVLSwCAHSFHRHCVDPWLRLNPTCPVCRTSLA-------
>UniRef90_A0A6A5A1Y6/492-529 [subseq from] RING-type domain-containing protein n=1 Tax=Aphanomyces astaci TaxID=112090 RepID=A0A6A5A1Y6_APHAT
-----------------------DELCSICLADFAPRERLRELSCQHRYHPACIDTWLAKS------------------
>UniRef90_A0A6A5A1Y6/989-1058 [subseq from] RING-type domain-containing protein n=1 Tax=Aphanomyces astaci TaxID=112090 RepID=A0A6A5A1Y6_APHAT
--SASDIAQFKVILFTPSAATApTDEICPICLVEFEAQERLRQLPCQHHFHVACIDEWLQRNLTCPMCKRDL--------
>UniRef90_A0A0E0G8L6/132-199 [subseq from] RING-type domain-containing protein n=4 Tax=Oryza TaxID=4527 RepID=A0A0E0G8L6_ORYNI
---EAAIESIALARYRAGAGMLGATDCPVCLGEFRDGELLRLLPkCGHAFHVPCIDAWLRAHVNCPLCRAH---------
>UniRef90_A0A0E0G8L6/495-546 [subseq from] RING-type domain-containing protein n=4 Tax=Oryza TaxID=4527 RepID=A0A0E0G8L6_ORYNI
--------------------RGDPLECAVCLLEFDDDDALRLLPaCPHAFHPECIGLWLEKHVTCPLCRANV--------
>UniRef90_A0A2Z6N6Z4/207-247 [subseq from] RING-type domain-containing protein n=2 Tax=Trifolium subterraneum TaxID=3900 RepID=A0A2Z6N6Z4_TRISU
----------------------NDNTCSICLSEYQPKETLRSIPeCNHYFHAACIDEWLKMNG-----------------
>UniRef90_A0A2Z6N6Z4/485-533 [subseq from] RING-type domain-containing protein n=2 Tax=Trifolium subterraneum TaxID=3900 RepID=A0A2Z6N6Z4_TRISU
----------------------NDNTCSICLSEYQPKETLRSIPeCNHYFHAACIDEWLKMNGTCPICRNS---------
>UniRef90_A0A0D9VTU4/128-177 [subseq from] RING-type domain-containing protein n=1 Tax=Leersia perrieri TaxID=77586 RepID=A0A0D9VTU4_9ORYZ
----------------------AAAECAVCIGELRDGDTGRLLPrCGHRFHAECVDRWFRSHTTCPLCRAAV--------
>UniRef90_A0A0D9VTU4/269-334 [subseq from] RING-type domain-containing protein n=1 Tax=Leersia perrieri TaxID=77586 RepID=A0A0D9VTU4_9ORYZ
----EDISALPVFVHVA-AGEAAAVECAVCLGEVRDGERGRLLPrCGHRFHVECIDRWFQANSTCPLCRAA---------
>UniRef90_A0A5A7R2D2/187-237 [subseq from] RING/U-box superfamily protein (Fragment) n=1 Tax=Striga asiatica TaxID=4170 RepID=A0A5A7R2D2_STRAF
-------------------HGSTGGSCVICMDEFEKGCEVVGMPCGHDFHEGCVDKWLRTSHYCPVCRYE---------
>UniRef90_A0A5A7R2D2/456-500 [subseq from] RING/U-box superfamily protein (Fragment) n=1 Tax=Striga asiatica TaxID=4170 RepID=A0A5A7R2D2_STRAF
-------------------------SCVICMDEFEKGCDVVGMPCGHDFHEDCVDKWLRTSHYCPVCRYE---------
>UniRef90_UPI00188DE6FE/53-101 [subseq from] uncharacterized protein PB18E9.04c-like n=1 Tax=Triticum dicoccoides TaxID=85692 RepID=UPI00188DE6FE
------------------------GNCPVCFEPLHGgSNIMAAYACSHVYHTPCIEPWLHQGGPCRVCQCPLN-------
>UniRef90_UPI00188DE6FE/207-254 [subseq from] uncharacterized protein PB18E9.04c-like n=1 Tax=Triticum dicoccoides TaxID=85692 RepID=UPI00188DE6FE
--------------------------CPMCHEPLHGRtNVMAAHACAHVFHASCIEPWLHNRGSCPICQCTANP------
>UniRef90_UPI00188DE6FE/297-331 [subseq from] uncharacterized protein PB18E9.04c-like n=1 Tax=Triticum dicoccoides TaxID=85692 RepID=UPI00188DE6FE
-------------------------------------DVRAAHACGHVFHSRCIEPWLHQQGSCPVCRCTVN-------
>UniRef90_UPI00188DE6FE/364-408 [subseq from] uncharacterized protein PB18E9.04c-like n=1 Tax=Triticum dicoccoides TaxID=85692 RepID=UPI00188DE6FE
--------------------------CQVCLEPLhaDSGDIRAAHVCGHVFHSRCIKLWVRQWGSCPVCRC----------
>UniRef90_UPI00188DE6FE/439-463 [subseq from] uncharacterized protein PB18E9.04c-like n=1 Tax=Triticum dicoccoides TaxID=85692 RepID=UPI00188DE6FE
-------------------------------------------VCGHMFHSHCIERWLRHRNSCPVCR-----------
>UniRef90_A0A4Y7L021/83-138 [subseq from] RING-type domain-containing protein n=1 Tax=Papaver somniferum TaxID=3469 RepID=A0A4Y7L021_PAPSO
---------------TQNNKHNASSCCSICLADYANNDTLRLLPnCGHLFHLKCVDPWLLQHPSCPICRSS---------
>UniRef90_A0A4Y7L021/300-353 [subseq from] RING-type domain-containing protein n=1 Tax=Papaver somniferum TaxID=3469 RepID=A0A4Y7L021_PAPSO
-----------------QNKHNACSCCSICLADYDNTDTLRLLPdCGHLFHLKCVDPWLLQHPSCPICRSS---------
>UniRef90_A0A5J9UVA7/129-174 [subseq from] RING-type domain-containing protein (Fragment) n=2 Tax=Eragrostis curvula TaxID=38414 RepID=A0A5J9UVA7_9POAL
-----------------------KAECAVCLEAYEAGETLRTMPCSHGFHEGCIFGWLRVSRLCPLCRF----------
>UniRef90_A0A5J9UVA7/343-393 [subseq from] RING-type domain-containing protein (Fragment) n=2 Tax=Eragrostis curvula TaxID=38414 RepID=A0A5J9UVA7_9POAL
------------------GEAAEEAECAVCFEGYEAGDALRTMPCSHGFHEGCIFGWLRVSRLCPLCRF----------
>UniRef90_UPI001CF0D6CC/325-396 [subseq from] RING finger protein 44-like isoform X1 n=3 Tax=Acropora TaxID=6127 RepID=UPI001CF0D6CC
-LSRSEIDQLQTYRVTSGSKDaKDNNRCVVCLVDFEEKQLVRVLPCLHEYHTRCIDKWLKSNRTCPICRAEVN-------
>UniRef90_A0A0D9VKK4/77-122 [subseq from] RING-type E3 ubiquitin transferase n=1 Tax=Leersia perrieri TaxID=77586 RepID=A0A0D9VKK4_9ORYZ
--------------------------CPVCLEAFQAGDRCRVLPrCEHGFHARCVEPWLRQSRVCPICRAEV--------
>UniRef90_A0A0D9VKK4/207-273 [subseq from] RING-type E3 ubiquitin transferase n=1 Tax=Leersia perrieri TaxID=77586 RepID=A0A0D9VKK4_9ORYZ
---RAEVSELPCHDVKEDAGAG---ECAVCLEAFRPGDRRRVLPgCEHGFHAQCVDSWLRKSRLCPICRAEVA-------
>UniRef90_A0A4Y7JXC3/63-116 [subseq from] RING-type domain-containing protein n=1 Tax=Papaver somniferum TaxID=3469 RepID=A0A4Y7JXC3_PAPSO
-------------------HSNERVVeCAVCLGEYEDEDMLRLLPtCRHFFHCHCIDAWFISHSTCPVCRSNI--------
>UniRef90_A0A4Y7JXC3/328-377 [subseq from] RING-type domain-containing protein n=1 Tax=Papaver somniferum TaxID=3469 RepID=A0A4Y7JXC3_PAPSO
------------------------NDCVVCLSEYEDKDLLRLLPkCQHVFHRECIDSWFVSHATCPVCRSNLNP------
>UniRef90_A0A0B2W5M0/214-256 [subseq from] E3 ubiquitin-protein ligase RNF43 n=2 Tax=Toxocara canis TaxID=6265 RepID=A0A0B2W5M0_TOXCA
---------------------ASQERCSICLDEYKEGQELRVLFCGHEFHPKCVDPWLLSNRSA---------------
>UniRef90_A0A0B2W5M0/309-357 [subseq from] E3 ubiquitin-protein ligase RNF43 n=2 Tax=Toxocara canis TaxID=6265 RepID=A0A0B2W5M0_TOXCA
---------------------ASQERCSICLDEYKEGQELRVLFCGHEFHPKCVDPWLLSNRRCPLCQYD---------
>UniRef90_A0A835DZT9/148-196 [subseq from] RING-type domain-containing protein n=1 Tax=Digitaria exilis TaxID=1010633 RepID=A0A835DZT9_9POAL
----------------------DSGDCTVCLGEFHDGELLRILPnCAHAFHAQCIDTWLRAHVTCPLCRAT---------
>UniRef90_A0A835DZT9/488-536 [subseq from] RING-type domain-containing protein n=1 Tax=Digitaria exilis TaxID=1010633 RepID=A0A835DZT9_9POAL
-----------------------ALECSVCLLEFDDDDALRLLPtCPHAFHPECIGLWLERHATCPLCRASV--------
>UniRef90_A0A834YGF5/64-114 [subseq from] RING-type E3 ubiquitin transferase n=1 Tax=Tetracentron sinense TaxID=13715 RepID=A0A834YGF5_9MAGN
--------------------NKESLECAVCLCEVADGEKVRLLPsCNHGFHVDCIDMWFKSHSTCPLCRNN---------
>UniRef90_A0A834YGF5/212-260 [subseq from] RING-type E3 ubiquitin transferase n=1 Tax=Tetracentron sinense TaxID=13715 RepID=A0A834YGF5_9MAGN
------------------------LECAVCLCEVADGEKVRLLPnCSHGFHVDCIDMWFKSHSTCPLCRNNVP-------
>UniRef90_A0A5B6VI11/123-170 [subseq from] E3 ubiquitin-protein ligase ATL6-like n=1 Tax=Gossypium australe TaxID=47621 RepID=A0A5B6VI11_9ROSI
-------------------------ECAVCLNEFEDEETLRLIPkCDHVFHPDCIDAWLASHTTCPVCRANLA-------
>UniRef90_A0A5B6VI11/465-512 [subseq from] E3 ubiquitin-protein ligase ATL6-like n=1 Tax=Gossypium australe TaxID=47621 RepID=A0A5B6VI11_9ROSI
-------------------------ECAVCLNEFEDDETLRLIPkCDHVFHVECIDPWLASHVTCPVCRANLA-------
>UniRef90_A0A0B2VP49/388-459 [subseq from] RING finger protein 38 n=1 Tax=Toxocara canis TaxID=6265 RepID=A0A0B2VP49_TOXCA
GMPKSEIEQLKSFRLMDPSVLNE-KVCVVCQCDFEKRDHVRVLPCDHHYHVKCVDKWLKTNRTCPICRKSASE------
>UniRef90_A0A0E0MVD2/147-193 [subseq from] RING-type E3 ubiquitin transferase n=2 Tax=Oryza TaxID=4527 RepID=A0A0E0MVD2_ORYRU
--------------------------CAVCLAEFEAGDKARALPrCGHRFHVECIDAWFRENSTCPLCRADVE-------
>UniRef90_A0A0E0MVD2/486-536 [subseq from] RING-type E3 ubiquitin transferase n=2 Tax=Oryza TaxID=4527 RepID=A0A0E0MVD2_ORYRU
---------------------EAEAECAVCIAELRDGDECRALPrCGHRFHASCVDGWLRLHTTCPLCRASV--------
>UniRef90_A0A5J5C346/84-152 [subseq from] RING-type E3 ubiquitin transferase n=1 Tax=Nyssa sinensis TaxID=561372 RepID=A0A5J5C346_9ASTE
------LQSLPIAQFKKNEEELRQsnTDCAVCLGEFEESEWLKHLPnCSHAFHVSCIDAWFQNHSNCPLCRSHVY-------
>UniRef90_A0A5J5C346/251-318 [subseq from] RING-type E3 ubiquitin transferase n=1 Tax=Nyssa sinensis TaxID=561372 RepID=A0A5J5C346_9ASTE
-------QSLPITQFKKNEEELRQsnTDCAVCLGEFEESEWLKHLPnCSHAFHVSCIDAWFQNNSNCPLCRSHVY-------
>UniRef90_A0A0N4UNB3/5-77 [subseq from] RING-type domain-containing protein n=1 Tax=Dracunculus medinensis TaxID=318479 RepID=A0A0N4UNB3_DRAME
---RNEIDQLKSYRLSDPSLLTE-KLCVICQCDFEKKEQIRVLPCDHHYHVKCVDKWLRTNRTCPICRQSAASDNSD--
>UniRef90_A0A5E4R2E0/41-112 [subseq from] RING-type domain-containing protein n=1 Tax=Leptidea sinapis TaxID=189913 RepID=A0A5E4R2E0_9NEOP
-LARAEIDLLPSYKYCEQTTQGEQTSCVVCMCEFEARQTLRVLPCAHEFHAKC------SNRTCPICRGNASEYFNNSE
>UniRef90_J9DUF9/60-133 [subseq from] RING-type domain-containing protein n=1 Tax=Wuchereria bancrofti TaxID=6293 RepID=J9DUF9_WUCBA
GMTKIEIEQLKSFRISDPALLME-KVCVICQCDFEKRDMVRMLPCAHHFHLKCIDKWLRGNRTCPICRQNVASDE----
>UniRef90_A0A2P5XAF9/126-170 [subseq from] RING-type E3 ubiquitin transferase n=2 Tax=Gossypium TaxID=3633 RepID=A0A2P5XAF9_GOSBA
------------------------SECIICLSDFTTGDRVRLLPkCNHGFHVRCIDKWLSAHSSCPKCR-----------
>UniRef90_A0A835J614/77-145 [subseq from] RING-type domain-containing protein n=1 Tax=Salix dunnii TaxID=1413687 RepID=A0A835J614_9ROSI
----KDLKKLPRFRFSTKTKSetgADQSSCVVCLEEMKQGQWCRnLVGCGHVFHRTCVDAWLVKVSACPICRT----------
>UniRef90_A0A835J614/248-317 [subseq from] RING-type domain-containing protein n=1 Tax=Salix dunnii TaxID=1413687 RepID=A0A835J614_9ROSI
----KDLKKLSGFRFSTKSRPetgADQSSCVVCLEDIKEGEWCRnLIGCGHVFHRKCVDSWLVKVSACPICRTR---------
>UniRef90_A0A6P8IV85/317-388 [subseq from] RING finger protein 44-like isoform X1 n=2 Tax=Actinia tenebrosa TaxID=6105 RepID=A0A6P8IV85_ACTTE
GLTRAEIDQLQTFRVTAEsKKQSDDGRCVVCLADFDEKQLIRKLPCSHDYHTRCIDKWLKSNRTCPICRTEV--------
>UniRef90_UPI000900EFFC/77-139 [subseq from] RING-H2 finger protein ATL2-like n=1 Tax=Camelina sativa TaxID=90675 RepID=UPI000900EFFC
-----VIKSLPEFTFSATAQTA--MECGVCLSELEDNETCRVLPnCSHTFHIDCIDMWFHSHSTCPLCRS----------
>UniRef90_UPI000900EFFC/181-243 [subseq from] RING-H2 finger protein ATL2-like n=1 Tax=Camelina sativa TaxID=90675 RepID=UPI000900EFFC
-----VIKSLPEFTFSATAQTSM--ECGVCLSELEDNETYQVLPnCNHTFHIDCIDMWFHSHSTCPICRS----------
>UniRef90_A0A087GQD5/84-127 [subseq from] RING-type domain-containing protein n=1 Tax=Arabis alpina TaxID=50452 RepID=A0A087GQD5_ARAAL
-----------------------ELECAVCLNEFKDKETLRlVSPCGHVFHADCVDIWLSYRSTAEI-------------
>UniRef90_A0A087GQD5/170-217 [subseq from] RING-type domain-containing protein n=1 Tax=Arabis alpina TaxID=50452 RepID=A0A087GQD5_ARAAL
-------------------------ECAICLNEFEDEETLRWMpPCSHTFHAKCIDAWLSSRSTCPVCRANLS-------
>UniRef90_A0A0M3JRW0/611-683 [subseq from] RING-type domain-containing protein n=1 Tax=Anisakis simplex TaxID=6269 RepID=A0A0M3JRW0_ANISI
GMPKSEIEQLKSFRLMDPSCLNE-KVCVVCQCDFEKRDHVRVLPCDHHYHVKCIDKWLKTNRTCPICRKSASET-----
>UniRef90_A0A4S8K9C0/80-128 [subseq from] RING-type domain-containing protein n=1 Tax=Musa balbisiana TaxID=52838 RepID=A0A4S8K9C0_MUSBA
---------------------TTATCCSICLGDYRDADVLQMLPqCGHHFHVDCINRWLRSHASCPNCRS----------
>UniRef90_A0A4S8K9C0/224-278 [subseq from] RING-type domain-containing protein n=1 Tax=Musa balbisiana TaxID=52838 RepID=A0A4S8K9C0_MUSBA
------------------DKGTTASCCCICLYDFEDTDVLRLLPqCGHPFHLDCVDPWLRSHSSCPICRSFAA-------
>UniRef90_A0A8J2LL40/310-380 [subseq from] RING-type domain-containing protein n=1 Tax=Cercopithifilaria johnstoni TaxID=2874296 RepID=A0A8J2LL40_9BILA
GMTKNEIDQLKSFRITDPALLME-KVCVICQCDFEKRDLVRMLPCGHHFHLKCIDKWLKGNRTCPICRQNAA-------
>UniRef90_A0A1E5VCF9/105-154 [subseq from] RING-type domain-containing protein n=1 Tax=Dichanthelium oligosanthes TaxID=888268 RepID=A0A1E5VCF9_9POAL
----------------------AAAECAICIAEFADGEEGRLLPrCGHRFHARCVDAWFHFNTTCPLCRATV--------
>UniRef90_A0A1E5VCF9/341-387 [subseq from] RING-type domain-containing protein n=1 Tax=Dichanthelium oligosanthes TaxID=888268 RepID=A0A1E5VCF9_9POAL
------------------------PECAVCIVELRDGDSARLLpPCGHRFHADCVGEWLRLHATCPLCRAS---------
>UniRef90_A0A068V596/240-292 [subseq from] RING-type domain-containing protein n=1 Tax=Coffea canephora TaxID=49390 RepID=A0A068V596_COFCA
-------------------H-EEGKRCAICLEDFEPKEIVTITPCNHMFHEECIVPWVKNEGRCPVCRFAISE------
>UniRef90_A0A068V596/534-586 [subseq from] RING-type domain-containing protein n=1 Tax=Coffea canephora TaxID=49390 RepID=A0A068V596_COFCA
-------------------H-EEGKRCPICLEDFEPKEMVTITPCNHMFHEECIVPWVTNEGRCPVCRFAISE------
>UniRef90_A0A498SQN3/197-268 [subseq from] RING-type domain-containing protein (Fragment) n=1 Tax=Acanthocheilonema viteae TaxID=6277 RepID=A0A498SQN3_ACAVI
GMTKNEIDQLKSFRITDPALLME-KVCVICQCDFEKRDLVRMLPCAHHFHLKCIDKWLKGNRTCPICRQNAAP------
>UniRef90_A0A835E5V3/121-169 [subseq from] RING-type domain-containing protein n=1 Tax=Digitaria exilis TaxID=1010633 RepID=A0A835E5V3_9POAL
-----------------------SALCAVCLEDVRRGEAVRRLPaCGHMFHVECIDMWLRSHTTCPLCRCDL--------
>UniRef90_A0A835E5V3/394-447 [subseq from] RING-type domain-containing protein n=1 Tax=Digitaria exilis TaxID=1010633 RepID=A0A835E5V3_9POAL
---------------------GRSALCSVCLEDVEAGEVVRRLPaCGHLFHVECIDMWLHSHATCPLCRSEVSPP-----
>UniRef90_UPI00207775F5/387-455 [subseq from] E3 ubiquitin-protein ligase RNF38 n=1 Tax=Nematostella vectensis TaxID=45351 RepID=UPI00207775F5
-LSKEVIDRIPSFRFSASNKDMSNGSCVVCMMDYTNREKLRKLPCNHDFHSKCIDRWLKSNRSCPICRET---------
>UniRef90_A0A3B6IXE3/177-227 [subseq from] RING-type domain-containing protein n=4 Tax=Triticum TaxID=4564 RepID=A0A3B6IXE3_WHEAT
---------------------SRLGNCPVCLEPLHGRTnIMAAHECAHVFHASCIEPWLHNRGSCPVCQYTA--------
>UniRef90_A0A3B6IXE3/265-296 [subseq from] RING-type domain-containing protein n=4 Tax=Triticum TaxID=4564 RepID=A0A3B6IXE3_WHEAT
----------------------------------------AAHACGHVFHSCCIEPWLNQQGSCPVCRCTVN-------
>UniRef90_A0A3B6IXE3/327-372 [subseq from] RING-type domain-containing protein n=4 Tax=Triticum TaxID=4564 RepID=A0A3B6IXE3_WHEAT
--------------------------CPVCLEPLRagSGDIRAAHACGHVFHSRCIERWVRRRGSCPVCRCT---------
>UniRef90_A0A3B6IXE3/405-470 [subseq from] RING-type domain-containing protein n=4 Tax=Triticum TaxID=4564 RepID=A0A3B6IXE3_WHEAT
----------PTHTPTPNSTSNSgpVGECPVCLEPLSvgGGDMKAAHVCGHVFHSRCIERWLRHRNSCPVCRCTVT-------
>UniRef90_A0A175YNW0/85-134 [subseq from] RING-type E3 ubiquitin transferase n=1 Tax=Daucus carota subsp. sativus TaxID=79200 RepID=A0A175YNW0_DAUCS
-----------------------DHTCSICLSEFEEGEELRTLPeCSHSFHVSCIDMWFHSHTSCPMCRIDAT-------
>UniRef90_A0A175YNW0/221-289 [subseq from] RING-type E3 ubiquitin transferase n=1 Tax=Daucus carota subsp. sativus TaxID=79200 RepID=A0A175YNW0_DAUCS
----SKIELIPRHKFEKGKGIL-DAECAVCLSEFAEDEEIRTLPeCLHSFHVECIDMWLHSHPNCPTCRANASP------
>UniRef90_A0A6G1FCA0/129-199 [subseq from] RING-type domain-containing protein n=1 Tax=Oryza meyeriana var. granulata TaxID=110450 RepID=A0A6G1FCA0_9ORYZ
--RVATAEDIPAYEQPPGEGAAEAAaECAVCLGEVEKGEIVKRLPvCLHMFHQRCIDPWLRDHSTCPVCRCNA--------
>UniRef90_A0A6G1FCA0/421-491 [subseq from] RING-type domain-containing protein n=1 Tax=Oryza meyeriana var. granulata TaxID=110450 RepID=A0A6G1FCA0_9ORYZ
----ATADDIPAYEQPPGECEGEGAVapeCAVCLGEVQKGEIVKRLPgCLHVFHQRCIDTWLRCNSTCPICRCNA--------
>UniRef90_A0A7M6DQ72/502-571 [subseq from] RING-type domain-containing protein n=1 Tax=Clytia hemisphaerica TaxID=252671 RepID=A0A7M6DQ72_9CNID
-LDKTEIERIPSFRFSSNTAKETNVKCVVCISEYTNREKLRRLPCSHDFHAKCIDKWLKSNKTCPVCRDEV--------
>UniRef90_A0A2J7RBU1/475-543 [subseq from] RING-type domain-containing protein n=2 Tax=Cryptotermes secundus TaxID=105785 RepID=A0A2J7RBU1_9NEOP
----LEIDQLPSYKFNTDSCLLNHTSCVVCMSDFEAEQMIRVLPCLHHFHIECIDMWLKCSATCPICRDDISQ------
>UniRef90_A0A835F682/73-125 [subseq from] RING-type E3 ubiquitin transferase n=1 Tax=Digitaria exilis TaxID=1010633 RepID=A0A835F682_9POAL
------------------------GECAVCLEAFQDGDRCRALPgCEHRFHAQCVDPWLRKSRVCPFCRAEVVAVGR---
>UniRef90_A0A835F682/252-298 [subseq from] RING-type E3 ubiquitin transferase n=1 Tax=Digitaria exilis TaxID=1010633 RepID=A0A835F682_9POAL
-------------------------ECAVCLEAFRAGERCRVLPGgEHGFHAECVDSWLRKSRRCPICRAEV--------
>UniRef90_A0A1E5WFM9/85-145 [subseq from] RING-type domain-containing protein n=1 Tax=Dichanthelium oligosanthes TaxID=888268 RepID=A0A1E5WFM9_9POAL
--------------------EEPQERCALCLSEYAAaGEVVRVMPeCGHFFHAECgVDVWLRKRGTCPLCRGGLACIYRSS-
>UniRef90_A0A1E5WFM9/239-290 [subseq from] RING-type domain-containing protein n=1 Tax=Dichanthelium oligosanthes TaxID=888268 RepID=A0A1E5WFM9_9POAL
-----------------------Q-GCAICLSDYAGgDEAVRVLPaCRHFFHAECIDEWLRKGRTCPFCRAEAWPL-----
>UniRef90_A0A1A9WAL8/191-260 [subseq from] RING-type domain-containing protein n=1 Tax=Glossina brevipalpis TaxID=37001 RepID=A0A1A9WAL8_9MUSC
GLTRDEINLLPSYTCDQNTHLNECSACVVCLCDFTLQQVLRVLPCGHIFHAQCVDRWLEMRRTCPICRTL---------
>UniRef90_UPI001F03E3A6/244-312 [subseq from] E3 ubiquitin-protein ligase RNF38-like n=1 Tax=Xenia sp. Carnegie-2017 TaxID=2897299 RepID=UPI001F03E3A6
-ISKSVLESLPTYKITSKDKDLRESRCVVCLMDFELKQQLRILPCLHEFHSKCIDKWLKNNRSCPICRKE---------
>UniRef90_A0A0N4V5H4/376-447 [subseq from] RING-type domain-containing protein n=1 Tax=Enterobius vermicularis TaxID=51028 RepID=A0A0N4V5H4_ENTVE
-MPKNEIDQLQSFRLT-NPKTLKEKVCVICQCDFEKRDHVRVLPCEHHYHLKCIDKWLKTNRTCPICRKSASDT-----
>UniRef90_UPI0009E24C06/353-422 [subseq from] E3 ubiquitin-protein ligase RNF38-like n=1 Tax=Orbicella faveolata TaxID=48498 RepID=UPI0009E24C06
-LSKEVIDSIPSFRYSASSRDSSNGNCVVCMSDYINREKLRRLPCNHDFHAKCIDRWLKNNRTCPVCREEV--------
>UniRef90_A0A6N2L4B8/153-219 [subseq from] RING-type E3 ubiquitin transferase n=1 Tax=Salix viminalis TaxID=40686 RepID=A0A6N2L4B8_SALVM
--SKVVVESMPRVEINE-THVISETYCAVCKEEFEIGNEAREMPCKHIYHSDCILPWLAMRNSCPVCRHE---------
>UniRef90_A0A6N2L4B8/465-516 [subseq from] RING-type E3 ubiquitin transferase n=1 Tax=Salix viminalis TaxID=40686 RepID=A0A6N2L4B8_SALVM
-----------------NMKTSEdELTCTICLEQVNRGELVRSLPCLHQFHTNCIDPWLRQQGTCPVCK-----------
>UniRef90_A0A6N2MV26/42-100 [subseq from] RING-type domain-containing protein n=1 Tax=Salix viminalis TaxID=40686 RepID=A0A6N2MV26_SALVM
----------DSYEFNPAAGCMESKECAVCLCSIEEAEEITALRCDHLFHKVCLDRWLGFRRaTCPLCR-----------
>UniRef90_A0A6N2MV26/163-221 [subseq from] RING-type domain-containing protein n=1 Tax=Salix viminalis TaxID=40686 RepID=A0A6N2MV26_SALVM
---------LDPYEFSPAAGCLESKECAVCLCDIEGEEI-TALRCDHLFHKVCLDRWLGFRRaTCPLCR-----------
>UniRef90_A0A182EDT5/371-446 [subseq from] RING-type domain-containing protein n=4 Tax=Onchocerca TaxID=6281 RepID=A0A182EDT5_ONCOC
GMTKNEIDKLKSFRITDPALLME-KVCVICQCDFEKRDLVRMLPCAHHFHLKCIDKWLKGNRTCPICRQSAAPEGAD--
>UniRef90_A0A0H5S2Y6/368-438 [subseq from] Bm6115 n=5 Tax=Brugia TaxID=6278 RepID=A0A0H5S2Y6_BRUMA
GMTKIEIEQLKSFRISDPALLME-KVCVICQCDFEKRDMVRMLPCAHHFHLKCIDKWLRGNRTCPICRQNVA-------
>UniRef90_A0A6G1EIB9/109-174 [subseq from] RING-type domain-containing protein n=1 Tax=Oryza meyeriana var. granulata TaxID=110450 RepID=A0A6G1EIB9_9ORYZ
------ITALPKFEYRGTGDECDLWECAICLSAMADGEVARQLPrCMHLFHRGCIDMWLVAHTTCPVCRAEV--------
>UniRef90_A0A6G1EIB9/291-339 [subseq from] RING-type domain-containing protein n=1 Tax=Oryza meyeriana var. granulata TaxID=110450 RepID=A0A6G1EIB9_9ORYZ
----------------------AAAECAVCLGAVEEGETVRALPCcPHAFHARCVDAWLRLRPTCPLCRAA---------
>UniRef90_A0A5J9T940/133-184 [subseq from] RING-type domain-containing protein (Fragment) n=1 Tax=Eragrostis curvula TaxID=38414 RepID=A0A5J9T940_9POAL
--------------------EDAAATCSVCLGAFQVGETVRLLPvCLHLYHVECIDPWLNAHSTCPICRSGI--------
>UniRef90_A0A5J9T940/266-313 [subseq from] RING-type domain-containing protein (Fragment) n=1 Tax=Eragrostis curvula TaxID=38414 RepID=A0A5J9T940_9POAL
-----------------------ASTCSVCLGAFQVGETVRLLPvCLHLYHVECVDPWLDAHSTCPICRSG---------
>UniRef90_A0A1A9WHL4/49-118 [subseq from] RING-type domain-containing protein n=1 Tax=Glossina brevipalpis TaxID=37001 RepID=A0A1A9WHL4_9MUSC
-----QITKLPSYRFNLENSQNNQTFCTVCLEDFELNQTVRKLICSHEFHTHCVDKWLESTPTCPLCRAPLDELK----
>UniRef90_A0A6N2LQD4/505-556 [subseq from] RING-type domain-containing protein n=1 Tax=Salix viminalis TaxID=40686 RepID=A0A6N2LQD4_SALVM
------------------GNDSQPFCCSICLGDYEDNEMLRFLPdCGHVFHLKCVDCWLKQHSTCPPCKN----------
>UniRef90_A0A6N2LQD4/661-706 [subseq from] RING-type domain-containing protein n=1 Tax=Salix viminalis TaxID=40686 RepID=A0A6N2LQD4_SALVM
------------------------SCCSICLQDYKDSDLLRLLPeCGHFFHAQCIDLWLKLHPTCPICRN----------
>UniRef90_A0A1I8HBN9/224-291 [subseq from] RING-type domain-containing protein n=1 Tax=Macrostomum lignano TaxID=282301 RepID=A0A1I8HBN9_9PLAT
--------RLPAYRFVPGSQRRRRaatagSSCVVCLADFEARQQLRGLACGHEFHARCVDRWLKQNRTCPICRADA--------
>UniRef90_A0A3L6SPJ8/138-183 [subseq from] RING-type E3 ubiquitin transferase n=1 Tax=Panicum miliaceum TaxID=4540 RepID=A0A3L6SPJ8_PANMI
--------------------------CAVCLAELEPGEKARALPrCGHRFHVECIDAWFRGNATCPLCRADV--------
>UniRef90_A0A3L6SPJ8/348-408 [subseq from] RING-type E3 ubiquitin transferase n=1 Tax=Panicum miliaceum TaxID=4540 RepID=A0A3L6SPJ8_PANMI
---------LPAFVARPGAGA--GAECAVCIAELRDGDEARALPrCGHRFHAACVDAWLRRrHTTCPLCRAS---------
>UniRef90_A0A0D9VUL4/131-178 [subseq from] RING-type domain-containing protein n=1 Tax=Leersia perrieri TaxID=77586 RepID=A0A0D9VUL4_9ORYZ
---------------------SECAICLQDTGDAAAAAGWKEMPSGHQFHGGCLEKWLHVRGMCPTCRH----------
>UniRef90_A0A0D9VUL4/238-284 [subseq from] RING-type domain-containing protein n=1 Tax=Leersia perrieri TaxID=77586 RepID=A0A0D9VUL4_9ORYZ
-------------------------DCAICLHEDDTAVAWKETPCGHRFHRGCLEKWLQAahgHDTCPMCRR----------
>UniRef90_A0A0D9VUL4/374-424 [subseq from] RING-type domain-containing protein n=1 Tax=Leersia perrieri TaxID=77586 RepID=A0A0D9VUL4_9ORYZ
-----------------------CAICLHHQGDAAGAAGWKEMPCEHRFHGGCLVRWLRVHGTCPMCRHRMPTV-----
>UniRef90_A0A0P0V0F7/111-163 [subseq from] Os01g0213100 protein n=1 Tax=Oryza sativa subsp. japonica TaxID=39947 RepID=A0A0P0V0F7_ORYSJ
--------------------SSSSVECAVCLSAVDEGETVRQLPaCGHVFHRECIDMWLSSRASCPVCRGKAA-------
>UniRef90_A0A267HAQ2/402-470 [subseq from] RING-type domain-containing protein (Fragment) n=3 Tax=Macrostomum lignano TaxID=282301 RepID=A0A267HAQ2_9PLAT
-------SRLPAYRFVPGSQRRRRaatagSSCVVCLADFEARQQLRGLACGHEFHARCVDRWLKQNRTCPICRADA--------
>UniRef90_A0A0N5AC16/392-465 [subseq from] RING-type domain-containing protein n=1 Tax=Syphacia muris TaxID=451379 RepID=A0A0N5AC16_9BILA
-MPKNEIDQLQSFRLT-NPKLLKEKVCVICQCDFEKRDHVRVLPCEHHYHLKCIDKWLKTNRTCPICRKSASDNAT---
>UniRef90_A0A0R3RJA7/408-479 [subseq from] RING-type domain-containing protein n=1 Tax=Elaeophora elaphi TaxID=1147741 RepID=A0A0R3RJA7_9BILA
GMTKNEIDQLKSFRVTDPALLM-EKVCVICQCDFEKRDLVRMLPCAHHFHLRCIDKWLKGNRTCPICRQNATS------
>UniRef90_A0A1S0TUB0/365-436 [subseq from] RING-type domain-containing protein n=2 Tax=Loa loa TaxID=7209 RepID=A0A1S0TUB0_LOALO
GMTKNEIDQLKSFRVTDPALLM-EKVCVICQCDFEKRDLVRMLPCAHHFHLKCIDKWLRGNRTCPICRQNAAP------
>UniRef90_UPI001CF55E26/361-429 [subseq from] E3 ubiquitin-protein ligase RNF38-like isoform X1 n=3 Tax=Acropora TaxID=6127 RepID=UPI001CF55E26
--SKDVIDSIPNFRYSASSRDSSNGNCVVCMSDYVNREKLRRLPCNHDFHAKCIDRWLKNNRTCPVCREEV--------
>UniRef90_A0A8B9HU84/425-494 [subseq from] Uncharacterized LOC103042952 n=3 Tax=Astyanax mexicanus TaxID=7994 RepID=A0A8B9HU84_ASTMX
--SKGDIERLPTKVYDPA-HSAGKTECQICFCDYKQGEKLRILPCLHDYHVKCIDRWLKENSTCPICRADVSE------
>UniRef90_A0A2U1MM16/247-314 [subseq from] Zinc finger, RING/FYVE/PHD-type n=1 Tax=Artemisia annua TaxID=35608 RepID=A0A2U1MM16_ARTAN
--SKAVVENLLTVVMTKEDVEKNDTICAVCKDEVEVGKLATQLPCSHRYHGDCIVPWLGIRNTCPVCRFE---------
>UniRef90_A0A2U1MM16/379-446 [subseq from] Zinc finger, RING/FYVE/PHD-type n=1 Tax=Artemisia annua TaxID=35608 RepID=A0A2U1MM16_ARTAN
--SKAVVENLVTVVMTKEDVEKNDTICAVCKDEVEVGKMATQLPCSHRYHGDCIVPWLGIKNTCPVCQFE---------
>UniRef90_A0A6P5FN60/264-312 [subseq from] RING-H2 finger protein ATL80-like n=1 Tax=Ananas comosus TaxID=4615 RepID=A0A6P5FN60_ANACO
------------------------AQCTICLSVISRGEMVKQVPaCKHLYHVRCIDKWLSSHSTCPLCRSDVT-------
>UniRef90_A0A5J9WGN3/92-139 [subseq from] RING-type domain-containing protein (Fragment) n=1 Tax=Eragrostis curvula TaxID=38414 RepID=A0A5J9WGN3_9POAL
------------------------VECAVCLAEMKDGERGRLLPgCGHKFHVECIDRWFGANSTCPLCRAAA--------
>UniRef90_A0A5J9WGN3/343-396 [subseq from] RING-type domain-containing protein (Fragment) n=1 Tax=Eragrostis curvula TaxID=38414 RepID=A0A5J9WGN3_9POAL
---------------------AEKADCAVCLGELGvgDQAAARLVPgCGHGFHAECIEAWFRVNSTCPLCRATVA-------
>UniRef90_A0A2P5WIU4/213-278 [subseq from] RING-type E3 ubiquitin transferase n=1 Tax=Gossypium barbadense TaxID=3634 RepID=A0A2P5WIU4_GOSBA
----STIDAIPTVKITE-SHLRNDSQCPVCKEEFKVGEEARELPCNHIYHSDCIVPWLRLHNTCPVCRHEL--------
>UniRef90_A0A7J8NLI9/59-108 [subseq from] RING-type E3 ubiquitin transferase n=2 Tax=Gossypium TaxID=3633 RepID=A0A7J8NLI9_9ROSI
----------------------LDTACAICLSEFAAEERLRILPkCNHGFHTQCIDNWLSSHSSCPTCRHCL--------
>UniRef90_A0A7J8NLI9/223-274 [subseq from] RING-type E3 ubiquitin transferase n=2 Tax=Gossypium TaxID=3633 RepID=A0A7J8NLI9_9ROSI
---------------------SLDTACAICLSKFTAREHLRILPkCNHGFHTPCIDTWLISHSSCRHCLAETE-------
>UniRef90_A0A0E0L1I3/135-183 [subseq from] RING-type E3 ubiquitin transferase n=1 Tax=Oryza punctata TaxID=4537 RepID=A0A0E0L1I3_ORYPU
------------------------AECAVCIVEFRDGDLARLLPrCGHRFHADCVGAWLRLHSTCPLCRATAL-------
>UniRef90_A0A0E0L1I3/418-463 [subseq from] RING-type E3 ubiquitin transferase n=1 Tax=Oryza punctata TaxID=4537 RepID=A0A0E0L1I3_ORYPU
-------------------------ECAVCIVEFRDGDRARLLPrCGHRFHADCVGAWLQLHSTCPLCRAT---------
>UniRef90_A0A2I0VZP7/86-136 [subseq from] RING-type E3 ubiquitin transferase n=1 Tax=Dendrobium catenatum TaxID=906689 RepID=A0A2I0VZP7_9ASPA
---------------------DEERMCPVCLVEFNDGDGVRKLPeCMHCFHVQCIDKWLLLHSSCPVCRAEC--------
>UniRef90_A0A2I0VZP7/149-212 [subseq from] RING-type E3 ubiquitin transferase n=1 Tax=Dendrobium catenatum TaxID=906689 RepID=A0A2I0VZP7_9ASPA
------VEIIPVCRYK--EEQSFSTECSVCLTAFQEGEKVRQLPaCRHSFHAPCVDMWLYSHSSCPSCRALV--------
>UniRef90_UPI001C70E346/408-466 [subseq from] RING finger protein 44-like isoform X1 n=16 Tax=Penaeus TaxID=133894 RepID=UPI001C70E346
--LKTVIDQLPSYRYTGEKSDTKQTTCVICMCDFELRQMLRVLPCLHEFHTKCVDKWLKEG------------------
>UniRef90_A0A8J5G9S3/67-111 [subseq from] RING-type E3 ubiquitin transferase n=2 Tax=Zingiber officinale TaxID=94328 RepID=A0A8J5G9S3_ZINOF
-------------------------YCAVCLEEMEEGQAARVLPeCRHAFHRECVDRWLARHRECPLCRA----------
>UniRef90_UPI001E672E99/424-482 [subseq from] RING finger protein 44-like isoform X1 n=11 Tax=Astacidea TaxID=6712 RepID=UPI001E672E99
--MKTVIDQLPSYRYTGEKSDTKQTTCVICMCDFELRQMLRVLPCLHEFHTKCVDKWLKEG------------------
>UniRef90_A0A0D9UY86/114-162 [subseq from] RING-type domain-containing protein n=1 Tax=Leersia perrieri TaxID=77586 RepID=A0A0D9UY86_9ORYZ
-----------------------SAECAVCLGAVVEGETVRALPCcPHAFHALCVDAWLRLRPTCPLCRADV--------
>UniRef90_A0A0D9UY86/260-326 [subseq from] RING-type domain-containing protein n=1 Tax=Leersia perrieri TaxID=77586 RepID=A0A0D9UY86_9ORYZ
---AAAISALPTFAYEAAA-PAVAVDCAVCIGQVDAGEKVRRLPkCSHLFHAECVDAWLRAHSTCPMCRAA---------
>UniRef90_A0A0V1N806/333-406 [subseq from] RING finger protein 44 (Fragment) n=6 Tax=Trichinella TaxID=6333 RepID=A0A0V1N806_9BILA
GLTRDEIDRIPCYRFGTKSKEvnENQLSCVICLNNFEIRQLLRELPCNHCYHSKCVDKWLRSNRTCPICRRVAK-------
>UniRef90_I1R3W5/113-162 [subseq from] RING-type domain-containing protein n=2 Tax=Oryza TaxID=4527 RepID=I1R3W5_ORYGL
--------------------EAREKECGVCLEGFEEGDKLRKMPCEHYFHESCVFKWLQVSRLCPYCRFA---------
>UniRef90_I1R3W5/206-261 [subseq from] RING-type domain-containing protein n=2 Tax=Oryza TaxID=4527 RepID=I1R3W5_ORYGL
---------------------REEEACAVCLEGFKEGDRVKKMPCSHDFHANCISDWLRVSRLCPHCRF-ALPAEKDS-
>UniRef90_T2M6A3/406-479 [subseq from] RING finger protein 38 n=3 Tax=Hydra vulgaris TaxID=6087 RepID=T2M6A3_HYDVU
GLSKTELDTIPSFRFSTGTAKETNSKCVVCMSEYVNREKLRRLPCTHDFHSKCIDKWLRSNRTCPVCRDDVKTA-----
>UniRef90_A0A212CL75/382-433 [subseq from] RNF148 (Fragment) n=1 Tax=Cervus elaphus hippelaphus TaxID=46360 RepID=A0A212CL75_CEREH
---------------------PDEDNCVVCFDIYKPQDVVRILTCKHIFHKACIDPWLLAHRTCPMCKCDILQ------
>UniRef90_A0A212CL75/678-724 [subseq from] RNF148 (Fragment) n=1 Tax=Cervus elaphus hippelaphus TaxID=46360 RepID=A0A212CL75_CEREH
------------------------DSCVVCFELYKPNDTIRILTCKHFFHKNCIDPWILAHGTCPMCKCDI--------
>UniRef90_UPI00129D233D/63-126 [subseq from] E3 ubiquitin-protein ligase ATL59-like n=1 Tax=Nymphaea colorata TaxID=210225 RepID=UPI00129D233D
--------SLPLIVFSSQDDSSIlASECAVCLARFEDSDLLHLLPkCKHSFHVQCIDKWLENHSSCPICRQN---------
>UniRef90_UPI00129D233D/179-229 [subseq from] E3 ubiquitin-protein ligase ATL59-like n=1 Tax=Nymphaea colorata TaxID=210225 RepID=UPI00129D233D
--------------------SSVGSICAICRNRIEDSELLLLLPkCGHSFHVSCTQYWLEGHAVCPVCSQN---------
>UniRef90_A0A6A3AUY4/101-147 [subseq from] RING-type E3 ubiquitin transferase n=1 Tax=Hibiscus syriacus TaxID=106335 RepID=A0A6A3AUY4_HIBSY
-----------------------DSVCVICLSDFTPGDRVRQLPkCNHGFHVGCIDKWLRSHSSCPKCRH----------
>UniRef90_A0A834RIE6/1296-1355 [subseq from] E3 ubiquitin-protein ligase RNF38 n=1 Tax=Sarcoptes scabiei TaxID=52283 RepID=A0A834RIE6_SARSC
-LNKSEIDQLPSYRYKPENsEESDQTMCVICMYEFEAKQNLRVLPCHHEFHVRCIDKWLKV-------------------
>UniRef90_A0A8J5JSD6/369-426 [subseq from] E3 ubiquitin-protein ligase RNF38-like n=2 Tax=Homarus americanus TaxID=6706 RepID=A0A8J5JSD6_HOMAM
--MKTVIDQLPSYRYTGEKSDTKQTTCVICMCDFELRQMLRVLPCLHEFHTKCVDKWLKT-------------------
>UniRef90_A0A0N5D2J9/376-444 [subseq from] RING-type domain-containing protein n=1 Tax=Thelazia callipaeda TaxID=103827 RepID=A0A0N5D2J9_THECL
-ISRSEIDKLGSFRLSDTTLV-KEKLCVICQCDFEKRDLIRELPCSHHFHLKCVDKWLRSNRSCPICRKNA--------
>UniRef90_A0A3S3NCM7/130-180 [subseq from] RING-type E3 ubiquitin transferase n=1 Tax=Cinnamomum micranthum f. kanehirae TaxID=337451 RepID=A0A3S3NCM7_9MAGN
---------------------IEGTECVVCLGEFIDGENLRVLPnCCHAFHVACIDMWLISHLNCPLCRADI--------
>UniRef90_A0A3S3NCM7/336-392 [subseq from] RING-type E3 ubiquitin transferase n=1 Tax=Cinnamomum micranthum f. kanehirae TaxID=337451 RepID=A0A3S3NCM7_9MAGN
--------------YRRGEGRLEGTECSICLNEFREDENLRLLPrCNHAFHVPCIDTWLKSHQNCPLCRSK---------
>UniRef90_A0A6H5GHF4/704-771 [subseq from] RING-type domain-containing protein (Fragment) n=1 Tax=Nesidiocoris tenuis TaxID=355587 RepID=A0A6H5GHF4_9HEMI
GLSKAEIDRLPSYKWAGEVSESEQTSCVVCMCDFEMKQVLRGLPCTHQFHAKCVDKWLKDMSNLPGRR-----------
>UniRef90_UPI001F04360C/370-442 [subseq from] uncharacterized protein LOC124454270 isoform X2 n=1 Tax=Xenia sp. Carnegie-2017 TaxID=2897299 RepID=UPI001F04360C
GLSKAEMEDIPAFRYGTASKDSSNRSCVICMMNYSNREKLRRLPCSHDFHAKCIDRWLKNNRSCPICRKNVTE------
>UniRef90_A0A835B0C5/142-192 [subseq from] RING-type domain-containing protein n=1 Tax=Digitaria exilis TaxID=1010633 RepID=A0A835B0C5_9POAL
----------------------EVVVCSVCLEDVRGGEMVRQVPaCGHVFHVGCIDMWLHSHRTCPVCRCVVS-------
>UniRef90_A0A835B0C5/445-491 [subseq from] RING-type domain-containing protein n=1 Tax=Digitaria exilis TaxID=1010633 RepID=A0A835B0C5_9POAL
-------------------------QCSVCLEDFEAGEMVRRLPaCGHLFHVECIDMWLDSHRTCPVCRCNL--------
>UniRef90_A0A8I6SCI5/115-184 [subseq from] RING-type domain-containing protein n=1 Tax=Cimex lectularius TaxID=79782 RepID=A0A8I6SCI5_CIMLE
-LTISQIKRLPAYKYKAKKHKCPQTKCLICLADFKTNQFLRRLPCLHQFHRGCVDKWLKRNKKCPICRWEA--------
>UniRef90_A0A0V1BX67/320-393 [subseq from] RING finger protein 44 (Fragment) n=18 Tax=Trichinella TaxID=6333 RepID=A0A0V1BX67_TRISP
GLTRDEIDRIPCYRFGTKSKEvnENQLSCVICLSNFEIRQLLRELPCSHCYHSKCVDKWLRSNRTCPICRRVAK-------
>UniRef90_A0A383VRK7/4-37 [subseq from] Anaphase-promoting complex subunit 11 n=1 Tax=Tetradesmus obliquus TaxID=3088 RepID=A0A383VRK7_TETOB
-----------------------------------------SLPCSHQFHQQCIARWLGAfSAACPMCRQDVEQE-----
>UniRef90_A0A383VRK7/1524-1586 [subseq from] Anaphase-promoting complex subunit 11 n=1 Tax=Tetradesmus obliquus TaxID=3088 RepID=A0A383VRK7_TETOB
--------SLP-YSRRPDSLRSE--CCSICHEEYKEDAMVSSLPCSHQFHQQCITRWLGAfSASCPMCRQDIEE------
>UniRef90_A0A383VRK7/3203-3252 [subseq from] Anaphase-promoting complex subunit 11 n=1 Tax=Tetradesmus obliquus TaxID=3088 RepID=A0A383VRK7_TETOB
------------------------EFCSICHDPYTDGAMVATLFCSHQFHRQCITRWLSEfGASCPICRQDVEQ------
>UniRef90_A0A3P6V885/366-436 [subseq from] RING-type domain-containing protein n=1 Tax=Litomosoides sigmodontis TaxID=42156 RepID=A0A3P6V885_LITSI
GMTKNEIDKLKSFRIVDPI-LLKEKVCVICQCDFEKRDVVRMLPCAHHFHLKCIDKWLKGNRTCPICRQNAA-------
>UniRef90_A0A6S7HGE4/388-458 [subseq from] RING finger 44 isoform X5 n=2 Tax=Paramuricea clavata TaxID=317549 RepID=A0A6S7HGE4_PARCT
GLSKGELDEIPAFRYSAASKDSSNGSCVVCLMNYSNKEKLRRLPCNHDFHAKCIDKWLKNNRSCPVCRKDV--------
>UniRef90_B3S369/453-525 [subseq from] RING-type domain-containing protein n=2 Tax=Trichoplax TaxID=10227 RepID=B3S369_TRIAD
GLSKTEIESLPSFRYadKPEEEKKASKGCVICMSDFEDIDCLRVLMCKHEFHTSCIDRWLKTNRTCPICRGDA--------
>UniRef90_A0A1J6I0H8/68-119 [subseq from] Putative e3 ubiquitin-protein ligase hip1 n=2 Tax=Nicotiana attenuata TaxID=49451 RepID=A0A1J6I0H8_NICAT
---------------------EERAGCFICCCEFQNGDTLVTLPCNDVFHLDCFNERLRRRNDCPFCKIEEEE------
>UniRef90_A0A1J6I0H8/138-193 [subseq from] Putative e3 ubiquitin-protein ligase hip1 n=2 Tax=Nicotiana attenuata TaxID=49451 RepID=A0A1J6I0H8_NICAT
-------------------DDEEQETCAICLCEYEDEDTIGKLQCGHEFHVGCVNKWLQQKNACPFCRAEVLPTH----
>UniRef90_UPI000A2A507E/372-438 [subseq from] E3 ubiquitin-protein ligase RNF12 n=1 Tax=Exaiptasia diaphana TaxID=2652724 RepID=UPI000A2A507E
--NKEAIDRIPSFRYSASNKEMSNGSCVVCMMDYTNREKLRKLPCTHDFHSKCIDRWLRSNRSCPVCRE----------
>UniRef90_A0A5B6V5Z5/117-163 [subseq from] RING-type E3 ubiquitin transferase n=3 Tax=Gossypium TaxID=3633 RepID=A0A5B6V5Z5_9ROSI
-----------------------DSECAICLSEFTPGERLRFLPkCNHGFHVRCIDKWLKSHTSCPKCRH----------
>UniRef90_A0A5B6V5Z5/318-362 [subseq from] RING-type E3 ubiquitin transferase n=3 Tax=Gossypium TaxID=3633 RepID=A0A5B6V5Z5_9ROSI
-------------------------ECVICLSEFTPGEGLRFLPkCNHGFHVRCIDKWLKSHTSCPKCRH----------
>UniRef90_A0A5B7D1V3/382-440 [subseq from] E3 ubiquitin-protein ligase RNF38 n=12 Tax=Pleocyemata TaxID=6692 RepID=A0A5B7D1V3_PORTR
--MKTVIDQLPSYRYTGEKSETKQMTCVICMCDFELRQMLRVLPCLHEFHTKCVDKWLKLS------------------
>UniRef90_UPI00106B7590/382-453 [subseq from] E3 ubiquitin-protein ligase arkadia-like n=2 Tax=Dendronephthya gigantea TaxID=151771 RepID=UPI00106B7590
GLSKGEMEVIPAFRYSAASKDSSNGSCVVCMMNYSNKEKLRRLPCNHDFHAKCIDRWLKNNRSCPVCRKDVT-------
>UniRef90_A0A6V7QGJ6/108-155 [subseq from] RING-type domain-containing protein n=1 Tax=Ananas comosus var. bracteatus TaxID=296719 RepID=A0A6V7QGJ6_ANACO
------------------------AECPVCLADVEEGEVVRMLPsCRHFFHVQCIDVWLCSHTSCPVCRAA-T-------
>UniRef90_A0A6V7QGJ6/411-460 [subseq from] RING-type domain-containing protein n=1 Tax=Ananas comosus var. bracteatus TaxID=296719 RepID=A0A6V7QGJ6_ANACO
------------------------GECAVCLEVVQEGELVRRLPaCHHTFHVECIDMWLRSHSTCPLCRATVEP------
>UniRef90_A0A1E5VXF6/132-183 [subseq from] RING-type domain-containing protein n=1 Tax=Dichanthelium oligosanthes TaxID=888268 RepID=A0A1E5VXF6_9POAL
--------------------PGDSTPCAVCLGDVQRGETVRRLPaCGHLFHKECVDMWLHSHTACPLCRCDL--------
>UniRef90_A0A1E5VXF6/332-383 [subseq from] RING-type domain-containing protein n=1 Tax=Dichanthelium oligosanthes TaxID=888268 RepID=A0A1E5VXF6_9POAL
---------------------GRRALCPVCLEDVEAGEMVRQLPaCGHLFHVECIDMWLHSHATCPLCRCRVS-------
>UniRef90_A0A423TIA9/280-336 [subseq from] Putative E3 ubiquitin-protein ligase RNF38 isoform X2 (Fragment) n=1 Tax=Penaeus vannamei TaxID=6689 RepID=A0A423TIA9_PENVA
--LKTVIDQLPSYRYTGEKSDTKQTTCVICMCDFELRQMLRVLPCLHEFHTKCVDKWLK--------------------
>UniRef90_A0A3M6V293/351-421 [subseq from] RING-type domain-containing protein n=4 Tax=Pocilloporidae TaxID=46729 RepID=A0A3M6V293_POCDA
-LSKEVIDNIPSFRYSASSRDYSNGNCVVCMSDYSKGEKLRRLPCNHDFHAKCIDRWLKNNRTCPVCREEVM-------
>UniRef90_A0A8J6BRH7/256-301 [subseq from] E3 ubiquitin-protein ligase RNF133 (Fragment) n=1 Tax=Galemys pyrenaicus TaxID=202257 RepID=A0A8J6BRH7_GALPY
----------------------NEDNCVVCFDMYKPQDVVRILTCKHFFHKACIDPWLLAHRTCPMCK-----------
>UniRef90_A0A8J6BRH7/557-602 [subseq from] E3 ubiquitin-protein ligase RNF133 (Fragment) n=1 Tax=Galemys pyrenaicus TaxID=202257 RepID=A0A8J6BRH7_GALPY
-------------------------SCVVCFELYKPNDTVRILTCKHFFHKNCIDPWILAHGTCPMCKCDI--------
>UniRef90_A0A498IH30/110-159 [subseq from] RING-type E3 ubiquitin transferase n=1 Tax=Malus domestica TaxID=3750 RepID=A0A498IH30_MALDO
----------------------SEGTCAVCLCEFTDGEEIRVLPeCAHLFHVGCIDMWLSSHSNCPLCRTDI--------
>UniRef90_A0A498IH30/302-363 [subseq from] RING-type E3 ubiquitin transferase n=1 Tax=Malus domestica TaxID=3750 RepID=A0A498IH30_MALDO
------------LKYQKETHLKEiGTECPVCLSLFADGEEVRqLCVCKHSFHALCINMWLKEHSNCPICRASVA-------
>UniRef90_A0A3S3M955/112-164 [subseq from] RING-type E3 ubiquitin transferase n=1 Tax=Cinnamomum micranthum f. kanehirae TaxID=337451 RepID=A0A3S3M955_9MAGN
-------------------GLIEGTECSICLSEFHEDENLRLLPnCIHAFHLPCIDTWLKSNVNCPLCRMNV--------
>UniRef90_A0A3S3M955/286-336 [subseq from] RING-type E3 ubiquitin transferase n=1 Tax=Cinnamomum micranthum f. kanehirae TaxID=337451 RepID=A0A3S3M955_9MAGN
--------------------QNNGNECPICLNEFCEDENLRLLPnCMHAFHLPCIDTWLKSNANCPLCRMN---------
>UniRef90_A0A0E0KS94/116-161 [subseq from] RING-type domain-containing protein n=2 Tax=Oryza punctata TaxID=4537 RepID=A0A0E0KS94_ORYPU
-------------------------ECAVCLGAVRDGEMVRRLPaCGHVYHAGCIDRWLAAHRTCPLCRRE---------
>UniRef90_A0A0E0KS94/281-331 [subseq from] RING-type domain-containing protein n=2 Tax=Oryza punctata TaxID=4537 RepID=A0A0E0KS94_ORYPU
---------------------REGAQCSVCLGAVQAGEVVRRLPaCKHLYHVECIDMWLASHATCPLCRTEV--------
>UniRef90_A0A7J8VLF5/21-74 [subseq from] RING-type E3 ubiquitin transferase n=1 Tax=Gossypium klotzschianum TaxID=34286 RepID=A0A7J8VLF5_9ROSI
-----------------NRHEL-VEYCVVCLSMVSNGEELRWLPmCHHCFHAHCIDAWLEVSPTCPICRVNV--------
>UniRef90_A0A7J8VLF5/249-298 [subseq from] RING-type E3 ubiquitin transferase n=1 Tax=Gossypium klotzschianum TaxID=34286 RepID=A0A7J8VLF5_9ROSI
-------------------HGV--EYCVVCLSKVSKGEKLRWLRCRHCFHVHCIDAWLKVGTTCPICRVNV--------
>UniRef90_UPI001C8AA659/417-486 [subseq from] uncharacterized protein si:ch211-59o9.10 n=1 Tax=Puntigrus tetrazona TaxID=1606681 RepID=UPI001C8AA659
--TKAEIERLPIKTYNPT-HSAGKTDCQICFSEYKAGERLRILPCLHDYHVKCIDRWLKENATCPICRADISE------
>UniRef90_A0A4Y7LJL0/303-350 [subseq from] RING-type domain-containing protein n=2 Tax=Papaver somniferum TaxID=3469 RepID=A0A4Y7LJL0_PAPSO
-----------------------ENTCSICLQEYQPKETLKSLsACDHFFHADCIDVWLHINSTCPLCRNS---------
>UniRef90_A0A4Y7LJL0/675-723 [subseq from] RING-type domain-containing protein n=2 Tax=Papaver somniferum TaxID=3469 RepID=A0A4Y7LJL0_PAPSO
----------------------NDTTCSICLSEYRPTESLKLIpPCNHYFHATCIDPWLRMHTTCPVCRKS---------
>UniRef90_A0A4W4HAB1/417-486 [subseq from] E3 ubiquitin-protein ligase RNF12-like n=2 Tax=Electrophorus electricus TaxID=8005 RepID=A0A4W4HAB1_ELEEL
--SKGEIERLPTKAYDPANNA-GKTDCQICFCSYKEREKLRILPCLHDYHVKCIDRWLKENATCPICRSDVSE------
>UniRef90_A0A484NPX8/168-228 [subseq from] RING-type domain-containing protein n=1 Tax=Cuscuta campestris TaxID=132261 RepID=A0A484NPX8_9ASTE
---------LEKERFA--GEEEEAPSCAVCLEEYMEGDVITPLssSCSHNFHNECIAKWLRRKRTCPVCRAP---------
>UniRef90_A0A484NPX8/400-464 [subseq from] RING-type domain-containing protein n=1 Tax=Cuscuta campestris TaxID=132261 RepID=A0A484NPX8_9ASTE
------VAALEKQRFA--GEEEEATSCAVCLEEYMEGDVITPLssSCSHKFHNECIAKWLRRKRTCPVCRAPV--------
>UniRef90_A0A0E0CIJ5/334-385 [subseq from] RING-type domain-containing protein n=1 Tax=Oryza meridionalis TaxID=40149 RepID=A0A0E0CIJ5_9ORYZ
--------------------AAAAAECAVCLGEVEKGEMVKRLPvCLHMFHRRCIDPWLRDHSTCPVCRCDA--------
>UniRef90_A0A7J7FHZ1/253-299 [subseq from] E3 ubiquitin-protein ligase RNF133 n=1 Tax=Diceros bicornis minor TaxID=77932 RepID=A0A7J7FHZ1_DICBM
-----------------------EDNCVVCFDIYKPQDVVRILTCKHFFHKACVDPWLLAHKTCPMCNQN---------
>UniRef90_A0A7J7FHZ1/521-569 [subseq from] E3 ubiquitin-protein ligase RNF133 n=1 Tax=Diceros bicornis minor TaxID=77932 RepID=A0A7J7FHZ1_DICBM
----------------------NRDSCVVCFELYKPNDTVRVLTCKHFFHKNCIDPWIVAHGTCPMCKCDI--------
>UniRef90_A0A7J6BNA6/421-490 [subseq from] RING-type domain-containing protein n=2 Tax=Cyprinidae TaxID=7953 RepID=A0A7J6BNA6_9TELE
--TKAEIERLPTKTYDPT-HSAGKTDCQICFSEYKAGERLRILPCLHDYHVKCIDRWLKENATCPICRADISE------
>UniRef90_A0A803LUU1/130-178 [subseq from] RING-type domain-containing protein n=2 Tax=Chenopodium quinoa TaxID=63459 RepID=A0A803LUU1_CHEQI
------------------------LECAICITEFTDNEILQLLPkCNHVFHPHCVGPWFASHVTCPVCRANLE-------
>UniRef90_A0A803LUU1/401-447 [subseq from] RING-type domain-containing protein n=2 Tax=Chenopodium quinoa TaxID=63459 RepID=A0A803LUU1_CHEQI
-------------------------ECAICLNEFVDHEHLRLLPrCSHVFHPHCISPWLASNLTCPVCRANL--------
>UniRef90_A0A484MHI1/160-213 [subseq from] RING-type domain-containing protein n=1 Tax=Cuscuta campestris TaxID=132261 RepID=A0A484MHI1_9ASTE
-----------------KSHLVESQECNICKTEFEVGEEARELPCEHIYHSDCIVPWLRLHNSCPVCRKNV--------
>UniRef90_A0A484MHI1/448-513 [subseq from] RING-type domain-containing protein n=1 Tax=Cuscuta campestris TaxID=132261 RepID=A0A484MHI1_9ASTE
-------DAIPKIQIS-ESHLINDKACSVCLEEFEVGEEARELPCKHIYHSECIVPWLRLHNSCPVCRNDVDEN-----
>UniRef90_A0A0E0BNT5/22-79 [subseq from] RING-type domain-containing protein n=1 Tax=Oryza glumipatula TaxID=40148 RepID=A0A0E0BNT5_9ORYZ
---------------KPRLGETREEECAVCLQDFgEKDEELRMMPCSHSFHQRCLFGWLAIRDNCPVCRSAMS-------
>UniRef90_A0A0E0BNT5/242-286 [subseq from] RING-type domain-containing protein n=1 Tax=Oryza glumipatula TaxID=40148 RepID=A0A0E0BNT5_9ORYZ
------------------------RGCAVCLEDFEAGEKLTRMPCSHCFHATCILDWLRLSHRCPLCRY----------
>UniRef90_A0A4D6N1X3/106-145 [subseq from] E3 ubiquitin-protein ligase n=1 Tax=Vigna unguiculata TaxID=3917 RepID=A0A4D6N1X3_VIGUN
------------------------CSCSICLGDYKEGDMLRLLPrCDHIFHLACVDPWLSSEES----------------
>UniRef90_A0A4D6N1X3/219-270 [subseq from] E3 ubiquitin-protein ligase n=1 Tax=Vigna unguiculata TaxID=3917 RepID=A0A4D6N1X3_VIGUN
-------------------TSSSSSSCSICLMDYKDRDSLRVLPaCGHFFHVKCVDPWLRINMTCPVCRTT---------
>UniRef90_A0A1I8JAW1/260-313 [subseq from] RING-type domain-containing protein n=2 Tax=Macrostomum lignano TaxID=282301 RepID=A0A1I8JAW1_9PLAT
----------------------SSSSCVVCMCDFEPRQQLRSLACGHEFHVRCVDRWLRHNRTCPVCRADAAKGHQ---
>UniRef90_A0A2K6MCZ8/360-411 [subseq from] Ring finger protein 44 n=2 Tax=Rhinopithecus bieti TaxID=61621 RepID=A0A2K6MCZ8_RHIBE
----------------------------LLSGDFETRQLLRwSLPCNHEFHTKCVDKWLKANRTCPICRADASEVPREAE
>UniRef90_A0A1J3HKL5/57-119 [subseq from] RING-type E3 ubiquitin transferase (Fragment) n=1 Tax=Noccaea caerulescens TaxID=107243 RepID=A0A1J3HKL5_NOCCA
--------MFPVVSYSPEmNLPGLGEECVICLSDFVSGEQIRLLPkCNHGFHIRCIDKWLQQHLTCPKCRN----------
>UniRef90_A0A1J3HKL5/253-287 [subseq from] RING-type E3 ubiquitin transferase (Fragment) n=1 Tax=Noccaea caerulescens TaxID=107243 RepID=A0A1J3HKL5_NOCCA
-------------------------ECVICFSDFVSGEQIRLLPkCNHGFHVCCIDKWLQ--------------------
>UniRef90_A0A8X8ZRQ3/148-215 [subseq from] Uncharacterized protein n=2 Tax=Salvia splendens TaxID=180675 RepID=A0A8X8ZRQ3_SALSN
---RPSIDALPTVKISRR-HVRADSTCAVCKERFEMGSQARKLPCKHLYHSDCIAPWLQQRSSCPVCRQQIT-------
>UniRef90_A0A8X8ZRQ3/323-389 [subseq from] Uncharacterized protein n=2 Tax=Salvia splendens TaxID=180675 RepID=A0A8X8ZRQ3_SALSN
---KSAINALPKVKVSKE-HIHADSTCAVCKEKFELGSQARKLPCKHIYHSDCIVPWLQRHSSCPICRLPV--------
>UniRef90_A0A5J9TBG8/124-171 [subseq from] RING-type domain-containing protein (Fragment) n=1 Tax=Eragrostis curvula TaxID=38414 RepID=A0A5J9TBG8_9POAL
-----------------------AATCSVCLGAFQVGETVRLLPvCLHLYHVDCIDPWLEVHSTCPICRSG---------
>UniRef90_A0A5J9TBG8/316-364 [subseq from] RING-type domain-containing protein (Fragment) n=1 Tax=Eragrostis curvula TaxID=38414 RepID=A0A5J9TBG8_9POAL
-----------------------AATCSVCLGAFQVGEKVRLLPvCLHLYHVQCIDPWLDVHSTCPICRSGT--------
>UniRef90_A0A0E0AAJ0/128-175 [subseq from] RING-type domain-containing protein n=1 Tax=Oryza glumipatula TaxID=40148 RepID=A0A0E0AAJ0_9ORYZ
------------------------GECAICLGEVRRGQVVKQLPaCTHLFHARCIDKWLITsQGTCPVCRTP---------
>UniRef90_A0A0E0AAJ0/382-426 [subseq from] RING-type domain-containing protein n=1 Tax=Oryza glumipatula TaxID=40148 RepID=A0A0E0AAJ0_9ORYZ
--------------------------CAVCLGAVREGEMVRRLPaCEHVYHADCIDRWLAAHRTCPLCRRE---------
>UniRef90_A0A6S7KP37/243-311 [subseq from] RING finger 44-like n=1 Tax=Paramuricea clavata TaxID=317549 RepID=A0A6S7KP37_PARCT
-ISKCVLENLVTYRVTSKDRHIGESRCVICLMDFEPKQQVRILPCLHEYHSKCIDKWLKSNRSCPICRKE---------
>UniRef90_A0A1A9VZJ4/137-202 [subseq from] RING-type domain-containing protein n=1 Tax=Glossina brevipalpis TaxID=37001 RepID=A0A1A9VZJ4_9MUSC
---STDIDNLSTVEYNPEISVHNQTTCVVCLCDFEFRQILRILPCKHAFHRKCVDEWLKNRASCPTCRV----------
>UniRef90_A0A1B0FCG1/50-113 [subseq from] RING-type domain-containing protein n=1 Tax=Glossina morsitans morsitans TaxID=37546 RepID=A0A1B0FCG1_GLOMM
-----QIKKLSSYQYNPEIPRSNQTLCSVCLENFELNQTVRKLGCSHEFHSQCVDKWLKSKATCPLCRA----------
>UniRef90_A0A0E0NCE5/146-219 [subseq from] RING-type domain-containing protein n=1 Tax=Oryza rufipogon TaxID=4529 RepID=A0A0E0NCE5_ORYRU
GLTAAAIDALPASEYERPRGGGGDPACSVCLEDVRGGETVRWLPaCGHLYHAACIDAWLRSRTTCPLCRSDLSS------
>UniRef90_T1EIE8/19-80 [subseq from] RING-type domain-containing protein n=1 Tax=Helobdella robusta TaxID=6412 RepID=T1EIE8_HELRO
GLTKSEFEKLTVYRFSTSSSSpasDMQTSCVVCMCDFEDQQMLRVLPCTHQFHAKCVDKWLK--------------------
>UniRef90_A0A0E0RDJ7/128-171 [subseq from] RING-type domain-containing protein n=2 Tax=Oryza TaxID=4527 RepID=A0A0E0RDJ7_ORYRU
---------------------AREKQCGVCLEGFEEGDKLRKMPCEHYFHESCVFKWLQGPSYVP--------------
>UniRef90_A0A0E0RDJ7/381-435 [subseq from] RING-type domain-containing protein n=2 Tax=Oryza TaxID=4527 RepID=A0A0E0RDJ7_ORYRU
-----------------GDEKGEAKDCPVCLQGFEEGDKLRRMPCadSHCFHEQCIFSWLVINRHCPLCRFP---------
>UniRef90_A0A2P5XNU3/157-223 [subseq from] RING-type E3 ubiquitin transferase n=1 Tax=Gossypium barbadense TaxID=3634 RepID=A0A2P5XNU3_GOSBA
--SKAAVEAMPMVEID-DTHINNELFCAVCKEQFELGTKVLNMPCNHLYHSNCLLPWLRLRNSCPVCRHE---------
>UniRef90_A0A8S1SC35/481-526 [subseq from] RING-type domain-containing protein n=1 Tax=Paramecium octaurelia TaxID=43137 RepID=A0A8S1SC35_PAROT
----------------------EDEICIIC---HEELILARSLPCQHKFHLKCLFGWLKAQQQCPICRAEV--------
>UniRef90_A5B787/83-139 [subseq from] RING-type domain-containing protein n=3 Tax=Vitis vinifera TaxID=29760 RepID=A5B787_VITVI
--------------YEPEEGSNEVVECAVCLCKIEEGEEVRELRCGHMFHRDCLDRWLGhRNGTCPLCRSC---------
>UniRef90_A5B787/231-289 [subseq from] RING-type domain-containing protein n=3 Tax=Vitis vinifera TaxID=29760 RepID=A5B787_VITVI
-----------HYKVKLGSEESEE-ECAVCLCKIEEGDEISDLRCDHLFHKVCLDRWVQYKRsTCPLCRDS---------
>UniRef90_A0A0E0HRZ3/100-147 [subseq from] RING-type domain-containing protein n=2 Tax=Oryza TaxID=4527 RepID=A0A0E0HRZ3_ORYNI
------------------------DCCAVCLDELGEGAVVRMLPsCKHYFHATCVDVWLLSRATCPVCRGSP--------
>UniRef90_A0A0E0HRZ3/374-419 [subseq from] RING-type domain-containing protein n=2 Tax=Oryza TaxID=4527 RepID=A0A0E0HRZ3_ORYNI
-------------------------ECVVCLQELADGDVVRVLPaCRHFFHGGCIDLWLRAHSTCPVCRAH---------
>UniRef90_A0A1A9V9E7/182-245 [subseq from] RING-type domain-containing protein n=1 Tax=Glossina austeni TaxID=7395 RepID=A0A1A9V9E7_GLOAU
-------ERLPISTYNPEGDTEFQTSCAMCLSDFQLNDLLRTLPCNHKFHAACVDKWLKIEGTCPLCRRCA--------
>UniRef90_A0A0M3IM88/190-232 [subseq from] RING-type domain-containing protein n=2 Tax=Ascaris TaxID=6251 RepID=A0A0M3IM88_ASCLU
---------------------ASQERCSICLDEYKEGQELRVLFCGHEFHPKCVDPWLLSNSIC---------------
>UniRef90_A0A0M3IM88/231-272 [subseq from] RING-type domain-containing protein n=2 Tax=Ascaris TaxID=6251 RepID=A0A0M3IM88_ASCLU
----------------------------ICLDEYKEGQELRVLFCGHEFHPKCVDPWLLSNRRCPLCQYD---------
>UniRef90_A0A834Y7W6/43-105 [subseq from] RING-type domain-containing protein n=1 Tax=Tetracentron sinense TaxID=13715 RepID=A0A834Y7W6_9MAGN
-------EKIPTFCYRSE-STPELIECAVCLSKFREGEKIRELKCNHVFHKDCLDKWLQHdSATCPLCRSS---------
>UniRef90_A0A834Y7W6/227-289 [subseq from] RING-type domain-containing protein n=1 Tax=Tetracentron sinense TaxID=13715 RepID=A0A834Y7W6_9MAGN
-------EKIPTFRYRSQS-TLELIECAVCLSKFREGEKIReVQYCKHIFHKDCLDKWLQHdSATCPLCRS----------
>UniRef90_UPI001955DDCD/416-486 [subseq from] uncharacterized protein si:ch211-59o9.10 isoform X1 n=2 Tax=Pimephales promelas TaxID=90988 RepID=UPI001955DDCD
--TKAEIERLPIKTYDPA-HSAGKTDCQICFSEYKAGERLRILPCLHDYHVKCIDRWLKENATCPICRADISDI-----
>UniRef90_UPI001C09994B/430-500 [subseq from] uncharacterized protein si:ch211-59o9.10 n=2 Tax=Alosa TaxID=34772 RepID=UPI001C09994B
--TKREIERLPTKAYNPA-HSAGKTECQICFCEYTEGEQLRMLPCLHDYHVKCIDRWLKENVTCPICRADVSQT-----
>UniRef90_A0A0D9YTR2/118-163 [subseq from] RING-type domain-containing protein n=1 Tax=Oryza glumipatula TaxID=40148 RepID=A0A0D9YTR2_9ORYZ
------------------------VECAVCLAKLEDGEEARFLPrCGHGFHAECVDMWLGSHSTCPLCRL----------
>UniRef90_A0A0D9YTR2/425-472 [subseq from] RING-type domain-containing protein n=1 Tax=Oryza glumipatula TaxID=40148 RepID=A0A0D9YTR2_9ORYZ
----------------------DGVECAVCLAELEDGEEARFLPrCGHGFHAECVDMWLGSHSTCPLCRL----------
>UniRef90_A0A8C1EM53/410-479 [subseq from] E3 ubiquitin-protein ligase RNF12-like n=7 Tax=Cyprininae TaxID=2743694 RepID=A0A8C1EM53_CYPCA
--TKAEIERLPIKAYDPA-HSAGKTDCQICFSEYKAGERLRILPCLHDYHVKCIDRWLKENATCPICRADVSE------
>UniRef90_A0A643CC70/385-431 [subseq from] Ring finger protein 148 (Fragment) n=2 Tax=Cetacea TaxID=9721 RepID=A0A643CC70_BALPH
---------------------PDENNCVVCFDIYKPQDVVRILTCKHFFHKACIDPWLLAHRTCPMCK-----------
>UniRef90_A0A643CC70/687-732 [subseq from] Ring finger protein 148 (Fragment) n=2 Tax=Cetacea TaxID=9721 RepID=A0A643CC70_BALPH
-------------------------SCVVCFELYKPNDTVRILTCKHFFHQNCIDPWILAHGTCPMCKCDI--------
>UniRef90_A0A5B6VFD2/127-175 [subseq from] RING-H2 finger protein ATL28-like n=1 Tax=Gossypium australe TaxID=47621 RepID=A0A5B6VFD2_9ROSI
--------------------QTTLDECVICLDGFEDDEMCRVFPvCEHVFHFSCIDNWLRNHLTCPICR-----------
>UniRef90_A0A5B6VFD2/322-367 [subseq from] RING-H2 finger protein ATL28-like n=1 Tax=Gossypium australe TaxID=47621 RepID=A0A5B6VFD2_9ROSI
-----------------------LDECVICLEDFEDDELCRVFPvCEHVFHCSCIDNWLRNHLTCPICR-----------
>UniRef90_A0A178VYP4/314-362 [subseq from] RING-type domain-containing protein n=2 Tax=Arabidopsis TaxID=3701 RepID=A0A178VYP4_ARATH
------------------------IVCPICLSEYVSKETVRFIPeCDHCFHAKCIDVWLKIHGSCPLCRNSRS-------
>UniRef90_A0A178VYP4/547-592 [subseq from] RING-type domain-containing protein n=2 Tax=Arabidopsis TaxID=3701 RepID=A0A178VYP4_ARATH
------------------------IVCPICLSEYASKETVRFIPeCDHCYHVECIDVWLKIHGSCPLCRN----------
>UniRef90_A0A498IDX8/47-107 [subseq from] RING-type domain-containing protein n=1 Tax=Malus domestica TaxID=3750 RepID=A0A498IDX8_MALDO
-----------QYKPNPGaNSETSTAECAVCLCKIEEGEEIRELRCAHLLHKPCLDWWTGfKHATCPICRSR---------
>UniRef90_A0A498IDX8/189-249 [subseq from] RING-type domain-containing protein n=1 Tax=Malus domestica TaxID=3750 RepID=A0A498IDX8_MALDO
-----------QYKPNPGpNSETSTAECAVCLCKIEEGEEIRELRCAHLFHKPCLDKWTGfKHATCPICRSR---------
>UniRef90_A0A4D6KV61/339-384 [subseq from] E3 ubiquitin-protein ligase n=1 Tax=Vigna unguiculata TaxID=3917 RepID=A0A4D6KV61_VIGUN
----------------------HQKRCTICLEEFENGsEIGKMQLCDHKFHFDCIKQWLVQKNLCPVQ------------
>UniRef90_A0A4D6KV61/531-584 [subseq from] E3 ubiquitin-protein ligase n=1 Tax=Vigna unguiculata TaxID=3917 RepID=A0A4D6KV61_VIGUN
----------------------HQKRCTICLEEFENGsEIGKMQLCDHKFHFDCIKQWLVQKNLCPVCRRVALNRH----
>UniRef90_A0A1A9UIL8/50-113 [subseq from] RING-type domain-containing protein n=1 Tax=Glossina austeni TaxID=7395 RepID=A0A1A9UIL8_GLOAU
-----QIKKLPSYRYNPEIRRSNQTFCSVCLENFELNQTVRKLGCSHEFHSQCVDKWLNLKATCPLCRT----------
>UniRef90_A0A8J4U880/547-615 [subseq from] Synaptonemal complex protein 3 isoform X1 n=1 Tax=Clarias magur TaxID=1594786 RepID=A0A8J4U880_CLAMG
--SKREIERLPAKAYDPA-HNAGKTDCQICFSDYKKGEKLRILPCFHDYHVKCIDRWLKENATCPICRADVS-------
>UniRef90_A0A3B4EBG4/385-453 [subseq from] Uncharacterized LOC108416779 n=2 Tax=Pygocentrus nattereri TaxID=42514 RepID=A0A3B4EBG4_PYGNA
--SKGDIERLPTKVYNPTH-NAGK-TCQICFCDYKEGENLRMLPCLHDYHVNCIDRWLKESSTCPICRADVSE------
>UniRef90_A0A835B3Z6/265-311 [subseq from] RING-type domain-containing protein n=1 Tax=Digitaria exilis TaxID=1010633 RepID=A0A835B3Z6_9POAL
-------------------------ECAVCLQDFVAEDKLRAMPCSHAFHQKCIFDWLRVNHVCPLCRHALS-------
>UniRef90_A0A835B3Z6/598-640 [subseq from] RING-type domain-containing protein n=1 Tax=Digitaria exilis TaxID=1010633 RepID=A0A835B3Z6_9POAL
-------------------------ECAVCLQDFVADDKLRAMPCSHAFHHKFIFDWLRINHVCPLCC-----------
>UniRef90_A0A8S9JTW1/16-80 [subseq from] RING-type domain-containing protein n=1 Tax=Brassica cretica TaxID=69181 RepID=A0A8S9JTW1_BRACR
---KSVIEDLPVVELTL---EEGEVVCAVCKDEMIIEEEVKRLPCRHLYHGECITPWLGIRNTCPVCRFEL--------
>UniRef90_A0A8S9JTW1/107-170 [subseq from] RING-type domain-containing protein n=1 Tax=Brassica cretica TaxID=69181 RepID=A0A8S9JTW1_BRACR
---------LVSYRFNDDCADFERTgevVCAVCKDEMIIEEEVKRLPCRHLYHGECITPWLGIRNTCPVCRFE---------
>UniRef90_A0A4C1VCR4/570-609 [subseq from] E3 ubiquitin-protein ligase RNF38 n=1 Tax=Eumeta variegata TaxID=151549 RepID=A0A4C1VCR4_EUMVA
---------------------GDQTSCVVCMCEFEARQTLRVLPCSHEFHAKCVDKWLRVS------------------
>UniRef90_E7F6I4/400-469 [subseq from] Si:ch211-59o9.10 n=2 Tax=Danio rerio TaxID=7955 RepID=E7F6I4_DANRE
--SKAEIERLPIKTYDPT-HSAGKTDCQICFSEYKAGERLRMLPCLHDYHVKCIDRWLKENATCPICRADVSE------
>UniRef90_A0A8C4X6F5/209-276 [subseq from] Uncharacterized LOC114662230 n=1 Tax=Erpetoichthys calabaricus TaxID=27687 RepID=A0A8C4X6F5_ERPCA
---SAQINCLPTKTFNSAS-AAGKTICQICYCDYKEREKLRILPCLHDYHTRCVDRWLKKNSTCPICRADAA-------
>UniRef90_UPI002043CE4A/107-155 [subseq from] RING-H2 finger protein ATL72-like n=1 Tax=Triticum urartu TaxID=4572 RepID=UPI002043CE4A
-----------------------DGVCVICLSEFVDGEKVRVLPlCGHAFHVRCIDAWLVSHGSCPTCRRPV--------
>UniRef90_UPI002043CE4A/174-222 [subseq from] RING-H2 finger protein ATL72-like n=1 Tax=Triticum urartu TaxID=4572 RepID=UPI002043CE4A
-----------------------DTIINVVIVEFVDGEKVRVLPlCGHAFHVRCIDAWLVSHGSCPTCRRPV--------
>UniRef90_A0A5N5NVD4/389-457 [subseq from] RING-type domain-containing protein n=2 Tax=Pangasianodon hypophthalmus TaxID=310915 RepID=A0A5N5NVD4_PANHP
--SKGEIERLPTKAYDPS-HNAGKTDCQICFSDYKKGEKLRILPCFHDYHVKCIDRWLKENATCPICRADVS-------
>UniRef90_A0A1B0A0R2/50-113 [subseq from] RING-type domain-containing protein n=1 Tax=Glossina pallidipes TaxID=7398 RepID=A0A1B0A0R2_GLOPL
-----QIKKLPSYQCNPKIPRSNQTFCSVCLENFELNQTVRKLGCSHEFHSQCVDKWLKSKPTCPLCRA----------
>UniRef90_A0A3N0YCH8/416-485 [subseq from] RING finger protein 44 n=2 Tax=Xenocypridinae TaxID=2743747 RepID=A0A3N0YCH8_ANAGA
--TKAEIERLPIKTYDPT-HSAGKTDCQICFSEYKGGERLRMLPCLHDYHVKCIDRWLKENATCPICRADISE------
>UniRef90_A0A498K259/115-166 [subseq from] RING-type E3 ubiquitin transferase n=1 Tax=Malus domestica TaxID=3750 RepID=A0A498K259_MALDO
--------------------ECREGTCAVCLCEFTDGENIRLLPeCVHLFHVGCIDMWLSSHSNCPLCRTDI--------
>UniRef90_A0A498K259/308-368 [subseq from] RING-type E3 ubiquitin transferase n=1 Tax=Malus domestica TaxID=3750 RepID=A0A498K259_MALDO
-------------KYQKEAHVKEiGTECPVCLSLFADGEKVRqLCVCKHSFHSLCINMWLKDHSNCPICRASVA-------
>UniRef90_A0A553MSG9/385-453 [subseq from] RING-type domain-containing protein n=1 Tax=Danionella translucida TaxID=623744 RepID=A0A553MSG9_9TELE
--TKAQIEQLPIKTYNPA-HSAGKTDCQICFSEYKAGERLRMLPCLHDYHVKCIDRWLKENATCPICRADIT-------
>UniRef90_UPI002015A904/417-486 [subseq from] E3 ubiquitin-protein ligase RLIM n=1 Tax=Labeo rohita TaxID=84645 RepID=UPI002015A904
--TKAEIERLPVKTYDPA-HSAGKTDCQICFSEYKAGERLRMLPCLHDYHVKCIDRWLKENATCPICRADISE------
>UniRef90_A0A0E0FMV5/128-177 [subseq from] RING-type domain-containing protein n=1 Tax=Oryza nivara TaxID=4536 RepID=A0A0E0FMV5_ORYNI
-------------------------QCAVCLSIVQEGEAVRQLPaCKHLFHVGCIDVWLHSHSTCPLCRASVEPL-----
>UniRef90_A0A0E0FMV5/734-805 [subseq from] RING-type domain-containing protein n=1 Tax=Oryza nivara TaxID=4536 RepID=A0A0E0FMV5_ORYNI
--TAAAIDALPASEYErPLGvGGGGDPACSVCLEDVRGGETVRRLPaCGHLYHAACIDAWLRSRTTCPLCRSDL--------
>UniRef90_A0A1J6K597/62-114 [subseq from] Putative e3 ubiquitin-protein ligase hip1 n=1 Tax=Nicotiana attenuata TaxID=49451 RepID=A0A1J6K597_NICAT
---------------------EERAGCFICFFEFQNGDSLLTLPCGDVFHLDCFYERLRKRRnDCPFCSAEEEE------
>UniRef90_A0A1J6K597/133-186 [subseq from] Putative e3 ubiquitin-protein ligase hip1 n=1 Tax=Nicotiana attenuata TaxID=49451 RepID=A0A1J6K597_NICAT
------------------DEELEQETCAICLCEYEDEDTIGKLQCGHEFHVGCVNKWLQHKKSCPFCRAQVL-------
>UniRef90_A0A672SFJ9/416-485 [subseq from] E3 ubiquitin-protein ligase RNF6-like n=9 Tax=Cyprininae TaxID=2743694 RepID=A0A672SFJ9_SINGR
--TKAEIERLPVKTYDPA-HSAGKTDCQICFSEYKVGERLRILPCLHDYHVKCIDRWLKENATCPICRADISE------
>UniRef90_A0A6P6ME08/415-484 [subseq from] E3 ubiquitin-protein ligase RLIM-like isoform X1 n=2 Tax=Carassius auratus TaxID=7957 RepID=A0A6P6ME08_CARAU
--TKAEIERLPVKTYDPANSA-GKTDCQICFSEYNPGERLRILPCLHDYHVKCIDRWLKENATCPICRADISE------
>UniRef90_A0A8T2AQD4/317-366 [subseq from] Wall-associated receptor kinase C-terminal n=1 Tax=Arabidopsis suecica TaxID=45249 RepID=A0A8T2AQD4_ARASU
-----------------------DIVCPICLSEYVSKETVRCIPeCDHCFHSDCIDVWLKIHGSCPLCRNSPS-------
>UniRef90_A0A8T2AQD4/573-619 [subseq from] Wall-associated receptor kinase C-terminal n=1 Tax=Arabidopsis suecica TaxID=45249 RepID=A0A8T2AQD4_ARASU
------------------------IVCPICLSEYASKETVRFIPeCDHCFHVKCIDVWLKIHGSCPLCRNS---------
>UniRef90_A0A498IMB6/149-193 [subseq from] RING-type domain-containing protein n=1 Tax=Malus domestica TaxID=3750 RepID=A0A498IMB6_MALDO
-------------------------DCVICMEGFETDQLCQVFPsCNHTFHSNCMNTWLKKSLTCPICQL----------
>UniRef90_A0A498IMB6/424-468 [subseq from] RING-type domain-containing protein n=1 Tax=Malus domestica TaxID=3750 RepID=A0A498IMB6_MALDO
-------------------------RCTICLEDFGDGEFCRVFACKHMFHSDCIDHWLKNHLTCPICRNS---------
>UniRef90_A0A8C4CEI4/397-466 [subseq from] E3 ubiquitin-protein ligase RLIM-like n=2 Tax=Denticeps clupeoides TaxID=299321 RepID=A0A8C4CEI4_9TELE
--TQPEIERFPTSKFDPA-HSAGKTECQICFCDYSQGEKLRILPCFHDYHVKCIDRWLQDNTTCPICRADVTD------
>UniRef90_A0A6P8HC88/387-453 [subseq from] uncharacterized protein LOC116287746 n=1 Tax=Actinia tenebrosa TaxID=6105 RepID=A0A6P8HC88_ACTTE
--NKEAIDRIHSFRYSASNKEMSNGSCVVCMMDYNNREKLRKLPCSHDFHSKCIDRWLKNNRSCPVCRE----------
>UniRef90_A0A2U1Q7N5/43-102 [subseq from] RING-H2 finger protein ATL56 n=1 Tax=Artemisia annua TaxID=35608 RepID=A0A2U1Q7N5_ARTAN
--------HLPPFEYPTRNSR--DDDCSICLEGFDVGEICRVLPaCDHVFHAKCVDTWLVKVASCPVCRT----------
>UniRef90_A0A2U1Q7N5/134-166 [subseq from] RING-H2 finger protein ATL56 n=1 Tax=Artemisia annua TaxID=35608 RepID=A0A2U1Q7N5_ARTAN
-------------------------------------EICRVLPaCDHVFHAKCVDTWLVKVASCPVCRT----------
>UniRef90_UPI001966264E/468-535 [subseq from] uncharacterized protein si:ch211-59o9.10 isoform X1 n=5 Tax=Polypteridae TaxID=8289 RepID=UPI001966264E
---SAQINCLPTKTFNSAS-AAGKTICQICYCDYKEREKLRILPCLHDYHTRCIDRWLKKNSTCPICRADAA-------
>UniRef90_A0A3L6RDA6/154-204 [subseq from] RING-type domain-containing protein n=1 Tax=Panicum miliaceum TaxID=4540 RepID=A0A3L6RDA6_PANMI
---------------------ADRQSCGICLEDFEDGDEISVMPCSggHGFHTNCIAKWLgRYSNMCPLCRH----------
>UniRef90_A0A3L6RDA6/351-401 [subseq from] RING-type domain-containing protein n=1 Tax=Panicum miliaceum TaxID=4540 RepID=A0A3L6RDA6_PANMI
---------------------GGESECAICFEDFEDREEVSVMPCahGHEYHTTCITKWLGRSNMCPLCRHE---------
>UniRef90_A0A1B0B0Z5/267-338 [subseq from] RING-type domain-containing protein n=1 Tax=Glossina palpalis gambiensis TaxID=67801 RepID=A0A1B0B0Z5_9MUSC
GLTRDEIATLPSYICSEDTTTGYCTSCAVCLHDFELQQILRVLPCTHTFHAECVDKWLEMRRTCPVCRALCS-------
>UniRef90_A0A1A9UMN1/251-322 [subseq from] RING-type domain-containing protein n=1 Tax=Glossina austeni TaxID=7395 RepID=A0A1A9UMN1_GLOAU
GLTRDEIATLPSYICSEDTTTGYCTSCAVCLHDFELQQILRVLPCTHAFHAECVDKWLEMRRTCPVCRALCS-------
>UniRef90_A0A443P711/140-185 [subseq from] RING-type E3 ubiquitin transferase n=1 Tax=Cinnamomum micranthum f. kanehirae TaxID=337451 RepID=A0A443P711_9MAGN
------------------------EGCVICLSEFKLGEVLTILPkCNHGFHIMCIERWWKDFHTCPTCLR----------
>UniRef90_A0A443P711/307-351 [subseq from] RING-type E3 ubiquitin transferase n=1 Tax=Cinnamomum micranthum f. kanehirae TaxID=337451 RepID=A0A443P711_9MAGN
-------------------------GCVICLSEFKLGEVLTILPkCNHGFHIMCIERWWKDFHTCPTCRT----------
>UniRef90_A0A813ZZ57/329-395 [subseq from] RING-type domain-containing protein n=4 Tax=Adineta steineri TaxID=433720 RepID=A0A813ZZ57_9BILA
---KVDIQQFISYRYKTSTLSSKQTACVICMSHFKNGQHIRVLPCQHEYHSKCIARWFTMNSSCPICRRD---------
>UniRef90_UPI00106C171B/236-306 [subseq from] uncharacterized protein LOC114516153 n=1 Tax=Dendronephthya gigantea TaxID=151771 RepID=UPI00106C171B
-ISKSVLDSLPTYRVASKVKNVCESHCVICLMEFEQKQQIRILPCLHEYHSKCIDKWLKGSRSCPICRKEVK-------
>UniRef90_A0A0E0JXZ5/135-182 [subseq from] RING-type domain-containing protein n=2 Tax=Oryza TaxID=4527 RepID=A0A0E0JXZ5_ORYPU
-----------------------SVLCAVCLEDVVRGETVRRLPaCGHLFHRDCVDMWLHSHTTCPLCRCE---------
>UniRef90_A0A0E0JXZ5/417-466 [subseq from] RING-type domain-containing protein n=2 Tax=Oryza TaxID=4527 RepID=A0A0E0JXZ5_ORYPU
-----------------------CALCSVCLEDVQAGEMVRQLPaCRHLFHVDCIDMWLHSHSTCPLCRCNVS-------
>UniRef90_A0A1J3GI42/151-195 [subseq from] RING-type E3 ubiquitin transferase (Fragment) n=2 Tax=Noccaea caerulescens TaxID=107243 RepID=A0A1J3GI42_NOCCA
-------------------------ECVICFSDFVSGEQIRLLPkCNHGFHVCCIDKWLQQHLTCPKCRN----------
>UniRef90_A0A5J9TCG8/101-161 [subseq from] RING-type domain-containing protein (Fragment) n=1 Tax=Eragrostis curvula TaxID=38414 RepID=A0A5J9TCG8_9POAL
------IAALPAYAYEKK---AGADDCAVCLGELQRGEAVKQLPaCAHLFHDSCIDAWLRSHVTCPLCWS----------
>UniRef90_A0A5J9TCG8/260-327 [subseq from] RING-type domain-containing protein (Fragment) n=1 Tax=Eragrostis curvula TaxID=38414 RepID=A0A5J9TCG8_9POAL
------VETLPAFTYARDSDESGgagGRECSVCIGAVREGEMVRRLPeCMHVYHVECIDRWLAAHSTCPVCRSK---------
>UniRef90_A0A1A9VZJ3/254-325 [subseq from] RING-type domain-containing protein n=1 Tax=Glossina brevipalpis TaxID=37001 RepID=A0A1A9VZJ3_9MUSC
GLTSQEIDMLPSYVCNQDARIGYCTSCAVCLCDFELQQILRVLLCTHTFHAECVDKWLEMRGTCPICRAVCS-------
>UniRef90_A0A803PPL3/206-254 [subseq from] RING-type domain-containing protein n=1 Tax=Cannabis sativa TaxID=3483 RepID=A0A803PPL3_CANSA
-----------------------DNTCPICLSEYRPNETLKTIPeCQHFFHSDCIDEWLRLNASCPICRKSP--------
>UniRef90_A0A803PPL3/810-857 [subseq from] RING-type domain-containing protein n=1 Tax=Cannabis sativa TaxID=3483 RepID=A0A803PPL3_CANSA
-----------------------DNICPICLSEYKPNEILKTIPeCQHFFHSDCIDEWLRLNASCPICRKS---------
>UniRef90_A0A8S1ZHV3/189-237 [subseq from] Genome assembly, chromosome: 1 n=1 Tax=Arabidopsis arenosa TaxID=38785 RepID=A0A8S1ZHV3_ARAAE
---------------------STSVTCAICINDYCVGEKLRILPCKHKFHVVCIDFWLGHWRSfCPVCKH----------
>UniRef90_A0A8S1ZHV3/484-533 [subseq from] Genome assembly, chromosome: 1 n=1 Tax=Arabidopsis arenosa TaxID=38785 RepID=A0A8S1ZHV3_ARAAE
---------------------STSVTCAICIDDYFVGERLKILPCKHKFHAVCIDSWLGHCRSfCPVCKRN---------
>UniRef90_A7RH29/23-87 [subseq from] RING-type domain-containing protein n=1 Tax=Nematostella vectensis TaxID=45351 RepID=A7RH29_NEMVE
GLTRAEIDQLPTYRVTAEsKKQNDDARCVVCLVDFEEKQLVRTLPCLHEYHTRCIDKWLKVHKTL---------------
>UniRef90_A0A8T0BKE8/401-469 [subseq from] RING-type domain-containing protein n=1 Tax=Silurus meridionalis TaxID=175797 RepID=A0A8T0BKE8_SILME
--TKVEIERLPAKAYDPA-HSAGKTECQICFSDYKKGEKLRMLPCFHDYHVKCIDRWLKENATCPICRADVS-------
>UniRef90_A0A1I8IFP9/575-623 [subseq from] RING-type domain-containing protein n=1 Tax=Macrostomum lignano TaxID=282301 RepID=A0A1I8IFP9_9PLAT
----------------------GRSSCVVCLADFEARQQLRGLACGHEFHARCVDRWLKQNRTCPICRADA--------
>UniRef90_A0A3L6RM83/195-252 [subseq from] E3 ubiquitin-protein ligase n=1 Tax=Panicum miliaceum TaxID=4540 RepID=A0A3L6RM83_PANMI
----------------PRAHDETSRRCAVCLRDVEKGEVATWLPtCLHVFHQHCIDQWLHlhGHPTCPICRSDA--------
>UniRef90_A0A3L6RM83/481-541 [subseq from] E3 ubiquitin-protein ligase n=1 Tax=Panicum miliaceum TaxID=4540 RepID=A0A3L6RM83_PANMI
-------------RRQPDDGETS-ERCAVCLCDVEKQgETATWLPaCLHVFHQHCIDQWLHlhGHSTCPICRSDA--------
>UniRef90_UPI000C6D0015/193-245 [subseq from] E3 ubiquitin-protein ligase synoviolin-like n=1 Tax=Centruroides sculpturatus TaxID=218467 RepID=UPI000C6D0015
---------------------TVDNVCIICREEMTGGGSSKKLPCNHIFHATCLRSWFQRQQTCPTCRMDVLRV-----
>UniRef90_A0A7J6B7W8/397-465 [subseq from] RING-type domain-containing protein n=4 Tax=Ictaluridae TaxID=7996 RepID=A0A7J6B7W8_AMEME
--SKEEIERLPAKAYDPA-HSAGKTDCQICFSDYKKGEKLRMLPCFHDYHVKCIDRWLKENANCPICRADVS-------
>UniRef90_A0A6A4KM71/1-24 [subseq from] RING-type domain-containing protein (Fragment) n=1 Tax=Rhododendron williamsianum TaxID=262921 RepID=A0A6A4KM71_9ERIC
----------------------------------------------HAFHIGCIDEWLEKHSGCPLCRVK---------
>UniRef90_A0A6A4KM71/349-419 [subseq from] RING-type domain-containing protein (Fragment) n=1 Tax=Rhododendron williamsianum TaxID=262921 RepID=A0A6A4KM71_9ERIC
--DKTVIESIPFFRFSSLKGSRRGLECVVCLSKFEDVEILRLLPkCKHAFHIGCIDEWLEKHSTCPLCRVKIS-------
>UniRef90_A0A498JCP4/303-349 [subseq from] RING-type domain-containing protein n=2 Tax=Malus domestica TaxID=3750 RepID=A0A498JCP4_MALDO
----------------------ADAECCICLSVYENGAELRQLPCQHHFHCTCIDKWLHINATCPMCKF----------
>UniRef90_A0A498JCP4/466-512 [subseq from] RING-type domain-containing protein n=2 Tax=Malus domestica TaxID=3750 RepID=A0A498JCP4_MALDO
-----------------------DAECCVCLSVYKNGAELSQHPCQHHFHCTCIDKWLHINATCPMCKFN---------
>UniRef90_UPI001EE52401/422-493 [subseq from] probable E3 ubiquitin-protein ligase RHG1A isoform X1 n=3 Tax=Haliotis rubra TaxID=36100 RepID=UPI001EE52401
GMTKSELNRLPIRKFKSSDSSgNDTTDCLICMCDYQEGDSLRILPCCHEFHQPCIDKWLKNTATCPICRVDV--------
>UniRef90_A0A438FAU2/123-173 [subseq from] RING-H2 finger protein ATL39 n=1 Tax=Vitis vinifera TaxID=29760 RepID=A0A438FAU2_VITVI
---------------------SINTGCVICLEDFKDGDVCRALPeCHHVFHKECVVSWLMQSNSCPICRAFT--------
>UniRef90_A0A438FAU2/345-391 [subseq from] RING-H2 finger protein ATL39 n=1 Tax=Vitis vinifera TaxID=29760 RepID=A0A438FAU2_VITVI
-----------------------HDECVICLEDIKDGEICRVLPeCSHVFHEACVGLWLMKKRVCPICRL----------
>UniRef90_A0A6A4L519/148-195 [subseq from] RING-type domain-containing protein (Fragment) n=1 Tax=Rhododendron williamsianum TaxID=262921 RepID=A0A6A4L519_9ERIC
-------------------------ECAVCLNEFQETEKLRKIPnCCHVFHVDCIDVWLQGNVNCPLCRTSVS-------
>UniRef90_A0A8S1SNQ6/407-454 [subseq from] RING-type domain-containing protein n=1 Tax=Paramecium octaurelia TaxID=43137 RepID=A0A8S1SNQ6_PAROT
------------------------SECQICLVEFQKQDLVKLTYCLHLFHSTCIDEWRKRNQTCPFCREDLT-------
>UniRef90_A0A8S1SNQ6/866-914 [subseq from] RING-type domain-containing protein n=1 Tax=Paramecium octaurelia TaxID=43137 RepID=A0A8S1SNQ6_PAROT
---------------------SDDQTCQICLEVYKKEDKVRITYCTHFYHAECIDIWINQNENCPTCRSS---------
>UniRef90_A0A669EBV7/24-92 [subseq from] RING-type domain-containing protein n=8 Tax=Pseudocrenilabrinae TaxID=318546 RepID=A0A669EBV7_ORENI
---RREIQRFPTKVFQGSSSGSGNTQCQICFCDYDNGEKLRMLPCFHDYHVQCIDRWLKDNTTCPICRANLA-------
>UniRef90_A0A7G2FFR5/107-154 [subseq from] (thale cress) hypothetical protein n=1 Tax=Arabidopsis thaliana TaxID=3702 RepID=A0A7G2FFR5_ARATH
----------------------DDSQCSICLMEYAKGDKITTLPCKHIYHKDCISQWLKQNKVCCICKAE---------
>UniRef90_A0A7G2FFR5/267-331 [subseq from] (thale cress) hypothetical protein n=1 Tax=Arabidopsis thaliana TaxID=3702 RepID=A0A7G2FFR5_ARATH
-LSKRRIGQIPTHKFTSSsrtrNLVSEKTQCPICIIDFKEGDTLSTLPCAHIYHEECISLWLQRNK-----------------
>UniRef90_A0A0E0BF18/158-204 [subseq from] RING-type domain-containing protein n=1 Tax=Oryza glumipatula TaxID=40148 RepID=A0A0E0BF18_9ORYZ
----------------------RQEECAVCLSDFEEKDRLRTMPCSHSFHEICLFRWLSESCLCPLCRY----------
>UniRef90_A0A0E0BF18/644-688 [subseq from] RING-type domain-containing protein n=1 Tax=Oryza glumipatula TaxID=40148 RepID=A0A0E0BF18_9ORYZ
-------------------------QCAICLGEFVAGDALRRGPgCGHRFHAECAERWLRVSATCPVCRD----------
>UniRef90_A0A6G0XXF5/185-229 [subseq from] RING-type domain-containing protein n=1 Tax=Aphanomyces euteiches TaxID=100861 RepID=A0A6G0XXF5_9STRA
-----------------------NTECPICLEEMGVNELLQ-LQCGHSFHPKCVDDWTKTSQTCPICRT----------
>UniRef90_A0A6G0XXF5/284-336 [subseq from] RING-type domain-containing protein n=1 Tax=Aphanomyces euteiches TaxID=100861 RepID=A0A6G0XXF5_9STRA
------------------QHPITDTVCSVCLESLDSSP--RQLLCGHAFHMSCIFGWLTSQSSCPVCRKTASH------
>UniRef90_A0A834Y9X4/56-118 [subseq from] RING-type domain-containing protein n=1 Tax=Tetracentron sinense TaxID=13715 RepID=A0A834Y9X4_9MAGN
-------EKIPTFRYRSE-SMPELIECAVCLSKFQEGEKIRELKCNHVFHKDCLGKWLQHdSATCPLCRSS---------
>UniRef90_A0A834Y9X4/165-213 [subseq from] RING-type domain-containing protein n=1 Tax=Tetracentron sinense TaxID=13715 RepID=A0A834Y9X4_9MAGN
----------------------ELIECAVFLSKFwEGEKIREVQYCKHIFHKDCLDKWLQHdSATCPLCRS----------
>UniRef90_A0A4S4EYL9/128-180 [subseq from] RING-type domain-containing protein n=1 Tax=Camellia sinensis var. sinensis TaxID=542762 RepID=A0A4S4EYL9_CAMSI
------------------------GDCTVCLSKFKRNDQLRLLPsCCHAFQTDCIDAWLSSNQTCLLCRSDSSDGRR---
>UniRef90_A0A4S4EYL9/368-414 [subseq from] RING-type domain-containing protein n=1 Tax=Camellia sinensis var. sinensis TaxID=542762 RepID=A0A4S4EYL9_CAMSI
-------------------------DCAVCLSKFKRNDQLQLLPsCCHAFQTDCIDAWLSSNQTCLLCRSAV--------
>UniRef90_A0A5J4YP56/224-291 [subseq from] E3 ubiquitin protein ligase RIE1 n=1 Tax=Porphyridium purpureum TaxID=35688 RepID=A0A5J4YP56_PORPP
--SKGEIDGVPEVTFQPGMYSDEDCLCAICLCEYEPDEKLRVLPCNHVFHSTCVDTWLGRSRQCPVCKQE---------
>UniRef90_A0A0Q3H2X7/81-131 [subseq from] RING-type domain-containing protein n=2 Tax=Brachypodium distachyon TaxID=15368 RepID=A0A0Q3H2X7_BRADI
------------------------AECAVCLGELAAGGVARLLPlCGHTFHRECVDTWLRSRANCPVCRQTVNEV-----
>UniRef90_A0A0Q3H2X7/293-352 [subseq from] RING-type domain-containing protein n=2 Tax=Brachypodium distachyon TaxID=15368 RepID=A0A0Q3H2X7_BRADI
----------------PRRELKETAECAICIRELAAGETARVLPrCGHAFHMECVDRWLGSCRaNCPLCRRDVVHI-----
>UniRef90_A0A6G1SC46/468-535 [subseq from] RING finger protein 44 (Fragment) n=1 Tax=Aceria tosichella TaxID=561515 RepID=A0A6G1SC46_9ACAR
--SRAEIDSLTPYIH---TNEKDARTCVICLSKFELKSKIRPLPCNHAFHAKCVDKWLRTNRTCPICRRDALK------
>UniRef90_A0A2T8KUN0/192-250 [subseq from] RING-type domain-containing protein n=2 Tax=Panicum TaxID=4539 RepID=A0A2T8KUN0_9POAL
----------------PRAHGETSERCAVCLCDVEKHgETATFLPaCLHVFHQHCIDQWLHlhGHPTCPICRSDA--------
>UniRef90_A0A2T8KUN0/413-471 [subseq from] RING-type domain-containing protein n=2 Tax=Panicum TaxID=4539 RepID=A0A2T8KUN0_9POAL
----------------PDDGET-SERCAVCLCDIEKHgETATFLPaCLHVFHQHCIDQWLHlhGHSTCPICRSDAF-------
>UniRef90_A0A6L2P954/97-138 [subseq from] Zinc finger, RING/FYVE/PHD-type n=1 Tax=Tanacetum cinerariifolium TaxID=118510 RepID=A0A6L2P954_TANCI
--------------------DKEGEICLICYDEYQANQMIRTLACRHSYHEGCIKNWLSRKK-----------------
>UniRef90_A0A6L2P954/464-494 [subseq from] Zinc finger, RING/FYVE/PHD-type n=1 Tax=Tanacetum cinerariifolium TaxID=118510 RepID=A0A6L2P954_TANCI
--------------------------------------FILWLPCLHLYHPSCIKPWLSNRNTCSLCWF----------
>UniRef90_A0A6L2P954/790-819 [subseq from] Zinc finger, RING/FYVE/PHD-type n=1 Tax=Tanacetum cinerariifolium TaxID=118510 RepID=A0A6L2P954_TANCI
-----------------------------------------LLPCLHLYHPSCIKPWLSNRNTCPVCRFEV--------
>UniRef90_UPI000740423C/238-305 [subseq from] E3 ubiquitin ligase BIG BROTHER-related-like n=1 Tax=Lepisosteus oculatus TaxID=7918 RepID=UPI000740423C
--SKREIERLPTKPFNPA-YSAGKTECQICFSDYREGEQLRVLPCLHDYHAKCIDRWLKENASCPVCRVDV--------
>UniRef90_UPI001F072014/432-503 [subseq from] uncharacterized protein LOC124477157 isoform X1 n=4 Tax=Hypomesus transpacificus TaxID=137520 RepID=UPI001F072014
--SKRELESLPTKTYNPA-HSAGKTQCQICFSDYTEGEELRMLPCLHDYHVQCIDRWLKESATCPICRADVSEMR----
>UniRef90_A0A1A9VZT9/73-137 [subseq from] RING-type domain-containing protein n=2 Tax=Glossina brevipalpis TaxID=37001 RepID=A0A1A9VZT9_9MUSC
-----KINMLPSNEYNIEMSNGDQLSCAICINDFLSKEIIRTLPCNHRFHVECIDKWLQSNSTCPMCRAR---------
>UniRef90_A0A5A9PQF5/419-488 [subseq from] RING finger protein 44 n=1 Tax=Triplophysa tibetana TaxID=1572043 RepID=A0A5A9PQF5_9TELE
--SKVEIERLPVKTYDPS-HSAGKTDCQICFSEYKKNERLRMLPCLHDYHVKCIDRWLKENATCPICRADVST------
>UniRef90_A0A163JYT2/331-383 [subseq from] RING-type domain-containing protein n=1 Tax=Absidia glauca TaxID=4829 RepID=A0A163JYT2_ABSGL
----------------------KNTVCAICLDDFKPTCQLRLLPCHHGFCVGCIDVWLtKKSSLCPICKYDCSDE-----
>UniRef90_A0A163JYT2/790-849 [subseq from] RING-type domain-containing protein n=1 Tax=Absidia glauca TaxID=4829 RepID=A0A163JYT2_ABSGL
--------TLPTRQWDgPDKDRADQ--CVICLEPFAVDDTLRTLPCDHEYHRDCIDVWLtKKNACCPLCL-----------
>UniRef90_A0A2I0VWT4/1-50 [subseq from] RING-type E3 ubiquitin transferase n=1 Tax=Dendrobium catenatum TaxID=906689 RepID=A0A2I0VWT4_9ASPA
-------------------------MCAVCLSKFNDGEDIKLLPeCKHCFHVQCIDMWLQSHSSCPLCRVKTKTV-----
>UniRef90_A0A2I0VWT4/74-125 [subseq from] RING-type E3 ubiquitin transferase n=1 Tax=Dendrobium catenatum TaxID=906689 RepID=A0A2I0VWT4_9ASPA
-----------------------HQMCAVCLSKFDDGEDIKVLPeCKHCFHVQCIDLWLKSHSSCPLCRVKTKTV-----
>UniRef90_A0A3S3NYV3/69-132 [subseq from] E3 ubiquitin-protein ligase RHA1B-like protein n=1 Tax=Cinnamomum micranthum f. kanehirae TaxID=337451 RepID=A0A3S3NYV3_9MAGN
-------EILPVVRFEDLHDDNTPDSCAVCLYEFEGHEEIrRLRNCRHIFHRSCLDRWMDHdQKTCPLCRT----------
>UniRef90_A0A3S3NYV3/222-286 [subseq from] E3 ubiquitin-protein ligase RHA1B-like protein n=1 Tax=Cinnamomum micranthum f. kanehirae TaxID=337451 RepID=A0A3S3NYV3_9MAGN
-------EKLPVVRFEELAVDEKHNGCVVCLEEIQGQEeIRRLVFCRHVFHRECLDRWIDHDqKACPLCRTP---------
>UniRef90_A0A834L7E1/169-235 [subseq from] RING-type E3 ubiquitin transferase n=1 Tax=Rhododendron simsii TaxID=118357 RepID=A0A834L7E1_RHOSS
--SKSAVESMPTVEIVA-GHVNSDSHCAVCKEAFVIGSEAREMPCKHIYHSDCILPWLSLRNSCPVCRHE---------
>UniRef90_A0A834L7E1/556-603 [subseq from] RING-type E3 ubiquitin transferase n=1 Tax=Rhododendron simsii TaxID=118357 RepID=A0A834L7E1_RHOSS
----------------------DELTCTICLEQVNRGELVRSLPCLHQFHANCIDPWLRQQGTCPVCKLK---------
>UniRef90_A0A6J5V2I6/104-147 [subseq from] RING-type domain-containing protein n=3 Tax=Prunus TaxID=3754 RepID=A0A6J5V2I6_PRUAR
--------------------------CVICMEDFKEGEYCRFLSnCRHAFHQKCIDDWLATASNCPVCRD----------
>UniRef90_A0A6J5V2I6/300-344 [subseq from] RING-type domain-containing protein n=3 Tax=Prunus TaxID=3754 RepID=A0A6J5V2I6_PRUAR
-------------------------ECVICMEEFEEEDKCRVLKCEHTFHRGCIEKWLSRAASCPLCRDS---------
>UniRef90_M0ZH19/76-120 [subseq from] Zinc finger (C3HC4-type RING finger) family protein n=1 Tax=Solanum tuberosum TaxID=4113 RepID=M0ZH19_SOLTU
----------------------NESSCPICLAEYNAGEIAKCMPgCQHCFHIDCVDKWLKLNTTCPN-------------
>UniRef90_M0ZH19/249-294 [subseq from] Zinc finger (C3HC4-type RING finger) family protein n=1 Tax=Solanum tuberosum TaxID=4113 RepID=M0ZH19_SOLTU
------------------------MICAICLGEYIAGETLRCIPeCEHCFHVECVDKWLKINSSCPVCRN----------
>UniRef90_A0A1B0FIR1/168-231 [subseq from] RING-type domain-containing protein n=1 Tax=Glossina morsitans morsitans TaxID=37546 RepID=A0A1B0FIR1_GLOMM
-------ERLPIYTYNPEGDTDFQTSCAMCLSDFQLNDLLRTLQCNHKFHAACVDKWLKNKGTCPLCRQCA--------
>UniRef90_A0A1E5UXT4/47-98 [subseq from] RING-type domain-containing protein n=1 Tax=Dichanthelium oligosanthes TaxID=888268 RepID=A0A1E5UXT4_9POAL
-------------------HDRAAWYCCVCISACGDGEEIRTLPCGHAFHRDCVDRWLaRRRRTCPLCRTH---------
>UniRef90_A0A1E5UXT4/155-206 [subseq from] RING-type domain-containing protein n=1 Tax=Dichanthelium oligosanthes TaxID=888268 RepID=A0A1E5UXT4_9POAL
------------------GHDRAAGYCCVCISACRDGEEIRSLPCGHAFHRDCVDRWLaRCRRTCPLCRL----------
>UniRef90_A0A7N0T8K8/189-232 [subseq from] RING-type domain-containing protein n=1 Tax=Kalanchoe fedtschenkoi TaxID=63787 RepID=A0A7N0T8K8_KALFE
--------------------EKEACYCLICIEEDEEQQLAR-LPCLHVFHSECVETWLRVSRLCP--------------
>UniRef90_A0A7N0T8K8/271-307 [subseq from] RING-type domain-containing protein n=1 Tax=Kalanchoe fedtschenkoi TaxID=63787 RepID=A0A7N0T8K8_KALFE
-----------------------KSYCAICLEKDDER--FSHMPCTHVFHTECIERQCKLTY-----------------
>UniRef90_A0A7N0T8K8/383-425 [subseq from] RING-type domain-containing protein n=1 Tax=Kalanchoe fedtschenkoi TaxID=63787 RepID=A0A7N0T8K8_KALFE
-----------------------KSYCAICLEKDDER-F-SRMPCTHVFHTECIERWLRIRNSCPICR-----------
>UniRef90_A0A815BWK6/338-404 [subseq from] RING-type domain-containing protein n=8 Tax=Rotaria TaxID=231623 RepID=A0A815BWK6_9BILA
---KVDIQQFFSYRYKIPTISSKQTACVICMSHFKNGQHIRVLPCQHEYHSKCIARWFAMNSSCPICRRD---------
>UniRef90_A0A103YGK1/107-153 [subseq from] Zinc finger, RING/FYVE/PHD-type n=1 Tax=Cynara cardunculus var. scolymus TaxID=59895 RepID=A0A103YGK1_CYNCS
-----------------------SSDCAICLAEYADGDEIRVLPqCGHGFHIGCIDTWLSSHSSCPSCRQ----------
>UniRef90_A0A103YGK1/266-313 [subseq from] Zinc finger, RING/FYVE/PHD-type n=1 Tax=Cynara cardunculus var. scolymus TaxID=59895 RepID=A0A103YGK1_CYNCS
----------------------SSSECAICLAEYTDGDEIRILpPCGHGFHVGCIDMWLSSHSSCPSCRQ----------
>UniRef90_A0A834ZT31/170-207 [subseq from] RING-type domain-containing protein n=1 Tax=Tetracentron sinense TaxID=13715 RepID=A0A834ZT31_9MAGN
-------------------------RCVVCLMEYKNRDKLITLPCQHGYHSKCIKKWLKINKP----------------
>UniRef90_A0A834ZT31/255-291 [subseq from] RING-type domain-containing protein n=1 Tax=Tetracentron sinense TaxID=13715 RepID=A0A834ZT31_9MAGN
-------------------------RCVVCLMEYKNQEMLINLPCQHGYHSECITKWLKINK-----------------
>UniRef90_A0A4Y2K4X0/63-106 [subseq from] RING-type domain-containing protein n=2 Tax=Araneus ventricosus TaxID=182803 RepID=A0A4Y2K4X0_ARAVE
--------------------------CPMCPnTSFRQNQIKR-LRCSHVFHQSCIDKWLKDNRNCPVCQTP---------
>UniRef90_A0A4Y2K4X0/174-224 [subseq from] RING-type domain-containing protein n=2 Tax=Araneus ventricosus TaxID=182803 RepID=A0A4Y2K4X0_ARAVE
---------------------PTEFVCPLCPNrSFRQNQFKRLL-CSHVFHQSCIDKWLRKNNSCPLCRVPHG-------
>UniRef90_A0A7M5XAC6/311-380 [subseq from] RING-type domain-containing protein n=1 Tax=Clytia hemisphaerica TaxID=252671 RepID=A0A7M5XAC6_9CNID
--SQRELDKLPSYHVTKKTLEefNENDRCVVCMSEYEVEEKLRVLPCAHEFHAPCVDKWLMTNPTCPICRAS---------
>UniRef90_A0A3N0XF66/31-70 [subseq from] E3 ubiquitin-protein ligase RNF38 (Fragment) n=1 Tax=Anabarilius grahami TaxID=495550 RepID=A0A3N0XF66_ANAGA
----------------------HRRRCVVCMCDFESRQLLRVLPCNHEFHAKCVDKWLKVSK-----------------
>UniRef90_A0A835E6X4/730-778 [subseq from] 2-isopropylmalate synthase n=1 Tax=Digitaria exilis TaxID=1010633 RepID=A0A835E6X4_9POAL
--------------------KGKEAECAVCLEDYQVGDKLRTMPCSHGFHERCILPWLHVSRLCPLCRF----------
>UniRef90_A0A835E6X4/1036-1083 [subseq from] 2-isopropylmalate synthase n=1 Tax=Digitaria exilis TaxID=1010633 RepID=A0A835E6X4_9POAL
---------------------TREEECAVCWESYEEGDKMSAMPCSHAFHDGCIRRWLAISSLCPLCRF----------
>UniRef90_A0A835EQT6/120-167 [subseq from] RING-type domain-containing protein n=1 Tax=Digitaria exilis TaxID=1010633 RepID=A0A835EQT6_9POAL
------------------------TGCAICLEGFDDGEEVSVMPCSHRhgFHPVCITKWLIRSNICPVCRHQ---------
>UniRef90_A0A835EQT6/414-458 [subseq from] RING-type domain-containing protein n=1 Tax=Digitaria exilis TaxID=1010633 RepID=A0A835EQT6_9POAL
-----------------------EVRCAICIGDFEVGDDLSVMPCSHVFHEGCIAKWLARSRLCPCCR-----------
>UniRef90_UPI001D1A4A77/189-234 [subseq from] mucin-2-like n=1 Tax=Hordeum vulgare subsp. vulgare TaxID=112509 RepID=UPI001D1A4A77
-------------------------NCPVCSEPLHGRTnVMAPHACAHVFHASCIEPWLHNRGSCPVCRCT---------
>UniRef90_UPI001D1A4A77/268-294 [subseq from] mucin-2-like n=1 Tax=Hordeum vulgare subsp. vulgare TaxID=112509 RepID=UPI001D1A4A77
-------------------------------------------ACGHVFHSCCIEPWLNQQGSCPVCRCN---------
>UniRef90_UPI001D1A4A77/336-380 [subseq from] mucin-2-like n=1 Tax=Hordeum vulgare subsp. vulgare TaxID=112509 RepID=UPI001D1A4A77
--------------------------CPVCLEPLHagSGDIRAAHACGHVFHSRCIGRWVRRRGSCPVCLC----------
>UniRef90_UPI001D1A4A77/432-479 [subseq from] mucin-2-like n=1 Tax=Hordeum vulgare subsp. vulgare TaxID=112509 RepID=UPI001D1A4A77
------------------------DECPVCLEPlrIDGGDVRAAHACGHVFHSRCIARWIRHRNSCPVCRCT---------
>UniRef90_UPI0008FEB357/72-110 [subseq from] RING-H2 finger protein ATL48-like n=1 Tax=Vitis vinifera TaxID=29760 RepID=UPI0008FEB357
-----------------------GMECAVCLEEIEGDELARVVPaCNHAFHLECADTWLSKH------------------
>UniRef90_UPI0008FEB357/220-287 [subseq from] RING-H2 finger protein ATL48-like n=1 Tax=Vitis vinifera TaxID=29760 RepID=UPI0008FEB357
--SEAELEKLPKLTGKD---LVMEPECAICLEQIKSDQPARLLPgCNHGFHVHCADTWLSRNSVCPVCRIRIN-------
>UniRef90_A0A2J6M3R6/62-107 [subseq from] RING-type domain-containing protein n=1 Tax=Lactuca sativa TaxID=4236 RepID=A0A2J6M3R6_LACSA
------------------------VECVVCLEGFKGGDKCRLLPnCRHTFHANCIDSWLIKTAACPIFER----------
>UniRef90_A0A2J6M3R6/130-196 [subseq from] RING-type domain-containing protein n=1 Tax=Lactuca sativa TaxID=4236 RepID=A0A2J6M3R6_LACSA
---EDDIKNLPWYDYQEDVEK--GVECAVCLEGFKPGDKCRLLPnCRHTFHANCIDSWLIKTAVCPVCRTCV--------
>UniRef90_A0A835DI98/82-127 [subseq from] RING-type E3 ubiquitin transferase n=1 Tax=Tetracentron sinense TaxID=13715 RepID=A0A835DI98_9MAGN
-----------------------DTKCVICLSEFCPGERIRILPkCNHGFHIQCIDKWQMSHSSYPTFR-----------
>UniRef90_A0A835DI98/353-399 [subseq from] RING-type E3 ubiquitin transferase n=1 Tax=Tetracentron sinense TaxID=13715 RepID=A0A835DI98_9MAGN
-----------------------DTECVICLSEFCPGKRIRILPkCNHGFHVRCIDKWLMSHSSCPTCRN----------
>UniRef90_UPI001FEE1356/445-512 [subseq from] uncharacterized protein si:ch211-59o9.10 n=1 Tax=Tachysurus fulvidraco TaxID=1234273 RepID=UPI001FEE1356
---KWEIERLPAKAYDPA-HNAGKTDCQICFSDYKKGEKLRMLPCFHDYHMKCIDRWLKENATCPICRADVS-------
>UniRef90_UPI001EB076B2/813-884 [subseq from] uncharacterized protein LOC124141063 isoform X1 n=3 Tax=Haliotis rufescens TaxID=6454 RepID=UPI001EB076B2
GMTKSELNRLPIRKFKSSDSSGNDTsDCLICMCDYQEGDSLRILPCCHEFHQPCIDKWLKNTATCPICRVDV--------
>UniRef90_A0A060WFC5/268-337 [subseq from] RING-type domain-containing protein n=1 Tax=Oncorhynchus mykiss TaxID=8022 RepID=A0A060WFC5_ONCMY
---EREIERLPTKTYDPA-HSAGKTQCQICFSDYTEGELLRMLPCLHNYHMQCIDRWLKENSTCPICRIDISEC-----
>UniRef90_A0A444E840/103-154 [subseq from] RING-type domain-containing protein n=1 Tax=Ensete ventricosum TaxID=4639 RepID=A0A444E840_ENSVE
---------------------TGMESCIVCMEEFVSGEELWVLPrCKHWFHGECLRRWLLvPSMTCPVCRMLV--------
>UniRef90_A0A444E840/206-253 [subseq from] RING-type domain-containing protein n=1 Tax=Ensete ventricosum TaxID=4639 RepID=A0A444E840_ENSVE
-----------------------LQSCVICMEEFVSGEELWVLPrCKHLFHGECINRWLLtPSMTCPVCRM----------
>UniRef90_A0A835A671/290-346 [subseq from] RING-type domain-containing protein n=1 Tax=Digitaria exilis TaxID=1010633 RepID=A0A835A671_9POAL
-----------------NGGEESRRRCAVCLYDVEEGETATWLPaCLHMFHQHCIDQWLHlhGNSTCPICRCDA--------
>UniRef90_A0A835A671/590-643 [subseq from] RING-type domain-containing protein n=1 Tax=Digitaria exilis TaxID=1010633 RepID=A0A835A671_9POAL
----------------------KMQRCVVCLCDVEKVETAAWLPaCMHVFHRHCIERWLHDHSTCPICRALVAAVQ----
>UniRef90_A0A0P7VC93/289-357 [subseq from] RING-type domain-containing protein (Fragment) n=1 Tax=Scleropages formosus TaxID=113540 RepID=A0A0P7VC93_SCLFO
---SREIERLPVKAFNPI-HSAGKTECQICFSDYVEGEKLRMLPCLHDYHMQCIDRWLKENATCPVCRVDVSE------
>UniRef90_A0A1A9W0L2/59-122 [subseq from] RING-type domain-containing protein n=1 Tax=Glossina brevipalpis TaxID=37001 RepID=A0A1A9W0L2_9MUSC
-------IMLPSEEYNIETSNGDQLSCAICIDDLLSKEIIRTLPCNHRFHVKCIDKWLQSHNTCPMCRAHV--------
>UniRef90_UPI0018C3C6C2/73-137 [subseq from] RING-H2 finger protein ATL70-like n=1 Tax=Glossina fuscipes TaxID=7396 RepID=UPI0018C3C6C2
----SQINMLPSYEYNVDKSCDNQAYCAVCINDLVSKELIRKLPCGHNFHAECLDKWLQSHETCPMCRT----------
>UniRef90_A0A5J5A7Y3/377-419 [subseq from] RING-type domain-containing protein n=1 Tax=Nyssa sinensis TaxID=561372 RepID=A0A5J5A7Y3_9ASTE
----------------PPTMDQEPEICVICQEEYESNETVGTLQCGHDYHADCIKEWLF--------------------
>UniRef90_A0A5J5A7Y3/827-889 [subseq from] RING-type domain-containing protein n=1 Tax=Nyssa sinensis TaxID=561372 RepID=A0A5J5A7Y3_9ASTE
-----------AVNFNePKSMDQEPEICVICQEEYESNETIGTLQCGHDYHADCIKKWLFQINICPVCKSTALT------
>UniRef90_A0A4W5M4B6/411-480 [subseq from] Si:ch211-59o9.10 n=2 Tax=Salmonidae TaxID=8015 RepID=A0A4W5M4B6_9TELE
---EREIERLPTKTYDPA-HSAGKTQCQICFSDYTEGELLRMLPCLHDYHVQCIDRWIKENTTCPICRIDISEC-----
>UniRef90_A0A668RHL8/66-134 [subseq from] RING-type domain-containing protein n=1 Tax=Oreochromis aureus TaxID=47969 RepID=A0A668RHL8_OREAU
---RREIQRFPTKVFQGSSSGSGNTQCQICFCDYSDGEKLRMLPCFHDYHVQCIDRWLKDNTTCPICRANLA-------
>UniRef90_A0A5J9UUD3/86-134 [subseq from] RING-type domain-containing protein (Fragment) n=1 Tax=Eragrostis curvula TaxID=38414 RepID=A0A5J9UUD3_9POAL
---------------------REEQGCAICLQDLQTRKRLRKMPCcGHSFHEPCIVEWLLMNRLCPICQF----------
>UniRef90_A0A5J9UUD3/305-347 [subseq from] RING-type domain-containing protein (Fragment) n=1 Tax=Eragrostis curvula TaxID=38414 RepID=A0A5J9UUD3_9POAL
-------------------------GCYVCREDLEMGQQFRMTPCYHSFHQTCIFEWLLVDRRCPVCL-----------
>UniRef90_A0A2J6L7F7/44-89 [subseq from] RING-type E3 ubiquitin transferase n=2 Tax=Lactuca sativa TaxID=4236 RepID=A0A2J6L7F7_LACSA
------------------------VDCVVCMSKVALGERVAMLeRCSHGFHVKCVEAWLKEHPNCPLCRT----------
>UniRef90_A0A2J6L7F7/168-214 [subseq from] RING-type E3 ubiquitin transferase n=2 Tax=Lactuca sativa TaxID=4236 RepID=A0A2J6L7F7_LACSA
--------------------------CIVCLCEVSQEDQYRKLPnCNHgvQFHAHCIDAWLKNHSSCPICRSN---------
>UniRef90_A0A8H7R8N2/344-392 [subseq from] RING-type domain-containing protein n=1 Tax=Mucor saturninus TaxID=64648 RepID=A0A8H7R8N2_9FUNG
------------------------SSCAICLDDFKDDFFVRVLPCHHGYCTACIDVWLtKKSSLCPICKTDCK-------
>UniRef90_A0A8H7R8N2/804-852 [subseq from] RING-type domain-containing protein n=1 Tax=Mucor saturninus TaxID=64648 RepID=A0A8H7R8N2_9FUNG
---------------------CELTACVICLDNFETGDVLRRLPCQHEYHRDCIDVWLtKKCGSCPLCQQ----------
>UniRef90_A0A261Y600/277-341 [subseq from] RING-type domain-containing protein n=1 Tax=Bifiguratus adelaidae TaxID=1938954 RepID=A0A261Y600_9FUNG
-----------APKHGPSEYRlpAQDAVCAICICDYEQGDLLRLLPCRHHFHQSCVDEWMSLNRACPLCKQSAVHV-----
>UniRef90_A0A0E0F988/122-166 [subseq from] RING-type domain-containing protein n=1 Tax=Oryza meridionalis TaxID=40149 RepID=A0A0E0F988_9ORYZ
-------------------------QCAICLGEFVAGDALRRGPgCGHRFHAECAERWLRVRATCPAGAA----------
>UniRef90_A0A0E0F988/217-262 [subseq from] RING-type domain-containing protein n=1 Tax=Oryza meridionalis TaxID=40149 RepID=A0A0E0F988_9ORYZ
------------------------AQCAICLGEFVAGDALRRGPgCGHRFHAECVERWLRVSATCPVCRD----------
>UniRef90_A0A1V9Z358/193-240 [subseq from] RING-type domain-containing protein n=1 Tax=Achlya hypogyna TaxID=1202772 RepID=A0A1V9Z358_9STRA
-------------------------PCSICMTDESVEVTVFQLPCGHSFHERCIVRWLELKQTCPLCRYEAYE------
>UniRef90_A0A1V9Z358/407-445 [subseq from] RING-type domain-containing protein n=1 Tax=Achlya hypogyna TaxID=1202772 RepID=A0A1V9Z358_9STRA
--------------------------------STEGKDMTLVMPCGHSFHEPCLVKWFESDSSCPLCRARA--------
>UniRef90_UPI0018C3D003/62-125 [subseq from] RING-H2 finger protein ATL70-like n=1 Tax=Glossina fuscipes TaxID=7396 RepID=UPI0018C3D003
-----QVETLPKYEFSSASNDGSEQCCAVCLNDFQLNEIIRKLPCAHDFHSDCVDKWIKLHQTCPMCRA----------
>UniRef90_A0A1S4C5S9/66-120 [subseq from] E3 ubiquitin-protein ligase At1g63170-like n=1 Tax=Nicotiana tabacum TaxID=4097 RepID=A0A1S4C5S9_TOBAC
---------------------EERAACFICCFEFQNGDALVTLPCSDVFHLDCFYERLwRRRNDCPFCSAEVLPAH----
>UniRef90_A0A1S4C5S9/169-225 [subseq from] E3 ubiquitin-protein ligase At1g63170-like n=1 Tax=Nicotiana tabacum TaxID=4097 RepID=A0A1S4C5S9_TOBAC
------------------NDEEEQETCAICLSEYQDEDTIGKLQCGHEFHFGCVNKWLQQKNACPFCRASVLPAH----
>UniRef90_A0A1A9UTB3/82-146 [subseq from] RING-type domain-containing protein n=1 Tax=Glossina austeni TaxID=7395 RepID=A0A1A9UTB3_GLOAU
----SQINMLPTYEYNVDRSCDDQASCAVCISDLVSKELMRKLPCGHNFHAECLDKWLQSHETCPMCRT----------
>UniRef90_A0A1A8QGN6/311-380 [subseq from] RING-type domain-containing protein n=9 Tax=Nothobranchius TaxID=28779 RepID=A0A1A8QGN6_9TELE
---RRDIQRFPTKTFGSAN-SSGNTQCQICFCDYADGEKLRMLPCFHDYHVQCIDQWLKDNSTCPICRANLADV-----
>UniRef90_A0A8T3CBA4/395-462 [subseq from] RING-type domain-containing protein n=2 Tax=Albula TaxID=54908 RepID=A0A8T3CBA4_9TELE
----REIQRLPTKSFNPA-YSAGKTECQICFCNYTEGEELRMLPCLHDYHVQCIDRWLKENATCPICRVDVSE------
>UniRef90_UPI001C4C2ED3/329-399 [subseq from] probable E3 ubiquitin-protein ligase RHG1A n=2 Tax=Thunnus TaxID=8234 RepID=UPI001C4C2ED3
--TRREIQRFPTKTFQSTGGGGGNTQCQICFCDYSDGEKLRMLPCFHDYHVKCIDRWLKDNTTCPICRANLAD------
>UniRef90_A0A2T7F3W4/192-250 [subseq from] RING-type domain-containing protein n=1 Tax=Panicum hallii var. hallii TaxID=1504633 RepID=A0A2T7F3W4_9POAL
----------------PRAHGETSERCAVCLCDVEKHgETATFLPaCLHVFHQHCIDQWLHlhGHPTCPICQSDA--------
>UniRef90_A0A2T7F3W4/352-411 [subseq from] RING-type domain-containing protein n=1 Tax=Panicum hallii var. hallii TaxID=1504633 RepID=A0A2T7F3W4_9POAL
--------------RQPDDGETSE-RCAVCLCDVEKHgETATFLPaCLHVFHQHCIDQWLHlhGHSTCPICRSDA--------
>UniRef90_A0A817W975/335-404 [subseq from] RING-type domain-containing protein n=14 Tax=Rotaria TaxID=231623 RepID=A0A817W975_9BILA
---KVDIQQFLSYRYKtPSiaSSSSKQTACVICMSHFKNGQHIRVLPCQHEYHSKCIARWFAMNSSCPICRRD---------
>UniRef90_A0A1A9W0Q8/102-163 [subseq from] RING-type domain-containing protein n=1 Tax=Glossina brevipalpis TaxID=37001 RepID=A0A1A9W0Q8_9MUSC
---------IPSEEFNIETSNGDQLSCAICIDDLLSKEIIRTLPCNHRFHVKCIDKWLQSHNTCPMCRAPV--------
>UniRef90_A0A6J1AP76/134-176 [subseq from] LOW QUALITY PROTEIN: uncharacterized protein LOC110419973 n=2 Tax=Byttnerioideae TaxID=214909 RepID=A0A6J1AP76_9ROSI
-------------------------ECVICLEDFEDDELCRVFPvCKHVFHFDCIDNWLRNHTTCPGH------------
>UniRef90_A0A6J1AP76/306-360 [subseq from] LOW QUALITY PROTEIN: uncharacterized protein LOC110419973 n=2 Tax=Byttnerioideae TaxID=214909 RepID=A0A6J1AP76_9ROSI
--------------YGFGSYPLKSKDCAICLDDYVVGEVCRVLPaCKHMFHLSCIDHWLENHLTCPVCR-----------
>UniRef90_A0A0K9QT81/87-133 [subseq from] RING-type domain-containing protein (Fragment) n=1 Tax=Spinacia oleracea TaxID=3562 RepID=A0A0K9QT81_SPIOL
-------------------------ECAICINEFTDHERLVLLPkCNHVFHPHCLSPWLASHVTCPVCRANL--------
>UniRef90_A0A0K9QT81/442-488 [subseq from] RING-type domain-containing protein (Fragment) n=1 Tax=Spinacia oleracea TaxID=3562 RepID=A0A0K9QT81_SPIOL
-------------------------ECAICLYEFVDHEHLRLLPrCSHVFHPHCIAPWFSGHVTCPVCRANL--------
>UniRef90_A0A484D410/322-390 [subseq from] RING-type domain-containing protein n=4 Tax=Percidae TaxID=8165 RepID=A0A484D410_PERFV
---RREIQRFPTRTFQSRTTGAGSTQCQICFCDYTNKEKLRILPCFHDYHVQCIDRWLKDNATCPICRANLA-------
>UniRef90_A0A834ME50/98-170 [subseq from] RING-type domain-containing protein n=1 Tax=Rhynchophorus ferrugineus TaxID=354439 RepID=A0A834ME50_RHYFE
----QQLDQLLTKVFISNTSR-NVAACTVCLNNFEDKEILKVLPCNHEYHNSCIDRWLSNNRTCPLCRFDLRRIIDDQ-
>UniRef90_A0A0L7KQN3/19-45 [subseq from] Putative goliath E3 ubiquitin ligase (Fragment) n=1 Tax=Operophtera brumata TaxID=104452 RepID=A0A0L7KQN3_OPEBR
---------------------------------------------KHDFHKNCIDPWLLEHRTCPMCKMDIL-------
>UniRef90_A0A0L7KQN3/67-98 [subseq from] Putative goliath E3 ubiquitin ligase (Fragment) n=1 Tax=Operophtera brumata TaxID=104452 RepID=A0A0L7KQN3_OPEBR
-------------------------------------QILRV--C-GEFVLNCIDPWLLEHRTCPMCKMDIL-------
>UniRef90_A0A0L7KQN3/120-150 [subseq from] Putative goliath E3 ubiquitin ligase (Fragment) n=1 Tax=Operophtera brumata TaxID=104452 RepID=A0A0L7KQN3_OPEBR
-------------------------------------QILRV--C-GEFVLNCTDPWLLEHRTCPMCKMDI--------
>UniRef90_A0A5D2V0R0/172-218 [subseq from] RING-type domain-containing protein n=1 Tax=Gossypium mustelinum TaxID=34275 RepID=A0A5D2V0R0_GOSMU
----------------------TNKECAICLNEFSEGDEVASMPCTHVFHDGCIVKWLKTSHLCPLCRQ----------
>UniRef90_A0A5D2V0R0/480-527 [subseq from] RING-type domain-containing protein n=1 Tax=Gossypium mustelinum TaxID=34275 RepID=A0A5D2V0R0_GOSMU
---------------------STNKECAICLDEFSEGDEVASMPCTHVFHDGCIIKWLKTSHLCPLCRF----------
>UniRef90_A0A1B0BMB3/50-113 [subseq from] RING-type domain-containing protein n=1 Tax=Glossina palpalis gambiensis TaxID=67801 RepID=A0A1B0BMB3_9MUSC
-----QIKKLSSYPYNSEIRRSDQTFCSVCLENFEFKQTVRKLGCSHEFHSQCVDKWLILKPTCPLCRA----------
>UniRef90_A5BC54/275-341 [subseq from] RING-type E3 ubiquitin transferase n=1 Tax=Vitis vinifera TaxID=29760 RepID=A5BC54_VITVI
--SKAAVESMPTIEIV-SSHIVTELHCAVCKEAFQLGSEAREMPCKHIYHSDCILPWLSLRNSCPVCRHE---------
>UniRef90_A5BC54/867-914 [subseq from] RING-type E3 ubiquitin transferase n=1 Tax=Vitis vinifera TaxID=29760 RepID=A5BC54_VITVI
---------------------EDELTCSICLEQVNRGELVRSLPCLHQFHANCIDPWLRQQGTCPVCKF----------
>UniRef90_E9GU41/1-47 [subseq from] RING-type domain-containing protein n=1 Tax=Daphnia pulex TaxID=6669 RepID=E9GU41_DAPPU
-----------------------QSTCVICMCEFETRQTLRVLPCSHEYHAKCIDKWLKVNSVRPSRLID---------
>UniRef90_A0A1A9V9E2/64-126 [subseq from] RING-type domain-containing protein n=1 Tax=Glossina austeni TaxID=7395 RepID=A0A1A9V9E2_GLOAU
------IKMLPTYKYSSELDDGNEKSCAVCLNDFQLNEVIRKLPCAHDFHVDCVDKWLKLRRTCPMCRA----------
>UniRef90_A0A1S3MKK6/419-488 [subseq from] uncharacterized protein LOC106573327 n=17 Tax=Salmonidae TaxID=8015 RepID=A0A1S3MKK6_SALSA
---EREIERLPTKTYD-SAHSAGKTQCQICFSDYTEGELLRILPCLHNYHMQCIDRWLKENSTCPICRIDISEC-----
>UniRef90_A0A1A9Z0E5/134-198 [subseq from] RING-type domain-containing protein n=1 Tax=Glossina pallidipes TaxID=7398 RepID=A0A1A9Z0E5_GLOPL
----SQINMLPSYEYNVDRSCDDQASCAVCINDLVSKDLMRKLPCGHNFHAECLDKWLQSHETCPMCRT----------
>UniRef90_A0A835JXM4/31-97 [subseq from] RING-type E3 ubiquitin transferase n=1 Tax=Salix dunnii TaxID=1413687 RepID=A0A835JXM4_9ROSI
-------QPIPSYEYRKDPgLIGDNGSCAICLSDFEGGEKLRTLsECLHSYHVACIDTWLYSHSSCPMCRTDAT-------
>UniRef90_A0A835JXM4/231-283 [subseq from] RING-type E3 ubiquitin transferase n=1 Tax=Salix dunnii TaxID=1413687 RepID=A0A835JXM4_9ROSI
--------------------KSEDVTCAVYLSEFKDGEEVKVSPeCLHAFRVCCIGMRLFSHSNCPLCRADMG-------
>UniRef90_A0A0E0F9A9/814-857 [subseq from] F-box domain-containing protein n=1 Tax=Oryza meridionalis TaxID=40149 RepID=A0A0E0F9A9_9ORYZ
------------------------AQCAICLGEFVAGDALRRGPgCGHRFHAECVERWLRVSATCPXI------------
>UniRef90_A0A8S9GJ19/304-367 [subseq from] RING-type domain-containing protein n=1 Tax=Brassica cretica TaxID=69181 RepID=A0A8S9GJ19_BRACR
---KSVIEDLPVVELTV---EEGEVVCAVCKDEMVLEEEVKRLPCRHLYHGECITPWLGIRNTCPVCRFE---------
>UniRef90_A0A8S9GJ19/613-673 [subseq from] RING-type domain-containing protein n=1 Tax=Brassica cretica TaxID=69181 RepID=A0A8S9GJ19_BRACR
------IEDLPVVELTL---EEGEVVCAVCKDEMIIEEEVKRLPCRHLYHGECITPWLGIRNTCPVCRFE---------
>UniRef90_A0A7S3EBI4/227-297 [subseq from] RING-type domain-containing protein n=3 Tax=Rhodosorus marinus TaxID=101924 RepID=A0A7S3EBI4_9RHOD
-ASPEEVSKLASEKFEPDDTPEEDRSCVICLSDYDVGDTLRILPCQHAFHGKCVDQWLQLDKSCPLCKQDID-------
>UniRef90_UPI00201F7428/268-337 [subseq from] E3 ubiquitin ligase BIG BROTHER-related-like isoform X2 n=2 Tax=Haliotis rufescens TaxID=6454 RepID=UPI00201F7428
-VSEAEIGNLPTYLYQAGASAAQNTDCQVCLSAFEPGETLRSLPCLHDYHSKCIDEWLKRNSTCPICRHDV--------
>UniRef90_A0A7J6H4Q6/191-258 [subseq from] RING-type domain-containing protein n=1 Tax=Cannabis sativa TaxID=3483 RepID=A0A7J6H4Q6_CANSA
--SKESIERLEKYIIKDN----QEFICSICLEDMSVGLEVIKLSCEHKYHEECIVKWLQISRFCPMCRSKDGEV-----
>UniRef90_A0A7J6H4Q6/257-308 [subseq from] RING-type domain-containing protein n=1 Tax=Cannabis sativa TaxID=3483 RepID=A0A7J6H4Q6_CANSA
----------------------EVVSCSVCFENILAGYEATKLPCKHKYHEECIVKWLQTSKFCPLCRFEKDHI-----
>UniRef90_D7KKY6/184-252 [subseq from] RING-type domain-containing protein n=1 Tax=Arabidopsis lyrata subsp. lyrata TaxID=81972 RepID=D7KKY6_ARALL
---KFAVESLSRRVYEKTKYSSCDDMCPICLDEFKMGERVVTLPCGHEFDDGCVLKWFATNHVCPLCRFELS-------
>UniRef90_D7KKY6/278-335 [subseq from] RING-type domain-containing protein n=1 Tax=Arabidopsis lyrata subsp. lyrata TaxID=81972 RepID=D7KKY6_ARALL
------------YKNNKKkRSNSDASRCSICMEEFKKGEIVVTLLCGHEFDDCCIMDWFATRHDCPLCRF----------
>UniRef90_A0A1Y3EL77/104-166 [subseq from] Zinc finger, C3HC4 type n=1 Tax=Trichinella nativa TaxID=6335 RepID=A0A1Y3EL77_9BILA
GLTRDEIDRIPCYRFGTKSKEvnENQLSCVICLNNFEIRQLLRELPCSHCYHSKCVDKWLRVS------------------
>UniRef90_A0A8J5HSJ9/202-249 [subseq from] RING-type domain-containing protein n=1 Tax=Zingiber officinale TaxID=94328 RepID=A0A8J5HSJ9_ZINOF
---------------------REDTSCPICLDDLEEMSQVLAMPCGHPFHEGCLLEWLKRSNSCPLCRF----------
>UniRef90_A0A8J5HSJ9/412-459 [subseq from] RING-type domain-containing protein n=1 Tax=Zingiber officinale TaxID=94328 RepID=A0A8J5HSJ9_ZINOF
----------------------ESDSCSICLEDLGMTAPVLAMPCNHLFHPGCLKKWLEQSCSCPLCRFS---------
>UniRef90_UPI001B3A8CF6/340-408 [subseq from] E3 ubiquitin-protein ligase arkadia-B isoform X3 n=3 Tax=Toxotes jaculatrix TaxID=941984 RepID=UPI001B3A8CF6
---RREIQRFPTKTFQSANS-AGNTQCQICFCDYTDGEKLRMLPCFHDYHVQCIDRWLKDNTTCPICRANLAD------
>UniRef90_A0A6S8S1Z2/227-298 [subseq from] RING-type domain-containing protein n=1 Tax=Pelagomonas calceolata TaxID=35677 RepID=A0A6S8S1Z2_9STRA
GATRRDLDKLPTCPFSADLDllKGEEPCCPVCICDYEENDRLRVLPCSHVFHADCVDQWLAVNATCPLCRKS---------
>UniRef90_A0A813R5I6/453-502 [subseq from] RING-type domain-containing protein n=1 Tax=Didymodactylos carnosus TaxID=1234261 RepID=A0A813R5I6_9BILA
--------------------SSTQTGCVICMCPFKNRQCIRQLPCGHEYHSKCIQKWLDMNSTCPLCRQD---------
>UniRef90_A0A813TN21/444-496 [subseq from] RING-type domain-containing protein n=1 Tax=Didymodactylos carnosus TaxID=1234261 RepID=A0A813TN21_9BILA
---------------N--PTSSTQTACVICMCPFKNRQCIRQLPCGHEYHSKCIQKWLDMNNTCPLCRQD---------
>UniRef90_A0A2U9BZX5/337-405 [subseq from] Putative E3 ubiquitin-protein ligase CIP8-like n=1 Tax=Scophthalmus maximus TaxID=52904 RepID=A0A2U9BZX5_SCOMX
--TRREIQRFPTKTFQSST-SAGKTQCQICFCDYAAGEKLRMLPCFHDYHVQCIDRWLKDNATCPICRANLA-------
>UniRef90_A0A8C5ER79/424-494 [subseq from] Uncharacterized LOC114465396 n=2 Tax=Gouania willdenowi TaxID=441366 RepID=A0A8C5ER79_9TELE
--TREQIERFPSKNFQSS-AADGRTQCQICICDYSDGEKLRTLPCFHDYHVKCIDRWLKDNLTCPICRVNLTDV-----
>UniRef90_UPI001CD882E8/76-143 [subseq from] RING finger protein 44 n=1 Tax=Solea senegalensis TaxID=28829 RepID=UPI001CD882E8
---RREIQRFPTKSFEGAS-GGGNTQCQICFCDYTDGEKLRILPCFHDYHVKCIDRWLKDNTTCPICRANLA-------
>UniRef90_A0A2U1LTL3/60-99 [subseq from] Zinc finger, RING/FYVE/PHD-type n=1 Tax=Artemisia annua TaxID=35608 RepID=A0A2U1LTL3_ARTAN
----------------------EDEDCPICLTEFGGGEV-KEMECKHMFHKECVEKWLGVSAT----------------
>UniRef90_A0A2U1LTL3/130-176 [subseq from] Zinc finger, RING/FYVE/PHD-type n=1 Tax=Artemisia annua TaxID=35608 RepID=A0A2U1LTL3_ARTAN
----------------------EDEDCPICLSEFGGGEV-KELWCKHMFHKECAEKWLGVSATCPFCRYE---------
>UniRef90_A0A2U1LTL3/194-224 [subseq from] Zinc finger, RING/FYVE/PHD-type n=1 Tax=Artemisia annua TaxID=35608 RepID=A0A2U1LTL3_ARTAN
----------------------------------------KEMKCKHLFHKEClVDKVLgaKAVATCPVCG-----------
>UniRef90_A0A453J8H6/24-68 [subseq from] RING-type domain-containing protein n=1 Tax=Aegilops tauschii subsp. strangulata TaxID=200361 RepID=A0A453J8H6_AEGTS
------------------------GNCPVCLEPLHGRTnIMAAHECAHVFHASCVEPWLHNRGSCPVCQ-----------
>UniRef90_A0A453J8H6/92-138 [subseq from] RING-type domain-containing protein n=1 Tax=Aegilops tauschii subsp. strangulata TaxID=200361 RepID=A0A453J8H6_AEGTS
-------------------------YCPVCLEPLRagSGDIRAAHACGHVFHSRCIERWVRRRGSCPVCRCT---------
>UniRef90_A0A453J8H6/181-216 [subseq from] RING-type domain-containing protein n=1 Tax=Aegilops tauschii subsp. strangulata TaxID=200361 RepID=A0A453J8H6_AEGTS
------------------------------------GDMRAAHVCGHVFHSRCIERWLRHRNSCPVCRCTVT-------
>UniRef90_A0A1A9ZJC4/258-329 [subseq from] RING-type domain-containing protein n=1 Tax=Glossina pallidipes TaxID=7398 RepID=A0A1A9ZJC4_GLOPL
GLTRDEIATLPSHLCSEDTATGYCTSCAVCLHDFELQQTLRMLPCTHAFHAECVDKWLEMRRTCPVCRALCS-------
>UniRef90_UPI00145C043E/65-132 [subseq from] RING finger protein 44 n=1 Tax=Periophthalmus magnuspinnatus TaxID=409849 RepID=UPI00145C043E
---RREIQRFPTKKFQSTS-AAGNTQCQICFCDYTDGEKLRMLPCFHDYHVQCIDRWLKDNTTCPICRANLA-------
>UniRef90_UPI001EE5E707/64-132 [subseq from] RING finger protein 44-like n=1 Tax=Haliotis rubra TaxID=36100 RepID=UPI001EE5E707
--SEEEIGNLPTHSFQAGASAAQNTDCQVCLTAFQPGETLRTLPCLHEYHSECIDEWLKRNATCPICRQDV--------
>UniRef90_A0A401PUK6/381-447 [subseq from] RING-type domain-containing protein n=1 Tax=Scyliorhinus torazame TaxID=75743 RepID=A0A401PUK6_SCYTO
---NAEINCLPTKLFDPE-HAAGKTQCHICFNDYTAREKLRILPCLHDYHSRCIDRWLKGNSSCPICRVDV--------
>UniRef90_UPI001B7DFA2D/281-346 [subseq from] uncharacterized protein si:ch211-59o9.10 isoform X3 n=1 Tax=Carcharodon carcharias TaxID=13397 RepID=UPI001B7DFA2D
----TEINCLPTKLFDPE-HAAEKTQCHICFNDYVPREKLRILPCLHDYHSQCIDRWLKGNSSCPICRVDV--------
>UniRef90_A0A814FFL2/344-409 [subseq from] RING-type domain-containing protein n=2 Tax=Adineta ricciae TaxID=249248 RepID=A0A814FFL2_ADIRI
---QVDVQQFFSYRYKTCTLSSKQTACVICMSHFRGGQHIRVLPCQHEYHSKCIARWFTMNSSCPICRR----------
>UniRef90_A0A1A7YTK5/302-369 [subseq from] RING-type domain-containing protein n=2 Tax=Iconisemion striatum TaxID=60296 RepID=A0A1A7YTK5_9TELE
---RRDIQRFPTKTFGSAN-SSGNTQCQICFCDYADGEKLRMLPCFHDYHVQCIDQWLKDNTTCPICRANLT-------
>UniRef90_A0A7N6B030/340-408 [subseq from] Si:ch211-59o9.10 n=2 Tax=Anabas testudineus TaxID=64144 RepID=A0A7N6B030_ANATE
--TRREIQRFPTKFFQSSN-SAGNTQCQICFCDYTDGEKLRMLPCFHDYHVQCIDRWLKDNTTCPICRANLA-------
>UniRef90_A0A3Q3GJN5/113-180 [subseq from] RING finger protein 44-like n=1 Tax=Kryptolebias marmoratus TaxID=37003 RepID=A0A3Q3GJN5_KRYMA
---RREIQRFPTRTFRS--ASSGTTRCQICFCDYSDGEKLRILPCFHDYHIQCIDRWLKDNNTCPICRANLSD------
>UniRef90_A0A1A9VZU0/61-128 [subseq from] RING-type domain-containing protein n=1 Tax=Glossina brevipalpis TaxID=37001 RepID=A0A1A9VZU0_9MUSC
------INMLPKYEYSTKtNEGKEEACCTVCLNDFHLNEIIRKLPCNHDFHVDCIDKWLKSHHNCPNCRGCALD------
>UniRef90_UPI001A99EA10/353-421 [subseq from] E3 ubiquitin-protein ligase arkadia isoform X1 n=2 Tax=Xiphias gladius TaxID=8245 RepID=UPI001A99EA10
--TRREIQRFPTKTFQSANS-AGNTQCQICFCDYTDGEKLRMLPCFHDYHVQCIDRWLKDNTTCPICRANLA-------
>UniRef90_UPI001FC4557C/123-190 [subseq from] RING-H2 finger protein ATL43-like n=1 Tax=Pisum sativum TaxID=3888 RepID=UPI001FC4557C
---RSVVESLPIFRFGSLTGQKDGLDCAVCLCKFESSQVLRLLPkCKHAFHVECVDTWLDAHSTCPLCRSR---------
>UniRef90_A0A8J5HZ93/72-133 [subseq from] Uncharacterized protein n=3 Tax=Zingiber officinale TaxID=94328 RepID=A0A8J5HZ93_ZINOF
--------RLPVVRFSTLRS-DAAPLCAVCLAALEPRHEVRHLgNCAHVFHKACIDKWVDVGQvTCPLCRA----------
>UniRef90_A0A8J5HZ93/263-323 [subseq from] Uncharacterized protein n=3 Tax=Zingiber officinale TaxID=94328 RepID=A0A8J5HZ93_ZINOF
----------PATRFE-NLAGGNICCCAVCLSEFEPADkVRRMSDCRHIFHRHCVDRWLEHGQcTCPLCRAP---------
>UniRef90_A0A210Q2P7/753-822 [subseq from] RING finger protein 38 n=2 Tax=Mizuhopecten yessoensis TaxID=6573 RepID=A0A210Q2P7_MIZYE
GLTEAQSSRLPVRLYQANSEKQESEDCLICMCEYDQDDRLKMLPCFHEFHEQCIDKWIKGNASCPVCRVE---------
>UniRef90_A0A814LRW4/358-428 [subseq from] RING-type domain-containing protein n=6 Tax=Adineta steineri TaxID=433720 RepID=A0A814LRW4_9BILA
---KVDIEQFISYRYKTitttDTSLSKQTDCVICMSQFRNSQRIRVLPCQHEYHSKCISRWFTMNSSCPICRRD---------
>UniRef90_V9L2W9/214-279 [subseq from] RING-type domain-containing protein (Fragment) n=2 Tax=Callorhinchus milii TaxID=7868 RepID=V9L2W9_CALMI
----AEINRLPTKFFDPA-HAAGKTQCYICFSDYLPTEKLRILPCIHDYHIQCIDRWLKANSSCPICRVDI--------
>UniRef90_A0A816AXB1/316-385 [subseq from] RING-type domain-containing protein n=3 Tax=Adineta ricciae TaxID=249248 RepID=A0A816AXB1_ADIRI
----VDIEHFASYRYRSirttDLLSSKQTACVICMSHFKDNQRIRILPCQHEYHSKCIAKWFTMNSSCPICRRD---------
>UniRef90_A0A2S4VLX1/202-250 [subseq from] RING-type domain-containing protein (Fragment) n=3 Tax=Puccinia striiformis TaxID=27350 RepID=A0A2S4VLX1_9BASI
------------------------GMCVVCLAEYgRGEQVLQLQKCHHIFHESCLRPWLEDQGTCPTCRSDLF-------
>UniRef90_A0A2S4VLX1/482-529 [subseq from] RING-type domain-containing protein (Fragment) n=3 Tax=Puccinia striiformis TaxID=27350 RepID=A0A2S4VLX1_9BASI
-----------------------DATCVVCLAEYgRGEQVLQLQKCQHIFHEGCLRPWLEYQGTCPTCRSA---------
>UniRef90_A7SYV5/37-94 [subseq from] RING-type domain-containing protein (Fragment) n=1 Tax=Nematostella vectensis TaxID=45351 RepID=A7SYV5_NEMVE
-LSKEVIDRIPSFRFSASNKDMSNGSCVVCMMDYTNREKLRKLPCNHDFHSKCIDRWLK--------------------
>UniRef90_K3WVV2/237-306 [subseq from] RING-type domain-containing protein n=1 Tax=Globisporangium ultimum (strain ATCC 200006 / CBS 805.95 / DAOM BR144) TaxID=431595 RepID=K3WVV2_GLOUD
GATKDVINQLTTQKFQPTQFAPEDSSCCICLNEYEPLQDLRVLPCSHHFHKECVDEWLMVNSTCPTCRTS---------
>UniRef90_A0A7S0BLF4/87-160 [subseq from] RING-type domain-containing protein n=1 Tax=Rhodosorus marinus TaxID=101924 RepID=A0A7S0BLF4_9RHOD
-----RIEELPRTDFDPDNFDSNHdVSCVICLNPYERGEKLRTLPCKHDFHSECVDQWLLIDKSCPLCKQDIDSGETDS-
>UniRef90_A0A8C2X246/327-395 [subseq from] Si:ch211-59o9.10 n=1 Tax=Cyclopterus lumpus TaxID=8103 RepID=A0A8C2X246_CYCLU
--TRREIQRFPTKTFQSA-SSAENTQCQICFCDYTDGEKLRMLPCFHDYHVQCIDRWLKENPTCPICRANLA-------
>UniRef90_A0A0E0L5D0/287-340 [subseq from] RING-type domain-containing protein n=1 Tax=Oryza punctata TaxID=4537 RepID=A0A0E0L5D0_ORYPU
-------------AFNPKHFATEvERNCSICQEEFEANQETGRLICGHSYHVQCIKQWLSRKNTCPR-------------
>UniRef90_A0A0E0L5D0/541-601 [subseq from] RING-type domain-containing protein n=1 Tax=Oryza punctata TaxID=4537 RepID=A0A0E0L5D0_ORYPU
-------------AFNPKHFATEvERNCSICQEEFEANQETGRLICGHSYHVQCIKQWLSRKNTCPVCKTVASK------
>UniRef90_A0A2Z7BIR7/156-204 [subseq from] RING-type domain-containing protein n=1 Tax=Dorcoceras hygrometricum TaxID=472368 RepID=A0A2Z7BIR7_9LAMI
---------------------KEEQSCLICLEDFDLGCQVVSMPCSHVFHEECIKTWLKSSHYCPLCRFE---------
>UniRef90_A0A2Z7BIR7/363-416 [subseq from] RING-type domain-containing protein n=1 Tax=Dorcoceras hygrometricum TaxID=472368 RepID=A0A2Z7BIR7_9LAMI
-----------------ASNENEDESCSICLEDFYYGCKVLSMPCSHIFHEDCIKKCLKSSHYCPMCRFEM--------
>UniRef90_A0A8C6SRT0/365-433 [subseq from] Si:ch211-59o9.10 n=1 Tax=Neogobius melanostomus TaxID=47308 RepID=A0A8C6SRT0_9GOBI
--TRRQIQRFPTNTFKSK-GGAENSQCQICFCDYTNGEKLRILPCFHDYHVKCIDRWLKDNTTCPICRVNLA-------
>UniRef90_A0A8T3CN96/61-124 [subseq from] RING-type domain-containing protein n=1 Tax=Albula goreensis TaxID=1534307 RepID=A0A8T3CN96_9TELE
GLTKACIRCLPSCMFSSDGQDSQQTQCVVCLFEFENGQMIRILPCSHEFHAKCIYKWLRVSADC---------------
>UniRef90_A0A672HEU5/308-376 [subseq from] Uncharacterized LOC115392423 n=1 Tax=Salarias fasciatus TaxID=181472 RepID=A0A672HEU5_SALFA
---RREIQRFPTKRFQSAS-AGGSTQCQICFCEYSEGEKLRILPCFHDYHVQCIDRWLKENVTCPICRANLSD------
>UniRef90_K1Q030/762-827 [subseq from] RING finger protein 38 n=4 Tax=Crassostrea gigas TaxID=29159 RepID=K1Q030_CRAGI
--SSEDVTLLPEKKFHPNNK---MTSCSICMSDYTLNERLKILPCFHEFHGECIEKWIVTNATCPICRVEV--------
>UniRef90_A0A8J4PPJ2/348-420 [subseq from] RING-type domain-containing protein n=1 Tax=Polysphondylium violaceum TaxID=133409 RepID=A0A8J4PPJ2_9MYCE
GATDTMIRNLPVHKFTPGYLEEEDSSCAICLSDYVQDDKIRILPCKHHFHLECVDRWLIINKTCPFCKRDISL------
>UniRef90_A0A4S2L6D8/1191-1241 [subseq from] RING-type domain-containing protein n=5 Tax=Opisthorchiidae TaxID=6196 RepID=A0A4S2L6D8_OPIFE
----------------------TEDRCMICLDDYEPKDLLRAMRCRHEFHAKCVDKWLKTKRTCPLCRADAFD------
>UniRef90_W4H9X8/196-241 [subseq from] RING-type domain-containing protein n=9 Tax=Aphanomyces astaci TaxID=112090 RepID=W4H9X8_APHAT
------------------------VECSICLEDLAGDERLVQLTCGHTFHKNCVGGWTKCHFTCPLCRTA---------
>UniRef90_W4H9X8/300-347 [subseq from] RING-type domain-containing protein n=9 Tax=Aphanomyces astaci TaxID=112090 RepID=W4H9X8_APHAT
------------------------SVCSVCLEDLDDSSQHRQLHCGHGFHPACIVKWLSSHTTCPVCRAEGC-------
>UniRef90_A0A0D3HR86/221-275 [subseq from] RING-type domain-containing protein n=1 Tax=Oryza barthii TaxID=65489 RepID=A0A0D3HR86_9ORYZ
-----------------GDEKGEAKDCSVCLQGFEEGDKLRKMPCadSHCFHEQCIFSWLLINRHCPLCRFP---------
>UniRef90_A0A0D3HR86/466-516 [subseq from] RING-type domain-containing protein n=1 Tax=Oryza barthii TaxID=65489 RepID=A0A0D3HR86_9ORYZ
--------------------EAKEKDCSVCLEAFEeeSDKPMRKMPCCHAFHESCIFGWLQVSRLCPLCRS----------
>UniRef90_M4CMM3/69-138 [subseq from] RING-type domain-containing protein n=9 Tax=Brassica TaxID=3705 RepID=M4CMM3_BRARP
------IAAFPTFSYKPDNNDPEsnnqEIECPVCLGLIPKNVVIKVLPnCKHMFDEECIGRWLESHVTCPVCRRMA--------
>UniRef90_M4CMM3/224-287 [subseq from] RING-type domain-containing protein n=9 Tax=Brassica TaxID=3705 RepID=M4CMM3_BRARP
------------FSYKPDNNDTEsnnqEIECPVCLRLIPKNVVIKVLPnCKHMFDEDCIGRWLETHVTCPVCRRMA--------
>UniRef90_A0A8J5LZP5/202-252 [subseq from] RING-type domain-containing protein n=2 Tax=Zingiber officinale TaxID=94328 RepID=A0A8J5LZP5_ZINOF
---------------------REDTSCPICLDDLEEMSQVLAMPCGHPFHEGCLLEWLKRSNSCPLCRFSLP-------
>UniRef90_A0A8J5LZP5/409-456 [subseq from] RING-type domain-containing protein n=2 Tax=Zingiber officinale TaxID=94328 RepID=A0A8J5LZP5_ZINOF
----------------------ESDSCSICLEDFGMTAPVLAMLCGHLFHPGCLKKWLEQSCSCPLCRFS---------
>UniRef90_A0A0S7IUC5/157-192 [subseq from] RNF38 (Fragment) n=1 Tax=Poeciliopsis prolifica TaxID=188132 RepID=A0A0S7IUC5_9TELE
GLTKADIEQLPSYRFNPNNHQSEQTLCVVCMCDFES-------------------------------------------
>UniRef90_A0A4W6BNV2/332-400 [subseq from] Uncharacterized LOC108872440 n=2 Tax=Lates calcarifer TaxID=8187 RepID=A0A4W6BNV2_LATCA
--TRREIQRFPTKTFQSTS-SAGNTQCQICFCDYSDGEKLRMLPCFHDYHVQCIDRWLKDNATCPICRANLA-------
>UniRef90_UPI000C6D7315/638-687 [subseq from] uncharacterized protein LOC111622472 isoform X1 n=2 Tax=Centruroides sculpturatus TaxID=218467 RepID=UPI000C6D7315
----------------------ECRDCTICLCEYQNNDLLRLLPCSHEFHANCIDRWLKSHRTCPICRVEVT-------
>UniRef90_UPI0018A0AFF7/334-401 [subseq from] E3 ubiquitin-protein ligase arkadia-A isoform X1 n=2 Tax=Sebastes umbrosus TaxID=72105 RepID=UPI0018A0AFF7
---RREIQRFPTKTFKSAN-SCENTQCQICFCDYTDGEKLRMLPCFHDYHVQCIDRWLKDNTTCPICRANLA-------
>UniRef90_A0A8J5EYS2/75-137 [subseq from] RING-type domain-containing protein n=5 Tax=Zingiber officinale TaxID=94328 RepID=A0A8J5EYS2_ZINOF
--------RLPVVRFSALRP-NGAAICSVCLDALCPRHEVRQLgNCAHAFHKHCIDKWVDVGQlTCPLCRAP---------
>UniRef90_A0A8J5EYS2/274-341 [subseq from] RING-type domain-containing protein n=5 Tax=Zingiber officinale TaxID=94328 RepID=A0A8J5EYS2_ZINOF
--------ASPATRFEQLP-EAAESCCAVCLYEFEPEdEVRRMSNCSHIFHRQCVDRWIQhRQRTCPLCRVPLIPLH----
>UniRef90_F0VZR3/236-305 [subseq from] Transmembrane protein putative n=1 Tax=Albugo laibachii Nc14 TaxID=890382 RepID=F0VZR3_9STRA
---REIINQLTLRIFVPTNST-YDTSCCICLCDFELNEKIRLLPCNHHFHSGCIDEWLGLNATCPTCRISIDET-----
>UniRef90_UPI000D62C8FD/127-194 [subseq from] E3 ubiquitin-protein ligase ATL4-like n=1 Tax=Cynara cardunculus var. scolymus TaxID=59895 RepID=UPI000D62C8FD
------VESLPLFRFSSLTGKIAGGDCAVCLSKFEGVDQLRLLPlCCHAFHAECIDAWLKSNQTCPLCRSTVNP------
>UniRef90_UPI0014587CA2/207-276 [subseq from] E3 ubiquitin-protein ligase RNF6-like n=1 Tax=Pecten maximus TaxID=6579 RepID=UPI0014587CA2
GLTEAQSSRLPVRTYQANGDKQDSEDCLICMCEYDQGDRLKMLPCFHEFHSQCIDKWIMGNASCPVCRVE---------
>UniRef90_UPI001C051E6E/337-404 [subseq from] uncharacterized protein si:ch211-59o9.10 n=1 Tax=Melanotaenia boesemani TaxID=1250792 RepID=UPI001C051E6E
---RREIQRFPTKKFQSAS-NSGNTQCQICFCDYTNGEKLRMLPCFHDYHVQCIDRWLKENTTCPICRVNLA-------
>UniRef90_A0A1A9W0L8/64-124 [subseq from] RING-type domain-containing protein n=1 Tax=Glossina brevipalpis TaxID=37001 RepID=A0A1A9W0L8_9MUSC
---------LPSEEYNIETSNGDQLSCAICIDDLLSKEIIRTLQCNHRFHVKCIDKWLQSHSTCPMCRAH---------
>UniRef90_A0A6C0KLQ1/203-256 [subseq from] RING-type domain-containing protein n=1 Tax=viral metagenome TaxID=1070528 RepID=A0A6C0KLQ1_9ZZZZ
-----------------------EDICTICQDTFQVDQPIrRLTHCTHAFHKTCVDVWFQTNVHCPMCRHDIRETNR---
>UniRef90_A0A6C0KLQ1/284-338 [subseq from] RING-type domain-containing protein n=1 Tax=viral metagenome TaxID=1070528 RepID=A0A6C0KLQ1_9ZZZZ
----------------------SDEICIICQDAFRADPPVRLLThCNHAFHNRCADGWFRTNVHCPVCHHDIRQTNR---
>UniRef90_A0A818T9R3/347-417 [subseq from] RING-type domain-containing protein n=8 Tax=Rotaria sp. Silwood1 TaxID=2762511 RepID=A0A818T9R3_9BILA
---KVDIQQFFSYRYKiPiitSTILSKQTACVICMSHFKNGQHIRVLPCQHEYHSKCIARWFAMNSSCPICRRD---------
>UniRef90_UPI0003F0BA7C/731-799 [subseq from] putative GPI-anchored protein PB15E9.01c-like n=1 Tax=Saccoglossus kowalevskii TaxID=10224 RepID=UPI0003F0BA7C
-LSKTQLHQLPTFAFTHDNTK-EDNTCNICFVDYQESEMLRRLPCFHRYHTECIDPWLKQNRTCPICRVEV--------
>UniRef90_O80498/393-444 [subseq from] RING-type E3 ubiquitin transferase n=4 Tax=Arabidopsis TaxID=3701 RepID=O80498_ARATH
---------------------HSSPYCTICLEDAaEGEKMRRITACSHCFHVDCIDPWLMKKSTCPLCRAEIP-------
>UniRef90_O80498/545-595 [subseq from] RING-type E3 ubiquitin transferase n=4 Tax=Arabidopsis TaxID=3701 RepID=O80498_ARATH
----------------------SSPYCTICLENaTEGEKMRRIAACSHCFHVDCIDPWLEKKSMCPLCRAEIP-------
>UniRef90_A0A3B4VIU0/359-427 [subseq from] E3 ubiquitin-protein ligase MBR2-like n=2 Tax=Seriola TaxID=8160 RepID=A0A3B4VIU0_SERDU
--TRREIQRFPTKTFKSANG-AGNTQCQICFCDYTDGEKLRMLPCFHDYHVQCIDRWLKDNTTCPICRANLA-------
>UniRef90_A0A8S3UIA2/429-496 [subseq from] RNF38_44 n=1 Tax=Mytilus edulis TaxID=6550 RepID=A0A8S3UIA2_MYTED
GLTKQQVTKLPERKYQVCPG-EEVKECLVCMCEFEDKDQLRILPCFHEFHTPCIDKWIGVNATCPVCRV----------
>UniRef90_A0A0D3FJ60/26-77 [subseq from] RING-type domain-containing protein n=1 Tax=Oryza barthii TaxID=65489 RepID=A0A0D3FJ60_9ORYZ
--------------------RQEQDNCVICLDrDDAAAAEWKETPSGHRFHGWCLDKWLEAaHATCPMCRRH---------
>UniRef90_A0A0D3FJ60/220-270 [subseq from] RING-type domain-containing protein n=1 Tax=Oryza barthii TaxID=65489 RepID=A0A0D3FJ60_9ORYZ
-----------------------KLVCAICLDhDDPSASAaagWKEMPCGHRFHGGCLEKWLRMHGTCPMCRHQ---------
>UniRef90_A0A7S3C9F8/163-234 [subseq from] RING-type domain-containing protein n=1 Tax=Chloropicon roscoffensis TaxID=1461544 RepID=A0A7S3C9F8_9CHLO
GATKEQIESIPTRTFEGDkGGSSDQGCCAICLEDYAEGQQMRTLPCSHSFHPNCIDRWLQRNRACPVCKKDV--------
>UniRef90_UPI000E455D22/347-415 [subseq from] E3 ubiquitin-protein ligase RLIM-like isoform X1 n=2 Tax=Mastacembelus armatus TaxID=205130 RepID=UPI000E455D22
--TRREIQRFPTKTFQSSNS-AGNTQCQICFCEYTEGDKLRMLPCFHDYHIQCIDRWLKDNTTCPICRANLA-------
>UniRef90_UPI001445F1D1/350-417 [subseq from] uncharacterized protein si:ch211-59o9.10 n=3 Tax=Epinephelus TaxID=94231 RepID=UPI001445F1D1
---RREIQRFPTKTFQSANS-AGNTQCQICFCDYTDGEKLRMLPCFHDYHVQCIDRWLKDNITCPICRANLA-------
>UniRef90_A0A437DBB5/342-409 [subseq from] RING-type domain-containing protein n=3 Tax=Oryzias TaxID=8089 RepID=A0A437DBB5_ORYJA
---RREIQRFPTKKFQST-KTAGNTQCQICFCDYNDGEKLRMLPCFHDYHVQCIDRWLKDNTTCPICRANLA-------
>UniRef90_UPI00077A6963/35-87 [subseq from] RING finger protein 150-like n=2 Tax=Acropora digitifera TaxID=70779 RepID=UPI00077A6963
------------------QEKTEREICAVCLDKFRNNQLVRTLPCDHEFHCKCVDRWLLAKRTCPLCKGNI--------
>UniRef90_UPI001BEC2EFB/343-410 [subseq from] E3 ubiquitin-protein ligase CIP8 isoform X1 n=2 Tax=Chelmon rostratus TaxID=109905 RepID=UPI001BEC2EFB
---RREIQRFPTKTFQSANS-AGNTQCQICFCDYTDGEKLRMLPCFHDYHVQCIDRWLKDNTTCPICRANLA-------
>UniRef90_A0A1A9Z1M4/57-121 [subseq from] RING-type domain-containing protein n=1 Tax=Glossina pallidipes TaxID=7398 RepID=A0A1A9Z1M4_GLOPL
-----QIAMLPKYEYSPESNDGNEECCAVCLNDFQLNEIICKLPCVHDFHADCVDKWLQLHQTCPMCRGC---------
>UniRef90_A0A5D6XIF7/209-278 [subseq from] RING-type domain-containing protein n=1 Tax=[Pythium] brassicae (nom. inval.) TaxID=1485010 RepID=A0A5D6XIF7_9STRA
GATKEVINQLQTQKFQPAQFAPEDSSCCICLNDYELLQELRVLPCAHHFHKDCVDEWLLVNSTCPTCRTS---------
>UniRef90_A0A673KXQ1/213-271 [subseq from] RING finger protein 150-like n=1 Tax=Sinocyclocheilus rhinocerous TaxID=307959 RepID=A0A673KXQ1_9TELE
-----------TIRKGDQETESDFDNCAVCIEGYKANDVVRILPCRHLFHKGCVDPWLVDHRTCPMCKMN---------
>UniRef90_A0A673KXQ1/331-355 [subseq from] RING finger protein 150-like n=1 Tax=Sinocyclocheilus rhinocerous TaxID=307959 RepID=A0A673KXQ1_9TELE
---------------------------------------------RHLFHKGCVDPWLVDHRTCPMCKMN---------
>UniRef90_A0A6G0XY32/203-255 [subseq from] RING-type domain-containing protein n=1 Tax=Aphanomyces euteiches TaxID=100861 RepID=A0A6G0XY32_9STRA
---------------S-DNTDEEEAVCSICLDDFDCEHNVVELPCGHTFHKNCVGDWLKDHCTCPLCRT----------
>UniRef90_A0A6G0XY32/319-365 [subseq from] RING-type domain-containing protein n=1 Tax=Aphanomyces euteiches TaxID=100861 RepID=A0A6G0XY32_9STRA
-----------------------NLACTVCMELLTRNgPETLELECGHAFHLDCIYQWLGDHTTCPICRR----------
>UniRef90_UPI0013AF1E7F/259-324 [subseq from] E3 ubiquitin ligase BIG BROTHER-related-like n=1 Tax=Etheostoma spectabile TaxID=54343 RepID=UPI0013AF1E7F
---RGQIQRFPTKTFQAG---AGNTRCQICFCDYTNKEKLRILPCFHDYHVQCIDRWLKDNATCPVCRANLA-------
>UniRef90_A0A1A9ZN08/70-133 [subseq from] RING-type domain-containing protein n=1 Tax=Glossina pallidipes TaxID=7398 RepID=A0A1A9ZN08_GLOPL
-------ERLPTHTYNAEGDTDSQTTCAMCLSDFQLKDLLRTLQCNHKFHAACIHKWLKTKGICPLCRQCA--------
>UniRef90_A0A5B6W1V6/89-135 [subseq from] E3 ubiquitin-protein ligase RHA1B-like n=1 Tax=Gossypium australe TaxID=47621 RepID=A0A5B6W1V6_9ROSI
------------------------DSCAVCFYDFEREdEIRRLTNCRHVFHRSCLDRWMGYDRkTCPLCRM----------
>UniRef90_A0A5B6W1V6/252-304 [subseq from] E3 ubiquitin-protein ligase RHA1B-like n=1 Tax=Gossypium australe TaxID=47621 RepID=A0A5B6W1V6_9ROSI
------------------------DSCTVCFKDFETEdEVWRLTNCRHIFHRSCLNRWMGYdQKTCPLCRLS--LVPRD--
>UniRef90_A0A6P7K9Z2/319-386 [subseq from] E3 ubiquitin-protein ligase RNF8-like isoform X1 n=4 Tax=Parambassis ranga TaxID=210632 RepID=A0A6P7K9Z2_9TELE
---RREIQRFPTKKFVSVNS-GGNTQCQICFCDYTEGEKLRILPCFHDYHIQCIDRWLKDNITCPICRANLA-------
>UniRef90_A0A5J9UUG0/229-275 [subseq from] RING-type domain-containing protein (Fragment) n=1 Tax=Eragrostis curvula TaxID=38414 RepID=A0A5J9UUG0_9POAL
------------------------SGCIICMEDFRKGKKLLVMPCKymHRFHGKCLKKWLSCSRLCPLCRY----------
>UniRef90_A0A5J9UUG0/293-328 [subseq from] RING-type domain-containing protein (Fragment) n=1 Tax=Eragrostis curvula TaxID=38414 RepID=A0A5J9UUG0_9POAL
----------------------------------KGKK-LLVMPCKymHRFHGKCLKKWLSCSRLCPLCRY----------
>UniRef90_A0A6P7MU57/352-420 [subseq from] uncharacterized protein si:ch211-59o9.10 isoform X1 n=2 Tax=Betta splendens TaxID=158456 RepID=A0A6P7MU57_BETSP
--TRREIQRFPTKFFQ-TAKSAGNTQCQICFCDYTEGEKLRMLPCFHDYHTQCIDKWLKDNITCPICRANLA-------
>UniRef90_UPI001B88DCDC/825-894 [subseq from] uncharacterized protein LOC121381866 n=1 Tax=Gigantopelta aegis TaxID=1735272 RepID=UPI001B88DCDC
--STAEINRLPTRDYkKPEGPTDEIDDCLICMCEYKEGECQRILNCFHEFHAKCIDKWLKSSATCPVCRVDV--------
>UniRef90_A0A8X8ZFC9/427-492 [subseq from] Uncharacterized protein n=5 Tax=Salvia TaxID=21880 RepID=A0A8X8ZFC9_SALSN
---------LKYYKKNRNEEsdSTEVRQCYICLADYEEGDKLRVLPCNHEFHTPCIDKWLKeVNRVCPVCRHDVC-------
>UniRef90_UPI001CB7E76F/423-489 [subseq from] uncharacterized protein si:ch211-59o9.10 isoform X2 n=1 Tax=Chiloscyllium plagiosum TaxID=36176 RepID=UPI001CB7E76F
---NAEINCLPVNLFDPSN-AAEKTQCHICFNDYAPREELRILPCLHDYHRRCIDRWLKRNSSCPICRVDV--------
>UniRef90_UPI00202B059E/542-608 [subseq from] uncharacterized protein si:ch211-59o9.10 n=3 Tax=Orectolobiformes TaxID=30503 RepID=UPI00202B059E
---SAEINCLPVKLFDPA-HAAEKTQCHICFNDYMPQEKLRILPCLHDYHRKCIDRWLKGNSSCPICRVDV--------
>UniRef90_A0A445JXU9/84-148 [subseq from] E3 ubiquitin protein ligase RIE1 n=1 Tax=Glycine soja TaxID=3848 RepID=A0A445JXU9_GLYSO
-----PIETSSAYLANERTLLPEDAECCICLCSYEDGAELHALPCNHHFHSSCIVKWLKMNATCPLCKYN---------
>UniRef90_UPI0015604834/362-430 [subseq from] uncharacterized protein si:ch211-59o9.10 isoform X2 n=1 Tax=Acipenser ruthenus TaxID=7906 RepID=UPI0015604834
--SKGEINRLPTKLFNPV-YAAGKTDCQICFCSYTEGEQLRMLPCLHDYHVPCIDRWLQENATCPICRVDVT-------
>UniRef90_A0A834I0V1/444-513 [subseq from] RING-type domain-containing protein n=1 Tax=Rhynchophorus ferrugineus TaxID=354439 RepID=A0A834I0V1_RHYFE
-----QINQITSYKYRRSidRTKDSQTSCTICLNSFQRDQILKALPCTHQYHSKCIDKWLSNHTTCPVCRCDLSA------
>UniRef90_UPI0018655C05/441-508 [subseq from] E3 ubiquitin-protein ligase RLIM n=1 Tax=Megalops cyprinoides TaxID=118141 RepID=UPI0018655C05
----REIQRLPTKAFNPA-YSAGKTECQICFSNYTEGEELRMLPCLHDYHVQCIDRWLKENATCPICRVDVSE------
>UniRef90_UPI0018E22E15/326-394 [subseq from] uncharacterized protein si:ch211-59o9.10 n=2 Tax=Cyprinodon TaxID=28741 RepID=UPI0018E22E15
--TRREIQRFPTKTFRSATN-SGETQCQICFCDYGDGEKLRILPCFHYYHVHCIDRWLKDNTTCPICRANLA-------
>UniRef90_A0A4E0RZ54/1091-1143 [subseq from] RING-type domain-containing protein n=2 Tax=Fasciola TaxID=6191 RepID=A0A4E0RZ54_FASHE
--------------------EVEEERCMICLDDYLDKDVLRTMRCRHEFHAKCVDKWLKTKRTCPLCRADAFD------
>UniRef90_H2MHD5/364-431 [subseq from] Uncharacterized LOC101160975 n=4 Tax=Oryzias latipes TaxID=8090 RepID=H2MHD5_ORYLA
---RREIQRFPTKKFHSAK-TAGNTQCQICFCDYNDGEKLRMLPCFHDYHVQCIDRWLKDNTTCPICRANLA-------
>UniRef90_A0A6J2UPV9/416-483 [subseq from] E3 ubiquitin-protein ligase RLIM-like n=1 Tax=Chanos chanos TaxID=29144 RepID=A0A6J2UPV9_CHACN
----GEIDRFPTKAFDPA-HSGGKTNCQICFCDYTEGDRLRMLPCLHDYHVECIDRWLSDSATCPICRTDVTE------
>UniRef90_UPI00049860D7/381-449 [subseq from] uncharacterized protein DDB_G0271670-like isoform X1 n=2 Tax=Cynoglossus semilaevis TaxID=244447 RepID=UPI00049860D7
--TQREIQRFPTKTFK-NASCGGNTQCQICFCDYTDGEKLRMLPCFHDYHMKCIDRWLKDNTTCPICRANLA-------
>UniRef90_A0A3Q2VBZ5/301-368 [subseq from] E3 ubiquitin ligase BIG BROTHER-related-like n=8 Tax=Pseudocrenilabrinae TaxID=318546 RepID=A0A3Q2VBZ5_HAPBU
----TDIQRFPTKVFQGCGGSGGNTQCQICVCDYSDGEKLRILPCFHDYHVQCIDQWLKDNPTCPICRVNLA-------
>UniRef90_A0A8C1EW83/156-207 [subseq from] Ring finger protein 38 n=2 Tax=Cyprinus carpio TaxID=7962 RepID=A0A8C1EW83_CYPCA
GLTKADIEQLPSYRFNPSNHQSEQTL---------------VLPCNHEFHNRCVDKWLKfrVSRRCP--------------
>UniRef90_A0A8C3ZMD8/36-91 [subseq from] RING-type domain-containing protein n=1 Tax=Denticeps clupeoides TaxID=299321 RepID=A0A8C3ZMD8_9TELE
--------------FDPAG-NSRQCDCRICLCEYTAGEELRVLPCLHDFHAECVDRWLQQNPSCPICRADV--------
>UniRef90_UPI000A1C62BC/165-232 [subseq from] E3 ubiquitin-protein ligase RNF38-like n=1 Tax=Boleophthalmus pectinirostris TaxID=150288 RepID=UPI000A1C62BC
---RREIHRFPTKKFQSTS-AAGNTQCQICFCDYTDGEKLRMLPCFHDYHVQCIDRWLKDNTTCPICRANLA-------
>UniRef90_A0A5J9UTS8/338-384 [subseq from] RING-type domain-containing protein (Fragment) n=1 Tax=Eragrostis curvula TaxID=38414 RepID=A0A5J9UTS8_9POAL
------------------------SGCVICMEDFRNGKKLLVMPCKymHRFHGKCLKKWLSCSRLCPLCRY----------
>UniRef90_A0A5J9UTS8/414-447 [subseq from] RING-type domain-containing protein (Fragment) n=1 Tax=Eragrostis curvula TaxID=38414 RepID=A0A5J9UTS8_9POAL
-------------------------------------KKLLVMPCKymHRFHGKCLKKWLSCSRLCPLCRY----------
>UniRef90_A0A484KYM9/287-358 [subseq from] RING-type domain-containing protein n=1 Tax=Cuscuta campestris TaxID=132261 RepID=A0A484KYM9_9ASTE
-------ESLPvkAYYNKSDNHMAEETAkCYICLVDYEDGDNLRVLPCRHEFHRACVDKWLKeVHRVCPLCRGDVCRSE----
>UniRef90_M2Y6W2/264-336 [subseq from] Zinc finger (C3HC4-type RING finger) family protein n=1 Tax=Galdieria sulphuraria TaxID=130081 RepID=M2Y6W2_GALSU
GATKKEIDRILLVRYHRDSSE-EESTCPICLCEYEEGNLLRILPCTskHRFHATCVDRWLILNKSCPLCKAEID-------
>UniRef90_A0A7S0XIB6/385-454 [subseq from] RING-type domain-containing protein n=1 Tax=Erythrolobus madagascarensis TaxID=708628 RepID=A0A7S0XIB6_9RHOD
--SKDEISTVPEITFEHGMYKAEDCVCAICLCDYEPGEKLRTLPCNHHFHTPCIDRWASIDRSCPMCKQDIT-------
>UniRef90_UPI00097D2571/251-319 [subseq from] E3 ubiquitin ligase BIG BROTHER-related-like isoform X1 n=2 Tax=Paralichthys olivaceus TaxID=8255 RepID=UPI00097D2571
--TRRQIQRFPTKTFQSTNS-AGNTQCQICFCEYTEGDKLRMLPCFHDYHVQCIDRWLKDNTTCPICRANLA-------
>UniRef90_A0A5P1E011/320-380 [subseq from] RING-type domain-containing protein n=1 Tax=Asparagus officinalis TaxID=4686 RepID=A0A5P1E011_ASPOF
-------------YMKPQKHQHDEiAQCYICLVEYEDGDFMRILPCNHEFHQKCIDKWLKEiHRVCPLCRGDVC-------
>UniRef90_UPI0021A9B0B5/49-97 [subseq from] uncharacterized protein LOC126899952 isoform X1 n=4 Tax=Daktulosphaira vitifoliae TaxID=58002 RepID=UPI0021A9B0B5
-----------------------LESCPICLDDLI-EDVSQTMCCHNKFHSECLNYWINKPNNCPLCRQDPFE------
>UniRef90_UPI0021A9B0B5/99-139 [subseq from] uncharacterized protein LOC126899952 isoform X1 n=4 Tax=Daktulosphaira vitifoliae TaxID=58002 RepID=UPI0021A9B0B5
--------------------------CQLCQ-KFLHKHVTNVHCCGSQFHNKCLGKWLTQSSTCPKCY-----------
>UniRef90_UPI0021A9B0B5/156-186 [subseq from] uncharacterized protein LOC126899952 isoform X1 n=4 Tax=Daktulosphaira vitifoliae TaxID=58002 RepID=UPI0021A9B0B5
-------------------------------------DVANLQCCKSQFHNKCLDKWLTKSNACPKCN-----------
>UniRef90_UPI0021A9B0B5/242-285 [subseq from] uncharacterized protein LOC126899952 isoform X1 n=4 Tax=Daktulosphaira vitifoliae TaxID=58002 RepID=UPI0021A9B0B5
--------------------------CKMCHKSlFVDLTNVKCIICNFEFHKECFDEWFKQNIcGCPNCH-----------
>UniRef90_A0A3B3WTD2/68-135 [subseq from] RING finger protein 44-like n=1 Tax=Poecilia mexicana TaxID=48701 RepID=A0A3B3WTD2_9TELE
---RREIQRFPTKNFCSAT-NSGNTQCQICFCEYADKDKLRMLPCFHDYHVQCIDRWLKDNSTCPICRANLA-------
>UniRef90_A0A484KJ39/448-520 [subseq from] RING-type domain-containing protein n=2 Tax=Cuscuta sect. Cleistogrammica TaxID=1824901 RepID=A0A484KJ39_9ASTE
-------ESLPvkAYYNKSDNHKAEETAkCYICLVDYEDGDNLRVLPCRHEFHRACVDKWLKeVHRVCPLCRGDVCRSER---
>UniRef90_A0A6J8EBF6/824-891 [subseq from] RNF38_44 n=1 Tax=Mytilus coruscus TaxID=42192 RepID=A0A6J8EBF6_MYTCO
GLTKNQVTKLPERKYQLCP-GEEVKECLVCMCEFEDKDQLRILPCFHEFHTPCIDKWIGVNATCPVCRV----------
>UniRef90_A0A8E0VLE3/1065-1115 [subseq from] RING-type domain-containing protein n=1 Tax=Fasciolopsis buski TaxID=27845 RepID=A0A8E0VLE3_9TREM
----------------------DEERCMICLDDYLDKDILRTMRCRHEFHAKCVDKWLKTKRTCPLCRADAFD------
>UniRef90_A0A0D9XBH8/59-106 [subseq from] RING-type domain-containing protein n=1 Tax=Leersia perrieri TaxID=77586 RepID=A0A0D9XBH8_9ORYZ
-----------------------GTVCSVCTEEIAVADAVARLPCAHWYHAACISPWLGIRSTCPMCRAEL--------
>UniRef90_A0A0D9XBH8/257-303 [subseq from] RING-type domain-containing protein n=1 Tax=Leersia perrieri TaxID=77586 RepID=A0A0D9XBH8_9ORYZ
------------------------VVCAVCTEEVAARQAVVRLPCAHWYHAGCIGPWLRIRTNCPTCRAEL--------
>UniRef90_A0A7J8UH81/56-98 [subseq from] RING-type domain-containing protein n=1 Tax=Gossypium klotzschianum TaxID=34286 RepID=A0A7J8UH81_9ROSI
-------------------------DCCICLEEFEVEEEAREMPCKHVFHSGCIEKWLLIHGLCPVCR-----------
>UniRef90_A0A7J8UH81/187-215 [subseq from] RING-type domain-containing protein n=1 Tax=Gossypium klotzschianum TaxID=34286 RepID=A0A7J8UH81_9ROSI
---------------------------------------AREMPCKHVFHSGCIEKWLLIHGLCPVCR-----------
>UniRef90_A0A6J2P9Z7/243-310 [subseq from] E3 ubiquitin-protein ligase arkadia-like n=1 Tax=Cottoperca gobio TaxID=56716 RepID=A0A6J2P9Z7_COTGO
---RREIQMFPTKTFQSANSA-GNSQCQICFCDYTDGEKLRMLPCFHDYHVQCIDRWLKDNTTCPICRANLA-------
>UniRef90_UPI002173E3A9/90-157 [subseq from] RING-H2 finger protein ATL2-like n=1 Tax=Pisum sativum TaxID=3888 RepID=UPI002173E3A9
-----VIAKLPLFLYDPKTHPENATECAVCLSEFESGETGRVLPkCNHSFHTECIDMWFHSHSTCPLCRASVE-------
>UniRef90_A0A061F7X7/95-146 [subseq from] RING-type E3 ubiquitin transferase n=1 Tax=Theobroma cacao TaxID=3641 RepID=A0A061F7X7_THECC
-----------------------SDECAICLEDFKEKEVCWVLvKCDHVFHKPCAEEWLKRSLSCPLCRTNANPI-----
>UniRef90_A0A061F7X7/207-255 [subseq from] RING-type E3 ubiquitin transferase n=1 Tax=Theobroma cacao TaxID=3641 RepID=A0A061F7X7_THECC
-----------------------SDECAICLEDFKEKEVCWVLvKCDHVFHKPCAEEWLKRSFWWPLCRTNA--------
>UniRef90_A0A0E0GNC0/86-137 [subseq from] RING-type domain-containing protein n=1 Tax=Oryza nivara TaxID=4536 RepID=A0A0E0GNC0_ORYNI
--------------------GQEQDNCAICLDrDDAAAAEWKETPCRHRFHGGCLDKWLEAaYATCPMCRRH---------
>UniRef90_A0A0E0GNC0/264-294 [subseq from] RING-type domain-containing protein n=1 Tax=Oryza nivara TaxID=4536 RepID=A0A0E0GNC0_ORYNI
---------------------------------------WKEMPCGHRFHGGCLEKWLRMHGTCPMCRHQ---------
>UniRef90_A0A662XM18/264-336 [subseq from] RING-type domain-containing protein n=2 Tax=Nothophytophthora sp. Chile5 TaxID=2483409 RepID=A0A662XM18_9STRA
GANKEAIDRLESKTFTTNMFPPEDACCCICLNDYEPAQALRVLPCDHHFHKDCVDEWLLVNSTCPTCRKSIFD------
>UniRef90_A0A672YRW8/350-416 [subseq from] E3 ubiquitin-protein ligase CIP8-like n=2 Tax=Sphaeramia orbicularis TaxID=375764 RepID=A0A672YRW8_9TELE
----REIQRFPTKIFKSTS-GAGNTQCQICFCDYTNGEKLRMLPCFHDYHVQCIDRWLKDNATCPICRANLA-------
>UniRef90_Q5DAH5/185-241 [subseq from] SJCHGC07006 protein n=1 Tax=Schistosoma japonicum TaxID=6182 RepID=Q5DAH5_SCHJA
--------------TNAQNYLSECDRCMICLDDYVESQQIRQMRCLHEFHASCVDKWLKTKRTCPLCRADA--------
>UniRef90_A0A3Q3EHT8/390-457 [subseq from] Si:ch211-59o9.10 n=2 Tax=Labrus bergylta TaxID=56723 RepID=A0A3Q3EHT8_9LABR
---RREIQRFPTKSFQSANS-GGNTQCQICFCDYTDGEKLRMLPCFHDYHVPCIDRWLKDNTTCPICRANLA-------
>UniRef90_A0A507CQK4/289-341 [subseq from] RING-type domain-containing protein n=2 Tax=Synchytrium endobioticum TaxID=286115 RepID=A0A507CQK4_9FUNG
-------------------KDNDQTMCPICLDDFENAQQLRRLPCNHEFHIACIDKWLtKRKKTCPICKQDT--------
>UniRef90_A0A7N0V2Z2/190-233 [subseq from] RING-type domain-containing protein n=1 Tax=Kalanchoe fedtschenkoi TaxID=63787 RepID=A0A7N0V2Z2_KALFE
-------------------TKSEPEGCPICFAEYEVGSKLLTLPCLHLYHKSCIKGWLKDNKV----------------
>UniRef90_A0A7N0V2Z2/464-515 [subseq from] RING-type domain-containing protein n=1 Tax=Kalanchoe fedtschenkoi TaxID=63787 RepID=A0A7N0V2Z2_KALFE
--------------------KSTPEECAICITEYEAGDELLTLPCLHLYHKPCITPWLTNNKICPMCKRDLS-------
>UniRef90_F0Y3Y0/244-314 [subseq from] RING-type domain-containing protein n=1 Tax=Aureococcus anophagefferens TaxID=44056 RepID=F0Y3Y0_AURAN
GATKRDLARLPTVPYSENMEllKGEDPCCSVCISDYEKGDKLRVLPCKHLFHVDCVDQWLSVNATCPLCRK----------
>UniRef90_A0A4Y2ACQ6/12-60 [subseq from] RING-type domain-containing protein (Fragment) n=1 Tax=Araneus ventricosus TaxID=182803 RepID=A0A4Y2ACQ6_ARAVE
------------------------YVCS--ICEDRSRwKAVISLACGHRFHKVCINKWLRRTGRCPLCRE-IEELH----
>UniRef90_A0A4Y2ACQ6/125-171 [subseq from] RING-type domain-containing protein (Fragment) n=1 Tax=Araneus ventricosus TaxID=182803 RepID=A0A4Y2ACQ6_ARAVE
-----------------------TAICSVCFEELQQ-TLTLTLPCSHSFHYECLCRWLNERRNCPMCRAHV--------
>UniRef90_A0A5A7PWD7/74-140 [subseq from] RING/U-box superfamily protein (Fragment) n=1 Tax=Striga asiatica TaxID=4170 RepID=A0A5A7PWD7_STRAF
--TMVPIETSSGYMANDQILSSEDGECCICLCPYEDGTELHALPCNHHFHSTCIVKWLKMNVTCPLCKY----------
>UniRef90_M8C2Z6/56-84 [subseq from] RING-type domain-containing protein n=1 Tax=Aegilops tauschii TaxID=37682 RepID=M8C2Z6_AEGTA
----------------------------------------KETPCGHRFHGQCVERWLQAKGSCPMCRH----------
>UniRef90_M8C2Z6/168-211 [subseq from] RING-type domain-containing protein n=1 Tax=Aegilops tauschii TaxID=37682 RepID=M8C2Z6_AEGTA
------------------------HDCPICMEDDNSA-AWKETPCEHRFHGRCVERWLQAKGSCPMCRR----------
>UniRef90_A0A834I417/81-145 [subseq from] RING-type domain-containing protein n=1 Tax=Rhynchophorus ferrugineus TaxID=354439 RepID=A0A834I417_RHYFE
-----ELDSLETLLFDKNSSD-GQMSCVICLEDFREHETIKKLPCNHTFHINCIDHWLKINGTCPLCRSDI--------
>UniRef90_A0A8J5ZM42/400-442 [subseq from] RING-type E3 ubiquitin transferase n=1 Tax=Gossypium anomalum TaxID=47600 RepID=A0A8J5ZM42_9ROSI
-----------------------DIACAICLSEFAAEE-----QCSHGFHTQCIDTWLSSHSSCPTCRHCL--------
>UniRef90_A0A3P8RWL0/322-389 [subseq from] Si:ch211-59o9.10 n=3 Tax=Amphiprion TaxID=80969 RepID=A0A3P8RWL0_AMPPE
---RREIQRFPTKTFQSSS-SAGNSQCQICFCDYTDGEKLRMLPCFHDYHVQCIDRWLKDNTTCPICRANLA-------
>UniRef90_A0A5N6P309/28-96 [subseq from] RING-type domain-containing protein n=1 Tax=Mikania micrantha TaxID=192012 RepID=A0A5N6P309_9ASTR
--DKKAIESLPLFRFSSLKGSKDGLECVVCLSKFEDSELLRLLPkCRHAFHMKCIDQWLESHSTCPLCRYN---------
>UniRef90_A0A813L8R1/208-277 [subseq from] RING-type domain-containing protein n=3 Tax=Polarella glacialis TaxID=89957 RepID=A0A813L8R1_POLGL
--SQELIDSMPIVEFSPEMlSGSQETSCAVCLCEFEWDDQLRRLPCCHSFHRNCIDKWLKRNKVCPLCLQDI--------
>UniRef90_A0A2U1MNW3/90-158 [subseq from] Zinc finger, RING/FYVE/PHD-type n=2 Tax=Artemisia annua TaxID=35608 RepID=A0A2U1MNW3_ARTAN
--DKKAIESLPFFRFSSLKGSKEGLECVVCLSKFEDSEVLRLLPkCKHAFHMKCIDEWLESHSTCPLCRYK---------
>UniRef90_A0A6G1QTJ1/377-444 [subseq from] E3 ubiquitin-protein ligase RNF38 n=1 Tax=Channa argus TaxID=215402 RepID=A0A6G1QTJ1_9TELE
----GEIQRFPTKFFQSANS-VGNTQCQICFCDYTDGEKLRMLPCFHDYHVQCIDRWLKDNTTCPLCRANLAD------
>UniRef90_UPI001CB94611/90-157 [subseq from] E3 ubiquitin-protein ligase ATL42-like n=1 Tax=Erigeron canadensis TaxID=72917 RepID=UPI001CB94611
--DKKAIESLPFFRFSSLKGSKEGLECVVCLSSFEDSEVLRLLPkCRHAFHMKCIDEWLESHSTCPLCRY----------
>UniRef90_A0A183AEW8/1152-1202 [subseq from] RING-type domain-containing protein n=1 Tax=Echinostoma caproni TaxID=27848 RepID=A0A183AEW8_9TREM
----------------------EEERCMICLDDYVDKDLLRTMRCRHEFHVKCVDKWLKTKRTCPLCRADAFD------
>UniRef90_A0A671TLJ0/360-427 [subseq from] Histone-lysine N-methyltransferase, H3 lysine-79 specific-like n=4 Tax=Sparidae TaxID=8169 RepID=A0A671TLJ0_SPAAU
---RREIQRFPTKTFQSAS-SAGNTQCQICFCDYTDGEKLRMLPCFHDYHVQCIDRWLKDNTTCPICRANLA-------
>UniRef90_A0A1W0A4L2/78-120 [subseq from] RING-type domain-containing protein n=1 Tax=Thraustotheca clavata TaxID=74557 RepID=A0A1W0A4L2_9STRA
----------------------E-EECVICMNGLHDA---VKLPCGHLFHMECIDAWLRMRSTCPTCRY----------
>UniRef90_A0A1W0A4L2/294-340 [subseq from] RING-type domain-containing protein n=1 Tax=Thraustotheca clavata TaxID=74557 RepID=A0A1W0A4L2_9STRA
----------------------EDGDCAVCMQAFMNEDTVRV-ECGHLFHSNCIETWLKLRSTCPTCRFQ---------
>UniRef90_A0A8B6Y1I7/297-365 [subseq from] uncharacterized protein LOC101241731 n=1 Tax=Hydra vulgaris TaxID=6087 RepID=A0A8B6Y1I7_HYDVU
--KKEQIEMLPHYTLTKYSMAdfTADERCVICMCEYAVEEKLRILPCAHEFHSECVDQWLETSSTCPICRH----------
>UniRef90_UPI0006D8DD26/502-566 [subseq from] uncharacterized protein LOC102351833 n=1 Tax=Latimeria chalumnae TaxID=7897 RepID=UPI0006D8DD26
-----EINRLPTKQFDPDC-AAGKTQCHICFCDYSKGEKLRILPCLHDYHSKCIDRWLKESLSCPICRVDV--------
>UniRef90_A0A0P1ASH5/240-312 [subseq from] Transmembrane protein n=1 Tax=Plasmopara halstedii TaxID=4781 RepID=A0A0P1ASH5_PLAHL
GATKEIIDQLETKAYVASMFPSEDACCCICLNDYEPSQSLRVLPCAHHFHKECVDEWLLVNSTCPTCRKSIFD------
>UniRef90_A0A1S2YZF7/483-549 [subseq from] uncharacterized protein LOC101497151 n=1 Tax=Cicer arietinum TaxID=3827 RepID=A0A1S2YZF7_CICAR
------VESLPVKLYTkSHKHQEEPVQCYICLVEYEDGDSMRVLPCHHEFHTTCIDKWLKEiHRVCPLCRGDI--------
>UniRef90_A0A1A9VZV0/211-271 [subseq from] RING-type domain-containing protein n=1 Tax=Glossina brevipalpis TaxID=37001 RepID=A0A1A9VZV0_9MUSC
---------VPRTRYSPKGDNYFQTSCTICLNDFQANDFTRTLKCNHKFHVICIDKWLKNNDTCPICRQR---------
>UniRef90_A0A665VP54/335-402 [subseq from] E3 ubiquitin-protein ligase MBR2-like n=1 Tax=Echeneis naucrates TaxID=173247 RepID=A0A665VP54_ECHNA
----REIQRFPTKTFRSA-AGGGNTKCQICFCDYDDGEKLRMLPCFHDYHVACIDRWLKDNITCPICRANLAE------
>UniRef90_UPI00125E522A/50-84 [subseq from] RING-H2 finger protein ATL63-like n=1 Tax=Ipomoea triloba TaxID=35885 RepID=UPI00125E522A
--------------------EEREEECVICIAGFEKGDITTVLcSCNHKFHSDCI-------------------------
>UniRef90_UPI00125E522A/137-187 [subseq from] RING-H2 finger protein ATL63-like n=1 Tax=Ipomoea triloba TaxID=35885 RepID=UPI00125E522A
--------------------EEREKECAICIAAFEKGDITTVLcSCNHKFHSDCIDIWLVLHQTCPICRAT---------
>UniRef90_V8PD50/246-282 [subseq from] Calcium-dependent secretion activator 2 (Fragment) n=3 Tax=Elapinae TaxID=42168 RepID=V8PD50_OPHHA
----------------------AEETCVVCLETYKPREIVRILTCRHIFHKRCIDRWLL--------------------
>UniRef90_V8PD50/617-661 [subseq from] Calcium-dependent secretion activator 2 (Fragment) n=3 Tax=Elapinae TaxID=42168 RepID=V8PD50_OPHHA
------------------------DNCAVCLEMYKPKDVARILRCGHLFHKICVDPWLLKHQTCPVCKW----------
>UniRef90_A0A8P4KLM4/343-410 [subseq from] Si:ch211-59o9.10 n=1 Tax=Dicentrarchus labrax TaxID=13489 RepID=A0A8P4KLM4_DICLA
---RREIQRFPTKTFKSAS-SAGNTQCQICFCDYTDGEKLRMLPCFHDYHVQCIDRWLKDNPTCPICRANLA-------
>UniRef90_A0A183E7J6/252-317 [subseq from] RING-type domain-containing protein n=1 Tax=Gongylonema pulchrum TaxID=637853 RepID=A0A183E7J6_9BILA
----DEISRLETLRIEDETIIAE-KVCVICQFDFEHSDLLRVLPCEHHFHLNCIDKWLGASCTCPICRQEA--------
>UniRef90_A0A8S1ZEI6/134-181 [subseq from] Genome assembly, chromosome: 1 n=1 Tax=Arabidopsis arenosa TaxID=38785 RepID=A0A8S1ZEI6_ARAAE
---------------------STNERCAICLEEFNDGRRVVTLPCGHDFDDECALKWFETNHDCPLCRF----------
>UniRef90_A0A8S1ZEI6/301-345 [subseq from] Genome assembly, chromosome: 1 n=1 Tax=Arabidopsis arenosa TaxID=38785 RepID=A0A8S1ZEI6_ARAAE
------------------------ERCTICLEEFNDGRRVVTLPCGHEFDDECVLTWFETNHDCPLCRF----------
>UniRef90_A0A835UUT5/402-473 [subseq from] RING-type domain-containing protein n=1 Tax=Vanilla planifolia TaxID=51239 RepID=A0A835UUT5_VANPL
---KEVVENMPLRNFTKqQGHGNEGTsQCYICLLDYEEGEYMRILPCNHKFHQVCIDKWLKEiHRVCPLCRADVC-------
>UniRef90_A0A7S1I0K7/139-190 [subseq from] RING-type domain-containing protein n=1 Tax=Eutreptiella gymnastica TaxID=73025 RepID=A0A7S1I0K7_9EUGL
----------------------KDRECSICMCEYETREEVRTLPCLHQYHVECVDRWMKENRTCPICKVNVAEL-----
>UniRef90_A0A7S2BFF5/207-277 [subseq from] RING-type domain-containing protein n=1 Tax=Alexandrium andersonii TaxID=327968 RepID=A0A7S2BFF5_9DINO
GATQELIDKMPLLEFAGDVAGSPETSCAVCLSEFERGDMMRQLPCGHNFHRACIDKWLKRNKVCPLCLQDI--------
>UniRef90_A0A6J8ALR7/105-156 [subseq from] RING-type domain-containing protein n=1 Tax=Mytilus coruscus TaxID=42192 RepID=A0A6J8ALR7_MYTCO
---------------------MSGDICAICLDQFSRKQKLRVLPCSHEFHTKCVDPWLVKNRTCPLCKLNIVE------
>UniRef90_UPI0005C981CD/186-230 [subseq from] uncharacterized protein LOC105350992 n=1 Tax=Fragaria vesca subsp. vesca TaxID=101020 RepID=UPI0005C981CD
-------------------------SCGICMEEFDKGVMAIRLPCFHIFHGNCIFRWLQKDHKCPLCRHP---------
>UniRef90_UPI0005C981CD/433-475 [subseq from] uncharacterized protein LOC105350992 n=1 Tax=Fragaria vesca subsp. vesca TaxID=101020 RepID=UPI0005C981CD
-------------------------SCGICMDDFEDGLLATRFPCLHIFHGDCILRWLETHYKCPLCR-----------
>UniRef90_UPI00146B649E/331-382 [subseq from] RING finger protein 44 n=1 Tax=Trematomus bernacchii TaxID=40690 RepID=UPI00146B649E
--------------------GAGNTTCQICFCDYTEGEELRMLPCFHDYHVKCIDRWLKDNSTCPICRANLA-------
>UniRef90_A0A2Z6MKG8/13-68 [subseq from] RING-type domain-containing protein n=1 Tax=Trifolium subterraneum TaxID=3900 RepID=A0A2Z6MKG8_TRISU
--------------------DSEQNIrhCPICMEEFKRGDLFQPFgVCGHEFHRGCLNSWLQRgKSTCPVCHLDLR-------
>UniRef90_A0A2Z6MKG8/97-146 [subseq from] RING-type domain-containing protein n=1 Tax=Trifolium subterraneum TaxID=3900 RepID=A0A2Z6MKG8_TRISU
----------------------NIRHCPICMEVFKRGDLIQPSgVCDHEFHHGCLNSWLQRgKSTCPVCRLD---------
>UniRef90_H3GWC6/237-306 [subseq from] RING-type domain-containing protein n=3 Tax=Phytophthora TaxID=4783 RepID=H3GWC6_PHYRM
GATKELIDQLETKTYMANMFPPEDACCCICLNDYEATQSLRVLPCGHHFHKDCVDEWLLVNSTCPTCRKS---------
>UniRef90_M4BGR5/240-309 [subseq from] RING-type domain-containing protein n=1 Tax=Hyaloperonospora arabidopsidis (strain Emoy2) TaxID=559515 RepID=M4BGR5_HYAAE
GATKELIDQIETKTYMPNMFPPEDACCCICLNNYEVSQPLRVLPCGHHFHKECVDEWLLVNSTCPTCRKS---------
>UniRef90_B7FIK5/68-134 [subseq from] RING-type domain-containing protein (Fragment) n=1 Tax=Medicago truncatula TaxID=3880 RepID=B7FIK5_MEDTR
-----LIEAIPTLKFNQEAFSAiEDTQCVICLADYKEREILRIMPkCGHTFHLSCIDIWLKKQSTCPVCRLP---------
>UniRef90_L1J3G9/3-71 [subseq from] RING-type domain-containing protein (Fragment) n=1 Tax=Guillardia theta (strain CCMP2712) TaxID=905079 RepID=L1J3G9_GUITC
---EGQISRLPFERFEPATGKgsgEEATECCICLCEYDVGEKLRKLPCLHRFHSVCVDRWLLSNKMCPICKE----------
>UniRef90_UPI0014551842/1131-1197 [subseq from] uncharacterized protein LOC117305033 n=1 Tax=Asterias rubens TaxID=7604 RepID=UPI0014551842
---ESSINYLPTFLYTPGQ-SSEEKECSICMGDYETGENMRRLPCFHFYHAVCIDKWLKENRICPVCREEV--------
>UniRef90_A0A452Z0T5/189-259 [subseq from] RING-type domain-containing protein n=1 Tax=Aegilops tauschii subsp. strangulata TaxID=200361 RepID=A0A452Z0T5_AEGTS
----EIVESLPVKVYrKPLKHQTDEaAQCYICLVEYEEGDCVRILPCNHEFHLTCVDKWLKEiHRVCPLCRGDVC-------
>UniRef90_A0A8B8K4X1/97-164 [subseq from] RING-H2 finger protein ATL2 n=1 Tax=Abrus precatorius TaxID=3816 RepID=A0A8B8K4X1_ABRPR
----AVIASLPVFSYDPKNQPENPTECAVCLSEFESGEMGRVLPkCNHSFHTECIDMWFHSHATCPLCRAPV--------
>UniRef90_A0A8J4SWS9/1283-1332 [subseq from] RING-type domain-containing protein n=2 Tax=Paragonimus TaxID=34503 RepID=A0A8J4SWS9_9TREM
-----------------------EERCMICLDDYEVKDSLRMLRCRHEFHAKCVDKWLKTKRTCPLCRADAFD------
>UniRef90_A9NWQ5/80-149 [subseq from] RING-type E3 ubiquitin transferase n=1 Tax=Picea sitchensis TaxID=3332 RepID=A9NWQ5_PICSI
--GKSAIEAIPAFVYQTENYKD-GLECAVCLCEFESNEKGRLLPkCNHSFHIECIDMWFQSHSTCPLCRASAQ-------
>UniRef90_F6H4X9/96-166 [subseq from] RING-type domain-containing protein n=3 Tax=Vitis TaxID=3603 RepID=F6H4X9_VITVI
----SVIDSLPMFKFSENDTQEEggTTDCAVCLSVLEEGEIARLLPnCKHTFHAECIDKWLGTHSTCPICRTEAE-------
>UniRef90_A0A667WRV4/350-418 [subseq from] E3 ubiquitin-protein ligase RNF6-like n=1 Tax=Myripristis murdjan TaxID=586833 RepID=A0A667WRV4_9TELE
---RREIQRFPTKTYQ-SAHSAGKTQCQICFCDYMDGEKLRMLPCFHDYHVQCIDRWLQENSTCPICRANMAD------
>UniRef90_W2LK28/239-308 [subseq from] RING-type domain-containing protein n=19 Tax=Phytophthora TaxID=4783 RepID=W2LK28_PHYPR
GATKEMIDQLETKTYTANMFPPEDACCCICLNDYEASQSLRVLPCAHHFHKDCVDEWLLVNSTCPTCRKS---------
>UniRef90_A0A8J5GLH8/75-135 [subseq from] RING-type domain-containing protein n=2 Tax=Zingiber officinale TaxID=94328 RepID=A0A8J5GLH8_ZINOF
---------LPVVRFSALRS-TAAPPCAVCLAALEPCDEVRQLgNCAHLFHKACIDKWVDVGQiTCPLCRA----------
>UniRef90_A0A8J5GLH8/229-289 [subseq from] RING-type domain-containing protein n=2 Tax=Zingiber officinale TaxID=94328 RepID=A0A8J5GLH8_ZINOF
----------PATRFGD-LAGGESCCCAVCLSEFEPAdEVRRMSDCRHVFHRHCVDRWLEHgQSTCPLCRAP---------
>UniRef90_UPI0011EA20B6/296-364 [subseq from] E3 ubiquitin ligase BIG BROTHER-related-like isoform X1 n=2 Tax=Archocentrus centrarchus TaxID=63155 RepID=UPI0011EA20B6
---RGEIQRFPTKVFQGSTGSSgGNTQCQICCCDYAEGEKLRMLPCFHDYHVQCIDRWLKDNATCPICRVNL--------
>UniRef90_UPI0020304778/423-488 [subseq from] uncharacterized protein LOC109931500 isoform X2 n=1 Tax=Rhincodon typus TaxID=259920 RepID=UPI0020304778
----VEINCLPVKLFDPA-HAAEKTQCHICFNDYMPKEKLRILPCLHDYHRKCIDRWLKGNSSCPICRVDV--------
>UniRef90_W9S3U3/100-167 [subseq from] RING-H2 finger protein ATL43 n=2 Tax=Morus notabilis TaxID=981085 RepID=W9S3U3_9ROSA
---RSVVESLPVFRFGSlRRHRHRHLDCAVCLCRFENSEVLRLLPkCNHAFHVECVDTWLDAHSTCPLCRF----------
>UniRef90_A0A024U4A7/176-241 [subseq from] RING-type domain-containing protein n=2 Tax=Aphanomyces invadans TaxID=157072 RepID=A0A024U4A7_9STRA
----CDVGRLPTSSDNSAwNPAVPAVECAICLDDMERGDaTIVVLLCGHSFHKACVEDWIKSHSTCPLCC-----------
>UniRef90_A0A024U4A7/303-352 [subseq from] RING-type domain-containing protein n=2 Tax=Aphanomyces invadans TaxID=157072 RepID=A0A024U4A7_9STRA
----------------------SDSACAVCLDNLMVEdTACRQLECGHRFHPPCIIKWLSSHKSCPVCRSES--------
>UniRef90_A0A2K3LQX6/16-81 [subseq from] RING-H2 finger protein ATL54-like n=1 Tax=Trifolium pratense TaxID=57577 RepID=A0A2K3LQX6_TRIPR
------IEAIPTLKFNQEAFSSiEDTQCVICLADYKEREILRIMPkCGHTFHLSCIDIWLRKQSTCPVCRLP---------
>UniRef90_A0A445BTP7/118-184 [subseq from] RING-type domain-containing protein n=3 Tax=Arachis TaxID=3817 RepID=A0A445BTP7_ARAHY
---RSIVESLPIFRFGSLRGQKEGLDCAICLAKFESSELLRLLPkCKHAFHVECVDTWLDAHSTCPLCRH----------
>UniRef90_UPI001B8889CB/266-334 [subseq from] uncharacterized protein LOC121382986 isoform X1 n=2 Tax=Gigantopelta aegis TaxID=1735272 RepID=UPI001B8889CB
-LTNEGISALPTRQYQLNGPQ--NTDCQICLAKFETGEELRILPCTHEYHTACIDEWLKRNATCPVCRNNIS-------
>UniRef90_A0A444CIR4/185-246 [subseq from] RING-type domain-containing protein n=1 Tax=Ensete ventricosum TaxID=4639 RepID=A0A444CIR4_ENSVE
---------LGVVKYEPGGDFLED-SCTICFEEFEMEEEVTRLPCNHIFHGGCLARWFERRNCCPLCRHEPS-------
>UniRef90_A0A444CIR4/354-411 [subseq from] RING-type domain-containing protein n=1 Tax=Ensete ventricosum TaxID=4639 RepID=A0A444CIR4_ENSVE
------VEEVAVMRYETGGDVREE-SCMICLEELDVGEEVTRMPCMHAFHGGCLTRWLESSHLCR--------------
>UniRef90_A0A6G0ID32/353-419 [subseq from] RING finger protein 44 n=1 Tax=Larimichthys crocea TaxID=215358 RepID=A0A6G0ID32_LARCR
---RSEIQRFPTKTFQAAG--AGHTQCQICFCDYADGEKLRMLPCFHDYHVQCIDRWLKDNTTCPICRANLA-------
>UniRef90_A0A7S2TU67/190-262 [subseq from] RING-type domain-containing protein n=1 Tax=Lotharella oceanica TaxID=641309 RepID=A0A7S2TU67_9EUKA
--TKMLISSLPTWNLKGDgSDLAHRGACAVCQYDYKEGDTVVQTPCRHVFHQGCLQPWLSVRVTCPHCRFKLSDI-----
>UniRef90_A0A7S2TU67/426-472 [subseq from] RING-type domain-containing protein n=1 Tax=Lotharella oceanica TaxID=641309 RepID=A0A7S2TU67_9EUKA
-------------------------RCAVCQFDYKIGDNVVETACQHRFHKGCLEPWLLMSPTCPACRYGLS-------
>UniRef90_A0A813IEB9/238-278 [subseq from] RING-type domain-containing protein n=1 Tax=Polarella glacialis TaxID=89957 RepID=A0A813IEB9_POLGL
--------------------ELQQDMCTICLADFVVGDAATRLPCRHIFHSACIECWTRSM------------------
>UniRef90_A0A813IEB9/580-619 [subseq from] RING-type domain-containing protein n=1 Tax=Polarella glacialis TaxID=89957 RepID=A0A813IEB9_POLGL
--------------------ELHQDMCTICLADFVVGDSATRLPCRHIFHSACIECWTRS-------------------
>UniRef90_A0A813IEB9/793-833 [subseq from] RING-type domain-containing protein n=1 Tax=Polarella glacialis TaxID=89957 RepID=A0A813IEB9_POLGL
--------------------ELHQDMCTICLADFVVGDSATRLPCRHIFHSACIECWTRSM------------------
>UniRef90_A0A5P1E271/65-136 [subseq from] RING-type domain-containing protein n=1 Tax=Asparagus officinalis TaxID=4686 RepID=A0A5P1E271_ASPOF
----VEVAAIPTVKFNHEAFKSrEDAQCSICLADYEEKEILRVMPtCNHNFHVACIDVWLQKQSTCPICRLPLSDM-----
>UniRef90_UPI001CE078EF/337-405 [subseq from] E3 ubiquitin-protein ligase arkadia-B n=1 Tax=Siniperca chuatsi TaxID=119488 RepID=UPI001CE078EF
---RREIQRFPTKTFQSAS-SAGNTQCQICFCDYTDGEKLRMLPCFHDYHVQCIDRWLKDNATCPICRANLAD------
>UniRef90_A0A2P6QPU4/113-156 [subseq from] Putative transcription factor C2H2 family n=1 Tax=Rosa chinensis TaxID=74649 RepID=A0A2P6QPU4_ROSCH
-------------------------SCSICMDEFDKGVIAIRLPCLHIFHGNCIFRWLETDHKCPLCRN----------
>UniRef90_A0A2P6QPU4/365-412 [subseq from] Putative transcription factor C2H2 family n=1 Tax=Rosa chinensis TaxID=74649 RepID=A0A2P6QPU4_ROSCH
------------------------KLCGICMDDFEDGLIATIatrFPCLHIFHGHCILRWLETDHKCPLCRY----------
>UniRef90_A0A7J7GJ35/159-232 [subseq from] RING-type domain-containing protein n=1 Tax=Camellia sinensis TaxID=4442 RepID=A0A7J7GJ35_CAMSI
-IDKAVIESLPFFRFSSLEGSKQGLECVVCLSEFEDTEVLRLLPkCGHAFHMNCIDNWLESHSSCPLCRYKFDEV-----
>UniRef90_A0A8W8JZ25/307-359 [subseq from] Uncharacterized protein n=1 Tax=Crassostrea gigas TaxID=29159 RepID=A0A8W8JZ25_CRAGI
-----------------ENHLNPNALCAICLELFNRKQKLRVLPCSHEFHTKCVDPWLLNNRTCPLCKLN---------
>UniRef90_A0A2S4URF8/215-261 [subseq from] RING-type domain-containing protein (Fragment) n=1 Tax=Puccinia striiformis TaxID=27350 RepID=A0A2S4URF8_9BASI
-------------------------PCPICQDDYLPADSIIILHCHitHRFHRRCIETWLILNLHCPICRAA---------
>UniRef90_A0A2S4URF8/649-699 [subseq from] RING-type domain-containing protein (Fragment) n=1 Tax=Puccinia striiformis TaxID=27350 RepID=A0A2S4URF8_9BASI
-----------------------IDACSICQDEYLPADNIIVLPCHtsHHFHRRCIRTWLLLNLHCPICRATPN-------
>UniRef90_UPI0018EBDC10/349-416 [subseq from] E3 ubiquitin-protein ligase arkadia n=2 Tax=Micropterus TaxID=27705 RepID=UPI0018EBDC10
---RREIQRFPTKTFQSASN-AGNTQCQICFCDYAEGEKLRMLPCFHNYHVQCIDRWLKDNATCPICRATPG-------
>UniRef90_A0A0A0L809/109-179 [subseq from] RING-type domain-containing protein n=2 Tax=Cucumis TaxID=3655 RepID=A0A0A0L809_CUCSA
----SMIRQIPAFRFERDGEHSGIYGCVVCLSEFQENEMLRVLPkCSHTFHLDCIDIWLQSNSNCPLCRTSISGI-----
>UniRef90_A0A2Z7BZF4/110-177 [subseq from] RING-type domain-containing protein n=1 Tax=Dorcoceras hygrometricum TaxID=472368 RepID=A0A2Z7BZF4_9LAMI
---QAVINSYPKYVFSRRNgNVGNDTICSICLCDYREAEMLRMLPdCKHSFHVTCVDAWLKLNASCPVCRN----------
>UniRef90_D7MIV2/96-152 [subseq from] RING-type domain-containing protein n=2 Tax=Arabidopsis TaxID=3701 RepID=D7MIV2_ARALL
--------------FKDIEEGSNKICCPICLEEFEDgHEIIRINMCRHVFHRFCIDYWLNQNRSCPNCRCS---------
>UniRef90_D7MIV2/230-280 [subseq from] RING-type domain-containing protein n=2 Tax=Arabidopsis TaxID=3701 RepID=D7MIV2_ARALL
--------------------EGDGGCCSICLEEFKiGHELMCIKKCRHVFHRFCIHSWFDTNRNCPICRCS---------
>UniRef90_UPI001CFAB81F/546-612 [subseq from] uncharacterized protein LOC122815299 isoform X1 n=3 Tax=Protopterus annectens TaxID=7888 RepID=UPI001CFAB81F
---REEINRLPTKVFDPD-YCAGKTQCHICFCDYSVGENLRILPCLHDYHTKCIDRWLKESSSCPVCRVDI--------
>UniRef90_A0A067K4K2/124-191 [subseq from] RING-type domain-containing protein n=1 Tax=Jatropha curcas TaxID=180498 RepID=A0A067K4K2_JATCU
--DRAVIESLPVFRFSSLRGQKDGLECAVCLTKFESAEVLRLLPkCKHAFHVECVDTWLDAHSTCPLCRH----------
>UniRef90_A0A2Z6LT71/84-151 [subseq from] RING-type domain-containing protein n=1 Tax=Trifolium subterraneum TaxID=3900 RepID=A0A2Z6LT71_TRISU
--TMVPIETTSAYLANERMLLPEDAECCICLCTYEDGVELHTLPCNHHFHSSCIVKWLKMNATCPLCKYN---------
>UniRef90_A0A8C2K637/21-67 [subseq from] RING-type domain-containing protein n=1 Tax=Cyprinus carpio TaxID=7962 RepID=A0A8C2K637_CYPCA
---------------------------NICFSEYKAGERLRILPCLHDYHVKCIDRWLKENATCPICRADVSEC-----
>UniRef90_A0A1S3KBZ6/270-333 [subseq from] RING finger protein 215 n=2 Tax=Lingula unguis TaxID=7574 RepID=A0A1S3KBZ6_LINUN
---------MQTRRYHTSKHdDSERDTCAVCLDVFLHRQKIRVLPCYHEFHTKCVDTWLIKNRTCPLCKRNIL-------
>UniRef90_A0A2K6UUD1/306-351 [subseq from] Ring finger protein 44 n=1 Tax=Saimiri boliviensis boliviensis TaxID=39432 RepID=A0A2K6UUD1_SAIBB
GLTKADNEQLPSYWLNVNNHQSDQTLCVVCMRDFESRQLFRVLPSD---------------------------------
>UniRef90_A0A3R6YXQ4/230-282 [subseq from] RING-type domain-containing protein n=5 Tax=Aphanomyces astaci TaxID=112090 RepID=A0A3R6YXQ4_APHAT
------------------NEGTTDVICAICLdgVDRGAQEVLELVQCGHTFHKECVGGWLKDHCTCPLCRT----------
>UniRef90_A0A3R6YXQ4/346-396 [subseq from] RING-type domain-containing protein n=5 Tax=Aphanomyces astaci TaxID=112090 RepID=A0A3R6YXQ4_APHAT
---------------------DQHIACAVCMDDLTGRDHhpdTLELECGHAFHRRCIYGWLGDHTTCPICRR----------
>UniRef90_A0A834M7U1/133-203 [subseq from] RING-type domain-containing protein n=1 Tax=Rhynchophorus ferrugineus TaxID=354439 RepID=A0A834M7U1_RHYFE
GLTSRQLEQIPTITFDSRSPK-RETSCVICLEHFSEKQLLKVLSCHHIYHVACIDTWLQSNTVCPLCRRVAV-------
>UniRef90_A0A8K1CPU5/230-301 [subseq from] RING-type domain-containing protein n=1 Tax=Pythium oligandrum TaxID=41045 RepID=A0A8K1CPU5_PYTOL
GATKEAINRLSTRKFAAAMFPPEDSSCCICLNDYEPQQELRVLPCEHHFHKECVDEWLIVNSTCPTCRKSIY-------
>UniRef90_C3YHE8/356-430 [subseq from] RING-type domain-containing protein n=3 Tax=Branchiostoma floridae TaxID=7739 RepID=C3YHE8_BRAFL
GLTKDEIAQLPSRKFTRQDAQrlaseGNENSCTICMVEYKTGNKLRRMPCAHEFHSKCVDRWLKQNGSCPVCRQQ---------
>UniRef90_D7FY13/132-200 [subseq from] Ring finger protein n=1 Tax=Ectocarpus siliculosus TaxID=2880 RepID=D7FY13_ECTSI
----SVIAALPRVSYTAGGYSgGEDTKCLVCQCDYEEDDELRILPCSHTFHTECVDGWLEENEECPTCRRSVS-------
>UniRef90_A0A0E0KED3/87-137 [subseq from] RING-type domain-containing protein n=1 Tax=Oryza punctata TaxID=4537 RepID=A0A0E0KED3_ORYPU
--------------------DDEQDNCAICLDkDDAAAAEWKETPCGHRFHGGCLEKWLKAaHTTCPMCRR----------
>UniRef90_A0A0E0KED3/214-242 [subseq from] RING-type domain-containing protein n=1 Tax=Oryza punctata TaxID=4537 RepID=A0A0E0KED3_ORYPU
----------------------------------------KEMPCGHRFHGGCLEKWLRMHGTCPMCRH----------
>UniRef90_A0A3B3S1S4/423-491 [subseq from] E3 ubiquitin-protein ligase RLIM-like n=4 Tax=Paramormyrops kingsleyae TaxID=1676925 RepID=A0A3B3S1S4_9TELE
----IEIQRLPIKTFEPA-YSAGKITCQICFSEYAEGEKLRTLPCLHDYHVQCIDRWLKENATCPVCRVDVSEL-----
>UniRef90_A0A3B4Z5S3/333-400 [subseq from] E3 ubiquitin-protein ligase RLIM-like n=2 Tax=Stegastes partitus TaxID=144197 RepID=A0A3B4Z5S3_9TELE
----REIQRFPTKTFQSAS-SAGNSQCQICFCEYTDGEKLRMLPCFHDYHVPCIDRWLKDNTTCPICRADLAD------
>UniRef90_A0A293M260/357-429 [subseq from] RING finger protein 38 (Fragment) n=1 Tax=Ornithodoros erraticus TaxID=265619 RepID=A0A293M260_ORNER
-LTVVQIAQLPTRRVVTSDLaSADKRTCQICLEDFKRNNIVRTLPCLHEYHKGCLDKWLKRNSTCPLCRKDALE------
>UniRef90_A0A668RQ17/288-355 [subseq from] RING-type domain-containing protein n=6 Tax=Oreochromis TaxID=8139 RepID=A0A668RQ17_OREAU
----TDIQRFPTKVFRRCGGSGGNTQCQICFCDYSDGEKLRMLPCFHDYHVHCIDQWLKDNPTCPICRVNLA-------
>UniRef90_A0A6A1UZ19/128-194 [subseq from] RING-H2 finger protein ATL43 n=2 Tax=Morella rubra TaxID=262757 RepID=A0A6A1UZ19_9ROSI
---RTVIESLPVFRFGSLRGQKEGLECAVCLARFESSEVLRLLPkCKHAFHVECVDTWLDAHSTCPLCRY----------
>UniRef90_A0A8B8N2X5/431-491 [subseq from] E3 ubiquitin ligase BIG BROTHER-related-like isoform X1 n=7 Tax=Myrtoideae TaxID=1699513 RepID=A0A8B8N2X5_9MYRT
-----------LYTKLPKNQNEEAAQCYICLVEYEDGDSMRILPCNHEFHRTCVDKWLKEiHRVCPLCRGDI--------
>UniRef90_A0A8J1XWA4/815-882 [subseq from] Ofus.G082254 protein n=2 Tax=Owenia fusiformis TaxID=6347 RepID=A0A8J1XWA4_OWEFU
--TTHQINLLPVKKYVAADARDPEAECNVCMCEYEENQNIRILPCFHEFHDSCIDQWIKGNPTCPVCRVE---------
>UniRef90_V4B206/320-378 [subseq from] RING-type domain-containing protein (Fragment) n=1 Tax=Lottia gigantea TaxID=225164 RepID=V4B206_LOTGI
----------KKYVIKNTGQTEESDLCAICLEIFYSKQKLRVLPCNHQYHTRCVDPWLVHNRTCPLCKL----------
>UniRef90_A0A2G8KGB2/106-172 [subseq from] Putative E3 ubiquitin-protein ligase RNF38 isoform X2 n=1 Tax=Stichopus japonicus TaxID=307972 RepID=A0A2G8KGB2_STIJA
------LSRLPTFRFQEsdSGHQlkEEDKSCTICMGDYETNEELRRLPCFHAYHTKCIDKWFEQNSACPICRV----------
>UniRef90_A0A7J7CMK6/503-570 [subseq from] RING-type domain-containing protein n=1 Tax=Tripterygium wilfordii TaxID=458696 RepID=A0A7J7CMK6_TRIWF
-------ESLPIKLYTKlQKYQLEETaQCYICLVDYEEGDSLRILPCNHEFHGACIDKWLKEiHRVCPLCRGDIC-------
>UniRef90_A0A804PYQ6/445-513 [subseq from] RING-type domain-containing protein n=6 Tax=Andropogoneae TaxID=147429 RepID=A0A804PYQ6_MAIZE
-----IVERLPSKVYrKPLKYQSEEAaQCYICLVEYEEGDCLRILPCHHEFHLTCVDKWLKEiHRVCPLCRGDV--------
>UniRef90_B3S9U6/3-71 [subseq from] RING-type domain-containing protein n=1 Tax=Trichoplax adhaerens TaxID=10228 RepID=B3S9U6_TRIAD
---KKAVSKLPTKRFTrPSEPSSEdDNLCPVCLDEFVAGDVLRILPCKHEFHKTCVDSWLENKQTCPLCKSN---------
>UniRef90_A0A210Q864/316-365 [subseq from] RING finger protein 215 n=2 Tax=Mizuhopecten yessoensis TaxID=6573 RepID=A0A210Q864_MIZYE
--------------------RQDQEICAICLDYFSPKQKLRVLPCGHEFHTKCVDPWLVKNRTCPLCKLN---------
>UniRef90_K7LFA9/491-557 [subseq from] RING-type domain-containing protein n=10 Tax=Glycine subgen. Soja TaxID=1462606 RepID=K7LFA9_SOYBN
------VESLPVKLYTkLHKHQEEPVQCYICLVEYEDGDSMRVLPCHHEFHTTCVDKWLKEiHRVCPLCRGDI--------
>UniRef90_A0A4Z2DC05/1220-1277 [subseq from] RING finger protein (Fragment) n=1 Tax=Schistosoma japonicum TaxID=6182 RepID=A0A4Z2DC05_SCHJA
--------------TNAQNYLSECDRCMICLDDYVESQQIRQMRCLHEFHASCVDKWLKTKRTCPLCRADAF-------
>UniRef90_A0A6A3AIG9/218-284 [subseq from] E3 ubiquitin ligase BIG BROTHER-related n=1 Tax=Hibiscus syriacus TaxID=106335 RepID=A0A6A3AIG9_HIBSY
------VTSLPSVTYKAgNSHTGSNDLCVICLVDYEEGDSLTVLSCKHSYHPECINNWLKINKVCPVCSAEVS-------
>UniRef90_G7J546/133-199 [subseq from] Anaphase-promoting complex subunit 11 RING-H2 finger protein n=1 Tax=Medicago truncatula TaxID=3880 RepID=G7J546_MEDTR
---RSVVESLPIFRFGSLTGQKEGLDCAVCLSKFESSEVLRLLPkCKHAFHVECVDTWLDAHSTCPLCRY----------
>UniRef90_UPI00165C40D5/323-391 [subseq from] E3 ubiquitin ligase BIG BROTHER-related n=1 Tax=Fundulus heteroclitus TaxID=8078 RepID=UPI00165C40D5
--TRREIQSFPTKTFRSATG-AGNSQCQICFCDYADGEKLRILPCFHDYHIQCIDRWLKDNVTCPICRANLA-------
>UniRef90_UPI001FB62FF2/342-411 [subseq from] E3 ubiquitin ligase BIG BROTHER-related n=1 Tax=Mugil cephalus TaxID=48193 RepID=UPI001FB62FF2
--SRSDIQRFPTKTFRSAS-GADNTQCHICFSDYADGEKLRMLPCFHDYHVQCIDRWLKDNTTCPICRVNLSD------
>UniRef90_A0A024G169/232-303 [subseq from] RING-type domain-containing protein n=1 Tax=Albugo candida TaxID=65357 RepID=A0A024G169_9STRA
GATQEMINQLTLRIFAPTSLAYDP-SCCICLCDFELNEKIRLLPCDHHFHSDCVDEWLSLNATCPTCRINISR------
>UniRef90_A0A077S5V8/164-237 [subseq from] RING-type domain-containing protein n=6 Tax=Triticeae TaxID=147389 RepID=A0A077S5V8_WHEAT
GMSRALINKIPAIRFSAatNSaQETDKTCCSVCLQDFGSRQFVRALPqCQHIFHVRCIDDWLPRNSTCPLCRGG---------
>UniRef90_A0A3P8XC95/454-522 [subseq from] Si:ch211-59o9.10 n=4 Tax=Esox lucius TaxID=8010 RepID=A0A3P8XC95_ESOLU
----REIERLPTKIYD-SAHSAGKIQCQICCSDYTEGELLRMLPCLHDYHVQCIDRWIKENASCPICRIDISEC-----
>UniRef90_A0A6J1K6J7/106-174 [subseq from] RING-H2 finger protein ATL16-like n=3 Tax=Cucurbita TaxID=3660 RepID=A0A6J1K6J7_CUCMA
----SMIGQIPTFRFEGDDEGSGLYGCVVCLSEFQENEMLRVLPkCSHTFHLDCIDVWLQSNSNCPLCRTSIS-------
>UniRef90_A0A812XBL8/492-561 [subseq from] RING-type domain-containing protein n=1 Tax=Symbiodinium sp. CCMP2456 TaxID=1519616 RepID=A0A812XBL8_9DINO
GATREQISALPAFRFTKTLGDDQDAPCSICLSGFADGTLLRRLPCGHEFHRQCIDRWLRRNKRCPLCMAS---------
>UniRef90_A0A4S8K844/164-216 [subseq from] RING-type domain-containing protein n=1 Tax=Musa balbisiana TaxID=52838 RepID=A0A4S8K844_MUSBA
-------------------DNCTSTTCAICLEDYTVGEKLRILPCRHKFHAFCVDCWLTSWRTfCPVCKQDV--------
>UniRef90_A0A4S8K844/220-252 [subseq from] RING-type domain-containing protein n=1 Tax=Musa balbisiana TaxID=52838 RepID=A0A4S8K844_MUSBA
---------------------------------------IANLPASEEFHAFCVDCWLTSWRTfCPVCKQDV--------
>UniRef90_A0A834HYL0/153-224 [subseq from] RING-type domain-containing protein n=1 Tax=Rhynchophorus ferrugineus TaxID=354439 RepID=A0A834HYL0_RHYFE
GLTEAQIEQLTTSLYDSGCPA--GQVCVVCMYEFAGQELLRILPCKHMYHAECVDQWFQTKGNCPLCRYDLTKM-----
>UniRef90_A0A8B8LZ13/494-560 [subseq from] E3 ubiquitin-protein ligase MBR1-like n=1 Tax=Abrus precatorius TaxID=3816 RepID=A0A8B8LZ13_ABRPR
------VESLPVKLYTkLHKHQEEPVQCYICLVEYEDGDSMRVLPCHHEFHTTCIDKWLKEiHRVCPLCRGDI--------
>UniRef90_A0A8T1WNH1/90-159 [subseq from] RING-type domain-containing protein n=1 Tax=Phytophthora boehmeriae TaxID=109152 RepID=A0A8T1WNH1_9STRA
GATKEVIDRLETKVYAANMFPTEDACCCICLNDYEAAQPLRVLPCAHHFHKDCVDEWLLVNSTCPTCRKS---------
>UniRef90_UPI000B909C1D/330-395 [subseq from] E3 ubiquitin-protein ligase CIP8-like n=1 Tax=Acanthochromis polyacanthus TaxID=80966 RepID=UPI000B909C1D
-----EIQRFPTKTFQSSS-SAGNSQCQICFCDYTDGEKLRMMPCFHDYHVQCIDRWLKDNTTCPICRANLA-------
>UniRef90_UPI001897EDEA/307-374 [subseq from] E3 ubiquitin-protein ligase CIP8 n=1 Tax=Nematolebias whitei TaxID=451745 RepID=UPI001897EDEA
---RREIQRFPTKSFRSST--SGNMQCQICFCDYTDGEKLRILPCFHDYHIQCIDQWLKDNNTCPICRATLSD------
>UniRef90_A0A1S3Z5B6/103-144 [subseq from] protein Ycf2-like n=1 Tax=Nicotiana tabacum TaxID=4097 RepID=A0A1S3Z5B6_TOBAC
--------------------GEEQAYCFICCLELQNEDILIVtLPYGDAFHVDCVNDQLRRR------------------
>UniRef90_A0A1S3Z5B6/198-247 [subseq from] protein Ycf2-like n=1 Tax=Nicotiana tabacum TaxID=4097 RepID=A0A1S3Z5B6_TOBAC
-------------------DEEEQETCAICLLEYKDEDIVGTLQCGHEFHAGCVQKWLLQKNACPFCRA----------
>UniRef90_A0A507CUK9/453-528 [subseq from] RING-type domain-containing protein n=2 Tax=Synchytrium endobioticum TaxID=286115 RepID=A0A507CUK9_9FUNG
-TPKHILQQLPTRRYKAGSSKGDDSKCSVCLTEYDAGEEIKTLPCGHQYHVECVDSWLSKNGACPVCRLNVQEAVAD--
>UniRef90_A0A6A5LS46/497-563 [subseq from] Putative transcription factor C2H2 family n=2 Tax=Lupinus TaxID=3869 RepID=A0A6A5LS46_LUPAL
------VESLPVKLYTKlNKYQEDAVQCYICLAEYEDGDSMRVLPCRHEFHRTCIDKWLKEiHRVCPLCRGDI--------
>UniRef90_H3HCK6/236-296 [subseq from] RING-type domain-containing protein n=1 Tax=Phytophthora ramorum TaxID=164328 RepID=H3HCK6_PHYRM
--------------FDGPSADSTEPVCCICLNEEDPTddglASLVQLPCHHHFHEDCVIDWFSASTTCPLCRRST--------
>UniRef90_H3HCK6/529-590 [subseq from] RING-type domain-containing protein n=1 Tax=Phytophthora ramorum TaxID=164328 RepID=H3HCK6_PHYRM
--------------MDPADGDSGEQLCSICLNEdpatAENARPVVSLPCGHHFHEDCVIDWFGTSATCPLCRAALS-------
>UniRef90_A0A0C9S878/85-154 [subseq from] RING-type E3 ubiquitin transferase n=2 Tax=Araucariaceae TaxID=25664 RepID=A0A0C9S878_9SPER
--EKSVIESLPVFFYRAEEHKDDGLECAVCLCEFEENEKGRLLPkCNHSFHTECIDMWFESHSTCPLCRTSA--------
>UniRef90_A0A328DL63/64-132 [subseq from] RING-type domain-containing protein n=2 Tax=Cuscuta sect. Cleistogrammica TaxID=1824901 RepID=A0A328DL63_9ASTE
------VAAIPSLKFHPDAFsPSEDTQCIICLAEYQEKEDLRVMPdCGHTFHLSCIDTWLKKQSTCPVCRFSVQE------
>UniRef90_A0A6J1I903/140-207 [subseq from] RING-H2 finger protein ATL43 n=3 Tax=Cucurbita TaxID=3660 RepID=A0A6J1I903_CUCMA
--DQAVIESLPIFRFGSLSGQKEGLECAVCLDKFEQTEILRLLPkCKHAFHVECVDTWLDAHSTCPLCRY----------
>UniRef90_A0A8S1LJJ0/204-266 [subseq from] RING-type domain-containing protein n=1 Tax=Paramecium sonneborni TaxID=65129 RepID=A0A8S1LJJ0_9CILI
---SSEIKQIPTSKYKPNQK---NLNCVVCMLDFKKSENVKILDCLHQFHAKCIDQWLKQKGECPICRH----------
>UniRef90_UPI0011E9E671/336-405 [subseq from] E3 ubiquitin-protein ligase arkadia-A-like n=1 Tax=Archocentrus centrarchus TaxID=63155 RepID=UPI0011E9E671
---RGEIQRFPTKVFQGSTGSSGgSMQCQICCCDYAEGEKLRMLPCFHDYHVQCIDRWLKDNTTCPICRANLA-------
>UniRef90_A0A1S2XS10/67-132 [subseq from] RING-H2 finger protein ATL39 n=2 Tax=Cicer arietinum TaxID=3827 RepID=A0A1S2XS10_CICAR
------IEAIPTLKFNQEAFSSiEDTQCVICLADYKEREVLRIMPkCGHTFHLSCIDIWLRKQSTCPVCRLP---------
>UniRef90_A0A4Y1RQG9/88-146 [subseq from] RING-type E3 ubiquitin transferase (Fragment) n=1 Tax=Prunus dulcis TaxID=3755 RepID=A0A4Y1RQG9_PRUDU
-------------KYQKQTHVKEiGTECPVCLSVFADGEEVRQLsVCKHSFHALCINMWLKDHSNCPICRAY---------
>UniRef90_A0A4Y1RQG9/202-256 [subseq from] RING-type E3 ubiquitin transferase (Fragment) n=1 Tax=Prunus dulcis TaxID=3755 RepID=A0A4Y1RQG9_PRUDU
-------------KYQKQTHVKEiGTECPVCLSVFADGEEVRQLsVCKHSFHALCINMWLKDHNFAPF-------------
>UniRef90_A0A818YMX2/330-403 [subseq from] RING-type domain-containing protein n=4 Tax=Rotaria sp. Silwood1 TaxID=2762511 RepID=A0A818YMX2_9BILA
---KVDIEQFFSYRYKSisittttDILSSKQTACVICMSHFKNGQHIRVLPCQHEYHSKCIARWFTMNSSCPICRRD---------
>UniRef90_UPI0009055E5A/99-142 [subseq from] E3 ubiquitin ligase BIG BROTHER-like n=1 Tax=Nicotiana attenuata TaxID=49451 RepID=UPI0009055E5A
--------------------GEERAYCFICCLEIQNEDILIVtLPYEDAFHVDCVKDQLRRRNA----------------
>UniRef90_UPI0009055E5A/187-241 [subseq from] E3 ubiquitin ligase BIG BROTHER-like n=1 Tax=Nicotiana attenuata TaxID=49451 RepID=UPI0009055E5A
---------------NALKLDIEKEACVICLLDYKEEDIIGTLKCGHEFHAGCVKKWLLQKNACPFCRAS---------
>UniRef90_A0A6A2Y9B3/114-180 [subseq from] Extracellular ribonuclease-like n=1 Tax=Hibiscus syriacus TaxID=106335 RepID=A0A6A2Y9B3_HIBSY
---QVVVESLPMFRFSSLRGQKDGLECAVCLTRFEPNELLRLLPkCKHAFHAECVDTWLDAHSTCPLCRY----------
>UniRef90_A0A7S3Z7G5/210-283 [subseq from] RING-type domain-containing protein n=1 Tax=Lotharella globosa TaxID=91324 RepID=A0A7S3Z7G5_9EUKA
--TKLLISSLPTWTLKGDgSDLAHRGACAVCQYDYKAADTVVQTPCRHVFHQSCLQPWLSVGRvTCPQCRFKLSDI-----
>UniRef90_A0A7S3Z7G5/447-490 [subseq from] RING-type domain-containing protein n=1 Tax=Lotharella globosa TaxID=91324 RepID=A0A7S3Z7G5_9EUKA
-------------------------RCAVCQFDYKTGDNVVETACQHRFHKGCIEPWLLMSPTCPACRF----------
>UniRef90_A0A8K0NDQ6/90-135 [subseq from] RING-type domain-containing protein n=1 Tax=Cocos nucifera TaxID=13894 RepID=A0A8K0NDQ6_COCNU
------------------------ERCMVCLVEFQLGEAVERKPCGHTYHEDCTEYYIKRNIDCPTCYYE---------
>UniRef90_A0A8K0NDQ6/182-236 [subseq from] RING-type domain-containing protein n=1 Tax=Cocos nucifera TaxID=13894 RepID=A0A8K0NDQ6_COCNU
---------------------DEPGMCMVCLVDFGPREVVvEREPCGHTYHEDCMEYYIKHDIDCPACYYDESESS----
>UniRef90_A0A118JZH7/93-160 [subseq from] Zinc finger, RING/FYVE/PHD-type n=1 Tax=Cynara cardunculus var. scolymus TaxID=59895 RepID=A0A118JZH7_CYNCS
--DKKTIESLPFFRFSSLKGSKEGLECVVCLSKFEDSEVLRLLPrCRHAFHMNCIDKWLESHSSCPLCRY----------
>UniRef90_A0A251VSP0/92-159 [subseq from] Putative zinc finger, RING/FYVE/PHD-type n=1 Tax=Helianthus annuus TaxID=4232 RepID=A0A251VSP0_HELAN
--DKKAIESLPFFRFSSLKGLKEGLECVVCLSKFEDSELLRMLPkCRHAFHMNCIDQWLESHSTCPLCRY----------
>UniRef90_A0A3Q3JQ58/339-407 [subseq from] Uncharacterized LOC109969146 n=2 Tax=Monopterus albus TaxID=43700 RepID=A0A3Q3JQ58_MONAL
--TQREIQRFPTKTFQAAS-STRNTQCQICFSDYKEGDKLRMLPCFHDYHVQCIDRWLKDNTTCPICRANLA-------
>UniRef90_A0A8J9V629/408-482 [subseq from] RLIM protein n=2 Tax=Branchiostoma lanceolatum TaxID=7740 RepID=A0A8J9V629_BRALA
GLTKDEIAQLPCRKFTRADAQrlaaeGNETSCTICMVEYKTGNKLRRMPCAHEFHSKCVDRWLKQNGSCPVCRQQ---------
>UniRef90_A0A8X9A9Z2/468-526 [subseq from] Uncharacterized protein n=9 Tax=Salvia TaxID=21880 RepID=A0A8X9A9Z2_SALSN
---------------NGESDSTDVQQCYICLADYEEGDKLRVLPCNHEFHTLCIDKWLKeVNRVCPVCRHNVCE------
>UniRef90_V4CC02/23-89 [subseq from] RING-type domain-containing protein (Fragment) n=1 Tax=Lottia gigantea TaxID=225164 RepID=V4CC02_LOTGI
-----QINRLPIKKFKKyDKNNSVDEECSICMCEYEDNDCLRILPCFHCFHSGCVDKWLTNNASCPVCRVDI--------
>UniRef90_A0A6A3B9M1/402-469 [subseq from] RING-type domain-containing protein n=1 Tax=Hibiscus syriacus TaxID=106335 RepID=A0A6A3B9M1_HIBSY
------VESLPVKVFNKSHklHNDEAGQCYICLVEYEEGDSMRILPCNHEFHRTCVDKWLKEiHRVCPLCRGDI--------
>UniRef90_A0A830C6Q3/234-285 [subseq from] E3 ubiquitin-protein ligase rnf167 n=1 Tax=Phtheirospermum japonicum TaxID=374723 RepID=A0A830C6Q3_9LAMI
----------------------DVQQCYICLADYEEGDKLRVLPCNHEYHVPCIDKWLKgVNRVCPVCRHDVCE------
>UniRef90_UPI0015B19B6F/410-477 [subseq from] uncharacterized protein si:ch211-59o9.10 isoform X1 n=2 Tax=Anguilla anguilla TaxID=7936 RepID=UPI0015B19B6F
----REIQRLPTKTFNPA-YCAGKTDCQICFSSYTDGEELRMLPCLHDYHVQCIDRWLKESSTCPICRVDVSE------
>UniRef90_UPI0020941515/252-306 [subseq from] RING finger protein 215-like isoform X7 n=1 Tax=Ostrea edulis TaxID=37623 RepID=UPI0020941515
-------------KFKE-NQVNPYDLCAICLELFNKKQKLRVLPCSHEFHTKCVDPWLVRNRTCPLCKF----------
>UniRef90_A0A8C3ZGG4/77-128 [subseq from] RING-type domain-containing protein n=1 Tax=Denticeps clupeoides TaxID=299321 RepID=A0A8C3ZGG4_9TELE
--------------------NSRQSDCRICLCEYTAGEELRVLPCLHDFHAECVGRWLQQNPSCPICRADVF-------
>UniRef90_A0A8T3BNJ2/86-153 [subseq from] RING-type domain-containing protein n=3 Tax=Dendrobium TaxID=37818 RepID=A0A8T3BNJ2_DENNO
---RTVIESLPFFRFGSLQGEKEGAECAVCLARFEAAELLRLLPkCRHAFHVDCVDAWLESHSTCPLCRSR---------
>UniRef90_UPI00053BB516/123-189 [subseq from] RING-H2 finger protein ATL43-like n=3 Tax=Camelina sativa TaxID=90675 RepID=UPI00053BB516
---RSVIESLPVFRFGALSGQKDGLECAVCLARFEPTEVLRLLPkCKHAFHVECVDTWLDAHSTCPLCRY----------
>UniRef90_UPI0010A353D9/127-193 [subseq from] RING-H2 finger protein ATL43-like n=1 Tax=Prosopis alba TaxID=207710 RepID=UPI0010A353D9
---RVVIESLPIFRFGSLRGQKEGLECAVCLTPFESVEVLRLLPkCKHAFHVECVDTWLDAHSTCPLCRY----------
>UniRef90_A0A5A7T7A7/9-79 [subseq from] RING-H2 finger protein ATL1-like n=2 Tax=Cucumis melo TaxID=3656 RepID=A0A5A7T7A7_CUCME
----SMIRQIPAFRFERDGEHSGIYGCVVCLSEFQENEMLRALPkCSHTFHLDCIDIWLQSNSNCPLCRTSISGI-----
>UniRef90_A0A835D176/96-154 [subseq from] RING-type domain-containing protein n=1 Tax=Tetracentron sinense TaxID=13715 RepID=A0A835D176_9MAGN
------------------SDEEENAVCAVCLSCLERSHEMRELPnCSHMFHKNCLDSWVDQgQLTCPLCRSMLFPAQ----
>UniRef90_A0A835D176/276-327 [subseq from] RING-type domain-containing protein n=1 Tax=Tetracentron sinense TaxID=13715 RepID=A0A835D176_9MAGN
--------------------EDEELVCVVCLDCLERRHEIRELsNCSHVFHRECLDKWVDQGQvACPLCRSK---------
>UniRef90_B9RAZ1/133-200 [subseq from] Ring finger protein, putative n=2 Tax=Ricinus communis TaxID=3988 RepID=B9RAZ1_RICCO
--DRAVIESLPIFRFSSLRGQKDGLECAVCLTRFEPPEVLRLLPkCKHAFHVECVDTWLDAHSTCPLCRY----------
>UniRef90_A0A8J1UU13/261-309 [subseq from] RING-type E3 ubiquitin transferase n=1 Tax=Owenia fusiformis TaxID=6347 RepID=A0A8J1UU13_OWEFU
---------------------SNDEACAVCLDGYRTNELLRVLPCGHEFHKKCVDPWLVANRTCPLCLLN---------
>UniRef90_V7CLB4/491-557 [subseq from] RING-type domain-containing protein n=12 Tax=Phaseoleae TaxID=163735 RepID=V7CLB4_PHAVU
------VESLPVKLYKkLHKHQEEPVQCYICLVEYEDGDSMRVLPCHHEFHTTCIDKWLKEiHRVCPLCRGDI--------
>UniRef90_A0A1D1XMA2/280-349 [subseq from] E3 ubiquitin ligase BIG BROTHER-related (Fragment) n=1 Tax=Anthurium amnicola TaxID=1678845 RepID=A0A1D1XMA2_9ARAE
---TDAIASLPSISYNAQNAQGSNDQCVICCLDYEDGDSLVLLPCRHTYHPECINKWLQINKVCPFCSAEVSS------
>UniRef90_A0A1J7HQ18/125-191 [subseq from] RING-type domain-containing protein n=1 Tax=Lupinus angustifolius TaxID=3871 RepID=A0A1J7HQ18_LUPAN
---RSMVESLPIFRFGSLRGQKEGLECAICLKRFEDHELLRLLPkCNHAFHVECVDMWLNEHSTCPLCRD----------
>UniRef90_A0A6A4PWM9/127-193 [subseq from] Putative chromatin regulator PHD family n=1 Tax=Lupinus albus TaxID=3870 RepID=A0A6A4PWM9_LUPAL
---RSMVESLPIFRFGSLRGQKEGLECAICIKRFEDHELLRLLPkCNHAFHVECVDMWLNEHSTCPLCRD----------
>UniRef90_A0A6J1C6H7/525-582 [subseq from] uncharacterized protein LOC111008422 isoform X1 n=2 Tax=Momordica charantia TaxID=3673 RepID=A0A6J1C6H7_MOMCH
---------------KLQKHQSEEVaQCYICLVEYEEGDNMRVLPCHHEFHASCVDKWLKEiHRVCPLCRGDI--------
>UniRef90_A0A8K0ILT1/82-138 [subseq from] Putative E3 ubiquitin-protein ligase RHA1B n=1 Tax=Cocos nucifera TaxID=13894 RepID=A0A8K0ILT1_COCNU
----------------ERSAGRWESMCVVCLENLAAGDEVRELgNCRHAFHKGCIDRWVDVGQvTCPLCRAQL--------
>UniRef90_A0A8K0ILT1/187-236 [subseq from] Putative E3 ubiquitin-protein ligase RHA1B n=1 Tax=Cocos nucifera TaxID=13894 RepID=A0A8K0ILT1_COCNU
----------------------REFMCVVCLENLAVGDEVRELgNCRHAFHKGCIDRWVDVGQvTCPLCRAQ---------
>UniRef90_A0A5N6QHF2/81-151 [subseq from] RING-type domain-containing protein n=1 Tax=Carpinus fangiana TaxID=176857 RepID=A0A5N6QHF2_9ROSI
----SVIREIPAFQFKREGDQARGVCCVVCLNEFQEQDMLRVLPkCSHAFHLDCIDIWLQSNANCPLCRSSISGT-----
>UniRef90_A0A0B6XUB7/28-76 [subseq from] RING-type domain-containing protein (Fragment) n=1 Tax=Arion vulgaris TaxID=1028688 RepID=A0A0B6XUB7_9EUPU
----------------------EAPQCNICLCDYETGDEKRVLPCKHDFHKHCVDQWLKTNATCPICRSEV--------
>UniRef90_A0A4P1QRA3/486-552 [subseq from] RING-type domain-containing protein n=3 Tax=Lupinus TaxID=3869 RepID=A0A4P1QRA3_LUPAN
------VESLPVKLYTkLNKHQEDDAQCYICLVEYEDGDSMRILPCRHEFHRTCIDKWLtEVHRVCPLCRGDI--------
>UniRef90_A0A6P4YX85/386-460 [subseq from] E3 ubiquitin-protein ligase RLIM-like n=1 Tax=Branchiostoma belcheri TaxID=7741 RepID=A0A6P4YX85_BRABE
GLTKDEIAQLPCRKFTRQGgqHltgEGSEDSCTICMVEYKTGNKLRRMPCAHEFHSKCVDRWLKQNGSCPVCRQQ---------
>UniRef90_N6UBA4/242-299 [subseq from] RING-type domain-containing protein (Fragment) n=1 Tax=Dendroctonus ponderosae TaxID=77166 RepID=N6UBA4_DENPD
-------------KMDDKEVQGDGECCAVCIEPYKLSETLRILPCRHEFHKNCIDPWLLDHRTCPMCKMDI--------
>UniRef90_A0A1Y1VZL6/272-329 [subseq from] RING-type domain-containing protein n=1 Tax=Linderina pennispora TaxID=61395 RepID=A0A1Y1VZL6_9FUNG
------------PEFTPQNAN--DDMCAICLCEYENGDVLRLLPCGHHMHQSCVDEWLHINRTCPLCKRVAT-------
>UniRef90_A0A7S1HPV2/80-129 [subseq from] RING-type domain-containing protein n=1 Tax=Phaeocystis cordata TaxID=118079 RepID=A0A7S1HPV2_9EUKA
--------------------SSDHTTCAICLDDYTHGQQIRTLPCMHNFHASCVDKWLQTNKSCPVCKLD---------
>UniRef90_A0A8J5G404/90-160 [subseq from] RING-type domain-containing protein n=1 Tax=Zingiber officinale TaxID=94328 RepID=A0A8J5G404_ZINOF
-INKAVVESLPCFRFSSLRGARDGLECAVCLANFAGEEVLRLLPqCKHAFHVACIDRWLEANASCPLCRCEV--------
>UniRef90_A0A819ERR1/323-390 [subseq from] RING-type domain-containing protein n=1 Tax=Rotaria sp. Silwood2 TaxID=2762512 RepID=A0A819ERR1_9BILA
--TEHQINSIPQEKFIPNSHNTdEENKCSVCLELFENRQTVRRFPCNHLYHKECADRWLQENNVCPICRE----------
>UniRef90_A0A8J5H897/59-132 [subseq from] RING-type domain-containing protein n=1 Tax=Zingiber officinale TaxID=94328 RepID=A0A8J5H897_ZINOF
GLTPAELEKLPCYEFEADEKMSDTVDCAVCLDSFEVGDRCRLLpPCSHSFHAQCVDSWLLKCSVCPICRASARK------
>UniRef90_A0A5N6R6X6/120-186 [subseq from] RING-type domain-containing protein n=1 Tax=Carpinus fangiana TaxID=176857 RepID=A0A5N6R6X6_9ROSI
---RTTIESLPVFRFGSLRGQKDGLECAVCLTRFESSEVLRLLPkCKHAFHVECVDTWLDAHSTCPLCRY----------
>UniRef90_A0A834M8Q6/63-117 [subseq from] RING-type domain-containing protein n=1 Tax=Rhynchophorus ferrugineus TaxID=354439 RepID=A0A834M8Q6_RHYFE
--------------FDS-SSSAGQTTCVICLDDFKERETIKKLPCHHSFHISCIDHWLKIKITCPLCRSG---------
>UniRef90_A0A833VSJ0/106-173 [subseq from] RING-H2 finger protein ATL80-like protein n=1 Tax=Carex littledalei TaxID=544730 RepID=A0A833VSJ0_9POAL
--KKSALKALPKTRYDKTTDIEKQTACVICLTEFEEGEEIRKLPqCGHEFHVGCVDKWLRAQSSCPSCRR----------
>UniRef90_UPI00098DAC84/492-558 [subseq from] uncharacterized protein LOC109815812 isoform X1 n=2 Tax=Cajanus cajan TaxID=3821 RepID=UPI00098DAC84
------VESLPVKLYTkLHKHQEDPVQCYICLVEYEDGDSMRVLPCHHEFHTTCIDKWLKEiHRVCPLCRGDI--------
>UniRef90_A0A2P6NUT9/77-132 [subseq from] RING finger protein n=1 Tax=Planoprotostelium fungivorum TaxID=1890364 RepID=A0A2P6NUT9_9EUKA
---------------------KDDTSCSICIGDYEAEQMVRVLPCGHDFHVECIDEWLKQRLLCPLCKRDVGNTRRE--
>UniRef90_A0A8B8EEJ5/314-366 [subseq from] RING finger protein 215-like n=1 Tax=Crassostrea virginica TaxID=6565 RepID=A0A8B8EEJ5_CRAVI
------------------NQVNPYDLCAICLELFNKKQKLRVLPCSHEFHTKCVDPWLVKNRTCPLCKLNI--------
>UniRef90_A0A4S8IG05/105-171 [subseq from] RING-type domain-containing protein n=2 Tax=Musa TaxID=4640 RepID=A0A4S8IG05_MUSBA
---HAVVESLPVFRFGSLQGQKEGLECAVCLSRFEPAEVLRLLPkCRHSFHVECVDTWLDAHSTCPLCRV----------
>UniRef90_A0A6J1JBU8/254-320 [subseq from] E3 ubiquitin ligase BIG BROTHER-related-like n=3 Tax=Cucurbita TaxID=3660 RepID=A0A6J1JBU8_CUCMA
-----TIASLPSINFKAGSGQTgSNDSCVICRLDFEDDETLTVLSCKHSYHSECINNWLKINKVCPVCSAEV--------
>UniRef90_UPI001ED812CD/343-410 [subseq from] uncharacterized protein si:ch211-59o9.10 isoform X1 n=2 Tax=Scatophagus argus TaxID=75038 RepID=UPI001ED812CD
---RREIQRFPTKTFQSAS-SAGNTQCQICCCDYTDGEKLRMLSCFHDYHVKCIDRWLKDNTTCPICRANLA-------
>UniRef90_A0A183R6F7/723-781 [subseq from] RING-type domain-containing protein n=1 Tax=Schistosoma rodhaini TaxID=6188 RepID=A0A183R6F7_9TREM
-------------KTNAQNDVSECDRCMICLDDYADSQQIRQMRCLHEFHANCVDKWLKTKRTCPLCRADAF-------
>UniRef90_A0A4P1QZ65/90-162 [subseq from] RING-type domain-containing protein n=2 Tax=Lupinus TaxID=3869 RepID=A0A4P1QZ65_LUPAN
--DKLVIETLPFFKFSSLKGSKEGLECTVCLSKFEDTEILRLLPkCKHAFHMNCIDKWLENHSTCPLCRYKVEEV-----
>UniRef90_C1N1W6/2-49 [subseq from] Predicted protein (Fragment) n=1 Tax=Micromonas pusilla (strain CCMP1545) TaxID=564608 RepID=C1N1W6_MICPC
----------------------ESTTCPVCMADVEDGDVLRTLPCLHAYHAACIDRWLEAHKTCPVCKFD---------
>UniRef90_A0A2U9C7H9/122-170 [subseq from] Putative E3 ubiquitin-protein ligase MBR2-like n=2 Tax=Scophthalmus maximus TaxID=52904 RepID=A0A2U9C7H9_SCOMX
----------------------GTTQCQICFCDYTAREKLRVLPCFHDYHVPCIDRWLMDNSTCPICRVNL--------
>UniRef90_A0A8T2DF84/50-98 [subseq from] Zinc finger RING-type n=2 Tax=Arabidopsis thaliana x Arabidopsis arenosa TaxID=1240361 RepID=A0A8T2DF84_9BRAS
---------------------ADDSQCSICLVDYEKGDKIMTLPCNHIYHKDCISHWFKENRVCCVCKRE---------
>UniRef90_A0A8T2DF84/251-285 [subseq from] Zinc finger RING-type n=2 Tax=Arabidopsis thaliana x Arabidopsis arenosa TaxID=1240361 RepID=A0A8T2DF84_9BRAS
----------------------DRKECSICIADYEKGDKITILPCKHAFHKDCIANW----------------------
>UniRef90_A0A4Y7KL31/66-134 [subseq from] RING-type domain-containing protein n=2 Tax=Papaver somniferum TaxID=3469 RepID=A0A4Y7KL31_PAPSO
------VASLPTMKFNRADFQSaEDAQCSICLGDYEEKEILRIMPkCNHNFHLSCIDVWLEKQSTCPVCRISLQE------
>UniRef90_A0A7S2JG86/186-251 [subseq from] RING-type domain-containing protein n=1 Tax=Brandtodinium nutricula TaxID=1333877 RepID=A0A7S2JG86_9DINO
-----TIEALPTRTYDGSaaGASREETNCQICMEDFEEGDELRTLPCFHLFHAKCVDQWLKVNSICPTCRH----------
>UniRef90_A0A0D3C693/3-33 [subseq from] RING-type E3 ubiquitin transferase n=5 Tax=Brassica TaxID=3705 RepID=A0A0D3C693_BRAOL
----------------------------------------RLTACGHCFHAECIDPWLEERSTCPECRAHI--------
>UniRef90_A0A0D3C693/116-167 [subseq from] RING-type E3 ubiquitin transferase n=5 Tax=Brassica TaxID=3705 RepID=A0A0D3C693_BRAOL
---------------------TAEPYCPICLQDAaEGEKMRRLTACGHCFHAECIDPWLEKRSTCPQCRAQIP-------
>UniRef90_A0A118JYK0/49-91 [subseq from] RING-type E3 ubiquitin transferase n=1 Tax=Cynara cardunculus var. scolymus TaxID=59895 RepID=A0A118JYK0_CYNCS
-----------------------LLYCAVCLHDVDREQNYRRLPqCHHCFHVSCIDTWLQSRSTCL--------------
>UniRef90_A0A118JYK0/235-283 [subseq from] RING-type E3 ubiquitin transferase n=1 Tax=Cynara cardunculus var. scolymus TaxID=59895 RepID=A0A118JYK0_CYNCS
---------------------TKPLYCAVCLHDIDGGQRYRRLPqCHHCFHVNCIDTWLQSQSTCPLCRN----------
>UniRef90_B8AQJ5/1-27 [subseq from] RING-type domain-containing protein n=1 Tax=Oryza sativa subsp. indica TaxID=39946 RepID=B8AQJ5_ORYSI
------------------------------------------MPCGHRFHGGCLEKWLRAHGTCPMCRH----------
>UniRef90_B8AQJ5/254-304 [subseq from] RING-type domain-containing protein n=1 Tax=Oryza sativa subsp. indica TaxID=39946 RepID=B8AQJ5_ORYSI
---------------------QEQDNCAICLDrDDAAAAEWKETPCRHRFHGGCLDKWLEAaYATCPMCRRH---------
>UniRef90_UPI001B7F359A/472-540 [subseq from] uncharacterized protein si:ch211-59o9.10 n=1 Tax=Polyodon spathula TaxID=7913 RepID=UPI001B7F359A
--SKGEINRLPTKLFNPA-YAAGKTDCQICFSSYMEGEQLRMLPCLHDYHVPCIDRWLQENATCPICRVDVT-------
>UniRef90_A0A152A2A2/364-434 [subseq from] Putative GATA-binding transcription factor n=1 Tax=Tieghemostelium lacteum TaxID=361077 RepID=A0A152A2A2_TIELA
-ASDAMIRNLKVDRYHEGQFSKEDASCAICLCEYELNDRIRILPCKHHFHLSCVDRWLIINKACPFCKRDVA-------
>UniRef90_A0A1D1ZJV7/33-100 [subseq from] E3 ubiquitin-protein ligase RNF149 (Fragment) n=1 Tax=Anthurium amnicola TaxID=1678845 RepID=A0A1D1ZJV7_9ARAE
------VERMPLriYGKSQPYHTEEASQCYICLVEYEEGDYVRILPCRHEFHRICVDKWLKEiHRVCPLCRGDV--------
>UniRef90_A0A7S3XQH4/195-267 [subseq from] RING-type domain-containing protein n=1 Tax=Heterosigma akashiwo TaxID=2829 RepID=A0A7S3XQH4_HETAK
GANQAAIDKLKIIKYRPDLPEIEEPTCPICLNEYENGEELRSLPCKHSFHKKCVDEWLLVNATCPNCRTTILD------
>UniRef90_V4LL40/127-193 [subseq from] RING-type domain-containing protein n=3 Tax=Brassicaceae TaxID=3700 RepID=V4LL40_EUTSA
---RSVIESLPVFRFGALSGQKEGLECAVCLARFEPTEVLRLLPkCKHAFHVECVDTWLDAHSTCPLCRY----------
>UniRef90_A0A183SK38/2-41 [subseq from] RING-type domain-containing protein n=1 Tax=Schistocephalus solidus TaxID=70667 RepID=A0A183SK38_SCHSO
-----------------------------CLGEYTAGDRVRHMPCGHLFHVKCVDTWLHSADTCPKCRE----------
>UniRef90_A0A183SK38/47-78 [subseq from] RING-type domain-containing protein n=1 Tax=Schistocephalus solidus TaxID=70667 RepID=A0A183SK38_SCHSO
--------------------------------------RVRHLPCGHLFHVKCVDTWLHSADTCPKCRKN---------
>UniRef90_A0A1U7ZLB8/104-171 [subseq from] putative RING-H2 finger protein ATL12 n=1 Tax=Nelumbo nucifera TaxID=4432 RepID=A0A1U7ZLB8_NELNU
--DKTVIESLPFFRFSSLKGFKEGLECVVCLSKFEDTEILRLLPkCKHAFHIECVDKWLENHSTCPLCRH----------
>UniRef90_UPI0010A36711/497-563 [subseq from] uncharacterized RING finger protein C4G3.12c-like isoform X1 n=4 Tax=Prosopis alba TaxID=207710 RepID=UPI0010A36711
------VESLPVKLYTkLHKHQEDAAQCYICLVEYEDGDNMRVLPCHHEFHLTCIDKWLKEiHRVCPLCRGDI--------
>UniRef90_A0A2P5BBH1/138-205 [subseq from] 43kDa postsynaptic protein n=2 Tax=Cannabaceae TaxID=3481 RepID=A0A2P5BBH1_TREOI
--DRAVVESLPVFRFGSLMGHKEGLECAVCLTRFESSEVLRLLPkCKHAFHVECVDTWLDAHSTCPLCRY----------
>UniRef90_A0A8S3V4N2/301-348 [subseq from] RING-type domain-containing protein n=3 Tax=Mytilus TaxID=6548 RepID=A0A8S3V4N2_MYTED
----------------------SGDICAICLDQFSPKQKLRVLPCSHEFHTKCVDPWLVKNRTCPLCKLN---------
>UniRef90_UPI0019007DAC/108-178 [subseq from] RING-H2 finger protein ATL16-like n=1 Tax=Benincasa hispida TaxID=102211 RepID=UPI0019007DAC
----SMIRQIPAFQFERDGEGSGIYSCVVCLSKFRENEMLRVLPkCSHTFHLDCIDIWLQSNSNCPLCRTSISGI-----
>UniRef90_A0A6J1JBL0/499-566 [subseq from] uncharacterized protein LOC111482982 isoform X1 n=6 Tax=Cucurbita TaxID=3660 RepID=A0A6J1JBL0_CUCMA
------VDSLPvKFHSKLQKHQNEEaAQCYICLVEYEEGDSMRVLPCHHEFHAACVDKWLKEiHRVCPLCRGDI--------
>UniRef90_A0A0A9DGY2/48-108 [subseq from] RING-type domain-containing protein n=1 Tax=Arundo donax TaxID=35708 RepID=A0A0A9DGY2_ARUDO
------------YRK-PLKDQTeEAAQCYICLVEYEEGDCVRILPCNHEFHLTCVDKWLKEiHRVCPLCRGDVC-------
>UniRef90_A0A1S2YAZ0/124-191 [subseq from] RING-H2 finger protein ATL43-like n=1 Tax=Cicer arietinum TaxID=3827 RepID=A0A1S2YAZ0_CICAR
--NRSVVESLPIFRFGSLLGQKDGLDCAVCLSKFESSEILRLLPkCKHAFHVECVDTWLEAHSTCPLCRY----------
>UniRef90_A0A315WWU2/334-400 [subseq from] RING-type domain-containing protein n=4 Tax=Poeciliinae TaxID=586240 RepID=A0A315WWU2_GAMAF
----REIQRFPTKSFCSAT-NSGNSQCQICFCEYADKEKLRMLPCFHDYHVQCIDRWLKDNTTCPICRANLA-------
>UniRef90_UPI0014581F43/332-381 [subseq from] RING finger protein 215-like n=1 Tax=Pecten maximus TaxID=6579 RepID=UPI0014581F43
---------------------QDQEICAICLDYFTPKQKLRVLPCGHEFHTKCVDPWLVKNRTCPLCKLNI--------
>UniRef90_A0A4S8J9B9/106-173 [subseq from] RING-type domain-containing protein n=5 Tax=Musaceae TaxID=4637 RepID=A0A4S8J9B9_MUSBA
--DRAVVESLPVFRFGSLQGQKEGLECAVCLSRFEPTEALRLLPkCRHGFHVECVDTWLDAHSTCPLCRV----------
>UniRef90_A0A834WGF5/66-130 [subseq from] E3 ubiquitin-protein ligase RING1-like n=1 Tax=Senna tora TaxID=362788 RepID=A0A834WGF5_9FABA
--------QPPSHASD--TTTDEQTECIICLATYESGDRLKVLPCNHRFHGDCLEKWLTDHATCPLCRYNLPNQH----
>UniRef90_A0A1D1Z0F8/40-107 [subseq from] RING-H2 finger protein ATL43 (Fragment) n=1 Tax=Anthurium amnicola TaxID=1678845 RepID=A0A1D1Z0F8_9ARAE
---RGVVESLPAFRFGALrgvGRRKEGMECAVCLCRFEEEELLRLLPkCRHAFHADCVDTWLDAHSTCPLC------------
>UniRef90_A0A8T0KJB5/107-173 [subseq from] RING-H2 finger protein n=1 Tax=Phaseolus angularis TaxID=3914 RepID=A0A8T0KJB5_PHAAN
---RTVVESLPVFRFGALRGQKEGLDCAVCLTKFEAAEVLRLLPkCKHAFHVECVDTWLDAHSTCPLCRY----------
>UniRef90_A0A6A5P8F9/132-198 [subseq from] RING-type domain-containing protein n=2 Tax=Lupinus albus TaxID=3870 RepID=A0A6A5P8F9_LUPAL
---RSVIESLPTFRFGSLMGQKEGLDCAVCLTKFEGTEVLRLLPkCKHAFHVECVDTWLDAHSTCPLCRY----------
>UniRef90_A0A8J5LEV1/59-132 [subseq from] RING-type domain-containing protein n=3 Tax=Zingiber officinale TaxID=94328 RepID=A0A8J5LEV1_ZINOF
GLTPAELEKLPCYEFEADEKMSDTVDCAVCLESFEVGDRCRLLpPCSHSFHAQCVDSWLLKCSVCPICRASARK------
>UniRef90_UPI001402768F/465-531 [subseq from] uncharacterized protein LOC116985066 isoform X1 n=2 Tax=Amblyraja radiata TaxID=386614 RepID=UPI001402768F
---NSDINRLPIKIFDPD-HAAGKTQCHICFNDYSSGEKLRMLPCLHDYHCQCIDRWLKDHSNCPICRVDI--------
>UniRef90_A0A1Y2B012/243-303 [subseq from] RING-type domain-containing protein n=1 Tax=Neocallimastix californiae TaxID=1754190 RepID=A0A1Y2B012_9FUNG
------------IKYNKNNKEIKETKCSICLLDYENNDELRKLVCSHFFHKKCIDNWFNSSSTCPICRIDVKE------
>UniRef90_A0A6P5F5D3/106-174 [subseq from] RING-H2 finger protein ATL43-like n=1 Tax=Ananas comosus TaxID=4615 RepID=A0A6P5F5D3_ANACO
--DRAVVESLPVFRFGSLRGQKEGLECAVCLSRFEPAEVLRLLPkCRHCFHVECVDTWLDAHSTCPLCRVR---------
>UniRef90_A0A7I8VVE7/197-255 [subseq from] DgyrCDS8516 n=1 Tax=Dimorphilus gyrociliatus TaxID=2664684 RepID=A0A7I8VVE7_9ANNE
-LQKSDIDRITTCKFEECVDEKDQCSCVVCMSDFERGQILRVLPCRHRFHMKCVDKWLKV-------------------
>UniRef90_A0A8B8LPR4/117-183 [subseq from] RING-H2 finger protein ATL43-like n=1 Tax=Abrus precatorius TaxID=3816 RepID=A0A8B8LPR4_ABRPR
---RSIVESLPVFRFGSLRGQKDELDCAVCLTKFEAAEVLRLLPkCKHAFHVECVDTWLDAHSTCPLCRY----------
>UniRef90_G1PY55/540-605 [subseq from] RING-type domain-containing protein n=1 Tax=Myotis lucifugus TaxID=59463 RepID=G1PY55_MYOLU
-LSKAEIDNLAIRPFSEND---TSKVCIICMTEYTEGNKLRILPCSHEYHVHCIDRWLSDNSTCPICRRE---------
>UniRef90_A0A8J5G6X0/90-159 [subseq from] RING-type domain-containing protein n=1 Tax=Zingiber officinale TaxID=94328 RepID=A0A8J5G6X0_ZINOF
-INKAVVESLPCFRFSSLRGARDGLECAVCLANFAGEEVLRLLPqCKHAFHVACVDRWLEANASCPLCRCK---------
>UniRef90_C3ZXC7/443-513 [subseq from] RING-type domain-containing protein n=1 Tax=Branchiostoma floridae TaxID=7739 RepID=C3ZXC7_BRAFL
GLTKEQIDTLPTRTFSePSREENATNSCNVCITDYIEGSVLRCLPCTHEFHAVCVDRWLGINASCPVCRHT---------
>UniRef90_UPI0005C9DDDB/3-39 [subseq from] uncharacterized protein LOC105350982 n=1 Tax=Fragaria vesca subsp. vesca TaxID=101020 RepID=UPI0005C9DDDB
--------------------------------EFEKGVTAIRLPCLHIFHGTCIFRWLEKNHKCPLCRH----------
>UniRef90_UPI0005C9DDDB/241-285 [subseq from] uncharacterized protein LOC105350982 n=1 Tax=Fragaria vesca subsp. vesca TaxID=101020 RepID=UPI0005C9DDDB
-----------------------DTSCGICMDDFEDGLLATRFPCLHIFHGDCILRWLETHYKCPLCR-----------
>UniRef90_A0A814RC50/330-402 [subseq from] RING-type domain-containing protein n=6 Tax=Rotaria sordida TaxID=392033 RepID=A0A814RC50_9BILA
---KVDLEQFFSYHYKTiittttDILSSKQTACVICMSHFKNGQHIRVLPCQHEYHSKCIARWFTMNSSCPICRRD---------
>UniRef90_A0A445AC57/110-173 [subseq from] RING-type domain-containing protein n=3 Tax=Arachis TaxID=3817 RepID=A0A445AC57_ARAHY
------INSYPKFQFNGNNDVDVDSVCSICLCEYKDSEMLRMMPeCHHCFHVSCLDSWLKLNGSCPVCRN----------
>UniRef90_A0A445ADP6/52-117 [subseq from] RING-type domain-containing protein n=1 Tax=Arachis hypogaea TaxID=3818 RepID=A0A445ADP6_ARAHY
------LDAIPILKFNQEAFSAiEDTQCVICLADFREREVLRIMPkCNHTFHLSCIDIWLRKQSTCPVCRLP---------
>UniRef90_A0A2Z6MX83/138-204 [subseq from] RING-type domain-containing protein n=3 Tax=Trifolium TaxID=3898 RepID=A0A2Z6MX83_TRISU
---RSVVESLPIFKFGSLTGQKEGLDCAVCLSKFESSEVLRLLPkCKHAFHVECVDTWLDAHSTCPLCRY----------
>UniRef90_A0A803LRZ0/166-232 [subseq from] RING-type domain-containing protein n=1 Tax=Chenopodium quinoa TaxID=63459 RepID=A0A803LRZ0_CHEQI
-----TIASLPSTNYKCQNNETETDTCVICRLDYEDGDGMTTLPCKHAYHSDCINDWLKINKACPVCSAEVS-------
>UniRef90_A0A401ST73/463-529 [subseq from] RING-type domain-containing protein n=2 Tax=Chiloscyllium TaxID=34767 RepID=A0A401ST73_CHIPU
---NAEINCLPVNLFDPAN-AAEKTQCHICFNDYAPKEELRILPCLHDYHRRCIDRWLKRNSSCPICRVDV--------
>UniRef90_A0A8J9YPS6/557-627 [subseq from] RLIM protein n=1 Tax=Branchiostoma lanceolatum TaxID=7740 RepID=A0A8J9YPS6_BRALA
GLTKEQIDTLPTRTFSePSREENANNSCNVCITDYIEGSVLRCLPCTHEFHAACVDRWLGINASCPVCRHT---------
>UniRef90_A0A0N4Z2B8/516-573 [subseq from] RING-type domain-containing protein n=1 Tax=Parastrongyloides trichosuri TaxID=131310 RepID=A0A0N4Z2B8_PARTI
----------------SQSDENESERCTVCLCDFDSGDEVRALNCSHKFHVECIDQWLNINKKCPLCREDVDKV-----
>UniRef90_S8CWY6/113-182 [subseq from] RING-type E3 ubiquitin transferase (Fragment) n=1 Tax=Genlisea aurea TaxID=192259 RepID=S8CWY6_9LAMI
---EAIIEKISVCKYEKGNGSIEGTDCAVCLSEFRENETLRLLPnCSHAFHLPCIDIWLRSNSTCPLCRADIS-------
>UniRef90_A0A804QSW6/450-517 [subseq from] RING-type domain-containing protein n=4 Tax=Andropogoneae TaxID=147429 RepID=A0A804QSW6_MAIZE
------VERLPAkvYRRPLKYHSEEAAQCYICLVEYEEGDCLRILPCHHEFHLTCVDKWLKEiHRVCPLCRGDV--------
>UniRef90_A0A1Y1VNJ1/96-166 [subseq from] RING-type domain-containing protein n=1 Tax=Piromyces finnis TaxID=1754191 RepID=A0A1Y1VNJ1_9FUNG
---KSQINKNKALKYDKDNKEIQETKCSICLLNYEKNDELRILLCTHSFHKECIDNWFKTSSTCPICRTDLKEL-----
>UniRef90_UPI00217FB26E/724-789 [subseq from] uncharacterized protein LOC126825382 isoform X1 n=2 Tax=Patella vulgata TaxID=6465 RepID=UPI00217FB26E
-----KINRLPVKQYKTSDKSStDPEDCSICMCEYEEDENLRILPCFHRFHARCVDKWLQNNASCPVCRVQ---------
>UniRef90_A0A1Q9CJB3/222-291 [subseq from] RING finger protein 44 n=1 Tax=Symbiodinium microadriaticum TaxID=2951 RepID=A0A1Q9CJB3_SYMMI
GATREQISALPAFRFTKALCDDQDAPCSICLSGFADGTLLRRLPCGHEFHRQCIDRWLRRNKRCPLCMAS---------
>UniRef90_A0A5B8MET4/312-362 [subseq from] RING-type domain-containing protein n=2 Tax=Chloropicon primus TaxID=1764295 RepID=A0A5B8MET4_9CHLO
-------------------ASSDQTTCAICLDDYSDGQEMRTLPCMHSFHSTCVDKWLRNNRSCPVCKKD---------
>UniRef90_A0A6V7NI91/66-131 [subseq from] RING-type domain-containing protein n=1 Tax=Ananas comosus var. bracteatus TaxID=296719 RepID=A0A6V7NI91_ANACO
------VASFPTKKFGDEHSQSEQdTQCTVCLSEYQEKDVLRLLPyCGHTFHANCIDIWLKQHSTCPVCRVS---------
>UniRef90_A0A7S2DN40/92-157 [subseq from] RING-type domain-containing protein n=1 Tax=Alexandrium andersonii TaxID=327968 RepID=A0A7S2DN40_9DINO
------IEALPTRTFErgaDGKNGGEGTNCQICMEDFEEGDELRTLPCFHLFHAKCVDQWLKVNSICPTCRH----------
>UniRef90_A0A1X7V4M0/323-374 [subseq from] RING-type domain-containing protein n=1 Tax=Amphimedon queenslandica TaxID=400682 RepID=A0A1X7V4M0_AMPQE
------------------SSDPAKTNCVICMMDYEDQDTIKILPCSHEYHSACISPWLKQQRTCPICRNE---------
>UniRef90_A0A151RUM1/107-173 [subseq from] RING-H2 finger protein ATL5C n=1 Tax=Cajanus cajan TaxID=3821 RepID=A0A151RUM1_CAJCA
---RSVVESLPVFRFGALRGQKEGLDCAVCLTRFEAAEVLRLLPkCKHAFHVECVDTWLDAHSTCPLCRY----------
>UniRef90_A0A2G9GTJ5/113-183 [subseq from] RING-type domain-containing protein n=1 Tax=Handroanthus impetiginosus TaxID=429701 RepID=A0A2G9GTJ5_9LAMI
---RKVIESLPMFRFSSLKGQKDGLECAVCLNKFEGNEVLRLLPkCKHAFHVECVDTWLDAHSTCPLCRyrVDA--------
>UniRef90_A0A812HRU9/209-275 [subseq from] RNF44 protein n=3 Tax=Symbiodinium TaxID=2949 RepID=A0A812HRU9_9DINO
-----LIDSMPLIVYSPEvRGEGPETSCAVCLSDFDRDAVLRRLPCGHSFHRGCIDKWLKRNKVCPLCLQDI--------
>UniRef90_K1PGL5/358-409 [subseq from] RING-type domain-containing protein n=1 Tax=Crassostrea gigas TaxID=29159 RepID=K1PGL5_CRAGI
-----------------ENHLNPNALCAICLELFNRKQKLRVLPCSHEFHTKCVDPWLLNNRTCPLCKL----------
>UniRef90_A0A1S8X9V6/197-230 [subseq from] Zinc finger, C3HC4 type n=1 Tax=Opisthorchis viverrini TaxID=6198 RepID=A0A1S8X9V6_9TREM
-------------------------RCSICLEEFEENDQIVTLPCFHVYHKECVRKWLF--------------------
>UniRef90_A0A1S8X9V6/420-469 [subseq from] Zinc finger, C3HC4 type n=1 Tax=Opisthorchis viverrini TaxID=6198 RepID=A0A1S8X9V6_9TREM
---------------------GKLPCCAICLVDFEANDEIITLPCFHVYHKACVQPWLTSNGGCAVCRLAP--------
>UniRef90_A0A812RSU6/279-347 [subseq from] RING-type domain-containing protein n=1 Tax=Symbiodinium natans TaxID=878477 RepID=A0A812RSU6_9DINO
GATKTEINALPAFRLTKTVENDQDAPCSICLSGFVDGTLLRRLPCGHEFHRHCIDKWLRRNKRCPLCMT----------
>UniRef90_J9IDA0/166-220 [subseq from] RING-type domain-containing protein n=1 Tax=Oxytricha trifallax TaxID=1172189 RepID=J9IDA0_9SPIT
-----------------QNYQQSE-TCPICCDNFKALDLVTYLDCNikHVYHSACIQMWLGKNDTCPLCKQNV--------
>UniRef90_J9IDA0/662-709 [subseq from] RING-type domain-containing protein n=1 Tax=Oxytricha trifallax TaxID=1172189 RepID=J9IDA0_9SPIT
-------------------------DCSICFCNFESQEIVVRLPCDkirHIYHEKCIKEWLTNHDLCPLCKKN---------
>UniRef90_A0A059CJ41/424-489 [subseq from] RING-type domain-containing protein n=4 Tax=Eucalyptus grandis TaxID=71139 RepID=A0A059CJ41_EUCGR
--------SLPTrlYKKLQKNQNEEAAQCYICLVEYEDGDSMRILPCNHEFHRTCVDKWLKEiHRVCPLCRGDI--------
>UniRef90_A0A6I9RNH0/112-179 [subseq from] RING-H2 finger protein ATL43 n=2 Tax=Cocoseae TaxID=169705 RepID=A0A6I9RNH0_ELAGV
--ERAVVESLPVFRFGSLRGQKEGLECAVCLNRFEPAEVLRLLPkCRHAFHVECVDTWLDAHSTCPLCRV----------
>UniRef90_UPI001901356B/139-206 [subseq from] RING-H2 finger protein ATL43 n=1 Tax=Benincasa hispida TaxID=102211 RepID=UPI001901356B
--DQAVIESLPIFRFGSLSGQKEGLECAVCLNRFEPAEVLRLLPkCKHAFHVECVDTWLDAHSTCPLCRY----------
>UniRef90_A0A4S4DEL9/22-95 [subseq from] RING-type domain-containing protein n=2 Tax=Camellia sinensis TaxID=4442 RepID=A0A4S4DEL9_CAMSI
-IDKAVIESLPFFRFSFLKGSKQGLECVVCLSEFEDTEVLRLLPkCRHAFHMNCIDNWLESHSSCPLCQYKFDEV-----
>UniRef90_A0A1Y1I7S6/236-310 [subseq from] Protease-associated (PA) RING/U-box zinc finger family protein n=1 Tax=Klebsormidium nitens TaxID=105231 RepID=A0A1Y1I7S6_KLENI
GMTAREVKALPSFTFSTATPGSgTSETCAICLEDYEAGEKLRVLPCRHEFHLACVDQWLTTRRPfCPVCKRDAHS------
>UniRef90_A0A5P1E405/81-134 [subseq from] RING-type domain-containing protein n=1 Tax=Asparagus officinalis TaxID=4686 RepID=A0A5P1E405_ASPOF
-----------------SGHDTQDTLCTVCLAEYQERDILRILPyCRHAFHVTCIDIWLKQHSTCPVCRIS---------
>UniRef90_A0A8S9SW01/102-172 [subseq from] RING-type domain-containing protein n=1 Tax=Brassica cretica TaxID=69181 RepID=A0A8S9SW01_BRACR
--DKTAIESLPLFRFSALKGSKQGLECSVCLSKFESVEILRLLPkCRHAFHVGCIDQWLEQHATCPLCRARVS-------
>UniRef90_A0A6P5XK61/125-191 [subseq from] RING-H2 finger protein ATL43 n=1 Tax=Durio zibethinus TaxID=66656 RepID=A0A6P5XK61_DURZI
---RVVVESLPLFRFSSLRGQKDGLECAVCLTRFEPNELLRLLPkCKHAFHVECVDTWLDAHSTCPLCRY----------
>UniRef90_A0A8C4RCI4/79-145 [subseq from] RING-type domain-containing protein n=1 Tax=Erpetoichthys calabaricus TaxID=27687 RepID=A0A8C4RCI4_ERPCA
----EQLESLPTKAFEGNS---FLTTCSVCLATFSNGDLLRHLPCTHNFHVECIDQWLFVNSTCPVCRSVYIEI-----
>UniRef90_UPI00159BF3CF/343-411 [subseq from] E3 ubiquitin-protein ligase RNF165 isoform X1 n=7 Tax=Hippoglossus TaxID=8266 RepID=UPI00159BF3CF
--TRRQIQRFPTKTFQ-SAYSAGNTKCQICFCEYTEGEKLRMLPCFHDYHVQCIDRWLKDNTTCPICRVNLA-------
>UniRef90_A0A7J6UTG5/117-183 [subseq from] Ring-h2 finger protein atl43 n=1 Tax=Thalictrum thalictroides TaxID=46969 RepID=A0A7J6UTG5_THATH
---RSVIESLPVFRFASLRGQKEGLECSVCLNRFESNEILRLLPkCKHAFHVECVDTWLDAHSTCPLCRY----------
>UniRef90_A0A8X8X7L2/102-155 [subseq from] Uncharacterized protein n=2 Tax=Salvia splendens TaxID=180675 RepID=A0A8X8X7L2_SALSN
-----------------ETHQDEDEVCCICLDDLY-RGSVTSLDCGHEFHPDCIRRWLVSGKnFCPLCKATA--------
>UniRef90_A0A8X8X7L2/284-337 [subseq from] Uncharacterized protein n=2 Tax=Salvia splendens TaxID=180675 RepID=A0A8X8X7L2_SALSN
-----------------DTDQHEEKVCCICLDDL-FRGSVTTLDCSHEFHPDCIRRWLVCGeNFCPLCKAPA--------
>UniRef90_A0A8T1Q6F3/133-199 [subseq from] RING-type domain-containing protein n=3 Tax=Juglandaceae TaxID=16714 RepID=A0A8T1Q6F3_CARIL
---RTVIESLPVFRFRSLRGQKEGLECAVCLTRFDSAEVLRLLPkCKHAFHVECVDTWLDAHSTCPLCRY----------
>UniRef90_UPI001BD4FD83/338-404 [subseq from] uncharacterized protein si:ch211-59o9.10 n=1 Tax=Cheilinus undulatus TaxID=241271 RepID=UPI001BD4FD83
----REIQRFPTKSYQSANS-GGSTQCQICFSDYTEGEKLRMLPCFHDYHTQCIDRWLKDNTTCPICRANLA-------
>UniRef90_W1PBU3/102-169 [subseq from] RING-type domain-containing protein n=2 Tax=Amborella trichopoda TaxID=13333 RepID=W1PBU3_AMBTC
---RVIIESLPMFRFESLNGPKNRLECAVCLNRFESVELLRLLPkCKHAFHVECVDTWLESHSTCPLCRVR---------
>UniRef90_A0A833RPU2/88-165 [subseq from] E3 ubiquitin-protein ligase ATL42-like protein n=1 Tax=Carex littledalei TaxID=544730 RepID=A0A833RPU2_9POAL
GIAKAVIESLPFFRFSALRGSRAGMECAVCLSPYTDAELLRLLPaCKHAFHMSCVDQWLERHSSCPLCRAPVLEYSAD--
>UniRef90_A0A6N2LGK6/115-182 [subseq from] RING-type domain-containing protein n=5 Tax=Salix TaxID=40685 RepID=A0A6N2LGK6_SALVM
--DRAVIESLPIFRFSSLRGQKEGLECAVCLTRFEPTEVLKLLPkCKHAFHVECVDTWLDAHSTCPLCRY----------
>UniRef90_A0A3N7FX53/502-569 [subseq from] RING-type domain-containing protein n=12 Tax=Saliceae TaxID=238069 RepID=A0A3N7FX53_POPTR
------VESLPVKLYaKAQKHQNEETAqCYICLVEYEEGDSMRVLPCHHEFHRTCVDKWLKEiHRVCPLCRGDI--------
>UniRef90_A0A816VCH1/262-327 [subseq from] RING-type domain-containing protein n=9 Tax=Rotaria magnacalcarata TaxID=392030 RepID=A0A816VCH1_9BILA
----DQINRFPTERFCPlPNANPEENICSICMDNYEQNQTLRRLPCLHRYHKDCIDNWLKTSNLCPICRT----------
>UniRef90_A0A6A3ATJ9/38-105 [subseq from] Pentatricopeptide repeat-containing protein n=2 Tax=Hibiscus syriacus TaxID=106335 RepID=A0A6A3ATJ9_HIBSY
-----SVASLPSVTYKAeNSHTGSSDLCVVCLVEYEEGDSLTALSCKHSYHPECINNWLKINKVCPVCSAEVS-------
>UniRef90_A0A6I9SHJ6/465-525 [subseq from] uncharacterized protein LOC105060831 isoform X1 n=5 Tax=Arecaceae TaxID=4710 RepID=A0A6I9SHJ6_ELAGV
-------------YMKPHQHQNDEaAQCYICLVEYEEGDCMRILPCNHEFHRTCIDKWLKEiHRVCPLCRGDVC-------
>UniRef90_UPI0006B0729E/977-1031 [subseq from] uncharacterized protein LOC106468873 n=1 Tax=Limulus polyphemus TaxID=6850 RepID=UPI0006B0729E
-----------------NNTEMRQKECQVCLSSYEEGEVLRILPCFHDYHASCIDKWLKNNRSCPTCRVEVS-------
>UniRef90_A0A0K9PZU0/89-156 [subseq from] E3 ubiquitin-protein ligase, ATL family n=1 Tax=Zostera marina TaxID=29655 RepID=A0A0K9PZU0_ZOSMR
---RSVVESLPLFRFGALQGEKEGLECAVCLSRFDSTELLRLLPkCKHGFHVECIDTWLDAHSTCPLCRCH---------
>UniRef90_A0A1Z5RFX9/80-152 [subseq from] RING-type domain-containing protein n=2 Tax=Sorghum bicolor TaxID=4558 RepID=A0A1Z5RFX9_SORBI
----SAVGALPAVRFGDGD-SGRATECAVCLGNFDAAELLRVLPaCRHAFHTECVDTWLLAHSTCPVCRRRVTRGHVD--
>UniRef90_UPI001FB09A4F/107-174 [subseq from] RING-H2 finger protein ATL46-like n=1 Tax=Impatiens glandulifera TaxID=253017 RepID=UPI001FB09A4F
--EQAFIDTLPVFMFKEVMHTKEQFDCAVCLCEFSQNDKLRLLPiCSHAFHIGCIDTWLLSNSSCPICRG----------
>UniRef90_A0A1S3JL49/933-998 [subseq from] E3 ubiquitin-protein ligase Arkadia isoform X2 n=2 Tax=Lingula unguis TaxID=7574 RepID=A0A1S3JL49_LINUN
----EEISCLPTKSYSKT-DEVEQRECHICMCDYTDGENLRILTCFHEFHAPCIDRWIKDNPTCPVCRVEV--------
>UniRef90_A0A6P4YJB8/534-604 [subseq from] E3 ubiquitin-protein ligase RLIM-like isoform X1 n=2 Tax=Branchiostoma belcheri TaxID=7741 RepID=A0A6P4YJB8_BRABE
GLTKEQIDTLPTRTFSePSREENANNSCNVCITDYIEGSVLRCLPCTHEFHAVCVDRWLGINASCPVCRHT---------
>UniRef90_UPI0020B19173/404-472 [subseq from] E3 ubiquitin-protein ligase RLIM isoform X1 n=2 Tax=Brienomyrus brachyistius TaxID=42636 RepID=UPI0020B19173
----REIHRLPIKTFEPA-YSAGKITCQICFSEYVEGEKLRTLPCLHDYHVQCIDRWLKENATCPVCRVDVSEL-----
>UniRef90_A0A7J7CZQ8/118-184 [subseq from] Putative ring finger protein n=1 Tax=Tripterygium wilfordii TaxID=458696 RepID=A0A7J7CZQ8_TRIWF
---RTVIESLPLFRFGSLRGQKDGLECSVCLARFEPTELLRLLPkCKHAFHVECVDTWLEAHSTCPLCRY----------
>UniRef90_A0A2P6PA48/129-195 [subseq from] RING-type E3 ubiquitin transferase n=2 Tax=Rosa chinensis TaxID=74649 RepID=A0A2P6PA48_ROSCH
-----VIKSLGVYKYKNGDHFVEGTDCAVCLSEFEEDESLRLLPkCNHAFHLPCIDTWLKSHSNCPLCRASV--------
>UniRef90_A0A8J6C2U4/289-360 [subseq from] RING-type domain-containing protein n=1 Tax=Zizania palustris TaxID=103762 RepID=A0A8J6C2U4_ZIZPA
---KEVVERLPVqvYRRSL-KHQNEEaAQCYICLVEYAEGECVRILPCNHEFHLTCVDKWLKEiHRVCPLCRGDVC-------
>UniRef90_A0A251RX62/59-126 [subseq from] Putative zinc finger, RING/FYVE/PHD-type n=1 Tax=Helianthus annuus TaxID=4232 RepID=A0A251RX62_HELAN
--SEEDIKKLPSYDFNMEAAEKAMVKCVVCLERFKSGEKCKLLPnCNHSFHGECIDSWLIKTGACPICRA----------
>UniRef90_A0A445CGJ0/128-194 [subseq from] RING-type domain-containing protein n=1 Tax=Arachis hypogaea TaxID=3818 RepID=A0A445CGJ0_ARAHY
---RGVVEKLPIFRFGSLRGQKEGLDCAVCLNRFEHTDVLRLLPiCNHAFHVDCVDKWFDAHSTCPLCRN----------
>UniRef90_A0A5B7C8G9/59-128 [subseq from] Putative E3 ubiquitin-protein ligase ATL41-like (Fragment) n=1 Tax=Davidia involucrata TaxID=16924 RepID=A0A5B7C8G9_DAVIN
------IASLPVFVFNPTDNQDDDtdiTECAVCLSSLEDGEMARLLPnCKHTFHVECIDKWLSSHSTCPICRTEAE-------
>UniRef90_A0A6J1CBG2/256-324 [subseq from] E3 ubiquitin ligase BIG BROTHER-related n=1 Tax=Momordica charantia TaxID=3673 RepID=A0A6J1CBG2_MOMCH
-----TIASLPSINFKSGSGQTgSNDSCVICRLDFEDDETLTVLSCKHSYHSECINNWLKINKVCPVCSAEVST------
>UniRef90_A0A820XDA5/322-392 [subseq from] RING-type domain-containing protein n=7 Tax=Rotaria sp. Silwood1 TaxID=2762511 RepID=A0A820XDA5_9BILA
--TERQISSIPTEKFIPNSHNTEeENKCGVCLELFENSQALRRFPCKHIYHKECADRWLQENNVCPICREPPV-------
>UniRef90_A0A0K9NHA4/248-313 [subseq from] RING/U-box superfamily protein n=1 Tax=Zostera marina TaxID=29655 RepID=A0A0K9NHA4_ZOSMR
------IASLPSVSYKAQNTEDENTdQCVICRLDYEDGESLNVLPCKHTYHSECITKWLQINKVCPVCSAEV--------
>UniRef90_A0A1Y2GFE4/622-673 [subseq from] RING-type domain-containing protein n=1 Tax=Lobosporangium transversale TaxID=64571 RepID=A0A1Y2GFE4_9FUNG
----------------------QDAICAICLCDYENEEVLRKMNCNHYFHKDCVDEWLRLNRCCPLCKRDIEEL-----
>UniRef90_A0A2G5CAY9/125-191 [subseq from] RING-type domain-containing protein n=1 Tax=Aquilegia coerulea TaxID=218851 RepID=A0A2G5CAY9_AQUCA
---RSVIESLPVFRFASLRGQKEGLECSVCLNRFESNEVLRLLPkCKHAFHVECVDTWLDAHSTCPLCRY----------
>UniRef90_A0A369RSD2/270-338 [subseq from] E3 ubiquitin-protein ligase RNF130 n=1 Tax=Trichoplax sp. H2 TaxID=287889 RepID=A0A369RSD2_9METZ
---KKAVSKLPTKRFaRPSEPSSEdDNLCPVCLDEFVAGDVLRILPCKHEFHKTCVDSWLENKQTCPLCKSN---------
>UniRef90_A0A371FY41/144-209 [subseq from] E3 ubiquitin-protein ligase ATL59 (Fragment) n=1 Tax=Mucuna pruriens TaxID=157652 RepID=A0A371FY41_MUCPR
------LDAIPTLKFNQEAFSStEHTQCVICLADYKEREVLRIMPkCGHTFHLSCIDIWLRKQSTCPVCRLP---------
>UniRef90_A0A4P1QYY9/56-122 [subseq from] RING-type domain-containing protein n=2 Tax=Lupinus angustifolius TaxID=3871 RepID=A0A4P1QYY9_LUPAN
---RCVIESLPIFRFGSLMGQKEGLDCAVCLTKFEATEVLRLLPkCKHAFHVECVDTWLDAHSTCPLCRY----------
>UniRef90_A0A5B7CB45/89-153 [subseq from] RING-type E3 ubiquitin transferase (Fragment) n=1 Tax=Davidia involucrata TaxID=16924 RepID=A0A5B7CB45_DAVIN
------------SKYKKGDGLIEGTDCSVCLCEFQEDESLRLLPkCSHAFHVTCIDTWLKSHSNCPLCRANIVFVHA---
>UniRef90_A0A7J6ZYC5/53-100 [subseq from] RING-type domain-containing protein n=1 Tax=Lamprigera yunnana TaxID=370605 RepID=A0A7J6ZYC5_9COLE
----------------KNSNACNGDNCAICFCSMKFKKVLQ-LSCKHKFHEHCIKSLHIINMTHP--------------
>UniRef90_A0A7J6ZYC5/152-203 [subseq from] RING-type domain-containing protein n=1 Tax=Lamprigera yunnana TaxID=370605 RepID=A0A7J6ZYC5_9COLE
----------------KRNKEDHNNVCIICFDELRSYSSL-YLPCNHIFHEDCVRKWMSTNRTCPICRS----------
>UniRef90_A0A843XAY7/148-219 [subseq from] RING-type domain-containing protein n=1 Tax=Colocasia esculenta TaxID=4460 RepID=A0A843XAY7_COLES
---RQEVEVLPSFKFKaayPNNKHMSET-CAICLEDYKDGETLRVLPCLHEFHSVCVDSWLtKWGTFCPVCKHDMS-------
>UniRef90_A0BZP1/97-159 [subseq from] Chromosome undetermined scaffold_14, whole genome shotgun sequence n=1 Tax=Paramecium tetraurelia TaxID=5888 RepID=A0BZP1_PARTE
---SSEIKQIPTQKYIPNQK---NLNCVVCMIDFKKSDQVKILECLHQFHSKCIDQWLKQKGECPVCRH----------
>UniRef90_K7KJ18/95-161 [subseq from] RING-type domain-containing protein n=2 Tax=Glycine subgen. Soja TaxID=1462606 RepID=K7KJ18_SOYBN
---RSVVESLPVFRFGALRGQKEGLDCAVCLNKFEAAEVLRLLPkCKHAFHVECVDTWLDAHSTCPLCRY----------
>UniRef90_UPI0010A53B69/68-132 [subseq from] RING-H2 finger protein ATL54-like isoform X1 n=2 Tax=Prosopis alba TaxID=207710 RepID=UPI0010A53B69
-------TAIPTMKFNREAFsSSENTQCVICLAEYKEREVLRIMPkCGHSFHLSCIDMWLRKQSTCPVCRLP---------
>UniRef90_UPI00215E12D3/359-414 [subseq from] E3 ubiquitin-protein ligase At1g63170 n=1 Tax=Mercurialis annua TaxID=3986 RepID=UPI00215E12D3
-----------------RNISGEDAVCCICLAKYANNDELRELPCSHFFHKECVDKWLKINASCPLCKTEVGE------
>UniRef90_A0A067JVZ0/514-580 [subseq from] RING-type domain-containing protein n=1 Tax=Jatropha curcas TaxID=180498 RepID=A0A067JVZ0_JATCU
-------ESLPvkSYTKLQKYHNEEAAQCYICLVEYEEGDSMRVLPCHHEFHTSCIDKWLKEiHRVCPLCRGDV--------
>UniRef90_A0A1E5WM09/73-132 [subseq from] RING-type domain-containing protein n=1 Tax=Dichanthelium oligosanthes TaxID=888268 RepID=A0A1E5WM09_9POAL
----VDVTKLPEYAYTQSSRRrtnGDGAQCSVCLGAVLPGEMVRRLPmCKHLYHVDCIDITVSA-------------------
>UniRef90_A0A1E5WM09/167-218 [subseq from] RING-type domain-containing protein n=1 Tax=Dichanthelium oligosanthes TaxID=888268 RepID=A0A1E5WM09_9POAL
---------------------DEGAQCSVCLGTVQAGEMARRLPsCKHLYHVECIDMWLASHTTCPLCRADVE-------
>UniRef90_A0A2K3NIG2/78-142 [subseq from] E3 ubiquitin protein ligase rie1-like protein n=2 Tax=Trifolium pratense TaxID=57577 RepID=A0A2K3NIG2_TRIPR
-----PIETTSAYLANERVLLPEDAECCICLCTYEDGVELHTLPCNHHFHSSCIVKWLKMNATCPLYIQD---------
>UniRef90_A0A371FGP7/504-570 [subseq from] Receptor-likey region, transmembrane domain-and RING domain-containing protein 2 (Fragment) n=1 Tax=Mucuna pruriens TaxID=157652 RepID=A0A371FGP7_MUCPR
------VESLPVKLYEKlHKHQEDAAQCYICLVEYEDGDNMRVLPCHHEFHRTCVDKWLKEiHRVCPLCRGDI--------
>UniRef90_A0A3M6U028/303-353 [subseq from] RING-type domain-containing protein n=1 Tax=Pocillopora damicornis TaxID=46731 RepID=A0A3M6U028_POCDA
--------------------RRDSEVCAVCLDEFQNNQLVRTLPCGHEFHCECVDRWLLAKRTCPLCKGNI--------
>UniRef90_A0A6P5GW58/13-78 [subseq from] E3 ubiquitin-protein ligase ATL6-like n=1 Tax=Ananas comosus TaxID=4615 RepID=A0A6P5GW58_ANACO
------VASFPTKKFGDEYSQSEQdTQCTVCLSEYQEKDVLRLLPyCGHTFHANCIDIWLKQHSTCPVCRVS---------
>UniRef90_A0A7J9FGU8/125-190 [subseq from] RING-type domain-containing protein (Fragment) n=1 Tax=Gossypium trilobum TaxID=34281 RepID=A0A7J9FGU8_9ROSI
----VVVESLPLFRFSSLSGHKNGLECAVCLTRFEPDELLRLLPkCKHAFHAECVDTWLDAHSTCPLCRY----------
>UniRef90_A0A813KJS9/381-448 [subseq from] RING-type domain-containing protein n=2 Tax=Polarella glacialis TaxID=89957 RepID=A0A813KJS9_POLGL
----ETIDQIAQSRFVATGREDQQVTCMVCLCNFETDEEVRQLPCNHVFHCECIDEWLRRCTDCPICKTNVD-------
>UniRef90_A0A8C3LA14/460-494 [subseq from] Ring finger protein 44 n=1 Tax=Chrysolophus pictus TaxID=9089 RepID=A0A8C3LA14_CHRPC
-------------------------RCVVCFSDFEARQLLRVLPCNHEFHAKCVDKWLKV-------------------
>UniRef90_UPI001643B193/376-424 [subseq from] uncharacterized protein LOC102795246 n=1 Tax=Neolamprologus brichardi TaxID=32507 RepID=UPI001643B193
------------------------ERCQICFCDYSDGEKLRILPCFHDYHVQCIDRWLKDNTTCPICRANLAD------
>UniRef90_A0A0A0L015/515-575 [subseq from] RING-type domain-containing protein n=12 Tax=Benincaseae TaxID=1003877 RepID=A0A0A0L015_CUCSA
------------FHSKLQKHQSEEAaQCYICLVEYEEGDSMRVLPCHHEFHTTCVDKWLKEiHRVCPLCRGDI--------
>UniRef90_A0A0E0MCC0/70-106 [subseq from] RING-type domain-containing protein n=1 Tax=Oryza punctata TaxID=4537 RepID=A0A0E0MCC0_ORYPU
-------------------EMGEEDACTVCLEGFKEGDKLRKMPCNHGFHERVVSS-----------------------
>UniRef90_A0A0E0MCC0/358-408 [subseq from] RING-type domain-containing protein n=1 Tax=Oryza punctata TaxID=4537 RepID=A0A0E0MCC0_ORYPU
---------------------GQVKDCPLCLQGFEEGDKLRKMPCadSHCFHEQCIFSWLLINRHCPLCRFP---------
>UniRef90_A0A1Q9BSQ5/50-97 [subseq from] E3 ubiquitin-protein ligase (Fragment) n=1 Tax=Symbiodinium microadriaticum TaxID=2951 RepID=A0A1Q9BSQ5_SYMMI
---------------------RRESSCAVCLCDFERKDLVRRLPCNHVFHQSCIDRWLRRNQVCPLCLR----------
>UniRef90_A0A250X6Q5/478-525 [subseq from] RING-type domain-containing protein n=1 Tax=Chlamydomonas eustigma TaxID=1157962 RepID=A0A250X6Q5_9CHLO
---------------------EEEPTCPVCLCDFVSGDLLRILPCKHEFHCPCIDSWMEHHRTCPLCRL----------
>UniRef90_A0A2D4BWU5/514-582 [subseq from] Transmembrane protein, putative n=1 Tax=Pythium insidiosum TaxID=114742 RepID=A0A2D4BWU5_PYTIN
GATQEAISRLETKKFAPAMFAPDDSSCCICLNEYELSQELRVLPCEHHFHKECVDEWLLVNATCPTCRK----------
>UniRef90_A0A445B4K6/105-170 [subseq from] RING-type domain-containing protein n=3 Tax=Arachis TaxID=3817 RepID=A0A445B4K6_ARAHY
----ELVEKLPFFRFSSLKGSKEGLECTVCLSKFEDSEVLRLLPkCQHAFHINCIDKWLESHSTCPLCRY----------
>UniRef90_A0A815EYB8/346-387 [subseq from] E3 ubiquitin-protein ligase ZSWIM2 n=3 Tax=Adineta steineri TaxID=433720 RepID=A0A815EYB8_9BILA
-------------------------QCRICLRSYQIGDRLRRLPCRHKFHIDCIDGWLlHSHPTCPV-------------
>UniRef90_A0A815EYB8/658-716 [subseq from] E3 ubiquitin-protein ligase ZSWIM2 n=3 Tax=Adineta steineri TaxID=433720 RepID=A0A815EYB8_9BILA
---------MPTERVHEHSRLLEHgEQCRICLRSYQIGDRLRRLPCRHKFHIDCIDGWLlHSHPTCPV-------------
>UniRef90_A0A8H7XD52/141-203 [subseq from] RING-type domain-containing protein n=1 Tax=Cadophora sp. M221 TaxID=2774352 RepID=A0A8H7XD52_9HELO
----------PTYQSSTKGVEpVTGTECSICIADFVDSEEVRVLPCNHRFHPACIDPWLlNVSGTCPICRYDL--------
>UniRef90_Q6DTJ5/5-57 [subseq from] RING-type domain-containing protein (Fragment) n=1 Tax=Zea mays TaxID=4577 RepID=Q6DTJ5_MAIZE
-------------------HSEEAAQCYICLVEYEEGDCLRILPCHHEFHLTCVDKWLKEiHRVCPLCRGDV--------
>UniRef90_UPI001CC3D649/161-227 [subseq from] RING-H2 finger protein ATL43 n=1 Tax=Telopea speciosissima TaxID=54955 RepID=UPI001CC3D649
---RSVIDSLPIFRFSSLRGQKEGLECAVCLTKFESMDVLRLLPkCKHAFHFECVDTWLDAHSTCPLCRY----------
>UniRef90_A0A0L0S5F8/339-406 [subseq from] RING-type domain-containing protein n=1 Tax=Allomyces macrogynus (strain ATCC 38327) TaxID=578462 RepID=A0A0L0S5F8_ALLM3
------LDALPTIAYNRAKaRDDDPTSCVVCLDDFEDDQTLRVLPCSHPFHVACIDTWLTERkNVCPICRGSAA-------
>UniRef90_A0A1Q3CXN9/67-133 [subseq from] Zf-RING_2 domain-containing protein n=1 Tax=Cephalotus follicularis TaxID=3775 RepID=A0A1Q3CXN9_CEPFO
---RVVIESLPIFRFGSLQGQKEGLECAVCLNKFEATDVLRLLPkCKHAFHVECVDTWLDAHSTCPLCRY----------
>UniRef90_A0A2K2B4Z6/511-578 [subseq from] RING-type domain-containing protein n=11 Tax=Saliceae TaxID=238069 RepID=A0A2K2B4Z6_POPTR
------VESLPVKLYaKSQKHQNEDTAqCYICLVEYEEGDSMRVLPCHHEFHRTCVDKWLKEiHRVCPLCRGDI--------
>UniRef90_A0A4S4D5W6/145-215 [subseq from] RING-type domain-containing protein n=2 Tax=Camellia sinensis TaxID=4442 RepID=A0A4S4D5W6_CAMSI
-IDKAVIESLPFFRFSSLTGLKEGLECSVCLCKFEDIEILRLLPkCKHTFHINCVDQWLENHSSCPLCRHKI--------
>UniRef90_A0A6P6G6P0/140-206 [subseq from] RING-H2 finger protein ATL43 isoform X2 n=4 Tax=Ziziphus jujuba TaxID=326968 RepID=A0A6P6G6P0_ZIZJJ
---RSVIESLPVFRFGSLMGQKDGLECAVCLTRFESSEVLRLLPkCKHAFHVECVDTWLDAHSTCPLCRY----------
>UniRef90_A0A835LLA9/100-166 [subseq from] RING-type domain-containing protein n=1 Tax=Coptis chinensis TaxID=261450 RepID=A0A835LLA9_9MAGN
---RSVIETLPIFRFSSLRGQKDGLECSVCLNRFESNEVLRLLPkCKHAFHVECVDTWLDAHSTCPLCRY----------
>UniRef90_A0A8B8LXS3/281-346 [subseq from] E3 ubiquitin protein ligase RIE1-like isoform X1 n=1 Tax=Abrus precatorius TaxID=3816 RepID=A0A8B8LXS3_ABRPR
----VPIETTSSYLANERLLLPEDAECCICLCSYEDGAELHALPCNHHFHSSCIVKWLKMNATCPLCKYN---------
>UniRef90_A0A8C5C5H8/418-486 [subseq from] Uncharacterized LOC115551401 n=3 Tax=Gadus morhua TaxID=8049 RepID=A0A8C5C5H8_GADMO
---RQQIDRFPTKTFSPAPNA-AAAQCHICFCDYADGEQLRILSCFHDYHVACIDRWLKDNATCPICRANMTE------
>UniRef90_T1JDX2/457-507 [subseq from] RING-type domain-containing protein n=1 Tax=Strigamia maritima TaxID=126957 RepID=T1JDX2_STRMM
--------------------SGSRSRCHICMCDYEVGEEMRSLTCFHEFHSGCIDRWLRENATCPICRAEV--------
>UniRef90_UPI001FAC5723/342-410 [subseq from] LOW QUALITY PROTEIN: uncharacterized protein si:ch211-59o9.10 n=1 Tax=Girardinichthys multiradiatus TaxID=208333 RepID=UPI001FAC5723
--TRREIQRFPTKTFCSATN-TGNTQCQICFCDYTDGEKLRMLPCFHDYHVQCIDRWLKDNITCPICRVNLA-------
>UniRef90_A0A087HB10/242-309 [subseq from] RING-type domain-containing protein n=1 Tax=Arabis alpina TaxID=50452 RepID=A0A087HB10_ARAAL
-----KIASLPSKRYKEGDNQNgTNESCVICRLDYEDEDDLILLPCKHSYHSECINNWLKINKVCPVCSAEVS-------
>UniRef90_A0A2K1KES3/228-298 [subseq from] RING-type domain-containing protein n=1 Tax=Physcomitrium patens TaxID=3218 RepID=A0A2K1KES3_PHYPA
---ARDVHALPTLIFKAVGGAATGEMCAICLEDYESGEKLRLLPCQHDFHVGCIDQWLLTrRRFCPICKQDASS------
>UniRef90_A0A7J9EHB8/25-94 [subseq from] RING-type domain-containing protein n=1 Tax=Gossypium trilobum TaxID=34281 RepID=A0A7J9EHB8_9ROSI
------VAAIPALRFNSETFtYIEDTQCSICLGDYQEKQVLRIMPkCGHNFHLSCIDLWLRKQSTCPVCRLPLQDI-----
>UniRef90_A0A8J4QK14/485-552 [subseq from] RING-type domain-containing protein n=13 Tax=Fagaceae TaxID=3503 RepID=A0A8J4QK14_9ROSI
------VESLPVKFYtKLQKHQNEEaAQCYICLVEYEEGDSLRILPCHHEFHRTCVDKWLKEiHRVCPLCRGDI--------
>UniRef90_M1D102/109-177 [subseq from] Ring finger protein n=3 Tax=Solanum TaxID=4107 RepID=M1D102_SOLTU
---RTVIESLPVFRFGSLRGQkAEGLECAVCLNKFESSEILRLLPkCKHAFHIECVDTWLDAHSTCPLCRYQ---------
>UniRef90_M5WQ71/499-566 [subseq from] RING-type domain-containing protein n=11 Tax=Prunus TaxID=3754 RepID=M5WQ71_PRUPE
------VESLPVKLFSKlQKHQYEEaAQCYICLVEYEEGDIMRVLPCHHEFHKTCIDKWLKEiHRVCPLCRRDI--------
>UniRef90_Q5EAE9/123-189 [subseq from] RING-H2 finger protein ATL43 n=10 Tax=Arabidopsis TaxID=3701 RepID=ATL43_ARATH
---RSVIESLPVFRFGALSGHKDGLECAVCLARFEPTEVLRLLPkCKHAFHVECVDTWLDAHSTCPLCRY----------
>UniRef90_UPI0003344960/539-606 [subseq from] E3 ubiquitin-protein ligase RLIM-like n=1 Tax=Condylura cristata TaxID=143302 RepID=UPI0003344960
GLTKAQIDNLAVRSFGENDAL---KSCTICITEFTEGNRIRVLPCHHEFHIHCVDRWLSENTTCPICRGEV--------
>UniRef90_A0A2N9H8E9/119-185 [subseq from] RING-type domain-containing protein n=1 Tax=Fagus sylvatica TaxID=28930 RepID=A0A2N9H8E9_FAGSY
---RGVVESLPVFRFRSLRGQKEGLECAVCLTRFEPTEVLRLLPkCKHAFHVECVDTWLDAHSTCPLCRY----------
>UniRef90_A0A5N6R5X2/509-576 [subseq from] RING-type domain-containing protein n=2 Tax=Carpinus fangiana TaxID=176857 RepID=A0A5N6R5X2_9ROSI
------VESLPVKLYTKlQKHQNEEaAQCYICLVEYEEGDSLRILPCHHEFHRTCVDKWLKEiHRVCPLCRGDI--------
>UniRef90_A0A6V7TNG3/1008-1070 [subseq from] RING-type domain-containing protein n=3 Tax=Meloidogyne enterolobii TaxID=390850 RepID=A0A6V7TNG3_9BILA
--------QKLSYVEDPNTPEQERERCTICLCEFETGDELRGLNCGHLFHMECIDPWLQQNKKCPLCRVDM--------
>UniRef90_A0A7S0DM75/209-281 [subseq from] RING-type domain-containing protein n=1 Tax=Amorphochlora amoebiformis TaxID=1561963 RepID=A0A7S0DM75_9EUKA
--TDEQINDIPSRLILPSEITAD-KCCPVCLCELEEGDLIRELPCPHLFHKKCIDRWLTMRQTCPICRTKVLQVND---
>UniRef90_A0A7S1AFM1/321-384 [subseq from] RING-type domain-containing protein n=1 Tax=Noctiluca scintillans TaxID=2966 RepID=A0A7S1AFM1_NOCSC
--------ALPTRTFHGGDggeGPKEENNCQVCMEDFEEGDELRTLPCFHLFHAKCVDQWLKQNSICPICRH----------
>UniRef90_A0A7S1QQM9/31-96 [subseq from] RING-type domain-containing protein n=1 Tax=Alexandrium catenella TaxID=2925 RepID=A0A7S1QQM9_ALECA
------IEALPTRLYEGGdssKAGGEGTNCQICMEDFEEGDELRTLPCFHLFHSKCVDQWLKVNSICPTCRH----------
>UniRef90_A0A8S3ZRL8/181-241 [subseq from] RING-type E3 ubiquitin transferase (Fragment) n=1 Tax=Candidula unifasciata TaxID=100452 RepID=A0A8S3ZRL8_9EUPU
-----------------GMHSSISDSCAICLEGFKDGQILRVLPCDHEFHSVCVDPWLEGHGTCPLCKSHISVPVRDS-
>UniRef90_A0A8T0WJ37/124-184 [subseq from] RING-type domain-containing protein n=1 Tax=Panicum virgatum TaxID=38727 RepID=A0A8T0WJ37_PANVG
----------------PRDHDGETpEPCAVCLCDVQKGEAATWLPaCQHVFhfHQHCIHQWqhLHGHPTCPICWSDA--------
>UniRef90_A0A8T0WJ37/290-349 [subseq from] RING-type domain-containing protein n=1 Tax=Panicum virgatum TaxID=38727 RepID=A0A8T0WJ37_PANVG
---------------QPDGGETS-ERCAVCLCDVEKQgETLMCLPaCLHVFHRHCINQWLHlhGHSTCPICRSDAF-------
>UniRef90_A0A8T3AXS8/64-140 [subseq from] RING-type domain-containing protein n=2 Tax=Dendrobium TaxID=37818 RepID=A0A8T3AXS8_DENNO
---PVDVAAIPTVKFRREaFHSKEDAQCSICLGEYEDKEMLRILPaCLHNFHLNCIDVWLQKQSTCPICRLPLNVIHEQS-
>UniRef90_A0A151QTV8/445-511 [subseq from] RING-H2 finger protein ATL2G n=3 Tax=Cajanus cajan TaxID=3821 RepID=A0A151QTV8_CAJCA
------VESLPVKLYEKlHKHQEDGAQCYICLVEYEDGDNMRVLPCHHEFHRTCIDKWLKEiHRVCPLCRGDI--------
>UniRef90_A0A162AH60/74-137 [subseq from] RING-type domain-containing protein n=1 Tax=Daucus carota subsp. sativus TaxID=79200 RepID=A0A162AH60_DAUCS
------IGSLPSFVFR-HDHKSRTIECAVCLSNLEDGELIRILPnCDHNFHVACIDTWLSTNSTCPVCRSA---------
>UniRef90_A0A2J6LGB8/98-153 [subseq from] RING-type domain-containing protein n=1 Tax=Lactuca sativa TaxID=4236 RepID=A0A2J6LGB8_LACSA
--------------HNP-DHSSVSPECAVCLSTFEGGQMIRVLPnCNHHFHADCIDKWLSSRSSCPICRHE---------
>UniRef90_A0A445C3J9/137-209 [subseq from] RING-type domain-containing protein n=6 Tax=Arachis TaxID=3817 RepID=A0A445C3J9_ARAHY
---QSVILKLPFQKFKSNKKLMYMTSCSICFQDFEDEELIRILPkCGHIFHLQCIDKWLIQQGSCPICRTHVSSYH----
>UniRef90_A0A453PUG6/138-215 [subseq from] RING-type domain-containing protein n=1 Tax=Aegilops tauschii subsp. strangulata TaxID=200361 RepID=A0A453PUG6_AEGTS
GATSESINTLPTYKFKTkkrrhgSGNEAEGQVCCICLAKYAHNEELRELPCTHCFHKECVDKWLKINALCPLCKAEIA-------
>UniRef90_A0A4S8ICY9/96-165 [subseq from] RING-type domain-containing protein n=1 Tax=Musa balbisiana TaxID=52838 RepID=A0A4S8ICY9_MUSBA
-IDKAAVESLPLFRFSTLRGARDGLECAVCLSRFGDADVLRLLPrCKHAFHVDCVDRWLEAHSTCPLCRCK---------
>UniRef90_A0A5J9T8V7/91-159 [subseq from] RING-type domain-containing protein (Fragment) n=2 Tax=PACMAD clade TaxID=147370 RepID=A0A5J9T8V7_9POAL
--DRAVVESLPVFRFGALRGQKEGLECAVCLGRFEPTEALRLLPkCRHGFHVECVDTWLDAHSTCPLCRSR---------
>UniRef90_A0A6A6MEU2/85-152 [subseq from] RING-type domain-containing protein n=1 Tax=Hevea brasiliensis TaxID=3981 RepID=A0A6A6MEU2_HEVBR
--DRAVIESLPIFRFSSLRGQKDGLECAVCLTRFEPPEVLRLLPkCKHAFHVECVDTWLDAHCTCPLCRY----------
>UniRef90_A0A7N2MWC0/124-190 [subseq from] RING-type domain-containing protein n=4 Tax=Fagaceae TaxID=3503 RepID=A0A7N2MWC0_QUELO
---RGVVESLPVFRFGSLRGQKEGLDCAVCLNRFDSNEVLRLLPkCKHAFHVECVDTWLDAHSTCPLCRY----------
>UniRef90_A0A8J5G1Z7/202-247 [subseq from] RING-type domain-containing protein n=1 Tax=Zingiber officinale TaxID=94328 RepID=A0A8J5G1Z7_ZINOF
---------------------REDTSCPICLDDFEEMSQVLAMSCGHPFHEGCLLEWLKRSNSCPPA------------
>UniRef90_A0A8J5G1Z7/465-512 [subseq from] RING-type domain-containing protein n=1 Tax=Zingiber officinale TaxID=94328 RepID=A0A8J5G1Z7_ZINOF
----------------------ESDSCSICLEDLGMTTPVLAMPCSHLFHPRCLKKWLERSCSCPLCRFS---------
>UniRef90_UPI0011D2167F/74-113 [subseq from] uncharacterized protein LOC115663707 n=1 Tax=Syzygium oleosum TaxID=219896 RepID=UPI0011D2167F
----------------------HEKTCSICLLDYEGEDLVSKLhRCGHVFHMDCIERWLERW------------------
>UniRef90_UPI0011D2167F/241-288 [subseq from] uncharacterized protein LOC115663707 n=1 Tax=Syzygium oleosum TaxID=219896 RepID=UPI0011D2167F
-----------------------EKTCSICLVDYEGEDLVSKLqRCGHMFHMDCIERWLERSQfTCPLCRK----------
>UniRef90_A0A0B6ZJX2/108-158 [subseq from] RING-type domain-containing protein (Fragment) n=1 Tax=Arion vulgaris TaxID=1028688 RepID=A0A0B6ZJX2_9EUPU
-----------------NNHQE---KCTICLSEFESGEDVRRLPCMHLFHSECVDQWLSTNKKCPICRVDI--------
>UniRef90_A0A0D2SJD8/125-191 [subseq from] RING-type domain-containing protein n=20 Tax=Gossypium TaxID=3633 RepID=A0A0D2SJD8_GOSRA
---RVVVESLPLFRFSSLSGHKNGLECAVCLTRFEPDELLRLLPkCKHAFHAECVDTWLDAHSTCPLCRY----------
>UniRef90_A0A1V9YJR2/218-295 [subseq from] Transmembrane protein n=1 Tax=Thraustotheca clavata TaxID=74557 RepID=A0A1V9YJR2_9STRA
GATKEMIEALSSVKYTPDLFPpDEDASCCICLNEYTDNQELRILHCNHHFHKDCVDEWLVVNATCPTCRTSIDPNHID--
>UniRef90_A0A218XNP4/97-168 [subseq from] E3 ubiquitin-protein ligase ATL42-like n=1 Tax=Punica granatum TaxID=22663 RepID=A0A218XNP4_PUNGR
----KVVESLPFFQFSSLRGSKEGLECVVCLSKFEDAEILRLLPnCNHAFHANCIDRWFERHSSCPLCRhkLDARE------
>UniRef90_A0A250X6F3/266-313 [subseq from] RING-type domain-containing protein n=1 Tax=Chlamydomonas eustigma TaxID=1157962 RepID=A0A250X6F3_9CHLO
----------------------SDTTCIVCLLDYEDGDILRQLPCKHDFHKDCIDSWMKHHQTCPICRKE---------
>UniRef90_A0A2D4C9D8/213-282 [subseq from] Transmembrane protein, putative n=1 Tax=Pythium insidiosum TaxID=114742 RepID=A0A2D4C9D8_PYTIN
GATQEAISRLETKKFAPAMFAPNDSSCSICLNEFELSQELRVLPCVHHFHIECVDEWLLVNATCPTCRKP---------
>UniRef90_A0A3Q7HSY2/465-532 [subseq from] RING-type domain-containing protein n=13 Tax=Solanum TaxID=4107 RepID=A0A3Q7HSY2_SOLLC
------VESLPVKSYNKFRrsSNDEVAQCYICLVEYEEGDMLRTLPCHHEFHRTCVDKWLKEiHRVCPLCRGDI--------
>UniRef90_A0A812KDS2/142-189 [subseq from] Rnf149 protein (Fragment) n=1 Tax=Symbiodinium pilosum TaxID=2952 RepID=A0A812KDS2_SYMPI
---------------------CEQLTCSCCMDDFRPTDPLALLPCGHVFHEECVMKWFLTDASAGACTM----------
>UniRef90_A0A812KDS2/342-392 [subseq from] Rnf149 protein (Fragment) n=1 Tax=Symbiodinium pilosum TaxID=2952 RepID=A0A812KDS2_SYMPI
-----------------------QLTCACCLDDFSTNDLVALLPCGHIFHEECVMRWFLTtayDGACPMCRARS--------
>UniRef90_A0A8J6BIS3/454-524 [subseq from] RING-type domain-containing protein n=1 Tax=Zizania palustris TaxID=103762 RepID=A0A8J6BIS3_ZIZPA
----EVVERLPVkvYRRSL-KHQNEEaAQCYICLVEYAEGECVRILPCNHEFHLTCVDKWLKEiHRVCPLCRGDVC-------
>UniRef90_A0A8T1Q8H3/247-314 [subseq from] RING-type domain-containing protein n=2 Tax=Carya illinoinensis TaxID=32201 RepID=A0A8T1Q8H3_CARIL
-----TIASLPSVNYKSGSNQnGNNDSCVICRLDYEDGETLTVLSCKHSYHSECISDWLKINKVCPVCNADVS-------
>UniRef90_UPI000A2B1FDF/22-87 [subseq from] RING-H2 finger protein ATL5 n=1 Tax=Arachis ipaensis TaxID=130454 RepID=UPI000A2B1FDF
------LDAIPTLKFNQEAFSAiEDTQCVICLADYREREVLRIMPkCGHTFHLSCIDIWLRKQSTCPVCRLP---------
>UniRef90_UPI001CC4E470/66-131 [subseq from] RING-H2 finger protein ATL5-like n=1 Tax=Telopea speciosissima TaxID=54955 RepID=UPI001CC4E470
------VAAIPTMKFNSEAFRSvEDAQCSICLCEYQEKEILRIMPkCNHNFHLSCIDVWLQKQSTCPVCRVP---------
>UniRef90_UPI001CF9E9F6/91-157 [subseq from] RING-H2 finger protein ATL2-like n=1 Tax=Mangifera indica TaxID=29780 RepID=UPI001CF9E9F6
----AVLESLPVFVYTSNTH-SESLDCAVCLCEFEENESGRVLPrCNHSFHTECIDMWFHSHSTCPLCRSPV--------
>UniRef90_W1PKZ0/82-148 [subseq from] RING-type E3 ubiquitin transferase n=1 Tax=Amborella trichopoda TaxID=13333 RepID=W1PKZ0_AMBTC
---NSSIELIPAYQYQEG--QGGGDRCAVCLCDFKSGEDVRVLPeCAHSFHLPCIDMWLHSHTSCPLCRTDT--------
>UniRef90_A0A0A0M016/138-203 [subseq from] RING-type domain-containing protein n=4 Tax=Cucumis TaxID=3655 RepID=A0A0A0M016_CUCSA
----TVIESLPIFRFGSLSGQKEGLECAVCLNRFEPTEVLRLLPkCKHAFHVECVDTWLDAHSTCPLCRY----------
>UniRef90_A0A0B2VCT3/683-731 [subseq from] RING-type E3 ubiquitin transferase n=1 Tax=Toxocara canis TaxID=6265 RepID=A0A0B2VCT3_TOXCA
------------------------NTCIICREEMTPTSGAKKLPCNHIFHSNCLRSWFQRQQSCPTCRTDILD------
>UniRef90_A0A0B2VCT3/800-846 [subseq from] RING-type E3 ubiquitin transferase n=1 Tax=Toxocara canis TaxID=6265 RepID=A0A0B2VCT3_TOXCA
------------------------NTCIICREEMTPTSGAKKLPCNHIFHSNCLRSWFQRQQSCPTCRTDI--------
>UniRef90_A0A0D3C6K1/318-355 [subseq from] RING-type domain-containing protein n=1 Tax=Brassica oleracea var. oleracea TaxID=109376 RepID=A0A0D3C6K1_BRAOL
------------------------IVCPICLSEYASKETVRCIPeCEHCFHIDCIDAWLKLH------------------
>UniRef90_A0A0D3C6K1/614-659 [subseq from] RING-type domain-containing protein n=1 Tax=Brassica oleracea var. oleracea TaxID=109376 RepID=A0A0D3C6K1_BRAOL
------------------------IICPICLSEYASKETIRFMPeCDHCFHVECIDVWLKIHGSCPLCRN----------
>UniRef90_A0A0H5R888/428-481 [subseq from] RING-type domain-containing protein n=1 Tax=Spongospora subterranea TaxID=70186 RepID=A0A0H5R888_9EUKA
---------------PAQTSDDEQTTCRVCLSEYEDQDMLRTLPCFHVFHSECVDRWLSINSSCPICKN----------
>UniRef90_A0A6D2IF84/123-190 [subseq from] RING-type domain-containing protein n=1 Tax=Microthlaspi erraticum TaxID=1685480 RepID=A0A6D2IF84_9BRAS
---RSVIESLPVFRFGALSGHKEGLECAVCLARFEPTEVLRLLPkCKHAFHVECVDTWLDAHSTCPLCRYQ---------
>UniRef90_A0A7J7QF07/186-233 [subseq from] RING-type domain-containing protein n=1 Tax=Scenedesmus sp. NREL 46B-D3 TaxID=2650976 RepID=A0A7J7QF07_9CHLO
-----------------------ASMCTICQCDYEDADMARLLPCGHMYHQECVDQWLGANKTCPICNQEV--------
>UniRef90_A0A8B7CY29/64-132 [subseq from] RING-H2 finger protein ATL67-like n=1 Tax=Phoenix dactylifera TaxID=42345 RepID=A0A8B7CY29_PHODC
------VAAIPTIKYNRDTfHSGEDALCTICLGEYQEKEILRIMPtCGHNFHLSCIDVWLQKQSTCPICRLSLND------
>UniRef90_A5BW70/225-292 [subseq from] RING-type domain-containing protein (Fragment) n=1 Tax=Vitis vinifera TaxID=29760 RepID=A5BW70_VITVI
------VESLPLKLYDKsQKHQNdEAAQCYICLVEYEEGDNMRVLPCHHEFHRTCVDKWLKEiHRVCPLCRGDI--------
>UniRef90_Q9LT17/266-333 [subseq from] E3 ubiquitin ligase BIG BROTHER-related n=12 Tax=Arabidopsis TaxID=3701 RepID=BBR_ARATH
-----TIASLPSKRYKEGDNQNgTNESCVICRLDYEDDEDLILLPCKHSYHSECINNWLKINKVCPVCSAEVS-------
>UniRef90_UPI001425A0F4/445-510 [subseq from] uncharacterized protein LOC117111082 n=1 Tax=Anneissia japonica TaxID=1529436 RepID=UPI001425A0F4
---AIEISQLPTFLYTPDSKL-QNRSCSICMADYETGDNLRKLPCFHDYHDTCIDQWLVKNPACPICRVE---------
>UniRef90_V7AKE5/9-52 [subseq from] RING-type E3 ubiquitin transferase n=1 Tax=Phaseolus vulgaris TaxID=3885 RepID=V7AKE5_PHAVU
--------------------------CSICLEGvVEGEDVKMTAHCRHIFHANCIDTWLENHATCPVCRY----------
>UniRef90_V7AKE5/166-209 [subseq from] RING-type E3 ubiquitin transferase n=1 Tax=Phaseolus vulgaris TaxID=3885 RepID=V7AKE5_PHAVU
--------------------------CSICLEGVaEGEDVKMTAHCRHIFHANCIDTWLENHVTCPVCRY----------
>UniRef90_A0A0D3EHJ3/125-191 [subseq from] RING-type domain-containing protein n=12 Tax=Brassiceae TaxID=981071 RepID=A0A0D3EHJ3_BRAOL
---RSVIESLPVFRFGALSGHKEGLECAVCLARFEPTEVLRLLPkCKHAFHVECVDTWLDAHSTCPLCRY----------
>UniRef90_A0A0H5QQP0/107-170 [subseq from] RING-type domain-containing protein (Fragment) n=1 Tax=Spongospora subterranea TaxID=70186 RepID=A0A0H5QQP0_9EUKA
-------ERVFSDRDNHSDHASNPATCVICQVDFVNNDHLKHLRCNHEFHAECLDQWLTLKATCPLCRESV--------
>UniRef90_A0A0K0FGB6/517-575 [subseq from] RING-type domain-containing protein n=2 Tax=Strongyloides TaxID=6247 RepID=A0A0K0FGB6_STRVS
---------------DSNCSENESERCTVCLCDFDSGDEVRALNCSHKFHVECIDQWLSINKKCPLCREDVDKM-----
>UniRef90_A0A151TW27/118-169 [subseq from] RING-H2 finger protein ATL3B n=2 Tax=Cajanus cajan TaxID=3821 RepID=A0A151TW27_CAJCA
----------------------EALECAVCLCEFEDTETLRLIPkCDHVFHPECIDEWLKSHTTCPVCRADLAP------
>UniRef90_A0A1S3ZQC5/504-572 [subseq from] uncharacterized protein LOC107789244 isoform X1 n=12 Tax=Nicotiana TaxID=4085 RepID=A0A1S3ZQC5_TOBAC
------VESLPVKSYNKFHRSSndEVAQCYICLVEYEEGDILRTLPCHHEFHRTCVDKWLKEiHRVCPLCRGDIC-------
>UniRef90_A0A2I4CEN3/315-381 [subseq from] E3 ubiquitin-protein ligase CIP8-like isoform X1 n=2 Tax=Austrofundulus limnaeus TaxID=52670 RepID=A0A2I4CEN3_9TELE
---RREIQRFPTKTFRSA--TSGNPQCQICFCDYADGEKLRMLPCFHDYHMGCIDRWLKDNNTCPICRVKLS-------
>UniRef90_A0A7J7CV28/224-291 [subseq from] E3 ubiquitin ligase BIG BROTHER-related-like isoform X1 n=1 Tax=Tripterygium wilfordii TaxID=458696 RepID=A0A7J7CV28_TRIWF
-----TIASLPSVNYKAGSSQNgSNDSCVICRLDYEDDETLTVLSCKHSYHSECINNWLKINKVCPVCSAEVS-------
>UniRef90_A0A8K0HHI3/54-120 [subseq from] RING-type domain-containing protein n=1 Tax=Rhamnella rubrinervis TaxID=2594499 RepID=A0A8K0HHI3_9ROSA
---RSVVESLPVFRFGSLLGQKDGLECAVCLTRFESTEVLRLLPkCKHAFHVECVDTWLDAHSTCPLCRY----------
>UniRef90_D8SAI9/5-75 [subseq from] RING-type domain-containing protein n=1 Tax=Selaginella moellendorffii TaxID=88036 RepID=D8SAI9_SELML
-----EVKALPTVIFKClGDGQGTSDTCAICLEEYESGEKLRVLPCHHDFHAACVDQWLTTRRPfCPVCKRDAHNK-----
>UniRef90_UPI001CF93A22/77-147 [subseq from] RING-H2 finger protein ATL52-like n=1 Tax=Mangifera indica TaxID=29780 RepID=UPI001CF93A22
-------ELIPAYKFSKDMglvSKSEDVTCAICLCEFNDGEAIRVLPeCLHSFHVHCIDNWLYSHANCPLCRADTP-VH----
>UniRef90_UPI002160D53E/131-198 [subseq from] RING-H2 finger protein ATL43 n=1 Tax=Mercurialis annua TaxID=3986 RepID=UPI002160D53E
--DRAVIESLPIFRFSSLRGQKHGLECAVCLTKFDPQEVLRLLPkCKHAFHVECVDTWLDAHSTCPLCRY----------
>UniRef90_UPI0021800675/306-368 [subseq from] RING finger protein 215-like n=1 Tax=Patella vulgata TaxID=6465 RepID=UPI0021800675
-------------KYIVDRSKKEEDICAICLDIFFQKQKLRVLPCLHQFHTRCVDPWLVHNRTCPLCKLNIIEVFQ---
>UniRef90_A0A1J6KK09/104-174 [subseq from] E3 ubiquitin-protein ligase atl42 n=3 Tax=Nicotiana TaxID=4085 RepID=A0A1J6KK09_NICAT
--DKTVVESLPFFRFSYIRGSKQGLECVVCLSKFEDIEILRLLPkCKHAFHIDCIDKWLEKHSTCPLCRHKVS-------
>UniRef90_A0A8S0UJK1/115-182 [subseq from] RING-H2 finger ATL67-like n=2 Tax=Olea europaea subsp. europaea TaxID=158383 RepID=A0A8S0UJK1_OLEEU
---QAVINSYPKLVFSKKNRITDgDTLCAICLCEYKESEMLRMLPdCKHYFHVTCVDAWLKLNSSCPVCRN----------
>UniRef90_A0A8S9K672/101-169 [subseq from] RING-type domain-containing protein n=1 Tax=Brassica cretica TaxID=69181 RepID=A0A8S9K672_BRACR
-LDKAAIESLPFFRFSALKGSKQGLECSVCLSKFEDVEILRLLPkCKHAFHIECIDEWLEQHATCPLCRN----------
>UniRef90_A0A0G4IKP1/91-156 [subseq from] RING-type domain-containing protein n=1 Tax=Plasmodiophora brassicae TaxID=37360 RepID=A0A0G4IKP1_PLABS
-------TLIPSFGFKrPEpSSSTERTSCIVCLLDFEEGDEVKLLPCLHAFHAACISEWFQQHSTCPICQQDV--------
>UniRef90_A0A0K0DXL9/516-574 [subseq from] RING-type domain-containing protein n=1 Tax=Strongyloides stercoralis TaxID=6248 RepID=A0A0K0DXL9_STRER
---------------DSNCGENESERCTVCLCDFDSGDEVRLLNCSHKFHVECIDQWLSINKKCPLCREDVDKA-----
>UniRef90_A0A2G9FZL0/101-166 [subseq from] RING-type domain-containing protein n=2 Tax=Handroanthus impetiginosus TaxID=429701 RepID=A0A2G9FZL0_9LAMI
----KIIESLPMFRFSSLRGQKDGLECAVCLTKFEPDEVLRLLPkCKHAFHVECVDTWLDAHSTCPLCRY----------
>UniRef90_A0A2G9HRV2/114-178 [subseq from] RING-type domain-containing protein n=1 Tax=Handroanthus impetiginosus TaxID=429701 RepID=A0A2G9HRV2_9LAMI
------INSYPKFAFTKRNGNGEsDTVCSICLCEYRESEMLRMLPdCRHYFHLMCVDAWLKLNASCPVCRN----------
>UniRef90_A0A2K3NQ08/73-122 [subseq from] E3 ubiquitin-protein ligase at4g11680-like protein n=1 Tax=Trifolium pratense TaxID=57577 RepID=A0A2K3NQ08_TRIPR
---------------------GEDAVCCICILNYENEDELRELPCSHLFHKECVDKWLKINALCPLCKSDV--------
>UniRef90_A0A8J5R7K9/325-376 [subseq from] RING-type domain-containing protein n=1 Tax=Zizania palustris TaxID=103762 RepID=A0A8J5R7K9_ZIZPA
--------------------SAEDAVCCICLSEFSNNEDLRELPCNHVFHLECVDKWLKINALCPLCKADLG-------
>UniRef90_A0A8J5VRN2/425-495 [subseq from] RING-type domain-containing protein n=1 Tax=Zizania palustris TaxID=103762 RepID=A0A8J5VRN2_ZIZPA
----EVVERLPVkvYRRS-LKHQTEEvAQCYICLVEYSEGDCVRILPCNHEFHLTCVDKWLKEiHRVCPLCRGDVC-------
>UniRef90_D8TB16/171-241 [subseq from] RING-type domain-containing protein (Fragment) n=1 Tax=Selaginella moellendorffii TaxID=88036 RepID=D8TB16_SELML
----REVKALPTVIFKClGDGQGTSDTCAICLEDYESGEKLRVLPCHHDFHAACVDQWLTTRRPfCPVCKRDAHN------
>UniRef90_K3Z5D0/455-515 [subseq from] RING-type domain-containing protein n=3 Tax=Setaria TaxID=4554 RepID=K3Z5D0_SETIT
------------YR-KPLKHRTEEaAQCYICLVEYEEGDCVRILPCNHEFHLTCVDKWLKEiHRVCPLCRGDVC-------
>UniRef90_M4E118/250-317 [subseq from] RING-type domain-containing protein n=3 Tax=Brassica TaxID=3705 RepID=M4E118_BRARP
-----TIASLPSKRYKDGDNQNgTNESCVICRLDYEDDDDLILLPCKHSYHSECINNWLKINKSCPVCSAEVS-------
>UniRef90_A0A059C4V8/75-146 [subseq from] RING-type domain-containing protein (Fragment) n=3 Tax=Eucalyptus grandis TaxID=71139 RepID=A0A059C4V8_EUCGR
------IDSLPLFSFSSVTRRSSSAAdgdCAVCLCKFKPHDLLRLLPlCCHAFHAECIDTWLQANRTCPLCRSNVHAC-----
>UniRef90_A0A0A0KL96/250-318 [subseq from] RING-type domain-containing protein n=7 Tax=Cucurbitaceae TaxID=3650 RepID=A0A0A0KL96_CUCSA
-----TIASLPSINFKAGSDQTgSNDSCVICRLDFEDGETLTVLSCKHSYHSDCVTNWLKINKICPVCSAEVST------
>UniRef90_A0A0L8H7I7/82-138 [subseq from] RING-type domain-containing protein n=4 Tax=Octopus TaxID=6643 RepID=A0A0L8H7I7_OCTBM
---------------VKRSVEEENEKCIICLCEFEHGEDIRRLPCMHLFHISCVDQWLVTNTKCPICRVDIE-------
>UniRef90_A0A151UCC3/15-82 [subseq from] RING-H2 finger protein ATL1H n=1 Tax=Cajanus cajan TaxID=3821 RepID=A0A151UCC3_CAJCA
------VAAIPTLNFNQEAFSNfESTQCVICLAEYKEKELLRIIPkCGHSFHLSCIDMWLRKQSTCPVCRLSLQ-------
>UniRef90_A0A1S4D8W0/21-74 [subseq from] E3 ubiquitin-protein ligase RNF13-like n=2 Tax=Nicotiana TaxID=4085 RepID=A0A1S4D8W0_TOBAC
---------------------EERAACFICCYEFQNGDILVTLPCNDVFHLNCFNERLMRRNDCPFCSAEVLPTH----
>UniRef90_A0A1S4D8W0/118-152 [subseq from] E3 ubiquitin-protein ligase RNF13-like n=2 Tax=Nicotiana TaxID=4085 RepID=A0A1S4D8W0_TOBAC
-------------------DDEEQETCAICLCEYEDEDTIGTLQCGHEFHVGCV-------------------------
>UniRef90_A0A2T7EEB6/462-521 [subseq from] RING-type domain-containing protein n=5 Tax=Panicum TaxID=4539 RepID=A0A2T7EEB6_9POAL
------------YR-KPLKHRTEEaAQCYICLVEYEEGDCVRVLPCNHEFHLTCVDKWLKEiHRVCPLCRGDV--------
>UniRef90_A0A8X8ZF73/273-320 [subseq from] Uncharacterized protein n=7 Tax=Salvia TaxID=21880 RepID=A0A8X8ZF73_SALSN
----------------------EDAECCICLCDYDDGSELRELPCAHHFHVACIDKWLYMNATCPLCKLN---------
>UniRef90_UPI0010A2D0AE/164-219 [subseq from] RING-H2 finger protein ATL20-like n=1 Tax=Prosopis alba TaxID=207710 RepID=UPI0010A2D0AE
--------------HNQQNNQDEHSVCFICLAKYAEKELVRILPCSHMFHLECVDKWLRIASSCPLCKWE---------
>UniRef90_A0A0D6QRH1/155-223 [subseq from] RING-type E3 ubiquitin transferase n=1 Tax=Araucaria cunninghamii TaxID=56994 RepID=A0A0D6QRH1_ARACU
--CSAEVEALPVFVYKPENLE-EGIRCAVCLCEFEEDEKGRMLPnCNHSFHLDCIDMWFYSHSTCPLCRATV--------
>UniRef90_A0A0K9QI86/499-566 [subseq from] RING-type domain-containing protein n=1 Tax=Spinacia oleracea TaxID=3562 RepID=A0A0K9QI86_SPIOL
------VESLPvkAYTKSTKNQSEEVAQCYICLLEYEEGDDVRILPCHHEFHKKCIDKWLKEiHRVCPLCRGDI--------
>UniRef90_A0A0S3R3J6/498-553 [subseq from] RING-type domain-containing protein n=5 Tax=Vigna TaxID=3913 RepID=A0A0S3R3J6_PHAAN
----------------LHKHQEDGAQCYICLVEYEDGDNMRVLPCHHEFHRTCIDKWLKQiHRVCPLCRGDI--------
>UniRef90_A0A2Z7D5E2/89-160 [subseq from] RING/U-box superfamily protein n=1 Tax=Dorcoceras hygrometricum TaxID=472368 RepID=A0A2Z7D5E2_9LAMI
-VDKAVIDSLPCFRFSSMHGSREGLECSVCLSKFEDVEILRLLPkCQHAFHVECIDQWLENHSTCPLCRREIS-------
>UniRef90_A0A443N9V6/83-150 [subseq from] RING-H2 finger protein ATL43 n=1 Tax=Cinnamomum micranthum f. kanehirae TaxID=337451 RepID=A0A443N9V6_9MAGN
--DRAVIESLPVFRFGSLRGQKDGLECAVCLTRFDPTEVLRLLPkCKHAFHVECVDTWLDAHSTCPLCRY----------
>UniRef90_A0A5A7U5X1/324-373 [subseq from] E3 ubiquitin-protein ligase n=2 Tax=Cucumis melo TaxID=3656 RepID=A0A5A7U5X1_CUCME
--------------------RPEDSECCICLSAYENGAELRELPCNHHFHCNCIDKWLHMNATCPLCKFN---------
>UniRef90_A0A834GIY3/68-135 [subseq from] RING-type domain-containing protein n=1 Tax=Rhododendron simsii TaxID=118357 RepID=A0A834GIY3_RHOSS
--------NFPMQKYNDTYfYSSEDAQCTVCLAEYRKEDILRVLPyCGHSFHATCIDKWLQQHSTCPVCRISLREL-----
>UniRef90_A0A8B8KUQ8/495-561 [subseq from] uncharacterized protein LOC113858571 n=1 Tax=Abrus precatorius TaxID=3816 RepID=A0A8B8KUQ8_ABRPR
------VESLPVKLYEKlHKHQEDAAQCYICLVEYENGDSVRVLPCHHEFHRSCIDKWLKEiHRVCPLCRGDI--------
>UniRef90_UPI0002C317B6/297-344 [subseq from] putative RING-H2 finger protein ATL21B n=1 Tax=Fragaria vesca subsp. vesca TaxID=101020 RepID=UPI0002C317B6
----------------------DNKTCPICLCDYQAKEILRTVPeCNHYFHADCIDTWLRKNPTCPLCRN----------
>UniRef90_A0A1S2XRY7/296-344 [subseq from] E3 ubiquitin-protein ligase At1g12760-like n=1 Tax=Cicer arietinum TaxID=3827 RepID=A0A1S2XRY7_CICAR
---------------------SEDAECCICLSAYDDGAELRELPCNHHFHCTCIDKWLLINATCPLCKFN---------
>UniRef90_A0A2L2Y4S9/51-99 [subseq from] RING finger protein 38 (Fragment) n=2 Tax=Parasteatoda tepidariorum TaxID=114398 RepID=A0A2L2Y4S9_PARTP
--------------------AGLNKECQVCLSDYENGDTLRILPCFHEFHTPCIDPWLKINHTCPVCRV----------
>UniRef90_A0A5D3DZ48/87-154 [subseq from] E3 ubiquitin-protein ligase ATL42-like n=2 Tax=Cucumis melo TaxID=3656 RepID=A0A5D3DZ48_CUCME
--DKTVIESLPFFRFSTLKGTKEGLECAVCLSKFEDIEILRLLPkCKHAFHINCIDHWLEKHASCPLCRQ----------
>UniRef90_A0A6A5NY39/65-132 [subseq from] Putative transcription factor C2H2 family n=2 Tax=Lupinus TaxID=3869 RepID=A0A6A5NY39_LUPAL
----ALIAAIPSFKFNQEAFTSIQyTQCVICLADYKEQELLRIIPkCGHSFHLDCIDLWLRKQPACPLCRLP---------
>UniRef90_UPI0011D2B4D9/94-162 [subseq from] E3 ubiquitin-protein ligase ATL42 n=1 Tax=Syzygium oleosum TaxID=219896 RepID=UPI0011D2B4D9
-IDKAVIESLPFFRFSSLKGSKEGLECAVCLSKFEDIEILRLLPqCKHAFHIECIDRWLESHSSCPLCRH----------
>UniRef90_UPI001BB1D17C/215-275 [subseq from] E3 ubiquitin-protein ligase RNF13-like n=4 Tax=Lytechinus variegatus TaxID=7654 RepID=UPI001BB1D17C
------LKKLPIKKFKKG---DEYDICAICIDDYEEGQKLRILPCNHAFHCKCIDPWLTNNrRTCPICKR----------
>UniRef90_A0A1D6JGE4/95-169 [subseq from] Putative RING zinc finger domain superfamily protein n=2 Tax=Zea mays TaxID=4577 RepID=A0A1D6JGE4_MAIZE
----SAVGALPAVRFGDGDVDvGRATECAVCLGAFDAAELLRVLPaCRHAFHAECIDTWLLAHSTCPVCRRRVTGGHVD--
>UniRef90_A0A2P6PBC2/475-542 [subseq from] Putative transcription factor C2H2 family n=4 Tax=Rosoideae TaxID=171638 RepID=A0A2P6PBC2_ROSCH
------VESLPVKLFSKlQKHQHEEaAQCYICLVEYEEGDEMRILPCNHEFHKACIDKWLKEiHRVCPLCRRDI--------
>UniRef90_L1JA32/113-178 [subseq from] RING-type domain-containing protein n=1 Tax=Guillardia theta (strain CCMP2712) TaxID=905079 RepID=L1JA32_GUITC
------VASLPTCRFSGGDDSKE---CYICLSNFETDELIRKLPCQHEFHAHCIDKWLlDVHRTCPCCRVDICEA-----
>UniRef90_A0A0D9WG36/460-530 [subseq from] RING-type domain-containing protein n=2 Tax=Leersia perrieri TaxID=77586 RepID=A0A0D9WG36_9ORYZ
----EVVERLPVklYRRSL-KHQNEEaAQCYICLVEYAEGDCVRILPCNHEFHLTCVDKWLKEiHRVCPLCRGDVC-------
>UniRef90_A0A1J7GIH4/281-345 [subseq from] RING-type domain-containing protein n=2 Tax=Lupinus TaxID=3869 RepID=A0A1J7GIH4_LUPAN
-----PVETGSGYLANERTLLPEDAECCICLCNYEDGAELHALPCNHHFHSTCIVKWLKMNATCPLCKYN---------
>UniRef90_A0A1U8ARL2/165-231 [subseq from] RING-H2 finger protein ATL43 n=1 Tax=Nelumbo nucifera TaxID=4432 RepID=A0A1U8ARL2_NELNU
---RSVIESLPIFRFGSLRGHKEGLECAVCLTRFETTEVLRLLPkCKHAFHVECVDTWLDAHSTCPLCRY----------
>UniRef90_A0A2S4VZI7/195-244 [subseq from] RING-type domain-containing protein (Fragment) n=3 Tax=Puccinia striiformis TaxID=27350 RepID=A0A2S4VZI7_9BASI
-----------------NSIQRK-ETCVICQETLEAGQISRILRCRHLFHTHCIDKWFEqLHASCPLF------------
>UniRef90_A0A2S4VZI7/487-530 [subseq from] RING-type domain-containing protein (Fragment) n=3 Tax=Puccinia striiformis TaxID=27350 RepID=A0A2S4VZI7_9BASI
----------------------RKDTCVICLESLGTGQISRILRCQHLFHTHCIDKWLENLRACcP--------------
>UniRef90_A0A6G0WA95/229-297 [subseq from] RING-type domain-containing protein n=1 Tax=Aphanomyces euteiches TaxID=100861 RepID=A0A6G0WA95_9STRA
GASKETIATLPSVPYSPSLFPKEDASCCICLNEYTPNQTLRVLHCTHHFHQECVDEWLVVNATCPTCRK----------
>UniRef90_A0A7I8KNT9/87-155 [subseq from] RING-type domain-containing protein n=1 Tax=Spirodela intermedia TaxID=51605 RepID=A0A7I8KNT9_SPIIN
---RAVVESLPLFRFGSLRgPKKEEGLdCAVCLCRFEESELLRLLPkCKHAFHVDCIDTWLDAHGSCPLCRF----------
>UniRef90_A0A814KHU7/250-317 [subseq from] RING-type domain-containing protein n=3 Tax=Adineta steineri TaxID=433720 RepID=A0A814KHU7_9BILA
--TKEQINRLPTERFDrPKNRSAEENKCSICWDEFEQNQLLRRLRCFHLYHQECIDNWLKDKNQCPICRI----------
>UniRef90_UPI000901EA46/110-176 [subseq from] RING-H2 finger protein ATL43 n=2 Tax=Ipomoea TaxID=4119 RepID=UPI000901EA46
---RTVIESLPVFRFGALRGQKEGLECAVCLNRFEPNEVLRLLPkCRHGFHVECVDTWLDAHSTCPLCRY----------
>UniRef90_UPI000B791238/497-563 [subseq from] uncharacterized protein LOC110719364 isoform X1 n=4 Tax=Chenopodium quinoa TaxID=63459 RepID=UPI000B791238
-------ESLPVKAYiKSTKTQSEEvAQCYICLLEYEEGDDMRILPCHHEFHKKCVDKWLKEiHRVCPLCRGDI--------
>UniRef90_A0A0V0QBR9/308-367 [subseq from] RING-type domain-containing protein n=1 Tax=Pseudocohnilembus persalinus TaxID=266149 RepID=A0A0V0QBR9_PSEPJ
-----------FYKQ-SDNSKEEDRTCLICQDDFQNLEKIRNLPCSHRFHEKCVDEWLSRNAVCPICRKDIK-------
>UniRef90_A0A2J6JUB2/55-123 [subseq from] RING-type domain-containing protein n=1 Tax=Lactuca sativa TaxID=4236 RepID=A0A2J6JUB2_LACSA
--SQEDIKKLPSYDFNLEAQKSMGDQCVVCLERFKIGENCKLLPnCNHSFHGECIDLWLINNGVCPICRAF---------
>UniRef90_A0A4Y2HX11/43-85 [subseq from] RING-type domain-containing protein n=1 Tax=Araneus ventricosus TaxID=182803 RepID=A0A4Y2HX11_ARAVE
-------------------------IC--SICEDQSRwKIVISLACGHRFHKVCINKWLRRTGRCPSCSQ----------
>UniRef90_A0A4Y2HX11/156-202 [subseq from] RING-type domain-containing protein n=1 Tax=Araneus ventricosus TaxID=182803 RepID=A0A4Y2HX11_ARAVE
-----------------------RDICSVCFEELQQ-TLTLTLPCSHSFHYECLCRWLNERRNCPMCRAHV--------
>UniRef90_A0A804JTV8/65-132 [subseq from] RING-type E3 ubiquitin transferase n=1 Tax=Musa acuminata subsp. malaccensis TaxID=214687 RepID=A0A804JTV8_MUSAM
------IAALPSFAYRRGaDGRSGSEECCVCLSVVEEGEVVRVLPsCDHRFHAACVDLWLQVHRTCPLCRADAA-------
>UniRef90_S8CNU6/41-106 [subseq from] RING-type domain-containing protein (Fragment) n=1 Tax=Genlisea aurea TaxID=192259 RepID=S8CNU6_9LAMI
----RVVESLPLFRFSAVAWRRTAVECAVCLCRFRGEELLRLLPkCKHAFHVECVDTWLDEHSTCPLCRY----------
>UniRef90_W1P878/86-152 [subseq from] RING-type domain-containing protein n=1 Tax=Amborella trichopoda TaxID=13333 RepID=W1P878_AMBTC
-----WLQRIPMYQFTDSGGRPEsKTDCAVCLGKFSSKDLMRVLPlCNHIFHMSCVDVWLRGHTSCPLCRAY---------
>UniRef90_A0A2J6JV32/89-156 [subseq from] RING-type domain-containing protein n=1 Tax=Lactuca sativa TaxID=4236 RepID=A0A2J6JV32_LACSA
--DKKAIESLPFFRFSSLKGSKEGLECVVCLSKFEDSEVLRLLPkCRHAFHMNCIDQWLESHSSCPLCRY----------
>UniRef90_A0A6D2L9W2/63-132 [subseq from] RING-type domain-containing protein n=4 Tax=Coluteocarpeae TaxID=1394505 RepID=A0A6D2L9W2_9BRAS
-----AIESFPSFVYTEANgIQpgKGELKCVVCLNDYEDDEMLRlVSPCGHVFHADCVDIWLSYRSTCPICRADV--------
>UniRef90_A0A7J6E7M4/101-172 [subseq from] RING-type domain-containing protein n=1 Tax=Cannabis sativa TaxID=3483 RepID=A0A7J6E7M4_CANSA
------IASLPVFTFNNGSEQERSSLsnnneCAVCLSNLEEGEMARLLPnCNHTFHAECIDKWLSSQSTCPICRTEAE-------
>UniRef90_A0A7J6EJ62/133-191 [subseq from] RING-type domain-containing protein n=3 Tax=Cannabis sativa TaxID=3483 RepID=A0A7J6EJ62_CANSA
--------------------KGDQQKCAVCFLEFEDNERLRLIPnCYHIFHAHCIDKWLKSKSTCPVCRANLNNTHIGS-
>UniRef90_X6NVD9/143-198 [subseq from] RING-type domain-containing protein n=1 Tax=Reticulomyxa filosa TaxID=46433 RepID=X6NVD9_RETFI
-----------------DNSDDNAPQCAICLVSFQERDRIRILPCTHEFHVPCADKWLLQKSTCPVCRLDIRQ------
>UniRef90_A0A1V9ZPF3/207-276 [subseq from] Transmembrane protein n=1 Tax=Achlya hypogyna TaxID=1202772 RepID=A0A1V9ZPF3_9STRA
GASKEMIDALSSVPYTPNLFPDEDASCCICLNEYSEAQHVRILHCNHHFHKECVDEWLVVNATCPTCRTS---------
>UniRef90_A0A2Z7DIY1/330-381 [subseq from] RING-type domain-containing protein n=1 Tax=Dorcoceras hygrometricum TaxID=472368 RepID=A0A2Z7DIY1_9LAMI
----------------PSNV----QQCYICLADYEDGDRLRVLPCNHEYHVPCIDKWLKeINRVCPLCRHNV--------
>UniRef90_A0A6J5TEC2/132-198 [subseq from] RING-type domain-containing protein n=8 Tax=Prunus TaxID=3754 RepID=A0A6J5TEC2_PRUAR
---RSVVESLPVFRFGSLQGQKEGLECAVCLTRFDRAEVLRLLPkCKHAFHVECVDTWLDAHSTCPLCRY----------
>UniRef90_A0A811QTA7/94-167 [subseq from] RING-type domain-containing protein n=1 Tax=Miscanthus lutarioriparius TaxID=422564 RepID=A0A811QTA7_9POAL
-----AVGALPVVRFGDGDADaGRATECAVCLGAFYAAELLRVLPaCRHTFHAECVDTWLRAHSTCPVCRRRVTRGHVD--
>UniRef90_A0A835QN24/84-152 [subseq from] RING-type domain-containing protein n=1 Tax=Vanilla planifolia TaxID=51239 RepID=A0A835QN24_VANPL
--DRAVVETLPLFRFGSLLGEKDGIECAVCLGRFEATEILRLLPkCRHAFHVDCVDAWLNSHSTCPLCRAG---------
>UniRef90_A0A0D9W8N6/89-142 [subseq from] RING-type domain-containing protein n=1 Tax=Leersia perrieri TaxID=77586 RepID=A0A0D9W8N6_9ORYZ
----------------EGNHQQQQSECAICLSDFEHGDAMRVLPqCGHAFHAACIDKWLRGHSSCPSCRR----------
>UniRef90_A0A0D9WKM3/106-176 [subseq from] RING-type domain-containing protein n=1 Tax=Leersia perrieri TaxID=77586 RepID=A0A0D9WKM3_9ORYZ
GVAKAVIESLPFFRFAALRGARQGLECAVCLARFDDADLLRLLPrCRHAFHLDCVDRWLESKASCPLCRAR---------
>UniRef90_A0A0E0MS55/251-301 [subseq from] RING-type domain-containing protein n=2 Tax=Oryza TaxID=4527 RepID=A0A0E0MS55_ORYRU
--------------------SAEDAVCCICLSKFSNNEDLRELPCNHVFHLECVDKWLKINALCPLCKADL--------
>UniRef90_A0A0G4ILI0/480-550 [subseq from] RING-type domain-containing protein n=1 Tax=Plasmodiophora brassicae TaxID=37360 RepID=A0A0G4ILI0_PLABS
-ADPARISQLPTRRFSaPtasNSVDPEQLTCRICLSEYEQDDLLRTLPCFHVFHVDCIDRWLASNDSCPICK-----------
>UniRef90_A0A1R3JFV9/272-339 [subseq from] Zinc finger, RING-type n=1 Tax=Corchorus olitorius TaxID=93759 RepID=A0A1R3JFV9_9ROSI
------VESLPIKVYNKSHklQHDEAAQCYICLVEYEEGDSMRILPCNHDFHRTCIDKWLKEiHRVCPLCRGDI--------
>UniRef90_A0A3Q7J6K0/40-106 [subseq from] RING-type domain-containing protein n=1 Tax=Solanum lycopersicum TaxID=4081 RepID=A0A3Q7J6K0_SOLLC
------IASLPLFLYKRNDHDNDIIECSICLSIIEDGELVRVLPnCKHNFHVECIDKWFNYHSTCPVCRTEAE-------
>UniRef90_A0A438DGD7/208-264 [subseq from] E3 ubiquitin protein ligase RIE1 n=1 Tax=Vitis vinifera TaxID=29760 RepID=A0A438DGD7_VITVI
------------YLANERILLPEDAECCICLSSYEDGAELHALPCNHHFHSTCIAKWLKMNATCPLCKY----------
>UniRef90_A0A485KQD4/240-313 [subseq from] Aste57867_10187 protein n=1 Tax=Aphanomyces stellatus TaxID=120398 RepID=A0A485KQD4_9STRA
GATKEVIATLPSVPFTASLFPAEDASCCICLNDYVPNQTLRVLHCAHHFHQDCVDEWLLVNATCPTCRKSIDPA-----
>UniRef90_A0A565BDU0/66-134 [subseq from] RING-type domain-containing protein n=1 Tax=Arabis nemorensis TaxID=586526 RepID=A0A565BDU0_9BRAS
-LNKTAIESLPFFRFSALKGSKEGLECSVCLSKFEDVEILRLLPkCRHAFHIECIDKWLDEHATCPLCRN----------
>UniRef90_A0A6P4D9Z1/483-549 [subseq from] uncharacterized protein LOC107487078 isoform X1 n=6 Tax=Arachis TaxID=3817 RepID=A0A6P4D9Z1_ARADU
------VESLPVKLYTkCHKHQEDAVQCYICLVEYEDGDSMRVLPCHHEFHETCIDKWLKEiHRVCPLCRGDI--------
>UniRef90_A0A7C9DTL1/161-220 [subseq from] RING-type domain-containing protein n=1 Tax=Opuntia streptacantha TaxID=393608 RepID=A0A7C9DTL1_OPUST
----------SGYLATERILLPEDAECCICLSSYDDGAELHALPCNHHFHATCIVKWLKMNATCPLCKYN---------
>UniRef90_UPI00053C89E9/116-182 [subseq from] RING-H2 finger protein ATL43 n=1 Tax=Tarenaya hassleriana TaxID=28532 RepID=UPI00053C89E9
---RTVIESLPVFRFGALSGDKEGLECAVCLARFEPTEVLRLLPkCKHAFHVECVDTWLDAHSTCPLCRY----------
>UniRef90_A0A022RAC4/42-108 [subseq from] RING-type domain-containing protein n=2 Tax=Erythranthe guttata TaxID=4155 RepID=A0A022RAC4_ERYGU
---RKVIESLPLFRFSSLRGQKEGLECAVCLNRFEAEEVLRLLPkCKHAFHVECVDTWLDEHSTCPLCRY----------
>UniRef90_A0A218WVX0/96-164 [subseq from] RING-type domain-containing protein n=2 Tax=Punica granatum TaxID=22663 RepID=A0A218WVX0_PUNGR
--DKRSIESLPLFSFSSIKGSKESLECAVCISKFKDAEFLRLLPnCRHAFHSKCIDRWLEGHSSCPLCRSK---------
>UniRef90_A0A7J7DL09/110-176 [subseq from] Putative ring finger protein n=2 Tax=Tripterygium wilfordii TaxID=458696 RepID=A0A7J7DL09_TRIWF
---RTVIESLPLFRFGSLRGQKNGLECAVCLAWFEPAELLRLLPkCKHAFHVECVDTWLDAHSTCPLCRY----------
>UniRef90_A0A7J7NPM3/488-555 [subseq from] RING-type domain-containing protein n=1 Tax=Kingdonia uniflora TaxID=39325 RepID=A0A7J7NPM3_9MAGN
------VESMPVKSYTKlQKHQNEdEAQCYICLLEYEEEDSIRILPCRHEFHLTCIDKWLKEiHRVCPLCRGDV--------
>UniRef90_A0A8J5ISS9/167-204 [subseq from] RING-type domain-containing protein n=1 Tax=Zingiber officinale TaxID=94328 RepID=A0A8J5ISS9_ZINOF
----------------------EPDSCSICLEDFGTTTPMLAMPCSHLFHAACLKKWLEQ-------------------
>UniRef90_A0A8J5ISS9/237-286 [subseq from] RING-type domain-containing protein n=1 Tax=Zingiber officinale TaxID=94328 RepID=A0A8J5ISS9_ZINOF
----------------------EPDSCSICLEDLGMAALVLAMPCGHLFHPKCLKQWLERSCSCPLCRFSLS-------
>UniRef90_A0A8J5R246/76-147 [subseq from] RING-type domain-containing protein n=1 Tax=Zizania palustris TaxID=103762 RepID=A0A8J5R246_ZIZPA
GLTRTAVDSLPVFRFGDMGAaRDRSTECAVCLGAFDAAEMLRVLPrCHHAFHQDCVDSWLLAHSTCPVCRRR---------
>UniRef90_UPI000BA80192/599-653 [subseq from] uncharacterized protein LOC111086613 n=1 Tax=Limulus polyphemus TaxID=6850 RepID=UPI000BA80192
------------LRDSSLNHEKE---CRVCLSSYETGEVLRILPCFHEYHASCIDKWLKSNRSCPTCRVE---------
>UniRef90_A0A0V0QJX6/187-248 [subseq from] RING-type domain-containing protein n=1 Tax=Pseudocohnilembus persalinus TaxID=266149 RepID=A0A0V0QJX6_PSEPJ
-------NNIVSTKYKKNGE--QQSSCNICLCDFEEGEEIKILICIHRFHAKCIDQWISKNTKCPICKTDL--------
>UniRef90_A0A2P5D5M5/510-577 [subseq from] 43kDa postsynaptic protein n=2 Tax=Cannabaceae TaxID=3481 RepID=A0A2P5D5M5_PARAD
------VESLPLKLYTKlQRHQNEEVaQCYICLVEYEEGDRMRVLPCHHEFHKTCVDKWLKEiHRVCPLCRGDI--------
>UniRef90_A0A8B8MY09/98-169 [subseq from] E3 ubiquitin-protein ligase ATL4 n=2 Tax=Rhodamnia argentea TaxID=178133 RepID=A0A8B8MY09_9MYRT
------IDSLPLFSFSSVTRRSSgaaDGDCAVCLCKFKQHDLLRLLPlCCHAFHAECIDTWLQANRTCPLCRSNVHAC-----
>UniRef90_A0A8X7SH19/234-301 [subseq from] Uncharacterized protein n=1 Tax=Brassica carinata TaxID=52824 RepID=A0A8X7SH19_BRACI
-----TIASLPSKRYKDGDNQNgTNESCVICRLDYEDDDDLILLPCKHSYHSECINNWLKINKICPVCSAEVS-------
>UniRef90_A7SIX4/220-258 [subseq from] RING-type domain-containing protein n=3 Tax=Nematostella vectensis TaxID=45351 RepID=A7SIX4_NEMVE
------LRKIPTKKFKKGDEY--YDVCAICLDEYKEGDKLRILPCDH--------------------------------
>UniRef90_A7SIX4/264-310 [subseq from] RING-type domain-containing protein n=3 Tax=Nematostella vectensis TaxID=45351 RepID=A7SIX4_NEMVE
------------------------DVCAICLDEYKEGDKLRILPCDHAYHCKCVDPWLtEGKRTCPVCKRP---------
>UniRef90_T1FUK4/383-430 [subseq from] RING-type domain-containing protein n=1 Tax=Helobdella robusta TaxID=6412 RepID=T1FUK4_HELRO
-----------------------EEFCAICLDVFYRRQLIRVLPCSHEFHSKCVDRWLLMRQTCPLCKNNF--------
>UniRef90_UPI0018DA0730/1227-1294 [subseq from] probable GPI-anchored adhesin-like protein PGA55 n=1 Tax=Patiria miniata TaxID=46514 RepID=UPI0018DA0730
---ESSINLLPTFLYTTAGQDATENECSICMGDYEAGENMRRLPCFHFYHAACIDKWLKDNRICPVCREEV--------
>UniRef90_A0A175YC36/513-558 [subseq from] RING-type domain-containing protein n=1 Tax=Daucus carota subsp. sativus TaxID=79200 RepID=A0A175YC36_DAUCS
-----------------------DSTCAICLSEYQPNDTLRTVPeCNHYFHSNCIDEWLKLNATCPICR-----------
>UniRef90_A0A3Q7H6Z7/105-173 [subseq from] RING-type domain-containing protein n=3 Tax=Solanum subgen. Lycopersicon TaxID=49274 RepID=A0A3Q7H6Z7_SOLLC
---RTVIESLPVFRFGSLRGQkAEGLECAVCLNKFESTEILRLLPkCKHAFHIECVDTWLDAHSTCPLCRYQ---------
>UniRef90_A0A6J0NRB1/237-303 [subseq from] E3 ubiquitin ligase BIG BROTHER-related-like n=1 Tax=Raphanus sativus TaxID=3726 RepID=A0A6J0NRB1_RAPSA
------IASLPSKRYKDGDNQNgTNESCVICRLDYEDDDNLILLPCKHSYHSECINNWLKINKICPVCSAEVS-------
>UniRef90_A0A7S2V5V5/262-334 [subseq from] RING-type domain-containing protein n=1 Tax=Fibrocapsa japonica TaxID=94617 RepID=A0A7S2V5V5_9STRA
GANQAAIDRLEAIKFQPGVTEVEEETCPICLTDFVEGDGLRLLPCDHCFHQSCVDEWLLLNASCPNCRSTILE------
>UniRef90_D8RE21/5-70 [subseq from] RING-type domain-containing protein n=3 Tax=Selaginella moellendorffii TaxID=88036 RepID=D8RE21_SELML
-----DLKLLPTLIYRENSVSSE--TCAICLEDYIADEKLRVLPCQHEFHATCVDHWLTTRRSfCPICKRDAH-------
>UniRef90_L5LJM5/725-790 [subseq from] E3 ubiquitin-protein ligase RLIM n=1 Tax=Myotis davidii TaxID=225400 RepID=L5LJM5_MYODS
-LSKAEIDNLAIRPFSEND---TSKVCIICITEYTEGNKLRILPCSHEYHVHCIDRWLSDNSTCPICRRE---------
>UniRef90_V4NN49/261-328 [subseq from] RING-type domain-containing protein n=1 Tax=Eutrema salsugineum TaxID=72664 RepID=V4NN49_EUTSA
-----TIATLPSKRYKDGDNQNgTNESCVICRLDYEDNDDLILLPCKHSYHSECINNWLKINKICPVCSAEVS-------
>UniRef90_A0A1Y2G566/245-297 [subseq from] RING-type domain-containing protein n=1 Tax=Lobosporangium transversale TaxID=64571 RepID=A0A1Y2G566_9FUNG
-----------------------STSCPICLCDYEDLEELRHLPCDHFFHKECVDEWLKLKRTCPLCKCDIAYRRR---
>UniRef90_A0A445CK81/8-75 [subseq from] RING-type domain-containing protein n=1 Tax=Arachis hypogaea TaxID=3818 RepID=A0A445CK81_ARAHY
---ESSIQEIPTFQFTKD-FQSI-SACVVCLTEFQEREMLKVLPnCNHAFHFDCIHIWLQTNANCPLCRTSIS-------
>UniRef90_UPI000901141E/66-131 [subseq from] RING-H2 finger protein ATL39-like n=2 Tax=Ipomoea TaxID=4119 RepID=UPI000901141E
------VAAIPTLKFHPEAFsSSEDTQCTICLAEYQEKEVLRIMPkCGHTFHLSCIDIWLRKQSTCPVCRLS---------
>UniRef90_UPI001EAFFA09/314-371 [subseq from] RING finger protein 215-like n=2 Tax=Haliotis TaxID=6452 RepID=UPI001EAFFA09
----------------------GHDTCAICLDLFFKKQKIRVLPCSHQFHTKCVDPWLVKNRTCPLCKLNIIEqLQRDSE
>UniRef90_V4SZ83/437-504 [subseq from] RING-type domain-containing protein n=5 Tax=Citrus TaxID=2706 RepID=V4SZ83_CITCL
------VESLPVKLYTKsQKYQNeEVTQCYICLLEYEEGDSVRVLPCHHEFHKTCVDKWLKEiHRVCPLCRGDI--------
>UniRef90_A0A0E0L227/458-528 [subseq from] RING-type domain-containing protein n=12 Tax=Oryza TaxID=4527 RepID=A0A0E0L227_ORYPU
----EVVERLPVkvYRRSL-KHQTEEaAQCYICLVEYAEGDCVRILPCNHEFHLTCVDKWLKEiHRVCPLCRGDVC-------
>UniRef90_A0A336LJR9/589-661 [subseq from] CSON007381 protein n=1 Tax=Culicoides sonorensis TaxID=179676 RepID=A0A336LJR9_CULSO
-ATQETIENnTLSYKFTPVNESFESEKCSICLSPFEVDSYVRRLPCMHFYHRECIEQWLQLNSTCPICRIDIQK------
>UniRef90_A0A8J5CS62/115-152 [subseq from] RING-type domain-containing protein n=1 Tax=Zingiber officinale TaxID=94328 RepID=A0A8J5CS62_ZINOF
----------------------EPDSCSICLQDFGTTTRVLAMPCGHLFHAACLKKWLER-------------------
>UniRef90_A0A8J5CS62/232-280 [subseq from] RING-type domain-containing protein n=1 Tax=Zingiber officinale TaxID=94328 RepID=A0A8J5CS62_ZINOF
------------------------DFCSICLEDLGLAALVLAMPCSHLFHPGCLKKWLERSCSCPLCRFSLPQ------
>UniRef90_L8HAL1/38-88 [subseq from] Zinc finger (C3HC4type RING finger) family protein n=1 Tax=Acanthamoeba castellanii str. Neff TaxID=1257118 RepID=L8HAL1_ACACA
---------------------EQLTTCTICLVEYEDGELLKTLPCLHSYHQECIDEWLSGNKLCPICKFDVT-------
>UniRef90_UPI00098DD136/66-132 [subseq from] RING-H2 finger protein ATL39 n=1 Tax=Cajanus cajan TaxID=3821 RepID=UPI00098DD136
------VAAIPTLNFNQEAFSNfESTQCVICLAEYKEKELLRIIPkCGHSFHLSCIDMWLRKQSTCPVCRLSL--------
>UniRef90_UPI000E7022D3/88-154 [subseq from] RING-H2 finger protein ATL39-like n=1 Tax=Papaver somniferum TaxID=3469 RepID=UPI000E7022D3
-----EIQALPESVYSAvKNKEEVQEKCSVCLSEYENEDMLRFLPCRHAFHTECIDEWLVSRTTCPYCRSDL--------
>UniRef90_UPI0012639B48/102-169 [subseq from] E3 ubiquitin-protein ligase ATL42-like n=1 Tax=Pistacia vera TaxID=55513 RepID=UPI0012639B48
--DRAVIESLPFFRFSSLKGSKEGLECAVCISRFEDSEILRLLPkCRHAFHVKCIDQWLESHSSCPLCRY----------
>UniRef90_A0A6V7QYY8/467-528 [subseq from] RING-type domain-containing protein n=6 Tax=Ananas comosus TaxID=4615 RepID=A0A6V7QYY8_ANACO
-----------VYRKPAKQQNDEAAQCYICLVEYEEGECMRILPCNHEFHLTCIDKWLKEiHRVCPLCRGDVC-------
>UniRef90_A0A0E0DCE6/84-150 [subseq from] RING-type domain-containing protein n=1 Tax=Oryza meridionalis TaxID=40149 RepID=A0A0E0DCE6_9ORYZ
----AAVAAFPTRAFSPAASSSASTQCVVCLAEYEEKDVLRVLPyCGHGFHVACIDIWLMHHSTCPVCRIS---------
>UniRef90_A0A2I4E4X7/68-144 [subseq from] RING-type E3 ubiquitin transferase n=2 Tax=Juglans TaxID=16718 RepID=A0A2I4E4X7_JUGRE
GSTSASMVQlIPTHKYQKGvDLMGEDGTCAVCLSEFEDGEELRTLPgCMHSFHVPCIDMWLYSHSTCPICRSDAAPL-----
>UniRef90_A0A7C8YM30/38-110 [subseq from] RING-type domain-containing protein (Fragment) n=1 Tax=Opuntia streptacantha TaxID=393608 RepID=A0A7C8YM30_OPUST
--DRAVIHSYPKFQFHKNNleHSSEDTnnsMCSICLCDYKEGEMLRMMPdCKHYFHLCCLDAWLKLNGSCPVCRN----------
>UniRef90_A0A835BAA3/97-165 [subseq from] RING-type domain-containing protein n=2 Tax=Digitaria exilis TaxID=1010633 RepID=A0A835BAA3_9POAL
--DRAVVESLPVFRYGALRGQKEGLECAVCLGKFEPTEALRLLPkCRHGFHVECVDTWLDAHSTCPLCRSR---------
>UniRef90_A0A8S0RER0/342-398 [subseq from] E3 ubiquitin- ligase At1g63170-like n=3 Tax=Olea europaea subsp. europaea TaxID=158383 RepID=A0A8S0RER0_OLEEU
---------------------GEDSICCICLAKYLNNDDLMELPCSHFFHKECVDKWLKINASCPLCKAEVDEDHAES-
>UniRef90_A0A8T1QKH3/244-311 [subseq from] RING-type domain-containing protein n=3 Tax=Carya illinoinensis TaxID=32201 RepID=A0A8T1QKH3_CARIL
-----TIASLPSVNYKSGSSQNgSNDSCVICRLDYEDGETLTVLSCKHSYHSECINNWLKINKVCPVCSAEVS-------
>UniRef90_UPI000901A29E/180-251 [subseq from] NEP1-interacting protein-like 1 n=2 Tax=Ipomoea TaxID=4119 RepID=UPI000901A29E
----DTIQNLPKYRFQHSAkmfRNFEDITCAICLQDFEGREYVRMLPsCRHSFHLQCIDEWLVRHGNCPVCRTDVS-------
>UniRef90_UPI00203713FD/289-345 [subseq from] E3 ubiquitin-protein ligase At4g11680 n=1 Tax=Beta vulgaris subsp. vulgaris TaxID=3555 RepID=UPI00203713FD
---------------------AEDAECCICLCAYEDGIELRELPCNHHFHCSCVDKWLHINSTCPLCKYDISKrYNRD--
>UniRef90_A0A068U3C6/93-159 [subseq from] RING-type domain-containing protein n=3 Tax=Coffea TaxID=13442 RepID=A0A068U3C6_COFCA
---RAVIESLPVFRFASLRGQKDGLECAVCLNKFEHTEVLRLLPkCKHAFHVECVDTWLDAHSTCPLCRY----------
>UniRef90_A0A0Q3QSR6/81-150 [subseq from] RING-type domain-containing protein n=2 Tax=Brachypodium distachyon TaxID=15368 RepID=A0A0Q3QSR6_BRADI
-VAKAVVESLPFFRFAALRGARQGLECAVCLARFDDADLLRLLPrCRHAFHLDCVDRWLHSNASCPLCRAR---------
>UniRef90_A0A2J6M7V4/293-359 [subseq from] RING-type domain-containing protein n=1 Tax=Lactuca sativa TaxID=4236 RepID=A0A2J6M7V4_LACSA
-----TIESYPKTLWGENrNLPNNDPTCAICLSDYEPKEAIRTIPeCNHYFHADCVDEWLKLNATCPVCRNS---------
>UniRef90_A0A565C337/472-530 [subseq from] RING-type domain-containing protein n=1 Tax=Arabis nemorensis TaxID=586526 RepID=A0A565C337_9BRAS
-------------KLYTKSQSEDSSQCYICLVEYEEGDTIRTLPCNHEFHRNCVDKWLKEiHRVCPLCRGDI--------
>UniRef90_A0A8T2UCR9/40-105 [subseq from] RING-type domain-containing protein n=1 Tax=Ceratopteris richardii TaxID=49495 RepID=A0A8T2UCR9_CERRI
------VSWFPTIKFNQHLFSSnEDNLCTICLNDYKEKEILRILPeCGHSFHVICIDLWLRQHHTCPICRIS---------
>UniRef90_A0A072V3W4/71-137 [subseq from] RING-H2 finger protein ATL4J n=3 Tax=Medicago truncatula TaxID=3880 RepID=A0A072V3W4_MEDTR
-----VIETLPFFKFSSLKGSKQGLECTVCLSKFEDEEILRLLPkCKHAFHMNCIDKWLESHSTCPLCRYMV--------
>UniRef90_A0A445JTV7/41-106 [subseq from] E3 ubiquitin-protein ligase ATL59 n=1 Tax=Glycine soja TaxID=3848 RepID=A0A445JTV7_GLYSO
-------AAIPTLNFNHEAFSSiETTQCVICLAEYKEKELLRIIPkCGHTFHLSCIDMWLRKQSTCPVCRLSL--------
>UniRef90_A0A453KM88/152-204 [subseq from] RING-type domain-containing protein n=1 Tax=Aegilops tauschii subsp. strangulata TaxID=200361 RepID=A0A453KM88_AEGTS
---------------------AEDAVCCICLTKYGDDDELRELPCNHLFHVQCVDKWLKINAVCPLCKTEIGGV-----
>UniRef90_A0A6P6B231/106-174 [subseq from] RING-H2 finger protein ATL16-like isoform X1 n=2 Tax=Durio zibethinus TaxID=66656 RepID=A0A6P6B231_DURZI
----SVIREIPTFQFQREGDERSIYGCVVCLNEFQEHDMLRVLPnCSHEFHLDCIDIWLQSNTNCPLCRTSIS-------
>UniRef90_A0A2G9G4C5/83-148 [subseq from] RING-type domain-containing protein n=1 Tax=Handroanthus impetiginosus TaxID=429701 RepID=A0A2G9G4C5_9LAMI
------IAALPIFIFKQGNEMG-STECSVCLSILEDGEMIRILPnCKHNFHAECIDKWFGSNSTCPICRMEAK-------
>UniRef90_A0A5C7HZZ7/92-160 [subseq from] RING-type domain-containing protein n=1 Tax=Acer yangbiense TaxID=1000413 RepID=A0A5C7HZZ7_9ROSI
--DRAAIESLPFFRFASLKGSKEGLECAVCISRFEETEILRLLPkCRHAFHINCIDKWLESHSSCPLCRYK---------
>UniRef90_UPI001CF9DC2D/452-519 [subseq from] E3 ubiquitin-protein ligase RLIM-like isoform X1 n=6 Tax=Anacardiaceae TaxID=4011 RepID=UPI001CF9DC2D
------VESLPvkSYTKSQKHYNEEIAQCYICLVEYEEGDSVRVLPCHHEFHRTCVDKWLKEiHRVCPLCRGDI--------
>UniRef90_A0A1U8H7Q7/85-151 [subseq from] E3 ubiquitin-protein ligase ATL41-like n=1 Tax=Capsicum annuum TaxID=4072 RepID=A0A1U8H7Q7_CAPAN
------IASLPVFIFKKNDHENNSIECTVCLSVFEDGEKARTLPnCKHIFHAECIDMWFQTHSTCPICRTEAE-------
>UniRef90_A0A2U1PIT0/311-358 [subseq from] Zinc finger, RING/FYVE/PHD-type n=2 Tax=Artemisia annua TaxID=35608 RepID=A0A2U1PIT0_ARTAN
---------------------EEDAECCICLCSYDDGTELRELPCCHHFHATCIDKWLYINATCPLCKF----------
>UniRef90_A0A565CI57/131-197 [subseq from] RING-type domain-containing protein n=1 Tax=Arabis nemorensis TaxID=586526 RepID=A0A565CI57_9BRAS
---RSVIESLPVFRFGALSGHKDGLECAVCLARFEQTEVLRLLPkCKHAFHVECVDTWLDAHSTCPLCRY----------
>UniRef90_A0A8S9ZKU6/1016-1078 [subseq from] RING-type domain-containing protein n=1 Tax=Meloidogyne graminicola TaxID=189291 RepID=A0A8S9ZKU6_9BILA
--------QKLSYVEDPNIPEQERERCTICLCEFETGDELRGLNCGHLFHMECIDPWLQQNKKCPLCRVDM--------
>UniRef90_B3RK52/1-44 [subseq from] RING-type domain-containing protein n=2 Tax=Trichoplax TaxID=10227 RepID=B3RK52_TRIAD
--------------------------CAICMDDYKKREKIRELPCSHGFHARCVDKWLRQHNSCPICREN---------
>UniRef90_UPI00201A7977/502-558 [subseq from] uncharacterized protein LOC8280121 isoform X1 n=3 Tax=Ricinus communis TaxID=3988 RepID=UPI00201A7977
----------------SQKHQNEDTAqCYICLVEYEEGDSMRILPCHHEFHRTCIDKWLKEiHRLCPLCRGDV--------
>UniRef90_A0A0D3DWE8/103-172 [subseq from] RING-type domain-containing protein n=10 Tax=Brassica TaxID=3705 RepID=A0A0D3DWE8_BRAOL
-LDKAAIESLPFFRFSALKGSKQGLECSVCLSKFEDVEILRLLPkCKHAFHIECIDEWLEQHATCPLCRNR---------
>UniRef90_A0A4S4ESN2/135-201 [subseq from] RING-type domain-containing protein n=2 Tax=Camellia sinensis TaxID=4442 RepID=A0A4S4ESN2_CAMSI
---RTVIESLPIFRFGSLRGEKDGLECAVCLNRFESTEVLRLLPkCKHAFHVECVDTWLDAHSTCPLCRY----------
>UniRef90_A0A7I8ISL2/28-97 [subseq from] RING-type domain-containing protein n=1 Tax=Spirodela intermedia TaxID=51605 RepID=A0A7I8ISL2_SPIIN
GADKALIEMLPFFRFSALKGSREGLECAVCLSRFEDTETLRLLPkCKHAFHIGCIDRWLEGHSSCPLCRQ----------
>UniRef90_A0A803R6K3/89-138 [subseq from] RING-type domain-containing protein n=1 Tax=Cannabis sativa TaxID=3483 RepID=A0A803R6K3_CANSA
---------------------PNDNTCPICLCEYEPKETLRTIPeCNHYYHAGCVDEWLKMNATCPLCRNS---------
>UniRef90_A0A8S0TX63/505-572 [subseq from] Uncharacterized RING finger isoform X1 n=3 Tax=Olea europaea subsp. europaea TaxID=158383 RepID=A0A8S0TX63_OLEEU
------VESLPLKLFNKSkKHLSEEdAQCYICLVEYEEGDTVRTLPCHHEFHRTCIDKWLKEiHRVCPLCRRDI--------
>UniRef90_A0A8S1TSD1/208-269 [subseq from] RING-type domain-containing protein n=2 Tax=Paramecium TaxID=5884 RepID=A0A8S1TSD1_9CILI
----SEIKQIPTQKYIPNQK---NLNCVVCMIDFKKSDNVKILECFHQFHAKCIDQWLKQKGECPVCRH----------
>UniRef90_A0A0E0F2L5/161-205 [subseq from] RING-type domain-containing protein n=1 Tax=Oryza meridionalis TaxID=40149 RepID=A0A0E0F2L5_9ORYZ
-----------------------STGCVICIAEFEVGDDLSTIPCahGHRFHDKYLAEWLKRSRFAAI-------------
>UniRef90_A0A0E0F2L5/372-419 [subseq from] RING-type domain-containing protein n=1 Tax=Oryza meridionalis TaxID=40149 RepID=A0A0E0F2L5_9ORYZ
------------------------AQCVICIEDYEVGDDISVMPCSygHSFHHACLADWLARSRFCPLCRHK---------
>UniRef90_A0A2U1P243/54-125 [subseq from] Zinc finger, RING/FYVE/PHD-type n=2 Tax=Artemisia annua TaxID=35608 RepID=A0A2U1P243_ARTAN
--SQEDIKKLPSYDFNMEEQKSlekSTSECVVCLEKFKSGEKCKLLPsCNHSFHCECIDSWLVKTGACPICRAL---------
>UniRef90_A0A444YGE1/97-164 [subseq from] RING-type domain-containing protein n=3 Tax=Arachis TaxID=3817 RepID=A0A444YGE1_ARAHY
---ESSIQEIPAFQFTKD-FQSI-SACVVCLTEFQEREMLKVLPnCNHAFHLDCIHIWLQTNANCPLCRTSIS-------
>UniRef90_A0A6P5YA61/443-510 [subseq from] uncharacterized protein LOC111289824 isoform X1 n=2 Tax=Durio zibethinus TaxID=66656 RepID=A0A6P5YA61_DURZI
------VESLPVKVYNKSDklQNDEAAQCYICLVEYEQGDSMRILPCNHEFHRICIDKWLKEiHRVCPLCRGDI--------
>UniRef90_D8R7P3/202-275 [subseq from] RING-type domain-containing protein (Fragment) n=6 Tax=Selaginella moellendorffii TaxID=88036 RepID=D8R7P3_SELML
GLTSSEVRSLPTLVYRRAGdGDDQADTCVICMEEYEDGQKLRVLPCRHAFHAACVDQWLVTRKpFCPVCKRDAH-------
>UniRef90_A0A444CUI7/341-393 [subseq from] RING-type domain-containing protein n=5 Tax=Musaceae TaxID=4637 RepID=A0A444CUI7_ENSVE
---------------------GEDAVCCICLAKYVDNEELRELPCSHVFHKECVDKWLKINALCPLCKTKAGNI-----
>UniRef90_A0A540L5J6/74-142 [subseq from] RING-type domain-containing protein n=4 Tax=Maleae TaxID=721813 RepID=A0A540L5J6_MALBA
--SKDDVEKLPSYDYEA-NYKSSPVDCVVCLDNFKMGEKCRLLPlCRHSFHAHCVDAWLLRTPICPICRAGT--------
>UniRef90_A0A8X9A8Q9/87-153 [subseq from] Uncharacterized protein n=3 Tax=Salvia TaxID=21880 RepID=A0A8X9A8Q9_SALSN
---RKVIESLPIFRFSSLRGHKDGLECAVCLNKFEAEEVLRLLPkCKHAFHVECVDTWLDAHSTCPLCRY----------
>UniRef90_S8C9L6/287-334 [subseq from] RING-type domain-containing protein (Fragment) n=1 Tax=Genlisea aurea TaxID=192259 RepID=S8C9L6_9LAMI
----------------------EDAECCICLCTYDDGNELRELPCRHHFHSICVDKWLHINATCPLCKLN---------
>UniRef90_A0A1Q3B758/93-147 [subseq from] Zf-RING_2 domain-containing protein n=1 Tax=Cephalotus follicularis TaxID=3775 RepID=A0A1Q3B758_CEPFO
----------------LQNKDSTATCCSICLADYKGVDMLRLLPdCNHLFHAKCVDQWLRLHPTCPVCRTS---------
>UniRef90_A0A1Q3DI34/116-185 [subseq from] RING-type E3 ubiquitin transferase n=1 Tax=Cephalotus follicularis TaxID=3775 RepID=A0A1Q3DI34_CEPFO
------IKSITVYKYKKGDGLIEGTDCSVCLSEFEEDESLRLLPeCNHAFHLPCIDTWLKSHPSCPLCRANISSIN----
>UniRef90_A0A2C9K104/98-170 [subseq from] RING-type domain-containing protein n=2 Tax=Biomphalaria glabrata TaxID=6526 RepID=A0A2C9K104_BIOGL
GLTKSELDVLPTAvhnRDRPSDGEaaSSDVRCSICLKDFETGDQKRILPCIHNFHTECADKWLRRNATCPVCR-----------
>UniRef90_UPI0011D23D58/115-184 [subseq from] E3 ubiquitin-protein ligase ATL4 n=1 Tax=Syzygium oleosum TaxID=219896 RepID=UPI0011D23D58
------IDSLPLFSFSSVTRRSSaasDGDCAVCLCKFKPHDLLRLLPlCCHAFHAECIDTWLQTNRTCPLCRSNVH-------
>UniRef90_A0A093K0N6/319-351 [subseq from] RING finger protein 38 (Fragment) n=1 Tax=Struthio camelus australis TaxID=441894 RepID=A0A093K0N6_STRCA
GLTKADIEQLPSYRFNPNNHQSEQTLCVVCMCD----------------------------------------------
>UniRef90_A0A151QRA6/107-174 [subseq from] Putative RING-H2 finger protein ATL2D n=1 Tax=Cajanus cajan TaxID=3821 RepID=A0A151QRA6_CAJCA
----EVIETLPFFRFSSLQGSKEGLECTVCLSHFEDTEILRLLPkCKHAFHMSCIDKWLENHSSCPLCRSKV--------
>UniRef90_A0A2G9HEZ8/428-480 [subseq from] RING-type domain-containing protein n=1 Tax=Handroanthus impetiginosus TaxID=429701 RepID=A0A2G9HEZ8_9LAMI
---------------------SDAQQCHICLSDYEEGDKLRVLPCNHEYHVSCVDKWLKeVNRVCPLCRQNVCE------
>UniRef90_A0A6A5MA28/114-180 [subseq from] Putative transcription factor C2H2 family n=1 Tax=Lupinus albus TaxID=3870 RepID=A0A6A5MA28_LUPAL
---RSVVESLPIFRFGSLTGHKEGLECVICLKRLEDHEFLRLLPkCNHAFHVECVDMWLNAHSTCPLCRD----------
>UniRef90_A0A8T2YD67/61-128 [subseq from] RING-type domain-containing protein n=1 Tax=Populus deltoides TaxID=3696 RepID=A0A8T2YD67_POPDE
------IDSLPSINYKAGSSQNgSNDSCVICRLDYENGETLTLLSCKHSYHSECINNWLKINKVCPVCSTEVST------
>UniRef90_A0A8K0CHZ6/177-229 [subseq from] RING-type domain-containing protein n=1 Tax=Ignelater luminosus TaxID=2038154 RepID=A0A8K0CHZ6_9COLE
-----------------QNDSSE--KCVVCMCNYQANQGLRELRCNHKFHRKCIDEWLVKSYICPVCRTDLT-------
>UniRef90_K3XXD2/79-147 [subseq from] RING-type domain-containing protein n=6 Tax=Paniceae TaxID=147428 RepID=K3XXD2_SETIT
--DRAVVESLPVFRYGALRGQKEGLECAVCLGRFEPTEALRLLPkCRHGFHVECVDTWLDAHSTCPLCRSR---------
>UniRef90_UPI00053C8D23/104-170 [subseq from] RING-H2 finger protein ATL43-like isoform X1 n=1 Tax=Tarenaya hassleriana TaxID=28532 RepID=UPI00053C8D23
---RTVIESLPVFRFGALTGDKEGLECAVCLARFEPTEVLRLLPkCQHAFHVECVDTWLDAHSTCPLCRY----------
>UniRef90_UPI000901CDE9/132-187 [subseq from] RING-H2 finger protein ATL67-like n=2 Tax=Ipomoea TaxID=4119 RepID=UPI000901CDE9
--------------GNPGGTTGNDTLCSICLCEYKDSEMLRMLPdCKHYFHVTCVDAWLKLNASCPVCRN----------
>UniRef90_A0A087G555/120-186 [subseq from] RING-type domain-containing protein n=1 Tax=Arabis alpina TaxID=50452 RepID=A0A087G555_ARAAL
---RSVIESLPVFRFSALSGHKDGFECAVCLSRFEQTEVLRLLPkCKHAFHVECVDTWLDAHSTCPLCRY----------
>UniRef90_A0A1S2XDX1/95-162 [subseq from] RING-H2 finger protein ATL2-like n=1 Tax=Cicer arietinum TaxID=3827 RepID=A0A1S2XDX1_CICAR
----AVIASLPLFFYDPNTHPENAAECAVCLSEFEPGESGRVLPkCDHAFHTECIDMWFHSHSTCPLCRAPV--------
>UniRef90_A0A2Z7CND2/87-153 [subseq from] RING-type domain-containing protein n=1 Tax=Dorcoceras hygrometricum TaxID=472368 RepID=A0A2Z7CND2_9LAMI
---RTIIESLPFFRFSSLKGSKQGLECVVCLSRFEDSEILRLLPkCRHAFHMNCIDKWLEKHSSCPLCRY----------
>UniRef90_A0A6I9SS71/108-173 [subseq from] RING-H2 finger protein ATL43-like n=1 Tax=Sesamum indicum TaxID=4182 RepID=A0A6I9SS71_SESIN
----KVIESLPMFRFSSLRGQKDGLECAVCLNKFEANEVLRLLPkCKHAFHIECVDTWLDGHSTCPLCRY----------
>UniRef90_A0A6I9U3E8/446-503 [subseq from] uncharacterized RING finger protein C4G3.12c-like n=1 Tax=Sesamum indicum TaxID=4182 RepID=A0A6I9U3E8_SESIN
-------------------DPNDVQQCYICLSDYEEGDKLRVLPCNHEYHVPCIDKWLKeVNRVCPLCRHNVCEGPR---
>UniRef90_A0A6P3IGY6/143-209 [subseq from] E3 ubiquitin-protein ligase RLIM-like n=1 Tax=Bison bison bison TaxID=43346 RepID=A0A6P3IGY6_BISBI
GLTKLQIDNLPLRFFEE---KDAAKICTICITEYTAGNMLRVLPCSHEYHYQCIDQWLEEHSNCPICRGP---------
>UniRef90_A0A7M7NJT0/220-280 [subseq from] RING-type domain-containing protein n=8 Tax=Strongylocentrotus purpuratus TaxID=7668 RepID=A0A7M7NJT0_STRPU
------LKKLPIKKFKKG---DEYDICAICLDDYEEGQKLRILPCNHAYHCKCIDPWLTNNrRTCPICKR----------
>UniRef90_A0A834B1J3/641-710 [subseq from] Ring finger protein 6 n=9 Tax=Phyllostomidae TaxID=9415 RepID=A0A834B1J3_9CHIR
GLTKEQIDNLSTRNYEPNSIDDELgKICSVCISDYVTGNKLRQLPCMHEFHIHCIDRWLSENCTCPVCRQ----------
>UniRef90_A0A0D3DND5/103-173 [subseq from] RING-type domain-containing protein n=14 Tax=Brassiceae TaxID=981071 RepID=A0A0D3DND5_BRAOL
--DKTAIESLPMFRFSALKGSKQGLECSVCLSKFESVEILRLLPkCRHAFHIGCIDQWLEQHATCPLCRNRVS-------
>UniRef90_A0A0G4J5Z2/206-272 [subseq from] RING-type domain-containing protein n=1 Tax=Plasmodiophora brassicae TaxID=37360 RepID=A0A0G4J5Z2_PLABS
----RTIKRLPRRRYRQ-EAAGDQTTCAICMTDFSTGDQVATLPCGHEFNEACIEQWLRIKRQCPVCRHDIS-------
>UniRef90_A0A218XR00/128-195 [subseq from] RING-type domain-containing protein n=2 Tax=Punica granatum TaxID=22663 RepID=A0A218XR00_PUNGR
--DRAVIESLPVFRFQSLSGHKDGLECTVCLARFEPLEVLRLLPkCKHAFHVECVDTWLDAHSTCPLCRY----------
>UniRef90_A0A3Q3MEP5/220-287 [subseq from] RING-type E3 ubiquitin transferase n=1 Tax=Mastacembelus armatus TaxID=205130 RepID=A0A3Q3MEP5_9TELE
--TKAQLKRIPTHRFSKGDN---YDVCAICLDEYEEGDKLRVLPCSHAYHCKCVDPWLtKTKKTCPVCKQRVT-------
[truncated: 2,684,950 more chars]
