# Supplementary material for: Photocross-linking activity-based probes to capture the dynamics of ubiquitin RING E3 ligase interactions
Source: Biochem J. 2026 Jun 3;483(7):1115–30. doi: 10.1042/BCJ20260213 (PMC13234630; doi:10.1042/BCJ20260213)
Supplement: Supplementary Data File S2 [file BCJ-2026-0213_supp2.zip › 03_Chandler_Supplementary datafile2/RNF38/Alphafold/fold_2026_01_22_10_06_rnf38_ring_ubch5a_ubiquitin/templates/fold_2026_01_22_10_06_rnf38_ring_ubch5a_ubiquitin_template_hit_0_chains_c.cif]

data_1x4j
#
_entry.id 1x4j
#
loop_
_chem_comp.formula
_chem_comp.formula_weight
_chem_comp.id
_chem_comp.mon_nstd_flag
_chem_comp.name
_chem_comp.pdbx_synonyms
_chem_comp.type
"C3 H7 N O2"     89.093  ALA y ALANINE         ? "L-peptide linking" 
"C6 H15 N4 O2 1" 175.209 ARG y ARGININE        ? "L-peptide linking" 
"C4 H8 N2 O3"    132.118 ASN y ASPARAGINE      ? "L-peptide linking" 
"C4 H7 N O4"     133.103 ASP y "ASPARTIC ACID" ? "L-peptide linking" 
"C3 H7 N O2 S"   121.158 CYS y CYSTEINE        ? "L-peptide linking" 
"C5 H10 N2 O3"   146.144 GLN y GLUTAMINE       ? "L-peptide linking" 
"C5 H9 N O4"     147.129 GLU y "GLUTAMIC ACID" ? "L-peptide linking" 
"C2 H5 N O2"     75.067  GLY y GLYCINE         ? "peptide linking"   
"C6 H10 N3 O2 1" 156.162 HIS y HISTIDINE       ? "L-peptide linking" 
"C6 H13 N O2"    131.173 ILE y ISOLEUCINE      ? "L-peptide linking" 
"C6 H13 N O2"    131.173 LEU y LEUCINE         ? "L-peptide linking" 
"C6 H15 N2 O2 1" 147.195 LYS y LYSINE          ? "L-peptide linking" 
"C5 H11 N O2 S"  149.211 MET y METHIONINE      ? "L-peptide linking" 
"C9 H11 N O2"    165.189 PHE y PHENYLALANINE   ? "L-peptide linking" 
"C5 H9 N O2"     115.130 PRO y PROLINE         ? "L-peptide linking" 
"C3 H7 N O3"     105.093 SER y SERINE          ? "L-peptide linking" 
"C4 H9 N O3"     119.119 THR y THREONINE       ? "L-peptide linking" 
"C11 H12 N2 O2"  204.225 TRP y TRYPTOPHAN      ? "L-peptide linking" 
"C9 H11 N O3"    181.189 TYR y TYROSINE        ? "L-peptide linking" 
"C5 H11 N O2"    117.146 VAL y VALINE          ? "L-peptide linking" 
"Zn 2"           65.409  ZN  . "ZINC ION"      ? non-polymer         
#
loop_
_chem_comp_atom.atom_id
_chem_comp_atom.charge
_chem_comp_atom.comp_id
_chem_comp_atom.pdbx_leaving_atom_flag
_chem_comp_atom.pdbx_model_Cartn_x_ideal
_chem_comp_atom.pdbx_model_Cartn_y_ideal
_chem_comp_atom.pdbx_model_Cartn_z_ideal
_chem_comp_atom.pdbx_ordinal
_chem_comp_atom.type_symbol
N    ? ALA ? ? ? ? 1   N  
CA   ? ALA ? ? ? ? 2   C  
C    ? ALA ? ? ? ? 3   C  
O    ? ALA ? ? ? ? 4   O  
CB   ? ALA ? ? ? ? 5   C  
OXT  ? ALA ? ? ? ? 6   O  
H    ? ALA ? ? ? ? 7   H  
H2   ? ALA ? ? ? ? 8   H  
HA   ? ALA ? ? ? ? 9   H  
HB1  ? ALA ? ? ? ? 10  H  
HB2  ? ALA ? ? ? ? 11  H  
HB3  ? ALA ? ? ? ? 12  H  
HXT  ? ALA ? ? ? ? 13  H  
N    ? ARG ? ? ? ? 14  N  
CA   ? ARG ? ? ? ? 15  C  
C    ? ARG ? ? ? ? 16  C  
O    ? ARG ? ? ? ? 17  O  
CB   ? ARG ? ? ? ? 18  C  
CG   ? ARG ? ? ? ? 19  C  
CD   ? ARG ? ? ? ? 20  C  
NE   ? ARG ? ? ? ? 21  N  
CZ   ? ARG ? ? ? ? 22  C  
NH1  ? ARG ? ? ? ? 23  N  
NH2  ? ARG ? ? ? ? 24  N  
OXT  ? ARG ? ? ? ? 25  O  
H    ? ARG ? ? ? ? 26  H  
H2   ? ARG ? ? ? ? 27  H  
HA   ? ARG ? ? ? ? 28  H  
HB2  ? ARG ? ? ? ? 29  H  
HB3  ? ARG ? ? ? ? 30  H  
HG2  ? ARG ? ? ? ? 31  H  
HG3  ? ARG ? ? ? ? 32  H  
HD2  ? ARG ? ? ? ? 33  H  
HD3  ? ARG ? ? ? ? 34  H  
HE   ? ARG ? ? ? ? 35  H  
HH11 ? ARG ? ? ? ? 36  H  
HH12 ? ARG ? ? ? ? 37  H  
HH21 ? ARG ? ? ? ? 38  H  
HH22 ? ARG ? ? ? ? 39  H  
HXT  ? ARG ? ? ? ? 40  H  
N    ? ASN ? ? ? ? 41  N  
CA   ? ASN ? ? ? ? 42  C  
C    ? ASN ? ? ? ? 43  C  
O    ? ASN ? ? ? ? 44  O  
CB   ? ASN ? ? ? ? 45  C  
CG   ? ASN ? ? ? ? 46  C  
OD1  ? ASN ? ? ? ? 47  O  
ND2  ? ASN ? ? ? ? 48  N  
OXT  ? ASN ? ? ? ? 49  O  
H    ? ASN ? ? ? ? 50  H  
H2   ? ASN ? ? ? ? 51  H  
HA   ? ASN ? ? ? ? 52  H  
HB2  ? ASN ? ? ? ? 53  H  
HB3  ? ASN ? ? ? ? 54  H  
HD21 ? ASN ? ? ? ? 55  H  
HD22 ? ASN ? ? ? ? 56  H  
HXT  ? ASN ? ? ? ? 57  H  
N    ? ASP ? ? ? ? 58  N  
CA   ? ASP ? ? ? ? 59  C  
C    ? ASP ? ? ? ? 60  C  
O    ? ASP ? ? ? ? 61  O  
CB   ? ASP ? ? ? ? 62  C  
CG   ? ASP ? ? ? ? 63  C  
OD1  ? ASP ? ? ? ? 64  O  
OD2  ? ASP ? ? ? ? 65  O  
OXT  ? ASP ? ? ? ? 66  O  
H    ? ASP ? ? ? ? 67  H  
H2   ? ASP ? ? ? ? 68  H  
HA   ? ASP ? ? ? ? 69  H  
HB2  ? ASP ? ? ? ? 70  H  
HB3  ? ASP ? ? ? ? 71  H  
HD2  ? ASP ? ? ? ? 72  H  
HXT  ? ASP ? ? ? ? 73  H  
N    ? CYS ? ? ? ? 74  N  
CA   ? CYS ? ? ? ? 75  C  
C    ? CYS ? ? ? ? 76  C  
O    ? CYS ? ? ? ? 77  O  
CB   ? CYS ? ? ? ? 78  C  
SG   ? CYS ? ? ? ? 79  S  
OXT  ? CYS ? ? ? ? 80  O  
H    ? CYS ? ? ? ? 81  H  
H2   ? CYS ? ? ? ? 82  H  
HA   ? CYS ? ? ? ? 83  H  
HB2  ? CYS ? ? ? ? 84  H  
HB3  ? CYS ? ? ? ? 85  H  
HG   ? CYS ? ? ? ? 86  H  
HXT  ? CYS ? ? ? ? 87  H  
N    ? GLN ? ? ? ? 88  N  
CA   ? GLN ? ? ? ? 89  C  
C    ? GLN ? ? ? ? 90  C  
O    ? GLN ? ? ? ? 91  O  
CB   ? GLN ? ? ? ? 92  C  
CG   ? GLN ? ? ? ? 93  C  
CD   ? GLN ? ? ? ? 94  C  
OE1  ? GLN ? ? ? ? 95  O  
NE2  ? GLN ? ? ? ? 96  N  
OXT  ? GLN ? ? ? ? 97  O  
H    ? GLN ? ? ? ? 98  H  
H2   ? GLN ? ? ? ? 99  H  
HA   ? GLN ? ? ? ? 100 H  
HB2  ? GLN ? ? ? ? 101 H  
HB3  ? GLN ? ? ? ? 102 H  
HG2  ? GLN ? ? ? ? 103 H  
HG3  ? GLN ? ? ? ? 104 H  
HE21 ? GLN ? ? ? ? 105 H  
HE22 ? GLN ? ? ? ? 106 H  
HXT  ? GLN ? ? ? ? 107 H  
N    ? GLU ? ? ? ? 108 N  
CA   ? GLU ? ? ? ? 109 C  
C    ? GLU ? ? ? ? 110 C  
O    ? GLU ? ? ? ? 111 O  
CB   ? GLU ? ? ? ? 112 C  
CG   ? GLU ? ? ? ? 113 C  
CD   ? GLU ? ? ? ? 114 C  
OE1  ? GLU ? ? ? ? 115 O  
OE2  ? GLU ? ? ? ? 116 O  
OXT  ? GLU ? ? ? ? 117 O  
H    ? GLU ? ? ? ? 118 H  
H2   ? GLU ? ? ? ? 119 H  
HA   ? GLU ? ? ? ? 120 H  
HB2  ? GLU ? ? ? ? 121 H  
HB3  ? GLU ? ? ? ? 122 H  
HG2  ? GLU ? ? ? ? 123 H  
HG3  ? GLU ? ? ? ? 124 H  
HE2  ? GLU ? ? ? ? 125 H  
HXT  ? GLU ? ? ? ? 126 H  
N    ? GLY ? ? ? ? 127 N  
CA   ? GLY ? ? ? ? 128 C  
C    ? GLY ? ? ? ? 129 C  
O    ? GLY ? ? ? ? 130 O  
OXT  ? GLY ? ? ? ? 131 O  
H    ? GLY ? ? ? ? 132 H  
H2   ? GLY ? ? ? ? 133 H  
HA2  ? GLY ? ? ? ? 134 H  
HA3  ? GLY ? ? ? ? 135 H  
HXT  ? GLY ? ? ? ? 136 H  
N    ? HIS ? ? ? ? 137 N  
CA   ? HIS ? ? ? ? 138 C  
C    ? HIS ? ? ? ? 139 C  
O    ? HIS ? ? ? ? 140 O  
CB   ? HIS ? ? ? ? 141 C  
CG   ? HIS ? ? ? ? 142 C  
ND1  ? HIS ? ? ? ? 143 N  
CD2  ? HIS ? ? ? ? 144 C  
CE1  ? HIS ? ? ? ? 145 C  
NE2  ? HIS ? ? ? ? 146 N  
OXT  ? HIS ? ? ? ? 147 O  
H    ? HIS ? ? ? ? 148 H  
H2   ? HIS ? ? ? ? 149 H  
HA   ? HIS ? ? ? ? 150 H  
HB2  ? HIS ? ? ? ? 151 H  
HB3  ? HIS ? ? ? ? 152 H  
HD1  ? HIS ? ? ? ? 153 H  
HD2  ? HIS ? ? ? ? 154 H  
HE1  ? HIS ? ? ? ? 155 H  
HE2  ? HIS ? ? ? ? 156 H  
HXT  ? HIS ? ? ? ? 157 H  
N    ? ILE ? ? ? ? 158 N  
CA   ? ILE ? ? ? ? 159 C  
C    ? ILE ? ? ? ? 160 C  
O    ? ILE ? ? ? ? 161 O  
CB   ? ILE ? ? ? ? 162 C  
CG1  ? ILE ? ? ? ? 163 C  
CG2  ? ILE ? ? ? ? 164 C  
CD1  ? ILE ? ? ? ? 165 C  
OXT  ? ILE ? ? ? ? 166 O  
H    ? ILE ? ? ? ? 167 H  
H2   ? ILE ? ? ? ? 168 H  
HA   ? ILE ? ? ? ? 169 H  
HB   ? ILE ? ? ? ? 170 H  
HG12 ? ILE ? ? ? ? 171 H  
HG13 ? ILE ? ? ? ? 172 H  
HG21 ? ILE ? ? ? ? 173 H  
HG22 ? ILE ? ? ? ? 174 H  
HG23 ? ILE ? ? ? ? 175 H  
HD11 ? ILE ? ? ? ? 176 H  
HD12 ? ILE ? ? ? ? 177 H  
HD13 ? ILE ? ? ? ? 178 H  
HXT  ? ILE ? ? ? ? 179 H  
N    ? LEU ? ? ? ? 180 N  
CA   ? LEU ? ? ? ? 181 C  
C    ? LEU ? ? ? ? 182 C  
O    ? LEU ? ? ? ? 183 O  
CB   ? LEU ? ? ? ? 184 C  
CG   ? LEU ? ? ? ? 185 C  
CD1  ? LEU ? ? ? ? 186 C  
CD2  ? LEU ? ? ? ? 187 C  
OXT  ? LEU ? ? ? ? 188 O  
H    ? LEU ? ? ? ? 189 H  
H2   ? LEU ? ? ? ? 190 H  
HA   ? LEU ? ? ? ? 191 H  
HB2  ? LEU ? ? ? ? 192 H  
HB3  ? LEU ? ? ? ? 193 H  
HG   ? LEU ? ? ? ? 194 H  
HD11 ? LEU ? ? ? ? 195 H  
HD12 ? LEU ? ? ? ? 196 H  
HD13 ? LEU ? ? ? ? 197 H  
HD21 ? LEU ? ? ? ? 198 H  
HD22 ? LEU ? ? ? ? 199 H  
HD23 ? LEU ? ? ? ? 200 H  
HXT  ? LEU ? ? ? ? 201 H  
N    ? LYS ? ? ? ? 202 N  
CA   ? LYS ? ? ? ? 203 C  
C    ? LYS ? ? ? ? 204 C  
O    ? LYS ? ? ? ? 205 O  
CB   ? LYS ? ? ? ? 206 C  
CG   ? LYS ? ? ? ? 207 C  
CD   ? LYS ? ? ? ? 208 C  
CE   ? LYS ? ? ? ? 209 C  
NZ   ? LYS ? ? ? ? 210 N  
OXT  ? LYS ? ? ? ? 211 O  
H    ? LYS ? ? ? ? 212 H  
H2   ? LYS ? ? ? ? 213 H  
HA   ? LYS ? ? ? ? 214 H  
HB2  ? LYS ? ? ? ? 215 H  
HB3  ? LYS ? ? ? ? 216 H  
HG2  ? LYS ? ? ? ? 217 H  
HG3  ? LYS ? ? ? ? 218 H  
HD2  ? LYS ? ? ? ? 219 H  
HD3  ? LYS ? ? ? ? 220 H  
HE2  ? LYS ? ? ? ? 221 H  
HE3  ? LYS ? ? ? ? 222 H  
HZ1  ? LYS ? ? ? ? 223 H  
HZ2  ? LYS ? ? ? ? 224 H  
HZ3  ? LYS ? ? ? ? 225 H  
HXT  ? LYS ? ? ? ? 226 H  
N    ? MET ? ? ? ? 227 N  
CA   ? MET ? ? ? ? 228 C  
C    ? MET ? ? ? ? 229 C  
O    ? MET ? ? ? ? 230 O  
CB   ? MET ? ? ? ? 231 C  
CG   ? MET ? ? ? ? 232 C  
SD   ? MET ? ? ? ? 233 S  
CE   ? MET ? ? ? ? 234 C  
OXT  ? MET ? ? ? ? 235 O  
H    ? MET ? ? ? ? 236 H  
H2   ? MET ? ? ? ? 237 H  
HA   ? MET ? ? ? ? 238 H  
HB2  ? MET ? ? ? ? 239 H  
HB3  ? MET ? ? ? ? 240 H  
HG2  ? MET ? ? ? ? 241 H  
HG3  ? MET ? ? ? ? 242 H  
HE1  ? MET ? ? ? ? 243 H  
HE2  ? MET ? ? ? ? 244 H  
HE3  ? MET ? ? ? ? 245 H  
HXT  ? MET ? ? ? ? 246 H  
N    ? PHE ? ? ? ? 247 N  
CA   ? PHE ? ? ? ? 248 C  
C    ? PHE ? ? ? ? 249 C  
O    ? PHE ? ? ? ? 250 O  
CB   ? PHE ? ? ? ? 251 C  
CG   ? PHE ? ? ? ? 252 C  
CD1  ? PHE ? ? ? ? 253 C  
CD2  ? PHE ? ? ? ? 254 C  
CE1  ? PHE ? ? ? ? 255 C  
CE2  ? PHE ? ? ? ? 256 C  
CZ   ? PHE ? ? ? ? 257 C  
OXT  ? PHE ? ? ? ? 258 O  
H    ? PHE ? ? ? ? 259 H  
H2   ? PHE ? ? ? ? 260 H  
HA   ? PHE ? ? ? ? 261 H  
HB2  ? PHE ? ? ? ? 262 H  
HB3  ? PHE ? ? ? ? 263 H  
HD1  ? PHE ? ? ? ? 264 H  
HD2  ? PHE ? ? ? ? 265 H  
HE1  ? PHE ? ? ? ? 266 H  
HE2  ? PHE ? ? ? ? 267 H  
HZ   ? PHE ? ? ? ? 268 H  
HXT  ? PHE ? ? ? ? 269 H  
N    ? PRO ? ? ? ? 270 N  
CA   ? PRO ? ? ? ? 271 C  
C    ? PRO ? ? ? ? 272 C  
O    ? PRO ? ? ? ? 273 O  
CB   ? PRO ? ? ? ? 274 C  
CG   ? PRO ? ? ? ? 275 C  
CD   ? PRO ? ? ? ? 276 C  
OXT  ? PRO ? ? ? ? 277 O  
H    ? PRO ? ? ? ? 278 H  
HA   ? PRO ? ? ? ? 279 H  
HB2  ? PRO ? ? ? ? 280 H  
HB3  ? PRO ? ? ? ? 281 H  
HG2  ? PRO ? ? ? ? 282 H  
HG3  ? PRO ? ? ? ? 283 H  
HD2  ? PRO ? ? ? ? 284 H  
HD3  ? PRO ? ? ? ? 285 H  
HXT  ? PRO ? ? ? ? 286 H  
N    ? SER ? ? ? ? 287 N  
CA   ? SER ? ? ? ? 288 C  
C    ? SER ? ? ? ? 289 C  
O    ? SER ? ? ? ? 290 O  
CB   ? SER ? ? ? ? 291 C  
OG   ? SER ? ? ? ? 292 O  
OXT  ? SER ? ? ? ? 293 O  
H    ? SER ? ? ? ? 294 H  
H2   ? SER ? ? ? ? 295 H  
HA   ? SER ? ? ? ? 296 H  
HB2  ? SER ? ? ? ? 297 H  
HB3  ? SER ? ? ? ? 298 H  
HG   ? SER ? ? ? ? 299 H  
HXT  ? SER ? ? ? ? 300 H  
N    ? THR ? ? ? ? 301 N  
CA   ? THR ? ? ? ? 302 C  
C    ? THR ? ? ? ? 303 C  
O    ? THR ? ? ? ? 304 O  
CB   ? THR ? ? ? ? 305 C  
OG1  ? THR ? ? ? ? 306 O  
CG2  ? THR ? ? ? ? 307 C  
OXT  ? THR ? ? ? ? 308 O  
H    ? THR ? ? ? ? 309 H  
H2   ? THR ? ? ? ? 310 H  
HA   ? THR ? ? ? ? 311 H  
HB   ? THR ? ? ? ? 312 H  
HG1  ? THR ? ? ? ? 313 H  
HG21 ? THR ? ? ? ? 314 H  
HG22 ? THR ? ? ? ? 315 H  
HG23 ? THR ? ? ? ? 316 H  
HXT  ? THR ? ? ? ? 317 H  
N    ? TRP ? ? ? ? 318 N  
CA   ? TRP ? ? ? ? 319 C  
C    ? TRP ? ? ? ? 320 C  
O    ? TRP ? ? ? ? 321 O  
CB   ? TRP ? ? ? ? 322 C  
CG   ? TRP ? ? ? ? 323 C  
CD1  ? TRP ? ? ? ? 324 C  
CD2  ? TRP ? ? ? ? 325 C  
NE1  ? TRP ? ? ? ? 326 N  
CE2  ? TRP ? ? ? ? 327 C  
CE3  ? TRP ? ? ? ? 328 C  
CZ2  ? TRP ? ? ? ? 329 C  
CZ3  ? TRP ? ? ? ? 330 C  
CH2  ? TRP ? ? ? ? 331 C  
OXT  ? TRP ? ? ? ? 332 O  
H    ? TRP ? ? ? ? 333 H  
H2   ? TRP ? ? ? ? 334 H  
HA   ? TRP ? ? ? ? 335 H  
HB2  ? TRP ? ? ? ? 336 H  
HB3  ? TRP ? ? ? ? 337 H  
HD1  ? TRP ? ? ? ? 338 H  
HE1  ? TRP ? ? ? ? 339 H  
HE3  ? TRP ? ? ? ? 340 H  
HZ2  ? TRP ? ? ? ? 341 H  
HZ3  ? TRP ? ? ? ? 342 H  
HH2  ? TRP ? ? ? ? 343 H  
HXT  ? TRP ? ? ? ? 344 H  
N    ? TYR ? ? ? ? 345 N  
CA   ? TYR ? ? ? ? 346 C  
C    ? TYR ? ? ? ? 347 C  
O    ? TYR ? ? ? ? 348 O  
CB   ? TYR ? ? ? ? 349 C  
CG   ? TYR ? ? ? ? 350 C  
CD1  ? TYR ? ? ? ? 351 C  
CD2  ? TYR ? ? ? ? 352 C  
CE1  ? TYR ? ? ? ? 353 C  
CE2  ? TYR ? ? ? ? 354 C  
CZ   ? TYR ? ? ? ? 355 C  
OH   ? TYR ? ? ? ? 356 O  
OXT  ? TYR ? ? ? ? 357 O  
H    ? TYR ? ? ? ? 358 H  
H2   ? TYR ? ? ? ? 359 H  
HA   ? TYR ? ? ? ? 360 H  
HB2  ? TYR ? ? ? ? 361 H  
HB3  ? TYR ? ? ? ? 362 H  
HD1  ? TYR ? ? ? ? 363 H  
HD2  ? TYR ? ? ? ? 364 H  
HE1  ? TYR ? ? ? ? 365 H  
HE2  ? TYR ? ? ? ? 366 H  
HH   ? TYR ? ? ? ? 367 H  
HXT  ? TYR ? ? ? ? 368 H  
N    ? VAL ? ? ? ? 369 N  
CA   ? VAL ? ? ? ? 370 C  
C    ? VAL ? ? ? ? 371 C  
O    ? VAL ? ? ? ? 372 O  
CB   ? VAL ? ? ? ? 373 C  
CG1  ? VAL ? ? ? ? 374 C  
CG2  ? VAL ? ? ? ? 375 C  
OXT  ? VAL ? ? ? ? 376 O  
H    ? VAL ? ? ? ? 377 H  
H2   ? VAL ? ? ? ? 378 H  
HA   ? VAL ? ? ? ? 379 H  
HB   ? VAL ? ? ? ? 380 H  
HG11 ? VAL ? ? ? ? 381 H  
HG12 ? VAL ? ? ? ? 382 H  
HG13 ? VAL ? ? ? ? 383 H  
HG21 ? VAL ? ? ? ? 384 H  
HG22 ? VAL ? ? ? ? 385 H  
HG23 ? VAL ? ? ? ? 386 H  
HXT  ? VAL ? ? ? ? 387 H  
ZN   ? ZN  ? ? ? ? 388 ZN 
#
loop_
_chem_comp_bond.atom_id_1
_chem_comp_bond.atom_id_2
_chem_comp_bond.comp_id
_chem_comp_bond.pdbx_aromatic_flag
_chem_comp_bond.pdbx_stereo_config
_chem_comp_bond.value_order
N   CA   ALA N N sing 
N   H    ALA N N sing 
N   H2   ALA N N sing 
CA  C    ALA N N sing 
CA  CB   ALA N N sing 
CA  HA   ALA N N sing 
C   O    ALA N N doub 
C   OXT  ALA N N sing 
CB  HB1  ALA N N sing 
CB  HB2  ALA N N sing 
CB  HB3  ALA N N sing 
OXT HXT  ALA N N sing 
N   CA   ARG N N sing 
N   H    ARG N N sing 
N   H2   ARG N N sing 
CA  C    ARG N N sing 
CA  CB   ARG N N sing 
CA  HA   ARG N N sing 
C   O    ARG N N doub 
C   OXT  ARG N N sing 
CB  CG   ARG N N sing 
CB  HB2  ARG N N sing 
CB  HB3  ARG N N sing 
CG  CD   ARG N N sing 
CG  HG2  ARG N N sing 
CG  HG3  ARG N N sing 
CD  NE   ARG N N sing 
CD  HD2  ARG N N sing 
CD  HD3  ARG N N sing 
NE  CZ   ARG N N sing 
NE  HE   ARG N N sing 
CZ  NH1  ARG N N sing 
CZ  NH2  ARG N N doub 
NH1 HH11 ARG N N sing 
NH1 HH12 ARG N N sing 
NH2 HH21 ARG N N sing 
NH2 HH22 ARG N N sing 
OXT HXT  ARG N N sing 
N   CA   ASN N N sing 
N   H    ASN N N sing 
N   H2   ASN N N sing 
CA  C    ASN N N sing 
CA  CB   ASN N N sing 
CA  HA   ASN N N sing 
C   O    ASN N N doub 
C   OXT  ASN N N sing 
CB  CG   ASN N N sing 
CB  HB2  ASN N N sing 
CB  HB3  ASN N N sing 
CG  OD1  ASN N N doub 
CG  ND2  ASN N N sing 
ND2 HD21 ASN N N sing 
ND2 HD22 ASN N N sing 
OXT HXT  ASN N N sing 
N   CA   ASP N N sing 
N   H    ASP N N sing 
N   H2   ASP N N sing 
CA  C    ASP N N sing 
CA  CB   ASP N N sing 
CA  HA   ASP N N sing 
C   O    ASP N N doub 
C   OXT  ASP N N sing 
CB  CG   ASP N N sing 
CB  HB2  ASP N N sing 
CB  HB3  ASP N N sing 
CG  OD1  ASP N N doub 
CG  OD2  ASP N N sing 
OD2 HD2  ASP N N sing 
OXT HXT  ASP N N sing 
N   CA   CYS N N sing 
N   H    CYS N N sing 
N   H2   CYS N N sing 
CA  C    CYS N N sing 
CA  CB   CYS N N sing 
CA  HA   CYS N N sing 
C   O    CYS N N doub 
C   OXT  CYS N N sing 
CB  SG   CYS N N sing 
CB  HB2  CYS N N sing 
CB  HB3  CYS N N sing 
SG  HG   CYS N N sing 
OXT HXT  CYS N N sing 
N   CA   GLN N N sing 
N   H    GLN N N sing 
N   H2   GLN N N sing 
CA  C    GLN N N sing 
CA  CB   GLN N N sing 
CA  HA   GLN N N sing 
C   O    GLN N N doub 
C   OXT  GLN N N sing 
CB  CG   GLN N N sing 
CB  HB2  GLN N N sing 
CB  HB3  GLN N N sing 
CG  CD   GLN N N sing 
CG  HG2  GLN N N sing 
CG  HG3  GLN N N sing 
CD  OE1  GLN N N doub 
CD  NE2  GLN N N sing 
NE2 HE21 GLN N N sing 
NE2 HE22 GLN N N sing 
OXT HXT  GLN N N sing 
N   CA   GLU N N sing 
N   H    GLU N N sing 
N   H2   GLU N N sing 
CA  C    GLU N N sing 
CA  CB   GLU N N sing 
CA  HA   GLU N N sing 
C   O    GLU N N doub 
C   OXT  GLU N N sing 
CB  CG   GLU N N sing 
CB  HB2  GLU N N sing 
CB  HB3  GLU N N sing 
CG  CD   GLU N N sing 
CG  HG2  GLU N N sing 
CG  HG3  GLU N N sing 
CD  OE1  GLU N N doub 
CD  OE2  GLU N N sing 
OE2 HE2  GLU N N sing 
OXT HXT  GLU N N sing 
N   CA   GLY N N sing 
N   H    GLY N N sing 
N   H2   GLY N N sing 
CA  C    GLY N N sing 
CA  HA2  GLY N N sing 
CA  HA3  GLY N N sing 
C   O    GLY N N doub 
C   OXT  GLY N N sing 
OXT HXT  GLY N N sing 
N   CA   HIS N N sing 
N   H    HIS N N sing 
N   H2   HIS N N sing 
CA  C    HIS N N sing 
CA  CB   HIS N N sing 
CA  HA   HIS N N sing 
C   O    HIS N N doub 
C   OXT  HIS N N sing 
CB  CG   HIS N N sing 
CB  HB2  HIS N N sing 
CB  HB3  HIS N N sing 
CG  ND1  HIS Y N sing 
CG  CD2  HIS Y N doub 
ND1 CE1  HIS Y N doub 
ND1 HD1  HIS N N sing 
CD2 NE2  HIS Y N sing 
CD2 HD2  HIS N N sing 
CE1 NE2  HIS Y N sing 
CE1 HE1  HIS N N sing 
NE2 HE2  HIS N N sing 
OXT HXT  HIS N N sing 
N   CA   ILE N N sing 
N   H    ILE N N sing 
N   H2   ILE N N sing 
CA  C    ILE N N sing 
CA  CB   ILE N N sing 
CA  HA   ILE N N sing 
C   O    ILE N N doub 
C   OXT  ILE N N sing 
CB  CG1  ILE N N sing 
CB  CG2  ILE N N sing 
CB  HB   ILE N N sing 
CG1 CD1  ILE N N sing 
CG1 HG12 ILE N N sing 
CG1 HG13 ILE N N sing 
CG2 HG21 ILE N N sing 
CG2 HG22 ILE N N sing 
CG2 HG23 ILE N N sing 
CD1 HD11 ILE N N sing 
CD1 HD12 ILE N N sing 
CD1 HD13 ILE N N sing 
OXT HXT  ILE N N sing 
N   CA   LEU N N sing 
N   H    LEU N N sing 
N   H2   LEU N N sing 
CA  C    LEU N N sing 
CA  CB   LEU N N sing 
CA  HA   LEU N N sing 
C   O    LEU N N doub 
C   OXT  LEU N N sing 
CB  CG   LEU N N sing 
CB  HB2  LEU N N sing 
CB  HB3  LEU N N sing 
CG  CD1  LEU N N sing 
CG  CD2  LEU N N sing 
CG  HG   LEU N N sing 
CD1 HD11 LEU N N sing 
CD1 HD12 LEU N N sing 
CD1 HD13 LEU N N sing 
CD2 HD21 LEU N N sing 
CD2 HD22 LEU N N sing 
CD2 HD23 LEU N N sing 
OXT HXT  LEU N N sing 
N   CA   LYS N N sing 
N   H    LYS N N sing 
N   H2   LYS N N sing 
CA  C    LYS N N sing 
CA  CB   LYS N N sing 
CA  HA   LYS N N sing 
C   O    LYS N N doub 
C   OXT  LYS N N sing 
CB  CG   LYS N N sing 
CB  HB2  LYS N N sing 
CB  HB3  LYS N N sing 
CG  CD   LYS N N sing 
CG  HG2  LYS N N sing 
CG  HG3  LYS N N sing 
CD  CE   LYS N N sing 
CD  HD2  LYS N N sing 
CD  HD3  LYS N N sing 
CE  NZ   LYS N N sing 
CE  HE2  LYS N N sing 
CE  HE3  LYS N N sing 
NZ  HZ1  LYS N N sing 
NZ  HZ2  LYS N N sing 
NZ  HZ3  LYS N N sing 
OXT HXT  LYS N N sing 
N   CA   MET N N sing 
N   H    MET N N sing 
N   H2   MET N N sing 
CA  C    MET N N sing 
CA  CB   MET N N sing 
CA  HA   MET N N sing 
C   O    MET N N doub 
C   OXT  MET N N sing 
CB  CG   MET N N sing 
CB  HB2  MET N N sing 
CB  HB3  MET N N sing 
CG  SD   MET N N sing 
CG  HG2  MET N N sing 
CG  HG3  MET N N sing 
SD  CE   MET N N sing 
CE  HE1  MET N N sing 
CE  HE2  MET N N sing 
CE  HE3  MET N N sing 
OXT HXT  MET N N sing 
N   CA   PHE N N sing 
N   H    PHE N N sing 
N   H2   PHE N N sing 
CA  C    PHE N N sing 
CA  CB   PHE N N sing 
CA  HA   PHE N N sing 
C   O    PHE N N doub 
C   OXT  PHE N N sing 
CB  CG   PHE N N sing 
CB  HB2  PHE N N sing 
CB  HB3  PHE N N sing 
CG  CD1  PHE Y N doub 
CG  CD2  PHE Y N sing 
CD1 CE1  PHE Y N sing 
CD1 HD1  PHE N N sing 
CD2 CE2  PHE Y N doub 
CD2 HD2  PHE N N sing 
CE1 CZ   PHE Y N doub 
CE1 HE1  PHE N N sing 
CE2 CZ   PHE Y N sing 
CE2 HE2  PHE N N sing 
CZ  HZ   PHE N N sing 
OXT HXT  PHE N N sing 
N   CA   PRO N N sing 
N   CD   PRO N N sing 
N   H    PRO N N sing 
CA  C    PRO N N sing 
CA  CB   PRO N N sing 
CA  HA   PRO N N sing 
C   O    PRO N N doub 
C   OXT  PRO N N sing 
CB  CG   PRO N N sing 
CB  HB2  PRO N N sing 
CB  HB3  PRO N N sing 
CG  CD   PRO N N sing 
CG  HG2  PRO N N sing 
CG  HG3  PRO N N sing 
CD  HD2  PRO N N sing 
CD  HD3  PRO N N sing 
OXT HXT  PRO N N sing 
N   CA   SER N N sing 
N   H    SER N N sing 
N   H2   SER N N sing 
CA  C    SER N N sing 
CA  CB   SER N N sing 
CA  HA   SER N N sing 
C   O    SER N N doub 
C   OXT  SER N N sing 
CB  OG   SER N N sing 
CB  HB2  SER N N sing 
CB  HB3  SER N N sing 
OG  HG   SER N N sing 
OXT HXT  SER N N sing 
N   CA   THR N N sing 
N   H    THR N N sing 
N   H2   THR N N sing 
CA  C    THR N N sing 
CA  CB   THR N N sing 
CA  HA   THR N N sing 
C   O    THR N N doub 
C   OXT  THR N N sing 
CB  OG1  THR N N sing 
CB  CG2  THR N N sing 
CB  HB   THR N N sing 
OG1 HG1  THR N N sing 
CG2 HG21 THR N N sing 
CG2 HG22 THR N N sing 
CG2 HG23 THR N N sing 
OXT HXT  THR N N sing 
N   CA   TRP N N sing 
N   H    TRP N N sing 
N   H2   TRP N N sing 
CA  C    TRP N N sing 
CA  CB   TRP N N sing 
CA  HA   TRP N N sing 
C   O    TRP N N doub 
C   OXT  TRP N N sing 
CB  CG   TRP N N sing 
CB  HB2  TRP N N sing 
CB  HB3  TRP N N sing 
CG  CD1  TRP Y N doub 
CG  CD2  TRP Y N sing 
CD1 NE1  TRP Y N sing 
CD1 HD1  TRP N N sing 
CD2 CE2  TRP Y N doub 
CD2 CE3  TRP Y N sing 
NE1 CE2  TRP Y N sing 
NE1 HE1  TRP N N sing 
CE2 CZ2  TRP Y N sing 
CE3 CZ3  TRP Y N doub 
CE3 HE3  TRP N N sing 
CZ2 CH2  TRP Y N doub 
CZ2 HZ2  TRP N N sing 
CZ3 CH2  TRP Y N sing 
CZ3 HZ3  TRP N N sing 
CH2 HH2  TRP N N sing 
OXT HXT  TRP N N sing 
N   CA   TYR N N sing 
N   H    TYR N N sing 
N   H2   TYR N N sing 
CA  C    TYR N N sing 
CA  CB   TYR N N sing 
CA  HA   TYR N N sing 
C   O    TYR N N doub 
C   OXT  TYR N N sing 
CB  CG   TYR N N sing 
CB  HB2  TYR N N sing 
CB  HB3  TYR N N sing 
CG  CD1  TYR Y N doub 
CG  CD2  TYR Y N sing 
CD1 CE1  TYR Y N sing 
CD1 HD1  TYR N N sing 
CD2 CE2  TYR Y N doub 
CD2 HD2  TYR N N sing 
CE1 CZ   TYR Y N doub 
CE1 HE1  TYR N N sing 
CE2 CZ   TYR Y N sing 
CE2 HE2  TYR N N sing 
CZ  OH   TYR N N sing 
OH  HH   TYR N N sing 
OXT HXT  TYR N N sing 
N   CA   VAL N N sing 
N   H    VAL N N sing 
N   H2   VAL N N sing 
CA  C    VAL N N sing 
CA  CB   VAL N N sing 
CA  HA   VAL N N sing 
C   O    VAL N N doub 
C   OXT  VAL N N sing 
CB  CG1  VAL N N sing 
CB  CG2  VAL N N sing 
CB  HB   VAL N N sing 
CG1 HG11 VAL N N sing 
CG1 HG12 VAL N N sing 
CG1 HG13 VAL N N sing 
CG2 HG21 VAL N N sing 
CG2 HG22 VAL N N sing 
CG2 HG23 VAL N N sing 
OXT HXT  VAL N N sing 
#
_entity.id               1
_entity.pdbx_description "RING finger protein 38"
_entity.type             polymer
#
_entity_poly.entity_id      1
_entity_poly.pdbx_strand_id A
_entity_poly.type           polypeptide(L)
#
loop_
_entity_poly_seq.entity_id
_entity_poly_seq.hetero
_entity_poly_seq.mon_id
_entity_poly_seq.num
1 n GLY 1  
1 n SER 2  
1 n SER 3  
1 n GLY 4  
1 n SER 5  
1 n SER 6  
1 n GLY 7  
1 n GLN 8  
1 n LEU 9  
1 n PRO 10 
1 n SER 11 
1 n TYR 12 
1 n ARG 13 
1 n PHE 14 
1 n ASN 15 
1 n PRO 16 
1 n ASN 17 
1 n ASN 18 
1 n HIS 19 
1 n GLN 20 
1 n SER 21 
1 n GLU 22 
1 n GLN 23 
1 n THR 24 
1 n LEU 25 
1 n CYS 26 
1 n VAL 27 
1 n VAL 28 
1 n CYS 29 
1 n MET 30 
1 n CYS 31 
1 n ASP 32 
1 n PHE 33 
1 n GLU 34 
1 n SER 35 
1 n ARG 36 
1 n GLN 37 
1 n LEU 38 
1 n LEU 39 
1 n ARG 40 
1 n VAL 41 
1 n LEU 42 
1 n PRO 43 
1 n CYS 44 
1 n ASN 45 
1 n HIS 46 
1 n GLU 47 
1 n PHE 48 
1 n HIS 49 
1 n ALA 50 
1 n LYS 51 
1 n CYS 52 
1 n VAL 53 
1 n ASP 54 
1 n LYS 55 
1 n TRP 56 
1 n LEU 57 
1 n LYS 58 
1 n ALA 59 
1 n ASN 60 
1 n ARG 61 
1 n THR 62 
1 n CYS 63 
1 n PRO 64 
1 n ILE 65 
1 n CYS 66 
1 n ARG 67 
1 n ALA 68 
1 n ASP 69 
1 n SER 70 
1 n GLY 71 
1 n PRO 72 
1 n SER 73 
1 n SER 74 
1 n GLY 75 
#
_exptl.method "SOLUTION NMR"
#
_pdbx_audit_revision_history.revision_date 2005-11-14
#
_pdbx_database_status.recvd_initial_deposition_date 2005-11-14
#
loop_
_pdbx_poly_seq_scheme.asym_id
_pdbx_poly_seq_scheme.auth_seq_num
_pdbx_poly_seq_scheme.entity_id
_pdbx_poly_seq_scheme.hetero
_pdbx_poly_seq_scheme.mon_id
_pdbx_poly_seq_scheme.pdb_ins_code
_pdbx_poly_seq_scheme.pdb_seq_num
_pdbx_poly_seq_scheme.pdb_strand_id
_pdbx_poly_seq_scheme.seq_id
A 1  1 n GLY . 1  A 1  
A 2  1 n SER . 2  A 2  
A 3  1 n SER . 3  A 3  
A 4  1 n GLY . 4  A 4  
A 5  1 n SER . 5  A 5  
A 6  1 n SER . 6  A 6  
A 7  1 n GLY . 7  A 7  
A 8  1 n GLN . 8  A 8  
A 9  1 n LEU . 9  A 9  
A 10 1 n PRO . 10 A 10 
A 11 1 n SER . 11 A 11 
A 12 1 n TYR . 12 A 12 
A 13 1 n ARG . 13 A 13 
A 14 1 n PHE . 14 A 14 
A 15 1 n ASN . 15 A 15 
A 16 1 n PRO . 16 A 16 
A 17 1 n ASN . 17 A 17 
A 18 1 n ASN . 18 A 18 
A 19 1 n HIS . 19 A 19 
A 20 1 n GLN . 20 A 20 
A 21 1 n SER . 21 A 21 
A 22 1 n GLU . 22 A 22 
A 23 1 n GLN . 23 A 23 
A 24 1 n THR . 24 A 24 
A 25 1 n LEU . 25 A 25 
A 26 1 n CYS . 26 A 26 
A 27 1 n VAL . 27 A 27 
A 28 1 n VAL . 28 A 28 
A 29 1 n CYS . 29 A 29 
A 30 1 n MET . 30 A 30 
A 31 1 n CYS . 31 A 31 
A 32 1 n ASP . 32 A 32 
A 33 1 n PHE . 33 A 33 
A 34 1 n GLU . 34 A 34 
A 35 1 n SER . 35 A 35 
A 36 1 n ARG . 36 A 36 
A 37 1 n GLN . 37 A 37 
A 38 1 n LEU . 38 A 38 
A 39 1 n LEU . 39 A 39 
A 40 1 n ARG . 40 A 40 
A 41 1 n VAL . 41 A 41 
A 42 1 n LEU . 42 A 42 
A 43 1 n PRO . 43 A 43 
A 44 1 n CYS . 44 A 44 
A 45 1 n ASN . 45 A 45 
A 46 1 n HIS . 46 A 46 
A 47 1 n GLU . 47 A 47 
A 48 1 n PHE . 48 A 48 
A 49 1 n HIS . 49 A 49 
A 50 1 n ALA . 50 A 50 
A 51 1 n LYS . 51 A 51 
A 52 1 n CYS . 52 A 52 
A 53 1 n VAL . 53 A 53 
A 54 1 n ASP . 54 A 54 
A 55 1 n LYS . 55 A 55 
A 56 1 n TRP . 56 A 56 
A 57 1 n LEU . 57 A 57 
A 58 1 n LYS . 58 A 58 
A 59 1 n ALA . 59 A 59 
A 60 1 n ASN . 60 A 60 
A 61 1 n ARG . 61 A 61 
A 62 1 n THR . 62 A 62 
A 63 1 n CYS . 63 A 63 
A 64 1 n PRO . 64 A 64 
A 65 1 n ILE . 65 A 65 
A 66 1 n CYS . 66 A 66 
A 67 1 n ARG . 67 A 67 
A 68 1 n ALA . 68 A 68 
A 69 1 n ASP . 69 A 69 
A 70 1 n SER . 70 A 70 
A 71 1 n GLY . 71 A 71 
A 72 1 n PRO . 72 A 72 
A 73 1 n SER . 73 A 73 
A 74 1 n SER . 74 A 74 
A 75 1 n GLY . 75 A 75 
#
_pdbx_struct_assembly.details            author_defined_assembly
_pdbx_struct_assembly.id                 1
_pdbx_struct_assembly.method_details     ?
_pdbx_struct_assembly.oligomeric_count   1
_pdbx_struct_assembly.oligomeric_details monomeric
#
_pdbx_struct_assembly_gen.assembly_id     1
_pdbx_struct_assembly_gen.asym_id_list    A,B,C
_pdbx_struct_assembly_gen.oper_expression 1
#
_pdbx_struct_oper_list.id                 1
_pdbx_struct_oper_list.matrix[1][1]       1.0000000000
_pdbx_struct_oper_list.matrix[1][2]       0.0000000000
_pdbx_struct_oper_list.matrix[1][3]       0.0000000000
_pdbx_struct_oper_list.matrix[2][1]       0.0000000000
_pdbx_struct_oper_list.matrix[2][2]       1.0000000000
_pdbx_struct_oper_list.matrix[2][3]       0.0000000000
_pdbx_struct_oper_list.matrix[3][1]       0.0000000000
_pdbx_struct_oper_list.matrix[3][2]       0.0000000000
_pdbx_struct_oper_list.matrix[3][3]       1.0000000000
_pdbx_struct_oper_list.name               1_555
_pdbx_struct_oper_list.symmetry_operation x,y,z
_pdbx_struct_oper_list.type               "identity operation"
_pdbx_struct_oper_list.vector[1]          0.0000000000
_pdbx_struct_oper_list.vector[2]          0.0000000000
_pdbx_struct_oper_list.vector[3]          0.0000000000
#
_software.classification other
_software.name           "DeepMind Structure Class"
_software.pdbx_ordinal   1
_software.version        2.0.0
#
_struct_asym.entity_id 1
_struct_asym.id        A
#
loop_
_atom_site.group_PDB
_atom_site.id
_atom_site.type_symbol
_atom_site.label_atom_id
_atom_site.label_alt_id
_atom_site.label_comp_id
_atom_site.label_asym_id
_atom_site.label_entity_id
_atom_site.label_seq_id
_atom_site.pdbx_PDB_ins_code
_atom_site.Cartn_x
_atom_site.Cartn_y
_atom_site.Cartn_z
_atom_site.occupancy
_atom_site.B_iso_or_equiv
_atom_site.auth_seq_id
_atom_site.auth_asym_id
_atom_site.pdbx_PDB_model_num
ATOM 1    N N    . GLY A 1 1  ? -15.102 -9.924  25.547 1.00 0.00 1  A 1 
ATOM 2    C CA   . GLY A 1 1  ? -16.515 -9.865  25.224 1.00 0.00 1  A 1 
ATOM 3    C C    . GLY A 1 1  ? -16.765 -9.726  23.735 1.00 0.00 1  A 1 
ATOM 4    O O    . GLY A 1 1  ? -16.499 -10.649 22.965 1.00 0.00 1  A 1 
ATOM 5    H H1   . GLY A 1 1  ? -14.434 -9.787  24.842 1.00 0.00 1  A 1 
ATOM 6    H HA2  . GLY A 1 1  ? -16.992 -10.767 25.575 1.00 0.00 1  A 1 
ATOM 7    H HA3  . GLY A 1 1  ? -16.953 -9.017  25.731 1.00 0.00 1  A 1 
ATOM 8    N N    . SER A 1 2  ? -17.277 -8.569  23.328 1.00 0.00 2  A 1 
ATOM 9    C CA   . SER A 1 2  ? -17.568 -8.314  21.922 1.00 0.00 2  A 1 
ATOM 10   C C    . SER A 1 2  ? -16.387 -8.712  21.042 1.00 0.00 2  A 1 
ATOM 11   O O    . SER A 1 2  ? -15.233 -8.434  21.370 1.00 0.00 2  A 1 
ATOM 12   C CB   . SER A 1 2  ? -17.902 -6.837  21.708 1.00 0.00 2  A 1 
ATOM 13   O OG   . SER A 1 2  ? -18.542 -6.634  20.460 1.00 0.00 2  A 1 
ATOM 14   H H    . SER A 1 2  ? -17.467 -7.871  23.990 1.00 0.00 2  A 1 
ATOM 15   H HA   . SER A 1 2  ? -18.424 -8.912  21.647 1.00 0.00 2  A 1 
ATOM 16   H HB2  . SER A 1 2  ? -18.561 -6.502  22.495 1.00 0.00 2  A 1 
ATOM 17   H HB3  . SER A 1 2  ? -16.990 -6.257  21.730 1.00 0.00 2  A 1 
ATOM 18   H HG   . SER A 1 2  ? -18.312 -7.349  19.862 1.00 0.00 2  A 1 
ATOM 19   N N    . SER A 1 3  ? -16.684 -9.366  19.924 1.00 0.00 3  A 1 
ATOM 20   C CA   . SER A 1 3  ? -15.647 -9.807  18.998 1.00 0.00 3  A 1 
ATOM 21   C C    . SER A 1 3  ? -16.219 -10.006 17.597 1.00 0.00 3  A 1 
ATOM 22   O O    . SER A 1 3  ? -17.372 -10.401 17.436 1.00 0.00 3  A 1 
ATOM 23   C CB   . SER A 1 3  ? -15.013 -11.109 19.491 1.00 0.00 3  A 1 
ATOM 24   O OG   . SER A 1 3  ? -15.835 -12.223 19.190 1.00 0.00 3  A 1 
ATOM 25   H H    . SER A 1 3  ? -17.623 -9.559  19.718 1.00 0.00 3  A 1 
ATOM 26   H HA   . SER A 1 3  ? -14.889 -9.039  18.959 1.00 0.00 3  A 1 
ATOM 27   H HB2  . SER A 1 3  ? -14.055 -11.244 19.012 1.00 0.00 3  A 1 
ATOM 28   H HB3  . SER A 1 3  ? -14.876 -11.056 20.562 1.00 0.00 3  A 1 
ATOM 29   H HG   . SER A 1 3  ? -16.750 -11.940 19.132 1.00 0.00 3  A 1 
ATOM 30   N N    . GLY A 1 4  ? -15.401 -9.728  16.586 1.00 0.00 4  A 1 
ATOM 31   C CA   . GLY A 1 4  ? -15.842 -9.881  15.212 1.00 0.00 4  A 1 
ATOM 32   C C    . GLY A 1 4  ? -14.776 -9.476  14.213 1.00 0.00 4  A 1 
ATOM 33   O O    . GLY A 1 4  ? -14.276 -8.352  14.250 1.00 0.00 4  A 1 
ATOM 34   H H    . GLY A 1 4  ? -14.491 -9.416  16.775 1.00 0.00 4  A 1 
ATOM 35   H HA2  . GLY A 1 4  ? -16.105 -10.915 15.043 1.00 0.00 4  A 1 
ATOM 36   H HA3  . GLY A 1 4  ? -16.717 -9.268  15.056 1.00 0.00 4  A 1 
ATOM 37   N N    . SER A 1 5  ? -14.427 -10.395 13.318 1.00 0.00 5  A 1 
ATOM 38   C CA   . SER A 1 5  ? -13.409 -10.129 12.307 1.00 0.00 5  A 1 
ATOM 39   C C    . SER A 1 5  ? -13.588 -11.047 11.102 1.00 0.00 5  A 1 
ATOM 40   O O    . SER A 1 5  ? -13.441 -12.264 11.207 1.00 0.00 5  A 1 
ATOM 41   C CB   . SER A 1 5  ? -12.011 -10.313 12.900 1.00 0.00 5  A 1 
ATOM 42   O OG   . SER A 1 5  ? -11.528 -9.102  13.455 1.00 0.00 5  A 1 
ATOM 43   H H    . SER A 1 5  ? -14.862 -11.273 13.339 1.00 0.00 5  A 1 
ATOM 44   H HA   . SER A 1 5  ? -13.522 -9.104  11.985 1.00 0.00 5  A 1 
ATOM 45   H HB2  . SER A 1 5  ? -12.048 -11.062 13.677 1.00 0.00 5  A 1 
ATOM 46   H HB3  . SER A 1 5  ? -11.333 -10.635 12.122 1.00 0.00 5  A 1 
ATOM 47   H HG   . SER A 1 5  ? -10.634 -9.232  13.780 1.00 0.00 5  A 1 
ATOM 48   N N    . SER A 1 6  ? -13.907 -10.453 9.956  1.00 0.00 6  A 1 
ATOM 49   C CA   . SER A 1 6  ? -14.110 -11.216 8.730  1.00 0.00 6  A 1 
ATOM 50   C C    . SER A 1 6  ? -12.799 -11.827 8.247  1.00 0.00 6  A 1 
ATOM 51   O O    . SER A 1 6  ? -12.727 -13.020 7.955  1.00 0.00 6  A 1 
ATOM 52   C CB   . SER A 1 6  ? -14.702 -10.321 7.639  1.00 0.00 6  A 1 
ATOM 53   O OG   . SER A 1 6  ? -13.874 -9.197  7.397  1.00 0.00 6  A 1 
ATOM 54   H H    . SER A 1 6  ? -14.011 -9.478  9.936  1.00 0.00 6  A 1 
ATOM 55   H HA   . SER A 1 6  ? -14.806 -12.013 8.947  1.00 0.00 6  A 1 
ATOM 56   H HB2  . SER A 1 6  ? -14.797 -10.887 6.725  1.00 0.00 6  A 1 
ATOM 57   H HB3  . SER A 1 6  ? -15.677 -9.975  7.951  1.00 0.00 6  A 1 
ATOM 58   H HG   . SER A 1 6  ? -14.304 -8.405  7.729  1.00 0.00 6  A 1 
ATOM 59   N N    . GLY A 1 7  ? -11.762 -10.998 8.164  1.00 0.00 7  A 1 
ATOM 60   C CA   . GLY A 1 7  ? -10.466 -11.474 7.716  1.00 0.00 7  A 1 
ATOM 61   C C    . GLY A 1 7  ? -9.731  -10.448 6.876  1.00 0.00 7  A 1 
ATOM 62   O O    . GLY A 1 7  ? -8.997  -10.803 5.955  1.00 0.00 7  A 1 
ATOM 63   H H    . GLY A 1 7  ? -11.878 -10.057 8.410  1.00 0.00 7  A 1 
ATOM 64   H HA2  . GLY A 1 7  ? -9.864  -11.714 8.580  1.00 0.00 7  A 1 
ATOM 65   H HA3  . GLY A 1 7  ? -10.608 -12.369 7.128  1.00 0.00 7  A 1 
ATOM 66   N N    . GLN A 1 8  ? -9.931  -9.173  7.193  1.00 0.00 8  A 1 
ATOM 67   C CA   . GLN A 1 8  ? -9.284  -8.093  6.458  1.00 0.00 8  A 1 
ATOM 68   C C    . GLN A 1 8  ? -9.046  -6.886  7.360  1.00 0.00 8  A 1 
ATOM 69   O O    . GLN A 1 8  ? -9.708  -6.725  8.386  1.00 0.00 8  A 1 
ATOM 70   C CB   . GLN A 1 8  ? -10.134 -7.685  5.254  1.00 0.00 8  A 1 
ATOM 71   C CG   . GLN A 1 8  ? -9.984  -8.613  4.060  1.00 0.00 8  A 1 
ATOM 72   C CD   . GLN A 1 8  ? -10.747 -8.128  2.843  1.00 0.00 8  A 1 
ATOM 73   O OE1  . GLN A 1 8  ? -11.701 -7.359  2.961  1.00 0.00 8  A 1 
ATOM 74   N NE2  . GLN A 1 8  ? -10.330 -8.576  1.665  1.00 0.00 8  A 1 
ATOM 75   H H    . GLN A 1 8  ? -10.529 -8.953  7.937  1.00 0.00 8  A 1 
ATOM 76   H HA   . GLN A 1 8  ? -8.330  -8.457  6.106  1.00 0.00 8  A 1 
ATOM 77   H HB2  . GLN A 1 8  ? -11.173 -7.677  5.548  1.00 0.00 8  A 1 
ATOM 78   H HB3  . GLN A 1 8  ? -9.848  -6.690  4.947  1.00 0.00 8  A 1 
ATOM 79   H HG2  . GLN A 1 8  ? -8.937  -8.683  3.804  1.00 0.00 8  A 1 
ATOM 80   H HG3  . GLN A 1 8  ? -10.353 -9.591  4.332  1.00 0.00 8  A 1 
ATOM 81   H HE21 . GLN A 1 8  ? -9.563  -9.187  1.647  1.00 0.00 8  A 1 
ATOM 82   H HE22 . GLN A 1 8  ? -10.805 -8.279  0.862  1.00 0.00 8  A 1 
ATOM 83   N N    . LEU A 1 9  ? -8.098  -6.041  6.972  1.00 0.00 9  A 1 
ATOM 84   C CA   . LEU A 1 9  ? -7.772  -4.848  7.746  1.00 0.00 9  A 1 
ATOM 85   C C    . LEU A 1 9  ? -8.704  -3.695  7.387  1.00 0.00 9  A 1 
ATOM 86   O O    . LEU A 1 9  ? -9.198  -3.590  6.264  1.00 0.00 9  A 1 
ATOM 87   C CB   . LEU A 1 9  ? -6.319  -4.439  7.502  1.00 0.00 9  A 1 
ATOM 88   C CG   . LEU A 1 9  ? -5.254  -5.336  8.135  1.00 0.00 9  A 1 
ATOM 89   C CD1  . LEU A 1 9  ? -3.869  -4.952  7.638  1.00 0.00 9  A 1 
ATOM 90   C CD2  . LEU A 1 9  ? -5.320  -5.253  9.653  1.00 0.00 9  A 1 
ATOM 91   H H    . LEU A 1 9  ? -7.604  -6.222  6.145  1.00 0.00 9  A 1 
ATOM 92   H HA   . LEU A 1 9  ? -7.900  -5.087  8.791  1.00 0.00 9  A 1 
ATOM 93   H HB2  . LEU A 1 9  ? -6.152  -4.430  6.436  1.00 0.00 9  A 1 
ATOM 94   H HB3  . LEU A 1 9  ? -6.187  -3.440  7.894  1.00 0.00 9  A 1 
ATOM 95   H HG   . LEU A 1 9  ? -5.439  -6.362  7.846  1.00 0.00 9  A 1 
ATOM 96   H HD11 . LEU A 1 9  ? -3.753  -3.880  7.688  1.00 0.00 9  A 1 
ATOM 97   H HD12 . LEU A 1 9  ? -3.749  -5.280  6.616  1.00 0.00 9  A 1 
ATOM 98   H HD13 . LEU A 1 9  ? -3.121  -5.424  8.257  1.00 0.00 9  A 1 
ATOM 99   H HD21 . LEU A 1 9  ? -5.461  -6.243  10.061 1.00 0.00 9  A 1 
ATOM 100  H HD22 . LEU A 1 9  ? -6.149  -4.624  9.943  1.00 0.00 9  A 1 
ATOM 101  H HD23 . LEU A 1 9  ? -4.400  -4.835  10.031 1.00 0.00 9  A 1 
ATOM 102  N N    . PRO A 1 10 ? -8.950  -2.807  8.362  1.00 0.00 10 A 1 
ATOM 103  C CA   . PRO A 1 10 ? -9.822  -1.644  8.172  1.00 0.00 10 A 1 
ATOM 104  C C    . PRO A 1 10 ? -9.205  -0.603  7.245  1.00 0.00 10 A 1 
ATOM 105  O O    . PRO A 1 10 ? -8.062  -0.186  7.437  1.00 0.00 10 A 1 
ATOM 106  C CB   . PRO A 1 10 ? -9.972  -1.079  9.586  1.00 0.00 10 A 1 
ATOM 107  C CG   . PRO A 1 10 ? -8.749  -1.530  10.307 1.00 0.00 10 A 1 
ATOM 108  C CD   . PRO A 1 10 ? -8.396  -2.870  9.725  1.00 0.00 10 A 1 
ATOM 109  H HA   . PRO A 1 10 ? -10.791 -1.932  7.792  1.00 0.00 10 A 1 
ATOM 110  H HB2  . PRO A 1 10 ? -10.031 0.000   9.541  1.00 0.00 10 A 1 
ATOM 111  H HB3  . PRO A 1 10 ? -10.867 -1.474  10.043 1.00 0.00 10 A 1 
ATOM 112  H HG2  . PRO A 1 10 ? -7.946  -0.827  10.143 1.00 0.00 10 A 1 
ATOM 113  H HG3  . PRO A 1 10 ? -8.958  -1.623  11.362 1.00 0.00 10 A 1 
ATOM 114  H HD2  . PRO A 1 10 ? -7.324  -3.001  9.699  1.00 0.00 10 A 1 
ATOM 115  H HD3  . PRO A 1 10 ? -8.861  -3.663  10.293 1.00 0.00 10 A 1 
ATOM 116  N N    . SER A 1 11 ? -9.968  -0.185  6.240  1.00 0.00 11 A 1 
ATOM 117  C CA   . SER A 1 11 ? -9.494  0.806   5.281  1.00 0.00 11 A 1 
ATOM 118  C C    . SER A 1 11 ? -10.045 2.189   5.612  1.00 0.00 11 A 1 
ATOM 119  O O    . SER A 1 11 ? -11.252 2.366   5.778  1.00 0.00 11 A 1 
ATOM 120  C CB   . SER A 1 11 ? -9.902  0.408   3.861  1.00 0.00 11 A 1 
ATOM 121  O OG   . SER A 1 11 ? -11.311 0.425   3.712  1.00 0.00 11 A 1 
ATOM 122  H H    . SER A 1 11 ? -10.870 -0.555  6.140  1.00 0.00 11 A 1 
ATOM 123  H HA   . SER A 1 11 ? -8.416  0.837   5.341  1.00 0.00 11 A 1 
ATOM 124  H HB2  . SER A 1 11 ? -9.470  1.103   3.157  1.00 0.00 11 A 1 
ATOM 125  H HB3  . SER A 1 11 ? -9.542  -0.588  3.651  1.00 0.00 11 A 1 
ATOM 126  H HG   . SER A 1 11 ? -11.716 0.737   4.525  1.00 0.00 11 A 1 
ATOM 127  N N    . TYR A 1 12 ? -9.152  3.168   5.707  1.00 0.00 12 A 1 
ATOM 128  C CA   . TYR A 1 12 ? -9.546  4.536   6.021  1.00 0.00 12 A 1 
ATOM 129  C C    . TYR A 1 12 ? -8.498  5.531   5.533  1.00 0.00 12 A 1 
ATOM 130  O O    . TYR A 1 12 ? -7.312  5.211   5.451  1.00 0.00 12 A 1 
ATOM 131  C CB   . TYR A 1 12 ? -9.755  4.696   7.528  1.00 0.00 12 A 1 
ATOM 132  C CG   . TYR A 1 12 ? -8.466  4.835   8.306  1.00 0.00 12 A 1 
ATOM 133  C CD1  . TYR A 1 12 ? -7.676  5.972   8.181  1.00 0.00 12 A 1 
ATOM 134  C CD2  . TYR A 1 12 ? -8.037  3.831   9.165  1.00 0.00 12 A 1 
ATOM 135  C CE1  . TYR A 1 12 ? -6.497  6.104   8.889  1.00 0.00 12 A 1 
ATOM 136  C CE2  . TYR A 1 12 ? -6.861  3.956   9.878  1.00 0.00 12 A 1 
ATOM 137  C CZ   . TYR A 1 12 ? -6.094  5.093   9.737  1.00 0.00 12 A 1 
ATOM 138  O OH   . TYR A 1 12 ? -4.921  5.220   10.444 1.00 0.00 12 A 1 
ATOM 139  H H    . TYR A 1 12 ? -8.203  2.965   5.564  1.00 0.00 12 A 1 
ATOM 140  H HA   . TYR A 1 12 ? -10.480 4.736   5.515  1.00 0.00 12 A 1 
ATOM 141  H HB2  . TYR A 1 12 ? -10.349 5.577   7.711  1.00 0.00 12 A 1 
ATOM 142  H HB3  . TYR A 1 12 ? -10.278 3.830   7.906  1.00 0.00 12 A 1 
ATOM 143  H HD1  . TYR A 1 12 ? -7.994  6.762   7.516  1.00 0.00 12 A 1 
ATOM 144  H HD2  . TYR A 1 12 ? -8.640  2.941   9.273  1.00 0.00 12 A 1 
ATOM 145  H HE1  . TYR A 1 12 ? -5.897  6.995   8.778  1.00 0.00 12 A 1 
ATOM 146  H HE2  . TYR A 1 12 ? -6.545  3.164   10.542 1.00 0.00 12 A 1 
ATOM 147  H HH   . TYR A 1 12 ? -4.222  4.740   9.994  1.00 0.00 12 A 1 
ATOM 148  N N    . ARG A 1 13 ? -8.946  6.740   5.210  1.00 0.00 13 A 1 
ATOM 149  C CA   . ARG A 1 13 ? -8.048  7.784   4.729  1.00 0.00 13 A 1 
ATOM 150  C C    . ARG A 1 13 ? -7.442  8.560   5.895  1.00 0.00 13 A 1 
ATOM 151  O O    . ARG A 1 13 ? -8.157  9.016   6.788  1.00 0.00 13 A 1 
ATOM 152  C CB   . ARG A 1 13 ? -8.795  8.741   3.799  1.00 0.00 13 A 1 
ATOM 153  C CG   . ARG A 1 13 ? -8.930  8.225   2.375  1.00 0.00 13 A 1 
ATOM 154  C CD   . ARG A 1 13 ? -10.212 7.427   2.191  1.00 0.00 13 A 1 
ATOM 155  N NE   . ARG A 1 13 ? -11.402 8.253   2.371  1.00 0.00 13 A 1 
ATOM 156  C CZ   . ARG A 1 13 ? -12.584 7.965   1.838  1.00 0.00 13 A 1 
ATOM 157  N NH1  . ARG A 1 13 ? -12.733 6.876   1.096  1.00 0.00 13 A 1 
ATOM 158  N NH2  . ARG A 1 13 ? -13.621 8.767   2.047  1.00 0.00 13 A 1 
ATOM 159  H H    . ARG A 1 13 ? -9.902  6.935   5.296  1.00 0.00 13 A 1 
ATOM 160  H HA   . ARG A 1 13 ? -7.251  7.308   4.177  1.00 0.00 13 A 1 
ATOM 161  H HB2  . ARG A 1 13 ? -9.787  8.907   4.193  1.00 0.00 13 A 1 
ATOM 162  H HB3  . ARG A 1 13 ? -8.266  9.681   3.769  1.00 0.00 13 A 1 
ATOM 163  H HG2  . ARG A 1 13 ? -8.943  9.065   1.697  1.00 0.00 13 A 1 
ATOM 164  H HG3  . ARG A 1 13 ? -8.086  7.591   2.151  1.00 0.00 13 A 1 
ATOM 165  H HD2  . ARG A 1 13 ? -10.221 7.011   1.195  1.00 0.00 13 A 1 
ATOM 166  H HD3  . ARG A 1 13 ? -10.228 6.626   2.915  1.00 0.00 13 A 1 
ATOM 167  H HE   . ARG A 1 13 ? -11.314 9.063   2.915  1.00 0.00 13 A 1 
ATOM 168  H HH11 . ARG A 1 13 ? -11.954 6.270   0.938  1.00 0.00 13 A 1 
ATOM 169  H HH12 . ARG A 1 13 ? -13.625 6.661   0.697  1.00 0.00 13 A 1 
ATOM 170  H HH21 . ARG A 1 13 ? -13.512 9.589   2.605  1.00 0.00 13 A 1 
ATOM 171  H HH22 . ARG A 1 13 ? -14.510 8.549   1.645  1.00 0.00 13 A 1 
ATOM 172  N N    . PHE A 1 14 ? -6.122  8.705   5.880  1.00 0.00 14 A 1 
ATOM 173  C CA   . PHE A 1 14 ? -5.420  9.424   6.937  1.00 0.00 14 A 1 
ATOM 174  C C    . PHE A 1 14 ? -6.101  10.757  7.233  1.00 0.00 14 A 1 
ATOM 175  O O    . PHE A 1 14 ? -6.766  11.331  6.372  1.00 0.00 14 A 1 
ATOM 176  C CB   . PHE A 1 14 ? -3.961  9.662   6.539  1.00 0.00 14 A 1 
ATOM 177  C CG   . PHE A 1 14 ? -3.257  10.662  7.412  1.00 0.00 14 A 1 
ATOM 178  C CD1  . PHE A 1 14 ? -3.427  12.021  7.206  1.00 0.00 14 A 1 
ATOM 179  C CD2  . PHE A 1 14 ? -2.426  10.242  8.437  1.00 0.00 14 A 1 
ATOM 180  C CE1  . PHE A 1 14 ? -2.781  12.944  8.007  1.00 0.00 14 A 1 
ATOM 181  C CE2  . PHE A 1 14 ? -1.778  11.160  9.242  1.00 0.00 14 A 1 
ATOM 182  C CZ   . PHE A 1 14 ? -1.955  12.512  9.026  1.00 0.00 14 A 1 
ATOM 183  H H    . PHE A 1 14 ? -5.606  8.318   5.141  1.00 0.00 14 A 1 
ATOM 184  H HA   . PHE A 1 14 ? -5.447  8.814   7.826  1.00 0.00 14 A 1 
ATOM 185  H HB2  . PHE A 1 14 ? -3.422  8.729   6.603  1.00 0.00 14 A 1 
ATOM 186  H HB3  . PHE A 1 14 ? -3.928  10.024  5.523  1.00 0.00 14 A 1 
ATOM 187  H HD1  . PHE A 1 14 ? -4.074  12.360  6.409  1.00 0.00 14 A 1 
ATOM 188  H HD2  . PHE A 1 14 ? -2.285  9.184   8.607  1.00 0.00 14 A 1 
ATOM 189  H HE1  . PHE A 1 14 ? -2.922  14.001  7.836  1.00 0.00 14 A 1 
ATOM 190  H HE2  . PHE A 1 14 ? -1.131  10.820  10.037 1.00 0.00 14 A 1 
ATOM 191  H HZ   . PHE A 1 14 ? -1.450  13.231  9.653  1.00 0.00 14 A 1 
ATOM 192  N N    . ASN A 1 15 ? -5.931  11.243  8.458  1.00 0.00 15 A 1 
ATOM 193  C CA   . ASN A 1 15 ? -6.531  12.507  8.870  1.00 0.00 15 A 1 
ATOM 194  C C    . ASN A 1 15 ? -5.488  13.422  9.504  1.00 0.00 15 A 1 
ATOM 195  O O    . ASN A 1 15 ? -4.977  13.162  10.593 1.00 0.00 15 A 1 
ATOM 196  C CB   . ASN A 1 15 ? -7.673  12.256  9.856  1.00 0.00 15 A 1 
ATOM 197  C CG   . ASN A 1 15 ? -8.985  11.957  9.157  1.00 0.00 15 A 1 
ATOM 198  O OD1  . ASN A 1 15 ? -9.856  12.821  9.051  1.00 0.00 15 A 1 
ATOM 199  N ND2  . ASN A 1 15 ? -9.132  10.728  8.676  1.00 0.00 15 A 1 
ATOM 200  H H    . ASN A 1 15 ? -5.390  10.739  9.102  1.00 0.00 15 A 1 
ATOM 201  H HA   . ASN A 1 15 ? -6.927  12.988  7.988  1.00 0.00 15 A 1 
ATOM 202  H HB2  . ASN A 1 15 ? -7.421  11.413  10.483 1.00 0.00 15 A 1 
ATOM 203  H HB3  . ASN A 1 15 ? -7.806  13.132  10.474 1.00 0.00 15 A 1 
ATOM 204  H HD21 . ASN A 1 15 ? -8.397  10.092  8.797  1.00 0.00 15 A 1 
ATOM 205  H HD22 . ASN A 1 15 ? -9.971  10.508  8.219  1.00 0.00 15 A 1 
ATOM 206  N N    . PRO A 1 16 ? -5.164  14.522  8.807  1.00 0.00 16 A 1 
ATOM 207  C CA   . PRO A 1 16 ? -4.181  15.499  9.283  1.00 0.00 16 A 1 
ATOM 208  C C    . PRO A 1 16 ? -4.685  16.290  10.486 1.00 0.00 16 A 1 
ATOM 209  O O    . PRO A 1 16 ? -3.963  17.116  11.044 1.00 0.00 16 A 1 
ATOM 210  C CB   . PRO A 1 16 ? -3.987  16.423  8.078  1.00 0.00 16 A 1 
ATOM 211  C CG   . PRO A 1 16 ? -5.255  16.308  7.305  1.00 0.00 16 A 1 
ATOM 212  C CD   . PRO A 1 16 ? -5.733  14.896  7.502  1.00 0.00 16 A 1 
ATOM 213  H HA   . PRO A 1 16 ? -3.241  15.028  9.532  1.00 0.00 16 A 1 
ATOM 214  H HB2  . PRO A 1 16 ? -3.823  17.436  8.421  1.00 0.00 16 A 1 
ATOM 215  H HB3  . PRO A 1 16 ? -3.140  16.092  7.498  1.00 0.00 16 A 1 
ATOM 216  H HG2  . PRO A 1 16 ? -5.983  17.007  7.687  1.00 0.00 16 A 1 
ATOM 217  H HG3  . PRO A 1 16 ? -5.065  16.497  6.259  1.00 0.00 16 A 1 
ATOM 218  H HD2  . PRO A 1 16 ? -6.813  14.863  7.528  1.00 0.00 16 A 1 
ATOM 219  H HD3  . PRO A 1 16 ? -5.354  14.257  6.719  1.00 0.00 16 A 1 
ATOM 220  N N    . ASN A 1 17 ? -5.927  16.032  10.880 1.00 0.00 17 A 1 
ATOM 221  C CA   . ASN A 1 17 ? -6.528  16.720  12.017 1.00 0.00 17 A 1 
ATOM 222  C C    . ASN A 1 17 ? -6.489  15.845  13.265 1.00 0.00 17 A 1 
ATOM 223  O O    . ASN A 1 17 ? -6.120  16.303  14.346 1.00 0.00 17 A 1 
ATOM 224  C CB   . ASN A 1 17 ? -7.973  17.110  11.698 1.00 0.00 17 A 1 
ATOM 225  C CG   . ASN A 1 17 ? -8.518  18.144  12.664 1.00 0.00 17 A 1 
ATOM 226  O OD1  . ASN A 1 17 ? -7.828  18.570  13.590 1.00 0.00 17 A 1 
ATOM 227  N ND2  . ASN A 1 17 ? -9.764  18.552  12.452 1.00 0.00 17 A 1 
ATOM 228  H H    . ASN A 1 17 ? -6.454  15.363  10.394 1.00 0.00 17 A 1 
ATOM 229  H HA   . ASN A 1 17 ? -5.955  17.616  12.201 1.00 0.00 17 A 1 
ATOM 230  H HB2  . ASN A 1 17 ? -8.017  17.521  10.700 1.00 0.00 17 A 1 
ATOM 231  H HB3  . ASN A 1 17 ? -8.596  16.231  11.750 1.00 0.00 17 A 1 
ATOM 232  H HD21 . ASN A 1 17 ? -10.255 18.169  11.695 1.00 0.00 17 A 1 
ATOM 233  H HD22 . ASN A 1 17 ? -10.142 19.220  13.061 1.00 0.00 17 A 1 
ATOM 234  N N    . ASN A 1 18 ? -6.871  14.581  13.108 1.00 0.00 18 A 1 
ATOM 235  C CA   . ASN A 1 18 ? -6.880  13.641  14.222 1.00 0.00 18 A 1 
ATOM 236  C C    . ASN A 1 18 ? -5.834  12.548  14.020 1.00 0.00 18 A 1 
ATOM 237  O O    . ASN A 1 18 ? -6.045  11.605  13.257 1.00 0.00 18 A 1 
ATOM 238  C CB   . ASN A 1 18 ? -8.266  13.013  14.376 1.00 0.00 18 A 1 
ATOM 239  C CG   . ASN A 1 18 ? -8.826  12.517  13.056 1.00 0.00 18 A 1 
ATOM 240  O OD1  . ASN A 1 18 ? -9.267  13.306  12.220 1.00 0.00 18 A 1 
ATOM 241  N ND2  . ASN A 1 18 ? -8.810  11.203  12.863 1.00 0.00 18 A 1 
ATOM 242  H H    . ASN A 1 18 ? -7.154  14.274  12.221 1.00 0.00 18 A 1 
ATOM 243  H HA   . ASN A 1 18 ? -6.641  14.190  15.121 1.00 0.00 18 A 1 
ATOM 244  H HB2  . ASN A 1 18 ? -8.202  12.175  15.055 1.00 0.00 18 A 1 
ATOM 245  H HB3  . ASN A 1 18 ? -8.945  13.748  14.780 1.00 0.00 18 A 1 
ATOM 246  H HD21 . ASN A 1 18 ? -8.443  10.635  13.573 1.00 0.00 18 A 1 
ATOM 247  H HD22 . ASN A 1 18 ? -9.164  10.855  12.019 1.00 0.00 18 A 1 
ATOM 248  N N    . HIS A 1 19 ? -4.705  12.683  14.710 1.00 0.00 19 A 1 
ATOM 249  C CA   . HIS A 1 19 ? -3.626  11.706  14.608 1.00 0.00 19 A 1 
ATOM 250  C C    . HIS A 1 19 ? -3.982  10.423  15.353 1.00 0.00 19 A 1 
ATOM 251  O O    . HIS A 1 19 ? -3.549  10.213  16.485 1.00 0.00 19 A 1 
ATOM 252  C CB   . HIS A 1 19 ? -2.328  12.290  15.165 1.00 0.00 19 A 1 
ATOM 253  C CG   . HIS A 1 19 ? -1.097  11.752  14.503 1.00 0.00 19 A 1 
ATOM 254  N ND1  . HIS A 1 19 ? 0.150   12.322  14.654 1.00 0.00 19 A 1 
ATOM 255  C CD2  . HIS A 1 19 ? -0.925  10.687  13.685 1.00 0.00 19 A 1 
ATOM 256  C CE1  . HIS A 1 19 ? 1.034   11.633  13.956 1.00 0.00 19 A 1 
ATOM 257  N NE2  . HIS A 1 19 ? 0.408   10.635  13.358 1.00 0.00 19 A 1 
ATOM 258  H H    . HIS A 1 19 ? -4.596  13.456  15.302 1.00 0.00 19 A 1 
ATOM 259  H HA   . HIS A 1 19 ? -3.487  11.474  13.563 1.00 0.00 19 A 1 
ATOM 260  H HB2  . HIS A 1 19 ? -2.335  13.362  15.029 1.00 0.00 19 A 1 
ATOM 261  H HB3  . HIS A 1 19 ? -2.263  12.066  16.220 1.00 0.00 19 A 1 
ATOM 262  H HD1  . HIS A 1 19 ? 0.355   13.115  15.192 1.00 0.00 19 A 1 
ATOM 263  H HD2  . HIS A 1 19 ? -1.693  10.005  13.349 1.00 0.00 19 A 1 
ATOM 264  H HE1  . HIS A 1 19 ? 2.090   11.848  13.885 1.00 0.00 19 A 1 
ATOM 265  H HE2  . HIS A 1 19 ? 0.813   10.022  12.711 1.00 0.00 19 A 1 
ATOM 266  N N    . GLN A 1 20 ? -4.773  9.571   14.709 1.00 0.00 20 A 1 
ATOM 267  C CA   . GLN A 1 20 ? -5.187  8.310   15.312 1.00 0.00 20 A 1 
ATOM 268  C C    . GLN A 1 20 ? -4.032  7.661   16.067 1.00 0.00 20 A 1 
ATOM 269  O O    . GLN A 1 20 ? -4.231  7.032   17.106 1.00 0.00 20 A 1 
ATOM 270  C CB   . GLN A 1 20 ? -5.711  7.354   14.238 1.00 0.00 20 A 1 
ATOM 271  C CG   . GLN A 1 20 ? -4.615  6.748   13.377 1.00 0.00 20 A 1 
ATOM 272  C CD   . GLN A 1 20 ? -4.131  7.696   12.297 1.00 0.00 20 A 1 
ATOM 273  O OE1  . GLN A 1 20 ? -3.062  8.296   12.414 1.00 0.00 20 A 1 
ATOM 274  N NE2  . GLN A 1 20 ? -4.917  7.835   11.235 1.00 0.00 20 A 1 
ATOM 275  H H    . GLN A 1 20 ? -5.085  9.795   13.808 1.00 0.00 20 A 1 
ATOM 276  H HA   . GLN A 1 20 ? -5.983  8.522   16.011 1.00 0.00 20 A 1 
ATOM 277  H HB2  . GLN A 1 20 ? -6.247  6.550   14.720 1.00 0.00 20 A 1 
ATOM 278  H HB3  . GLN A 1 20 ? -6.389  7.893   13.593 1.00 0.00 20 A 1 
ATOM 279  H HG2  . GLN A 1 20 ? -3.778  6.491   14.009 1.00 0.00 20 A 1 
ATOM 280  H HG3  . GLN A 1 20 ? -4.998  5.854   12.906 1.00 0.00 20 A 1 
ATOM 281  H HE21 . GLN A 1 20 ? -5.755  7.326   11.210 1.00 0.00 20 A 1 
ATOM 282  H HE22 . GLN A 1 20 ? -4.629  8.441   10.523 1.00 0.00 20 A 1 
ATOM 283  N N    . SER A 1 21 ? -2.823  7.819   15.537 1.00 0.00 21 A 1 
ATOM 284  C CA   . SER A 1 21 ? -1.635  7.245   16.158 1.00 0.00 21 A 1 
ATOM 285  C C    . SER A 1 21 ? -0.526  8.287   16.276 1.00 0.00 21 A 1 
ATOM 286  O O    . SER A 1 21 ? -0.117  8.888   15.283 1.00 0.00 21 A 1 
ATOM 287  C CB   . SER A 1 21 ? -1.139  6.046   15.349 1.00 0.00 21 A 1 
ATOM 288  O OG   . SER A 1 21 ? -2.068  4.977   15.400 1.00 0.00 21 A 1 
ATOM 289  H H    . SER A 1 21 ? -2.728  8.332   14.707 1.00 0.00 21 A 1 
ATOM 290  H HA   . SER A 1 21 ? -1.907  6.913   17.149 1.00 0.00 21 A 1 
ATOM 291  H HB2  . SER A 1 21 ? -1.004  6.341   14.319 1.00 0.00 21 A 1 
ATOM 292  H HB3  . SER A 1 21 ? -0.196  5.707   15.753 1.00 0.00 21 A 1 
ATOM 293  H HG   . SER A 1 21 ? -1.605  4.144   15.283 1.00 0.00 21 A 1 
ATOM 294  N N    . GLU A 1 22 ? -0.046  8.495   17.498 1.00 0.00 22 A 1 
ATOM 295  C CA   . GLU A 1 22 ? 1.015   9.465   17.746 1.00 0.00 22 A 1 
ATOM 296  C C    . GLU A 1 22 ? 2.021   9.477   16.599 1.00 0.00 22 A 1 
ATOM 297  O O    . GLU A 1 22 ? 2.366   10.535  16.074 1.00 0.00 22 A 1 
ATOM 298  C CB   . GLU A 1 22 ? 1.729   9.147   19.062 1.00 0.00 22 A 1 
ATOM 299  C CG   . GLU A 1 22 ? 2.317   7.747   19.113 1.00 0.00 22 A 1 
ATOM 300  C CD   . GLU A 1 22 ? 2.393   7.197   20.524 1.00 0.00 22 A 1 
ATOM 301  O OE1  . GLU A 1 22 ? 3.256   7.666   21.296 1.00 0.00 22 A 1 
ATOM 302  O OE2  . GLU A 1 22 ? 1.592   6.300   20.855 1.00 0.00 22 A 1 
ATOM 303  H H    . GLU A 1 22 ? -0.413  7.985   18.250 1.00 0.00 22 A 1 
ATOM 304  H HA   . GLU A 1 22 ? 0.560   10.441  17.821 1.00 0.00 22 A 1 
ATOM 305  H HB2  . GLU A 1 22 ? 2.529   9.858   19.204 1.00 0.00 22 A 1 
ATOM 306  H HB3  . GLU A 1 22 ? 1.023   9.248   19.873 1.00 0.00 22 A 1 
ATOM 307  H HG2  . GLU A 1 22 ? 1.700   7.089   18.520 1.00 0.00 22 A 1 
ATOM 308  H HG3  . GLU A 1 22 ? 3.314   7.774   18.698 1.00 0.00 22 A 1 
ATOM 309  N N    . GLN A 1 23 ? 2.486   8.292   16.216 1.00 0.00 23 A 1 
ATOM 310  C CA   . GLN A 1 23 ? 3.454   8.166   15.132 1.00 0.00 23 A 1 
ATOM 311  C C    . GLN A 1 23 ? 2.871   7.363   13.974 1.00 0.00 23 A 1 
ATOM 312  O O    . GLN A 1 23 ? 2.461   6.215   14.144 1.00 0.00 23 A 1 
ATOM 313  C CB   . GLN A 1 23 ? 4.734   7.500   15.638 1.00 0.00 23 A 1 
ATOM 314  C CG   . GLN A 1 23 ? 4.636   5.985   15.730 1.00 0.00 23 A 1 
ATOM 315  C CD   . GLN A 1 23 ? 5.048   5.294   14.446 1.00 0.00 23 A 1 
ATOM 316  O OE1  . GLN A 1 23 ? 6.138   5.529   13.923 1.00 0.00 23 A 1 
ATOM 317  N NE2  . GLN A 1 23 ? 4.177   4.436   13.929 1.00 0.00 23 A 1 
ATOM 318  H H    . GLN A 1 23 ? 2.173   7.485   16.673 1.00 0.00 23 A 1 
ATOM 319  H HA   . GLN A 1 23 ? 3.690   9.160   14.782 1.00 0.00 23 A 1 
ATOM 320  H HB2  . GLN A 1 23 ? 5.543   7.746   14.967 1.00 0.00 23 A 1 
ATOM 321  H HB3  . GLN A 1 23 ? 4.962   7.884   16.621 1.00 0.00 23 A 1 
ATOM 322  H HG2  . GLN A 1 23 ? 5.280   5.644   16.527 1.00 0.00 23 A 1 
ATOM 323  H HG3  . GLN A 1 23 ? 3.614   5.717   15.955 1.00 0.00 23 A 1 
ATOM 324  H HE21 . GLN A 1 23 ? 3.328   4.299   14.399 1.00 0.00 23 A 1 
ATOM 325  H HE22 . GLN A 1 23 ? 4.418   3.975   13.099 1.00 0.00 23 A 1 
ATOM 326  N N    . THR A 1 24 ? 2.838   7.975   12.794 1.00 0.00 24 A 1 
ATOM 327  C CA   . THR A 1 24 ? 2.304   7.318   11.607 1.00 0.00 24 A 1 
ATOM 328  C C    . THR A 1 24 ? 3.339   7.279   10.488 1.00 0.00 24 A 1 
ATOM 329  O O    . THR A 1 24 ? 3.559   8.275   9.797  1.00 0.00 24 A 1 
ATOM 330  C CB   . THR A 1 24 ? 1.037   8.027   11.094 1.00 0.00 24 A 1 
ATOM 331  O OG1  . THR A 1 24 ? 1.268   9.437   11.000 1.00 0.00 24 A 1 
ATOM 332  C CG2  . THR A 1 24 ? -0.143  7.762   12.018 1.00 0.00 24 A 1 
ATOM 333  H H    . THR A 1 24 ? 3.179   8.891   12.721 1.00 0.00 24 A 1 
ATOM 334  H HA   . THR A 1 24 ? 2.041   6.305   11.876 1.00 0.00 24 A 1 
ATOM 335  H HB   . THR A 1 24 ? 0.800   7.643   10.113 1.00 0.00 24 A 1 
ATOM 336  H HG1  . THR A 1 24 ? 0.434   9.889   10.848 1.00 0.00 24 A 1 
ATOM 337  H HG21 . THR A 1 24 ? 0.207   7.279   12.918 1.00 0.00 24 A 1 
ATOM 338  H HG22 . THR A 1 24 ? -0.854  7.122   11.518 1.00 0.00 24 A 1 
ATOM 339  H HG23 . THR A 1 24 ? -0.617  8.698   12.273 1.00 0.00 24 A 1 
ATOM 340  N N    . LEU A 1 25 ? 3.972   6.125   10.314 1.00 0.00 25 A 1 
ATOM 341  C CA   . LEU A 1 25 ? 4.984   5.956   9.277  1.00 0.00 25 A 1 
ATOM 342  C C    . LEU A 1 25 ? 4.900   4.566   8.655  1.00 0.00 25 A 1 
ATOM 343  O O    . LEU A 1 25 ? 4.435   3.618   9.288  1.00 0.00 25 A 1 
ATOM 344  C CB   . LEU A 1 25 ? 6.381   6.183   9.858  1.00 0.00 25 A 1 
ATOM 345  C CG   . LEU A 1 25 ? 7.547   6.035   8.881  1.00 0.00 25 A 1 
ATOM 346  C CD1  . LEU A 1 25 ? 8.696   6.950   9.277  1.00 0.00 25 A 1 
ATOM 347  C CD2  . LEU A 1 25 ? 8.012   4.587   8.821  1.00 0.00 25 A 1 
ATOM 348  H H    . LEU A 1 25 ? 3.755   5.367   10.896 1.00 0.00 25 A 1 
ATOM 349  H HA   . LEU A 1 25 ? 4.798   6.693   8.510  1.00 0.00 25 A 1 
ATOM 350  H HB2  . LEU A 1 25 ? 6.413   7.184   10.261 1.00 0.00 25 A 1 
ATOM 351  H HB3  . LEU A 1 25 ? 6.525   5.470   10.658 1.00 0.00 25 A 1 
ATOM 352  H HG   . LEU A 1 25 ? 7.218   6.323   7.892  1.00 0.00 25 A 1 
ATOM 353  H HD11 . LEU A 1 25 ? 9.243   7.244   8.394  1.00 0.00 25 A 1 
ATOM 354  H HD12 . LEU A 1 25 ? 9.356   6.426   9.952  1.00 0.00 25 A 1 
ATOM 355  H HD13 . LEU A 1 25 ? 8.303   7.828   9.768  1.00 0.00 25 A 1 
ATOM 356  H HD21 . LEU A 1 25 ? 8.729   4.473   8.021  1.00 0.00 25 A 1 
ATOM 357  H HD22 . LEU A 1 25 ? 7.164   3.944   8.639  1.00 0.00 25 A 1 
ATOM 358  H HD23 . LEU A 1 25 ? 8.474   4.318   9.759  1.00 0.00 25 A 1 
ATOM 359  N N    . CYS A 1 26 ? 5.355   4.451   7.412  1.00 0.00 26 A 1 
ATOM 360  C CA   . CYS A 1 26 ? 5.333   3.177   6.703  1.00 0.00 26 A 1 
ATOM 361  C C    . CYS A 1 26 ? 6.716   2.532   6.702  1.00 0.00 26 A 1 
ATOM 362  O O    . CYS A 1 26 ? 7.622   2.981   6.001  1.00 0.00 26 A 1 
ATOM 363  C CB   . CYS A 1 26 ? 4.850   3.377   5.265  1.00 0.00 26 A 1 
ATOM 364  S SG   . CYS A 1 26 ? 4.708   1.835   4.307  1.00 0.00 26 A 1 
ATOM 365  H H    . CYS A 1 26 ? 5.714   5.244   6.959  1.00 0.00 26 A 1 
ATOM 366  H HA   . CYS A 1 26 ? 4.645   2.523   7.217  1.00 0.00 26 A 1 
ATOM 367  H HB2  . CYS A 1 26 ? 3.876   3.843   5.283  1.00 0.00 26 A 1 
ATOM 368  H HB3  . CYS A 1 26 ? 5.543   4.024   4.748  1.00 0.00 26 A 1 
ATOM 369  N N    . VAL A 1 27 ? 6.870   1.474   7.493  1.00 0.00 27 A 1 
ATOM 370  C CA   . VAL A 1 27 ? 8.141   0.766   7.583  1.00 0.00 27 A 1 
ATOM 371  C C    . VAL A 1 27 ? 8.501   0.113   6.253  1.00 0.00 27 A 1 
ATOM 372  O O    . VAL A 1 27 ? 9.667   -0.183  5.989  1.00 0.00 27 A 1 
ATOM 373  C CB   . VAL A 1 27 ? 8.105   -0.315  8.679  1.00 0.00 27 A 1 
ATOM 374  C CG1  . VAL A 1 27 ? 7.639   -1.644  8.105  1.00 0.00 27 A 1 
ATOM 375  C CG2  . VAL A 1 27 ? 9.471   -0.457  9.332  1.00 0.00 27 A 1 
ATOM 376  H H    . VAL A 1 27 ? 6.110   1.163   8.028  1.00 0.00 27 A 1 
ATOM 377  H HA   . VAL A 1 27 ? 8.906   1.484   7.839  1.00 0.00 27 A 1 
ATOM 378  H HB   . VAL A 1 27 ? 7.398   -0.008  9.436  1.00 0.00 27 A 1 
ATOM 379  H HG11 . VAL A 1 27 ? 7.050   -1.465  7.217  1.00 0.00 27 A 1 
ATOM 380  H HG12 . VAL A 1 27 ? 8.497   -2.249  7.853  1.00 0.00 27 A 1 
ATOM 381  H HG13 . VAL A 1 27 ? 7.036   -2.161  8.837  1.00 0.00 27 A 1 
ATOM 382  H HG21 . VAL A 1 27 ? 9.811   0.511   9.669  1.00 0.00 27 A 1 
ATOM 383  H HG22 . VAL A 1 27 ? 9.400   -1.128  10.177 1.00 0.00 27 A 1 
ATOM 384  H HG23 . VAL A 1 27 ? 10.174  -0.856  8.615  1.00 0.00 27 A 1 
ATOM 385  N N    . VAL A 1 28 ? 7.492   -0.110  5.417  1.00 0.00 28 A 1 
ATOM 386  C CA   . VAL A 1 28 ? 7.702   -0.726  4.112  1.00 0.00 28 A 1 
ATOM 387  C C    . VAL A 1 28 ? 8.488   0.197   3.188  1.00 0.00 28 A 1 
ATOM 388  O O    . VAL A 1 28 ? 9.578   -0.147  2.729  1.00 0.00 28 A 1 
ATOM 389  C CB   . VAL A 1 28 ? 6.364   -1.088  3.441  1.00 0.00 28 A 1 
ATOM 390  C CG1  . VAL A 1 28 ? 6.601   -1.932  2.198  1.00 0.00 28 A 1 
ATOM 391  C CG2  . VAL A 1 28 ? 5.455   -1.813  4.422  1.00 0.00 28 A 1 
ATOM 392  H H    . VAL A 1 28 ? 6.585   0.148   5.683  1.00 0.00 28 A 1 
ATOM 393  H HA   . VAL A 1 28 ? 8.265   -1.637  4.260  1.00 0.00 28 A 1 
ATOM 394  H HB   . VAL A 1 28 ? 5.876   -0.173  3.139  1.00 0.00 28 A 1 
ATOM 395  H HG11 . VAL A 1 28 ? 6.273   -1.387  1.325  1.00 0.00 28 A 1 
ATOM 396  H HG12 . VAL A 1 28 ? 7.654   -2.156  2.110  1.00 0.00 28 A 1 
ATOM 397  H HG13 . VAL A 1 28 ? 6.043   -2.854  2.277  1.00 0.00 28 A 1 
ATOM 398  H HG21 . VAL A 1 28 ? 5.701   -1.512  5.429  1.00 0.00 28 A 1 
ATOM 399  H HG22 . VAL A 1 28 ? 4.425   -1.562  4.212  1.00 0.00 28 A 1 
ATOM 400  H HG23 . VAL A 1 28 ? 5.593   -2.879  4.321  1.00 0.00 28 A 1 
ATOM 401  N N    . CYS A 1 29 ? 7.929   1.371   2.918  1.00 0.00 29 A 1 
ATOM 402  C CA   . CYS A 1 29 ? 8.577   2.346   2.049  1.00 0.00 29 A 1 
ATOM 403  C C    . CYS A 1 29 ? 9.164   3.495   2.863  1.00 0.00 29 A 1 
ATOM 404  O O    . CYS A 1 29 ? 9.358   4.597   2.350  1.00 0.00 29 A 1 
ATOM 405  C CB   . CYS A 1 29 ? 7.578   2.890   1.025  1.00 0.00 29 A 1 
ATOM 406  S SG   . CYS A 1 29 ? 6.261   3.921   1.746  1.00 0.00 29 A 1 
ATOM 407  H H    . CYS A 1 29 ? 7.058   1.589   3.314  1.00 0.00 29 A 1 
ATOM 408  H HA   . CYS A 1 29 ? 9.377   1.844   1.527  1.00 0.00 29 A 1 
ATOM 409  H HB2  . CYS A 1 29 ? 8.109   3.493   0.302  1.00 0.00 29 A 1 
ATOM 410  H HB3  . CYS A 1 29 ? 7.108   2.061   0.517  1.00 0.00 29 A 1 
ATOM 411  N N    . MET A 1 30 ? 9.446   3.229   4.134  1.00 0.00 30 A 1 
ATOM 412  C CA   . MET A 1 30 ? 10.014  4.240   5.018  1.00 0.00 30 A 1 
ATOM 413  C C    . MET A 1 30 ? 9.483   5.627   4.669  1.00 0.00 30 A 1 
ATOM 414  O O    . MET A 1 30 ? 10.229  6.607   4.675  1.00 0.00 30 A 1 
ATOM 415  C CB   . MET A 1 30 ? 11.541  4.228   4.929  1.00 0.00 30 A 1 
ATOM 416  C CG   . MET A 1 30 ? 12.178  3.008   5.574  1.00 0.00 30 A 1 
ATOM 417  S SD   . MET A 1 30 ? 12.677  3.305   7.281  1.00 0.00 30 A 1 
ATOM 418  C CE   . MET A 1 30 ? 11.090  3.256   8.110  1.00 0.00 30 A 1 
ATOM 419  H H    . MET A 1 30 ? 9.270   2.331   4.486  1.00 0.00 30 A 1 
ATOM 420  H HA   . MET A 1 30 ? 9.719   3.999   6.028  1.00 0.00 30 A 1 
ATOM 421  H HB2  . MET A 1 30 ? 11.829  4.251   3.889  1.00 0.00 30 A 1 
ATOM 422  H HB3  . MET A 1 30 ? 11.926  5.109   5.420  1.00 0.00 30 A 1 
ATOM 423  H HG2  . MET A 1 30 ? 11.466  2.196   5.558  1.00 0.00 30 A 1 
ATOM 424  H HG3  . MET A 1 30 ? 13.050  2.729   5.001  1.00 0.00 30 A 1 
ATOM 425  H HE1  . MET A 1 30 ? 11.180  2.691   9.026  1.00 0.00 30 A 1 
ATOM 426  H HE2  . MET A 1 30 ? 10.773  4.263   8.339  1.00 0.00 30 A 1 
ATOM 427  H HE3  . MET A 1 30 ? 10.361  2.786   7.466  1.00 0.00 30 A 1 
ATOM 428  N N    . CYS A 1 31 ? 8.192   5.703   4.364  1.00 0.00 31 A 1 
ATOM 429  C CA   . CYS A 1 31 ? 7.563   6.970   4.011  1.00 0.00 31 A 1 
ATOM 430  C C    . CYS A 1 31 ? 6.258   7.161   4.777  1.00 0.00 31 A 1 
ATOM 431  O O    . CYS A 1 31 ? 5.520   6.205   5.014  1.00 0.00 31 A 1 
ATOM 432  C CB   . CYS A 1 31 ? 7.298   7.030   2.506  1.00 0.00 31 A 1 
ATOM 433  S SG   . CYS A 1 31 ? 7.084   8.705   1.860  1.00 0.00 31 A 1 
ATOM 434  H H    . CYS A 1 31 ? 7.649   4.887   4.377  1.00 0.00 31 A 1 
ATOM 435  H HA   . CYS A 1 31 ? 8.243   7.764   4.280  1.00 0.00 31 A 1 
ATOM 436  H HB2  . CYS A 1 31 ? 8.131   6.581   1.983  1.00 0.00 31 A 1 
ATOM 437  H HB3  . CYS A 1 31 ? 6.400   6.473   2.284  1.00 0.00 31 A 1 
ATOM 438  H HG   . CYS A 1 31 ? 8.146   9.416   2.207  1.00 0.00 31 A 1 
ATOM 439  N N    . ASP A 1 32 ? 5.981   8.402   5.163  1.00 0.00 32 A 1 
ATOM 440  C CA   . ASP A 1 32 ? 4.766   8.719   5.904  1.00 0.00 32 A 1 
ATOM 441  C C    . ASP A 1 32 ? 3.543   8.656   4.993  1.00 0.00 32 A 1 
ATOM 442  O O    . ASP A 1 32 ? 3.665   8.686   3.769  1.00 0.00 32 A 1 
ATOM 443  C CB   . ASP A 1 32 ? 4.875   10.107  6.535  1.00 0.00 32 A 1 
ATOM 444  C CG   . ASP A 1 32 ? 4.827   11.218  5.505  1.00 0.00 32 A 1 
ATOM 445  O OD1  . ASP A 1 32 ? 3.941   11.173  4.626  1.00 0.00 32 A 1 
ATOM 446  O OD2  . ASP A 1 32 ? 5.676   12.131  5.576  1.00 0.00 32 A 1 
ATOM 447  H H    . ASP A 1 32 ? 6.609   9.122   4.944  1.00 0.00 32 A 1 
ATOM 448  H HA   . ASP A 1 32 ? 4.653   7.985   6.687  1.00 0.00 32 A 1 
ATOM 449  H HB2  . ASP A 1 32 ? 4.056   10.247  7.226  1.00 0.00 32 A 1 
ATOM 450  H HB3  . ASP A 1 32 ? 5.810   10.179  7.072  1.00 0.00 32 A 1 
ATOM 451  N N    . PHE A 1 33 ? 2.364   8.566   5.600  1.00 0.00 33 A 1 
ATOM 452  C CA   . PHE A 1 33 ? 1.119   8.496   4.844  1.00 0.00 33 A 1 
ATOM 453  C C    . PHE A 1 33 ? 0.488   9.879   4.706  1.00 0.00 33 A 1 
ATOM 454  O O    . PHE A 1 33 ? 0.540   10.691  5.630  1.00 0.00 33 A 1 
ATOM 455  C CB   . PHE A 1 33 ? 0.137   7.541   5.526  1.00 0.00 33 A 1 
ATOM 456  C CG   . PHE A 1 33 ? 0.804   6.381   6.207  1.00 0.00 33 A 1 
ATOM 457  C CD1  . PHE A 1 33 ? 1.075   5.214   5.511  1.00 0.00 33 A 1 
ATOM 458  C CD2  . PHE A 1 33 ? 1.160   6.457   7.544  1.00 0.00 33 A 1 
ATOM 459  C CE1  . PHE A 1 33 ? 1.690   4.145   6.135  1.00 0.00 33 A 1 
ATOM 460  C CE2  . PHE A 1 33 ? 1.775   5.391   8.173  1.00 0.00 33 A 1 
ATOM 461  C CZ   . PHE A 1 33 ? 2.039   4.233   7.468  1.00 0.00 33 A 1 
ATOM 462  H H    . PHE A 1 33 ? 2.331   8.546   6.580  1.00 0.00 33 A 1 
ATOM 463  H HA   . PHE A 1 33 ? 1.350   8.119   3.860  1.00 0.00 33 A 1 
ATOM 464  H HB2  . PHE A 1 33 ? -0.424  8.085   6.271  1.00 0.00 33 A 1 
ATOM 465  H HB3  . PHE A 1 33 ? -0.543  7.147   4.786  1.00 0.00 33 A 1 
ATOM 466  H HD1  . PHE A 1 33 ? 0.802   5.144   4.467  1.00 0.00 33 A 1 
ATOM 467  H HD2  . PHE A 1 33 ? 0.953   7.361   8.098  1.00 0.00 33 A 1 
ATOM 468  H HE1  . PHE A 1 33 ? 1.895   3.241   5.580  1.00 0.00 33 A 1 
ATOM 469  H HE2  . PHE A 1 33 ? 2.046   5.462   9.216  1.00 0.00 33 A 1 
ATOM 470  H HZ   . PHE A 1 33 ? 2.519   3.399   7.957  1.00 0.00 33 A 1 
ATOM 471  N N    . GLU A 1 34 ? -0.106  10.139  3.546  1.00 0.00 34 A 1 
ATOM 472  C CA   . GLU A 1 34 ? -0.745  11.423  3.286  1.00 0.00 34 A 1 
ATOM 473  C C    . GLU A 1 34 ? -2.253  11.334  3.503  1.00 0.00 34 A 1 
ATOM 474  O O    . GLU A 1 34 ? -2.812  10.243  3.615  1.00 0.00 34 A 1 
ATOM 475  C CB   . GLU A 1 34 ? -0.451  11.885  1.858  1.00 0.00 34 A 1 
ATOM 476  C CG   . GLU A 1 34 ? 0.965   12.401  1.665  1.00 0.00 34 A 1 
ATOM 477  C CD   . GLU A 1 34 ? 1.982   11.283  1.540  1.00 0.00 34 A 1 
ATOM 478  O OE1  . GLU A 1 34 ? 1.594   10.172  1.122  1.00 0.00 34 A 1 
ATOM 479  O OE2  . GLU A 1 34 ? 3.166   11.520  1.860  1.00 0.00 34 A 1 
ATOM 480  H H    . GLU A 1 34 ? -0.114  9.451   2.848  1.00 0.00 34 A 1 
ATOM 481  H HA   . GLU A 1 34 ? -0.336  12.143  3.979  1.00 0.00 34 A 1 
ATOM 482  H HB2  . GLU A 1 34 ? -0.605  11.055  1.185  1.00 0.00 34 A 1 
ATOM 483  H HB3  . GLU A 1 34 ? -1.138  12.678  1.600  1.00 0.00 34 A 1 
ATOM 484  H HG2  . GLU A 1 34 ? 0.998   12.998  0.766  1.00 0.00 34 A 1 
ATOM 485  H HG3  . GLU A 1 34 ? 1.230   13.015  2.513  1.00 0.00 34 A 1 
ATOM 486  N N    . SER A 1 35 ? -2.906  12.491  3.561  1.00 0.00 35 A 1 
ATOM 487  C CA   . SER A 1 35 ? -4.348  12.545  3.769  1.00 0.00 35 A 1 
ATOM 488  C C    . SER A 1 35 ? -5.095  12.137  2.502  1.00 0.00 35 A 1 
ATOM 489  O O    . SER A 1 35 ? -4.583  12.282  1.393  1.00 0.00 35 A 1 
ATOM 490  C CB   . SER A 1 35 ? -4.772  13.952  4.194  1.00 0.00 35 A 1 
ATOM 491  O OG   . SER A 1 35 ? -6.157  14.001  4.488  1.00 0.00 35 A 1 
ATOM 492  H H    . SER A 1 35 ? -2.405  13.328  3.465  1.00 0.00 35 A 1 
ATOM 493  H HA   . SER A 1 35 ? -4.596  11.850  4.558  1.00 0.00 35 A 1 
ATOM 494  H HB2  . SER A 1 35 ? -4.218  14.241  5.074  1.00 0.00 35 A 1 
ATOM 495  H HB3  . SER A 1 35 ? -4.561  14.646  3.392  1.00 0.00 35 A 1 
ATOM 496  H HG   . SER A 1 35 ? -6.660  13.835  3.688  1.00 0.00 35 A 1 
ATOM 497  N N    . ARG A 1 36 ? -6.310  11.626  2.678  1.00 0.00 36 A 1 
ATOM 498  C CA   . ARG A 1 36 ? -7.127  11.196  1.550  1.00 0.00 36 A 1 
ATOM 499  C C    . ARG A 1 36 ? -6.443  10.070  0.780  1.00 0.00 36 A 1 
ATOM 500  O O    . ARG A 1 36 ? -6.484  10.032  -0.449 1.00 0.00 36 A 1 
ATOM 501  C CB   . ARG A 1 36 ? -7.403  12.374  0.614  1.00 0.00 36 A 1 
ATOM 502  C CG   . ARG A 1 36 ? -8.430  13.355  1.154  1.00 0.00 36 A 1 
ATOM 503  C CD   . ARG A 1 36 ? -8.701  14.480  0.167  1.00 0.00 36 A 1 
ATOM 504  N NE   . ARG A 1 36 ? -9.376  15.611  0.798  1.00 0.00 36 A 1 
ATOM 505  C CZ   . ARG A 1 36 ? -10.637 15.575  1.212  1.00 0.00 36 A 1 
ATOM 506  N NH1  . ARG A 1 36 ? -11.357 14.471  1.064  1.00 0.00 36 A 1 
ATOM 507  N NH2  . ARG A 1 36 ? -11.182 16.646  1.777  1.00 0.00 36 A 1 
ATOM 508  H H    . ARG A 1 36 ? -6.664  11.536  3.587  1.00 0.00 36 A 1 
ATOM 509  H HA   . ARG A 1 36 ? -8.066  10.832  1.940  1.00 0.00 36 A 1 
ATOM 510  H HB2  . ARG A 1 36 ? -6.480  12.910  0.447  1.00 0.00 36 A 1 
ATOM 511  H HB3  . ARG A 1 36 ? -7.763  11.992  -0.329 1.00 0.00 36 A 1 
ATOM 512  H HG2  . ARG A 1 36 ? -9.353  12.827  1.343  1.00 0.00 36 A 1 
ATOM 513  H HG3  . ARG A 1 36 ? -8.060  13.778  2.076  1.00 0.00 36 A 1 
ATOM 514  H HD2  . ARG A 1 36 ? -7.759  14.817  -0.241 1.00 0.00 36 A 1 
ATOM 515  H HD3  . ARG A 1 36 ? -9.322  14.100  -0.629 1.00 0.00 36 A 1 
ATOM 516  H HE   . ARG A 1 36 ? -8.863  16.437  0.917  1.00 0.00 36 A 1 
ATOM 517  H HH11 . ARG A 1 36 ? -10.949 13.663  0.640  1.00 0.00 36 A 1 
ATOM 518  H HH12 . ARG A 1 36 ? -12.306 14.447  1.379  1.00 0.00 36 A 1 
ATOM 519  H HH21 . ARG A 1 36 ? -10.643 17.480  1.890  1.00 0.00 36 A 1 
ATOM 520  H HH22 . ARG A 1 36 ? -12.131 16.618  2.088  1.00 0.00 36 A 1 
ATOM 521  N N    . GLN A 1 37 ? -5.815  9.156   1.513  1.00 0.00 37 A 1 
ATOM 522  C CA   . GLN A 1 37 ? -5.122  8.030   0.899  1.00 0.00 37 A 1 
ATOM 523  C C    . GLN A 1 37 ? -5.526  6.716   1.558  1.00 0.00 37 A 1 
ATOM 524  O O    . GLN A 1 37 ? -5.683  6.644   2.778  1.00 0.00 37 A 1 
ATOM 525  C CB   . GLN A 1 37 ? -3.607  8.221   1.000  1.00 0.00 37 A 1 
ATOM 526  C CG   . GLN A 1 37 ? -3.107  9.489   0.328  1.00 0.00 37 A 1 
ATOM 527  C CD   . GLN A 1 37 ? -1.656  9.389   -0.101 1.00 0.00 37 A 1 
ATOM 528  O OE1  . GLN A 1 37 ? -0.831  8.796   0.594  1.00 0.00 37 A 1 
ATOM 529  N NE2  . GLN A 1 37 ? -1.337  9.969   -1.252 1.00 0.00 37 A 1 
ATOM 530  H H    . GLN A 1 37 ? -5.818  9.241   2.489  1.00 0.00 37 A 1 
ATOM 531  H HA   . GLN A 1 37 ? -5.402  7.997   -0.143 1.00 0.00 37 A 1 
ATOM 532  H HB2  . GLN A 1 37 ? -3.330  8.258   2.043  1.00 0.00 37 A 1 
ATOM 533  H HB3  . GLN A 1 37 ? -3.119  7.376   0.536  1.00 0.00 37 A 1 
ATOM 534  H HG2  . GLN A 1 37 ? -3.712  9.680   -0.546 1.00 0.00 37 A 1 
ATOM 535  H HG3  . GLN A 1 37 ? -3.207  10.311  1.020  1.00 0.00 37 A 1 
ATOM 536  H HE21 . GLN A 1 37 ? -2.047  10.425  -1.752 1.00 0.00 37 A 1 
ATOM 537  H HE22 . GLN A 1 37 ? -0.407  9.921   -1.553 1.00 0.00 37 A 1 
ATOM 538  N N    . LEU A 1 38 ? -5.695  5.679   0.745  1.00 0.00 38 A 1 
ATOM 539  C CA   . LEU A 1 38 ? -6.082  4.366   1.249  1.00 0.00 38 A 1 
ATOM 540  C C    . LEU A 1 38 ? -4.946  3.733   2.046  1.00 0.00 38 A 1 
ATOM 541  O O    . LEU A 1 38 ? -3.992  3.203   1.475  1.00 0.00 38 A 1 
ATOM 542  C CB   . LEU A 1 38 ? -6.480  3.450   0.091  1.00 0.00 38 A 1 
ATOM 543  C CG   . LEU A 1 38 ? -7.514  2.371   0.414  1.00 0.00 38 A 1 
ATOM 544  C CD1  . LEU A 1 38 ? -8.860  3.001   0.738  1.00 0.00 38 A 1 
ATOM 545  C CD2  . LEU A 1 38 ? -7.646  1.394   -0.746 1.00 0.00 38 A 1 
ATOM 546  H H    . LEU A 1 38 ? -5.556  5.798   -0.217 1.00 0.00 38 A 1 
ATOM 547  H HA   . LEU A 1 38 ? -6.932  4.500   1.901  1.00 0.00 38 A 1 
ATOM 548  H HB2  . LEU A 1 38 ? -6.884  4.069   -0.696 1.00 0.00 38 A 1 
ATOM 549  H HB3  . LEU A 1 38 ? -5.586  2.958   -0.263 1.00 0.00 38 A 1 
ATOM 550  H HG   . LEU A 1 38 ? -7.187  1.817   1.283  1.00 0.00 38 A 1 
ATOM 551  H HD11 . LEU A 1 38 ? -9.556  2.793   -0.060 1.00 0.00 38 A 1 
ATOM 552  H HD12 . LEU A 1 38 ? -8.741  4.069   0.844  1.00 0.00 38 A 1 
ATOM 553  H HD13 . LEU A 1 38 ? -9.237  2.587   1.662  1.00 0.00 38 A 1 
ATOM 554  H HD21 . LEU A 1 38 ? -6.664  1.064   -1.050 1.00 0.00 38 A 1 
ATOM 555  H HD22 . LEU A 1 38 ? -8.133  1.885   -1.576 1.00 0.00 38 A 1 
ATOM 556  H HD23 . LEU A 1 38 ? -8.232  0.543   -0.435 1.00 0.00 38 A 1 
ATOM 557  N N    . LEU A 1 39 ? -5.056  3.788   3.369  1.00 0.00 39 A 1 
ATOM 558  C CA   . LEU A 1 39 ? -4.039  3.217   4.246  1.00 0.00 39 A 1 
ATOM 559  C C    . LEU A 1 39 ? -4.593  2.025   5.019  1.00 0.00 39 A 1 
ATOM 560  O O    . LEU A 1 39 ? -5.784  1.721   4.940  1.00 0.00 39 A 1 
ATOM 561  C CB   . LEU A 1 39 ? -3.525  4.278   5.221  1.00 0.00 39 A 1 
ATOM 562  C CG   . LEU A 1 39 ? -3.190  5.641   4.615  1.00 0.00 39 A 1 
ATOM 563  C CD1  . LEU A 1 39 ? -2.762  6.617   5.700  1.00 0.00 39 A 1 
ATOM 564  C CD2  . LEU A 1 39 ? -2.103  5.503   3.560  1.00 0.00 39 A 1 
ATOM 565  H H    . LEU A 1 39 ? -5.839  4.223   3.767  1.00 0.00 39 A 1 
ATOM 566  H HA   . LEU A 1 39 ? -3.220  2.881   3.628  1.00 0.00 39 A 1 
ATOM 567  H HB2  . LEU A 1 39 ? -4.282  4.428   5.975  1.00 0.00 39 A 1 
ATOM 568  H HB3  . LEU A 1 39 ? -2.628  3.892   5.685  1.00 0.00 39 A 1 
ATOM 569  H HG   . LEU A 1 39 ? -4.073  6.042   4.136  1.00 0.00 39 A 1 
ATOM 570  H HD11 . LEU A 1 39 ? -3.569  6.749   6.405  1.00 0.00 39 A 1 
ATOM 571  H HD12 . LEU A 1 39 ? -2.516  7.568   5.252  1.00 0.00 39 A 1 
ATOM 572  H HD13 . LEU A 1 39 ? -1.895  6.227   6.213  1.00 0.00 39 A 1 
ATOM 573  H HD21 . LEU A 1 39 ? -2.502  4.992   2.696  1.00 0.00 39 A 1 
ATOM 574  H HD22 . LEU A 1 39 ? -1.278  4.934   3.965  1.00 0.00 39 A 1 
ATOM 575  H HD23 . LEU A 1 39 ? -1.756  6.484   3.270  1.00 0.00 39 A 1 
ATOM 576  N N    . ARG A 1 40 ? -3.723  1.355   5.767  1.00 0.00 40 A 1 
ATOM 577  C CA   . ARG A 1 40 ? -4.126  0.197   6.556  1.00 0.00 40 A 1 
ATOM 578  C C    . ARG A 1 40 ? -3.463  0.217   7.930  1.00 0.00 40 A 1 
ATOM 579  O O    . ARG A 1 40 ? -2.459  0.899   8.136  1.00 0.00 40 A 1 
ATOM 580  C CB   . ARG A 1 40 ? -3.765  -1.096  5.823  1.00 0.00 40 A 1 
ATOM 581  C CG   . ARG A 1 40 ? -4.769  -1.489  4.751  1.00 0.00 40 A 1 
ATOM 582  C CD   . ARG A 1 40 ? -4.839  -2.998  4.580  1.00 0.00 40 A 1 
ATOM 583  N NE   . ARG A 1 40 ? -6.141  -3.432  4.078  1.00 0.00 40 A 1 
ATOM 584  C CZ   . ARG A 1 40 ? -6.506  -3.338  2.805  1.00 0.00 40 A 1 
ATOM 585  N NH1  . ARG A 1 40 ? -5.673  -2.828  1.909  1.00 0.00 40 A 1 
ATOM 586  N NH2  . ARG A 1 40 ? -7.708  -3.754  2.426  1.00 0.00 40 A 1 
ATOM 587  H H    . ARG A 1 40 ? -2.788  1.646   5.789  1.00 0.00 40 A 1 
ATOM 588  H HA   . ARG A 1 40 ? -5.197  0.240   6.685  1.00 0.00 40 A 1 
ATOM 589  H HB2  . ARG A 1 40 ? -2.800  -0.973  5.353  1.00 0.00 40 A 1 
ATOM 590  H HB3  . ARG A 1 40 ? -3.707  -1.899  6.542  1.00 0.00 40 A 1 
ATOM 591  H HG2  . ARG A 1 40 ? -5.745  -1.124  5.033  1.00 0.00 40 A 1 
ATOM 592  H HG3  . ARG A 1 40 ? -4.473  -1.042  3.813  1.00 0.00 40 A 1 
ATOM 593  H HD2  . ARG A 1 40 ? -4.075  -3.304  3.881  1.00 0.00 40 A 1 
ATOM 594  H HD3  . ARG A 1 40 ? -4.659  -3.464  5.537  1.00 0.00 40 A 1 
ATOM 595  H HE   . ARG A 1 40 ? -6.772  -3.812  4.724  1.00 0.00 40 A 1 
ATOM 596  H HH11 . ARG A 1 40 ? -4.767  -2.514  2.191  1.00 0.00 40 A 1 
ATOM 597  H HH12 . ARG A 1 40 ? -5.950  -2.759  0.950  1.00 0.00 40 A 1 
ATOM 598  H HH21 . ARG A 1 40 ? -8.339  -4.140  3.099  1.00 0.00 40 A 1 
ATOM 599  H HH22 . ARG A 1 40 ? -7.982  -3.683  1.467  1.00 0.00 40 A 1 
ATOM 600  N N    . VAL A 1 41 ? -4.032  -0.534  8.867  1.00 0.00 41 A 1 
ATOM 601  C CA   . VAL A 1 41 ? -3.497  -0.603  10.221 1.00 0.00 41 A 1 
ATOM 602  C C    . VAL A 1 41 ? -3.432  -2.044  10.714 1.00 0.00 41 A 1 
ATOM 603  O O    . VAL A 1 41 ? -4.462  -2.691  10.910 1.00 0.00 41 A 1 
ATOM 604  C CB   . VAL A 1 41 ? -4.345  0.227   11.204 1.00 0.00 41 A 1 
ATOM 605  C CG1  . VAL A 1 41 ? -3.793  0.111   12.616 1.00 0.00 41 A 1 
ATOM 606  C CG2  . VAL A 1 41 ? -4.400  1.682   10.762 1.00 0.00 41 A 1 
ATOM 607  H H    . VAL A 1 41 ? -4.831  -1.055  8.642  1.00 0.00 41 A 1 
ATOM 608  H HA   . VAL A 1 41 ? -2.497  -0.193  10.206 1.00 0.00 41 A 1 
ATOM 609  H HB   . VAL A 1 41 ? -5.351  -0.166  11.200 1.00 0.00 41 A 1 
ATOM 610  H HG11 . VAL A 1 41 ? -2.741  -0.133  12.573 1.00 0.00 41 A 1 
ATOM 611  H HG12 . VAL A 1 41 ? -3.926  1.050   13.133 1.00 0.00 41 A 1 
ATOM 612  H HG13 . VAL A 1 41 ? -4.320  -0.670  13.145 1.00 0.00 41 A 1 
ATOM 613  H HG21 . VAL A 1 41 ? -5.012  1.766   9.877  1.00 0.00 41 A 1 
ATOM 614  H HG22 . VAL A 1 41 ? -4.826  2.283   11.552 1.00 0.00 41 A 1 
ATOM 615  H HG23 . VAL A 1 41 ? -3.401  2.030   10.544 1.00 0.00 41 A 1 
ATOM 616  N N    . LEU A 1 42 ? -2.217  -2.541  10.915 1.00 0.00 42 A 1 
ATOM 617  C CA   . LEU A 1 42 ? -2.017  -3.907  11.386 1.00 0.00 42 A 1 
ATOM 618  C C    . LEU A 1 42 ? -2.659  -4.110  12.755 1.00 0.00 42 A 1 
ATOM 619  O O    . LEU A 1 42 ? -2.889  -3.162  13.506 1.00 0.00 42 A 1 
ATOM 620  C CB   . LEU A 1 42 ? -0.524  -4.230  11.457 1.00 0.00 42 A 1 
ATOM 621  C CG   . LEU A 1 42 ? 0.161   -4.534  10.124 1.00 0.00 42 A 1 
ATOM 622  C CD1  . LEU A 1 42 ? 1.624   -4.889  10.345 1.00 0.00 42 A 1 
ATOM 623  C CD2  . LEU A 1 42 ? -0.559  -5.662  9.399  1.00 0.00 42 A 1 
ATOM 624  H H    . LEU A 1 42 ? -1.435  -1.978  10.742 1.00 0.00 42 A 1 
ATOM 625  H HA   . LEU A 1 42 ? -2.488  -4.574  10.679 1.00 0.00 42 A 1 
ATOM 626  H HB2  . LEU A 1 42 ? -0.023  -3.383  11.900 1.00 0.00 42 A 1 
ATOM 627  H HB3  . LEU A 1 42 ? -0.403  -5.093  12.097 1.00 0.00 42 A 1 
ATOM 628  H HG   . LEU A 1 42 ? 0.123   -3.654  9.498  1.00 0.00 42 A 1 
ATOM 629  H HD11 . LEU A 1 42 ? 1.948   -4.501  11.298 1.00 0.00 42 A 1 
ATOM 630  H HD12 . LEU A 1 42 ? 2.222   -4.455  9.557  1.00 0.00 42 A 1 
ATOM 631  H HD13 . LEU A 1 42 ? 1.739   -5.963  10.334 1.00 0.00 42 A 1 
ATOM 632  H HD21 . LEU A 1 42 ? 0.143   -6.451  9.175  1.00 0.00 42 A 1 
ATOM 633  H HD22 . LEU A 1 42 ? -0.983  -5.285  8.479  1.00 0.00 42 A 1 
ATOM 634  H HD23 . LEU A 1 42 ? -1.348  -6.048  10.028 1.00 0.00 42 A 1 
ATOM 635  N N    . PRO A 1 43 ? -2.953  -5.375  13.089 1.00 0.00 43 A 1 
ATOM 636  C CA   . PRO A 1 43 ? -3.569  -5.733  14.371 1.00 0.00 43 A 1 
ATOM 637  C C    . PRO A 1 43 ? -2.617  -5.540  15.546 1.00 0.00 43 A 1 
ATOM 638  O O    . PRO A 1 43 ? -2.947  -5.868  16.686 1.00 0.00 43 A 1 
ATOM 639  C CB   . PRO A 1 43 ? -3.912  -7.214  14.198 1.00 0.00 43 A 1 
ATOM 640  C CG   . PRO A 1 43 ? -2.950  -7.709  13.174 1.00 0.00 43 A 1 
ATOM 641  C CD   . PRO A 1 43 ? -2.706  -6.555  12.243 1.00 0.00 43 A 1 
ATOM 642  H HA   . PRO A 1 43 ? -4.474  -5.170  14.546 1.00 0.00 43 A 1 
ATOM 643  H HB2  . PRO A 1 43 ? -3.786  -7.728  15.141 1.00 0.00 43 A 1 
ATOM 644  H HB3  . PRO A 1 43 ? -4.933  -7.314  13.861 1.00 0.00 43 A 1 
ATOM 645  H HG2  . PRO A 1 43 ? -2.029  -8.009  13.650 1.00 0.00 43 A 1 
ATOM 646  H HG3  . PRO A 1 43 ? -3.383  -8.540  12.636 1.00 0.00 43 A 1 
ATOM 647  H HD2  . PRO A 1 43 ? -1.687  -6.566  11.886 1.00 0.00 43 A 1 
ATOM 648  H HD3  . PRO A 1 43 ? -3.398  -6.585  11.414 1.00 0.00 43 A 1 
ATOM 649  N N    . CYS A 1 44 ? -1.434  -5.006  15.261 1.00 0.00 44 A 1 
ATOM 650  C CA   . CYS A 1 44 ? -0.433  -4.769  16.294 1.00 0.00 44 A 1 
ATOM 651  C C    . CYS A 1 44 ? -0.279  -3.276  16.570 1.00 0.00 44 A 1 
ATOM 652  O O    . CYS A 1 44 ? 0.690   -2.847  17.195 1.00 0.00 44 A 1 
ATOM 653  C CB   . CYS A 1 44 ? 0.914   -5.362  15.874 1.00 0.00 44 A 1 
ATOM 654  S SG   . CYS A 1 44 ? 1.321   -5.113  14.116 1.00 0.00 44 A 1 
ATOM 655  H H    . CYS A 1 44 ? -1.229  -4.765  14.333 1.00 0.00 44 A 1 
ATOM 656  H HA   . CYS A 1 44 ? -0.766  -5.257  17.197 1.00 0.00 44 A 1 
ATOM 657  H HB2  . CYS A 1 44 ? 1.698   -4.905  16.460 1.00 0.00 44 A 1 
ATOM 658  H HB3  . CYS A 1 44 ? 0.904   -6.426  16.063 1.00 0.00 44 A 1 
ATOM 659  N N    . ASN A 1 45 ? -1.242  -2.490  16.100 1.00 0.00 45 A 1 
ATOM 660  C CA   . ASN A 1 45 ? -1.214  -1.045  16.296 1.00 0.00 45 A 1 
ATOM 661  C C    . ASN A 1 45 ? -0.122  -0.402  15.447 1.00 0.00 45 A 1 
ATOM 662  O O    . ASN A 1 45 ? 0.709   0.352   15.953 1.00 0.00 45 A 1 
ATOM 663  C CB   . ASN A 1 45 ? -0.989  -0.714  17.773 1.00 0.00 45 A 1 
ATOM 664  C CG   . ASN A 1 45 ? -1.793  -1.611  18.695 1.00 0.00 45 A 1 
ATOM 665  O OD1  . ASN A 1 45 ? -1.245  -2.497  19.350 1.00 0.00 45 A 1 
ATOM 666  N ND2  . ASN A 1 45 ? -3.100  -1.383  18.750 1.00 0.00 45 A 1 
ATOM 667  H H    . ASN A 1 45 ? -1.990  -2.892  15.609 1.00 0.00 45 A 1 
ATOM 668  H HA   . ASN A 1 45 ? -2.171  -0.651  15.989 1.00 0.00 45 A 1 
ATOM 669  H HB2  . ASN A 1 45 ? 0.058   -0.836  18.007 1.00 0.00 45 A 1 
ATOM 670  H HB3  . ASN A 1 45 ? -1.278  0.310   17.954 1.00 0.00 45 A 1 
ATOM 671  H HD21 . ASN A 1 45 ? -3.468  -0.659  18.201 1.00 0.00 45 A 1 
ATOM 672  H HD22 . ASN A 1 45 ? -3.643  -1.947  19.339 1.00 0.00 45 A 1 
ATOM 673  N N    . HIS A 1 46 ? -0.130  -0.706  14.153 1.00 0.00 46 A 1 
ATOM 674  C CA   . HIS A 1 46 ? 0.859   -0.157  13.232 1.00 0.00 46 A 1 
ATOM 675  C C    . HIS A 1 46 ? 0.202   0.284   11.928 1.00 0.00 46 A 1 
ATOM 676  O O    . HIS A 1 46 ? -0.650  -0.417  11.384 1.00 0.00 46 A 1 
ATOM 677  C CB   . HIS A 1 46 ? 1.948   -1.191  12.944 1.00 0.00 46 A 1 
ATOM 678  C CG   . HIS A 1 46 ? 2.978   -1.294  14.027 1.00 0.00 46 A 1 
ATOM 679  N ND1  . HIS A 1 46 ? 3.607   -2.476  14.357 1.00 0.00 46 A 1 
ATOM 680  C CD2  . HIS A 1 46 ? 3.490   -0.353  14.854 1.00 0.00 46 A 1 
ATOM 681  C CE1  . HIS A 1 46 ? 4.460   -2.257  15.343 1.00 0.00 46 A 1 
ATOM 682  N NE2  . HIS A 1 46 ? 4.408   -0.977  15.662 1.00 0.00 46 A 1 
ATOM 683  H H    . HIS A 1 46 ? -0.818  -1.313  13.809 1.00 0.00 46 A 1 
ATOM 684  H HA   . HIS A 1 46 ? 1.309   0.704   13.704 1.00 0.00 46 A 1 
ATOM 685  H HB2  . HIS A 1 46 ? 1.491   -2.163  12.829 1.00 0.00 46 A 1 
ATOM 686  H HB3  . HIS A 1 46 ? 2.454   -0.926  12.027 1.00 0.00 46 A 1 
ATOM 687  H HD2  . HIS A 1 46 ? 3.225   0.695   14.875 1.00 0.00 46 A 1 
ATOM 688  H HE1  . HIS A 1 46 ? 5.092   -2.999  15.808 1.00 0.00 46 A 1 
ATOM 689  H HE2  . HIS A 1 46 ? 4.876   -0.565  16.418 1.00 0.00 46 A 1 
ATOM 690  N N    . GLU A 1 47 ? 0.604   1.451   11.433 1.00 0.00 47 A 1 
ATOM 691  C CA   . GLU A 1 47 ? 0.053   1.985   10.194 1.00 0.00 47 A 1 
ATOM 692  C C    . GLU A 1 47 ? 0.880   1.537   8.992  1.00 0.00 47 A 1 
ATOM 693  O O    . GLU A 1 47 ? 2.101   1.409   9.078  1.00 0.00 47 A 1 
ATOM 694  C CB   . GLU A 1 47 ? 0.000   3.513   10.250 1.00 0.00 47 A 1 
ATOM 695  C CG   . GLU A 1 47 ? -0.822  4.052   11.408 1.00 0.00 47 A 1 
ATOM 696  C CD   . GLU A 1 47 ? -0.268  3.640   12.758 1.00 0.00 47 A 1 
ATOM 697  O OE1  . GLU A 1 47 ? 0.916   3.932   13.027 1.00 0.00 47 A 1 
ATOM 698  O OE2  . GLU A 1 47 ? -1.018  3.027   13.546 1.00 0.00 47 A 1 
ATOM 699  H H    . GLU A 1 47 ? 1.288   1.964   11.913 1.00 0.00 47 A 1 
ATOM 700  H HA   . GLU A 1 47 ? -0.952  1.603   10.086 1.00 0.00 47 A 1 
ATOM 701  H HB2  . GLU A 1 47 ? 1.007   3.893   10.342 1.00 0.00 47 A 1 
ATOM 702  H HB3  . GLU A 1 47 ? -0.429  3.880   9.329  1.00 0.00 47 A 1 
ATOM 703  H HG2  . GLU A 1 47 ? -0.833  5.130   11.354 1.00 0.00 47 A 1 
ATOM 704  H HG3  . GLU A 1 47 ? -1.832  3.678   11.321 1.00 0.00 47 A 1 
ATOM 705  N N    . PHE A 1 48 ? 0.205   1.299   7.872  1.00 0.00 48 A 1 
ATOM 706  C CA   . PHE A 1 48 ? 0.877   0.864   6.653  1.00 0.00 48 A 1 
ATOM 707  C C    . PHE A 1 48 ? 0.119   1.338   5.416  1.00 0.00 48 A 1 
ATOM 708  O O    . PHE A 1 48 ? -0.991  1.861   5.517  1.00 0.00 48 A 1 
ATOM 709  C CB   . PHE A 1 48 ? 1.005   -0.661  6.633  1.00 0.00 48 A 1 
ATOM 710  C CG   . PHE A 1 48 ? 1.862   -1.205  7.740  1.00 0.00 48 A 1 
ATOM 711  C CD1  . PHE A 1 48 ? 3.238   -1.277  7.597  1.00 0.00 48 A 1 
ATOM 712  C CD2  . PHE A 1 48 ? 1.292   -1.644  8.924  1.00 0.00 48 A 1 
ATOM 713  C CE1  . PHE A 1 48 ? 4.030   -1.777  8.614  1.00 0.00 48 A 1 
ATOM 714  C CE2  . PHE A 1 48 ? 2.078   -2.144  9.944  1.00 0.00 48 A 1 
ATOM 715  C CZ   . PHE A 1 48 ? 3.449   -2.212  9.789  1.00 0.00 48 A 1 
ATOM 716  H H    . PHE A 1 48 ? -0.768  1.419   7.866  1.00 0.00 48 A 1 
ATOM 717  H HA   . PHE A 1 48 ? 1.863   1.300   6.645  1.00 0.00 48 A 1 
ATOM 718  H HB2  . PHE A 1 48 ? 0.023   -1.099  6.729  1.00 0.00 48 A 1 
ATOM 719  H HB3  . PHE A 1 48 ? 1.441   -0.965  5.694  1.00 0.00 48 A 1 
ATOM 720  H HD1  . PHE A 1 48 ? 3.694   -0.938  6.677  1.00 0.00 48 A 1 
ATOM 721  H HD2  . PHE A 1 48 ? 0.220   -1.592  9.047  1.00 0.00 48 A 1 
ATOM 722  H HE1  . PHE A 1 48 ? 5.101   -1.829  8.488  1.00 0.00 48 A 1 
ATOM 723  H HE2  . PHE A 1 48 ? 1.621   -2.483  10.862 1.00 0.00 48 A 1 
ATOM 724  H HZ   . PHE A 1 48 ? 4.066   -2.602  10.585 1.00 0.00 48 A 1 
ATOM 725  N N    . HIS A 1 49 ? 0.728   1.152   4.249  1.00 0.00 49 A 1 
ATOM 726  C CA   . HIS A 1 49 ? 0.112   1.560   2.992  1.00 0.00 49 A 1 
ATOM 727  C C    . HIS A 1 49 ? -0.674  0.408   2.373  1.00 0.00 49 A 1 
ATOM 728  O O    . HIS A 1 49 ? -0.136  -0.677  2.156  1.00 0.00 49 A 1 
ATOM 729  C CB   . HIS A 1 49 ? 1.179   2.050   2.012  1.00 0.00 49 A 1 
ATOM 730  C CG   . HIS A 1 49 ? 1.494   3.507   2.149  1.00 0.00 49 A 1 
ATOM 731  N ND1  . HIS A 1 49 ? 2.780   3.992   2.260  1.00 0.00 49 A 1 
ATOM 732  C CD2  . HIS A 1 49 ? 0.681   4.589   2.191  1.00 0.00 49 A 1 
ATOM 733  C CE1  . HIS A 1 49 ? 2.744   5.308   2.366  1.00 0.00 49 A 1 
ATOM 734  N NE2  . HIS A 1 49 ? 1.482   5.696   2.326  1.00 0.00 49 A 1 
ATOM 735  H H    . HIS A 1 49 ? 1.612   0.729   4.234  1.00 0.00 49 A 1 
ATOM 736  H HA   . HIS A 1 49 ? -0.569  2.371   3.204  1.00 0.00 49 A 1 
ATOM 737  H HB2  . HIS A 1 49 ? 2.091   1.496   2.178  1.00 0.00 49 A 1 
ATOM 738  H HB3  . HIS A 1 49 ? 0.837   1.877   1.002  1.00 0.00 49 A 1 
ATOM 739  H HD2  . HIS A 1 49 ? -0.398  4.583   2.130  1.00 0.00 49 A 1 
ATOM 740  H HE1  . HIS A 1 49 ? 3.601   5.958   2.468  1.00 0.00 49 A 1 
ATOM 741  H HE2  . HIS A 1 49 ? 1.169   6.612   2.470  1.00 0.00 49 A 1 
ATOM 742  N N    . ALA A 1 50 ? -1.950  0.652   2.091  1.00 0.00 50 A 1 
ATOM 743  C CA   . ALA A 1 50 ? -2.809  -0.364  1.496  1.00 0.00 50 A 1 
ATOM 744  C C    . ALA A 1 50 ? -2.096  -1.089  0.360  1.00 0.00 50 A 1 
ATOM 745  O O    . ALA A 1 50 ? -2.406  -2.240  0.053  1.00 0.00 50 A 1 
ATOM 746  C CB   . ALA A 1 50 ? -4.100  0.265   0.995  1.00 0.00 50 A 1 
ATOM 747  H H    . ALA A 1 50 ? -2.321  1.537   2.287  1.00 0.00 50 A 1 
ATOM 748  H HA   . ALA A 1 50 ? -3.061  -1.080  2.265  1.00 0.00 50 A 1 
ATOM 749  H HB1  . ALA A 1 50 ? -4.563  -0.392  0.272  1.00 0.00 50 A 1 
ATOM 750  H HB2  . ALA A 1 50 ? -4.773  0.417   1.826  1.00 0.00 50 A 1 
ATOM 751  H HB3  . ALA A 1 50 ? -3.881  1.214   0.530  1.00 0.00 50 A 1 
ATOM 752  N N    . LYS A 1 51 ? -1.138  -0.409  -0.261 1.00 0.00 51 A 1 
ATOM 753  C CA   . LYS A 1 51 ? -0.379  -0.989  -1.363 1.00 0.00 51 A 1 
ATOM 754  C C    . LYS A 1 51 ? 0.859   -1.716  -0.848 1.00 0.00 51 A 1 
ATOM 755  O O    . LYS A 1 51 ? 1.100   -2.873  -1.193 1.00 0.00 51 A 1 
ATOM 756  C CB   . LYS A 1 51 ? 0.033   0.102   -2.354 1.00 0.00 51 A 1 
ATOM 757  C CG   . LYS A 1 51 ? 0.837   1.226   -1.722 1.00 0.00 51 A 1 
ATOM 758  C CD   . LYS A 1 51 ? 1.108   2.343   -2.716 1.00 0.00 51 A 1 
ATOM 759  C CE   . LYS A 1 51 ? -0.102  3.250   -2.880 1.00 0.00 51 A 1 
ATOM 760  N NZ   . LYS A 1 51 ? 0.263   4.558   -3.490 1.00 0.00 51 A 1 
ATOM 761  H H    . LYS A 1 51 ? -0.935  0.505   0.031  1.00 0.00 51 A 1 
ATOM 762  H HA   . LYS A 1 51 ? -1.016  -1.699  -1.867 1.00 0.00 51 A 1 
ATOM 763  H HB2  . LYS A 1 51 ? 0.631   -0.345  -3.135 1.00 0.00 51 A 1 
ATOM 764  H HB3  . LYS A 1 51 ? -0.857  0.528   -2.793 1.00 0.00 51 A 1 
ATOM 765  H HG2  . LYS A 1 51 ? 0.282   1.628   -0.888 1.00 0.00 51 A 1 
ATOM 766  H HG3  . LYS A 1 51 ? 1.780   0.830   -1.373 1.00 0.00 51 A 1 
ATOM 767  H HD2  . LYS A 1 51 ? 1.940   2.934   -2.362 1.00 0.00 51 A 1 
ATOM 768  H HD3  . LYS A 1 51 ? 1.355   1.909   -3.674 1.00 0.00 51 A 1 
ATOM 769  H HE2  . LYS A 1 51 ? -0.822  2.755   -3.514 1.00 0.00 51 A 1 
ATOM 770  H HE3  . LYS A 1 51 ? -0.538  3.425   -1.908 1.00 0.00 51 A 1 
ATOM 771  H HZ1  . LYS A 1 51 ? -0.132  4.627   -4.450 1.00 0.00 51 A 1 
ATOM 772  H HZ2  . LYS A 1 51 ? 1.298   4.650   -3.546 1.00 0.00 51 A 1 
ATOM 773  H HZ3  . LYS A 1 51 ? -0.112  5.338   -2.915 1.00 0.00 51 A 1 
ATOM 774  N N    . CYS A 1 52 ? 1.640   -1.032  -0.019 1.00 0.00 52 A 1 
ATOM 775  C CA   . CYS A 1 52 ? 2.853   -1.613  0.545  1.00 0.00 52 A 1 
ATOM 776  C C    . CYS A 1 52 ? 2.541   -2.912  1.282  1.00 0.00 52 A 1 
ATOM 777  O O    . CYS A 1 52 ? 2.929   -3.995  0.844  1.00 0.00 52 A 1 
ATOM 778  C CB   . CYS A 1 52 ? 3.523   -0.621  1.498  1.00 0.00 52 A 1 
ATOM 779  S SG   . CYS A 1 52 ? 4.106   0.906   0.693  1.00 0.00 52 A 1 
ATOM 780  H H    . CYS A 1 52 ? 1.395   -0.112  0.220  1.00 0.00 52 A 1 
ATOM 781  H HA   . CYS A 1 52 ? 3.527   -1.828  -0.269 1.00 0.00 52 A 1 
ATOM 782  H HB2  . CYS A 1 52 ? 2.817   -0.338  2.266  1.00 0.00 52 A 1 
ATOM 783  H HB3  . CYS A 1 52 ? 4.376   -1.097  1.959  1.00 0.00 52 A 1 
ATOM 784  N N    . VAL A 1 53 ? 1.838   -2.796  2.404  1.00 0.00 53 A 1 
ATOM 785  C CA   . VAL A 1 53 ? 1.473   -3.960  3.202  1.00 0.00 53 A 1 
ATOM 786  C C    . VAL A 1 53 ? 0.946   -5.087  2.320  1.00 0.00 53 A 1 
ATOM 787  O O    . VAL A 1 53 ? 1.135   -6.266  2.623  1.00 0.00 53 A 1 
ATOM 788  C CB   . VAL A 1 53 ? 0.407   -3.607  4.256  1.00 0.00 53 A 1 
ATOM 789  C CG1  . VAL A 1 53 ? -0.954  -3.431  3.601  1.00 0.00 53 A 1 
ATOM 790  C CG2  . VAL A 1 53 ? 0.353   -4.675  5.338  1.00 0.00 53 A 1 
ATOM 791  H H    . VAL A 1 53 ? 1.558   -1.905  2.702  1.00 0.00 53 A 1 
ATOM 792  H HA   . VAL A 1 53 ? 2.359   -4.303  3.717  1.00 0.00 53 A 1 
ATOM 793  H HB   . VAL A 1 53 ? 0.684   -2.671  4.718  1.00 0.00 53 A 1 
ATOM 794  H HG11 . VAL A 1 53 ? -0.960  -2.518  3.024  1.00 0.00 53 A 1 
ATOM 795  H HG12 . VAL A 1 53 ? -1.153  -4.270  2.951  1.00 0.00 53 A 1 
ATOM 796  H HG13 . VAL A 1 53 ? -1.716  -3.378  4.364  1.00 0.00 53 A 1 
ATOM 797  H HG21 . VAL A 1 53 ? 0.289   -5.650  4.877  1.00 0.00 53 A 1 
ATOM 798  H HG22 . VAL A 1 53 ? 1.247   -4.621  5.943  1.00 0.00 53 A 1 
ATOM 799  H HG23 . VAL A 1 53 ? -0.513  -4.514  5.961  1.00 0.00 53 A 1 
ATOM 800  N N    . ASP A 1 54 ? 0.286   -4.717  1.229  1.00 0.00 54 A 1 
ATOM 801  C CA   . ASP A 1 54 ? -0.268  -5.696  0.301  1.00 0.00 54 A 1 
ATOM 802  C C    . ASP A 1 54 ? 0.844   -6.482  -0.387 1.00 0.00 54 A 1 
ATOM 803  O O    . ASP A 1 54 ? 0.701   -7.675  -0.658 1.00 0.00 54 A 1 
ATOM 804  C CB   . ASP A 1 54 ? -1.141  -5.003  -0.745 1.00 0.00 54 A 1 
ATOM 805  C CG   . ASP A 1 54 ? -2.591  -4.901  -0.314 1.00 0.00 54 A 1 
ATOM 806  O OD1  . ASP A 1 54 ? -2.955  -5.537  0.697  1.00 0.00 54 A 1 
ATOM 807  O OD2  . ASP A 1 54 ? -3.361  -4.185  -0.987 1.00 0.00 54 A 1 
ATOM 808  H H    . ASP A 1 54 ? 0.168   -3.762  1.042  1.00 0.00 54 A 1 
ATOM 809  H HA   . ASP A 1 54 ? -0.878  -6.383  0.868  1.00 0.00 54 A 1 
ATOM 810  H HB2  . ASP A 1 54 ? -0.765  -4.004  -0.914 1.00 0.00 54 A 1 
ATOM 811  H HB3  . ASP A 1 54 ? -1.097  -5.561  -1.669 1.00 0.00 54 A 1 
ATOM 812  N N    . LYS A 1 55 ? 1.953   -5.806  -0.667 1.00 0.00 55 A 1 
ATOM 813  C CA   . LYS A 1 55 ? 3.091   -6.440  -1.323 1.00 0.00 55 A 1 
ATOM 814  C C    . LYS A 1 55 ? 3.923   -7.235  -0.322 1.00 0.00 55 A 1 
ATOM 815  O O    . LYS A 1 55 ? 4.490   -8.274  -0.659 1.00 0.00 55 A 1 
ATOM 816  C CB   . LYS A 1 55 ? 3.965   -5.385  -2.005 1.00 0.00 55 A 1 
ATOM 817  C CG   . LYS A 1 55 ? 4.689   -5.899  -3.237 1.00 0.00 55 A 1 
ATOM 818  C CD   . LYS A 1 55 ? 5.238   -4.759  -4.078 1.00 0.00 55 A 1 
ATOM 819  C CE   . LYS A 1 55 ? 4.211   -4.265  -5.086 1.00 0.00 55 A 1 
ATOM 820  N NZ   . LYS A 1 55 ? 4.854   -3.594  -6.250 1.00 0.00 55 A 1 
ATOM 821  H H    . LYS A 1 55 ? 2.008   -4.857  -0.426 1.00 0.00 55 A 1 
ATOM 822  H HA   . LYS A 1 55 ? 2.708   -7.116  -2.072 1.00 0.00 55 A 1 
ATOM 823  H HB2  . LYS A 1 55 ? 3.342   -4.554  -2.300 1.00 0.00 55 A 1 
ATOM 824  H HB3  . LYS A 1 55 ? 4.704   -5.036  -1.299 1.00 0.00 55 A 1 
ATOM 825  H HG2  . LYS A 1 55 ? 5.509   -6.529  -2.926 1.00 0.00 55 A 1 
ATOM 826  H HG3  . LYS A 1 55 ? 3.998   -6.475  -3.836 1.00 0.00 55 A 1 
ATOM 827  H HD2  . LYS A 1 55 ? 5.509   -3.941  -3.428 1.00 0.00 55 A 1 
ATOM 828  H HD3  . LYS A 1 55 ? 6.114   -5.104  -4.610 1.00 0.00 55 A 1 
ATOM 829  H HE2  . LYS A 1 55 ? 3.638   -5.109  -5.439 1.00 0.00 55 A 1 
ATOM 830  H HE3  . LYS A 1 55 ? 3.553   -3.564  -4.595 1.00 0.00 55 A 1 
ATOM 831  H HZ1  . LYS A 1 55 ? 5.742   -3.141  -5.954 1.00 0.00 55 A 1 
ATOM 832  H HZ2  . LYS A 1 55 ? 4.220   -2.867  -6.638 1.00 0.00 55 A 1 
ATOM 833  H HZ3  . LYS A 1 55 ? 5.063   -4.290  -6.993 1.00 0.00 55 A 1 
ATOM 834  N N    . TRP A 1 56 ? 3.990   -6.741  0.909  1.00 0.00 56 A 1 
ATOM 835  C CA   . TRP A 1 56 ? 4.752   -7.407  1.959  1.00 0.00 56 A 1 
ATOM 836  C C    . TRP A 1 56 ? 4.056   -8.687  2.408  1.00 0.00 56 A 1 
ATOM 837  O O    . TRP A 1 56 ? 4.615   -9.780  2.301  1.00 0.00 56 A 1 
ATOM 838  C CB   . TRP A 1 56 ? 4.941   -6.469  3.153  1.00 0.00 56 A 1 
ATOM 839  C CG   . TRP A 1 56 ? 5.583   -7.133  4.333  1.00 0.00 56 A 1 
ATOM 840  C CD1  . TRP A 1 56 ? 4.948   -7.694  5.404  1.00 0.00 56 A 1 
ATOM 841  C CD2  . TRP A 1 56 ? 6.986   -7.302  4.563  1.00 0.00 56 A 1 
ATOM 842  N NE1  . TRP A 1 56 ? 5.872   -8.202  6.285  1.00 0.00 56 A 1 
ATOM 843  C CE2  . TRP A 1 56 ? 7.129   -7.975  5.792  1.00 0.00 56 A 1 
ATOM 844  C CE3  . TRP A 1 56 ? 8.135   -6.953  3.848  1.00 0.00 56 A 1 
ATOM 845  C CZ2  . TRP A 1 56 ? 8.375   -8.303  6.320  1.00 0.00 56 A 1 
ATOM 846  C CZ3  . TRP A 1 56 ? 9.371   -7.279  4.374  1.00 0.00 56 A 1 
ATOM 847  C CH2  . TRP A 1 56 ? 9.483   -7.949  5.600  1.00 0.00 56 A 1 
ATOM 848  H H    . TRP A 1 56 ? 3.516   -5.908  1.117  1.00 0.00 56 A 1 
ATOM 849  H HA   . TRP A 1 56 ? 5.721   -7.660  1.555  1.00 0.00 56 A 1 
ATOM 850  H HB2  . TRP A 1 56 ? 5.565   -5.640  2.856  1.00 0.00 56 A 1 
ATOM 851  H HB3  . TRP A 1 56 ? 3.976   -6.096  3.464  1.00 0.00 56 A 1 
ATOM 852  H HD1  . TRP A 1 56 ? 3.876   -7.725  5.528  1.00 0.00 56 A 1 
ATOM 853  H HE1  . TRP A 1 56 ? 5.663   -8.655  7.130  1.00 0.00 56 A 1 
ATOM 854  H HE3  . TRP A 1 56 ? 8.070   -6.437  2.902  1.00 0.00 56 A 1 
ATOM 855  H HZ2  . TRP A 1 56 ? 8.478   -8.820  7.263  1.00 0.00 56 A 1 
ATOM 856  H HZ3  . TRP A 1 56 ? 10.271  -7.017  3.837  1.00 0.00 56 A 1 
ATOM 857  H HH2  . TRP A 1 56 ? 10.468  -8.183  5.972  1.00 0.00 56 A 1 
ATOM 858  N N    . LEU A 1 57 ? 2.834   -8.547  2.910  1.00 0.00 57 A 1 
ATOM 859  C CA   . LEU A 1 57 ? 2.062   -9.693  3.375  1.00 0.00 57 A 1 
ATOM 860  C C    . LEU A 1 57 ? 2.186   -10.864 2.404  1.00 0.00 57 A 1 
ATOM 861  O O    . LEU A 1 57 ? 2.335   -12.014 2.817  1.00 0.00 57 A 1 
ATOM 862  C CB   . LEU A 1 57 ? 0.590   -9.309  3.541  1.00 0.00 57 A 1 
ATOM 863  C CG   . LEU A 1 57 ? 0.274   -8.344  4.685  1.00 0.00 57 A 1 
ATOM 864  C CD1  . LEU A 1 57 ? -1.130  -7.779  4.534  1.00 0.00 57 A 1 
ATOM 865  C CD2  . LEU A 1 57 ? 0.428   -9.042  6.029  1.00 0.00 57 A 1 
ATOM 866  H H    . LEU A 1 57 ? 2.441   -7.651  2.970  1.00 0.00 57 A 1 
ATOM 867  H HA   . LEU A 1 57 ? 2.458   -9.993  4.334  1.00 0.00 57 A 1 
ATOM 868  H HB2  . LEU A 1 57 ? 0.263   -8.849  2.621  1.00 0.00 57 A 1 
ATOM 869  H HB3  . LEU A 1 57 ? 0.029   -10.217 3.708  1.00 0.00 57 A 1 
ATOM 870  H HG   . LEU A 1 57 ? 0.971   -7.518  4.654  1.00 0.00 57 A 1 
ATOM 871  H HD11 . LEU A 1 57 ? -1.832  -8.589  4.410  1.00 0.00 57 A 1 
ATOM 872  H HD12 . LEU A 1 57 ? -1.167  -7.135  3.668  1.00 0.00 57 A 1 
ATOM 873  H HD13 . LEU A 1 57 ? -1.386  -7.211  5.416  1.00 0.00 57 A 1 
ATOM 874  H HD21 . LEU A 1 57 ? 0.435   -10.112 5.880  1.00 0.00 57 A 1 
ATOM 875  H HD22 . LEU A 1 57 ? -0.399  -8.774  6.670  1.00 0.00 57 A 1 
ATOM 876  H HD23 . LEU A 1 57 ? 1.356   -8.736  6.489  1.00 0.00 57 A 1 
ATOM 877  N N    . LYS A 1 58 ? 2.127   -10.562 1.112  1.00 0.00 58 A 1 
ATOM 878  C CA   . LYS A 1 58 ? 2.237   -11.588 0.081  1.00 0.00 58 A 1 
ATOM 879  C C    . LYS A 1 58 ? 3.501   -12.418 0.272  1.00 0.00 58 A 1 
ATOM 880  O O    . LYS A 1 58 ? 3.479   -13.641 0.130  1.00 0.00 58 A 1 
ATOM 881  C CB   . LYS A 1 58 ? 2.241   -10.945 -1.308 1.00 0.00 58 A 1 
ATOM 882  C CG   . LYS A 1 58 ? 1.639   -11.827 -2.388 1.00 0.00 58 A 1 
ATOM 883  C CD   . LYS A 1 58 ? 2.068   -11.380 -3.776 1.00 0.00 58 A 1 
ATOM 884  C CE   . LYS A 1 58 ? 1.016   -11.721 -4.821 1.00 0.00 58 A 1 
ATOM 885  N NZ   . LYS A 1 58 ? 1.225   -10.963 -6.086 1.00 0.00 58 A 1 
ATOM 886  H H    . LYS A 1 58 ? 2.007   -9.626  0.844  1.00 0.00 58 A 1 
ATOM 887  H HA   . LYS A 1 58 ? 1.378   -12.236 0.165  1.00 0.00 58 A 1 
ATOM 888  H HB2  . LYS A 1 58 ? 1.677   -10.025 -1.268 1.00 0.00 58 A 1 
ATOM 889  H HB3  . LYS A 1 58 ? 3.261   -10.720 -1.584 1.00 0.00 58 A 1 
ATOM 890  H HG2  . LYS A 1 58 ? 1.964   -12.844 -2.233 1.00 0.00 58 A 1 
ATOM 891  H HG3  . LYS A 1 58 ? 0.561   -11.777 -2.321 1.00 0.00 58 A 1 
ATOM 892  H HD2  . LYS A 1 58 ? 2.219   -10.311 -3.770 1.00 0.00 58 A 1 
ATOM 893  H HD3  . LYS A 1 58 ? 2.993   -11.876 -4.034 1.00 0.00 58 A 1 
ATOM 894  H HE2  . LYS A 1 58 ? 1.067   -12.778 -5.032 1.00 0.00 58 A 1 
ATOM 895  H HE3  . LYS A 1 58 ? 0.041   -11.480 -4.423 1.00 0.00 58 A 1 
ATOM 896  H HZ1  . LYS A 1 58 ? 0.515   -10.208 -6.171 1.00 0.00 58 A 1 
ATOM 897  H HZ2  . LYS A 1 58 ? 1.136   -11.600 -6.903 1.00 0.00 58 A 1 
ATOM 898  H HZ3  . LYS A 1 58 ? 2.173   -10.536 -6.094 1.00 0.00 58 A 1 
ATOM 899  N N    . ALA A 1 59 ? 4.601   -11.747 0.596  1.00 0.00 59 A 1 
ATOM 900  C CA   . ALA A 1 59 ? 5.874   -12.425 0.811  1.00 0.00 59 A 1 
ATOM 901  C C    . ALA A 1 59 ? 5.956   -13.008 2.217  1.00 0.00 59 A 1 
ATOM 902  O O    . ALA A 1 59 ? 6.347   -14.160 2.400  1.00 0.00 59 A 1 
ATOM 903  C CB   . ALA A 1 59 ? 7.030   -11.465 0.567  1.00 0.00 59 A 1 
ATOM 904  H H    . ALA A 1 59 ? 4.556   -10.774 0.695  1.00 0.00 59 A 1 
ATOM 905  H HA   . ALA A 1 59 ? 5.949   -13.229 0.093  1.00 0.00 59 A 1 
ATOM 906  H HB1  . ALA A 1 59 ? 6.945   -10.623 1.239  1.00 0.00 59 A 1 
ATOM 907  H HB2  . ALA A 1 59 ? 7.965   -11.976 0.746  1.00 0.00 59 A 1 
ATOM 908  H HB3  . ALA A 1 59 ? 6.999   -11.117 -0.454 1.00 0.00 59 A 1 
ATOM 909  N N    . ASN A 1 60 ? 5.584   -12.204 3.209  1.00 0.00 60 A 1 
ATOM 910  C CA   . ASN A 1 60 ? 5.617   -12.641 4.600  1.00 0.00 60 A 1 
ATOM 911  C C    . ASN A 1 60 ? 4.341   -12.230 5.329  1.00 0.00 60 A 1 
ATOM 912  O O    . ASN A 1 60 ? 4.040   -11.043 5.455  1.00 0.00 60 A 1 
ATOM 913  C CB   . ASN A 1 60 ? 6.836   -12.052 5.312  1.00 0.00 60 A 1 
ATOM 914  C CG   . ASN A 1 60 ? 8.140   -12.442 4.644  1.00 0.00 60 A 1 
ATOM 915  O OD1  . ASN A 1 60 ? 8.444   -13.626 4.493  1.00 0.00 60 A 1 
ATOM 916  N ND2  . ASN A 1 60 ? 8.919   -11.445 4.240  1.00 0.00 60 A 1 
ATOM 917  H H    . ASN A 1 60 ? 5.281   -11.296 3.000  1.00 0.00 60 A 1 
ATOM 918  H HA   . ASN A 1 60 ? 5.691   -13.718 4.607  1.00 0.00 60 A 1 
ATOM 919  H HB2  . ASN A 1 60 ? 6.761   -10.975 5.310  1.00 0.00 60 A 1 
ATOM 920  H HB3  . ASN A 1 60 ? 6.855   -12.406 6.332  1.00 0.00 60 A 1 
ATOM 921  H HD21 . ASN A 1 60 ? 8.613   -10.527 4.394  1.00 0.00 60 A 1 
ATOM 922  H HD22 . ASN A 1 60 ? 9.768   -11.669 3.804  1.00 0.00 60 A 1 
ATOM 923  N N    . ARG A 1 61 ? 3.595   -13.221 5.807  1.00 0.00 61 A 1 
ATOM 924  C CA   . ARG A 1 61 ? 2.351   -12.963 6.523  1.00 0.00 61 A 1 
ATOM 925  C C    . ARG A 1 61 ? 2.631   -12.494 7.948  1.00 0.00 61 A 1 
ATOM 926  O O    . ARG A 1 61 ? 2.098   -13.045 8.911  1.00 0.00 61 A 1 
ATOM 927  C CB   . ARG A 1 61 ? 1.484   -14.223 6.551  1.00 0.00 61 A 1 
ATOM 928  C CG   . ARG A 1 61 ? 0.010   -13.943 6.799  1.00 0.00 61 A 1 
ATOM 929  C CD   . ARG A 1 61 ? -0.753  -15.218 7.122  1.00 0.00 61 A 1 
ATOM 930  N NE   . ARG A 1 61 ? -0.433  -15.725 8.454  1.00 0.00 61 A 1 
ATOM 931  C CZ   . ARG A 1 61 ? -0.595  -16.993 8.816  1.00 0.00 61 A 1 
ATOM 932  N NH1  . ARG A 1 61 ? -1.070  -17.878 7.950  1.00 0.00 61 A 1 
ATOM 933  N NH2  . ARG A 1 61 ? -0.281  -17.378 10.046 1.00 0.00 61 A 1 
ATOM 934  H H    . ARG A 1 61 ? 3.887   -14.147 5.675  1.00 0.00 61 A 1 
ATOM 935  H HA   . ARG A 1 61 ? 1.821   -12.184 5.997  1.00 0.00 61 A 1 
ATOM 936  H HB2  . ARG A 1 61 ? 1.576   -14.731 5.602  1.00 0.00 61 A 1 
ATOM 937  H HB3  . ARG A 1 61 ? 1.841   -14.874 7.335  1.00 0.00 61 A 1 
ATOM 938  H HG2  . ARG A 1 61 ? -0.082  -13.261 7.632  1.00 0.00 61 A 1 
ATOM 939  H HG3  . ARG A 1 61 ? -0.415  -13.493 5.914  1.00 0.00 61 A 1 
ATOM 940  H HD2  . ARG A 1 61 ? -1.811  -15.011 7.071  1.00 0.00 61 A 1 
ATOM 941  H HD3  . ARG A 1 61 ? -0.497  -15.969 6.390  1.00 0.00 61 A 1 
ATOM 942  H HE   . ARG A 1 61 ? -0.080  -15.088 9.109  1.00 0.00 61 A 1 
ATOM 943  H HH11 . ARG A 1 61 ? -1.306  -17.590 7.022  1.00 0.00 61 A 1 
ATOM 944  H HH12 . ARG A 1 61 ? -1.190  -18.832 8.225  1.00 0.00 61 A 1 
ATOM 945  H HH21 . ARG A 1 61 ? 0.078   -16.714 10.701 1.00 0.00 61 A 1 
ATOM 946  H HH22 . ARG A 1 61 ? -0.403  -18.332 10.318 1.00 0.00 61 A 1 
ATOM 947  N N    . THR A 1 62 ? 3.471   -11.471 8.074  1.00 0.00 62 A 1 
ATOM 948  C CA   . THR A 1 62 ? 3.823   -10.928 9.380  1.00 0.00 62 A 1 
ATOM 949  C C    . THR A 1 62 ? 4.075   -9.427  9.301  1.00 0.00 62 A 1 
ATOM 950  O O    . THR A 1 62 ? 4.103   -8.847  8.215  1.00 0.00 62 A 1 
ATOM 951  C CB   . THR A 1 62 ? 5.074   -11.618 9.956  1.00 0.00 62 A 1 
ATOM 952  O OG1  . THR A 1 62 ? 6.142   -11.572 9.002  1.00 0.00 62 A 1 
ATOM 953  C CG2  . THR A 1 62 ? 4.775   -13.064 10.321 1.00 0.00 62 A 1 
ATOM 954  H H    . THR A 1 62 ? 3.863   -11.074 7.268  1.00 0.00 62 A 1 
ATOM 955  H HA   . THR A 1 62 ? 2.996   -11.110 10.051 1.00 0.00 62 A 1 
ATOM 956  H HB   . THR A 1 62 ? 5.378   -11.091 10.850 1.00 0.00 62 A 1 
ATOM 957  H HG1  . THR A 1 62 ? 6.614   -10.740 9.089  1.00 0.00 62 A 1 
ATOM 958  H HG21 . THR A 1 62 ? 5.387   -13.356 11.162 1.00 0.00 62 A 1 
ATOM 959  H HG22 . THR A 1 62 ? 4.994   -13.701 9.477  1.00 0.00 62 A 1 
ATOM 960  H HG23 . THR A 1 62 ? 3.733   -13.160 10.584 1.00 0.00 62 A 1 
ATOM 961  N N    . CYS A 1 63 ? 4.259   -8.801  10.459 1.00 0.00 63 A 1 
ATOM 962  C CA   . CYS A 1 63 ? 4.510   -7.366  10.522 1.00 0.00 63 A 1 
ATOM 963  C C    . CYS A 1 63 ? 5.998   -7.066  10.364 1.00 0.00 63 A 1 
ATOM 964  O O    . CYS A 1 63 ? 6.833   -7.514  11.149 1.00 0.00 63 A 1 
ATOM 965  C CB   . CYS A 1 63 ? 4.001   -6.796  11.847 1.00 0.00 63 A 1 
ATOM 966  S SG   . CYS A 1 63 ? 4.344   -5.021  12.074 1.00 0.00 63 A 1 
ATOM 967  H H    . CYS A 1 63 ? 4.226   -9.317  11.292 1.00 0.00 63 A 1 
ATOM 968  H HA   . CYS A 1 63 ? 3.973   -6.899  9.710  1.00 0.00 63 A 1 
ATOM 969  H HB2  . CYS A 1 63 ? 2.931   -6.933  11.902 1.00 0.00 63 A 1 
ATOM 970  H HB3  . CYS A 1 63 ? 4.469   -7.329  12.662 1.00 0.00 63 A 1 
ATOM 971  N N    . PRO A 1 64 ? 6.337   -6.290  9.324  1.00 0.00 64 A 1 
ATOM 972  C CA   . PRO A 1 64 ? 7.725   -5.912  9.038  1.00 0.00 64 A 1 
ATOM 973  C C    . PRO A 1 64 ? 8.285   -4.941  10.072 1.00 0.00 64 A 1 
ATOM 974  O O    . PRO A 1 64 ? 9.388   -4.417  9.911  1.00 0.00 64 A 1 
ATOM 975  C CB   . PRO A 1 64 ? 7.634   -5.238  7.667  1.00 0.00 64 A 1 
ATOM 976  C CG   . PRO A 1 64 ? 6.234   -4.735  7.584  1.00 0.00 64 A 1 
ATOM 977  C CD   . PRO A 1 64 ? 5.394   -5.721  8.347  1.00 0.00 64 A 1 
ATOM 978  H HA   . PRO A 1 64 ? 8.367   -6.778  8.974  1.00 0.00 64 A 1 
ATOM 979  H HB2  . PRO A 1 64 ? 8.349   -4.430  7.612  1.00 0.00 64 A 1 
ATOM 980  H HB3  . PRO A 1 64 ? 7.839   -5.962  6.892  1.00 0.00 64 A 1 
ATOM 981  H HG2  . PRO A 1 64 ? 6.168   -3.757  8.036  1.00 0.00 64 A 1 
ATOM 982  H HG3  . PRO A 1 64 ? 5.919   -4.695  6.552  1.00 0.00 64 A 1 
ATOM 983  H HD2  . PRO A 1 64 ? 4.580   -5.217  8.846  1.00 0.00 64 A 1 
ATOM 984  H HD3  . PRO A 1 64 ? 5.016   -6.487  7.686  1.00 0.00 64 A 1 
ATOM 985  N N    . ILE A 1 65 ? 7.520   -4.706  11.133 1.00 0.00 65 A 1 
ATOM 986  C CA   . ILE A 1 65 ? 7.942   -3.800  12.193 1.00 0.00 65 A 1 
ATOM 987  C C    . ILE A 1 65 ? 8.221   -4.558  13.487 1.00 0.00 65 A 1 
ATOM 988  O O    . ILE A 1 65 ? 9.358   -4.611  13.956 1.00 0.00 65 A 1 
ATOM 989  C CB   . ILE A 1 65 ? 6.881   -2.718  12.464 1.00 0.00 65 A 1 
ATOM 990  C CG1  . ILE A 1 65 ? 6.510   -1.999  11.165 1.00 0.00 65 A 1 
ATOM 991  C CG2  . ILE A 1 65 ? 7.389   -1.724  13.499 1.00 0.00 65 A 1 
ATOM 992  C CD1  . ILE A 1 65 ? 5.536   -0.859  11.362 1.00 0.00 65 A 1 
ATOM 993  H H    . ILE A 1 65 ? 6.652   -5.154  11.204 1.00 0.00 65 A 1 
ATOM 994  H HA   . ILE A 1 65 ? 8.851   -3.312  11.872 1.00 0.00 65 A 1 
ATOM 995  H HB   . ILE A 1 65 ? 6.002   -3.199  12.865 1.00 0.00 65 A 1 
ATOM 996  H HG12 . ILE A 1 65 ? 7.404   -1.597  10.716 1.00 0.00 65 A 1 
ATOM 997  H HG13 . ILE A 1 65 ? 6.058   -2.709  10.487 1.00 0.00 65 A 1 
ATOM 998  H HG21 . ILE A 1 65 ? 6.592   -1.048  13.771 1.00 0.00 65 A 1 
ATOM 999  H HG22 . ILE A 1 65 ? 7.722   -2.258  14.376 1.00 0.00 65 A 1 
ATOM 1000 H HG23 . ILE A 1 65 ? 8.212   -1.162  13.084 1.00 0.00 65 A 1 
ATOM 1001 H HD11 . ILE A 1 65 ? 5.066   -0.619  10.420 1.00 0.00 65 A 1 
ATOM 1002 H HD12 . ILE A 1 65 ? 4.781   -1.149  12.078 1.00 0.00 65 A 1 
ATOM 1003 H HD13 . ILE A 1 65 ? 6.066   0.008   11.730 1.00 0.00 65 A 1 
ATOM 1004 N N    . CYS A 1 66 ? 7.175   -5.146  14.058 1.00 0.00 66 A 1 
ATOM 1005 C CA   . CYS A 1 66 ? 7.305   -5.903  15.297 1.00 0.00 66 A 1 
ATOM 1006 C C    . CYS A 1 66 ? 7.177   -7.401  15.035 1.00 0.00 66 A 1 
ATOM 1007 O O    . CYS A 1 66 ? 6.824   -8.170  15.929 1.00 0.00 66 A 1 
ATOM 1008 C CB   . CYS A 1 66 ? 6.245   -5.458  16.306 1.00 0.00 66 A 1 
ATOM 1009 S SG   . CYS A 1 66 ? 4.532   -5.775  15.772 1.00 0.00 66 A 1 
ATOM 1010 H H    . CYS A 1 66 ? 6.293   -5.068  13.636 1.00 0.00 66 A 1 
ATOM 1011 H HA   . CYS A 1 66 ? 8.284   -5.705  15.706 1.00 0.00 66 A 1 
ATOM 1012 H HB2  . CYS A 1 66 ? 6.401   -5.984  17.236 1.00 0.00 66 A 1 
ATOM 1013 H HB3  . CYS A 1 66 ? 6.345   -4.397  16.477 1.00 0.00 66 A 1 
ATOM 1014 N N    . ARG A 1 67 ? 7.465   -7.807  13.803 1.00 0.00 67 A 1 
ATOM 1015 C CA   . ARG A 1 67 ? 7.381   -9.212  13.422 1.00 0.00 67 A 1 
ATOM 1016 C C    . ARG A 1 67 ? 6.227   -9.902  14.142 1.00 0.00 67 A 1 
ATOM 1017 O O    . ARG A 1 67 ? 6.287   -11.097 14.430 1.00 0.00 67 A 1 
ATOM 1018 C CB   . ARG A 1 67 ? 8.695   -9.928  13.740 1.00 0.00 67 A 1 
ATOM 1019 C CG   . ARG A 1 67 ? 9.882   -9.403  12.948 1.00 0.00 67 A 1 
ATOM 1020 C CD   . ARG A 1 67 ? 11.089  -10.319 13.080 1.00 0.00 67 A 1 
ATOM 1021 N NE   . ARG A 1 67 ? 12.346  -9.596  12.907 1.00 0.00 67 A 1 
ATOM 1022 C CZ   . ARG A 1 67 ? 12.926  -8.889  13.870 1.00 0.00 67 A 1 
ATOM 1023 N NH1  . ARG A 1 67 ? 12.365  -8.810  15.069 1.00 0.00 67 A 1 
ATOM 1024 N NH2  . ARG A 1 67 ? 14.070  -8.259  13.635 1.00 0.00 67 A 1 
ATOM 1025 H H    . ARG A 1 67 ? 7.741   -7.147  13.133 1.00 0.00 67 A 1 
ATOM 1026 H HA   . ARG A 1 67 ? 7.205   -9.258  12.358 1.00 0.00 67 A 1 
ATOM 1027 H HB2  . ARG A 1 67 ? 8.911   -9.810  14.791 1.00 0.00 67 A 1 
ATOM 1028 H HB3  . ARG A 1 67 ? 8.581   -10.979 13.520 1.00 0.00 67 A 1 
ATOM 1029 H HG2  . ARG A 1 67 ? 9.607   -9.336  11.906 1.00 0.00 67 A 1 
ATOM 1030 H HG3  . ARG A 1 67 ? 10.143  -8.422  13.317 1.00 0.00 67 A 1 
ATOM 1031 H HD2  . ARG A 1 67 ? 11.077  -10.770 14.061 1.00 0.00 67 A 1 
ATOM 1032 H HD3  . ARG A 1 67 ? 11.021  -11.091 12.329 1.00 0.00 67 A 1 
ATOM 1033 H HE   . ARG A 1 67 ? 12.778  -9.641  12.029 1.00 0.00 67 A 1 
ATOM 1034 H HH11 . ARG A 1 67 ? 11.503  -9.284  15.249 1.00 0.00 67 A 1 
ATOM 1035 H HH12 . ARG A 1 67 ? 12.804  -8.277  15.792 1.00 0.00 67 A 1 
ATOM 1036 H HH21 . ARG A 1 67 ? 14.496  -8.316  12.733 1.00 0.00 67 A 1 
ATOM 1037 H HH22 . ARG A 1 67 ? 14.505  -7.726  14.360 1.00 0.00 67 A 1 
ATOM 1038 N N    . ALA A 1 68 ? 5.176   -9.141  14.430 1.00 0.00 68 A 1 
ATOM 1039 C CA   . ALA A 1 68 ? 4.007   -9.679  15.115 1.00 0.00 68 A 1 
ATOM 1040 C C    . ALA A 1 68 ? 3.054   -10.348 14.130 1.00 0.00 68 A 1 
ATOM 1041 O O    . ALA A 1 68 ? 2.416   -9.678  13.317 1.00 0.00 68 A 1 
ATOM 1042 C CB   . ALA A 1 68 ? 3.291   -8.578  15.881 1.00 0.00 68 A 1 
ATOM 1043 H H    . ALA A 1 68 ? 5.187   -8.195  14.174 1.00 0.00 68 A 1 
ATOM 1044 H HA   . ALA A 1 68 ? 4.348   -10.417 15.827 1.00 0.00 68 A 1 
ATOM 1045 H HB1  . ALA A 1 68 ? 2.405   -8.983  16.348 1.00 0.00 68 A 1 
ATOM 1046 H HB2  . ALA A 1 68 ? 3.948   -8.180  16.640 1.00 0.00 68 A 1 
ATOM 1047 H HB3  . ALA A 1 68 ? 3.010   -7.789  15.199 1.00 0.00 68 A 1 
ATOM 1048 N N    . ASP A 1 69 ? 2.962   -11.671 14.209 1.00 0.00 69 A 1 
ATOM 1049 C CA   . ASP A 1 69 ? 2.085   -12.430 13.324 1.00 0.00 69 A 1 
ATOM 1050 C C    . ASP A 1 69 ? 0.726   -11.750 13.191 1.00 0.00 69 A 1 
ATOM 1051 O O    . ASP A 1 69 ? -0.046  -11.691 14.148 1.00 0.00 69 A 1 
ATOM 1052 C CB   . ASP A 1 69 ? 1.907   -13.855 13.849 1.00 0.00 69 A 1 
ATOM 1053 C CG   . ASP A 1 69 ? 1.670   -14.857 12.735 1.00 0.00 69 A 1 
ATOM 1054 O OD1  . ASP A 1 69 ? 2.329   -14.739 11.681 1.00 0.00 69 A 1 
ATOM 1055 O OD2  . ASP A 1 69 ? 0.827   -15.759 12.919 1.00 0.00 69 A 1 
ATOM 1056 H H    . ASP A 1 69 ? 3.495   -12.148 14.878 1.00 0.00 69 A 1 
ATOM 1057 H HA   . ASP A 1 69 ? 2.550   -12.470 12.351 1.00 0.00 69 A 1 
ATOM 1058 H HB2  . ASP A 1 69 ? 2.796   -14.148 14.387 1.00 0.00 69 A 1 
ATOM 1059 H HB3  . ASP A 1 69 ? 1.060   -13.882 14.519 1.00 0.00 69 A 1 
ATOM 1060 N N    . SER A 1 70 ? 0.441   -11.236 11.999 1.00 0.00 70 A 1 
ATOM 1061 C CA   . SER A 1 70 ? -0.822  -10.556 11.741 1.00 0.00 70 A 1 
ATOM 1062 C C    . SER A 1 70 ? -2.001  -11.501 11.952 1.00 0.00 70 A 1 
ATOM 1063 O O    . SER A 1 70 ? -2.948  -11.180 12.669 1.00 0.00 70 A 1 
ATOM 1064 C CB   . SER A 1 70 ? -0.847  -10.002 10.315 1.00 0.00 70 A 1 
ATOM 1065 O OG   . SER A 1 70 ? -0.555  -11.016 9.370  1.00 0.00 70 A 1 
ATOM 1066 H H    . SER A 1 70 ? 1.098   -11.315 11.275 1.00 0.00 70 A 1 
ATOM 1067 H HA   . SER A 1 70 ? -0.905  -9.735  12.438 1.00 0.00 70 A 1 
ATOM 1068 H HB2  . SER A 1 70 ? -1.827  -9.601  10.104 1.00 0.00 70 A 1 
ATOM 1069 H HB3  . SER A 1 70 ? -0.109  -9.218  10.224 1.00 0.00 70 A 1 
ATOM 1070 H HG   . SER A 1 70 ? -0.016  -11.694 9.783  1.00 0.00 70 A 1 
ATOM 1071 N N    . GLY A 1 71 ? -1.935  -12.670 11.322 1.00 0.00 71 A 1 
ATOM 1072 C CA   . GLY A 1 71 ? -3.002  -13.644 11.452 1.00 0.00 71 A 1 
ATOM 1073 C C    . GLY A 1 71 ? -3.592  -14.041 10.113 1.00 0.00 71 A 1 
ATOM 1074 O O    . GLY A 1 71 ? -3.037  -14.866 9.387  1.00 0.00 71 A 1 
ATOM 1075 H H    . GLY A 1 71 ? -1.155  -12.871 10.764 1.00 0.00 71 A 1 
ATOM 1076 H HA2  . GLY A 1 71 ? -2.612  -14.526 11.938 1.00 0.00 71 A 1 
ATOM 1077 H HA3  . GLY A 1 71 ? -3.785  -13.224 12.066 1.00 0.00 71 A 1 
ATOM 1078 N N    . PRO A 1 72 ? -4.745  -13.448 9.771  1.00 0.00 72 A 1 
ATOM 1079 C CA   . PRO A 1 72 ? -5.436  -13.730 8.509  1.00 0.00 72 A 1 
ATOM 1080 C C    . PRO A 1 72 ? -4.682  -13.184 7.301  1.00 0.00 72 A 1 
ATOM 1081 O O    . PRO A 1 72 ? -3.779  -12.360 7.441  1.00 0.00 72 A 1 
ATOM 1082 C CB   . PRO A 1 72 ? -6.778  -13.012 8.671  1.00 0.00 72 A 1 
ATOM 1083 C CG   . PRO A 1 72 ? -6.508  -11.921 9.649  1.00 0.00 72 A 1 
ATOM 1084 C CD   . PRO A 1 72 ? -5.463  -12.456 10.588 1.00 0.00 72 A 1 
ATOM 1085 H HA   . PRO A 1 72 ? -5.606  -14.789 8.378  1.00 0.00 72 A 1 
ATOM 1086 H HB2  . PRO A 1 72 ? -7.096  -12.618 7.716  1.00 0.00 72 A 1 
ATOM 1087 H HB3  . PRO A 1 72 ? -7.517  -13.703 9.046  1.00 0.00 72 A 1 
ATOM 1088 H HG2  . PRO A 1 72 ? -6.137  -11.048 9.133  1.00 0.00 72 A 1 
ATOM 1089 H HG3  . PRO A 1 72 ? -7.411  -11.682 10.191 1.00 0.00 72 A 1 
ATOM 1090 H HD2  . PRO A 1 72 ? -4.799  -11.664 10.905 1.00 0.00 72 A 1 
ATOM 1091 H HD3  . PRO A 1 72 ? -5.928  -12.925 11.443 1.00 0.00 72 A 1 
ATOM 1092 N N    . SER A 1 73 ? -5.060  -13.649 6.114  1.00 0.00 73 A 1 
ATOM 1093 C CA   . SER A 1 73 ? -4.417  -13.209 4.881  1.00 0.00 73 A 1 
ATOM 1094 C C    . SER A 1 73 ? -5.412  -13.195 3.725  1.00 0.00 73 A 1 
ATOM 1095 O O    . SER A 1 73 ? -6.184  -14.136 3.544  1.00 0.00 73 A 1 
ATOM 1096 C CB   . SER A 1 73 ? -3.237  -14.122 4.543  1.00 0.00 73 A 1 
ATOM 1097 O OG   . SER A 1 73 ? -3.673  -15.448 4.294  1.00 0.00 73 A 1 
ATOM 1098 H H    . SER A 1 73 ? -5.787  -14.305 6.067  1.00 0.00 73 A 1 
ATOM 1099 H HA   . SER A 1 73 ? -4.051  -12.205 5.038  1.00 0.00 73 A 1 
ATOM 1100 H HB2  . SER A 1 73 ? -2.738  -13.749 3.661  1.00 0.00 73 A 1 
ATOM 1101 H HB3  . SER A 1 73 ? -2.545  -14.133 5.372  1.00 0.00 73 A 1 
ATOM 1102 H HG   . SER A 1 73 ? -3.212  -15.798 3.529  1.00 0.00 73 A 1 
ATOM 1103 N N    . SER A 1 74 ? -5.387  -12.119 2.944  1.00 0.00 74 A 1 
ATOM 1104 C CA   . SER A 1 74 ? -6.289  -11.979 1.807  1.00 0.00 74 A 1 
ATOM 1105 C C    . SER A 1 74 ? -5.956  -12.997 0.721  1.00 0.00 74 A 1 
ATOM 1106 O O    . SER A 1 74 ? -6.848  -13.581 0.107  1.00 0.00 74 A 1 
ATOM 1107 C CB   . SER A 1 74 ? -6.208  -10.561 1.237  1.00 0.00 74 A 1 
ATOM 1108 O OG   . SER A 1 74 ? -4.936  -10.315 0.662  1.00 0.00 74 A 1 
ATOM 1109 H H    . SER A 1 74 ? -4.748  -11.402 3.140  1.00 0.00 74 A 1 
ATOM 1110 H HA   . SER A 1 74 ? -7.295  -12.159 2.157  1.00 0.00 74 A 1 
ATOM 1111 H HB2  . SER A 1 74 ? -6.963  -10.439 0.476  1.00 0.00 74 A 1 
ATOM 1112 H HB3  . SER A 1 74 ? -6.376  -9.847  2.030  1.00 0.00 74 A 1 
ATOM 1113 H HG   . SER A 1 74 ? -4.680  -11.064 0.119  1.00 0.00 74 A 1 
ATOM 1114 N N    . GLY A 1 75 ? -4.663  -13.203 0.489  1.00 0.00 75 A 1 
ATOM 1115 C CA   . GLY A 1 75 ? -4.233  -14.150 -0.524 1.00 0.00 75 A 1 
ATOM 1116 C C    . GLY A 1 75 ? -2.840  -14.687 -0.261 1.00 0.00 75 A 1 
ATOM 1117 O O    . GLY A 1 75 ? -2.623  -15.305 0.780  1.00 0.00 75 A 1 
ATOM 1118 H H    . GLY A 1 75 ? -3.996  -12.709 1.009  1.00 0.00 75 A 1 
ATOM 1119 H HA2  . GLY A 1 75 ? -4.928  -14.977 -0.546 1.00 0.00 75 A 1 
ATOM 1120 H HA3  . GLY A 1 75 ? -4.242  -13.660 -1.486 1.00 0.00 75 A 1 
#
