# Supplementary material for: Photocross-linking activity-based probes to capture the dynamics of ubiquitin RING E3 ligase interactions
Source: Biochem J. 2026 Jun 3;483(7):1115–30. doi: 10.1042/BCJ20260213 (PMC13234630; doi:10.1042/BCJ20260213)
Supplement: Supplementary Data File S2 [file BCJ-2026-0213_supp2.zip › 03_Chandler_Supplementary datafile2/RNF38/Alphafold/fold_2026_01_22_10_06_rnf38_ring_ubch5a_ubiquitin/templates/fold_2026_01_22_10_06_rnf38_ring_ubch5a_ubiquitin_template_hits_chains_a_query_to_hit.json]

[{
 "name": "fold_2026_01_22_10_06_rnf38_ring_ubch5a_ubiquitin_template_hit_0_chains_a.cif",
 "queryIndices": [
  113,
  109,
  118,
  106,
  92,
  64,
  91,
  71,
  55,
  130,
  43,
  48,
  133,
  44,
  26,
  6,
  29,
  1,
  107,
  119,
  108,
  112,
  70,
  90,
  65,
  93,
  45,
  132,
  49,
  42,
  131,
  54,
  0,
  28,
  7,
  27,
  69,
  89,
  66,
  94,
  104,
  116,
  111,
  115,
  3,
  31,
  4,
  24,
  46,
  135,
  50,
  41,
  128,
  53,
  95,
  67,
  88,
  68,
  114,
  110,
  117,
  105,
  25,
  5,
  30,
  2,
  52,
  129,
  40,
  51,
  134,
  47,
  58,
  143,
  38,
  61,
  136,
  33,
  23,
  11,
  16,
  12,
  124,
  96,
  123,
  103,
  81,
  77,
  86,
  74,
  32,
  137,
  60,
  39,
  142,
  146,
  59,
  13,
  17,
  10,
  22,
  102,
  122,
  97,
  125,
  75,
  87,
  76,
  80,
  14,
  18,
  9,
  21,
  35,
  138,
  63,
  36,
  141,
  145,
  56,
  72,
  84,
  79,
  83,
  101,
  121,
  98,
  126,
  20,
  8,
  19,
  15,
  57,
  144,
  140,
  37,
  62,
  139,
  34,
  82,
  78,
  85,
  73,
  127,
  99,
  120,
  100
 ],
 "templateIndices": [
  113,
  109,
  118,
  106,
  92,
  64,
  91,
  71,
  55,
  130,
  43,
  48,
  133,
  44,
  26,
  6,
  29,
  1,
  107,
  119,
  108,
  112,
  70,
  90,
  65,
  93,
  45,
  132,
  49,
  42,
  131,
  54,
  0,
  28,
  7,
  27,
  69,
  89,
  66,
  94,
  104,
  116,
  111,
  115,
  3,
  31,
  4,
  24,
  46,
  135,
  50,
  41,
  128,
  53,
  95,
  67,
  88,
  68,
  114,
  110,
  117,
  105,
  25,
  5,
  30,
  2,
  52,
  129,
  40,
  51,
  134,
  47,
  58,
  143,
  38,
  61,
  136,
  33,
  23,
  11,
  16,
  12,
  124,
  96,
  123,
  103,
  81,
  77,
  86,
  74,
  32,
  137,
  60,
  39,
  142,
  146,
  59,
  13,
  17,
  10,
  22,
  102,
  122,
  97,
  125,
  75,
  87,
  76,
  80,
  14,
  18,
  9,
  21,
  35,
  138,
  63,
  36,
  141,
  145,
  56,
  72,
  84,
  79,
  83,
  101,
  121,
  98,
  126,
  20,
  8,
  19,
  15,
  57,
  144,
  140,
  37,
  62,
  139,
  34,
  82,
  78,
  85,
  73,
  127,
  99,
  120,
  100
 ]
}
,{
 "name": "fold_2026_01_22_10_06_rnf38_ring_ubch5a_ubiquitin_template_hit_1_chains_a.cif",
 "queryIndices": [
  113,
  109,
  118,
  106,
  92,
  64,
  91,
  71,
  55,
  43,
  130,
  48,
  44,
  133,
  26,
  6,
  29,
  1,
  107,
  119,
  108,
  112,
  70,
  90,
  65,
  93,
  132,
  45,
  49,
  131,
  42,
  54,
  0,
  28,
  7,
  27,
  69,
  89,
  66,
  94,
  104,
  116,
  111,
  115,
  3,
  31,
  4,
  24,
  46,
  135,
  50,
  41,
  128,
  53,
  95,
  67,
  88,
  68,
  114,
  110,
  117,
  105,
  25,
  5,
  30,
  2,
  52,
  129,
  40,
  51,
  134,
  47,
  58,
  38,
  143,
  61,
  33,
  136,
  23,
  11,
  16,
  12,
  124,
  96,
  123,
  103,
  81,
  77,
  86,
  74,
  137,
  32,
  60,
  142,
  39,
  59,
  146,
  13,
  17,
  10,
  22,
  102,
  122,
  97,
  125,
  75,
  87,
  76,
  80,
  14,
  18,
  9,
  21,
  35,
  138,
  63,
  36,
  141,
  145,
  56,
  72,
  84,
  79,
  83,
  101,
  121,
  98,
  126,
  20,
  8,
  19,
  15,
  57,
  144,
  140,
  37,
  62,
  139,
  34,
  82,
  78,
  85,
  73,
  127,
  99,
  120,
  100
 ],
 "templateIndices": [
  118,
  114,
  123,
  111,
  97,
  69,
  96,
  76,
  60,
  48,
  135,
  53,
  49,
  138,
  31,
  11,
  34,
  6,
  112,
  124,
  113,
  117,
  75,
  95,
  70,
  98,
  137,
  50,
  54,
  136,
  47,
  59,
  5,
  33,
  12,
  32,
  74,
  94,
  71,
  99,
  109,
  121,
  116,
  120,
  8,
  36,
  9,
  29,
  51,
  140,
  55,
  46,
  133,
  58,
  100,
  72,
  93,
  73,
  119,
  115,
  122,
  110,
  30,
  10,
  35,
  7,
  57,
  134,
  45,
  56,
  139,
  52,
  63,
  43,
  148,
  66,
  38,
  141,
  28,
  16,
  21,
  17,
  129,
  101,
  128,
  108,
  86,
  82,
  91,
  79,
  142,
  37,
  65,
  147,
  44,
  64,
  151,
  18,
  22,
  15,
  27,
  107,
  127,
  102,
  130,
  80,
  92,
  81,
  85,
  19,
  23,
  14,
  26,
  40,
  143,
  68,
  41,
  146,
  150,
  61,
  77,
  89,
  84,
  88,
  106,
  126,
  103,
  131,
  25,
  13,
  24,
  20,
  62,
  149,
  145,
  42,
  67,
  144,
  39,
  87,
  83,
  90,
  78,
  132,
  104,
  125,
  105
 ]
}
,{
 "name": "fold_2026_01_22_10_06_rnf38_ring_ubch5a_ubiquitin_template_hit_2_chains_a.cif",
 "queryIndices": [
  113,
  109,
  118,
  106,
  92,
  64,
  91,
  71,
  55,
  130,
  43,
  48,
  133,
  44,
  26,
  6,
  29,
  1,
  107,
  119,
  108,
  112,
  70,
  90,
  65,
  93,
  45,
  132,
  49,
  42,
  131,
  54,
  0,
  28,
  7,
  27,
  69,
  89,
  66,
  94,
  104,
  116,
  111,
  115,
  3,
  31,
  4,
  24,
  46,
  135,
  50,
  41,
  128,
  53,
  95,
  67,
  88,
  68,
  114,
  110,
  117,
  105,
  25,
  5,
  30,
  2,
  52,
  129,
  40,
  51,
  134,
  47,
  58,
  143,
  38,
  61,
  136,
  33,
  23,
  11,
  16,
  12,
  124,
  96,
  123,
  103,
  81,
  77,
  86,
  74,
  32,
  137,
  60,
  39,
  142,
  146,
  59,
  13,
  17,
  10,
  22,
  102,
  122,
  97,
  125,
  75,
  87,
  76,
  80,
  14,
  18,
  9,
  21,
  35,
  138,
  63,
  36,
  141,
  145,
  56,
  72,
  84,
  79,
  83,
  101,
  121,
  98,
  126,
  20,
  8,
  19,
  15,
  57,
  144,
  140,
  37,
  62,
  139,
  34,
  82,
  78,
  85,
  73,
  127,
  99,
  120,
  100
 ],
 "templateIndices": [
  123,
  119,
  128,
  116,
  102,
  74,
  101,
  81,
  65,
  140,
  53,
  58,
  143,
  54,
  36,
  16,
  39,
  11,
  117,
  129,
  118,
  122,
  80,
  100,
  75,
  103,
  55,
  142,
  59,
  52,
  141,
  64,
  10,
  38,
  17,
  37,
  79,
  99,
  76,
  104,
  114,
  126,
  121,
  125,
  13,
  41,
  14,
  34,
  56,
  145,
  60,
  51,
  138,
  63,
  105,
  77,
  98,
  78,
  124,
  120,
  127,
  115,
  35,
  15,
  40,
  12,
  62,
  139,
  50,
  61,
  144,
  57,
  68,
  153,
  48,
  71,
  146,
  43,
  33,
  21,
  26,
  22,
  134,
  106,
  133,
  113,
  91,
  87,
  96,
  84,
  42,
  147,
  70,
  49,
  152,
  156,
  69,
  23,
  27,
  20,
  32,
  112,
  132,
  107,
  135,
  85,
  97,
  86,
  90,
  24,
  28,
  19,
  31,
  45,
  148,
  73,
  46,
  151,
  155,
  66,
  82,
  94,
  89,
  93,
  111,
  131,
  108,
  136,
  30,
  18,
  29,
  25,
  67,
  154,
  150,
  47,
  72,
  149,
  44,
  92,
  88,
  95,
  83,
  137,
  109,
  130,
  110
 ]
}
,{
 "name": "fold_2026_01_22_10_06_rnf38_ring_ubch5a_ubiquitin_template_hit_3_chains_a.cif",
 "queryIndices": [
  113,
  109,
  118,
  106,
  92,
  64,
  91,
  71,
  55,
  130,
  43,
  48,
  133,
  44,
  26,
  6,
  29,
  1,
  107,
  119,
  108,
  112,
  70,
  90,
  65,
  93,
  45,
  132,
  49,
  42,
  131,
  54,
  0,
  28,
  7,
  27,
  69,
  89,
  66,
  94,
  104,
  116,
  111,
  115,
  3,
  31,
  4,
  24,
  135,
  46,
  50,
  128,
  41,
  53,
  95,
  67,
  88,
  68,
  114,
  110,
  117,
  105,
  25,
  5,
  30,
  2,
  52,
  40,
  129,
  51,
  47,
  134,
  58,
  143,
  38,
  61,
  136,
  33,
  23,
  11,
  16,
  12,
  124,
  96,
  123,
  103,
  81,
  77,
  86,
  74,
  32,
  137,
  60,
  39,
  142,
  146,
  59,
  13,
  17,
  10,
  22,
  102,
  122,
  97,
  125,
  75,
  87,
  76,
  80,
  14,
  18,
  9,
  21,
  138,
  35,
  63,
  141,
  36,
  56,
  145,
  72,
  84,
  79,
  83,
  101,
  121,
  98,
  126,
  20,
  8,
  19,
  15,
  144,
  57,
  37,
  140,
  62,
  34,
  139,
  82,
  78,
  85,
  73,
  127,
  99,
  120,
  100
 ],
 "templateIndices": [
  115,
  111,
  120,
  108,
  94,
  66,
  93,
  73,
  57,
  132,
  45,
  50,
  135,
  46,
  28,
  8,
  31,
  3,
  109,
  121,
  110,
  114,
  72,
  92,
  67,
  95,
  47,
  134,
  51,
  44,
  133,
  56,
  2,
  30,
  9,
  29,
  71,
  91,
  68,
  96,
  106,
  118,
  113,
  117,
  5,
  33,
  6,
  26,
  137,
  48,
  52,
  130,
  43,
  55,
  97,
  69,
  90,
  70,
  116,
  112,
  119,
  107,
  27,
  7,
  32,
  4,
  54,
  42,
  131,
  53,
  49,
  136,
  60,
  145,
  40,
  63,
  138,
  35,
  25,
  13,
  18,
  14,
  126,
  98,
  125,
  105,
  83,
  79,
  88,
  76,
  34,
  139,
  62,
  41,
  144,
  148,
  61,
  15,
  19,
  12,
  24,
  104,
  124,
  99,
  127,
  77,
  89,
  78,
  82,
  16,
  20,
  11,
  23,
  140,
  37,
  65,
  143,
  38,
  58,
  147,
  74,
  86,
  81,
  85,
  103,
  123,
  100,
  128,
  22,
  10,
  21,
  17,
  146,
  59,
  39,
  142,
  64,
  36,
  141,
  84,
  80,
  87,
  75,
  129,
  101,
  122,
  102
 ]
}
]
