# Supplementary material for: Photocross-linking activity-based probes to capture the dynamics of ubiquitin RING E3 ligase interactions
Source: Biochem J. 2026 Jun 3;483(7):1115–30. doi: 10.1042/BCJ20260213 (PMC13234630; doi:10.1042/BCJ20260213)
Supplement: Supplementary Data File S2 [file BCJ-2026-0213_supp2.zip › 03_Chandler_Supplementary datafile2/RNF38/Alphafold/fold_2026_01_22_10_06_rnf38_ring_ubch5a_ubiquitin/templates/fold_2026_01_22_10_06_rnf38_ring_ubch5a_ubiquitin_template_hit_3_chains_c.cif]

data_7bvw
#
_entry.id 7bvw
#
loop_
_chem_comp.formula
_chem_comp.formula_weight
_chem_comp.id
_chem_comp.mon_nstd_flag
_chem_comp.name
_chem_comp.pdbx_synonyms
_chem_comp.type
"C3 H7 N O2"     89.093  ALA y ALANINE         ? "L-peptide linking" 
"C6 H15 N4 O2 1" 175.209 ARG y ARGININE        ? "L-peptide linking" 
"C4 H8 N2 O3"    132.118 ASN y ASPARAGINE      ? "L-peptide linking" 
"C4 H7 N O4"     133.103 ASP y "ASPARTIC ACID" ? "L-peptide linking" 
"C3 H7 N O2 S"   121.158 CYS y CYSTEINE        ? "L-peptide linking" 
"C5 H10 N2 O3"   146.144 GLN y GLUTAMINE       ? "L-peptide linking" 
"C5 H9 N O4"     147.129 GLU y "GLUTAMIC ACID" ? "L-peptide linking" 
"C2 H5 N O2"     75.067  GLY y GLYCINE         ? "peptide linking"   
"C6 H10 N3 O2 1" 156.162 HIS y HISTIDINE       ? "L-peptide linking" 
"H2 O"           18.015  HOH . WATER           ? non-polymer         
"C6 H13 N O2"    131.173 ILE y ISOLEUCINE      ? "L-peptide linking" 
"C6 H13 N O2"    131.173 LEU y LEUCINE         ? "L-peptide linking" 
"C6 H15 N2 O2 1" 147.195 LYS y LYSINE          ? "L-peptide linking" 
"C5 H11 N O2 S"  149.211 MET y METHIONINE      ? "L-peptide linking" 
"Na 1"           22.990  NA  . "SODIUM ION"    ? non-polymer         
"C9 H11 N O2"    165.189 PHE y PHENYLALANINE   ? "L-peptide linking" 
"C5 H9 N O2"     115.130 PRO y PROLINE         ? "L-peptide linking" 
"C3 H7 N O3"     105.093 SER y SERINE          ? "L-peptide linking" 
"C4 H9 N O3"     119.119 THR y THREONINE       ? "L-peptide linking" 
"C11 H12 N2 O2"  204.225 TRP y TRYPTOPHAN      ? "L-peptide linking" 
"C9 H11 N O3"    181.189 TYR y TYROSINE        ? "L-peptide linking" 
"C5 H11 N O2"    117.146 VAL y VALINE          ? "L-peptide linking" 
"Zn 2"           65.409  ZN  . "ZINC ION"      ? non-polymer         
#
loop_
_chem_comp_atom.atom_id
_chem_comp_atom.charge
_chem_comp_atom.comp_id
_chem_comp_atom.pdbx_leaving_atom_flag
_chem_comp_atom.pdbx_model_Cartn_x_ideal
_chem_comp_atom.pdbx_model_Cartn_y_ideal
_chem_comp_atom.pdbx_model_Cartn_z_ideal
_chem_comp_atom.pdbx_ordinal
_chem_comp_atom.type_symbol
N    ? ALA ? ? ? ? 1   N  
CA   ? ALA ? ? ? ? 2   C  
C    ? ALA ? ? ? ? 3   C  
O    ? ALA ? ? ? ? 4   O  
CB   ? ALA ? ? ? ? 5   C  
OXT  ? ALA ? ? ? ? 6   O  
H    ? ALA ? ? ? ? 7   H  
H2   ? ALA ? ? ? ? 8   H  
HA   ? ALA ? ? ? ? 9   H  
HB1  ? ALA ? ? ? ? 10  H  
HB2  ? ALA ? ? ? ? 11  H  
HB3  ? ALA ? ? ? ? 12  H  
HXT  ? ALA ? ? ? ? 13  H  
N    ? ARG ? ? ? ? 14  N  
CA   ? ARG ? ? ? ? 15  C  
C    ? ARG ? ? ? ? 16  C  
O    ? ARG ? ? ? ? 17  O  
CB   ? ARG ? ? ? ? 18  C  
CG   ? ARG ? ? ? ? 19  C  
CD   ? ARG ? ? ? ? 20  C  
NE   ? ARG ? ? ? ? 21  N  
CZ   ? ARG ? ? ? ? 22  C  
NH1  ? ARG ? ? ? ? 23  N  
NH2  ? ARG ? ? ? ? 24  N  
OXT  ? ARG ? ? ? ? 25  O  
H    ? ARG ? ? ? ? 26  H  
H2   ? ARG ? ? ? ? 27  H  
HA   ? ARG ? ? ? ? 28  H  
HB2  ? ARG ? ? ? ? 29  H  
HB3  ? ARG ? ? ? ? 30  H  
HG2  ? ARG ? ? ? ? 31  H  
HG3  ? ARG ? ? ? ? 32  H  
HD2  ? ARG ? ? ? ? 33  H  
HD3  ? ARG ? ? ? ? 34  H  
HE   ? ARG ? ? ? ? 35  H  
HH11 ? ARG ? ? ? ? 36  H  
HH12 ? ARG ? ? ? ? 37  H  
HH21 ? ARG ? ? ? ? 38  H  
HH22 ? ARG ? ? ? ? 39  H  
HXT  ? ARG ? ? ? ? 40  H  
N    ? ASN ? ? ? ? 41  N  
CA   ? ASN ? ? ? ? 42  C  
C    ? ASN ? ? ? ? 43  C  
O    ? ASN ? ? ? ? 44  O  
CB   ? ASN ? ? ? ? 45  C  
CG   ? ASN ? ? ? ? 46  C  
OD1  ? ASN ? ? ? ? 47  O  
ND2  ? ASN ? ? ? ? 48  N  
OXT  ? ASN ? ? ? ? 49  O  
H    ? ASN ? ? ? ? 50  H  
H2   ? ASN ? ? ? ? 51  H  
HA   ? ASN ? ? ? ? 52  H  
HB2  ? ASN ? ? ? ? 53  H  
HB3  ? ASN ? ? ? ? 54  H  
HD21 ? ASN ? ? ? ? 55  H  
HD22 ? ASN ? ? ? ? 56  H  
HXT  ? ASN ? ? ? ? 57  H  
N    ? ASP ? ? ? ? 58  N  
CA   ? ASP ? ? ? ? 59  C  
C    ? ASP ? ? ? ? 60  C  
O    ? ASP ? ? ? ? 61  O  
CB   ? ASP ? ? ? ? 62  C  
CG   ? ASP ? ? ? ? 63  C  
OD1  ? ASP ? ? ? ? 64  O  
OD2  ? ASP ? ? ? ? 65  O  
OXT  ? ASP ? ? ? ? 66  O  
H    ? ASP ? ? ? ? 67  H  
H2   ? ASP ? ? ? ? 68  H  
HA   ? ASP ? ? ? ? 69  H  
HB2  ? ASP ? ? ? ? 70  H  
HB3  ? ASP ? ? ? ? 71  H  
HD2  ? ASP ? ? ? ? 72  H  
HXT  ? ASP ? ? ? ? 73  H  
N    ? CYS ? ? ? ? 74  N  
CA   ? CYS ? ? ? ? 75  C  
C    ? CYS ? ? ? ? 76  C  
O    ? CYS ? ? ? ? 77  O  
CB   ? CYS ? ? ? ? 78  C  
SG   ? CYS ? ? ? ? 79  S  
OXT  ? CYS ? ? ? ? 80  O  
H    ? CYS ? ? ? ? 81  H  
H2   ? CYS ? ? ? ? 82  H  
HA   ? CYS ? ? ? ? 83  H  
HB2  ? CYS ? ? ? ? 84  H  
HB3  ? CYS ? ? ? ? 85  H  
HG   ? CYS ? ? ? ? 86  H  
HXT  ? CYS ? ? ? ? 87  H  
N    ? GLN ? ? ? ? 88  N  
CA   ? GLN ? ? ? ? 89  C  
C    ? GLN ? ? ? ? 90  C  
O    ? GLN ? ? ? ? 91  O  
CB   ? GLN ? ? ? ? 92  C  
CG   ? GLN ? ? ? ? 93  C  
CD   ? GLN ? ? ? ? 94  C  
OE1  ? GLN ? ? ? ? 95  O  
NE2  ? GLN ? ? ? ? 96  N  
OXT  ? GLN ? ? ? ? 97  O  
H    ? GLN ? ? ? ? 98  H  
H2   ? GLN ? ? ? ? 99  H  
HA   ? GLN ? ? ? ? 100 H  
HB2  ? GLN ? ? ? ? 101 H  
HB3  ? GLN ? ? ? ? 102 H  
HG2  ? GLN ? ? ? ? 103 H  
HG3  ? GLN ? ? ? ? 104 H  
HE21 ? GLN ? ? ? ? 105 H  
HE22 ? GLN ? ? ? ? 106 H  
HXT  ? GLN ? ? ? ? 107 H  
N    ? GLU ? ? ? ? 108 N  
CA   ? GLU ? ? ? ? 109 C  
C    ? GLU ? ? ? ? 110 C  
O    ? GLU ? ? ? ? 111 O  
CB   ? GLU ? ? ? ? 112 C  
CG   ? GLU ? ? ? ? 113 C  
CD   ? GLU ? ? ? ? 114 C  
OE1  ? GLU ? ? ? ? 115 O  
OE2  ? GLU ? ? ? ? 116 O  
OXT  ? GLU ? ? ? ? 117 O  
H    ? GLU ? ? ? ? 118 H  
H2   ? GLU ? ? ? ? 119 H  
HA   ? GLU ? ? ? ? 120 H  
HB2  ? GLU ? ? ? ? 121 H  
HB3  ? GLU ? ? ? ? 122 H  
HG2  ? GLU ? ? ? ? 123 H  
HG3  ? GLU ? ? ? ? 124 H  
HE2  ? GLU ? ? ? ? 125 H  
HXT  ? GLU ? ? ? ? 126 H  
N    ? GLY ? ? ? ? 127 N  
CA   ? GLY ? ? ? ? 128 C  
C    ? GLY ? ? ? ? 129 C  
O    ? GLY ? ? ? ? 130 O  
OXT  ? GLY ? ? ? ? 131 O  
H    ? GLY ? ? ? ? 132 H  
H2   ? GLY ? ? ? ? 133 H  
HA2  ? GLY ? ? ? ? 134 H  
HA3  ? GLY ? ? ? ? 135 H  
HXT  ? GLY ? ? ? ? 136 H  
N    ? HIS ? ? ? ? 137 N  
CA   ? HIS ? ? ? ? 138 C  
C    ? HIS ? ? ? ? 139 C  
O    ? HIS ? ? ? ? 140 O  
CB   ? HIS ? ? ? ? 141 C  
CG   ? HIS ? ? ? ? 142 C  
ND1  ? HIS ? ? ? ? 143 N  
CD2  ? HIS ? ? ? ? 144 C  
CE1  ? HIS ? ? ? ? 145 C  
NE2  ? HIS ? ? ? ? 146 N  
OXT  ? HIS ? ? ? ? 147 O  
H    ? HIS ? ? ? ? 148 H  
H2   ? HIS ? ? ? ? 149 H  
HA   ? HIS ? ? ? ? 150 H  
HB2  ? HIS ? ? ? ? 151 H  
HB3  ? HIS ? ? ? ? 152 H  
HD1  ? HIS ? ? ? ? 153 H  
HD2  ? HIS ? ? ? ? 154 H  
HE1  ? HIS ? ? ? ? 155 H  
HE2  ? HIS ? ? ? ? 156 H  
HXT  ? HIS ? ? ? ? 157 H  
O    ? HOH ? ? ? ? 158 O  
H1   ? HOH ? ? ? ? 159 H  
H2   ? HOH ? ? ? ? 160 H  
N    ? ILE ? ? ? ? 161 N  
CA   ? ILE ? ? ? ? 162 C  
C    ? ILE ? ? ? ? 163 C  
O    ? ILE ? ? ? ? 164 O  
CB   ? ILE ? ? ? ? 165 C  
CG1  ? ILE ? ? ? ? 166 C  
CG2  ? ILE ? ? ? ? 167 C  
CD1  ? ILE ? ? ? ? 168 C  
OXT  ? ILE ? ? ? ? 169 O  
H    ? ILE ? ? ? ? 170 H  
H2   ? ILE ? ? ? ? 171 H  
HA   ? ILE ? ? ? ? 172 H  
HB   ? ILE ? ? ? ? 173 H  
HG12 ? ILE ? ? ? ? 174 H  
HG13 ? ILE ? ? ? ? 175 H  
HG21 ? ILE ? ? ? ? 176 H  
HG22 ? ILE ? ? ? ? 177 H  
HG23 ? ILE ? ? ? ? 178 H  
HD11 ? ILE ? ? ? ? 179 H  
HD12 ? ILE ? ? ? ? 180 H  
HD13 ? ILE ? ? ? ? 181 H  
HXT  ? ILE ? ? ? ? 182 H  
N    ? LEU ? ? ? ? 183 N  
CA   ? LEU ? ? ? ? 184 C  
C    ? LEU ? ? ? ? 185 C  
O    ? LEU ? ? ? ? 186 O  
CB   ? LEU ? ? ? ? 187 C  
CG   ? LEU ? ? ? ? 188 C  
CD1  ? LEU ? ? ? ? 189 C  
CD2  ? LEU ? ? ? ? 190 C  
OXT  ? LEU ? ? ? ? 191 O  
H    ? LEU ? ? ? ? 192 H  
H2   ? LEU ? ? ? ? 193 H  
HA   ? LEU ? ? ? ? 194 H  
HB2  ? LEU ? ? ? ? 195 H  
HB3  ? LEU ? ? ? ? 196 H  
HG   ? LEU ? ? ? ? 197 H  
HD11 ? LEU ? ? ? ? 198 H  
HD12 ? LEU ? ? ? ? 199 H  
HD13 ? LEU ? ? ? ? 200 H  
HD21 ? LEU ? ? ? ? 201 H  
HD22 ? LEU ? ? ? ? 202 H  
HD23 ? LEU ? ? ? ? 203 H  
HXT  ? LEU ? ? ? ? 204 H  
N    ? LYS ? ? ? ? 205 N  
CA   ? LYS ? ? ? ? 206 C  
C    ? LYS ? ? ? ? 207 C  
O    ? LYS ? ? ? ? 208 O  
CB   ? LYS ? ? ? ? 209 C  
CG   ? LYS ? ? ? ? 210 C  
CD   ? LYS ? ? ? ? 211 C  
CE   ? LYS ? ? ? ? 212 C  
NZ   ? LYS ? ? ? ? 213 N  
OXT  ? LYS ? ? ? ? 214 O  
H    ? LYS ? ? ? ? 215 H  
H2   ? LYS ? ? ? ? 216 H  
HA   ? LYS ? ? ? ? 217 H  
HB2  ? LYS ? ? ? ? 218 H  
HB3  ? LYS ? ? ? ? 219 H  
HG2  ? LYS ? ? ? ? 220 H  
HG3  ? LYS ? ? ? ? 221 H  
HD2  ? LYS ? ? ? ? 222 H  
HD3  ? LYS ? ? ? ? 223 H  
HE2  ? LYS ? ? ? ? 224 H  
HE3  ? LYS ? ? ? ? 225 H  
HZ1  ? LYS ? ? ? ? 226 H  
HZ2  ? LYS ? ? ? ? 227 H  
HZ3  ? LYS ? ? ? ? 228 H  
HXT  ? LYS ? ? ? ? 229 H  
N    ? MET ? ? ? ? 230 N  
CA   ? MET ? ? ? ? 231 C  
C    ? MET ? ? ? ? 232 C  
O    ? MET ? ? ? ? 233 O  
CB   ? MET ? ? ? ? 234 C  
CG   ? MET ? ? ? ? 235 C  
SD   ? MET ? ? ? ? 236 S  
CE   ? MET ? ? ? ? 237 C  
OXT  ? MET ? ? ? ? 238 O  
H    ? MET ? ? ? ? 239 H  
H2   ? MET ? ? ? ? 240 H  
HA   ? MET ? ? ? ? 241 H  
HB2  ? MET ? ? ? ? 242 H  
HB3  ? MET ? ? ? ? 243 H  
HG2  ? MET ? ? ? ? 244 H  
HG3  ? MET ? ? ? ? 245 H  
HE1  ? MET ? ? ? ? 246 H  
HE2  ? MET ? ? ? ? 247 H  
HE3  ? MET ? ? ? ? 248 H  
HXT  ? MET ? ? ? ? 249 H  
NA   ? NA  ? ? ? ? 250 NA 
N    ? PHE ? ? ? ? 251 N  
CA   ? PHE ? ? ? ? 252 C  
C    ? PHE ? ? ? ? 253 C  
O    ? PHE ? ? ? ? 254 O  
CB   ? PHE ? ? ? ? 255 C  
CG   ? PHE ? ? ? ? 256 C  
CD1  ? PHE ? ? ? ? 257 C  
CD2  ? PHE ? ? ? ? 258 C  
CE1  ? PHE ? ? ? ? 259 C  
CE2  ? PHE ? ? ? ? 260 C  
CZ   ? PHE ? ? ? ? 261 C  
OXT  ? PHE ? ? ? ? 262 O  
H    ? PHE ? ? ? ? 263 H  
H2   ? PHE ? ? ? ? 264 H  
HA   ? PHE ? ? ? ? 265 H  
HB2  ? PHE ? ? ? ? 266 H  
HB3  ? PHE ? ? ? ? 267 H  
HD1  ? PHE ? ? ? ? 268 H  
HD2  ? PHE ? ? ? ? 269 H  
HE1  ? PHE ? ? ? ? 270 H  
HE2  ? PHE ? ? ? ? 271 H  
HZ   ? PHE ? ? ? ? 272 H  
HXT  ? PHE ? ? ? ? 273 H  
N    ? PRO ? ? ? ? 274 N  
CA   ? PRO ? ? ? ? 275 C  
C    ? PRO ? ? ? ? 276 C  
O    ? PRO ? ? ? ? 277 O  
CB   ? PRO ? ? ? ? 278 C  
CG   ? PRO ? ? ? ? 279 C  
CD   ? PRO ? ? ? ? 280 C  
OXT  ? PRO ? ? ? ? 281 O  
H    ? PRO ? ? ? ? 282 H  
HA   ? PRO ? ? ? ? 283 H  
HB2  ? PRO ? ? ? ? 284 H  
HB3  ? PRO ? ? ? ? 285 H  
HG2  ? PRO ? ? ? ? 286 H  
HG3  ? PRO ? ? ? ? 287 H  
HD2  ? PRO ? ? ? ? 288 H  
HD3  ? PRO ? ? ? ? 289 H  
HXT  ? PRO ? ? ? ? 290 H  
N    ? SER ? ? ? ? 291 N  
CA   ? SER ? ? ? ? 292 C  
C    ? SER ? ? ? ? 293 C  
O    ? SER ? ? ? ? 294 O  
CB   ? SER ? ? ? ? 295 C  
OG   ? SER ? ? ? ? 296 O  
OXT  ? SER ? ? ? ? 297 O  
H    ? SER ? ? ? ? 298 H  
H2   ? SER ? ? ? ? 299 H  
HA   ? SER ? ? ? ? 300 H  
HB2  ? SER ? ? ? ? 301 H  
HB3  ? SER ? ? ? ? 302 H  
HG   ? SER ? ? ? ? 303 H  
HXT  ? SER ? ? ? ? 304 H  
N    ? THR ? ? ? ? 305 N  
CA   ? THR ? ? ? ? 306 C  
C    ? THR ? ? ? ? 307 C  
O    ? THR ? ? ? ? 308 O  
CB   ? THR ? ? ? ? 309 C  
OG1  ? THR ? ? ? ? 310 O  
CG2  ? THR ? ? ? ? 311 C  
OXT  ? THR ? ? ? ? 312 O  
H    ? THR ? ? ? ? 313 H  
H2   ? THR ? ? ? ? 314 H  
HA   ? THR ? ? ? ? 315 H  
HB   ? THR ? ? ? ? 316 H  
HG1  ? THR ? ? ? ? 317 H  
HG21 ? THR ? ? ? ? 318 H  
HG22 ? THR ? ? ? ? 319 H  
HG23 ? THR ? ? ? ? 320 H  
HXT  ? THR ? ? ? ? 321 H  
N    ? TRP ? ? ? ? 322 N  
CA   ? TRP ? ? ? ? 323 C  
C    ? TRP ? ? ? ? 324 C  
O    ? TRP ? ? ? ? 325 O  
CB   ? TRP ? ? ? ? 326 C  
CG   ? TRP ? ? ? ? 327 C  
CD1  ? TRP ? ? ? ? 328 C  
CD2  ? TRP ? ? ? ? 329 C  
NE1  ? TRP ? ? ? ? 330 N  
CE2  ? TRP ? ? ? ? 331 C  
CE3  ? TRP ? ? ? ? 332 C  
CZ2  ? TRP ? ? ? ? 333 C  
CZ3  ? TRP ? ? ? ? 334 C  
CH2  ? TRP ? ? ? ? 335 C  
OXT  ? TRP ? ? ? ? 336 O  
H    ? TRP ? ? ? ? 337 H  
H2   ? TRP ? ? ? ? 338 H  
HA   ? TRP ? ? ? ? 339 H  
HB2  ? TRP ? ? ? ? 340 H  
HB3  ? TRP ? ? ? ? 341 H  
HD1  ? TRP ? ? ? ? 342 H  
HE1  ? TRP ? ? ? ? 343 H  
HE3  ? TRP ? ? ? ? 344 H  
HZ2  ? TRP ? ? ? ? 345 H  
HZ3  ? TRP ? ? ? ? 346 H  
HH2  ? TRP ? ? ? ? 347 H  
HXT  ? TRP ? ? ? ? 348 H  
N    ? TYR ? ? ? ? 349 N  
CA   ? TYR ? ? ? ? 350 C  
C    ? TYR ? ? ? ? 351 C  
O    ? TYR ? ? ? ? 352 O  
CB   ? TYR ? ? ? ? 353 C  
CG   ? TYR ? ? ? ? 354 C  
CD1  ? TYR ? ? ? ? 355 C  
CD2  ? TYR ? ? ? ? 356 C  
CE1  ? TYR ? ? ? ? 357 C  
CE2  ? TYR ? ? ? ? 358 C  
CZ   ? TYR ? ? ? ? 359 C  
OH   ? TYR ? ? ? ? 360 O  
OXT  ? TYR ? ? ? ? 361 O  
H    ? TYR ? ? ? ? 362 H  
H2   ? TYR ? ? ? ? 363 H  
HA   ? TYR ? ? ? ? 364 H  
HB2  ? TYR ? ? ? ? 365 H  
HB3  ? TYR ? ? ? ? 366 H  
HD1  ? TYR ? ? ? ? 367 H  
HD2  ? TYR ? ? ? ? 368 H  
HE1  ? TYR ? ? ? ? 369 H  
HE2  ? TYR ? ? ? ? 370 H  
HH   ? TYR ? ? ? ? 371 H  
HXT  ? TYR ? ? ? ? 372 H  
N    ? VAL ? ? ? ? 373 N  
CA   ? VAL ? ? ? ? 374 C  
C    ? VAL ? ? ? ? 375 C  
O    ? VAL ? ? ? ? 376 O  
CB   ? VAL ? ? ? ? 377 C  
CG1  ? VAL ? ? ? ? 378 C  
CG2  ? VAL ? ? ? ? 379 C  
OXT  ? VAL ? ? ? ? 380 O  
H    ? VAL ? ? ? ? 381 H  
H2   ? VAL ? ? ? ? 382 H  
HA   ? VAL ? ? ? ? 383 H  
HB   ? VAL ? ? ? ? 384 H  
HG11 ? VAL ? ? ? ? 385 H  
HG12 ? VAL ? ? ? ? 386 H  
HG13 ? VAL ? ? ? ? 387 H  
HG21 ? VAL ? ? ? ? 388 H  
HG22 ? VAL ? ? ? ? 389 H  
HG23 ? VAL ? ? ? ? 390 H  
HXT  ? VAL ? ? ? ? 391 H  
ZN   ? ZN  ? ? ? ? 392 ZN 
#
loop_
_chem_comp_bond.atom_id_1
_chem_comp_bond.atom_id_2
_chem_comp_bond.comp_id
_chem_comp_bond.pdbx_aromatic_flag
_chem_comp_bond.pdbx_stereo_config
_chem_comp_bond.value_order
N   CA   ALA N N sing 
N   H    ALA N N sing 
N   H2   ALA N N sing 
CA  C    ALA N N sing 
CA  CB   ALA N N sing 
CA  HA   ALA N N sing 
C   O    ALA N N doub 
C   OXT  ALA N N sing 
CB  HB1  ALA N N sing 
CB  HB2  ALA N N sing 
CB  HB3  ALA N N sing 
OXT HXT  ALA N N sing 
N   CA   ARG N N sing 
N   H    ARG N N sing 
N   H2   ARG N N sing 
CA  C    ARG N N sing 
CA  CB   ARG N N sing 
CA  HA   ARG N N sing 
C   O    ARG N N doub 
C   OXT  ARG N N sing 
CB  CG   ARG N N sing 
CB  HB2  ARG N N sing 
CB  HB3  ARG N N sing 
CG  CD   ARG N N sing 
CG  HG2  ARG N N sing 
CG  HG3  ARG N N sing 
CD  NE   ARG N N sing 
CD  HD2  ARG N N sing 
CD  HD3  ARG N N sing 
NE  CZ   ARG N N sing 
NE  HE   ARG N N sing 
CZ  NH1  ARG N N sing 
CZ  NH2  ARG N N doub 
NH1 HH11 ARG N N sing 
NH1 HH12 ARG N N sing 
NH2 HH21 ARG N N sing 
NH2 HH22 ARG N N sing 
OXT HXT  ARG N N sing 
N   CA   ASN N N sing 
N   H    ASN N N sing 
N   H2   ASN N N sing 
CA  C    ASN N N sing 
CA  CB   ASN N N sing 
CA  HA   ASN N N sing 
C   O    ASN N N doub 
C   OXT  ASN N N sing 
CB  CG   ASN N N sing 
CB  HB2  ASN N N sing 
CB  HB3  ASN N N sing 
CG  OD1  ASN N N doub 
CG  ND2  ASN N N sing 
ND2 HD21 ASN N N sing 
ND2 HD22 ASN N N sing 
OXT HXT  ASN N N sing 
N   CA   ASP N N sing 
N   H    ASP N N sing 
N   H2   ASP N N sing 
CA  C    ASP N N sing 
CA  CB   ASP N N sing 
CA  HA   ASP N N sing 
C   O    ASP N N doub 
C   OXT  ASP N N sing 
CB  CG   ASP N N sing 
CB  HB2  ASP N N sing 
CB  HB3  ASP N N sing 
CG  OD1  ASP N N doub 
CG  OD2  ASP N N sing 
OD2 HD2  ASP N N sing 
OXT HXT  ASP N N sing 
N   CA   CYS N N sing 
N   H    CYS N N sing 
N   H2   CYS N N sing 
CA  C    CYS N N sing 
CA  CB   CYS N N sing 
CA  HA   CYS N N sing 
C   O    CYS N N doub 
C   OXT  CYS N N sing 
CB  SG   CYS N N sing 
CB  HB2  CYS N N sing 
CB  HB3  CYS N N sing 
SG  HG   CYS N N sing 
OXT HXT  CYS N N sing 
N   CA   GLN N N sing 
N   H    GLN N N sing 
N   H2   GLN N N sing 
CA  C    GLN N N sing 
CA  CB   GLN N N sing 
CA  HA   GLN N N sing 
C   O    GLN N N doub 
C   OXT  GLN N N sing 
CB  CG   GLN N N sing 
CB  HB2  GLN N N sing 
CB  HB3  GLN N N sing 
CG  CD   GLN N N sing 
CG  HG2  GLN N N sing 
CG  HG3  GLN N N sing 
CD  OE1  GLN N N doub 
CD  NE2  GLN N N sing 
NE2 HE21 GLN N N sing 
NE2 HE22 GLN N N sing 
OXT HXT  GLN N N sing 
N   CA   GLU N N sing 
N   H    GLU N N sing 
N   H2   GLU N N sing 
CA  C    GLU N N sing 
CA  CB   GLU N N sing 
CA  HA   GLU N N sing 
C   O    GLU N N doub 
C   OXT  GLU N N sing 
CB  CG   GLU N N sing 
CB  HB2  GLU N N sing 
CB  HB3  GLU N N sing 
CG  CD   GLU N N sing 
CG  HG2  GLU N N sing 
CG  HG3  GLU N N sing 
CD  OE1  GLU N N doub 
CD  OE2  GLU N N sing 
OE2 HE2  GLU N N sing 
OXT HXT  GLU N N sing 
N   CA   GLY N N sing 
N   H    GLY N N sing 
N   H2   GLY N N sing 
CA  C    GLY N N sing 
CA  HA2  GLY N N sing 
CA  HA3  GLY N N sing 
C   O    GLY N N doub 
C   OXT  GLY N N sing 
OXT HXT  GLY N N sing 
N   CA   HIS N N sing 
N   H    HIS N N sing 
N   H2   HIS N N sing 
CA  C    HIS N N sing 
CA  CB   HIS N N sing 
CA  HA   HIS N N sing 
C   O    HIS N N doub 
C   OXT  HIS N N sing 
CB  CG   HIS N N sing 
CB  HB2  HIS N N sing 
CB  HB3  HIS N N sing 
CG  ND1  HIS Y N sing 
CG  CD2  HIS Y N doub 
ND1 CE1  HIS Y N doub 
ND1 HD1  HIS N N sing 
CD2 NE2  HIS Y N sing 
CD2 HD2  HIS N N sing 
CE1 NE2  HIS Y N sing 
CE1 HE1  HIS N N sing 
NE2 HE2  HIS N N sing 
OXT HXT  HIS N N sing 
O   H1   HOH N N sing 
O   H2   HOH N N sing 
N   CA   ILE N N sing 
N   H    ILE N N sing 
N   H2   ILE N N sing 
CA  C    ILE N N sing 
CA  CB   ILE N N sing 
CA  HA   ILE N N sing 
C   O    ILE N N doub 
C   OXT  ILE N N sing 
CB  CG1  ILE N N sing 
CB  CG2  ILE N N sing 
CB  HB   ILE N N sing 
CG1 CD1  ILE N N sing 
CG1 HG12 ILE N N sing 
CG1 HG13 ILE N N sing 
CG2 HG21 ILE N N sing 
CG2 HG22 ILE N N sing 
CG2 HG23 ILE N N sing 
CD1 HD11 ILE N N sing 
CD1 HD12 ILE N N sing 
CD1 HD13 ILE N N sing 
OXT HXT  ILE N N sing 
N   CA   LEU N N sing 
N   H    LEU N N sing 
N   H2   LEU N N sing 
CA  C    LEU N N sing 
CA  CB   LEU N N sing 
CA  HA   LEU N N sing 
C   O    LEU N N doub 
C   OXT  LEU N N sing 
CB  CG   LEU N N sing 
CB  HB2  LEU N N sing 
CB  HB3  LEU N N sing 
CG  CD1  LEU N N sing 
CG  CD2  LEU N N sing 
CG  HG   LEU N N sing 
CD1 HD11 LEU N N sing 
CD1 HD12 LEU N N sing 
CD1 HD13 LEU N N sing 
CD2 HD21 LEU N N sing 
CD2 HD22 LEU N N sing 
CD2 HD23 LEU N N sing 
OXT HXT  LEU N N sing 
N   CA   LYS N N sing 
N   H    LYS N N sing 
N   H2   LYS N N sing 
CA  C    LYS N N sing 
CA  CB   LYS N N sing 
CA  HA   LYS N N sing 
C   O    LYS N N doub 
C   OXT  LYS N N sing 
CB  CG   LYS N N sing 
CB  HB2  LYS N N sing 
CB  HB3  LYS N N sing 
CG  CD   LYS N N sing 
CG  HG2  LYS N N sing 
CG  HG3  LYS N N sing 
CD  CE   LYS N N sing 
CD  HD2  LYS N N sing 
CD  HD3  LYS N N sing 
CE  NZ   LYS N N sing 
CE  HE2  LYS N N sing 
CE  HE3  LYS N N sing 
NZ  HZ1  LYS N N sing 
NZ  HZ2  LYS N N sing 
NZ  HZ3  LYS N N sing 
OXT HXT  LYS N N sing 
N   CA   MET N N sing 
N   H    MET N N sing 
N   H2   MET N N sing 
CA  C    MET N N sing 
CA  CB   MET N N sing 
CA  HA   MET N N sing 
C   O    MET N N doub 
C   OXT  MET N N sing 
CB  CG   MET N N sing 
CB  HB2  MET N N sing 
CB  HB3  MET N N sing 
CG  SD   MET N N sing 
CG  HG2  MET N N sing 
CG  HG3  MET N N sing 
SD  CE   MET N N sing 
CE  HE1  MET N N sing 
CE  HE2  MET N N sing 
CE  HE3  MET N N sing 
OXT HXT  MET N N sing 
N   CA   PHE N N sing 
N   H    PHE N N sing 
N   H2   PHE N N sing 
CA  C    PHE N N sing 
CA  CB   PHE N N sing 
CA  HA   PHE N N sing 
C   O    PHE N N doub 
C   OXT  PHE N N sing 
CB  CG   PHE N N sing 
CB  HB2  PHE N N sing 
CB  HB3  PHE N N sing 
CG  CD1  PHE Y N doub 
CG  CD2  PHE Y N sing 
CD1 CE1  PHE Y N sing 
CD1 HD1  PHE N N sing 
CD2 CE2  PHE Y N doub 
CD2 HD2  PHE N N sing 
CE1 CZ   PHE Y N doub 
CE1 HE1  PHE N N sing 
CE2 CZ   PHE Y N sing 
CE2 HE2  PHE N N sing 
CZ  HZ   PHE N N sing 
OXT HXT  PHE N N sing 
N   CA   PRO N N sing 
N   CD   PRO N N sing 
N   H    PRO N N sing 
CA  C    PRO N N sing 
CA  CB   PRO N N sing 
CA  HA   PRO N N sing 
C   O    PRO N N doub 
C   OXT  PRO N N sing 
CB  CG   PRO N N sing 
CB  HB2  PRO N N sing 
CB  HB3  PRO N N sing 
CG  CD   PRO N N sing 
CG  HG2  PRO N N sing 
CG  HG3  PRO N N sing 
CD  HD2  PRO N N sing 
CD  HD3  PRO N N sing 
OXT HXT  PRO N N sing 
N   CA   SER N N sing 
N   H    SER N N sing 
N   H2   SER N N sing 
CA  C    SER N N sing 
CA  CB   SER N N sing 
CA  HA   SER N N sing 
C   O    SER N N doub 
C   OXT  SER N N sing 
CB  OG   SER N N sing 
CB  HB2  SER N N sing 
CB  HB3  SER N N sing 
OG  HG   SER N N sing 
OXT HXT  SER N N sing 
N   CA   THR N N sing 
N   H    THR N N sing 
N   H2   THR N N sing 
CA  C    THR N N sing 
CA  CB   THR N N sing 
CA  HA   THR N N sing 
C   O    THR N N doub 
C   OXT  THR N N sing 
CB  OG1  THR N N sing 
CB  CG2  THR N N sing 
CB  HB   THR N N sing 
OG1 HG1  THR N N sing 
CG2 HG21 THR N N sing 
CG2 HG22 THR N N sing 
CG2 HG23 THR N N sing 
OXT HXT  THR N N sing 
N   CA   TRP N N sing 
N   H    TRP N N sing 
N   H2   TRP N N sing 
CA  C    TRP N N sing 
CA  CB   TRP N N sing 
CA  HA   TRP N N sing 
C   O    TRP N N doub 
C   OXT  TRP N N sing 
CB  CG   TRP N N sing 
CB  HB2  TRP N N sing 
CB  HB3  TRP N N sing 
CG  CD1  TRP Y N doub 
CG  CD2  TRP Y N sing 
CD1 NE1  TRP Y N sing 
CD1 HD1  TRP N N sing 
CD2 CE2  TRP Y N doub 
CD2 CE3  TRP Y N sing 
NE1 CE2  TRP Y N sing 
NE1 HE1  TRP N N sing 
CE2 CZ2  TRP Y N sing 
CE3 CZ3  TRP Y N doub 
CE3 HE3  TRP N N sing 
CZ2 CH2  TRP Y N doub 
CZ2 HZ2  TRP N N sing 
CZ3 CH2  TRP Y N sing 
CZ3 HZ3  TRP N N sing 
CH2 HH2  TRP N N sing 
OXT HXT  TRP N N sing 
N   CA   TYR N N sing 
N   H    TYR N N sing 
N   H2   TYR N N sing 
CA  C    TYR N N sing 
CA  CB   TYR N N sing 
CA  HA   TYR N N sing 
C   O    TYR N N doub 
C   OXT  TYR N N sing 
CB  CG   TYR N N sing 
CB  HB2  TYR N N sing 
CB  HB3  TYR N N sing 
CG  CD1  TYR Y N doub 
CG  CD2  TYR Y N sing 
CD1 CE1  TYR Y N sing 
CD1 HD1  TYR N N sing 
CD2 CE2  TYR Y N doub 
CD2 HD2  TYR N N sing 
CE1 CZ   TYR Y N doub 
CE1 HE1  TYR N N sing 
CE2 CZ   TYR Y N sing 
CE2 HE2  TYR N N sing 
CZ  OH   TYR N N sing 
OH  HH   TYR N N sing 
OXT HXT  TYR N N sing 
N   CA   VAL N N sing 
N   H    VAL N N sing 
N   H2   VAL N N sing 
CA  C    VAL N N sing 
CA  CB   VAL N N sing 
CA  HA   VAL N N sing 
C   O    VAL N N doub 
C   OXT  VAL N N sing 
CB  CG1  VAL N N sing 
CB  CG2  VAL N N sing 
CB  HB   VAL N N sing 
CG1 HG11 VAL N N sing 
CG1 HG12 VAL N N sing 
CG1 HG13 VAL N N sing 
CG2 HG21 VAL N N sing 
CG2 HG22 VAL N N sing 
CG2 HG23 VAL N N sing 
OXT HXT  VAL N N sing 
#
_entity.id               1
_entity.pdbx_description "AT5G66160 protein"
_entity.type             polymer
#
_entity_poly.entity_id      1
_entity_poly.pdbx_strand_id A
_entity_poly.type           polypeptide(L)
#
loop_
_entity_poly_seq.entity_id
_entity_poly_seq.hetero
_entity_poly_seq.mon_id
_entity_poly_seq.num
1 n GLY 1  
1 n PRO 2  
1 n GLY 3  
1 n SER 4  
1 n ARG 5  
1 n LEU 6  
1 n ASP 7  
1 n ALA 8  
1 n LYS 9  
1 n LEU 10 
1 n VAL 11 
1 n HIS 12 
1 n THR 13 
1 n LEU 14 
1 n PRO 15 
1 n CYS 16 
1 n PHE 17 
1 n THR 18 
1 n PHE 19 
1 n THR 20 
1 n ASP 21 
1 n SER 22 
1 n ALA 23 
1 n HIS 24 
1 n HIS 25 
1 n LYS 26 
1 n ALA 27 
1 n GLY 28 
1 n GLU 29 
1 n THR 30 
1 n CYS 31 
1 n ALA 32 
1 n ILE 33 
1 n CYS 34 
1 n LEU 35 
1 n GLU 36 
1 n ASP 37 
1 n TYR 38 
1 n ARG 39 
1 n PHE 40 
1 n GLY 41 
1 n GLU 42 
1 n SER 43 
1 n LEU 44 
1 n ARG 45 
1 n LEU 46 
1 n LEU 47 
1 n PRO 48 
1 n CYS 49 
1 n GLN 50 
1 n HIS 51 
1 n ALA 52 
1 n PHE 53 
1 n HIS 54 
1 n LEU 55 
1 n ASN 56 
1 n CYS 57 
1 n ILE 58 
1 n ASP 59 
1 n SER 60 
1 n TRP 61 
1 n LEU 62 
1 n THR 63 
1 n LYS 64 
1 n TRP 65 
1 n GLY 66 
1 n THR 67 
1 n SER 68 
1 n CYS 69 
1 n PRO 70 
1 n VAL 71 
1 n CYS 72 
1 n LYS 73 
1 n HIS 74 
1 n ASP 75 
1 n ILE 76 
1 n ARG 77 
1 n THR 78 
1 n GLU 79 
1 n THR 80 
1 n MET 81 
1 n SER 82 
#
_exptl.method "X-RAY DIFFRACTION"
#
_pdbx_audit_revision_history.revision_date 2021-04-14
#
_pdbx_database_status.recvd_initial_deposition_date 2021-04-14
#
loop_
_pdbx_poly_seq_scheme.asym_id
_pdbx_poly_seq_scheme.auth_seq_num
_pdbx_poly_seq_scheme.entity_id
_pdbx_poly_seq_scheme.hetero
_pdbx_poly_seq_scheme.mon_id
_pdbx_poly_seq_scheme.pdb_ins_code
_pdbx_poly_seq_scheme.pdb_seq_num
_pdbx_poly_seq_scheme.pdb_strand_id
_pdbx_poly_seq_scheme.seq_id
A ?   1 n GLY . 202 A 1  
A ?   1 n PRO . 203 A 2  
A ?   1 n GLY . 204 A 3  
A 205 1 n SER . 205 A 4  
A 206 1 n ARG . 206 A 5  
A 207 1 n LEU . 207 A 6  
A 208 1 n ASP . 208 A 7  
A 209 1 n ALA . 209 A 8  
A 210 1 n LYS . 210 A 9  
A 211 1 n LEU . 211 A 10 
A 212 1 n VAL . 212 A 11 
A 213 1 n HIS . 213 A 12 
A 214 1 n THR . 214 A 13 
A 215 1 n LEU . 215 A 14 
A 216 1 n PRO . 216 A 15 
A 217 1 n CYS . 217 A 16 
A 218 1 n PHE . 218 A 17 
A 219 1 n THR . 219 A 18 
A 220 1 n PHE . 220 A 19 
A 221 1 n THR . 221 A 20 
A 222 1 n ASP . 222 A 21 
A 223 1 n SER . 223 A 22 
A 224 1 n ALA . 224 A 23 
A 225 1 n HIS . 225 A 24 
A 226 1 n HIS . 226 A 25 
A 227 1 n LYS . 227 A 26 
A 228 1 n ALA . 228 A 27 
A 229 1 n GLY . 229 A 28 
A 230 1 n GLU . 230 A 29 
A 231 1 n THR . 231 A 30 
A 232 1 n CYS . 232 A 31 
A 233 1 n ALA . 233 A 32 
A 234 1 n ILE . 234 A 33 
A 235 1 n CYS . 235 A 34 
A 236 1 n LEU . 236 A 35 
A 237 1 n GLU . 237 A 36 
A 238 1 n ASP . 238 A 37 
A 239 1 n TYR . 239 A 38 
A 240 1 n ARG . 240 A 39 
A 241 1 n PHE . 241 A 40 
A 242 1 n GLY . 242 A 41 
A 243 1 n GLU . 243 A 42 
A 244 1 n SER . 244 A 43 
A 245 1 n LEU . 245 A 44 
A 246 1 n ARG . 246 A 45 
A 247 1 n LEU . 247 A 46 
A 248 1 n LEU . 248 A 47 
A 249 1 n PRO . 249 A 48 
A 250 1 n CYS . 250 A 49 
A 251 1 n GLN . 251 A 50 
A 252 1 n HIS . 252 A 51 
A 253 1 n ALA . 253 A 52 
A 254 1 n PHE . 254 A 53 
A 255 1 n HIS . 255 A 54 
A 256 1 n LEU . 256 A 55 
A 257 1 n ASN . 257 A 56 
A 258 1 n CYS . 258 A 57 
A 259 1 n ILE . 259 A 58 
A 260 1 n ASP . 260 A 59 
A 261 1 n SER . 261 A 60 
A 262 1 n TRP . 262 A 61 
A 263 1 n LEU . 263 A 62 
A 264 1 n THR . 264 A 63 
A 265 1 n LYS . 265 A 64 
A 266 1 n TRP . 266 A 65 
A 267 1 n GLY . 267 A 66 
A 268 1 n THR . 268 A 67 
A 269 1 n SER . 269 A 68 
A 270 1 n CYS . 270 A 69 
A 271 1 n PRO . 271 A 70 
A 272 1 n VAL . 272 A 71 
A 273 1 n CYS . 273 A 72 
A 274 1 n LYS . 274 A 73 
A 275 1 n HIS . 275 A 74 
A 276 1 n ASP . 276 A 75 
A 277 1 n ILE . 277 A 76 
A 278 1 n ARG . 278 A 77 
A 279 1 n THR . 279 A 78 
A 280 1 n GLU . 280 A 79 
A 281 1 n THR . 281 A 80 
A 282 1 n MET . 282 A 81 
A 283 1 n SER . 283 A 82 
#
loop_
_pdbx_struct_assembly.details
_pdbx_struct_assembly.id
_pdbx_struct_assembly.method_details
_pdbx_struct_assembly.oligomeric_count
_pdbx_struct_assembly.oligomeric_details
author_and_software_defined_assembly 1 PISA 1 monomeric 
author_and_software_defined_assembly 2 PISA 1 monomeric 
#
loop_
_pdbx_struct_assembly_gen.assembly_id
_pdbx_struct_assembly_gen.asym_id_list
_pdbx_struct_assembly_gen.oper_expression
1 A,C,D,E,I 1 
2 B,F,G,H,J 1 
#
_pdbx_struct_oper_list.id                 1
_pdbx_struct_oper_list.matrix[1][1]       1.0000000000
_pdbx_struct_oper_list.matrix[1][2]       0.0000000000
_pdbx_struct_oper_list.matrix[1][3]       0.0000000000
_pdbx_struct_oper_list.matrix[2][1]       0.0000000000
_pdbx_struct_oper_list.matrix[2][2]       1.0000000000
_pdbx_struct_oper_list.matrix[2][3]       0.0000000000
_pdbx_struct_oper_list.matrix[3][1]       0.0000000000
_pdbx_struct_oper_list.matrix[3][2]       0.0000000000
_pdbx_struct_oper_list.matrix[3][3]       1.0000000000
_pdbx_struct_oper_list.name               1_555
_pdbx_struct_oper_list.symmetry_operation x,y,z
_pdbx_struct_oper_list.type               "identity operation"
_pdbx_struct_oper_list.vector[1]          0.0000000000
_pdbx_struct_oper_list.vector[2]          0.0000000000
_pdbx_struct_oper_list.vector[3]          0.0000000000
#
_refine.ls_d_res_high 2.10
#
_software.classification other
_software.name           "DeepMind Structure Class"
_software.pdbx_ordinal   1
_software.version        2.0.0
#
_struct_asym.entity_id 1
_struct_asym.id        A
#
loop_
_atom_site.group_PDB
_atom_site.id
_atom_site.type_symbol
_atom_site.label_atom_id
_atom_site.label_alt_id
_atom_site.label_comp_id
_atom_site.label_asym_id
_atom_site.label_entity_id
_atom_site.label_seq_id
_atom_site.pdbx_PDB_ins_code
_atom_site.Cartn_x
_atom_site.Cartn_y
_atom_site.Cartn_z
_atom_site.occupancy
_atom_site.B_iso_or_equiv
_atom_site.auth_seq_id
_atom_site.auth_asym_id
_atom_site.pdbx_PDB_model_num
ATOM 1   N N   . SER A 1 4  ? -2.981  6.958   109.785 1.00 50.79 205 A 1 
ATOM 2   C CA  . SER A 1 4  ? -4.229  6.881   109.036 1.00 50.68 205 A 1 
ATOM 3   C C   . SER A 1 4  ? -4.162  5.798   107.965 1.00 48.38 205 A 1 
ATOM 4   O O   . SER A 1 4  ? -3.501  5.960   106.938 1.00 49.36 205 A 1 
ATOM 5   C CB  . SER A 1 4  ? -4.557  8.233   108.397 1.00 50.97 205 A 1 
ATOM 6   N N   . ARG A 1 5  ? -4.849  4.688   108.217 1.00 45.69 206 A 1 
ATOM 7   C CA  . ARG A 1 5  ? -4.923  3.591   107.265 1.00 41.75 206 A 1 
ATOM 8   C C   . ARG A 1 5  ? -6.246  2.868   107.468 1.00 39.79 206 A 1 
ATOM 9   O O   . ARG A 1 5  ? -6.916  3.030   108.490 1.00 40.75 206 A 1 
ATOM 10  C CB  . ARG A 1 5  ? -3.740  2.629   107.423 1.00 41.24 206 A 1 
ATOM 11  N N   . LEU A 1 6  ? -6.618  2.061   106.480 1.00 36.03 207 A 1 
ATOM 12  C CA  . LEU A 1 6  ? -7.887  1.348   106.485 1.00 31.40 207 A 1 
ATOM 13  C C   . LEU A 1 6  ? -7.662  -0.137  106.733 1.00 29.46 207 A 1 
ATOM 14  O O   . LEU A 1 6  ? -6.656  -0.705  106.297 1.00 30.69 207 A 1 
ATOM 15  C CB  . LEU A 1 6  ? -8.630  1.542   105.162 1.00 26.64 207 A 1 
ATOM 16  C CG  . LEU A 1 6  ? -9.179  2.940   104.892 1.00 26.08 207 A 1 
ATOM 17  C CD1 . LEU A 1 6  ? -9.880  2.973   103.550 1.00 21.37 207 A 1 
ATOM 18  C CD2 . LEU A 1 6  ? -10.128 3.362   106.003 1.00 27.88 207 A 1 
ATOM 19  N N   . ASP A 1 7  ? -8.609  -0.760  107.431 1.00 28.97 208 A 1 
ATOM 20  C CA  . ASP A 1 7  ? -8.544  -2.195  107.671 1.00 29.37 208 A 1 
ATOM 21  C C   . ASP A 1 7  ? -8.596  -2.950  106.348 1.00 26.50 208 A 1 
ATOM 22  O O   . ASP A 1 7  ? -9.450  -2.681  105.499 1.00 22.28 208 A 1 
ATOM 23  C CB  . ASP A 1 7  ? -9.693  -2.630  108.583 1.00 29.41 208 A 1 
ATOM 24  N N   . ALA A 1 8  ? -7.666  -3.893  106.176 1.00 28.20 209 A 1 
ATOM 25  C CA  . ALA A 1 8  ? -7.551  -4.608  104.908 1.00 27.33 209 A 1 
ATOM 26  C C   . ALA A 1 8  ? -8.819  -5.391  104.592 1.00 28.06 209 A 1 
ATOM 27  O O   . ALA A 1 8  ? -9.205  -5.514  103.424 1.00 29.08 209 A 1 
ATOM 28  C CB  . ALA A 1 8  ? -6.338  -5.538  104.939 1.00 28.54 209 A 1 
ATOM 29  N N   . LYS A 1 9  ? -9.478  -5.933  105.621 1.00 27.60 210 A 1 
ATOM 30  C CA  . LYS A 1 9  ? -10.720 -6.666  105.401 1.00 26.51 210 A 1 
ATOM 31  C C   . LYS A 1 9  ? -11.795 -5.773  104.795 1.00 28.91 210 A 1 
ATOM 32  O O   . LYS A 1 9  ? -12.664 -6.257  104.060 1.00 28.74 210 A 1 
ATOM 33  C CB  . LYS A 1 9  ? -11.213 -7.272  106.714 1.00 29.66 210 A 1 
ATOM 34  N N   . LEU A 1 10 ? -11.751 -4.472  105.087 1.00 29.10 211 A 1 
ATOM 35  C CA  . LEU A 1 10 ? -12.685 -3.534  104.477 1.00 28.56 211 A 1 
ATOM 36  C C   . LEU A 1 10 ? -12.264 -3.180  103.057 1.00 24.12 211 A 1 
ATOM 37  O O   . LEU A 1 10 ? -13.099 -3.139  102.147 1.00 21.62 211 A 1 
ATOM 38  C CB  . LEU A 1 10 ? -12.793 -2.272  105.332 1.00 31.84 211 A 1 
ATOM 39  C CG  . LEU A 1 10 ? -14.163 -2.008  105.957 1.00 33.41 211 A 1 
ATOM 40  C CD1 . LEU A 1 10 ? -14.541 -3.130  106.903 1.00 34.39 211 A 1 
ATOM 41  C CD2 . LEU A 1 10 ? -14.168 -0.673  106.680 1.00 36.61 211 A 1 
ATOM 42  N N   . VAL A 1 11 ? -10.969 -2.922  102.852 1.00 20.92 212 A 1 
ATOM 43  C CA  . VAL A 1 11 ? -10.473 -2.556  101.528 1.00 20.60 212 A 1 
ATOM 44  C C   . VAL A 1 11 ? -10.752 -3.660  100.518 1.00 21.26 212 A 1 
ATOM 45  O O   . VAL A 1 11 ? -11.027 -3.385  99.342  1.00 19.85 212 A 1 
ATOM 46  C CB  . VAL A 1 11 ? -8.969  -2.226  101.599 1.00 20.02 212 A 1 
ATOM 47  C CG1 . VAL A 1 11 ? -8.432  -1.831  100.227 1.00 19.68 212 A 1 
ATOM 48  C CG2 . VAL A 1 11 ? -8.723  -1.120  102.607 1.00 21.13 212 A 1 
ATOM 49  N N   . HIS A 1 12 ? -10.711 -4.918  100.956 1.00 23.38 213 A 1 
ATOM 50  C CA  . HIS A 1 12 ? -10.891 -6.060  100.071 1.00 22.82 213 A 1 
ATOM 51  C C   . HIS A 1 12 ? -12.335 -6.253  99.620  1.00 23.80 213 A 1 
ATOM 52  O O   . HIS A 1 12 ? -12.587 -7.121  98.777  1.00 26.92 213 A 1 
ATOM 53  C CB  . HIS A 1 12 ? -10.379 -7.331  100.758 1.00 18.69 213 A 1 
ATOM 54  C CG  . HIS A 1 12 ? -8.908  -7.312  101.039 1.00 19.01 213 A 1 
ATOM 55  N ND1 . HIS A 1 12 ? -8.300  -8.192  101.909 1.00 20.35 213 A 1 
ATOM 56  C CD2 . HIS A 1 12 ? -7.924  -6.513  100.565 1.00 18.10 213 A 1 
ATOM 57  C CE1 . HIS A 1 12 ? -7.005  -7.936  101.958 1.00 19.96 213 A 1 
ATOM 58  N NE2 . HIS A 1 12 ? -6.751  -6.922  101.150 1.00 19.47 213 A 1 
ATOM 59  N N   . THR A 1 13 ? -13.282 -5.475  100.146 1.00 22.36 214 A 1 
ATOM 60  C CA  . THR A 1 13 ? -14.659 -5.532  99.675  1.00 20.27 214 A 1 
ATOM 61  C C   . THR A 1 13 ? -14.954 -4.506  98.588  1.00 21.90 214 A 1 
ATOM 62  O O   . THR A 1 13 ? -16.044 -4.542  98.005  1.00 22.89 214 A 1 
ATOM 63  C CB  . THR A 1 13 ? -15.638 -5.324  100.838 1.00 21.06 214 A 1 
ATOM 64  O OG1 . THR A 1 13 ? -15.483 -3.999  101.365 1.00 20.12 214 A 1 
ATOM 65  C CG2 . THR A 1 13 ? -15.387 -6.341  101.942 1.00 20.07 214 A 1 
ATOM 66  N N   . LEU A 1 14 ? -14.017 -3.599  98.313  1.00 16.68 215 A 1 
ATOM 67  C CA  . LEU A 1 14 ? -14.202 -2.621  97.254  1.00 16.39 215 A 1 
ATOM 68  C C   . LEU A 1 14 ? -14.403 -3.324  95.912  1.00 18.72 215 A 1 
ATOM 69  O O   . LEU A 1 14 ? -13.874 -4.418  95.688  1.00 20.69 215 A 1 
ATOM 70  C CB  . LEU A 1 14 ? -12.999 -1.685  97.180  1.00 15.03 215 A 1 
ATOM 71  C CG  . LEU A 1 14 ? -12.975 -0.520  98.171  1.00 26.11 215 A 1 
ATOM 72  C CD1 . LEU A 1 14 ? -11.601 0.122   98.193  1.00 15.02 215 A 1 
ATOM 73  C CD2 . LEU A 1 14 ? -14.034 0.513   97.805  1.00 15.62 215 A 1 
ATOM 74  N N   . PRO A 1 15 ? -15.170 -2.722  95.003  1.00 18.99 216 A 1 
ATOM 75  C CA  . PRO A 1 15 ? -15.413 -3.361  93.705  1.00 18.26 216 A 1 
ATOM 76  C C   . PRO A 1 15 ? -14.121 -3.546  92.924  1.00 19.96 216 A 1 
ATOM 77  O O   . PRO A 1 15 ? -13.241 -2.682  92.923  1.00 16.64 216 A 1 
ATOM 78  C CB  . PRO A 1 15 ? -16.360 -2.383  93.000  1.00 16.50 216 A 1 
ATOM 79  C CG  . PRO A 1 15 ? -16.975 -1.584  94.102  1.00 17.82 216 A 1 
ATOM 80  C CD  . PRO A 1 15 ? -15.906 -1.454  95.139  1.00 19.04 216 A 1 
ATOM 81  N N   . CYS A 1 16 ? -14.014 -4.692  92.256  1.00 22.77 217 A 1 
ATOM 82  C CA  . CYS A 1 16 ? -12.853 -5.009  91.441  1.00 23.59 217 A 1 
ATOM 83  C C   . CYS A 1 16 ? -13.312 -5.613  90.122  1.00 23.00 217 A 1 
ATOM 84  O O   . CYS A 1 16 ? -14.376 -6.232  90.041  1.00 23.38 217 A 1 
ATOM 85  C CB  . CYS A 1 16 ? -11.900 -5.977  92.158  1.00 25.32 217 A 1 
ATOM 86  S SG  . CYS A 1 16 ? -12.542 -7.651  92.373  1.00 30.22 217 A 1 
ATOM 87  N N   . PHE A 1 17 ? -12.491 -5.432  89.090  1.00 20.21 218 A 1 
ATOM 88  C CA  . PHE A 1 17 ? -12.828 -5.890  87.751  1.00 21.00 218 A 1 
ATOM 89  C C   . PHE A 1 17 ? -11.543 -6.115  86.966  1.00 22.53 218 A 1 
ATOM 90  O O   . PHE A 1 17 ? -10.458 -5.689  87.372  1.00 24.07 218 A 1 
ATOM 91  C CB  . PHE A 1 17 ? -13.753 -4.893  87.041  1.00 19.61 218 A 1 
ATOM 92  C CG  . PHE A 1 17 ? -13.192 -3.501  86.940  1.00 21.41 218 A 1 
ATOM 93  C CD1 . PHE A 1 17 ? -13.284 -2.618  88.005  1.00 21.03 218 A 1 
ATOM 94  C CD2 . PHE A 1 17 ? -12.588 -3.071  85.772  1.00 22.43 218 A 1 
ATOM 95  C CE1 . PHE A 1 17 ? -12.772 -1.338  87.910  1.00 22.73 218 A 1 
ATOM 96  C CE2 . PHE A 1 17 ? -12.077 -1.792  85.671  1.00 22.80 218 A 1 
ATOM 97  C CZ  . PHE A 1 17 ? -12.167 -0.924  86.741  1.00 24.25 218 A 1 
ATOM 98  N N   . THR A 1 18 ? -11.678 -6.798  85.831  1.00 24.29 219 A 1 
ATOM 99  C CA  . THR A 1 18 ? -10.553 -7.131  84.967  1.00 27.68 219 A 1 
ATOM 100 C C   . THR A 1 18 ? -10.486 -6.153  83.799  1.00 25.29 219 A 1 
ATOM 101 O O   . THR A 1 18 ? -11.516 -5.786  83.226  1.00 22.39 219 A 1 
ATOM 102 C CB  . THR A 1 18 ? -10.678 -8.568  84.446  1.00 31.61 219 A 1 
ATOM 103 O OG1 . THR A 1 18 ? -10.652 -9.488  85.545  1.00 34.47 219 A 1 
ATOM 104 C CG2 . THR A 1 18 ? -9.540  -8.900  83.494  1.00 32.76 219 A 1 
ATOM 105 N N   . PHE A 1 19 ? -9.270  -5.728  83.455  1.00 25.55 220 A 1 
ATOM 106 C CA  . PHE A 1 19 ? -9.067  -4.790  82.352  1.00 22.27 220 A 1 
ATOM 107 C C   . PHE A 1 19 ? -9.251  -5.526  81.030  1.00 22.29 220 A 1 
ATOM 108 O O   . PHE A 1 19 ? -8.340  -6.198  80.544  1.00 24.27 220 A 1 
ATOM 109 C CB  . PHE A 1 19 ? -7.686  -4.150  82.439  1.00 20.39 220 A 1 
ATOM 110 C CG  . PHE A 1 19 ? -7.485  -3.009  81.477  1.00 20.23 220 A 1 
ATOM 111 C CD1 . PHE A 1 19 ? -7.884  -1.723  81.811  1.00 17.49 220 A 1 
ATOM 112 C CD2 . PHE A 1 19 ? -6.903  -3.222  80.238  1.00 21.83 220 A 1 
ATOM 113 C CE1 . PHE A 1 19 ? -7.703  -0.673  80.927  1.00 19.32 220 A 1 
ATOM 114 C CE2 . PHE A 1 19 ? -6.719  -2.177  79.353  1.00 22.03 220 A 1 
ATOM 115 C CZ  . PHE A 1 19 ? -7.118  -0.900  79.697  1.00 21.14 220 A 1 
ATOM 116 N N   . THR A 1 20 ? -10.437 -5.403  80.445  1.00 20.67 221 A 1 
ATOM 117 C CA  . THR A 1 20 ? -10.760 -5.990  79.152  1.00 25.08 221 A 1 
ATOM 118 C C   . THR A 1 20 ? -11.267 -4.899  78.212  1.00 25.76 221 A 1 
ATOM 119 O O   . THR A 1 20 ? -11.219 -3.707  78.530  1.00 21.46 221 A 1 
ATOM 120 C CB  . THR A 1 20 ? -11.795 -7.108  79.304  1.00 29.61 221 A 1 
ATOM 121 O OG1 . THR A 1 20 ? -12.933 -6.611  80.020  1.00 27.76 221 A 1 
ATOM 122 C CG2 . THR A 1 20 ? -11.200 -8.284  80.063  1.00 32.57 221 A 1 
ATOM 123 N N   . ASP A 1 21 ? -11.758 -5.324  77.042  1.00 23.81 222 A 1 
ATOM 124 C CA  . ASP A 1 21 ? -12.288 -4.372  76.069  1.00 32.29 222 A 1 
ATOM 125 C C   . ASP A 1 21 ? -13.431 -3.554  76.656  1.00 34.04 222 A 1 
ATOM 126 O O   . ASP A 1 21 ? -13.573 -2.362  76.358  1.00 31.99 222 A 1 
ATOM 127 C CB  . ASP A 1 21 ? -12.755 -5.107  74.815  1.00 28.96 222 A 1 
ATOM 128 C CG  . ASP A 1 21 ? -11.606 -5.694  74.020  1.00 28.19 222 A 1 
ATOM 129 O OD1 . ASP A 1 21 ? -10.493 -5.137  74.092  1.00 27.90 222 A 1 
ATOM 130 O OD2 . ASP A 1 21 ? -11.821 -6.706  73.319  1.00 29.73 222 A 1 
ATOM 131 N N   . SER A 1 22 ? -14.255 -4.179  77.498  1.00 35.76 223 A 1 
ATOM 132 C CA  . SER A 1 22 ? -15.384 -3.476  78.097  1.00 37.56 223 A 1 
ATOM 133 C C   . SER A 1 22 ? -14.913 -2.423  79.093  1.00 36.12 223 A 1 
ATOM 134 O O   . SER A 1 22 ? -15.359 -1.271  79.050  1.00 36.72 223 A 1 
ATOM 135 C CB  . SER A 1 22 ? -16.320 -4.481  78.768  1.00 42.23 223 A 1 
ATOM 136 O OG  . SER A 1 22 ? -17.343 -3.823  79.493  1.00 48.37 223 A 1 
ATOM 137 N N   . ALA A 1 23 ? -14.009 -2.798  79.998  1.00 32.58 224 A 1 
ATOM 138 C CA  . ALA A 1 23 ? -13.527 -1.857  81.002  1.00 28.27 224 A 1 
ATOM 139 C C   . ALA A 1 23 ? -12.533 -0.851  80.434  1.00 30.08 224 A 1 
ATOM 140 O O   . ALA A 1 23 ? -12.262 0.162   81.091  1.00 30.41 224 A 1 
ATOM 141 C CB  . ALA A 1 23 ? -12.887 -2.614  82.168  1.00 25.55 224 A 1 
ATOM 142 N N   . HIS A 1 24 ? -12.018 -1.096  79.224  1.00 28.97 225 A 1 
ATOM 143 C CA  . HIS A 1 24 ? -10.899 -0.332  78.675  1.00 25.09 225 A 1 
ATOM 144 C C   . HIS A 1 24 ? -11.110 1.174   78.802  1.00 25.57 225 A 1 
ATOM 145 O O   . HIS A 1 24 ? -10.294 1.885   79.400  1.00 22.09 225 A 1 
ATOM 146 C CB  . HIS A 1 24 ? -10.695 -0.721  77.208  1.00 26.48 225 A 1 
ATOM 147 C CG  . HIS A 1 24 ? -9.514  -0.067  76.557  1.00 23.38 225 A 1 
ATOM 148 N ND1 . HIS A 1 24 ? -9.121  -0.359  75.268  1.00 25.71 225 A 1 
ATOM 149 C CD2 . HIS A 1 24 ? -8.640  0.862   77.012  1.00 23.28 225 A 1 
ATOM 150 C CE1 . HIS A 1 24 ? -8.058  0.361   74.958  1.00 25.39 225 A 1 
ATOM 151 N NE2 . HIS A 1 24 ? -7.749  1.114   75.998  1.00 25.02 225 A 1 
ATOM 152 N N   . HIS A 1 25 ? -12.201 1.679   78.235  1.00 28.54 226 A 1 
ATOM 153 C CA  . HIS A 1 25 ? -12.420 3.115   78.134  1.00 32.48 226 A 1 
ATOM 154 C C   . HIS A 1 25 ? -13.292 3.668   79.254  1.00 32.99 226 A 1 
ATOM 155 O O   . HIS A 1 25 ? -13.691 4.835   79.194  1.00 34.43 226 A 1 
ATOM 156 C CB  . HIS A 1 25 ? -13.019 3.447   76.768  1.00 34.69 226 A 1 
ATOM 157 C CG  . HIS A 1 25 ? -12.149 3.031   75.623  1.00 36.55 226 A 1 
ATOM 158 N ND1 . HIS A 1 25 ? -10.959 3.661   75.328  1.00 35.29 226 A 1 
ATOM 159 C CD2 . HIS A 1 25 ? -12.285 2.038   74.714  1.00 36.74 226 A 1 
ATOM 160 C CE1 . HIS A 1 25 ? -10.404 3.080   74.279  1.00 37.22 226 A 1 
ATOM 161 N NE2 . HIS A 1 25 ? -11.189 2.093   73.886  1.00 37.95 226 A 1 
ATOM 162 N N   . LYS A 1 26 ? -13.598 2.860   80.267  1.00 30.75 227 A 1 
ATOM 163 C CA  . LYS A 1 26 ? -14.157 3.364   81.515  1.00 26.96 227 A 1 
ATOM 164 C C   . LYS A 1 26 ? -13.070 3.599   82.555  1.00 27.49 227 A 1 
ATOM 165 O O   . LYS A 1 26 ? -13.091 4.615   83.257  1.00 24.82 227 A 1 
ATOM 166 C CB  . LYS A 1 26 ? -15.193 2.384   82.075  1.00 26.73 227 A 1 
ATOM 167 C CG  . LYS A 1 26 ? -16.228 1.903   81.074  1.00 25.39 227 A 1 
ATOM 168 C CD  . LYS A 1 26 ? -17.055 0.767   81.658  1.00 22.66 227 A 1 
ATOM 169 C CE  . LYS A 1 26 ? -17.989 0.162   80.619  1.00 25.19 227 A 1 
ATOM 170 N NZ  . LYS A 1 26 ? -18.711 -1.035  81.142  1.00 25.12 227 A 1 
ATOM 171 N N   . ALA A 1 27 ? -12.118 2.670   82.660  1.00 27.09 228 A 1 
ATOM 172 C CA  . ALA A 1 27 ? -11.091 2.752   83.690  1.00 24.73 228 A 1 
ATOM 173 C C   . ALA A 1 27 ? -9.976  3.722   83.325  1.00 26.51 228 A 1 
ATOM 174 O O   . ALA A 1 27 ? -9.320  4.268   84.217  1.00 27.89 228 A 1 
ATOM 175 C CB  . ALA A 1 27 ? -10.504 1.365   83.956  1.00 24.74 228 A 1 
ATOM 176 N N   . GLY A 1 28 ? -9.745  3.948   82.042  1.00 26.20 229 A 1 
ATOM 177 C CA  . GLY A 1 28 ? -8.628  4.757   81.604  1.00 24.11 229 A 1 
ATOM 178 C C   . GLY A 1 28 ? -7.463  3.902   81.140  1.00 24.52 229 A 1 
ATOM 179 O O   . GLY A 1 28 ? -7.555  2.679   80.989  1.00 23.59 229 A 1 
ATOM 180 N N   . GLU A 1 29 ? -6.333  4.574   80.929  1.00 22.23 230 A 1 
ATOM 181 C CA  . GLU A 1 29 ? -5.175  3.951   80.300  1.00 23.87 230 A 1 
ATOM 182 C C   . GLU A 1 29 ? -4.068  3.577   81.275  1.00 20.33 230 A 1 
ATOM 183 O O   . GLU A 1 29 ? -3.333  2.619   81.014  1.00 18.55 230 A 1 
ATOM 184 C CB  . GLU A 1 29 ? -4.591  4.887   79.234  1.00 27.24 230 A 1 
ATOM 185 C CG  . GLU A 1 29 ? -5.622  5.478   78.283  1.00 28.55 230 A 1 
ATOM 186 C CD  . GLU A 1 29 ? -6.190  4.449   77.332  1.00 29.62 230 A 1 
ATOM 187 O OE1 . GLU A 1 29 ? -5.490  3.453   77.054  1.00 27.96 230 A 1 
ATOM 188 O OE2 . GLU A 1 29 ? -7.336  4.630   76.866  1.00 31.79 230 A 1 
ATOM 189 N N   . THR A 1 30 ? -3.924  4.297   82.386  1.00 16.26 231 A 1 
ATOM 190 C CA  . THR A 1 30 ? -2.733  4.178   83.213  1.00 19.03 231 A 1 
ATOM 191 C C   . THR A 1 30 ? -3.099  4.213   84.689  1.00 14.44 231 A 1 
ATOM 192 O O   . THR A 1 30 ? -4.000  4.950   85.097  1.00 15.79 231 A 1 
ATOM 193 C CB  . THR A 1 30 ? -1.740  5.307   82.893  1.00 21.45 231 A 1 
ATOM 194 O OG1 . THR A 1 30 ? -1.517  5.359   81.478  1.00 25.92 231 A 1 
ATOM 195 C CG2 . THR A 1 30 ? -0.410  5.085   83.595  1.00 20.66 231 A 1 
ATOM 196 N N   . CYS A 1 31 ? -2.396  3.409   85.482  1.00 15.85 232 A 1 
ATOM 197 C CA  . CYS A 1 31 ? -2.521  3.453   86.934  1.00 16.38 232 A 1 
ATOM 198 C C   . CYS A 1 31 ? -1.667  4.593   87.479  1.00 19.96 232 A 1 
ATOM 199 O O   . CYS A 1 31 ? -0.455  4.632   87.246  1.00 21.70 232 A 1 
ATOM 200 C CB  . CYS A 1 31 ? -2.096  2.121   87.547  1.00 12.95 232 A 1 
ATOM 201 S SG  . CYS A 1 31 ? -2.118  2.104   89.347  1.00 14.16 232 A 1 
ATOM 202 N N   . ALA A 1 32 ? -2.297  5.516   88.211  1.00 20.47 233 A 1 
ATOM 203 C CA  . ALA A 1 32 ? -1.582  6.678   88.730  1.00 18.59 233 A 1 
ATOM 204 C C   . ALA A 1 32 ? -0.614  6.322   89.851  1.00 19.46 233 A 1 
ATOM 205 O O   . ALA A 1 32 ? 0.288   7.112   90.148  1.00 17.28 233 A 1 
ATOM 206 C CB  . ALA A 1 32 ? -2.577  7.729   89.225  1.00 16.33 233 A 1 
ATOM 207 N N   . ILE A 1 33 ? -0.775  5.155   90.475  1.00 20.92 234 A 1 
ATOM 208 C CA  . ILE A 1 33 ? 0.056   4.800   91.621  1.00 20.31 234 A 1 
ATOM 209 C C   . ILE A 1 33 ? 1.415   4.274   91.172  1.00 19.41 234 A 1 
ATOM 210 O O   . ILE A 1 33 ? 2.442   4.567   91.795  1.00 21.16 234 A 1 
ATOM 211 C CB  . ILE A 1 33 ? -0.690  3.787   92.510  1.00 16.55 234 A 1 
ATOM 212 C CG1 . ILE A 1 33 ? -1.937  4.438   93.117  1.00 15.35 234 A 1 
ATOM 213 C CG2 . ILE A 1 33 ? 0.216   3.254   93.606  1.00 17.46 234 A 1 
ATOM 214 C CD1 . ILE A 1 33 ? -2.687  3.548   94.083  1.00 14.37 234 A 1 
ATOM 215 N N   . CYS A 1 34 ? 1.452   3.499   90.087  1.00 18.85 235 A 1 
ATOM 216 C CA  . CYS A 1 34 ? 2.697   2.929   89.591  1.00 16.73 235 A 1 
ATOM 217 C C   . CYS A 1 34 ? 3.118   3.473   88.232  1.00 17.20 235 A 1 
ATOM 218 O O   . CYS A 1 34 ? 4.232   3.172   87.787  1.00 17.67 235 A 1 
ATOM 219 C CB  . CYS A 1 34 ? 2.590   1.398   89.510  1.00 17.91 235 A 1 
ATOM 220 S SG  . CYS A 1 34 ? 1.454   0.791   88.248  1.00 19.09 235 A 1 
ATOM 221 N N   . LEU A 1 35 ? 2.263   4.255   87.569  1.00 13.42 236 A 1 
ATOM 222 C CA  . LEU A 1 35 ? 2.509   4.918   86.287  1.00 15.54 236 A 1 
ATOM 223 C C   . LEU A 1 35 ? 2.593   3.951   85.113  1.00 18.69 236 A 1 
ATOM 224 O O   . LEU A 1 35 ? 2.932   4.372   84.000  1.00 18.13 236 A 1 
ATOM 225 C CB  . LEU A 1 35 ? 3.772   5.787   86.319  1.00 13.86 236 A 1 
ATOM 226 C CG  . LEU A 1 35 ? 3.827   6.895   87.371  1.00 15.30 236 A 1 
ATOM 227 C CD1 . LEU A 1 35 ? 4.967   7.864   87.053  1.00 13.31 236 A 1 
ATOM 228 C CD2 . LEU A 1 35 ? 2.496   7.632   87.476  1.00 15.08 236 A 1 
ATOM 229 N N   . GLU A 1 36 ? 2.282   2.674   85.316  1.00 20.24 237 A 1 
ATOM 230 C CA  . GLU A 1 36 ? 2.292   1.700   84.235  1.00 22.03 237 A 1 
ATOM 231 C C   . GLU A 1 36 ? 0.939   1.677   83.534  1.00 20.91 237 A 1 
ATOM 232 O O   . GLU A 1 36 ? -0.109  1.762   84.180  1.00 20.76 237 A 1 
ATOM 233 C CB  . GLU A 1 36 ? 2.626   0.305   84.766  1.00 23.96 237 A 1 
ATOM 234 C CG  . GLU A 1 36 ? 3.907   0.228   85.576  1.00 26.31 237 A 1 
ATOM 235 C CD  . GLU A 1 36 ? 5.153   0.328   84.715  1.00 27.58 237 A 1 
ATOM 236 O OE1 . GLU A 1 36 ? 5.036   0.212   83.475  1.00 27.13 237 A 1 
ATOM 237 O OE2 . GLU A 1 36 ? 6.250   0.520   85.281  1.00 25.08 237 A 1 
ATOM 238 N N   . ASP A 1 37 ? 0.968   1.567   82.208  1.00 17.93 238 A 1 
ATOM 239 C CA  . ASP A 1 37 ? -0.268  1.432   81.449  1.00 19.76 238 A 1 
ATOM 240 C C   . ASP A 1 37 ? -0.914  0.084   81.735  1.00 19.91 238 A 1 
ATOM 241 O O   . ASP A 1 37 ? -0.233  -0.940  81.828  1.00 22.00 238 A 1 
ATOM 242 C CB  . ASP A 1 37 ? -0.002  1.574   79.950  1.00 24.48 238 A 1 
ATOM 243 C CG  . ASP A 1 37 ? 0.560   2.934   79.583  1.00 28.94 238 A 1 
ATOM 244 O OD1 . ASP A 1 37 ? 0.299   3.902   80.326  1.00 29.51 238 A 1 
ATOM 245 O OD2 . ASP A 1 37 ? 1.260   3.035   78.553  1.00 32.23 238 A 1 
ATOM 246 N N   . TYR A 1 38 ? -2.237  0.088   81.882  1.00 19.26 239 A 1 
ATOM 247 C CA  . TYR A 1 38 ? -2.956  -1.157  82.116  1.00 18.18 239 A 1 
ATOM 248 C C   . TYR A 1 38 ? -2.745  -2.121  80.955  1.00 21.09 239 A 1 
ATOM 249 O O   . TYR A 1 38 ? -2.699  -1.719  79.789  1.00 22.76 239 A 1 
ATOM 250 C CB  . TYR A 1 38 ? -4.454  -0.896  82.304  1.00 16.92 239 A 1 
ATOM 251 C CG  . TYR A 1 38 ? -4.819  -0.031  83.495  1.00 15.72 239 A 1 
ATOM 252 C CD1 . TYR A 1 38 ? -4.471  -0.400  84.791  1.00 14.89 239 A 1 
ATOM 253 C CD2 . TYR A 1 38 ? -5.542  1.144   83.324  1.00 16.79 239 A 1 
ATOM 254 C CE1 . TYR A 1 38 ? -4.819  0.393   85.882  1.00 19.37 239 A 1 
ATOM 255 C CE2 . TYR A 1 38 ? -5.894  1.939   84.405  1.00 19.27 239 A 1 
ATOM 256 C CZ  . TYR A 1 38 ? -5.531  1.558   85.680  1.00 18.28 239 A 1 
ATOM 257 O OH  . TYR A 1 38 ? -5.886  2.347   86.752  1.00 16.77 239 A 1 
ATOM 258 N N   . ARG A 1 39 ? -2.603  -3.400  81.285  1.00 23.23 240 A 1 
ATOM 259 C CA  . ARG A 1 39 ? -2.483  -4.460  80.297  1.00 25.60 240 A 1 
ATOM 260 C C   . ARG A 1 39 ? -3.724  -5.342  80.343  1.00 22.51 240 A 1 
ATOM 261 O O   . ARG A 1 39 ? -4.378  -5.465  81.382  1.00 19.75 240 A 1 
ATOM 262 C CB  . ARG A 1 39 ? -1.226  -5.304  80.536  1.00 30.50 240 A 1 
ATOM 263 C CG  . ARG A 1 39 ? 0.089   -4.559  80.320  1.00 34.79 240 A 1 
ATOM 264 C CD  . ARG A 1 39 ? 1.273   -5.519  80.336  1.00 41.45 240 A 1 
ATOM 265 N NE  . ARG A 1 39 ? 2.537   -4.857  80.014  1.00 48.87 240 A 1 
ATOM 266 C CZ  . ARG A 1 39 ? 3.455   -4.507  80.911  1.00 51.30 240 A 1 
ATOM 267 N NH2 . ARG A 1 39 ? 4.571   -3.909  80.517  1.00 51.25 240 A 1 
ATOM 268 N NH1 . ARG A 1 39 ? 3.261   -4.758  82.199  1.00 51.32 240 A 1 
ATOM 269 N N   . PHE A 1 40 ? -4.043  -5.947  79.201  1.00 22.39 241 A 1 
ATOM 270 C CA  . PHE A 1 40 ? -5.222  -6.798  79.100  1.00 31.19 241 A 1 
ATOM 271 C C   . PHE A 1 40 ? -5.160  -7.927  80.121  1.00 26.65 241 A 1 
ATOM 272 O O   . PHE A 1 40 ? -4.155  -8.636  80.222  1.00 27.31 241 A 1 
ATOM 273 C CB  . PHE A 1 40 ? -5.339  -7.369  77.685  1.00 37.02 241 A 1 
ATOM 274 C CG  . PHE A 1 40 ? -6.374  -8.454  77.552  1.00 45.05 241 A 1 
ATOM 275 C CD1 . PHE A 1 40 ? -7.703  -8.138  77.329  1.00 47.22 241 A 1 
ATOM 276 C CD2 . PHE A 1 40 ? -6.015  -9.791  77.647  1.00 46.89 241 A 1 
ATOM 277 C CE1 . PHE A 1 40 ? -8.655  -9.134  77.208  1.00 47.52 241 A 1 
ATOM 278 C CE2 . PHE A 1 40 ? -6.963  -10.789 77.529  1.00 48.93 241 A 1 
ATOM 279 C CZ  . PHE A 1 40 ? -8.283  -10.460 77.307  1.00 48.96 241 A 1 
ATOM 280 N N   . GLY A 1 41 ? -6.240  -8.091  80.881  1.00 24.01 242 A 1 
ATOM 281 C CA  . GLY A 1 41 ? -6.337  -9.146  81.863  1.00 23.68 242 A 1 
ATOM 282 C C   . GLY A 1 41 ? -5.935  -8.759  83.269  1.00 24.65 242 A 1 
ATOM 283 O O   . GLY A 1 41 ? -6.110  -9.569  84.188  1.00 22.43 242 A 1 
ATOM 284 N N   . GLU A 1 42 ? -5.402  -7.557  83.471  1.00 22.43 243 A 1 
ATOM 285 C CA  . GLU A 1 42 ? -5.008  -7.144  84.806  1.00 20.40 243 A 1 
ATOM 286 C C   . GLU A 1 42 ? -6.232  -6.914  85.687  1.00 20.49 243 A 1 
ATOM 287 O O   . GLU A 1 42 ? -7.345  -6.677  85.210  1.00 20.77 243 A 1 
ATOM 288 C CB  . GLU A 1 42 ? -4.162  -5.876  84.748  1.00 18.10 243 A 1 
ATOM 289 C CG  . GLU A 1 42 ? -2.768  -6.088  84.203  1.00 23.62 243 A 1 
ATOM 290 C CD  . GLU A 1 42 ? -1.964  -4.808  84.177  1.00 28.20 243 A 1 
ATOM 291 O OE1 . GLU A 1 42 ? -2.579  -3.722  84.195  1.00 29.66 243 A 1 
ATOM 292 O OE2 . GLU A 1 42 ? -0.720  -4.894  84.146  1.00 30.61 243 A 1 
ATOM 293 N N   . SER A 1 43 ? -6.006  -6.981  86.995  1.00 16.48 244 A 1 
ATOM 294 C CA  . SER A 1 43 ? -7.052  -6.784  87.989  1.00 20.41 244 A 1 
ATOM 295 C C   . SER A 1 43 ? -7.019  -5.348  88.492  1.00 20.44 244 A 1 
ATOM 296 O O   . SER A 1 43 ? -5.963  -4.850  88.895  1.00 19.68 244 A 1 
ATOM 297 C CB  . SER A 1 43 ? -6.883  -7.753  89.161  1.00 24.67 244 A 1 
ATOM 298 O OG  . SER A 1 43 ? -7.150  -9.090  88.765  1.00 28.31 244 A 1 
ATOM 299 N N   . LEU A 1 44 ? -8.172  -4.688  88.463  1.00 14.51 245 A 1 
ATOM 300 C CA  . LEU A 1 44 ? -8.297  -3.306  88.893  1.00 17.94 245 A 1 
ATOM 301 C C   . LEU A 1 44 ? -9.323  -3.195  90.013  1.00 19.02 245 A 1 
ATOM 302 O O   . LEU A 1 44 ? -10.155 -4.083  90.214  1.00 19.92 245 A 1 
ATOM 303 C CB  . LEU A 1 44 ? -8.708  -2.390  87.731  1.00 17.01 245 A 1 
ATOM 304 C CG  . LEU A 1 44 ? -7.619  -1.802  86.829  1.00 19.69 245 A 1 
ATOM 305 C CD1 . LEU A 1 44 ? -6.905  -2.874  86.028  1.00 21.93 245 A 1 
ATOM 306 C CD2 . LEU A 1 44 ? -8.236  -0.768  85.908  1.00 18.57 245 A 1 
ATOM 307 N N   . ARG A 1 45 ? -9.257  -2.084  90.740  1.00 13.90 246 A 1 
ATOM 308 C CA  . ARG A 1 45 ? -10.252 -1.746  91.745  1.00 17.27 246 A 1 
ATOM 309 C C   . ARG A 1 45 ? -10.785 -0.347  91.485  1.00 17.98 246 A 1 
ATOM 310 O O   . ARG A 1 45 ? -10.097 0.502   90.910  1.00 16.72 246 A 1 
ATOM 311 C CB  . ARG A 1 45 ? -9.682  -1.816  93.166  1.00 19.24 246 A 1 
ATOM 312 C CG  . ARG A 1 45 ? -9.810  -3.173  93.837  1.00 22.42 246 A 1 
ATOM 313 C CD  . ARG A 1 45 ? -9.876  -3.019  95.350  1.00 21.46 246 A 1 
ATOM 314 N NE  . ARG A 1 45 ? -9.243  -4.130  96.057  1.00 21.97 246 A 1 
ATOM 315 C CZ  . ARG A 1 45 ? -9.807  -5.318  96.249  1.00 23.95 246 A 1 
ATOM 316 N NH1 . ARG A 1 45 ? -11.021 -5.563  95.775  1.00 22.47 246 A 1 
ATOM 317 N NH2 . ARG A 1 45 ? -9.151  -6.266  96.906  1.00 22.12 246 A 1 
ATOM 318 N N   . LEU A 1 46 ? -12.019 -0.114  91.919  1.00 17.30 247 A 1 
ATOM 319 C CA  . LEU A 1 46 ? -12.688 1.166   91.745  1.00 16.11 247 A 1 
ATOM 320 C C   . LEU A 1 46 ? -12.984 1.782   93.105  1.00 16.80 247 A 1 
ATOM 321 O O   . LEU A 1 46 ? -13.495 1.103   94.002  1.00 15.85 247 A 1 
ATOM 322 C CB  . LEU A 1 46 ? -13.986 1.005   90.952  1.00 17.18 247 A 1 
ATOM 323 C CG  . LEU A 1 46 ? -14.714 2.311   90.647  1.00 20.60 247 A 1 
ATOM 324 C CD1 . LEU A 1 46 ? -13.868 3.179   89.731  1.00 18.82 247 A 1 
ATOM 325 C CD2 . LEU A 1 46 ? -16.084 2.042   90.039  1.00 21.52 247 A 1 
ATOM 326 N N   . LEU A 1 47 ? -12.660 3.061   93.250  1.00 16.46 248 A 1 
ATOM 327 C CA  . LEU A 1 47 ? -12.977 3.855   94.425  1.00 16.25 248 A 1 
ATOM 328 C C   . LEU A 1 47 ? -14.266 4.632   94.200  1.00 16.88 248 A 1 
ATOM 329 O O   . LEU A 1 47 ? -14.640 4.914   93.059  1.00 15.27 248 A 1 
ATOM 330 C CB  . LEU A 1 47 ? -11.827 4.820   94.739  1.00 18.28 248 A 1 
ATOM 331 C CG  . LEU A 1 47 ? -10.483 4.194   95.132  1.00 17.62 248 A 1 
ATOM 332 C CD1 . LEU A 1 47 ? -9.516  5.257   95.644  1.00 13.84 248 A 1 
ATOM 333 C CD2 . LEU A 1 47 ? -10.674 3.093   96.172  1.00 19.65 248 A 1 
ATOM 334 N N   . PRO A 1 48 ? -14.977 5.000   95.270  1.00 19.17 249 A 1 
ATOM 335 C CA  . PRO A 1 48 ? -16.268 5.688   95.088  1.00 19.98 249 A 1 
ATOM 336 C C   . PRO A 1 48 ? -16.158 7.026   94.381  1.00 23.55 249 A 1 
ATOM 337 O O   . PRO A 1 48 ? -17.160 7.497   93.828  1.00 24.81 249 A 1 
ATOM 338 C CB  . PRO A 1 48 ? -16.784 5.854   96.524  1.00 17.80 249 A 1 
ATOM 339 C CG  . PRO A 1 48 ? -15.570 5.758   97.381  1.00 19.38 249 A 1 
ATOM 340 C CD  . PRO A 1 48 ? -14.673 4.773   96.692  1.00 19.20 249 A 1 
ATOM 341 N N   . CYS A 1 49 ? -14.982 7.649   94.373  1.00 16.98 250 A 1 
ATOM 342 C CA  . CYS A 1 49 ? -14.775 8.909   93.671  1.00 20.20 250 A 1 
ATOM 343 C C   . CYS A 1 49 ? -14.630 8.731   92.166  1.00 19.02 250 A 1 
ATOM 344 O O   . CYS A 1 49 ? -14.400 9.726   91.466  1.00 18.70 250 A 1 
ATOM 345 C CB  . CYS A 1 49 ? -13.541 9.616   94.230  1.00 19.23 250 A 1 
ATOM 346 S SG  . CYS A 1 49 ? -12.081 8.559   94.279  1.00 21.30 250 A 1 
ATOM 347 N N   . GLN A 1 50 ? -14.748 7.493   91.669  1.00 20.87 251 A 1 
ATOM 348 C CA  . GLN A 1 50 ? -14.743 7.118   90.252  1.00 24.69 251 A 1 
ATOM 349 C C   . GLN A 1 50 ? -13.342 7.033   89.655  1.00 24.50 251 A 1 
ATOM 350 O O   . GLN A 1 50 ? -13.190 7.102   88.431  1.00 25.66 251 A 1 
ATOM 351 C CB  . GLN A 1 50 ? -15.600 8.059   89.393  1.00 28.54 251 A 1 
ATOM 352 C CG  . GLN A 1 50 ? -17.057 8.151   89.825  1.00 31.49 251 A 1 
ATOM 353 C CD  . GLN A 1 50 ? -17.733 6.799   89.875  1.00 31.04 251 A 1 
ATOM 354 O OE1 . GLN A 1 50 ? -18.044 6.207   88.842  1.00 30.33 251 A 1 
ATOM 355 N NE2 . GLN A 1 50 ? -17.959 6.297   91.083  1.00 31.46 251 A 1 
ATOM 356 N N   . HIS A 1 51 ? -12.309 6.867   90.477  1.00 22.29 252 A 1 
ATOM 357 C CA  . HIS A 1 51 ? -10.955 6.619   89.995  1.00 19.68 252 A 1 
ATOM 358 C C   . HIS A 1 51 ? -10.595 5.156   90.209  1.00 19.48 252 A 1 
ATOM 359 O O   . HIS A 1 51 ? -10.866 4.590   91.273  1.00 18.45 252 A 1 
ATOM 360 C CB  . HIS A 1 51 ? -9.935  7.512   90.705  1.00 19.75 252 A 1 
ATOM 361 C CG  . HIS A 1 51 ? -10.122 8.972   90.438  1.00 19.58 252 A 1 
ATOM 362 N ND1 . HIS A 1 51 ? -10.459 9.871   91.426  1.00 19.65 252 A 1 
ATOM 363 C CD2 . HIS A 1 51 ? -10.024 9.691   89.295  1.00 20.16 252 A 1 
ATOM 364 C CE1 . HIS A 1 51 ? -10.555 11.081  90.906  1.00 22.53 252 A 1 
ATOM 365 N NE2 . HIS A 1 51 ? -10.296 10.999  89.613  1.00 22.59 252 A 1 
ATOM 366 N N   . ALA A 1 52 ? -9.982  4.550   89.196  1.00 18.67 253 A 1 
ATOM 367 C CA  . ALA A 1 52 ? -9.613  3.145   89.237  1.00 18.12 253 A 1 
ATOM 368 C C   . ALA A 1 52 ? -8.098  2.989   89.245  1.00 15.77 253 A 1 
ATOM 369 O O   . ALA A 1 52 ? -7.356  3.847   88.760  1.00 16.62 253 A 1 
ATOM 370 C CB  . ALA A 1 52 ? -10.214 2.384   88.052  1.00 16.05 253 A 1 
ATOM 371 N N   . PHE A 1 53 ? -7.648  1.873   89.814  1.00 17.01 254 A 1 
ATOM 372 C CA  . PHE A 1 53 ? -6.226  1.592   89.932  1.00 14.80 254 A 1 
ATOM 373 C C   . PHE A 1 53 ? -6.000  0.098   89.776  1.00 16.59 254 A 1 
ATOM 374 O O   . PHE A 1 53 ? -6.941  -0.698  89.812  1.00 14.98 254 A 1 
ATOM 375 C CB  . PHE A 1 53 ? -5.662  2.049   91.285  1.00 13.48 254 A 1 
ATOM 376 C CG  . PHE A 1 53 ? -5.998  3.468   91.645  1.00 15.12 254 A 1 
ATOM 377 C CD1 . PHE A 1 53 ? -7.186  3.773   92.289  1.00 15.28 254 A 1 
ATOM 378 C CD2 . PHE A 1 53 ? -5.114  4.494   91.362  1.00 14.72 254 A 1 
ATOM 379 C CE1 . PHE A 1 53 ? -7.493  5.078   92.625  1.00 16.61 254 A 1 
ATOM 380 C CE2 . PHE A 1 53 ? -5.418  5.799   91.698  1.00 16.15 254 A 1 
ATOM 381 C CZ  . PHE A 1 53 ? -6.609  6.092   92.332  1.00 15.61 254 A 1 
ATOM 382 N N   . HIS A 1 54 ? -4.734  -0.276  89.606  1.00 14.02 255 A 1 
ATOM 383 C CA  . HIS A 1 54 ? -4.330  -1.654  89.842  1.00 15.04 255 A 1 
ATOM 384 C C   . HIS A 1 54 ? -4.796  -2.078  91.229  1.00 13.62 255 A 1 
ATOM 385 O O   . HIS A 1 54 ? -4.639  -1.333  92.201  1.00 12.65 255 A 1 
ATOM 386 C CB  . HIS A 1 54 ? -2.806  -1.792  89.729  1.00 14.95 255 A 1 
ATOM 387 C CG  . HIS A 1 54 ? -2.301  -1.877  88.322  1.00 14.52 255 A 1 
ATOM 388 N ND1 . HIS A 1 54 ? -1.161  -1.227  87.901  1.00 15.03 255 A 1 
ATOM 389 C CD2 . HIS A 1 54 ? -2.768  -2.554  87.247  1.00 14.39 255 A 1 
ATOM 390 C CE1 . HIS A 1 54 ? -0.954  -1.490  86.623  1.00 16.59 255 A 1 
ATOM 391 N NE2 . HIS A 1 54 ? -1.916  -2.293  86.202  1.00 15.65 255 A 1 
ATOM 392 N N   . LEU A 1 55 ? -5.392  -3.270  91.311  1.00 13.39 256 A 1 
ATOM 393 C CA  . LEU A 1 55 ? -5.901  -3.758  92.590  1.00 13.56 256 A 1 
ATOM 394 C C   . LEU A 1 55 ? -4.797  -3.801  93.642  1.00 15.59 256 A 1 
ATOM 395 O O   . LEU A 1 55 ? -4.980  -3.328  94.769  1.00 16.12 256 A 1 
ATOM 396 C CB  . LEU A 1 55 ? -6.536  -5.137  92.407  1.00 14.81 256 A 1 
ATOM 397 C CG  . LEU A 1 55 ? -7.135  -5.812  93.646  1.00 15.05 256 A 1 
ATOM 398 C CD1 . LEU A 1 55 ? -8.405  -6.546  93.259  1.00 14.94 256 A 1 
ATOM 399 C CD2 . LEU A 1 55 ? -6.147  -6.778  94.303  1.00 15.33 256 A 1 
ATOM 400 N N   . ASN A 1 56 ? -3.634  -4.351  93.284  1.00 15.52 257 A 1 
ATOM 401 C CA  . ASN A 1 56 ? -2.530  -4.438  94.236  1.00 17.39 257 A 1 
ATOM 402 C C   . ASN A 1 56 ? -2.009  -3.059  94.620  1.00 16.50 257 A 1 
ATOM 403 O O   . ASN A 1 56 ? -1.563  -2.851  95.754  1.00 14.10 257 A 1 
ATOM 404 C CB  . ASN A 1 56 ? -1.401  -5.288  93.655  1.00 21.51 257 A 1 
ATOM 405 C CG  . ASN A 1 56 ? -1.667  -6.769  93.782  1.00 29.30 257 A 1 
ATOM 406 O OD1 . ASN A 1 56 ? -2.425  -7.202  94.648  1.00 32.38 257 A 1 
ATOM 407 N ND2 . ASN A 1 56 ? -1.032  -7.559  92.925  1.00 31.62 257 A 1 
ATOM 408 N N   . CYS A 1 57 ? -2.051  -2.103  93.690  1.00 14.97 258 A 1 
ATOM 409 C CA  . CYS A 1 57 ? -1.508  -0.777  93.970  1.00 12.66 258 A 1 
ATOM 410 C C   . CYS A 1 57 ? -2.372  -0.024  94.975  1.00 15.81 258 A 1 
ATOM 411 O O   . CYS A 1 57 ? -1.861  0.522   95.960  1.00 15.43 258 A 1 
ATOM 412 C CB  . CYS A 1 57 ? -1.372  0.018   92.672  1.00 12.33 258 A 1 
ATOM 413 S SG  . CYS A 1 57 ? -0.038  -0.556  91.606  1.00 14.60 258 A 1 
ATOM 414 N N   . ILE A 1 58 ? -3.687  0.016   94.747  1.00 13.08 259 A 1 
ATOM 415 C CA  . ILE A 1 58 ? -4.563  0.777   95.632  1.00 13.36 259 A 1 
ATOM 416 C C   . ILE A 1 58 ? -4.727  0.072   96.974  1.00 15.33 259 A 1 
ATOM 417 O O   . ILE A 1 58 ? -4.874  0.733   98.012  1.00 15.45 259 A 1 
ATOM 418 C CB  . ILE A 1 58 ? -5.921  1.042   94.949  1.00 12.51 259 A 1 
ATOM 419 C CG1 . ILE A 1 58 ? -6.760  2.021   95.776  1.00 12.79 259 A 1 
ATOM 420 C CG2 . ILE A 1 58 ? -6.681  -0.261  94.709  1.00 12.95 259 A 1 
ATOM 421 C CD1 . ILE A 1 58 ? -6.098  3.377   95.952  1.00 12.73 259 A 1 
ATOM 422 N N   . ASP A 1 59 ? -4.698  -1.265  96.985  1.00 18.32 260 A 1 
ATOM 423 C CA  . ASP A 1 59 ? -4.747  -1.995  98.248  1.00 19.69 260 A 1 
ATOM 424 C C   . ASP A 1 59 ? -3.563  -1.625  99.131  1.00 19.30 260 A 1 
ATOM 425 O O   . ASP A 1 59 ? -3.716  -1.394  100.336 1.00 20.05 260 A 1 
ATOM 426 C CB  . ASP A 1 59 ? -4.774  -3.501  97.989  1.00 19.81 260 A 1 
ATOM 427 C CG  . ASP A 1 59 ? -6.127  -3.987  97.510  1.00 22.71 260 A 1 
ATOM 428 O OD1 . ASP A 1 59 ? -7.022  -3.144  97.285  1.00 20.86 260 A 1 
ATOM 429 O OD2 . ASP A 1 59 ? -6.297  -5.217  97.365  1.00 24.17 260 A 1 
ATOM 430 N N   . SER A 1 60 ? -2.372  -1.551  98.537  1.00 16.62 261 A 1 
ATOM 431 C CA  . SER A 1 60 ? -1.186  -1.156  99.287  1.00 18.41 261 A 1 
ATOM 432 C C   . SER A 1 60 ? -1.328  0.260   99.826  1.00 17.03 261 A 1 
ATOM 433 O O   . SER A 1 60 ? -0.983  0.534   100.981 1.00 20.10 261 A 1 
ATOM 434 C CB  . SER A 1 60 ? 0.051   -1.271  98.396  1.00 19.95 261 A 1 
ATOM 435 O OG  . SER A 1 60 ? 1.122   -0.502  98.914  1.00 24.52 261 A 1 
ATOM 436 N N   . TRP A 1 61 ? -1.838  1.174   98.998  1.00 14.04 262 A 1 
ATOM 437 C CA  . TRP A 1 61 ? -1.953  2.570   99.409  1.00 13.76 262 A 1 
ATOM 438 C C   . TRP A 1 61 ? -2.928  2.727   100.569 1.00 15.95 262 A 1 
ATOM 439 O O   . TRP A 1 61 ? -2.642  3.429   101.544 1.00 15.20 262 A 1 
ATOM 440 C CB  . TRP A 1 61 ? -2.391  3.433   98.226  1.00 21.24 262 A 1 
ATOM 441 C CG  . TRP A 1 61 ? -2.700  4.844   98.620  1.00 20.91 262 A 1 
ATOM 442 C CD1 . TRP A 1 61 ? -3.935  5.395   98.804  1.00 20.58 262 A 1 
ATOM 443 C CD2 . TRP A 1 61 ? -1.753  5.883   98.896  1.00 20.20 262 A 1 
ATOM 444 N NE1 . TRP A 1 61 ? -3.817  6.714   99.170  1.00 21.56 262 A 1 
ATOM 445 C CE2 . TRP A 1 61 ? -2.488  7.039   99.231  1.00 21.92 262 A 1 
ATOM 446 C CE3 . TRP A 1 61 ? -0.358  5.950   98.886  1.00 20.50 262 A 1 
ATOM 447 C CZ2 . TRP A 1 61 ? -1.874  8.246   99.555  1.00 20.35 262 A 1 
ATOM 448 C CZ3 . TRP A 1 61 ? 0.250   7.148   99.208  1.00 20.19 262 A 1 
ATOM 449 C CH2 . TRP A 1 61 ? -0.508  8.281   99.540  1.00 20.13 262 A 1 
ATOM 450 N N   . LEU A 1 62 ? -4.086  2.076   100.481 1.00 14.71 263 A 1 
ATOM 451 C CA  . LEU A 1 62 ? -5.137  2.287   101.470 1.00 17.27 263 A 1 
ATOM 452 C C   . LEU A 1 62 ? -4.859  1.572   102.787 1.00 18.46 263 A 1 
ATOM 453 O O   . LEU A 1 62 ? -5.343  2.015   103.835 1.00 20.03 263 A 1 
ATOM 454 C CB  . LEU A 1 62 ? -6.488  1.837   100.906 1.00 18.69 263 A 1 
ATOM 455 C CG  . LEU A 1 62 ? -7.079  2.686   99.776  1.00 17.25 263 A 1 
ATOM 456 C CD1 . LEU A 1 62 ? -8.458  2.175   99.373  1.00 16.12 263 A 1 
ATOM 457 C CD2 . LEU A 1 62 ? -7.145  4.146   100.196 1.00 18.45 263 A 1 
ATOM 458 N N   . THR A 1 63 ? -4.101  0.475   102.767 1.00 17.63 264 A 1 
ATOM 459 C CA  . THR A 1 63 ? -3.846  -0.275  103.992 1.00 19.48 264 A 1 
ATOM 460 C C   . THR A 1 63 ? -2.574  0.162   104.706 1.00 20.78 264 A 1 
ATOM 461 O O   . THR A 1 63 ? -2.454  -0.038  105.921 1.00 23.17 264 A 1 
ATOM 462 C CB  . THR A 1 63 ? -3.760  -1.777  103.695 1.00 20.74 264 A 1 
ATOM 463 O OG1 . THR A 1 63 ? -2.721  -2.025  102.740 1.00 18.15 264 A 1 
ATOM 464 C CG2 . THR A 1 63 ? -5.081  -2.287  103.141 1.00 19.93 264 A 1 
ATOM 465 N N   . LYS A 1 64 ? -1.626  0.758   103.987 1.00 17.65 265 A 1 
ATOM 466 C CA  . LYS A 1 64 ? -0.331  1.094   104.561 1.00 27.33 265 A 1 
ATOM 467 C C   . LYS A 1 64 ? -0.031  2.585   104.614 1.00 25.03 265 A 1 
ATOM 468 O O   . LYS A 1 64 ? 0.663   3.024   105.534 1.00 25.97 265 A 1 
ATOM 469 C CB  . LYS A 1 64 ? 0.790   0.394   103.780 1.00 29.29 265 A 1 
ATOM 470 C CG  . LYS A 1 64 ? 0.742   -1.127  103.844 1.00 33.76 265 A 1 
ATOM 471 C CD  . LYS A 1 64 ? 1.896   -1.752  103.073 1.00 35.93 265 A 1 
ATOM 472 C CE  . LYS A 1 64 ? 1.792   -3.271  103.063 1.00 38.86 265 A 1 
ATOM 473 N NZ  . LYS A 1 64 ? 2.906   -3.897  102.298 1.00 39.02 265 A 1 
ATOM 474 N N   . TRP A 1 65 ? -0.539  3.377   103.674 1.00 21.71 266 A 1 
ATOM 475 C CA  . TRP A 1 65 ? -0.064  4.747   103.517 1.00 23.91 266 A 1 
ATOM 476 C C   . TRP A 1 65 ? -1.127  5.810   103.741 1.00 28.71 266 A 1 
ATOM 477 O O   . TRP A 1 65 ? -0.833  6.839   104.356 1.00 34.43 266 A 1 
ATOM 478 C CB  . TRP A 1 65 ? 0.552   4.927   102.121 1.00 24.53 266 A 1 
ATOM 479 C CG  . TRP A 1 65 ? 1.771   4.082   101.900 1.00 25.29 266 A 1 
ATOM 480 C CD1 . TRP A 1 65 ? 1.810   2.814   101.395 1.00 27.19 266 A 1 
ATOM 481 C CD2 . TRP A 1 65 ? 3.130   4.442   102.186 1.00 25.39 266 A 1 
ATOM 482 N NE1 . TRP A 1 65 ? 3.108   2.365   101.345 1.00 28.31 266 A 1 
ATOM 483 C CE2 . TRP A 1 65 ? 3.937   3.345   101.824 1.00 26.96 266 A 1 
ATOM 484 C CE3 . TRP A 1 65 ? 3.743   5.587   102.710 1.00 24.19 266 A 1 
ATOM 485 C CZ2 . TRP A 1 65 ? 5.321   3.359   101.968 1.00 25.78 266 A 1 
ATOM 486 C CZ3 . TRP A 1 65 ? 5.118   5.599   102.850 1.00 22.00 266 A 1 
ATOM 487 C CH2 . TRP A 1 65 ? 5.892   4.493   102.479 1.00 25.52 266 A 1 
ATOM 488 N N   . GLY A 1 66 ? -2.358  5.608   103.264 1.00 28.78 267 A 1 
ATOM 489 C CA  . GLY A 1 66 ? -3.354  6.656   103.364 1.00 29.38 267 A 1 
ATOM 490 C C   . GLY A 1 66 ? -4.763  6.128   103.538 1.00 31.99 267 A 1 
ATOM 491 O O   . GLY A 1 66 ? -5.014  4.920   103.521 1.00 32.28 267 A 1 
ATOM 492 N N   . THR A 1 67 ? -5.690  7.073   103.712 1.00 31.53 268 A 1 
ATOM 493 C CA  . THR A 1 67 ? -7.109  6.788   103.888 1.00 29.42 268 A 1 
ATOM 494 C C   . THR A 1 67 ? -7.955  7.551   102.875 1.00 25.47 268 A 1 
ATOM 495 O O   . THR A 1 67 ? -9.134  7.815   103.112 1.00 26.16 268 A 1 
ATOM 496 C CB  . THR A 1 67 ? -7.552  7.124   105.311 1.00 36.22 268 A 1 
ATOM 497 O OG1 . THR A 1 67 ? -8.955  6.866   105.457 1.00 40.08 268 A 1 
ATOM 498 C CG2 . THR A 1 67 ? -7.277  8.591   105.617 1.00 38.11 268 A 1 
ATOM 499 N N   . SER A 1 68 ? -7.360  7.919   101.745 1.00 23.60 269 A 1 
ATOM 500 C CA  . SER A 1 68 ? -8.065  8.694   100.737 1.00 23.49 269 A 1 
ATOM 501 C C   . SER A 1 68 ? -7.575  8.274   99.360  1.00 25.25 269 A 1 
ATOM 502 O O   . SER A 1 68 ? -6.573  7.569   99.221  1.00 26.54 269 A 1 
ATOM 503 C CB  . SER A 1 68 ? -7.863  10.197  100.953 1.00 24.90 269 A 1 
ATOM 504 O OG  . SER A 1 68 ? -6.525  10.576  100.677 1.00 26.93 269 A 1 
ATOM 505 N N   . CYS A 1 69 ? -8.293  8.724   98.339  1.00 15.76 270 A 1 
ATOM 506 C CA  . CYS A 1 69 ? -7.877  8.460   96.968  1.00 14.83 270 A 1 
ATOM 507 C C   . CYS A 1 69 ? -6.575  9.201   96.673  1.00 14.54 270 A 1 
ATOM 508 O O   . CYS A 1 69 ? -6.487  10.408  96.906  1.00 17.49 270 A 1 
ATOM 509 C CB  . CYS A 1 69 ? -8.967  8.903   95.994  1.00 15.11 270 A 1 
ATOM 510 S SG  . CYS A 1 69 ? -8.455  8.871   94.262  1.00 15.84 270 A 1 
ATOM 511 N N   . PRO A 1 70 ? -5.541  8.512   96.163  1.00 15.71 271 A 1 
ATOM 512 C CA  . PRO A 1 70 ? -4.268  9.197   95.883  1.00 19.37 271 A 1 
ATOM 513 C C   . PRO A 1 70 ? -4.317  10.160  94.703  1.00 25.43 271 A 1 
ATOM 514 O O   . PRO A 1 70 ? -3.309  10.825  94.432  1.00 25.88 271 A 1 
ATOM 515 C CB  . PRO A 1 70 ? -3.308  8.031   95.602  1.00 20.78 271 A 1 
ATOM 516 C CG  . PRO A 1 70 ? -4.191  6.918   95.149  1.00 16.53 271 A 1 
ATOM 517 C CD  . PRO A 1 70 ? -5.469  7.066   95.915  1.00 16.82 271 A 1 
ATOM 518 N N   . VAL A 1 71 ? -5.444  10.272  93.998  1.00 26.01 272 A 1 
ATOM 519 C CA  . VAL A 1 71 ? -5.548  11.182  92.861  1.00 24.03 272 A 1 
ATOM 520 C C   . VAL A 1 71 ? -6.291  12.446  93.272  1.00 21.64 272 A 1 
ATOM 521 O O   . VAL A 1 71 ? -5.778  13.559  93.109  1.00 21.36 272 A 1 
ATOM 522 C CB  . VAL A 1 71 ? -6.241  10.504  91.667  1.00 24.49 272 A 1 
ATOM 523 C CG1 . VAL A 1 71 ? -6.453  11.509  90.543  1.00 24.44 272 A 1 
ATOM 524 C CG2 . VAL A 1 71 ? -5.420  9.316   91.187  1.00 21.08 272 A 1 
ATOM 525 N N   . CYS A 1 72 ? -7.502  12.288  93.807  1.00 20.07 273 A 1 
ATOM 526 C CA  . CYS A 1 72 ? -8.349  13.423  94.149  1.00 18.73 273 A 1 
ATOM 527 C C   . CYS A 1 72 ? -8.488  13.640  95.651  1.00 19.17 273 A 1 
ATOM 528 O O   . CYS A 1 72 ? -9.179  14.580  96.062  1.00 19.13 273 A 1 
ATOM 529 C CB  . CYS A 1 72 ? -9.738  13.254  93.523  1.00 21.04 273 A 1 
ATOM 530 S SG  . CYS A 1 72 ? -10.774 12.001  94.307  1.00 20.19 273 A 1 
ATOM 531 N N   . LYS A 1 73 ? -7.860  12.796  96.473  1.00 17.13 274 A 1 
ATOM 532 C CA  . LYS A 1 73 ? -7.828  12.940  97.930  1.00 18.53 274 A 1 
ATOM 533 C C   . LYS A 1 73 ? -9.212  12.846  98.567  1.00 19.75 274 A 1 
ATOM 534 O O   . LYS A 1 73 ? -9.421  13.342  99.679  1.00 21.41 274 A 1 
ATOM 535 C CB  . LYS A 1 73 ? -7.134  14.244  98.346  1.00 18.70 274 A 1 
ATOM 536 C CG  . LYS A 1 73 ? -5.631  14.243  98.081  1.00 19.66 274 A 1 
ATOM 537 N N   . HIS A 1 74 ? -10.162 12.208  97.889  1.00 22.15 275 A 1 
ATOM 538 C CA  . HIS A 1 74 ? -11.458 11.925  98.492  1.00 23.68 275 A 1 
ATOM 539 C C   . HIS A 1 74 ? -11.278 11.002  99.690  1.00 21.48 275 A 1 
ATOM 540 O O   . HIS A 1 74 ? -10.790 9.878   99.551  1.00 20.56 275 A 1 
ATOM 541 C CB  . HIS A 1 74 ? -12.391 11.292  97.461  1.00 26.49 275 A 1 
ATOM 542 C CG  . HIS A 1 74 ? -13.583 10.610  98.059  1.00 29.99 275 A 1 
ATOM 543 N ND1 . HIS A 1 74 ? -14.752 11.276  98.357  1.00 32.89 275 A 1 
ATOM 544 C CD2 . HIS A 1 74 ? -13.785 9.318   98.412  1.00 31.01 275 A 1 
ATOM 545 C CE1 . HIS A 1 74 ? -15.624 10.423  98.866  1.00 33.74 275 A 1 
ATOM 546 N NE2 . HIS A 1 74 ? -15.062 9.229   98.911  1.00 32.21 275 A 1 
ATOM 547 N N   . ASP A 1 75 ? -11.677 11.476  100.865 1.00 23.93 276 A 1 
ATOM 548 C CA  . ASP A 1 75 ? -11.429 10.750  102.101 1.00 23.84 276 A 1 
ATOM 549 C C   . ASP A 1 75 ? -12.439 9.630   102.293 1.00 23.25 276 A 1 
ATOM 550 O O   . ASP A 1 75 ? -13.638 9.800   102.056 1.00 21.84 276 A 1 
ATOM 551 C CB  . ASP A 1 75 ? -11.476 11.703  103.293 1.00 25.64 276 A 1 
ATOM 552 C CG  . ASP A 1 75 ? -10.354 12.714  103.266 1.00 33.45 276 A 1 
ATOM 553 O OD1 . ASP A 1 75 ? -9.226  12.334  102.884 1.00 33.65 276 A 1 
ATOM 554 O OD2 . ASP A 1 75 ? -10.600 13.885  103.617 1.00 37.16 276 A 1 
ATOM 555 N N   . ILE A 1 76 ? -11.941 8.483   102.738 1.00 21.98 277 A 1 
ATOM 556 C CA  . ILE A 1 76 ? -12.759 7.305   102.993 1.00 24.80 277 A 1 
ATOM 557 C C   . ILE A 1 76 ? -12.869 7.115   104.498 1.00 28.48 277 A 1 
ATOM 558 O O   . ILE A 1 76 ? -11.850 7.030   105.196 1.00 26.28 277 A 1 
ATOM 559 C CB  . ILE A 1 76 ? -12.158 6.057   102.325 1.00 25.35 277 A 1 
ATOM 560 C CG1 . ILE A 1 76 ? -12.081 6.252   100.812 1.00 24.40 277 A 1 
ATOM 561 C CG2 . ILE A 1 76 ? -12.970 4.820   102.678 1.00 25.43 277 A 1 
ATOM 562 C CD1 . ILE A 1 76 ? -11.343 5.144   100.098 1.00 22.90 277 A 1 
ATOM 563 N N   . ARG A 1 77 ? -14.104 7.053   104.998 1.00 30.01 278 A 1 
ATOM 564 C CA  . ARG A 1 77 ? -14.382 6.773   106.407 1.00 34.25 278 A 1 
ATOM 565 C C   . ARG A 1 77 ? -13.737 7.817   107.320 1.00 39.75 278 A 1 
ATOM 566 O O   . ARG A 1 77 ? -12.882 7.516   108.156 1.00 40.25 278 A 1 
ATOM 567 C CB  . ARG A 1 77 ? -13.929 5.358   106.782 1.00 32.93 278 A 1 
ATOM 568 C CG  . ARG A 1 77 ? -14.692 4.265   106.065 1.00 32.26 278 A 1 
ATOM 569 C CD  . ARG A 1 77 ? -14.218 2.888   106.487 1.00 29.70 278 A 1 
ATOM 570 N NE  . ARG A 1 77 ? -14.583 2.578   107.865 1.00 25.86 278 A 1 
ATOM 571 C CZ  . ARG A 1 77 ? -15.764 2.095   108.235 1.00 31.36 278 A 1 
ATOM 572 N NH1 . ARG A 1 77 ? -16.707 1.868   107.331 1.00 28.53 278 A 1 
ATOM 573 N NH2 . ARG A 1 77 ? -16.004 1.842   109.513 1.00 34.06 278 A 1 
ATOM 574 N N   . THR A 1 78 ? -14.163 9.066   107.138 1.00 43.41 279 A 1 
ATOM 575 C CA  . THR A 1 78 ? -13.791 10.110  108.085 1.00 46.95 279 A 1 
ATOM 576 C C   . THR A 1 78 ? -14.489 9.894   109.422 1.00 50.65 279 A 1 
ATOM 577 O O   . THR A 1 78 ? -13.857 9.955   110.483 1.00 52.80 279 A 1 
ATOM 578 C CB  . THR A 1 78 ? -14.127 11.486  107.507 1.00 47.28 279 A 1 
ATOM 579 O OG1 . THR A 1 78 ? -13.151 11.840  106.518 1.00 46.73 279 A 1 
ATOM 580 C CG2 . THR A 1 78 ? -14.146 12.539  108.603 1.00 48.45 279 A 1 
ATOM 581 N N   . GLU A 1 79 ? -15.793 9.631   109.388 1.00 51.27 280 A 1 
ATOM 582 C CA  . GLU A 1 79 ? -16.560 9.252   110.563 1.00 55.12 280 A 1 
ATOM 583 C C   . GLU A 1 79 ? -17.109 7.846   110.367 1.00 57.58 280 A 1 
ATOM 584 O O   . GLU A 1 79 ? -17.384 7.422   109.240 1.00 57.09 280 A 1 
ATOM 585 C CB  . GLU A 1 79 ? -17.707 10.235  110.829 1.00 57.69 280 A 1 
ATOM 586 N N   . THR A 1 80 ? -17.263 7.120   111.471 1.00 59.99 281 A 1 
ATOM 587 C CA  . THR A 1 80 ? -17.675 5.725   111.427 1.00 59.82 281 A 1 
ATOM 588 C C   . THR A 1 80 ? -18.871 5.504   112.344 1.00 62.59 281 A 1 
ATOM 589 O O   . THR A 1 80 ? -19.232 6.360   113.156 1.00 64.01 281 A 1 
ATOM 590 C CB  . THR A 1 80 ? -16.526 4.787   111.824 1.00 59.79 281 A 1 
ATOM 591 O OG1 . THR A 1 80 ? -16.038 5.148   113.123 1.00 63.23 281 A 1 
ATOM 592 C CG2 . THR A 1 80 ? -15.389 4.877   110.817 1.00 56.39 281 A 1 
ATOM 593 N N   . MET A 1 81 ? -19.484 4.332   112.189 1.00 62.76 282 A 1 
ATOM 594 C CA  . MET A 1 81 ? -20.617 3.894   113.004 1.00 64.95 282 A 1 
ATOM 595 C C   . MET A 1 81 ? -21.834 4.807   112.860 1.00 67.65 282 A 1 
ATOM 596 O O   . MET A 1 81 ? -22.663 4.897   113.765 1.00 71.23 282 A 1 
ATOM 597 C CB  . MET A 1 81 ? -20.208 3.794   114.477 1.00 65.99 282 A 1 
ATOM 598 N N   . SER A 1 82 ? -21.941 5.472   111.714 1.00 65.73 283 A 1 
ATOM 599 C CA  . SER A 1 82 ? -23.084 6.333   111.434 1.00 65.80 283 A 1 
#
