# Supplementary material for: Photocross-linking activity-based probes to capture the dynamics of ubiquitin RING E3 ligase interactions
Source: Biochem J. 2026 Jun 3;483(7):1115–30. doi: 10.1042/BCJ20260213 (PMC13234630; doi:10.1042/BCJ20260213)
Supplement: Supplementary Data File S2 [file BCJ-2026-0213_supp2.zip › 03_Chandler_Supplementary datafile2/RNF38/Alphafold/fold_2026_01_22_10_06_rnf38_ring_ubch5a_ubiquitin/templates/fold_2026_01_22_10_06_rnf38_ring_ubch5a_ubiquitin_template_hit_2_chains_c.cif]

data_5zbu
#
_entry.id 5zbu
#
loop_
_chem_comp.formula
_chem_comp.formula_weight
_chem_comp.id
_chem_comp.mon_nstd_flag
_chem_comp.name
_chem_comp.pdbx_synonyms
_chem_comp.type
"C3 H7 N O2"     89.093  ALA y ALANINE         ? "L-peptide linking" 
"C6 H15 N4 O2 1" 175.209 ARG y ARGININE        ? "L-peptide linking" 
"C4 H8 N2 O3"    132.118 ASN y ASPARAGINE      ? "L-peptide linking" 
"C4 H7 N O4"     133.103 ASP y "ASPARTIC ACID" ? "L-peptide linking" 
"C3 H7 N O2 S"   121.158 CYS y CYSTEINE        ? "L-peptide linking" 
"C5 H10 N2 O3"   146.144 GLN y GLUTAMINE       ? "L-peptide linking" 
"C5 H9 N O4"     147.129 GLU y "GLUTAMIC ACID" ? "L-peptide linking" 
"C2 H5 N O2"     75.067  GLY y GLYCINE         ? "peptide linking"   
"C6 H10 N3 O2 1" 156.162 HIS y HISTIDINE       ? "L-peptide linking" 
"H2 O"           18.015  HOH . WATER           ? non-polymer         
"C6 H13 N O2"    131.173 ILE y ISOLEUCINE      ? "L-peptide linking" 
"C6 H13 N O2"    131.173 LEU y LEUCINE         ? "L-peptide linking" 
"C6 H15 N2 O2 1" 147.195 LYS y LYSINE          ? "L-peptide linking" 
"C5 H11 N O2 S"  149.211 MET y METHIONINE      ? "L-peptide linking" 
"C9 H11 N O2"    165.189 PHE y PHENYLALANINE   ? "L-peptide linking" 
"C5 H9 N O2"     115.130 PRO y PROLINE         ? "L-peptide linking" 
"C3 H7 N O3"     105.093 SER y SERINE          ? "L-peptide linking" 
"C4 H9 N O3"     119.119 THR y THREONINE       ? "L-peptide linking" 
"C11 H12 N2 O2"  204.225 TRP y TRYPTOPHAN      ? "L-peptide linking" 
"C9 H11 N O3"    181.189 TYR y TYROSINE        ? "L-peptide linking" 
"C5 H11 N O2"    117.146 VAL y VALINE          ? "L-peptide linking" 
"Zn 2"           65.409  ZN  . "ZINC ION"      ? non-polymer         
#
loop_
_chem_comp_atom.atom_id
_chem_comp_atom.charge
_chem_comp_atom.comp_id
_chem_comp_atom.pdbx_leaving_atom_flag
_chem_comp_atom.pdbx_model_Cartn_x_ideal
_chem_comp_atom.pdbx_model_Cartn_y_ideal
_chem_comp_atom.pdbx_model_Cartn_z_ideal
_chem_comp_atom.pdbx_ordinal
_chem_comp_atom.type_symbol
N    ? ALA ? ? ? ? 1   N  
CA   ? ALA ? ? ? ? 2   C  
C    ? ALA ? ? ? ? 3   C  
O    ? ALA ? ? ? ? 4   O  
CB   ? ALA ? ? ? ? 5   C  
OXT  ? ALA ? ? ? ? 6   O  
H    ? ALA ? ? ? ? 7   H  
H2   ? ALA ? ? ? ? 8   H  
HA   ? ALA ? ? ? ? 9   H  
HB1  ? ALA ? ? ? ? 10  H  
HB2  ? ALA ? ? ? ? 11  H  
HB3  ? ALA ? ? ? ? 12  H  
HXT  ? ALA ? ? ? ? 13  H  
N    ? ARG ? ? ? ? 14  N  
CA   ? ARG ? ? ? ? 15  C  
C    ? ARG ? ? ? ? 16  C  
O    ? ARG ? ? ? ? 17  O  
CB   ? ARG ? ? ? ? 18  C  
CG   ? ARG ? ? ? ? 19  C  
CD   ? ARG ? ? ? ? 20  C  
NE   ? ARG ? ? ? ? 21  N  
CZ   ? ARG ? ? ? ? 22  C  
NH1  ? ARG ? ? ? ? 23  N  
NH2  ? ARG ? ? ? ? 24  N  
OXT  ? ARG ? ? ? ? 25  O  
H    ? ARG ? ? ? ? 26  H  
H2   ? ARG ? ? ? ? 27  H  
HA   ? ARG ? ? ? ? 28  H  
HB2  ? ARG ? ? ? ? 29  H  
HB3  ? ARG ? ? ? ? 30  H  
HG2  ? ARG ? ? ? ? 31  H  
HG3  ? ARG ? ? ? ? 32  H  
HD2  ? ARG ? ? ? ? 33  H  
HD3  ? ARG ? ? ? ? 34  H  
HE   ? ARG ? ? ? ? 35  H  
HH11 ? ARG ? ? ? ? 36  H  
HH12 ? ARG ? ? ? ? 37  H  
HH21 ? ARG ? ? ? ? 38  H  
HH22 ? ARG ? ? ? ? 39  H  
HXT  ? ARG ? ? ? ? 40  H  
N    ? ASN ? ? ? ? 41  N  
CA   ? ASN ? ? ? ? 42  C  
C    ? ASN ? ? ? ? 43  C  
O    ? ASN ? ? ? ? 44  O  
CB   ? ASN ? ? ? ? 45  C  
CG   ? ASN ? ? ? ? 46  C  
OD1  ? ASN ? ? ? ? 47  O  
ND2  ? ASN ? ? ? ? 48  N  
OXT  ? ASN ? ? ? ? 49  O  
H    ? ASN ? ? ? ? 50  H  
H2   ? ASN ? ? ? ? 51  H  
HA   ? ASN ? ? ? ? 52  H  
HB2  ? ASN ? ? ? ? 53  H  
HB3  ? ASN ? ? ? ? 54  H  
HD21 ? ASN ? ? ? ? 55  H  
HD22 ? ASN ? ? ? ? 56  H  
HXT  ? ASN ? ? ? ? 57  H  
N    ? ASP ? ? ? ? 58  N  
CA   ? ASP ? ? ? ? 59  C  
C    ? ASP ? ? ? ? 60  C  
O    ? ASP ? ? ? ? 61  O  
CB   ? ASP ? ? ? ? 62  C  
CG   ? ASP ? ? ? ? 63  C  
OD1  ? ASP ? ? ? ? 64  O  
OD2  ? ASP ? ? ? ? 65  O  
OXT  ? ASP ? ? ? ? 66  O  
H    ? ASP ? ? ? ? 67  H  
H2   ? ASP ? ? ? ? 68  H  
HA   ? ASP ? ? ? ? 69  H  
HB2  ? ASP ? ? ? ? 70  H  
HB3  ? ASP ? ? ? ? 71  H  
HD2  ? ASP ? ? ? ? 72  H  
HXT  ? ASP ? ? ? ? 73  H  
N    ? CYS ? ? ? ? 74  N  
CA   ? CYS ? ? ? ? 75  C  
C    ? CYS ? ? ? ? 76  C  
O    ? CYS ? ? ? ? 77  O  
CB   ? CYS ? ? ? ? 78  C  
SG   ? CYS ? ? ? ? 79  S  
OXT  ? CYS ? ? ? ? 80  O  
H    ? CYS ? ? ? ? 81  H  
H2   ? CYS ? ? ? ? 82  H  
HA   ? CYS ? ? ? ? 83  H  
HB2  ? CYS ? ? ? ? 84  H  
HB3  ? CYS ? ? ? ? 85  H  
HG   ? CYS ? ? ? ? 86  H  
HXT  ? CYS ? ? ? ? 87  H  
N    ? GLN ? ? ? ? 88  N  
CA   ? GLN ? ? ? ? 89  C  
C    ? GLN ? ? ? ? 90  C  
O    ? GLN ? ? ? ? 91  O  
CB   ? GLN ? ? ? ? 92  C  
CG   ? GLN ? ? ? ? 93  C  
CD   ? GLN ? ? ? ? 94  C  
OE1  ? GLN ? ? ? ? 95  O  
NE2  ? GLN ? ? ? ? 96  N  
OXT  ? GLN ? ? ? ? 97  O  
H    ? GLN ? ? ? ? 98  H  
H2   ? GLN ? ? ? ? 99  H  
HA   ? GLN ? ? ? ? 100 H  
HB2  ? GLN ? ? ? ? 101 H  
HB3  ? GLN ? ? ? ? 102 H  
HG2  ? GLN ? ? ? ? 103 H  
HG3  ? GLN ? ? ? ? 104 H  
HE21 ? GLN ? ? ? ? 105 H  
HE22 ? GLN ? ? ? ? 106 H  
HXT  ? GLN ? ? ? ? 107 H  
N    ? GLU ? ? ? ? 108 N  
CA   ? GLU ? ? ? ? 109 C  
C    ? GLU ? ? ? ? 110 C  
O    ? GLU ? ? ? ? 111 O  
CB   ? GLU ? ? ? ? 112 C  
CG   ? GLU ? ? ? ? 113 C  
CD   ? GLU ? ? ? ? 114 C  
OE1  ? GLU ? ? ? ? 115 O  
OE2  ? GLU ? ? ? ? 116 O  
OXT  ? GLU ? ? ? ? 117 O  
H    ? GLU ? ? ? ? 118 H  
H2   ? GLU ? ? ? ? 119 H  
HA   ? GLU ? ? ? ? 120 H  
HB2  ? GLU ? ? ? ? 121 H  
HB3  ? GLU ? ? ? ? 122 H  
HG2  ? GLU ? ? ? ? 123 H  
HG3  ? GLU ? ? ? ? 124 H  
HE2  ? GLU ? ? ? ? 125 H  
HXT  ? GLU ? ? ? ? 126 H  
N    ? GLY ? ? ? ? 127 N  
CA   ? GLY ? ? ? ? 128 C  
C    ? GLY ? ? ? ? 129 C  
O    ? GLY ? ? ? ? 130 O  
OXT  ? GLY ? ? ? ? 131 O  
H    ? GLY ? ? ? ? 132 H  
H2   ? GLY ? ? ? ? 133 H  
HA2  ? GLY ? ? ? ? 134 H  
HA3  ? GLY ? ? ? ? 135 H  
HXT  ? GLY ? ? ? ? 136 H  
N    ? HIS ? ? ? ? 137 N  
CA   ? HIS ? ? ? ? 138 C  
C    ? HIS ? ? ? ? 139 C  
O    ? HIS ? ? ? ? 140 O  
CB   ? HIS ? ? ? ? 141 C  
CG   ? HIS ? ? ? ? 142 C  
ND1  ? HIS ? ? ? ? 143 N  
CD2  ? HIS ? ? ? ? 144 C  
CE1  ? HIS ? ? ? ? 145 C  
NE2  ? HIS ? ? ? ? 146 N  
OXT  ? HIS ? ? ? ? 147 O  
H    ? HIS ? ? ? ? 148 H  
H2   ? HIS ? ? ? ? 149 H  
HA   ? HIS ? ? ? ? 150 H  
HB2  ? HIS ? ? ? ? 151 H  
HB3  ? HIS ? ? ? ? 152 H  
HD1  ? HIS ? ? ? ? 153 H  
HD2  ? HIS ? ? ? ? 154 H  
HE1  ? HIS ? ? ? ? 155 H  
HE2  ? HIS ? ? ? ? 156 H  
HXT  ? HIS ? ? ? ? 157 H  
O    ? HOH ? ? ? ? 158 O  
H1   ? HOH ? ? ? ? 159 H  
H2   ? HOH ? ? ? ? 160 H  
N    ? ILE ? ? ? ? 161 N  
CA   ? ILE ? ? ? ? 162 C  
C    ? ILE ? ? ? ? 163 C  
O    ? ILE ? ? ? ? 164 O  
CB   ? ILE ? ? ? ? 165 C  
CG1  ? ILE ? ? ? ? 166 C  
CG2  ? ILE ? ? ? ? 167 C  
CD1  ? ILE ? ? ? ? 168 C  
OXT  ? ILE ? ? ? ? 169 O  
H    ? ILE ? ? ? ? 170 H  
H2   ? ILE ? ? ? ? 171 H  
HA   ? ILE ? ? ? ? 172 H  
HB   ? ILE ? ? ? ? 173 H  
HG12 ? ILE ? ? ? ? 174 H  
HG13 ? ILE ? ? ? ? 175 H  
HG21 ? ILE ? ? ? ? 176 H  
HG22 ? ILE ? ? ? ? 177 H  
HG23 ? ILE ? ? ? ? 178 H  
HD11 ? ILE ? ? ? ? 179 H  
HD12 ? ILE ? ? ? ? 180 H  
HD13 ? ILE ? ? ? ? 181 H  
HXT  ? ILE ? ? ? ? 182 H  
N    ? LEU ? ? ? ? 183 N  
CA   ? LEU ? ? ? ? 184 C  
C    ? LEU ? ? ? ? 185 C  
O    ? LEU ? ? ? ? 186 O  
CB   ? LEU ? ? ? ? 187 C  
CG   ? LEU ? ? ? ? 188 C  
CD1  ? LEU ? ? ? ? 189 C  
CD2  ? LEU ? ? ? ? 190 C  
OXT  ? LEU ? ? ? ? 191 O  
H    ? LEU ? ? ? ? 192 H  
H2   ? LEU ? ? ? ? 193 H  
HA   ? LEU ? ? ? ? 194 H  
HB2  ? LEU ? ? ? ? 195 H  
HB3  ? LEU ? ? ? ? 196 H  
HG   ? LEU ? ? ? ? 197 H  
HD11 ? LEU ? ? ? ? 198 H  
HD12 ? LEU ? ? ? ? 199 H  
HD13 ? LEU ? ? ? ? 200 H  
HD21 ? LEU ? ? ? ? 201 H  
HD22 ? LEU ? ? ? ? 202 H  
HD23 ? LEU ? ? ? ? 203 H  
HXT  ? LEU ? ? ? ? 204 H  
N    ? LYS ? ? ? ? 205 N  
CA   ? LYS ? ? ? ? 206 C  
C    ? LYS ? ? ? ? 207 C  
O    ? LYS ? ? ? ? 208 O  
CB   ? LYS ? ? ? ? 209 C  
CG   ? LYS ? ? ? ? 210 C  
CD   ? LYS ? ? ? ? 211 C  
CE   ? LYS ? ? ? ? 212 C  
NZ   ? LYS ? ? ? ? 213 N  
OXT  ? LYS ? ? ? ? 214 O  
H    ? LYS ? ? ? ? 215 H  
H2   ? LYS ? ? ? ? 216 H  
HA   ? LYS ? ? ? ? 217 H  
HB2  ? LYS ? ? ? ? 218 H  
HB3  ? LYS ? ? ? ? 219 H  
HG2  ? LYS ? ? ? ? 220 H  
HG3  ? LYS ? ? ? ? 221 H  
HD2  ? LYS ? ? ? ? 222 H  
HD3  ? LYS ? ? ? ? 223 H  
HE2  ? LYS ? ? ? ? 224 H  
HE3  ? LYS ? ? ? ? 225 H  
HZ1  ? LYS ? ? ? ? 226 H  
HZ2  ? LYS ? ? ? ? 227 H  
HZ3  ? LYS ? ? ? ? 228 H  
HXT  ? LYS ? ? ? ? 229 H  
N    ? MET ? ? ? ? 230 N  
CA   ? MET ? ? ? ? 231 C  
C    ? MET ? ? ? ? 232 C  
O    ? MET ? ? ? ? 233 O  
CB   ? MET ? ? ? ? 234 C  
CG   ? MET ? ? ? ? 235 C  
SD   ? MET ? ? ? ? 236 S  
CE   ? MET ? ? ? ? 237 C  
OXT  ? MET ? ? ? ? 238 O  
H    ? MET ? ? ? ? 239 H  
H2   ? MET ? ? ? ? 240 H  
HA   ? MET ? ? ? ? 241 H  
HB2  ? MET ? ? ? ? 242 H  
HB3  ? MET ? ? ? ? 243 H  
HG2  ? MET ? ? ? ? 244 H  
HG3  ? MET ? ? ? ? 245 H  
HE1  ? MET ? ? ? ? 246 H  
HE2  ? MET ? ? ? ? 247 H  
HE3  ? MET ? ? ? ? 248 H  
HXT  ? MET ? ? ? ? 249 H  
N    ? PHE ? ? ? ? 250 N  
CA   ? PHE ? ? ? ? 251 C  
C    ? PHE ? ? ? ? 252 C  
O    ? PHE ? ? ? ? 253 O  
CB   ? PHE ? ? ? ? 254 C  
CG   ? PHE ? ? ? ? 255 C  
CD1  ? PHE ? ? ? ? 256 C  
CD2  ? PHE ? ? ? ? 257 C  
CE1  ? PHE ? ? ? ? 258 C  
CE2  ? PHE ? ? ? ? 259 C  
CZ   ? PHE ? ? ? ? 260 C  
OXT  ? PHE ? ? ? ? 261 O  
H    ? PHE ? ? ? ? 262 H  
H2   ? PHE ? ? ? ? 263 H  
HA   ? PHE ? ? ? ? 264 H  
HB2  ? PHE ? ? ? ? 265 H  
HB3  ? PHE ? ? ? ? 266 H  
HD1  ? PHE ? ? ? ? 267 H  
HD2  ? PHE ? ? ? ? 268 H  
HE1  ? PHE ? ? ? ? 269 H  
HE2  ? PHE ? ? ? ? 270 H  
HZ   ? PHE ? ? ? ? 271 H  
HXT  ? PHE ? ? ? ? 272 H  
N    ? PRO ? ? ? ? 273 N  
CA   ? PRO ? ? ? ? 274 C  
C    ? PRO ? ? ? ? 275 C  
O    ? PRO ? ? ? ? 276 O  
CB   ? PRO ? ? ? ? 277 C  
CG   ? PRO ? ? ? ? 278 C  
CD   ? PRO ? ? ? ? 279 C  
OXT  ? PRO ? ? ? ? 280 O  
H    ? PRO ? ? ? ? 281 H  
HA   ? PRO ? ? ? ? 282 H  
HB2  ? PRO ? ? ? ? 283 H  
HB3  ? PRO ? ? ? ? 284 H  
HG2  ? PRO ? ? ? ? 285 H  
HG3  ? PRO ? ? ? ? 286 H  
HD2  ? PRO ? ? ? ? 287 H  
HD3  ? PRO ? ? ? ? 288 H  
HXT  ? PRO ? ? ? ? 289 H  
N    ? SER ? ? ? ? 290 N  
CA   ? SER ? ? ? ? 291 C  
C    ? SER ? ? ? ? 292 C  
O    ? SER ? ? ? ? 293 O  
CB   ? SER ? ? ? ? 294 C  
OG   ? SER ? ? ? ? 295 O  
OXT  ? SER ? ? ? ? 296 O  
H    ? SER ? ? ? ? 297 H  
H2   ? SER ? ? ? ? 298 H  
HA   ? SER ? ? ? ? 299 H  
HB2  ? SER ? ? ? ? 300 H  
HB3  ? SER ? ? ? ? 301 H  
HG   ? SER ? ? ? ? 302 H  
HXT  ? SER ? ? ? ? 303 H  
N    ? THR ? ? ? ? 304 N  
CA   ? THR ? ? ? ? 305 C  
C    ? THR ? ? ? ? 306 C  
O    ? THR ? ? ? ? 307 O  
CB   ? THR ? ? ? ? 308 C  
OG1  ? THR ? ? ? ? 309 O  
CG2  ? THR ? ? ? ? 310 C  
OXT  ? THR ? ? ? ? 311 O  
H    ? THR ? ? ? ? 312 H  
H2   ? THR ? ? ? ? 313 H  
HA   ? THR ? ? ? ? 314 H  
HB   ? THR ? ? ? ? 315 H  
HG1  ? THR ? ? ? ? 316 H  
HG21 ? THR ? ? ? ? 317 H  
HG22 ? THR ? ? ? ? 318 H  
HG23 ? THR ? ? ? ? 319 H  
HXT  ? THR ? ? ? ? 320 H  
N    ? TRP ? ? ? ? 321 N  
CA   ? TRP ? ? ? ? 322 C  
C    ? TRP ? ? ? ? 323 C  
O    ? TRP ? ? ? ? 324 O  
CB   ? TRP ? ? ? ? 325 C  
CG   ? TRP ? ? ? ? 326 C  
CD1  ? TRP ? ? ? ? 327 C  
CD2  ? TRP ? ? ? ? 328 C  
NE1  ? TRP ? ? ? ? 329 N  
CE2  ? TRP ? ? ? ? 330 C  
CE3  ? TRP ? ? ? ? 331 C  
CZ2  ? TRP ? ? ? ? 332 C  
CZ3  ? TRP ? ? ? ? 333 C  
CH2  ? TRP ? ? ? ? 334 C  
OXT  ? TRP ? ? ? ? 335 O  
H    ? TRP ? ? ? ? 336 H  
H2   ? TRP ? ? ? ? 337 H  
HA   ? TRP ? ? ? ? 338 H  
HB2  ? TRP ? ? ? ? 339 H  
HB3  ? TRP ? ? ? ? 340 H  
HD1  ? TRP ? ? ? ? 341 H  
HE1  ? TRP ? ? ? ? 342 H  
HE3  ? TRP ? ? ? ? 343 H  
HZ2  ? TRP ? ? ? ? 344 H  
HZ3  ? TRP ? ? ? ? 345 H  
HH2  ? TRP ? ? ? ? 346 H  
HXT  ? TRP ? ? ? ? 347 H  
N    ? TYR ? ? ? ? 348 N  
CA   ? TYR ? ? ? ? 349 C  
C    ? TYR ? ? ? ? 350 C  
O    ? TYR ? ? ? ? 351 O  
CB   ? TYR ? ? ? ? 352 C  
CG   ? TYR ? ? ? ? 353 C  
CD1  ? TYR ? ? ? ? 354 C  
CD2  ? TYR ? ? ? ? 355 C  
CE1  ? TYR ? ? ? ? 356 C  
CE2  ? TYR ? ? ? ? 357 C  
CZ   ? TYR ? ? ? ? 358 C  
OH   ? TYR ? ? ? ? 359 O  
OXT  ? TYR ? ? ? ? 360 O  
H    ? TYR ? ? ? ? 361 H  
H2   ? TYR ? ? ? ? 362 H  
HA   ? TYR ? ? ? ? 363 H  
HB2  ? TYR ? ? ? ? 364 H  
HB3  ? TYR ? ? ? ? 365 H  
HD1  ? TYR ? ? ? ? 366 H  
HD2  ? TYR ? ? ? ? 367 H  
HE1  ? TYR ? ? ? ? 368 H  
HE2  ? TYR ? ? ? ? 369 H  
HH   ? TYR ? ? ? ? 370 H  
HXT  ? TYR ? ? ? ? 371 H  
N    ? VAL ? ? ? ? 372 N  
CA   ? VAL ? ? ? ? 373 C  
C    ? VAL ? ? ? ? 374 C  
O    ? VAL ? ? ? ? 375 O  
CB   ? VAL ? ? ? ? 376 C  
CG1  ? VAL ? ? ? ? 377 C  
CG2  ? VAL ? ? ? ? 378 C  
OXT  ? VAL ? ? ? ? 379 O  
H    ? VAL ? ? ? ? 380 H  
H2   ? VAL ? ? ? ? 381 H  
HA   ? VAL ? ? ? ? 382 H  
HB   ? VAL ? ? ? ? 383 H  
HG11 ? VAL ? ? ? ? 384 H  
HG12 ? VAL ? ? ? ? 385 H  
HG13 ? VAL ? ? ? ? 386 H  
HG21 ? VAL ? ? ? ? 387 H  
HG22 ? VAL ? ? ? ? 388 H  
HG23 ? VAL ? ? ? ? 389 H  
HXT  ? VAL ? ? ? ? 390 H  
ZN   ? ZN  ? ? ? ? 391 ZN 
#
loop_
_chem_comp_bond.atom_id_1
_chem_comp_bond.atom_id_2
_chem_comp_bond.comp_id
_chem_comp_bond.pdbx_aromatic_flag
_chem_comp_bond.pdbx_stereo_config
_chem_comp_bond.value_order
N   CA   ALA N N sing 
N   H    ALA N N sing 
N   H2   ALA N N sing 
CA  C    ALA N N sing 
CA  CB   ALA N N sing 
CA  HA   ALA N N sing 
C   O    ALA N N doub 
C   OXT  ALA N N sing 
CB  HB1  ALA N N sing 
CB  HB2  ALA N N sing 
CB  HB3  ALA N N sing 
OXT HXT  ALA N N sing 
N   CA   ARG N N sing 
N   H    ARG N N sing 
N   H2   ARG N N sing 
CA  C    ARG N N sing 
CA  CB   ARG N N sing 
CA  HA   ARG N N sing 
C   O    ARG N N doub 
C   OXT  ARG N N sing 
CB  CG   ARG N N sing 
CB  HB2  ARG N N sing 
CB  HB3  ARG N N sing 
CG  CD   ARG N N sing 
CG  HG2  ARG N N sing 
CG  HG3  ARG N N sing 
CD  NE   ARG N N sing 
CD  HD2  ARG N N sing 
CD  HD3  ARG N N sing 
NE  CZ   ARG N N sing 
NE  HE   ARG N N sing 
CZ  NH1  ARG N N sing 
CZ  NH2  ARG N N doub 
NH1 HH11 ARG N N sing 
NH1 HH12 ARG N N sing 
NH2 HH21 ARG N N sing 
NH2 HH22 ARG N N sing 
OXT HXT  ARG N N sing 
N   CA   ASN N N sing 
N   H    ASN N N sing 
N   H2   ASN N N sing 
CA  C    ASN N N sing 
CA  CB   ASN N N sing 
CA  HA   ASN N N sing 
C   O    ASN N N doub 
C   OXT  ASN N N sing 
CB  CG   ASN N N sing 
CB  HB2  ASN N N sing 
CB  HB3  ASN N N sing 
CG  OD1  ASN N N doub 
CG  ND2  ASN N N sing 
ND2 HD21 ASN N N sing 
ND2 HD22 ASN N N sing 
OXT HXT  ASN N N sing 
N   CA   ASP N N sing 
N   H    ASP N N sing 
N   H2   ASP N N sing 
CA  C    ASP N N sing 
CA  CB   ASP N N sing 
CA  HA   ASP N N sing 
C   O    ASP N N doub 
C   OXT  ASP N N sing 
CB  CG   ASP N N sing 
CB  HB2  ASP N N sing 
CB  HB3  ASP N N sing 
CG  OD1  ASP N N doub 
CG  OD2  ASP N N sing 
OD2 HD2  ASP N N sing 
OXT HXT  ASP N N sing 
N   CA   CYS N N sing 
N   H    CYS N N sing 
N   H2   CYS N N sing 
CA  C    CYS N N sing 
CA  CB   CYS N N sing 
CA  HA   CYS N N sing 
C   O    CYS N N doub 
C   OXT  CYS N N sing 
CB  SG   CYS N N sing 
CB  HB2  CYS N N sing 
CB  HB3  CYS N N sing 
SG  HG   CYS N N sing 
OXT HXT  CYS N N sing 
N   CA   GLN N N sing 
N   H    GLN N N sing 
N   H2   GLN N N sing 
CA  C    GLN N N sing 
CA  CB   GLN N N sing 
CA  HA   GLN N N sing 
C   O    GLN N N doub 
C   OXT  GLN N N sing 
CB  CG   GLN N N sing 
CB  HB2  GLN N N sing 
CB  HB3  GLN N N sing 
CG  CD   GLN N N sing 
CG  HG2  GLN N N sing 
CG  HG3  GLN N N sing 
CD  OE1  GLN N N doub 
CD  NE2  GLN N N sing 
NE2 HE21 GLN N N sing 
NE2 HE22 GLN N N sing 
OXT HXT  GLN N N sing 
N   CA   GLU N N sing 
N   H    GLU N N sing 
N   H2   GLU N N sing 
CA  C    GLU N N sing 
CA  CB   GLU N N sing 
CA  HA   GLU N N sing 
C   O    GLU N N doub 
C   OXT  GLU N N sing 
CB  CG   GLU N N sing 
CB  HB2  GLU N N sing 
CB  HB3  GLU N N sing 
CG  CD   GLU N N sing 
CG  HG2  GLU N N sing 
CG  HG3  GLU N N sing 
CD  OE1  GLU N N doub 
CD  OE2  GLU N N sing 
OE2 HE2  GLU N N sing 
OXT HXT  GLU N N sing 
N   CA   GLY N N sing 
N   H    GLY N N sing 
N   H2   GLY N N sing 
CA  C    GLY N N sing 
CA  HA2  GLY N N sing 
CA  HA3  GLY N N sing 
C   O    GLY N N doub 
C   OXT  GLY N N sing 
OXT HXT  GLY N N sing 
N   CA   HIS N N sing 
N   H    HIS N N sing 
N   H2   HIS N N sing 
CA  C    HIS N N sing 
CA  CB   HIS N N sing 
CA  HA   HIS N N sing 
C   O    HIS N N doub 
C   OXT  HIS N N sing 
CB  CG   HIS N N sing 
CB  HB2  HIS N N sing 
CB  HB3  HIS N N sing 
CG  ND1  HIS Y N sing 
CG  CD2  HIS Y N doub 
ND1 CE1  HIS Y N doub 
ND1 HD1  HIS N N sing 
CD2 NE2  HIS Y N sing 
CD2 HD2  HIS N N sing 
CE1 NE2  HIS Y N sing 
CE1 HE1  HIS N N sing 
NE2 HE2  HIS N N sing 
OXT HXT  HIS N N sing 
O   H1   HOH N N sing 
O   H2   HOH N N sing 
N   CA   ILE N N sing 
N   H    ILE N N sing 
N   H2   ILE N N sing 
CA  C    ILE N N sing 
CA  CB   ILE N N sing 
CA  HA   ILE N N sing 
C   O    ILE N N doub 
C   OXT  ILE N N sing 
CB  CG1  ILE N N sing 
CB  CG2  ILE N N sing 
CB  HB   ILE N N sing 
CG1 CD1  ILE N N sing 
CG1 HG12 ILE N N sing 
CG1 HG13 ILE N N sing 
CG2 HG21 ILE N N sing 
CG2 HG22 ILE N N sing 
CG2 HG23 ILE N N sing 
CD1 HD11 ILE N N sing 
CD1 HD12 ILE N N sing 
CD1 HD13 ILE N N sing 
OXT HXT  ILE N N sing 
N   CA   LEU N N sing 
N   H    LEU N N sing 
N   H2   LEU N N sing 
CA  C    LEU N N sing 
CA  CB   LEU N N sing 
CA  HA   LEU N N sing 
C   O    LEU N N doub 
C   OXT  LEU N N sing 
CB  CG   LEU N N sing 
CB  HB2  LEU N N sing 
CB  HB3  LEU N N sing 
CG  CD1  LEU N N sing 
CG  CD2  LEU N N sing 
CG  HG   LEU N N sing 
CD1 HD11 LEU N N sing 
CD1 HD12 LEU N N sing 
CD1 HD13 LEU N N sing 
CD2 HD21 LEU N N sing 
CD2 HD22 LEU N N sing 
CD2 HD23 LEU N N sing 
OXT HXT  LEU N N sing 
N   CA   LYS N N sing 
N   H    LYS N N sing 
N   H2   LYS N N sing 
CA  C    LYS N N sing 
CA  CB   LYS N N sing 
CA  HA   LYS N N sing 
C   O    LYS N N doub 
C   OXT  LYS N N sing 
CB  CG   LYS N N sing 
CB  HB2  LYS N N sing 
CB  HB3  LYS N N sing 
CG  CD   LYS N N sing 
CG  HG2  LYS N N sing 
CG  HG3  LYS N N sing 
CD  CE   LYS N N sing 
CD  HD2  LYS N N sing 
CD  HD3  LYS N N sing 
CE  NZ   LYS N N sing 
CE  HE2  LYS N N sing 
CE  HE3  LYS N N sing 
NZ  HZ1  LYS N N sing 
NZ  HZ2  LYS N N sing 
NZ  HZ3  LYS N N sing 
OXT HXT  LYS N N sing 
N   CA   MET N N sing 
N   H    MET N N sing 
N   H2   MET N N sing 
CA  C    MET N N sing 
CA  CB   MET N N sing 
CA  HA   MET N N sing 
C   O    MET N N doub 
C   OXT  MET N N sing 
CB  CG   MET N N sing 
CB  HB2  MET N N sing 
CB  HB3  MET N N sing 
CG  SD   MET N N sing 
CG  HG2  MET N N sing 
CG  HG3  MET N N sing 
SD  CE   MET N N sing 
CE  HE1  MET N N sing 
CE  HE2  MET N N sing 
CE  HE3  MET N N sing 
OXT HXT  MET N N sing 
N   CA   PHE N N sing 
N   H    PHE N N sing 
N   H2   PHE N N sing 
CA  C    PHE N N sing 
CA  CB   PHE N N sing 
CA  HA   PHE N N sing 
C   O    PHE N N doub 
C   OXT  PHE N N sing 
CB  CG   PHE N N sing 
CB  HB2  PHE N N sing 
CB  HB3  PHE N N sing 
CG  CD1  PHE Y N doub 
CG  CD2  PHE Y N sing 
CD1 CE1  PHE Y N sing 
CD1 HD1  PHE N N sing 
CD2 CE2  PHE Y N doub 
CD2 HD2  PHE N N sing 
CE1 CZ   PHE Y N doub 
CE1 HE1  PHE N N sing 
CE2 CZ   PHE Y N sing 
CE2 HE2  PHE N N sing 
CZ  HZ   PHE N N sing 
OXT HXT  PHE N N sing 
N   CA   PRO N N sing 
N   CD   PRO N N sing 
N   H    PRO N N sing 
CA  C    PRO N N sing 
CA  CB   PRO N N sing 
CA  HA   PRO N N sing 
C   O    PRO N N doub 
C   OXT  PRO N N sing 
CB  CG   PRO N N sing 
CB  HB2  PRO N N sing 
CB  HB3  PRO N N sing 
CG  CD   PRO N N sing 
CG  HG2  PRO N N sing 
CG  HG3  PRO N N sing 
CD  HD2  PRO N N sing 
CD  HD3  PRO N N sing 
OXT HXT  PRO N N sing 
N   CA   SER N N sing 
N   H    SER N N sing 
N   H2   SER N N sing 
CA  C    SER N N sing 
CA  CB   SER N N sing 
CA  HA   SER N N sing 
C   O    SER N N doub 
C   OXT  SER N N sing 
CB  OG   SER N N sing 
CB  HB2  SER N N sing 
CB  HB3  SER N N sing 
OG  HG   SER N N sing 
OXT HXT  SER N N sing 
N   CA   THR N N sing 
N   H    THR N N sing 
N   H2   THR N N sing 
CA  C    THR N N sing 
CA  CB   THR N N sing 
CA  HA   THR N N sing 
C   O    THR N N doub 
C   OXT  THR N N sing 
CB  OG1  THR N N sing 
CB  CG2  THR N N sing 
CB  HB   THR N N sing 
OG1 HG1  THR N N sing 
CG2 HG21 THR N N sing 
CG2 HG22 THR N N sing 
CG2 HG23 THR N N sing 
OXT HXT  THR N N sing 
N   CA   TRP N N sing 
N   H    TRP N N sing 
N   H2   TRP N N sing 
CA  C    TRP N N sing 
CA  CB   TRP N N sing 
CA  HA   TRP N N sing 
C   O    TRP N N doub 
C   OXT  TRP N N sing 
CB  CG   TRP N N sing 
CB  HB2  TRP N N sing 
CB  HB3  TRP N N sing 
CG  CD1  TRP Y N doub 
CG  CD2  TRP Y N sing 
CD1 NE1  TRP Y N sing 
CD1 HD1  TRP N N sing 
CD2 CE2  TRP Y N doub 
CD2 CE3  TRP Y N sing 
NE1 CE2  TRP Y N sing 
NE1 HE1  TRP N N sing 
CE2 CZ2  TRP Y N sing 
CE3 CZ3  TRP Y N doub 
CE3 HE3  TRP N N sing 
CZ2 CH2  TRP Y N doub 
CZ2 HZ2  TRP N N sing 
CZ3 CH2  TRP Y N sing 
CZ3 HZ3  TRP N N sing 
CH2 HH2  TRP N N sing 
OXT HXT  TRP N N sing 
N   CA   TYR N N sing 
N   H    TYR N N sing 
N   H2   TYR N N sing 
CA  C    TYR N N sing 
CA  CB   TYR N N sing 
CA  HA   TYR N N sing 
C   O    TYR N N doub 
C   OXT  TYR N N sing 
CB  CG   TYR N N sing 
CB  HB2  TYR N N sing 
CB  HB3  TYR N N sing 
CG  CD1  TYR Y N doub 
CG  CD2  TYR Y N sing 
CD1 CE1  TYR Y N sing 
CD1 HD1  TYR N N sing 
CD2 CE2  TYR Y N doub 
CD2 HD2  TYR N N sing 
CE1 CZ   TYR Y N doub 
CE1 HE1  TYR N N sing 
CE2 CZ   TYR Y N sing 
CE2 HE2  TYR N N sing 
CZ  OH   TYR N N sing 
OH  HH   TYR N N sing 
OXT HXT  TYR N N sing 
N   CA   VAL N N sing 
N   H    VAL N N sing 
N   H2   VAL N N sing 
CA  C    VAL N N sing 
CA  CB   VAL N N sing 
CA  HA   VAL N N sing 
C   O    VAL N N doub 
C   OXT  VAL N N sing 
CB  CG1  VAL N N sing 
CB  CG2  VAL N N sing 
CB  HB   VAL N N sing 
CG1 HG11 VAL N N sing 
CG1 HG12 VAL N N sing 
CG1 HG13 VAL N N sing 
CG2 HG21 VAL N N sing 
CG2 HG22 VAL N N sing 
CG2 HG23 VAL N N sing 
OXT HXT  VAL N N sing 
#
_entity.id               2
_entity.pdbx_description "E3 ubiquitin-protein ligase RNF13"
_entity.type             polymer
#
_entity_poly.entity_id      2
_entity_poly.pdbx_strand_id A
_entity_poly.type           polypeptide(L)
#
loop_
_entity_poly_seq.entity_id
_entity_poly_seq.hetero
_entity_poly_seq.mon_id
_entity_poly_seq.num
2 n MET 1  
2 n ASN 2  
2 n ARG 3  
2 n LEU 4  
2 n ARG 5  
2 n LYS 6  
2 n ASP 7  
2 n GLN 8  
2 n LEU 9  
2 n LYS 10 
2 n LYS 11 
2 n LEU 12 
2 n PRO 13 
2 n VAL 14 
2 n HIS 15 
2 n LYS 16 
2 n PHE 17 
2 n LYS 18 
2 n LYS 19 
2 n GLY 20 
2 n ASP 21 
2 n GLU 22 
2 n TYR 23 
2 n ASP 24 
2 n VAL 25 
2 n CYS 26 
2 n ALA 27 
2 n ILE 28 
2 n CYS 29 
2 n LEU 30 
2 n ASP 31 
2 n GLU 32 
2 n TYR 33 
2 n GLU 34 
2 n ASP 35 
2 n GLY 36 
2 n ASP 37 
2 n LYS 38 
2 n LEU 39 
2 n ARG 40 
2 n ILE 41 
2 n LEU 42 
2 n PRO 43 
2 n CYS 44 
2 n SER 45 
2 n HIS 46 
2 n ALA 47 
2 n TYR 48 
2 n HIS 49 
2 n CYS 50 
2 n LYS 51 
2 n CYS 52 
2 n VAL 53 
2 n ASP 54 
2 n PRO 55 
2 n TRP 56 
2 n LEU 57 
2 n THR 58 
2 n LYS 59 
2 n THR 60 
2 n LYS 61 
2 n LYS 62 
2 n THR 63 
2 n CYS 64 
2 n PRO 65 
2 n VAL 66 
2 n CYS 67 
2 n LYS 68 
2 n GLN 69 
2 n LYS 70 
2 n VAL 71 
2 n VAL 72 
2 n PRO 73 
2 n SER 74 
2 n GLN 75 
2 n GLY 76 
#
_exptl.method "X-RAY DIFFRACTION"
#
_pdbx_audit_revision_history.revision_date 2019-02-27
#
_pdbx_database_status.recvd_initial_deposition_date 2019-02-27
#
loop_
_pdbx_poly_seq_scheme.asym_id
_pdbx_poly_seq_scheme.auth_seq_num
_pdbx_poly_seq_scheme.entity_id
_pdbx_poly_seq_scheme.hetero
_pdbx_poly_seq_scheme.mon_id
_pdbx_poly_seq_scheme.pdb_ins_code
_pdbx_poly_seq_scheme.pdb_seq_num
_pdbx_poly_seq_scheme.pdb_strand_id
_pdbx_poly_seq_scheme.seq_id
C ?   2 n MET . 215 A 1  
C 216 2 n ASN . 216 A 2  
C 217 2 n ARG . 217 A 3  
C 218 2 n LEU . 218 A 4  
C 219 2 n ARG . 219 A 5  
C 220 2 n LYS . 220 A 6  
C 221 2 n ASP . 221 A 7  
C 222 2 n GLN . 222 A 8  
C 223 2 n LEU . 223 A 9  
C 224 2 n LYS . 224 A 10 
C 225 2 n LYS . 225 A 11 
C 226 2 n LEU . 226 A 12 
C 227 2 n PRO . 227 A 13 
C 228 2 n VAL . 228 A 14 
C 229 2 n HIS . 229 A 15 
C 230 2 n LYS . 230 A 16 
C 231 2 n PHE . 231 A 17 
C 232 2 n LYS . 232 A 18 
C 233 2 n LYS . 233 A 19 
C 234 2 n GLY . 234 A 20 
C 235 2 n ASP . 235 A 21 
C 236 2 n GLU . 236 A 22 
C 237 2 n TYR . 237 A 23 
C 238 2 n ASP . 238 A 24 
C 239 2 n VAL . 239 A 25 
C 240 2 n CYS . 240 A 26 
C 241 2 n ALA . 241 A 27 
C 242 2 n ILE . 242 A 28 
C 243 2 n CYS . 243 A 29 
C 244 2 n LEU . 244 A 30 
C 245 2 n ASP . 245 A 31 
C 246 2 n GLU . 246 A 32 
C 247 2 n TYR . 247 A 33 
C 248 2 n GLU . 248 A 34 
C 249 2 n ASP . 249 A 35 
C 250 2 n GLY . 250 A 36 
C 251 2 n ASP . 251 A 37 
C 252 2 n LYS . 252 A 38 
C 253 2 n LEU . 253 A 39 
C 254 2 n ARG . 254 A 40 
C 255 2 n ILE . 255 A 41 
C 256 2 n LEU . 256 A 42 
C 257 2 n PRO . 257 A 43 
C 258 2 n CYS . 258 A 44 
C 259 2 n SER . 259 A 45 
C 260 2 n HIS . 260 A 46 
C 261 2 n ALA . 261 A 47 
C 262 2 n TYR . 262 A 48 
C 263 2 n HIS . 263 A 49 
C 264 2 n CYS . 264 A 50 
C 265 2 n LYS . 265 A 51 
C 266 2 n CYS . 266 A 52 
C 267 2 n VAL . 267 A 53 
C 268 2 n ASP . 268 A 54 
C 269 2 n PRO . 269 A 55 
C 270 2 n TRP . 270 A 56 
C 271 2 n LEU . 271 A 57 
C 272 2 n THR . 272 A 58 
C 273 2 n LYS . 273 A 59 
C 274 2 n THR . 274 A 60 
C 275 2 n LYS . 275 A 61 
C 276 2 n LYS . 276 A 62 
C 277 2 n THR . 277 A 63 
C 278 2 n CYS . 278 A 64 
C 279 2 n PRO . 279 A 65 
C 280 2 n VAL . 280 A 66 
C 281 2 n CYS . 281 A 67 
C 282 2 n LYS . 282 A 68 
C 283 2 n GLN . 283 A 69 
C 284 2 n LYS . 284 A 70 
C 285 2 n VAL . 285 A 71 
C 286 2 n VAL . 286 A 72 
C 287 2 n PRO . 287 A 73 
C 288 2 n SER . 288 A 74 
C 289 2 n GLN . 289 A 75 
C ?   2 n GLY . 290 A 76 
#
loop_
_pdbx_struct_assembly.details
_pdbx_struct_assembly.id
_pdbx_struct_assembly.method_details
_pdbx_struct_assembly.oligomeric_count
_pdbx_struct_assembly.oligomeric_details
author_defined_assembly 1 ? 2 dimeric  
author_defined_assembly 2 ? 3 trimeric 
#
loop_
_pdbx_struct_assembly_gen.assembly_id
_pdbx_struct_assembly_gen.asym_id_list
_pdbx_struct_assembly_gen.oper_expression
1 A,D,H,I,J,L   1 
2 B,C,E,F,G,K,M 1 
#
_pdbx_struct_oper_list.id                 1
_pdbx_struct_oper_list.matrix[1][1]       1.0000000000
_pdbx_struct_oper_list.matrix[1][2]       0.0000000000
_pdbx_struct_oper_list.matrix[1][3]       0.0000000000
_pdbx_struct_oper_list.matrix[2][1]       0.0000000000
_pdbx_struct_oper_list.matrix[2][2]       1.0000000000
_pdbx_struct_oper_list.matrix[2][3]       0.0000000000
_pdbx_struct_oper_list.matrix[3][1]       0.0000000000
_pdbx_struct_oper_list.matrix[3][2]       0.0000000000
_pdbx_struct_oper_list.matrix[3][3]       1.0000000000
_pdbx_struct_oper_list.name               1_555
_pdbx_struct_oper_list.symmetry_operation x,y,z
_pdbx_struct_oper_list.type               "identity operation"
_pdbx_struct_oper_list.vector[1]          0.0000000000
_pdbx_struct_oper_list.vector[2]          0.0000000000
_pdbx_struct_oper_list.vector[3]          0.0000000000
#
_refine.ls_d_res_high 3.20
#
_software.classification other
_software.name           "DeepMind Structure Class"
_software.pdbx_ordinal   1
_software.version        2.0.0
#
_struct_asym.entity_id 2
_struct_asym.id        C
#
loop_
_atom_site.group_PDB
_atom_site.id
_atom_site.type_symbol
_atom_site.label_atom_id
_atom_site.label_alt_id
_atom_site.label_comp_id
_atom_site.label_asym_id
_atom_site.label_entity_id
_atom_site.label_seq_id
_atom_site.pdbx_PDB_ins_code
_atom_site.Cartn_x
_atom_site.Cartn_y
_atom_site.Cartn_z
_atom_site.occupancy
_atom_site.B_iso_or_equiv
_atom_site.auth_seq_id
_atom_site.auth_asym_id
_atom_site.pdbx_PDB_model_num
ATOM 1   N N   . ASN C 2 2  ? -4.142  47.962 -7.483  1.00 72.55  216 A 1 
ATOM 2   C CA  . ASN C 2 2  ? -4.067  46.863 -6.531  1.00 68.07  216 A 1 
ATOM 3   C C   . ASN C 2 2  ? -5.453  46.311 -6.263  1.00 82.39  216 A 1 
ATOM 4   O O   . ASN C 2 2  ? -5.617  45.219 -5.726  1.00 81.80  216 A 1 
ATOM 5   C CB  . ASN C 2 2  ? -3.424  47.332 -5.232  1.00 84.83  216 A 1 
ATOM 6   C CG  . ASN C 2 2  ? -3.338  46.237 -4.192  1.00 95.73  216 A 1 
ATOM 7   O OD1 . ASN C 2 2  ? -3.130  45.072 -4.517  1.00 85.81  216 A 1 
ATOM 8   N ND2 . ASN C 2 2  ? -3.505  46.607 -2.933  1.00 95.33  216 A 1 
ATOM 9   N N   . ARG C 2 3  ? -6.462  47.086 -6.641  1.00 107.34 217 A 1 
ATOM 10  C CA  . ARG C 2 3  ? -7.846  46.682 -6.514  1.00 84.19  217 A 1 
ATOM 11  C C   . ARG C 2 3  ? -8.526  46.841 -7.863  1.00 84.86  217 A 1 
ATOM 12  O O   . ARG C 2 3  ? -8.198  47.746 -8.630  1.00 82.65  217 A 1 
ATOM 13  C CB  . ARG C 2 3  ? -8.569  47.509 -5.458  1.00 72.27  217 A 1 
ATOM 14  C CG  . ARG C 2 3  ? -8.465  48.994 -5.683  1.00 83.44  217 A 1 
ATOM 15  C CD  . ARG C 2 3  ? -9.103  49.772 -4.554  1.00 98.73  217 A 1 
ATOM 16  N NE  . ARG C 2 3  ? -9.699  51.006 -5.051  1.00 115.97 217 A 1 
ATOM 17  C CZ  . ARG C 2 3  ? -9.155  52.212 -4.929  1.00 111.68 217 A 1 
ATOM 18  N NH1 . ARG C 2 3  ? -7.990  52.361 -4.312  1.00 98.49  217 A 1 
ATOM 19  N NH2 . ARG C 2 3  ? -9.783  53.270 -5.424  1.00 111.05 217 A 1 
ATOM 20  N N   . LEU C 2 4  ? -9.496  45.976 -8.132  1.00 73.34  218 A 1 
ATOM 21  C CA  . LEU C 2 4  ? -10.081 45.893 -9.463  1.00 66.96  218 A 1 
ATOM 22  C C   . LEU C 2 4  ? -10.741 47.204 -9.869  1.00 57.56  218 A 1 
ATOM 23  O O   . LEU C 2 4  ? -11.553 47.767 -9.131  1.00 56.23  218 A 1 
ATOM 24  C CB  . LEU C 2 4  ? -11.102 44.765 -9.512  1.00 66.78  218 A 1 
ATOM 25  C CG  . LEU C 2 4  ? -11.264 44.063 -10.861 1.00 67.18  218 A 1 
ATOM 26  C CD1 . LEU C 2 4  ? -9.926  43.525 -11.307 1.00 58.90  218 A 1 
ATOM 27  C CD2 . LEU C 2 4  ? -12.242 42.917 -10.733 1.00 56.36  218 A 1 
ATOM 28  N N   . ARG C 2 5  ? -10.380 47.690 -11.050 1.00 61.42  219 A 1 
ATOM 29  C CA  . ARG C 2 5  ? -11.064 48.835 -11.613 1.00 67.15  219 A 1 
ATOM 30  C C   . ARG C 2 5  ? -12.425 48.408 -12.161 1.00 63.99  219 A 1 
ATOM 31  O O   . ARG C 2 5  ? -12.694 47.223 -12.379 1.00 62.68  219 A 1 
ATOM 32  C CB  . ARG C 2 5  ? -10.223 49.482 -12.720 1.00 79.20  219 A 1 
ATOM 33  C CG  . ARG C 2 5  ? -8.721  49.297 -12.570 1.00 78.48  219 A 1 
ATOM 34  C CD  . ARG C 2 5  ? -7.949  50.157 -13.566 1.00 83.33  219 A 1 
ATOM 35  N NE  . ARG C 2 5  ? -8.331  49.888 -14.951 1.00 90.07  219 A 1 
ATOM 36  C CZ  . ARG C 2 5  ? -7.641  49.112 -15.781 1.00 107.90 219 A 1 
ATOM 37  N NH1 . ARG C 2 5  ? -6.526  48.524 -15.371 1.00 107.21 219 A 1 
ATOM 38  N NH2 . ARG C 2 5  ? -8.065  48.925 -17.025 1.00 117.06 219 A 1 
ATOM 39  N N   . LYS C 2 6  ? -13.302 49.395 -12.366 1.00 68.66  220 A 1 
ATOM 40  C CA  . LYS C 2 6  ? -14.636 49.090 -12.875 1.00 66.77  220 A 1 
ATOM 41  C C   . LYS C 2 6  ? -14.567 48.440 -14.252 1.00 79.50  220 A 1 
ATOM 42  O O   . LYS C 2 6  ? -15.267 47.455 -14.519 1.00 101.63 220 A 1 
ATOM 43  C CB  . LYS C 2 6  ? -15.490 50.359 -12.915 1.00 91.01  220 A 1 
ATOM 44  C CG  . LYS C 2 6  ? -16.117 50.733 -11.576 1.00 80.93  220 A 1 
ATOM 45  C CD  . LYS C 2 6  ? -17.013 51.957 -11.704 1.00 86.77  220 A 1 
ATOM 46  C CE  . LYS C 2 6  ? -18.148 51.715 -12.686 1.00 89.35  220 A 1 
ATOM 47  N NZ  . LYS C 2 6  ? -19.020 52.914 -12.833 1.00 99.31  220 A 1 
ATOM 48  N N   . ASP C 2 7  ? -13.717 48.966 -15.138 1.00 81.94  221 A 1 
ATOM 49  C CA  . ASP C 2 7  ? -13.572 48.358 -16.456 1.00 77.13  221 A 1 
ATOM 50  C C   . ASP C 2 7  ? -12.931 46.981 -16.364 1.00 74.39  221 A 1 
ATOM 51  O O   . ASP C 2 7  ? -13.224 46.105 -17.186 1.00 75.63  221 A 1 
ATOM 52  C CB  . ASP C 2 7  ? -12.764 49.273 -17.378 1.00 93.90  221 A 1 
ATOM 53  C CG  . ASP C 2 7  ? -11.321 49.428 -16.938 1.00 109.55 221 A 1 
ATOM 54  O OD1 . ASP C 2 7  ? -11.041 49.291 -15.730 1.00 103.71 221 A 1 
ATOM 55  O OD2 . ASP C 2 7  ? -10.465 49.695 -17.807 1.00 120.81 221 A 1 
ATOM 56  N N   . GLN C 2 8  ? -12.062 46.768 -15.372 1.00 72.60  222 A 1 
ATOM 57  C CA  . GLN C 2 8  ? -11.542 45.430 -15.123 1.00 84.04  222 A 1 
ATOM 58  C C   . GLN C 2 8  ? -12.595 44.537 -14.481 1.00 85.51  222 A 1 
ATOM 59  O O   . GLN C 2 8  ? -12.599 43.321 -14.707 1.00 92.03  222 A 1 
ATOM 60  C CB  . GLN C 2 8  ? -10.295 45.503 -14.240 1.00 79.50  222 A 1 
ATOM 61  C CG  . GLN C 2 8  ? -8.970  45.415 -14.990 1.00 92.79  222 A 1 
ATOM 62  C CD  . GLN C 2 8  ? -7.769  45.468 -14.058 1.00 100.90 222 A 1 
ATOM 63  O OE1 . GLN C 2 8  ? -7.875  45.921 -12.918 1.00 92.14  222 A 1 
ATOM 64  N NE2 . GLN C 2 8  ? -6.621  44.999 -14.540 1.00 110.74 222 A 1 
ATOM 65  N N   . LEU C 2 9  ? -13.500 45.120 -13.691 1.00 93.48  223 A 1 
ATOM 66  C CA  . LEU C 2 9  ? -14.523 44.322 -13.022 1.00 73.21  223 A 1 
ATOM 67  C C   . LEU C 2 9  ? -15.573 43.821 -14.006 1.00 67.70  223 A 1 
ATOM 68  O O   . LEU C 2 9  ? -16.065 42.695 -13.874 1.00 59.95  223 A 1 
ATOM 69  C CB  . LEU C 2 9  ? -15.181 45.138 -11.909 1.00 76.47  223 A 1 
ATOM 70  C CG  . LEU C 2 9  ? -16.452 44.532 -11.308 1.00 69.59  223 A 1 
ATOM 71  C CD1 . LEU C 2 9  ? -16.136 43.291 -10.482 1.00 57.17  223 A 1 
ATOM 72  C CD2 . LEU C 2 9  ? -17.224 45.560 -10.488 1.00 88.45  223 A 1 
ATOM 73  N N   . LYS C 2 10 ? -15.925 44.639 -14.999 1.00 76.12  224 A 1 
ATOM 74  C CA  . LYS C 2 10 ? -16.973 44.246 -15.935 1.00 71.57  224 A 1 
ATOM 75  C C   . LYS C 2 10 ? -16.572 43.039 -16.775 1.00 84.40  224 A 1 
ATOM 76  O O   . LYS C 2 10 ? -17.449 42.358 -17.317 1.00 92.50  224 A 1 
ATOM 77  C CB  . LYS C 2 10 ? -17.344 45.425 -16.838 1.00 71.42  224 A 1 
ATOM 78  C CG  . LYS C 2 10 ? -18.495 46.289 -16.313 1.00 109.39 224 A 1 
ATOM 79  C CD  . LYS C 2 10 ? -18.307 46.665 -14.850 1.00 114.47 224 A 1 
ATOM 80  C CE  . LYS C 2 10 ? -19.261 47.763 -14.417 1.00 118.68 224 A 1 
ATOM 81  N NZ  . LYS C 2 10 ? -19.037 48.145 -12.995 1.00 111.80 224 A 1 
ATOM 82  N N   . LYS C 2 11 ? -15.273 42.746 -16.878 1.00 93.50  225 A 1 
ATOM 83  C CA  . LYS C 2 11 ? -14.828 41.579 -17.630 1.00 91.69  225 A 1 
ATOM 84  C C   . LYS C 2 11 ? -15.211 40.267 -16.956 1.00 83.64  225 A 1 
ATOM 85  O O   . LYS C 2 11 ? -15.205 39.223 -17.618 1.00 81.34  225 A 1 
ATOM 86  C CB  . LYS C 2 11 ? -13.312 41.624 -17.834 1.00 94.51  225 A 1 
ATOM 87  C CG  . LYS C 2 11 ? -12.827 42.790 -18.676 1.00 106.16 225 A 1 
ATOM 88  C CD  . LYS C 2 11 ? -11.337 42.679 -18.970 1.00 119.62 225 A 1 
ATOM 89  C CE  . LYS C 2 11 ? -10.510 42.669 -17.692 1.00 102.82 225 A 1 
ATOM 90  N NZ  . LYS C 2 11 ? -9.050  42.565 -17.972 1.00 100.41 225 A 1 
ATOM 91  N N   . LEU C 2 12 ? -15.536 40.291 -15.667 1.00 73.43  226 A 1 
ATOM 92  C CA  . LEU C 2 12 ? -15.898 39.064 -14.965 1.00 71.20  226 A 1 
ATOM 93  C C   . LEU C 2 12 ? -17.370 38.746 -15.201 1.00 78.42  226 A 1 
ATOM 94  O O   . LEU C 2 12 ? -18.215 39.642 -15.104 1.00 83.70  226 A 1 
ATOM 95  C CB  . LEU C 2 12 ? -15.617 39.194 -13.471 1.00 69.33  226 A 1 
ATOM 96  C CG  . LEU C 2 12 ? -14.164 39.507 -13.109 1.00 61.28  226 A 1 
ATOM 97  C CD1 . LEU C 2 12 ? -13.980 39.558 -11.601 1.00 56.21  226 A 1 
ATOM 98  C CD2 . LEU C 2 12 ? -13.219 38.491 -13.737 1.00 88.78  226 A 1 
ATOM 99  N N   . PRO C 2 13 ? -17.711 37.500 -15.518 1.00 82.16  227 A 1 
ATOM 100 C CA  . PRO C 2 13 ? -19.099 37.179 -15.866 1.00 79.66  227 A 1 
ATOM 101 C C   . PRO C 2 13 ? -20.044 37.323 -14.684 1.00 78.78  227 A 1 
ATOM 102 O O   . PRO C 2 13 ? -19.668 37.149 -13.521 1.00 75.53  227 A 1 
ATOM 103 C CB  . PRO C 2 13 ? -19.020 35.719 -16.331 1.00 86.13  227 A 1 
ATOM 104 C CG  . PRO C 2 13 ? -17.595 35.515 -16.711 1.00 81.32  227 A 1 
ATOM 105 C CD  . PRO C 2 13 ? -16.805 36.367 -15.765 1.00 72.69  227 A 1 
ATOM 106 N N   . VAL C 2 14 ? -21.292 37.653 -15.007 1.00 89.91  228 A 1 
ATOM 107 C CA  . VAL C 2 14 ? -22.383 37.715 -14.041 1.00 91.74  228 A 1 
ATOM 108 C C   . VAL C 2 14 ? -23.406 36.657 -14.429 1.00 85.41  228 A 1 
ATOM 109 O O   . VAL C 2 14 ? -24.018 36.739 -15.502 1.00 93.69  228 A 1 
ATOM 110 C CB  . VAL C 2 14 ? -23.031 39.107 -13.985 1.00 97.80  228 A 1 
ATOM 111 C CG1 . VAL C 2 14 ? -24.263 39.082 -13.092 1.00 91.43  228 A 1 
ATOM 112 C CG2 . VAL C 2 14 ? -22.032 40.137 -13.484 1.00 97.28  228 A 1 
ATOM 113 N N   . HIS C 2 15 ? -23.588 35.673 -13.559 1.00 83.65  229 A 1 
ATOM 114 C CA  . HIS C 2 15 ? -24.558 34.608 -13.758 1.00 93.70  229 A 1 
ATOM 115 C C   . HIS C 2 15 ? -25.862 34.945 -13.047 1.00 105.47 229 A 1 
ATOM 116 O O   . HIS C 2 15 ? -25.862 35.508 -11.948 1.00 92.18  229 A 1 
ATOM 117 C CB  . HIS C 2 15 ? -24.016 33.271 -13.248 1.00 92.49  229 A 1 
ATOM 118 C CG  . HIS C 2 15 ? -24.894 32.103 -13.571 1.00 116.27 229 A 1 
ATOM 119 N ND1 . HIS C 2 15 ? -25.182 31.724 -14.864 1.00 120.31 229 A 1 
ATOM 120 C CD2 . HIS C 2 15 ? -25.553 31.234 -12.768 1.00 118.28 229 A 1 
ATOM 121 C CE1 . HIS C 2 15 ? -25.979 30.671 -14.844 1.00 128.23 229 A 1 
ATOM 122 N NE2 . HIS C 2 15 ? -26.220 30.353 -13.585 1.00 125.36 229 A 1 
ATOM 123 N N   . LYS C 2 16 ? -26.972 34.602 -13.688 1.00 122.95 230 A 1 
ATOM 124 C CA  . LYS C 2 16 ? -28.305 34.794 -13.130 1.00 132.58 230 A 1 
ATOM 125 C C   . LYS C 2 16 ? -28.713 33.470 -12.498 1.00 138.07 230 A 1 
ATOM 126 O O   . LYS C 2 16 ? -28.888 32.470 -13.202 1.00 159.42 230 A 1 
ATOM 127 C CB  . LYS C 2 16 ? -29.301 35.230 -14.206 1.00 133.21 230 A 1 
ATOM 128 C CG  . LYS C 2 16 ? -28.996 36.566 -14.903 1.00 140.49 230 A 1 
ATOM 129 C CD  . LYS C 2 16 ? -27.849 36.470 -15.913 1.00 145.96 230 A 1 
ATOM 130 C CE  . LYS C 2 16 ? -27.942 35.204 -16.752 1.00 148.77 230 A 1 
ATOM 131 N NZ  . LYS C 2 16 ? -26.645 34.881 -17.411 1.00 135.38 230 A 1 
ATOM 132 N N   . PHE C 2 17 ? -28.845 33.458 -11.173 1.00 119.54 231 A 1 
ATOM 133 C CA  . PHE C 2 17 ? -29.097 32.208 -10.469 1.00 110.41 231 A 1 
ATOM 134 C C   . PHE C 2 17 ? -30.412 31.588 -10.924 1.00 125.00 231 A 1 
ATOM 135 O O   . PHE C 2 17 ? -31.385 32.287 -11.217 1.00 138.22 231 A 1 
ATOM 136 C CB  . PHE C 2 17 ? -29.118 32.439 -8.957  1.00 86.91  231 A 1 
ATOM 137 C CG  . PHE C 2 17 ? -29.275 31.177 -8.151  1.00 90.73  231 A 1 
ATOM 138 C CD1 . PHE C 2 17 ? -28.247 30.252 -8.078  1.00 94.07  231 A 1 
ATOM 139 C CD2 . PHE C 2 17 ? -30.446 30.923 -7.457  1.00 99.74  231 A 1 
ATOM 140 C CE1 . PHE C 2 17 ? -28.389 29.093 -7.334  1.00 98.15  231 A 1 
ATOM 141 C CE2 . PHE C 2 17 ? -30.593 29.768 -6.710  1.00 110.23 231 A 1 
ATOM 142 C CZ  . PHE C 2 17 ? -29.563 28.852 -6.648  1.00 98.97  231 A 1 
ATOM 143 N N   . LYS C 2 18 ? -30.419 30.263 -11.015 1.00 114.44 232 A 1 
ATOM 144 C CA  . LYS C 2 18 ? -31.614 29.482 -11.283 1.00 96.53  232 A 1 
ATOM 145 C C   . LYS C 2 18 ? -31.709 28.380 -10.240 1.00 98.35  232 A 1 
ATOM 146 O O   . LYS C 2 18 ? -30.795 28.177 -9.437  1.00 121.97 232 A 1 
ATOM 147 C CB  . LYS C 2 18 ? -31.593 28.875 -12.693 1.00 94.49  232 A 1 
ATOM 148 C CG  . LYS C 2 18 ? -32.292 29.699 -13.755 1.00 100.07 232 A 1 
ATOM 149 C CD  . LYS C 2 18 ? -32.401 28.900 -15.041 1.00 104.18 232 A 1 
ATOM 150 C CE  . LYS C 2 18 ? -33.397 29.521 -16.001 1.00 111.51 232 A 1 
ATOM 151 N NZ  . LYS C 2 18 ? -33.584 28.672 -17.212 1.00 121.51 232 A 1 
ATOM 152 N N   . LYS C 2 19 ? -32.831 27.659 -10.253 1.00 96.18  233 A 1 
ATOM 153 C CA  . LYS C 2 19 ? -32.952 26.496 -9.380  1.00 103.29 233 A 1 
ATOM 154 C C   . LYS C 2 19 ? -31.977 25.401 -9.791  1.00 111.01 233 A 1 
ATOM 155 O O   . LYS C 2 19 ? -31.418 24.706 -8.935  1.00 115.09 233 A 1 
ATOM 156 C CB  . LYS C 2 19 ? -34.390 25.974 -9.390  1.00 114.45 233 A 1 
ATOM 157 C CG  . LYS C 2 19 ? -35.255 26.524 -8.265  1.00 113.53 233 A 1 
ATOM 158 C CD  . LYS C 2 19 ? -35.338 25.552 -7.094  1.00 118.44 233 A 1 
ATOM 159 C CE  . LYS C 2 19 ? -36.372 24.466 -7.353  1.00 108.98 233 A 1 
ATOM 160 N NZ  . LYS C 2 19 ? -36.412 23.450 -6.266  1.00 114.77 233 A 1 
ATOM 161 N N   . GLY C 2 20 ? -31.749 25.242 -11.092 1.00 108.84 234 A 1 
ATOM 162 C CA  . GLY C 2 20 ? -30.834 24.230 -11.581 1.00 118.13 234 A 1 
ATOM 163 C C   . GLY C 2 20 ? -29.396 24.699 -11.647 1.00 120.48 234 A 1 
ATOM 164 O O   . GLY C 2 20 ? -28.751 24.593 -12.694 1.00 119.87 234 A 1 
ATOM 165 N N   . ASP C 2 21 ? -28.879 25.219 -10.535 1.00 120.32 235 A 1 
ATOM 166 C CA  . ASP C 2 21 ? -27.510 25.705 -10.466 1.00 129.97 235 A 1 
ATOM 167 C C   . ASP C 2 21 ? -26.809 25.097 -9.260  1.00 130.94 235 A 1 
ATOM 168 O O   . ASP C 2 21 ? -27.438 24.782 -8.246  1.00 127.62 235 A 1 
ATOM 169 C CB  . ASP C 2 21 ? -27.464 27.234 -10.410 1.00 124.51 235 A 1 
ATOM 170 C CG  . ASP C 2 21 ? -27.829 27.870 -11.739 1.00 112.65 235 A 1 
ATOM 171 O OD1 . ASP C 2 21 ? -27.449 27.310 -12.789 1.00 113.57 235 A 1 
ATOM 172 O OD2 . ASP C 2 21 ? -28.497 28.924 -11.736 1.00 101.44 235 A 1 
ATOM 173 N N   . GLU C 2 22 ? -25.487 24.952 -9.379  1.00 127.40 236 A 1 
ATOM 174 C CA  . GLU C 2 22 ? -24.739 24.061 -8.497  1.00 145.50 236 A 1 
ATOM 175 C C   . GLU C 2 22 ? -24.393 24.699 -7.156  1.00 144.94 236 A 1 
ATOM 176 O O   . GLU C 2 22 ? -24.426 24.016 -6.126  1.00 164.38 236 A 1 
ATOM 177 C CB  . GLU C 2 22 ? -23.464 23.595 -9.197  1.00 162.57 236 A 1 
ATOM 178 C CG  . GLU C 2 22 ? -22.616 24.732 -9.728  1.00 161.24 236 A 1 
ATOM 179 C CD  . GLU C 2 22 ? -21.335 24.253 -10.370 1.00 165.50 236 A 1 
ATOM 180 O OE1 . GLU C 2 22 ? -21.133 23.023 -10.453 1.00 177.62 236 A 1 
ATOM 181 O OE2 . GLU C 2 22 ? -20.530 25.110 -10.791 1.00 164.10 236 A 1 
ATOM 182 N N   . TYR C 2 23 ? -24.039 25.986 -7.140  1.00 124.73 237 A 1 
ATOM 183 C CA  . TYR C 2 23 ? -23.563 26.606 -5.909  1.00 112.75 237 A 1 
ATOM 184 C C   . TYR C 2 23 ? -24.627 26.523 -4.825  1.00 113.10 237 A 1 
ATOM 185 O O   . TYR C 2 23 ? -25.802 26.811 -5.066  1.00 110.60 237 A 1 
ATOM 186 C CB  . TYR C 2 23 ? -23.179 28.067 -6.138  1.00 122.06 237 A 1 
ATOM 187 C CG  . TYR C 2 23 ? -23.014 28.462 -7.582  1.00 115.64 237 A 1 
ATOM 188 C CD1 . TYR C 2 23 ? -21.818 28.243 -8.248  1.00 111.84 237 A 1 
ATOM 189 C CD2 . TYR C 2 23 ? -24.049 29.073 -8.272  1.00 101.68 237 A 1 
ATOM 190 C CE1 . TYR C 2 23 ? -21.663 28.610 -9.567  1.00 107.93 237 A 1 
ATOM 191 C CE2 . TYR C 2 23 ? -23.903 29.446 -9.589  1.00 100.21 237 A 1 
ATOM 192 C CZ  . TYR C 2 23 ? -22.709 29.213 -10.233 1.00 102.57 237 A 1 
ATOM 193 O OH  . TYR C 2 23 ? -22.561 29.583 -11.549 1.00 101.74 237 A 1 
ATOM 194 N N   . ASP C 2 24 ? -24.205 26.127 -3.629  1.00 143.52 238 A 1 
ATOM 195 C CA  . ASP C 2 24 ? -25.129 25.994 -2.514  1.00 161.77 238 A 1 
ATOM 196 C C   . ASP C 2 24 ? -25.154 27.236 -1.636  1.00 152.93 238 A 1 
ATOM 197 O O   . ASP C 2 24 ? -26.226 27.641 -1.173  1.00 158.71 238 A 1 
ATOM 198 C CB  . ASP C 2 24 ? -24.759 24.766 -1.678  1.00 166.09 238 A 1 
ATOM 199 C CG  . ASP C 2 24 ? -25.704 24.548 -0.516  1.00 155.04 238 A 1 
ATOM 200 O OD1 . ASP C 2 24 ? -26.898 24.283 -0.767  1.00 147.56 238 A 1 
ATOM 201 O OD2 . ASP C 2 24 ? -25.253 24.634 0.646   1.00 156.69 238 A 1 
ATOM 202 N N   . VAL C 2 25 ? -24.002 27.864 -1.414  1.00 143.36 239 A 1 
ATOM 203 C CA  . VAL C 2 25 ? -23.895 28.974 -0.470  1.00 131.60 239 A 1 
ATOM 204 C C   . VAL C 2 25 ? -22.861 29.971 -0.982  1.00 113.95 239 A 1 
ATOM 205 O O   . VAL C 2 25 ? -21.838 29.586 -1.555  1.00 107.06 239 A 1 
ATOM 206 C CB  . VAL C 2 25 ? -23.538 28.460 0.946   1.00 137.19 239 A 1 
ATOM 207 C CG1 . VAL C 2 25 ? -22.897 29.552 1.781   1.00 128.58 239 A 1 
ATOM 208 C CG2 . VAL C 2 25 ? -24.776 27.937 1.649   1.00 145.78 239 A 1 
ATOM 209 N N   . CYS C 2 26 ? -23.149 31.260 -0.786  1.00 117.56 240 A 1 
ATOM 210 C CA  . CYS C 2 26 ? -22.159 32.308 -0.991  1.00 106.04 240 A 1 
ATOM 211 C C   . CYS C 2 26 ? -21.202 32.348 0.194   1.00 97.78  240 A 1 
ATOM 212 O O   . CYS C 2 26 ? -21.632 32.448 1.346   1.00 98.33  240 A 1 
ATOM 213 C CB  . CYS C 2 26 ? -22.838 33.667 -1.166  1.00 94.46  240 A 1 
ATOM 214 S SG  . CYS C 2 26 ? -21.695 35.073 -1.237  1.00 90.33  240 A 1 
ATOM 215 N N   . ALA C 2 27 ? -19.900 32.284 -0.093  1.00 76.71  241 A 1 
ATOM 216 C CA  . ALA C 2 27 ? -18.902 32.157 0.963   1.00 73.27  241 A 1 
ATOM 217 C C   . ALA C 2 27 ? -18.714 33.428 1.781   1.00 80.51  241 A 1 
ATOM 218 O O   . ALA C 2 27 ? -18.075 33.369 2.837   1.00 101.52 241 A 1 
ATOM 219 C CB  . ALA C 2 27 ? -17.558 31.732 0.368   1.00 69.28  241 A 1 
ATOM 220 N N   . ILE C 2 28 ? -19.246 34.563 1.337   1.00 70.52  242 A 1 
ATOM 221 C CA  . ILE C 2 28 ? -19.054 35.821 2.053   1.00 70.98  242 A 1 
ATOM 222 C C   . ILE C 2 28 ? -20.179 36.077 3.046   1.00 87.29  242 A 1 
ATOM 223 O O   . ILE C 2 28 ? -19.933 36.328 4.228   1.00 92.67  242 A 1 
ATOM 224 C CB  . ILE C 2 28 ? -18.916 36.987 1.050   1.00 65.77  242 A 1 
ATOM 225 C CG1 . ILE C 2 28 ? -17.744 36.738 0.102   1.00 77.58  242 A 1 
ATOM 226 C CG2 . ILE C 2 28 ? -18.737 38.306 1.786   1.00 60.95  242 A 1 
ATOM 227 C CD1 . ILE C 2 28 ? -17.515 37.853 -0.892  1.00 81.72  242 A 1 
ATOM 228 N N   . CYS C 2 29 ? -21.430 36.019 2.586   1.00 94.96  243 A 1 
ATOM 229 C CA  . CYS C 2 29 ? -22.574 36.372 3.415   1.00 77.74  243 A 1 
ATOM 230 C C   . CYS C 2 29 ? -23.247 35.176 4.074   1.00 90.97  243 A 1 
ATOM 231 O O   . CYS C 2 29 ? -24.022 35.369 5.018   1.00 97.37  243 A 1 
ATOM 232 C CB  . CYS C 2 29 ? -23.615 37.124 2.582   1.00 71.17  243 A 1 
ATOM 233 S SG  . CYS C 2 29 ? -24.272 36.155 1.216   1.00 76.05  243 A 1 
ATOM 234 N N   . LEU C 2 30 ? -22.991 33.962 3.585   1.00 99.51  244 A 1 
ATOM 235 C CA  . LEU C 2 30 ? -23.474 32.699 4.140   1.00 97.81  244 A 1 
ATOM 236 C C   . LEU C 2 30 ? -24.969 32.479 3.936   1.00 121.33 244 A 1 
ATOM 237 O O   . LEU C 2 30 ? -25.522 31.516 4.481   1.00 137.34 244 A 1 
ATOM 238 C CB  . LEU C 2 30 ? -23.133 32.572 5.629   1.00 99.99  244 A 1 
ATOM 239 C CG  . LEU C 2 30 ? -21.642 32.637 5.962   1.00 89.26  244 A 1 
ATOM 240 C CD1 . LEU C 2 30 ? -21.428 32.867 7.446   1.00 90.06  244 A 1 
ATOM 241 C CD2 . LEU C 2 30 ? -20.947 31.362 5.516   1.00 77.78  244 A 1 
ATOM 242 N N   . ASP C 2 31 ? -25.641 33.334 3.170   1.00 120.17 245 A 1 
ATOM 243 C CA  . ASP C 2 31 ? -27.022 33.074 2.796   1.00 109.96 245 A 1 
ATOM 244 C C   . ASP C 2 31 ? -27.073 32.155 1.578   1.00 100.93 245 A 1 
ATOM 245 O O   . ASP C 2 31 ? -26.127 32.071 0.790   1.00 78.93  245 A 1 
ATOM 246 C CB  . ASP C 2 31 ? -27.763 34.378 2.492   1.00 99.20  245 A 1 
ATOM 247 C CG  . ASP C 2 31 ? -28.124 35.152 3.744   1.00 95.67  245 A 1 
ATOM 248 O OD1 . ASP C 2 31 ? -27.993 34.590 4.849   1.00 89.26  245 A 1 
ATOM 249 O OD2 . ASP C 2 31 ? -28.538 36.323 3.621   1.00 100.35 245 A 1 
ATOM 250 N N   . GLU C 2 32 ? -28.194 31.455 1.433   1.00 112.57 246 A 1 
ATOM 251 C CA  . GLU C 2 32 ? -28.398 30.605 0.269   1.00 109.99 246 A 1 
ATOM 252 C C   . GLU C 2 32 ? -28.886 31.437 -0.909  1.00 108.95 246 A 1 
ATOM 253 O O   . GLU C 2 32 ? -29.719 32.335 -0.752  1.00 114.47 246 A 1 
ATOM 254 C CB  . GLU C 2 32 ? -29.402 29.492 0.577   1.00 125.45 246 A 1 
ATOM 255 C CG  . GLU C 2 32 ? -28.905 28.462 1.580   1.00 133.59 246 A 1 
ATOM 256 C CD  . GLU C 2 32 ? -29.798 27.236 1.651   1.00 147.67 246 A 1 
ATOM 257 O OE1 . GLU C 2 32 ? -30.773 27.161 0.874   1.00 149.24 246 A 1 
ATOM 258 O OE2 . GLU C 2 32 ? -29.523 26.346 2.484   1.00 151.50 246 A 1 
ATOM 259 N N   . TYR C 2 33 ? -28.354 31.138 -2.092  1.00 96.05  247 A 1 
ATOM 260 C CA  . TYR C 2 33 ? -28.754 31.859 -3.292  1.00 85.41  247 A 1 
ATOM 261 C C   . TYR C 2 33 ? -30.232 31.634 -3.583  1.00 103.96 247 A 1 
ATOM 262 O O   . TYR C 2 33 ? -30.714 30.498 -3.582  1.00 126.41 247 A 1 
ATOM 263 C CB  . TYR C 2 33 ? -27.916 31.413 -4.490  1.00 82.40  247 A 1 
ATOM 264 C CG  . TYR C 2 33 ? -26.445 31.744 -4.395  1.00 81.58  247 A 1 
ATOM 265 C CD1 . TYR C 2 33 ? -26.004 33.060 -4.434  1.00 79.52  247 A 1 
ATOM 266 C CD2 . TYR C 2 33 ? -25.495 30.738 -4.291  1.00 95.42  247 A 1 
ATOM 267 C CE1 . TYR C 2 33 ? -24.657 33.365 -4.356  1.00 79.41  247 A 1 
ATOM 268 C CE2 . TYR C 2 33 ? -24.146 31.033 -4.215  1.00 99.32  247 A 1 
ATOM 269 C CZ  . TYR C 2 33 ? -23.734 32.347 -4.248  1.00 98.06  247 A 1 
ATOM 270 O OH  . TYR C 2 33 ? -22.393 32.643 -4.174  1.00 104.68 247 A 1 
ATOM 271 N N   . GLU C 2 34 ? -30.949 32.724 -3.830  1.00 101.40 248 A 1 
ATOM 272 C CA  . GLU C 2 34 ? -32.343 32.672 -4.235  1.00 118.98 248 A 1 
ATOM 273 C C   . GLU C 2 34 ? -32.453 32.988 -5.721  1.00 112.40 248 A 1 
ATOM 274 O O   . GLU C 2 34 ? -31.535 33.549 -6.324  1.00 109.95 248 A 1 
ATOM 275 C CB  . GLU C 2 34 ? -33.191 33.638 -3.402  1.00 130.24 248 A 1 
ATOM 276 C CG  . GLU C 2 34 ? -33.449 33.136 -1.989  1.00 134.18 248 A 1 
ATOM 277 C CD  . GLU C 2 34 ? -33.799 34.248 -1.024  1.00 134.60 248 A 1 
ATOM 278 O OE1 . GLU C 2 34 ? -33.649 35.430 -1.397  1.00 133.81 248 A 1 
ATOM 279 O OE2 . GLU C 2 34 ? -34.220 33.940 0.110   1.00 155.71 248 A 1 
ATOM 280 N N   . ASP C 2 35 ? -33.606 32.632 -6.297  1.00 105.37 249 A 1 
ATOM 281 C CA  . ASP C 2 35 ? -33.746 32.552 -7.750  1.00 106.34 249 A 1 
ATOM 282 C C   . ASP C 2 35 ? -33.318 33.829 -8.464  1.00 115.82 249 A 1 
ATOM 283 O O   . ASP C 2 35 ? -32.819 33.768 -9.593  1.00 116.12 249 A 1 
ATOM 284 C CB  . ASP C 2 35 ? -35.195 32.215 -8.114  1.00 114.60 249 A 1 
ATOM 285 C CG  . ASP C 2 35 ? -35.325 31.628 -9.508  1.00 116.86 249 A 1 
ATOM 286 O OD1 . ASP C 2 35 ? -34.972 30.444 -9.688  1.00 121.30 249 A 1 
ATOM 287 O OD2 . ASP C 2 35 ? -35.776 32.349 -10.424 1.00 118.66 249 A 1 
ATOM 288 N N   . GLY C 2 36 ? -33.496 34.988 -7.838  1.00 116.41 250 A 1 
ATOM 289 C CA  . GLY C 2 36 ? -33.183 36.261 -8.453  1.00 104.83 250 A 1 
ATOM 290 C C   . GLY C 2 36 ? -31.802 36.818 -8.179  1.00 92.88  250 A 1 
ATOM 291 O O   . GLY C 2 36 ? -31.521 37.955 -8.578  1.00 99.35  250 A 1 
ATOM 292 N N   . ASP C 2 37 ? -30.923 36.059 -7.535  1.00 89.34  251 A 1 
ATOM 293 C CA  . ASP C 2 37 ? -29.627 36.584 -7.133  1.00 91.52  251 A 1 
ATOM 294 C C   . ASP C 2 37 ? -28.668 36.658 -8.315  1.00 80.11  251 A 1 
ATOM 295 O O   . ASP C 2 37 ? -28.562 35.720 -9.110  1.00 82.99  251 A 1 
ATOM 296 C CB  . ASP C 2 37 ? -29.023 35.718 -6.029  1.00 81.79  251 A 1 
ATOM 297 C CG  . ASP C 2 37 ? -29.818 35.780 -4.740  1.00 96.17  251 A 1 
ATOM 298 O OD1 . ASP C 2 37 ? -30.809 36.537 -4.681  1.00 103.60 251 A 1 
ATOM 299 O OD2 . ASP C 2 37 ? -29.447 35.069 -3.782  1.00 106.92 251 A 1 
ATOM 300 N N   . LYS C 2 38 ? -27.970 37.786 -8.424  1.00 77.27  252 A 1 
ATOM 301 C CA  . LYS C 2 38 ? -26.912 37.954 -9.410  1.00 77.36  252 A 1 
ATOM 302 C C   . LYS C 2 38 ? -25.578 37.547 -8.800  1.00 86.55  252 A 1 
ATOM 303 O O   . LYS C 2 38 ? -25.218 38.006 -7.711  1.00 84.67  252 A 1 
ATOM 304 C CB  . LYS C 2 38 ? -26.847 39.400 -9.904  1.00 81.67  252 A 1 
ATOM 305 C CG  . LYS C 2 38 ? -27.961 39.770 -10.865 1.00 97.26  252 A 1 
ATOM 306 C CD  . LYS C 2 38 ? -27.713 41.127 -11.498 1.00 106.41 252 A 1 
ATOM 307 C CE  . LYS C 2 38 ? -28.715 41.408 -12.605 1.00 104.43 252 A 1 
ATOM 308 N NZ  . LYS C 2 38 ? -28.445 42.706 -13.280 1.00 91.97  252 A 1 
ATOM 309 N N   . LEU C 2 39 ? -24.845 36.691 -9.505  1.00 84.68  253 A 1 
ATOM 310 C CA  . LEU C 2 39 ? -23.583 36.152 -9.026  1.00 64.66  253 A 1 
ATOM 311 C C   . LEU C 2 39 ? -22.440 36.648 -9.898  1.00 62.18  253 A 1 
ATOM 312 O O   . LEU C 2 39 ? -22.568 36.733 -11.120 1.00 67.37  253 A 1 
ATOM 313 C CB  . LEU C 2 39 ? -23.607 34.621 -9.022  1.00 67.41  253 A 1 
ATOM 314 C CG  . LEU C 2 39 ? -24.315 33.946 -7.845  1.00 67.64  253 A 1 
ATOM 315 C CD1 . LEU C 2 39 ? -25.829 34.057 -7.953  1.00 72.02  253 A 1 
ATOM 316 C CD2 . LEU C 2 39 ? -23.888 32.495 -7.733  1.00 67.95  253 A 1 
ATOM 317 N N   . ARG C 2 40 ? -21.329 36.984 -9.256  1.00 59.50  254 A 1 
ATOM 318 C CA  . ARG C 2 40 ? -20.085 37.265 -9.953  1.00 57.58  254 A 1 
ATOM 319 C C   . ARG C 2 40 ? -19.260 35.986 -10.004 1.00 56.56  254 A 1 
ATOM 320 O O   . ARG C 2 40 ? -19.142 35.276 -8.996  1.00 67.17  254 A 1 
ATOM 321 C CB  . ARG C 2 40 ? -19.310 38.381 -9.254  1.00 64.97  254 A 1 
ATOM 322 C CG  . ARG C 2 40 ? -18.180 38.962 -10.081 1.00 71.38  254 A 1 
ATOM 323 C CD  . ARG C 2 40 ? -18.705 39.780 -11.250 1.00 70.85  254 A 1 
ATOM 324 N NE  . ARG C 2 40 ? -19.307 41.038 -10.815 1.00 77.59  254 A 1 
ATOM 325 C CZ  . ARG C 2 40 ? -19.545 42.067 -11.622 1.00 83.76  254 A 1 
ATOM 326 N NH1 . ARG C 2 40 ? -19.226 41.989 -12.907 1.00 95.26  254 A 1 
ATOM 327 N NH2 . ARG C 2 40 ? -20.094 43.176 -11.147 1.00 88.51  254 A 1 
ATOM 328 N N   . ILE C 2 41 ? -18.705 35.692 -11.181 1.00 64.98  255 A 1 
ATOM 329 C CA  . ILE C 2 41 ? -17.981 34.452 -11.437 1.00 72.81  255 A 1 
ATOM 330 C C   . ILE C 2 41 ? -16.523 34.812 -11.687 1.00 65.38  255 A 1 
ATOM 331 O O   . ILE C 2 41 ? -16.200 35.476 -12.679 1.00 83.02  255 A 1 
ATOM 332 C CB  . ILE C 2 41 ? -18.570 33.684 -12.629 1.00 63.81  255 A 1 
ATOM 333 C CG1 . ILE C 2 41 ? -20.097 33.807 -12.659 1.00 87.27  255 A 1 
ATOM 334 C CG2 . ILE C 2 41 ? -18.146 32.223 -12.584 1.00 71.84  255 A 1 
ATOM 335 C CD1 . ILE C 2 41 ? -20.795 33.136 -11.507 1.00 95.17  255 A 1 
ATOM 336 N N   . LEU C 2 42 ? -15.640 34.371 -10.796 1.00 53.98  256 A 1 
ATOM 337 C CA  . LEU C 2 42 ? -14.218 34.647 -10.917 1.00 72.05  256 A 1 
ATOM 338 C C   . LEU C 2 42 ? -13.555 33.631 -11.844 1.00 84.29  256 A 1 
ATOM 339 O O   . LEU C 2 42 ? -14.070 32.528 -12.041 1.00 86.17  256 A 1 
ATOM 340 C CB  . LEU C 2 42 ? -13.567 34.625 -9.536  1.00 67.47  256 A 1 
ATOM 341 C CG  . LEU C 2 42 ? -14.260 35.508 -8.493  1.00 57.89  256 A 1 
ATOM 342 C CD1 . LEU C 2 42 ? -13.475 35.532 -7.189  1.00 51.18  256 A 1 
ATOM 343 C CD2 . LEU C 2 42 ? -14.488 36.924 -9.013  1.00 51.78  256 A 1 
ATOM 344 N N   . PRO C 2 43 ? -12.409 33.982 -12.441 1.00 81.25  257 A 1 
ATOM 345 C CA  . PRO C 2 43 ? -11.770 33.065 -13.400 1.00 85.29  257 A 1 
ATOM 346 C C   . PRO C 2 43 ? -11.270 31.771 -12.778 1.00 79.93  257 A 1 
ATOM 347 O O   . PRO C 2 43 ? -10.930 30.842 -13.523 1.00 84.56  257 A 1 
ATOM 348 C CB  . PRO C 2 43 ? -10.607 33.896 -13.957 1.00 72.89  257 A 1 
ATOM 349 C CG  . PRO C 2 43 ? -10.317 34.893 -12.886 1.00 62.75  257 A 1 
ATOM 350 C CD  . PRO C 2 43 ? -11.657 35.242 -12.308 1.00 71.78  257 A 1 
ATOM 351 N N   . CYS C 2 44 ? -11.218 31.679 -11.451 1.00 88.62  258 A 1 
ATOM 352 C CA  . CYS C 2 44 ? -10.793 30.467 -10.763 1.00 70.56  258 A 1 
ATOM 353 C C   . CYS C 2 44 ? -11.922 29.465 -10.579 1.00 75.24  258 A 1 
ATOM 354 O O   . CYS C 2 44 ? -11.679 28.390 -10.018 1.00 82.13  258 A 1 
ATOM 355 C CB  . CYS C 2 44 ? -10.205 30.825 -9.398  1.00 59.54  258 A 1 
ATOM 356 S SG  . CYS C 2 44 ? -11.334 31.783 -8.367  1.00 67.42  258 A 1 
ATOM 357 N N   . SER C 2 45 ? -13.136 29.809 -11.024 1.00 100.38 259 A 1 
ATOM 358 C CA  . SER C 2 45 ? -14.395 29.060 -10.994 1.00 98.40  259 A 1 
ATOM 359 C C   . SER C 2 45 ? -15.213 29.337 -9.736  1.00 96.68  259 A 1 
ATOM 360 O O   . SER C 2 45 ? -16.340 28.855 -9.638  1.00 106.75 259 A 1 
ATOM 361 C CB  . SER C 2 45 ? -14.215 27.538 -11.151 1.00 91.46  259 A 1 
ATOM 362 O OG  . SER C 2 45 ? -13.512 26.993 -10.049 1.00 100.28 259 A 1 
ATOM 363 N N   . HIS C 2 46 ? -14.690 30.097 -8.777  1.00 97.62  260 A 1 
ATOM 364 C CA  . HIS C 2 46 ? -15.455 30.434 -7.584  1.00 84.81  260 A 1 
ATOM 365 C C   . HIS C 2 46 ? -16.407 31.587 -7.871  1.00 78.70  260 A 1 
ATOM 366 O O   . HIS C 2 46 ? -16.079 32.511 -8.620  1.00 88.71  260 A 1 
ATOM 367 C CB  . HIS C 2 46 ? -14.523 30.800 -6.431  1.00 91.34  260 A 1 
ATOM 368 C CG  . HIS C 2 46 ? -13.778 29.634 -5.865  1.00 91.99  260 A 1 
ATOM 369 N ND1 . HIS C 2 46 ? -12.401 29.591 -5.800  1.00 97.89  260 A 1 
ATOM 370 C CD2 . HIS C 2 46 ? -14.216 28.469 -5.329  1.00 94.47  260 A 1 
ATOM 371 C CE1 . HIS C 2 46 ? -12.024 28.448 -5.256  1.00 103.23 260 A 1 
ATOM 372 N NE2 . HIS C 2 46 ? -13.105 27.750 -4.960  1.00 95.21  260 A 1 
ATOM 373 N N   . ALA C 2 47 ? -17.590 31.531 -7.262  1.00 79.03  261 A 1 
ATOM 374 C CA  . ALA C 2 47 ? -18.644 32.503 -7.507  1.00 66.69  261 A 1 
ATOM 375 C C   . ALA C 2 47 ? -19.194 33.030 -6.190  1.00 66.48  261 A 1 
ATOM 376 O O   . ALA C 2 47 ? -19.170 32.343 -5.165  1.00 57.87  261 A 1 
ATOM 377 C CB  . ALA C 2 47 ? -19.783 31.894 -8.331  1.00 74.35  261 A 1 
ATOM 378 N N   . TYR C 2 48 ? -19.692 34.265 -6.232  1.00 83.95  262 A 1 
ATOM 379 C CA  . TYR C 2 48 ? -20.313 34.895 -5.069  1.00 86.74  262 A 1 
ATOM 380 C C   . TYR C 2 48 ? -21.502 35.714 -5.544  1.00 77.19  262 A 1 
ATOM 381 O O   . TYR C 2 48 ? -21.798 35.770 -6.736  1.00 81.08  262 A 1 
ATOM 382 C CB  . TYR C 2 48 ? -19.323 35.784 -4.308  1.00 78.83  262 A 1 
ATOM 383 C CG  . TYR C 2 48 ? -18.029 35.102 -3.941  1.00 84.72  262 A 1 
ATOM 384 C CD1 . TYR C 2 48 ? -16.953 35.095 -4.819  1.00 92.13  262 A 1 
ATOM 385 C CD2 . TYR C 2 48 ? -17.879 34.467 -2.716  1.00 96.01  262 A 1 
ATOM 386 C CE1 . TYR C 2 48 ? -15.764 34.470 -4.489  1.00 88.14  262 A 1 
ATOM 387 C CE2 . TYR C 2 48 ? -16.694 33.839 -2.378  1.00 106.30 262 A 1 
ATOM 388 C CZ  . TYR C 2 48 ? -15.640 33.844 -3.267  1.00 88.53  262 A 1 
ATOM 389 O OH  . TYR C 2 48 ? -14.461 33.220 -2.931  1.00 100.45 262 A 1 
ATOM 390 N N   . HIS C 2 49 ? -22.191 36.362 -4.608  1.00 64.51  263 A 1 
ATOM 391 C CA  . HIS C 2 49 ? -23.104 37.425 -5.003  1.00 71.28  263 A 1 
ATOM 392 C C   . HIS C 2 49 ? -22.301 38.565 -5.611  1.00 77.82  263 A 1 
ATOM 393 O O   . HIS C 2 49 ? -21.181 38.853 -5.180  1.00 59.17  263 A 1 
ATOM 394 C CB  . HIS C 2 49 ? -23.902 37.949 -3.808  1.00 65.51  263 A 1 
ATOM 395 C CG  . HIS C 2 49 ? -25.026 37.061 -3.376  1.00 76.76  263 A 1 
ATOM 396 N ND1 . HIS C 2 49 ? -24.926 36.211 -2.297  1.00 102.50 263 A 1 
ATOM 397 C CD2 . HIS C 2 49 ? -26.283 36.912 -3.858  1.00 83.57  263 A 1 
ATOM 398 C CE1 . HIS C 2 49 ? -26.069 35.564 -2.142  1.00 83.38  263 A 1 
ATOM 399 N NE2 . HIS C 2 49 ? -26.909 35.972 -3.076  1.00 85.16  263 A 1 
ATOM 400 N N   . CYS C 2 50 ? -22.871 39.211 -6.628  1.00 75.71  264 A 1 
ATOM 401 C CA  . CYS C 2 50 ? -22.277 40.451 -7.115  1.00 62.24  264 A 1 
ATOM 402 C C   . CYS C 2 50 ? -22.154 41.461 -5.981  1.00 66.28  264 A 1 
ATOM 403 O O   . CYS C 2 50 ? -21.077 42.021 -5.745  1.00 91.27  264 A 1 
ATOM 404 C CB  . CYS C 2 50 ? -23.108 41.016 -8.266  1.00 74.56  264 A 1 
ATOM 405 S SG  . CYS C 2 50 ? -23.115 39.975 -9.744  1.00 105.46 264 A 1 
ATOM 406 N N   . LYS C 2 51 ? -23.243 41.666 -5.234  1.00 71.81  265 A 1 
ATOM 407 C CA  . LYS C 2 51 ? -23.258 42.601 -4.115  1.00 79.49  265 A 1 
ATOM 408 C C   . LYS C 2 51 ? -22.343 42.183 -2.970  1.00 70.69  265 A 1 
ATOM 409 O O   . LYS C 2 51 ? -22.091 42.999 -2.076  1.00 81.20  265 A 1 
ATOM 410 C CB  . LYS C 2 51 ? -24.685 42.766 -3.586  1.00 87.42  265 A 1 
ATOM 411 C CG  . LYS C 2 51 ? -25.299 41.489 -3.028  1.00 96.46  265 A 1 
ATOM 412 C CD  . LYS C 2 51 ? -26.273 41.800 -1.901  1.00 103.03 265 A 1 
ATOM 413 C CE  . LYS C 2 51 ? -26.916 40.536 -1.354  1.00 94.35  265 A 1 
ATOM 414 N NZ  . LYS C 2 51 ? -27.893 39.942 -2.310  1.00 85.80  265 A 1 
ATOM 415 N N   . CYS C 2 52 ? -21.847 40.946 -2.967  1.00 67.12  266 A 1 
ATOM 416 C CA  . CYS C 2 52 ? -20.988 40.458 -1.894  1.00 65.03  266 A 1 
ATOM 417 C C   . CYS C 2 52 ? -19.506 40.536 -2.242  1.00 81.48  266 A 1 
ATOM 418 O O   . CYS C 2 52 ? -18.701 40.986 -1.421  1.00 88.40  266 A 1 
ATOM 419 C CB  . CYS C 2 52 ? -21.362 39.014 -1.532  1.00 74.62  266 A 1 
ATOM 420 S SG  . CYS C 2 52 ? -22.933 38.824 -0.645  1.00 74.85  266 A 1 
ATOM 421 N N   . VAL C 2 53 ? -19.124 40.111 -3.446  1.00 73.45  267 A 1 
ATOM 422 C CA  . VAL C 2 53 ? -17.715 40.075 -3.816  1.00 56.60  267 A 1 
ATOM 423 C C   . VAL C 2 53 ? -17.275 41.308 -4.603  1.00 60.89  267 A 1 
ATOM 424 O O   . VAL C 2 53 ? -16.080 41.642 -4.584  1.00 62.53  267 A 1 
ATOM 425 C CB  . VAL C 2 53 ? -17.390 38.788 -4.604  1.00 58.70  267 A 1 
ATOM 426 C CG1 . VAL C 2 53 ? -17.982 38.851 -5.995  1.00 54.89  267 A 1 
ATOM 427 C CG2 . VAL C 2 53 ? -15.887 38.543 -4.660  1.00 64.86  267 A 1 
ATOM 428 N N   . ASP C 2 54 ? -18.193 41.999 -5.282  1.00 72.07  268 A 1 
ATOM 429 C CA  . ASP C 2 54 ? -17.811 43.228 -5.972  1.00 78.55  268 A 1 
ATOM 430 C C   . ASP C 2 54 ? -17.260 44.296 -5.033  1.00 87.32  268 A 1 
ATOM 431 O O   . ASP C 2 54 ? -16.257 44.935 -5.399  1.00 67.91  268 A 1 
ATOM 432 C CB  . ASP C 2 54 ? -19.000 43.768 -6.776  1.00 60.11  268 A 1 
ATOM 433 C CG  . ASP C 2 54 ? -19.297 42.934 -8.002  1.00 72.71  268 A 1 
ATOM 434 O OD1 . ASP C 2 54 ? -18.781 41.799 -8.095  1.00 77.58  268 A 1 
ATOM 435 O OD2 . ASP C 2 54 ? -20.041 43.421 -8.877  1.00 68.41  268 A 1 
ATOM 436 N N   . PRO C 2 55 ? -17.839 44.555 -3.851  1.00 96.52  269 A 1 
ATOM 437 C CA  . PRO C 2 55 ? -17.190 45.513 -2.941  1.00 87.97  269 A 1 
ATOM 438 C C   . PRO C 2 55 ? -15.819 45.055 -2.485  1.00 88.86  269 A 1 
ATOM 439 O O   . PRO C 2 55 ? -14.922 45.885 -2.311  1.00 88.43  269 A 1 
ATOM 440 C CB  . PRO C 2 55 ? -18.178 45.613 -1.769  1.00 107.63 269 A 1 
ATOM 441 C CG  . PRO C 2 55 ? -19.478 45.164 -2.324  1.00 127.09 269 A 1 
ATOM 442 C CD  . PRO C 2 55 ? -19.138 44.104 -3.319  1.00 112.01 269 A 1 
ATOM 443 N N   . TRP C 2 56 ? -15.630 43.748 -2.293  1.00 96.22  270 A 1 
ATOM 444 C CA  . TRP C 2 56 ? -14.313 43.236 -1.931  1.00 83.30  270 A 1 
ATOM 445 C C   . TRP C 2 56 ? -13.312 43.450 -3.059  1.00 91.04  270 A 1 
ATOM 446 O O   . TRP C 2 56 ? -12.151 43.793 -2.814  1.00 103.76 270 A 1 
ATOM 447 C CB  . TRP C 2 56 ? -14.417 41.754 -1.573  1.00 82.76  270 A 1 
ATOM 448 C CG  . TRP C 2 56 ? -13.099 41.076 -1.397  1.00 68.15  270 A 1 
ATOM 449 C CD1 . TRP C 2 56 ? -12.491 40.227 -2.277  1.00 84.27  270 A 1 
ATOM 450 C CD2 . TRP C 2 56 ? -12.220 41.185 -0.272  1.00 58.00  270 A 1 
ATOM 451 N NE1 . TRP C 2 56 ? -11.289 39.800 -1.768  1.00 83.78  270 A 1 
ATOM 452 C CE2 . TRP C 2 56 ? -11.099 40.373 -0.539  1.00 70.21  270 A 1 
ATOM 453 C CE3 . TRP C 2 56 ? -12.272 41.889 0.936   1.00 61.17  270 A 1 
ATOM 454 C CZ2 . TRP C 2 56 ? -10.040 40.246 0.357   1.00 92.08  270 A 1 
ATOM 455 C CZ3 . TRP C 2 56 ? -11.219 41.761 1.824   1.00 78.29  270 A 1 
ATOM 456 C CH2 . TRP C 2 56 ? -10.118 40.947 1.529   1.00 99.63  270 A 1 
ATOM 457 N N   . LEU C 2 57 ? -13.752 43.270 -4.305  1.00 91.70  271 A 1 
ATOM 458 C CA  . LEU C 2 57 ? -12.850 43.387 -5.445  1.00 69.39  271 A 1 
ATOM 459 C C   . LEU C 2 57 ? -12.502 44.840 -5.754  1.00 79.52  271 A 1 
ATOM 460 O O   . LEU C 2 57 ? -11.358 45.139 -6.114  1.00 71.74  271 A 1 
ATOM 461 C CB  . LEU C 2 57 ? -13.463 42.714 -6.672  1.00 55.86  271 A 1 
ATOM 462 C CG  . LEU C 2 57 ? -13.478 41.182 -6.664  1.00 57.02  271 A 1 
ATOM 463 C CD1 . LEU C 2 57 ? -14.098 40.647 -7.946  1.00 53.27  271 A 1 
ATOM 464 C CD2 . LEU C 2 57 ? -12.075 40.620 -6.458  1.00 64.71  271 A 1 
ATOM 465 N N   . THR C 2 58 ? -13.466 45.754 -5.625  1.00 78.06  272 A 1 
ATOM 466 C CA  . THR C 2 58 ? -13.261 47.140 -6.026  1.00 67.67  272 A 1 
ATOM 467 C C   . THR C 2 58 ? -12.898 48.067 -4.870  1.00 70.74  272 A 1 
ATOM 468 O O   . THR C 2 58 ? -12.445 49.190 -5.120  1.00 82.78  272 A 1 
ATOM 469 C CB  . THR C 2 58 ? -14.514 47.677 -6.733  1.00 103.31 272 A 1 
ATOM 470 O OG1 . THR C 2 58 ? -15.627 47.643 -5.832  1.00 128.01 272 A 1 
ATOM 471 C CG2 . THR C 2 58 ? -14.833 46.831 -7.958  1.00 102.35 272 A 1 
ATOM 472 N N   . LYS C 2 59 ? -13.072 47.631 -3.623  1.00 72.57  273 A 1 
ATOM 473 C CA  . LYS C 2 59 ? -12.786 48.459 -2.460  1.00 81.20  273 A 1 
ATOM 474 C C   . LYS C 2 59 ? -11.591 47.983 -1.648  1.00 76.85  273 A 1 
ATOM 475 O O   . LYS C 2 59 ? -11.137 48.718 -0.767  1.00 75.59  273 A 1 
ATOM 476 C CB  . LYS C 2 59 ? -14.007 48.519 -1.527  1.00 88.62  273 A 1 
ATOM 477 C CG  . LYS C 2 59 ? -15.159 49.403 -1.978  1.00 73.04  273 A 1 
ATOM 478 C CD  . LYS C 2 59 ? -16.054 49.711 -0.781  1.00 75.47  273 A 1 
ATOM 479 C CE  . LYS C 2 59 ? -17.518 49.854 -1.166  1.00 93.50  273 A 1 
ATOM 480 N NZ  . LYS C 2 59 ? -18.387 49.974 0.041   1.00 96.84  273 A 1 
ATOM 481 N N   . THR C 2 60 ? -11.079 46.779 -1.902  1.00 83.03  274 A 1 
ATOM 482 C CA  . THR C 2 60 ? -10.016 46.238 -1.063  1.00 77.25  274 A 1 
ATOM 483 C C   . THR C 2 60 ? -8.946  45.523 -1.879  1.00 81.06  274 A 1 
ATOM 484 O O   . THR C 2 60 ? -7.826  46.026 -2.019  1.00 99.89  274 A 1 
ATOM 485 C CB  . THR C 2 60 ? -10.593 45.284 -0.013  1.00 75.49  274 A 1 
ATOM 486 O OG1 . THR C 2 60 ? -11.513 45.991 0.828   1.00 102.11 274 A 1 
ATOM 487 C CG2 . THR C 2 60 ? -9.477  44.695 0.847   1.00 67.27  274 A 1 
ATOM 488 N N   . LYS C 2 61 ? -9.277  44.353 -2.421  1.00 79.21  275 A 1 
ATOM 489 C CA  . LYS C 2 61 ? -8.292  43.483 -3.047  1.00 83.92  275 A 1 
ATOM 490 C C   . LYS C 2 61 ? -8.918  42.790 -4.247  1.00 80.87  275 A 1 
ATOM 491 O O   . LYS C 2 61 ? -10.118 42.511 -4.259  1.00 91.40  275 A 1 
ATOM 492 C CB  . LYS C 2 61 ? -7.775  42.437 -2.049  1.00 62.04  275 A 1 
ATOM 493 C CG  . LYS C 2 61 ? -6.296  42.130 -2.151  1.00 63.91  275 A 1 
ATOM 494 C CD  . LYS C 2 61 ? -5.814  41.435 -0.887  1.00 64.85  275 A 1 
ATOM 495 C CE  . LYS C 2 61 ? -4.296  41.369 -0.826  1.00 84.42  275 A 1 
ATOM 496 N NZ  . LYS C 2 61 ? -3.814  40.930 0.514   1.00 85.35  275 A 1 
ATOM 497 N N   . LYS C 2 62 ? -8.095  42.499 -5.254  1.00 62.17  276 A 1 
ATOM 498 C CA  . LYS C 2 62 ? -8.559  41.799 -6.453  1.00 62.69  276 A 1 
ATOM 499 C C   . LYS C 2 62 ? -8.169  40.324 -6.446  1.00 80.89  276 A 1 
ATOM 500 O O   . LYS C 2 62 ? -7.848  39.749 -7.491  1.00 79.70  276 A 1 
ATOM 501 C CB  . LYS C 2 62 ? -8.047  42.490 -7.716  1.00 62.09  276 A 1 
ATOM 502 C CG  . LYS C 2 62 ? -6.548  42.728 -7.784  1.00 62.48  276 A 1 
ATOM 503 C CD  . LYS C 2 62 ? -6.176  43.374 -9.115  1.00 64.55  276 A 1 
ATOM 504 C CE  . LYS C 2 62 ? -4.741  43.866 -9.117  1.00 84.33  276 A 1 
ATOM 505 N NZ  . LYS C 2 62 ? -4.339  44.451 -10.429 1.00 102.35 276 A 1 
ATOM 506 N N   . THR C 2 63 ? -8.208  39.683 -5.281  1.00 87.79  277 A 1 
ATOM 507 C CA  . THR C 2 63 ? -7.950  38.257 -5.149  1.00 76.58  277 A 1 
ATOM 508 C C   . THR C 2 63 ? -9.210  37.538 -4.685  1.00 88.15  277 A 1 
ATOM 509 O O   . THR C 2 63 ? -10.025 38.096 -3.944  1.00 84.64  277 A 1 
ATOM 510 C CB  . THR C 2 63 ? -6.816  37.986 -4.157  1.00 75.38  277 A 1 
ATOM 511 O OG1 . THR C 2 63 ? -7.178  38.497 -2.868  1.00 79.08  277 A 1 
ATOM 512 C CG2 . THR C 2 63 ? -5.529  38.649 -4.621  1.00 86.20  277 A 1 
ATOM 513 N N   . CYS C 2 64 ? -9.362  36.292 -5.127  1.00 90.55  278 A 1 
ATOM 514 C CA  . CYS C 2 64 ? -10.502 35.494 -4.701  1.00 87.46  278 A 1 
ATOM 515 C C   . CYS C 2 64 ? -10.408 35.207 -3.205  1.00 86.69  278 A 1 
ATOM 516 O O   . CYS C 2 64 ? -9.333  34.868 -2.702  1.00 104.34 278 A 1 
ATOM 517 C CB  . CYS C 2 64 ? -10.576 34.177 -5.473  1.00 79.37  278 A 1 
ATOM 518 S SG  . CYS C 2 64 ? -11.842 33.024 -4.860  1.00 84.40  278 A 1 
ATOM 519 N N   . PRO C 2 65 ? -11.510 35.348 -2.468  1.00 72.45  279 A 1 
ATOM 520 C CA  . PRO C 2 65 ? -11.465 35.069 -1.027  1.00 83.73  279 A 1 
ATOM 521 C C   . PRO C 2 65 ? -11.031 33.656 -0.676  1.00 91.95  279 A 1 
ATOM 522 O O   . PRO C 2 65 ? -10.445 33.453 0.395   1.00 100.46 279 A 1 
ATOM 523 C CB  . PRO C 2 65 ? -12.910 35.339 -0.587  1.00 73.63  279 A 1 
ATOM 524 C CG  . PRO C 2 65 ? -13.386 36.371 -1.540  1.00 53.26  279 A 1 
ATOM 525 C CD  . PRO C 2 65 ? -12.764 36.011 -2.863  1.00 59.29  279 A 1 
ATOM 526 N N   . VAL C 2 66 ? -11.287 32.674 -1.540  1.00 77.67  280 A 1 
ATOM 527 C CA  . VAL C 2 66 ? -11.047 31.278 -1.187  1.00 80.88  280 A 1 
ATOM 528 C C   . VAL C 2 66 ? -9.655  30.826 -1.619  1.00 73.53  280 A 1 
ATOM 529 O O   . VAL C 2 66 ? -8.853  30.392 -0.785  1.00 72.82  280 A 1 
ATOM 530 C CB  . VAL C 2 66 ? -12.130 30.361 -1.783  1.00 63.78  280 A 1 
ATOM 531 C CG1 . VAL C 2 66 ? -11.746 28.900 -1.593  1.00 81.13  280 A 1 
ATOM 532 C CG2 . VAL C 2 66 ? -13.472 30.647 -1.129  1.00 56.23  280 A 1 
ATOM 533 N N   . CYS C 2 67 ? -9.354  30.913 -2.915  1.00 55.86  281 A 1 
ATOM 534 C CA  . CYS C 2 67 ? -8.084  30.424 -3.439  1.00 57.28  281 A 1 
ATOM 535 C C   . CYS C 2 67 ? -7.037  31.519 -3.628  1.00 57.44  281 A 1 
ATOM 536 O O   . CYS C 2 67 ? -5.923  31.215 -4.067  1.00 80.79  281 A 1 
ATOM 537 C CB  . CYS C 2 67 ? -8.302  29.684 -4.766  1.00 65.03  281 A 1 
ATOM 538 S SG  . CYS C 2 67 ? -9.027  30.670 -6.085  1.00 68.93  281 A 1 
ATOM 539 N N   . LYS C 2 68 ? -7.363  32.774 -3.318  1.00 64.47  282 A 1 
ATOM 540 C CA  . LYS C 2 68 ? -6.423  33.894 -3.281  1.00 58.78  282 A 1 
ATOM 541 C C   . LYS C 2 68 ? -5.795  34.206 -4.636  1.00 59.62  282 A 1 
ATOM 542 O O   . LYS C 2 68 ? -4.814  34.958 -4.699  1.00 73.39  282 A 1 
ATOM 543 C CB  . LYS C 2 68 ? -5.315  33.660 -2.245  1.00 81.70  282 A 1 
ATOM 544 C CG  . LYS C 2 68 ? -5.814  33.535 -0.816  1.00 89.60  282 A 1 
ATOM 545 C CD  . LYS C 2 68 ? -6.466  34.828 -0.348  1.00 92.49  282 A 1 
ATOM 546 C CE  . LYS C 2 68 ? -6.895  34.736 1.106   1.00 82.77  282 A 1 
ATOM 547 N NZ  . LYS C 2 68 ? -5.754  34.381 1.993   1.00 83.60  282 A 1 
ATOM 548 N N   . GLN C 2 69 ? -6.335  33.662 -5.722  1.00 58.86  283 A 1 
ATOM 549 C CA  . GLN C 2 69 ? -5.772  33.893 -7.043  1.00 68.24  283 A 1 
ATOM 550 C C   . GLN C 2 69 ? -6.293  35.198 -7.635  1.00 62.34  283 A 1 
ATOM 551 O O   . GLN C 2 69 ? -7.435  35.602 -7.400  1.00 62.93  283 A 1 
ATOM 552 C CB  . GLN C 2 69 ? -6.098  32.725 -7.975  1.00 92.83  283 A 1 
ATOM 553 C CG  . GLN C 2 69 ? -5.441  31.408 -7.577  1.00 105.55 283 A 1 
ATOM 554 C CD  . GLN C 2 69 ? -5.879  30.251 -8.456  1.00 113.45 283 A 1 
ATOM 555 O OE1 . GLN C 2 69 ? -6.589  30.442 -9.444  1.00 127.46 283 A 1 
ATOM 556 N NE2 . GLN C 2 69 ? -5.459  29.042 -8.098  1.00 106.40 283 A 1 
ATOM 557 N N   . LYS C 2 70 ? -5.437  35.854 -8.417  1.00 78.13  284 A 1 
ATOM 558 C CA  . LYS C 2 70 ? -5.791  37.134 -9.016  1.00 88.51  284 A 1 
ATOM 559 C C   . LYS C 2 70 ? -6.888  36.965 -10.062 1.00 70.57  284 A 1 
ATOM 560 O O   . LYS C 2 70 ? -6.890  36.006 -10.840 1.00 61.58  284 A 1 
ATOM 561 C CB  . LYS C 2 70 ? -4.558  37.786 -9.643  1.00 86.30  284 A 1 
ATOM 562 C CG  . LYS C 2 70 ? -3.702  38.561 -8.653  1.00 90.00  284 A 1 
ATOM 563 C CD  . LYS C 2 70 ? -2.369  38.979 -9.260  1.00 100.15 284 A 1 
ATOM 564 C CE  . LYS C 2 70 ? -2.552  39.868 -10.481 1.00 81.19  284 A 1 
ATOM 565 N NZ  . LYS C 2 70 ? -1.241  40.291 -11.050 1.00 74.93  284 A 1 
ATOM 566 N N   . VAL C 2 71 ? -7.826  37.918 -10.077 1.00 64.01  285 A 1 
ATOM 567 C CA  . VAL C 2 71 ? -8.972  37.857 -10.982 1.00 69.55  285 A 1 
ATOM 568 C C   . VAL C 2 71 ? -8.651  38.332 -12.389 1.00 67.86  285 A 1 
ATOM 569 O O   . VAL C 2 71 ? -9.445  38.091 -13.307 1.00 69.81  285 A 1 
ATOM 570 C CB  . VAL C 2 71 ? -10.145 38.692 -10.437 1.00 85.52  285 A 1 
ATOM 571 C CG1 . VAL C 2 71 ? -10.629 38.122 -9.118  1.00 65.29  285 A 1 
ATOM 572 C CG2 . VAL C 2 71 ? -9.727  40.145 -10.272 1.00 91.05  285 A 1 
ATOM 573 N N   . VAL C 2 72 ? -7.526  39.011 -12.584 1.00 65.98  286 A 1 
ATOM 574 C CA  . VAL C 2 72 ? -7.102  39.445 -13.913 1.00 72.35  286 A 1 
ATOM 575 C C   . VAL C 2 72 ? -5.663  38.999 -14.123 1.00 85.42  286 A 1 
ATOM 576 O O   . VAL C 2 72 ? -4.938  38.707 -13.158 1.00 86.83  286 A 1 
ATOM 577 C CB  . VAL C 2 72 ? -7.236  40.978 -14.087 1.00 63.07  286 A 1 
ATOM 578 C CG1 . VAL C 2 72 ? -8.692  41.410 -14.001 1.00 69.53  286 A 1 
ATOM 579 C CG2 . VAL C 2 72 ? -6.391  41.707 -13.053 1.00 64.12  286 A 1 
ATOM 580 N N   . PRO C 2 73 ? -5.223  38.909 -15.378 1.00 95.64  287 A 1 
ATOM 581 C CA  . PRO C 2 73 ? -3.801  38.671 -15.638 1.00 114.27 287 A 1 
ATOM 582 C C   . PRO C 2 73 ? -2.945  39.786 -15.055 1.00 117.81 287 A 1 
ATOM 583 O O   . PRO C 2 73 ? -3.425  40.873 -14.727 1.00 117.55 287 A 1 
ATOM 584 C CB  . PRO C 2 73 ? -3.718  38.645 -17.168 1.00 123.70 287 A 1 
ATOM 585 C CG  . PRO C 2 73 ? -5.077  38.233 -17.604 1.00 104.75 287 A 1 
ATOM 586 C CD  . PRO C 2 73 ? -6.024  38.850 -16.613 1.00 96.91  287 A 1 
ATOM 587 N N   . SER C 2 74 ? -1.650  39.501 -14.928 1.00 116.28 288 A 1 
ATOM 588 C CA  . SER C 2 74 ? -0.736  40.486 -14.364 1.00 110.71 288 A 1 
ATOM 589 C C   . SER C 2 74 ? -0.411  41.600 -15.350 1.00 100.08 288 A 1 
ATOM 590 O O   . SER C 2 74 ? -0.147  42.732 -14.929 1.00 84.11  288 A 1 
ATOM 591 C CB  . SER C 2 74 ? 0.552   39.805 -13.900 1.00 118.92 288 A 1 
ATOM 592 O OG  . SER C 2 74 ? 0.293   38.896 -12.845 1.00 114.57 288 A 1 
ATOM 593 N N   . GLN C 2 75 ? -0.427  41.301 -16.647 1.00 102.61 289 A 1 
ATOM 594 C CA  . GLN C 2 75 ? -0.118  42.276 -17.694 1.00 101.21 289 A 1 
ATOM 595 C C   . GLN C 2 75 ? 1.238   42.945 -17.476 1.00 104.42 289 A 1 
ATOM 596 O O   . GLN C 2 75 ? 1.914   43.329 -18.432 1.00 98.18  289 A 1 
ATOM 597 C CB  . GLN C 2 75 ? -1.220  43.339 -17.785 1.00 104.54 289 A 1 
ATOM 598 C CG  . GLN C 2 75 ? -2.473  42.870 -18.508 1.00 116.21 289 A 1 
ATOM 599 C CD  . GLN C 2 75 ? -3.693  42.815 -17.605 1.00 115.76 289 A 1 
ATOM 600 O OE1 . GLN C 2 75 ? -3.744  43.475 -16.566 1.00 117.90 289 A 1 
ATOM 601 N NE2 . GLN C 2 75 ? -4.684  42.024 -17.999 1.00 90.18  289 A 1 
#
