# Supplementary material for: Photocross-linking activity-based probes to capture the dynamics of ubiquitin RING E3 ligase interactions
Source: Biochem J. 2026 Jun 3;483(7):1115–30. doi: 10.1042/BCJ20260213 (PMC13234630; doi:10.1042/BCJ20260213)
Supplement: Supplementary Data File S2 [file BCJ-2026-0213_supp2.zip › 03_Chandler_Supplementary datafile2/RNF38/Alphafold/fold_2026_01_22_10_06_rnf38_ring_ubch5a_ubiquitin/templates/fold_2026_01_22_10_06_rnf38_ring_ubch5a_ubiquitin_template_hit_1_chains_c.cif]

data_6w9a
#
_entry.id 6w9a
#
loop_
_chem_comp.formula
_chem_comp.formula_weight
_chem_comp.id
_chem_comp.mon_nstd_flag
_chem_comp.name
_chem_comp.pdbx_synonyms
_chem_comp.type
"C3 H7 N O2"     89.093  ALA y ALANINE         ?                               "L-peptide linking" 
"C6 H15 N4 O2 1" 175.209 ARG y ARGININE        ?                               "L-peptide linking" 
"C4 H8 N2 O3"    132.118 ASN y ASPARAGINE      ?                               "L-peptide linking" 
"C4 H7 N O4"     133.103 ASP y "ASPARTIC ACID" ?                               "L-peptide linking" 
"C3 H7 N O2 S"   121.158 CYS y CYSTEINE        ?                               "L-peptide linking" 
"C5 H10 N2 O3"   146.144 GLN y GLUTAMINE       ?                               "L-peptide linking" 
"C5 H9 N O4"     147.129 GLU y "GLUTAMIC ACID" ?                               "L-peptide linking" 
"C2 H5 N O2"     75.067  GLY y GLYCINE         ?                               "peptide linking"   
"C3 H8 O3"       92.094  GOL . GLYCEROL        "GLYCERIN; PROPANE-1,2,3-TRIOL" non-polymer         
"C6 H10 N3 O2 1" 156.162 HIS y HISTIDINE       ?                               "L-peptide linking" 
"H2 O"           18.015  HOH . WATER           ?                               non-polymer         
"C6 H13 N O2"    131.173 ILE y ISOLEUCINE      ?                               "L-peptide linking" 
"C6 H13 N O2"    131.173 LEU y LEUCINE         ?                               "L-peptide linking" 
"C6 H15 N2 O2 1" 147.195 LYS y LYSINE          ?                               "L-peptide linking" 
"C5 H11 N O2 S"  149.211 MET y METHIONINE      ?                               "L-peptide linking" 
"C9 H11 N O2"    165.189 PHE y PHENYLALANINE   ?                               "L-peptide linking" 
"C5 H9 N O2"     115.130 PRO y PROLINE         ?                               "L-peptide linking" 
"C3 H7 N O3"     105.093 SER y SERINE          ?                               "L-peptide linking" 
"C4 H9 N O3"     119.119 THR y THREONINE       ?                               "L-peptide linking" 
"C11 H12 N2 O2"  204.225 TRP y TRYPTOPHAN      ?                               "L-peptide linking" 
"C9 H11 N O3"    181.189 TYR y TYROSINE        ?                               "L-peptide linking" 
"C5 H11 N O2"    117.146 VAL y VALINE          ?                               "L-peptide linking" 
"Zn 2"           65.409  ZN  . "ZINC ION"      ?                               non-polymer         
#
loop_
_chem_comp_atom.atom_id
_chem_comp_atom.charge
_chem_comp_atom.comp_id
_chem_comp_atom.pdbx_leaving_atom_flag
_chem_comp_atom.pdbx_model_Cartn_x_ideal
_chem_comp_atom.pdbx_model_Cartn_y_ideal
_chem_comp_atom.pdbx_model_Cartn_z_ideal
_chem_comp_atom.pdbx_ordinal
_chem_comp_atom.type_symbol
N    ? ALA ? ? ? ? 1   N  
CA   ? ALA ? ? ? ? 2   C  
C    ? ALA ? ? ? ? 3   C  
O    ? ALA ? ? ? ? 4   O  
CB   ? ALA ? ? ? ? 5   C  
OXT  ? ALA ? ? ? ? 6   O  
H    ? ALA ? ? ? ? 7   H  
H2   ? ALA ? ? ? ? 8   H  
HA   ? ALA ? ? ? ? 9   H  
HB1  ? ALA ? ? ? ? 10  H  
HB2  ? ALA ? ? ? ? 11  H  
HB3  ? ALA ? ? ? ? 12  H  
HXT  ? ALA ? ? ? ? 13  H  
N    ? ARG ? ? ? ? 14  N  
CA   ? ARG ? ? ? ? 15  C  
C    ? ARG ? ? ? ? 16  C  
O    ? ARG ? ? ? ? 17  O  
CB   ? ARG ? ? ? ? 18  C  
CG   ? ARG ? ? ? ? 19  C  
CD   ? ARG ? ? ? ? 20  C  
NE   ? ARG ? ? ? ? 21  N  
CZ   ? ARG ? ? ? ? 22  C  
NH1  ? ARG ? ? ? ? 23  N  
NH2  ? ARG ? ? ? ? 24  N  
OXT  ? ARG ? ? ? ? 25  O  
H    ? ARG ? ? ? ? 26  H  
H2   ? ARG ? ? ? ? 27  H  
HA   ? ARG ? ? ? ? 28  H  
HB2  ? ARG ? ? ? ? 29  H  
HB3  ? ARG ? ? ? ? 30  H  
HG2  ? ARG ? ? ? ? 31  H  
HG3  ? ARG ? ? ? ? 32  H  
HD2  ? ARG ? ? ? ? 33  H  
HD3  ? ARG ? ? ? ? 34  H  
HE   ? ARG ? ? ? ? 35  H  
HH11 ? ARG ? ? ? ? 36  H  
HH12 ? ARG ? ? ? ? 37  H  
HH21 ? ARG ? ? ? ? 38  H  
HH22 ? ARG ? ? ? ? 39  H  
HXT  ? ARG ? ? ? ? 40  H  
N    ? ASN ? ? ? ? 41  N  
CA   ? ASN ? ? ? ? 42  C  
C    ? ASN ? ? ? ? 43  C  
O    ? ASN ? ? ? ? 44  O  
CB   ? ASN ? ? ? ? 45  C  
CG   ? ASN ? ? ? ? 46  C  
OD1  ? ASN ? ? ? ? 47  O  
ND2  ? ASN ? ? ? ? 48  N  
OXT  ? ASN ? ? ? ? 49  O  
H    ? ASN ? ? ? ? 50  H  
H2   ? ASN ? ? ? ? 51  H  
HA   ? ASN ? ? ? ? 52  H  
HB2  ? ASN ? ? ? ? 53  H  
HB3  ? ASN ? ? ? ? 54  H  
HD21 ? ASN ? ? ? ? 55  H  
HD22 ? ASN ? ? ? ? 56  H  
HXT  ? ASN ? ? ? ? 57  H  
N    ? ASP ? ? ? ? 58  N  
CA   ? ASP ? ? ? ? 59  C  
C    ? ASP ? ? ? ? 60  C  
O    ? ASP ? ? ? ? 61  O  
CB   ? ASP ? ? ? ? 62  C  
CG   ? ASP ? ? ? ? 63  C  
OD1  ? ASP ? ? ? ? 64  O  
OD2  ? ASP ? ? ? ? 65  O  
OXT  ? ASP ? ? ? ? 66  O  
H    ? ASP ? ? ? ? 67  H  
H2   ? ASP ? ? ? ? 68  H  
HA   ? ASP ? ? ? ? 69  H  
HB2  ? ASP ? ? ? ? 70  H  
HB3  ? ASP ? ? ? ? 71  H  
HD2  ? ASP ? ? ? ? 72  H  
HXT  ? ASP ? ? ? ? 73  H  
N    ? CYS ? ? ? ? 74  N  
CA   ? CYS ? ? ? ? 75  C  
C    ? CYS ? ? ? ? 76  C  
O    ? CYS ? ? ? ? 77  O  
CB   ? CYS ? ? ? ? 78  C  
SG   ? CYS ? ? ? ? 79  S  
OXT  ? CYS ? ? ? ? 80  O  
H    ? CYS ? ? ? ? 81  H  
H2   ? CYS ? ? ? ? 82  H  
HA   ? CYS ? ? ? ? 83  H  
HB2  ? CYS ? ? ? ? 84  H  
HB3  ? CYS ? ? ? ? 85  H  
HG   ? CYS ? ? ? ? 86  H  
HXT  ? CYS ? ? ? ? 87  H  
N    ? GLN ? ? ? ? 88  N  
CA   ? GLN ? ? ? ? 89  C  
C    ? GLN ? ? ? ? 90  C  
O    ? GLN ? ? ? ? 91  O  
CB   ? GLN ? ? ? ? 92  C  
CG   ? GLN ? ? ? ? 93  C  
CD   ? GLN ? ? ? ? 94  C  
OE1  ? GLN ? ? ? ? 95  O  
NE2  ? GLN ? ? ? ? 96  N  
OXT  ? GLN ? ? ? ? 97  O  
H    ? GLN ? ? ? ? 98  H  
H2   ? GLN ? ? ? ? 99  H  
HA   ? GLN ? ? ? ? 100 H  
HB2  ? GLN ? ? ? ? 101 H  
HB3  ? GLN ? ? ? ? 102 H  
HG2  ? GLN ? ? ? ? 103 H  
HG3  ? GLN ? ? ? ? 104 H  
HE21 ? GLN ? ? ? ? 105 H  
HE22 ? GLN ? ? ? ? 106 H  
HXT  ? GLN ? ? ? ? 107 H  
N    ? GLU ? ? ? ? 108 N  
CA   ? GLU ? ? ? ? 109 C  
C    ? GLU ? ? ? ? 110 C  
O    ? GLU ? ? ? ? 111 O  
CB   ? GLU ? ? ? ? 112 C  
CG   ? GLU ? ? ? ? 113 C  
CD   ? GLU ? ? ? ? 114 C  
OE1  ? GLU ? ? ? ? 115 O  
OE2  ? GLU ? ? ? ? 116 O  
OXT  ? GLU ? ? ? ? 117 O  
H    ? GLU ? ? ? ? 118 H  
H2   ? GLU ? ? ? ? 119 H  
HA   ? GLU ? ? ? ? 120 H  
HB2  ? GLU ? ? ? ? 121 H  
HB3  ? GLU ? ? ? ? 122 H  
HG2  ? GLU ? ? ? ? 123 H  
HG3  ? GLU ? ? ? ? 124 H  
HE2  ? GLU ? ? ? ? 125 H  
HXT  ? GLU ? ? ? ? 126 H  
N    ? GLY ? ? ? ? 127 N  
CA   ? GLY ? ? ? ? 128 C  
C    ? GLY ? ? ? ? 129 C  
O    ? GLY ? ? ? ? 130 O  
OXT  ? GLY ? ? ? ? 131 O  
H    ? GLY ? ? ? ? 132 H  
H2   ? GLY ? ? ? ? 133 H  
HA2  ? GLY ? ? ? ? 134 H  
HA3  ? GLY ? ? ? ? 135 H  
HXT  ? GLY ? ? ? ? 136 H  
C1   ? GOL ? ? ? ? 137 C  
O1   ? GOL ? ? ? ? 138 O  
C2   ? GOL ? ? ? ? 139 C  
O2   ? GOL ? ? ? ? 140 O  
C3   ? GOL ? ? ? ? 141 C  
O3   ? GOL ? ? ? ? 142 O  
H11  ? GOL ? ? ? ? 143 H  
H12  ? GOL ? ? ? ? 144 H  
HO1  ? GOL ? ? ? ? 145 H  
H2   ? GOL ? ? ? ? 146 H  
HO2  ? GOL ? ? ? ? 147 H  
H31  ? GOL ? ? ? ? 148 H  
H32  ? GOL ? ? ? ? 149 H  
HO3  ? GOL ? ? ? ? 150 H  
N    ? HIS ? ? ? ? 151 N  
CA   ? HIS ? ? ? ? 152 C  
C    ? HIS ? ? ? ? 153 C  
O    ? HIS ? ? ? ? 154 O  
CB   ? HIS ? ? ? ? 155 C  
CG   ? HIS ? ? ? ? 156 C  
ND1  ? HIS ? ? ? ? 157 N  
CD2  ? HIS ? ? ? ? 158 C  
CE1  ? HIS ? ? ? ? 159 C  
NE2  ? HIS ? ? ? ? 160 N  
OXT  ? HIS ? ? ? ? 161 O  
H    ? HIS ? ? ? ? 162 H  
H2   ? HIS ? ? ? ? 163 H  
HA   ? HIS ? ? ? ? 164 H  
HB2  ? HIS ? ? ? ? 165 H  
HB3  ? HIS ? ? ? ? 166 H  
HD1  ? HIS ? ? ? ? 167 H  
HD2  ? HIS ? ? ? ? 168 H  
HE1  ? HIS ? ? ? ? 169 H  
HE2  ? HIS ? ? ? ? 170 H  
HXT  ? HIS ? ? ? ? 171 H  
O    ? HOH ? ? ? ? 172 O  
H1   ? HOH ? ? ? ? 173 H  
H2   ? HOH ? ? ? ? 174 H  
N    ? ILE ? ? ? ? 175 N  
CA   ? ILE ? ? ? ? 176 C  
C    ? ILE ? ? ? ? 177 C  
O    ? ILE ? ? ? ? 178 O  
CB   ? ILE ? ? ? ? 179 C  
CG1  ? ILE ? ? ? ? 180 C  
CG2  ? ILE ? ? ? ? 181 C  
CD1  ? ILE ? ? ? ? 182 C  
OXT  ? ILE ? ? ? ? 183 O  
H    ? ILE ? ? ? ? 184 H  
H2   ? ILE ? ? ? ? 185 H  
HA   ? ILE ? ? ? ? 186 H  
HB   ? ILE ? ? ? ? 187 H  
HG12 ? ILE ? ? ? ? 188 H  
HG13 ? ILE ? ? ? ? 189 H  
HG21 ? ILE ? ? ? ? 190 H  
HG22 ? ILE ? ? ? ? 191 H  
HG23 ? ILE ? ? ? ? 192 H  
HD11 ? ILE ? ? ? ? 193 H  
HD12 ? ILE ? ? ? ? 194 H  
HD13 ? ILE ? ? ? ? 195 H  
HXT  ? ILE ? ? ? ? 196 H  
N    ? LEU ? ? ? ? 197 N  
CA   ? LEU ? ? ? ? 198 C  
C    ? LEU ? ? ? ? 199 C  
O    ? LEU ? ? ? ? 200 O  
CB   ? LEU ? ? ? ? 201 C  
CG   ? LEU ? ? ? ? 202 C  
CD1  ? LEU ? ? ? ? 203 C  
CD2  ? LEU ? ? ? ? 204 C  
OXT  ? LEU ? ? ? ? 205 O  
H    ? LEU ? ? ? ? 206 H  
H2   ? LEU ? ? ? ? 207 H  
HA   ? LEU ? ? ? ? 208 H  
HB2  ? LEU ? ? ? ? 209 H  
HB3  ? LEU ? ? ? ? 210 H  
HG   ? LEU ? ? ? ? 211 H  
HD11 ? LEU ? ? ? ? 212 H  
HD12 ? LEU ? ? ? ? 213 H  
HD13 ? LEU ? ? ? ? 214 H  
HD21 ? LEU ? ? ? ? 215 H  
HD22 ? LEU ? ? ? ? 216 H  
HD23 ? LEU ? ? ? ? 217 H  
HXT  ? LEU ? ? ? ? 218 H  
N    ? LYS ? ? ? ? 219 N  
CA   ? LYS ? ? ? ? 220 C  
C    ? LYS ? ? ? ? 221 C  
O    ? LYS ? ? ? ? 222 O  
CB   ? LYS ? ? ? ? 223 C  
CG   ? LYS ? ? ? ? 224 C  
CD   ? LYS ? ? ? ? 225 C  
CE   ? LYS ? ? ? ? 226 C  
NZ   ? LYS ? ? ? ? 227 N  
OXT  ? LYS ? ? ? ? 228 O  
H    ? LYS ? ? ? ? 229 H  
H2   ? LYS ? ? ? ? 230 H  
HA   ? LYS ? ? ? ? 231 H  
HB2  ? LYS ? ? ? ? 232 H  
HB3  ? LYS ? ? ? ? 233 H  
HG2  ? LYS ? ? ? ? 234 H  
HG3  ? LYS ? ? ? ? 235 H  
HD2  ? LYS ? ? ? ? 236 H  
HD3  ? LYS ? ? ? ? 237 H  
HE2  ? LYS ? ? ? ? 238 H  
HE3  ? LYS ? ? ? ? 239 H  
HZ1  ? LYS ? ? ? ? 240 H  
HZ2  ? LYS ? ? ? ? 241 H  
HZ3  ? LYS ? ? ? ? 242 H  
HXT  ? LYS ? ? ? ? 243 H  
N    ? MET ? ? ? ? 244 N  
CA   ? MET ? ? ? ? 245 C  
C    ? MET ? ? ? ? 246 C  
O    ? MET ? ? ? ? 247 O  
CB   ? MET ? ? ? ? 248 C  
CG   ? MET ? ? ? ? 249 C  
SD   ? MET ? ? ? ? 250 S  
CE   ? MET ? ? ? ? 251 C  
OXT  ? MET ? ? ? ? 252 O  
H    ? MET ? ? ? ? 253 H  
H2   ? MET ? ? ? ? 254 H  
HA   ? MET ? ? ? ? 255 H  
HB2  ? MET ? ? ? ? 256 H  
HB3  ? MET ? ? ? ? 257 H  
HG2  ? MET ? ? ? ? 258 H  
HG3  ? MET ? ? ? ? 259 H  
HE1  ? MET ? ? ? ? 260 H  
HE2  ? MET ? ? ? ? 261 H  
HE3  ? MET ? ? ? ? 262 H  
HXT  ? MET ? ? ? ? 263 H  
N    ? PHE ? ? ? ? 264 N  
CA   ? PHE ? ? ? ? 265 C  
C    ? PHE ? ? ? ? 266 C  
O    ? PHE ? ? ? ? 267 O  
CB   ? PHE ? ? ? ? 268 C  
CG   ? PHE ? ? ? ? 269 C  
CD1  ? PHE ? ? ? ? 270 C  
CD2  ? PHE ? ? ? ? 271 C  
CE1  ? PHE ? ? ? ? 272 C  
CE2  ? PHE ? ? ? ? 273 C  
CZ   ? PHE ? ? ? ? 274 C  
OXT  ? PHE ? ? ? ? 275 O  
H    ? PHE ? ? ? ? 276 H  
H2   ? PHE ? ? ? ? 277 H  
HA   ? PHE ? ? ? ? 278 H  
HB2  ? PHE ? ? ? ? 279 H  
HB3  ? PHE ? ? ? ? 280 H  
HD1  ? PHE ? ? ? ? 281 H  
HD2  ? PHE ? ? ? ? 282 H  
HE1  ? PHE ? ? ? ? 283 H  
HE2  ? PHE ? ? ? ? 284 H  
HZ   ? PHE ? ? ? ? 285 H  
HXT  ? PHE ? ? ? ? 286 H  
N    ? PRO ? ? ? ? 287 N  
CA   ? PRO ? ? ? ? 288 C  
C    ? PRO ? ? ? ? 289 C  
O    ? PRO ? ? ? ? 290 O  
CB   ? PRO ? ? ? ? 291 C  
CG   ? PRO ? ? ? ? 292 C  
CD   ? PRO ? ? ? ? 293 C  
OXT  ? PRO ? ? ? ? 294 O  
H    ? PRO ? ? ? ? 295 H  
HA   ? PRO ? ? ? ? 296 H  
HB2  ? PRO ? ? ? ? 297 H  
HB3  ? PRO ? ? ? ? 298 H  
HG2  ? PRO ? ? ? ? 299 H  
HG3  ? PRO ? ? ? ? 300 H  
HD2  ? PRO ? ? ? ? 301 H  
HD3  ? PRO ? ? ? ? 302 H  
HXT  ? PRO ? ? ? ? 303 H  
N    ? SER ? ? ? ? 304 N  
CA   ? SER ? ? ? ? 305 C  
C    ? SER ? ? ? ? 306 C  
O    ? SER ? ? ? ? 307 O  
CB   ? SER ? ? ? ? 308 C  
OG   ? SER ? ? ? ? 309 O  
OXT  ? SER ? ? ? ? 310 O  
H    ? SER ? ? ? ? 311 H  
H2   ? SER ? ? ? ? 312 H  
HA   ? SER ? ? ? ? 313 H  
HB2  ? SER ? ? ? ? 314 H  
HB3  ? SER ? ? ? ? 315 H  
HG   ? SER ? ? ? ? 316 H  
HXT  ? SER ? ? ? ? 317 H  
N    ? THR ? ? ? ? 318 N  
CA   ? THR ? ? ? ? 319 C  
C    ? THR ? ? ? ? 320 C  
O    ? THR ? ? ? ? 321 O  
CB   ? THR ? ? ? ? 322 C  
OG1  ? THR ? ? ? ? 323 O  
CG2  ? THR ? ? ? ? 324 C  
OXT  ? THR ? ? ? ? 325 O  
H    ? THR ? ? ? ? 326 H  
H2   ? THR ? ? ? ? 327 H  
HA   ? THR ? ? ? ? 328 H  
HB   ? THR ? ? ? ? 329 H  
HG1  ? THR ? ? ? ? 330 H  
HG21 ? THR ? ? ? ? 331 H  
HG22 ? THR ? ? ? ? 332 H  
HG23 ? THR ? ? ? ? 333 H  
HXT  ? THR ? ? ? ? 334 H  
N    ? TRP ? ? ? ? 335 N  
CA   ? TRP ? ? ? ? 336 C  
C    ? TRP ? ? ? ? 337 C  
O    ? TRP ? ? ? ? 338 O  
CB   ? TRP ? ? ? ? 339 C  
CG   ? TRP ? ? ? ? 340 C  
CD1  ? TRP ? ? ? ? 341 C  
CD2  ? TRP ? ? ? ? 342 C  
NE1  ? TRP ? ? ? ? 343 N  
CE2  ? TRP ? ? ? ? 344 C  
CE3  ? TRP ? ? ? ? 345 C  
CZ2  ? TRP ? ? ? ? 346 C  
CZ3  ? TRP ? ? ? ? 347 C  
CH2  ? TRP ? ? ? ? 348 C  
OXT  ? TRP ? ? ? ? 349 O  
H    ? TRP ? ? ? ? 350 H  
H2   ? TRP ? ? ? ? 351 H  
HA   ? TRP ? ? ? ? 352 H  
HB2  ? TRP ? ? ? ? 353 H  
HB3  ? TRP ? ? ? ? 354 H  
HD1  ? TRP ? ? ? ? 355 H  
HE1  ? TRP ? ? ? ? 356 H  
HE3  ? TRP ? ? ? ? 357 H  
HZ2  ? TRP ? ? ? ? 358 H  
HZ3  ? TRP ? ? ? ? 359 H  
HH2  ? TRP ? ? ? ? 360 H  
HXT  ? TRP ? ? ? ? 361 H  
N    ? TYR ? ? ? ? 362 N  
CA   ? TYR ? ? ? ? 363 C  
C    ? TYR ? ? ? ? 364 C  
O    ? TYR ? ? ? ? 365 O  
CB   ? TYR ? ? ? ? 366 C  
CG   ? TYR ? ? ? ? 367 C  
CD1  ? TYR ? ? ? ? 368 C  
CD2  ? TYR ? ? ? ? 369 C  
CE1  ? TYR ? ? ? ? 370 C  
CE2  ? TYR ? ? ? ? 371 C  
CZ   ? TYR ? ? ? ? 372 C  
OH   ? TYR ? ? ? ? 373 O  
OXT  ? TYR ? ? ? ? 374 O  
H    ? TYR ? ? ? ? 375 H  
H2   ? TYR ? ? ? ? 376 H  
HA   ? TYR ? ? ? ? 377 H  
HB2  ? TYR ? ? ? ? 378 H  
HB3  ? TYR ? ? ? ? 379 H  
HD1  ? TYR ? ? ? ? 380 H  
HD2  ? TYR ? ? ? ? 381 H  
HE1  ? TYR ? ? ? ? 382 H  
HE2  ? TYR ? ? ? ? 383 H  
HH   ? TYR ? ? ? ? 384 H  
HXT  ? TYR ? ? ? ? 385 H  
N    ? VAL ? ? ? ? 386 N  
CA   ? VAL ? ? ? ? 387 C  
C    ? VAL ? ? ? ? 388 C  
O    ? VAL ? ? ? ? 389 O  
CB   ? VAL ? ? ? ? 390 C  
CG1  ? VAL ? ? ? ? 391 C  
CG2  ? VAL ? ? ? ? 392 C  
OXT  ? VAL ? ? ? ? 393 O  
H    ? VAL ? ? ? ? 394 H  
H2   ? VAL ? ? ? ? 395 H  
HA   ? VAL ? ? ? ? 396 H  
HB   ? VAL ? ? ? ? 397 H  
HG11 ? VAL ? ? ? ? 398 H  
HG12 ? VAL ? ? ? ? 399 H  
HG13 ? VAL ? ? ? ? 400 H  
HG21 ? VAL ? ? ? ? 401 H  
HG22 ? VAL ? ? ? ? 402 H  
HG23 ? VAL ? ? ? ? 403 H  
HXT  ? VAL ? ? ? ? 404 H  
ZN   ? ZN  ? ? ? ? 405 ZN 
#
loop_
_chem_comp_bond.atom_id_1
_chem_comp_bond.atom_id_2
_chem_comp_bond.comp_id
_chem_comp_bond.pdbx_aromatic_flag
_chem_comp_bond.pdbx_stereo_config
_chem_comp_bond.value_order
N   CA   ALA N N sing 
N   H    ALA N N sing 
N   H2   ALA N N sing 
CA  C    ALA N N sing 
CA  CB   ALA N N sing 
CA  HA   ALA N N sing 
C   O    ALA N N doub 
C   OXT  ALA N N sing 
CB  HB1  ALA N N sing 
CB  HB2  ALA N N sing 
CB  HB3  ALA N N sing 
OXT HXT  ALA N N sing 
N   CA   ARG N N sing 
N   H    ARG N N sing 
N   H2   ARG N N sing 
CA  C    ARG N N sing 
CA  CB   ARG N N sing 
CA  HA   ARG N N sing 
C   O    ARG N N doub 
C   OXT  ARG N N sing 
CB  CG   ARG N N sing 
CB  HB2  ARG N N sing 
CB  HB3  ARG N N sing 
CG  CD   ARG N N sing 
CG  HG2  ARG N N sing 
CG  HG3  ARG N N sing 
CD  NE   ARG N N sing 
CD  HD2  ARG N N sing 
CD  HD3  ARG N N sing 
NE  CZ   ARG N N sing 
NE  HE   ARG N N sing 
CZ  NH1  ARG N N sing 
CZ  NH2  ARG N N doub 
NH1 HH11 ARG N N sing 
NH1 HH12 ARG N N sing 
NH2 HH21 ARG N N sing 
NH2 HH22 ARG N N sing 
OXT HXT  ARG N N sing 
N   CA   ASN N N sing 
N   H    ASN N N sing 
N   H2   ASN N N sing 
CA  C    ASN N N sing 
CA  CB   ASN N N sing 
CA  HA   ASN N N sing 
C   O    ASN N N doub 
C   OXT  ASN N N sing 
CB  CG   ASN N N sing 
CB  HB2  ASN N N sing 
CB  HB3  ASN N N sing 
CG  OD1  ASN N N doub 
CG  ND2  ASN N N sing 
ND2 HD21 ASN N N sing 
ND2 HD22 ASN N N sing 
OXT HXT  ASN N N sing 
N   CA   ASP N N sing 
N   H    ASP N N sing 
N   H2   ASP N N sing 
CA  C    ASP N N sing 
CA  CB   ASP N N sing 
CA  HA   ASP N N sing 
C   O    ASP N N doub 
C   OXT  ASP N N sing 
CB  CG   ASP N N sing 
CB  HB2  ASP N N sing 
CB  HB3  ASP N N sing 
CG  OD1  ASP N N doub 
CG  OD2  ASP N N sing 
OD2 HD2  ASP N N sing 
OXT HXT  ASP N N sing 
N   CA   CYS N N sing 
N   H    CYS N N sing 
N   H2   CYS N N sing 
CA  C    CYS N N sing 
CA  CB   CYS N N sing 
CA  HA   CYS N N sing 
C   O    CYS N N doub 
C   OXT  CYS N N sing 
CB  SG   CYS N N sing 
CB  HB2  CYS N N sing 
CB  HB3  CYS N N sing 
SG  HG   CYS N N sing 
OXT HXT  CYS N N sing 
N   CA   GLN N N sing 
N   H    GLN N N sing 
N   H2   GLN N N sing 
CA  C    GLN N N sing 
CA  CB   GLN N N sing 
CA  HA   GLN N N sing 
C   O    GLN N N doub 
C   OXT  GLN N N sing 
CB  CG   GLN N N sing 
CB  HB2  GLN N N sing 
CB  HB3  GLN N N sing 
CG  CD   GLN N N sing 
CG  HG2  GLN N N sing 
CG  HG3  GLN N N sing 
CD  OE1  GLN N N doub 
CD  NE2  GLN N N sing 
NE2 HE21 GLN N N sing 
NE2 HE22 GLN N N sing 
OXT HXT  GLN N N sing 
N   CA   GLU N N sing 
N   H    GLU N N sing 
N   H2   GLU N N sing 
CA  C    GLU N N sing 
CA  CB   GLU N N sing 
CA  HA   GLU N N sing 
C   O    GLU N N doub 
C   OXT  GLU N N sing 
CB  CG   GLU N N sing 
CB  HB2  GLU N N sing 
CB  HB3  GLU N N sing 
CG  CD   GLU N N sing 
CG  HG2  GLU N N sing 
CG  HG3  GLU N N sing 
CD  OE1  GLU N N doub 
CD  OE2  GLU N N sing 
OE2 HE2  GLU N N sing 
OXT HXT  GLU N N sing 
N   CA   GLY N N sing 
N   H    GLY N N sing 
N   H2   GLY N N sing 
CA  C    GLY N N sing 
CA  HA2  GLY N N sing 
CA  HA3  GLY N N sing 
C   O    GLY N N doub 
C   OXT  GLY N N sing 
OXT HXT  GLY N N sing 
C1  O1   GOL N N sing 
C1  C2   GOL N N sing 
C1  H11  GOL N N sing 
C1  H12  GOL N N sing 
O1  HO1  GOL N N sing 
C2  O2   GOL N N sing 
C2  C3   GOL N N sing 
C2  H2   GOL N N sing 
O2  HO2  GOL N N sing 
C3  O3   GOL N N sing 
C3  H31  GOL N N sing 
C3  H32  GOL N N sing 
O3  HO3  GOL N N sing 
N   CA   HIS N N sing 
N   H    HIS N N sing 
N   H2   HIS N N sing 
CA  C    HIS N N sing 
CA  CB   HIS N N sing 
CA  HA   HIS N N sing 
C   O    HIS N N doub 
C   OXT  HIS N N sing 
CB  CG   HIS N N sing 
CB  HB2  HIS N N sing 
CB  HB3  HIS N N sing 
CG  ND1  HIS Y N sing 
CG  CD2  HIS Y N doub 
ND1 CE1  HIS Y N doub 
ND1 HD1  HIS N N sing 
CD2 NE2  HIS Y N sing 
CD2 HD2  HIS N N sing 
CE1 NE2  HIS Y N sing 
CE1 HE1  HIS N N sing 
NE2 HE2  HIS N N sing 
OXT HXT  HIS N N sing 
O   H1   HOH N N sing 
O   H2   HOH N N sing 
N   CA   ILE N N sing 
N   H    ILE N N sing 
N   H2   ILE N N sing 
CA  C    ILE N N sing 
CA  CB   ILE N N sing 
CA  HA   ILE N N sing 
C   O    ILE N N doub 
C   OXT  ILE N N sing 
CB  CG1  ILE N N sing 
CB  CG2  ILE N N sing 
CB  HB   ILE N N sing 
CG1 CD1  ILE N N sing 
CG1 HG12 ILE N N sing 
CG1 HG13 ILE N N sing 
CG2 HG21 ILE N N sing 
CG2 HG22 ILE N N sing 
CG2 HG23 ILE N N sing 
CD1 HD11 ILE N N sing 
CD1 HD12 ILE N N sing 
CD1 HD13 ILE N N sing 
OXT HXT  ILE N N sing 
N   CA   LEU N N sing 
N   H    LEU N N sing 
N   H2   LEU N N sing 
CA  C    LEU N N sing 
CA  CB   LEU N N sing 
CA  HA   LEU N N sing 
C   O    LEU N N doub 
C   OXT  LEU N N sing 
CB  CG   LEU N N sing 
CB  HB2  LEU N N sing 
CB  HB3  LEU N N sing 
CG  CD1  LEU N N sing 
CG  CD2  LEU N N sing 
CG  HG   LEU N N sing 
CD1 HD11 LEU N N sing 
CD1 HD12 LEU N N sing 
CD1 HD13 LEU N N sing 
CD2 HD21 LEU N N sing 
CD2 HD22 LEU N N sing 
CD2 HD23 LEU N N sing 
OXT HXT  LEU N N sing 
N   CA   LYS N N sing 
N   H    LYS N N sing 
N   H2   LYS N N sing 
CA  C    LYS N N sing 
CA  CB   LYS N N sing 
CA  HA   LYS N N sing 
C   O    LYS N N doub 
C   OXT  LYS N N sing 
CB  CG   LYS N N sing 
CB  HB2  LYS N N sing 
CB  HB3  LYS N N sing 
CG  CD   LYS N N sing 
CG  HG2  LYS N N sing 
CG  HG3  LYS N N sing 
CD  CE   LYS N N sing 
CD  HD2  LYS N N sing 
CD  HD3  LYS N N sing 
CE  NZ   LYS N N sing 
CE  HE2  LYS N N sing 
CE  HE3  LYS N N sing 
NZ  HZ1  LYS N N sing 
NZ  HZ2  LYS N N sing 
NZ  HZ3  LYS N N sing 
OXT HXT  LYS N N sing 
N   CA   MET N N sing 
N   H    MET N N sing 
N   H2   MET N N sing 
CA  C    MET N N sing 
CA  CB   MET N N sing 
CA  HA   MET N N sing 
C   O    MET N N doub 
C   OXT  MET N N sing 
CB  CG   MET N N sing 
CB  HB2  MET N N sing 
CB  HB3  MET N N sing 
CG  SD   MET N N sing 
CG  HG2  MET N N sing 
CG  HG3  MET N N sing 
SD  CE   MET N N sing 
CE  HE1  MET N N sing 
CE  HE2  MET N N sing 
CE  HE3  MET N N sing 
OXT HXT  MET N N sing 
N   CA   PHE N N sing 
N   H    PHE N N sing 
N   H2   PHE N N sing 
CA  C    PHE N N sing 
CA  CB   PHE N N sing 
CA  HA   PHE N N sing 
C   O    PHE N N doub 
C   OXT  PHE N N sing 
CB  CG   PHE N N sing 
CB  HB2  PHE N N sing 
CB  HB3  PHE N N sing 
CG  CD1  PHE Y N doub 
CG  CD2  PHE Y N sing 
CD1 CE1  PHE Y N sing 
CD1 HD1  PHE N N sing 
CD2 CE2  PHE Y N doub 
CD2 HD2  PHE N N sing 
CE1 CZ   PHE Y N doub 
CE1 HE1  PHE N N sing 
CE2 CZ   PHE Y N sing 
CE2 HE2  PHE N N sing 
CZ  HZ   PHE N N sing 
OXT HXT  PHE N N sing 
N   CA   PRO N N sing 
N   CD   PRO N N sing 
N   H    PRO N N sing 
CA  C    PRO N N sing 
CA  CB   PRO N N sing 
CA  HA   PRO N N sing 
C   O    PRO N N doub 
C   OXT  PRO N N sing 
CB  CG   PRO N N sing 
CB  HB2  PRO N N sing 
CB  HB3  PRO N N sing 
CG  CD   PRO N N sing 
CG  HG2  PRO N N sing 
CG  HG3  PRO N N sing 
CD  HD2  PRO N N sing 
CD  HD3  PRO N N sing 
OXT HXT  PRO N N sing 
N   CA   SER N N sing 
N   H    SER N N sing 
N   H2   SER N N sing 
CA  C    SER N N sing 
CA  CB   SER N N sing 
CA  HA   SER N N sing 
C   O    SER N N doub 
C   OXT  SER N N sing 
CB  OG   SER N N sing 
CB  HB2  SER N N sing 
CB  HB3  SER N N sing 
OG  HG   SER N N sing 
OXT HXT  SER N N sing 
N   CA   THR N N sing 
N   H    THR N N sing 
N   H2   THR N N sing 
CA  C    THR N N sing 
CA  CB   THR N N sing 
CA  HA   THR N N sing 
C   O    THR N N doub 
C   OXT  THR N N sing 
CB  OG1  THR N N sing 
CB  CG2  THR N N sing 
CB  HB   THR N N sing 
OG1 HG1  THR N N sing 
CG2 HG21 THR N N sing 
CG2 HG22 THR N N sing 
CG2 HG23 THR N N sing 
OXT HXT  THR N N sing 
N   CA   TRP N N sing 
N   H    TRP N N sing 
N   H2   TRP N N sing 
CA  C    TRP N N sing 
CA  CB   TRP N N sing 
CA  HA   TRP N N sing 
C   O    TRP N N doub 
C   OXT  TRP N N sing 
CB  CG   TRP N N sing 
CB  HB2  TRP N N sing 
CB  HB3  TRP N N sing 
CG  CD1  TRP Y N doub 
CG  CD2  TRP Y N sing 
CD1 NE1  TRP Y N sing 
CD1 HD1  TRP N N sing 
CD2 CE2  TRP Y N doub 
CD2 CE3  TRP Y N sing 
NE1 CE2  TRP Y N sing 
NE1 HE1  TRP N N sing 
CE2 CZ2  TRP Y N sing 
CE3 CZ3  TRP Y N doub 
CE3 HE3  TRP N N sing 
CZ2 CH2  TRP Y N doub 
CZ2 HZ2  TRP N N sing 
CZ3 CH2  TRP Y N sing 
CZ3 HZ3  TRP N N sing 
CH2 HH2  TRP N N sing 
OXT HXT  TRP N N sing 
N   CA   TYR N N sing 
N   H    TYR N N sing 
N   H2   TYR N N sing 
CA  C    TYR N N sing 
CA  CB   TYR N N sing 
CA  HA   TYR N N sing 
C   O    TYR N N doub 
C   OXT  TYR N N sing 
CB  CG   TYR N N sing 
CB  HB2  TYR N N sing 
CB  HB3  TYR N N sing 
CG  CD1  TYR Y N doub 
CG  CD2  TYR Y N sing 
CD1 CE1  TYR Y N sing 
CD1 HD1  TYR N N sing 
CD2 CE2  TYR Y N doub 
CD2 HD2  TYR N N sing 
CE1 CZ   TYR Y N doub 
CE1 HE1  TYR N N sing 
CE2 CZ   TYR Y N sing 
CE2 HE2  TYR N N sing 
CZ  OH   TYR N N sing 
OH  HH   TYR N N sing 
OXT HXT  TYR N N sing 
N   CA   VAL N N sing 
N   H    VAL N N sing 
N   H2   VAL N N sing 
CA  C    VAL N N sing 
CA  CB   VAL N N sing 
CA  HA   VAL N N sing 
C   O    VAL N N doub 
C   OXT  VAL N N sing 
CB  CG1  VAL N N sing 
CB  CG2  VAL N N sing 
CB  HB   VAL N N sing 
CG1 HG11 VAL N N sing 
CG1 HG12 VAL N N sing 
CG1 HG13 VAL N N sing 
CG2 HG21 VAL N N sing 
CG2 HG22 VAL N N sing 
CG2 HG23 VAL N N sing 
OXT HXT  VAL N N sing 
#
_entity.id               2
_entity.pdbx_description "E3 ubiquitin-protein ligase RLIM"
_entity.type             polymer
#
_entity_poly.entity_id      2
_entity_poly.pdbx_strand_id B
_entity_poly.type           polypeptide(L)
#
loop_
_entity_poly_seq.entity_id
_entity_poly_seq.hetero
_entity_poly_seq.mon_id
_entity_poly_seq.num
2 n GLY 1  
2 n PRO 2  
2 n LEU 3  
2 n GLY 4  
2 n SER 5  
2 n LEU 6  
2 n ALA 7  
2 n GLN 8  
2 n PHE 9  
2 n PHE 10 
2 n LEU 11 
2 n LEU 12 
2 n ASN 13 
2 n GLU 14 
2 n ASP 15 
2 n ASP 16 
2 n ASP 17 
2 n ASP 18 
2 n GLN 19 
2 n PRO 20 
2 n ARG 21 
2 n GLY 22 
2 n LEU 23 
2 n THR 24 
2 n LYS 25 
2 n GLU 26 
2 n GLN 27 
2 n ILE 28 
2 n ASP 29 
2 n ASN 30 
2 n LEU 31 
2 n ALA 32 
2 n MET 33 
2 n ARG 34 
2 n SER 35 
2 n PHE 36 
2 n GLY 37 
2 n GLU 38 
2 n ASN 39 
2 n ASP 40 
2 n ALA 41 
2 n LEU 42 
2 n LYS 43 
2 n THR 44 
2 n CYS 45 
2 n SER 46 
2 n VAL 47 
2 n CYS 48 
2 n ILE 49 
2 n THR 50 
2 n GLU 51 
2 n TYR 52 
2 n THR 53 
2 n GLU 54 
2 n GLY 55 
2 n ASN 56 
2 n LYS 57 
2 n LEU 58 
2 n ARG 59 
2 n LYS 60 
2 n LEU 61 
2 n PRO 62 
2 n CYS 63 
2 n SER 64 
2 n HIS 65 
2 n GLU 66 
2 n TYR 67 
2 n HIS 68 
2 n VAL 69 
2 n HIS 70 
2 n CYS 71 
2 n ILE 72 
2 n ASP 73 
2 n ARG 74 
2 n TRP 75 
2 n LEU 76 
2 n SER 77 
2 n GLU 78 
2 n ASN 79 
2 n SER 80 
2 n THR 81 
2 n CYS 82 
2 n PRO 83 
2 n ILE 84 
2 n CYS 85 
2 n ARG 86 
2 n ARG 87 
2 n ALA 88 
2 n VAL 89 
2 n LEU 90 
2 n ALA 91 
2 n SER 92 
2 n GLY 93 
2 n ASN 94 
2 n ARG 95 
2 n GLU 96 
2 n SER 97 
2 n VAL 98 
#
_exptl.method "X-RAY DIFFRACTION"
#
_pdbx_audit_revision_history.revision_date 2020-05-20
#
_pdbx_database_status.recvd_initial_deposition_date 2020-05-20
#
loop_
_pdbx_poly_seq_scheme.asym_id
_pdbx_poly_seq_scheme.auth_seq_num
_pdbx_poly_seq_scheme.entity_id
_pdbx_poly_seq_scheme.hetero
_pdbx_poly_seq_scheme.mon_id
_pdbx_poly_seq_scheme.pdb_ins_code
_pdbx_poly_seq_scheme.pdb_seq_num
_pdbx_poly_seq_scheme.pdb_strand_id
_pdbx_poly_seq_scheme.seq_id
B ?   2 n GLY . 526 B 1  
B ?   2 n PRO . 527 B 2  
B ?   2 n LEU . 528 B 3  
B ?   2 n GLY . 529 B 4  
B ?   2 n SER . 530 B 5  
B ?   2 n LEU . 531 B 6  
B ?   2 n ALA . 532 B 7  
B ?   2 n GLN . 533 B 8  
B ?   2 n PHE . 534 B 9  
B ?   2 n PHE . 535 B 10 
B ?   2 n LEU . 536 B 11 
B ?   2 n LEU . 537 B 12 
B ?   2 n ASN . 538 B 13 
B ?   2 n GLU . 539 B 14 
B ?   2 n ASP . 540 B 15 
B ?   2 n ASP . 541 B 16 
B ?   2 n ASP . 542 B 17 
B ?   2 n ASP . 543 B 18 
B ?   2 n GLN . 544 B 19 
B ?   2 n PRO . 545 B 20 
B 546 2 n ARG . 546 B 21 
B 547 2 n GLY . 547 B 22 
B 548 2 n LEU . 548 B 23 
B 549 2 n THR . 549 B 24 
B 550 2 n LYS . 550 B 25 
B 551 2 n GLU . 551 B 26 
B 552 2 n GLN . 552 B 27 
B 553 2 n ILE . 553 B 28 
B 554 2 n ASP . 554 B 29 
B 555 2 n ASN . 555 B 30 
B 556 2 n LEU . 556 B 31 
B 557 2 n ALA . 557 B 32 
B 558 2 n MET . 558 B 33 
B 559 2 n ARG . 559 B 34 
B 560 2 n SER . 560 B 35 
B 561 2 n PHE . 561 B 36 
B 562 2 n GLY . 562 B 37 
B 563 2 n GLU . 563 B 38 
B 564 2 n ASN . 564 B 39 
B 565 2 n ASP . 565 B 40 
B 566 2 n ALA . 566 B 41 
B 567 2 n LEU . 567 B 42 
B 568 2 n LYS . 568 B 43 
B 569 2 n THR . 569 B 44 
B 570 2 n CYS . 570 B 45 
B 571 2 n SER . 571 B 46 
B 572 2 n VAL . 572 B 47 
B 573 2 n CYS . 573 B 48 
B 574 2 n ILE . 574 B 49 
B 575 2 n THR . 575 B 50 
B 576 2 n GLU . 576 B 51 
B 577 2 n TYR . 577 B 52 
B 578 2 n THR . 578 B 53 
B 579 2 n GLU . 579 B 54 
B 580 2 n GLY . 580 B 55 
B 581 2 n ASN . 581 B 56 
B 582 2 n LYS . 582 B 57 
B 583 2 n LEU . 583 B 58 
B 584 2 n ARG . 584 B 59 
B 585 2 n LYS . 585 B 60 
B 586 2 n LEU . 586 B 61 
B 587 2 n PRO . 587 B 62 
B 588 2 n CYS . 588 B 63 
B 589 2 n SER . 589 B 64 
B 590 2 n HIS . 590 B 65 
B 591 2 n GLU . 591 B 66 
B 592 2 n TYR . 592 B 67 
B 593 2 n HIS . 593 B 68 
B 594 2 n VAL . 594 B 69 
B 595 2 n HIS . 595 B 70 
B 596 2 n CYS . 596 B 71 
B 597 2 n ILE . 597 B 72 
B 598 2 n ASP . 598 B 73 
B 599 2 n ARG . 599 B 74 
B 600 2 n TRP . 600 B 75 
B 601 2 n LEU . 601 B 76 
B 602 2 n SER . 602 B 77 
B 603 2 n GLU . 603 B 78 
B 604 2 n ASN . 604 B 79 
B 605 2 n SER . 605 B 80 
B 606 2 n THR . 606 B 81 
B 607 2 n CYS . 607 B 82 
B 608 2 n PRO . 608 B 83 
B 609 2 n ILE . 609 B 84 
B 610 2 n CYS . 610 B 85 
B 611 2 n ARG . 611 B 86 
B 612 2 n ARG . 612 B 87 
B 613 2 n ALA . 613 B 88 
B 614 2 n VAL . 614 B 89 
B 615 2 n LEU . 615 B 90 
B ?   2 n ALA . 616 B 91 
B ?   2 n SER . 617 B 92 
B ?   2 n GLY . 618 B 93 
B ?   2 n ASN . 619 B 94 
B ?   2 n ARG . 620 B 95 
B ?   2 n GLU . 621 B 96 
B ?   2 n SER . 622 B 97 
B ?   2 n VAL . 623 B 98 
#
loop_
_pdbx_struct_assembly.details
_pdbx_struct_assembly.id
_pdbx_struct_assembly.method_details
_pdbx_struct_assembly.oligomeric_count
_pdbx_struct_assembly.oligomeric_details
author_defined_assembly 1 ? 2 dimeric 
author_defined_assembly 2 ? 2 dimeric 
#
loop_
_pdbx_struct_assembly_gen.assembly_id
_pdbx_struct_assembly_gen.asym_id_list
_pdbx_struct_assembly_gen.oper_expression
1 A,B,E,F,G,K,L 1 
2 C,D,H,I,J,M,N 1 
#
_pdbx_struct_oper_list.id                 1
_pdbx_struct_oper_list.matrix[1][1]       1.0000000000
_pdbx_struct_oper_list.matrix[1][2]       0.0000000000
_pdbx_struct_oper_list.matrix[1][3]       0.0000000000
_pdbx_struct_oper_list.matrix[2][1]       0.0000000000
_pdbx_struct_oper_list.matrix[2][2]       1.0000000000
_pdbx_struct_oper_list.matrix[2][3]       0.0000000000
_pdbx_struct_oper_list.matrix[3][1]       0.0000000000
_pdbx_struct_oper_list.matrix[3][2]       0.0000000000
_pdbx_struct_oper_list.matrix[3][3]       1.0000000000
_pdbx_struct_oper_list.name               1_555
_pdbx_struct_oper_list.symmetry_operation x,y,z
_pdbx_struct_oper_list.type               "identity operation"
_pdbx_struct_oper_list.vector[1]          0.0000000000
_pdbx_struct_oper_list.vector[2]          0.0000000000
_pdbx_struct_oper_list.vector[3]          0.0000000000
#
_refine.ls_d_res_high 2.30
#
_software.classification other
_software.name           "DeepMind Structure Class"
_software.pdbx_ordinal   1
_software.version        2.0.0
#
_struct_asym.entity_id 2
_struct_asym.id        B
#
loop_
_atom_site.group_PDB
_atom_site.id
_atom_site.type_symbol
_atom_site.label_atom_id
_atom_site.label_alt_id
_atom_site.label_comp_id
_atom_site.label_asym_id
_atom_site.label_entity_id
_atom_site.label_seq_id
_atom_site.pdbx_PDB_ins_code
_atom_site.Cartn_x
_atom_site.Cartn_y
_atom_site.Cartn_z
_atom_site.occupancy
_atom_site.B_iso_or_equiv
_atom_site.auth_seq_id
_atom_site.auth_asym_id
_atom_site.pdbx_PDB_model_num
ATOM 1   N N   . ARG B 2 21 ? -64.456 67.312 15.335  1.00 111.31 546 B 1 
ATOM 2   C CA  . ARG B 2 21 ? -64.706 68.747 15.206  1.00 106.93 546 B 1 
ATOM 3   C C   . ARG B 2 21 ? -64.598 69.221 13.760  1.00 102.60 546 B 1 
ATOM 4   O O   . ARG B 2 21 ? -64.102 68.504 12.882  1.00 92.89  546 B 1 
ATOM 5   C CB  . ARG B 2 21 ? -63.744 69.549 16.084  1.00 100.84 546 B 1 
ATOM 6   C CG  . ARG B 2 21 ? -63.879 69.234 17.562  1.00 110.12 546 B 1 
ATOM 7   C CD  . ARG B 2 21 ? -63.222 70.294 18.425  1.00 120.50 546 B 1 
ATOM 8   N NE  . ARG B 2 21 ? -61.773 70.357 18.239  1.00 124.84 546 B 1 
ATOM 9   C CZ  . ARG B 2 21 ? -60.887 69.744 19.019  1.00 127.59 546 B 1 
ATOM 10  N NH1 . ARG B 2 21 ? -61.294 69.009 20.047  1.00 129.08 546 B 1 
ATOM 11  N NH2 . ARG B 2 21 ? -59.589 69.866 18.772  1.00 127.92 546 B 1 
ATOM 12  N N   . GLY B 2 22 ? -65.075 70.441 13.529  1.00 99.20  547 B 1 
ATOM 13  C CA  . GLY B 2 22 ? -65.120 71.002 12.196  1.00 93.32  547 B 1 
ATOM 14  C C   . GLY B 2 22 ? -64.264 72.240 12.037  1.00 91.10  547 B 1 
ATOM 15  O O   . GLY B 2 22 ? -63.304 72.441 12.785  1.00 90.37  547 B 1 
ATOM 16  N N   . LEU B 2 23 ? -64.620 73.089 11.083  1.00 89.02  548 B 1 
ATOM 17  C CA  . LEU B 2 23 ? -63.770 74.188 10.655  1.00 85.82  548 B 1 
ATOM 18  C C   . LEU B 2 23 ? -64.228 75.503 11.274  1.00 91.33  548 B 1 
ATOM 19  O O   . LEU B 2 23 ? -65.424 75.713 11.508  1.00 86.27  548 B 1 
ATOM 20  C CB  . LEU B 2 23 ? -63.778 74.307 9.129   1.00 81.20  548 B 1 
ATOM 21  C CG  . LEU B 2 23 ? -62.796 73.472 8.297   1.00 83.37  548 B 1 
ATOM 22  C CD1 . LEU B 2 23 ? -62.736 72.027 8.751   1.00 80.40  548 B 1 
ATOM 23  C CD2 . LEU B 2 23 ? -63.161 73.542 6.815   1.00 82.45  548 B 1 
ATOM 24  N N   . THR B 2 24 ? -63.256 76.386 11.535  1.00 85.62  549 B 1 
ATOM 25  C CA  . THR B 2 24 ? -63.546 77.753 11.952  1.00 96.59  549 B 1 
ATOM 26  C C   . THR B 2 24 ? -64.325 78.474 10.858  1.00 99.80  549 B 1 
ATOM 27  O O   . THR B 2 24 ? -64.278 78.104 9.683   1.00 100.84 549 B 1 
ATOM 28  C CB  . THR B 2 24 ? -62.260 78.534 12.238  1.00 92.07  549 B 1 
ATOM 29  O OG1 . THR B 2 24 ? -61.378 78.451 11.108  1.00 94.27  549 B 1 
ATOM 30  C CG2 . THR B 2 24 ? -61.556 77.978 13.463  1.00 92.89  549 B 1 
ATOM 31  N N   . LYS B 2 25 ? -65.045 79.527 11.255  1.00 102.84 550 B 1 
ATOM 32  C CA  . LYS B 2 25 ? -65.753 80.326 10.261  1.00 106.51 550 B 1 
ATOM 33  C C   . LYS B 2 25 ? -64.781 80.976 9.287   1.00 108.99 550 B 1 
ATOM 34  O O   . LYS B 2 25 ? -65.122 81.190 8.119   1.00 116.49 550 B 1 
ATOM 35  C CB  . LYS B 2 25 ? -66.626 81.386 10.937  1.00 110.45 550 B 1 
ATOM 36  C CG  . LYS B 2 25 ? -67.821 81.813 10.075  1.00 119.50 550 B 1 
ATOM 37  C CD  . LYS B 2 25 ? -68.515 83.067 10.611  1.00 127.40 550 B 1 
ATOM 38  C CE  . LYS B 2 25 ? -68.749 84.128 9.516   1.00 129.56 550 B 1 
ATOM 39  N NZ  . LYS B 2 25 ? -67.488 84.627 8.889   1.00 124.15 550 B 1 
ATOM 40  N N   . GLU B 2 26 ? -63.561 81.265 9.733   1.00 107.61 551 B 1 
ATOM 41  C CA  . GLU B 2 26 ? -62.582 81.868 8.840   1.00 108.07 551 B 1 
ATOM 42  C C   . GLU B 2 26 ? -62.085 80.869 7.805   1.00 109.14 551 B 1 
ATOM 43  O O   . GLU B 2 26 ? -61.969 81.203 6.619   1.00 109.50 551 B 1 
ATOM 44  C CB  . GLU B 2 26 ? -61.413 82.431 9.639   1.00 105.65 551 B 1 
ATOM 45  C CG  . GLU B 2 26 ? -60.490 83.298 8.803   1.00 122.57 551 B 1 
ATOM 46  C CD  . GLU B 2 26 ? -59.027 83.061 9.120   1.00 135.52 551 B 1 
ATOM 47  O OE1 . GLU B 2 26 ? -58.286 84.053 9.334   1.00 132.84 551 B 1 
ATOM 48  O OE2 . GLU B 2 26 ? -58.625 81.876 9.155   1.00 140.69 551 B 1 
ATOM 49  N N   . GLN B 2 27 ? -61.772 79.645 8.228   1.00 98.13  552 B 1 
ATOM 50  C CA  . GLN B 2 27 ? -61.371 78.631 7.260   1.00 105.13 552 B 1 
ATOM 51  C C   . GLN B 2 27 ? -62.466 78.402 6.228   1.00 103.56 552 B 1 
ATOM 52  O O   . GLN B 2 27 ? -62.188 78.266 5.028   1.00 97.63  552 B 1 
ATOM 53  C CB  . GLN B 2 27 ? -61.029 77.326 7.976   1.00 99.61  552 B 1 
ATOM 54  C CG  . GLN B 2 27 ? -59.691 77.350 8.695   1.00 103.38 552 B 1 
ATOM 55  C CD  . GLN B 2 27 ? -59.617 76.304 9.779   1.00 95.35  552 B 1 
ATOM 56  O OE1 . GLN B 2 27 ? -60.638 75.776 10.211  1.00 91.28  552 B 1 
ATOM 57  N NE2 . GLN B 2 27 ? -58.410 76.000 10.228  1.00 98.53  552 B 1 
ATOM 58  N N   . ILE B 2 28 ? -63.722 78.390 6.679   1.00 96.02  553 B 1 
ATOM 59  C CA  . ILE B 2 28 ? -64.843 78.112 5.788   1.00 99.49  553 B 1 
ATOM 60  C C   . ILE B 2 28 ? -65.001 79.227 4.761   1.00 104.97 553 B 1 
ATOM 61  O O   . ILE B 2 28 ? -65.162 78.969 3.563   1.00 104.87 553 B 1 
ATOM 62  C CB  . ILE B 2 28 ? -66.127 77.897 6.610   1.00 91.70  553 B 1 
ATOM 63  C CG1 . ILE B 2 28 ? -66.140 76.480 7.190   1.00 85.53  553 B 1 
ATOM 64  C CG2 . ILE B 2 28 ? -67.367 78.154 5.763   1.00 87.52  553 B 1 
ATOM 65  C CD1 . ILE B 2 28 ? -67.174 76.263 8.265   1.00 81.20  553 B 1 
ATOM 66  N N   . ASP B 2 29 ? -64.936 80.485 5.209   1.00 104.31 554 B 1 
ATOM 67  C CA  . ASP B 2 29 ? -65.034 81.609 4.281   1.00 102.83 554 B 1 
ATOM 68  C C   . ASP B 2 29 ? -63.856 81.676 3.322   1.00 95.39  554 B 1 
ATOM 69  O O   . ASP B 2 29 ? -63.997 82.236 2.229   1.00 99.98  554 B 1 
ATOM 70  C CB  . ASP B 2 29 ? -65.154 82.926 5.046   1.00 106.32 554 B 1 
ATOM 71  C CG  . ASP B 2 29 ? -66.395 82.982 5.916   1.00 112.80 554 B 1 
ATOM 72  O OD1 . ASP B 2 29 ? -67.397 82.304 5.581   1.00 113.34 554 B 1 
ATOM 73  O OD2 . ASP B 2 29 ? -66.365 83.701 6.939   1.00 117.07 554 B 1 
ATOM 74  N N   . ASN B 2 30 ? -62.707 81.106 3.697   1.00 92.58  555 B 1 
ATOM 75  C CA  . ASN B 2 30 ? -61.563 81.055 2.796   1.00 94.47  555 B 1 
ATOM 76  C C   . ASN B 2 30 ? -61.726 80.046 1.663   1.00 94.48  555 B 1 
ATOM 77  O O   . ASN B 2 30 ? -60.924 80.069 0.724   1.00 97.72  555 B 1 
ATOM 78  C CB  . ASN B 2 30 ? -60.297 80.755 3.589   1.00 96.05  555 B 1 
ATOM 79  C CG  . ASN B 2 30 ? -59.533 82.004 3.919   1.00 115.97 555 B 1 
ATOM 80  O OD1 . ASN B 2 30 ? -58.535 82.319 3.273   1.00 125.17 555 B 1 
ATOM 81  N ND2 . ASN B 2 30 ? -60.005 82.744 4.917   1.00 111.34 555 B 1 
ATOM 82  N N   . LEU B 2 31 ? -62.729 79.174 1.715   1.00 92.68  556 B 1 
ATOM 83  C CA  . LEU B 2 31 ? -62.958 78.258 0.607   1.00 85.40  556 B 1 
ATOM 84  C C   . LEU B 2 31 ? -63.571 79.000 -0.577  1.00 83.42  556 B 1 
ATOM 85  O O   . LEU B 2 31 ? -64.198 80.051 -0.423  1.00 82.58  556 B 1 
ATOM 86  C CB  . LEU B 2 31 ? -63.870 77.111 1.040   1.00 94.25  556 B 1 
ATOM 87  C CG  . LEU B 2 31 ? -63.351 76.299 2.226   1.00 92.30  556 B 1 
ATOM 88  C CD1 . LEU B 2 31 ? -64.353 75.237 2.629   1.00 84.92  556 B 1 
ATOM 89  C CD2 . LEU B 2 31 ? -62.011 75.673 1.880   1.00 93.77  556 B 1 
ATOM 90  N N   . ALA B 2 32 ? -63.402 78.416 -1.767  1.00 91.61  557 B 1 
ATOM 91  C CA  . ALA B 2 32 ? -63.841 79.028 -3.019  1.00 85.36  557 B 1 
ATOM 92  C C   . ALA B 2 32 ? -65.361 79.145 -3.090  1.00 89.59  557 B 1 
ATOM 93  O O   . ALA B 2 32 ? -66.096 78.357 -2.493  1.00 92.67  557 B 1 
ATOM 94  C CB  . ALA B 2 32 ? -63.344 78.210 -4.210  1.00 83.61  557 B 1 
ATOM 95  N N   . MET B 2 33 ? -65.831 80.123 -3.863  1.00 82.96  558 B 1 
ATOM 96  C CA  . MET B 2 33 ? -67.258 80.411 -3.954  1.00 76.52  558 B 1 
ATOM 97  C C   . MET B 2 33 ? -67.555 81.102 -5.277  1.00 83.85  558 B 1 
ATOM 98  O O   . MET B 2 33 ? -66.933 82.123 -5.591  1.00 92.52  558 B 1 
ATOM 99  C CB  . MET B 2 33 ? -67.701 81.299 -2.788  1.00 81.08  558 B 1 
ATOM 100 C CG  . MET B 2 33 ? -69.164 81.715 -2.833  1.00 91.06  558 B 1 
ATOM 101 S SD  . MET B 2 33 ? -69.691 82.521 -1.298  1.00 100.92 558 B 1 
ATOM 102 C CE  . MET B 2 33 ? -71.435 82.794 -1.613  1.00 92.41  558 B 1 
ATOM 103 N N   . ARG B 2 34 ? -68.510 80.570 -6.038  1.00 73.53  559 B 1 
ATOM 104 C CA  . ARG B 2 34 ? -68.901 81.204 -7.291  1.00 77.24  559 B 1 
ATOM 105 C C   . ARG B 2 34 ? -70.414 81.157 -7.448  1.00 74.66  559 B 1 
ATOM 106 O O   . ARG B 2 34 ? -71.104 80.353 -6.819  1.00 69.17  559 B 1 
ATOM 107 C CB  . ARG B 2 34 ? -68.224 80.554 -8.507  1.00 75.74  559 B 1 
ATOM 108 C CG  . ARG B 2 34 ? -68.771 79.194 -8.864  1.00 79.41  559 B 1 
ATOM 109 C CD  . ARG B 2 34 ? -68.887 79.011 -10.369 1.00 88.12  559 B 1 
ATOM 110 N NE  . ARG B 2 34 ? -69.557 77.753 -10.706 1.00 83.25  559 B 1 
ATOM 111 C CZ  . ARG B 2 34 ? -68.949 76.571 -10.700 1.00 87.47  559 B 1 
ATOM 112 N NH1 . ARG B 2 34 ? -67.664 76.485 -10.372 1.00 94.32  559 B 1 
ATOM 113 N NH2 . ARG B 2 34 ? -69.619 75.477 -11.017 1.00 87.12  559 B 1 
ATOM 114 N N   . SER B 2 35 ? -70.928 82.049 -8.288  1.00 73.81  560 B 1 
ATOM 115 C CA  . SER B 2 35 ? -72.341 82.026 -8.629  1.00 76.35  560 B 1 
ATOM 116 C C   . SER B 2 35 ? -72.648 80.894 -9.604  1.00 75.96  560 B 1 
ATOM 117 O O   . SER B 2 35 ? -71.788 80.450 -10.369 1.00 78.02  560 B 1 
ATOM 118 C CB  . SER B 2 35 ? -72.769 83.355 -9.248  1.00 84.33  560 B 1 
ATOM 119 O OG  . SER B 2 35 ? -73.291 84.225 -8.265  1.00 98.10  560 B 1 
ATOM 120 N N   . PHE B 2 36 ? -73.897 80.433 -9.567  1.00 79.31  561 B 1 
ATOM 121 C CA  . PHE B 2 36 ? -74.410 79.520 -10.580 1.00 76.07  561 B 1 
ATOM 122 C C   . PHE B 2 36 ? -74.170 80.087 -11.972 1.00 72.85  561 B 1 
ATOM 123 O O   . PHE B 2 36 ? -74.447 81.260 -12.228 1.00 74.30  561 B 1 
ATOM 124 C CB  . PHE B 2 36 ? -75.910 79.282 -10.352 1.00 70.43  561 B 1 
ATOM 125 C CG  . PHE B 2 36 ? -76.621 78.628 -11.521 1.00 65.64  561 B 1 
ATOM 126 C CD1 . PHE B 2 36 ? -76.875 77.263 -11.511 1.00 68.45  561 B 1 
ATOM 127 C CD2 . PHE B 2 36 ? -77.058 79.378 -12.615 1.00 64.96  561 B 1 
ATOM 128 C CE1 . PHE B 2 36 ? -77.526 76.647 -12.566 1.00 61.16  561 B 1 
ATOM 129 C CE2 . PHE B 2 36 ? -77.711 78.768 -13.684 1.00 71.52  561 B 1 
ATOM 130 C CZ  . PHE B 2 36 ? -77.946 77.398 -13.656 1.00 62.54  561 B 1 
ATOM 131 N N   . GLY B 2 37 ? -73.648 79.241 -12.863 1.00 68.50  562 B 1 
ATOM 132 C CA  . GLY B 2 37 ? -73.536 79.506 -14.289 1.00 71.15  562 B 1 
ATOM 133 C C   . GLY B 2 37 ? -74.239 78.401 -15.063 1.00 69.57  562 B 1 
ATOM 134 O O   . GLY B 2 37 ? -74.441 77.309 -14.526 1.00 67.01  562 B 1 
ATOM 135 N N   . GLU B 2 38 ? -74.615 78.664 -16.315 1.00 71.60  563 B 1 
ATOM 136 C CA  . GLU B 2 38 ? -75.574 77.799 -17.000 1.00 73.88  563 B 1 
ATOM 137 C C   . GLU B 2 38 ? -75.103 76.356 -17.080 1.00 74.75  563 B 1 
ATOM 138 O O   . GLU B 2 38 ? -75.931 75.437 -17.133 1.00 73.91  563 B 1 
ATOM 139 C CB  . GLU B 2 38 ? -75.857 78.337 -18.400 1.00 73.41  563 B 1 
ATOM 140 C CG  . GLU B 2 38 ? -74.617 78.495 -19.242 1.00 95.00  563 B 1 
ATOM 141 C CD  . GLU B 2 38 ? -74.921 79.128 -20.582 1.00 101.46 563 B 1 
ATOM 142 O OE1 . GLU B 2 38 ? -75.702 80.108 -20.614 1.00 106.25 563 B 1 
ATOM 143 O OE2 . GLU B 2 38 ? -74.394 78.638 -21.602 1.00 102.38 563 B 1 
ATOM 144 N N   . ASN B 2 39 ? -73.791 76.127 -17.072 1.00 79.36  564 B 1 
ATOM 145 C CA  . ASN B 2 39 ? -73.299 74.756 -17.114 1.00 74.97  564 B 1 
ATOM 146 C C   . ASN B 2 39 ? -73.645 73.969 -15.852 1.00 79.14  564 B 1 
ATOM 147 O O   . ASN B 2 39 ? -73.728 72.732 -15.908 1.00 84.79  564 B 1 
ATOM 148 C CB  . ASN B 2 39 ? -71.794 74.764 -17.364 1.00 86.52  564 B 1 
ATOM 149 C CG  . ASN B 2 39 ? -71.458 74.724 -18.850 1.00 103.10 564 B 1 
ATOM 150 O OD1 . ASN B 2 39 ? -72.168 75.304 -19.681 1.00 103.06 564 B 1 
ATOM 151 N ND2 . ASN B 2 39 ? -70.383 74.024 -19.193 1.00 113.28 564 B 1 
ATOM 152 N N   . ASP B 2 40 ? -73.894 74.653 -14.734 1.00 66.06  565 B 1 
ATOM 153 C CA  . ASP B 2 40 ? -74.265 73.978 -13.494 1.00 70.89  565 B 1 
ATOM 154 C C   . ASP B 2 40 ? -75.697 73.465 -13.500 1.00 61.71  565 B 1 
ATOM 155 O O   . ASP B 2 40 ? -76.048 72.669 -12.624 1.00 60.70  565 B 1 
ATOM 156 C CB  . ASP B 2 40 ? -74.091 74.910 -12.289 1.00 67.17  565 B 1 
ATOM 157 C CG  . ASP B 2 40 ? -72.710 75.511 -12.211 1.00 68.74  565 B 1 
ATOM 158 O OD1 . ASP B 2 40 ? -71.726 74.776 -12.442 1.00 74.92  565 B 1 
ATOM 159 O OD2 . ASP B 2 40 ? -72.604 76.725 -11.922 1.00 81.08  565 B 1 
ATOM 160 N N   . ALA B 2 41 ? -76.527 73.907 -14.448 1.00 64.68  566 B 1 
ATOM 161 C CA  . ALA B 2 41 ? -77.912 73.445 -14.529 1.00 62.93  566 B 1 
ATOM 162 C C   . ALA B 2 41 ? -78.013 71.936 -14.614 1.00 61.58  566 B 1 
ATOM 163 O O   . ALA B 2 41 ? -79.046 71.363 -14.246 1.00 65.77  566 B 1 
ATOM 164 C CB  . ALA B 2 41 ? -78.604 74.056 -15.744 1.00 63.80  566 B 1 
ATOM 165 N N   . LEU B 2 42 ? -76.966 71.274 -15.075 1.00 61.07  567 B 1 
ATOM 166 C CA  . LEU B 2 42 ? -77.024 69.837 -15.255 1.00 63.23  567 B 1 
ATOM 167 C C   . LEU B 2 42 ? -76.459 69.066 -14.078 1.00 63.68  567 B 1 
ATOM 168 O O   . LEU B 2 42 ? -76.353 67.844 -14.159 1.00 69.61  567 B 1 
ATOM 169 C CB  . LEU B 2 42 ? -76.273 69.451 -16.519 1.00 70.39  567 B 1 
ATOM 170 C CG  . LEU B 2 42 ? -77.173 69.052 -17.676 1.00 81.47  567 B 1 
ATOM 171 C CD1 . LEU B 2 42 ? -77.852 70.268 -18.288 1.00 79.15  567 B 1 
ATOM 172 C CD2 . LEU B 2 42 ? -76.321 68.362 -18.683 1.00 89.08  567 B 1 
ATOM 173 N N   . LYS B 2 43 ? -76.079 69.739 -13.002 1.00 61.34  568 B 1 
ATOM 174 C CA  . LYS B 2 43 ? -75.394 69.086 -11.901 1.00 53.45  568 B 1 
ATOM 175 C C   . LYS B 2 43 ? -76.277 69.077 -10.666 1.00 56.23  568 B 1 
ATOM 176 O O   . LYS B 2 43 ? -77.226 69.852 -10.541 1.00 61.13  568 B 1 
ATOM 177 C CB  . LYS B 2 43 ? -74.060 69.774 -11.615 1.00 57.43  568 B 1 
ATOM 178 C CG  . LYS B 2 43 ? -73.148 69.749 -12.843 1.00 68.50  568 B 1 
ATOM 179 C CD  . LYS B 2 43 ? -71.718 70.191 -12.554 1.00 74.16  568 B 1 
ATOM 180 C CE  . LYS B 2 43 ? -71.624 71.656 -12.207 1.00 76.51  568 B 1 
ATOM 181 N NZ  . LYS B 2 43 ? -70.247 72.188 -12.435 1.00 80.98  568 B 1 
ATOM 182 N N   . THR B 2 44 ? -75.959 68.169 -9.756  1.00 53.17  569 B 1 
ATOM 183 C CA  . THR B 2 44 ? -76.759 67.944 -8.569  1.00 53.13  569 B 1 
ATOM 184 C C   . THR B 2 44 ? -75.872 68.095 -7.336  1.00 55.40  569 B 1 
ATOM 185 O O   . THR B 2 44 ? -74.778 67.520 -7.284  1.00 56.34  569 B 1 
ATOM 186 C CB  . THR B 2 44 ? -77.431 66.560 -8.668  1.00 52.75  569 B 1 
ATOM 187 O OG1 . THR B 2 44 ? -78.442 66.614 -9.681  1.00 64.06  569 B 1 
ATOM 188 C CG2 . THR B 2 44 ? -78.098 66.162 -7.381  1.00 45.32  569 B 1 
ATOM 189 N N   . CYS B 2 45 ? -76.312 68.927 -6.381  1.00 47.44  570 B 1 
ATOM 190 C CA  . CYS B 2 45 ? -75.695 68.988 -5.056  1.00 46.96  570 B 1 
ATOM 191 C C   . CYS B 2 45 ? -75.999 67.695 -4.300  1.00 65.14  570 B 1 
ATOM 192 O O   . CYS B 2 45 ? -77.164 67.404 -4.008  1.00 57.97  570 B 1 
ATOM 193 C CB  . CYS B 2 45 ? -76.227 70.194 -4.276  1.00 51.67  570 B 1 
ATOM 194 S SG  . CYS B 2 45 ? -75.680 70.413 -2.491  1.00 48.53  570 B 1 
ATOM 195 N N   . SER B 2 46 ? -74.955 66.928 -3.967  1.00 54.95  571 B 1 
ATOM 196 C CA  . SER B 2 46 ? -75.150 65.622 -3.334  1.00 51.36  571 B 1 
ATOM 197 C C   . SER B 2 46 ? -75.775 65.721 -1.942  1.00 52.69  571 B 1 
ATOM 198 O O   . SER B 2 46 ? -76.364 64.737 -1.470  1.00 57.08  571 B 1 
ATOM 199 C CB  . SER B 2 46 ? -73.815 64.857 -3.249  1.00 44.63  571 B 1 
ATOM 200 O OG  . SER B 2 46 ? -72.821 65.617 -2.552  1.00 57.43  571 B 1 
ATOM 201 N N   . VAL B 2 47 ? -75.668 66.873 -1.270  1.00 49.17  572 B 1 
ATOM 202 C CA  . VAL B 2 47 ? -76.175 66.951 0.098   1.00 45.95  572 B 1 
ATOM 203 C C   . VAL B 2 47 ? -77.686 67.175 0.123   1.00 53.62  572 B 1 
ATOM 204 O O   . VAL B 2 47 ? -78.392 66.611 0.964   1.00 52.40  572 B 1 
ATOM 205 C CB  . VAL B 2 47 ? -75.430 68.036 0.888   1.00 54.45  572 B 1 
ATOM 206 C CG1 . VAL B 2 47 ? -76.074 68.213 2.258   1.00 48.56  572 B 1 
ATOM 207 C CG2 . VAL B 2 47 ? -73.964 67.651 1.020   1.00 53.07  572 B 1 
ATOM 208 N N   . CYS B 2 48 ? -78.220 67.996 -0.779  1.00 56.68  573 B 1 
ATOM 209 C CA  . CYS B 2 48 ? -79.660 68.197 -0.814  1.00 53.67  573 B 1 
ATOM 210 C C   . CYS B 2 48 ? -80.339 67.518 -1.999  1.00 52.62  573 B 1 
ATOM 211 O O   . CYS B 2 48 ? -81.548 67.696 -2.175  1.00 47.18  573 B 1 
ATOM 212 C CB  . CYS B 2 48 ? -79.984 69.686 -0.830  1.00 55.12  573 B 1 
ATOM 213 S SG  . CYS B 2 48 ? -79.435 70.479 -2.329  1.00 58.41  573 B 1 
ATOM 214 N N   . ILE B 2 49 ? -79.599 66.758 -2.810  1.00 52.38  574 B 1 
ATOM 215 C CA  . ILE B 2 49 ? -80.145 66.030 -3.958  1.00 57.70  574 B 1 
ATOM 216 C C   . ILE B 2 49 ? -80.979 66.976 -4.813  1.00 61.95  574 B 1 
ATOM 217 O O   . ILE B 2 49 ? -82.128 66.675 -5.155  1.00 54.45  574 B 1 
ATOM 218 C CB  . ILE B 2 49 ? -80.991 64.819 -3.522  1.00 57.67  574 B 1 
ATOM 219 C CG1 . ILE B 2 49 ? -80.330 64.080 -2.372  1.00 58.21  574 B 1 
ATOM 220 C CG2 . ILE B 2 49 ? -81.214 63.851 -4.699  1.00 72.07  574 B 1 
ATOM 221 C CD1 . ILE B 2 49 ? -79.214 63.178 -2.819  1.00 64.68  574 B 1 
ATOM 222 N N   . THR B 2 50 ? -80.427 68.140 -5.134  1.00 59.29  575 B 1 
ATOM 223 C CA  . THR B 2 50 ? -81.156 69.140 -5.897  1.00 56.76  575 B 1 
ATOM 224 C C   . THR B 2 50 ? -80.258 69.698 -6.987  1.00 53.10  575 B 1 
ATOM 225 O O   . THR B 2 50 ? -79.071 69.931 -6.760  1.00 56.49  575 B 1 
ATOM 226 C CB  . THR B 2 50 ? -81.648 70.253 -4.978  1.00 59.81  575 B 1 
ATOM 227 O OG1 . THR B 2 50 ? -82.628 69.704 -4.095  1.00 70.41  575 B 1 
ATOM 228 C CG2 . THR B 2 50 ? -82.263 71.366 -5.764  1.00 57.71  575 B 1 
ATOM 229 N N   . GLU B 2 51 ? -80.821 69.892 -8.175  1.00 49.75  576 B 1 
ATOM 230 C CA  . GLU B 2 51 ? -80.053 70.487 -9.254  1.00 50.87  576 B 1 
ATOM 231 C C   . GLU B 2 51 ? -79.873 71.975 -8.990  1.00 60.43  576 B 1 
ATOM 232 O O   . GLU B 2 51 ? -80.784 72.644 -8.502  1.00 69.25  576 B 1 
ATOM 233 C CB  . GLU B 2 51 ? -80.745 70.246 -10.598 1.00 54.47  576 B 1 
ATOM 234 C CG  . GLU B 2 51 ? -80.883 68.757 -10.967 1.00 73.07  576 B 1 
ATOM 235 C CD  . GLU B 2 51 ? -81.633 68.519 -12.285 1.00 91.53  576 B 1 
ATOM 236 O OE1 . GLU B 2 51 ? -81.982 69.505 -12.977 1.00 91.75  576 B 1 
ATOM 237 O OE2 . GLU B 2 51 ? -81.868 67.335 -12.631 1.00 100.76 576 B 1 
ATOM 238 N N   . TYR B 2 52 ? -78.677 72.483 -9.282  1.00 65.60  577 B 1 
ATOM 239 C CA  . TYR B 2 52 ? -78.397 73.898 -9.089  1.00 62.57  577 B 1 
ATOM 240 C C   . TYR B 2 52 ? -79.324 74.745 -9.947  1.00 66.09  577 B 1 
ATOM 241 O O   . TYR B 2 52 ? -79.614 74.407 -11.098 1.00 63.24  577 B 1 
ATOM 242 C CB  . TYR B 2 52 ? -76.941 74.192 -9.424  1.00 57.76  577 B 1 
ATOM 243 C CG  . TYR B 2 52 ? -76.002 73.465 -8.510  1.00 60.55  577 B 1 
ATOM 244 C CD1 . TYR B 2 52 ? -75.846 73.876 -7.186  1.00 58.19  577 B 1 
ATOM 245 C CD2 . TYR B 2 52 ? -75.282 72.359 -8.947  1.00 59.45  577 B 1 
ATOM 246 C CE1 . TYR B 2 52 ? -74.993 73.204 -6.323  1.00 56.19  577 B 1 
ATOM 247 C CE2 . TYR B 2 52 ? -74.424 71.674 -8.086  1.00 51.52  577 B 1 
ATOM 248 C CZ  . TYR B 2 52 ? -74.284 72.110 -6.778  1.00 52.49  577 B 1 
ATOM 249 O OH  . TYR B 2 52 ? -73.439 71.459 -5.915  1.00 56.84  577 B 1 
ATOM 250 N N   . THR B 2 53 ? -79.809 75.835 -9.358  1.00 63.88  578 B 1 
ATOM 251 C CA  . THR B 2 53 ? -80.737 76.776 -9.965  1.00 69.05  578 B 1 
ATOM 252 C C   . THR B 2 53 ? -80.073 78.151 -9.968  1.00 79.76  578 B 1 
ATOM 253 O O   . THR B 2 53 ? -79.143 78.399 -9.193  1.00 75.42  578 B 1 
ATOM 254 C CB  . THR B 2 53 ? -82.071 76.785 -9.190  1.00 79.26  578 B 1 
ATOM 255 O OG1 . THR B 2 53 ? -82.998 77.674 -9.821  1.00 100.37 578 B 1 
ATOM 256 C CG2 . THR B 2 53 ? -81.859 77.200 -7.732  1.00 71.70  578 B 1 
ATOM 257 N N   . GLU B 2 54 ? -80.504 79.046 -10.864 1.00 65.61  579 B 1 
ATOM 258 C CA  . GLU B 2 54 ? -79.821 80.334 -10.908 1.00 68.15  579 B 1 
ATOM 259 C C   . GLU B 2 54 ? -80.089 81.112 -9.622  1.00 74.36  579 B 1 
ATOM 260 O O   . GLU B 2 54 ? -81.139 80.976 -8.988  1.00 75.35  579 B 1 
ATOM 261 C CB  . GLU B 2 54 ? -80.189 81.174 -12.146 1.00 71.27  579 B 1 
ATOM 262 C CG  . GLU B 2 54 ? -81.640 81.257 -12.596 1.00 98.68  579 B 1 
ATOM 263 C CD  . GLU B 2 54 ? -81.777 81.802 -14.039 1.00 100.70 579 B 1 
ATOM 264 O OE1 . GLU B 2 54 ? -82.672 81.330 -14.779 1.00 106.79 579 B 1 
ATOM 265 O OE2 . GLU B 2 54 ? -80.989 82.688 -14.441 1.00 100.18 579 B 1 
ATOM 266 N N   . GLY B 2 55 ? -79.096 81.904 -9.225  1.00 70.53  580 B 1 
ATOM 267 C CA  . GLY B 2 55 ? -79.056 82.566 -7.945  1.00 81.07  580 B 1 
ATOM 268 C C   . GLY B 2 55 ? -78.274 81.807 -6.889  1.00 78.17  580 B 1 
ATOM 269 O O   . GLY B 2 55 ? -77.706 82.432 -5.986  1.00 74.03  580 B 1 
ATOM 270 N N   . ASN B 2 56 ? -78.222 80.476 -6.996  1.00 67.62  581 B 1 
ATOM 271 C CA  . ASN B 2 56 ? -77.453 79.654 -6.070  1.00 69.90  581 B 1 
ATOM 272 C C   . ASN B 2 56 ? -75.998 80.097 -6.032  1.00 66.86  581 B 1 
ATOM 273 O O   . ASN B 2 56 ? -75.450 80.609 -7.008  1.00 69.96  581 B 1 
ATOM 274 C CB  . ASN B 2 56 ? -77.484 78.170 -6.474  1.00 60.84  581 B 1 
ATOM 275 C CG  . ASN B 2 56 ? -78.830 77.514 -6.244  1.00 67.47  581 B 1 
ATOM 276 O OD1 . ASN B 2 56 ? -79.059 76.389 -6.690  1.00 57.69  581 B 1 
ATOM 277 N ND2 . ASN B 2 56 ? -79.726 78.207 -5.555  1.00 76.34  581 B 1 
ATOM 278 N N   . LYS B 2 57 ? -75.359 79.835 -4.906  1.00 66.87  582 B 1 
ATOM 279 C CA  . LYS B 2 57 ? -73.920 79.938 -4.794  1.00 68.87  582 B 1 
ATOM 280 C C   . LYS B 2 57 ? -73.370 78.559 -4.494  1.00 62.66  582 B 1 
ATOM 281 O O   . LYS B 2 57 ? -73.960 77.812 -3.706  1.00 62.41  582 B 1 
ATOM 282 C CB  . LYS B 2 57 ? -73.519 80.937 -3.705  1.00 74.81  582 B 1 
ATOM 283 C CG  . LYS B 2 57 ? -74.271 82.283 -3.766  1.00 78.51  582 B 1 
ATOM 284 C CD  . LYS B 2 57 ? -73.781 83.157 -4.904  1.00 87.03  582 B 1 
ATOM 285 C CE  . LYS B 2 57 ? -74.801 84.229 -5.284  1.00 103.19 582 B 1 
ATOM 286 N NZ  . LYS B 2 57 ? -75.181 84.235 -6.739  1.00 111.04 582 B 1 
ATOM 287 N N   . LEU B 2 58 ? -72.246 78.230 -5.135  1.00 76.26  583 B 1 
ATOM 288 C CA  . LEU B 2 58 ? -71.621 76.912 -5.056  1.00 65.60  583 B 1 
ATOM 289 C C   . LEU B 2 58 ? -70.213 77.020 -4.496  1.00 69.58  583 B 1 
ATOM 290 O O   . LEU B 2 58 ? -69.447 77.917 -4.872  1.00 70.11  583 B 1 
ATOM 291 C CB  . LEU B 2 58 ? -71.532 76.234 -6.428  1.00 72.58  583 B 1 
ATOM 292 C CG  . LEU B 2 58 ? -72.788 75.742 -7.127  1.00 73.76  583 B 1 
ATOM 293 C CD1 . LEU B 2 58 ? -73.563 76.917 -7.715  1.00 78.70  583 B 1 
ATOM 294 C CD2 . LEU B 2 58 ? -72.382 74.761 -8.212  1.00 70.86  583 B 1 
ATOM 295 N N   . ARG B 2 59 ? -69.872 76.085 -3.623  1.00 65.38  584 B 1 
ATOM 296 C CA  . ARG B 2 59 ? -68.541 75.996 -3.046  1.00 71.78  584 B 1 
ATOM 297 C C   . ARG B 2 59 ? -67.841 74.780 -3.638  1.00 77.38  584 B 1 
ATOM 298 O O   . ARG B 2 59 ? -68.430 73.696 -3.705  1.00 80.65  584 B 1 
ATOM 299 C CB  . ARG B 2 59 ? -68.615 75.900 -1.518  1.00 74.34  584 B 1 
ATOM 300 C CG  . ARG B 2 59 ? -67.344 76.308 -0.801  1.00 78.87  584 B 1 
ATOM 301 C CD  . ARG B 2 59 ? -67.497 76.326 0.712   1.00 85.38  584 B 1 
ATOM 302 N NE  . ARG B 2 59 ? -68.177 77.500 1.265   1.00 82.81  584 B 1 
ATOM 303 C CZ  . ARG B 2 59 ? -67.705 78.742 1.223   1.00 83.83  584 B 1 
ATOM 304 N NH1 . ARG B 2 59 ? -66.561 79.007 0.611   1.00 92.08  584 B 1 
ATOM 305 N NH2 . ARG B 2 59 ? -68.392 79.726 1.784   1.00 84.41  584 B 1 
ATOM 306 N N   . LYS B 2 60 ? -66.598 74.965 -4.077  1.00 79.36  585 B 1 
ATOM 307 C CA  . LYS B 2 60 ? -65.798 73.905 -4.686  1.00 73.87  585 B 1 
ATOM 308 C C   . LYS B 2 60 ? -64.572 73.637 -3.824  1.00 83.55  585 B 1 
ATOM 309 O O   . LYS B 2 60 ? -63.729 74.524 -3.646  1.00 99.04  585 B 1 
ATOM 310 C CB  . LYS B 2 60 ? -65.376 74.279 -6.106  1.00 68.81  585 B 1 
ATOM 311 C CG  . LYS B 2 60 ? -64.539 73.220 -6.792  1.00 75.09  585 B 1 
ATOM 312 C CD  . LYS B 2 60 ? -64.561 73.385 -8.308  1.00 82.16  585 B 1 
ATOM 313 C CE  . LYS B 2 60 ? -63.642 72.371 -8.976  1.00 83.71  585 B 1 
ATOM 314 N NZ  . LYS B 2 60 ? -62.779 73.001 -10.019 1.00 85.59  585 B 1 
ATOM 315 N N   . LEU B 2 61 ? -64.467 72.413 -3.318  1.00 82.90  586 B 1 
ATOM 316 C CA  . LEU B 2 61 ? -63.433 72.011 -2.371  1.00 80.42  586 B 1 
ATOM 317 C C   . LEU B 2 61 ? -62.121 71.713 -3.084  1.00 87.45  586 B 1 
ATOM 318 O O   . LEU B 2 61 ? -62.087 71.570 -4.307  1.00 88.79  586 B 1 
ATOM 319 C CB  . LEU B 2 61 ? -63.903 70.775 -1.608  1.00 66.04  586 B 1 
ATOM 320 C CG  . LEU B 2 61 ? -65.135 70.930 -0.733  1.00 67.41  586 B 1 
ATOM 321 C CD1 . LEU B 2 61 ? -65.449 69.579 -0.031  1.00 59.45  586 B 1 
ATOM 322 C CD2 . LEU B 2 61 ? -64.904 72.057 0.272   1.00 68.82  586 B 1 
ATOM 323 N N   . PRO B 2 62 ? -61.012 71.599 -2.332  1.00 93.85  587 B 1 
ATOM 324 C CA  . PRO B 2 62 ? -59.723 71.263 -2.972  1.00 90.10  587 B 1 
ATOM 325 C C   . PRO B 2 62 ? -59.756 69.984 -3.787  1.00 88.31  587 B 1 
ATOM 326 O O   . PRO B 2 62 ? -59.095 69.897 -4.831  1.00 88.13  587 B 1 
ATOM 327 C CB  . PRO B 2 62 ? -58.770 71.145 -1.778  1.00 85.05  587 B 1 
ATOM 328 C CG  . PRO B 2 62 ? -59.334 72.098 -0.780  1.00 89.32  587 B 1 
ATOM 329 C CD  . PRO B 2 62 ? -60.830 71.985 -0.919  1.00 94.11  587 B 1 
ATOM 330 N N   . CYS B 2 63 ? -60.508 68.986 -3.337  1.00 76.46  588 B 1 
ATOM 331 C CA  . CYS B 2 63 ? -60.701 67.747 -4.083  1.00 80.71  588 B 1 
ATOM 332 C C   . CYS B 2 63 ? -61.607 67.919 -5.299  1.00 80.68  588 B 1 
ATOM 333 O O   . CYS B 2 63 ? -61.895 66.916 -5.970  1.00 81.30  588 B 1 
ATOM 334 C CB  . CYS B 2 63 ? -61.304 66.697 -3.160  1.00 76.78  588 B 1 
ATOM 335 S SG  . CYS B 2 63 ? -62.802 67.360 -2.440  1.00 83.99  588 B 1 
ATOM 336 N N   . SER B 2 64 ? -62.095 69.141 -5.554  1.00 74.07  589 B 1 
ATOM 337 C CA  . SER B 2 64 ? -62.942 69.557 -6.692  1.00 80.77  589 B 1 
ATOM 338 C C   . SER B 2 64 ? -64.416 69.161 -6.599  1.00 77.47  589 B 1 
ATOM 339 O O   . SER B 2 64 ? -65.150 69.410 -7.559  1.00 80.75  589 B 1 
ATOM 340 C CB  . SER B 2 64 ? -62.396 69.052 -8.036  1.00 87.36  589 B 1 
ATOM 341 O OG  . SER B 2 64 ? -62.457 67.637 -8.114  1.00 91.40  589 B 1 
ATOM 342 N N   . HIS B 2 65 ? -64.896 68.578 -5.500  1.00 73.85  590 B 1 
ATOM 343 C CA  . HIS B 2 65 ? -66.330 68.335 -5.366  1.00 59.89  590 B 1 
ATOM 344 C C   . HIS B 2 65 ? -67.044 69.624 -4.971  1.00 62.07  590 B 1 
ATOM 345 O O   . HIS B 2 65 ? -66.516 70.432 -4.205  1.00 71.07  590 B 1 
ATOM 346 C CB  . HIS B 2 65 ? -66.599 67.223 -4.344  1.00 63.19  590 B 1 
ATOM 347 C CG  . HIS B 2 65 ? -66.135 65.871 -4.796  1.00 69.18  590 B 1 
ATOM 348 N ND1 . HIS B 2 65 ? -65.138 65.172 -4.150  1.00 78.12  590 B 1 
ATOM 349 C CD2 . HIS B 2 65 ? -66.514 65.101 -5.845  1.00 67.72  590 B 1 
ATOM 350 C CE1 . HIS B 2 65 ? -64.924 64.029 -4.776  1.00 69.09  590 B 1 
ATOM 351 N NE2 . HIS B 2 65 ? -65.746 63.961 -5.808  1.00 73.53  590 B 1 
ATOM 352 N N   . GLU B 2 66 ? -68.246 69.820 -5.509  1.00 63.57  591 B 1 
ATOM 353 C CA  . GLU B 2 66 ? -68.974 71.077 -5.398  1.00 62.62  591 B 1 
ATOM 354 C C   . GLU B 2 66 ? -70.281 70.879 -4.644  1.00 55.13  591 B 1 
ATOM 355 O O   . GLU B 2 66 ? -70.904 69.825 -4.736  1.00 52.13  591 B 1 
ATOM 356 C CB  . GLU B 2 66 ? -69.300 71.648 -6.779  1.00 62.22  591 B 1 
ATOM 357 C CG  . GLU B 2 66 ? -68.277 72.583 -7.367  1.00 76.28  591 B 1 
ATOM 358 C CD  . GLU B 2 66 ? -68.499 72.763 -8.857  1.00 75.97  591 B 1 
ATOM 359 O OE1 . GLU B 2 66 ? -69.429 72.108 -9.388  1.00 79.49  591 B 1 
ATOM 360 O OE2 . GLU B 2 66 ? -67.746 73.529 -9.494  1.00 75.48  591 B 1 
ATOM 361 N N   . TYR B 2 67 ? -70.721 71.920 -3.935  1.00 53.94  592 B 1 
ATOM 362 C CA  . TYR B 2 67 ? -71.976 71.877 -3.189  1.00 56.70  592 B 1 
ATOM 363 C C   . TYR B 2 67 ? -72.585 73.273 -3.150  1.00 62.89  592 B 1 
ATOM 364 O O   . TYR B 2 67 ? -71.895 74.268 -3.378  1.00 57.88  592 B 1 
ATOM 365 C CB  . TYR B 2 67 ? -71.772 71.380 -1.750  1.00 57.51  592 B 1 
ATOM 366 C CG  . TYR B 2 67 ? -70.947 70.117 -1.627  1.00 56.68  592 B 1 
ATOM 367 C CD1 . TYR B 2 67 ? -71.565 68.887 -1.444  1.00 50.20  592 B 1 
ATOM 368 C CD2 . TYR B 2 67 ? -69.551 70.153 -1.687  1.00 55.16  592 B 1 
ATOM 369 C CE1 . TYR B 2 67 ? -70.828 67.722 -1.327  1.00 56.46  592 B 1 
ATOM 370 C CE2 . TYR B 2 67 ? -68.803 68.997 -1.582  1.00 62.81  592 B 1 
ATOM 371 C CZ  . TYR B 2 67 ? -69.453 67.778 -1.402  1.00 63.94  592 B 1 
ATOM 372 O OH  . TYR B 2 67 ? -68.733 66.615 -1.285  1.00 65.99  592 B 1 
ATOM 373 N N   . HIS B 2 68 ? -73.886 73.341 -2.834  1.00 63.05  593 B 1 
ATOM 374 C CA  . HIS B 2 68 ? -74.471 74.604 -2.384  1.00 62.87  593 B 1 
ATOM 375 C C   . HIS B 2 68 ? -73.679 75.116 -1.190  1.00 69.00  593 B 1 
ATOM 376 O O   . HIS B 2 68 ? -73.243 74.335 -0.336  1.00 56.17  593 B 1 
ATOM 377 C CB  . HIS B 2 68 ? -75.935 74.442 -1.956  1.00 54.34  593 B 1 
ATOM 378 C CG  . HIS B 2 68 ? -76.892 74.213 -3.086  1.00 66.50  593 B 1 
ATOM 379 N ND1 . HIS B 2 68 ? -77.571 73.025 -3.247  1.00 59.31  593 B 1 
ATOM 380 C CD2 . HIS B 2 68 ? -77.318 75.030 -4.081  1.00 62.04  593 B 1 
ATOM 381 C CE1 . HIS B 2 68 ? -78.354 73.110 -4.306  1.00 58.27  593 B 1 
ATOM 382 N NE2 . HIS B 2 68 ? -78.222 74.316 -4.830  1.00 65.56  593 B 1 
ATOM 383 N N   . VAL B 2 69 ? -73.504 76.435 -1.121  1.00 59.16  594 B 1 
ATOM 384 C CA  . VAL B 2 69 ? -72.735 76.992 -0.015  1.00 61.35  594 B 1 
ATOM 385 C C   . VAL B 2 69 ? -73.355 76.580 1.313   1.00 65.12  594 B 1 
ATOM 386 O O   . VAL B 2 69 ? -72.678 76.021 2.184   1.00 67.44  594 B 1 
ATOM 387 C CB  . VAL B 2 69 ? -72.625 78.521 -0.144  1.00 70.89  594 B 1 
ATOM 388 C CG1 . VAL B 2 69 ? -72.362 79.148 1.228   1.00 67.08  594 B 1 
ATOM 389 C CG2 . VAL B 2 69 ? -71.528 78.875 -1.143  1.00 67.58  594 B 1 
ATOM 390 N N   . HIS B 2 70 ? -74.664 76.815 1.470   1.00 63.62  595 B 1 
ATOM 391 C CA  . HIS B 2 70 ? -75.307 76.555 2.754   1.00 62.86  595 B 1 
ATOM 392 C C   . HIS B 2 70 ? -75.246 75.074 3.089   1.00 66.84  595 B 1 
ATOM 393 O O   . HIS B 2 70 ? -75.209 74.705 4.268   1.00 68.66  595 B 1 
ATOM 394 C CB  . HIS B 2 70 ? -76.760 77.049 2.733   1.00 70.90  595 B 1 
ATOM 395 C CG  . HIS B 2 70 ? -77.617 76.360 1.706   1.00 90.26  595 B 1 
ATOM 396 N ND1 . HIS B 2 70 ? -77.706 76.789 0.396   1.00 91.64  595 B 1 
ATOM 397 C CD2 . HIS B 2 70 ? -78.415 75.265 1.795   1.00 86.34  595 B 1 
ATOM 398 C CE1 . HIS B 2 70 ? -78.521 75.991 -0.274  1.00 83.51  595 B 1 
ATOM 399 N NE2 . HIS B 2 70 ? -78.964 75.059 0.552   1.00 83.25  595 B 1 
ATOM 400 N N   . CYS B 2 71 ? -75.180 74.226 2.059   1.00 56.64  596 B 1 
ATOM 401 C CA  . CYS B 2 71 ? -75.199 72.782 2.253   1.00 58.80  596 B 1 
ATOM 402 C C   . CYS B 2 71 ? -73.886 72.288 2.844   1.00 63.27  596 B 1 
ATOM 403 O O   . CYS B 2 71 ? -73.876 71.584 3.863   1.00 63.02  596 B 1 
ATOM 404 C CB  . CYS B 2 71 ? -75.492 72.088 0.919   1.00 54.48  596 B 1 
ATOM 405 S SG  . CYS B 2 71 ? -77.253 72.006 0.526   1.00 59.04  596 B 1 
ATOM 406 N N   . ILE B 2 72 ? -72.759 72.670 2.245   1.00 55.45  597 B 1 
ATOM 407 C CA  . ILE B 2 72 ? -71.511 72.147 2.783   1.00 60.80  597 B 1 
ATOM 408 C C   . ILE B 2 72 ? -71.008 72.957 3.981   1.00 59.76  597 B 1 
ATOM 409 O O   . ILE B 2 72 ? -70.312 72.408 4.852   1.00 59.86  597 B 1 
ATOM 410 C CB  . ILE B 2 72 ? -70.444 72.059 1.692   1.00 64.89  597 B 1 
ATOM 411 C CG1 . ILE B 2 72 ? -69.445 70.980 2.100   1.00 66.85  597 B 1 
ATOM 412 C CG2 . ILE B 2 72 ? -69.807 73.416 1.463   1.00 58.67  597 B 1 
ATOM 413 C CD1 . ILE B 2 72 ? -68.250 70.960 1.271   1.00 73.22  597 B 1 
ATOM 414 N N   . ASP B 2 73 ? -71.328 74.255 4.056   1.00 63.38  598 B 1 
ATOM 415 C CA  . ASP B 2 73 ? -70.987 75.022 5.257   1.00 68.50  598 B 1 
ATOM 416 C C   . ASP B 2 73 ? -71.584 74.357 6.493   1.00 64.06  598 B 1 
ATOM 417 O O   . ASP B 2 73 ? -70.908 74.180 7.511   1.00 68.06  598 B 1 
ATOM 418 C CB  . ASP B 2 73 ? -71.489 76.471 5.150   1.00 66.25  598 B 1 
ATOM 419 C CG  . ASP B 2 73 ? -70.640 77.339 4.230   1.00 86.95  598 B 1 
ATOM 420 O OD1 . ASP B 2 73 ? -69.851 76.771 3.439   1.00 66.41  598 B 1 
ATOM 421 O OD2 . ASP B 2 73 ? -70.779 78.595 4.303   1.00 78.25  598 B 1 
ATOM 422 N N   . ARG B 2 74 ? -72.858 73.967 6.408   1.00 70.38  599 B 1 
ATOM 423 C CA  . ARG B 2 74 ? -73.497 73.291 7.529   1.00 70.23  599 B 1 
ATOM 424 C C   . ARG B 2 74 ? -72.731 72.034 7.931   1.00 73.99  599 B 1 
ATOM 425 O O   . ARG B 2 74 ? -72.585 71.743 9.122   1.00 80.64  599 B 1 
ATOM 426 C CB  . ARG B 2 74 ? -74.949 72.957 7.186   1.00 65.96  599 B 1 
ATOM 427 C CG  . ARG B 2 74 ? -75.616 72.184 8.297   1.00 71.57  599 B 1 
ATOM 428 C CD  . ARG B 2 74 ? -77.091 72.436 8.390   1.00 74.95  599 B 1 
ATOM 429 N NE  . ARG B 2 74 ? -77.641 71.659 9.494   1.00 80.90  599 B 1 
ATOM 430 C CZ  . ARG B 2 74 ? -78.877 71.182 9.526   1.00 85.30  599 B 1 
ATOM 431 N NH1 . ARG B 2 74 ? -79.702 71.401 8.506   1.00 76.06  599 B 1 
ATOM 432 N NH2 . ARG B 2 74 ? -79.282 70.484 10.577  1.00 93.87  599 B 1 
ATOM 433 N N   . TRP B 2 75 ? -72.205 71.294 6.955   1.00 59.40  600 B 1 
ATOM 434 C CA  . TRP B 2 75 ? -71.483 70.066 7.276   1.00 60.72  600 B 1 
ATOM 435 C C   . TRP B 2 75 ? -70.105 70.362 7.850   1.00 69.50  600 B 1 
ATOM 436 O O   . TRP B 2 75 ? -69.645 69.665 8.766   1.00 62.50  600 B 1 
ATOM 437 C CB  . TRP B 2 75 ? -71.360 69.201 6.029   1.00 56.09  600 B 1 
ATOM 438 C CG  . TRP B 2 75 ? -70.407 68.048 6.138   1.00 61.49  600 B 1 
ATOM 439 C CD1 . TRP B 2 75 ? -69.194 67.926 5.520   1.00 62.45  600 B 1 
ATOM 440 C CD2 . TRP B 2 75 ? -70.608 66.831 6.870   1.00 58.22  600 B 1 
ATOM 441 N NE1 . TRP B 2 75 ? -68.622 66.714 5.835   1.00 66.47  600 B 1 
ATOM 442 C CE2 . TRP B 2 75 ? -69.472 66.021 6.657   1.00 59.73  600 B 1 
ATOM 443 C CE3 . TRP B 2 75 ? -71.637 66.347 7.684   1.00 56.66  600 B 1 
ATOM 444 C CZ2 . TRP B 2 75 ? -69.332 64.759 7.235   1.00 58.47  600 B 1 
ATOM 445 C CZ3 . TRP B 2 75 ? -71.499 65.090 8.250   1.00 63.18  600 B 1 
ATOM 446 C CH2 . TRP B 2 75 ? -70.351 64.312 8.022   1.00 55.68  600 B 1 
ATOM 447 N N   . LEU B 2 76 ? -69.425 71.378 7.308   1.00 68.78  601 B 1 
ATOM 448 C CA  . LEU B 2 76 ? -68.080 71.741 7.732   1.00 73.46  601 B 1 
ATOM 449 C C   . LEU B 2 76 ? -68.064 72.515 9.040   1.00 75.59  601 B 1 
ATOM 450 O O   . LEU B 2 76 ? -66.980 72.786 9.570   1.00 74.21  601 B 1 
ATOM 451 C CB  . LEU B 2 76 ? -67.380 72.551 6.632   1.00 66.17  601 B 1 
ATOM 452 C CG  . LEU B 2 76 ? -67.075 71.730 5.371   1.00 69.46  601 B 1 
ATOM 453 C CD1 . LEU B 2 76 ? -66.461 72.632 4.317   1.00 80.59  601 B 1 
ATOM 454 C CD2 . LEU B 2 76 ? -66.161 70.541 5.655   1.00 64.02  601 B 1 
ATOM 455 N N   . SER B 2 77 ? -69.231 72.875 9.571   1.00 77.99  602 B 1 
ATOM 456 C CA  . SER B 2 77 ? -69.277 73.460 10.904  1.00 79.63  602 B 1 
ATOM 457 C C   . SER B 2 77 ? -68.935 72.427 11.978  1.00 83.15  602 B 1 
ATOM 458 O O   . SER B 2 77 ? -68.317 72.770 12.992  1.00 79.74  602 B 1 
ATOM 459 C CB  . SER B 2 77 ? -70.663 74.055 11.152  1.00 80.93  602 B 1 
ATOM 460 O OG  . SER B 2 77 ? -71.646 73.026 11.221  1.00 82.97  602 B 1 
ATOM 461 N N   . GLU B 2 78 ? -69.321 71.162 11.784  1.00 78.45  603 B 1 
ATOM 462 C CA  . GLU B 2 78 ? -68.965 70.121 12.736  1.00 80.47  603 B 1 
ATOM 463 C C   . GLU B 2 78 ? -68.135 68.998 12.137  1.00 75.64  603 B 1 
ATOM 464 O O   . GLU B 2 78 ? -67.834 68.039 12.848  1.00 76.64  603 B 1 
ATOM 465 C CB  . GLU B 2 78 ? -70.218 69.520 13.407  1.00 80.44  603 B 1 
ATOM 466 C CG  . GLU B 2 78 ? -71.345 70.483 13.646  1.00 93.40  603 B 1 
ATOM 467 C CD  . GLU B 2 78 ? -71.131 71.364 14.875  1.00 121.26 603 B 1 
ATOM 468 O OE1 . GLU B 2 78 ? -70.474 70.933 15.850  1.00 127.68 603 B 1 
ATOM 469 O OE2 . GLU B 2 78 ? -71.615 72.517 14.860  1.00 133.38 603 B 1 
ATOM 470 N N   . ASN B 2 79 ? -67.695 69.107 10.889  1.00 75.11  604 B 1 
ATOM 471 C CA  . ASN B 2 79 ? -66.884 68.057 10.291  1.00 77.79  604 B 1 
ATOM 472 C C   . ASN B 2 79 ? -65.791 68.698 9.449   1.00 79.69  604 B 1 
ATOM 473 O O   . ASN B 2 79 ? -65.795 69.908 9.203   1.00 74.98  604 B 1 
ATOM 474 C CB  . ASN B 2 79 ? -67.741 67.084 9.465   1.00 69.28  604 B 1 
ATOM 475 C CG  . ASN B 2 79 ? -68.717 66.283 10.332  1.00 75.02  604 B 1 
ATOM 476 O OD1 . ASN B 2 79 ? -69.894 66.636 10.435  1.00 78.97  604 B 1 
ATOM 477 N ND2 . ASN B 2 79 ? -68.228 65.202 10.959  1.00 70.08  604 B 1 
ATOM 478 N N   . SER B 2 80 ? -64.850 67.867 8.997   1.00 85.62  605 B 1 
ATOM 479 C CA  . SER B 2 80 ? -63.620 68.354 8.391   1.00 91.73  605 B 1 
ATOM 480 C C   . SER B 2 80 ? -63.288 67.720 7.044   1.00 85.19  605 B 1 
ATOM 481 O O   . SER B 2 80 ? -62.227 68.028 6.486   1.00 74.88  605 B 1 
ATOM 482 C CB  . SER B 2 80 ? -62.440 68.152 9.358   1.00 100.82 605 B 1 
ATOM 483 O OG  . SER B 2 80 ? -61.761 66.927 9.108   1.00 105.72 605 B 1 
ATOM 484 N N   . THR B 2 81 ? -64.145 66.848 6.504   1.00 76.84  606 B 1 
ATOM 485 C CA  . THR B 2 81 ? -63.815 66.099 5.298   1.00 71.64  606 B 1 
ATOM 486 C C   . THR B 2 81 ? -64.903 66.230 4.246   1.00 75.31  606 B 1 
ATOM 487 O O   . THR B 2 81 ? -66.043 66.615 4.526   1.00 68.37  606 B 1 
ATOM 488 C CB  . THR B 2 81 ? -63.610 64.618 5.587   1.00 77.91  606 B 1 
ATOM 489 O OG1 . THR B 2 81 ? -64.780 64.097 6.242   1.00 71.58  606 B 1 
ATOM 490 C CG2 . THR B 2 81 ? -62.362 64.415 6.445   1.00 67.27  606 B 1 
ATOM 491 N N   . CYS B 2 82 ? -64.534 65.870 3.031   1.00 76.21  607 B 1 
ATOM 492 C CA  . CYS B 2 82 ? -65.453 65.986 1.916   1.00 66.07  607 B 1 
ATOM 493 C C   . CYS B 2 82 ? -66.551 64.924 2.020   1.00 65.24  607 B 1 
ATOM 494 O O   . CYS B 2 82 ? -66.245 63.730 2.135   1.00 61.24  607 B 1 
ATOM 495 C CB  . CYS B 2 82 ? -64.693 65.856 0.593   1.00 58.75  607 B 1 
ATOM 496 S SG  . CYS B 2 82 ? -65.805 65.842 -0.842  1.00 64.41  607 B 1 
ATOM 497 N N   . PRO B 2 83 ? -67.830 65.316 1.985   1.00 56.99  608 B 1 
ATOM 498 C CA  . PRO B 2 83 ? -68.920 64.326 1.989   1.00 57.86  608 B 1 
ATOM 499 C C   . PRO B 2 83 ? -68.752 63.191 1.006   1.00 62.41  608 B 1 
ATOM 500 O O   . PRO B 2 83 ? -69.172 62.069 1.311   1.00 56.83  608 B 1 
ATOM 501 C CB  . PRO B 2 83 ? -70.148 65.172 1.632   1.00 54.41  608 B 1 
ATOM 502 C CG  . PRO B 2 83 ? -69.819 66.519 2.157   1.00 60.33  608 B 1 
ATOM 503 C CD  . PRO B 2 83 ? -68.338 66.696 1.999   1.00 58.77  608 B 1 
ATOM 504 N N   . ILE B 2 84 ? -68.170 63.442 -0.163  1.00 65.84  609 B 1 
ATOM 505 C CA  . ILE B 2 84 ? -68.126 62.443 -1.230  1.00 61.81  609 B 1 
ATOM 506 C C   . ILE B 2 84 ? -66.865 61.588 -1.151  1.00 67.25  609 B 1 
ATOM 507 O O   . ILE B 2 84 ? -66.941 60.360 -1.169  1.00 67.43  609 B 1 
ATOM 508 C CB  . ILE B 2 84 ? -68.251 63.143 -2.602  1.00 67.82  609 B 1 
ATOM 509 C CG1 . ILE B 2 84 ? -69.665 63.700 -2.797  1.00 64.70  609 B 1 
ATOM 510 C CG2 . ILE B 2 84 ? -67.904 62.183 -3.731  1.00 66.72  609 B 1 
ATOM 511 C CD1 . ILE B 2 84 ? -69.783 64.667 -3.972  1.00 57.45  609 B 1 
ATOM 512 N N   . CYS B 2 85 ? -65.677 62.202 -1.069  1.00 68.26  610 B 1 
ATOM 513 C CA  . CYS B 2 85 ? -64.428 61.447 -1.128  1.00 68.18  610 B 1 
ATOM 514 C C   . CYS B 2 85 ? -63.719 61.302 0.213   1.00 70.20  610 B 1 
ATOM 515 O O   . CYS B 2 85 ? -62.704 60.600 0.283   1.00 71.83  610 B 1 
ATOM 516 C CB  . CYS B 2 85 ? -63.464 62.092 -2.142  1.00 68.00  610 B 1 
ATOM 517 S SG  . CYS B 2 85 ? -62.747 63.698 -1.643  1.00 67.67  610 B 1 
ATOM 518 N N   . ARG B 2 86 ? -64.202 61.963 1.262   1.00 69.98  611 B 1 
ATOM 519 C CA  . ARG B 2 86 ? -63.666 61.893 2.622   1.00 68.02  611 B 1 
ATOM 520 C C   . ARG B 2 86 ? -62.245 62.438 2.758   1.00 79.29  611 B 1 
ATOM 521 O O   . ARG B 2 86 ? -61.626 62.265 3.812   1.00 91.56  611 B 1 
ATOM 522 C CB  . ARG B 2 86 ? -63.726 60.464 3.170   1.00 59.91  611 B 1 
ATOM 523 C CG  . ARG B 2 86 ? -65.104 59.860 3.074   1.00 65.02  611 B 1 
ATOM 524 C CD  . ARG B 2 86 ? -65.449 59.102 4.325   1.00 73.09  611 B 1 
ATOM 525 N NE  . ARG B 2 86 ? -66.888 58.882 4.436   1.00 79.69  611 B 1 
ATOM 526 C CZ  . ARG B 2 86 ? -67.553 57.941 3.773   1.00 77.51  611 B 1 
ATOM 527 N NH1 . ARG B 2 86 ? -66.915 57.121 2.945   1.00 79.34  611 B 1 
ATOM 528 N NH2 . ARG B 2 86 ? -68.859 57.814 3.946   1.00 68.02  611 B 1 
ATOM 529 N N   . ARG B 2 87 ? -61.702 63.096 1.736   1.00 78.47  612 B 1 
ATOM 530 C CA  . ARG B 2 87 ? -60.396 63.721 1.899   1.00 78.35  612 B 1 
ATOM 531 C C   . ARG B 2 87 ? -60.508 64.920 2.838   1.00 83.94  612 B 1 
ATOM 532 O O   . ARG B 2 87 ? -61.541 65.596 2.899   1.00 80.97  612 B 1 
ATOM 533 C CB  . ARG B 2 87 ? -59.833 64.155 0.546   1.00 78.49  612 B 1 
ATOM 534 C CG  . ARG B 2 87 ? -58.934 63.123 -0.112  1.00 91.72  612 B 1 
ATOM 535 C CD  . ARG B 2 87 ? -58.432 63.600 -1.476  1.00 101.66 612 B 1 
ATOM 536 N NE  . ARG B 2 87 ? -59.262 63.066 -2.552  1.00 105.35 612 B 1 
ATOM 537 C CZ  . ARG B 2 87 ? -58.864 62.142 -3.423  1.00 108.44 612 B 1 
ATOM 538 N NH1 . ARG B 2 87 ? -57.631 61.651 -3.359  1.00 111.84 612 B 1 
ATOM 539 N NH2 . ARG B 2 87 ? -59.701 61.713 -4.363  1.00 103.80 612 B 1 
ATOM 540 N N   . ALA B 2 88 ? -59.443 65.164 3.598   1.00 85.98  613 B 1 
ATOM 541 C CA  . ALA B 2 88 ? -59.405 66.345 4.449   1.00 86.45  613 B 1 
ATOM 542 C C   . ALA B 2 88 ? -59.479 67.612 3.604   1.00 87.03  613 B 1 
ATOM 543 O O   . ALA B 2 88 ? -58.797 67.739 2.584   1.00 90.95  613 B 1 
ATOM 544 C CB  . ALA B 2 88 ? -58.133 66.353 5.297   1.00 92.91  613 B 1 
ATOM 545 N N   . VAL B 2 89 ? -60.314 68.558 4.042   1.00 81.09  614 B 1 
ATOM 546 C CA  . VAL B 2 89 ? -60.515 69.801 3.301   1.00 82.92  614 B 1 
ATOM 547 C C   . VAL B 2 89 ? -59.294 70.718 3.396   1.00 93.17  614 B 1 
ATOM 548 O O   . VAL B 2 89 ? -58.973 71.435 2.438   1.00 97.37  614 B 1 
ATOM 549 C CB  . VAL B 2 89 ? -61.797 70.495 3.804   1.00 79.37  614 B 1 
ATOM 550 C CG1 . VAL B 2 89 ? -61.713 72.005 3.631   1.00 81.46  614 B 1 
ATOM 551 C CG2 . VAL B 2 89 ? -63.017 69.935 3.090   1.00 77.37  614 B 1 
ATOM 552 N N   . LEU B 2 90 ? -58.587 70.708 4.522   1.00 98.89  615 B 1 
ATOM 553 C CA  . LEU B 2 90 ? -57.460 71.626 4.713   1.00 105.57 615 B 1 
ATOM 554 C C   . LEU B 2 90 ? -56.169 71.112 4.075   1.00 110.22 615 B 1 
ATOM 555 O O   . LEU B 2 90 ? -55.606 70.107 4.507   1.00 113.85 615 B 1 
ATOM 556 C CB  . LEU B 2 90 ? -57.230 71.887 6.203   1.00 105.22 615 B 1 
ATOM 557 C CG  . LEU B 2 90 ? -58.388 72.512 6.989   1.00 102.36 615 B 1 
ATOM 558 C CD1 . LEU B 2 90 ? -58.151 72.396 8.491   1.00 107.41 615 B 1 
ATOM 559 C CD2 . LEU B 2 90 ? -58.595 73.967 6.605   1.00 99.37  615 B 1 
#
